# Supplementary material for: Teasing out missing reactions in genome-scale metabolic networks through hypergraph learning
Source: Nat Commun. 2023 Apr 25;14:2375. doi: 10.1038/s41467-023-38110-7 (PMC10130184; doi:10.1038/s41467-023-38110-7)
Supplement: Supplementary file 4 — Source Data [file 41467_2023_38110_MOESM4_ESM.zip › Source Data/Figure 2/j-m/iEcDH1_1363_node2vec.csv]

	0	0.1	0.1.1	0.1.1.1	0.1.1.1.1	0.1.1.1.1.1	0.1.1.1.1.1.1	0.1.1.1.1.1.1.1	0.1.1.1.1.1.1.1.1	0
1.0	0.54156095	0.53109705	0.5311834	0.54171026	0.53703475	0.5407467	0.2466011	0.009514124	0.5388155	0.53261703
1.0	0.5420427	0.5290608	0.5313623	0.540135	0.5357293	0.54200315	0.1249048	0.53014934	0.54095393	0.5340444
1.0	0.5400977	0.09896068	0.5322149	0.54194	0.53585184	0.541975	0.5441312	0.088902816	0.15706669	0.017328523
1.0	0.54107904	0.5271956	0.5325797	0.542117	0.53741986	0.53991693	0.5444724	0.52803886	0.5399591	0.5331358
1.0	0.5412498	0.5251695	0.5324927	0.5414456	0.5369059	0.019065302	0.54333425	0.5291423	0.15890084	0.53219175
1.0	0.54041386	0.5299677	0.5330025	0.53983116	0.53882784	0.54251665	0.5438443	0.5279534	0.540087	0.53524846
1.0	0.00051872974	0.52821225	0.531863	0.542993	0.53555447	0.5411013	0.5452179	0.20218161	0.540558	0.5332442
1.0	0.18262222	0.08895176	0.03394176	0.54045963	0.5361274	0.15398161	0.5422917	0.15738502	0.1434193	0.5343439
1.0	0.5406211	0.52916384	0.5319437	0.5403949	0.02537252	0.54121673	0.5449327	0.5292403	0.1710113	0.53615457
1.0	0.53889203	0.11033115	0.5330929	0.22287522	0.53418	0.5426276	0.5425513	0.52851444	0.54100853	0.5329383
1.0	0.540303	0.52831113	0.5321973	0.5369775	0.15833409	0.000115218136	0.544522	0.08002302	0.5386798	0.23047975
1.0	0.54132885	0.52883285	0.09871377	0.5415509	0.15235679	0.54275405	0.5439306	0.5283653	0.14007378	0.53357893
1.0	0.54192954	0.52872795	0.5337956	0.54158926	0.53710824	0.5418267	0.16607746	0.049337365	0.54017437	0.5315115
1.0	0.0040718024	0.5284611	0.13932931	0.53963727	0.53783965	0.54179996	0.54405737	0.52955395	0.53855586	0.5344573
1.0	0.5410826	7.972089e-05	0.15593112	0.5424447	0.26061592	0.118692495	0.5443755	0.52840215	0.14826708	0.020841522
1.0	0.5431741	0.5292866	0.101677366	0.5384701	0.53557354	0.5409943	0.54471505	0.09097772	0.5396829	0.53255576
1.0	0.54122037	0.5289349	0.051674448	0.030387916	0.5384976	0.54204035	0.5443419	0.011349123	0.54055077	0.533656
1.0	0.5406974	0.52918977	0.013409721	0.53775984	0.1015358	0.54109	0.5424396	0.529798	0.5391066	0.5339742
1.0	0.54122305	0.02531026	0.2267644	0.540818	0.043180626	0.047395263	0.5428472	0.5287843	0.54016036	0.53460383
1.0	0.5407929	0.52672356	0.5322145	0.5420118	0.15047629	0.5421691	0.5445792	0.1854571	0.5405996	0.5335261
1.0	0.5418377	6.709456e-09	0.53156763	0.54026705	0.537355	0.54241365	0.5419357	0.52765375	0.20078154	0.16633536
1.0	0.54084235	0.5293819	0.15264024	0.5403324	0.5337315	0.1215654	0.54517907	0.52919465	0.026366036	0.5339858
1.0	0.013543293	0.52860904	0.53135055	0.5419619	0.5335641	0.5425209	0.54293287	0.014206155	0.5410934	0.06693459
1.0	0.5404517	0.5290703	0.52910477	0.00049672957	0.18171354	0.025668835	0.54453593	0.5299011	0.53975105	0.53446513
1.0	0.54032826	0.5269523	0.14748707	0.050214093	0.5366852	0.54193234	0.54355043	0.214523	0.53964657	0.5323293
1.0	0.5413796	0.063309014	0.53247327	0.53954816	0.53740644	0.54148537	0.03176967	0.52634525	0.5386424	0.011382746
1.0	0.54107237	0.528157	0.1563021	0.5410879	0.5370505	0.54039246	0.54459876	0.527203	0.53936595	0.53362775
1.0	0.540982	0.5284278	0.5323667	0.5430181	0.5378504	0.5406729	0.54484105	0.5302166	0.5395887	0.5326003
1.0	0.54069984	0.52823967	0.010231837	0.54006827	0.106013894	0.05925658	0.54506254	0.5280526	0.10542643	0.53328663
1.0	0.54177725	0.13520242	0.5325239	0.041209564	0.5348712	0.54274267	0.5427666	0.15219423	0.21720189	0.00018230175
1.0	0.5435332	0.20000221	0.05403078	0.11608833	0.5378235	0.53822976	0.546577	0.5290422	0.53956354	0.53274405
1.0	0.17665863	0.5292871	0.5323787	0.026336117	0.5366412	0.54251814	6.451673e-05	0.026941052	0.5398275	0.18109798
1.0	0.077805765	0.52749884	0.09353846	0.53877836	0.5361668	0.54191566	0.5436689	0.52879274	0.06046944	0.5324618
1.0	0.5429835	0.52861124	0.5308654	0.54066384	0.53687984	0.5407451	0.5446763	0.5290765	0.5371431	0.003310655
1.0	0.5413836	0.16190341	0.5310555	0.53947073	0.5354556	0.54218143	0.5426729	0.5276217	0.54155123	0.5336623
1.0	0.540844	0.52861106	0.105254136	0.54224974	0.00015354015	0.53946465	0.54435605	0.5289625	0.540906	0.53446084
1.0	0.54265386	0.529764	0.5311996	0.5412639	0.5364621	0.54172695	0.5444195	0.13097201	0.5418429	0.5326035
1.0	0.5420169	0.52789253	0.5328542	0.540648	0.5368589	9.0038455e-05	0.004870608	0.5264174	0.5372206	0.1096637
1.0	0.5420481	0.5296833	0.5322306	0.5402655	0.14710917	0.007691526	0.5448891	0.52920264	0.5404193	0.5330134
1.0	0.15418063	0.530206	0.5311883	0.5410841	0.00013785771	0.14567095	0.54368836	0.52821714	0.5402076	0.18078144
1.0	0.117002875	0.5286945	0.53044796	0.54058367	0.5368886	0.5422487	0.5445275	0.52880865	0.53956324	0.53364146
1.0	0.54043496	0.52735883	0.530579	0.54219854	0.5373274	0.5420918	0.544382	0.026510263	0.5380675	0.004603114
1.0	0.540638	0.5289157	0.53262013	0.54102963	0.5373729	0.54238755	0.5438139	0.52763706	0.5400949	0.53419346
1.0	0.13512354	0.527899	0.5323698	0.5413548	0.53609616	0.5413146	0.54378057	0.047573175	0.17397381	0.53448063
1.0	0.5406569	0.5286828	0.53242785	0.5410241	0.17143653	0.5408852	0.5445779	0.5294722	0.033973757	0.18181725
1.0	7.171569e-05	0.52855235	0.00013125877	0.54283035	0.5370957	0.15947776	0.54359037	0.5285778	0.5404467	0.5351553
1.0	0.53998625	0.14261639	0.531991	0.54331297	0.5373253	0.54042804	0.5434266	0.5285112	0.53997064	0.5326455
1.0	0.5415791	0.015132136	0.16630296	0.54006433	0.033164598	0.5429149	0.5450436	0.5264906	0.5404587	0.10749316
1.0	0.5417008	0.52935994	0.5311597	0.54090035	0.53586346	0.5417572	0.04204382	0.52818483	0.53949225	0.5338583
1.0	0.54150486	0.52906835	0.52990997	0.5407186	0.001477625	0.54260063	0.5451836	0.00013200246	0.539398	0.5328137
1.0	0.5420893	0.52964735	0.5329212	0.54108673	0.052218985	0.5424469	0.5444867	0.53101337	0.5394556	0.53271323
1.0	8.278362e-05	0.5285352	0.5310618	0.54203916	0.53453267	0.5396304	0.54387605	7.304077e-05	0.54099894	0.53481215
1.0	0.15242335	0.2452569	0.5294485	0.54382557	0.5370982	0.24057876	0.5436547	0.52884483	0.5403913	0.15198445
1.0	0.5405277	0.067663826	0.050569452	0.5400653	0.07200724	0.5417539	0.16611075	0.5285351	0.54099685	0.53349936
1.0	0.14189008	0.16960979	0.53186613	0.5405861	0.5357709	0.17527805	0.5447856	0.5285951	0.029266678	0.53491807
1.0	0.54090196	0.5287308	0.5330835	0.011132586	0.53672254	0.54389495	0.1693647	0.102970235	0.5401667	0.53474367
1.0	0.04519433	0.52847934	0.16793899	0.5415003	0.53684705	0.11870879	2.4873121e-05	0.52876216	0.54006785	0.00016613
1.0	0.007841768	0.52887815	0.5311258	0.5387005	0.5371367	0.5402437	0.047308397	0.5257186	0.03782769	0.53203595
1.0	0.1164918	0.103265665	0.5314127	0.5402036	0.5352592	0.5413757	0.5455036	0.15846778	0.5397173	0.15026829
1.0	4.000335e-07	0.15019614	0.5293163	0.5424004	0.5362498	0.14987281	0.544172	0.5294222	0.536701	0.5335467
1.0	0.53936017	0.5290752	0.53304404	0.53901905	0.53631055	0.5409235	0.5441851	0.00982119	0.53962654	0.5341454
1.0	0.5407	0.52861243	0.14745261	2.9901015e-05	0.53543615	0.5417512	0.0008697075	0.5282625	0.5401928	0.5334037
1.0	0.061872132	0.047207016	0.53153497	0.5420152	0.0010105497	0.15489168	0.5440633	0.5296551	0.5404938	0.5326862
1.0	0.5417234	0.5285419	0.17145008	0.5402153	0.5367253	0.541626	0.5447662	0.20010613	0.53985184	0.121017836
1.0	0.1027958	0.52806574	0.5335773	0.5427594	0.5347818	0.5421003	0.54520655	0.16707917	0.5398113	0.53348863
1.0	0.044928737	0.08214678	0.53240365	7.60773e-05	0.5382244	0.5427044	0.5448462	0.52789104	0.53679925	0.5340154
1.0	0.12423802	0.5289256	0.02894761	0.5404042	0.5352439	0.5410549	0.5443425	0.5292767	0.5370802	0.5321567
1.0	0.5408183	0.5299609	0.08865133	0.5424151	0.5370112	0.5417482	0.54402703	0.5280921	0.53849286	0.53388554
1.0	0.5406655	0.5285114	0.52978426	0.5418666	0.5381238	0.54238224	0.10540446	0.5273325	0.11561816	0.0010770378
1.0	0.5419237	0.5286862	0.5323098	0.5395773	0.17094164	0.5408432	0.54309285	0.52870876	0.5388856	0.5344314
1.0	0.5417404	0.22389205	0.0018418798	0.5396815	0.009889772	0.5407052	0.5454152	0.52991897	0.030295115	0.20608076
1.0	0.012765538	0.5283787	0.15282902	0.54094225	0.536591	0.1060178	0.54444903	0.53033	0.53821903	0.5331539
1.0	0.5409861	0.5296494	0.53269273	0.54296345	0.5378677	0.5430216	0.5431398	0.5279876	0.5386554	0.5346252
1.0	8.203862e-05	0.5285442	0.105172	0.5383897	0.53649086	0.5427635	0.10755613	0.5305217	0.53960586	0.5345151
1.0	0.5407142	0.17546585	0.123459935	0.540242	0.5358531	0.54171926	0.1076349	0.52825594	0.5362393	0.06324719
1.0	0.5421263	0.52902406	0.53002745	0.54041046	0.53567076	0.5413273	0.54468274	0.5278529	0.5388139	0.0041367332
1.0	0.17151618	0.52888286	0.53211623	0.54094386	0.10396176	0.5430915	0.54431564	0.5286129	0.54032576	0.1645733
1.0	0.5424234	0.52857226	0.5323743	0.5421388	0.154749	0.16193704	0.5441733	0.5289668	0.5413663	0.5332112
1.0	0.54112154	0.52967393	0.5316536	0.5424339	0.5358385	0.043937642	0.5448547	0.1420297	0.5394466	0.53407437
1.0	0.5409894	0.5296449	0.100857824	0.009569427	0.5373663	0.17036587	0.15278766	0.52911294	0.5422829	0.5340415
1.0	0.0043652826	0.5302566	0.5315849	0.5412196	0.5370972	0.178351	0.54466283	0.5283045	0.53750026	0.5332112
1.0	0.5425798	0.016702244	0.11701362	0.5424953	0.18116452	0.54323536	0.54400635	0.530068	0.5400553	0.5332246
1.0	0.056057714	0.5261041	0.53232753	0.5408806	0.5364275	0.16020405	0.54382885	6.507537e-05	0.5408724	0.53220266
1.0	0.5419859	6.67854e-05	0.5321588	0.5404806	0.5372331	0.21052091	0.54394644	0.53001773	0.00013034118	0.5323966
1.0	0.5402484	0.5287096	0.5328919	0.5414723	0.53690124	0.54240435	0.5444495	0.5288797	0.5398037	0.5332612
1.0	0.04772833	0.5279792	0.532765	0.54093	0.5363248	0.5406347	0.022083297	0.030954594	0.5416185	0.5300131
1.0	0.5414459	0.14669442	0.010170445	0.5420358	0.5369197	0.54134476	0.54440176	0.15083575	0.5383375	0.5336403
1.0	0.54037476	0.52755105	0.53105336	0.54074836	0.5377006	0.54135	7.042834e-05	0.52842474	0.54066634	0.5346561
1.0	0.5408435	0.52798516	0.53367996	0.00012618066	0.016749604	0.5424532	0.5437441	0.5283579	0.10549156	0.16608433
1.0	0.5411194	0.5286063	0.5323002	0.540638	0.53737116	0.5407504	0.54385304	0.0804704	0.13980947	0.53084654
1.0	0.5408619	0.52892774	0.110444486	0.5419183	0.53647906	0.5420348	0.5437923	0.09668843	0.5399413	0.5352537
1.0	0.14285006	0.53046614	0.5305483	0.5426753	0.00144105	0.5411365	0.54413295	0.5294194	0.03588012	0.53419924
1.0	0.5440513	0.06237836	0.53259814	0.54016036	4.677764e-05	0.5432706	0.54388136	0.15450607	8.729971e-10	0.53356713
1.0	0.5429006	0.52858126	0.014468515	0.5396224	0.5360444	0.54337955	0.04114325	0.52721244	0.5392962	0.533013
1.0	8.118435e-05	0.04263055	0.53263617	0.5404761	0.5383495	0.5426294	0.5440061	0.528411	0.5410665	0.5331388
1.0	5.88923e-05	0.5286525	0.5325647	0.5411844	0.5362961	0.54271597	0.5453233	0.020039542	0.5412458	0.5331068
1.0	0.30295604	0.5296439	0.15797694	0.5414842	0.5366984	0.014921523	0.5432754	0.14736213	0.53936756	0.14498092
1.0	0.5414138	0.527365	0.5312899	0.54047054	0.5355676	0.53999054	0.54319924	0.52764916	0.5401762	0.1588104
1.0	0.111289866	0.00013440836	0.09842933	0.5405396	0.53535634	0.54309326	0.15391374	0.5292285	0.539258	0.5351492
1.0	0.54088664	0.5289912	0.5328616	0.054233365	0.5366291	0.02602457	0.5431238	0.5296169	0.0017372253	0.0016539397
1.0	0.5414627	0.52824694	0.5329541	0.5396711	0.5360278	0.10163019	0.054811157	0.044324853	0.5396849	0.5336833
1.0	0.5411583	0.5281641	0.53353554	0.54125065	0.0017731256	0.05226062	0.5448753	0.019795917	0.5414887	0.5336781
1.0	0.09131616	0.5299792	0.53239644	0.54140604	0.53726137	0.5430486	0.5450784	0.5287285	0.5400414	0.53251207
1.0	0.5403972	0.52901614	0.5323706	0.54200685	0.17191732	0.14617547	0.54419684	0.16703463	0.5399121	0.21433894
1.0	0.5415338	0.52748823	0.5304738	0.0054440727	3.4659568e-06	0.040685423	0.54283035	0.52825415	0.15965687	0.53470457
1.0	0.0679546	0.0026106292	0.53362316	0.5400832	0.5347048	0.0066757137	0.5436218	0.5297855	0.5391562	0.09810495
1.0	0.5405194	0.5288209	0.53212136	0.5408566	0.5353142	0.5402234	0.5439545	0.0018292275	0.5405599	0.53365046
1.0	0.54034543	0.5314595	0.5315101	0.5423852	0.5354539	0.54278445	0.54414016	0.52818274	0.5384889	0.53476554
1.0	0.5409449	0.52832395	0.5296815	0.5394462	0.024535753	0.53991264	0.5440369	0.00015592734	0.54035723	0.5337555
1.0	0.1722581	0.528869	0.53227687	0.54134834	0.53794193	0.54237694	0.54450756	0.5288353	9.71292e-05	0.5321027
1.0	0.5419718	0.52852607	0.10452068	0.54131186	0.011890884	0.013638907	0.54346293	0.5280708	0.5388587	0.5336731
1.0	0.5403943	0.15628676	9.007263e-05	0.19254154	0.53660345	0.543283	0.5442636	0.5288955	0.53861946	0.53220725
1.0	0.54162174	0.00018974836	0.5314112	0.5411386	0.5356733	0.10517429	0.54383695	0.52942485	0.5386382	0.532342
1.0	0.014908359	0.5296163	0.533143	0.5410067	9.053954e-05	0.5419877	0.5461389	0.04572217	0.5404676	0.53411776
1.0	0.013061149	0.5299121	0.010876494	0.048326388	0.5360963	0.027119262	0.54404193	0.52879757	0.53941184	8.866253e-05
1.0	0.54162014	0.11409641	0.17579395	0.5403423	0.1500362	0.5414457	0.023875229	0.5277736	0.5398937	0.53398997
1.0	0.070174806	0.52794755	0.5296709	0.16387396	0.5369069	0.5416192	0.54549336	0.5297779	0.53977424	0.5343353
1.0	0.04669292	0.5296722	0.53310156	0.54060555	0.15513152	0.16439092	2.4174155e-05	0.5295256	0.14642815	0.53433144
1.0	0.5401983	0.52716994	0.53191787	0.5380694	0.53536093	0.022128746	0.5449287	0.00010679546	0.008681873	0.533467
1.0	0.5425681	0.52763957	0.014802999	0.5398321	0.53647107	0.2408991	0.5435589	0.5285497	0.013716364	0.53239995
1.0	0.54049844	0.52535635	0.53159845	0.540228	0.53640753	0.116084054	0.04640543	0.52770376	0.5394225	0.028523395
1.0	0.013643726	0.5263243	0.53242886	0.53986746	0.53715783	0.54182607	0.5446466	0.5287099	0.53891045	0.11479783
1.0	8.9569854e-05	0.52869266	0.5313502	0.5392218	0.53654546	0.5417309	0.5440045	0.5298843	0.53849524	0.5337253
1.0	0.53931653	0.5286179	0.53210527	0.057372212	0.53693026	0.5430528	0.10674914	0.01294119	0.5387014	0.53283316
1.0	0.5417521	0.033303894	0.066040866	0.540512	0.53684044	0.13535687	0.02825424	0.5274009	0.052852783	0.5354442
1.0	0.027648956	0.0020707035	0.5315626	0.5404581	0.53723305	0.540866	0.05216492	0.15327632	0.5393375	0.180723
1.0	0.02789019	0.52831745	1.8101634e-06	0.54170203	0.53717387	0.5409805	0.5428686	0.52842337	0.14644001	0.16412595
1.0	0.5405849	0.52869993	0.5316654	0.53977823	0.53578156	0.5414303	0.5447218	0.52703863	0.54058295	0.53245884
1.0	0.54161394	0.014694131	0.53132164	0.5418043	0.17839187	0.5415246	0.5439937	0.52878296	0.5405248	0.5314335
1.0	0.5411655	0.10159659	0.53115207	0.5417693	0.5352898	0.5404302	0.17585604	0.098305814	0.5399391	0.5332017
1.0	0.0029053162	0.5291926	0.5331291	0.5407181	0.53773487	0.5417295	0.54311335	0.528255	0.5400887	0.18133709
1.0	0.026475592	0.52873254	0.5324249	0.54060113	0.5372046	0.54277635	0.545642	0.5282673	0.17372097	0.5321712
1.0	0.5437038	0.5298599	0.5327219	0.54040694	0.045012712	0.54207385	0.1586112	0.5292203	0.5405345	0.5356142
1.0	0.5403086	0.5289476	0.53232306	0.105219446	0.5366132	0.02942142	0.54501593	0.52698743	0.53978515	0.086676255
1.0	0.5396087	0.52902746	0.5329858	0.54014635	0.53463435	0.04968176	0.54557526	0.18564771	0.5404299	0.00010014352
1.0	0.5404237	0.52746105	0.5319919	0.13390423	0.53588474	5.706469e-05	0.54462576	0.52867126	0.5413939	0.5327869
1.0	0.17983085	0.5281813	0.5323559	0.54207253	0.5376221	0.54176164	0.5447895	0.52851737	0.1663407	0.5325393
1.0	0.5409696	0.079189636	0.5311123	0.5409373	0.53640175	0.5421344	0.544048	0.53120905	0.0420454	0.5332916
1.0	0.54150087	0.5287554	0.098625906	0.53972083	0.5366523	0.5420257	0.54398406	0.5287037	0.5394959	0.53247505
1.0	0.117508404	0.52847826	0.5310034	0.22843519	0.00207401	0.5420138	0.5441629	0.52954036	0.16162874	0.5334832
1.0	0.5402428	0.52775383	0.5325247	0.53892577	0.53596085	0.5413427	0.5424482	0.5293208	0.15864721	0.53525865
1.0	6.0454844e-05	0.14133602	0.53135246	0.5420253	0.5349251	0.540125	0.54421407	0.5279649	0.5386386	0.5332745
1.0	0.54040366	0.005925966	0.5329602	0.5409108	0.5369574	0.54362667	0.54374164	0.10372606	0.018538771	0.53325224
1.0	0.025692435	0.5264068	0.14400859	0.54173875	0.0509605	0.54350036	0.14053096	0.52747744	0.5376059	0.5331364
1.0	0.5399387	0.5275743	0.53248256	0.5407238	0.5364649	0.5419399	0.54503953	0.5284297	0.53923243	0.53300256
1.0	0.5409546	0.52956945	0.00012843085	0.5408078	0.53546697	0.54172635	0.5432035	0.5284581	0.10985481	0.53379744
1.0	0.5413816	0.5293657	0.5335629	0.5401537	0.5349621	0.5414085	0.5444454	0.52985334	0.0046916096	0.5340276
1.0	0.54225177	0.5284007	0.53238577	0.53985924	0.53343564	0.5408798	0.54252267	0.5284477	0.11926671	0.23711583
1.0	0.5425368	0.52750826	0.53229296	0.541333	0.5364304	0.54254836	0.16549298	0.52871186	0.5391217	0.5332796
1.0	0.14186023	0.112977676	0.1008107	0.5412945	0.5364611	0.5417225	0.5444766	0.5288045	0.54008245	0.5326506
1.0	0.54112643	0.528868	0.5327504	0.54144436	0.5382428	0.5402412	0.5439099	0.52883655	0.53720856	0.53337055
1.0	0.54043823	0.52919555	0.53178245	0.5394977	0.5351259	0.5416177	0.5453222	0.02674199	0.11887623	0.045785185
1.0	0.042645935	0.52891594	0.14082816	0.5410955	0.03778358	0.5410109	0.54536676	0.52861947	0.53962636	0.01512871
1.0	0.5413716	0.530325	0.53269786	0.54111284	0.53438365	0.541186	0.54425037	0.03062495	0.016027102	0.5336041
1.0	0.5414012	0.5292406	0.5328972	0.10441921	0.5359018	8.632767e-05	0.54469466	0.14801973	0.5409472	0.53268504
1.0	0.54312086	0.52770126	0.00037000052	0.541573	0.5372291	0.5421797	0.5435371	0.52721405	0.23816118	0.04652137
1.0	0.54087776	0.0021245466	0.5319763	0.54180074	0.0005275056	0.5416961	0.008602952	0.5290785	0.21814284	0.5327
1.0	0.5422925	0.5292774	0.532307	0.5408171	0.53575754	0.06892907	0.09229224	0.5283896	0.0010619699	0.5341864
1.0	0.54032737	0.15384412	0.5305451	0.019081887	0.53482723	0.54123133	0.14956063	0.52542716	0.53992116	0.031395882
1.0	0.5449558	0.5273786	0.5328992	0.15610312	0.5357985	0.54111165	0.053812377	0.5288386	0.11997342	0.5325835
1.0	0.54020345	0.52848226	0.532914	0.118793584	0.13734506	0.5408034	0.5433194	0.105547875	0.5414686	0.5334486
1.0	0.54108876	0.5306229	0.15712076	0.5419755	0.15873681	0.54190856	0.0048622373	0.5281253	0.53936887	0.20947494
1.0	0.5402379	0.52932173	0.53163475	0.54185694	0.53565204	0.54168564	0.5432399	0.53064334	0.11565092	0.5324022
1.0	0.5420389	0.5282431	0.53239113	0.54151034	0.53830683	0.5402433	0.15895596	0.5299648	0.11690207	0.534174
1.0	0.53981984	0.52893806	0.53124905	0.12842588	0.5369157	0.02549016	0.5446641	0.52733165	0.5399056	0.53385353
1.0	0.54164606	0.52749985	0.5329059	0.54194367	0.16661178	0.020778496	0.024314344	0.53019595	0.54082537	0.015441378
1.0	0.17125414	0.13362253	0.5330627	0.541379	0.14076017	0.022676082	0.54487616	0.5274131	0.53820527	0.53499043
1.0	0.5398371	0.19381349	0.23967503	0.539731	0.53566194	0.0058930623	0.54453516	0.13055798	0.1546001	0.5337952
1.0	0.5404364	0.1514323	0.5320279	0.047752663	0.538496	0.022483133	0.112528145	0.5286066	0.5397414	0.5335051
1.0	0.11903881	0.5277018	0.04868702	0.5401197	0.53794307	0.5406157	0.15072471	0.1392191	0.5404469	0.5335177
1.0	0.5403768	0.52917504	0.53300196	0.540229	0.15777476	0.05449021	0.54396933	0.5283326	0.5408963	0.16031018
1.0	0.10466583	0.528901	0.53278774	0.15018551	0.028989656	0.5407692	0.54289645	0.529254	0.5384564	0.53353816
1.0	0.54160863	8.4057574e-05	0.5305512	0.54064524	0.5352511	0.5417816	0.15982683	0.5282273	0.5400336	0.21089329
1.0	0.542177	0.5294226	0.09757759	0.54135966	0.5365256	0.5413886	0.542433	0.52798194	0.53966284	0.5342894
1.0	4.2373464e-05	0.5281214	0.53321433	0.54210067	0.5367681	0.5426493	0.5437818	0.5286999	0.0047310134	0.5334575
1.0	0.5397775	0.024789594	0.14402555	0.53951126	0.5360275	0.5424445	0.54365057	0.024928203	0.5401508	0.5318453
1.0	0.5404799	0.52930546	0.53236735	0.14886142	0.5381839	0.54239833	0.5439826	0.52714837	0.1537809	0.16783264
1.0	0.54151535	0.52813095	0.531723	0.53910756	0.53693104	0.54042065	0.027020514	0.13679193	0.026669843	0.5304345
1.0	0.5426062	0.5304966	0.5330004	0.541895	0.5364084	0.54100525	0.5441548	0.5301975	0.5409051	0.18388414
1.0	0.53850496	0.52914965	0.53129023	0.54020613	0.53413683	0.1490442	0.54532474	0.52909106	0.5396087	0.13100158
1.0	0.537454	0.00018719351	0.53297067	0.5416467	0.53614503	0.04845118	0.5442103	0.5298984	0.53923965	0.15753762
1.0	0.5415156	0.5282994	0.5319221	0.54018784	0.5373827	0.54213786	0.5440685	0.52928954	0.5397297	0.5328724
1.0	0.54000694	0.5286399	0.53279495	0.5407542	0.5361121	0.5426903	0.1549114	0.52912486	0.53636456	0.00020424832
1.0	0.539284	0.526474	0.5323515	0.5417307	0.057908125	0.54231524	0.5440002	0.5289188	0.17309786	0.53495103
1.0	0.00017790265	0.52978307	0.5305717	0.5410216	0.15132865	0.54138184	0.5438238	0.18324183	0.54001695	0.5334418
1.0	0.05081949	0.5267019	0.5324392	0.53960073	0.53759956	0.53985333	0.54453534	0.52934474	0.219305	0.53522867
1.0	0.5419107	0.5299675	8.297306e-05	0.00012264558	0.04834011	0.5412382	0.011469165	0.5275698	0.5396852	0.5364403
1.0	0.5435321	0.5291983	0.5319562	0.54159117	0.5346747	0.5422569	0.026469208	0.5294665	0.54138297	0.53322303
1.0	0.54222906	3.80181e-05	0.00560943	0.046247113	0.046738055	0.5429069	0.54264843	0.52946216	0.53853625	0.53305674
1.0	0.54108506	0.52857894	0.010232136	0.08349992	0.53459984	0.1561136	0.5440242	0.5284985	0.022883175	0.5338613
1.0	0.5430028	0.05423083	0.108925655	0.5386678	0.047242373	0.5430637	0.54475105	0.14626755	0.5407759	0.5344426
1.0	0.5399767	0.0007066934	0.013975765	0.14050175	0.53322136	0.00013276984	0.5450816	0.529834	0.0022902002	0.534507
1.0	0.54006004	0.5281441	0.046374977	0.15298268	0.53670925	0.5408084	0.54231393	0.52882725	0.07835931	0.53363836
1.0	0.5419566	0.043663338	0.5329742	0.15981923	0.5369036	0.54210925	0.54469144	0.0014044911	0.537033	0.5337901
1.0	0.5420833	0.21879607	0.5325767	0.54149824	0.13738133	0.54017824	0.5441968	0.5293645	0.5407812	0.5324698
1.0	0.023672052	0.5279296	0.0027023854	0.5408167	0.5349565	0.09617133	0.54449135	0.52849054	0.53860694	0.53432786
1.0	0.5412038	0.5274492	0.5324012	0.541972	0.5347131	0.53928614	0.052986007	7.358566e-05	0.539408	0.5336066
1.0	0.5410627	0.52851987	0.5312254	0.5400071	0.53651804	0.54345435	0.5447042	0.5289131	0.0018078061	0.5336317
1.0	0.53973675	0.5264357	0.5304944	0.53910065	0.00015863228	0.54212445	0.0011444967	0.03346423	0.19940677	0.5337467
1.0	0.54231113	0.52854824	0.5329977	0.11594945	0.5368408	0.5387962	0.544013	0.5285862	0.54092747	0.5343015
1.0	0.540312	0.05087015	0.53122485	0.5392187	0.5351593	0.54074466	0.0008286312	0.5275419	0.54075325	0.5328463
1.0	0.16993974	0.52914894	0.5330139	0.5424354	0.22411446	0.5419422	0.0005736172	0.52755904	0.012078164	0.0954551
1.0	0.00011388714	0.5277934	0.5321644	0.5415913	0.5357616	0.025820024	0.54286784	0.21028814	0.54037565	0.06733029
1.0	0.5404579	0.5297275	0.53253037	0.5405255	0.53644353	0.19946826	0.11471341	0.09783356	0.00014164104	0.53443164
1.0	0.149039	0.52947253	0.53192806	0.00012716024	0.5370577	0.5424893	0.54483044	0.030750982	0.53723663	0.5332669
1.0	0.54047287	0.52820426	0.53221196	0.07602266	0.5360169	0.5402511	0.0025617443	0.5286453	0.54193455	0.5332613
1.0	0.13456692	0.15360637	0.5311923	0.5408492	0.09766871	0.54023165	0.5454372	0.52826744	0.53719676	0.53280735
1.0	0.13015772	0.52825123	0.00016102353	0.5415608	0.5345628	0.19597511	0.16606648	0.5271824	0.5378818	0.53346443
1.0	0.54140085	0.026524065	0.5320075	0.54136986	0.09621019	0.5416542	9.061322e-05	0.52885103	0.540347	0.16384439
1.0	0.5407704	0.5282571	0.5309793	0.54092693	0.53747094	0.5390537	0.5460176	0.52662796	9.905607e-10	0.53448254
1.0	0.13520747	0.5271991	0.53261864	0.16941293	0.5369664	0.5422597	0.54252243	0.5297284	0.539794	0.5342121
1.0	0.023572356	0.0032328335	0.5322707	0.13704304	0.53570366	0.54290754	0.54045665	0.5288906	0.54027444	0.53124154
1.0	0.54130536	0.5289171	9.273576e-05	0.54016	0.14616139	0.5418436	0.54408973	0.1542709	0.5410391	0.53249145
1.0	0.012560672	0.08859922	0.5312328	0.5428826	0.5367113	0.5406574	0.54382753	0.5271315	0.539252	0.11256269
1.0	0.54063123	0.52861834	0.5318866	0.012191732	0.5355431	0.54254025	0.54459476	0.5290026	0.53988963	0.5333747
1.0	0.54102695	0.5298792	0.53190523	0.5389672	0.10063047	0.5416558	0.54466873	0.00014304924	0.5388487	0.13171187
1.0	0.5409268	0.5274525	0.10628573	0.5418	0.5357563	0.5421018	0.54359674	0.52978814	0.54064494	0.5331869
1.0	0.5406281	0.529177	0.5326366	0.025243815	0.53642297	0.54267853	0.046689343	0.16652215	0.00010051578	0.5331404
1.0	0.5418025	0.09418533	0.14431596	0.54058987	0.536151	0.53985775	0.54518706	0.52886075	0.5398128	0.53362924
1.0	0.5407701	0.05276029	0.53137743	0.54237384	0.5352137	0.54055136	0.16977395	0.5300428	0.5393936	0.53274953
1.0	0.029491305	0.5272801	0.2055192	0.5434877	0.5363165	0.013571542	0.54249305	0.5280468	0.10810957	0.5325627
1.0	0.5398649	0.5286365	0.53279376	0.54259944	0.011913264	0.54224604	0.5466706	0.5276081	0.53875643	0.5325718
1.0	0.5414907	0.5273349	0.010808329	0.5407226	0.5375917	0.5427582	0.10718143	0.5277819	0.5399108	0.5325095
1.0	0.00010826666	0.5289967	0.53331095	0.54279923	0.536661	0.0008490203	0.54528093	0.5279455	0.1522102	0.53382385
1.0	0.5408782	0.52837896	0.53032684	0.5414065	0.13202688	0.5418224	0.54453254	0.5294432	0.05529848	0.53427505
1.0	0.54128337	0.52774155	0.53279257	0.54109406	0.5371185	0.104854085	0.0001251042	0.5288758	0.53970045	0.12220174
1.0	0.5421253	0.5289984	0.026119811	0.16620831	0.5375324	0.5389573	0.5438349	0.528699	0.5397614	0.53288084
1.0	0.54199994	0.011486645	0.00011355336	0.5398752	0.53370494	9.939754e-05	0.5448667	0.5291327	0.540142	0.53405845
1.0	0.5418982	0.52893794	0.53254086	0.5389637	0.00016188195	0.5419661	0.5454016	0.52981484	0.5392222	0.5352854
1.0	0.5421995	0.5273201	0.5331944	0.54159296	0.09642417	0.024818193	0.54332185	0.528779	0.5377567	0.5334032
0.0	0.0165924	0.013971447	0.01678066	0.01335599	0.012232181	0.014003548	0.01346459	0.009628494	0.013396831	0.013594933
0.0	0.016565757	0.014018013	0.016711017	0.013313091	0.01226712	0.01408298	0.013519329	0.009628313	0.013412497	0.013572993
0.0	0.010177316	0.01131736	0.0106160175	0.009841791	0.0136097055	0.012937456	0.012097753	0.010301589	0.010582104	0.013168678
0.0	0.010276213	0.011265191	0.010615817	0.0099066105	0.013633796	0.0130855	0.012145025	0.010325331	0.010518386	0.013179222
0.0	0.011018911	0.0083938455	0.012000225	0.009212329	0.010524031	0.009573351	0.008807561	0.009551105	0.008765041	0.011398097
0.0	0.011037914	0.008387728	0.012000372	0.00929721	0.010519209	0.009614327	0.008845804	0.009549657	0.008778329	0.0113894595
0.0	0.04864432	0.049128942	0.047218364	0.052827463	0.048612997	0.053082693	0.052604005	0.04460542	0.051475663	0.05076953
0.0	0.009950553	0.011616902	0.011261278	0.01197893	0.012076935	0.012148509	0.012126663	0.011202296	0.014137864	0.013020318
0.0	0.010076974	0.011678746	0.011308784	0.011870754	0.01191683	0.012115797	0.0121074105	0.011226121	0.014182922	0.013131191
0.0	0.009929826	0.011640254	0.011354351	0.011927941	0.011987669	0.01209365	0.0120978495	0.011164567	0.014220574	0.013116697
0.0	0.0018224431	0.0030644685	0.0023150777	0.0026560363	0.0021458676	0.0022484397	0.002286712	0.0019617511	0.0016753768	0.0021923042
0.0	0.020694163	0.03060512	0.02398993	0.016896037	0.027287157	0.025770871	0.030992359	0.024667202	0.023061085	0.025088755
0.0	0.025705919	0.027388299	0.026042053	0.029031677	0.02587169	0.024098115	0.026132315	0.02206138	0.024815047	0.029282248
0.0	0.011224686	0.013681677	0.0091247065	0.0115677845	0.008907729	0.012710304	0.011705112	0.010687993	0.010427359	0.0129202055
0.0	0.025001163	0.025895135	0.023815999	0.033192378	0.023558982	0.028406467	0.028139729	0.025296357	0.024797486	0.026431587
0.0	0.022659414	0.027973296	0.024818903	0.024263198	0.024213236	0.027465384	0.028640881	0.023849068	0.02143309	0.022630598
0.0	0.010600263	0.013570151	0.009721482	0.011188218	0.010017651	0.014466618	0.011436115	0.0102973115	0.011805742	0.012140339
0.0	0.068186395	0.05841688	0.07065538	0.07189276	0.08029758	0.069300726	0.07054232	0.06678595	0.072140545	0.07547841
0.0	0.009799152	0.0075520286	0.009652468	0.009877663	0.012226052	0.010444052	0.007941318	0.009718021	0.0107153505	0.012657212
0.0	0.009784712	0.0074442425	0.009621163	0.010032563	0.0120984195	0.010506437	0.007951249	0.009657329	0.010718909	0.012657052
0.0	0.068290025	0.06619965	0.070008	0.07014396	0.06227271	0.0683528	0.07335261	0.06281799	0.062044404	0.07738173
0.0	0.0086920075	0.010270333	0.011317419	0.008721879	0.0073741074	0.0078523	0.010601673	0.008016414	0.008890873	0.0123452665
0.0	0.00870866	0.010272824	0.011312501	0.008685227	0.007381517	0.007862678	0.010683724	0.008002294	0.008925756	0.012371473
0.0	0.022265757	0.026208322	0.024881396	0.023968041	0.027315274	0.029741203	0.027711295	0.02276343	0.019679844	0.024845889
0.0	0.012647598	0.013134306	0.010635674	0.011830205	0.009705103	0.01280021	0.010415286	0.011876523	0.011479533	0.013435882
0.0	0.001491327	0.0018369937	0.0020674034	0.0016712649	0.0028085716	0.0021534048	0.002533495	0.0016499235	0.0017003727	0.0014923825
0.0	0.021866621	0.022460122	0.024328515	0.022323756	0.028801633	0.024882138	0.024114886	0.021272168	0.022372993	0.021917572
0.0	0.07171042	0.07351918	0.07387524	0.0779858	0.07532559	0.07730888	0.07792588	0.06495806	0.07301467	0.07478471
0.0	0.009924796	0.010754134	0.01071024	0.011607008	0.010928119	0.01129229	0.011401536	0.0085704895	0.010242514	0.0109363785
0.0	0.009980441	0.010665595	0.010676912	0.011591821	0.011007303	0.011300843	0.011442693	0.008524467	0.010240117	0.010977657
0.0	0.07116093	0.07814123	0.07913009	0.06640829	0.07760427	0.07121908	0.08190236	0.07647535	0.07019395	0.08609693
0.0	0.2217828	0.21946296	0.23277591	0.22190258	0.23704985	0.22931378	0.24677943	0.2369122	0.2363951	0.23901063
0.0	0.062528975	0.06805726	0.0696869	0.07319102	0.067555144	0.07394633	0.07118988	0.06973118	0.07153946	0.074487336
0.0	5.1067076e-05	7.8476194e-05	8.2752675e-05	9.1996175e-05	7.0352624e-05	9.372578e-05	7.954228e-05	8.666601e-05	8.471356e-05	0.00010618568
0.0	0.5407902	0.52698207	0.531473	0.54069847	0.5364685	0.54128927	0.54329306	0.5274841	0.5381402	0.53235686
0.0	0.012374456	0.010763949	0.0106387	0.011119795	0.010986704	0.012579984	0.01434731	0.008784459	0.010355727	0.010514699
0.0	0.0001101448	0.0001226085	0.00010483518	0.00010099819	0.00011197028	0.00012693695	0.00015464683	8.743127e-05	8.2567916e-05	8.487771e-05
0.0	0.07670916	0.076602995	0.07419808	0.07502128	0.07641537	0.080105	0.084821224	0.06989429	0.07105409	0.07019366
0.0	0.0017341824	0.0025150352	0.0019112508	0.0031329575	0.0027387985	0.0023692304	0.0032224078	0.0022520926	0.002384794	0.0032090065
0.0	0.0025672573	0.0022724096	0.0023136002	0.0023752137	0.002533607	0.0029337213	0.002193451	0.001825459	0.0018048271	0.0038607514
0.0	0.025232308	0.02590255	0.030803593	0.029611994	0.031598378	0.032365568	0.0248755	0.021055443	0.02545644	0.029180884
0.0	0.021115344	0.022597866	0.020873055	0.027691439	0.028308697	0.024854854	0.027364932	0.022857394	0.023292454	0.030103233
0.0	0.024918104	0.024492873	0.024523236	0.028446179	0.02334003	0.029444877	0.031504408	0.022145461	0.027252031	0.028314391
0.0	0.026825191	0.027159434	0.024847241	0.026355444	0.027026154	0.027043393	0.030188965	0.024053916	0.023428058	0.03357793
0.0	0.024832549	0.022972248	0.027140962	0.027833484	0.029038688	0.01909777	0.027561821	0.025806721	0.020739729	0.03396692
0.0	0.027481535	0.02994237	0.028364874	0.028433075	0.029121077	0.025087677	0.025875425	0.021865802	0.025185794	0.02476337
0.0	0.022847332	0.027166586	0.028944682	0.03530145	0.02394179	0.02920273	0.03127118	0.026203474	0.023306571	0.029117862
0.0	0.026520323	0.018572066	0.025157766	0.02286412	0.024837537	0.027042674	0.025994321	0.024120089	0.02478548	0.033590395
0.0	0.019948706	0.019201202	0.026537964	0.028938197	0.02504654	0.025472622	0.02764989	0.0303705	0.017174728	0.03710498
0.0	0.027061105	0.02317228	0.026156468	0.027211163	0.031399652	0.029668182	0.02878774	0.025868459	0.023518413	0.032101337
0.0	0.03056643	0.024921685	0.026516452	0.031654447	0.02515356	0.027819458	0.030180681	0.026170684	0.027949132	0.029984975
0.0	0.0117092375	0.012873736	0.009582153	0.0115514295	0.008932009	0.01373993	0.0122817	0.012844513	0.011570211	0.0134179555
0.0	0.028487535	0.026332028	0.022911008	0.02641947	0.020533273	0.02815683	0.030277785	0.02743643	0.022520376	0.030797673
0.0	0.059267953	0.040409002	0.044733513	0.04161094	0.056788635	0.05038749	0.06069608	0.053019896	0.053044464	0.06717923
0.0	0.00011120533	7.7282915e-05	8.6235275e-05	0.000100089295	0.00013191412	7.562486e-05	0.0001355743	0.00010227333	0.000113665265	0.00028138087
0.0	8.9569854e-05	6.67854e-05	0.00011012243	0.00010099058	0.00015097225	9.983916e-05	9.628532e-05	8.9727415e-05	8.98897e-05	9.301368e-05
0.0	8.9569854e-05	6.67854e-05	0.00011012243	0.00010099058	0.00015097225	9.983916e-05	9.628532e-05	8.9727415e-05	8.98897e-05	9.301368e-05
0.0	0.00011832594	8.174515e-05	9.787478e-05	0.00012408353	0.0001152468	0.00013360346	8.043448e-05	7.4280244e-05	7.09756e-05	0.00011357111
0.0	0.026454093	0.032122374	0.03269407	0.019949978	0.027262338	0.027286379	0.029392222	0.029824542	0.032177005	0.033788115
0.0	9.547308e-05	2.0296626e-05	9.445433e-05	9.3032744e-05	2.0292291e-05	9.260392e-05	0.00010535881	0.00010132821	1.1526079e-05	0.00014221852
0.0	0.542668	0.52853703	0.5317456	0.54092634	0.5364715	0.54058	0.54401255	0.5286517	0.54003084	0.53299975
0.0	0.5408164	0.5268465	0.5310061	0.54029983	0.5355444	0.5405767	0.5435095	0.5278301	0.5387804	0.53330785
0.0	0.07386269	0.07259358	0.07118838	0.07770494	0.07955182	0.065639935	0.07159176	0.07384223	0.07682782	0.07514366
0.0	9.5458236e-05	0.00010005265	8.966796e-05	0.00011538492	0.0001304394	5.9866117e-05	8.1247774e-05	0.000107558495	0.000110924986	0.00010976839
0.0	0.046931643	0.033042766	0.05681066	0.059548747	0.05982985	0.04266382	0.042544726	0.046689726	0.05608891	0.06954796
0.0	0.052275393	0.049575463	0.045335606	0.040009677	0.05465498	0.053924203	0.041659772	0.040238734	0.041840337	0.052704584
0.0	0.18701768	0.20120655	0.20076792	0.18930559	0.19977398	0.18964165	0.19371568	0.19749011	0.21003024	0.20806116
0.0	0.06693188	0.07621751	0.075925194	0.068089135	0.082180575	0.07434499	0.07747464	0.07552537	0.07938833	0.08172124
0.0	6.0952563e-05	0.00011240515	0.00010563728	0.00011097726	8.412606e-05	6.5276254e-05	0.00010896401	0.00012285638	0.0001615515	0.00015807511
0.0	6.214981e-05	9.4839445e-05	9.10042e-05	0.00010869202	0.00010646774	8.787401e-05	0.00014839097	0.000115117204	0.00012646252	0.0001433603
0.0	0.5424816	0.52760226	0.5316798	0.5408843	0.5358101	0.5416097	0.54401034	0.5278786	0.5396957	0.53276294
0.0	0.01115549	0.008951743	0.010525659	0.011841336	0.016047923	0.009442148	0.011564481	0.01080917	0.010806565	0.014052728
0.0	0.000103659986	6.5335604e-05	0.000104647705	0.00015030419	0.00020764081	0.00010074176	0.00014033151	7.504148e-05	0.00011535092	0.00015504342
0.0	0.07549014	0.064810306	0.074162975	0.08329502	0.0898391	0.07537127	0.082691215	0.06710848	0.07762452	0.08229562
0.0	0.09766429	0.07563918	0.111955225	0.116249725	0.11586608	0.091546044	0.09168341	0.09697216	0.112079784	0.1291832
0.0	0.026163101	0.022980705	0.025353119	0.030158017	0.0310148	0.029054165	0.025928702	0.032604963	0.028067933	0.03504789
0.0	0.009698813	0.009224158	0.010839145	0.011234212	0.011702624	0.012630354	0.012006802	0.012078101	0.014058193	0.014092564
0.0	0.0077855145	0.008814195	0.010866377	0.009979244	0.011162131	0.011746809	0.008540272	0.011043288	0.011509776	0.012770881
0.0	0.0019220939	0.0032027557	0.0028387993	0.003331923	0.0025491465	0.0019080816	0.0019488967	0.0022763482	0.0021634663	0.0024956272
0.0	0.028741335	0.02874867	0.02781325	0.033122312	0.027128164	0.023039823	0.026498051	0.029693458	0.026891233	0.02935785
0.0	0.01098631	0.015180934	0.0114142485	0.010617205	0.010846919	0.011446708	0.012900888	0.011180593	0.012743712	0.014101377
0.0	0.022860402	0.032608874	0.030584058	0.0318044	0.03428215	0.024078347	0.026448676	0.022751436	0.031163493	0.0299025
0.0	0.02431661	0.027993739	0.026073413	0.024567652	0.030174693	0.026162997	0.031887982	0.025488872	0.017534882	0.03174728
0.0	0.024230588	0.028073493	0.026121674	0.024626696	0.03025358	0.026253344	0.031941373	0.02544783	0.017518977	0.031710777
0.0	0.15768225	0.14293271	0.13416834	0.16221721	0.16001289	0.15810242	0.17796952	0.15297188	0.15038027	0.16644396
0.0	6.470632e-05	6.276296e-05	0.0001264325	0.000108681765	0.00010856347	5.1909625e-05	0.00017778936	6.795728e-05	7.98813e-05	0.00013238641
0.0	7.595508e-05	7.680771e-05	8.083564e-05	0.00015775544	0.00010604957	8.748423e-05	0.00023256107	8.10949e-05	9.533697e-05	0.00016707044
0.0	0.00012885762	8.4626205e-05	0.00011131906	0.00012026978	0.00016070511	0.00014635744	9.959242e-05	9.927412e-05	0.00011406027	0.00012064136
0.0	0.0019076186	0.0024108342	0.002923957	0.0024282837	0.0027342506	0.002724072	0.0023456127	0.0019091099	0.0019247322	0.0026620722
0.0	0.0018344425	0.0020314404	0.0028419096	0.0020769017	0.0028212147	0.0028291065	0.0020092851	0.0021173712	0.0024906264	0.003051197
0.0	0.54041976	0.5271877	0.53190243	0.5409036	0.5364168	0.54143673	0.5430498	0.52688265	0.53860927	0.5327435
0.0	0.5407212	0.5270179	0.5316007	0.5407384	0.5365092	0.540935	0.5438599	0.5273993	0.53852654	0.5327652
0.0	0.012377179	0.014098354	0.009371309	0.005896377	0.018368503	0.008752707	0.017109485	0.008283164	0.014248615	0.011108846
0.0	0.0018996929	0.0023436963	0.0017789977	9.861686e-05	0.0032108175	0.0027224089	0.0030315912	0.0017515093	0.0024525346	0.0031999256
0.0	0.0022896565	0.0030405703	7.910718e-05	0.0021765677	0.002676443	0.0024041794	0.0024499309	0.00011211119	0.0016750706	0.0019022377
0.0	0.021953514	0.02702771	0.022398377	0.025158832	0.037526604	0.027825525	0.029005768	0.0244893	0.02714249	0.03156834
0.0	0.024440242	0.02748476	0.0033682687	0.024818147	0.031063164	0.02841689	0.025180433	0.025747692	0.02902622	0.02888947
0.0	0.00012292048	0.00014791687	0.00011456244	6.177766e-05	0.00016017914	9.112056e-05	0.00016150236	8.3215054e-05	0.00013216329	0.00013798264
0.0	0.009647069	0.013155931	0.0105033545	0.013556269	0.012368421	0.013816672	0.012508757	0.010601399	0.012427097	0.01307674
0.0	0.010560425	0.013574141	0.009884861	0.014616741	0.01041875	0.013143209	0.012460475	0.011453648	0.010742579	0.014179703
0.0	0.025760379	0.027259933	0.027128752	0.0046738475	0.031172134	0.029876292	0.031728555	0.021423353	0.028107375	0.027250547
0.0	0.025080983	0.025778588	0.029366685	0.035555296	0.027787924	0.026519246	0.03364235	0.0046613957	0.024089152	0.026678855
0.0	0.5424991	0.5288852	0.5323901	0.5411659	0.53640366	0.5415823	0.5446945	0.5284942	0.5407912	0.5328678
0.0	0.54185635	0.5280276	0.5323954	0.5412316	0.53627795	0.5417832	0.5449546	0.5288355	0.540125	0.5339433
0.0	0.009886654	0.013776188	0.012273518	0.012172172	0.010628806	0.01268948	0.0128828045	0.009483814	0.010975735	0.0114200935
0.0	6.193019e-05	1.910273e-06	0.00012481264	0.00010134	0.0001336877	0.00012080448	9.506154e-05	4.7324458e-05	0.00013356321	0.00010745454
0.0	0.06583832	0.024637735	0.077695325	0.07508828	0.08006804	0.07906853	0.074631825	0.059317306	0.08067738	0.074721664
0.0	0.54199266	0.52721393	0.5316887	0.5415263	0.53618515	0.54159683	0.5448142	0.5286343	0.5391324	0.5340339
0.0	0.010690443	0.00015129232	0.010947552	0.011479154	0.013642847	0.011318635	0.015672415	0.011997794	0.016172687	0.011324096
0.0	0.07234993	0.024493095	0.07079716	0.083619	0.083536476	0.028057404	0.09173276	0.076802626	0.025719682	0.08340508
0.0	8.8283894e-05	1.870335e-06	8.782568e-05	0.0001525484	0.0001571384	2.6628168e-06	0.00020888647	0.00012481108	1.9942827e-06	0.00016317147
0.0	0.54078394	0.52638096	0.53094393	0.5408343	0.5353837	0.5413926	0.5440511	0.52747136	0.53854835	0.53326654
0.0	0.0117667755	0.0686703	0.076186016	0.07281944	0.07325353	0.08149193	0.08846426	0.0769521	0.07207817	0.08690744
0.0	0.5418387	0.5267444	0.53168505	0.54095	0.5356844	0.5418106	0.54427046	0.52821994	0.53902924	0.5338385
0.0	0.007940642	0.008032842	0.016227655	0.014178936	0.013969122	0.0066998187	0.012789015	0.00013524415	0.0073344233	0.016535262
0.0	4.465675e-05	7.627227e-05	0.00015409704	0.00020630265	0.000119834884	6.434758e-05	0.0001246385	1.3903385e-06	9.000343e-05	0.00013588129
0.0	0.060319655	0.06754284	0.08212246	0.09047078	0.07779562	0.066916384	0.08015679	0.022498103	0.07269763	0.07949301
0.0	0.069945656	0.077084176	0.08264321	0.08288895	0.026481628	0.0312546	0.083021484	0.06987732	0.023518063	0.08676271
0.0	7.772859e-05	0.0001255538	0.00015785701	0.00014752655	2.2818574e-06	3.9299e-06	0.00014248211	8.735143e-05	1.4465465e-06	0.00018975904
0.0	0.14717562	0.14486673	0.15116651	0.16088869	0.16386482	0.159174	0.1548554	0.14512302	0.17482115	0.03703262
0.0	0.009195053	0.009885623	0.010228433	0.0113021	0.010134744	0.012863106	0.0114346165	0.010171333	0.014508263	0.001610779
0.0	2.2738544e-05	0.0028166252	0.003065229	0.00011463982	0.00013632163	0.0025216665	0.0024862706	0.00214632	0.002083286	0.002980939
0.0	0.0017784939	0.028883036	0.034350842	0.003933232	0.026180018	0.025975635	0.033161364	0.026643096	0.027098503	0.032743942
0.0	0.012356684	0.014227594	0.012215127	0.011060638	0.010999624	0.01415592	0.0105620185	0.012313167	0.011596083	0.014638453
0.0	0.026892588	0.02919272	0.0315944	0.02705388	0.0054079103	0.027195226	0.023906672	0.028182657	0.02496543	0.02970623
0.0	0.095193565	0.10160046	0.009178087	0.1048531	0.0992841	0.106132954	0.09696594	0.10838354	0.10317503	0.099206835
0.0	0.0024174545	0.0024132049	0.0024962006	0.003011875	0.0021573624	0.002314855	0.0025944356	0.002613182	0.0019978324	0.0035022153
0.0	0.0021614989	0.0016720877	0.0025069355	0.0023317859	0.0021664784	0.0025732412	0.0021028856	0.0022594999	0.0028058563	0.0022128567
0.0	0.020720717	0.023178693	0.029646698	0.03277038	0.030153757	0.025600625	0.029789964	0.027390536	0.024341257	0.034282107
0.0	0.026942741	0.027626416	0.024662849	0.029347464	0.029122775	0.027475959	0.02673818	0.025440222	0.024484778	0.029125277
0.0	0.029888228	0.026879482	0.027530182	0.031146327	0.028415391	0.02669739	0.025387688	0.030749619	0.028740749	0.03138594
0.0	0.021380618	0.024454469	0.031775527	0.028470665	0.028347047	0.028484955	0.025567519	0.027265586	0.031010408	0.027169874
0.0	0.07282258	0.07960758	0.08855911	0.073203385	0.09072009	0.076310426	0.080309644	0.087138675	0.06958778	0.07220824
0.0	0.07143698	0.07620571	0.085961595	0.07854324	0.07251436	0.06675655	0.07917266	0.07306223	0.07369705	0.07442957
0.0	0.0030157377	0.002432817	0.003276514	0.0026278044	0.001879572	0.0027561698	0.0025666934	0.0023495918	0.0021279277	0.0035367412
0.0	0.029623473	0.02546564	0.03154614	0.027135903	0.027187971	0.032414258	0.028405359	0.02752533	0.0238713	0.031929985
0.0	0.033043284	0.031588595	0.03343944	0.02647129	0.026259251	0.023115292	0.03051496	0.029432159	0.027203774	0.033815008
0.0	0.084924355	0.07225492	0.07661484	0.06770118	0.082057156	0.060275804	0.090362385	0.06965117	0.07471843	0.07808606
0.0	0.24383226	0.22918376	0.22640899	0.22269271	0.2323561	0.2226361	0.26143372	0.22226998	0.24929585	0.22698572
0.0	9.001708e-05	0.00010312906	0.00016427503	0.00020722192	0.00010390869	0.0001772675	0.00010458705	9.9133445e-05	8.465106e-05	0.00017907372
0.0	0.00013961252	0.000114494294	0.00013771818	0.00013699546	0.00022081849	0.00015912615	6.466012e-05	0.0001153021	9.999476e-05	0.00016611353
0.0	0.012707893	0.013089103	0.016236044	0.012846962	0.0147806285	0.014931557	0.009376968	0.009878722	0.009853149	0.012948739
0.0	0.10978501	0.09384951	0.10094854	0.0897252	0.08262689	0.088518776	0.09876869	0.08593185	0.06921445	0.10150283
0.0	0.10968154	0.09350408	0.100888595	0.08973875	0.082696944	0.08855555	0.09847055	0.08562707	0.06903097	0.10182965
0.0	0.10924221	0.093721874	0.10048114	0.08971897	0.082508326	0.088715665	0.099191196	0.086037196	0.069286264	0.10145416
0.0	0.10887769	0.09395216	0.101060465	0.08992885	0.08249941	0.08868086	0.09869447	0.08589512	0.06908977	0.10167774
0.0	0.10300993	0.10879021	0.10054952	0.1070311	0.10706186	0.11263019	0.118425116	0.08557599	0.10282318	0.10166842
0.0	0.10279688	0.10842669	0.100480035	0.10695176	0.10693179	0.11239776	0.1175688	0.085264884	0.10244856	0.10185252
0.0	0.10277529	0.108517215	0.10024507	0.10687127	0.106267236	0.112671405	0.11740489	0.085671395	0.10280625	0.10224155
0.0	0.10280814	0.10864891	0.100796565	0.106989026	0.106613696	0.11260427	0.117662765	0.08541568	0.102733985	0.1016976
0.0	0.08701095	0.10177726	0.09925777	0.12106459	0.09826793	0.099643745	0.11058894	0.09325426	0.09344953	0.096392885
0.0	0.08648982	0.101296455	0.09926003	0.120923094	0.098192684	0.099676326	0.11039929	0.09297564	0.09311203	0.09639739
0.0	0.086660184	0.101235636	0.09884974	0.12066274	0.097878896	0.099377885	0.11012211	0.09294426	0.092877366	0.09608504
0.0	0.08643805	0.10161212	0.09915631	0.12098342	0.09813557	0.099915855	0.11022231	0.09328467	0.09311125	0.09620818
0.0	0.08975544	0.12486276	0.09918282	0.10105572	0.121271305	0.10192334	0.10859386	0.10327613	0.10813744	0.10051957
0.0	7.206957e-10	1.1674691e-08	3.4969821e-10	0.00010473366	3.301439e-08	8.411307e-09	2.3534484e-07	7.4006195e-05	8.0864396e-05	7.106959e-08
0.0	5.4786255e-05	6.872157e-05	2.2033759e-05	0.012146369	0.00015127313	3.4764962e-05	0.013246218	0.0077775517	0.0073743653	0.0003103654
0.0	0.54223686	0.5285331	0.5304469	0.5406638	0.53307873	0.54165584	0.54254514	0.52861625	0.53846824	0.5327357
0.0	1.592348e-05	0.00023674176	1.9883857e-05	0.015047617	0.01231544	3.4273984e-05	0.00014260867	0.010245217	0.011382285	6.5342705e-05
0.0	2.2906271e-10	6.8174684e-09	5.1620175e-10	0.0001558652	0.00015903165	1.8699593e-09	1.0098056e-08	9.3524905e-05	0.000115464936	1.1048959e-06
0.0	0.5419279	0.52734596	0.53130317	0.5417922	0.5355238	0.5413916	0.54318076	0.52731264	0.5382021	0.53240585
0.0	1.1976788e-05	6.7767476e-05	1.915926e-05	0.010512249	3.2037e-05	0.00020685929	2.5330935e-05	3.7470672e-05	0.008142304	6.749679e-05
0.0	1.6833904e-10	1.2108194e-08	1.8370608e-09	6.359771e-05	1.9397346e-09	5.6020912e-09	1.8467571e-09	1.2855217e-09	0.000102158316	1.7083922e-08
0.0	1.328169e-07	3.1786595e-08	4.6585895e-09	0.00015058463	7.802632e-10	2.6387759e-09	4.104609e-09	7.2699025e-09	5.720281e-05	2.862274e-08
0.0	0.012031523	0.0077768005	0.0045538503	0.0833357	0.0027739254	0.0039847805	0.0045451946	0.005104136	0.064435884	0.007630351
0.0	0.5395882	0.5270796	0.5320205	0.54117215	0.536128	0.5408358	0.5433632	0.52778167	0.5381129	0.5326551
0.0	9.176696e-05	0.0002552582	8.066392e-05	2.4704615e-05	3.117083e-05	4.833873e-05	2.6325764e-05	0.00010079375	0.00011172519	0.00021273416
0.0	1.4563147e-09	9.996183e-09	1.2251778e-09	1.7681e-09	1.3954765e-09	2.0048996e-09	2.041197e-09	5.0408655e-09	2.2707887e-08	1.11760826e-07
0.0	0.00025897275	0.00066244043	0.00041814402	0.00036345146	0.001177233	0.0008328723	0.0010980598	0.0013862369	0.0010037457	0.0025868448
0.0	0.013766726	0.019762866	0.013931858	0.013814748	0.0361003	0.02274788	0.025976708	0.030691465	0.025742607	0.0520766
0.0	0.019270048	0.017999506	0.013869477	0.01379824	0.030694744	0.03643665	0.02671023	0.01725411	0.03539261	0.023876276
0.0	0.5402022	0.5270599	0.5304261	0.5397002	0.5350864	0.5408343	0.5438696	0.5266333	0.5385506	0.53374755
0.0	0.019338809	0.017947836	0.013843532	0.013764791	0.030614743	0.03631256	0.026665337	0.017282173	0.035424143	0.023903996
0.0	2.566315e-05	0.000148594	3.8285187e-05	9.97035e-05	0.00018070507	0.00023395751	5.344712e-05	0.0025001823	4.685202e-05	0.0002503557
0.0	0.0018631207	0.0040133228	0.0019038954	0.001826268	0.0053576166	0.006803542	0.0033258165	0.0043658046	0.000404267	0.0072562625
0.0	0.010251083	0.0104790395	0.013158859	0.01681733	0.009496234	0.015044862	0.011251651	0.0109482175	0.00838774	0.015992224
0.0	0.541719	0.52789026	0.53121185	0.5412386	0.53578573	0.54076976	0.54344517	0.5267338	0.5386869	0.5318605
0.0	0.54157823	0.5277074	0.5314776	0.540444	0.5357035	0.54170376	0.54399097	0.52712655	0.53901064	0.5318324
0.0	0.5411215	0.52785784	0.53137606	0.54116833	0.5364275	0.5412228	0.544268	0.52697873	0.538826	0.53164893
0.0	0.5415052	0.527203	0.5317485	0.5398789	0.535612	0.5416472	0.54274017	0.5276253	0.53886503	0.5317209
0.0	0.0508707	0.055847	0.062369574	0.0757642	0.05328548	0.09580008	0.05248991	0.0540283	0.07856828	0.08691187
0.0	0.0034721107	0.00498554	0.00465401	0.0057184137	0.0028181658	0.008362502	0.0038696483	0.004430275	0.004110997	0.009771807
0.0	1.6637822e-09	6.6399326e-09	5.028938e-09	9.5908375e-09	8.248236e-10	3.588063e-08	2.3316185e-09	4.418545e-09	3.015296e-09	6.854893e-08
0.0	0.008677032	0.10162336	0.005388489	0.0051026302	0.0056659495	0.007575269	0.010458446	0.0129221575	0.0058359033	0.017974792
0.0	0.0007640546	0.012297357	0.0005159606	0.00050791877	0.00055646454	0.00084883545	0.0010795714	0.00096756156	0.0005886654	0.0011272287
0.0	0.0005360975	0.0005997036	0.0010444093	0.0009178573	0.0015493068	0.0019273738	0.0005539102	0.0005888753	0.0009867535	0.0010386929
0.0	0.0010176067	0.0005671681	0.0011131719	0.00049371464	0.0005955319	0.00079702266	0.0005151694	0.00063755416	0.0006737139	0.00095143047
0.0	0.00048810878	0.0015080436	0.0005737457	0.0010762295	0.0011325598	0.0009020443	0.0008404071	0.0005202365	0.0008380764	0.0025048568
0.0	0.541442	0.5255232	0.53154194	0.53919506	0.53580946	0.54095745	0.54278845	0.52752936	0.5380185	0.53056383
0.0	0.5431585	0.53078973	0.53394294	0.5420577	0.53717214	0.54098755	0.5477659	0.5295257	0.5423514	0.534249
0.0	0.53942025	0.52769214	0.5307983	0.54313844	0.53193396	0.5418318	0.54408324	0.52910113	0.53699744	0.53227615
0.0	0.5420867	0.52883404	0.53271896	0.5408468	0.5390205	0.54263484	0.5442815	0.52736235	0.5403622	0.53522086
0.0	0.013147588	0.010127858	4.1743573e-05	1.8999037e-05	0.011994799	0.00022077994	2.3565604e-05	7.511006e-05	6.308676e-05	0.00010069105
0.0	2.9583965e-05	6.898039e-05	2.7106682e-05	2.6256565e-05	6.681935e-05	8.545824e-05	6.7541994e-05	6.407919e-05	0.00016425029	0.0020928334
0.0	2.7665517e-10	1.3405916e-09	2.360606e-09	2.405993e-10	7.0799067e-10	6.0425e-09	6.3499715e-07	1.3857819e-09	2.7973671e-08	1.4405986e-08
0.0	0.5400609	0.52882004	0.532024	0.5416392	0.5363888	0.5412141	0.5442628	0.5279968	0.5388864	0.53337795
0.0	6.137063e-05	0.00013167811	0.00011895176	7.5090445e-10	6.2081155e-05	0.00017235137	2.4986861e-09	9.270863e-09	4.1601993e-09	0.00014339887
0.0	7.38816e-05	0.000110312554	0.00011523154	1.3766641e-09	0.00016329753	7.395209e-05	6.024892e-09	8.157916e-09	2.2144365e-08	0.00017269929
0.0	0.007515185	0.010866684	0.0119529525	2.0712454e-05	0.009681626	0.009260403	7.519419e-05	0.00017488569	0.00014300764	0.01862718
0.0	0.00024225986	0.00010231156	0.0001442878	6.5262395e-09	0.00025252622	0.00010857755	5.8739513e-10	9.572063e-10	6.117378e-09	7.7774705e-05
0.0	0.012804743	0.012046014	0.013703584	8.7739376e-05	0.018498955	0.010909962	2.5701062e-05	2.0234762e-05	0.00019156553	0.0076737865
0.0	0.54099095	0.5269142	0.5308651	0.54071355	0.53532743	0.54008585	0.5427022	0.5265527	0.5377901	0.5317159
0.0	0.5413686	0.5277223	0.5305002	0.5407226	0.5360241	0.5413448	0.5444435	0.52700263	0.5389323	0.53177065
0.0	0.011322414	0.009582529	0.011134355	0.00068276474	0.014213277	0.010005699	0.0011786731	0.0006697295	3.168615e-05	0.015710048
0.0	9.9271085e-05	8.423957e-05	0.00010873452	1.1988665e-07	0.00015510789	6.673854e-05	0.0001022043	2.5326446e-07	3.993879e-09	0.00013664593
0.0	0.00010890532	8.551025e-05	0.00011382286	8.77618e-05	0.00012004532	0.00018048639	7.204615e-05	0.00010806213	7.377262e-05	0.00018660934
0.0	0.00010890532	8.551025e-05	0.00011382286	8.77618e-05	0.00012004532	0.00018048639	7.204615e-05	0.00010806213	7.377262e-05	0.00018660934
0.0	0.01266669	0.0106001925	0.010064657	0.00902404	0.010632955	0.016075263	0.010672082	0.01242447	0.0072709853	0.011649667
0.0	0.01266669	0.0106001925	0.010064657	0.00902404	0.010632955	0.016075263	0.010672082	0.01242447	0.0072709853	0.011649667
0.0	0.07125497	0.066494696	0.08486159	0.08881607	0.076840095	0.086315595	0.079061516	0.07139647	0.07650088	0.0866948
0.0	0.00010275242	7.917525e-05	0.00015751315	7.489956e-05	0.00015544516	7.057302e-05	0.0001490919	7.1097056e-05	0.00015419288	9.815517e-05
0.0	0.00010275242	7.917525e-05	0.00015751315	7.489956e-05	0.00015544516	7.057302e-05	0.0001490919	7.1097056e-05	0.00015419288	9.815517e-05
0.0	0.009456386	0.007544623	0.01457466	0.012965577	0.0133933285	0.013077189	0.012426951	0.00948432	0.014907485	0.012922553
0.0	0.009456386	0.007544623	0.01457466	0.012965577	0.0133933285	0.013077189	0.012426951	0.00948432	0.014907485	0.012922553
0.0	0.5403933	0.5268818	0.5310292	0.54064333	0.53596926	0.5405389	0.5435253	0.52679765	0.5379293	0.5315044
0.0	0.5412956	0.52721786	0.5307711	0.54015756	0.5359326	0.5412882	0.54319286	0.5275014	0.5387867	0.53165907
0.0	0.012532352	0.01861416	0.015958373	0.0151427835	0.16697215	0.035486773	0.0150059	0.017274229	0.027793143	0.02316028
0.0	0.5416936	0.5281578	0.531485	0.54047364	0.53516877	0.5436073	0.5426066	0.52888626	0.538116	0.5330883
0.0	0.014366851	0.017049585	0.010797344	0.016208604	0.012284841	0.015794773	0.014469718	0.010712151	0.0146804545	0.015532138
0.0	0.015045921	0.013421207	0.011477163	0.0120906485	0.008309552	0.01683773	0.012255859	0.012059624	0.015096707	0.017273994
0.0	0.012202395	0.016068272	0.00977387	0.014732821	0.010651902	0.017141132	0.011692332	0.01238203	0.012125777	0.0126508325
0.0	0.012637063	0.01817141	0.012019699	0.014715196	0.009859548	0.017300144	0.012603319	0.011334152	0.0128384745	0.01818129
0.0	0.012099907	0.015308065	0.013003112	0.012597825	0.011056743	0.014249681	0.013728994	0.011789931	0.013208141	0.017652828
0.0	0.015536987	0.018333165	0.009028211	0.014218127	0.010386844	0.015776636	0.011740799	0.011282769	0.01328916	0.014689699
0.0	0.013139764	0.01503342	0.01019663	0.0127405515	0.008806867	0.01735965	0.010469323	0.013236454	0.014974203	0.016078468
0.0	0.011955155	0.017037442	0.011435624	0.01065135	0.009510436	0.01732612	0.013760771	0.012263429	0.010677193	0.015133713
0.0	0.008572033	0.010129642	0.014248341	0.009282149	0.00926881	0.011668261	0.016493117	0.012619363	0.011363231	0.0005164342
0.0	0.090564854	0.10362997	0.1137285	0.094225	0.10261445	0.10372874	0.111804865	0.09819868	0.086698726	0.10596473
0.0	0.18441159	0.19796349	0.20912942	0.18957263	0.19802411	0.20011003	0.21052942	0.19097903	0.17966293	0.2009765
0.0	0.54242396	0.52919614	0.53299487	0.5411547	0.5347331	0.54135764	0.5419586	0.5298587	0.5401982	0.53569317
0.0	0.014748535	0.012918624	0.015494327	0.01956697	0.010783931	0.010092035	0.014984503	0.0109047955	0.009459164	0.011437118
0.0	0.038192153	0.04719669	0.06747036	0.066220485	0.059263438	0.04840892	0.040316194	0.049576778	0.05912649	0.057496004
0.0	0.15920874	0.15105219	0.17670959	0.15321022	0.16882887	0.15257727	0.17057367	0.14138436	0.167543	0.16770962
0.0	0.15872319	0.151428	0.17698596	0.15352975	0.16920702	0.15303557	0.17081828	0.14118373	0.16741426	0.16754381
0.0	0.009091032	0.0131074665	0.010405559	0.012612841	0.012379988	0.012929756	0.009089476	0.010803721	0.008537507	0.014318828
0.0	0.000102172045	0.0001560865	0.00014919657	0.000107472275	0.00015366024	0.00011658713	7.1985436e-05	0.00014053518	0.00011561555	0.0003155458
0.0	0.029109053	0.022238763	0.034450058	0.0243846	0.03251394	0.02467237	0.033425808	0.024912646	0.036624704	0.03627588
0.0	0.011683733	0.011537575	0.014148602	0.009688619	0.013612062	0.012225706	0.01426	0.011163826	0.011490457	0.012068768
0.0	0.00010579999	0.0001605991	0.00013242089	7.357197e-05	0.00014417131	0.00012442855	0.00015865966	0.00015551336	8.7801556e-05	0.0001077297
0.0	0.0026083011	0.0026877425	0.0026436385	0.0018522254	0.0037503417	0.0026638957	0.004000654	0.0020489986	0.0020421757	0.0027810228
0.0	0.0024721916	0.0031064511	0.003877398	0.0023473385	0.0020826457	0.0031913754	0.0022692624	0.0022133717	0.0017224548	0.003612028
0.0	0.011187063	0.012793439	0.0077884733	0.009845463	0.010467416	0.010695801	0.012444302	0.013825868	0.008901829	0.011568123
0.0	0.102987535	0.11308767	0.10562681	0.10491857	0.100118704	0.096194185	0.10743695	0.09719269	0.11339252	0.13185532
0.0	0.02813628	0.027478948	0.029564671	0.027452663	0.029860396	0.031147778	0.028010525	0.023751646	0.02518909	0.034419872
0.0	0.0110398205	0.0109485425	0.009818269	0.013655101	0.016541848	0.010155747	0.011402042	0.009181388	0.008973335	0.012839411
0.0	0.030833293	0.031074166	0.031206047	0.030022055	0.027198784	0.032751065	0.030527396	0.030857809	0.023366008	0.025866741
0.0	0.015224704	0.011368272	0.0098749865	0.011101908	0.010843957	0.015090633	0.011198679	0.012113538	0.0089069335	0.012523024
0.0	0.029379642	0.03388869	0.030959025	0.023317935	0.029404188	0.029310936	0.03190057	0.028677173	0.023942146	0.025087683
0.0	0.00013503461	0.00012829377	0.00010697444	6.360699e-05	0.00011935579	7.3655654e-05	9.824751e-05	0.00012379151	0.00011491967	0.00012640453
0.0	0.54185385	0.52796733	0.53055674	0.5412026	0.53466797	0.5415971	0.5438139	0.52812403	0.5389511	0.53306395
0.0	0.011732536	0.012638021	0.010624817	0.009652797	0.0145245185	0.01485387	0.010355258	0.012051866	0.017220918	0.013617639
0.0	0.06976827	0.083611086	0.07070455	0.072326474	0.09182923	0.09081914	0.07424483	0.07694183	0.087039106	0.0881727
0.0	0.540997	0.5280806	0.53202134	0.54119825	0.5365628	0.54140764	0.5439862	0.52858293	0.53923684	0.53335464
0.0	0.010679516	0.010261718	0.013407424	0.01130153	0.011347267	0.0093346	0.010474645	0.009542074	0.0076104673	0.012293159
0.0	0.009197496	0.013542414	0.013516347	0.010761314	0.010239793	0.0077584875	0.0074722446	0.011565321	0.0075610867	0.0145038655
0.0	0.08127492	0.074414216	0.0907172	0.07466213	0.07056508	0.06998231	0.07503055	0.06808375	0.06640465	0.082161695
0.0	0.00013720502	0.00010986608	0.00022561094	9.918148e-05	8.28799e-05	7.614211e-05	9.699712e-05	7.9217476e-05	6.402708e-05	0.00015408354
0.0	0.012548612	0.011000158	0.01576188	0.010697527	0.009673331	0.009374333	0.010620561	0.009352461	0.008582503	0.0130475415
0.0	0.54275185	0.5280511	0.5317675	0.5417868	0.53586745	0.54195976	0.54329616	0.5282021	0.5389373	0.5332235
0.0	0.008539884	0.012336042	0.011125354	0.020999419	0.014296784	0.0004088123	0.01011611	0.004039863	0.011181542	0.012911118
0.0	0.07030629	0.08124217	0.08243285	0.094216496	0.08309989	0.033237264	0.07623784	0.053885087	0.073383644	0.07646595
0.0	0.54105204	0.5276746	0.5324279	0.5411429	0.5359959	0.54121953	0.54351854	0.52879906	0.53881174	0.5330685
0.0	0.026890982	0.02570008	0.031779055	0.028007125	0.027969033	0.02411569	0.02645663	0.024296956	0.020382468	0.029621542
0.0	0.08371206	0.063785985	0.08192662	0.07918193	0.07580715	0.08087219	0.0862839	0.0686137	0.07340232	0.079955794
0.0	0.00015357132	6.155625e-05	0.00015270092	0.00012393737	0.000108631815	0.00013162625	0.00016510322	8.155859e-05	9.334191e-05	0.00013891389
0.0	0.013266414	0.0082565015	0.013003147	0.011943389	0.011059287	0.012289419	0.013812028	0.009488366	0.010344377	0.012396715
0.0	0.027398322	0.006703279	0.02962672	0.0044935904	0.03535011	0.026726909	0.028669808	0.026150998	0.029942889	0.035255726
0.0	0.010681572	0.01207193	0.013544663	0.0010962919	0.010317698	0.011093012	0.009120667	0.01311716	0.011080946	0.014047952
0.0	0.54202783	0.52752537	0.53115344	0.5407	0.53693515	0.54062945	0.54383844	0.528062	0.5391903	0.5323613
0.0	0.54106987	0.52845895	0.5318055	0.53938276	0.53595126	0.54073334	0.54328406	0.5296412	0.53870374	0.5330925
0.0	0.0033521038	0.0023449757	0.003356304	0.0024910744	0.0024020725	0.0024376914	0.002219583	0.0018724157	0.0023958988	0.0030249606
0.0	0.0021628828	0.0031522184	0.0038100847	6.3391606e-05	0.0024599582	0.0022183931	7.081773e-05	7.926138e-05	5.840678e-05	0.0030940045
0.0	0.0021628828	0.0031522184	0.0038100847	6.3391606e-05	0.0024599582	0.0022183931	7.081773e-05	7.926138e-05	5.840678e-05	0.0030940045
0.0	0.0021628828	0.0031522184	0.0038100847	6.3391606e-05	0.0024599582	0.0022183931	7.081773e-05	7.926138e-05	5.840678e-05	0.0030940045
0.0	0.016207706	0.0073177265	0.0117881475	0.012120399	0.011551984	0.010120356	0.012183942	0.00021981103	0.013762196	0.011468381
0.0	0.00016830127	6.668733e-05	0.00014180402	0.0001222071	0.00011624223	0.00010682011	9.7113465e-05	2.427079e-06	0.00019136872	0.00015070703
0.0	0.011599226	0.016244197	0.0131735485	0.013405998	0.011609158	0.012700662	0.014645952	0.010100337	0.010512626	0.010045102
0.0	0.00011083797	0.00017549223	0.00018648057	7.8731726e-05	0.00012729806	0.000102665246	0.000114403934	9.909848e-05	6.801822e-05	0.00015419009
0.0	0.5407478	0.52787113	0.5301674	0.5408716	0.53566897	0.5421528	0.5430341	0.5274056	0.5386834	0.5322193
0.0	0.008681726	0.011767624	0.013583275	0.015381366	0.008500614	0.012529926	0.013475278	0.009940741	0.015385063	0.016546534
0.0	9.397843e-05	0.00015570596	0.00014841375	0.00015468916	0.0001138094	0.00014582406	0.00011910623	0.00010317411	0.00013584591	0.00021226612
0.0	0.02841148	0.026133267	0.03666453	0.026043063	0.022588333	0.035399087	0.027525429	0.02541612	0.023309851	0.038549118
0.0	0.000109233355	8.306663e-05	0.00021044597	0.00010763031	7.5250005e-05	0.00014481197	0.000107314154	8.5373365e-05	9.7689124e-05	0.0002019501
0.0	0.010015873	0.0016835813	0.011685595	0.01373916	0.012437038	0.010632196	0.011775651	0.010818709	0.010281196	0.014376665
0.0	0.024114387	0.022893712	0.026794251	0.02666998	0.033063218	0.026647564	0.027522607	0.02620703	0.0264246	0.02769538
0.0	0.010508197	0.008627751	0.012968591	0.007976728	0.013768131	0.009019743	0.013377	0.011336087	0.010477606	0.010430561
0.0	0.012919768	0.01159745	0.011604513	0.012419305	0.014097638	0.012545699	0.0124399485	0.010956864	0.009768666	0.010751947
0.0	0.014665102	0.009961998	0.016294558	0.01274298	0.011820982	0.015272046	0.010594939	0.0075232275	0.013386971	0.011998191
0.0	0.00018695949	9.049018e-05	0.0002418184	0.00014220686	0.00012459038	0.00020326352	9.68377e-05	5.1210405e-05	0.00015644188	0.00012843648
0.0	0.0005802737	0.01149535	0.01205964	0.012447392	0.01386301	0.014485114	0.012841152	0.011170702	0.0014463174	0.014386284
0.0	0.03570316	0.05057717	0.066101946	0.05492859	0.049615186	0.048434287	0.05607259	0.038386095	0.04594601	0.056288272
0.0	0.5405869	0.527329	0.53278804	0.5399317	0.53415686	0.5414723	0.54377854	0.527793	0.5384886	0.53280103
0.0	7.71843e-05	9.2033115e-05	0.00010182453	6.687283e-05	0.00017416445	7.868872e-05	0.000117071184	7.4468975e-05	0.00013029805	6.6652706e-06
0.0	0.009163793	0.012169483	0.0107392855	0.008989926	0.014481778	0.008758394	0.013943196	0.006898119	0.012170606	0.018489609
0.0	0.033290964	0.03241678	0.025249783	0.025545888	0.024841081	0.030352073	0.034323197	0.026402878	0.006603208	0.030194858
0.0	0.00015601642	0.00010506506	8.16315e-05	0.00010050102	0.00014497625	0.00027629355	0.0001545712	0.000120188495	3.3992046e-06	0.00014137698
0.0	0.54009527	0.52743727	0.5315507	0.5399201	0.53475976	0.54183245	0.5435892	0.5282783	0.5383001	0.5332555
0.0	0.013974712	0.014112054	0.01052701	0.009713823	0.007170609	0.009285491	0.014892471	0.010784726	0.013189452	0.013083703
0.0	0.5400445	0.5291398	0.5315925	0.5424527	0.5350213	0.54126835	0.54378265	0.5287541	0.53920674	0.53422743
0.0	0.00017472617	0.0016125422	0.0011002934	0.0015329674	0.00012811528	0.0002463275	0.0010610461	0.0015709215	0.0013124907	0.00023671288
0.0	0.010761471	0.011431453	0.00012138634	0.00861917	0.015551224	0.009216291	0.010365632	0.012755187	0.009637034	0.014127063
0.0	0.00010194898	0.00011654456	5.7601977e-05	0.00010544716	0.00011371979	9.000042e-05	5.9281818e-05	9.819431e-05	8.349437e-05	0.00013051541
0.0	0.056022275	0.046907574	0.058625374	0.053083763	0.06488133	0.04622437	0.046788536	0.04588908	0.043491986	0.056557283
0.0	0.0001148512	8.506497e-05	0.00014718862	0.000111085465	0.000250355	8.0727405e-05	0.00012429088	0.00015569305	8.7928835e-05	0.00023393611
0.0	0.0110925725	0.009572727	0.013229493	0.0124555705	0.014952773	0.010724281	0.009030758	0.010815005	0.009837684	0.012831713
0.0	0.00011246401	0.000111363974	9.708281e-05	0.00019408931	0.00012406662	0.00014966463	0.00012243127	0.0001180621	0.00018562195	0.00020498775
0.0	6.5722845e-05	0.0001790348	0.00015662353	9.03816e-05	0.00013889985	0.0001075905	0.00017792606	0.00014235663	4.736726e-05	0.00015293698
0.0	0.012260519	0.010165698	0.012799331	0.010736718	0.012904508	0.011677524	0.008977577	0.009474864	0.008886076	0.015226398
0.0	0.001029011	0.012797668	0.0014749469	0.009186313	0.013619926	0.009057506	0.011805563	0.011534933	0.0009488843	0.013723849
0.0	0.119492084	0.14159125	0.09380968	0.113002576	0.08826599	0.14108007	0.1126012	0.1146991	0.119481176	0.12747273
0.0	0.0017684485	0.002549258	0.001500219	0.0016415055	0.0017199519	0.0022346377	0.0027403801	0.0020058977	0.0022858342	0.002497607
0.0	0.00014935769	0.00016580653	0.00017900253	0.0001041725	2.542315e-06	6.727567e-05	8.6954584e-05	0.000101226615	0.00013623729	0.00012222925
0.0	0.00242534	0.0015681277	0.0017854975	0.0022173864	0.0024672234	0.002104339	0.0022404033	0.0018282641	0.0027067955	0.0023191937
0.0	9.5872216e-05	1.8873732e-06	9.9681354e-05	7.914891e-05	0.000152675	0.00018100359	0.00017894997	9.0976864e-05	4.724307e-06	0.00024863015
0.0	0.010529627	0.0014588938	0.0105384495	0.009553126	0.013185146	0.014394068	0.0144217415	0.010012583	0.002363332	0.01666104
0.0	0.010793478	0.0017019453	0.00999838	0.010037456	0.014076102	0.0120084705	0.009485798	0.011089398	0.0132842455	0.014177884
0.0	8.4033774e-05	0.00010356366	0.00010032991	0.00014392393	0.00012781243	0.00012798951	8.4479456e-05	0.00016586474	3.4443576e-06	0.00018754386
0.0	0.5404519	0.5282508	0.5322288	0.5404881	0.5370474	0.5428035	0.54396504	0.5281091	0.539274	0.53435034
0.0	0.5424001	0.5266699	0.53143775	0.5400217	0.53610724	0.5415418	0.5433462	0.52759653	0.5392948	0.53328496
0.0	0.09630566	0.110531256	0.12254656	0.10893184	0.014094166	0.10684882	0.09247316	0.10279863	0.0075620883	0.10976732
0.0	0.010935357	0.01071304	0.014508188	0.011318711	0.0016767324	0.012587342	0.010386691	0.009617747	0.00079488225	0.013247451
0.0	0.030602576	0.025074165	0.030648435	0.0024545838	0.033910073	0.0029658813	0.0053945594	0.0022140236	0.0027014883	0.0047597424
0.0	0.010408089	0.007748535	0.01238599	0.01529932	0.011207199	0.013069253	0.01398421	0.0113405185	0.01172197	0.015206306
0.0	0.011838072	0.010421308	0.0125279445	0.010068881	0.014055966	0.011301194	0.015235445	0.009878992	0.012605147	0.013196374
0.0	0.014810183	0.011389037	0.014810837	0.0150428265	0.011038669	0.010066072	0.013693876	0.009138784	0.00088595005	0.014981674
0.0	0.00012149728	9.804928e-05	0.00014143293	8.801675e-05	0.00017381093	0.00011088649	0.00020003864	8.854162e-05	0.00013717964	0.00015489757
0.0	0.000101937316	7.765709e-05	8.346284e-05	0.00012801222	0.000121553836	4.3335775e-05	0.00014664087	8.449702e-05	6.0314454e-05	0.00010454448
0.0	0.16470458	0.15679899	0.15661755	0.1583565	0.14399461	0.16493669	0.17060818	0.1567484	0.14921215	0.13730024
0.0	0.0019678832	0.0016623827	0.0027353442	0.001895513	0.0029028363	0.003661283	0.0021025785	0.0024251046	0.0019459875	0.0037369411
0.0	0.21763308	0.20161864	0.18881495	0.21225704	0.16155446	0.21183811	0.2063514	0.20655699	0.04091487	0.2334749
0.0	0.5406299	0.52591145	0.5309403	0.5402578	0.53488284	0.5416064	0.5435073	0.5270569	0.5384451	0.5330711
0.0	0.009803427	0.007980751	0.011984479	0.0155100105	0.0156033	0.010515086	0.011605318	0.013727916	0.008275295	0.015308367
0.0	9.2113536e-05	0.00014312784	1.5179394e-06	0.0001908856	0.00018852313	8.961779e-05	9.998551e-05	0.00013046825	6.721648e-05	0.000182226
0.0	0.07316853	0.07978989	0.023340197	0.0886609	0.08760751	0.07307412	0.07563453	0.07770559	0.06727097	0.08584988
0.0	8.660273e-05	9.984564e-05	0.00011646179	7.339819e-05	0.00012528709	0.00011899896	0.00018336134	8.087712e-05	0.00015752006	0.000110385794
0.0	9.4032934e-05	6.38457e-05	0.00010633666	8.160527e-05	7.601189e-05	0.00012463673	0.0001413674	8.504226e-05	0.00010653741	0.00018400112
0.0	7.605989e-05	9.34543e-05	0.00010733769	6.8986315e-05	0.00011653144	0.00014194688	2.3996013e-06	0.00010390017	0.00022902078	0.00014992758
0.0	0.026747707	0.029316152	0.02629774	0.028030826	0.031490594	0.024548532	0.028917262	0.024848279	0.006604738	0.03202678
0.0	0.00010118521	0.00015187524	7.8406185e-05	0.00015738883	0.00015949878	4.9160775e-05	0.0001101657	7.728321e-05	5.205244e-07	0.00019159474
0.0	0.008839368	0.011102431	0.012374435	0.009806519	0.007288733	0.009299889	0.008030418	0.00855137	0.01155206	0.010661511
0.0	0.027654123	0.030656554	0.026502797	0.025552928	0.03470439	0.036262933	0.026384618	0.022570036	0.027145322	0.032200817
0.0	0.00012423933	8.379859e-05	1.6884267e-06	8.8093504e-05	0.00012848842	0.00021722027	0.00011840833	8.964933e-05	9.035024e-05	0.00011840438
0.0	0.15494713	0.15422657	0.1660619	0.15508308	0.16031177	0.1557697	0.15513934	0.1459738	0.13343419	0.17367005
0.0	0.00011608936	0.00022833899	0.0001597446	9.358406e-05	0.00013046527	0.000119746015	0.00012458148	6.0378214e-05	9.443596e-05	0.00019921143
0.0	7.701887e-05	0.00011715349	8.7808934e-05	2.5157744e-05	0.00018244296	0.00012709163	9.606952e-05	9.2420516e-05	0.000101512254	0.00022386115
0.0	0.0099406885	0.008485701	0.012299923	0.011377423	0.010983388	0.010210688	0.012751868	0.015585769	0.011600849	0.013036432
0.0	8.550739e-05	6.540954e-05	0.00013582999	0.00011242926	0.000107415304	8.930632e-05	0.00014191886	0.00022218362	0.00011817123	0.00015152879
0.0	9.67814e-05	3.9208797e-05	0.00018001735	0.00014725137	0.00017375674	6.0590875e-05	0.000119811346	0.00012546546	0.00010630066	0.00022021924
0.0	0.010124006	0.008461162	0.0129267685	0.0111543285	0.011661482	0.010382443	0.012429619	0.013738793	0.010713501	0.013185928
0.0	0.047585387	0.054356094	0.052173525	0.048854697	0.060372528	0.05430496	0.045576744	0.047510765	0.04208168	0.061617628
0.0	0.050998207	0.047535256	0.0518553	0.04969722	0.056987084	0.05315059	0.049116723	0.05189936	0.0183277	0.059660893
0.0	0.050851934	0.047645826	0.051933143	0.049794167	0.057107773	0.053299256	0.04918402	0.051831592	0.018313857	0.05960537
0.0	0.5410992	0.52658755	0.53082347	0.5398303	0.5351686	0.5419266	0.54400545	0.52682745	0.5387898	0.53268796
0.0	0.0106222555	0.0094244145	0.011298573	0.01377256	0.013051066	0.0111237755	0.00826093	0.010723436	0.010711323	0.014012675
0.0	0.098660775	0.10804897	0.09737099	0.12164853	0.12035927	0.10509752	0.09703375	0.09674458	0.08750927	0.11358071
0.0	0.11354578	0.10132419	0.10463362	0.10232991	0.12262602	0.11013556	0.113888405	0.10746863	0.09879512	0.096508786
0.0	0.00011578567	9.386836e-05	0.000106324085	0.000105265324	0.00022659959	0.00018469788	0.00014417406	0.0001353529	9.136897e-05	0.00017712911
0.0	0.00010264175	9.246768e-05	9.019185e-05	0.00013665976	0.00012310475	0.00011026681	0.00016363717	0.00013602583	8.0601414e-05	0.00016285205
0.0	0.013952739	0.013291198	0.017143697	0.014931591	0.009944782	0.013647351	0.010211267	0.00822753	0.010570239	0.0123988455
0.0	0.5400468	0.52748674	0.53216577	0.5406451	0.5366044	0.54214525	0.54367	0.5282119	0.53877944	0.53235936
0.0	0.010304667	0.009437136	0.0058418964	0.009664199	0.015815897	0.014753781	0.01205311	0.0086936345	0.012199062	0.015540379
0.0	8.5997126e-05	7.1954826e-05	7.2279014e-05	9.886091e-05	0.00015352784	0.0001236458	0.00013862648	6.398906e-05	8.3478204e-05	0.00018599845
0.0	0.009960437	0.008920746	0.008982185	0.0106804175	0.01312037	0.011915498	0.012670663	0.008413498	0.009788007	0.014317045
0.0	0.011957892	0.013031242	0.010083516	0.009687155	0.011036281	0.008584747	0.015325749	0.008160204	0.008932554	0.012851111
0.0	0.54062134	0.52733684	0.5320315	0.5411488	0.53633255	0.5411639	0.542998	0.52803355	0.53798866	0.5332268
0.0	0.013379795	0.018195689	0.009804224	0.012275282	0.014986123	0.010639593	0.011674581	0.009439958	0.00766836	0.012764944
0.0	0.08126291	0.085284464	0.080478266	0.07717587	0.080646545	0.075945385	0.06800525	0.06902205	0.07367541	0.08500387
0.0	0.5396999	0.52820843	0.53064775	0.5402644	0.5350579	0.54050463	0.5433556	0.52846396	0.5382386	0.5313759
0.0	0.009408562	0.009918904	0.0094102025	0.010490492	0.009790628	0.013914771	0.013474429	0.007973234	0.011992973	0.01086194
0.0	0.09870185	0.09958009	0.088532135	0.10023368	0.10844309	0.11819962	0.1119103	0.084468745	0.108899064	0.09400342
0.0	0.54180217	0.52796143	0.53157043	0.53933537	0.53654003	0.540341	0.54344016	0.5294693	0.5395181	0.53364706
0.0	0.0148567455	0.012661926	0.007561674	0.013604036	0.009406287	0.011346807	0.010373124	0.010800512	0.017128974	0.015790185
0.0	7.5786e-05	9.063811e-05	7.9901416e-05	9.559287e-05	8.369126e-05	0.00016903656	0.00015588423	5.804376e-05	0.00012593929	0.00010551264
0.0	0.009372691	0.010023706	0.00944544	0.010488864	0.009795247	0.013916741	0.01347306	0.008013593	0.01208398	0.010916317
0.0	0.010144168	0.010774297	0.008212754	0.010423324	0.012551089	0.015086155	0.0131775355	0.007566026	0.012667531	0.009349152
0.0	0.010644685	0.009440471	0.0089668585	0.010833021	0.010167777	0.0084432755	0.009087656	0.0086951265	0.011028596	0.011862541
0.0	0.010085273	0.015487863	0.013358641	0.011902829	0.011191152	0.013256687	0.011832401	0.007201148	0.011446238	0.0080549475
0.0	9.5976306e-05	8.4096224e-05	0.00012527706	7.594103e-05	0.00014311555	9.300907e-05	0.0001750188	7.285087e-05	9.011894e-05	0.00025758072
0.0	7.767479e-05	0.00018500669	9.2690316e-05	0.00024183754	7.380851e-05	0.00012053362	0.00013806122	7.608296e-05	0.00014312933	0.00029743623
0.0	0.011694701	0.010470247	0.012768742	0.005748859	0.012885685	0.0068701254	0.010742234	0.01220991	0.013948035	0.0136218155
0.0	0.24339916	0.22891873	0.25333735	0.24099584	0.22721213	0.24848397	0.23970692	0.21781668	0.24701554	0.253901
0.0	0.06711272	0.07928572	0.059221566	0.063085884	0.08731643	0.06911638	0.072155595	0.06622821	0.087198414	0.088769786
0.0	0.06423674	0.078565024	0.058879048	0.07046839	0.08077802	0.07119365	0.06996951	0.07329634	0.07151245	0.09752356
0.0	0.00808695	0.012177292	0.0070268945	0.009602657	0.012458949	0.009679212	0.009321666	0.010731289	0.009852516	0.018047685
0.0	0.008132375	0.012077185	0.007004946	0.009590067	0.012549086	0.00968656	0.009355387	0.010673799	0.009850205	0.018115303
0.0	0.07444899	0.06899369	0.08117472	0.07156615	0.07298808	0.08480327	0.077034324	0.073286265	0.07983906	0.08533475
0.0	0.010644745	0.009552449	0.01277959	0.0098835835	0.010302498	0.013438688	0.011158094	0.010728541	0.01210911	0.01401311
0.0	0.010704382	0.009473709	0.01273991	0.0098706335	0.010377202	0.013448845	0.0111983875	0.0106710605	0.012106275	0.014065836
0.0	0.22900477	0.2383722	0.23145217	0.2386784	0.2420578	0.23984896	0.23833849	0.22736643	0.25630945	0.25048667
0.0	0.07233068	0.08215196	0.07349383	0.07986814	0.07357302	0.07874115	0.08018889	0.0779673	0.08540155	0.08463542
0.0	0.010085663	0.013242696	0.0106071215	0.0121385325	0.010457336	0.011687996	0.012031262	0.012046689	0.013746373	0.013797317
0.0	0.010142205	0.013133948	0.01057411	0.012122665	0.010533146	0.011696851	0.012074654	0.011982232	0.01374316	0.013849248
0.0	0.2525415	0.21587478	0.24452907	0.23464938	0.23272851	0.24412638	0.24032564	0.2278118	0.22806409	0.25254288
0.0	0.08174049	0.06692732	0.07044766	0.06795047	0.08335402	0.083937414	0.074201524	0.07296319	0.0670115	0.08067195
0.0	0.012684181	0.009027128	0.009801308	0.00897342	0.01321718	0.013181108	0.010402025	0.010640361	0.008728869	0.012606168
0.0	0.012755098	0.008952678	0.009770779	0.008961648	0.013312734	0.013191066	0.010439612	0.010583358	0.008726815	0.012653673
0.0	0.0020324779	0.0022797459	0.0011110065	0.0026828425	0.0026146576	0.0022520337	0.0035858678	0.0019421062	0.0014902068	0.0028538583
0.0	0.5412957	0.52645147	0.53120226	0.5404757	0.53561777	0.541322	0.5438262	0.5272444	0.53854805	0.5333846
0.0	0.5407129	0.52686256	0.5315896	0.54082406	0.5362206	0.54124135	0.54360205	0.5273824	0.53830886	0.53245467
0.0	0.14245437	0.14905126	0.15538199	0.15440819	0.17803264	0.17171806	0.1548626	0.13209772	0.1305536	0.14685449
0.0	0.0055940826	0.013119283	0.016097495	0.011007844	0.013588335	0.007958805	0.01261249	0.010516867	0.012763392	0.0130466325
0.0	2.6793725e-05	0.00015623064	0.00023518628	0.0001053959	0.0001622861	5.4628334e-05	0.00013637116	0.00010047304	0.00014069017	0.00015135667
0.0	0.1551069	0.13654844	0.1530438	0.13994235	0.15560465	0.15863128	0.17976032	0.13650528	0.10579793	0.17489634
0.0	0.00012650256	9.759314e-05	0.00012341082	0.00010108607	0.00013548073	0.00010654087	0.0001358055	6.11044e-05	3.5011766e-05	0.00017070846
0.0	0.015498801	0.0166369	0.00882116	0.010452057	0.0077453023	0.01402508	0.0105131855	0.011713885	0.01464311	0.01717765
0.0	0.013073424	0.016558845	0.010552401	0.014702011	0.007933309	0.017644184	0.010800934	0.013348659	0.011999451	0.016526882
0.0	0.015341474	0.013053143	0.010343683	0.01148769	0.009375271	0.019941207	0.011839355	0.011371675	0.014567662	0.017024772
0.0	0.014238004	0.018984146	0.010178758	0.010948471	0.010933177	0.015846254	0.013046774	0.010631078	0.013736608	0.016019087
0.0	0.013953795	0.015753627	0.0117914425	0.011876887	0.008978303	0.016282806	0.012826085	0.01321774	0.013603505	0.014931591
0.0	0.014892555	0.016731402	0.013692298	0.012918284	0.009504971	0.014838429	0.0031116223	0.012146816	0.013701329	0.012074489
0.0	0.012596373	0.02043742	0.012159272	0.011898125	0.007923269	0.01718228	0.010190934	0.013575711	0.009337378	0.017199513
0.0	0.5419128	0.5283223	0.5321169	0.5415081	0.5358579	0.54138005	0.54318935	0.5298176	0.53812486	0.5323889
0.0	0.54386973	0.5281376	0.53317827	0.5434374	0.5373005	0.5433532	0.54410404	0.5293351	0.53984445	0.5337804
0.0	0.5447177	0.5287308	0.53352964	0.54174775	0.5362268	0.54143214	0.543166	0.52976346	0.54052573	0.5344913
0.0	0.54304653	0.5268274	0.53206384	0.5407817	0.5357762	0.54149735	0.54203415	0.52809036	0.53872114	0.53331006
0.0	0.5437532	0.5285719	0.5328329	0.5416534	0.537654	0.5410043	0.54258984	0.5289694	0.53961575	0.5342073
0.0	0.03960101	0.042907257	0.05614379	0.05340146	0.05167914	0.04696506	0.06497354	0.051570714	0.04621964	0.053377107
0.0	0.05480124	0.044058576	0.05264945	0.056549903	0.0552978	0.06431799	0.066631645	0.047297604	0.053589653	0.045715015
0.0	0.04349469	0.03992187	0.060056627	0.052057505	0.04102156	0.046846535	0.056301232	0.040372524	0.043400943	0.054638956
0.0	0.051616184	0.05471887	0.06790913	0.034617994	0.060389627	0.032793347	0.040279344	0.043275673	0.051446326	0.052658178
0.0	0.0510749	0.084484346	0.05143482	0.06335774	0.04751518	0.05140421	0.04726657	0.04417394	0.06987205	0.03933599
0.0	0.047687754	0.055451516	0.05237307	0.05964113	0.050021093	0.05580732	0.050175797	0.041239753	0.054694325	0.044708222
0.0	0.54371023	0.5285498	0.53284985	0.54252136	0.5356557	0.54176646	0.5422663	0.52850693	0.539967	0.5339688
0.0	0.5429761	0.52882326	0.5323745	0.54165363	0.5362679	0.54148924	0.54333824	0.5306905	0.54002625	0.5337646
0.0	0.5431016	0.52640456	0.5315813	0.5403653	0.5367274	0.54051995	0.54188263	0.52716196	0.5387061	0.534216
0.0	0.05090335	0.046849087	0.06532046	0.042420495	0.050799645	0.054790232	0.051841035	0.061617468	0.057407744	0.057732817
0.0	0.5416935	0.5289526	0.53186655	0.5420362	0.5366734	0.5418239	0.54364324	0.5285943	0.53887343	0.53427964
0.0	4.6409205e-05	9.9294186e-05	0.00015015106	6.955062e-05	0.00012736447	5.702901e-05	9.656899e-05	0.00016781891	0.00014968861	0.00012549394
0.0	0.0109001985	0.009287443	0.014523992	0.011804178	0.011128056	0.0046377103	0.010183693	0.014984546	0.01310535	0.011898859
0.0	0.5412114	0.5286034	0.53190804	0.5408718	0.53526807	0.5427828	0.5437512	0.52858484	0.53874487	0.53450465
0.0	0.10286027	0.10048452	0.111105956	0.10391805	0.103190646	0.10570441	0.10933433	0.10570819	0.111880064	0.1205387
0.0	0.029632788	0.031496238	0.02676281	0.03023247	0.020831259	0.024043845	0.032384384	0.028142864	0.021885024	0.03318603
0.0	0.54157776	0.52735585	0.5321488	0.53981197	0.53698283	0.54177856	0.5437504	0.5271945	0.5377086	0.532065
0.0	0.032061648	0.028714085	0.030232854	0.022715999	0.02177536	0.029553462	0.028463863	0.024469458	0.023306578	0.02942254
0.0	0.54022473	0.5276886	0.5317193	0.5411165	0.5352701	0.5402419	0.544757	0.5289395	0.5390851	0.53345585
0.0	0.009604679	0.011948993	0.0059146336	0.0067337602	0.014143987	0.011494878	0.008254194	0.015104864	0.010784125	0.015463051
0.0	0.0098814275	0.008910028	0.011787088	0.011130517	0.00913698	0.010727807	0.012603343	0.010746553	0.0073526097	0.014119858
0.0	0.54202783	0.52752537	0.53115344	0.5407	0.53693515	0.54062945	0.54383844	0.528062	0.5391903	0.5323613
0.0	0.5422941	0.5284024	0.53165627	0.54118496	0.535365	0.5402379	0.5458219	0.5284074	0.5390069	0.5320768
0.0	0.013312082	0.010760172	0.01434168	0.017794436	0.014615813	0.009898381	0.0056412905	0.010485632	0.01072844	0.018098645
0.0	0.00013293124	0.000119833625	0.00011969876	0.00021371548	0.00013656609	9.294124e-05	5.1556643e-05	9.0505535e-05	6.657937e-05	0.00018797387
0.0	0.011164573	0.01122085	0.018471824	0.011125296	0.0129783	0.004570613	0.014268897	0.01185431	0.005826347	0.0075723235
0.0	0.00012478966	0.00014738018	0.00019209136	0.00012036133	0.00013140641	4.6077977e-05	0.0001649182	8.553488e-05	5.4999196e-05	8.564408e-05
0.0	0.54144484	0.528032	0.5300847	0.5424426	0.53399193	0.5418232	0.54348564	0.5276319	0.53859466	0.53354263
0.0	0.012261235	0.010013278	0.014875181	0.010749057	0.009124585	0.01323085	0.007905373	0.008774475	0.02051121	0.016540304
0.0	0.00015132867	0.00012513068	7.931355e-05	0.000120972196	0.00015150034	0.00015953544	7.400697e-05	7.0425245e-05	0.0002698733	0.00019433301
0.0	0.53963125	0.5273942	0.5328548	0.5410994	0.5347468	0.5413538	0.5441844	0.5280096	0.53856754	0.5335403
0.0	8.753412e-05	0.00021575039	9.377245e-05	0.0001429253	6.185766e-05	7.4178664e-05	7.137027e-05	0.00012246222	0.000113420356	0.0001594562
0.0	0.009399061	0.018551704	0.010202821	0.012473854	0.0076757977	0.0056549	0.0062968708	0.01087557	0.012450632	0.013254272
0.0	0.099563405	0.11129715	0.111461446	0.053336658	0.09263115	0.112184085	0.105319105	0.09082205	0.10344849	0.11424426
0.0	0.5433492	0.5282924	0.5324976	0.5415771	0.5366974	0.5408573	0.5428692	0.5301284	0.5384172	0.5346661
0.0	0.008478382	0.016817896	0.014875398	0.012235419	0.008716055	0.010305271	0.011450939	0.014641157	0.011467213	0.008389382
0.0	0.071972825	0.08961324	0.07710974	0.07732503	0.07060672	0.07070111	0.08483503	0.08382265	0.09072479	0.07239358
0.0	0.0077307234	0.01564879	0.014873463	0.012408998	0.012618995	0.012833743	0.010033012	0.016121076	0.010966733	0.006043336
0.0	0.09664275	0.09990661	0.10223683	0.09741452	0.09437345	0.10893257	0.113356985	0.12594818	0.10348769	0.1014392
0.0	0.00014940341	0.00016155242	0.00014116817	5.0670562e-05	8.8680965e-05	0.00019340911	9.820957e-05	8.75514e-05	8.176901e-05	0.00014439445
0.0	0.016647678	0.012883405	0.010655205	0.0068308385	0.0072472063	0.013151877	0.008731687	0.00851222	0.010274909	0.012822615
0.0	0.030824058	0.029485915	0.03302322	0.026440335	0.02480523	0.031602535	0.026116714	0.022201095	0.025031513	0.021306673
0.0	0.008276465	0.013534796	0.0102697015	0.011205001	0.014857946	0.0084714545	0.012234791	0.009917461	0.0121399	0.012492975
0.0	0.5403242	0.52885455	0.53224117	0.54186875	0.536993	0.54138136	0.5440116	0.52847713	0.5386261	0.53212154
0.0	0.04281412	0.056088224	0.047447927	0.050695818	0.05855105	0.04930398	0.052080594	0.038904484	0.037612587	0.052603044
0.0	0.06584365	0.08326048	0.078160904	0.07726936	0.08931945	0.07221466	0.07949944	0.06871646	0.071793124	0.09201206
0.0	5.9156057e-05	0.00016704478	9.426969e-05	0.00010848782	0.00019547946	6.161034e-05	0.00012834516	8.9449335e-05	0.00012717709	0.00013945803
0.0	0.02266009	0.020000221	0.027388267	0.033521112	0.028329335	0.026710443	0.027324233	0.022173991	0.024413345	0.030929562
0.0	0.14806497	0.15999115	0.13312747	0.18059437	0.17500469	0.1617788	0.16301325	0.12547971	0.16403976	0.15578184
0.0	0.00012291345	0.00014242779	9.636579e-05	0.00015140315	9.6400625e-05	9.917977e-05	0.00012675324	0.00018156225	0.00020548851	0.000115946095
0.0	0.029468905	0.02407305	0.028675247	0.032779723	0.029819418	0.025673037	0.022159526	0.029185276	0.030238532	0.030281922
0.0	0.0737048	0.064504296	0.07394406	0.07792849	0.08148254	0.06673764	0.054614183	0.06438419	0.07533734	0.071651585
0.0	0.0001019694	6.462701e-05	0.00010109851	0.00025590858	0.00023794113	0.00010415392	7.626165e-05	3.7407084e-05	0.00011054422	0.000109252
0.0	0.009825192	0.013287397	0.007614116	0.017483622	0.016366968	0.012714266	0.012678814	0.006556176	0.013336825	0.011848402
0.0	0.029251691	0.031869255	0.028117457	0.030118117	0.025460118	0.02033975	0.03567759	0.032019485	0.025190705	0.03380616
0.0	0.045798942	0.043748137	0.0416555	0.048708122	0.049596183	0.04935054	0.046625774	0.043748796	0.049392536	0.06848555
0.0	0.010256077	0.009495701	0.00729983	0.010745468	0.009672171	0.01010491	0.008841386	0.010396567	0.011145459	0.017488202
0.0	0.010148421	0.009433768	0.007271433	0.010708791	0.009668367	0.010154491	0.008762034	0.010293376	0.011079577	0.017595023
0.0	0.5423339	0.52808285	0.5319988	0.54094476	0.5359832	0.5411304	0.54385114	0.52845	0.53971016	0.53338885
0.0	0.5414219	0.5282829	0.53215444	0.5398868	0.53625774	0.542355	0.54456884	0.52758485	0.538753	0.5342618
0.0	0.0057915584	0.012926866	0.009488796	0.011389659	0.010760482	0.013510136	0.008837914	0.009969352	0.00559495	0.010648914
0.0	0.0057557123	0.0129519645	0.009503292	0.011344866	0.010702535	0.013580201	0.00888246	0.009870815	0.0055967625	0.0105714565
0.0	0.022373457	0.029680938	0.025913497	0.026205037	0.027480936	0.029564809	0.027137596	0.026139244	0.022067213	0.03127799
0.0	0.06735906	0.0825146	0.06715252	0.07544075	0.0778799	0.07276344	0.082782224	0.08013631	0.08636388	0.08506107
0.0	6.746642e-05	0.00016265357	7.200136e-05	0.00010315198	0.000120328405	8.818797e-05	0.0001409218	0.00014666577	0.00017323381	0.000175902
0.0	0.5399971	0.5272918	0.53219444	0.5404621	0.5368071	0.5420371	0.54366976	0.5274672	0.5388288	0.5331747
0.0	0.00889624	0.008850111	0.009900092	0.010394855	0.0124031855	0.011546127	0.010933222	0.008003888	0.010656109	0.019434627
0.0	0.06949662	0.064620435	0.07234799	0.07253715	0.075387634	0.08014617	0.06953267	0.068971805	0.059761997	0.088454515
0.0	7.586786e-05	6.462227e-05	9.530025e-05	8.893214e-05	0.000106373365	0.00012718534	7.2792805e-05	8.3169994e-05	4.3190546e-05	0.00020434747
0.0	0.00936108	0.008457915	0.010300301	0.010135423	0.01094498	0.012082825	0.009213491	0.009580755	0.007059733	0.014996424
0.0	6.88567e-05	0.00010947946	9.6691816e-05	9.131087e-05	0.00013655542	0.000102531114	2.4584238e-05	2.3676299e-05	0.00014587885	0.00012694712
0.0	0.0060062855	0.009211224	0.007903391	0.010251485	0.009310289	0.014593923	0.0069837538	0.00871713	0.006384593	0.008619443
0.0	0.07107181	0.06560561	0.057891436	0.06383986	0.07911762	0.08292403	0.054833766	0.068824716	0.07379001	0.06789425
0.0	0.54201496	0.52793205	0.5322903	0.54060674	0.5356957	0.54290736	0.5424848	0.53024626	0.5382924	0.5351493
0.0	0.0051789116	0.010632172	0.0055553145	0.012476526	0.009316463	0.017415047	0.010859808	0.0075741187	0.0035977266	0.008851307
0.0	0.09513001	0.10341077	0.111499585	0.10301471	0.089543626	0.11129355	0.10539109	0.08673224	0.088439226	0.10653931
0.0	0.022339694	0.024363145	0.02597278	0.0249501	0.021949666	0.030448833	0.028376792	0.025035353	0.027948141	0.027409375
0.0	0.005932641	0.008770142	0.008556457	0.011082581	0.012050856	0.015278681	0.0144275995	0.010308952	0.0102249095	0.014165093
0.0	0.013623643	0.0047419625	0.015927095	0.014257693	0.012578865	0.0095778825	0.011286493	0.00977953	0.013211876	0.011393907
0.0	0.013736608	0.0047361962	0.015815586	0.014279638	0.0125729265	0.0096316505	0.011215635	0.009664588	0.013126983	0.011381328
0.0	0.07390977	0.063411795	0.08968715	0.07937603	0.0855615	0.0758092	0.0803639	0.06672634	0.07694554	0.07599281
0.0	9.568817e-05	6.02175e-05	0.00021591649	0.00012509621	0.00017220534	0.00010297567	0.0001258681	7.345133e-05	0.00011157082	0.000114538634
0.0	0.010500995	0.008166948	0.015424725	0.011998428	0.013884916	0.010885244	0.012080663	0.009008753	0.011298637	0.011269378
0.0	0.008906676	0.010546986	0.010668312	0.011806932	0.011024197	0.009805566	0.011262738	0.010732428	0.008911515	0.00932407
0.0	0.027985059	0.02941292	0.03095489	0.030318454	0.02477572	0.026971113	0.028260225	0.02134006	0.027968267	0.037259743
0.0	0.024621373	0.035733823	0.034671027	0.024931928	0.025348676	0.025841419	0.0067228903	0.022583326	0.026659718	0.030786049
0.0	0.21561481	0.1842335	0.2092776	0.21448031	0.20188531	0.19868603	0.19189529	0.1745936	0.19822827	0.17467336
0.0	8.835733e-05	4.198995e-05	0.00013910118	0.00013928115	8.92623e-05	0.000115417046	0.00015824326	6.388632e-05	6.069677e-05	0.000118268064
0.0	4.6558547e-05	0.0001281242	0.00014424391	8.528687e-05	0.00014015057	7.7511344e-05	4.1649848e-05	0.00014483779	0.00012469961	0.00012772885
0.0	0.00922366	0.012691881	0.011284658	0.0099566905	0.010240295	0.0067281877	0.011736074	0.006763175	0.008842188	0.012365649
0.0	0.118956774	0.14146964	0.094042934	0.1132159	0.08835341	0.14044224	0.11261971	0.115514025	0.11995093	0.12798855
0.0	0.028208422	0.024753738	0.025457498	0.025647763	0.030756624	0.024391746	0.029286727	0.022878457	0.024406325	0.013495641
0.0	0.21581322	0.18792354	0.20140272	0.1991927	0.22289957	0.17767218	0.19808315	0.19193505	0.18856014	0.124647275
0.0	0.00887671	0.013442578	0.009006425	0.011502753	0.011920412	0.014270929	0.008015872	0.006953317	0.013535739	0.005734709
0.0	0.00891175	0.013362085	0.0089784255	0.011454264	0.011929009	0.014252455	0.008009523	0.006935843	0.013419659	0.0057313656
0.0	0.000112630136	0.00014279861	9.060476e-05	0.000100237434	0.00016134337	8.464396e-05	0.00015392626	4.6108085e-05	0.00014492816	3.6401183e-05
0.0	0.11305158	0.095459975	0.06898125	0.09335614	0.12042938	0.06893856	0.11221087	0.11504023	0.122722775	0.11538671
0.0	0.020703454	0.03591253	0.026208065	0.02760141	0.029158263	0.03215945	0.025152164	0.025190093	0.02946788	0.034917753
0.0	0.0064575276	0.01431097	0.008862429	0.010785737	0.012482738	0.012340459	0.009807613	0.011300667	0.011882662	0.01149153
0.0	0.055141594	0.059259914	0.044225227	0.04822503	0.042271182	0.068084955	0.046271414	0.061033383	0.052974336	0.05603645
0.0	0.5409538	0.5272689	0.5327249	0.54001	0.53533834	0.5411469	0.54321665	0.5288472	0.5384834	0.53345776
0.0	0.00014192915	6.720052e-05	5.721372e-05	8.068947e-05	0.000100528814	5.6318426e-05	0.00015650468	6.4101194e-05	0.00021285101	3.9230377e-05
0.0	0.014026273	0.0082883015	0.006567926	0.008429773	0.012811562	0.0060176034	0.01240603	0.010124928	0.012660771	0.008101271
0.0	0.03234093	0.022178467	0.020359993	0.024139924	0.029707048	0.020402573	0.026999535	0.023145352	0.017113166	0.025141977
0.0	0.00014782367	7.6894845e-05	0.00011050828	0.000104782215	0.00012616717	0.00011199324	7.5243974e-05	8.2824285e-05	2.0299587e-05	0.000116355346
0.0	0.16217248	0.14760739	0.12858845	0.14326231	0.13405767	0.15713373	0.15171695	0.14919469	0.14480586	0.17993945
0.0	0.009742639	0.0097212335	0.0073526097	0.010350617	0.011165947	0.009692297	0.010827122	0.010020498	0.011554865	0.016211806
0.0	0.009696478	0.009775389	0.0073920265	0.010360224	0.011071043	0.009748097	0.010732089	0.010087529	0.011534286	0.016270744
0.0	0.009696165	0.009726317	0.0073566795	0.010351124	0.011038404	0.009701323	0.010726177	0.010060715	0.011500676	0.01614185
0.0	0.00012198635	0.00012736155	0.00014419304	6.849076e-05	4.8086134e-05	0.00010672634	0.00014513738	5.8137488e-05	5.423633e-05	0.00013843851
0.0	0.015666487	0.1749005	0.1395468	0.16705823	0.16128868	0.15251245	0.15126465	0.13581435	0.14353779	0.14675401
0.0	0.011666039	0.010682877	0.016166875	0.011534927	0.010884818	0.008809988	0.011823545	0.009139087	0.012064845	0.013080692
0.0	0.10588141	0.09833917	0.11518869	0.10167227	0.08790798	0.11158931	0.10704311	0.09106045	0.10523532	0.11715433
0.0	0.00015529065	3.1404965e-05	0.00014163645	0.00014297888	0.000111632646	0.00010623986	0.00011138882	7.924588e-05	4.109329e-05	0.00019836154
0.0	0.01153764	0.014662752	0.015717305	0.012638723	0.01448717	0.01237596	0.012809673	0.0093442835	0.00802325	0.012740372
0.0	0.012893457	0.010650727	0.014375997	0.011595776	0.01183108	0.01178662	0.012129279	0.008558283	0.0093433745	0.015494866
0.0	8.839762e-05	0.00024260313	0.0002208347	0.00010491929	8.112399e-05	0.00016069331	0.00010943468	0.0001149656	7.933616e-05	0.00011582013
0.0	0.095972784	0.13117062	0.12481966	0.11002289	0.10616398	0.11626264	0.113026574	0.098656625	0.09184842	0.09762513
0.0	5.4585682e-05	0.00015474713	0.0001082552	0.00012423864	7.9063444e-05	0.00012130314	0.00024309837	8.9719026e-05	0.000100964295	0.00015286553
0.0	0.04918098	0.045705475	0.04933703	0.051202856	0.048878625	0.040739868	0.044307183	0.050313517	0.046086438	0.055898283
0.0	0.049039647	0.045812007	0.049411293	0.051302556	0.048983015	0.040855307	0.04436821	0.050247714	0.046052624	0.055846043
0.0	0.064506605	0.079844244	0.08790155	0.08633418	0.0739255	0.087494604	0.05923781	0.07184376	0.07448882	0.090077005
0.0	0.047000043	0.04903511	0.054500982	0.058761418	0.0553789	0.054692734	0.04683379	0.044649884	0.048232514	0.04895908
0.0	5.7369158e-05	0.00014349926	0.00019986935	0.00017237815	9.877883e-05	0.00017780784	3.997721e-05	9.6976866e-05	9.8671604e-05	0.00021912862
0.0	0.00010583541	0.00010530026	0.0001950756	8.5011205e-05	4.4071316e-05	0.00018377896	1.4721001e-05	6.326846e-05	6.309837e-05	0.00014208419
0.0	0.050151404	0.035137344	0.05144447	0.055529043	0.05489869	0.04701591	0.054505315	0.04519463	0.048826143	0.058254577
0.0	0.5422605	0.52808267	0.53241706	0.5419137	0.5356955	0.5418417	0.5434233	0.5285624	0.53922516	0.5328347
0.0	0.09304481	0.10965305	0.097798795	0.10444386	0.10107168	0.115961425	0.10863176	0.076343454	0.104705766	0.066008285
0.0	0.07562048	0.09521481	0.107331716	0.11054256	0.11429187	0.11364822	0.098927334	0.093544915	0.09003271	0.117074825
0.0	0.109330215	0.091974065	0.10744832	0.08896807	0.09990116	0.09837632	0.09881761	0.102508254	0.110603556	0.11451401
0.0	0.053015683	0.10167221	0.12164123	0.11199288	0.097691186	0.08421331	0.11207706	0.09928267	0.11917343	0.117199585
0.0	0.026645135	0.0305039	0.03400407	0.02259188	0.028555658	0.026114458	0.02919554	0.024860425	0.028539008	0.02278183
0.0	0.15240476	0.15968786	0.17524491	0.14017117	0.15192616	0.15011598	0.15614736	0.14795749	0.19463645	0.13193747
0.0	0.11461551	0.11143887	0.105292425	0.060992785	0.06388403	0.08549927	0.109237365	0.09785448	0.12446303	0.080323696
0.0	0.54248303	0.52794147	0.53236306	0.5409965	0.5362759	0.5424873	0.54352665	0.529807	0.538305	0.5336908
0.0	0.54279536	0.5281662	0.5322458	0.541106	0.53544	0.5419724	0.54295325	0.53026944	0.53805226	0.5329577
0.0	0.024636324	0.030231727	0.023428218	0.03445842	0.023447633	0.029380932	0.026624454	0.02675259	0.024057403	0.029697986
0.0	0.5415919	0.52666825	0.53016335	0.54024434	0.5349346	0.5417963	0.54244894	0.5285773	0.5364988	0.53345203
0.0	0.5424682	0.5283246	0.5313639	0.5404463	0.5358113	0.5418251	0.54251933	0.5293827	0.5379748	0.53326505
0.0	0.025470788	0.026522249	0.026249425	0.02358871	0.033467274	0.023833327	0.037270676	0.029435838	0.027255623	0.029705908
0.0	0.025971739	0.025402948	0.026932972	0.026554741	0.031483922	0.035146568	0.03401046	0.028272942	0.030432213	0.026282715
0.0	0.025772642	0.020933347	0.025886092	0.0328343	0.028979992	0.025528565	0.02868501	0.021685226	0.0263936	0.037108604
0.0	0.027307605	0.03164909	0.036591895	0.023808133	0.030209368	0.020134134	0.023011463	0.027278101	0.029317623	0.029144887
0.0	0.027357884	0.031194674	0.025796616	0.033857267	0.027314482	0.029569644	0.019338552	0.026237192	0.032655135	0.026473116
0.0	0.14985858	0.16062057	0.15638384	0.16984436	0.15389654	0.16373588	0.15553182	0.1364188	0.1615536	0.14352766
0.0	0.5415527	0.5279391	0.5321327	0.5410659	0.5356147	0.54106635	0.5431759	0.52907574	0.5380706	0.5332213
0.0	0.5419036	0.528605	0.5320639	0.5408594	0.53590083	0.5412773	0.54263055	0.5300012	0.53873414	0.5332798
0.0	0.54208595	0.5269526	0.5304924	0.5408184	0.53549117	0.54076475	0.5428658	0.5279467	0.53723323	0.5332343
0.0	0.021127313	0.029128881	0.03598342	0.028631853	0.029476086	0.02089568	0.029662583	0.032119438	0.032472268	0.024090739
0.0	0.54214424	0.52900034	0.53263974	0.54071045	0.53704673	0.54070413	0.5437226	0.5296068	0.53902256	0.53364545
0.0	0.05056256	0.06713007	0.040523067	0.057065763	0.04422658	0.06125099	0.056050282	0.05204547	0.052989144	0.056957643
0.0	0.5427242	0.5290313	0.5326289	0.54145336	0.53715795	0.5408368	0.5436262	0.52939326	0.5397462	0.5325101
0.0	0.54165	0.52766806	0.531344	0.53997517	0.5357825	0.54020065	0.54330784	0.5280543	0.53738904	0.5321894
0.0	0.05868586	0.06574244	0.042796187	0.045620788	0.051821623	0.057751343	0.060118463	0.05665655	0.057792887	0.06024711
0.0	0.5421963	0.5284279	0.5320388	0.5403	0.53636885	0.5396329	0.5435769	0.52862644	0.53834885	0.5319117
0.0	0.050824642	0.06274312	0.045134973	0.048935805	0.04788058	0.067910135	0.05508107	0.057043847	0.05868796	0.05905777
0.0	0.20310473	0.17673242	0.17315641	0.21996292	0.2218092	0.19527888	0.19627571	0.18041804	0.20510891	0.23164329
0.0	0.19632582	0.20585172	0.20895444	0.20942582	0.19433762	0.19250531	0.19462276	0.20609793	0.20562896	0.19979021
0.0	0.19814506	0.16862589	0.18522874	0.20703419	0.20094492	0.20776533	0.16108328	0.19893418	0.19439058	0.2110523
0.0	0.54217565	0.5286843	0.53308696	0.5407041	0.5366606	0.5404822	0.5434726	0.52850723	0.53898746	0.532668
0.0	0.5417255	0.52902	0.5324378	0.54101133	0.53655094	0.5400276	0.5440159	0.5287191	0.53889185	0.5323898
0.0	0.044413842	0.06782314	0.051265415	0.059724834	0.047399662	0.048159245	0.055887315	0.05535655	0.059701424	0.048833665
0.0	0.5411252	0.52834797	0.53144914	0.54122156	0.53657794	0.53996164	0.5436107	0.52779424	0.537984	0.53196555
0.0	0.54134554	0.52839667	0.5324117	0.5407444	0.5359347	0.5415986	0.5434071	0.52826685	0.53868747	0.5329922
0.0	0.009153408	0.017164527	0.01233803	0.011174658	0.011254129	0.014598004	0.009644089	0.008738739	0.01203662	0.019510385
0.0	0.07886985	0.0908471	0.07744424	0.0752211	0.079775326	0.08578563	0.070083365	0.0690106	0.07282926	0.08894131
0.0	0.014191379	0.010173892	0.013513091	0.0099006435	0.008589886	0.011738736	0.010020701	0.008626865	0.011630444	0.012290079
0.0	0.54095525	0.5285814	0.5319741	0.54049385	0.5352107	0.5421735	0.5441327	0.52817345	0.5392216	0.5329088
0.0	0.00017490986	9.4420655e-05	0.000165384	8.53557e-05	6.536458e-05	0.00011924295	8.652547e-05	6.748604e-05	0.00011766658	0.00013484045
0.0	0.013892563	0.010749366	0.014903837	0.010268103	0.009967267	0.011054672	0.013257103	0.008020746	0.0131450705	0.012880798
0.0	8.877065e-05	0.00015218243	0.0001107994	9.405688e-05	9.5259544e-05	0.00014584979	5.058506e-05	7.727237e-05	8.190964e-05	0.00026762797
0.0	0.010065412	0.017129665	0.009472922	0.014271814	0.0097136125	0.013338721	0.0047644996	0.009322644	0.0099363625	0.017948862
0.0	0.54041255	0.5278189	0.5313412	0.5410828	0.5346266	0.5418477	0.5452321	0.52663034	0.53735685	0.53346175
0.0	0.54101443	0.52816015	0.53057903	0.5415324	0.53636557	0.54237664	0.54553586	0.5269241	0.53743356	0.5330474
0.0	0.0001170589	0.00010546195	0.00017419501	0.0001273017	0.00019880688	6.711899e-05	0.00012860929	0.00016424182	8.744102e-05	8.545881e-05
0.0	0.012651135	0.008500236	0.016409712	0.010540857	0.01891272	0.005438331	0.010801444	0.016987555	0.010006194	0.012509241
0.0	0.54125756	0.52733225	0.5323238	0.5407726	0.53591555	0.54221433	0.54370654	0.5279455	0.53791106	0.5337349
0.0	0.54141766	0.5273806	0.5319853	0.54196936	0.53643227	0.5420406	0.543382	0.5277398	0.53885466	0.53455085
0.0	0.0020207902	0.00225109	0.0022180965	0.0024408172	0.0030819117	0.0011586634	0.0029657262	0.0023868901	0.0026162372	0.0031380516
0.0	0.05707088	0.06836503	0.04965923	0.05793582	0.0384867	0.057866734	0.058319267	0.053620692	0.04916515	0.06065462
0.0	0.00012863602	0.00010101255	5.685405e-05	0.00013924464	0.000103775805	6.836208e-05	0.00010720379	0.0001116037	0.000120527875	8.847967e-05
0.0	0.01409854	0.011981227	0.008937833	0.006503712	0.0067005395	0.007510983	0.013375678	0.011139033	0.01303069	0.0075744847
0.0	0.12980808	0.096273154	0.119432196	0.116030425	0.102221094	0.11856451	0.10460858	0.103826866	0.09324815	0.11710112
0.0	0.016208809	0.009097774	0.0120279025	0.014991234	0.009315974	0.013011717	0.011222146	0.011752124	0.01113948	0.01188554
0.0	0.014648622	0.010351823	0.012495012	0.014381938	0.014378126	0.013228086	0.0069330353	0.012076463	0.010851247	0.013561811
0.0	0.00022977931	7.452794e-05	0.0001302372	0.00019704257	7.562912e-05	0.00014749827	0.00010766223	0.00012577187	0.00010681908	0.00012532366
0.0	8.919219e-05	3.422982e-05	0.00010895819	9.354363e-05	9.560682e-05	0.00015227823	9.35398e-05	4.8328864e-05	6.534825e-05	0.0001442314
0.0	0.09694616	0.10080875	0.08127634	0.1031625	0.09615305	0.13765618	0.08411954	0.113593325	0.11390669	0.110640794
0.0	0.09727808	0.10098909	0.081110224	0.103422195	0.09676779	0.13832371	0.08416912	0.11381327	0.1148426	0.11142822
0.0	0.09727808	0.10098909	0.081110224	0.103422195	0.09676779	0.13832371	0.08416912	0.11381327	0.1148426	0.11142822
0.0	0.096870445	0.10128918	0.08103773	0.1033817	0.096806474	0.137716	0.08384761	0.11348581	0.1147146	0.11130752
0.0	0.025684385	0.032381687	0.025363432	0.028158827	0.022735264	0.035344183	0.019405684	0.03182269	0.036152054	0.031767987
0.0	0.5428579	0.5280195	0.5327059	0.5393405	0.5361446	0.54100275	0.54356027	0.52981716	0.5394975	0.53400344
0.0	0.5415266	0.5279119	0.53140235	0.5416988	0.5354066	0.5402637	0.54338694	0.52833986	0.5396085	0.53353477
0.0	0.15229218	0.1744225	0.16804281	0.1573645	0.13591613	0.1529301	0.13428454	0.15704206	0.17940408	0.16245373
0.0	0.5423261	0.5284357	0.53184444	0.5390958	0.5359552	0.54066646	0.5446811	0.52850306	0.53934216	0.533158
0.0	9.118809e-05	0.00010152145	7.6331205e-05	0.00017163012	0.0001660163	3.1211643e-05	7.105314e-05	4.1241845e-05	0.00018177011	0.00012909129
0.0	0.0073862597	0.012590058	0.014735355	0.014357468	0.011462679	0.010632759	0.00887333	0.008890226	0.009873429	0.01333214
0.0	0.0017260975	0.011066653	0.011815414	0.013965537	0.0092960065	0.01033173	0.013499972	0.012626661	0.007654348	0.012481721
0.0	7.307567e-05	0.0001746717	0.00017461607	0.0001515655	0.00012926607	0.00013273465	9.072969e-05	8.7667366e-05	6.657924e-05	8.3531e-05
0.0	0.00014497347	0.00012305124	0.000113844355	0.00016600745	0.00035170172	0.00010459154	4.1490526e-05	9.433479e-05	8.491568e-05	0.00015045518
0.0	0.19970977	0.19710475	0.2010251	0.200263	0.20531593	0.19841789	0.20002171	0.19897138	0.07238298	0.20552842
0.0	0.20018212	0.1983	0.20215383	0.20121785	0.20589478	0.19919959	0.19944511	0.1998378	0.07296825	0.20603994
0.0	0.26932225	0.26544124	0.26963645	0.27053753	0.27397484	0.26872587	0.26938596	0.26662973	0.1342906	0.27342212
0.0	0.19161542	0.20776096	0.19050807	0.19554205	0.2241239	0.21210335	0.1843063	0.19351016	0.19296157	0.21333177
0.0	0.07319821	0.07608743	0.07354534	0.07462717	0.06808759	0.063152455	0.075923845	0.07047999	0.08260593	0.07923414
0.0	5.9567486e-05	7.348083e-05	0.0001403524	4.859177e-05	9.286727e-05	4.6937475e-05	4.9579037e-05	8.133638e-05	0.000109440414	9.210598e-05
0.0	0.04127647	0.03876991	0.043043304	0.045758206	0.042501356	0.04406172	0.05351515	0.043651897	0.039775368	0.039578456
0.0	0.06315092	0.055877957	0.07199826	0.075474955	0.072478995	0.0748868	0.06777087	0.073757246	0.047882438	0.07951988
0.0	0.008936519	0.0059293546	0.013152885	0.01288112	0.007073142	0.011769144	0.011568728	0.009790646	0.0045571174	0.008984155
0.0	0.008990164	0.005954263	0.013205094	0.01294735	0.0070731556	0.011863854	0.011584819	0.009836342	0.0045598005	0.0091126375
0.0	0.011256808	0.011962496	0.0119741	0.008175098	0.0074697514	0.010513157	0.008357355	0.0077456906	0.010010357	0.0119173685
0.0	6.152322e-05	6.8971385e-05	5.2986023e-05	8.787996e-05	5.47815e-05	1.7507684e-05	7.107584e-05	0.00010600165	9.5249736e-05	9.789849e-05
0.0	0.008541596	0.009182654	0.009131844	0.006419225	0.0051006554	0.008830512	0.007732783	0.0076861163	0.009710476	0.009059501
0.0	0.00012913659	8.927583e-05	8.140017e-05	0.00011597097	9.3472125e-05	5.7508834e-05	4.3555567e-05	6.543599e-05	7.2331895e-05	0.00014402223
0.0	0.012200131	0.0099488385	0.009532781	0.01154073	0.010346099	0.008164257	0.0071668727	0.0085044205	0.009184507	0.012730617
0.0	0.00011045718	0.000124486	0.00010295672	0.00020226941	8.546443e-05	0.0001276138	8.954834e-05	3.2466294e-05	0.0001276564	0.00014498385
0.0	0.07322856	0.06003854	0.05754419	0.049785934	0.070818394	0.06335388	0.06385588	0.06897484	0.0588121	0.081603736
0.0	0.54029524	0.52714944	0.53215176	0.54094505	0.5359448	0.54113466	0.543049	0.52858657	0.53927505	0.5340724
0.0	0.013124606	0.008647504	0.007247457	0.00287579	0.0075588613	0.011318469	0.013039764	0.010325638	0.006056555	0.012105438
0.0	9.239919e-05	4.9110313e-05	4.046367e-05	2.1885782e-05	8.400605e-05	5.2430965e-05	5.2892476e-05	8.31838e-05	4.069124e-05	0.00015013301
0.0	0.54178894	0.528973	0.5317663	0.5414111	0.5358598	0.54145473	0.5449808	0.52923036	0.538933	0.53301287
0.0	0.007940732	0.010400056	0.011914741	0.008920704	0.011109134	0.009797662	0.008968193	0.007180114	0.00863966	0.014809189
0.0	0.084094234	0.06263011	0.06743235	0.08066737	0.065016836	0.08580454	0.06952516	0.07005915	0.06184377	0.088020526
0.0	0.06882895	0.040602066	0.05174509	0.05425811	0.049160816	0.053469956	0.042946436	0.033764593	0.046324614	0.059586607
0.0	9.9012614e-05	6.371201e-05	0.00018117142	8.0655074e-05	8.393079e-05	4.8918948e-05	8.779495e-05	7.681408e-05	4.3757023e-05	0.000107488464
0.0	0.010515965	0.013962543	0.010081936	0.010741444	0.010786195	0.009865494	0.009780786	0.008897409	0.0097214775	0.01372831
0.0	0.010931459	0.01370557	0.01342163	0.008576228	0.011102546	0.006876375	0.0076441453	0.0078666555	0.008824967	0.013186474
0.0	0.04477133	0.057218947	0.054668237	0.04612766	0.049244378	0.043253075	0.03353385	0.042243257	0.037740305	0.047193922
0.0	0.5412244	0.52795666	0.5316311	0.54147303	0.53624004	0.5408983	0.5434822	0.52843726	0.5383622	0.53287387
0.0	0.009640419	0.009836425	0.008985081	0.011738995	0.008788733	0.008982983	0.008937503	0.008988792	0.013549964	0.013697174
0.0	0.010875663	0.010952891	0.0102749765	0.014250766	0.006521773	0.009205072	0.013382703	0.0093164975	0.015143582	0.013858876
0.0	0.062344372	0.07452166	0.07036493	0.08584358	0.06293002	0.0721134	0.07417879	0.06745117	0.076813094	0.08287475
0.0	5.0506536e-05	0.00011046708	8.5823616e-05	0.00016865757	5.394664e-05	8.525207e-05	9.289809e-05	7.6489465e-05	0.0001108442	0.00015924682
0.0	0.0076509337	0.011029865	0.009779854	0.013905144	0.007818796	0.0099139325	0.010396062	0.0091915	0.011262207	0.013261508
0.0	0.5405131	0.5272533	0.53202766	0.5411697	0.5360926	0.5411013	0.5441789	0.52898407	0.5391219	0.53278893
0.0	0.024808772	0.024857314	0.0231933	0.028856104	0.022870677	0.023396775	0.023347579	0.023179384	0.03210236	0.03224772
0.0	0.008573249	0.0087211905	0.0078003663	0.009652095	0.011692834	0.00869303	0.0059771673	0.008720679	0.011987083	0.01339193
0.0	0.056366242	0.06970874	0.06937159	0.065023325	0.0779914	0.061728925	0.06512048	0.0648144	0.07163666	0.08000175
0.0	3.4711262e-05	8.587666e-05	8.135322e-05	5.8964004e-05	0.00012098362	4.7583806e-05	5.6918714e-05	6.587212e-05	8.514831e-05	0.00013921781
0.0	0.0063509834	0.009737635	0.009524177	0.008268332	0.011664038	0.007425149	0.008155817	0.008535352	0.009884484	0.012410102
0.0	0.022067768	0.01809806	0.023186758	0.02468949	0.022051731	0.021680325	0.022598563	0.024878347	0.019400245	0.04017047
0.0	0.008102421	0.008968783	0.009897503	0.011890856	0.007956904	0.01127718	0.0062188404	0.008237676	0.0070591983	0.013882024
0.0	9.694701e-05	0.00013330556	0.00012404	0.00016325488	5.338462e-05	0.00012381263	4.6087207e-05	6.90177e-05	6.692068e-05	0.00012116869
0.0	7.897204e-05	8.313415e-05	9.396347e-05	5.7955876e-05	0.00012465384	0.000100769714	0.000119070806	0.00010259107	4.209957e-05	0.00014257617
0.0	0.00010822609	0.0001204826	0.00012338093	6.640082e-05	0.00012825022	0.00010485478	0.00011408887	7.580609e-05	4.70113e-05	0.00010877496
0.0	0.049650624	0.06406403	0.036810003	0.0539385	0.047478236	0.027046036	0.057019033	0.04467229	0.06125836	0.054532394
0.0	0.023698395	0.06432358	0.07604073	0.06379496	0.07727445	0.08027982	0.06950299	0.079099596	0.069186084	0.08354432
0.0	0.5413126	0.52697015	0.53091687	0.5396807	0.5353818	0.5404025	0.5432479	0.5268758	0.53822005	0.5329045
0.0	0.5406061	0.5274937	0.53207546	0.54001945	0.53575814	0.5409739	0.54382074	0.52832234	0.5384908	0.53308296
0.0	0.15980582	0.18526654	0.18104681	0.19228132	0.16573738	0.17952874	0.19190583	0.19971943	0.1583305	0.19109072
0.0	0.009828148	0.0074414243	0.012102005	0.007516637	0.009182086	0.010399055	0.009475204	0.00959254	0.010829997	0.011922772
0.0	8.371816e-05	7.3540694e-05	0.0001346734	3.4544893e-05	0.000120332195	8.0445076e-05	6.667028e-05	0.000119848715	6.46814e-05	0.00011362453
0.0	9.2636066e-05	7.586366e-05	0.00016842585	9.783559e-05	6.0622027e-05	4.605004e-05	9.405508e-05	0.00012723786	0.00010449025	0.00010658903
0.0	0.009354843	0.007293264	0.010824922	0.004460272	0.012890732	0.013618786	0.007987919	0.009323348	0.008446833	0.012247562
0.0	0.0001722965	4.98428e-05	5.647876e-05	9.9897254e-05	0.000103801336	9.713069e-05	9.853968e-05	8.5424996e-05	8.420078e-05	0.0001872726
0.0	0.0022591003	0.004193816	0.0023352625	0.0016028313	0.0043391427	0.005878014	0.0033471005	0.0049686227	0.0043172045	0.008423035
0.0	0.15066764	0.16991937	0.16462715	0.19965719	0.20666218	0.19140828	0.21856569	0.19300441	0.20232546	0.19825839
0.0	0.54175216	0.52686286	0.53083277	0.5402379	0.5355479	0.5406632	0.54484874	0.5270451	0.53890646	0.5327009
0.0	0.0168384	0.009050383	0.016292006	0.010021837	0.010717474	0.010094093	0.0111406455	0.010577877	0.009144818	0.012914807
0.0	0.00014492276	9.6385826e-05	0.000112907364	8.254469e-05	9.942901e-05	4.9148024e-05	0.00012895632	0.00011053663	9.250427e-05	8.3669715e-05
0.0	0.5418198	0.52711123	0.5322305	0.54233927	0.5347587	0.5412053	0.54235	0.527043	0.5387552	0.5330518
0.0	0.043541484	0.05803338	0.045578364	0.053376444	0.04844342	0.054636046	0.039396156	0.045662083	0.040147476	0.048387118
0.0	0.00011558236	0.00014117935	0.00014917352	0.00011899068	0.00011686986	0.00017195477	5.147445e-05	6.8293666e-05	3.498453e-05	0.00010630502
0.0	0.045813736	0.057542857	0.046590794	0.05045232	0.051295698	0.053123325	0.05034979	0.0482204	0.040941518	0.059944175
0.0	0.044620927	0.061131485	0.053193547	0.049117748	0.04278078	0.03990366	0.04451363	0.04286851	0.044601854	0.049486533
0.0	0.06918555	0.08928032	0.07952706	0.0748435	0.066534586	0.06259916	0.06882598	0.066287465	0.06891812	0.07496469
0.0	0.009444628	0.012371433	0.014498011	0.010433993	0.010545961	0.007820187	0.0070040473	0.009562976	0.00903708	0.012753147
0.0	0.07221168	0.08406596	0.082950436	0.06784537	0.07862079	0.06554747	0.06685142	0.06846727	0.060887463	0.0860906
0.0	7.7213896e-05	0.00013923786	0.00018947462	9.392629e-05	9.7634744e-05	5.2433214e-05	4.1623047e-05	8.3110055e-05	7.003821e-05	0.00014540278
0.0	0.07343664	0.06906677	0.07093279	0.05622937	0.07642749	0.07168556	0.07464585	0.07093609	0.08357396	0.09513666
0.0	5.0866736e-05	5.662512e-05	7.560677e-05	8.774164e-05	9.13755e-05	7.991094e-05	0.00010715943	8.90281e-05	8.9899215e-05	0.00018898117
0.0	0.000108316024	4.175297e-05	0.000101695274	4.859659e-05	8.405782e-05	0.000121971934	0.00013705387	7.15746e-05	8.676119e-05	0.00017800073
0.0	0.04514732	0.033155516	0.048760395	0.043388266	0.054438874	0.046450816	0.056001205	0.0377987	0.034156147	0.05470747
0.0	0.07284715	0.058633465	0.061272647	0.074078545	0.07490228	0.069412835	0.0821656	0.060541485	0.067360945	0.08471725
0.0	0.00010688858	6.9169175e-05	7.8610414e-05	6.744989e-05	0.00014887752	3.9839706e-05	0.00013074199	4.5505276e-05	4.0313687e-05	0.00020140955
0.0	7.615068e-05	3.2514443e-05	0.00010563365	6.735707e-05	0.00014070158	8.290559e-05	0.00014696283	4.8939666e-05	3.2398715e-05	0.00014900221
0.0	0.010164681	0.0074460288	0.013371041	0.007393028	0.015041443	0.0071941903	0.01281041	0.00693185	0.0047373674	0.013877848
0.0	0.026116198	0.03286246	0.027238363	0.032978352	0.022409484	0.026205627	0.02983586	0.025301931	0.025740707	0.03114518
0.0	0.05610474	0.04782469	0.050351456	0.05891541	0.045760967	0.045211054	0.051508933	0.044108976	0.04582046	0.049920607
0.0	0.00015857028	0.00017663429	8.50339e-05	0.000114735834	0.00013050434	7.587588e-05	2.5426218e-05	0.00010968039	0.00015950746	0.000109845765
0.0	0.012901951	0.010559264	0.009344116	0.012835242	0.012705949	0.0097250175	0.0064480137	0.010198787	0.011703065	0.008743008
0.0	0.032276154	0.0585747	0.046257943	0.04316271	0.04267127	0.045360282	0.04643105	0.038404863	0.054956682	0.069983356
0.0	0.048980486	0.03604547	0.052018516	0.060769167	0.056685183	0.046690077	0.046927508	0.056380037	0.060874976	0.05682185
0.0	0.15232286	0.12704	0.15566574	0.17181543	0.16413362	0.1490335	0.15028283	0.16212635	0.17177342	0.16405518
0.0	0.0021142412	0.0012227969	0.0026303553	0.0026007523	0.0025026083	0.0022812907	0.0017965724	0.0021446988	0.0019101723	0.0037416024
0.0	0.040280797	0.04235112	0.050671984	0.041618265	0.037990727	0.054061305	0.037339766	0.057198536	0.047722388	0.046489134
0.0	0.052997485	0.03758131	0.036778968	0.044868752	0.038791142	0.038979903	0.048747025	0.03982768	0.041730307	0.056925498
0.0	0.021654919	0.026897699	0.021939775	0.033841096	0.032415222	0.027111957	0.02334438	0.026117707	0.034217313	0.028575836
0.0	0.0015707652	0.0023927232	0.0027834096	0.0020174782	0.0028394174	0.0016579137	0.0025403437	0.0021795253	0.0014802001	0.0037294785
0.0	0.0029113533	0.012943291	0.010902024	0.011490414	0.002762862	0.0112441685	0.009541866	0.012564719	0.013033242	0.002949724
0.0	0.02466438	0.017360162	0.02425732	0.028388942	0.022280814	0.021126656	0.025373604	0.023212446	0.025523238	0.03367961
0.0	0.022964485	0.018404804	0.028124938	0.02143003	0.026167639	0.029487062	0.018996703	0.024148349	0.022635587	0.021483509
0.0	0.028760213	0.03317681	0.030933518	0.023451652	0.03142973	0.024575328	0.028342512	0.029069776	0.029256059	0.023840887
0.0	0.19714192	0.22422914	0.20903546	0.19515076	0.21551006	0.19569774	0.2053913	0.19952303	0.20829542	0.19825885
0.0	0.11405559	0.07888631	0.09691455	0.08606375	0.09581452	0.11579801	0.088249475	0.10449229	0.12099907	0.114928134
0.0	0.012074341	0.012263348	0.009703659	0.010893939	0.009502789	0.01537769	0.008579785	0.01014843	0.010998431	0.013187218
0.0	0.009912126	0.01595534	0.009029969	0.012992882	0.012177637	0.012649248	0.012854457	0.009986502	0.012289524	0.016283127
0.0	0.009271858	0.011469743	0.011578536	0.014698094	0.01012957	0.0126430085	0.012612336	0.009917311	0.007653356	0.011885764
0.0	0.090996295	0.098580666	0.095884144	0.11890259	0.10718487	0.1083355	0.095364206	0.09641503	0.10496641	0.10819362
0.0	8.188004e-05	8.323164e-05	8.532307e-05	0.00013291095	0.00011157581	7.393298e-05	0.00012438063	9.248143e-05	9.7118835e-05	0.00014218407
0.0	8.488977e-05	6.5297354e-05	7.077547e-05	0.000112096764	9.653253e-05	0.000106772546	8.764237e-05	7.5440614e-05	0.00017893649	0.00017983018
0.0	0.013203666	0.009459865	0.0063828025	0.0104471715	0.008487382	0.009153248	0.009223195	0.007618477	0.008626119	0.0109033305
0.0	0.0131858215	0.009448537	0.006377431	0.010428381	0.008476734	0.009210331	0.0092358915	0.007623713	0.008689309	0.010875483
0.0	0.026684606	0.02768993	0.026180334	0.0383633	0.029854193	0.025618479	0.030038293	0.02415067	0.03358097	0.038172305
0.0	0.00010440421	0.00011516573	5.886563e-05	0.00012176217	8.339729e-05	0.000137005	6.443176e-05	4.738623e-05	3.564e-05	0.00015999169
0.0	0.02560173	0.025278645	0.03501933	0.020025197	0.02738421	0.029492501	0.021595536	0.026898302	0.019373057	0.034804333
0.0	0.021124955	0.028957974	0.023064991	0.020349517	0.026415246	0.026194762	0.028350292	0.025013896	0.028095614	0.026753297
0.0	0.25663838	0.27102572	0.27395117	0.28296456	0.24030888	0.28366813	0.2848812	0.2754334	0.2634922	0.26919594
0.0	0.06337428	0.072515644	0.07261853	0.07162772	0.06510168	0.08129356	0.078626975	0.07033903	0.072201595	0.08055261
0.0	0.0052248174	0.008469355	0.011978287	0.010638324	0.009775993	0.011178558	0.008762729	0.009733249	0.010639452	0.0144427465
0.0	8.7170774e-05	4.6946923e-05	0.00012887323	0.00011594665	0.00012035434	8.664833e-05	9.343666e-05	3.927601e-05	8.298936e-05	6.2990934e-05
0.0	0.02644685	0.020764027	0.032155197	0.032831483	0.026227277	0.022367867	0.023855917	0.01763715	0.02525535	0.03339369
0.0	6.628934e-05	5.6700286e-05	0.00012743771	0.00018023892	6.78252e-05	0.000116672105	0.000108082226	9.488006e-05	2.6197862e-05	0.00016170638
0.0	0.54345095	0.5300559	0.53359634	0.5413665	0.5375442	0.5421515	0.54622626	0.53072214	0.54214376	0.536571
0.0	0.013038365	0.0101211155	0.012713487	0.010408894	0.007496838	0.0130108055	0.01195137	0.011119622	0.011374104	0.012011707
0.0	0.09624258	0.101829536	0.10037432	0.10480687	0.107434966	0.098707005	0.1188162	0.09041338	0.10786664	0.10294831
0.0	0.54256064	0.52744937	0.53123885	0.5395583	0.53584635	0.5411024	0.54380333	0.52733904	0.5391155	0.5337684
0.0	9.973088e-05	7.83177e-05	9.0449976e-05	0.00015778538	8.7739456e-05	0.00017464123	2.4905972e-05	0.0001014154	5.0710973e-05	0.00012421672
0.0	0.009244309	0.008705481	0.016553525	0.014834193	0.012860171	0.0121715125	0.0054856315	0.011443761	0.005793072	0.014745742
0.0	0.5392867	0.52724946	0.5323222	0.5413374	0.5360356	0.54133755	0.54255307	0.527265	0.53819555	0.5326334
0.0	0.009522535	0.014002651	0.008918336	0.006102286	0.011654313	0.0069878823	0.004284136	0.004059744	0.010269276	0.012397327
0.0	6.687226e-05	5.69293e-05	0.00010271	7.502237e-05	7.974682e-05	2.6997117e-05	3.0989882e-05	3.0131618e-05	0.00010672786	0.000120926765
0.0	0.045319643	0.033218674	0.048944846	0.043324534	0.05442103	0.046547074	0.056275815	0.037972737	0.034335323	0.054846827
0.0	0.00945271	0.011379279	0.010854339	0.011471646	0.012327394	0.009944162	0.015028802	0.008722625	0.01229104	0.011350553
0.0	0.011991239	0.011719197	0.011905741	0.011165716	0.0070018023	0.016723651	0.011484815	0.009029307	0.010928949	0.010064215
0.0	0.033898804	0.026733924	0.025776248	0.03188138	0.02852044	0.027892252	0.02945405	0.02669287	0.029237173	0.035620585
0.0	0.033780064	0.026810195	0.025823953	0.031957418	0.028595122	0.027988406	0.02950349	0.026649944	0.029210975	0.035579782
0.0	0.00012012858	0.00017691121	6.1986444e-05	9.600596e-05	9.098293e-05	0.00012899704	0.00020944708	9.191769e-05	0.00023926584	0.00016618022
0.0	0.006923216	0.015410387	0.005626014	0.010640613	0.014087072	0.013403427	0.009775915	0.012090853	0.010505535	0.01351402
0.0	0.0145102255	0.028578741	0.024528848	0.024873601	0.027037391	0.027454231	0.030858884	0.02820517	0.03292952	0.03218354
0.0	0.09461891	0.12050437	0.10682903	0.08495976	0.102372386	0.07948776	0.08276133	0.09118113	0.08594238	0.10723732
0.0	0.0023429452	0.0036235892	0.0018198955	0.0030796109	0.0019244162	0.0021096717	0.002707112	0.0023314273	0.0023841113	0.0022863878
0.0	0.00016075108	0.00016106684	9.180696e-05	0.00013137673	9.003983e-05	7.2039734e-07	0.00017956168	0.00010964243	0.00015097181	0.00014411812
0.0	0.002866732	0.003903101	0.0031029743	0.002931128	0.0017981105	7.4430776e-05	0.004402033	0.002573738	0.0024253572	0.0037197236
0.0	0.06291676	0.07525285	0.06523185	0.07593505	0.07032025	0.07466984	0.09484279	0.0774424	0.06394271	0.070538335
0.0	0.0071762465	0.009145008	0.010877361	0.009076602	0.008723804	0.011026485	0.005544979	0.009744925	0.009283995	0.015943876
0.0	0.0071488246	0.00924171	0.010918027	0.0090751955	0.00872792	0.0110280495	0.0055444115	0.00979416	0.009354648	0.016023297
0.0	0.000101935955	0.0001223146	5.8251924e-05	0.000125583	6.033902e-05	0.00012807266	4.5684108e-05	0.000120192395	0.00010907931	0.00014042977
0.0	0.077488065	0.0697589	0.09809257	0.11290344	0.10104394	0.0888049	0.0812983	0.08472594	0.11306038	0.09730873
0.0	0.5402377	0.52714247	0.53175324	0.5412384	0.53595746	0.54121006	0.5429621	0.5274444	0.5382271	0.53210527
0.0	0.011761531	0.008942957	0.011259043	0.011119575	0.009534861	0.009370809	0.011998591	0.0054627084	0.009771015	0.010698026
0.0	0.074094616	0.06369614	0.0760336	0.076783575	0.06792458	0.07088898	0.08364352	0.061355144	0.07871672	0.06832046
0.0	9.659607e-05	6.123273e-05	0.00011499104	0.00011028132	7.180786e-05	7.992306e-05	0.00014660075	5.3668937e-05	0.00012163464	7.6669625e-05
0.0	0.011714625	0.008453118	0.008804911	0.00934276	0.009040275	0.011534628	0.008290112	0.009678216	0.008652395	0.013654728
0.0	0.00011803361	6.5636166e-05	6.986844e-05	7.5646e-05	7.1247596e-05	0.00011560199	5.8397258e-05	8.581412e-05	6.511411e-05	0.00016768168
0.0	0.003951136	0.008155007	0.010262164	0.008140014	0.010641195	0.009662273	0.012220922	0.009499737	0.00798634	0.017401394
0.0	1.3220315e-05	6.105192e-05	9.518636e-05	5.7284964e-05	9.903291e-05	8.081421e-05	0.00012790826	8.264874e-05	5.5401157e-05	0.00027437593
0.0	0.5407956	0.5279914	0.5319904	0.54067713	0.53635854	0.5411912	0.5431177	0.5277784	0.5386512	0.53254837
0.0	0.008003809	0.011169437	0.010166629	0.007563921	0.015089485	0.0063983593	0.012806696	0.006457069	0.006927092	0.01582664
0.0	0.067716576	0.07232685	0.061467715	0.07058099	0.07712176	0.06396956	0.07997391	0.06485893	0.07132237	0.08839994
0.0	6.882014e-05	9.8672645e-05	5.172028e-05	8.022429e-05	0.00011594477	5.4360906e-05	0.00012356	6.6041626e-05	8.3748746e-05	0.00020386386
0.0	3.091102e-05	6.54863e-05	6.549036e-05	6.521043e-05	4.7561574e-05	5.9059726e-05	0.0001311638	9.10009e-05	9.1971604e-05	0.00012294346
0.0	0.0037153158	0.008841294	0.008790178	0.00717907	0.006318357	0.010540673	0.01326383	0.012510671	0.010988798	0.011461852
0.0	0.06510012	0.063802466	0.077507906	0.08509073	0.073816344	0.0583362	0.057716273	0.055825908	0.066929854	0.078903876
0.0	0.006961006	0.0120505085	0.01497433	0.014754725	0.009618596	0.006511925	0.0075639966	0.0046690432	0.007669147	0.012813063
0.0	0.021116653	0.020342784	0.03071931	0.029561954	0.030220345	0.019735813	0.024164205	0.021604026	0.023686416	0.032581612
0.0	4.1022657e-05	8.570159e-05	8.3913576e-05	0.00020150829	0.00011439848	6.1103994e-05	0.00013345463	6.554565e-05	4.030673e-05	0.00018319671
0.0	0.00016608597	7.799469e-05	0.00016435118	8.566507e-05	0.00011547099	6.223545e-05	4.717608e-05	6.347447e-05	4.786324e-05	0.00016702169
0.0	0.0102860145	0.00635927	0.015176813	0.01138245	0.010910614	0.0070587737	0.006452121	0.009873817	0.008054882	0.01374788
0.0	0.010798673	0.010936002	0.0054412307	0.0040197433	0.01349549	0.010835363	0.012225736	0.011996341	0.008228043	0.013270441
0.0	0.010798673	0.010936002	0.0054412307	0.0040197433	0.01349549	0.010835363	0.012225736	0.011996341	0.008228043	0.013270441
0.0	0.011858461	0.0101366155	0.0055686333	0.0042755567	0.01678996	0.009609462	0.016717294	0.010816076	0.010280768	0.013015405
0.0	0.011986642	0.010160158	0.0055768886	0.0043041343	0.016800858	0.0095785605	0.016702496	0.010883314	0.010347866	0.013100892
0.0	0.06781532	0.06040172	0.07230285	0.079479404	0.08029688	0.08215359	0.067498095	0.07242815	0.05654375	0.07164424
0.0	6.46563e-05	0.00011226332	0.000117358984	5.316337e-05	9.994805e-05	0.00015586549	6.88705e-05	9.12609e-05	3.8099402e-05	0.00010022405
0.0	8.218724e-05	7.000195e-05	5.2595915e-05	6.904219e-05	7.279739e-05	8.082816e-05	9.052453e-05	6.727233e-05	4.32962e-05	0.00017395931
0.0	9.372462e-05	8.171047e-05	6.55186e-05	0.00010396152	6.381684e-05	4.000654e-05	0.00012754835	0.0001780148	3.6732774e-05	0.00013438605
0.0	0.019692607	0.025151772	0.021923987	0.024797577	0.029503427	0.029891547	0.025882727	0.021060716	0.0023442183	0.028190428
0.0	0.011638685	0.01732547	0.006930465	0.008725738	0.007772016	0.0083731655	0.010647231	0.012166703	0.0132068535	0.012217141
0.0	0.14066318	0.15112375	0.13022894	0.15971461	0.14582571	0.1392356	0.15510911	0.16718028	0.11574537	0.1634034
0.0	0.54088503	0.52746886	0.53263754	0.5415239	0.53505135	0.54111534	0.54250693	0.52857673	0.53897834	0.53369904
0.0	0.05858754	0.060708273	0.07738699	0.06867297	0.08892253	0.078663096	0.06399929	0.07285897	0.06895685	0.074028
0.0	0.07678708	0.08233707	0.113439575	0.09941412	0.11053923	0.10785927	0.0968712	0.12047395	0.087823555	0.089385204
0.0	0.008224444	0.0072963648	0.006806319	0.011194587	0.009720844	0.007613882	0.008454525	0.009170177	0.00819403	0.01101769
0.0	0.029373566	0.019468041	0.013405903	0.023563163	0.026404597	0.017786454	0.021998825	0.02633303	0.024543354	0.022545425
0.0	9.790232e-05	6.758554e-05	6.348222e-05	5.237454e-05	7.547372e-05	5.3936914e-05	6.7644476e-05	0.00011622516	5.4714146e-05	0.00010676807
0.0	0.010300471	0.010812383	0.0066867922	0.009554443	0.00957709	0.009846114	0.005808612	0.004918175	0.008344439	0.012196528
0.0	0.010349024	0.010759893	0.0066837147	0.009543859	0.009543584	0.009825889	0.005797621	0.0049038394	0.008262211	0.012130708
0.0	0.010302999	0.010809666	0.006678585	0.009555734	0.009501412	0.009852535	0.005792448	0.004918007	0.008292053	0.012187558
0.0	5.5210603e-05	9.751164e-05	0.00013534335	5.3158452e-05	8.1197046e-05	9.294133e-05	6.841686e-05	2.6492133e-05	8.205067e-05	0.000120277466
0.0	0.008043765	0.011686234	0.011510742	0.008420531	0.009452996	0.012127931	0.0059213694	0.0030189566	0.012802627	0.010851391
0.0	0.21864757	0.26437292	0.2533138	0.26456508	0.27784002	0.27091783	0.24032837	0.27607685	0.26473856	0.2796446
0.0	0.024846522	0.05104421	0.043431204	0.047056362	0.058417194	0.051032893	0.033491593	0.059383914	0.047834486	0.060284927
0.0	0.10543297	0.15352963	0.14168087	0.14930207	0.16570193	0.15660952	0.124059215	0.16622242	0.15001029	0.16817445
0.0	0.10197964	0.101882756	0.072730266	0.07879568	0.10273111	0.0740889	0.09750525	0.07523865	0.08146368	0.11394496
0.0	5.2543783e-05	5.3143147e-05	5.205452e-05	4.0463518e-05	9.951704e-05	4.915187e-05	5.6577894e-05	0.00010164156	3.811859e-05	0.00013849449
0.0	0.042487342	0.04662904	0.04413757	0.047944006	0.054998126	0.04659889	0.04011224	0.042116057	0.045479424	0.05345413
0.0	0.04253291	0.046424117	0.04407098	0.047987122	0.054700628	0.046522554	0.04007577	0.04208056	0.045349382	0.05328878
0.0	0.5418479	0.5275403	0.5309276	0.5398438	0.5346974	0.54044664	0.5438647	0.52669287	0.5381709	0.5326438
0.0	0.0050501083	0.009403511	0.007177337	0.009406643	0.00995661	0.0096221855	0.006452207	0.00962679	0.008952285	0.014610177
0.0	0.1946683	0.19448008	0.19632603	0.17801493	0.21479721	0.19101876	0.19549264	0.19122179	0.17260656	0.19315788
0.0	0.26421702	0.26191673	0.2642751	0.24875501	0.2820438	0.26111698	0.2657202	0.25867313	0.24369632	0.26157048
0.0	0.06767911	0.07463965	0.0644996	0.08910247	0.06302895	0.075647034	0.0647111	0.067215666	0.07456663	0.086735256
0.0	6.867735e-05	0.00011112985	6.190989e-05	0.00019456234	5.426416e-05	0.00010214399	5.5590986e-05	7.5492215e-05	9.906191e-05	0.0001895292
0.0	0.09147626	0.10252124	0.09239285	0.103459746	0.091347225	0.103553124	0.09518961	0.09017598	0.08439068	0.09902462
0.0	0.0015571847	0.0021345294	0.0010116945	0.0012095218	0.0022935104	0.0013573724	0.002030475	0.0012206319	0.0013001374	0.0021162017
0.0	0.08337619	0.07426841	0.063251495	0.057923954	0.07945499	0.060350947	0.065293826	0.06497739	0.058280155	0.084215865
0.0	0.08337619	0.07426841	0.063251495	0.057923954	0.07945499	0.060350947	0.065293826	0.06497739	0.058280155	0.084215865
0.0	0.01007628	0.006133571	0.007914492	0.0076769316	0.010634033	0.006339877	0.008742024	0.009355041	0.009679629	0.012791771
0.0	0.022484548	0.018496081	0.025241956	0.021174582	0.02155554	0.020132255	0.026772333	0.024013333	0.0249363	0.032972246
0.0	0.0011717377	0.001956746	0.0013568759	0.002358406	0.0016511384	0.0017263916	0.0023939563	0.0026671079	0.0024140154	0.002747613
0.0	0.025857119	0.020452643	0.024238886	0.026263578	0.024693642	0.029088179	0.025407493	0.033434328	0.026987819	0.024855703
0.0	0.011462674	0.014521665	0.010239899	0.013657381	0.009625367	0.013160569	0.006423049	0.012274571	0.011979833	0.014217111
0.0	4.8125446e-05	5.7194407e-05	0.00010332662	0.00012425355	0.00012765518	0.00010303765	8.018873e-05	9.1821756e-05	7.32151e-05	6.107527e-05
0.0	0.01779576	0.031971473	0.020422038	0.02720171	0.024373682	0.025925457	0.01401711	0.025740223	0.02717184	0.03246316
0.0	2.8750786e-05	8.876743e-05	8.084681e-05	5.533611e-05	7.282843e-05	5.5210396e-05	8.617165e-05	0.00015119064	1.0924518e-05	0.00011056373
0.0	0.0058210604	0.009872544	0.009496261	0.007991359	0.009111424	0.0079842815	0.0100326715	0.012833441	0.0035538815	0.011111335
0.0	0.0057950546	0.009918258	0.009488993	0.008001314	0.009071148	0.008005979	0.010023758	0.012870216	0.003566777	0.011163468
0.0	0.013413216	0.0094209025	0.007135326	0.009438656	0.01291542	0.01085675	0.009306002	0.011954913	0.011084907	0.014452253
0.0	0.5412155	0.5283733	0.53187114	0.5412603	0.5358752	0.5420428	0.5436468	0.5297406	0.53991187	0.53209573
0.0	0.0058583054	0.006653786	0.0045508356	0.011131284	0.010525103	0.009195427	0.011008471	0.00756608	0.012787966	0.01020376
0.0	5.7313486e-05	4.4089225e-05	2.1126662e-05	9.662592e-05	0.00012476706	7.0090726e-05	0.00010163129	3.8336664e-05	7.10295e-05	0.000115557465
0.0	0.54083776	0.5283486	0.53228366	0.540678	0.5365032	0.54048395	0.543087	0.52900195	0.53891516	0.53289807
0.0	0.008722217	0.0076652947	0.008119092	0.0065891664	0.007785596	0.0069639604	0.010176625	0.012117561	0.015713315	0.011448817
0.0	0.07659664	0.065066196	0.064919226	0.056456264	0.06315648	0.05818621	0.081809744	0.0678245	0.07568271	0.0787925
0.0	0.23589374	0.23561944	0.25127086	0.23000208	0.20732474	0.23068914	0.22815064	0.20954081	0.220839	0.23081547
0.0	0.00010105677	6.485038e-05	0.0001432021	4.037598e-05	5.3626063e-05	8.114526e-05	6.8646055e-05	0.00010667709	0.00011778963	0.00012732828
0.0	0.070137054	0.063680045	0.07607459	0.07042378	0.08063173	0.06428028	0.06054508	0.073353104	0.059240162	0.07896775
0.0	0.009952292	0.010350167	0.010977082	0.010517661	0.010387555	0.0062310114	0.009458892	0.009716099	0.010308821	0.008468795
0.0	5.5286207e-05	5.9168528e-05	0.000108029984	5.6336157e-05	0.00014380664	5.152504e-05	3.2733467e-05	9.8511875e-05	2.383522e-05	7.1680406e-05
0.0	0.007003815	0.015677404	0.012711614	0.011502434	0.008934484	0.010775943	0.00400985	0.005497204	0.0052437196	0.010274075
0.0	0.0070535946	0.01556136	0.012665754	0.011600948	0.008906727	0.010732996	0.0040287892	0.005443972	0.0051835272	0.010222786
0.0	0.07623576	0.06632997	0.07343758	0.07293504	0.073556066	0.084950455	0.06389526	0.062141713	0.06932766	0.07913909
0.0	0.5404534	0.5277982	0.5324775	0.54068315	0.53606606	0.5411509	0.5433755	0.52892184	0.53971577	0.5334633
0.0	0.016181465	0.012312199	0.010922518	0.013563407	0.009117466	0.014468196	0.006469614	0.008571968	0.010549722	0.013184494
0.0	0.00010759101	7.126077e-05	0.0001008323	9.078733e-05	9.692668e-05	0.00015880844	5.301453e-05	5.6280576e-05	7.5266726e-05	0.00013359582
0.0	3.265879e-05	5.1457617e-05	0.00020285559	8.2968385e-05	0.000115690644	5.179619e-05	0.0001227098	6.8776644e-05	8.150028e-05	0.00011614406
0.0	0.066249885	0.073877655	0.06392853	0.059312742	0.059823867	0.08773564	0.074118674	0.06374427	0.08122322	0.08616141
0.0	0.070137575	0.064510435	0.049734827	0.08881742	0.0671537	0.07992901	0.065310776	0.07883253	0.07286509	0.07370493
0.0	0.54293084	0.5271238	0.5307774	0.5406044	0.53490996	0.5411936	0.5429944	0.52820927	0.53852135	0.5332243
0.0	0.010583038	0.007857264	0.0062638065	0.016918879	0.009935584	0.00975546	0.008568419	0.013681915	0.012604317	0.009449072
0.0	7.853421e-05	6.421168e-05	2.3595872e-05	0.0001921828	6.879672e-05	0.00012587938	5.7543944e-05	0.00013779923	9.0788366e-05	0.00010203117
0.0	0.5408833	0.52727646	0.5323185	0.5405374	0.5359432	0.5412116	0.5431469	0.528475	0.5389251	0.5334215
0.0	0.004934673	0.011219692	0.009556168	0.005459596	0.0065312404	0.014392268	0.015063591	0.0063621234	0.014782074	0.01775303
0.0	6.339342e-05	0.00010690153	5.9884496e-05	4.1842213e-05	4.4668035e-05	0.00017969427	9.261382e-05	6.189542e-05	0.00013703713	0.00018477064
0.0	0.008426645	0.010798362	0.010762969	0.01079328	0.00904601	0.01041998	0.014974273	0.010768479	0.009982279	0.01207351
0.0	0.06112806	0.07977386	0.066901036	0.07637729	0.070239924	0.08785188	0.07833893	0.08137085	0.06859031	0.088429414
0.0	0.5411951	0.52708435	0.5310015	0.5411958	0.5346754	0.54100686	0.54322433	0.5287507	0.5375161	0.5324464
0.0	0.0066830213	0.009848722	0.014273485	0.0103795035	0.006177154	0.0064705517	0.01550953	0.008085565	0.008657739	0.011143436
0.0	0.19436482	0.18327752	0.1874205	0.18567343	0.19937225	0.21612424	0.19946276	0.19096066	0.15918772	0.1690076
0.0	0.540614	0.5291503	0.5327036	0.541354	0.5376167	0.5419157	0.54402643	0.5287068	0.5400992	0.53299594
0.0	0.5414093	0.5279353	0.53013474	0.5398794	0.5334718	0.53960764	0.5418523	0.5277165	0.53875047	0.53349775
0.0	0.008655299	0.004702403	0.0040762406	0.0076344567	0.012798397	0.011719886	0.010952885	0.007208105	0.010016388	0.0149820475
0.0	0.008601252	0.004728708	0.004099524	0.0075786617	0.012664461	0.01166024	0.010834826	0.0071438816	0.009954486	0.014857458
0.0	0.05908946	0.07900508	0.061117012	0.081125624	0.07310478	0.055277124	0.07714083	0.06847837	0.06421361	0.08550932
0.0	0.005547325	0.009369287	0.01000927	0.01303896	0.011018521	0.0042117564	0.008306005	0.008948039	0.010050973	0.013504513
0.0	4.1359843e-05	0.00013784983	5.0628634e-05	0.00013591615	9.4699826e-05	3.1568074e-05	0.00010774244	8.095614e-05	5.64682e-05	0.00017947474
0.0	0.006928575	0.012305596	0.0075284527	0.012500279	0.010333301	0.0060561183	0.0111870365	0.009453577	0.008064166	0.014067245
0.0	0.009471525	0.0059943353	0.011090271	0.009475911	0.008509468	0.014143693	0.0117711285	0.008205854	0.009568813	0.008432116
0.0	0.005475474	0.0084746545	0.009230365	0.008550093	0.0112745585	0.013265135	0.0105764	0.007948959	0.008559034	0.011033424
0.0	0.0031928625	0.011829023	0.0076159937	0.00763609	0.014818716	0.012285936	0.009416035	0.0076579168	0.007583975	0.014145609
0.0	3.4580524e-05	0.00014135378	3.1292202e-05	8.8412286e-05	0.00014052674	5.5796154e-05	7.320101e-05	6.8630085e-05	6.21989e-05	0.00013632227
0.0	0.009993241	0.010091053	0.010275141	0.011822648	0.010194609	0.010196669	0.013099726	0.010090911	0.008046676	0.01540847
0.0	0.066275425	0.086347476	0.06800058	0.09026574	0.06893817	0.072589055	0.07306494	0.06818541	0.06948462	0.080184266
0.0	0.5405831	0.5271494	0.53139776	0.54101	0.5349866	0.54110485	0.5432507	0.5282881	0.53794223	0.5324935
0.0	0.011618989	0.007184367	0.013083635	0.008091675	0.011725654	0.013272214	0.012339935	0.011718291	0.0052549914	0.01981518
0.0	0.25985655	0.2618368	0.2644013	0.26951188	0.25502485	0.274912	0.2874626	0.26831508	0.26735517	0.27867863
0.0	0.0111214835	0.00906556	0.012020289	0.007793612	0.0094930455	0.013406277	0.01311677	0.013537146	0.008921666	0.014132734
0.0	0.00016865387	4.8634516e-05	0.00012364157	4.839357e-05	0.00011179115	0.00013476628	8.284719e-05	0.00013717964	4.4595807e-05	0.00020409802
0.0	9.296792e-05	5.9090264e-05	7.774237e-05	3.4255125e-05	5.5036187e-05	0.0001001716	0.00013057243	7.112934e-05	4.1270723e-05	9.061081e-05
0.0	0.010928887	0.008927334	0.010106851	0.010786226	0.012848843	0.0088927215	0.012415276	0.008398991	0.008509886	0.011019748
0.0	0.06758118	0.060883623	0.06276666	0.06881205	0.07885987	0.06669935	0.08152057	0.07478853	0.070709065	0.07852542
0.0	0.54092103	0.52742666	0.5320589	0.54090536	0.53666896	0.54135215	0.543158	0.5284182	0.53831923	0.5333261
0.0	0.014371566	0.011983107	0.014229515	0.015464307	0.0153976735	0.008583907	0.011882982	0.005099279	0.0074129263	0.009826524
0.0	8.5563835e-05	0.00010783588	0.00011728437	9.3139715e-05	0.00014405766	6.705112e-05	5.2805284e-05	6.6367335e-05	6.2581996e-05	0.00019231769
0.0	0.012071822	0.010737036	0.011990455	0.010473108	0.01418723	0.0071244976	0.0061865044	0.007950768	0.0072526634	0.016260305
0.0	0.0023369151	0.0027438174	0.0022947087	0.0017669634	0.0024679443	0.0018267261	0.0016249601	0.0025031453	0.002540827	0.0029765165
0.0	0.0014755734	0.0028796154	0.0010154302	0.002374834	0.002879632	0.0020308604	0.0016454668	0.0024235698	0.0011810085	0.0033636587
0.0	0.025673963	0.026263323	0.021941539	0.030421153	0.026093021	0.023225091	0.019947415	0.024016192	0.028656254	0.030069761
0.0	0.022030909	0.0290002	0.022332698	0.02746441	0.034794845	0.022085378	0.0228202	0.025905559	0.023992265	0.03394559
0.0	0.008362542	0.008936405	0.008723211	0.010651927	0.0110147605	0.008695776	0.010782706	0.010070687	0.008321483	0.0108630415
0.0	0.006560519	0.007210256	0.0065773064	0.008096946	0.009475459	0.0067307693	0.009455037	0.009765105	0.007765113	0.01068001
0.0	0.06565212	0.061299104	0.06255983	0.074361324	0.070880584	0.0677573	0.06615526	0.071824275	0.068914965	0.07137344
0.0	0.010629996	0.010880346	0.011383883	0.013814761	0.012590106	0.011095277	0.012196299	0.010315532	0.008740834	0.010951651
0.0	0.00010221034	0.00015578348	0.000112928894	0.00015596808	0.00014904967	0.00012700802	0.00011311179	6.5946406e-05	2.9496523e-05	0.00011280286
0.0	0.012111706	0.010185625	0.007769471	0.012128314	0.010174785	0.0139708035	0.009743403	0.010261307	0.009418041	0.01666007
0.0	0.012823972	0.0115409745	0.009485435	0.010960162	0.009197087	0.01370865	0.011467078	0.010434948	0.011311135	0.010106254
0.0	0.00889566	0.010200539	0.008892528	0.009456797	0.013367236	0.007803194	0.012756227	0.013215072	0.011024749	0.015000713
0.0	8.426841e-05	7.8999685e-05	2.654061e-05	7.073735e-05	0.00017689148	7.6061704e-05	0.00014072788	0.000102193386	0.00020586053	0.00022572777
0.0	0.54096746	0.52720773	0.53207767	0.5411946	0.5356219	0.5408346	0.5432869	0.5281812	0.53808403	0.5325773
0.0	0.02906982	0.026137212	0.026356246	0.019761967	0.030411346	0.026069108	0.026820093	0.02274684	0.023714662	0.030933518
0.0	0.022253988	0.024750074	0.016194656	0.024528945	0.026672337	0.025990102	0.025320442	0.0245669	0.016486002	0.026452968
0.0	0.5417382	0.528032	0.5314852	0.5407945	0.5358521	0.5400875	0.5434505	0.5284946	0.5389997	0.53220314
0.0	0.009409709	0.00815019	0.0053599267	0.009733172	0.011871001	0.010664343	0.0077846046	0.009692851	0.012572761	0.01276805
0.0	8.75945e-05	6.405903e-05	5.6720994e-05	7.2561605e-05	0.0001175095	0.000104959814	4.6889607e-05	6.8475674e-05	9.7873e-05	0.00014252261
0.0	0.5407805	0.52814597	0.5324062	0.54085785	0.5366019	0.54091734	0.5432991	0.5278414	0.5382681	0.5332213
0.0	0.004372833	0.008125785	0.007347628	0.0044612754	0.0063802022	0.0052596447	0.011853321	0.009546942	0.008243451	0.0141999265
0.0	0.055806868	0.06392499	0.07140789	0.06359314	0.063909486	0.06817937	0.07334317	0.06929738	0.06548832	0.07406279
0.0	0.5417418	0.52825487	0.531081	0.5403268	0.536322	0.54230654	0.54462755	0.52852315	0.53893435	0.53304696
0.0	0.541816	0.5295691	0.5316005	0.53989977	0.534985	0.5414727	0.5442618	0.52925706	0.5397682	0.53324527
0.0	0.012507814	0.00815048	0.011660158	0.010693979	0.009295822	0.010240431	0.012399155	0.008849337	0.009812263	0.014198366
0.0	0.09737087	0.11580845	0.08626032	0.11006287	0.11897436	0.116969235	0.10747006	0.09765001	0.09955616	0.10896343
0.0	0.097102106	0.11538615	0.086089164	0.11021396	0.11845594	0.1170628	0.10791218	0.09782682	0.09929264	0.109102525
0.0	0.5413755	0.5290649	0.5319071	0.5419888	0.53805643	0.54145026	0.54369766	0.5284503	0.54028064	0.5338033
0.0	0.011123429	0.008391885	0.004123346	0.009854782	0.00953487	0.009791668	0.010343517	0.0088615585	0.011050466	0.0104945265
0.0	0.011076505	0.008356947	0.0041225976	0.009802358	0.0094908215	0.0098058805	0.010378304	0.008857652	0.010987088	0.01043781
0.0	0.045323707	0.049293038	0.050173026	0.05806152	0.05451206	0.043424025	0.053686507	0.049828414	0.04544973	0.0571417
0.0	0.13481212	0.10941821	0.13567148	0.13751395	0.13546082	0.114107944	0.1301574	0.11140063	0.1266482	0.1300775
0.0	0.060940336	0.079750516	0.08308892	0.06714761	0.07072282	0.07459298	0.07619688	0.06751666	0.0695365	0.08583626
0.0	0.54104125	0.52785105	0.5324471	0.54075545	0.5364603	0.54095936	0.54305226	0.5285326	0.5392962	0.53345484
0.0	0.010753764	0.011919683	0.010221301	0.009310083	0.01070471	0.012207276	0.01293154	0.006638056	0.008499931	0.016899323
0.0	4.6392925e-05	0.0001428595	0.00016113013	6.651293e-05	8.357984e-05	9.686209e-05	0.00010283015	7.676861e-05	7.612309e-05	0.00018211533
0.0	0.07666414	0.069078	0.05733378	0.06868798	0.061453115	0.07490274	0.057361487	0.07185225	0.06525218	0.06899353
0.0	0.073656954	0.07590357	0.080375016	0.07569416	0.06740136	0.07348721	0.07390365	0.06667828	0.05953057	0.070473164
0.0	0.54132515	0.52728707	0.5307413	0.54014623	0.5356978	0.54137796	0.54232097	0.52718973	0.5379486	0.53261995
0.0	0.008922049	0.010328357	0.014132169	0.010124313	0.0069543184	0.010133989	0.011897205	0.010552566	0.0047560507	0.010687383
0.0	9.4457486e-05	0.00011842132	0.00014197598	0.00010446994	6.975346e-05	9.154601e-05	9.160242e-05	7.3253024e-05	4.257136e-05	8.615702e-05
0.0	0.5406688	0.5269197	0.53193116	0.54005027	0.53640586	0.54088634	0.54296386	0.52855104	0.53894365	0.5335278
0.0	0.008607479	0.008108118	0.0043725856	0.01131048	0.010993805	0.0076105464	0.0059404606	0.011063799	0.010665565	0.0064157103
0.0	0.000109899935	8.299079e-05	3.991698e-05	7.2425486e-05	4.9371207e-05	9.8392455e-05	3.546999e-05	9.702007e-05	5.9962218e-05	7.9546764e-05
0.0	0.08029346	0.060590427	0.081897214	0.06836022	0.07005106	0.077538766	0.068208076	0.069844164	0.083052725	0.08156525
0.0	0.012265208	0.0075070984	0.012994369	0.009074384	0.009542384	0.011355342	0.008889292	0.00980765	0.013042261	0.012869913
0.0	0.012333818	0.007445095	0.012954024	0.009062485	0.009611626	0.011363948	0.008921458	0.009755059	0.013039213	0.012918399
0.0	0.07003787	0.086483374	0.07171033	0.07736478	0.07001435	0.06309597	0.066137046	0.06416266	0.076037444	0.08516654
0.0	0.0094974	0.0145891365	0.010131492	0.011434255	0.009533069	0.007732607	0.008393873	0.008376844	0.011050066	0.013961046
0.0	0.009550667	0.014469487	0.01009995	0.011419287	0.009602239	0.0077384925	0.0084242625	0.008331858	0.011047482	0.014013585
0.0	0.08052718	0.07535176	0.07803622	0.088049	0.080338225	0.084906235	0.05235931	0.053485125	0.06888123	0.086731724
0.0	0.00013246041	0.00011519484	0.00012690356	0.00018587787	0.00013541228	0.00015849243	2.5300393e-05	3.2238724e-05	7.346072e-05	0.00018949957
0.0	0.012600413	0.00972537	0.012736462	0.013928749	0.009561242	0.016515996	0.005354929	0.004458843	0.004805808	0.013509494
0.0	0.011047934	0.015491884	0.009437747	0.00793364	0.010573521	0.006775464	0.012979138	0.0056884447	0.012420539	0.005681609
0.0	0.010927851	0.015492394	0.009410602	0.007908372	0.010530239	0.0067211934	0.012843182	0.0057307817	0.012486277	0.0056910017
0.0	0.5407861	0.52785486	0.5321009	0.5406199	0.5362803	0.5411956	0.54340714	0.5278616	0.53898185	0.5330185
0.0	0.01294791	0.006912281	0.010239923	0.009518007	0.016689045	0.008261243	0.0061052917	0.011145102	0.005995162	0.011330333
0.0	0.07456685	0.06723478	0.07013157	0.07806663	0.0822913	0.058461364	0.06552034	0.06882487	0.06280111	0.08648903
0.0	9.8944285e-05	7.4975025e-05	8.4757194e-05	0.00011743657	0.00014838658	3.88606e-05	5.8238427e-05	8.250597e-05	5.1964107e-05	0.00018747574
0.0	0.07783695	0.07452936	0.07632131	0.07787523	0.07539333	0.05731426	0.064713925	0.055989325	0.068081	0.08535557
0.0	0.011634891	0.010941207	0.011347968	0.011561004	0.011025835	0.0064787115	0.008090745	0.006477158	0.0089876745	0.014072304
0.0	0.07524247	0.07473459	0.062157985	0.06650606	0.08101861	0.06438952	0.061602872	0.061016664	0.083719224	0.08193512
0.0	0.002639572	0.002473263	0.002899352	0.0023936352	0.0019901367	0.0015609026	0.0034166635	0.0020964802	0.002159741	0.0023834445
0.0	0.030073801	0.026251223	0.027214244	0.031099467	0.022440605	0.02086424	0.029737007	0.029031118	0.024912838	0.023602162
0.0	0.08192017	0.07017101	0.07007708	0.06530453	0.075586334	0.06935403	0.058645826	0.07254502	0.068053484	0.07193781
0.0	0.0757452	0.06695322	0.08041177	0.062154442	0.077435285	0.079717696	0.06140196	0.07246137	0.07382384	0.07694315
0.0	0.0103752585	0.01224665	0.009902663	0.007193638	0.010527049	0.013857691	0.009753023	0.011563517	0.015096885	0.017030042
0.0	0.025415849	0.025670916	0.029440586	0.0270429	0.026814476	0.027086018	0.02755922	0.024639718	0.033086855	0.038078237
0.0	0.23267855	0.22215128	0.2303546	0.24220255	0.2243548	0.2593782	0.24008499	0.21937001	0.22012217	0.24259491
0.0	9.227292e-05	0.00010862436	0.000101087324	0.00013723053	0.000119972305	0.00015881556	0.000117798045	0.00010421254	7.265259e-05	0.00013014545
0.0	0.009653604	0.011831481	0.012048886	0.01647376	0.011290437	0.014183143	0.015413035	0.010776924	0.0053011505	0.0110044805
0.0	0.009629395	0.011729236	0.012170653	0.016642222	0.011321096	0.014123523	0.015315752	0.010819521	0.0053427997	0.01092751
0.0	0.010230292	0.010336129	0.013245981	0.0098945275	0.010198229	0.01169991	0.009062837	0.007539302	0.010425695	0.013946972
0.0	0.0022576454	0.002611988	0.0019593486	0.0017242266	0.0029267527	0.0023744975	0.0013555301	0.0024798892	0.0024079161	0.0024658085
0.0	0.0018256849	0.0029382242	0.0026604307	0.0034504887	0.0037109407	0.0018213037	0.0018733052	0.0016816148	0.0017809396	0.0020712505
0.0	0.028445762	0.027693514	0.029886292	0.025236025	0.028185047	0.024617514	0.024240742	0.022965888	0.028854514	0.021586819
0.0	0.021845708	0.020869264	0.020628203	0.034634497	0.03343297	0.028086808	0.020878224	0.024425782	0.020563668	0.031218281
0.0	0.010778505	0.014029531	0.012017101	0.0110257985	0.012256921	0.013397134	0.012902496	0.012172481	0.010352932	0.0110892365
0.0	0.030355321	0.023299528	0.024449065	0.028088044	0.03233523	0.02485768	0.023543263	0.021924652	0.027880257	0.020229856
0.0	0.012905965	0.011041757	0.009435251	0.010150504	0.0100498255	0.012828302	0.011462824	0.009779742	0.013152712	0.010798622
0.0	0.027686492	0.024824731	0.024978537	0.025948822	0.034795087	0.029141776	0.02651724	0.030399326	0.026093999	0.026944973
0.0	0.0010248398	0.0025338142	0.0015127236	0.0019841404	0.0018511025	0.0009976717	0.0019031172	0.0015525876	0.0027295258	0.0037577657
0.0	0.016181085	0.027227566	0.025180181	0.014394163	0.032444753	0.022743931	0.020845216	0.024233734	0.027133513	0.03542235
0.0	0.019124672	0.024735138	0.021093676	0.030264419	0.021944918	0.016238261	0.026312971	0.023455448	0.033374976	0.03426449
0.0	0.009111777	0.013940607	0.009558144	0.012577349	0.009797162	0.013670807	0.011222458	0.011699762	0.011173758	0.013581556
0.0	0.54131156	0.5283582	0.53069335	0.5408892	0.5354714	0.5407202	0.5429163	0.5282936	0.5391439	0.5317354
0.0	0.54092246	0.52927953	0.53081274	0.5394499	0.53607607	0.5395818	0.5447835	0.529799	0.5385964	0.53391516
0.0	0.54164654	0.5290873	0.5324097	0.5405877	0.5376307	0.5411966	0.5439318	0.5282171	0.53877056	0.53575784
0.0	0.09383403	0.075452425	0.10926534	0.10960562	0.08298981	0.10561606	0.10536805	0.094839066	0.06805739	0.092874974
0.0	0.5404551	0.5284329	0.5331902	0.5415896	0.53642017	0.5429898	0.54400384	0.52982837	0.54024	0.53481644
0.0	0.5426834	0.5292382	0.53309417	0.54228675	0.536841	0.54133224	0.5447683	0.5307369	0.54134035	0.5347712
0.0	0.54248047	0.527603	0.531504	0.5406861	0.5359156	0.5410977	0.54259557	0.52741575	0.5375853	0.5324949
0.0	0.5419064	0.5276608	0.5322559	0.5413952	0.5363577	0.5433067	0.5433208	0.5291846	0.53851223	0.5325499
0.0	0.54138887	0.52830964	0.5312256	0.5415675	0.535352	0.5427012	0.54355794	0.5283374	0.5380436	0.5336692
0.0	0.54130477	0.528964	0.53177744	0.5419722	0.5359743	0.542281	0.54434323	0.52978396	0.53912747	0.5332722
0.0	0.15395492	0.17316294	0.12880327	0.16075656	0.1486922	0.11008617	0.16596076	0.14289048	0.17098378	0.15999377
0.0	0.09356928	0.07555883	0.109099835	0.109553136	0.083190985	0.10584578	0.10521688	0.09512595	0.06791061	0.09267559
0.0	0.5407074	0.52924466	0.53153825	0.5406741	0.5360537	0.5412432	0.54377395	0.5286577	0.5397771	0.5340072
0.0	0.5421988	0.5263222	0.5304614	0.5417211	0.5361741	0.5403852	0.5414391	0.52671766	0.5382844	0.5328113
0.0	0.5418155	0.5295444	0.5320441	0.5406127	0.537668	0.5424056	0.5449106	0.52845514	0.54071385	0.5330329
0.0	0.5416396	0.52956414	0.5319473	0.540357	0.53735507	0.5426413	0.54427457	0.528019	0.54002273	0.53274107
0.0	0.54153377	0.5287632	0.53162926	0.54151887	0.53570825	0.54030883	0.543741	0.52960765	0.5392982	0.5340669
0.0	0.09376344	0.075774655	0.109353505	0.11029144	0.083329506	0.10596813	0.105610095	0.09547973	0.068115145	0.092699364
0.0	0.0077443346	0.0066181603	0.012792897	0.008502503	0.007999694	0.0073820273	0.009840569	0.008607549	0.0076273973	0.00919853
0.0	0.15192501	0.12702858	0.14504349	0.021454368	0.1391274	0.1567887	0.0159617	0.028951846	0.029887032	0.1461614
0.0	0.5427529	0.529701	0.53130937	0.53979063	0.5361096	0.5407069	0.54442394	0.5298042	0.5379249	0.5336102
0.0	0.14731495	0.15521777	0.122264266	0.130824	0.16718979	0.15668626	0.14079623	0.16739078	0.15319398	0.1708735
0.0	0.54213214	0.5290625	0.5314404	0.5405677	0.53753054	0.5414129	0.54418117	0.5292101	0.539425	0.532582
0.0	0.21700703	0.23697345	0.18690147	0.21027291	0.1809797	0.24006353	0.210948	0.20969586	0.21705502	0.22391382
0.0	0.013028194	0.012623761	0.009254075	0.008113618	0.009890029	0.013641915	0.0092654135	0.011459038	0.011852277	0.01572845
0.0	0.5412388	0.5291822	0.53165597	0.540412	0.5364582	0.54127866	0.5436474	0.52914584	0.5399091	0.53423
0.0	0.5410168	0.529417	0.53245395	0.5403185	0.535155	0.5425155	0.54480886	0.5273433	0.5404914	0.53197247
0.0	0.5414089	0.5287398	0.53371996	0.5409336	0.53703845	0.541845	0.5443754	0.5267419	0.54007804	0.5332682
0.0	0.5413542	0.52955025	0.53225005	0.54116154	0.53725886	0.54208726	0.5453042	0.52890444	0.540929	0.534431
0.0	0.5418934	0.52797675	0.5312295	0.538245	0.53529406	0.5404502	0.5442259	0.5277436	0.5372362	0.53228414
0.0	0.541652	0.52881473	0.53185236	0.54066813	0.5361891	0.5411741	0.54300773	0.52799726	0.5384101	0.5305289
0.0	0.540096	0.52788854	0.53225005	0.53887284	0.53673667	0.54100734	0.5441092	0.5297517	0.539905	0.5336796
0.0	0.09607405	0.09198848	0.10535409	0.099617824	0.11858082	0.108116314	0.11494073	0.0948884	0.109287135	0.10399108
0.0	0.53993416	0.5283266	0.53196645	0.54162437	0.53512764	0.5399185	0.54324067	0.52885884	0.5397572	0.533389
0.0	0.54158545	0.52782613	0.5335744	0.5432658	0.5373694	0.543423	0.544201	0.52978534	0.5405958	0.5351145
0.0	0.15132435	0.13724494	0.1715637	0.15695067	0.1833534	0.14725854	0.17114197	0.13033576	0.13865167	0.18829024
0.0	0.54060286	0.52871644	0.531725	0.5414968	0.5362948	0.5413775	0.54363483	0.52834076	0.5393934	0.5332958
0.0	0.54116654	0.5282605	0.5314295	0.5411149	0.53587633	0.5408281	0.54336685	0.5285983	0.5395368	0.53348064
0.0	0.5408966	0.52829605	0.5316031	0.5411709	0.53582746	0.54098433	0.54355955	0.5287929	0.54029214	0.53450614
0.0	0.54252523	0.5272161	0.53136295	0.53944725	0.53508335	0.5406517	0.54348963	0.52751726	0.5390389	0.53271526
0.0	0.5401449	0.52890396	0.531997	0.54168004	0.5363854	0.5417168	0.5439169	0.52844954	0.540101	0.5342597
0.0	0.54099935	0.52878714	0.5314275	0.5414106	0.5360438	0.5412265	0.54353374	0.5291768	0.54037553	0.5337176
0.0	0.095679864	0.11034693	0.12214743	0.10882917	0.014013612	0.10684912	0.09175267	0.102614336	0.0075624185	0.10947898
0.0	0.5408795	0.52949005	0.53028584	0.54024655	0.5351741	0.54104334	0.54339975	0.5297769	0.5395996	0.53302974
0.0	0.5408785	0.5288155	0.5307576	0.5399676	0.5352223	0.54039705	0.54269093	0.52798766	0.53898144	0.53310055
0.0	0.5424427	0.5324692	0.5352814	0.5431807	0.53795725	0.543282	0.5448309	0.5307374	0.5420704	0.53458846
0.0	0.5407613	0.52885276	0.5319554	0.5421196	0.53585106	0.5426426	0.5419217	0.5276379	0.5402709	0.5335985
0.0	0.5403109	0.5283939	0.53257394	0.54002106	0.5361485	0.5427674	0.544296	0.529093	0.53977674	0.53295964
0.0	0.15827894	0.14641918	0.14481439	0.15376772	0.14235029	0.16237685	0.15460376	0.12566398	0.19611838	0.17313872
0.0	0.5408338	0.5297805	0.5308954	0.54032797	0.53517383	0.5389922	0.5424016	0.52819294	0.5392922	0.533704
0.0	0.5414458	0.5293837	0.53277004	0.5410273	0.5368575	0.5416085	0.5439895	0.52848417	0.5409578	0.5339975
0.0	0.5417464	0.52994376	0.5328192	0.54111415	0.53755295	0.54222435	0.54433566	0.5292728	0.5409401	0.5335446
0.0	0.5405437	0.52884734	0.53226256	0.5408295	0.53834087	0.5401517	0.54508495	0.52857596	0.53987885	0.5345015
0.0	0.5401951	0.5285192	0.53107566	0.5412211	0.535872	0.5412304	0.5432143	0.5283825	0.53939223	0.5332414
0.0	0.53992563	0.5275859	0.5311781	0.5411697	0.5352834	0.54054666	0.5438435	0.52815723	0.53856444	0.53258497
0.0	0.54072183	0.52792335	0.5313735	0.5406271	0.53673583	0.5427765	0.5428905	0.52868605	0.5387909	0.53386796
0.0	0.54150814	0.52721643	0.5315629	0.541915	0.536354	0.54215086	0.5436799	0.5283173	0.537675	0.5338295
0.0	0.5419253	0.52693	0.5318167	0.5414335	0.53664285	0.5429374	0.5421272	0.52700096	0.537253	0.53284514
0.0	0.5405058	0.527567	0.531753	0.540707	0.536041	0.5420731	0.5429251	0.5271734	0.537477	0.5334762
0.0	0.5417613	0.528193	0.53268147	0.5414931	0.53638494	0.54190606	0.5429957	0.5283673	0.53871626	0.5331733
0.0	0.541767	0.52806187	0.5323021	0.5415071	0.5355249	0.5402814	0.54362524	0.5278703	0.5384362	0.5329196
0.0	0.5404774	0.5287083	0.5326408	0.5405673	0.5359029	0.54061496	0.542751	0.5298738	0.53873867	0.53244895
0.0	0.5404695	0.52686626	0.5319251	0.54151154	0.53571546	0.54094577	0.54413784	0.52831155	0.5381421	0.5316608
0.0	0.5408049	0.5279792	0.5324497	0.54144794	0.53537387	0.54089457	0.5420007	0.52940387	0.53849614	0.53324306
0.0	0.5400858	0.52817774	0.531716	0.5408649	0.5356967	0.54098797	0.5435241	0.5284408	0.5384795	0.53205395
0.0	0.5396089	0.5278812	0.53146446	0.5416983	0.5352908	0.53981304	0.54372764	0.52772486	0.5383682	0.5319642
0.0	0.54044515	0.52730584	0.5313513	0.5417898	0.53549373	0.5407884	0.54378945	0.5287246	0.5389753	0.53271234
0.0	0.5409537	0.52845275	0.5320599	0.5408525	0.53577477	0.5425338	0.5422844	0.52941	0.53784245	0.53323835
0.0	0.54157245	0.52838445	0.5317673	0.54110837	0.5351407	0.5420951	0.54232734	0.52804595	0.5375742	0.53294504
0.0	0.54208857	0.5276792	0.5322387	0.5408194	0.5356448	0.54218084	0.5434788	0.52757823	0.5370388	0.53309786
0.0	0.54198223	0.5282084	0.5322035	0.5417323	0.5360515	0.5418463	0.54259413	0.5286339	0.5384494	0.5330179
0.0	0.5414912	0.52735317	0.5313107	0.5402589	0.53561217	0.54167813	0.5440833	0.5270225	0.5384199	0.53186285
0.0	0.5405355	0.529117	0.5328298	0.5421119	0.53783095	0.54097074	0.54425275	0.5288982	0.5388487	0.5339342
0.0	0.5433268	0.52898616	0.5324078	0.5412872	0.53615713	0.5416178	0.5436148	0.5293963	0.5399406	0.5353758
0.0	0.54162514	0.5290288	0.5316736	0.54183364	0.53633213	0.5396063	0.54435647	0.52824074	0.5404617	0.5340978
0.0	0.54132426	0.528931	0.5326563	0.5423138	0.53622574	0.5398982	0.5441582	0.52791566	0.5404083	0.53436446
0.0	0.54130507	0.5279687	0.5314041	0.5425186	0.5353509	0.54013306	0.5440289	0.52775156	0.5392644	0.5337786
0.0	0.54015625	0.53015494	0.5330263	0.54219794	0.5333775	0.5423452	0.54568416	0.52793854	0.5408335	0.5337996
0.0	0.54083574	0.53044415	0.53263706	0.5412458	0.5361832	0.5416183	0.5451878	0.52859205	0.54188293	0.5348109
0.0	0.54197234	0.530443	0.52922255	0.5422437	0.53570473	0.5401482	0.54568744	0.52772194	0.5396186	0.5341908
0.0	0.54122573	0.5313132	0.5320501	0.5428051	0.53568774	0.5444773	0.5426991	0.52860254	0.5392527	0.5344523
0.0	0.54217094	0.5268736	0.5308587	0.53985244	0.5349088	0.5417722	0.5443448	0.5268615	0.538699	0.53294796
0.0	0.008152388	0.0059988713	0.009780232	0.011077895	0.009366374	0.010916817	0.011448099	0.01014335	0.003662661	0.009759694
0.0	0.0932795	0.076208346	0.11010036	0.110283375	0.08416353	0.106355004	0.10564395	0.09568498	0.06897263	0.09305979
0.0	0.008183632	0.0059359013	0.009743758	0.011079608	0.009361952	0.010915267	0.0114492765	0.010092378	0.0036348398	0.009711017
0.0	0.0869353	0.10981462	0.07159713	0.12624381	0.09749155	0.06915885	0.10674914	0.091476955	0.09683861	0.068220735
0.0	0.5401593	0.52932256	0.53251183	0.54258406	0.5349254	0.5417258	0.54354525	0.52856797	0.5392924	0.53402615
0.0	0.102217264	0.10864208	0.060213156	0.1000159	0.09773743	0.11670042	0.093599305	0.09012638	0.07835931	0.10233247
0.0	0.090814	0.10978644	0.10279334	0.09897663	0.115581125	0.12158623	0.11376926	0.09097772	0.09777899	0.11808284
0.0	0.09365692	0.09589353	0.100484304	0.089153916	0.104586095	0.09606169	0.09535695	0.11020947	0.10290829	0.09672829
0.0	0.54108924	0.5283048	0.53333914	0.5414274	0.53518426	0.5407121	0.541753	0.52831876	0.53893983	0.5352419
0.0	0.5428859	0.5293753	0.5308134	0.5398449	0.5374755	0.5400988	0.5445015	0.5292361	0.5387407	0.53363734
0.0	0.5428859	0.5293753	0.5308134	0.5398449	0.5374755	0.5400988	0.5445015	0.5292361	0.5387407	0.53363734
0.0	0.5429695	0.52959365	0.5343898	0.5405437	0.5376988	0.54215515	0.5453971	0.5307745	0.53973407	0.53420365
0.0	0.54083467	0.5273103	0.5328116	0.54084516	0.5355976	0.5411776	0.54201096	0.5278588	0.5387343	0.5334027
0.0	0.54224247	0.5294604	0.5326973	0.5401131	0.5364686	0.5428645	0.5449585	0.5299132	0.5395249	0.53384894
0.0	0.5407708	0.5283923	0.531653	0.5419538	0.535524	0.541365	0.5445033	0.52905965	0.5389639	0.5345669
0.0	0.5417698	0.5278481	0.5334489	0.5402759	0.5364549	0.5414002	0.54501843	0.5293687	0.53798234	0.5339786
0.0	0.08737343	0.10998944	0.07158142	0.12588294	0.097297534	0.069169015	0.10662052	0.09153604	0.09702339	0.06823104
0.0	0.54102063	0.52922577	0.5342295	0.5416482	0.53577775	0.5416672	0.5432569	0.5294043	0.5395122	0.53471136
0.0	0.5429821	0.5297692	0.5339797	0.5397739	0.5376732	0.5423065	0.54398644	0.5304494	0.5400473	0.5344751
0.0	0.10452565	0.0993365	0.11772657	0.098052226	0.10077604	0.10480645	0.10668443	0.08089061	0.1073852	0.116422914
0.0	0.5413428	0.5288192	0.53279364	0.5424773	0.53492683	0.5407882	0.54287726	0.5282641	0.5384424	0.53376967
0.0	0.5415245	0.52904135	0.533615	0.54045635	0.53670436	0.541917	0.5436915	0.5307283	0.5387642	0.53332555
0.0	0.10902173	0.11272766	0.10869252	0.09014967	0.09754042	0.10477355	0.10318926	0.08002302	0.0953767	0.103212625
0.0	0.54220265	0.52829957	0.5333639	0.54073316	0.53646374	0.5421147	0.54428804	0.5297789	0.5394103	0.53473854
0.0	0.10082347	0.10919948	0.12207633	0.0905421	0.100795485	0.098650225	0.10387342	0.098393984	0.13980947	0.084394544
0.0	0.10082347	0.10919948	0.12207633	0.0905421	0.100795485	0.098650225	0.10387342	0.098393984	0.13980947	0.084394544
0.0	0.10466583	0.09896068	0.1177509	0.09831245	0.100967124	0.104854085	0.10697668	0.08067695	0.10758979	0.116018675
0.0	0.5418015	0.5287823	0.5329468	0.54053295	0.53692496	0.5432353	0.5442951	0.53086853	0.5381936	0.5336155
0.0	0.5414705	0.5278285	0.5319811	0.54084975	0.53590167	0.542653	0.5436866	0.52930975	0.537563	0.5330764
0.0	0.5408221	0.53116345	0.534259	0.54283386	0.5370381	0.542825	0.54540783	0.53090024	0.5415327	0.5341067
0.0	0.54116863	0.5309484	0.5332536	0.5415639	0.53801244	0.5418583	0.5450496	0.5300729	0.54223245	0.53496444
0.0	0.5392817	0.5282936	0.53215414	0.54022175	0.537678	0.542353	0.54427314	0.5287598	0.5409806	0.53460824
0.0	0.54078114	0.526999	0.53178495	0.54131573	0.53548163	0.542612	0.54274726	0.5283049	0.54045886	0.5345564
0.0	0.54150283	0.5283111	0.53161013	0.54166454	0.5357086	0.5409413	0.5436058	0.52884275	0.5389228	0.53382576
0.0	0.5407647	0.5286408	0.5326418	0.5416933	0.5352079	0.54300153	0.5454041	0.53085023	0.5397031	0.53502405
0.0	0.53901803	0.52856517	0.5317707	0.54289466	0.5343915	0.5407956	0.5454996	0.5293604	0.5396482	0.5337276
0.0	0.54127187	0.5277917	0.53292227	0.5416513	0.53494817	0.5418222	0.546053	0.53141445	0.5399141	0.53435683
0.0	0.5412574	0.52815264	0.5330468	0.5407703	0.5349902	0.5417556	0.5445806	0.5292728	0.5390554	0.5350606
0.0	0.54095167	0.52916616	0.5344171	0.54263806	0.5352101	0.543094	0.5447535	0.5299388	0.54048765	0.53581405
0.0	0.54333365	0.52723366	0.53092843	0.54056984	0.53539664	0.53965735	0.5444007	0.52890223	0.538537	0.53301275
0.0	0.5429914	0.5291008	0.5335283	0.5407685	0.537072	0.5433472	0.54492384	0.5297977	0.5408656	0.5342163
0.0	0.54185456	0.52855635	0.53212106	0.5427469	0.5373368	0.542019	0.54413563	0.5294601	0.53911936	0.5335017
0.0	0.5406554	0.53016347	0.5336044	0.5396005	0.53692615	0.54161084	0.5442953	0.52953887	0.5401242	0.5322504
0.0	0.5421763	0.5290463	0.5335878	0.5400371	0.53892285	0.54310364	0.54681253	0.53038543	0.5414421	0.53444225
0.0	0.5419906	0.5295048	0.5337124	0.54085493	0.5391546	0.5428331	0.5462897	0.53022945	0.5420692	0.5347449
0.0	0.5403977	0.5293278	0.53255826	0.54047304	0.53455466	0.5408483	0.54348785	0.5297144	0.539825	0.53382635
0.0	0.1000999	0.09425773	0.10421942	0.0925273	0.109989375	0.095282994	0.13318191	0.11214465	0.11336687	0.10891247
0.0	0.5436264	0.5308548	0.53379476	0.54153925	0.53758186	0.54192066	0.54371697	0.5303296	0.5403208	0.534577
0.0	0.5398676	0.52714485	0.5312763	0.5412238	0.53537345	0.5420043	0.54242414	0.5276622	0.5376489	0.53250474
0.0	0.54044527	0.52862674	0.5320652	0.5413111	0.5359068	0.54145664	0.5433126	0.52901727	0.5383115	0.5328086
0.0	0.5428859	0.5293753	0.5308134	0.5398449	0.5374755	0.5400988	0.5445015	0.5292361	0.5387407	0.53363734
0.0	0.5409545	0.52848095	0.5328124	0.54065794	0.5344912	0.5402312	0.54202336	0.5289742	0.5380172	0.53477436
0.0	0.5410622	0.5299281	0.53198856	0.5406562	0.5341554	0.53975856	0.54304284	0.5277344	0.5372537	0.534071
0.0	0.539735	0.5273869	0.53065425	0.53905874	0.5354606	0.539477	0.5442186	0.5291481	0.5362563	0.532582
0.0	0.5393883	0.52957636	0.53184026	0.5396375	0.53528184	0.5419259	0.5447403	0.5311217	0.5392507	0.5363929
0.0	0.2697312	0.25611973	0.25945017	0.2708571	0.2530155	0.27493203	0.27862597	0.26089957	0.25999838	0.26973376
0.0	0.5412232	0.5309814	0.53459835	0.5408104	0.538698	0.54216844	0.5445295	0.53113633	0.54244536	0.5350528
0.0	0.5421309	0.5292465	0.5315876	0.54050493	0.5377848	0.5414528	0.5448365	0.5297139	0.5406075	0.5350474
0.0	0.17550196	0.16184966	0.13512966	0.1507536	0.17003924	0.14619587	0.1601961	0.15210402	0.16013865	0.17209463
0.0	0.54035324	0.5285135	0.53180903	0.5398651	0.53685915	0.5404945	0.54331493	0.52797157	0.54018825	0.5328466
0.0	0.5416813	0.5282548	0.53316236	0.5407921	0.5356574	0.54204315	0.5447418	0.5293499	0.5410551	0.53348136
0.0	0.5422373	0.52808505	0.53134465	0.54064155	0.5335045	0.5422196	0.54328245	0.52961993	0.53876597	0.53372544
0.0	0.5421775	0.5279899	0.53006864	0.5411126	0.53260523	0.5433859	0.54451174	0.5287163	0.537984	0.5344116
0.0	0.54212785	0.52899235	0.53103435	0.54034364	0.5343236	0.542462	0.5428421	0.5294996	0.5382803	0.5339157
0.0	0.54085505	0.52696663	0.5320176	0.539299	0.53638357	0.540981	0.5438272	0.52888614	0.5395044	0.53297716
0.0	0.5402672	0.5266149	0.53204757	0.53895307	0.53594923	0.5420604	0.54234624	0.52776206	0.5382932	0.53288746
0.0	0.54216665	0.52900136	0.5318422	0.5405659	0.53700143	0.53952664	0.5443866	0.52981037	0.54106236	0.5349971
0.0	0.5404082	0.5285824	0.5320348	0.540917	0.53632885	0.54087037	0.5431199	0.5285532	0.5399005	0.533607
0.0	0.54281807	0.52726865	0.5314363	0.5408384	0.53501517	0.53816146	0.54408175	0.53037524	0.53919154	0.534172
0.0	0.5440666	0.526978	0.5304681	0.5433228	0.53626865	0.5427505	0.54521245	0.5283007	0.5387069	0.53272974
0.0	0.5416464	0.5274459	0.5308675	0.5421701	0.53536916	0.54099506	0.5440909	0.52774155	0.5370127	0.53196007
0.0	0.542973	0.5272281	0.5314193	0.5428632	0.5377646	0.54174906	0.54656875	0.5289489	0.53726554	0.5322789
0.0	0.5418234	0.52770907	0.5305262	0.5423683	0.53590703	0.5407755	0.54652756	0.5269937	0.53762496	0.5336008
0.0	0.54414445	0.5257667	0.5319212	0.5415374	0.53675103	0.5416622	0.54521954	0.5277968	0.5386532	0.53176224
0.0	0.5411797	0.5299258	0.5351538	0.54313153	0.53731865	0.54084826	0.543487	0.5303799	0.54090995	0.5342635
0.0	0.5414723	0.5273034	0.52999425	0.53845054	0.5355719	0.5402815	0.54405713	0.52744746	0.5361716	0.5315687
0.0	0.5408964	0.53044415	0.5344993	0.5421722	0.5355408	0.5403699	0.54257745	0.53013057	0.5389032	0.5349986
0.0	0.53968346	0.5246682	0.5284976	0.54055005	0.5352797	0.54121804	0.5458633	0.52525735	0.5350546	0.5303189
0.0	0.5433509	0.5284147	0.53091145	0.53896487	0.5348755	0.5399682	0.5448842	0.5290885	0.538776	0.5312767
0.0	0.5417107	0.5306122	0.53385806	0.5423321	0.535176	0.5417559	0.5439973	0.5300293	0.54248995	0.53466105
0.0	0.54126924	0.5295307	0.5309181	0.5404694	0.53395945	0.53848577	0.5451128	0.5284651	0.5379212	0.53144926
0.0	0.54107267	0.5302313	0.5331271	0.54372597	0.5345721	0.542325	0.54536104	0.5301368	0.54177797	0.5333949
0.0	0.5404493	0.53000814	0.5326965	0.54149854	0.5371713	0.54155093	0.5445906	0.5294399	0.54010504	0.5330444
0.0	0.5410724	0.530384	0.53223985	0.5416349	0.5368157	0.5403536	0.543835	0.5289605	0.53940153	0.53391534
0.0	0.54182607	0.52588326	0.5311581	0.5400832	0.53610414	0.54040736	0.544391	0.5273595	0.5375891	0.53325456
0.0	0.5432459	0.5273865	0.5320174	0.53980464	0.5371856	0.5409194	0.54525375	0.52789825	0.5389736	0.53364277
0.0	0.5417827	0.527189	0.5315478	0.5406	0.5371401	0.5401185	0.54417104	0.52764744	0.53806865	0.5336114
0.0	0.539821	0.5289432	0.531271	0.54022926	0.53589976	0.5393924	0.54580706	0.52991277	0.53754205	0.5351942
0.0	0.5386512	0.527746	0.5313088	0.5402357	0.5346078	0.5397397	0.54549074	0.5302426	0.53790915	0.5319715
0.0	0.5415943	0.52947813	0.5321957	0.53944504	0.5365501	0.5398221	0.54724675	0.53050995	0.54006964	0.5341905
0.0	0.53856903	0.52721393	0.53207725	0.54258585	0.53727585	0.5383157	0.5436735	0.5281091	0.5391667	0.53265023
0.0	0.5415462	0.529153	0.53300387	0.5356398	0.537327	0.5398558	0.5436896	0.5270737	0.5388883	0.5346948
0.0	0.5418481	0.5303743	0.5306941	0.53933233	0.53749025	0.54003084	0.5435227	0.52912754	0.5391318	0.5335605
0.0	0.5395798	0.5279014	0.5295422	0.53943455	0.53787893	0.5373951	0.5421936	0.52802527	0.53827965	0.5335573
0.0	0.542155	0.53274196	0.53540355	0.5368965	0.53704077	0.5386435	0.5441563	0.530949	0.54397357	0.53737146
0.0	0.54116446	0.52805746	0.5297656	0.53935415	0.5357159	0.5399322	0.5420072	0.5271423	0.5372626	0.53310513
0.0	0.5404258	0.5303766	0.5324367	0.5389714	0.5347687	0.5413422	0.5414923	0.52884275	0.54107386	0.5354662
0.0	0.5406975	0.5262965	0.53097975	0.54128826	0.53599054	0.541002	0.5427274	0.5275934	0.5377266	0.53317225
0.0	0.5400524	0.5280393	0.5309514	0.5394952	0.536191	0.54338324	0.54393375	0.5288189	0.53809065	0.5341559
0.0	0.5396279	0.52489537	0.5294148	0.53741354	0.53465253	0.5399613	0.5433839	0.5260813	0.5359312	0.53332704
0.0	0.54103553	0.5276506	0.5315725	0.5406887	0.5361313	0.54293996	0.54463536	0.5288099	0.5385185	0.53473145
0.0	0.5404891	0.52927804	0.5319242	0.5395753	0.5377105	0.5426777	0.5444197	0.529494	0.54008377	0.5339346
0.0	0.540652	0.5303846	0.531164	0.5395538	0.5373885	0.5411898	0.54532105	0.5285275	0.54075915	0.5349226
0.0	0.5405496	0.5295779	0.5305249	0.5387622	0.53697646	0.54285777	0.54509455	0.5287567	0.53810275	0.5336353
0.0	0.5378359	0.5280659	0.53175306	0.54083335	0.5359323	0.54177356	0.5438838	0.52655596	0.5375808	0.5314024
0.0	0.53878254	0.52699935	0.5320754	0.53998053	0.5376559	0.5427106	0.54246056	0.52713436	0.5372816	0.53329986
0.0	0.54169023	0.52951276	0.53255075	0.54107326	0.5368664	0.5421312	0.5445247	0.5295499	0.53944165	0.5332768
0.0	0.54099864	0.5278209	0.53102535	0.541501	0.53761363	0.5412862	0.5435697	0.5285682	0.5382554	0.5328506
0.0	0.5412096	0.52908254	0.53168756	0.5411785	0.5364106	0.5409033	0.5439996	0.5286733	0.5381513	0.534006
0.0	0.5408975	0.5299651	0.53073794	0.53958637	0.53664225	0.54108423	0.5433602	0.52977896	0.5397266	0.53383845
0.0	0.5408975	0.5299651	0.53073794	0.53958637	0.53664225	0.54108423	0.5433602	0.52977896	0.5397266	0.53383845
0.0	0.54114103	0.52816856	0.5324849	0.5412822	0.53581434	0.5419595	0.543794	0.52846295	0.5389588	0.53385717
0.0	0.0038419177	0.0007572161	0.0032582674	0.0036720901	0.006020054	0.004359645	0.005665208	0.0034203155	0.006307191	0.0068126014
0.0	0.0009621525	0.00015641369	0.00062093843	0.0010131622	0.0014187396	0.0013485863	0.0013787466	0.0007879445	0.0014775629	0.0016816164
0.0	0.54229933	0.5296995	0.5307842	0.5401377	0.5337881	0.5404694	0.5437199	0.52908033	0.5397822	0.53455496
0.0	0.5407886	0.5295014	0.5324639	0.541746	0.5370123	0.5409835	0.54368603	0.52928406	0.5407561	0.5341946
0.0	0.5413487	0.52928543	0.5328641	0.54181504	0.5362618	0.5420277	0.54341435	0.5291621	0.5407395	0.5345262
0.0	0.5403684	0.5290347	0.5318999	0.5411688	0.53585994	0.541855	0.5436673	0.52935153	0.53945214	0.53378063
0.0	0.5394911	0.527558	0.5314875	0.54042006	0.5347774	0.5406932	0.5424422	0.5277217	0.5374966	0.5318486
0.0	0.5415859	0.5283182	0.53246826	0.5410405	0.5353309	0.5408747	0.54316217	0.5281939	0.5388103	0.53426594
0.0	0.54102266	0.53203565	0.5314928	0.53956604	0.53610885	0.5438508	0.5451759	0.5294726	0.5381444	0.53219783
0.0	0.5427303	0.53133726	0.5335687	0.5416725	0.53580296	0.5437894	0.5464869	0.53169674	0.5415565	0.53597146
0.0	0.54134136	0.5294804	0.532172	0.5407512	0.5362657	0.5419155	0.54475	0.52865803	0.53977174	0.5326139
0.0	0.54134136	0.5294804	0.532172	0.5407512	0.5362657	0.5419155	0.54475	0.52865803	0.53977174	0.5326139
0.0	0.54299563	0.5288465	0.5314331	0.53995323	0.53345513	0.5407943	0.5453696	0.52910185	0.5381519	0.5334764
0.0	0.5410611	0.52860445	0.5336211	0.5419094	0.53475326	0.5415473	0.5433286	0.52877045	0.53972065	0.53439367
0.0	0.5415686	0.5283152	0.5333275	0.5373632	0.5351157	0.54390186	0.5451039	0.52819234	0.5410142	0.53164494
0.0	0.5414124	0.52899635	0.53387445	0.53942186	0.53386617	0.54273874	0.54327875	0.53016436	0.5409853	0.53382033
0.0	0.541564	0.529278	0.5317258	0.5396555	0.53670806	0.5414292	0.5448021	0.52854013	0.5392114	0.5333491
0.0	0.011566525	0.00873919	0.0013728538	0.012930919	0.015889158	0.011059667	0.010100994	0.010327392	0.010787829	0.011384329
0.0	0.091391206	0.11226106	0.10727478	0.089550294	0.09337238	0.0919796	0.097133085	0.073155865	0.09701487	0.102627166
0.0	0.00969721	0.09258437	0.113293916	0.09577867	0.108839765	0.087179966	0.112774946	0.10132476	0.008545837	0.11764557
0.0	0.5413411	0.52893865	0.5319624	0.5403636	0.537386	0.5419491	0.5448383	0.5284285	0.54034895	0.5339582
0.0	0.5400661	0.5279672	0.5327465	0.5415935	0.5352928	0.54221743	0.544288	0.5285879	0.5388522	0.5345669
0.0	0.5451387	0.5295495	0.53330046	0.5404261	0.53521395	0.5404345	0.5440909	0.52898383	0.5404527	0.53240204
0.0	0.54157066	0.52879	0.5325249	0.5420094	0.5346358	0.5417145	0.54138297	0.528815	0.5395285	0.5325743
0.0	0.5417565	0.5283868	0.53217834	0.5405588	0.5366102	0.54079777	0.5443511	0.5280336	0.53915906	0.5336778
0.0	0.5409313	0.52819777	0.53100413	0.53986067	0.5350587	0.54044324	0.5434614	0.52723515	0.5375433	0.53286994
0.0	0.54193205	0.5287048	0.53208613	0.54232645	0.5348237	0.54068166	0.544409	0.5277446	0.53858715	0.5331438
0.0	0.15717697	0.15445678	0.12462755	0.15674901	0.15022776	0.16512446	0.16280022	0.14278935	0.15809818	0.15640336
0.0	0.15263367	0.13010927	0.14269295	0.14107464	0.16433552	0.1419512	0.17185186	0.14499778	0.17433143	0.16978641
0.0	0.10485492	0.1039341	0.077730596	0.10463695	0.098951094	0.1122417	0.10958584	0.09349758	0.10561841	0.104938276
0.0	0.15223718	0.13030893	0.1424314	0.14115031	0.16403404	0.14190559	0.17142628	0.14483654	0.17421104	0.16967846
0.0	0.5420976	0.52961445	0.5321821	0.54117537	0.5370508	0.5421406	0.5446083	0.52980614	0.53993165	0.53376615
0.0	0.5416727	0.52875906	0.53263307	0.5407993	0.5360846	0.5403765	0.541541	0.5290019	0.54006165	0.5337416
0.0	0.54232174	0.5285605	0.53256303	0.5421303	0.5354518	0.54234916	0.5438558	0.53098845	0.54092884	0.53402054
0.0	0.54129267	0.5302985	0.5333714	0.5410092	0.5373669	0.54216546	0.5443111	0.5300344	0.54103816	0.53405005
0.0	0.54016805	0.52694315	0.530745	0.53872466	0.5361627	0.54093266	0.54341644	0.52780855	0.537107	0.5336929
0.0	0.54044104	0.53014356	0.53203565	0.53937685	0.5383671	0.5413167	0.5443919	0.52850723	0.5405757	0.5344718
0.0	0.54322195	0.52796406	0.53101	0.54082716	0.5352118	0.54092795	0.54332876	0.5278287	0.53887194	0.5326629
0.0	0.5426209	0.52719086	0.53310347	0.5421702	0.5362309	0.5428744	0.5446053	0.5289753	0.5385898	0.5329766
0.0	0.54034275	0.5293533	0.53066266	0.540494	0.5351446	0.54249525	0.54423934	0.5304166	0.5396102	0.53553826
0.0	0.5422671	0.52770036	0.53395206	0.54125917	0.53689474	0.54324657	0.54456204	0.52905077	0.5402894	0.53332716
0.0	0.540454	0.52932054	0.5322477	0.54067004	0.5367692	0.54267174	0.5446398	0.52905905	0.54015964	0.5337765
0.0	0.540454	0.52932054	0.5322477	0.54067004	0.5367692	0.54267174	0.5446398	0.52905905	0.54015964	0.5337765
0.0	0.5425645	0.5288162	0.53195435	0.53803986	0.53597033	0.5387101	0.54303735	0.5278594	0.5397742	0.53167576
0.0	0.54078186	0.52932733	0.5328364	0.53992164	0.5366844	0.5422141	0.5446647	0.5281118	0.5405626	0.53245384
0.0	0.54078186	0.52932733	0.5328364	0.53992164	0.5366844	0.5422141	0.5446647	0.5281118	0.5405626	0.53245384
0.0	0.54158396	0.52920365	0.5315717	0.54263055	0.5363464	0.5409205	0.543093	0.5282662	0.54048324	0.53387934
0.0	0.53967565	0.525327	0.5312445	0.543048	0.53588694	0.5418913	0.54357755	0.52781373	0.5381002	0.5318194
0.0	0.5418666	0.52840996	0.53185415	0.5431574	0.5351934	0.5416225	0.54273486	0.52775276	0.53902584	0.5311869
0.0	0.5402634	0.52817047	0.5324139	0.5413999	0.5369812	0.5424991	0.54445076	0.5283153	0.5397283	0.5327139
0.0	0.5402634	0.52817047	0.5324139	0.5413999	0.5369812	0.5424991	0.54445076	0.5283153	0.5397283	0.5327139
0.0	0.54107594	0.5287132	0.5343226	0.5390696	0.53560805	0.5412594	0.54137695	0.5310055	0.5405581	0.5328927
0.0	0.54035974	0.529515	0.5341196	0.53872156	0.53750676	0.5423861	0.54335314	0.53188807	0.54229355	0.5346059
0.0	0.5425208	0.5259453	0.531954	0.5394829	0.5364023	0.539269	0.5457566	0.52826005	0.53788376	0.53263336
0.0	0.54265124	0.52860326	0.5314261	0.53972095	0.5336825	0.54459697	0.5424892	0.5283623	0.5382031	0.5326764
0.0	0.54135364	0.5244502	0.53095585	0.5375702	0.5361485	0.5413176	0.54494536	0.5256863	0.5379746	0.53263766
0.0	0.5420463	0.52718323	0.52814186	0.5383364	0.5339491	0.5421124	0.54398763	0.5264648	0.5375886	0.5329404
0.0	0.54028726	0.5286461	0.5301616	0.53871304	0.5376351	0.5397631	0.54440844	0.5253061	0.5377908	0.5299556
0.0	0.54246426	0.53075826	0.5355121	0.5430027	0.5348979	0.5406276	0.5416296	0.52968013	0.54056466	0.536619
0.0	0.5397478	0.52631974	0.53107584	0.53769284	0.5366094	0.5407867	0.5434266	0.52629745	0.53771645	0.5307226
0.0	0.54158086	0.53107166	0.5320949	0.5424395	0.5327489	0.54238206	0.5418593	0.52990377	0.5392723	0.5368244
0.0	0.5410073	0.529568	0.53356725	0.5398158	0.5368424	0.5442538	0.5452397	0.53008074	0.5404396	0.5364394
0.0	0.5412307	0.52722913	0.5316351	0.53993624	0.536525	0.5426515	0.54438853	0.52873343	0.53975224	0.5353889
0.0	0.5417996	0.52982575	0.5342175	0.54018027	0.5370321	0.5438325	0.5435668	0.5290481	0.5403997	0.53334177
0.0	0.5406823	0.5262002	0.530242	0.53833264	0.5357127	0.5423111	0.5408508	0.52604944	0.5367897	0.5341123
0.0	0.54115963	0.5280186	0.5314607	0.5433116	0.53263825	0.5407664	0.5429302	0.52943623	0.5377986	0.5339994
0.0	0.54073757	0.5300782	0.53447694	0.5399814	0.53627664	0.54314053	0.5420361	0.53190064	0.5416953	0.5348528
0.0	0.54035276	0.5290377	0.5304938	0.5416404	0.53376025	0.54058236	0.54106474	0.52948755	0.53967774	0.5341434
0.0	0.54026973	0.5302325	0.5347747	0.54383373	0.53725606	0.54385126	0.5442095	0.53123915	0.54226685	0.53263295
0.0	0.5405939	0.52701545	0.53208584	0.5389286	0.5369638	0.5429202	0.5453199	0.52869606	0.53862154	0.53361577
0.0	0.54065436	0.5278505	0.5321751	0.5393509	0.53551096	0.5419948	0.5449534	0.5268139	0.5387283	0.53282285
0.0	0.5414056	0.52808166	0.53221184	0.5401139	0.5370568	0.54292536	0.54619	0.529353	0.53975606	0.53421134
0.0	0.54076344	0.52930355	0.5323159	0.5415013	0.5377045	0.54030997	0.54385334	0.52833426	0.54003495	0.534094
0.0	0.5422823	0.5295472	0.5315014	0.541425	0.53841245	0.5408462	0.5442577	0.52769744	0.5405798	0.5338546
0.0	0.54277706	0.52786034	0.5306172	0.5410224	0.53626245	0.53964955	0.5454436	0.52728444	0.5378518	0.5321577
0.0	0.5430492	0.52836066	0.5307548	0.5425561	0.5378383	0.5408012	0.5438239	0.5261489	0.53822577	0.5318862
0.0	0.54095423	0.529554	0.5346662	0.5443063	0.5355986	0.54414725	0.54573804	0.52959645	0.5401419	0.53378046
0.0	0.5393021	0.53083986	0.53516203	0.5412355	0.5357745	0.5437798	0.544175	0.5300903	0.53998023	0.53215784
0.0	0.54338455	0.52844775	0.5335104	0.5433735	0.53556	0.54369557	0.546231	0.52833056	0.54043716	0.5342163
0.0	0.5409521	0.5307891	0.53535587	0.5423076	0.5375665	0.54303944	0.54380846	0.53097796	0.54023784	0.5318483
0.0	0.541719	0.5277845	0.5320919	0.5408771	0.53676903	0.54268706	0.54465014	0.5283582	0.5388368	0.53354156
0.0	0.541787	0.5290285	0.53265196	0.54278076	0.53652275	0.54169434	0.54547477	0.52829754	0.5398874	0.53292954
0.0	0.54074436	0.52772075	0.53142625	0.53916	0.5364757	0.5412762	0.5447053	0.52683	0.5375077	0.53262
0.0	0.54188275	0.5285373	0.5326448	0.54114085	0.5351723	0.5388821	0.5444083	0.528478	0.53978115	0.5326621
0.0	0.5414077	0.527591	0.53135234	0.540051	0.5344646	0.540505	0.54484344	0.527381	0.5394567	0.5332222
0.0	0.541885	0.5294333	0.5334732	0.54112226	0.5356034	0.54025865	0.542372	0.52940536	0.5407668	0.53559625
0.0	0.5399413	0.5280053	0.53217876	0.5410093	0.5354139	0.5418684	0.5449648	0.5291262	0.53913945	0.53397673
0.0	0.54087096	0.5273613	0.5312545	0.540753	0.5369415	0.54203457	0.5435063	0.5293926	0.5388385	0.532869
0.0	0.5406545	0.5263928	0.5300725	0.54022026	0.5338567	0.54211444	0.54426306	0.52811104	0.5385948	0.5329377
0.0	0.5406833	0.5268089	0.52989393	0.5403981	0.5349059	0.54252833	0.54506654	0.5281444	0.5397266	0.5332563
0.0	0.5393885	0.5254547	0.530494	0.5392838	0.53356135	0.5417364	0.54308987	0.52756727	0.53840786	0.53234506
0.0	0.5394302	0.52619207	0.5303078	0.5414935	0.535163	0.54239964	0.54388696	0.5281103	0.53943366	0.5327428
0.0	0.54005945	0.5269558	0.5331823	0.5414039	0.5354884	0.54210925	0.54381555	0.5284441	0.54073274	0.5334576
0.0	0.540055	0.5263067	0.5312168	0.5401752	0.5350951	0.5421796	0.544794	0.5293755	0.53985107	0.5326272
0.0	0.5388019	0.52687395	0.5309123	0.5396158	0.5337307	0.54076403	0.54378736	0.52857786	0.5384762	0.5332818
0.0	0.5408234	0.52932364	0.531848	0.5399243	0.5349009	0.5417098	0.5436277	0.52873385	0.5398986	0.5339028
0.0	0.5400028	0.5276035	0.5324388	0.54170686	0.53465724	0.5419427	0.5441821	0.5294811	0.54041004	0.5333611
0.0	0.54075074	0.52864414	0.5331677	0.54177725	0.5382024	0.5431121	0.5432228	0.5295223	0.54001355	0.53312695
0.0	0.54060495	0.5285087	0.5335157	0.5403639	0.5345628	0.5416558	0.542707	0.5293499	0.54084826	0.5356286
0.0	0.5423865	0.52759963	0.53198576	0.5401878	0.5342389	0.53951186	0.5420508	0.5283329	0.53859735	0.5344668
0.0	0.54175746	0.52798414	0.5315709	0.54121554	0.5357688	0.5408224	0.54403263	0.5288924	0.53910524	0.53414136
0.0	0.012134903	0.011226719	0.0012074722	0.010308578	0.011657213	0.00207792	0.01008185	0.013092122	0.009808224	0.012714918
0.0	0.0096338205	0.007925725	0.008962901	0.0114436485	0.009213557	0.008170333	0.009422082	0.009544806	0.008954062	0.012665177
0.0	0.009715782	0.007842417	0.012093576	0.00969216	0.010569077	0.011214144	0.010164044	0.012163964	0.008608346	0.013116394
0.0	0.5408966	0.5278991	0.5319631	0.54122037	0.5356961	0.54164106	0.5444616	0.5279256	0.5391527	0.5328507
0.0	0.5399952	0.52770865	0.5317341	0.54121715	0.5354395	0.54198897	0.5448214	0.5291766	0.5402134	0.5344702
0.0	0.5395092	0.526742	0.5309271	0.5406619	0.53482467	0.54184765	0.54406244	0.5287131	0.5390382	0.5329146
0.0	0.5396509	0.52669495	0.53173244	0.5437787	0.53568727	0.5420795	0.54540193	0.5280384	0.5400075	0.5346113
0.0	0.5402865	0.5277195	0.53078717	0.5409758	0.5333832	0.5422012	0.5438296	0.52787167	0.5390639	0.5341528
0.0	0.53969604	0.52796406	0.53060275	0.5409843	0.53527313	0.54183567	0.5436114	0.52682626	0.5387793	0.53292686
0.0	0.5389296	0.52662885	0.531224	0.5415589	0.5364887	0.5426299	0.5450636	0.5286946	0.53949744	0.5338902
0.0	0.54041785	0.5279398	0.53177196	0.5421631	0.5363092	0.5423115	0.5455456	0.5279108	0.5396607	0.5344107
0.0	0.5408872	0.52815354	0.5325659	0.5426234	0.5361843	0.5406734	0.54327005	0.5283635	0.5395902	0.5336761
0.0	0.53918624	0.5274665	0.5325295	0.5404699	0.53472036	0.5409877	0.5428713	0.52850986	0.53996277	0.5332192
0.0	0.53920156	0.5262806	0.5314057	0.5413437	0.5342485	0.54172635	0.5438828	0.526521	0.5385765	0.53403753
0.0	0.54020303	0.5261592	0.53090245	0.5418633	0.53467804	0.54276454	0.5450223	0.52635723	0.5384472	0.5328619
0.0	0.54001284	0.5278884	0.53206277	0.5411181	0.5347572	0.54139537	0.5435276	0.5281501	0.53911597	0.5327356
0.0	0.5393926	0.52735114	0.5306975	0.5412548	0.5351026	0.5413128	0.54446447	0.52930534	0.53918386	0.5336846
0.0	0.5408612	0.52758706	0.531743	0.5411659	0.5360722	0.54073983	0.5439627	0.5281125	0.539119	0.5335388
0.0	0.541955	0.52794343	0.53169596	0.5405151	0.5356331	0.5407711	0.54369485	0.5282542	0.5395385	0.5335711
0.0	0.54141456	0.5285859	0.53311574	0.542906	0.536506	0.5410156	0.5449744	0.5290674	0.54191524	0.53444487
0.0	0.5415628	0.5298907	0.5330985	0.5410504	0.5360094	0.5406908	0.5432626	0.5293952	0.5404579	0.53425086
0.0	0.5417018	0.52797043	0.5313249	0.5408875	0.5365216	0.54006034	0.54411536	0.5282917	0.5395218	0.5334578
0.0	0.5412734	0.5288066	0.5309079	0.5401889	0.5361792	0.5406423	0.54253167	0.529449	0.54012907	0.53531504
0.0	0.5425383	0.52922565	0.53278613	0.54012334	0.5368724	0.54305834	0.5440839	0.52988034	0.5409043	0.53257054
0.0	0.541231	0.5279361	0.53185314	0.53971875	0.5366813	0.5426749	0.54309976	0.5287522	0.53980774	0.53230304
0.0	0.09248964	0.10459396	0.0942588	0.09643681	0.09807641	0.08923059	0.08932566	0.09229472	0.10067005	0.09542715
0.0	0.093067385	0.10413441	0.094539896	0.096919745	0.09754415	0.08948102	0.089284964	0.09217776	0.10044175	0.09479723
0.0	0.09306934	0.104832135	0.09510149	0.09716206	0.09766595	0.08936572	0.08938275	0.092268504	0.10113073	0.09539449
0.0	0.09344868	0.104588225	0.094649054	0.096938916	0.09845343	0.08901473	0.08995294	0.091786645	0.10094988	0.094907835
0.0	0.09288526	0.10421243	0.09452482	0.0968096	0.0975812	0.089059286	0.08914495	0.09192271	0.10030627	0.09535242
0.0	0.092923	0.10445477	0.094898805	0.09709002	0.097822845	0.08910075	0.08944582	0.09199796	0.100455135	0.09490884
0.0	0.09695753	0.09836843	0.10149061	0.09303763	0.09287688	0.103525124	0.08558075	0.09893447	0.07173009	0.108639844
0.0	0.0973443	0.09855696	0.1019638	0.09358162	0.09292273	0.10387144	0.08548197	0.09855914	0.071826786	0.10853632
0.0	0.097554	0.0989024	0.10286184	0.093775555	0.09247358	0.10392578	0.08557697	0.09919218	0.0721719	0.10853676
0.0	0.0975741	0.098592594	0.102106154	0.09321923	0.09315603	0.10386377	0.08578245	0.09875341	0.07234268	0.10833189
0.0	0.09713798	0.09830556	0.10166511	0.09327763	0.09222087	0.103541195	0.08577049	0.098460644	0.07162192	0.10826123
0.0	0.09714383	0.09845301	0.1021068	0.093701504	0.09276011	0.103720166	0.085321255	0.09877581	0.07183577	0.108341604
0.0	0.09364161	0.08864829	0.08929033	0.09646519	0.10039616	0.10034249	0.10141337	0.102761485	0.108178854	0.1055153
0.0	0.09336742	0.08869284	0.08944622	0.09682655	0.1003844	0.10102861	0.101380736	0.10259636	0.10786453	0.105153926
0.0	0.09339346	0.08893843	0.09012485	0.09715481	0.10023658	0.101257645	0.101780355	0.10292528	0.108388945	0.10552187
0.0	0.09417254	0.08894071	0.08994454	0.09676864	0.1007162	0.10090689	0.10204721	0.10265843	0.10849334	0.105244905
0.0	0.09384183	0.088605806	0.08962574	0.09670336	0.10034428	0.10075509	0.101648696	0.10261236	0.10821523	0.105638966
0.0	0.09365104	0.08860668	0.08985899	0.09674633	0.10046338	0.101153724	0.10164103	0.10292894	0.108078614	0.10517118
0.0	0.09151126	0.072279155	0.09622912	0.10792871	0.1255816	0.09855537	0.10407615	0.08136756	0.07159636	0.10908022
0.0	0.09134521	0.07180886	0.09589225	0.10833173	0.12492008	0.09844259	0.10378563	0.080758244	0.070798	0.10836879
0.0	0.09159153	0.0724373	0.09692156	0.10853426	0.1250116	0.09904796	0.10406001	0.08109725	0.07195615	0.108830296
0.0	0.09176598	0.07232499	0.09631018	0.10811746	0.12562102	0.09857331	0.10409772	0.080883555	0.07151101	0.10903057
0.0	0.09131612	0.072132625	0.095954984	0.10746702	0.12509052	0.09832638	0.103800826	0.080664076	0.07117649	0.108723536
0.0	0.09144222	0.07224182	0.09647943	0.108030446	0.12588626	0.09908954	0.10420149	0.08080638	0.07146621	0.1085569
0.0	0.10115854	0.09689075	0.10162642	0.112167895	0.093228094	0.09612216	0.11329886	0.0909387	0.09506391	0.1032753
0.0	0.10132316	0.096532695	0.10185453	0.1124465	0.093218826	0.096037515	0.113145754	0.09064945	0.09464148	0.102475554
0.0	0.10130087	0.097187795	0.102365375	0.11267489	0.09261274	0.09652785	0.113421954	0.09114494	0.0956116	0.10270612
0.0	0.1019102	0.096794434	0.1018629	0.11239456	0.09297598	0.09613469	0.11354664	0.09063312	0.09512607	0.10272236
0.0	0.10145887	0.09683258	0.10163565	0.11219503	0.09246654	0.09620472	0.11337929	0.09107549	0.095042616	0.103223905
0.0	0.101014376	0.0966873	0.10240333	0.112214245	0.09313867	0.09636982	0.11322837	0.09086	0.09499345	0.10250401
0.0	0.10346438	0.08583043	0.08247079	0.10275754	0.09959094	0.09063032	0.108035944	0.08766989	0.08034026	0.11175351
0.0	0.1030849	0.0854528	0.08236019	0.10326163	0.09937498	0.09090355	0.10804616	0.0871749	0.079887226	0.11071774
0.0	0.103211574	0.08599995	0.083085604	0.103923626	0.099405475	0.09107416	0.108433746	0.0877476	0.08025164	0.11100634
0.0	0.103884645	0.08587855	0.08270521	0.103261314	0.09996101	0.09096228	0.108247556	0.0873364	0.08051075	0.1112761
0.0	0.10328872	0.08560406	0.082590826	0.103452355	0.099366166	0.09060972	0.10771276	0.08730769	0.07993099	0.11126783
0.0	0.103136845	0.08590326	0.08295772	0.10337211	0.09958378	0.09080934	0.108135626	0.087574236	0.08008613	0.11083889
0.0	0.07424148	0.094153866	0.099771015	0.10984047	0.09627089	0.089247905	0.08700343	0.09329746	0.09635793	0.11348687
0.0	0.074283786	0.09415377	0.09982422	0.1101337	0.09605502	0.08943553	0.087056436	0.092987336	0.09583381	0.112785615
0.0	0.07427775	0.09397825	0.10011376	0.11058423	0.09594625	0.08970368	0.08718272	0.09306412	0.096301034	0.1132818
0.0	0.07498595	0.094918996	0.10058512	0.11055883	0.0966474	0.08983266	0.08735142	0.09336775	0.096756	0.113230325
0.0	0.07435942	0.094169095	0.09972663	0.11013159	0.09571158	0.08924359	0.08678239	0.092927635	0.09598638	0.11346649
0.0	0.07432678	0.09440993	0.10048021	0.110657364	0.096111126	0.08990031	0.08716538	0.09341316	0.09635299	0.11335142
0.0	0.11084004	0.10082985	0.09833199	0.10835951	0.10225659	0.09871316	0.09280484	0.090862595	0.11444448	0.09585015
0.0	0.11118222	0.100932	0.09874078	0.10865555	0.10236629	0.09932618	0.09237805	0.09078355	0.114412256	0.09625953
0.0	0.1109958	0.10070638	0.09844892	0.10855189	0.10201045	0.09916749	0.09217132	0.09051131	0.113826826	0.09579694
0.0	0.10885775	0.089598	0.09612264	0.11593611	0.095911786	0.08488595	0.098257825	0.08906406	0.1051986	0.10336482
0.0	0.108852364	0.08928998	0.09600663	0.11618667	0.095817246	0.0848327	0.098117	0.088296905	0.10524729	0.10363539
0.0	0.10886217	0.089514896	0.09658648	0.11645895	0.09559454	0.08506309	0.09811198	0.088642046	0.10526417	0.10404509
0.0	0.10919053	0.0894973	0.096523374	0.11589223	0.095523305	0.08528225	0.098631606	0.08928804	0.10561515	0.104073636
0.0	0.10891105	0.08937754	0.09619595	0.11606524	0.09538962	0.08441094	0.09771652	0.08865977	0.10493666	0.10375994
0.0	0.108961925	0.08929452	0.09622197	0.11625926	0.095205955	0.08488217	0.097859465	0.08868268	0.104719505	0.10392065
0.0	0.10895583	0.089169115	0.09640742	0.1162962	0.09546349	0.08446259	0.09763771	0.08810666	0.104784794	0.10381302
0.0	0.10920166	0.08955326	0.09597165	0.116212994	0.095810615	0.08447612	0.098121494	0.08913806	0.10522045	0.1040015
0.0	0.09201122	0.09691898	0.09473436	0.09652244	0.09522542	0.09406854	0.09417465	0.09821743	0.08709131	0.09927758
0.0	0.09199983	0.09733169	0.0951564	0.09642645	0.094331674	0.094156474	0.094310105	0.09870729	0.087451465	0.10010233
0.0	0.09191496	0.09706728	0.09469409	0.096316285	0.09512537	0.09372123	0.09404889	0.098895095	0.08756295	0.100085385
0.0	0.09951169	0.08637912	0.10946751	0.11774898	0.10220863	0.09630346	0.09783825	0.09147771	0.09524346	0.0957206
0.0	0.091941096	0.06960638	0.090507515	0.093323715	0.09304933	0.09039437	0.10951564	0.09051829	0.08901835	0.09880141
0.0	0.09222885	0.06990962	0.09069096	0.09334162	0.09325519	0.09053729	0.10924432	0.09047607	0.0893221	0.099431306
0.0	0.092280656	0.06974448	0.09098876	0.09347543	0.09302823	0.090571575	0.10920874	0.09057613	0.08957675	0.098993786
0.0	0.09251332	0.06985809	0.09100308	0.093027845	0.09288524	0.09049827	0.10988001	0.090906724	0.08926893	0.09928356
0.0	0.09206951	0.069789134	0.09079464	0.09369888	0.092744865	0.09052561	0.10971634	0.09076397	0.089288116	0.099641025
0.0	0.0921983	0.0700745	0.09092859	0.093172565	0.09300263	0.09032226	0.10937601	0.09090434	0.08929196	0.09884634
0.0	0.0918741	0.06952487	0.09052068	0.09309796	0.09246874	0.090833314	0.10906488	0.09052657	0.08890967	0.098883264
0.0	0.09220099	0.069294244	0.090507634	0.09325342	0.09281321	0.0902063	0.10922334	0.089826524	0.088821754	0.09875867
0.0	0.092560135	0.06975536	0.0906272	0.093442366	0.09256247	0.09053288	0.10936906	0.09054807	0.08918527	0.099176206
0.0	0.09191548	0.069718696	0.09062958	0.09290838	0.093137234	0.09013653	0.10951197	0.09082495	0.08940534	0.09914551
0.0	0.092657864	0.09677867	0.09788036	0.10576751	0.09731728	0.10120619	0.111280136	0.08495733	0.08956106	0.10126429
0.0	0.092831925	0.09686709	0.097395785	0.10565822	0.09710041	0.10105808	0.1114966	0.08492628	0.08937909	0.10129895
0.0	0.09273547	0.096452355	0.09767064	0.105663545	0.09735968	0.10058166	0.11092063	0.084601484	0.08936492	0.101099715
0.0	0.09237677	0.10055948	0.084502585	0.11434257	0.103466704	0.096291445	0.10184395	0.09644752	0.09297544	0.109708056
0.0	0.092260554	0.100192055	0.08455005	0.11498371	0.10329979	0.09632112	0.101707734	0.09670258	0.093058206	0.110134415
0.0	0.09242137	0.100351244	0.08454609	0.115022875	0.10326324	0.09658157	0.10194971	0.0961739	0.09308157	0.10972992
0.0	0.09235512	0.1004388	0.0841555	0.114506416	0.10331701	0.096010774	0.10134115	0.096361846	0.09309979	0.10992589
0.0	0.08850039	0.08498968	0.07666895	0.101248085	0.100616485	0.085669324	0.101160206	0.096900225	0.09261114	0.11208705
0.0	0.08860538	0.08484519	0.07659128	0.10126548	0.100800104	0.08544919	0.10146668	0.096539915	0.09238355	0.11230035
0.0	0.08832637	0.084936276	0.0759832	0.100518145	0.10066719	0.084937	0.10100432	0.09665919	0.092287354	0.1120826
0.0	0.10342513	0.11615227	0.10685711	0.09547279	0.08820034	0.080047056	0.096362546	0.08960047	0.08998528	0.1013719
0.0	0.1038144	0.11674978	0.107571155	0.09548016	0.08831004	0.07993888	0.096782506	0.08987332	0.090493284	0.101847395
0.0	0.104236744	0.116102524	0.10741928	0.09557607	0.08828238	0.08025584	0.09651396	0.089463264	0.09034286	0.1016564
0.0	0.100877695	0.10756429	0.09742964	0.09798914	0.10085949	0.09434374	0.115455374	0.09471846	0.11173169	0.11682874
0.0	0.09858483	0.101064645	0.09794514	0.09829645	0.10307802	0.10503149	0.110819265	0.09390642	0.08745932	0.10826673
0.0	0.10078643	0.08603957	0.09790724	0.09961327	0.09843654	0.094737455	0.11262932	0.08943161	0.0978762	0.10774404
0.0	0.10101282	0.08596889	0.0974065	0.09967835	0.09815616	0.09424459	0.11272113	0.08928002	0.09754258	0.108269565
0.0	0.101146005	0.085749455	0.0980183	0.1001062	0.09833496	0.09454275	0.11308445	0.08936151	0.09776008	0.10805395
0.0	0.101280995	0.08602316	0.09788921	0.09974897	0.098105624	0.09446834	0.11282105	0.08958958	0.09789392	0.108644895
0.0	0.10137496	0.08604381	0.097722396	0.09983059	0.097961135	0.09448015	0.11284818	0.0894068	0.09767904	0.10884215
0.0	0.10112199	0.085806295	0.0976089	0.09987268	0.0978946	0.09446434	0.11274606	0.08945899	0.097400896	0.10827267
0.0	0.10122838	0.08573882	0.097675525	0.09973837	0.098108895	0.09402474	0.112282045	0.08882437	0.097628415	0.10828846
0.0	0.10079386	0.08586126	0.09734747	0.099831425	0.098036915	0.094117984	0.11252856	0.08956417	0.09778842	0.10804212
0.0	0.101140395	0.08596887	0.097609274	0.09957023	0.098190695	0.09425894	0.11234104	0.08936252	0.097819336	0.10831439
0.0	0.084655635	0.10847866	0.09822659	0.09991748	0.112278655	0.104174055	0.11241029	0.08907408	0.08509073	0.11443652
0.0	0.084315725	0.10822002	0.09818208	0.09936495	0.112797216	0.10368628	0.11196885	0.089323185	0.08523995	0.114540435
0.0	0.078262374	0.08340289	0.09308481	0.10343599	0.11370062	0.095352225	0.09732735	0.09380494	0.10068801	0.1066283
0.0	0.09298397	0.0975909	0.08894699	0.115447536	0.09433001	0.089794666	0.09844475	0.0862855	0.09627319	0.10677451
0.0	0.093070626	0.09777827	0.08942916	0.11638003	0.09449023	0.090006076	0.09819536	0.08630355	0.09675258	0.10664034
0.0	0.08894032	0.0964132	0.08914861	0.10040854	0.10228864	0.084926255	0.09988065	0.10195639	0.102764994	0.096633635
0.0	0.08926011	0.09629864	0.08911569	0.10087819	0.10204859	0.08489858	0.1000485	0.10169316	0.10268392	0.095942825
0.0	0.09152958	0.09286293	0.099916436	0.102791004	0.105363734	0.08742927	0.1081147	0.096055	0.07888894	0.10476132
0.0	0.091549166	0.0924271	0.099718444	0.102542765	0.10573267	0.08717741	0.10751113	0.09577594	0.07876658	0.105152234
0.0	0.08688516	0.10521367	0.09637694	0.105027005	0.104427725	0.096498325	0.08851732	0.091564566	0.09789612	0.099427424
0.0	0.095257595	0.09872391	0.11801459	0.10638762	0.08939919	0.10039689	0.10491143	0.09376765	0.09885565	0.10697232
0.0	0.09522462	0.098604396	0.11820103	0.10603529	0.08963031	0.10038735	0.10464602	0.09382801	0.0991618	0.107608296
0.0	0.09528713	0.09850261	0.1186329	0.10682289	0.089754336	0.10052243	0.10469964	0.0940581	0.09937347	0.1079376
0.0	0.09520798	0.09891923	0.11843146	0.1062824	0.08945246	0.10036918	0.10483054	0.093854055	0.09892737	0.1076715
0.0	0.09502693	0.09820771	0.11844842	0.10655054	0.08951723	0.1004701	0.10455938	0.09319328	0.098720096	0.10748431
0.0	0.0951874	0.09851428	0.11787437	0.10599265	0.08961183	0.09991474	0.104476586	0.09372105	0.099004105	0.10800729
0.0	0.09360937	0.08527385	0.09025805	0.10399914	0.09609863	0.088659465	0.11866431	0.10401029	0.09385674	0.10982977
0.0	0.09363046	0.08534061	0.09012865	0.10468364	0.09626438	0.08865459	0.11831995	0.103766516	0.093626276	0.11004601
0.0	0.09369067	0.08532046	0.08958686	0.103647955	0.09598553	0.08820962	0.11757077	0.10374829	0.09364157	0.10976582
0.0	0.09326265	0.10613263	0.096857436	0.0918742	0.10752071	0.098892376	0.10576913	0.09084688	0.109224856	0.10217669
0.0	0.085954145	0.08540307	0.095421135	0.0921861	0.08362037	0.10890707	0.10965714	0.08368584	0.10463557	0.107700594
0.0	0.08607247	0.08546218	0.09573176	0.09245316	0.08345511	0.1083792	0.109124206	0.08355254	0.10494222	0.10814544
0.0	0.086205535	0.08560047	0.09506037	0.09251877	0.08349903	0.10808348	0.10909569	0.08369017	0.10464633	0.10818371
0.0	0.012060726	0.011154728	0.0012051263	0.010306806	0.011532356	0.00208239	0.010085801	0.013057033	0.009805997	0.012665754
0.0	0.5413795	0.52941954	0.53178406	0.5405889	0.53720814	0.54247963	0.54440683	0.5302209	0.54025126	0.5324137
0.0	0.5419483	0.53014994	0.5342889	0.54131204	0.53814864	0.5432906	0.54469925	0.5311277	0.5412055	0.5335606
0.0	0.5420045	0.5279831	0.53291297	0.5408003	0.5361969	0.5428417	0.54499227	0.52955455	0.54026604	0.5327433
0.0	0.101619564	0.09011686	0.10598463	0.11502584	0.10925741	0.10559256	0.09479392	0.08902711	0.10121209	0.111232206
0.0	0.54203093	0.52931994	0.53171396	0.5407915	0.5366659	0.54423773	0.5440104	0.53014696	0.5404538	0.5338812
0.0	0.54155743	0.5302111	0.53134465	0.5414193	0.53662616	0.5408986	0.5440325	0.5297458	0.5395638	0.53420687
0.0	0.5406212	0.5274853	0.5323871	0.5410977	0.5347034	0.54123145	0.543518	0.5277007	0.53809613	0.5331311
0.0	0.54225886	0.53069854	0.532388	0.54259497	0.53762	0.54149467	0.5434042	0.52996725	0.54019487	0.5326759
0.0	0.54105395	0.52706426	0.5317042	0.5413237	0.53580153	0.5418054	0.54447854	0.5270283	0.5376464	0.533316
0.0	0.5426098	0.52875626	0.5325063	0.5403907	0.5366172	0.5426443	0.5441521	0.5285327	0.53956944	0.5339679
0.0	0.54046065	0.5273069	0.5317399	0.5416357	0.5365286	0.54164726	0.5436998	0.52727085	0.5376638	0.533066
0.0	0.54047364	0.5278375	0.5311693	0.54184604	0.536183	0.54072607	0.5452359	0.52755576	0.5379144	0.5325958
0.0	0.54140365	0.5274867	0.53079015	0.5401995	0.5360401	0.54238397	0.54368305	0.52761734	0.538916	0.5327274
0.0	0.54088235	0.5275664	0.53084624	0.5400374	0.536474	0.5409767	0.5440002	0.5276765	0.53875387	0.5315531
0.0	0.54133755	0.528151	0.5328507	0.54061604	0.53722656	0.54162586	0.54423416	0.5284024	0.5395177	0.5324708
0.0	0.5413825	0.52641684	0.53174967	0.5402065	0.53566486	0.54126644	0.54446864	0.5271431	0.5387657	0.53181684
0.0	0.5425041	0.52872473	0.53416187	0.5402074	0.5365187	0.54266834	0.54486215	0.5290056	0.5389206	0.53512174
0.0	0.54121536	0.5293917	0.53156966	0.54106694	0.5374434	0.54095066	0.5434289	0.5289911	0.53877795	0.53300035
0.0	0.5422319	0.5293243	0.53302115	0.54308116	0.5337508	0.5422799	0.542714	0.53034943	0.5397541	0.5349444
0.0	0.5408901	0.52831036	0.5324391	0.54170907	0.53476244	0.54203147	0.54199034	0.52872235	0.53817403	0.53349364
0.0	0.542405	0.5282007	0.53179467	0.5404679	0.5324669	0.53987724	0.5412304	0.52923226	0.53992504	0.5345604
0.0	0.5408648	0.5282155	0.53184634	0.54262066	0.5349183	0.5409871	0.5437127	0.5298123	0.53957576	0.53425586
0.0	0.5419735	0.527868	0.5323869	0.54106003	0.53560483	0.5422388	0.5441813	0.52815235	0.53952384	0.53480035
0.0	0.5412598	0.5289667	0.5331897	0.54221386	0.53307784	0.5428489	0.5442927	0.52890736	0.5405596	0.53555334
0.0	0.54135513	0.52979344	0.5318061	0.54178184	0.5362385	0.5414419	0.543294	0.5274878	0.5386851	0.5342756
0.0	0.5399964	0.531001	0.5330284	0.5425922	0.53599316	0.5426921	0.5435281	0.529802	0.5393517	0.53626686
0.0	0.5395484	0.529921	0.5323058	0.54299915	0.5361664	0.5419155	0.54362273	0.5297527	0.5387336	0.5337828
0.0	0.5412305	0.52924883	0.53226495	0.54090387	0.5349166	0.54057777	0.5473138	0.5299445	0.54036677	0.5330995
0.0	0.539226	0.52808726	0.53136784	0.54018235	0.53672135	0.5397992	0.54366416	0.5289736	0.5378705	0.5321301
0.0	0.5399995	0.5301946	0.53213084	0.54135567	0.535918	0.54358596	0.5447144	0.5286629	0.5395266	0.5341071
0.0	0.5415897	0.52854586	0.5319786	0.5410206	0.53518254	0.5419761	0.54359096	0.528285	0.53861135	0.53330827
0.0	0.5401718	0.52958953	0.53204656	0.541223	0.53515565	0.54052275	0.5431859	0.53028315	0.53883725	0.53369457
0.0	0.5402299	0.52961445	0.5327079	0.5416468	0.53587073	0.54313934	0.54560643	0.5291539	0.53995615	0.53272355
0.0	0.5407281	0.52889514	0.5321112	0.5415116	0.5356796	0.5397898	0.5431214	0.52709126	0.53870803	0.53348124
0.0	0.54216594	0.528662	0.5314874	0.54107404	0.5362806	0.54220665	0.5436877	0.52842194	0.5397568	0.53383523
0.0	0.21695642	0.23749784	0.18717659	0.21058111	0.1809639	0.2402094	0.21078601	0.21012591	0.21726903	0.22472087
0.0	0.0074640126	0.00792712	0.009982058	0.012701283	0.01015129	0.010824227	0.010721048	0.010913455	0.010092344	0.009266038
0.0	0.5404936	0.5267962	0.5306283	0.5422073	0.5344711	0.54085034	0.545583	0.53039443	0.53821224	0.53163534
0.0	0.54116726	0.5286735	0.53237903	0.5429839	0.53645223	0.5406773	0.5442544	0.53134394	0.5400146	0.53478986
0.0	0.54264003	0.5275993	0.53136265	0.54059595	0.53605694	0.5409417	0.54346085	0.5285583	0.53963846	0.53316075
0.0	0.54291606	0.52899235	0.5303626	0.540393	0.5369696	0.54065675	0.5442008	0.5295019	0.53966314	0.53393614
0.0	0.11883848	0.1408898	0.093505986	0.11254535	0.088099405	0.14046946	0.11242152	0.114757776	0.11957883	0.1276192
0.0	0.5411817	0.5292679	0.532469	0.54007345	0.5367356	0.54151475	0.54354036	0.5295129	0.53945416	0.53363144
0.0	0.54169893	0.5279575	0.5305186	0.5403149	0.537005	0.5407589	0.54359865	0.5284095	0.53949195	0.53245115
0.0	0.14912264	0.14844036	0.12860641	0.17322837	0.16606371	0.17062356	0.1595976	0.13344704	0.16946569	0.14057155
0.0	0.018422445	0.022610115	0.024805771	0.02864583	0.027646245	0.022948073	0.022307541	0.02516441	0.026812935	0.02179515
0.0	0.01923202	0.021550365	0.026478384	0.02786255	0.02635851	0.026013797	0.02156265	0.026685754	0.0201394	0.024301695
0.0	0.018240003	0.016513983	0.025206678	0.031523384	0.03435748	0.024977963	0.025456665	0.022512134	0.020055166	0.024366358
0.0	0.019896828	0.021228807	0.026472779	0.032615557	0.026521806	0.024404192	0.027515255	0.024912823	0.025593335	0.023366466
0.0	0.020236984	0.01907501	0.022092687	0.030306954	0.028014451	0.023204736	0.026268823	0.024026468	0.02211234	0.02499063
0.0	0.015252295	0.020710511	0.026058024	0.032112315	0.027171224	0.022945812	0.02182565	0.025407147	0.025827048	0.025291966
0.0	0.040496286	0.03792966	0.046369184	0.058921847	0.049208302	0.041506734	0.045193892	0.045060262	0.05058798	0.04369917
0.0	0.034378186	0.044367705	0.043343116	0.05168412	0.051914804	0.049035434	0.04733158	0.056170937	0.04250279	0.043332636
0.0	0.037815616	0.04146479	0.049243968	0.052253667	0.050923027	0.038606375	0.04663098	0.044769656	0.048041936	0.041339494
0.0	0.17206033	0.19433866	0.14354548	0.16581665	0.13738121	0.1954123	0.16529498	0.16644824	0.17336686	0.18141173
0.0	0.5432702	0.52806073	0.53288454	0.54161155	0.537047	0.5419829	0.54492426	0.5291062	0.53950506	0.5331001
0.0	0.5412659	0.5288135	0.5344584	0.54116	0.53462696	0.5410741	0.54427886	0.5303593	0.5384943	0.53399444
0.0	0.54336005	0.5290688	0.532425	0.54286	0.5355488	0.5428893	0.5453721	0.5283693	0.5362896	0.53312546
0.0	0.543111	0.53067786	0.53539866	0.5428516	0.53534347	0.5431456	0.545106	0.5315024	0.53987855	0.5328908
0.0	0.54180706	0.5296689	0.5332162	0.5419397	0.5393741	0.54234016	0.54425347	0.5281101	0.5417676	0.5354657
0.0	0.5423114	0.52901083	0.53132343	0.54071695	0.5368844	0.5411268	0.54444385	0.5289421	0.53875923	0.5327621
0.0	0.5408338	0.5288176	0.5309983	0.5409139	0.5367506	0.5409542	0.54422003	0.5282429	0.53840464	0.53338057
0.0	0.5410731	0.52777386	0.5321697	0.5413445	0.5356046	0.54134613	0.5427157	0.5275812	0.53926784	0.53374404
0.0	0.54102945	0.52688235	0.53165936	0.54064924	0.5344845	0.541245	0.54234517	0.52707505	0.5379393	0.53319097
0.0	0.5404082	0.5281858	0.53083074	0.5418361	0.5366642	0.5411346	0.543787	0.52803725	0.5398388	0.5341216
0.0	0.02615484	0.02405858	0.018967723	0.027420055	0.031461712	0.029621135	0.018287417	0.018750923	0.033084713	0.031113936
0.0	0.5416307	0.5285016	0.53141886	0.5402798	0.5366002	0.5412484	0.54365385	0.5288638	0.5388721	0.53251934
0.0	0.5414447	0.52808404	0.5312466	0.54014087	0.53696537	0.5411279	0.54333013	0.52855664	0.53919536	0.53248185
0.0	0.5418992	0.5294678	0.53106135	0.54022044	0.53596276	0.5418081	0.5442035	0.52944607	0.53849405	0.53273886
0.0	0.541756	0.52892274	0.531342	0.5400944	0.5373333	0.541075	0.54419565	0.5286805	0.5386774	0.5327649
0.0	0.54193854	0.52993107	0.53199124	0.5413505	0.5366725	0.54003733	0.54306877	0.52849513	0.5389527	0.53283435
0.0	0.54228157	0.5292385	0.53132653	0.5415045	0.53636795	0.54065937	0.5439499	0.5293765	0.53906375	0.5329576
0.0	0.5412765	0.52958685	0.53091776	0.5415739	0.5358204	0.54134595	0.5432166	0.5290082	0.5384688	0.5324682
0.0	0.5418396	0.52840316	0.53143054	0.5402818	0.53601575	0.5413208	0.5430373	0.5287319	0.53830767	0.5326058
0.0	0.54134727	0.5283882	0.5312692	0.540531	0.53660953	0.5410602	0.54418594	0.5289134	0.53780717	0.53267545
0.0	0.54181623	0.5286858	0.53201455	0.541063	0.5368728	0.5410487	0.544074	0.5298111	0.53895545	0.53248245
0.0	0.1926992	0.19882755	0.16468951	0.17434525	0.21117581	0.20167857	0.18537104	0.21182759	0.197486	0.2143253
0.0	0.5424268	0.5291072	0.5313604	0.54112977	0.53582513	0.5417162	0.5433801	0.52868223	0.53924763	0.5328986
0.0	0.54308915	0.5287814	0.53055006	0.54011923	0.53640383	0.5408096	0.5436724	0.52866006	0.5378868	0.5332147
0.0	0.54158086	0.5292353	0.53148764	0.5400808	0.5370731	0.5413479	0.543824	0.52912766	0.53908724	0.5316964
0.0	0.54172295	0.5290231	0.531374	0.5404179	0.53715676	0.5414034	0.54474145	0.5286236	0.53888357	0.5325234
0.0	0.54179096	0.5287569	0.5311837	0.54035014	0.536102	0.5416415	0.54364914	0.52920663	0.5383869	0.5321151
0.0	0.54221743	0.528103	0.53025305	0.53902197	0.53564215	0.54022527	0.54320955	0.52800065	0.537649	0.5320919
0.0	0.5428663	0.5288532	0.53168887	0.5404141	0.53723645	0.54121655	0.54455584	0.529528	0.53919286	0.5332309
0.0	0.54127276	0.5285518	0.5310268	0.5413696	0.53635603	0.54058325	0.5438292	0.529238	0.53839403	0.5329172
0.0	0.54188955	0.5276135	0.5306162	0.5406112	0.5362029	0.5407045	0.5444463	0.52809334	0.5377453	0.53237885
0.0	0.54113215	0.528708	0.53160423	0.5404531	0.5363304	0.54196554	0.54383814	0.5295929	0.5385024	0.53237003
0.0	0.54186755	0.5285763	0.5316381	0.53994477	0.53673816	0.54198855	0.5432553	0.52935755	0.53900677	0.5334808
0.0	0.542668	0.52803487	0.53015405	0.5409208	0.5356338	0.541202	0.5441707	0.52875984	0.5378668	0.53246087
0.0	0.54260147	0.52917004	0.53185546	0.5415945	0.53697014	0.54164714	0.5443295	0.52914613	0.5394784	0.5324206
0.0	0.5417613	0.5284027	0.5306028	0.5400106	0.5357889	0.5408059	0.5440866	0.5287335	0.5387655	0.53224075
0.0	0.54127073	0.5281038	0.5320677	0.54166776	0.5359688	0.5407501	0.5447707	0.53005093	0.5407995	0.5347001
0.0	0.54167706	0.52962345	0.53122014	0.54128444	0.5364538	0.5407446	0.54367715	0.5292513	0.5389084	0.53312033
0.0	0.5397982	0.52832127	0.5325964	0.54158705	0.53537923	0.54180986	0.5422919	0.5289247	0.5378171	0.5328475
0.0	0.5415822	0.52855396	0.53188604	0.5419578	0.5363157	0.5405632	0.5435103	0.52867806	0.5395974	0.5347701
0.0	0.5415734	0.5289249	0.5315513	0.54124075	0.53573287	0.54062873	0.5443111	0.52969474	0.5394434	0.53443456
0.0	0.54166585	0.52785766	0.5313047	0.541416	0.5353736	0.54026634	0.5433385	0.52844626	0.53835136	0.5344737
0.0	0.54068035	0.5292834	0.5323587	0.54256856	0.53698516	0.54144233	0.5439391	0.52826595	0.539368	0.53447443
0.0	0.5429626	0.5295465	0.5323438	0.540411	0.5362684	0.54085356	0.5458	0.52947044	0.5391422	0.5346801
0.0	0.54124725	0.5269512	0.52933717	0.54119533	0.53472376	0.5408919	0.54474443	0.52803695	0.5363479	0.5350174
0.0	0.54032904	0.52741927	0.5311395	0.5414263	0.5361214	0.54252476	0.5430643	0.5291924	0.5370981	0.53519464
0.0	0.54034394	0.52949005	0.5321914	0.5415178	0.5372652	0.54111564	0.5437538	0.5285653	0.53964895	0.5346559
0.0	0.54076093	0.52952033	0.5322452	0.54225415	0.5376777	0.5407752	0.5436292	0.5287907	0.5398973	0.5344868
0.0	0.5407396	0.52835613	0.53207386	0.54049855	0.53683466	0.54283535	0.5450196	0.52890575	0.5398596	0.5335655
0.0	0.5407396	0.52835613	0.53207386	0.54049855	0.53683466	0.54283535	0.5450196	0.52890575	0.5398596	0.5335655
0.0	0.54134244	0.5259772	0.5300538	0.5398938	0.53537387	0.54306793	0.54556865	0.52988017	0.5385598	0.53479993
0.0	0.5414288	0.5283559	0.531151	0.54009366	0.53718066	0.5419798	0.54513	0.52956283	0.5407467	0.535311
0.0	0.541403	0.5265973	0.5304162	0.53799444	0.5336855	0.5429119	0.544347	0.53005034	0.53821546	0.533496
0.0	0.54105186	0.5291887	0.53209245	0.54047585	0.5357097	0.5427347	0.5442504	0.5292319	0.5411177	0.5339572
0.0	0.54075027	0.52913046	0.53086317	0.5397974	0.53629416	0.54032916	0.5445453	0.52848357	0.53943294	0.5332391
0.0	0.5425268	0.52959436	0.5308499	0.5402714	0.53583205	0.5400756	0.5439738	0.5282995	0.5378103	0.5335333
0.0	0.5410607	0.52996427	0.5328892	0.5404119	0.5362167	0.54069686	0.54363793	0.5299105	0.5403522	0.5346245
0.0	0.54240376	0.5298609	0.5316538	0.54072654	0.53509766	0.541646	0.5440859	0.529511	0.53849703	0.53341526
0.0	0.5407197	0.5278007	0.5317478	0.54129964	0.53562814	0.5410447	0.543575	0.52790534	0.538475	0.53393734
0.0	0.5398211	0.5287065	0.5320431	0.5407405	0.53614587	0.54023254	0.54262906	0.52817124	0.5384041	0.5353001
0.0	0.5411392	0.52911955	0.5309697	0.54144156	0.5349829	0.53730524	0.54417616	0.5289868	0.5385692	0.5356185
0.0	0.03478267	0.027151637	0.023844572	0.035095207	0.027402466	0.030662179	0.02698052	0.029909292	0.027573349	0.03160337
0.0	0.54051155	0.5282581	0.5324975	0.5410581	0.53672224	0.5417942	0.5443135	0.5280335	0.54011726	0.53390837
0.0	0.54051155	0.5282581	0.5324975	0.5410581	0.53672224	0.5417942	0.5443135	0.5280335	0.54011726	0.53390837
0.0	0.5415041	0.5279516	0.5327596	0.54042816	0.53611714	0.5406475	0.544589	0.52999806	0.5407123	0.5340035
0.0	0.54148006	0.529295	0.53178775	0.5419786	0.5367131	0.5411759	0.5447557	0.5282347	0.5406578	0.5338323
0.0	0.54046386	0.5282314	0.53184843	0.54180896	0.5361923	0.54171115	0.542951	0.52853525	0.5393157	0.53359556
0.0	0.54059315	0.529605	0.5305762	0.5407321	0.53620905	0.541312	0.54366213	0.5291905	0.5400936	0.5340114
0.0	0.54059315	0.529605	0.5305762	0.5407321	0.53620905	0.541312	0.54366213	0.5291905	0.5400936	0.5340114
0.0	0.54148006	0.529295	0.53178775	0.5419786	0.5367131	0.5411759	0.5447557	0.5282347	0.5406578	0.5338323
0.0	0.54048043	0.52840585	0.5301368	0.54304004	0.5354195	0.5410909	0.54529905	0.52991366	0.53739756	0.53394043
0.0	0.54323846	0.5305066	0.5314173	0.54189503	0.5348017	0.54223365	0.54361373	0.5292145	0.53856575	0.53225404
0.0	0.539671	0.5284763	0.52890396	0.5411707	0.5334293	0.5417327	0.5426325	0.5291355	0.5372526	0.5322
0.0	0.5405687	0.5296131	0.53396463	0.542361	0.53742117	0.54259163	0.5437734	0.5296627	0.53986436	0.53303516
0.0	0.54111546	0.52904576	0.53093654	0.5391041	0.5348109	0.54094523	0.5425378	0.52747375	0.5386311	0.53190017
0.0	0.5420607	0.5275757	0.53003055	0.5404088	0.53518486	0.5397431	0.54394627	0.5273492	0.5383227	0.5336659
0.0	0.5405275	0.5287013	0.531979	0.54089725	0.5361843	0.54224443	0.54380256	0.52820605	0.5399648	0.53265953
0.0	0.54107744	0.52808404	0.5328458	0.5404206	0.535799	0.54188246	0.5440704	0.52804947	0.53930753	0.53331697
0.0	0.5411907	0.528433	0.5313828	0.5402395	0.5359285	0.54233205	0.54500437	0.5288073	0.53882146	0.5328682
0.0	0.54057276	0.52832305	0.5321434	0.5405566	0.5367687	0.5418846	0.5452542	0.5280324	0.53962296	0.5329362
0.0	0.5411486	0.52875036	0.5324831	0.5411654	0.53634465	0.542576	0.54417145	0.5287747	0.5395557	0.5328118
0.0	0.53987396	0.52787364	0.5311179	0.54114485	0.53519905	0.5429589	0.5439288	0.5275771	0.5381928	0.53191334
0.0	0.54140586	0.5299509	0.5329425	0.5412465	0.53795785	0.5412891	0.544627	0.5300883	0.5414417	0.53408885
0.0	0.5391596	0.5258374	0.53080404	0.5374417	0.53587484	0.5419584	0.5427705	0.52690494	0.53820455	0.53287655
0.0	0.5407173	0.52718216	0.53072673	0.5402732	0.5337806	0.54179853	0.54122096	0.5259508	0.53728783	0.5316295
0.0	0.54111624	0.52895814	0.5314874	0.54028326	0.5363845	0.5413449	0.5429567	0.52759844	0.5401112	0.53372633
0.0	0.5408956	0.528617	0.5317966	0.5408506	0.5363633	0.54230094	0.5436478	0.5273882	0.5386412	0.531623
0.0	0.022803204	0.033692792	0.022902664	0.030004898	0.035559196	0.036562327	0.022093361	0.026885742	0.02914735	0.03273492
0.0	0.53998685	0.5252615	0.5312149	0.5408574	0.5362573	0.5432953	0.5439887	0.5269678	0.53848755	0.5349475
0.0	0.54187167	0.5298503	0.5320484	0.5407596	0.5373603	0.54026365	0.54466987	0.5292905	0.53932565	0.5343111
0.0	0.5412629	0.52894926	0.5311591	0.54053617	0.53578675	0.54015887	0.5439736	0.52944577	0.539173	0.53393865
0.0	0.5379212	0.5283699	0.5306576	0.5411431	0.53512216	0.5420471	0.5417901	0.5287755	0.5360121	0.5309738
0.0	0.5399825	0.5273618	0.5306834	0.5400314	0.53537583	0.54266137	0.54365593	0.52688605	0.5378292	0.53245693
0.0	0.5402356	0.52815735	0.53138906	0.5408504	0.5363174	0.5424793	0.5437643	0.52743006	0.53917986	0.5331569
0.0	0.54057103	0.5287473	0.5314662	0.53993094	0.5354316	0.5407289	0.54426754	0.52909744	0.53886455	0.5321175
0.0	0.5412874	0.5284176	0.5315484	0.5399045	0.53493315	0.54115415	0.5439094	0.52884007	0.5396996	0.5346372
0.0	0.53977704	0.527923	0.5314326	0.5408648	0.53592926	0.54219645	0.5423368	0.5283813	0.537332	0.5315409
0.0	0.5427813	0.52893156	0.5317122	0.5406174	0.5361943	0.5433113	0.5431063	0.5279814	0.53978306	0.5345798
0.0	0.5407876	0.5278759	0.5315426	0.54089355	0.53592867	0.5422076	0.5431365	0.52801573	0.5376007	0.5341498
0.0	0.5410677	0.52791804	0.53102636	0.54116434	0.5364634	0.54088587	0.5428338	0.52803695	0.5379571	0.53471637
0.0	0.54110986	0.5277375	0.5302211	0.54248375	0.5347812	0.5401495	0.54400426	0.52668154	0.5386902	0.5327007
0.0	0.5413125	0.5292357	0.5312346	0.54138875	0.53688455	0.54052037	0.5443478	0.5279637	0.54081184	0.53426164
0.0	0.5408769	0.52935284	0.53221786	0.5423852	0.53684705	0.5418148	0.5445989	0.5285863	0.54053473	0.53358513
0.0	0.5422698	0.52658993	0.53029495	0.54142755	0.53676605	0.5404846	0.5443734	0.5266951	0.53891087	0.5330051
0.0	0.5422698	0.52658993	0.53029495	0.54142755	0.53676605	0.5404846	0.5443734	0.5266951	0.53891087	0.5330051
0.0	0.5390537	0.52776456	0.5305958	0.5420444	0.5333891	0.54064983	0.5432384	0.5272408	0.53696924	0.5336011
0.0	0.5426124	0.52736187	0.5306996	0.5421114	0.5355402	0.54044074	0.54255867	0.5266011	0.5369241	0.5321732
0.0	0.5415838	0.52766234	0.5328409	0.54029214	0.5341985	0.54169476	0.5436123	0.5286646	0.53867453	0.5344194
0.0	0.5405066	0.5284533	0.53245693	0.54049915	0.5371171	0.5418918	0.5451092	0.5284574	0.5403553	0.5328973
0.0	0.54276043	0.5285223	0.5333372	0.5411774	0.538845	0.5419898	0.54563034	0.52972007	0.5405575	0.534973
0.0	0.53984183	0.5268311	0.5308831	0.54040486	0.53712195	0.54114115	0.54423857	0.52763224	0.5383592	0.53246254
0.0	0.1353147	0.13721533	0.15178777	0.12845516	0.16243145	0.12171905	0.12799482	0.13852076	0.15419099	0.1452333
0.0	0.5409639	0.52918506	0.5322924	0.540839	0.5369954	0.5417506	0.5440492	0.5281173	0.5400929	0.53265727
0.0	0.54163337	0.52860373	0.5313278	0.54037213	0.536028	0.5401993	0.54329836	0.5288201	0.53891635	0.5329483
0.0	0.5412678	0.5300772	0.53295326	0.5390976	0.53864866	0.54170203	0.54468024	0.529057	0.5406425	0.53394914
0.0	0.540309	0.5268762	0.5323124	0.54001635	0.53676397	0.53936535	0.54342633	0.5286145	0.53710467	0.5319984
0.0	0.5399364	0.5298613	0.53481686	0.5427849	0.53741586	0.5425168	0.5452078	0.53202355	0.5392907	0.53577816
0.0	0.5415796	0.52891374	0.53252006	0.5405874	0.5369019	0.5426391	0.54487646	0.5291041	0.5392626	0.5341974
0.0	0.010504817	0.011874581	0.011761559	0.009937572	0.012818047	0.011939315	0.012185992	0.009797305	0.010248554	0.012147313
0.0	0.15139781	0.15946755	0.1443632	0.1544564	0.16664253	0.15575643	0.15911295	0.15622422	0.14261119	0.16144568
0.0	0.5417744	0.52860695	0.5320291	0.5408721	0.536108	0.54135424	0.54441935	0.52821684	0.5391919	0.53449273
0.0	0.54149777	0.52942854	0.53305084	0.54124886	0.5365304	0.54134786	0.5447018	0.5293822	0.5404039	0.5346226
0.0	0.14663951	0.16130318	0.17483345	0.16212574	0.03326414	0.15837479	0.1432644	0.1526372	0.02040496	0.16138254
0.0	0.5401162	0.5278918	0.5307593	0.54083025	0.5344899	0.54186267	0.546527	0.5277401	0.53854245	0.5337444
0.0	0.54052734	0.5285538	0.5331817	0.53954285	0.53591406	0.54217684	0.54337126	0.5289556	0.53876054	0.5340169
0.0	0.5404872	0.52754074	0.53148437	0.53923887	0.53487146	0.5422367	0.5433768	0.5274318	0.53753865	0.53103626
0.0	0.54006493	0.5281802	0.53257644	0.53765285	0.53575444	0.54278696	0.5429897	0.5303756	0.5383479	0.53458905
0.0	0.092206135	0.091167636	0.10334438	0.102492094	0.12608254	0.10400232	0.10281516	0.10704737	0.09119822	0.11855317
0.0	0.089703046	0.096703	0.10044891	0.097959615	0.082256645	0.09455514	0.10960291	0.10198363	0.087288104	0.11563078
0.0	0.5414174	0.52898425	0.53220665	0.54110426	0.53617513	0.541757	0.5438427	0.5289985	0.54063547	0.53313404
0.0	0.54121697	0.5283403	0.5321511	0.5389164	0.535999	0.54308665	0.5439119	0.52547026	0.5398197	0.5338251
0.0	0.53919286	0.52704054	0.53131855	0.5383365	0.53744334	0.54280025	0.54402786	0.5256044	0.5386677	0.5324547
0.0	0.54170763	0.5292814	0.5329147	0.5419029	0.5386679	0.5420366	0.545298	0.52852756	0.53890383	0.5322979
0.0	0.5423319	0.528015	0.53159326	0.540521	0.535809	0.53970927	0.5437029	0.5293329	0.53841335	0.5330895
0.0	0.5398789	0.52804023	0.5318091	0.5427922	0.5352911	0.5406968	0.5447028	0.5284311	0.53838146	0.53415334
0.0	0.5415111	0.5289544	0.53240764	0.54249877	0.5348331	0.53752756	0.54167384	0.5275636	0.5389968	0.53355813
0.0	0.54076684	0.52825296	0.5323628	0.54069406	0.53680295	0.5417265	0.5449033	0.5281285	0.5391194	0.53284633
0.0	0.54076684	0.52825296	0.5323628	0.54069406	0.53680295	0.5417265	0.5449033	0.5281285	0.5391194	0.53284633
0.0	0.5414377	0.52561575	0.5310657	0.54057807	0.5352629	0.5391857	0.5451615	0.52715975	0.5359676	0.5322831
0.0	0.53963	0.5306972	0.53326774	0.5402897	0.537085	0.5444183	0.5428506	0.5293372	0.5393094	0.5306547
0.0	0.13423803	0.1678069	0.16426037	0.16545545	0.14576621	0.15802749	0.16034533	0.14972207	0.11379804	0.16821317
0.0	0.17849568	0.21194144	0.20792909	0.21100894	0.18967699	0.2024456	0.20576012	0.19397484	0.15596224	0.21287231
0.0	0.17818195	0.2117457	0.20830967	0.2105154	0.1898931	0.20244206	0.20582668	0.19374098	0.15590744	0.21271
0.0	0.5425139	0.52866423	0.530607	0.5414713	0.5357429	0.5424087	0.543424	0.5279152	0.53875494	0.5337013
0.0	0.5447167	0.52819806	0.53114754	0.5393317	0.5366374	0.5422737	0.54278374	0.5275371	0.5386485	0.5369188
0.0	0.09513551	0.099708416	0.095196486	0.11426748	0.11230442	0.12370575	0.09078324	0.092893936	0.124919005	0.0912634
0.0	0.09479333	0.09959975	0.094668545	0.1142691	0.11202771	0.12436567	0.090822875	0.09262696	0.12470924	0.09119439
0.0	0.078159004	0.07650216	0.08331667	0.072943956	0.07634663	0.07255996	0.08072257	0.06685413	0.078143336	0.07615921
0.0	0.075893424	0.07628206	0.06845632	0.085497685	0.089406624	0.08403749	0.07170487	0.06878468	0.086669825	0.0744925
0.0	0.54143554	0.53052014	0.53215253	0.542235	0.53681993	0.5419234	0.54360485	0.5297284	0.5414592	0.5327352
0.0	0.5419531	0.52980804	0.53380275	0.54219383	0.5366802	0.54179347	0.5440978	0.52999306	0.53984886	0.535212
0.0	0.5412562	0.5279753	0.53249514	0.541506	0.5352391	0.5415221	0.5451783	0.52853197	0.5377235	0.53263295
0.0	0.5417507	0.53077525	0.5338288	0.5409658	0.5373788	0.5430656	0.543328	0.53039676	0.54077023	0.5347667
0.0	0.54202914	0.5303055	0.5324244	0.54102194	0.53625256	0.5428174	0.54338604	0.5289739	0.5401897	0.5356719
0.0	0.54214793	0.5282163	0.53167313	0.5415088	0.5361574	0.54204255	0.5429601	0.5287517	0.53842974	0.5334026
0.0	0.54121774	0.5283898	0.53202397	0.5420831	0.5363581	0.54200804	0.5434174	0.52874947	0.53913593	0.53329396
0.0	0.5426082	0.5292477	0.5313555	0.5414373	0.5350442	0.54239327	0.5432836	0.5291364	0.53945637	0.5328416
0.0	0.5410674	0.52799034	0.53117573	0.5415352	0.53575873	0.54198635	0.54327744	0.52850103	0.53807104	0.532748
0.0	0.54057115	0.52798444	0.53021115	0.54079986	0.5359526	0.54156023	0.54357135	0.528826	0.5380046	0.53342384
0.0	0.542157	0.52845675	0.531609	0.54092246	0.5364303	0.54199594	0.5435803	0.52918756	0.53873754	0.53254867
0.0	0.54201204	0.5285856	0.5321995	0.54139423	0.5363322	0.5424755	0.5430309	0.5290022	0.5391925	0.5337526
0.0	0.5419616	0.5296684	0.53199136	0.54152834	0.5357892	0.5433701	0.5428352	0.5286786	0.53922033	0.5337004
0.0	0.54089034	0.52836555	0.5317111	0.5416872	0.5365209	0.5423375	0.5424419	0.52962404	0.5393891	0.5343389
0.0	0.54165345	0.52895486	0.5330118	0.54113424	0.5365974	0.5416572	0.5432843	0.528657	0.5395313	0.5334482
0.0	0.5410244	0.5290393	0.5317984	0.5418123	0.5364717	0.54251784	0.5428373	0.5282587	0.5392553	0.53234863
0.0	0.5421705	0.52769303	0.5309608	0.5407796	0.53599834	0.54198855	0.5436223	0.52894443	0.53893733	0.5334997
0.0	0.54262745	0.5288837	0.53215206	0.54145044	0.53647125	0.54146504	0.5431229	0.52941877	0.5399454	0.5323701
0.0	0.5412045	0.5281006	0.531627	0.54147655	0.53585124	0.5423666	0.54380864	0.5282011	0.53922033	0.5334606
0.0	0.5424146	0.52886045	0.53074324	0.54075116	0.535725	0.5425385	0.5447635	0.5296335	0.53958565	0.5339989
0.0	0.5407346	0.52869624	0.531941	0.5416734	0.53629315	0.54179865	0.5440134	0.5298755	0.5399607	0.53339237
0.0	0.5420573	0.5285364	0.5311796	0.5403821	0.53555065	0.5416549	0.5434907	0.5282692	0.53913397	0.5325475
0.0	0.5407575	0.52769154	0.53181934	0.5405522	0.5357377	0.5422034	0.54364145	0.5275946	0.5386022	0.53327256
0.0	0.5401334	0.5274547	0.5318384	0.54170835	0.53649795	0.5412647	0.5447519	0.5293694	0.54110956	0.5344236
0.0	0.54140514	0.5280221	0.53149205	0.5407509	0.5362483	0.5415814	0.5447897	0.5283065	0.5393758	0.53363085
0.0	0.05917059	0.06835744	0.078014076	0.071267374	0.06523819	0.06822396	0.07041734	0.06629627	0.06754997	0.07002393
0.0	0.3194085	0.33582935	0.31916073	0.33322087	0.34327504	0.35852537	0.33395186	0.32219127	0.33963028	0.33687449
0.0	0.5406377	0.5290516	0.5329025	0.5417056	0.53473955	0.5422297	0.5436672	0.5290519	0.53994906	0.53306377
0.0	0.38869253	0.39329147	0.363825	0.3838623	0.36242157	0.40195546	0.38563412	0.37675962	0.3868498	0.3880573
0.0	0.5407797	0.5280194	0.5317494	0.5402981	0.5367596	0.54200065	0.54371023	0.5281198	0.53975046	0.53425133
0.0	0.5408087	0.52892816	0.5320628	0.5408616	0.5372987	0.5419383	0.54405785	0.5286069	0.54128075	0.53507704
0.0	0.5413611	0.52835524	0.53227836	0.54200613	0.5373191	0.54146785	0.5445958	0.5284172	0.5392785	0.5338297
0.0	0.5410218	0.5295499	0.53217745	0.5412374	0.53778595	0.5413736	0.5438498	0.5287951	0.53948456	0.53387266
0.0	0.5410392	0.52812827	0.5320822	0.54121333	0.53659046	0.5422654	0.54381365	0.5283307	0.5395015	0.5343013
0.0	0.5418434	0.5297697	0.53269446	0.54099214	0.53753537	0.54182446	0.5431335	0.5290859	0.5404362	0.53396595
0.0	0.53980535	0.52797675	0.53159577	0.54035497	0.53584164	0.54209703	0.54390913	0.52713567	0.53824824	0.532052
0.0	0.54019177	0.5291815	0.5328302	0.5400692	0.53727144	0.5426725	0.54463476	0.5290281	0.5392769	0.5339603
0.0	0.5410194	0.52954364	0.5333359	0.54282594	0.53603727	0.54188937	0.54383516	0.52805436	0.5399067	0.5339295
0.0	0.5402529	0.52938205	0.5324843	0.54291594	0.53621066	0.5413054	0.54537237	0.52848536	0.53914124	0.53374225
0.0	0.5413963	0.5298636	0.5331912	0.5421961	0.53652656	0.5428047	0.5427891	0.5283055	0.5401252	0.5340338
0.0	0.5409834	0.52955484	0.53328335	0.5421819	0.536544	0.54229337	0.5453178	0.5292428	0.539909	0.53533924
0.0	0.5407597	0.529509	0.53316414	0.5421895	0.53580856	0.54213387	0.5437733	0.5291626	0.5408751	0.53364223
0.0	0.10390711	0.10394075	0.11497471	0.10139805	0.10838155	0.11044067	0.11775479	0.09724178	0.094792895	0.10660659
0.0	0.54160905	0.52732134	0.53157127	0.53928214	0.5342802	0.5399847	0.54392344	0.52669454	0.53725797	0.5318331
0.0	0.54033446	0.5286194	0.53302664	0.54094017	0.53686047	0.5422911	0.5447357	0.5285807	0.5402269	0.5329171
0.0	0.53836346	0.52742386	0.53129196	0.5399711	0.5347935	0.5398525	0.54328424	0.52695745	0.5373271	0.5310587
0.0	0.013171646	0.015883358	0.01087515	0.01399894	0.008212618	0.016501473	0.009895858	0.012087556	0.016646842	0.01532521
0.0	0.5412237	0.52638876	0.5309945	0.5393721	0.53489095	0.5409687	0.54329956	0.52690476	0.53773314	0.53290063
0.0	0.00086280797	0.0018353062	0.0004001811	0.011622061	0.009397983	0.0022046817	0.00057197636	0.012887075	0.014395393	0.0030768262
0.0	0.0009479866	0.0010217363	0.0008862502	0.00051178836	0.0010919216	0.0022754755	0.0008991799	0.0013698074	0.0012716287	0.0025463037
0.0	0.0005170965	0.0009907071	0.00045697318	0.0005801758	0.0005031972	0.002348243	0.0005693742	0.0009199454	0.0010304713	0.015620245
0.0	0.0010356584	0.0008775552	0.0004419755	0.0008628223	0.001110998	0.0017538011	0.00056787994	0.0015882311	0.00066767295	0.0010954567
0.0	0.0004994998	0.0011994399	0.00089479936	0.0005098989	0.00047181977	0.0010224247	0.0011150371	0.0015743177	0.0014282764	0.0030122146
0.0	0.0005004959	0.0011954335	0.00089317287	0.00050907885	0.00047102055	0.0010254337	0.0011137808	0.001573874	0.0014263347	0.0030081903
0.0	0.00043950908	0.002308243	0.00088353903	0.00048047677	0.00047638372	0.00093297457	0.0005396316	0.0006907906	0.0017309082	0.0024019228
0.0	0.0004769167	0.0010356382	0.00046905567	0.0008630312	0.011244931	0.0015810559	0.00067879894	0.0015286817	0.0013832742	0.0011827946
0.0	0.5412285	0.5273791	0.53163785	0.5403231	0.5359297	0.5411251	0.5434792	0.527445	0.53910303	0.53351176
0.0	0.54295707	0.5290009	0.5287146	0.5399251	0.5374064	0.54007256	0.5431105	0.5288068	0.53835905	0.53351265
0.0	0.54264194	0.52836746	0.528528	0.53912425	0.5364883	0.5399446	0.54355454	0.52853054	0.53764373	0.5339555
0.0	0.5420086	0.5292963	0.53069496	0.5398382	0.5369381	0.5412908	0.5424797	0.5302705	0.53965735	0.5352097
0.0	0.5433389	0.52886134	0.53013575	0.54072237	0.5366252	0.5410094	0.54317904	0.5287868	0.5389981	0.53164107
0.0	0.5437768	0.52940273	0.5303413	0.54087985	0.53545856	0.5411143	0.54330707	0.52911013	0.53964674	0.53414047
0.0	0.54219306	0.52833307	0.5305964	0.5405354	0.5368386	0.5408586	0.5440161	0.52835417	0.5388032	0.53251296
0.0	0.5434618	0.5287694	0.53015476	0.54007924	0.53453994	0.5409864	0.5437511	0.52883387	0.5389318	0.5345833
0.0	0.5418778	0.52769953	0.5304099	0.5397347	0.5359204	0.5407307	0.54446006	0.52807784	0.5380881	0.53295594
0.0	0.5433565	0.5297561	0.53178346	0.5405766	0.53715163	0.54159737	0.54337037	0.53020924	0.53939533	0.5321554
0.0	0.54365396	0.52903414	0.53108215	0.53983927	0.53503966	0.54226357	0.5419135	0.52983415	0.5387928	0.5340398
0.0	0.54208493	0.5279013	0.5318781	0.5400611	0.53647125	0.5409317	0.5422072	0.52918637	0.5392082	0.5331393
0.0	0.54188424	0.5277819	0.5289988	0.5412159	0.5374952	0.5405354	0.5439611	0.5287766	0.53829914	0.5300754
0.0	0.5408238	0.5283768	0.5306457	0.5406085	0.5371097	0.5430007	0.5434554	0.53022283	0.5389389	0.53224957
0.0	0.5427323	0.52887875	0.53189534	0.541046	0.5370613	0.5417172	0.5437572	0.52909803	0.5399087	0.5341309
0.0	0.5441406	0.52888024	0.5322042	0.5401676	0.5351733	0.5420754	0.54354316	0.5297998	0.54033697	0.53567356
0.0	0.54245967	0.5277868	0.5315776	0.5411785	0.5359574	0.54007345	0.5423994	0.5272243	0.53841376	0.53446573
0.0	0.5422372	0.52921927	0.5313051	0.5421871	0.5371303	0.5420238	0.54463625	0.52968955	0.5400148	0.5328203
0.0	0.54230523	0.5289804	0.5303677	0.5409675	0.53519446	0.5412808	0.54432803	0.52946836	0.5395888	0.5340572
0.0	0.5427534	0.52813286	0.5309288	0.54078144	0.53582543	0.5404199	0.5436542	0.5284339	0.53870595	0.53308225
0.0	0.54160005	0.5287194	0.53063476	0.540404	0.5356792	0.5426613	0.544117	0.5294855	0.5392232	0.53253734
0.0	0.5437749	0.52724	0.529763	0.5404798	0.5348181	0.5413676	0.54415536	0.52829283	0.53820944	0.53367084
0.0	0.54379684	0.52802086	0.53120494	0.541778	0.5358606	0.54074	0.5439872	0.5291203	0.5396812	0.53465974
0.0	0.5436308	0.528574	0.53161216	0.5411046	0.53572553	0.5418309	0.5440667	0.5285238	0.5396186	0.5344748
0.0	0.5436528	0.52935463	0.53305346	0.54240257	0.5367677	0.54120344	0.5438985	0.52935123	0.54108965	0.53546345
0.0	0.54441994	0.5293687	0.53137726	0.53987575	0.5367679	0.54113096	0.5450387	0.5300454	0.5393499	0.53300375
0.0	0.54386485	0.5282255	0.53192794	0.541006	0.5366862	0.53989655	0.5445988	0.529475	0.53959835	0.53411573
0.0	0.54192954	0.52765673	0.52946824	0.5401083	0.5367643	0.54146236	0.54491955	0.52874607	0.5381935	0.53214306
0.0	0.5423938	0.5289888	0.5306563	0.5399681	0.53730303	0.5410069	0.5453051	0.5302752	0.5388417	0.5316791
0.0	0.542048	0.52818257	0.5296073	0.54044986	0.53570056	0.54033965	0.542306	0.52850693	0.53795177	0.5349209
0.0	0.5439093	0.52809805	0.5309878	0.5421192	0.5352992	0.54101413	0.54355204	0.5286095	0.53904593	0.53462315
0.0	0.54225373	0.5278045	0.53132933	0.5398467	0.5362525	0.5394844	0.5417022	0.52805406	0.5391079	0.5332438
0.0	0.5425284	0.5277072	0.5305472	0.5408688	0.53610295	0.54144096	0.5425984	0.5276471	0.5382754	0.5331254
0.0	0.54283667	0.52668923	0.52917796	0.5394972	0.5366247	0.540652	0.5430159	0.52768034	0.5376173	0.53039587
0.0	0.5420774	0.5292247	0.5301438	0.5404341	0.53702015	0.54144627	0.5436903	0.52898717	0.5390115	0.5322941
0.0	0.5415068	0.5272915	0.5290955	0.5399012	0.5369061	0.5401547	0.5437382	0.52819526	0.5376856	0.5325012
0.0	0.54071707	0.52684456	0.53135264	0.5393371	0.53515965	0.54168564	0.54332584	0.5269636	0.53840935	0.5302008
0.0	0.5422668	0.52621174	0.53121984	0.5390991	0.5354119	0.53979045	0.54336303	0.52699995	0.5377368	0.5343237
0.0	0.012712506	0.00223165	0.00047299237	0.01359886	0.009964642	0.0025246462	0.011348653	0.015017393	0.014118729	0.001643127
0.0	0.0009478019	0.0010307315	0.00089030684	0.00051242684	0.0010906049	0.0022865932	0.00089830736	0.0013762062	0.0012738239	0.0025464976
0.0	0.00094959256	0.0010288061	0.0008903417	0.0005105885	0.0010924465	0.0022897294	0.0008967441	0.0013751928	0.0012717104	0.002534793
0.0	0.0075576594	0.012495965	0.0043870225	0.09857681	0.10224385	0.01568201	0.0053581093	0.10219592	0.1124575	0.023656012
0.0	0.007575036	0.0124754105	0.0043753623	0.09799923	0.10311303	0.01566353	0.005362538	0.102174126	0.11269861	0.0237073
0.0	0.009152682	0.008112229	0.009403164	0.009689597	0.017065462	0.0068710726	0.008813441	0.0060626115	0.013975527	0.009285815
0.0	0.003843119	0.006134911	0.0050000306	0.0045529855	0.014015146	0.0076567465	0.005055765	0.0131515665	0.014030296	0.008864361
0.0	0.00384611	0.0061662765	0.0050484817	0.0045997547	0.01397828	0.0077209705	0.0050857137	0.013215525	0.014048427	0.008868421
0.0	0.0038618296	0.0061836	0.0050248727	0.0045761834	0.0140440175	0.0076941834	0.0050668083	0.013127059	0.014108684	0.008843755
0.0	0.008281594	0.0069696046	0.0095648505	0.004681658	0.012928113	0.01621325	0.008337241	0.011788264	0.0108445855	0.019497408
0.0	0.008244933	0.006974623	0.009649488	0.0047344095	0.012935398	0.016211517	0.008353558	0.011746598	0.010848464	0.019440042
0.0	0.0083412	0.006970905	0.009586376	0.0046997303	0.013009336	0.016243093	0.008400703	0.011770525	0.010854345	0.019420927
0.0	0.10517152	0.10281516	0.113497384	0.1082147	0.11658505	0.09512096	0.106944054	0.11421735	0.09272542	0.11394022
0.0	0.105401814	0.10256818	0.113526076	0.10864081	0.11575933	0.095129706	0.10706542	0.1146482	0.09285763	0.11383417
0.0	0.105488285	0.10275706	0.11373119	0.10820375	0.1157636	0.09515772	0.10705961	0.1143624	0.0926454	0.11391659
0.0	0.1052346	0.102534644	0.113411024	0.10861251	0.116236724	0.09483483	0.10697959	0.11479937	0.09271988	0.11335167
0.0	0.10598516	0.102350265	0.113379985	0.10819008	0.115475655	0.09460414	0.10660359	0.11407549	0.09216007	0.11357474
0.0	0.10557938	0.102722324	0.11355471	0.10805471	0.11670816	0.0947986	0.10726916	0.11493182	0.09275148	0.113980524
0.0	0.105329104	0.10226482	0.11324938	0.108374156	0.11627383	0.09489563	0.10693712	0.11448421	0.09233166	0.11353211
0.0	0.09966301	0.09049803	0.12091345	0.10831816	0.11092159	0.09577546	0.10994457	0.113476574	0.06906806	0.11778349
0.0	0.099665835	0.09002223	0.12106548	0.10816142	0.110844925	0.0960138	0.110055394	0.11328913	0.069103405	0.11771822
0.0	0.099316426	0.09024446	0.12088675	0.10837911	0.11035894	0.09579064	0.11020066	0.11378877	0.06902156	0.1176572
0.0	0.099582456	0.090254344	0.12036881	0.108348034	0.1101932	0.0957503	0.10999154	0.113444425	0.0688368	0.117554076
0.0	0.09971129	0.09038024	0.12063104	0.10870707	0.110346615	0.09591501	0.109718606	0.11345843	0.06877037	0.11752618
0.0	0.099270046	0.0903418	0.12006699	0.10795737	0.1103698	0.09552419	0.10941791	0.11349699	0.068733156	0.11785916
0.0	0.09897405	0.089926735	0.11995617	0.108066335	0.110179156	0.09594864	0.10950093	0.113132045	0.06850633	0.11706233
0.0	0.10169891	0.014992141	0.0051148064	0.112478346	0.1074531	0.01788166	0.09696742	0.116039	0.10954507	0.0126911355
0.0	0.10143401	0.014997755	0.0051223338	0.11250668	0.107562825	0.017944887	0.09702595	0.116147764	0.109729044	0.012676517
0.0	0.101970054	0.015055295	0.00515232	0.11262571	0.107461706	0.017908823	0.09733156	0.116637394	0.109950796	0.012780871
0.0	0.10169077	0.0150762955	0.005128685	0.11257415	0.10800336	0.01797045	0.09739298	0.11661404	0.10984738	0.012673795
0.0	0.10191697	0.01510395	0.0051450264	0.11300221	0.10741786	0.017910885	0.09699964	0.11649361	0.10996396	0.012712124
0.0	0.10162923	0.015013832	0.005102074	0.112640254	0.10757126	0.017851105	0.09708428	0.11666254	0.10976938	0.012714853
0.0	0.10181757	0.015032077	0.005115374	0.11236469	0.107228614	0.017941073	0.097103775	0.11619889	0.10934011	0.012650004
0.0	0.10180647	0.015049003	0.005101701	0.11261052	0.10747957	0.017975315	0.09705144	0.1161084	0.10940096	0.012646604
0.0	0.004529672	0.006724021	0.0049667205	0.005334414	0.0059960056	0.016601583	0.005309276	0.007875965	0.0087978095	0.11043545
0.0	0.0045206225	0.016022244	0.011911475	0.008318406	0.01506248	0.008093428	0.0050601372	0.013843317	0.015293108	0.009156838
0.0	0.0045244503	0.015995834	0.011959001	0.00833248	0.015094616	0.008112283	0.005076387	0.013891911	0.0153310755	0.0091615245
0.0	0.004506153	0.01607254	0.011940064	0.008331538	0.015067235	0.008083382	0.0050652823	0.01395104	0.015304817	0.009173041
0.0	0.0045154328	0.015989652	0.011860204	0.008303236	0.01509171	0.0081052035	0.005094752	0.013919922	0.015293056	0.009174086
0.0	0.004532152	0.015983043	0.01191266	0.008309808	0.015059114	0.008074769	0.005085325	0.013863224	0.015279435	0.0091373725
0.0	0.0045093494	0.016018374	0.011916043	0.008273425	0.01511421	0.008103026	0.0050583184	0.013921361	0.015315909	0.009219565
0.0	0.004524519	0.015982615	0.01188973	0.008313239	0.015135753	0.008126638	0.005049634	0.013845257	0.015229959	0.009159793
0.0	0.008270339	0.0069451304	0.009565157	0.0047155353	0.012955933	0.016224913	0.008349629	0.0117418505	0.010817918	0.019497281
0.0	0.008306778	0.0069431015	0.009624935	0.0047111283	0.012931144	0.016250065	0.008344782	0.011772345	0.010866192	0.019480541
0.0	0.008262083	0.006978101	0.009596572	0.00471035	0.012887706	0.016211806	0.008377739	0.011752168	0.010838532	0.01956049
0.0	0.008239623	0.00693143	0.009538023	0.0046868026	0.01289659	0.016190866	0.00838282	0.01176743	0.010824758	0.019420728
0.0	0.008317749	0.006942253	0.009583325	0.004706337	0.012859801	0.016233236	0.008367272	0.011769321	0.0108583495	0.019506345
0.0	0.008265381	0.0069334814	0.009572881	0.0047191307	0.012891825	0.01620773	0.008336429	0.011746787	0.010799585	0.019421145
0.0	0.0075665386	0.012374504	0.0043585296	0.098162204	0.102738276	0.015619012	0.005359507	0.10175767	0.11214916	0.023675287
0.0	0.007590919	0.01244177	0.0043894723	0.097903505	0.103032455	0.01576717	0.0053170626	0.10202032	0.11269696	0.023654547
0.0	0.0075749434	0.012476233	0.004382312	0.098340034	0.102518566	0.015740013	0.0053497707	0.102229655	0.112357005	0.023745405
0.0	0.0075359484	0.012420685	0.0043671504	0.09778018	0.102836646	0.015696282	0.005351735	0.10206041	0.112104386	0.023689637
0.0	0.0075728213	0.0124576995	0.004371392	0.09815272	0.10244585	0.015690314	0.005346871	0.10229893	0.1124324	0.023762478
0.0	0.0075473054	0.01242935	0.004360773	0.09776109	0.102557294	0.015643883	0.0053454284	0.101897985	0.11213956	0.023729637
0.0	0.0075438884	0.012434257	0.0043599326	0.09834396	0.102466635	0.015722936	0.0053546038	0.10182199	0.111895375	0.023568619
0.0	0.009127448	0.008074684	0.00939701	0.009698213	0.017027272	0.006896058	0.008784791	0.0060657905	0.013915845	0.0093140025
0.0	0.009118341	0.008090772	0.009406989	0.009705754	0.016981266	0.00689712	0.008797705	0.0060866806	0.01396802	0.00931051
0.0	0.0091081355	0.008105441	0.009423979	0.009721285	0.016938018	0.006885646	0.008778121	0.006071117	0.013952916	0.0093358075
0.0	0.009074817	0.00806824	0.009356261	0.00970612	0.017010527	0.0068861414	0.008786835	0.006073903	0.013900084	0.009266095
0.0	0.009150014	0.008100666	0.009394671	0.0097062625	0.016944522	0.006882923	0.008787786	0.0060708118	0.013938856	0.009307744
0.0	0.0091325	0.008118447	0.009418994	0.009688788	0.017010495	0.0068760915	0.008786053	0.006087511	0.013983803	0.009352555
0.0	0.00910379	0.00807184	0.00935959	0.009688179	0.016950315	0.0068872436	0.008787058	0.0060565807	0.013864986	0.0092360275
0.0	0.32098836	0.30950597	0.3207181	0.31485525	0.32405895	0.31268883	0.31404155	0.30526254	0.32534584	0.3119824
0.0	0.1874205	0.18502903	0.20464915	0.20049569	0.2017194	0.19884513	0.19347559	0.18628253	0.19340146	0.21278583
0.0	0.5419688	0.5277368	0.53117764	0.54038775	0.5370219	0.5402991	0.542622	0.5280136	0.5383024	0.53462887
0.0	0.54112005	0.5279067	0.5324412	0.54087454	0.53597647	0.54131734	0.5443628	0.52781665	0.53874767	0.53234714
0.0	0.5406915	0.52798283	0.53126746	0.5399377	0.5354728	0.54073554	0.54353094	0.52669704	0.5389864	0.5343139
0.0	0.5406319	0.5284883	0.5315684	0.53974867	0.53551495	0.5405355	0.5446909	0.5278303	0.53989094	0.5345339
[truncated: 18,831 more rows]
