# Supplementary material for: Teasing out missing reactions in genome-scale metabolic networks through hypergraph learning
Source: Nat Commun. 2023 Apr 25;14:2375. doi: 10.1038/s41467-023-38110-7 (PMC10130184; doi:10.1038/s41467-023-38110-7)
Supplement: Supplementary file 4 — Source Data [file 41467_2023_38110_MOESM4_ESM.zip › Source Data/Figure 2/j-m/iPC815_node2vec.csv]

	0	0.1	0.1.1	0.1.1.1	0.1.1.1.1	0.1.1.1.1.1	0.1.1.1.1.1.1	0.1.1.1.1.1.1.1	0.1.1.1.1.1.1.1.1	0
1.0	0.4816308	0.43054226	0.48539612	0.5258537	0.47259912	0.47794247	0.51429737	0.46101576	0.49860013	0.45711455
1.0	0.1253187	0.43136212	0.4872924	0.42932135	0.47341132	0.47776765	0.51282203	0.4607438	0.49749905	0.45798934
1.0	0.48340744	0.43198714	0.48633292	0.5640064	0.47283226	0.59523475	0.49082857	0.461997	0.50668764	0.45654872
1.0	0.48480308	0.5486377	0.4503022	0.5261498	0.4712394	0.47890383	0.5141012	0.46086508	0.66469985	0.45781192
1.0	0.047005177	0.43168846	0.4871946	0.53405285	0.47149372	0.47818953	0.51353765	0.5213577	0.49963322	0.45720446
1.0	0.018908393	0.43047854	0.48789346	0.5263497	0.50600326	0.4814161	0.5128686	0.46056503	0.50030684	0.5145929
1.0	0.48270467	0.5721221	0.48553592	0.52567774	0.47207114	0.47924218	0.51481485	0.4632336	0.4998683	0.5074487
1.0	3.2279087e-05	0.620638	0.58751726	0.52904105	0.47173968	0.4781911	0.51483804	0.46294114	0.49853107	0.4580004
1.0	0.48418602	0.43191293	0.4840748	0.526808	0.471805	0.4665953	0.51262385	0.46153322	0.49839512	0.47930476
1.0	0.48263776	0.41798744	0.48421016	0.52735704	0.4731225	0.47758338	0.51429546	0.47493097	0.5314956	0.46069726
1.0	0.48349974	0.43120143	0.46123132	0.525515	0.47229585	0.47929853	0.5147605	0.46152955	0.49888062	0.4575439
1.0	0.48361045	0.4320141	0.48632234	0.45723146	0.47327808	0.47878993	0.51501244	0.4634539	0.49841315	0.45742625
1.0	0.027236134	0.43069524	0.48690104	0.5105594	0.47317675	0.47683835	0.5133357	0.46238118	0.49693143	0.4576045
1.0	0.4837625	0.4307276	0.48825878	0.52738357	0.52813536	0.47695747	0.52899295	0.46010366	0.49838814	0.45804608
1.0	0.48411974	0.531668	0.4948409	0.76163477	0.4733338	0.50368536	0.5149063	0.5325961	0.49847806	0.41337723
1.0	0.4813276	0.6947026	0.48720965	0.7432343	0.47321337	0.44917464	0.5150565	0.462312	0.4980028	0.45586395
1.0	0.041239433	0.37950125	0.48760092	0.5274614	0.47340703	0.478302	0.5897532	0.4633088	0.4861615	0.45730495
1.0	0.4833845	0.43139043	0.48655143	0.5263552	0.47207296	0.497747	0.6115107	0.46207985	0.4986316	0.49181426
1.0	0.4820435	0.43145084	0.48720977	0.5266699	0.47171798	0.503938	0.43068045	0.48187515	0.49841413	0.45749578
1.0	0.48351616	0.43211263	0.49430436	0.36226	0.47264114	0.4788427	0.5897899	0.4625727	0.50036716	0.43715948
1.0	7.077942e-08	0.5382068	0.46374154	0.52603805	0.47329605	0.47821224	0.5140115	0.46183896	0.5019955	0.46418098
1.0	5.8281817e-05	0.4315654	0.3499555	0.5259417	0.56697506	0.4797735	0.51179993	0.46006864	0.4990436	0.45804405
1.0	0.48345178	0.7713308	0.486353	0.5263761	0.47982612	0.47980756	0.5144038	0.6406176	0.5003493	0.60790884
1.0	0.48346868	0.43149775	0.4869628	0.48005316	0.5236879	0.47914892	0.5135488	0.46199328	0.49866834	0.4560044
1.0	0.48235273	0.4314095	0.48643622	0.46775934	0.47236228	0.4786371	0.47612244	0.4613143	0.49953315	0.41326225
1.0	0.12377826	0.43226704	0.4841366	0.62955827	0.51531464	0.48014843	0.52557594	0.46189457	0.5005168	0.4561304
1.0	0.48406628	0.41571984	0.48586354	0.5276755	0.4725091	0.4662373	0.5131136	0.46120277	0.4992986	0.4558682
1.0	0.48361123	0.67474085	0.5250655	0.48729524	0.41705063	0.48031393	0.48916772	0.4619719	0.4990859	0.45707798
1.0	0.48354024	0.4310757	0.48855087	0.52677065	0.47195727	0.47852814	0.51421595	0.46018633	0.47528926	0.43766236
1.0	0.48460895	0.43202296	0.486981	0.52666724	0.47183558	0.6073793	0.5165847	0.45999476	0.50441986	0.52325207
1.0	0.076202765	0.4312627	0.4875203	0.5268011	0.47344038	0.47771204	0.51228374	0.4609723	0.49781358	0.45664078
1.0	0.48381215	0.431375	0.485701	0.52749425	0.47259188	0.4791622	0.5143883	0.46184224	0.61740714	0.45718023
1.0	0.4820012	0.42894545	0.4872315	0.3238622	0.4717511	0.47848994	0.5138845	0.46162453	0.49884295	0.45629203
1.0	0.48190716	0.42782375	0.484355	0.5273126	0.47653502	0.64062744	0.5144655	0.4617395	0.4982449	0.4540773
1.0	0.48235112	0.43084657	0.48570973	0.52661276	0.68643713	0.47929794	0.432231	0.46223137	0.4986986	0.45756376
1.0	0.48257604	0.43208978	0.48445648	0.52593637	0.47094533	0.478866	0.7611686	0.4622377	0.759661	0.4573189
1.0	0.4845393	0.43109742	0.30138445	0.4640462	0.5082238	0.47772238	0.47428903	0.46156415	0.49927038	0.4575079
1.0	0.48358423	0.40063193	0.48625204	0.525735	0.49423528	0.41557536	0.51336443	0.46260878	0.5002907	0.4578469
1.0	0.48209172	0.37255695	0.48649454	0.52635396	0.47230244	0.47895458	0.5136335	0.46134132	0.49891874	0.45739332
1.0	0.05074901	0.4307615	0.48488325	0.7174463	0.46340764	0.4540277	0.51475585	0.46293437	0.498368	0.4561115
1.0	0.48349047	0.48366877	0.4862932	0.5223771	0.47120085	0.4783081	0.5139098	0.46141258	0.23678252	0.4570389
1.0	0.48373905	0.4317856	0.5910455	0.50094813	0.47299975	0.49720576	0.51509666	0.46150652	0.4984992	0.4558457
1.0	0.4856856	0.43204066	0.4855458	0.40624464	0.5900647	0.47901738	0.5123983	0.48868454	0.4991035	0.48990282
1.0	0.07212607	0.43286157	0.4868628	0.52726996	0.47256994	0.55676275	0.51222926	0.4624721	0.49897963	0.45752597
1.0	0.48403805	0.39003015	0.4631896	0.5268547	0.47190034	0.4799434	0.51407635	0.4622056	0.50001496	0.45683098
1.0	0.007092109	0.41711956	0.48818332	0.36280096	0.47255662	0.47894338	0.51369435	0.4591288	0.527095	0.45737016
1.0	0.48348758	0.43099654	0.48694673	0.49205843	0.4713816	0.4790306	0.61603665	0.46012712	0.61799985	0.4574336
1.0	0.4842556	0.42971826	0.48592573	0.5264524	0.4714922	0.47840327	0.5156247	0.46056584	0.49968383	0.6061949
1.0	0.48546186	0.43192032	0.5145188	0.52640414	0.47222322	0.48088485	0.5146498	0.460934	0.4991163	0.45711052
1.0	0.48361	0.43206555	0.48681194	0.52543813	0.47263002	0.47926095	0.5144269	0.5721686	0.49895364	0.45649323
1.0	0.48299623	0.4324723	0.48710507	0.29022765	0.47471955	0.5058804	0.51152766	0.45969236	0.4981793	0.4553158
1.0	0.025846645	0.43065313	0.5829794	0.5261595	0.47099894	0.4798787	0.5145574	0.4616005	0.5014975	0.44164208
1.0	0.48335785	0.46928078	0.7568358	0.5257539	0.47247753	0.4785597	0.51385874	0.459196	0.5165403	0.5418066
1.0	0.48384655	0.42969802	0.48547426	0.41794842	0.4714365	0.5420284	0.61612815	0.46238086	0.49995595	0.4555212
1.0	0.037003126	0.43154898	0.48583806	0.5260034	0.47298083	0.47926062	0.51371175	0.54497045	0.4985641	0.457611
1.0	0.07432329	0.59024596	0.58227605	0.527205	0.4724705	0.48062304	0.5135567	0.5626516	0.49873418	0.45685583
1.0	0.4843031	0.43249953	0.4869275	0.5283348	0.4731972	0.42843893	0.5143728	0.46201047	0.4987863	0.454335
1.0	0.48367652	0.43167734	0.48669598	0.582611	0.47180405	0.48054042	0.4986128	0.42775664	0.49928898	0.550813
1.0	4.8754922e-05	0.3591947	0.48735118	0.5266426	0.54483014	0.56273466	0.5139944	0.45252725	0.49999833	0.4566548
1.0	0.04127348	0.43110543	0.48746818	0.52676487	0.471805	0.47927645	0.50833625	0.46232632	0.4698122	0.45641902
1.0	0.48394737	0.43160948	0.48760352	0.5268118	0.47350842	0.50250983	0.512883	0.4598822	0.49767277	0.45593205
1.0	0.4842304	0.43069425	0.49992168	0.526137	0.47347298	0.5473076	0.5136422	0.47963977	0.4992983	0.4570707
1.0	0.4841136	0.43250734	0.48532704	0.5256292	0.47276217	0.47908714	0.51401514	0.54357046	0.5839218	0.45687455
1.0	0.48205903	0.4315487	0.5477351	0.5173709	0.49853382	0.48035067	0.45693365	0.4605583	0.4983159	0.45672193
1.0	0.4830943	0.43025732	0.6687591	0.5270094	0.5842934	0.4443297	0.51366836	0.46260598	0.4982245	0.4563692
1.0	0.4861721	0.4312126	0.5072316	0.5272931	0.504033	0.4709347	0.5154324	0.4597526	0.49237058	0.45743033
1.0	0.48338148	0.4316994	0.4849068	0.52677315	0.47035214	0.41141665	0.51268226	0.462578	0.49947613	0.45734313
1.0	0.483453	0.43110466	0.4859235	0.5267584	0.4727104	0.47851166	0.53531593	0.46226996	0.49642795	0.47915885
1.0	0.4824965	0.41844305	0.4873057	0.5254411	0.47467536	0.47879663	0.48891586	0.46157536	0.49875534	0.4563226
1.0	0.48149976	0.43240353	0.48545894	0.5257096	0.4730548	0.47770202	0.5132564	0.6529011	0.5132384	0.6291869
1.0	0.48429	0.43064314	0.4845449	0.5278184	0.47428018	0.4781111	0.51277214	0.64136416	0.49927294	0.45877033
1.0	0.48366264	0.430616	0.56547433	0.52751875	0.4889135	0.47867247	0.51286936	0.46183375	0.48313737	0.45799515
1.0	0.48328143	0.43186802	0.48491564	0.52606595	0.50568914	0.4794163	0.51436895	0.49851295	0.54393464	0.45722947
1.0	0.48531625	0.43167824	0.4874236	0.5273162	0.47140825	0.4799356	0.5142383	0.6317982	0.49852628	0.45029217
1.0	0.10809778	0.43098545	0.48666215	0.52745944	0.56887645	0.47960633	0.5138015	0.46346936	0.57901615	0.4586107
1.0	0.0017070895	0.43060136	0.4859101	0.5252525	0.47363532	0.51704085	0.51430416	0.4615777	0.45979306	0.46650857
1.0	0.4827768	0.43186548	0.48560822	0.5267376	0.41256037	0.4795619	0.51164836	0.4616023	0.4992481	0.6083563
1.0	0.48316637	0.43080264	0.53727263	0.5256247	0.47109783	0.5032635	0.38314044	0.49812973	0.5565253	0.47115493
1.0	0.48401198	0.4550342	0.4861907	0.3615047	0.60863024	0.4860481	0.51260585	0.46215108	0.49823186	0.5104739
1.0	3.4623685e-05	0.446086	0.48652774	0.52545667	0.47190395	0.47951803	0.5134249	0.4614742	0.4979388	0.45429912
1.0	0.4807753	0.43249238	0.48575974	0.52759534	0.4693503	0.4801846	0.5137249	0.46152174	0.49920252	0.45683068
1.0	0.032915886	0.38984376	0.4863958	0.52669543	0.4716077	0.47895437	0.5142305	0.46171632	0.49773473	0.4574387
1.0	0.48444572	0.43023497	0.48464054	0.5275743	0.47215447	0.4802233	0.51304	0.46188748	0.49880445	0.4566358
1.0	0.10513248	0.47455004	0.48622245	0.411587	0.4733837	0.45064074	0.51363575	0.46103573	0.4979646	0.4562449
1.0	0.48305804	0.44887105	0.486367	0.52638656	0.5564167	0.47877887	0.5128039	0.5495822	0.4975854	0.45728156
1.0	0.036389235	0.39444327	0.48717195	0.52659035	0.47286734	0.4771284	0.5145673	0.46129495	0.4989394	0.4490801
1.0	0.484644	0.43125764	0.43245244	0.5271872	0.47181433	0.47805232	0.47299334	0.46069384	0.5038322	0.4656167
1.0	0.48247597	0.43176693	0.4863305	0.52629346	0.47263256	0.6006184	0.51449895	0.46227813	0.4989172	0.4580475
1.0	0.4838227	0.6082218	0.48663238	0.34173223	0.47256026	0.47797722	0.5138227	0.46056372	0.50040925	0.47515157
1.0	0.4842302	0.43132058	0.48700982	0.5268446	0.47294402	0.48031977	0.5138416	0.46188226	0.498201	0.45790875
1.0	0.48355713	0.5894125	0.48531997	0.52672374	0.70405555	0.48635542	0.5144476	0.46545413	0.4981387	0.51762545
1.0	0.4834524	0.43227065	0.4904529	0.52577806	0.55494785	0.47960386	0.5139191	0.45943978	0.499566	0.44734728
1.0	0.48501095	0.43114167	0.4867155	0.47237232	0.47309157	0.5644845	0.66342634	0.46187577	0.4986473	0.49944392
1.0	0.48432732	0.43147543	0.48766598	0.5271736	0.47308785	0.47611699	0.51470953	0.53605	0.5658961	0.4451398
1.0	0.12591627	0.4321009	0.48563004	0.52672076	0.47232738	0.47869724	0.66352695	0.5432029	0.4992501	0.45745966
1.0	0.4827962	0.6639547	0.55714875	0.52615887	0.47271183	0.4791741	0.51426756	0.46108085	0.49887785	0.43542925
1.0	0.48515695	0.42977288	0.4861294	0.52703077	0.47225633	0.47829857	0.51544565	0.46314856	0.49896646	0.45724523
1.0	0.48409805	0.43276498	0.48769853	0.5250249	0.5045551	0.47937763	0.5140909	0.59100956	0.49867293	0.56844956
1.0	0.019385654	0.43177262	0.6243366	0.5270386	0.47133398	0.478705	0.51377344	0.46156573	0.4991161	0.45635584
1.0	0.4848531	0.43203226	0.48502094	0.5263324	0.49368078	0.47783944	0.4439633	0.581918	0.43647945	0.58262265
1.0	0.11879657	0.43105125	0.4868698	0.47023618	0.43770695	0.47924617	0.46686313	0.46411112	0.4988209	0.45729148
1.0	0.00198476	0.4305632	0.48752564	0.52804875	0.5448628	0.47912005	0.5143294	0.46170905	0.7008859	0.45658424
1.0	0.48444456	0.6231772	0.48465285	0.46821633	0.4728163	0.49835125	0.49170423	0.5022227	0.59821147	0.45765552
1.0	0.109443665	0.43033907	0.48647332	0.46660107	0.47291282	0.34057978	0.5139044	0.46074548	0.5755875	0.45727065
1.0	0.48407084	0.43246302	0.56545645	0.45139447	0.54466057	0.47888416	0.51465213	0.46220243	0.64533514	0.45646873
1.0	0.48391253	0.43053493	0.48775706	0.52694374	0.471311	0.47973555	0.51443416	0.46159813	0.45493704	0.45726398
1.0	0.48407978	0.5887581	0.6288153	0.52770585	0.4872479	0.47945902	0.51480854	0.4604826	0.6090581	0.45769444
1.0	0.4824851	0.43229383	0.7246612	0.5258022	0.4729355	0.47890505	0.51356053	0.59154785	0.50013566	0.45661542
1.0	0.48358095	0.4310184	0.48608524	0.52645123	0.47231504	0.49842432	0.51283556	0.46123832	0.49801818	0.45683834
1.0	0.4840509	0.4306084	0.48683402	0.52726674	0.47263598	0.47874367	0.5146275	0.5556931	0.50034785	0.456602
1.0	0.48637107	0.47269568	0.48578516	0.52582353	0.4013664	0.47910088	0.5143651	0.46293193	0.49866456	0.45793995
1.0	0.4837226	0.4926123	0.48711243	0.23736155	0.47200847	0.48055607	0.51285744	0.5074844	0.49780336	0.45742604
1.0	0.48370263	0.4308979	0.46781147	0.5268722	0.59954154	0.4790639	0.51323897	0.46088782	0.49973175	0.39022052
1.0	0.07741127	0.5303709	0.48677686	0.52546984	0.471419	0.47784898	0.5143425	0.46144208	0.49937505	0.4561642
1.0	0.48329225	0.43087763	0.4858394	0.52798295	0.47265154	0.47870126	0.51428354	0.46141523	0.49923763	0.4570739
1.0	0.48408455	0.5444329	0.48546243	0.5270209	0.4719272	0.47851586	0.514218	0.462124	0.47206128	0.4569338
1.0	0.48479658	0.4311736	0.57851344	0.4514332	0.47171903	0.4786844	0.51379585	0.46222943	0.49723917	0.45542806
1.0	0.48369336	0.4311384	0.48415992	0.5263762	0.47189334	0.47912732	0.51419604	0.2723002	0.49751616	0.4573955
1.0	0.08969476	0.4314011	0.48770103	0.5276385	0.49628606	0.48082325	0.51430553	0.46146756	0.49976796	0.4572188
1.0	0.48191032	0.43146864	0.48723048	0.5274151	0.608618	0.48113918	0.5143536	0.46254975	0.49852806	0.45707023
1.0	0.4844061	0.4311711	0.48662007	0.7219766	0.4731113	0.4792935	0.6684625	0.46218297	0.49949768	0.4571916
1.0	0.12567163	0.4306688	0.48637325	0.5269552	0.47229123	0.47814214	0.48139834	0.46297285	0.3784564	0.45675698
1.0	0.48420104	0.43145984	0.60200465	0.5263664	0.47382054	0.4796265	0.5135669	0.46064627	0.5042211	0.45789996
1.0	0.48351482	0.43124756	0.43563974	0.52514505	0.2709021	0.47946036	0.514747	0.46192017	0.48278758	0.45788264
1.0	0.48416194	0.43140692	0.4878364	0.52597415	0.47210112	0.47870564	0.51099926	0.46143097	0.4974751	0.45640317
1.0	0.4832378	0.58951044	0.4849046	0.3587976	0.5078315	0.47841057	0.51443315	0.46149543	0.4990875	0.45844278
1.0	0.4834783	0.49415103	0.485305	0.6918851	0.618754	0.4886432	0.5140963	0.46257216	0.40330505	0.4572199
1.0	0.48441496	0.5898348	0.48446637	0.5261226	0.47251666	0.47878465	0.5289416	0.46272182	0.499132	0.45739642
1.0	0.4847865	0.48490223	0.48645094	0.5257014	0.47237644	0.4802104	0.42764208	0.46306556	0.4979516	0.4581173
1.0	0.48386204	0.43032062	0.5506281	0.7164537	0.47221708	0.48042154	0.5151136	0.46316114	0.49945354	0.45694938
1.0	0.1732118	0.43169013	0.54337823	0.5275113	0.47128546	0.47920078	0.51457953	0.5323221	0.4990137	0.46599343
1.0	0.4842418	0.43046263	0.4862463	0.20460199	0.4736994	0.4794218	0.5156577	0.4625433	0.50047284	0.45644468
1.0	0.016942855	0.43047953	0.48769405	0.52589905	0.4405364	0.4779873	0.51276475	0.46195433	0.4994953	0.457162
1.0	0.48371446	0.42169037	0.48531598	0.52559537	0.51190066	0.5655138	0.4775182	0.46118793	0.49981022	0.59134007
1.0	0.03556073	0.43179232	0.4863726	0.50372946	0.47227946	0.49975073	0.5150933	0.60431087	0.49891233	0.45727935
1.0	0.48442155	0.43123135	0.48575574	0.526394	0.47007474	0.48930103	0.42113617	0.4629574	0.4983602	0.45722166
1.0	0.07682887	0.43142527	0.48724678	0.5271411	0.47284004	0.5962207	0.4816697	0.46157312	0.4481565	0.45689914
1.0	0.044058595	0.43142098	0.50258017	0.52584565	0.47243485	0.47952735	0.5141392	0.4630506	0.43474534	0.45738298
1.0	0.008015944	0.41700253	0.55230504	0.35661086	0.47338715	0.4767996	0.5146328	0.46205682	0.49890673	0.45788905
1.0	0.4826874	0.43200397	0.48726714	0.52750105	0.47106713	0.4472607	0.4694085	0.46129546	0.5487354	0.45692194
1.0	0.48511076	0.431579	0.48799133	0.52661127	0.5583145	0.45798385	0.5147401	0.5232554	0.49757496	0.45576435
1.0	0.48369688	0.43051335	0.53499377	0.5274873	0.49262577	0.4994548	0.514537	0.46129727	0.49843842	0.45799214
1.0	0.03368109	0.43294415	0.48634806	0.5256614	0.55037624	0.4807625	0.48861006	0.46136767	0.4978588	0.45744878
1.0	0.11817737	0.41009644	0.48709506	0.52621055	0.47214332	0.4965913	0.5138364	0.44746798	0.4988642	0.45875838
1.0	0.48334354	0.43185726	0.57091826	0.36317334	0.47237036	0.47980547	0.54008543	0.46303394	0.49960566	0.54041696
1.0	0.11519104	0.43139666	0.48185158	0.4062863	0.4959315	0.47832444	0.46949846	0.46203485	0.49920008	0.45727965
1.0	0.15675446	0.4315504	0.48727202	0.5266786	0.4692243	0.478448	0.5146066	0.4610009	0.49786127	0.45721012
1.0	0.4840528	0.43236753	0.4511653	0.034556456	0.47114307	0.4800303	0.51387674	0.46261096	0.49890563	0.4574339
1.0	0.48396546	0.42991772	0.647049	0.52546304	0.47190946	0.48065585	0.51349247	0.46045566	0.4993691	0.53545076
1.0	0.48340338	0.43251368	0.4868874	0.52555496	0.47292978	0.4803465	0.43971425	0.46263117	0.42989165	0.45750478
1.0	3.9100512e-05	0.43105218	0.48624843	0.5256311	0.47152257	0.48060894	0.5148968	0.4616726	0.49945974	0.45647126
1.0	0.016867071	0.4324757	0.48760784	0.52739716	0.47256526	0.4799625	0.54596835	0.46155322	0.49856657	0.45788896
1.0	0.48423135	0.43192014	0.48417768	0.52706385	0.4728395	0.6180979	0.5141799	0.46171552	0.49818438	0.45659474
1.0	0.12673377	0.43004403	0.48508567	0.52670646	0.47034433	0.49719486	0.52474767	0.4569322	0.49781916	0.45670104
1.0	0.48430142	0.43136892	0.48633355	0.36010596	0.47264513	0.47971657	0.5152071	0.4602918	0.49830547	0.5835302
1.0	0.48392367	0.4321911	0.48795977	0.5264425	0.4721322	0.5161887	0.5129846	0.4623974	0.6125562	0.45702544
1.0	0.48359025	0.4300842	0.4868563	0.52558506	0.47371233	0.47947803	0.5129498	0.46332118	0.49799013	0.45735955
1.0	0.4833631	0.44391435	0.48608127	0.52683103	0.43893823	0.5689525	0.513117	0.46115232	0.4989448	0.37899044
1.0	0.018559432	0.5018292	0.48465496	0.52677697	0.56256473	0.47914255	0.51478666	0.46171215	0.52483034	0.4570496
1.0	0.4838135	0.43091065	0.48653698	0.5258995	0.47384548	0.48001644	0.517671	0.46157223	0.5001111	0.45680022
1.0	0.48378772	0.48169187	0.49831793	0.6888212	0.42199665	0.6072708	0.5139149	0.46187007	0.4983982	0.5362983
1.0	0.48406368	0.43138942	0.4861356	0.41016194	0.47247562	0.45017704	0.5126368	0.46239176	0.49727926	0.45762512
1.0	0.05043964	0.43223253	0.4794457	0.20974237	0.47338971	0.37060976	0.5141703	0.46274	0.47154298	0.4560139
1.0	0.07966981	0.43056685	0.547597	0.526739	0.47220433	0.53520036	0.5151135	0.46145937	0.4991792	0.39544004
1.0	0.15383244	0.49372965	0.4864827	0.5272404	0.544885	0.48027197	0.65295774	0.46196175	0.49735108	0.4562328
0.0	0.0053139795	0.37899745	0.50931096	0.45920208	0.41168067	0.47582892	0.39251548	0.47275093	0.4210218	0.47135505
0.0	0.0053132107	0.37873372	0.50882274	0.45690253	0.4112665	0.4779959	0.39179105	0.47430277	0.4205096	0.46942523
0.0	0.0066154306	0.38285974	0.36905336	0.53335315	0.51044697	0.51248306	0.48940971	0.57476735	0.58234245	0.50021636
0.0	0.0065935934	0.38304138	0.36748415	0.53194195	0.50999236	0.51377714	0.48853448	0.5723096	0.5802541	0.5004627
0.0	0.0069170385	0.41207302	0.4131324	0.5229135	0.6042163	0.5086154	0.51733196	0.62233835	0.53323287	0.3931474
0.0	0.0069430685	0.41289374	0.41294307	0.52256006	0.6033222	0.50919557	0.51912147	0.6226205	0.5346315	0.39242738
0.0	0.03290518	0.40228766	0.5081365	0.40155655	0.43030146	0.49628446	0.58404124	0.4252547	0.46841472	0.5147923
0.0	0.007446561	0.44932422	0.4626775	0.4276802	0.52363634	0.52819085	0.5482954	0.4785763	0.5264942	0.5882466
0.0	0.007373859	0.44960403	0.46219942	0.42908296	0.5252355	0.52795976	0.54805773	0.4785892	0.5275872	0.5868331
0.0	0.0074102324	0.449161	0.46303117	0.4289933	0.5251101	0.5299248	0.54873115	0.47848752	0.5271971	0.58879197
0.0	0.0012747974	0.57022417	0.6232667	0.371816	0.5114113	0.4159046	0.4714091	0.57046616	0.47696117	0.39298066
0.0	0.019683106	0.5419717	0.40392298	0.45366716	0.47480673	0.5040546	0.47715786	0.4369307	0.40862468	0.49531984
0.0	0.01626293	0.5363344	0.43859607	0.43114558	0.45469627	0.4405826	0.4585729	0.48308074	0.4884463	0.4654685
0.0	0.0072855386	0.63713473	0.6448355	0.66540617	0.5569609	0.5687017	0.57809234	0.6569579	0.67098033	0.64960086
0.0	0.015488523	0.51789135	0.58761793	0.50460386	0.49980292	0.44097733	0.46126136	0.5013244	0.48861802	0.5100631
0.0	0.016253984	0.45111045	0.5316707	0.40798548	0.49942213	0.46995398	0.49237832	0.44871348	0.5177683	0.42391533
0.0	0.007044367	0.5957586	0.5549832	0.5813253	0.5691068	0.55607635	0.6309331	0.5732351	0.5976924	0.6003121
0.0	0.04991742	0.46145767	0.52775174	0.45414773	0.45984918	0.49495095	0.54593563	0.42557052	0.5317239	0.45073783
0.0	0.005964709	0.46288317	0.5955689	0.44133872	0.453914	0.5163604	0.53698754	0.38379478	0.4951592	0.4991079
0.0	0.006002873	0.4629671	0.5965054	0.4407163	0.45431983	0.51534325	0.5357512	0.3810862	0.49401587	0.49930272
0.0	0.053123374	0.42744318	0.5096594	0.43439457	0.49642286	0.4277526	0.45001146	0.51471215	0.43336326	0.45801345
0.0	0.006492571	0.37998354	0.5074195	0.36855394	0.49801615	0.4382175	0.3849703	0.55786276	0.3976352	0.45137715
0.0	0.0065026954	0.38046908	0.50546575	0.3689178	0.4972538	0.43768108	0.38571775	0.55652165	0.39730746	0.4487011
0.0	0.017071543	0.4616872	0.47989225	0.43097806	0.43248764	0.43252265	0.47317323	0.5092303	0.4379924	0.47080112
0.0	0.007598609	0.6058972	0.607593	0.61609876	0.59824824	0.5603569	0.6076144	0.55817634	0.57296234	0.64422053
0.0	0.001223834	0.451356	0.3989545	0.45750907	0.5066832	0.44841054	0.44130036	0.50528413	0.43716112	0.5494343
0.0	0.016992198	0.45304042	0.48519865	0.47275615	0.5311343	0.50142354	0.47749797	0.4612715	0.47275403	0.5384261
0.0	3.3899574e-05	0.666108	0.4180425	0.14962274	0.45040378	0.80728686	0.71463406	0.54853976	0.6985854	0.77207273
0.0	3.4290853e-05	0.4467837	0.6486626	0.4101262	0.5856549	0.43128905	0.46812665	0.7690419	0.7461069	0.5477299
0.0	3.922877e-05	0.5149719	0.5786834	0.31866845	0.52617216	0.41752705	0.37975058	0.5584359	0.535691	0.69902796
0.0	4.3911063e-05	0.29527608	0.55093044	0.35161346	0.6050153	0.6650567	0.45846918	0.48324725	0.39202172	0.53512603
0.0	6.8023735e-05	0.5342327	0.21915236	0.44723156	0.6324418	0.46664715	0.53983694	0.46604446	0.45567706	0.57562315
0.0	5.6839686e-05	0.4178491	0.44550908	0.23707418	0.61944014	0.7801798	0.5635079	0.518153	0.46571088	0.32347322
0.0	4.3724278e-05	0.8805283	0.579862	0.26281285	0.4130551	0.49025464	0.67268294	0.42489916	0.6077876	0.5098954
0.0	0.0067587816	0.3852099	0.567498	0.42772716	0.50402564	0.469516	0.5755081	0.42592093	0.6910232	0.5023705
0.0	0.006796817	0.38332817	0.567369	0.42952916	0.5040427	0.47004566	0.5742115	0.42667052	0.6901474	0.50221366
0.0	0.05941362	0.39712808	0.5175745	0.43375668	0.53613836	0.48368728	0.52779526	0.4749192	0.4945736	0.48881027
0.0	0.0082455985	0.37174	0.53849334	0.36488402	0.58290255	0.48784932	0.5367597	0.48362347	0.49024296	0.5110313
0.0	0.0082588205	0.37141395	0.53728706	0.36533463	0.58245945	0.4870846	0.5358127	0.48306972	0.4908942	0.5108009
0.0	0.053962447	0.42007327	0.49573907	0.40573734	0.48397958	0.418507	0.5645704	0.49928528	0.56690776	0.51320696
0.0	0.17422472	0.42370602	0.4743839	0.42669782	0.49477994	0.39933917	0.5543009	0.4984187	0.52536553	0.49117252
0.0	0.048642557	0.39407003	0.48935446	0.4548076	0.5325106	0.35836792	0.4691589	0.47583136	0.53095126	0.43649036
0.0	3.533141e-05	0.3061496	0.4918876	0.28678083	0.6725711	0.13801256	0.3581915	0.50870687	0.6081745	0.3840359
0.0	0.48250967	0.4311324	0.48569077	0.52493656	0.47194782	0.47876498	0.5135915	0.46193448	0.4981394	0.45648026
0.0	0.006278152	0.39978614	0.4073357	0.33675832	0.56236935	0.45287064	0.38051793	0.49946925	0.38948333	0.4507329
0.0	4.126175e-05	0.44339633	0.35188368	0.21763068	0.5727854	0.39335915	0.35476708	0.5833724	0.3324957	0.52120984
0.0	0.05073577	0.43501028	0.44823074	0.42885175	0.5020842	0.45441902	0.46809682	0.49736986	0.44997564	0.47597423
0.0	0.0015746842	0.37199244	0.40006134	0.32547846	0.52205765	0.45528272	0.49049917	0.53681463	0.45261535	0.44062582
0.0	0.0010862346	0.47075117	0.5160626	0.4622652	0.43846238	0.5017055	0.6143663	0.6429682	0.62232953	0.4927916
0.0	0.017578168	0.4422968	0.48199177	0.4791103	0.50241214	0.4591272	0.55826366	0.52724224	0.45494062	0.50312126
0.0	0.01827745	0.4151604	0.483119	0.40707654	0.4988782	0.47186837	0.45368698	0.5067475	0.56105214	0.4810425
0.0	0.01642975	0.40799326	0.5705812	0.3858075	0.5599351	0.4725094	0.4702004	0.42182747	0.5761761	0.49176475
0.0	0.01963357	0.4925556	0.35854727	0.48696053	0.46221423	0.52185667	0.56989914	0.4075796	0.5028123	0.48035026
0.0	0.019561784	0.46166083	0.4490185	0.44402063	0.47210118	0.5961534	0.5474102	0.50172484	0.5879927	0.3950138
0.0	0.0190495	0.6084701	0.48675472	0.41134202	0.40967506	0.53360194	0.5559771	0.4745019	0.5461989	0.4626608
0.0	0.016515609	0.6069738	0.5101126	0.44399074	0.53900594	0.5458239	0.4741704	0.6096863	0.48810098	0.56281394
0.0	0.0047139465	0.5838849	0.43027496	0.42636055	0.5319008	0.5282447	0.54560864	0.46438006	0.4690238	0.52570885
0.0	0.01515932	0.4037638	0.43368176	0.3355572	0.4669296	0.5099855	0.5027112	0.48548263	0.4911072	0.4822425
0.0	0.018518811	0.48835927	0.48730564	0.28949723	0.534595	0.5880803	0.5093858	0.47719473	0.535006	0.47984257
0.0	0.01795568	0.4264644	0.37850875	0.4293723	0.4633691	0.4525854	0.47758257	0.4695135	0.4319602	0.60167766
0.0	0.007803784	0.5717602	0.49488503	0.665321	0.5766347	0.5598104	0.6347833	0.6642027	0.54151195	0.6073579
0.0	0.016464522	0.4452691	0.42689222	0.47069216	0.44130403	0.4512467	0.57784843	0.5436345	0.5550126	0.45213154
0.0	0.03348856	0.4487992	0.40183538	0.39928275	0.4726138	0.48364422	0.53669524	0.39708674	0.5284057	0.5198521
0.0	4.7684287e-05	0.632493	0.46805766	0.43834284	0.5115863	0.6096551	0.68481934	0.48483592	0.57282764	0.5532367
0.0	4.8208953e-05	0.6758703	0.5554835	0.41618854	0.5777342	0.5852541	0.7611686	0.73503083	0.27206483	0.6083563
0.0	4.8208953e-05	0.6758703	0.5554835	0.41618854	0.5777342	0.5852541	0.7611686	0.73503083	0.27206483	0.6083563
0.0	4.333854e-05	0.48952356	0.53248656	0.524947	0.6835673	0.6297791	0.66296697	0.44274864	0.5579111	0.35666108
0.0	0.019049246	0.46174312	0.4868311	0.40288627	0.4821778	0.5332251	0.5101674	0.48068902	0.5180536	0.45599595
0.0	4.3709184e-05	0.4864656	0.57154524	0.3306369	0.52122223	0.46959814	0.44712725	0.52163297	0.4223262	0.55288893
0.0	0.48293957	0.43024027	0.48538062	0.52561283	0.471688	0.47866184	0.5125105	0.46086007	0.4987952	0.4570795
0.0	0.48347753	0.430183	0.48600203	0.52528846	0.47233993	0.47843176	0.5129153	0.46119106	0.4986664	0.45630237
0.0	0.048937712	0.4043338	0.46389204	0.4310451	0.47501117	0.47009698	0.39640212	0.45656106	0.50739604	0.4293828
0.0	3.6126527e-05	0.33885616	0.40376884	0.22301084	0.47849092	0.4470874	0.16485013	0.44121644	0.52730405	0.36036426
0.0	0.034729805	0.44076195	0.51760703	0.4352582	0.44092032	0.49704403	0.51960164	0.5020233	0.4724025	0.40541598
0.0	0.004418303	0.3733809	0.35226277	0.46753603	0.47874063	0.55639094	0.38135052	0.5786333	0.44268677	0.52453154
0.0	0.15493725	0.4140083	0.4746362	0.493864	0.48878747	0.5011222	0.48949358	0.4671149	0.49079102	0.45665827
0.0	0.0565915	0.39132825	0.46464244	0.46023926	0.5099965	0.5022454	0.46743605	0.49718767	0.48027962	0.47053576
0.0	6.058753e-05	0.357922	0.39390087	0.43044847	0.41052473	0.49404603	0.4628275	0.59064525	0.3687096	0.37751314
0.0	7.195071e-05	0.32589528	0.3877679	0.3940616	0.43649864	0.44418463	0.444079	0.6776656	0.34993914	0.4237767
0.0	0.48268202	0.42987895	0.48573497	0.52478653	0.4711919	0.47826532	0.51235783	0.46030715	0.4983615	0.45731533
0.0	0.0065006623	0.5050153	0.46216413	0.3764638	0.4794846	0.5030267	0.51900005	0.45043376	0.65869445	0.53131926
0.0	5.0339248e-05	0.60871315	0.45906237	0.20028877	0.49745065	0.6050794	0.34332958	0.5296563	0.66456234	0.5616751
0.0	0.053543046	0.48245454	0.47995892	0.42152238	0.48042122	0.5157076	0.46451738	0.48181576	0.548272	0.4876063
0.0	0.0060903043	0.4041066	0.5943179	0.54053825	0.6024031	0.50757706	0.5072251	0.527304	0.46005237	0.51115686
0.0	0.074865036	0.43900806	0.50986874	0.45856386	0.4499596	0.4937795	0.5178966	0.4929219	0.47855818	0.4181851
0.0	0.017906575	0.4660253	0.4153523	0.4356065	0.51369226	0.5411	0.50257623	0.419738	0.46363238	0.3658575
0.0	0.0054548522	0.5166697	0.48552582	0.4573614	0.44347194	0.6105603	0.4557244	0.4911952	0.48866048	0.4275388
0.0	0.005474667	0.3825428	0.43813363	0.35518512	0.5138747	0.44918466	0.37338713	0.43562	0.46032482	0.41751018
0.0	0.0011835311	0.45098764	0.4476109	0.45514083	0.47105947	0.57373536	0.38831696	0.703516	0.51998204	0.43222067
0.0	0.019070184	0.39863405	0.49199423	0.51857346	0.4802752	0.45813438	0.43973637	0.50914043	0.46328086	0.4563537
0.0	0.007857372	0.61333454	0.55250555	0.67340875	0.5746182	0.49880174	0.6782719	0.6156442	0.6252033	0.629469
0.0	0.016356355	0.4765191	0.46380237	0.44702804	0.46353593	0.50124174	0.54492897	0.6092612	0.51125705	0.52231413
0.0	0.016915087	0.41789043	0.45459855	0.41125572	0.47133029	0.5365411	0.4546805	0.45111635	0.59141624	0.46217766
0.0	0.016895982	0.4167777	0.45460236	0.41226733	0.47160712	0.5359511	0.4534495	0.4510341	0.5902953	0.46279043
0.0	0.1221153	0.40071216	0.4836406	0.46386686	0.5024504	0.5010689	0.49511173	0.51472855	0.55420613	0.45998004
0.0	2.3509256e-06	0.48450807	0.5274847	0.29419857	0.54933894	0.560048	0.55109215	0.58088017	0.6735425	0.44835177
0.0	3.0154667e-06	0.39012107	0.58187985	0.30116022	0.5270688	0.52583826	0.5247754	0.7073342	0.6931004	0.41530246
0.0	4.173406e-05	0.47836092	0.64699924	0.47893128	0.40199828	0.45401174	0.51684123	0.70466757	0.5841124	0.5581089
0.0	0.001335362	0.4617211	0.6361026	0.5155006	0.5737477	0.5800636	0.6001409	0.453615	0.5756476	0.5062282
0.0	0.0014461846	0.37903705	0.54074603	0.5005275	0.46156085	0.6228336	0.6417583	0.5985925	0.54218817	0.47022727
0.0	0.48241705	0.43116677	0.48573324	0.52555853	0.47196385	0.4786541	0.5145032	0.4624746	0.49793002	0.45620385
0.0	0.48229545	0.43102753	0.48590267	0.5256593	0.47209942	0.47882384	0.5141386	0.46184388	0.4978316	0.4562058
0.0	0.0061163576	0.38635358	0.38781255	0.31069613	0.51568276	0.4018883	0.4987174	0.59965223	0.4821818	0.46865773
0.0	0.0009749723	0.48140052	0.409508	0.4803641	0.5516879	0.50907886	0.31868395	0.67893636	0.53248423	0.5651886
0.0	0.0013664906	0.4507603	0.36684346	0.44442213	0.4632712	0.5024085	0.47217822	0.34820396	0.43823117	0.46988538
0.0	0.016184002	0.38763025	0.41760555	0.403587	0.47694284	0.4568054	0.4915831	0.5492927	0.43756768	0.45752952
0.0	0.01702178	0.44525048	0.37071404	0.47453347	0.5230471	0.47880045	0.5429654	0.49195868	0.36964276	0.50256175
0.0	5.2792293e-05	0.34927422	0.36444193	0.34570602	0.5675211	0.38033858	0.48783416	0.68660975	0.33624068	0.44688514
0.0	0.007231418	0.54643166	0.6528066	0.6406992	0.54979354	0.58073467	0.61619437	0.64393574	0.57731986	0.594188
0.0	0.008511983	0.6261731	0.57503915	0.6177344	0.62830305	0.5474317	0.5834744	0.58917856	0.6050287	0.6595176
0.0	0.015246151	0.42660096	0.4704636	0.5422388	0.49474388	0.52237415	0.44552252	0.50098985	0.52742076	0.5145681
0.0	0.019247536	0.43185744	0.4906907	0.45523074	0.5435751	0.44185108	0.43308657	0.37172684	0.50741744	0.4904839
0.0	0.48295513	0.4305043	0.48494452	0.52544636	0.47124073	0.47891006	0.51315504	0.46103534	0.49834332	0.45741004
0.0	0.48316398	0.43073583	0.4849929	0.52520967	0.471278	0.47911325	0.51384485	0.46117768	0.4984534	0.45653284
0.0	0.0059492136	0.38800016	0.49047044	0.390888	0.36145014	0.63849854	0.45548415	0.4801179	0.37882555	0.51823825
0.0	5.8759855e-05	0.554542	0.2940783	0.39015904	0.3669334	0.58683765	0.48238036	0.43382677	0.30763862	0.53279287
0.0	0.055827387	0.46657822	0.42959487	0.48785964	0.44243908	0.5102994	0.5057419	0.45443317	0.44190958	0.4792868
0.0	0.48314583	0.43009213	0.48537707	0.5248829	0.47113407	0.47904322	0.51333916	0.46041903	0.49946865	0.45608604
0.0	0.006071655	0.41264656	0.47005415	0.453549	0.42606717	0.56510603	0.45780423	0.5118057	0.36592147	0.46596688
0.0	0.05538949	0.3917169	0.45804057	0.50780284	0.41947547	0.51689076	0.4653968	0.529973	0.50350577	0.46874583
0.0	5.706992e-05	0.29886472	0.38409328	0.458248	0.2945891	0.60903484	0.34612453	0.68859965	0.51370996	0.49584544
0.0	0.48347497	0.42980346	0.4859501	0.52479523	0.47174865	0.47860995	0.5130542	0.4606077	0.49922973	0.456186
0.0	0.055546913	0.43385872	0.4705777	0.47672558	0.5058217	0.49700326	0.53113943	0.47299057	0.46938655	0.4792005
0.0	0.4828909	0.43011042	0.4857834	0.52454984	0.47122923	0.47846854	0.51304775	0.46044946	0.4984716	0.45643812
0.0	0.007300162	0.45469528	0.3857335	0.34344178	0.45491928	0.50389254	0.4954168	0.43471983	0.44849715	0.3754495
0.0	6.6033e-05	0.4792385	0.2769499	0.37148407	0.37128034	0.4545667	0.46495456	0.48587543	0.48508704	0.37660375
0.0	0.057611205	0.44516876	0.4237251	0.48220682	0.4437552	0.47224772	0.500749	0.46932647	0.49532568	0.43427542
0.0	0.059037305	0.42422903	0.43446892	0.44727603	0.42451584	0.5049524	0.51632416	0.52008843	0.4793114	0.46110007
0.0	7.231514e-05	0.40579307	0.30871463	0.26550764	0.30983895	0.5685732	0.51942056	0.6581015	0.4294652	0.46899188
0.0	0.110036746	0.48558494	0.47773564	0.5084872	0.44053358	0.4837221	0.48181987	0.47950298	0.56115097	0.46800548
0.0	0.005743996	0.4966785	0.4021187	0.47428364	0.491546	0.48143244	0.40043095	0.4548744	0.5915975	0.60245633
0.0	0.0011336338	0.51857144	0.652006	0.36697692	0.54174674	0.64320284	0.5607095	0.41321245	0.52494305	0.485244
0.0	0.018500155	0.46528342	0.5036926	0.43624476	0.5373835	0.411053	0.54465544	0.39292488	0.54521203	0.50125504
0.0	0.0029092305	0.67254966	0.5720695	0.5220016	0.58089423	0.61597043	0.57940537	0.61922586	0.59150374	0.5724044
0.0	0.015971333	0.4674015	0.50916713	0.49837422	0.535399	0.62607914	0.60731936	0.46522593	0.49766776	0.4443225
0.0	0.07284966	0.44065332	0.5346327	0.45068833	0.5014724	0.45920566	0.49349236	0.5414109	0.40364337	0.4859848
0.0	0.00010292354	0.3808953	0.5497206	0.4080276	0.41364548	0.6295157	0.45190448	0.53722155	0.53312266	0.4136126
0.0	0.00027288758	0.52852935	0.5239111	0.4122152	0.54242676	0.5041726	0.49654946	0.506832	0.6070075	0.43051
0.0	0.017964493	0.36049485	0.5732129	0.4388316	0.4359323	0.51278126	0.5188627	0.5337983	0.4533484	0.45717984
0.0	0.020257188	0.50378025	0.44797784	0.4404969	0.48974437	0.46059114	0.4948919	0.4437563	0.59919775	0.50850004
0.0	0.0039132694	0.42713046	0.5102726	0.47825512	0.462656	0.49322054	0.40479624	0.5061149	0.4971688	0.4619193
0.0	0.006431612	0.4279068	0.55636287	0.5172077	0.47561568	0.5313268	0.5293908	0.5253369	0.52387697	0.4624252
0.0	0.008718569	0.3977689	0.5392641	0.30168986	0.4517148	0.4865572	0.48466966	0.50550646	0.54033303	0.440304
0.0	0.009103519	0.6025388	0.61953086	0.30103394	0.4326651	0.4652632	0.46044642	0.5144235	0.5057003	0.4206853
0.0	1.9984764e-05	0.78991616	0.7461385	0.092403576	0.51345557	0.54333794	0.5081727	0.48156506	0.52970725	0.35825193
0.0	0.0019370174	0.6735085	0.6655708	0.19160594	0.49326965	0.47108993	0.3847441	0.49064153	0.50729537	0.43028864
0.0	0.0013908605	0.648126	0.57035166	0.22181238	0.49541116	0.4754902	0.40989	0.477861	0.44682315	0.40396366
0.0	0.0060209273	0.59699804	0.5471241	0.2651745	0.45261565	0.51698667	0.49047107	0.45473602	0.5046321	0.41717398
0.0	0.069300964	0.5359548	0.51969695	0.40731665	0.4601614	0.5082604	0.5007842	0.46974182	0.5041878	0.4206209
0.0	7.766559e-08	0.87315375	0.6544149	0.028382754	0.56794	0.4454083	0.46346986	0.6494084	0.40336937	0.34337154
0.0	5.0467357e-08	0.8552523	0.5158043	0.049195517	0.55984724	0.36665833	0.57960314	0.49118042	0.49906096	0.36152628
0.0	0.00034261274	0.6761126	0.516403	0.23103133	0.5381966	0.42546117	0.55274504	0.4368893	0.5043661	0.38485226
0.0	0.024360595	0.5632772	0.59519213	0.34923014	0.41372955	0.48247057	0.5978766	0.43215227	0.6108636	0.44083196
0.0	0.02437966	0.56286335	0.5950228	0.348343	0.4139788	0.4815937	0.5983888	0.4322598	0.61145926	0.4405832
0.0	0.024261706	0.562559	0.59402245	0.34853294	0.41393137	0.48321217	0.59849226	0.43163577	0.61218655	0.43995455
0.0	0.024358993	0.5626982	0.5950205	0.34838837	0.41384858	0.48269892	0.5993786	0.43163186	0.6126271	0.4410302
0.0	0.012063073	0.56740725	0.53217036	0.32149106	0.49670228	0.4925884	0.46095315	0.43524188	0.48446038	0.4727649
0.0	0.012055875	0.56736153	0.53324175	0.3200667	0.49721602	0.49206325	0.46078527	0.43460786	0.48557764	0.472998
0.0	0.011995693	0.5674021	0.531351	0.3205507	0.49634078	0.49234873	0.46100816	0.4346564	0.48537248	0.4725388
0.0	0.012046513	0.56651336	0.5320566	0.3204915	0.49657184	0.49309912	0.46209407	0.4340671	0.48640382	0.4730743
0.0	0.019777605	0.5779089	0.5301452	0.32264283	0.49830085	0.59374845	0.5240596	0.47412503	0.4664606	0.43935484
0.0	0.019785631	0.5775258	0.5314911	0.32209316	0.49834538	0.59338593	0.5241649	0.4736665	0.4662375	0.43954265
0.0	0.019754777	0.5772298	0.53096586	0.32313275	0.49849054	0.59361535	0.5248018	0.473549	0.46687883	0.43897286
0.0	0.019768827	0.5774542	0.5304278	0.32314974	0.49882308	0.5932583	0.52601457	0.47309345	0.46806133	0.4394251
0.0	0.021513982	0.6046464	0.55188596	0.31878778	0.5055296	0.49785006	0.54231083	0.42781436	0.49160224	0.4446181
0.0	4.3921133e-07	0.863352	0.5589418	0.029788485	0.55313927	0.56154704	0.53742665	0.38769287	0.5293174	0.3259691
0.0	0.0006585556	0.6868071	0.56344074	0.14173037	0.50074244	0.50534755	0.5263691	0.393681	0.5151113	0.43161368
0.0	0.48240998	0.43103844	0.4857548	0.52668345	0.4723092	0.479439	0.51317745	0.46191522	0.49934533	0.45714694
0.0	0.00015734711	0.69939476	0.5675223	0.16135748	0.6207524	0.49884576	0.5211739	0.51065546	0.49375772	0.39761415
0.0	1.0754721e-07	0.8764707	0.77151805	0.032268647	0.6508463	0.51950073	0.52670115	0.4304509	0.46655133	0.34215465
0.0	0.4824849	0.43071762	0.48572317	0.52650684	0.4719939	0.47910082	0.51381963	0.46029663	0.49886546	0.4570041
0.0	0.00023150843	0.692476	0.37926748	0.1696473	0.6261184	0.45757464	0.5223236	0.46985617	0.49991786	0.4649491
0.0	3.8706844e-08	0.8705915	0.36909518	0.030962199	0.64928836	0.47419712	0.52392304	0.39394617	0.55507445	0.4462882
0.0	4.444547e-08	0.8701404	0.5994513	0.033820778	0.5847224	0.5146944	0.55575943	0.22899982	0.5645645	0.3369092
0.0	0.007528695	0.58589387	0.52045804	0.2934367	0.5055815	0.4894372	0.5267506	0.38851717	0.5181303	0.42216596
0.0	0.48236933	0.4309365	0.4856405	0.5256495	0.47219157	0.47877997	0.513873	0.4616284	0.4978537	0.45646405
0.0	0.00016523473	0.54705554	0.53658533	0.16723412	0.43766895	0.3858332	0.2304055	0.42965952	0.48557976	0.4357096
0.0	9.368991e-08	0.82801956	0.544937	0.03353302	0.49820593	0.43572348	0.08111452	0.402931	0.4728046	0.41405743
0.0	0.0010575721	0.5368465	0.49118853	0.26206005	0.40434533	0.42507806	0.5385717	0.38900977	0.6283021	0.3714673
0.0	0.030045968	0.54584265	0.48745084	0.356528	0.46041483	0.49032754	0.5178499	0.40480122	0.543311	0.41101107
0.0	0.046109997	0.5461259	0.5284291	0.36342588	0.4414527	0.4917643	0.5187788	0.46145543	0.47378212	0.4091847
0.0	0.48366186	0.43026948	0.48636058	0.52553177	0.4715347	0.4788193	0.51300555	0.46118867	0.4988614	0.45476294
0.0	0.046160575	0.5472599	0.5284253	0.36246017	0.44117883	0.4923574	0.5200184	0.461538	0.4749383	0.40858895
0.0	0.00024269728	0.6739502	0.5106549	0.30784923	0.50964767	0.5646711	0.47745264	0.5898783	0.47740972	0.29471365
0.0	0.0062721344	0.51374084	0.43691963	0.31090745	0.580407	0.61339426	0.49722815	0.5084836	0.5562896	0.37175417
0.0	0.0005772661	0.6944659	0.5720964	0.13606338	0.4974047	0.5074208	0.5075737	0.6621673	0.37237117	0.45155853
0.0	0.48351595	0.4304583	0.4862987	0.52631855	0.47345188	0.47934794	0.51411515	0.46216244	0.49843618	0.45729917
0.0	0.483105	0.4304554	0.4868745	0.5263561	0.47286195	0.4804603	0.5137909	0.46162796	0.4976597	0.4569796
0.0	0.48332757	0.43038857	0.48626298	0.52627325	0.4730128	0.4797533	0.51373476	0.4621852	0.49803945	0.45734948
0.0	0.48304346	0.43046442	0.48689342	0.52675146	0.47305316	0.48091465	0.513706	0.46149278	0.49778044	0.45719588
0.0	0.094438545	0.5096922	0.4940554	0.4089923	0.5144336	0.48523977	0.515461	0.44107473	0.51393473	0.4795572
0.0	0.012271305	0.5850579	0.53991514	0.30415502	0.5310124	0.5444081	0.53776574	0.42299736	0.5654515	0.4824303
0.0	2.4986545e-07	0.8687721	0.6629819	0.04018647	0.6679167	0.6963661	0.59359133	0.32888618	0.7165439	0.54374605
0.0	0.023001403	0.5745794	0.57055986	0.32228735	0.49903497	0.49069956	0.52125925	0.45220515	0.5026162	0.45131242
0.0	0.0017237492	0.6269336	0.53100556	0.28374636	0.5323262	0.45908216	0.5075099	0.46297178	0.5097731	0.4532119
0.0	0.0010602716	0.5683901	0.47469658	0.44106588	0.4141164	0.39320597	0.4689941	0.31876415	0.5385924	0.3490742
0.0	0.0008693326	0.5290909	0.4214701	0.21879905	0.3786321	0.5631359	0.45079198	0.46445107	0.52212954	0.4901667
0.0	0.0020208315	0.546821	0.54192257	0.22871272	0.5259225	0.49329537	0.5181535	0.5366793	0.5583755	0.42647287
0.0	0.48477384	0.42959434	0.485345	0.5239276	0.4729694	0.4793366	0.5144794	0.4608558	0.496725	0.4555555
0.0	0.48297447	0.43184972	0.48636577	0.52577555	0.47000912	0.4770293	0.51363736	0.45949528	0.4996399	0.4536679
0.0	0.48249623	0.43081295	0.486076	0.5278538	0.47370186	0.4778492	0.5141026	0.4630636	0.50091296	0.45713827
0.0	0.0068745385	0.39721406	0.4254841	0.4383199	0.5116825	0.48052207	0.42087662	0.5164253	0.4502476	0.5287096
0.0	0.005950753	0.7021828	0.38245502	0.42242548	0.5426251	0.5887852	0.59847355	0.3417186	0.3809268	0.3814524
0.0	4.0893836e-05	0.8803096	0.39601168	0.16062789	0.40964505	0.67158574	0.49568957	0.39400116	0.32057318	0.30729926
0.0	0.4842835	0.43033835	0.48698044	0.52669936	0.47321498	0.4782228	0.51356465	0.46159822	0.4977763	0.45686725
0.0	5.0782357e-05	0.3616136	0.3692901	0.41462657	0.5500564	0.34937435	0.43732002	0.72202224	0.45312342	0.5185294
0.0	3.2707787e-05	0.6545048	0.4617331	0.3301001	0.64878154	0.41526586	0.5582612	0.6838156	0.4951859	0.6416391
0.0	0.005144153	0.5011793	0.4027028	0.43244606	0.5429932	0.41288167	0.41920415	0.59442496	0.4769204	0.54517984
0.0	2.1770791e-05	0.41996986	0.2696969	0.30425376	0.5672224	0.34993517	0.49016407	0.65158516	0.73282474	0.35525241
0.0	0.0044292044	0.44597805	0.40381745	0.37095636	0.5163796	0.32703057	0.5537669	0.6129221	0.63869077	0.38292795
0.0	0.4833006	0.4302422	0.4866816	0.52657944	0.4732094	0.4794798	0.5142385	0.46175712	0.49807146	0.45707572
0.0	0.48359537	0.4304942	0.48616838	0.5262013	0.47284144	0.4796515	0.5139235	0.46163258	0.49856585	0.4568072
0.0	0.0076283943	0.4906576	0.41648197	0.4439817	0.61101145	0.6030713	0.53056484	0.51169217	0.56854707	0.50538456
0.0	6.507234e-05	0.46599355	0.39797613	0.34261805	0.54480815	0.6131593	0.4780642	0.5087819	0.5061718	0.50029504
0.0	4.805441e-05	0.34418416	0.47209176	0.37123063	0.48786232	0.49143207	0.53309286	0.59581286	0.69759953	0.4314638
0.0	4.805441e-05	0.34418416	0.47209176	0.37123063	0.48786232	0.49143207	0.53309286	0.59581286	0.69759953	0.4314638
0.0	0.006203364	0.33296016	0.4694267	0.44115883	0.4916112	0.43777004	0.57515746	0.4857829	0.6058216	0.46993393
0.0	0.006203364	0.33296016	0.4694267	0.44115883	0.4916112	0.43777004	0.57515746	0.4857829	0.6058216	0.46993393
0.0	0.025339795	0.5224737	0.5000831	0.3946379	0.47072756	0.5038358	0.46016085	0.51462734	0.4528922	0.509333
0.0	3.2625296e-05	0.37887803	0.47794163	0.5274888	0.4615838	0.60002995	0.25654286	0.48531142	0.4577856	0.7259371
0.0	3.2625296e-05	0.37887803	0.47794163	0.5274888	0.4615838	0.60002995	0.25654286	0.48531142	0.4577856	0.7259371
0.0	0.0053529376	0.47695217	0.44297487	0.5461749	0.4412608	0.53450847	0.33653033	0.4380367	0.4701133	0.63726765
0.0	0.0053529376	0.47695217	0.44297487	0.5461749	0.4412608	0.53450847	0.33653033	0.4380367	0.4701133	0.63726765
0.0	0.48311216	0.4301725	0.48664582	0.5265341	0.4727704	0.47988513	0.51385814	0.46177992	0.49767473	0.45712602
0.0	0.48353383	0.4305032	0.4861873	0.5265967	0.47303265	0.4801059	0.5138386	0.46149737	0.49868655	0.45702347
0.0	0.114576384	0.656443	0.48655018	0.4982312	0.50231844	0.5180819	0.46094722	0.46710554	0.46942395	0.48331675
0.0	0.48628336	0.43022093	0.48714998	0.52646494	0.4713817	0.47722512	0.51394737	0.46176648	0.4996209	0.45741785
0.0	0.008735175	0.7173452	0.6698284	0.8153097	0.60368884	0.72703	0.7000505	0.6641692	0.6213502	0.70343894
0.0	0.0100957705	0.6645556	0.5830848	0.6987587	0.58184457	0.736898	0.68468106	0.7409443	0.64519095	0.6769311
0.0	0.0073913587	0.71899134	0.52650857	0.76210326	0.5627049	0.6346984	0.6873869	0.6677113	0.69589955	0.68353474
0.0	0.010018214	0.6718281	0.6934102	0.7212015	0.61557996	0.72962147	0.67382836	0.71015567	0.63082933	0.6690017
0.0	0.007513375	0.64746207	0.6471127	0.72595465	0.5815927	0.6426563	0.6878034	0.684424	0.70133436	0.6560215
0.0	0.00836601	0.6835892	0.6788492	0.8596321	0.65376747	0.6496033	0.69972545	0.75481015	0.7423285	0.69033915
0.0	0.009424107	0.73268944	0.66182685	0.7256452	0.59195954	0.5948733	0.691346	0.7091859	0.56988335	0.6640634
0.0	0.008421904	0.7284398	0.63400275	0.73577183	0.62975854	0.6645401	0.6843789	0.7197144	0.6233631	0.65876156
0.0	0.0068082702	0.36975247	0.4926654	0.47267476	0.5549752	0.53168476	0.38824782	0.53288203	0.6395616	0.31942716
0.0	0.07814344	0.46341434	0.4621913	0.43149874	0.55858177	0.532359	0.4822883	0.5247215	0.4897181	0.54222035
0.0	0.15926209	0.45144537	0.4697898	0.4633126	0.5297349	0.51494396	0.49199215	0.50327486	0.49167213	0.5137038
0.0	0.48133615	0.43018106	0.48613626	0.5262165	0.4721583	0.4778359	0.51385516	0.46193203	0.4982907	0.45542955
0.0	0.0051843245	0.45441213	0.5280174	0.49383458	0.61942524	0.611142	0.57061094	0.62814236	0.517891	0.5600812
0.0	0.0075402576	0.44623983	0.42460293	0.5582953	0.47580373	0.6169036	0.5998373	0.55996543	0.60381436	0.4409499
0.0	0.040898908	0.45067477	0.41050982	0.49275166	0.48752004	0.56743	0.5271071	0.58137494	0.5010516	0.45055154
0.0	0.006845375	0.39245147	0.5229802	0.37465948	0.5542845	0.34877172	0.5635207	0.4484508	0.44358465	0.4487929
0.0	5.672083e-05	0.39320984	0.40072688	0.34159783	0.55838305	0.35080454	0.5037391	0.45853716	0.3375139	0.59322965
0.0	0.116672106	0.54097795	0.56914455	0.46685976	0.51583403	0.50043005	0.454716	0.43690112	0.5188067	0.470186
0.0	0.11655371	0.5398414	0.56914824	0.46789944	0.51611155	0.49983686	0.45348495	0.4368194	0.517649	0.47080004
0.0	0.020100955	0.4795844	0.41903755	0.4048458	0.5508997	0.49091342	0.5264892	0.5709125	0.51314235	0.54215807
0.0	0.007475714	0.44303796	0.5356889	0.43894243	0.5447327	0.5419538	0.47928265	0.4340269	0.49966085	0.51530164
0.0	5.0860282e-05	0.34145397	0.62845117	0.38458183	0.5053313	0.4710745	0.3595594	0.36721894	0.4192747	0.51680946
0.0	0.0011015319	0.6502576	0.55764914	0.4381902	0.3699949	0.39562047	0.45103312	0.40208507	0.56729025	0.46766928
0.0	0.0017707571	0.52350014	0.6160232	0.60905683	0.46926197	0.51083916	0.4390913	0.7003426	0.51811254	0.5669908
0.0	0.008203352	0.56341916	0.49730662	0.55844533	0.50286216	0.47893807	0.4114509	0.63028246	0.4323761	0.5533403
0.0	0.006807435	0.38204667	0.5401766	0.47483736	0.528429	0.4064397	0.6130886	0.6170455	0.48812184	0.44445175
0.0	0.08326135	0.47669935	0.490524	0.37114692	0.5028899	0.54339904	0.5792339	0.5073181	0.47805363	0.5147985
0.0	0.018975152	0.42937306	0.6229568	0.5578466	0.47197315	0.45129701	0.4736817	0.5961517	0.45804787	0.4662237
0.0	0.0059353663	0.4265043	0.5027629	0.51645166	0.46632135	0.45787597	0.37194955	0.4861326	0.42034954	0.43858278
0.0	0.018262362	0.43754366	0.47527337	0.4459734	0.42205143	0.52743536	0.503696	0.45865142	0.3758121	0.47070432
0.0	0.006040993	0.4337966	0.47076386	0.4180531	0.4168265	0.5207879	0.5440893	0.55683947	0.4976366	0.50174326
0.0	0.017467558	0.4369973	0.49650165	0.5217731	0.35594553	0.4659173	0.5157469	0.44194874	0.43916333	0.52752835
0.0	5.329611e-05	0.5014406	0.6735187	0.5262563	0.43514785	0.42013597	0.46421343	0.5781654	0.5759063	0.72257215
0.0	0.48296657	0.4309654	0.48404643	0.5265282	0.47187713	0.48030645	0.51424766	0.46118164	0.49872214	0.45743114
0.0	0.00061369996	0.4875024	0.43669805	0.5396294	0.6409649	0.43879476	0.4552236	0.53811544	0.57376784	0.49913913
0.0	0.02890554	0.4713091	0.46468037	0.50353855	0.53546333	0.43531162	0.4939154	0.5118821	0.5384507	0.48138747
0.0	0.482751	0.4310574	0.48496947	0.5256579	0.47214434	0.47932678	0.51397717	0.4626764	0.49773178	0.45610756
0.0	0.0071518784	0.48841187	0.49574745	0.2993697	0.51192683	0.46213102	0.5184433	0.46266633	0.5278611	0.47777027
0.0	0.007814735	0.5035684	0.582422	0.5164386	0.4813001	0.5627902	0.47289324	0.48597562	0.5622379	0.51401603
0.0	0.05633295	0.4489817	0.53288805	0.5303673	0.50384194	0.5454112	0.4765883	0.4968849	0.5111534	0.47784582
0.0	6.075717e-05	0.49272364	0.64053935	0.53718644	0.57879627	0.69935113	0.38251168	0.5817215	0.54039824	0.52775854
0.0	0.0074749505	0.46192276	0.56506795	0.53122205	0.5270196	0.5949276	0.4473299	0.52208006	0.51925045	0.49182394
0.0	0.48219103	0.43053776	0.4856649	0.5267929	0.47111872	0.4788482	0.5134881	0.46105653	0.49794886	0.45685238
0.0	0.00497502	0.49205068	0.5081242	0.45127696	0.45357013	0.4266191	0.4019809	0.6195815	0.64072114	0.47543335
0.0	0.04814127	0.43857637	0.5252858	0.47459623	0.4729837	0.4597991	0.47827163	0.49786764	0.5530747	0.46750683
0.0	0.48211348	0.43099406	0.48561236	0.52598006	0.4719014	0.47859934	0.51333165	0.46292806	0.49753055	0.45609924
0.0	0.01870735	0.47626397	0.4927793	0.34106904	0.50457406	0.46581805	0.51678497	0.46164933	0.5214375	0.47275215
0.0	0.052880075	0.43665606	0.47679016	0.36048126	0.49478182	0.4467509	0.5034353	0.4772553	0.4821724	0.42690122
0.0	4.8073383e-05	0.44918528	0.44804722	0.0925313	0.5476026	0.3678088	0.47432193	0.5136991	0.43932083	0.35222828
0.0	0.0066545396	0.44027847	0.4672024	0.25142705	0.51118845	0.42346978	0.49414632	0.4877176	0.46856833	0.4030168
0.0	0.0072854487	0.45361727	0.44799703	0.52218187	0.6083293	0.5125073	0.4619131	0.5031055	0.5230411	0.5447024
0.0	0.0063023306	0.3559038	0.416348	0.42431408	0.6378076	0.6383433	0.38639203	0.4791847	0.4995166	0.5282676
0.0	0.48320413	0.4310674	0.4852426	0.52573335	0.47420087	0.4803794	0.5130378	0.46125126	0.49868488	0.4557449
0.0	0.48322856	0.43184206	0.4857739	0.525635	0.47256324	0.47732267	0.5137068	0.46109056	0.50035113	0.4555286
0.0	0.0012705256	0.5195247	0.603243	0.26635072	0.4442456	0.45052937	0.435824	0.5063982	0.7104672	0.5163606
0.0	0.001595944	0.48645753	0.62343436	0.43160245	0.464074	0.48590177	0.39809683	0.48138416	0.7341154	0.54757243
0.0	0.001595944	0.48645753	0.62343436	0.43160245	0.464074	0.48590177	0.39809683	0.48138416	0.7341154	0.54757243
0.0	0.001595944	0.48645753	0.62343436	0.43160245	0.464074	0.48590177	0.39809683	0.48138416	0.7341154	0.54757243
0.0	0.0073492695	0.4430581	0.57236046	0.36974913	0.5913132	0.4805595	0.63855505	0.47983682	0.32577476	0.42910385
0.0	5.8332134e-05	0.49918607	0.6694208	0.26436892	0.69516134	0.4977358	0.55779296	0.44675395	0.21648785	0.3821591
0.0	0.0053470335	0.6453071	0.5715697	0.63849026	0.5403427	0.54847294	0.6314621	0.6038098	0.5235625	0.7344491
0.0	3.9916413e-05	0.5651485	0.7215062	0.54618204	0.6027286	0.53385323	0.59045297	0.6852706	0.47279698	0.6307306
0.0	0.48202026	0.43100974	0.48561686	0.52547413	0.47142985	0.4799879	0.5143712	0.46189946	0.49998486	0.4567343
0.0	0.008301195	0.50028044	0.5574125	0.20886475	0.58352536	0.4582963	0.580185	0.78136253	0.43805674	0.49158862
0.0	5.5637982e-05	0.5997135	0.40889642	0.173766	0.64810747	0.4399417	0.5103116	0.7291224	0.33586732	0.55025107
0.0	0.018455237	0.4502723	0.49413967	0.566777	0.5325011	0.48881084	0.4680236	0.5782891	0.559426	0.4772335
0.0	5.7493315e-05	0.6348379	0.36332852	0.41320962	0.75249594	0.4078112	0.36832124	0.56116384	0.44644102	0.4476952
0.0	0.48334125	0.42984477	0.48590007	0.5267991	0.4729022	0.4786636	0.5135141	0.46227252	0.497589	0.45733327
0.0	0.48393017	0.43072227	0.486884	0.52594477	0.47309157	0.47882757	0.51401716	0.4623716	0.49933997	0.45673525
0.0	0.48435822	0.43068117	0.4858385	0.52624506	0.47404397	0.47830322	0.5141339	0.4622631	0.49844304	0.45681733
0.0	0.4825745	0.43033475	0.4865804	0.52587914	0.47315258	0.4794441	0.5146345	0.46270528	0.49960643	0.45588392
0.0	0.0063775247	0.36959496	0.5637052	0.45611173	0.43392107	0.4830178	0.50014144	0.5259311	0.4358811	0.55793387
0.0	0.009346963	0.36933357	0.540365	0.49022755	0.5191926	0.42149928	0.45038277	0.54664737	0.45509174	0.42498508
0.0	0.0069877	0.4504566	0.6172768	0.5179415	0.5098526	0.4620597	0.49134785	0.45809358	0.4866412	0.45687467
0.0	0.0069877	0.4504566	0.6172768	0.5179415	0.5098526	0.4620597	0.49134785	0.45809358	0.4866412	0.45687467
0.0	0.0069877	0.4504566	0.6172768	0.5179415	0.5098526	0.4620597	0.49134785	0.45809358	0.4866412	0.45687467
0.0	0.007909405	0.58303565	0.3925658	0.24547586	0.47056478	0.5286113	0.47150227	0.48565966	0.56540364	0.36230594
0.0	0.0070917197	0.58156836	0.4609457	0.2557893	0.41755864	0.4444278	0.39183927	0.5728718	0.48265442	0.4190981
0.0	5.472918e-05	0.71800935	0.43503115	0.095938005	0.36587527	0.41146347	0.28222394	0.67756474	0.46759763	0.38418046
0.0	0.0058058505	0.44913092	0.5570732	0.42176995	0.56943566	0.51608086	0.42267486	0.4723057	0.54761183	0.4291136
0.0	0.034091946	0.39385903	0.6415579	0.5733257	0.47632477	0.56413466	0.4588191	0.46626288	0.47404686	0.53074616
0.0	0.48413247	0.43056995	0.48658586	0.52658015	0.47266868	0.48026544	0.5126428	0.46165255	0.49788338	0.4566771
0.0	4.2246567e-05	0.5863899	0.42061955	0.09683599	0.65552235	0.3878628	0.27431533	0.6363873	0.4490708	0.5218287
0.0	0.0065140906	0.49754885	0.516107	0.46512306	0.55057013	0.4619475	0.37725046	0.4600865	0.505373	0.4596449
0.0	0.020760255	0.40434214	0.48101914	0.52666026	0.46844208	0.5090938	0.48454097	0.4220758	0.44727245	0.48104152
0.0	4.743158e-05	0.39791876	0.4913342	0.49816805	0.45321053	0.548966	0.4015091	0.49772024	0.5504201	0.5356145
0.0	0.48373905	0.43046254	0.48583254	0.52700204	0.47187805	0.47925544	0.51318175	0.46074584	0.49812385	0.45635235
0.0	0.009048203	0.36172336	0.44242468	0.46272954	0.51261383	0.46561167	0.44966817	0.23118214	0.3733018	0.52502114
0.0	0.48294246	0.43105164	0.48471615	0.5249922	0.4705461	0.47987726	0.51307166	0.46090898	0.49934557	0.45444542
0.0	0.0006781643	0.62245184	0.70709693	0.6838726	0.6060029	0.7175658	0.61798096	0.62998277	0.61371994	0.62475175
0.0	0.0133989435	0.4247191	0.46724102	0.46323675	0.46794268	0.5848554	0.54674035	0.5638297	0.5608242	0.5437317
0.0	0.008369666	0.3589478	0.47535992	0.59792733	0.41372913	0.5340645	0.53462595	0.38470808	0.40771627	0.3806372
0.0	4.4940974e-05	0.73604816	0.5283302	0.33909714	0.70828384	0.63725644	0.2990433	0.38564405	0.44772434	0.3937801
0.0	0.034106597	0.39832225	0.5474721	0.5529825	0.5083161	0.5124497	0.4741208	0.43713096	0.5072375	0.44981495
0.0	4.1717067e-05	0.34586716	0.48025367	0.5153955	0.5871862	0.2721838	0.5429002	0.3921677	0.5232787	0.40588456
0.0	0.007236405	0.3505467	0.5399693	0.50637424	0.65106237	0.54121315	0.46018615	0.38335505	0.52008736	0.4447803
0.0	0.006956416	0.41972992	0.50406665	0.5869913	0.4804229	0.50632286	0.4146534	0.47766927	0.49435213	0.4705043
0.0	5.0314822e-05	0.8136452	0.63280064	0.11808293	0.48652503	0.5099676	0.23081097	0.828371	0.6613975	0.50180715
0.0	0.0076296604	0.5025996	0.55477035	0.1492885	0.44729447	0.44941226	0.39043957	0.47967267	0.59507793	0.54195905
0.0	6.82951e-05	0.3323079	0.51410747	0.21486403	0.636235	0.5513781	0.50637585	0.71950644	0.31837782	0.5365558
0.0	0.0073973923	0.32612008	0.4493851	0.4466459	0.5839984	0.5241572	0.46540156	0.6310914	0.44444698	0.4107493
0.0	0.0025177978	0.38627183	0.43407357	0.50354314	0.6185052	0.57065743	0.5043675	0.44823295	0.44288582	0.40029463
0.0	0.0059240954	0.5098542	0.37041953	0.4225048	0.48320112	0.4248269	0.5202869	0.38819864	0.39719912	0.44798246
0.0	0.08995444	0.66275334	0.6271339	0.7558843	0.57845557	0.63758147	0.6629162	0.6691046	0.6448212	0.64183277
0.0	0.0013449404	0.5097473	0.4969537	0.36049166	0.5229821	0.5267243	0.4571588	0.46588305	0.38563383	0.45455578
0.0	5.7833528e-05	0.44342187	0.7803892	0.55938715	0.5355075	0.56011623	0.5713127	0.58151615	0.27891585	0.4196392
0.0	0.007154424	0.37199852	0.6475394	0.574731	0.57246816	0.5240193	0.449507	0.6193262	0.46456575	0.47524735
0.0	0.0013672184	0.5044688	0.5000958	0.44964907	0.52504706	0.35146838	0.35835	0.3906101	0.5328244	0.42706853
0.0	5.3305253e-06	0.80934066	0.66718525	0.5875828	0.69196737	0.4274551	0.45843357	0.59994197	0.6298768	0.49284482
0.0	0.0022209235	0.64286464	0.57963574	0.5570791	0.58637786	0.45395604	0.48649815	0.53128517	0.56557286	0.47566357
0.0	0.002006205	0.51501226	0.5033213	0.41126466	0.5260094	0.38959545	0.51511264	0.5222586	0.52218723	0.53472567
0.0	0.0006184413	0.5677405	0.48202962	0.59726477	0.6196187	0.47548288	0.5213987	0.5342435	0.5512447	0.50851756
0.0	5.567752e-05	0.7325281	0.7019973	0.24004608	0.5101761	0.26774392	0.44207406	0.5747371	0.57437015	0.54098576
0.0	0.0006183656	0.5679593	0.48267457	0.59728336	0.618652	0.47567582	0.52263564	0.5347392	0.55200154	0.5089717
0.0	0.0070170164	0.73501873	0.49721512	0.4567082	0.42177105	0.46486238	0.4736382	0.52484834	0.6765588	0.4787008
0.0	0.48494053	0.43025535	0.48623586	0.52681696	0.4741318	0.47812334	0.51222503	0.46233442	0.4979293	0.45776507
0.0	0.48372445	0.42963746	0.48533502	0.5274396	0.4719106	0.47755632	0.5137959	0.4625521	0.49856088	0.45546
0.0	0.48303944	0.4321627	0.48618224	0.52631617	0.47216126	0.47868493	0.5124406	0.4613866	0.49856123	0.4565161
0.0	0.07888662	0.42384422	0.45826948	0.5146332	0.5633409	0.44219252	0.55552566	0.47367072	0.56448275	0.44890863
0.0	0.0071669472	0.4076911	0.40104616	0.49581647	0.56229264	0.44984603	0.51252645	0.51471114	0.53442097	0.4754775
0.0	0.0078066094	0.41641325	0.43025714	0.5040644	0.65044147	0.40822184	0.59587955	0.48581824	0.627753	0.4425826
0.0	0.017571228	0.4981457	0.5881185	0.46669793	0.51620185	0.57787156	0.48660403	0.52595735	0.5155326	0.5544434
0.0	0.007431485	0.5377301	0.5392005	0.54614943	0.5521866	0.43929806	0.47867778	0.5899531	0.58750993	0.4753916
0.0	0.006737225	0.51678365	0.59714997	0.6393402	0.44725025	0.5253808	0.38897833	0.52641827	0.6080875	0.48338425
0.0	0.0024245556	0.44579175	0.5641579	0.5526801	0.5408781	0.5659188	0.49520674	0.42338362	0.4118466	0.5246457
0.0	0.007351629	0.46975264	0.5383476	0.46541122	0.50265384	0.5877794	0.4224056	0.5286328	0.48323113	0.53456575
0.0	5.565422e-06	0.34719288	0.35311478	0.4523866	0.50844723	0.60072285	0.25169322	0.36995578	0.2516197	0.49304682
0.0	6.3554085e-06	0.45877287	0.63854015	0.57892466	0.6080366	0.64739186	0.47577986	0.38623103	0.3299068	0.589899
0.0	0.0059468504	0.5945312	0.49936268	0.5417315	0.5087748	0.49207354	0.39107445	0.45442623	0.580356	0.46032315
0.0	4.5184075e-05	0.540192	0.43009326	0.36029252	0.5874066	0.6491505	0.63676506	0.4531092	0.4362952	0.5200929
0.0	0.0073896553	0.50675696	0.46314013	0.35913858	0.555788	0.5948019	0.6750506	0.3871931	0.3524245	0.43499607
0.0	0.11546599	0.41889337	0.4545722	0.4741609	0.49552196	0.46561202	0.46122342	0.47910044	0.53172046	0.4538188
0.0	0.0009175176	0.699919	0.3748951	0.34756	0.53489715	0.5906782	0.5102068	0.49540228	0.39126617	0.38628456
0.0	0.16059762	0.47115842	0.521039	0.48706922	0.5246483	0.49977705	0.47842422	0.5154035	0.5231932	0.48952106
0.0	0.4832201	0.42982173	0.48635647	0.52446216	0.47184375	0.47803527	0.5127627	0.46063808	0.49823266	0.45653808
0.0	0.0043540103	0.5154468	0.51433736	0.53826374	0.5260071	0.6720211	0.48125678	0.544114	0.66767037	0.50412
0.0	3.1058047e-05	0.6621905	0.4322482	0.46014252	0.6195754	0.59693485	0.42071876	0.6074175	0.7488436	0.5115297
0.0	0.046966095	0.4989591	0.4722221	0.5083476	0.51597315	0.51328355	0.48793626	0.50450087	0.5770025	0.47321257
0.0	0.037521765	0.4416603	0.5244958	0.5433219	0.5285938	0.494137	0.419944	0.4825176	0.4561354	0.4305545
0.0	4.935054e-05	0.7102175	0.5672045	0.5309077	0.46621624	0.41844785	0.47501498	0.59354615	0.5937007	0.4983648
0.0	3.7070076e-05	0.70233583	0.60142654	0.27575728	0.67690724	0.7020297	0.4815942	0.55852467	0.52749825	0.47232392
0.0	5.396094e-05	0.5578454	0.53827864	0.29978034	0.5089592	0.6465841	0.45137253	0.5695162	0.3580292	0.50861585
0.0	0.015138177	0.42402	0.5216134	0.41091597	0.42773426	0.5362059	0.4882866	0.50798285	0.49586385	0.45218202
0.0	3.1820025e-05	0.49850684	0.48962712	0.42580366	0.44601798	0.4593287	0.2362071	0.5811608	0.5892177	0.42328927
0.0	0.0063105365	0.49708197	0.51759917	0.39766067	0.41874465	0.47075206	0.3850377	0.5894631	0.33235544	0.47947615
0.0	0.020821458	0.460581	0.5118655	0.5262623	0.38980755	0.43299493	0.364639	0.43486848	0.4388403	0.48718843
0.0	6.134717e-05	0.46112788	0.52884054	0.2742425	0.4205586	0.38244	0.21268108	0.41766363	0.6601704	0.5280781
0.0	0.12404104	0.43123716	0.52332664	0.5001029	0.55902666	0.4705742	0.45164168	0.46633664	0.51252764	0.43492928
0.0	5.383476e-05	0.44637722	0.6355819	0.4116445	0.6701232	0.41895816	0.27535716	0.5647926	0.44811764	0.35697883
0.0	6.256279e-05	0.3813482	0.4777131	0.6484232	0.52044046	0.6044043	0.50585246	0.4452225	0.37760994	0.58602244
0.0	0.0069614714	0.3524367	0.50830317	0.36141452	0.506064	0.5561247	0.6059041	0.4265748	0.34764463	0.49463832
0.0	5.293047e-05	0.2815446	0.5314718	0.22260568	0.54023397	0.6292073	0.69059896	0.39254785	0.22350015	0.53221023
0.0	4.269646e-05	0.4605284	0.53635335	0.5206695	0.52445036	0.69202256	0.57057613	0.4590692	0.3851059	0.455068
0.0	0.006793367	0.4223479	0.45931074	0.38663274	0.5623245	0.5036731	0.55577177	0.51498586	0.31388593	0.46873304
0.0	0.037487194	0.44072008	0.524499	0.54418534	0.5288245	0.49364278	0.4189363	0.48244843	0.455177	0.4310582
0.0	0.032312516	0.41226485	0.49753234	0.38862452	0.4543968	0.547495	0.5307432	0.5244458	0.4626366	0.42921337
0.0	0.032282572	0.41134116	0.49753553	0.3894518	0.45462638	0.5470051	0.52971244	0.52437675	0.46167618	0.4297167
0.0	0.4828106	0.43115506	0.48684528	0.52667606	0.47257516	0.47871044	0.51335776	0.46093538	0.4983726	0.4558961
0.0	0.0052982047	0.5044433	0.43655843	0.34599	0.54513687	0.40455535	0.5298301	0.52568924	0.5765339	0.476552
0.0	0.06209893	0.49050537	0.47573927	0.4906887	0.5308517	0.39077723	0.5436733	0.3945406	0.4805239	0.47890243
0.0	0.07481414	0.41101938	0.51161516	0.50116843	0.5222102	0.51284355	0.5200802	0.5352126	0.4421394	0.5053861
0.0	5.8268088e-05	0.35998854	0.45169497	0.41422483	0.4494145	0.46828952	0.50117207	0.6919325	0.33557063	0.57255346
0.0	0.07463984	0.412414	0.5125239	0.502089	0.52206326	0.5112242	0.520587	0.53384906	0.44335213	0.505521
0.0	0.07473027	0.41237596	0.5118958	0.5023361	0.52122694	0.5117593	0.52053547	0.53358537	0.44370675	0.5049797
0.0	1.6187149e-05	0.29804838	0.57584995	0.40512076	0.51657087	0.533264	0.56087	0.7111914	0.36535525	0.5151399
0.0	0.0076668942	0.43235087	0.52069455	0.41232246	0.44028923	0.46460485	0.5109979	0.466684	0.4545554	0.4131982
0.0	0.008844692	0.59620553	0.41812894	0.5139011	0.5990623	0.5350413	0.46655652	0.5287618	0.43350157	0.34608358
0.0	0.48243073	0.4309991	0.48527932	0.5260807	0.47184756	0.47871274	0.5145583	0.46272326	0.4979503	0.4566745
0.0	0.0075245127	0.44427684	0.39394888	0.51064813	0.51381075	0.5508783	0.5443292	0.5622384	0.5822514	0.42128253
0.0	6.558198e-05	0.6046622	0.47415596	0.27433604	0.6530639	0.6692531	0.55803293	0.71918494	0.60825235	0.49699914
0.0	0.0077638417	0.5185949	0.48030245	0.3927359	0.56599617	0.5780256	0.5360814	0.59716505	0.5538041	0.47644663
0.0	0.0066636135	0.43478367	0.5364019	0.36379614	0.5781726	0.47392935	0.33753642	0.46896607	0.46992055	0.49394083
0.0	0.48268458	0.43121836	0.4854151	0.5258975	0.4721523	0.47906613	0.5145905	0.46281853	0.49805862	0.45635927
0.0	0.0073409188	0.46287623	0.48457345	0.3027274	0.48911843	0.5860404	0.5411515	0.5153675	0.4568408	0.32846335
0.0	0.048654206	0.41905618	0.51039827	0.38187793	0.46176958	0.51988965	0.5450256	0.49968407	0.5020023	0.40269393
0.0	0.007546273	0.49616757	0.6052691	0.42210478	0.47809446	0.4551198	0.4263633	0.5728293	0.45073435	0.3680247
0.0	0.48305157	0.4312361	0.48561957	0.5256258	0.47239462	0.47756484	0.5133158	0.46092832	0.49934426	0.45594865
0.0	0.005480595	0.42002591	0.57976454	0.46239254	0.6087348	0.5172327	0.3545955	0.48069078	0.53614384	0.46629822
0.0	0.06833619	0.44707125	0.56309247	0.492675	0.5056253	0.5088427	0.48220798	0.45773375	0.5396332	0.44700003
0.0	0.48232633	0.43118334	0.48675883	0.5261225	0.47044277	0.4792218	0.5138724	0.46326765	0.49848166	0.45647454
0.0	0.007136509	0.59940594	0.5072831	0.26084465	0.3649076	0.6028389	0.40771076	0.63689184	0.58175343	0.54585814
0.0	3.2426593e-05	0.40940154	0.6698515	0.3997762	0.72891104	0.55465555	0.2233666	0.50074345	0.5725617	0.477112
0.0	0.0054600104	0.4210983	0.5811009	0.46235293	0.6079962	0.5177854	0.3557698	0.481054	0.53596824	0.46781468
0.0	0.0057263523	0.46352845	0.6390442	0.46137866	0.539297	0.54214853	0.45354015	0.45747444	0.58126456	0.43755305
0.0	0.10940551	0.4453924	0.53965706	0.48786715	0.52086955	0.4865629	0.4709226	0.36416945	0.5122243	0.42051703
0.0	0.0065971077	0.43519482	0.46794862	0.4460515	0.5201924	0.48426506	0.46351	0.57792735	0.43075874	0.6418134
0.0	0.006228381	0.5339962	0.44440752	0.5367576	0.5291814	0.42547715	0.45413288	0.53612787	0.57062906	0.48449782
0.0	3.4708348e-05	0.41776553	0.54188645	0.15343386	0.6234903	0.47449657	0.47739682	0.43111995	0.614588	0.36588252
0.0	2.9948418e-05	0.47814575	0.42032114	0.49796796	0.58597547	0.56263983	0.45871484	0.32608294	0.49387285	0.6759974
0.0	0.00474275	0.38597763	0.43334696	0.44578296	0.5347418	0.63893116	0.48938796	0.37195635	0.54018915	0.6130833
0.0	0.0064580906	0.4303347	0.31286985	0.49428177	0.5393975	0.50330365	0.4673339	0.50833976	0.51174635	0.5559433
0.0	0.00647989	0.43164182	0.31387037	0.49669474	0.53999144	0.5051186	0.46713486	0.50902635	0.5142513	0.5560932
0.0	0.0052760257	0.42160395	0.50424945	0.43977842	0.4480542	0.5068281	0.38294932	0.5849102	0.41877413	0.49374542
0.0	0.483238	0.43038914	0.48580396	0.52694005	0.47269362	0.47888607	0.5136442	0.4626679	0.497888	0.45724317
0.0	0.0082751075	0.5062508	0.67790335	0.37012872	0.4980119	0.5388774	0.32363784	0.56730634	0.3630954	0.47818565
0.0	0.18523638	0.44930223	0.48440707	0.48303533	0.46306717	0.4862021	0.46494684	0.4357273	0.4800827	0.43812776
0.0	0.14149702	0.43487102	0.5366324	0.55049485	0.55152917	0.5167405	0.40716827	0.4777475	0.44104397	0.5080474
0.0	0.037371907	0.47336882	0.52766883	0.48589513	0.49311987	0.5147173	0.5451036	0.49354008	0.472275	0.4993402
0.0	0.0035345103	0.50479394	0.5560352	0.45349896	0.50828063	0.5420673	0.5668775	0.51623464	0.45132437	0.52942973
0.0	0.003540205	0.50444484	0.5548369	0.4539808	0.50782526	0.54130745	0.5659423	0.51568085	0.45196974	0.52919996
0.0	0.045926817	0.43981475	0.47311744	0.49144182	0.47843972	0.49264106	0.46899596	0.4744678	0.48132482	0.4131177
0.0	0.005141323	0.44581896	0.4607925	0.46314305	0.48257565	0.5035251	0.43419144	0.48283237	0.4670892	0.37943748
0.0	0.0051495954	0.44547406	0.4595869	0.4636264	0.4821207	0.50276	0.43325612	0.4822787	0.4677379	0.37922034
0.0	0.19539702	0.46967506	0.5109405	0.53413254	0.461925	0.48186308	0.5061013	0.47915867	0.5195219	0.47102562
0.0	0.05169819	0.4648992	0.5292372	0.56170094	0.45585832	0.46308857	0.48647526	0.42523098	0.5075732	0.46160758
0.0	0.0063842363	0.48991656	0.55875254	0.5857288	0.44312024	0.45184135	0.46451986	0.39719787	0.51298946	0.46336505
0.0	0.0063944985	0.4895676	0.55755574	0.5862004	0.4426706	0.45108342	0.4635727	0.3966671	0.5136404	0.46313572
0.0	0.18022703	0.39995912	0.49247596	0.4491309	0.45357978	0.4609575	0.4623507	0.4124673	0.52921784	0.48708233
0.0	0.052459683	0.45857412	0.51242054	0.4616888	0.49177042	0.43140668	0.44689637	0.43933335	0.5283096	0.5147302
0.0	0.0065577785	0.47879362	0.52950776	0.41180998	0.50591916	0.3970953	0.3963742	0.4215081	0.5491736	0.55616575
0.0	0.0065683145	0.47844517	0.52829856	0.41228095	0.50546366	0.39636287	0.3954634	0.42096743	0.54981863	0.5559381
0.0	0.0011342263	0.30782914	0.410668	0.2394317	0.43370807	0.34762096	0.39963043	0.6179002	0.5586356	0.48045015
0.0	0.4839741	0.4308083	0.48654568	0.52627224	0.47262612	0.47961465	0.5139939	0.46139628	0.49840602	0.456505
0.0	0.48395276	0.42995626	0.48649827	0.5255817	0.47275788	0.47998446	0.51444596	0.4615017	0.49782428	0.45727128
0.0	0.11938232	0.44112974	0.503269	0.48996773	0.47027987	0.5225962	0.44087166	0.44955528	0.46557736	0.47694963
0.0	0.4819911	0.43103635	0.48528796	0.5257658	0.4718562	0.4787853	0.51397943	0.46232316	0.49824712	0.4571726
0.0	0.0060222857	0.44165993	0.62210184	0.42755818	0.46742493	0.49791068	0.47959727	0.6232927	0.6564201	0.5121343
0.0	3.949355e-05	0.45047233	0.7407525	0.33441335	0.46265474	0.51510566	0.44474614	0.7616431	0.785638	0.5654512
0.0	0.10420245	0.45012075	0.4845056	0.49797168	0.52763045	0.46324718	0.5444761	0.4688588	0.52024907	0.45888165
0.0	4.2638523e-05	0.47516245	0.37050074	0.33487114	0.7266109	0.4884434	0.54895735	0.46978822	0.46016696	0.44696388
0.0	0.008282933	0.68916154	0.65562534	0.74159306	0.6029485	0.64847124	0.6327259	0.7323474	0.7173209	0.64593273
0.0	0.0075201592	0.6988618	0.68000466	0.69131887	0.6112314	0.69436765	0.6610363	0.71570385	0.68282336	0.62796396
0.0	0.009706661	0.63788915	0.714977	0.690238	0.5790744	0.62930554	0.65405804	0.7154598	0.7116609	0.6358242
0.0	0.0074118767	0.69505876	0.6854469	0.7425275	0.54166627	0.74352473	0.64218456	0.6956262	0.70411336	0.6232809
0.0	0.007784889	0.6079618	0.7133219	0.7149211	0.66172224	0.6470068	0.6368302	0.6606776	0.7056095	0.6934796
0.0	0.008773774	0.7075432	0.60176396	0.79143155	0.6032873	0.6841003	0.65028596	0.67879593	0.6834265	0.7019104
0.0	0.007834633	0.64796466	0.6958888	0.68254226	0.5544767	0.6942205	0.6984514	0.6810076	0.6841038	0.6481762
0.0	0.48353025	0.43132904	0.4859201	0.52486646	0.47126856	0.47927624	0.51530254	0.4619773	0.49990907	0.45737156
0.0	0.48380366	0.43058884	0.48572564	0.5257513	0.47234955	0.48088622	0.51580256	0.4621579	0.49886218	0.45697093
0.0	0.483368	0.43085146	0.48466057	0.52608824	0.47244716	0.47860923	0.5137538	0.46051386	0.4990286	0.45689318
0.0	0.48403034	0.43148306	0.48525876	0.525167	0.4726903	0.47995865	0.51553875	0.46096203	0.49832088	0.45531797
0.0	0.4860869	0.4304122	0.48607194	0.52679354	0.47304398	0.47842586	0.5139975	0.46119878	0.5002002	0.45608813
0.0	0.483068	0.4303554	0.4854095	0.52577984	0.47268716	0.47949952	0.5138986	0.4620157	0.4999655	0.45647773
0.0	0.4837817	0.42883703	0.48587665	0.5274677	0.4713408	0.478995	0.5126165	0.46048772	0.49908626	0.45804402
0.0	0.48443168	0.42978892	0.48529133	0.52523756	0.4724349	0.4790383	0.5149124	0.4609933	0.50081575	0.4571846
0.0	0.03739751	0.4844286	0.3965312	0.3665495	0.45927417	0.42016745	0.5324721	0.3721096	0.5385474	0.43614015
0.0	0.48459813	0.43044788	0.48689723	0.52749103	0.47252986	0.47831598	0.51319325	0.46076104	0.49917513	0.45562735
0.0	0.48221743	0.43012327	0.4852088	0.52579814	0.4723344	0.47880444	0.5158931	0.4619932	0.4994024	0.45564863
0.0	0.48390335	0.42945078	0.4865337	0.524832	0.47148412	0.4787404	0.5145317	0.46138132	0.49818438	0.4569453
0.0	0.031958148	0.42425224	0.3157054	0.44073272	0.44936725	0.515653	0.45214313	0.35767186	0.4015336	0.49524194
0.0	0.03801426	0.40077797	0.48519892	0.37194195	0.5261254	0.4905974	0.39373937	0.43728912	0.43132114	0.41187635
0.0	0.03977441	0.43636286	0.49913663	0.5369442	0.5200014	0.43018967	0.4738562	0.5243063	0.47557378	0.5727345
0.0	0.03475647	0.40704075	0.49881744	0.5552129	0.418039	0.39265415	0.4255271	0.49652964	0.44466525	0.52715313
0.0	0.48239955	0.43011042	0.48630738	0.5255648	0.47176462	0.4811371	0.51534253	0.46185842	0.49842575	0.458313
0.0	0.028513854	0.5911338	0.56876844	0.4289028	0.5003684	0.44047126	0.45814833	0.51004183	0.5358477	0.47288418
0.0	0.4824867	0.43082052	0.48608094	0.52500415	0.47290972	0.48107916	0.5141287	0.46114382	0.4985923	0.4572917
0.0	0.4844165	0.4293765	0.48549977	0.5260454	0.47306424	0.4791727	0.5124815	0.4602218	0.49781424	0.45591956
0.0	0.48350742	0.43055907	0.48465073	0.5245224	0.47385624	0.48162794	0.515295	0.46126845	0.49955574	0.45799506
0.0	0.48677617	0.4300138	0.48603714	0.5273353	0.47385833	0.4800875	0.51342344	0.46168146	0.50017476	0.45677218
0.0	0.4834976	0.43039656	0.4865345	0.5267362	0.47233525	0.4799613	0.51479936	0.46195197	0.4972913	0.45771182
0.0	0.038535405	0.37015474	0.39628452	0.46176785	0.581997	0.523249	0.5433417	0.42228878	0.5325891	0.47311345
0.0	0.4860584	0.42995545	0.48588005	0.52662235	0.4728132	0.4801371	0.51315737	0.460799	0.49843967	0.4575957
0.0	0.4853687	0.42993474	0.48571983	0.5262276	0.4719851	0.4791624	0.51375014	0.46040568	0.49946454	0.45730296
0.0	4.2645435e-05	0.47799402	0.38362604	0.5217319	0.7331712	0.50471336	0.3428429	0.6606313	0.5064282	0.49322435
0.0	0.006899233	0.42698887	0.48698813	0.55570036	0.66965425	0.41697922	0.33318362	0.5155174	0.65565157	0.48144296
0.0	0.4849845	0.4294176	0.48600063	0.5271157	0.47269425	0.47820657	0.51329285	0.4615322	0.49899614	0.45625556
0.0	0.080269136	0.46140328	0.48590294	0.44659895	0.50443006	0.47986388	0.47090635	0.5347167	0.504496	0.43759936
0.0	0.014915006	0.32156804	0.548686	0.48242486	0.43883368	0.48267013	0.45291397	0.4756302	0.5166105	0.44655466
0.0	0.4848468	0.42919177	0.4855611	0.5259664	0.47165146	0.48050466	0.5141273	0.46215567	0.49750808	0.45714894
0.0	0.013657419	0.49484473	0.547907	0.45740667	0.47258505	0.47186244	0.4803216	0.5196548	0.4041463	0.56562567
0.0	0.4840967	0.4303522	0.48666114	0.5267512	0.47174874	0.47913557	0.51313233	0.46125072	0.49819076	0.45587814
0.0	0.006749297	0.452962	0.44103354	0.5322327	0.5130798	0.3712096	0.39066225	0.7776719	0.3751313	0.47668883
0.0	0.0033954002	0.4212311	0.45621064	0.476224	0.43902367	0.4704523	0.47293404	0.49552768	0.3625287	0.55385405
0.0	0.13199975	0.43439496	0.51757395	0.45733318	0.5042312	0.4474559	0.50926894	0.500316	0.5207937	0.43562213
0.0	0.48320413	0.4310674	0.4852426	0.52573335	0.47420087	0.4803794	0.5130378	0.46125126	0.49868488	0.4557449
0.0	0.48496813	0.43027893	0.4861006	0.5260464	0.47241154	0.47934508	0.5137813	0.46053964	0.4983368	0.45766732
0.0	0.0068266764	0.46033135	0.32748112	0.53909844	0.5891079	0.44475266	0.41653723	0.40599442	0.56877315	0.47324872
0.0	4.7247842e-05	0.491593	0.40036243	0.50126874	0.6279162	0.5220285	0.3646519	0.5236169	0.5997979	0.61578125
0.0	0.005031633	0.4622647	0.4261153	0.537265	0.45436615	0.53017426	0.46634188	0.4722151	0.5085693	0.4936178
0.0	2.690154e-05	0.643509	0.55509204	0.51135415	0.38331178	0.53615135	0.50541216	0.574006	0.41756746	0.4796356
0.0	0.48126677	0.43211892	0.48461527	0.52549446	0.47222304	0.47959206	0.5141198	0.46116784	0.49903104	0.45652437
0.0	0.006392387	0.5521246	0.6104649	0.5459335	0.5359637	0.49122038	0.39626423	0.49006492	0.50147253	0.4330508
0.0	3.7605594e-05	0.64185774	0.52657646	0.3595905	0.505796	0.7287115	0.30139485	0.44039842	0.5149628	0.29915136
0.0	0.48367882	0.4302513	0.48703516	0.52553624	0.47220996	0.4790002	0.5127918	0.46125275	0.49770376	0.4562284
0.0	5.6848414e-05	0.5552208	0.5664438	0.4348254	0.38842303	0.73966104	0.46596327	0.57854	0.18505073	0.48627448
0.0	0.008489697	0.44132227	0.5180162	0.5519273	0.34865284	0.5122213	0.4987028	0.55568534	0.3853814	0.4384188
0.0	0.06666101	0.4690388	0.50744593	0.48376405	0.429193	0.49848333	0.46316075	0.52712655	0.5305271	0.46435714
0.0	0.48319906	0.43064463	0.4857839	0.52562535	0.47098827	0.4782538	0.51393366	0.46215588	0.49968645	0.45661056
0.0	0.0074251704	0.45456314	0.482401	0.30500326	0.51088923	0.51421195	0.5252152	0.49688527	0.48489738	0.46412325
0.0	0.05436526	0.40013775	0.45127916	0.4027566	0.49250782	0.49747792	0.43571597	0.49849904	0.46310106	0.43845725
0.0	0.008835053	0.5564158	0.5020698	0.28901693	0.59297377	0.47454414	0.61832833	0.45882693	0.5691102	0.581793
0.0	0.07761651	0.379584	0.4712968	0.3741966	0.5220873	0.47457787	0.5668681	0.472469	0.35762838	0.4819471
0.0	3.9210292e-05	0.5286113	0.5664446	0.22107163	0.488781	0.47858527	0.53643036	0.57088643	0.15016994	0.6309934
0.0	0.004432694	0.4845001	0.46295482	0.3675466	0.41536102	0.5325062	0.48883665	0.5039084	0.26120523	0.5490692
0.0	0.01609884	0.39587423	0.51915526	0.40940621	0.3585505	0.37674612	0.535482	0.6379253	0.43208665	0.5254015
0.0	0.0067234603	0.5344169	0.49418417	0.47511008	0.45913035	0.4746842	0.52362484	0.47559848	0.4623719	0.51772994
0.0	0.48283494	0.43045264	0.4867998	0.5260552	0.47228035	0.47942704	0.5138777	0.46168756	0.49812487	0.45697376
0.0	0.031810377	0.44459572	0.43482152	0.43219662	0.40957448	0.48304957	0.42694157	0.4501289	0.5328932	0.45666796
0.0	0.053684473	0.4463166	0.5428092	0.5126346	0.5232564	0.415801	0.46584496	0.47557983	0.51949024	0.46364585
0.0	4.8841946e-05	0.6322697	0.49992383	0.42407194	0.44534323	0.4675476	0.5320789	0.48792887	0.42693037	0.5758294
0.0	0.011926367	0.4248158	0.40850174	0.3954709	0.3852503	0.4781622	0.4349667	0.56588644	0.40085375	0.46246967
0.0	0.48279858	0.43151075	0.48579562	0.5264943	0.4712817	0.47823438	0.5128104	0.46236256	0.498757	0.4556493
0.0	0.119607225	0.430614	0.45268628	0.4644244	0.4277588	0.44876164	0.45028326	0.5107233	0.5021436	0.45301443
0.0	4.3922453e-05	0.36108363	0.34174985	0.23967506	0.38544822	0.6055031	0.4709412	0.2437465	0.6482177	0.5209222
0.0	0.18528377	0.4496066	0.49763942	0.49246895	0.45936915	0.49787474	0.50966734	0.49587575	0.48669574	0.46300858
0.0	0.011993862	0.32710972	0.34596485	0.3314505	0.47346616	0.5619464	0.4788068	0.42799369	0.5387723	0.5161715
0.0	0.03876911	0.4063022	0.45602205	0.4301586	0.47348005	0.5069684	0.5097884	0.51062053	0.47366744	0.48217052
0.0	5.0694583e-05	0.4125567	0.4928363	0.29556113	0.48537016	0.3938935	0.26394325	0.37142283	0.41868514	0.54333276
0.0	6.037021e-05	0.32884005	0.5728882	0.25370795	0.5968694	0.544126	0.39589444	0.29610124	0.47274604	0.6607615
0.0	0.0074602477	0.42890516	0.40090904	0.37633768	0.36265615	0.40342686	0.35532525	0.58258057	0.505358	0.44742197
0.0	0.008116835	0.38604635	0.44156128	0.3523537	0.41633356	0.4804244	0.42880642	0.54144585	0.5338907	0.51028883
0.0	0.015035636	0.3657247	0.38731125	0.36035407	0.37879762	0.44220763	0.62063456	0.3360723	0.48572147	0.4977607
0.0	0.03474965	0.44225192	0.45196977	0.46567366	0.3808249	0.5007518	0.4500319	0.4180715	0.4261941	0.5111514
0.0	0.008509404	0.3243079	0.5379722	0.3437396	0.39999267	0.41098246	0.3790342	0.4452834	0.39846128	0.5154831
0.0	0.008465337	0.32235268	0.5389151	0.34246093	0.40086383	0.409867	0.3780162	0.4439802	0.39738715	0.5160095
0.0	0.4840583	0.43073583	0.48606834	0.5268674	0.47225022	0.47936592	0.5134349	0.46151626	0.49836114	0.45645463
0.0	0.4848436	0.4298748	0.48626578	0.5268742	0.47236505	0.47801343	0.51247823	0.4611581	0.49900028	0.45679867
0.0	0.0063295667	0.48405933	0.26185274	0.2939083	0.5006134	0.41753015	0.5076149	0.31223348	0.3905484	0.38657272
0.0	0.0062935897	0.48410353	0.2633138	0.29353553	0.5019589	0.41761968	0.50630647	0.31230846	0.39035276	0.3872441
0.0	0.01633553	0.46114674	0.32558337	0.30434737	0.5642321	0.46341604	0.52852535	0.47474858	0.44947636	0.44869366
0.0	0.0421775	0.4282542	0.41229457	0.3767386	0.4876305	0.4606774	0.50133723	0.55388856	0.4687318	0.50627077
0.0	2.094583e-05	0.41975525	0.24525154	0.11520971	0.5226937	0.41460526	0.4670039	0.75599337	0.3935164	0.6246438
0.0	0.48237893	0.43097848	0.4851895	0.52533245	0.47232652	0.47882167	0.51434803	0.46284482	0.49795562	0.45649934
0.0	0.0058030216	0.57872164	0.33575782	0.5298003	0.27926344	0.60957	0.45967454	0.3518027	0.3834298	0.5591906
0.0	0.054222394	0.50827783	0.45021638	0.46910033	0.39655438	0.52283835	0.49557418	0.44782162	0.4499458	0.46412942
0.0	5.2742576e-05	0.69073194	0.35831612	0.3296446	0.23051532	0.6287029	0.44698486	0.4110296	0.332402	0.47962567
0.0	0.006968037	0.5655508	0.4210567	0.42449296	0.3422159	0.5561612	0.4803989	0.43624893	0.41275117	0.46778157
0.0	4.8528975e-05	0.31584403	0.616496	0.46783754	0.51192343	0.28208992	0.71979874	0.67766005	0.22575317	0.32226434
0.0	0.0064037973	0.36529386	0.49391273	0.3750141	0.37855166	0.45908788	0.4041416	0.52153826	0.3002902	0.45329762
0.0	0.046802808	0.37533972	0.39560485	0.440778	0.43677878	0.47245502	0.47864106	0.52198946	0.4651898	0.48047692
0.0	0.4831559	0.4310437	0.48497024	0.52622473	0.47294998	0.47996998	0.5146615	0.46087676	0.49910372	0.45668727
0.0	0.0057413494	0.4265888	0.5622213	0.35652655	0.4736185	0.47318944	0.42170316	0.48728567	0.23052002	0.38785496
0.0	0.06439896	0.39865035	0.39640924	0.53052026	0.37588826	0.50825244	0.46296984	0.45142874	0.5391752	0.49872687
0.0	0.015323879	0.38700986	0.4086456	0.5133654	0.41035378	0.5172649	0.44890687	0.45922267	0.5397478	0.5393423
0.0	0.006948509	0.49914393	0.34108153	0.31322107	0.48861825	0.36641094	0.40476343	0.50574636	0.59513927	0.5322644
0.0	0.005950643	0.47179386	0.24364977	0.31253356	0.5336289	0.48361212	0.45234248	0.7168546	0.28179693	0.52961504
0.0	0.005980775	0.4728192	0.24331865	0.3138318	0.5332532	0.48386484	0.45247188	0.7179146	0.2819991	0.52980655
0.0	0.04541137	0.40451905	0.36113343	0.40695676	0.5428901	0.45326254	0.49442732	0.5091349	0.4259081	0.46054146
0.0	2.7449118e-05	0.3394595	0.13239333	0.16873671	0.7039097	0.3894693	0.44301894	0.62277853	0.26130274	0.46703282
0.0	0.005036539	0.3844027	0.2754634	0.32152694	0.59441805	0.4347485	0.478395	0.54342407	0.37202543	0.46149847
0.0	0.0047882907	0.34360293	0.42351502	0.40359962	0.49233612	0.5391064	0.51642287	0.5671902	0.34930202	0.54003054
0.0	0.018908393	0.43920058	0.5216055	0.5117479	0.566955	0.43258774	0.5113724	0.5400372	0.53583544	0.3894311
0.0	0.019516908	0.38651195	0.5287344	0.49840578	0.48300618	0.4988602	0.5627248	0.5893917	0.5345467	0.57863545
0.0	0.016024463	0.4128026	0.5163066	0.3375561	0.46101385	0.49860463	0.45978257	0.3406848	0.37358746	0.51752126
0.0	0.16116387	0.44851866	0.45785096	0.4761198	0.49507266	0.49738944	0.5757052	0.47853693	0.46084255	0.4454216
0.0	4.455874e-05	0.33673143	0.3782733	0.13119084	0.40682936	0.31963566	0.24099088	0.6512787	0.43378952	0.65918857
0.0	0.00864986	0.32508272	0.3837922	0.36127698	0.30371183	0.3606022	0.44712287	0.45859227	0.5682554	0.60197705
0.0	3.711939e-05	0.37275845	0.34917977	0.3458116	0.3815166	0.6211623	0.35059488	0.38995865	0.12511472	0.5456353
0.0	0.005053538	0.4026346	0.36756673	0.4109038	0.57560974	0.37261638	0.4294432	0.45108387	0.59308076	0.58503634
0.0	0.08972818	0.66264534	0.6283596	0.7557708	0.57930285	0.638203	0.6634877	0.67055255	0.64606196	0.6424976
0.0	0.48342404	0.43117508	0.4862678	0.5263487	0.47101888	0.4784633	0.51253897	0.4617718	0.4996233	0.45654058
0.0	0.01989653	0.50279343	0.39045286	0.4697031	0.39273697	0.4768139	0.68593067	0.4792223	0.5429059	0.48284787
0.0	0.16355039	0.4497079	0.42912897	0.47799197	0.44815746	0.48125446	0.59300345	0.47653198	0.510408	0.47682625
0.0	0.0072606606	0.4205836	0.28420648	0.3704629	0.46268833	0.46370137	0.4361112	0.45289236	0.40527967	0.40841344
0.0	0.0072418773	0.41891512	0.28230515	0.36941662	0.46226844	0.46230125	0.43462586	0.45135924	0.40531713	0.40730107
0.0	6.665624e-05	0.33567414	0.25327197	0.25803176	0.4218867	0.5528	0.32073262	0.57593334	0.19415912	0.25789323
0.0	0.07814689	0.484629	0.44689038	0.37305447	0.5220239	0.50725096	0.54690707	0.46807322	0.33722186	0.37504378
0.0	0.018870234	0.38904482	0.41872168	0.4641131	0.5218704	0.52142525	0.5059145	0.47727075	0.4539584	0.4516546
0.0	0.007638052	0.33493778	0.40844753	0.3828675	0.50199956	0.5321256	0.35392982	0.68552047	0.3223335	0.5000186
0.0	0.03325807	0.5766256	0.55230457	0.5982308	0.5526452	0.55529255	0.64556813	0.6352105	0.6460124	0.57162654
0.0	0.0063222833	0.40129635	0.4259614	0.25343087	0.3890213	0.6688587	0.70426804	0.43317524	0.579262	0.47907603
0.0	0.48431182	0.43053678	0.48700413	0.52620727	0.47254163	0.48001012	0.51285255	0.46195656	0.49838915	0.45605946
0.0	4.70729e-05	0.55221355	0.37630454	0.15522389	0.6192037	0.5001845	0.31445864	0.38188773	0.13552171	0.6203023
0.0	0.0065189037	0.5062712	0.5344054	0.35200474	0.56986	0.44151053	0.41747427	0.26548138	0.30691347	0.5591753
0.0	0.018096315	0.44825366	0.45048562	0.40935525	0.42884913	0.45275864	0.46501225	0.3634791	0.34393817	0.5752388
0.0	5.5420445e-05	0.27285182	0.32956913	0.2691334	0.37707722	0.4001499	0.71765214	0.27470604	0.20191292	0.54348755
0.0	0.12146407	0.4236445	0.42586672	0.45665967	0.47464672	0.4378063	0.54033345	0.5105266	0.5227584	0.53114814
0.0	0.0074206595	0.46936008	0.4513114	0.41580376	0.5415099	0.39743674	0.4930921	0.59447426	0.45002094	0.56095153
0.0	0.0073887454	0.46923748	0.45184106	0.41666847	0.5405589	0.39787543	0.49421427	0.5947706	0.44868746	0.5617509
0.0	0.0074127116	0.46931145	0.4514028	0.415873	0.54061085	0.39658353	0.4950002	0.5942911	0.44936126	0.56191015
0.0	5.6073364e-05	0.48035112	0.33331594	0.5059144	0.7958306	0.56511164	0.55928034	0.71663237	0.5210092	0.69259536
0.0	0.122269884	0.4402987	0.4831996	0.5268653	0.50078756	0.49015445	0.5086086	0.44036353	0.43803468	0.44469467
0.0	0.007841345	0.405104	0.6577623	0.5968852	0.50571656	0.52695584	0.47815865	0.64146006	0.53020823	0.5019873
0.0	0.08282767	0.43480894	0.5794715	0.57328635	0.45514816	0.5031404	0.5097404	0.5633885	0.5469381	0.4926528
0.0	6.1110804e-05	0.36969113	0.44497022	0.5185243	0.43889642	0.49273023	0.4391269	0.73177016	0.59216297	0.6687672
0.0	0.008683215	0.4370937	0.6655218	0.61774844	0.43643868	0.5248954	0.5047845	0.65958285	0.59438896	0.52702075
0.0	0.0067204363	0.3922986	0.4829791	0.4401151	0.5041793	0.5359198	0.4877131	0.3798161	0.41663674	0.47661245
0.0	0.007900498	0.39353067	0.6056963	0.56253284	0.5474055	0.5345769	0.48419452	0.52475715	0.55773646	0.48608956
0.0	4.448669e-05	0.4994797	0.29608306	0.36677304	0.41984484	0.580227	0.65869194	0.5400877	0.15868783	0.6134196
0.0	0.0712243	0.43424168	0.45666993	0.4518908	0.41284707	0.5046671	0.5130962	0.4171218	0.40676275	0.48255935
0.0	0.006250381	0.4350333	0.42473432	0.37629285	0.3548557	0.52882	0.5114775	0.3733832	0.32085314	0.5064618
0.0	0.006276525	0.435958	0.42538115	0.37833774	0.3542836	0.52794033	0.51149786	0.37340987	0.32099497	0.5068467
0.0	4.289677e-05	0.48422796	0.28635287	0.33634886	0.3030588	0.43901432	0.52654916	0.21712402	0.48324493	0.6653202
0.0	0.03315214	0.40751776	0.4343607	0.42385212	0.37247977	0.47874805	0.53296137	0.37392524	0.48786655	0.5237342
0.0	0.033121455	0.4065973	0.43436384	0.42470223	0.37269616	0.47825468	0.53193116	0.37386042	0.48690116	0.5242465
0.0	0.049363118	0.50297606	0.4136965	0.3952841	0.51017463	0.43576086	0.48430958	0.45942897	0.52084446	0.48573628
0.0	0.03455991	0.4418317	0.4648922	0.3847477	0.48511615	0.4734013	0.54707974	0.48676726	0.49644893	0.4926845
0.0	3.729602e-05	0.6746536	0.24901727	0.14620456	0.60025096	0.33233342	0.40838733	0.45120826	0.57389575	0.5552149
0.0	3.8625654e-05	0.28867993	0.4668889	0.43807903	0.71173006	0.5018777	0.659149	0.4500924	0.49508885	0.47332788
0.0	0.48308662	0.43097457	0.48680466	0.52601814	0.47263154	0.47954425	0.51391023	0.46193853	0.4986	0.4566044
0.0	0.48306528	0.43012246	0.48675725	0.52532756	0.4727633	0.47991407	0.5143623	0.4620439	0.4980183	0.45737073
0.0	0.058608033	0.40257043	0.540193	0.4446306	0.4236373	0.47241634	0.48172468	0.44415143	0.5207159	0.54724866
0.0	0.031434298	0.42281368	0.52987707	0.4818259	0.5032153	0.450213	0.4981931	0.49736506	0.5291221	0.45869768
0.0	0.4856546	0.42980513	0.4872891	0.5254832	0.47235867	0.47870925	0.51437706	0.46274245	0.4988721	0.45567837
0.0	0.030767847	0.40465114	0.45879686	0.39717975	0.45496094	0.42154068	0.529414	0.5217894	0.4483979	0.5519043
0.0	0.06443152	0.48485655	0.44826466	0.48135543	0.5046404	0.44765127	0.50148094	0.47358438	0.50671	0.45905516
0.0	0.06991181	0.426475	0.4883493	0.52327615	0.50238365	0.44180062	0.46008196	0.34792933	0.49817273	0.4383877
0.0	0.06665911	0.40966985	0.41011187	0.47010857	0.46844482	0.5416417	0.4472703	0.5548907	0.49646333	0.49984533
0.0	0.07484535	0.40524027	0.53840595	0.40950945	0.49497998	0.4798217	0.4763521	0.53709185	0.55855626	0.43579984
0.0	0.016620869	0.41152307	0.40524605	0.53263277	0.4768655	0.52223265	0.6006206	0.5350064	0.49309865	0.46069813
0.0	0.10371451	0.4422453	0.4240422	0.50446683	0.52355576	0.49724898	0.5898566	0.4795761	0.4475227	0.46814993
0.0	0.07171296	0.38866892	0.51770693	0.44427046	0.41509762	0.30490285	0.44372007	0.4470906	0.42171848	0.3998946
0.0	0.48364016	0.43053183	0.48606214	0.5267116	0.4717739	0.47882408	0.5138013	0.4617757	0.49880713	0.45696232
0.0	0.48350316	0.43083203	0.48533592	0.52565634	0.47254726	0.48051557	0.5142013	0.46134478	0.49756798	0.45711726
0.0	0.48403493	0.43101084	0.48598284	0.52603155	0.47245827	0.47899595	0.51376873	0.46100423	0.49904263	0.45562774
0.0	0.015097481	0.39846393	0.5565445	0.37821713	0.51557624	0.5665765	0.48430288	0.51543564	0.5169304	0.46140507
0.0	0.48332167	0.4310563	0.48615018	0.52606225	0.4726879	0.48005942	0.51388824	0.4615302	0.498091	0.45751783
0.0	0.48351333	0.43139932	0.48542443	0.5266792	0.47244614	0.478581	0.51389045	0.46050122	0.49907586	0.45570958
0.0	0.48280197	0.4297712	0.48581824	0.5256257	0.47187454	0.48019972	0.51383543	0.46162617	0.49849322	0.4573241
0.0	0.48429963	0.4299805	0.48543307	0.5262367	0.47084108	0.4778532	0.51380074	0.460742	0.49927282	0.45595732
0.0	0.017794436	0.41608462	0.46567044	0.33189878	0.43561822	0.43713602	0.5915864	0.37479314	0.39820004	0.48980293
0.0	0.48268723	0.43057302	0.48619387	0.52568585	0.4727906	0.47984087	0.51351255	0.46161175	0.49823126	0.4567298
0.0	0.48247835	0.4308716	0.48519173	0.526965	0.47230777	0.47821096	0.51324815	0.46150753	0.49908045	0.4561516
0.0	0.48361513	0.43028423	0.4866652	0.5259519	0.4715556	0.47845414	0.5137958	0.4610708	0.49910906	0.4562962
0.0	0.017068125	0.42920864	0.3588877	0.37825122	0.47428775	0.46459132	0.3788225	0.36882105	0.4643124	0.48887026
0.0	0.016555784	0.45621616	0.44230795	0.46516785	0.5164848	0.4826213	0.45471364	0.37713975	0.45635173	0.5174819
0.0	0.018636465	0.46120274	0.5166392	0.46486747	0.47186583	0.43578252	0.45169663	0.5235834	0.3961755	0.55373174
0.0	0.016320404	0.4027662	0.4847492	0.42310178	0.3781141	0.43591452	0.37340528	0.48632082	0.36074293	0.54621553
0.0	0.48307243	0.43050754	0.4853636	0.5265381	0.4716303	0.47901136	0.5141497	0.4612563	0.49829298	0.4560315
0.0	0.104686126	0.52673614	0.536705	0.4682401	0.48973224	0.45608285	0.47953832	0.49049717	0.5197149	0.4662722
0.0	0.4827694	0.43045205	0.48541352	0.5258614	0.47239304	0.48094854	0.5131914	0.46121106	0.49761957	0.45784897
0.0	0.4831247	0.43093365	0.48522764	0.5262018	0.47231734	0.47897658	0.51342136	0.4608276	0.49839294	0.45541918
0.0	0.48355022	0.43102443	0.48579022	0.5269254	0.47208104	0.4788989	0.5139917	0.46157253	0.49944243	0.456397
0.0	0.48355046	0.43036777	0.4862143	0.52596474	0.47265142	0.48115	0.5139155	0.46201435	0.49793214	0.4573166
0.0	0.48443806	0.43013823	0.48687777	0.52668554	0.4717619	0.47826537	0.51329744	0.46208072	0.49814025	0.4567847
0.0	0.016333645	0.34722492	0.45389825	0.4295667	0.52364814	0.35937858	0.47212014	0.37123448	0.5714298	0.4403429
0.0	0.48380378	0.43030754	0.48583084	0.5258958	0.47264045	0.4806157	0.5137924	0.46150213	0.49731842	0.45784485
0.0	0.48335284	0.43087494	0.4860013	0.5259703	0.47351116	0.47869503	0.51364017	0.46180987	0.49953753	0.45726496
0.0	0.4845326	0.43071875	0.48523635	0.5266615	0.4725381	0.47925612	0.51309156	0.4611149	0.49887756	0.45570716
0.0	0.03629485	0.53537107	0.60111517	0.6237386	0.55777687	0.6171811	0.59543955	0.6143852	0.5858764	0.59621596
0.0	0.4832384	0.43005192	0.4864714	0.5254377	0.47275668	0.47979835	0.51352197	0.46212044	0.49967262	0.45699403
0.0	0.48360094	0.43057603	0.4853742	0.5268668	0.47248387	0.47856712	0.51231027	0.46150106	0.49867037	0.45673993
0.0	0.4844652	0.43058196	0.4849287	0.5261391	0.47292012	0.47903663	0.5151205	0.46168166	0.49950126	0.45607015
0.0	0.4837857	0.4301208	0.4850025	0.5256899	0.47138134	0.47825804	0.51221603	0.46069166	0.49961132	0.45604503
0.0	0.03710085	0.5508316	0.60975826	0.6096342	0.5204847	0.5820752	0.6693692	0.57776016	0.4951775	0.61903775
0.0	0.483939	0.42985213	0.48565635	0.52540606	0.47252628	0.47903425	0.51407313	0.4610166	0.4992683	0.45640734
0.0	0.48286662	0.43039593	0.48498112	0.52610165	0.47215018	0.47916383	0.51310647	0.46138334	0.49853173	0.4555638
0.0	0.48392972	0.43041644	0.48574245	0.52638084	0.47293952	0.47895393	0.5137375	0.46166342	0.49955854	0.45657724
0.0	0.4833561	0.43029484	0.4866303	0.5253723	0.47247073	0.47903538	0.514467	0.46239454	0.49930283	0.4565702
0.0	0.038686655	0.59185654	0.56342673	0.6131458	0.55709666	0.5579545	0.53622925	0.58071834	0.61846864	0.5900208
0.0	0.13801864	0.46750924	0.45048746	0.55405384	0.48211855	0.47622597	0.5260013	0.40388215	0.49797684	0.52944744
0.0	0.14764181	0.45378712	0.5053845	0.4698961	0.44813928	0.4673037	0.48297948	0.48310053	0.42500702	0.47955334
0.0	0.14248158	0.41991273	0.4787141	0.4258595	0.4205403	0.486409	0.43981868	0.46545076	0.40920028	0.49618202
0.0	0.4837357	0.43040857	0.48565686	0.5255514	0.47317857	0.47955456	0.5144273	0.46134812	0.49881935	0.45610824
0.0	0.48313037	0.43044034	0.4854399	0.52738625	0.47167215	0.4790488	0.5124164	0.4610339	0.4985897	0.4564601
0.0	0.48321086	0.4307601	0.4865499	0.5262824	0.47308096	0.4792534	0.5136274	0.4617579	0.49947685	0.45689705
0.0	0.48372328	0.43092152	0.48560145	0.5268819	0.4719206	0.47909302	0.5131931	0.46171245	0.4984654	0.45608434
0.0	0.034099855	0.5488182	0.60010576	0.6446027	0.53207994	0.46287283	0.56990343	0.54901975	0.64103985	0.5612189
0.0	0.48429102	0.42987648	0.48642808	0.5254808	0.4726774	0.47941127	0.5134434	0.46239597	0.4993772	0.4564879
0.0	0.48366264	0.4302688	0.48552412	0.52677774	0.47227505	0.4783247	0.51230365	0.46090776	0.4987207	0.45585406
0.0	0.48238292	0.43124187	0.48509327	0.525578	0.4718997	0.4788824	0.51431566	0.46269527	0.4985187	0.45635942
0.0	0.006834285	0.42446643	0.3943544	0.5177556	0.5671086	0.52949286	0.6552587	0.28195858	0.57065207	0.40003026
0.0	0.053854663	0.4792085	0.45654297	0.5119994	0.5101281	0.5246704	0.56288946	0.3865867	0.4872094	0.4802622
0.0	0.0077592586	0.39657718	0.43375677	0.4470009	0.47340158	0.5113971	0.3335627	0.40567118	0.44112632	0.49646628
0.0	0.48366186	0.43119946	0.4863811	0.5265307	0.47254694	0.47979334	0.5131607	0.4607243	0.49819237	0.45639223
0.0	6.5604814e-05	0.36278054	0.3819309	0.36985308	0.4756856	0.5448035	0.19177584	0.3524397	0.38600037	0.53813624
0.0	0.007597858	0.4075605	0.35198957	0.38322303	0.52570575	0.51377106	0.32904136	0.26285872	0.58786047	0.48945907
0.0	2.7145199e-05	0.25050136	0.13908868	0.2631884	0.51118094	0.32256252	0.6933702	0.33823517	0.1521275	0.5947931
0.0	0.0042290427	0.38022023	0.30237293	0.31595337	0.6430201	0.37053767	0.6501035	0.39131728	0.22753519	0.55601245
0.0	0.48505425	0.43008792	0.48593166	0.52830726	0.47169155	0.4783252	0.51256967	0.4625379	0.4991054	0.45602793
0.0	0.4857658	0.43053788	0.48573187	0.5269442	0.47150502	0.4794097	0.5122757	0.4613873	0.5001857	0.45713818
0.0	4.4817032e-05	0.36379036	0.257362	0.15811439	0.35425195	0.6926689	0.6224216	0.62200683	0.42845687	0.66738045
0.0	0.0072649578	0.3129746	0.31027305	0.35433295	0.36413592	0.55873203	0.58784145	0.5227249	0.5477877	0.62694913
0.0	0.48367417	0.43049127	0.4854614	0.5272431	0.47336638	0.4775356	0.512157	0.4624868	0.49864575	0.45625204
0.0	0.4840636	0.4301523	0.4856983	0.52626985	0.47207057	0.4790573	0.5129812	0.46145466	0.49914056	0.45715615
0.0	0.0015591839	0.5011148	0.6220201	0.26545388	0.6177884	0.4487118	0.43043658	0.601716	0.43900236	0.5102112
0.0	0.0071133147	0.46074128	0.4930736	0.28093988	0.66136855	0.37400275	0.58341855	0.56765723	0.54752666	0.51559025
0.0	0.4828978	0.43049327	0.4855448	0.52634203	0.47161528	0.4787137	0.51256853	0.4610741	0.49833083	0.45691577
0.0	0.035794657	0.5415167	0.6029361	0.6838872	0.52979374	0.60129994	0.5889605	0.58707815	0.5542631	0.5859716
0.0	2.7481547e-05	0.32164	0.42346415	0.38931248	0.31670588	0.41761968	0.46740925	0.12353431	0.506753	0.4795165
0.0	0.005386233	0.32325828	0.4671784	0.3948215	0.37493277	0.29922312	0.44536966	0.34991193	0.4620282	0.41230422
0.0	0.06340269	0.4243856	0.4686579	0.46923774	0.4068433	0.5268751	0.49461225	0.4535627	0.580419	0.491537
0.0	0.0053891586	0.34952593	0.45498788	0.3543277	0.33527237	0.50273734	0.39559898	0.36403257	0.40372851	0.53013355
0.0	0.005039895	0.3797111	0.4721375	0.31570607	0.3504654	0.4888636	0.39585218	0.44972968	0.5014824	0.46601617
0.0	0.00488653	0.41640633	0.4497198	0.41200694	0.3453123	0.5731471	0.4742281	0.44438586	0.65552616	0.5266524
0.0	3.3739994e-05	0.2171109	0.4679834	0.10510935	0.23072405	0.3580226	0.17552787	0.2860556	0.1137583	0.47927192
0.0	3.158602e-05	0.27445135	0.42356643	0.21336003	0.22139451	0.52474356	0.2877611	0.27663925	0.31521714	0.6005083
0.0	0.0048945756	0.41704923	0.44824108	0.4111476	0.345164	0.57315516	0.47481957	0.4425897	0.6557043	0.5269881
0.0	0.060034182	0.40217677	0.4351306	0.48181936	0.48895472	0.5156903	0.44110796	0.5101905	0.5315922	0.5052094
0.0	0.0069803717	0.38708147	0.53151405	0.34943688	0.40798542	0.2587261	0.49033237	0.54909027	0.53028	0.46495277
0.0	1.947467e-05	0.8253387	0.4995241	0.21352747	0.60916716	0.658345	0.5453853	0.3825314	0.38125023	0.4514324
0.0	0.07171854	0.3568747	0.41421306	0.490237	0.47168678	0.5239678	0.42009827	0.48249874	0.40999052	0.5382522
0.0	0.07144504	0.35799506	0.41547742	0.4912296	0.47328758	0.5265297	0.4217998	0.483987	0.41114098	0.53913426
0.0	0.07144504	0.35799506	0.41547742	0.4912296	0.47328758	0.5265297	0.4217998	0.483987	0.41114098	0.53913426
0.0	0.07162147	0.35727742	0.41611192	0.4914881	0.472337	0.5255937	0.42012435	0.48223573	0.40995422	0.54016465
0.0	0.014856836	0.33009112	0.44253016	0.38354734	0.4769872	0.51958394	0.39074364	0.50907815	0.4011315	0.48975033
0.0	0.48246896	0.43103927	0.48570123	0.525062	0.47140232	0.4782742	0.51326364	0.46110174	0.49802288	0.45581535
0.0	0.4829518	0.43197513	0.4869144	0.52529603	0.47158262	0.4796831	0.5136423	0.46204168	0.49894816	0.4570531
0.0	0.100288436	0.38673198	0.50092864	0.41017014	0.47750068	0.4826318	0.46487206	0.4928304	0.47067034	0.42545527
0.0	0.48323083	0.43059158	0.48564747	0.52675116	0.4722307	0.47957274	0.5131784	0.4610699	0.4981903	0.4572662
0.0	4.3793465e-05	0.33350497	0.31717706	0.38040942	0.55918014	0.53743243	0.3362052	0.14479223	0.3270684	0.2822253
0.0	0.005280405	0.408514	0.41619003	0.4098844	0.5854764	0.46834219	0.38179696	0.27297813	0.49828038	0.42398348
0.0	0.0074758916	0.39795393	0.47285903	0.44057724	0.58277875	0.48324224	0.5773752	0.52423054	0.5287523	0.48090768
0.0	3.464301e-05	0.37857935	0.37569505	0.4353864	0.47326985	0.4501869	0.5840996	0.73785514	0.67323554	0.52827
0.0	4.9192055e-05	0.52664953	0.4170255	0.4697755	0.5766017	0.5819534	0.6200963	0.42028776	0.31596893	0.6037744
0.0	5.53607e-05	0.63290256	0.29655594	0.28288046	0.54034084	0.47683406	0.72118795	0.6320481	0.5832054	0.54175943
0.0	0.1499093	0.4032289	0.5051281	0.44787145	0.447063	0.5140336	0.521241	0.49892792	0.48585886	0.43014365
0.0	0.14976984	0.40371022	0.5052755	0.44898146	0.44729987	0.5129525	0.5215938	0.49884552	0.48567298	0.43088752
0.0	0.21110286	0.41118452	0.50106776	0.46831968	0.4536991	0.5051722	0.5199853	0.48994333	0.4888031	0.43791765
0.0	0.1586068	0.4407724	0.4927792	0.56553453	0.45607483	0.50142235	0.46929023	0.47844702	0.44495398	0.44798198
0.0	0.15900494	0.40496543	0.4772236	0.52851623	0.5045921	0.49844772	0.5555605	0.43976128	0.512489	0.5099986
0.0	0.0583191	0.51999	0.50265723	0.37503967	0.43555862	0.5256	0.4330417	0.42497876	0.5300246	0.48045748
0.0	3.6966427e-05	0.33390558	0.556218	0.1703516	0.40205762	0.21459198	0.45511952	0.44345632	0.13865276	0.4511118
0.0	0.028492207	0.4599078	0.55518615	0.4408684	0.41694158	0.43250707	0.4755549	0.43757868	0.5286714	0.46402562
0.0	0.004017856	0.48696086	0.60711414	0.31505054	0.4889785	0.19671793	0.46938434	0.40969703	0.62224185	0.36891446
0.0	0.051526874	0.45366237	0.54233336	0.46106747	0.43765968	0.5368118	0.5349838	0.42684108	0.42402852	0.5582239
0.0	0.0066049127	0.46155515	0.5653621	0.4876445	0.2979879	0.6622528	0.44296402	0.43935186	0.46284232	0.56675726
0.0	0.0065871472	0.46120855	0.5652999	0.48961174	0.29939157	0.66341347	0.44382858	0.4402836	0.46332753	0.56731737
0.0	0.0059184316	0.50134623	0.43907607	0.31266874	0.412823	0.47367007	0.54585314	0.4715022	0.40382218	0.45054513
0.0	5.0518964e-05	0.6222153	0.74139404	0.33967626	0.6242764	0.43888357	0.29119873	0.7039465	0.56758416	0.5316097
0.0	0.0053360383	0.5306413	0.49888325	0.38686836	0.60460573	0.44140893	0.59083897	0.61542696	0.34056833	0.47489914
0.0	6.695138e-05	0.5453408	0.5806962	0.16509748	0.28204942	0.3317347	0.24393484	0.15856066	0.39668673	0.39310628
0.0	0.007826997	0.48897302	0.5340357	0.31906658	0.37219438	0.4040175	0.36904675	0.28663257	0.44727716	0.4254968
0.0	0.007886102	0.48703602	0.46429884	0.32075447	0.27278426	0.46604258	0.3694683	0.31511372	0.60716563	0.44211528
0.0	2.553323e-05	0.3153179	0.577246	0.23136908	0.28715628	0.53736585	0.21311086	0.28120673	0.3947294	0.5753657
0.0	0.042866122	0.52908313	0.5140532	0.45161954	0.4675576	0.5199285	0.51627797	0.49244767	0.5259437	0.44951075
0.0	0.48207685	0.4316026	0.48510092	0.5254725	0.47210708	0.47957483	0.514479	0.46237633	0.49887607	0.45589468
0.0	0.0041875816	0.7730733	0.50262225	0.44566026	0.50740993	0.7544962	0.5660824	0.71712303	0.6416712	0.41123417
0.0	2.2223197e-05	0.74937224	0.5777159	0.27766007	0.45244738	0.6191268	0.51925904	0.5665321	0.59129244	0.42855337
0.0	0.48440504	0.4312249	0.48675698	0.5264809	0.47218865	0.47875232	0.5135004	0.46151108	0.49841705	0.45693603
0.0	0.0052176253	0.452329	0.4756509	0.51889664	0.45256782	0.580544	0.4980637	0.40458933	0.362816	0.4792776
0.0	0.053635012	0.40042785	0.4156738	0.43189666	0.5086604	0.50764865	0.47647384	0.47217977	0.4560832	0.45133525
0.0	0.026946917	0.45689607	0.4816162	0.34468213	0.44332242	0.5513891	0.50899583	0.5038622	0.58672786	0.49710822
0.0	0.005260797	0.30560112	0.30169687	0.19082062	0.4799871	0.37936148	0.45837015	0.6468531	0.24368793	0.354074
0.0	0.005221379	0.3057351	0.30272636	0.19033296	0.47962463	0.37849525	0.45666453	0.64716595	0.24348153	0.3552766
0.0	0.03062075	0.49212897	0.46263632	0.4871431	0.4837569	0.43030137	0.46355173	0.4427078	0.57147646	0.47631595
0.0	3.176212e-05	0.38212588	0.5685716	0.42349663	0.34401473	0.33022016	0.2969862	0.5090549	0.69424653	0.6873764
0.0	0.0054329718	0.45775893	0.49048707	0.48119622	0.60974544	0.47259465	0.38187933	0.50223213	0.40886828	0.42735562
0.0	0.006072855	0.51464576	0.50569785	0.2987826	0.5645348	0.4292412	0.32343817	0.4462541	0.5082768	0.42415053
0.0	0.02996719	0.41120735	0.5558085	0.5204008	0.58259517	0.53048366	0.3633052	0.53446126	0.44505507	0.49341002
0.0	0.032215256	0.4484345	0.56579965	0.39247543	0.5520604	0.5013188	0.32475483	0.4970584	0.51178944	0.49122557
0.0	0.48269135	0.4312126	0.48501208	0.52574474	0.47229525	0.4787579	0.51412374	0.4626318	0.49791026	0.45632273
0.0	0.006456628	0.30005842	0.5514332	0.44984543	0.56132805	0.4401842	0.35792255	0.46197486	0.5583739	0.5062501
0.0	0.006764706	0.2582035	0.523237	0.4944985	0.47454083	0.48327595	0.393401	0.39018613	0.5463561	0.41835222
0.0	0.05666002	0.4182114	0.5179995	0.5114144	0.45995623	0.48672375	0.4592037	0.43206617	0.50297904	0.4300445
0.0	6.2075946e-05	0.38514262	0.5911469	0.470829	0.42610258	0.5051961	0.32666263	0.35811943	0.5118677	0.36254543
0.0	0.0075550387	0.4080726	0.5392335	0.49803302	0.45026046	0.4931658	0.417347	0.40894887	0.5049516	0.40843278
0.0	0.48194215	0.43128958	0.4848569	0.5260946	0.47246093	0.47893944	0.51369077	0.46272326	0.49750695	0.4562724
0.0	0.017253634	0.32397962	0.5374035	0.46522397	0.54422575	0.44822136	0.38712963	0.46109635	0.545922	0.495521
0.0	0.0061337273	0.3441721	0.57172495	0.40491617	0.6449163	0.3961693	0.32103476	0.5336534	0.5672221	0.5926316
0.0	0.04698526	0.36921847	0.5412102	0.44925183	0.5329767	0.4484044	0.38573676	0.5080727	0.5298445	0.47853982
0.0	3.1104584e-05	0.23382175	0.66704744	0.270996	0.67401266	0.373268	0.14438497	0.6192778	0.60446227	0.53018415
0.0	0.005359693	0.32487035	0.5794056	0.3907294	0.57748616	0.4263296	0.29698783	0.54157805	0.5518414	0.49304056
0.0	0.018346721	0.45471665	0.5310502	0.38411024	0.540776	0.5626536	0.5490974	0.48643157	0.48320118	0.45491526
0.0	0.0067308904	0.60729665	0.63610226	0.44742396	0.499618	0.46802226	0.64048105	0.4883909	0.33421075	0.44173846
0.0	3.056524e-05	0.6607416	0.6742246	0.3027479	0.35341948	0.43633807	0.46457043	0.3859805	0.31466028	0.6091491
0.0	4.562103e-05	0.7174235	0.63812506	0.36876154	0.53580004	0.38870597	0.61668813	0.49493372	0.37935853	0.45059034
0.0	4.485547e-05	0.58022434	0.6846637	0.446608	0.6425666	0.31394836	0.82345545	0.37492162	0.23766832	0.379648
0.0	0.031707525	0.40599352	0.58112055	0.40389466	0.5495479	0.4154438	0.44573274	0.46966124	0.49578437	0.38425767
0.0	0.06203823	0.38026413	0.47914368	0.53329426	0.5511971	0.5352568	0.5498968	0.5142993	0.52970976	0.44677976
0.0	0.48430052	0.43068865	0.48624516	0.5261532	0.47215948	0.47994646	0.5133734	0.46150884	0.49808535	0.45609903
0.0	0.48404053	0.430334	0.48651013	0.5266172	0.47171226	0.479791	0.51301295	0.4611283	0.49799535	0.45677206
0.0	0.16485903	0.46646646	0.53712475	0.521265	0.4706974	0.48434946	0.4964711	0.42780602	0.4976272	0.47306234
0.0	0.008441235	0.34251726	0.53027016	0.5088827	0.5173885	0.5399426	0.48201826	0.5699376	0.6184438	0.41921526
0.0	7.4036834e-05	0.19347312	0.28266314	0.6428334	0.55753213	0.62265146	0.5148649	0.48901653	0.76369923	0.56877077
0.0	5.2221185e-05	0.2706667	0.36187327	0.4377163	0.40477902	0.46313393	0.32339433	0.2887838	0.71044946	0.5797475
0.0	0.010011302	0.29388466	0.48369125	0.6115391	0.5919223	0.6173672	0.5802296	0.6689161	0.6498719	0.41320378
0.0	3.7233687e-05	0.41594595	0.37114906	0.31821588	0.3987023	0.15933058	0.20865357	0.6429604	0.37669832	0.5751949
0.0	0.006360553	0.5146021	0.51079154	0.28091928	0.5424291	0.55509686	0.5031773	0.43354937	0.57213485	0.34644818
0.0	0.16567877	0.4235035	0.4858736	0.50481516	0.47169676	0.44824463	0.51944435	0.42792886	0.51228786	0.4622917
0.0	0.48463297	0.43148407	0.48661703	0.5262048	0.4721991	0.47941852	0.513718	0.4610698	0.49833643	0.45648274
0.0	0.006480129	0.4448506	0.53623307	0.43036255	0.4588499	0.38095015	0.48793003	0.57649195	0.54474515	0.353039
0.0	4.1597534e-05	0.57861876	0.2594362	0.2826277	0.62953323	0.44527468	0.4960505	0.32047197	0.28411937	0.5270508
0.0	0.48283288	0.43118268	0.48512137	0.5263726	0.4713001	0.4789779	0.5134617	0.46104294	0.49946484	0.45756102
0.0	0.02993937	0.41028434	0.55581164	0.52126944	0.5828203	0.52999115	0.3623485	0.53439236	0.44410098	0.49392343
0.0	6.0678885e-05	0.33712363	0.6803192	0.29124722	0.8101603	0.49065265	0.36675307	0.3727736	0.38230047	0.57862216
0.0	0.033266056	0.41021574	0.5490203	0.5166297	0.5947109	0.5045855	0.39556375	0.5165263	0.43877852	0.41868627
0.0	0.031498544	0.4682123	0.5332839	0.38374457	0.5097703	0.49733812	0.40354285	0.5095107	0.46546766	0.42507946
0.0	0.049884524	0.46362612	0.52708256	0.4031971	0.50482005	0.49527317	0.4191205	0.5037871	0.46997255	0.42991677
0.0	0.005463382	0.3769397	0.41891497	0.52422476	0.52128345	0.41299576	0.3358608	0.5375044	0.3279596	0.46913034
0.0	0.0063267243	0.44190136	0.640484	0.32563016	0.4816726	0.4950633	0.3121533	0.492134	0.48732206	0.45956272
0.0	0.05548713	0.44582397	0.54922336	0.40767252	0.5517666	0.4764717	0.37720504	0.4777129	0.50423616	0.42258993
0.0	4.3213662e-05	0.4499919	0.76873004	0.17324117	0.49037594	0.5083022	0.1623575	0.52102274	0.47645843	0.45997843
0.0	0.04818812	0.388638	0.49898154	0.43955135	0.46746656	0.45580715	0.45963374	0.50934726	0.5867699	0.45149484
0.0	4.4149892e-05	0.46565402	0.5196301	0.2514972	0.82415247	0.39354268	0.38105193	0.6678895	0.72696066	0.5145062
0.0	4.5205106e-05	0.30947068	0.52714896	0.161703	0.3794985	0.29776368	0.489136	0.4640158	0.7636664	0.43853647
0.0	0.034547437	0.42978266	0.48873252	0.5024287	0.5389858	0.4276243	0.56422675	0.44269484	0.47848383	0.5326129
0.0	0.057533752	0.439542	0.5337505	0.4423583	0.45967212	0.46679506	0.46575877	0.51064616	0.5829316	0.5036282
0.0	6.512709e-05	0.6029146	0.6646183	0.4019596	0.59053886	0.59306055	0.47014663	0.555986	0.49211836	0.67918015
0.0	5.2217147e-05	0.42759132	0.4969452	0.45506337	0.6643854	0.33042598	0.66274506	0.40672764	0.4374616	0.677772
0.0	0.0069269445	0.5003418	0.50509983	0.57684016	0.6501574	0.48096618	0.6500221	0.39537096	0.32437643	0.6030009
0.0	0.0069878786	0.3591196	0.48158076	0.40609992	0.48794347	0.32923144	0.5268902	0.46825445	0.6166702	0.53501356
0.0	0.019614296	0.36384133	0.5081389	0.40783998	0.47841188	0.5014291	0.39229488	0.5894031	0.4585656	0.40041444
0.0	0.03575648	0.42249987	0.44075018	0.39407766	0.3806688	0.47178552	0.5037914	0.6262348	0.47508252	0.44106722
0.0	6.7997535e-05	0.37958008	0.58764166	0.058099125	0.23058628	0.329774	0.50276214	0.66926277	0.46820793	0.51051545
0.0	0.006238084	0.4461452	0.47734994	0.26709017	0.31953764	0.46693465	0.51495004	0.5275543	0.3791765	0.46641183
0.0	0.038237587	0.3577229	0.29150012	0.57022655	0.38563234	0.45491415	0.4835992	0.36832404	0.45989752	0.3905068
0.0	0.026878372	0.40324348	0.5744059	0.38615888	0.49519435	0.23023787	0.598442	0.38339517	0.35224047	0.47098878
0.0	0.10182607	0.414427	0.5410975	0.44304824	0.4871092	0.31998676	0.5651869	0.41418818	0.40887162	0.46686018
0.0	0.10176471	0.41495422	0.54217774	0.44291395	0.48585302	0.31968147	0.5655751	0.41526413	0.40961757	0.46678168
0.0	2.8646513e-05	0.58680505	0.6401218	0.15139167	0.7083913	0.19451426	0.4966478	0.58539444	0.25307232	0.30118182
0.0	0.0050724004	0.5522009	0.5738257	0.27508295	0.49510702	0.25837943	0.5864525	0.44389918	0.2657209	0.4815838
0.0	0.0012919189	0.54579675	0.52587163	0.21574217	0.4291648	0.41147342	0.38677728	0.42628887	0.50746477	0.39169216
0.0	0.03525014	0.44643262	0.45299727	0.43762875	0.54130465	0.52744484	0.5839151	0.48931575	0.6141971	0.5008899
0.0	0.030963037	0.33331266	0.5128588	0.4514029	0.54379547	0.4889947	0.38544902	0.38355574	0.42282107	0.48422828
0.0	0.007260245	0.4087089	0.49276507	0.41787308	0.5589028	0.45063633	0.5071709	0.44476077	0.37588373	0.48245627
0.0	0.0012316692	0.4895387	0.5214137	0.2169702	0.37074324	0.43778113	0.66441214	0.62881875	0.40780815	0.41222945
0.0	0.0072631077	0.54158086	0.6101631	0.5527446	0.5850539	0.5834385	0.54116625	0.6771889	0.6275043	0.553686
0.0	0.015731085	0.4565519	0.5205214	0.3266357	0.47643998	0.5179502	0.66145223	0.53238565	0.31656608	0.49728683
0.0	0.015098431	0.39401397	0.5655764	0.29812127	0.47772118	0.46760124	0.41424096	0.603251	0.5243527	0.440425
0.0	0.013392124	0.3899424	0.48656932	0.48992148	0.47212067	0.5980975	0.47783297	0.38731408	0.35217267	0.41810885
0.0	0.14363159	0.3758403	0.48131865	0.5079297	0.47851133	0.5785527	0.46688065	0.42588943	0.42335835	0.43088725
0.0	0.06338467	0.6514538	0.5639012	0.46554908	0.4831657	0.5412163	0.33623135	0.4686234	0.44493893	0.48205283
0.0	0.0074099903	0.53530765	0.5983457	0.61665356	0.50266135	0.5046482	0.6620497	0.50800985	0.6241979	0.59604067
0.0	0.007988705	0.52680296	0.552406	0.5870459	0.57363385	0.56376356	0.5599539	0.5247012	0.52411926	0.59630936
0.0	0.0034437433	0.34185746	0.4430583	0.39126897	0.46371233	0.37803695	0.4375727	0.56659317	0.42969137	0.48737484
0.0	0.03463486	0.39352962	0.49655196	0.47488886	0.5530716	0.43673325	0.4697309	0.5672496	0.39567053	0.41455695
0.0	0.0013794748	0.35689378	0.5039966	0.42251486	0.6291465	0.3929745	0.42678335	0.66487837	0.30273265	0.37332433
0.0	9.007199e-06	0.20933707	0.49701747	0.24459735	0.586046	0.32393152	0.42293313	0.65589964	0.16878399	0.41089383
0.0	0.0013805828	0.35584357	0.5048014	0.42272428	0.62956053	0.39309496	0.42525357	0.66660297	0.30120856	0.37207004
0.0	4.7121852e-05	0.6352013	0.46934864	0.23038626	0.47829852	0.7261605	0.2467419	0.4577214	0.5632511	0.6448788
0.0	0.0058981017	0.45789754	0.53856367	0.39547727	0.48293412	0.6213177	0.37751138	0.5325453	0.6650519	0.53548133
0.0	0.0058887233	0.45915523	0.5368075	0.3952198	0.4830678	0.6215209	0.37838694	0.53345686	0.6658894	0.5376566
0.0	0.018064361	0.43683872	0.47180122	0.39072356	0.46415016	0.38302186	0.38673034	0.37875816	0.47780564	0.42772904
0.0	2.3639614e-05	0.36260268	0.41085535	0.21983564	0.47385758	0.19351721	0.59877217	0.51536417	0.42594108	0.50824255
0.0	0.016366867	0.41955647	0.5089213	0.40622863	0.48608026	0.32623062	0.4643004	0.44901526	0.5374242	0.42889127
0.0	0.016364226	0.43501982	0.5046781	0.38896933	0.50793934	0.47824213	0.51572835	0.49080876	0.4748263	0.44667298
0.0	0.19963093	0.416934	0.52369195	0.49291784	0.4624442	0.4513148	0.46674386	0.446273	0.53335387	0.4503934
0.0	0.045957103	0.39941177	0.544749	0.44968265	0.515613	0.44596687	0.5038811	0.4536893	0.51813805	0.4355881
0.0	0.0076331096	0.48103082	0.47450903	0.34304184	0.46859866	0.44737974	0.31743115	0.48525804	0.55852515	0.41305727
0.0	4.4247387e-05	0.26580077	0.27169472	0.3499257	0.228033	0.58487695	0.24347506	0.59955543	0.59436464	0.4277881
0.0	0.016471272	0.4567652	0.41039312	0.42499048	0.39739138	0.46726528	0.39710984	0.37519976	0.53986716	0.4586758
0.0	3.5865232e-05	0.45844138	0.3408694	0.23251644	0.38560832	0.49527785	0.2622476	0.27125272	0.359464	0.39955366
0.0	0.48194614	0.43214038	0.48628473	0.526779	0.47268113	0.47961795	0.5139659	0.46358338	0.4988532	0.45676684
0.0	0.0023478724	0.5633777	0.42826778	0.2575616	0.49723223	0.4222668	0.56394255	0.5650712	0.52565277	0.46083423
0.0	0.07795885	0.44636866	0.4469421	0.46177995	0.43410236	0.5343522	0.50106215	0.4594212	0.50177354	0.4081945
0.0	0.48318183	0.43113342	0.48620784	0.5272692	0.47290722	0.4808351	0.51357347	0.46201518	0.49861506	0.45653972
0.0	8.617337e-05	0.2573667	0.1944115	0.13966572	0.48620903	0.33583587	0.2529475	0.5677046	0.14496362	0.41851193
0.0	0.007335573	0.30560982	0.3023606	0.25082898	0.6004596	0.36841786	0.36614656	0.41135582	0.3742266	0.32265943
0.0	0.4824909	0.43107566	0.48547107	0.5255487	0.47205606	0.47861022	0.5142375	0.46225908	0.4979522	0.45646217
0.0	0.010280982	0.38293594	0.46020168	0.33796963	0.4444567	0.4997036	0.58715135	0.40280494	0.4145899	0.4264739
0.0	8.241916e-05	0.24289587	0.2469079	0.21321097	0.41607788	0.5099955	0.5862607	0.30415758	0.48635605	0.5229764
0.0	0.034566194	0.42957702	0.48912093	0.5022307	0.5387747	0.42781174	0.56491333	0.44198728	0.47841147	0.532774
0.0	0.007608796	0.46000698	0.40715668	0.3994674	0.39451972	0.58573806	0.48747215	0.45417845	0.5042372	0.35878155
0.0	0.007145153	0.5923592	0.35988992	0.22170186	0.5495133	0.37775594	0.6372617	0.6002911	0.63649875	0.47758752
0.0	0.020481952	0.35488468	0.51053643	0.4311626	0.40671545	0.44480133	0.5264495	0.6514874	0.46202707	0.4116411
0.0	0.020458905	0.35383773	0.51054025	0.43218726	0.40698355	0.4442155	0.52521133	0.651412	0.46087474	0.41223815
0.0	3.2633605e-05	0.28037435	0.6199704	0.23893058	0.25188223	0.6952298	0.5497838	0.38318178	0.4165327	0.43311152
0.0	0.0068412176	0.30711976	0.59217566	0.30345178	0.40538678	0.49925926	0.54806423	0.37728813	0.61902934	0.4929822
0.0	0.48455706	0.43192363	0.4882316	0.5269443	0.4709575	0.47779208	0.51472044	0.4622691	0.4987793	0.45668706
0.0	0.48520038	0.43105638	0.48703286	0.5273941	0.47295105	0.47964844	0.51286316	0.4619908	0.5005663	0.4563395
0.0	0.015349607	0.5292165	0.456786	0.45869702	0.47733843	0.46135062	0.5566344	0.5849634	0.3966918	0.44844833
0.0	0.065145895	0.39965308	0.5338541	0.54570425	0.54840165	0.52801764	0.410868	0.53864735	0.39287195	0.4260083
0.0	0.07230728	0.4553832	0.54896086	0.35559788	0.5018898	0.4842482	0.35050613	0.4825452	0.4916258	0.4228058
0.0	0.001064703	0.3070843	0.5560191	0.3096915	0.5385159	0.43239567	0.2604876	0.23959659	0.24860822	0.56226283
0.0	4.4553683e-05	0.41322842	0.4789953	0.36108127	0.5071939	0.31396097	0.2918126	0.29064518	0.31671157	0.6343704
0.0	0.0012041866	0.44185647	0.34644708	0.43077627	0.35580048	0.47557563	0.53680944	0.39075273	0.591637	0.4720652
0.0	0.052289747	0.40478262	0.499294	0.46312878	0.53384405	0.4474265	0.43465948	0.43476027	0.51590544	0.44952694
0.0	0.006756909	0.42578387	0.55901366	0.4441917	0.5413595	0.55836856	0.3528728	0.7039296	0.51233166	0.3532672
0.0	0.0067315605	0.42686006	0.560366	0.44415236	0.54058975	0.5589143	0.3540444	0.7042327	0.51215523	0.3546604
0.0	4.3441698e-05	0.25373244	0.67968	0.23801772	0.56745344	0.6273372	0.41172522	0.5744249	0.46259215	0.565753
0.0	0.07790424	0.47800162	0.48739636	0.53694785	0.42683896	0.495607	0.46460363	0.41298893	0.41935596	0.44534
0.0	0.4810701	0.43077427	0.4852855	0.52535045	0.47240573	0.47914577	0.5141783	0.46147868	0.49822474	0.45646167
0.0	0.0065228487	0.36038756	0.62062657	0.374192	0.37275103	0.36189997	0.47200337	0.27192956	0.5062848	0.49455982
0.0	0.048677612	0.43191278	0.5692721	0.45575964	0.41753447	0.43309668	0.54089814	0.37641478	0.51865727	0.4680164
0.0	3.54251e-05	0.43252993	0.7488888	0.28953674	0.28882146	0.32396698	0.60419106	0.19887783	0.56637985	0.49328244
0.0	0.0059496923	0.44685078	0.44230443	0.412768	0.48684758	0.5054239	0.4598702	0.45833838	0.38909045	0.2790072
0.0	3.825099e-05	0.46308914	0.40137732	0.30788264	0.4999668	0.5312034	0.40852028	0.45597845	0.28912872	0.15182273
0.0	0.006281396	0.34087172	0.5256817	0.2953026	0.44216046	0.4743112	0.3331573	0.36456877	0.52997327	0.47009388
0.0	4.266321e-05	0.26116353	0.5669785	0.13651945	0.41103542	0.46901265	0.19212924	0.2781507	0.5603861	0.48472285
0.0	0.48244205	0.43103454	0.485292	0.52611876	0.47216445	0.47860327	0.5138542	0.46225795	0.49807766	0.4567382
0.0	0.0058102724	0.5064115	0.24497293	0.32309628	0.4573103	0.40595952	0.358341	0.350995	0.4674442	0.39677924
0.0	0.04892734	0.45395377	0.42645955	0.44787475	0.44824475	0.5067256	0.43508276	0.3931896	0.5183287	0.4869594
0.0	3.609836e-05	0.51028955	0.28485996	0.2671637	0.38624302	0.57465273	0.25637442	0.24135233	0.56524813	0.5594429
0.0	2.7374746e-05	0.3113109	0.5542624	0.28826886	0.45768464	0.38976717	0.58367187	0.33868515	0.73181975	0.39483547
0.0	0.005954633	0.356923	0.4905638	0.3912496	0.3677572	0.34552693	0.55276394	0.45451313	0.6445649	0.3974149
0.0	0.052447855	0.50938165	0.5286224	0.40260717	0.45774713	0.5225685	0.5476217	0.4331651	0.42271242	0.4321949
0.0	0.00864249	0.7229627	0.5955897	0.30720258	0.338293	0.55003643	0.752392	0.48859593	0.3821496	0.29903126
0.0	0.018075332	0.3593488	0.42212093	0.39125758	0.438125	0.47721004	0.5409278	0.49449983	0.49207562	0.4675132
0.0	6.263346e-05	0.35830903	0.42607063	0.19234814	0.3775688	0.33827052	0.5943276	0.28789926	0.20254354	0.44805047
0.0	5.5506072e-05	0.21688245	0.31114763	0.3015071	0.41788024	0.49167785	0.50253135	0.5981488	0.5696325	0.5047066
0.0	0.0075775823	0.27418235	0.4134218	0.364645	0.50832397	0.4944441	0.50546944	0.6873793	0.5892307	0.5589461
0.0	0.0063649546	0.4705059	0.66554534	0.32914242	0.42298478	0.40455523	0.42073163	0.34728897	0.6256407	0.43989617
0.0	0.0063649546	0.4705059	0.66554534	0.32914242	0.42298478	0.40455523	0.42073163	0.34728897	0.6256407	0.43989617
0.0	0.0076704794	0.5623244	0.6487674	0.41272292	0.4766606	0.48676193	0.34762454	0.27408767	0.7272736	0.52892405
0.0	0.0076857014	0.561745	0.6510321	0.41306987	0.47650048	0.48654595	0.34731704	0.2740589	0.72753155	0.5293769
0.0	0.06113306	0.40467262	0.45303226	0.50266236	0.46186835	0.3282325	0.5294997	0.47424892	0.5664174	0.4909654
0.0	6.6382585e-05	0.3206108	0.40891027	0.5278953	0.5123217	0.14697568	0.5045857	0.38822094	0.3729496	0.5175596
0.0	9.4686824e-05	0.6945766	0.61030453	0.30303186	0.43539852	0.3895658	0.5746105	0.20757124	0.71263117	0.35412428
0.0	4.328757e-05	0.65753293	0.55992943	0.23948933	0.61932415	0.30615026	0.36389527	0.44984192	0.5308474	0.6488726
0.0	0.01925315	0.4008931	0.42042288	0.36989418	0.52748245	0.5180897	0.4115908	0.5279192	0.5228573	0.53564966
0.0	0.007351211	0.39435917	0.64002013	0.40709716	0.5421637	0.50580907	0.27349243	0.5992537	0.56461537	0.39106432
0.0	0.11659304	0.4971483	0.5835914	0.47901082	0.49979123	0.4857946	0.5474465	0.4570174	0.470021	0.48665786
0.0	0.484725	0.43066853	0.4866115	0.5255634	0.47234982	0.4800921	0.51320714	0.46193132	0.49750814	0.45668194
0.0	0.04389327	0.40263832	0.36389217	0.44632268	0.44028828	0.41291183	0.5985021	0.51599663	0.5458857	0.48961824
0.0	0.061703134	0.4323408	0.38504362	0.50290376	0.48199323	0.43121827	0.6162575	0.5240174	0.582076	0.48934716
0.0	0.0072393096	0.37760377	0.5004105	0.41642877	0.46164584	0.50664914	0.5546104	0.34260505	0.50104684	0.5366851
0.0	0.020239154	0.4420796	0.43999016	0.3635187	0.5935574	0.5235933	0.60824144	0.4732909	0.59855473	0.48994473
0.0	3.9574155e-05	0.27770746	0.5314173	0.27152112	0.6456919	0.6353408	0.6655668	0.23530188	0.77376616	0.55651426
0.0	0.0073531177	0.36127	0.48545128	0.48811814	0.4861437	0.6520926	0.5138375	0.5113792	0.5642475	0.29060712
0.0	0.0073942384	0.36057886	0.48511267	0.48869854	0.48599222	0.65082	0.5132397	0.5109105	0.5643273	0.29000252
0.0	0.0073990035	0.36109844	0.48553318	0.48843884	0.48539072	0.6509695	0.5142652	0.5118986	0.5648335	0.29043314
0.0	0.07989542	0.4224905	0.472799	0.5382796	0.41132835	0.58555496	0.5176712	0.43058327	0.49984282	0.34216872
0.0	4.2721065e-05	0.30207738	0.34634626	0.22324473	0.7667256	0.19149232	0.51577103	0.30152425	0.6931697	0.4076529
0.0	0.007701228	0.42470196	0.31368205	0.42079157	0.5227153	0.4714209	0.5748571	0.37798557	0.5892419	0.42136073
0.0	0.21148913	0.45978644	0.4226774	0.4675961	0.47494942	0.44763368	0.5298904	0.49473092	0.48994517	0.47084486
0.0	0.032039523	0.5077108	0.3208652	0.37030265	0.47916415	0.39646247	0.5573498	0.5466624	0.4743879	0.4911172
0.0	0.11166639	0.47732195	0.38471252	0.43057647	0.47642502	0.42867005	0.5397924	0.5136959	0.48426098	0.47761172
0.0	0.07939896	0.39193448	0.42776018	0.35590017	0.4952217	0.3958811	0.46347857	0.5010863	0.55767304	0.46428734
0.0	3.356048e-05	0.67808104	0.4881901	0.17704068	0.7090769	0.6828722	0.3215179	0.66718066	0.63667285	0.461305
0.0	0.027878573	0.46021593	0.5233082	0.3722771	0.51900744	0.5103856	0.438432	0.52715313	0.4964265	0.39247057
0.0	0.027915929	0.460412	0.5232567	0.37178048	0.51875144	0.5098144	0.43926176	0.52701145	0.4971512	0.39199245
0.0	0.4837458	0.4309981	0.48614922	0.5270912	0.47270736	0.47907767	0.5129797	0.4618168	0.49773827	0.4563311
0.0	0.006551581	0.4209864	0.6134163	0.32793155	0.41244444	0.485496	0.46475077	0.6598192	0.45023635	0.38879398
0.0	0.1443201	0.4556934	0.4731381	0.4336191	0.49870387	0.5538362	0.48888662	0.46463948	0.5209163	0.41392764
0.0	0.2057262	0.45021102	0.4769615	0.45670214	0.492267	0.535928	0.49545416	0.464304	0.5152411	0.4251277
0.0	0.055934053	0.44991878	0.47635037	0.51731217	0.48949632	0.49441838	0.5207541	0.52849793	0.49423984	0.51164514
0.0	5.9177157e-05	0.49603683	0.44652158	0.49145615	0.5292099	0.53209347	0.53489983	0.6841394	0.48129037	0.64211875
0.0	0.0727697	0.56582445	0.5970454	0.45324454	0.57134616	0.5690831	0.5298132	0.45672232	0.5580848	0.47654584
0.0	0.0017976733	0.4391351	0.40374613	0.2271663	0.5131285	0.38090172	0.43317667	0.5181891	0.6387028	0.42247653
0.0	0.048699163	0.43884397	0.41549277	0.40314046	0.49028113	0.42643052	0.5123234	0.5080027	0.58494097	0.43610096
0.0	0.048699163	0.43884397	0.41549277	0.40314046	0.49028113	0.42643052	0.5123234	0.5080027	0.58494097	0.43610096
0.0	0.004894989	0.4499345	0.50862575	0.33968458	0.52687895	0.49427757	0.50831026	0.32489166	0.5771703	0.48699546
0.0	0.013714699	0.47248393	0.45618454	0.42339686	0.46656266	0.524863	0.53141534	0.37152988	0.55212647	0.5189448
0.0	0.000970019	0.47826186	0.7606068	0.155369	0.4028394	0.23770286	0.6078459	0.6860186	0.313614	0.4319188
0.0	0.0131223025	0.3772278	0.5314137	0.27973682	0.4678098	0.27520663	0.58495635	0.56997633	0.48759228	0.50038594
0.0	0.00842192	0.6738619	0.63257366	0.5550806	0.5944695	0.61065906	0.5627909	0.5426687	0.7166566	0.6356911
0.0	5.1333427e-05	0.75541633	0.5382706	0.1289173	0.54593056	0.3475538	0.58085644	0.5264862	0.7119053	0.31605735
0.0	0.006964488	0.63499445	0.4928538	0.26527873	0.55344707	0.39283383	0.6254518	0.610368	0.5862821	0.3724213
0.0	0.0069826725	0.63454455	0.49339402	0.26518252	0.55294085	0.39478514	0.62610316	0.60988075	0.58798903	0.3706362
0.0	0.015871966	0.49114436	0.61549115	0.3104592	0.47208974	0.50256616	0.4880045	0.5136253	0.5291135	0.4410087
0.0	3.9791903e-05	0.32295668	0.46858183	0.12580888	0.39603278	0.29353672	0.6841398	0.22032027	0.7439264	0.28912845
0.0	0.0060787033	0.37562695	0.47733113	0.28605542	0.4335767	0.3814692	0.60188913	0.32935953	0.6298399	0.36915204
0.0	0.006082629	0.37615544	0.4777512	0.2858432	0.43298545	0.38162446	0.60287243	0.3302336	0.63031983	0.36963898
0.0	0.0070151025	0.41894117	0.30934045	0.3712839	0.58164614	0.45963868	0.60002047	0.29450572	0.62234485	0.4777572
0.0	0.007139172	0.504497	0.48928595	0.2526935	0.57491034	0.58975685	0.29842854	0.45325923	0.2215193	0.39483184
0.0	0.0069770273	0.5563985	0.49053147	0.2717784	0.56272495	0.6611381	0.399513	0.59969455	0.31825042	0.43244687
0.0	4.6188536e-05	0.3675858	0.45852146	0.067289196	0.56773514	0.57336396	0.18440925	0.20195593	0.09858162	0.41114107
0.0	0.0063453824	0.4522962	0.4747813	0.23802888	0.5089085	0.6048917	0.4355152	0.45723784	0.35059056	0.47488585
0.0	0.48296535	0.4309978	0.4848102	0.5265477	0.47130978	0.47983658	0.5139244	0.46063563	0.49854887	0.4569296
0.0	0.005504568	0.44023666	0.41703272	0.36608812	0.31653708	0.48778284	0.30979985	0.4412262	0.30012158	0.5751472
0.0	3.0944815e-05	0.73254746	0.36609647	0.33868492	0.38103268	0.68432415	0.2994086	0.25745475	0.44628242	0.64324075
0.0	0.4825635	0.43128923	0.48543096	0.5257132	0.47174945	0.47892857	0.5140241	0.46211982	0.49816948	0.4562492
0.0	0.005231355	0.41149408	0.43359545	0.37793818	0.28532624	0.43741968	0.25963348	0.3477878	0.41933706	0.22968349
0.0	0.04869148	0.39121446	0.44981176	0.45496458	0.3813071	0.48366666	0.43680423	0.41790387	0.4405663	0.39136595
0.0	0.18613328	0.39161047	0.4734207	0.49639904	0.44728708	0.48129013	0.505709	0.4754278	0.4196118	0.46292758
0.0	4.3823376e-05	0.3016809	0.35788828	0.54367757	0.31336457	0.43869546	0.26839873	0.60380983	0.38632378	0.36336064
0.0	0.060660806	0.38725883	0.44235033	0.41102406	0.47680882	0.47867474	0.49265394	0.45503652	0.38930863	0.480041
0.0	0.009616997	0.36783853	0.4210172	0.35641176	0.4174078	0.49173295	0.37114233	0.57007265	0.28664827	0.39404166
0.0	8.409959e-05	0.3395835	0.14114039	0.16807175	0.16758026	0.65578365	0.34093592	0.31377444	0.118052535	0.50420845
0.0	0.010090353	0.2908409	0.45798925	0.24618925	0.47550252	0.33706826	0.32657945	0.55849856	0.29546204	0.4558922
0.0	0.010098358	0.29119346	0.45721042	0.24640857	0.47390556	0.33733994	0.3272311	0.55806416	0.29536632	0.45483425
0.0	0.05159217	0.50815547	0.45849985	0.44552317	0.5122691	0.48292866	0.42628247	0.43971193	0.4326113	0.4241898
0.0	0.48233497	0.4318743	0.48549816	0.5253575	0.4722857	0.47955322	0.51462585	0.46223167	0.49865568	0.4559717
0.0	0.0078721065	0.7429808	0.37528837	0.26942393	0.5605385	0.5506791	0.5618486	0.28527266	0.25915742	0.4628828
0.0	4.3889668e-05	0.69036585	0.38562632	0.26069474	0.60726905	0.4919019	0.23316593	0.38350362	0.280205	0.34342238
0.0	4.144086e-05	0.28288183	0.59560823	0.23836522	0.56779057	0.51133174	0.5235984	0.1519941	0.58420277	0.6258952
0.0	6.220726e-05	0.33750853	0.4722533	0.16226396	0.27129045	0.34801367	0.35680673	0.36781284	0.74026424	0.4660808
0.0	0.052880686	0.42936495	0.49139968	0.44578886	0.5495584	0.35015288	0.45329595	0.51242006	0.4472597	0.49402106
0.0	0.05412308	0.46268272	0.36727995	0.47478673	0.44845253	0.42596745	0.47348347	0.37834573	0.5165231	0.42402667
0.0	0.4820597	0.4305215	0.48550108	0.5259845	0.47110665	0.4787997	0.51291704	0.4606484	0.4988865	0.4572502
0.0	0.006185133	0.4880345	0.21502635	0.5048726	0.45089662	0.459081	0.31023353	0.21764179	0.6823358	0.38404286
0.0	5.238608e-05	0.54096514	0.14343405	0.347526	0.38694027	0.30207533	0.3722731	0.20350035	0.5590186	0.3428956
0.0	0.48198265	0.4315155	0.4854451	0.5254798	0.4717704	0.47946826	0.5137821	0.4622986	0.49828085	0.4561758
0.0	0.0074424385	0.44237077	0.4300559	0.35480288	0.5423893	0.36818004	0.35673672	0.65546364	0.32232088	0.54514116
0.0	4.8075402e-05	0.42362607	0.49904767	0.26142085	0.72315174	0.12372815	0.3086014	0.6335257	0.3240222	0.58365625
0.0	0.0069076903	0.3450818	0.5285834	0.32223564	0.34981772	0.48449653	0.51845324	0.48684043	0.36554623	0.47738394
0.0	0.049461104	0.40924063	0.44931555	0.38383612	0.40727386	0.46302372	0.4898868	0.39539504	0.40310156	0.45467785
0.0	0.48347354	0.4309418	0.4862119	0.526513	0.47277513	0.4792202	0.51485264	0.4636093	0.49857593	0.45632023
0.0	0.008657829	0.3360693	0.5427071	0.2825305	0.4390713	0.4791092	0.7132757	0.60662454	0.2609124	0.5479249
0.0	0.15833238	0.4757708	0.45158342	0.46959183	0.44824034	0.47644317	0.5050105	0.37877053	0.5180932	0.50240004
0.0	0.48398545	0.43177253	0.48712692	0.527074	0.47420698	0.47982177	0.5142856	0.46209356	0.49894935	0.45775133
0.0	0.48347664	0.43198296	0.48736176	0.52567345	0.47209373	0.48010767	0.5131818	0.46287265	0.49877894	0.45606777
0.0	0.004613893	0.35660458	0.42814037	0.43488446	0.39950508	0.4439896	0.26965207	0.50120777	0.25988397	0.4885882
0.0	0.0046271128	0.3573044	0.42741406	0.43571997	0.3994643	0.44567657	0.2698693	0.502646	0.26135707	0.4891384
0.0	0.053137742	0.47914484	0.54308355	0.45934942	0.50673306	0.36168826	0.43633634	0.43252456	0.42604023	0.481768
0.0	0.0063615358	0.38679776	0.47371802	0.24623677	0.38029784	0.16482607	0.30524245	0.61935455	0.39180487	0.502163
0.0	4.89448e-05	0.59760636	0.672888	0.30005985	0.58863235	0.14412314	0.25979134	0.3596236	0.2616681	0.5414421
0.0	0.006714181	0.5149206	0.5826208	0.40782446	0.53206193	0.2832372	0.37858912	0.40973926	0.37224644	0.49869835
0.0	0.005556063	0.49535668	0.5799292	0.484028	0.51888365	0.5339831	0.3586748	0.5818783	0.2387902	0.47632343
0.0	0.0053712027	0.39794818	0.5466125	0.39404655	0.55719256	0.49274263	0.3219738	0.38846505	0.27108502	0.50775194
0.0	0.0051918356	0.30573392	0.50858194	0.3112637	0.59463125	0.45239294	0.28497276	0.22296992	0.30418622	0.53530926
0.0	4.46024e-05	0.33451056	0.5055531	0.13151261	0.6861835	0.49748015	0.14011441	0.092856824	0.14172767	0.5419842
0.0	0.0068548736	0.46298608	0.34062403	0.35384336	0.39591742	0.40665942	0.4580669	0.41814786	0.4485265	0.5333986
0.0	0.055569217	0.43872508	0.43907055	0.44561577	0.46028572	0.47970462	0.4937201	0.4275689	0.5551335	0.51368564
0.0	0.48256984	0.43074876	0.48567232	0.5257223	0.4724005	0.4787674	0.5145742	0.46313322	0.49873412	0.45607075
0.0	0.005719425	0.45523608	0.41625646	0.26701674	0.29170036	0.43112072	0.4911876	0.3115771	0.29191172	0.57036585
0.0	0.2185155	0.4042263	0.5078361	0.49920648	0.45099297	0.4307698	0.46059123	0.4593926	0.40824568	0.45851475
0.0	0.007046759	0.382672	0.4598234	0.5324102	0.40399092	0.40859035	0.40424377	0.33904955	0.2878044	0.4655244
0.0	5.242026e-05	0.31481504	0.36394376	0.3761304	0.43482053	0.43139568	0.45591366	0.1821856	0.21978892	0.5172569
0.0	4.5359615e-05	0.3241772	0.28511906	0.08429831	0.37193292	0.2829313	0.27301323	0.14061415	0.5463345	0.73512655
0.0	0.0051384065	0.46771526	0.4901066	0.2745022	0.46275306	0.4561077	0.2822383	0.30565298	0.34729075	0.40107283
0.0	0.045317087	0.44621566	0.39446473	0.40467247	0.4642857	0.44812554	0.46291006	0.465798	0.3672889	0.44950536
0.0	0.48280814	0.43147624	0.48526302	0.5258802	0.47243825	0.47905514	0.5143528	0.46266645	0.49802208	0.4566732
0.0	0.0054922975	0.36513174	0.5710759	0.23616491	0.5528741	0.57395923	0.28379127	0.3478013	0.42240098	0.35410056
0.0	5.268779e-05	0.45693946	0.35394025	0.3731868	0.62644714	0.47436836	0.37695748	0.50047684	0.5536437	0.52700216
0.0	0.009009123	0.53998643	0.38260102	0.42886683	0.51868737	0.62608945	0.25083426	0.41976318	0.4218073	0.4204292
0.0	0.0014858298	0.476503	0.48188457	0.4887175	0.59670943	0.57568467	0.5296213	0.33800134	0.31243262	0.42393145
0.0	0.0010821053	0.60397696	0.50559413	0.4424742	0.43925622	0.4900991	0.34274906	0.49290842	0.24211507	0.48906863
0.0	0.018884413	0.38334316	0.5165944	0.43756893	0.4281176	0.49887642	0.59705955	0.3323989	0.5272067	0.45893598
0.0	0.018910661	0.54461426	0.5042663	0.47469404	0.5444252	0.46699318	0.43914282	0.50611436	0.3844593	0.51353484
0.0	0.00745132	0.46098506	0.46088248	0.37237757	0.34311402	0.3714723	0.35760024	0.41364947	0.3835675	0.61992645
0.0	0.006902825	0.4733283	0.5629041	0.5059209	0.29387385	0.39874008	0.37569407	0.5622573	0.2292408	0.45257384
0.0	0.053635996	0.39706656	0.44498292	0.5122708	0.42676383	0.39722002	0.4757571	0.47730497	0.36256173	0.46977392
0.0	0.008051572	0.4470656	0.35732624	0.25440043	0.39579114	0.34443578	0.33613634	0.27774915	0.5649268	0.7606565
0.0	5.6624798e-05	0.5537242	0.19194175	0.16263503	0.46391958	0.51202005	0.15249789	0.14198856	0.22760865	0.78367525
0.0	0.008147489	0.7111353	0.53590727	0.6072245	0.5767973	0.5923939	0.54574883	0.62551343	0.5554144	0.5445411
0.0	0.007480708	0.51403636	0.54950976	0.64559585	0.52034163	0.528741	0.54909766	0.6216411	0.45964855	0.53373677
0.0	0.0068091503	0.41455024	0.40367723	0.34022206	0.4925319	0.46014392	0.547895	0.41423392	0.5596227	0.5216573
0.0	4.704736e-05	0.3722977	0.28202054	0.058716387	0.21695292	0.27664873	0.2412626	0.22162436	0.17974974	0.49930444
0.0	0.48271912	0.43132612	0.48546797	0.5259165	0.47186604	0.47917303	0.514739	0.46277702	0.4982625	0.45687988
0.0	0.019110316	0.6186744	0.41032037	0.46764147	0.55362433	0.56201804	0.44487715	0.43409312	0.32969582	0.41205892
0.0	0.01513901	0.3501622	0.3934512	0.37040558	0.33898067	0.4494873	0.48919007	0.35647646	0.3728927	0.42602468
0.0	0.4833193	0.43046388	0.48465323	0.52540386	0.47127688	0.47838297	0.5138158	0.46029028	0.49823403	0.45661294
0.0	0.007974068	0.3599603	0.46724385	0.38912734	0.36071068	0.40143174	0.4248732	0.2284594	0.62960625	0.44863376
0.0	6.255873e-05	0.28984815	0.37784535	0.4151	0.40219814	0.4091924	0.2936366	0.118911	0.6606363	0.62406695
0.0	0.4818634	0.43138334	0.48493886	0.52585256	0.47167227	0.479119	0.5143194	0.46255994	0.49836114	0.45651633
0.0	0.006866047	0.46334493	0.44238934	0.28240642	0.5083641	0.42190155	0.49429527	0.42017317	0.28982353	0.3820066
0.0	0.059909858	0.4668564	0.45727742	0.4401412	0.5420244	0.47548193	0.45300588	0.41548565	0.461685	0.4157032
0.0	0.4834255	0.431724	0.4868285	0.52613294	0.47041184	0.4793545	0.5139184	0.46216902	0.49953842	0.45687616
0.0	0.48382404	0.43147245	0.4864538	0.5265029	0.47176	0.47925296	0.5149898	0.46232185	0.4993619	0.45706764
0.0	0.0069415267	0.40888548	0.42912507	0.48686352	0.4433113	0.61576873	0.531289	0.5991921	0.66527975	0.44280288
0.0	0.008556312	0.32816377	0.39697278	0.51593226	0.44253412	0.65426	0.48100698	0.3842928	0.51400244	0.4954955
0.0	0.069392085	0.3942547	0.4790967	0.5722906	0.43084	0.56534934	0.54267013	0.5095434	0.59963435	0.4616464
0.0	0.06909103	0.392944	0.47865003	0.57427883	0.43145406	0.56292516	0.54157114	0.5095938	0.5997685	0.4611416
0.0	0.031017438	0.46330395	0.49656773	0.4750497	0.5420972	0.4874607	0.48415622	0.3436126	0.5063729	0.43789658
0.0	0.03103355	0.46298814	0.49648944	0.4754628	0.5415917	0.4870251	0.4841716	0.3429258	0.50630355	0.43753543
0.0	0.48267886	0.43182442	0.48805135	0.52636284	0.4715278	0.47882152	0.5142315	0.46281502	0.49901786	0.45798364
0.0	0.0057006017	0.28514084	0.40845358	0.39961722	0.26486617	0.41595525	0.41657794	0.32535648	0.34626245	0.545273
0.0	0.0057618525	0.28604424	0.40737543	0.39984694	0.2647992	0.41518834	0.41644874	0.32620153	0.34680542	0.54553926
0.0	0.03686702	0.42159376	0.43354562	0.4406237	0.55538785	0.56627905	0.53467494	0.52893054	0.45951194	0.50895333
0.0	0.100232124	0.44055912	0.5058678	0.5135255	0.5167367	0.53567415	0.4831847	0.51644653	0.44060346	0.44187438
0.0	0.053090177	0.46523893	0.46686578	0.4441725	0.41780773	0.509428	0.50732607	0.3808912	0.43886018	0.4239905
0.0	0.48226377	0.43174124	0.4850712	0.52615225	0.47232142	0.4790988	0.51399964	0.4624979	0.4982103	0.4560659
0.0	0.0067081004	0.50180453	0.50285804	0.42445004	0.43221086	0.6161161	0.5267582	0.24605432	0.44286907	0.32676843
0.0	4.8783106e-05	0.54988414	0.41387895	0.25702217	0.28962994	0.58387583	0.48792088	0.20970094	0.29849193	0.3427787
0.0	0.055483535	0.5119014	0.44275612	0.5612843	0.43454555	0.53106225	0.4738064	0.34226832	0.43104535	0.41801846
0.0	0.058535464	0.38018876	0.47061074	0.43926898	0.46878675	0.34500185	0.52281517	0.54103434	0.46474758	0.4261795
0.0	0.4832938	0.43080565	0.48559275	0.526405	0.4720722	0.47900316	0.5141364	0.46086127	0.4990524	0.45692244
0.0	0.008983908	0.3291123	0.40330645	0.38222855	0.36822605	0.20676504	0.6336371	0.6189868	0.55715036	0.35148138
0.0	7.005565e-05	0.26444903	0.42670253	0.24395831	0.45673138	0.115363106	0.54208434	0.7209606	0.3802276	0.34987575
0.0	0.48248312	0.43139997	0.48516452	0.5257224	0.47195515	0.47986042	0.51421434	0.4624031	0.49839607	0.45613128
0.0	0.00807431	0.44308326	0.30478656	0.60098386	0.364164	0.58490276	0.49885955	0.34935397	0.21209379	0.4063473
0.0	5.742975e-05	0.7014672	0.3344032	0.6423711	0.3412777	0.6552344	0.37333316	0.12867205	0.2757218	0.32372937
0.0	0.057605002	0.39998132	0.43543977	0.47696322	0.49549094	0.41663855	0.54733485	0.44098198	0.42074034	0.4421651
0.0	0.007788742	0.3766177	0.3957389	0.43803167	0.5124289	0.37205473	0.5707412	0.42436552	0.36341253	0.42942667
0.0	0.007801237	0.37628996	0.39457896	0.43851024	0.51197356	0.37134007	0.56980795	0.42382392	0.36401555	0.42920074
0.0	0.052926987	0.46383438	0.43074504	0.36499256	0.3779415	0.57610196	0.49191725	0.46813926	0.5765433	0.4592863
0.0	0.0066653844	0.48804453	0.3877656	0.25790957	0.31201282	0.6462286	0.4740116	0.4717441	0.63158005	0.45930165
0.0	0.0066760895	0.48769563	0.38661405	0.2582818	0.31162181	0.6455287	0.47306222	0.47119156	0.6321862	0.45907262
0.0	0.050496794	0.43393144	0.51947904	0.3817782	0.5049225	0.41734028	0.47215798	0.47547773	0.59959185	0.45604625
0.0	4.054985e-05	0.439607	0.5961508	0.123070166	0.58248025	0.2766262	0.3679341	0.5074667	0.80517364	0.4512964
0.0	0.007881064	0.42662397	0.5077215	0.33080092	0.4848347	0.4425365	0.6225497	0.3906526	0.708457	0.5652199
0.0	0.006863388	0.5658988	0.3897072	0.62652826	0.57833713	0.5259887	0.5074385	0.66086644	0.28006384	0.43718246
0.0	0.006842925	0.5674034	0.39188984	0.6264429	0.57814896	0.5267246	0.5070199	0.66120857	0.27869833	0.4353701
0.0	0.4825322	0.43123665	0.4849626	0.52604985	0.47202662	0.47951984	0.51392287	0.4623868	0.49787706	0.45640713
0.0	0.005680722	0.27710682	0.56292695	0.4018043	0.32009715	0.15118566	0.5971804	0.2913586	0.2097285	0.39704663
0.0	0.053732447	0.37986192	0.5067395	0.4447909	0.4864726	0.41764176	0.5166662	0.34388357	0.4143061	0.390624
0.0	5.1000938e-05	0.26350567	0.55254686	0.25869972	0.5186453	0.2774953	0.5206171	0.13151073	0.23042719	0.24325706
0.0	0.051093068	0.4002165	0.42722487	0.4108738	0.45339176	0.49262577	0.53057534	0.5495355	0.59320825	0.54263866
0.0	0.0062579615	0.37669244	0.3806675	0.32817325	0.43837985	0.50273323	0.5406657	0.6120305	0.6596503	0.60366255
0.0	0.18237026	0.41494206	0.42067653	0.5305795	0.50431067	0.46521506	0.4455408	0.50481117	0.5191441	0.4849356
0.0	0.0015326712	0.54121685	0.35808837	0.30097735	0.6542245	0.49084127	0.26322973	0.60980874	0.53191096	0.32816243
0.0	0.023213813	0.5865182	0.53587943	0.3927946	0.5486636	0.47587758	0.41436052	0.55401134	0.54161763	0.4372749
0.0	0.067519695	0.42260692	0.48294324	0.5211301	0.44269294	0.41707733	0.42763025	0.4843551	0.483523	0.43317136
0.0	0.06433739	0.39516312	0.42798942	0.46867964	0.43996853	0.37654686	0.47147587	0.4523248	0.49368584	0.44365922
0.0	0.008964211	0.58740693	0.57046145	0.57623744	0.54171383	0.64196736	0.59409016	0.5996473	0.6088437	0.5810499
0.0	0.017923882	0.47733185	0.39405122	0.329851	0.5456234	0.55775577	0.39114603	0.35846958	0.56034976	0.43946987
0.0	0.19030452	0.4531033	0.44902068	0.45095834	0.45152187	0.5216011	0.5259253	0.45593265	0.53391767	0.45779538
0.0	7.1481016e-05	0.44106954	0.39602703	0.28184164	0.46410486	0.52120924	0.38248768	0.21367534	0.7847254	0.547128
0.0	0.007893336	0.67890394	0.48273	0.35660234	0.5594191	0.36210987	0.59939367	0.36766136	0.5662991	0.4301274
0.0	0.007882843	0.6792815	0.48266014	0.35724562	0.55943453	0.360982	0.6007994	0.3664054	0.56729436	0.43176085
0.0	0.008833872	0.55906546	0.53458697	0.6202944	0.48198634	0.42056972	0.40119642	0.47021666	0.3239844	0.47841418
0.0	0.0016533469	0.52314544	0.46883193	0.4646343	0.24964823	0.5669364	0.49270153	0.53891355	0.5712903	0.47145423
0.0	0.0020172603	0.38430128	0.5963007	0.20097362	0.38069913	0.63934416	0.33509198	0.40689537	0.2593601	0.54950124
0.0	0.021028254	0.49631318	0.51809484	0.60597867	0.5085728	0.56415015	0.37881568	0.54636604	0.4627406	0.42243552
0.0	0.02143002	0.38422424	0.5382173	0.32652283	0.40526822	0.5032427	0.4020718	0.52084786	0.4349706	0.507042
0.0	0.008352145	0.66525126	0.6054451	0.65562016	0.5439915	0.5977919	0.6173745	0.6234122	0.5480946	0.6379071
0.0	0.02053686	0.48539218	0.45107222	0.39259407	0.50093424	0.5056647	0.52251637	0.47224507	0.31567276	0.4085168
0.0	0.0076328856	0.6563012	0.4724257	0.5864109	0.5410961	0.5755671	0.59913534	0.6406587	0.50061107	0.5630702
0.0	0.019425951	0.37302402	0.51318586	0.4045602	0.36708298	0.45908958	0.56036186	0.56241935	0.43936002	0.51223093
0.0	0.0012839156	0.4015458	0.38582173	0.41366753	0.4146836	0.5342176	0.33838078	0.24107517	0.56021565	0.5140039
0.0	0.019493435	0.39020178	0.4298167	0.47806835	0.5135851	0.50371796	0.44067794	0.38472053	0.44573942	0.40428913
0.0	0.021430954	0.4188322	0.45740554	0.49605492	0.4119192	0.49959877	0.4865761	0.39217415	0.5408332	0.50229055
0.0	0.008749928	0.5922404	0.6195108	0.6560842	0.5273323	0.557837	0.58624107	0.6313161	0.51702327	0.578386
0.0	0.4819229	0.431714	0.4864485	0.5284821	0.4736829	0.47842586	0.51493967	0.462216	0.499771	0.45669845
0.0	0.4848925	0.43130863	0.48782593	0.524599	0.47290382	0.4814499	0.51488906	0.46116582	0.49887875	0.45650464
0.0	0.4820093	0.43096465	0.48593318	0.5248871	0.47191352	0.478582	0.5135472	0.46109027	0.49856824	0.45636114
0.0	0.48385224	0.43092018	0.48520386	0.5258995	0.4735322	0.47889552	0.51309866	0.4631267	0.49863392	0.4565032
0.0	0.07310967	0.44684657	0.52523714	0.50637156	0.38190147	0.5721977	0.47855577	0.4519804	0.4815774	0.5117346
0.0	0.48353785	0.43188912	0.48712477	0.52785	0.4723092	0.47834763	0.51358485	0.46246347	0.4984655	0.45733157
0.0	0.48233488	0.43159267	0.48615623	0.5263742	0.47191706	0.478473	0.51248306	0.4616883	0.49919835	0.45681873
0.0	0.48433977	0.43006384	0.4855616	0.52444744	0.47249296	0.4783623	0.5146569	0.46180815	0.49874276	0.45714405
0.0	0.48335662	0.4300244	0.48627514	0.5244278	0.47204098	0.47803012	0.51326025	0.46172693	0.4980061	0.4564888
0.0	0.48501736	0.42980716	0.48627272	0.52649593	0.47193134	0.47984862	0.5155064	0.4633474	0.4994495	0.4558267
0.0	0.48504978	0.4293828	0.486348	0.5253207	0.4725774	0.47988096	0.5156515	0.4624767	0.49912238	0.45658103
0.0	0.11071267	0.41659597	0.54209566	0.45229712	0.5185682	0.44293126	0.47316217	0.4660648	0.49678183	0.4124119
0.0	0.07296253	0.44633323	0.5251792	0.50691485	0.38245663	0.57251984	0.47763783	0.4512879	0.48016146	0.51168245
0.0	0.48223117	0.43152466	0.48675108	0.52525264	0.47330362	0.480692	0.51330805	0.46123493	0.4983326	0.45662448
0.0	0.484929	0.43050277	0.48872414	0.52825296	0.47280577	0.47900197	0.5131201	0.46057564	0.49896836	0.4571608
0.0	0.48365867	0.43158105	0.4867127	0.52730584	0.47326857	0.4802443	0.51452273	0.4616052	0.4990732	0.45673525
0.0	0.4837643	0.43182814	0.48690513	0.52698684	0.47294787	0.480329	0.5142862	0.46156627	0.49955764	0.45686108
0.0	0.48279014	0.4313315	0.48619634	0.5254956	0.47214848	0.4793428	0.51394475	0.4613143	0.4988674	0.45678768
0.0	0.07331298	0.44646358	0.52714306	0.5084114	0.38161308	0.5727618	0.47819012	0.4507854	0.48225564	0.51296973
0.0	0.0059219897	0.4643038	0.5860165	0.45887944	0.34969044	0.5154681	0.45862827	0.49366283	0.4186633	0.525678
0.0	0.12626743	0.41892555	0.434206	0.5217721	0.50186694	0.4222712	0.5112367	0.5605228	0.54389066	0.456783
0.0	0.4817792	0.4310286	0.48596087	0.52668166	0.4717426	0.4794561	0.5131192	0.46225244	0.49863568	0.4574855
0.0	0.115493335	0.44036046	0.46901295	0.52966946	0.48948088	0.43407235	0.4625412	0.600962	0.44761235	0.46527722
0.0	0.48371416	0.43137887	0.48637506	0.52683675	0.47341302	0.47902864	0.51258785	0.46108902	0.49814522	0.4564305
0.0	0.48347017	0.43140125	0.48632082	0.5255097	0.4721535	0.47970748	0.5147903	0.4629044	0.49873185	0.45508534
0.0	0.48399696	0.43099806	0.48672962	0.5266569	0.4715557	0.48014876	0.5135098	0.46156552	0.4995733	0.45556578
0.0	0.48418826	0.43135974	0.48624787	0.5265878	0.47163215	0.48072284	0.51444227	0.46132073	0.49983972	0.4550324
0.0	0.48420736	0.43161675	0.48754042	0.5267135	0.47227547	0.4801003	0.51324284	0.4625327	0.49950588	0.45632452
0.0	0.4845271	0.4315982	0.4869224	0.52561915	0.4724307	0.48015425	0.5141941	0.4616787	0.4994594	0.45537448
0.0	0.4841816	0.43131307	0.48689908	0.5262757	0.47175172	0.47958395	0.5139839	0.46223438	0.49919948	0.45638698
0.0	0.48411846	0.43143326	0.4870468	0.52666366	0.47160506	0.47894627	0.5138211	0.46214905	0.4989896	0.45677376
0.0	0.4832335	0.43104511	0.48743656	0.5253807	0.47150204	0.48023325	0.51526356	0.46209773	0.49870518	0.45508742
0.0	0.48465872	0.4305908	0.48681918	0.5267791	0.47239184	0.48033357	0.51389784	0.46202442	0.50068814	0.45501423
0.0	0.1732228	0.5889824	0.5823898	0.6888118	0.5445257	0.58762115	0.61656857	0.60397714	0.59776473	0.5822018
0.0	0.008586825	0.5276072	0.5971267	0.65460503	0.6104806	0.61429584	0.6354812	0.6314095	0.6255445	0.58709544
0.0	0.48296738	0.4318418	0.4871295	0.5266341	0.4730172	0.47924846	0.51400983	0.46250603	0.49924192	0.4576192
0.0	0.4847092	0.43123418	0.4867093	0.5260347	0.47168773	0.47907132	0.5135376	0.46210268	0.49846762	0.45742115
0.0	0.4831893	0.4313193	0.48459348	0.52492315	0.4726814	0.4798495	0.5128096	0.46192083	0.5006725	0.45415446
0.0	0.48469552	0.43009546	0.48657516	0.5261165	0.47272068	0.47692114	0.5113358	0.46097404	0.499491	0.45712566
0.0	0.48407605	0.43253958	0.48866105	0.5264836	0.47159907	0.4805055	0.51541275	0.46298304	0.49949142	0.45893496
0.0	0.4834207	0.43159267	0.48587298	0.52688897	0.47153226	0.47986025	0.5132724	0.46163642	0.4982876	0.4574988
0.0	0.4845476	0.43121046	0.4865652	0.5267835	0.47272873	0.47922242	0.51367676	0.46165982	0.4986984	0.45658913
0.0	0.4841009	0.4309567	0.48745647	0.5254368	0.47058675	0.47771683	0.5143295	0.46252924	0.4996487	0.45681003
0.0	0.07707731	0.3963855	0.4959558	0.5711516	0.57571876	0.4805748	0.52784	0.5293057	0.4769845	0.42633265
0.0	0.48309675	0.43194187	0.48653892	0.5258066	0.47248816	0.47918078	0.51415014	0.46235672	0.49901322	0.45661673
0.0	0.006166236	0.34218132	0.5620261	0.33616707	0.48335105	0.45047963	0.56071085	0.6042605	0.5882314	0.3676305
0.0	0.48554805	0.43195146	0.48778787	0.52555674	0.47223294	0.47695997	0.5141485	0.4631096	0.4994337	0.45782578
0.0	0.12924528	0.49552196	0.5351583	0.41093618	0.5850331	0.47735032	0.50000435	0.38916758	0.58756334	0.49126297
0.0	0.4829688	0.43090683	0.48720008	0.52747774	0.47263503	0.47980383	0.5138613	0.46171886	0.49817586	0.45745906
0.0	0.48314822	0.43160832	0.4871977	0.5268271	0.47246188	0.48017395	0.5146366	0.4617705	0.49890032	0.45707676
0.0	0.48344222	0.43175998	0.4877565	0.5266537	0.47181636	0.47976524	0.5152791	0.46237087	0.49930513	0.45734143
0.0	0.48320973	0.4310309	0.48623347	0.5268955	0.4724899	0.47966686	0.51346165	0.46211234	0.49853054	0.45592204
0.0	0.483203	0.43082464	0.48775968	0.52752125	0.4720471	0.4792718	0.51424545	0.4623021	0.49833918	0.45785126
0.0	0.48444074	0.43098944	0.48552513	0.5258784	0.47257665	0.47921452	0.5139519	0.4624502	0.49823967	0.4567122
0.0	0.48401538	0.4323338	0.48710102	0.5261779	0.4718014	0.47954857	0.51519126	0.4618829	0.49937612	0.45733824
0.0	0.07872377	0.42363298	0.45802507	0.5154198	0.56304514	0.44369394	0.55555725	0.47309503	0.5639189	0.4479313
0.0	0.4820515	0.43101394	0.48793706	0.52746254	0.4720941	0.47777468	0.51478714	0.46232378	0.5006818	0.45746467
0.0	0.48344928	0.43111682	0.48708132	0.5272856	0.47316325	0.47835395	0.5144481	0.46248692	0.5009672	0.45741355
0.0	0.4847739	0.43048778	0.48561	0.52578783	0.4742216	0.47906628	0.51371175	0.46189958	0.49935704	0.45495847
0.0	0.4818187	0.432002	0.4864776	0.5261388	0.47280475	0.48025113	0.5146342	0.46111238	0.499838	0.45738503
0.0	0.48323274	0.43020257	0.48746502	0.52805936	0.4712725	0.47827277	0.51384366	0.4629423	0.49926567	0.45745715
0.0	0.48336655	0.4298913	0.48738673	0.5284721	0.47076508	0.47783774	0.5138591	0.4621849	0.49919626	0.45709294
0.0	0.115351014	0.46003723	0.51713854	0.5337317	0.5036519	0.45550522	0.5054089	0.4516163	0.4773618	0.44532427
0.0	0.48297825	0.42963466	0.48599184	0.52568	0.47132942	0.47785747	0.5123574	0.45986247	0.4964463	0.4558923
0.0	0.48448792	0.4311002	0.48725662	0.5279785	0.4735014	0.48075923	0.514743	0.46217462	0.4993023	0.457572
0.0	0.48439547	0.43108168	0.4872062	0.5271459	0.47323087	0.47962004	0.51452446	0.46168172	0.49889898	0.45692647
0.0	0.48254484	0.43200308	0.4867624	0.5263366	0.4712916	0.4798596	0.5147221	0.4618897	0.49872908	0.45779753
0.0	0.48246387	0.43011904	0.4845449	0.52794194	0.471951	0.4803926	0.51516855	0.46241033	0.49856848	0.45775723
0.0	0.48244783	0.42982337	0.48544747	0.5248816	0.47292385	0.4786331	0.5134808	0.46206832	0.4982148	0.4560676
0.0	0.48311168	0.43058345	0.4854206	0.5240476	0.47144958	0.47956058	0.51399595	0.46162933	0.49938005	0.45654386
0.0	0.48358223	0.42960617	0.4859083	0.52504635	0.4731911	0.4782874	0.51411694	0.46185958	0.49847326	0.45605317
0.0	0.4842406	0.42972788	0.48632663	0.525174	0.47101572	0.4781985	0.5149475	0.46125162	0.49897096	0.4565503
0.0	0.4844162	0.43055066	0.48643124	0.52620274	0.47294092	0.47794926	0.5137087	0.4618621	0.49879545	0.45637864
0.0	0.48392436	0.42923665	0.48568818	0.5253082	0.47306025	0.4788585	0.5152952	0.4614724	0.49797323	0.45654982
0.0	0.48347658	0.43063903	0.48690808	0.52549785	0.47235563	0.47833693	0.51314014	0.46168068	0.49846122	0.4565206
0.0	0.4827879	0.42996216	0.4859798	0.5243241	0.47297233	0.47968754	0.51437783	0.46146882	0.49937922	0.4559702
0.0	0.48382163	0.43001285	0.48607147	0.52502584	0.47228453	0.47982424	0.51439446	0.4621451	0.4986	0.45618287
0.0	0.4830291	0.4307409	0.48702013	0.52496415	0.4717738	0.4790988	0.5141181	0.4616587	0.49878013	0.4561397
0.0	0.48334846	0.43039542	0.48619765	0.52462274	0.4720388	0.4794719	0.5148308	0.46196735	0.4988559	0.45636344
0.0	0.48283795	0.4306074	0.48603722	0.52510315	0.47267422	0.47913098	0.5143888	0.4630299	0.4985967	0.45575118
0.0	0.48331264	0.42966285	0.48621267	0.5247635	0.4718104	0.47950652	0.5136055	0.46219957	0.4980507	0.45709518
0.0	0.4832848	0.4302198	0.48605436	0.52506286	0.47239798	0.4791382	0.51410115	0.46229658	0.49856728	0.4565593
0.0	0.48408705	0.42981288	0.4855883	0.5250692	0.47232005	0.47793272	0.5136735	0.4617211	0.49849454	0.45645806
0.0	0.4836607	0.43053493	0.4857559	0.5250738	0.47319198	0.4785548	0.51439875	0.4619013	0.49835828	0.4561784
0.0	0.48410332	0.43037802	0.4854595	0.52507526	0.47270182	0.47834226	0.51379704	0.46188483	0.49838513	0.4571818
0.0	0.48433453	0.43005115	0.48596397	0.52471024	0.4723246	0.47821125	0.5141136	0.46126786	0.49770862	0.4565237
0.0	0.48332727	0.43024734	0.48585936	0.52674776	0.47293127	0.4800593	0.514429	0.4617327	0.49770048	0.45805427
0.0	0.48261148	0.4309355	0.48528975	0.52802724	0.47203603	0.48094264	0.5138622	0.46282104	0.49854335	0.4568466
0.0	0.48415568	0.42972735	0.4853722	0.5265505	0.47224805	0.47925538	0.51304466	0.4623092	0.49771228	0.45663476
0.0	0.48143876	0.43039894	0.48542196	0.5270915	0.47196853	0.48071656	0.5143943	0.46276888	0.49910918	0.45665315
0.0	0.48400354	0.4324512	0.48649454	0.525513	0.4722449	0.47989616	0.514789	0.4612858	0.4983717	0.45658898
0.0	0.4834733	0.43252653	0.48633265	0.52552915	0.47253427	0.4799604	0.51401997	0.4613636	0.49876767	0.45681286
0.0	0.48408073	0.43292215	0.486516	0.5261345	0.47328812	0.47940493	0.51390207	0.46183372	0.49941048	0.45734394
0.0	0.4829301	0.43110654	0.4860591	0.5275947	0.4727858	0.47883233	0.51296675	0.46138132	0.49920127	0.4559495
0.0	0.48232394	0.43199515	0.48641545	0.5268667	0.4724935	0.47977632	0.5138075	0.46140227	0.4990923	0.45724434
0.0	0.4854518	0.43191913	0.48751596	0.5259768	0.47132483	0.47901028	0.51349556	0.46140903	0.49647298	0.45598492
0.0	0.4851004	0.4309434	0.4855593	0.5240859	0.47109312	0.47750348	0.51231205	0.45938194	0.49880955	0.4572826
0.0	0.028518736	0.4608552	0.55518305	0.44001067	0.41671655	0.43299243	0.47658718	0.43764678	0.5296341	0.46351483
0.0	0.48335218	0.4312415	0.48591465	0.5275532	0.47277758	0.47962788	0.5139016	0.46160972	0.4983792	0.45716
0.0	0.002538944	0.49434292	0.55147207	0.42558	0.26117796	0.6494683	0.42727172	0.52184784	0.42363387	0.51722515
0.0	0.073202334	0.44793192	0.5265242	0.5071315	0.3823448	0.5733522	0.4786282	0.4506971	0.48176435	0.51300055
0.0	0.0025485454	0.49324304	0.55011433	0.42561895	0.26177654	0.6489642	0.42601758	0.52148485	0.42380628	0.51570374
0.0	0.48306015	0.4317904	0.48564455	0.5267916	0.47310278	0.47961202	0.51200384	0.46174896	0.4976818	0.4554804
0.0	0.48446873	0.43050447	0.48532963	0.52476805	0.47195822	0.4796615	0.513284	0.46118763	0.4990175	0.4546072
0.0	0.48548263	0.42971256	0.48759976	0.524738	0.47288868	0.4800738	0.5126648	0.46157563	0.49770525	0.4561212
0.0	0.4830993	0.43154126	0.48557037	0.52670217	0.47273272	0.47894815	0.5115588	0.461426	0.49723917	0.45695195
0.0	0.4830993	0.43154126	0.48557037	0.52670217	0.47273272	0.47894815	0.5115588	0.461426	0.49723917	0.45695195
0.0	0.4830993	0.43154126	0.48557037	0.52670217	0.47273272	0.47894815	0.5115588	0.461426	0.49723917	0.45695195
0.0	0.48499236	0.4293502	0.4867011	0.525926	0.47294822	0.47682294	0.5121619	0.46211275	0.49940515	0.45642522
0.0	0.48507333	0.4304494	0.48659292	0.52570593	0.4719371	0.47864074	0.5123245	0.46086532	0.49784455	0.45487675
0.0	0.07626805	0.42945534	0.43913823	0.40277338	0.5223899	0.5662345	0.39177635	0.39281467	0.46591234	0.43540207
0.0	0.48342314	0.43106237	0.4861339	0.5256401	0.4728297	0.4794012	0.5119472	0.46193478	0.4979503	0.45553976
0.0	0.06868433	0.41350782	0.48789346	0.50229836	0.44314748	0.46947598	0.5383109	0.37979913	0.37366742	0.45496824
0.0	0.48461634	0.43044028	0.4866648	0.5248949	0.47207275	0.47921583	0.5138313	0.46098354	0.49894455	0.4556528
0.0	0.48529452	0.4299068	0.48630622	0.5250565	0.4721134	0.4774127	0.5131377	0.46113193	0.49856368	0.45643604
0.0	0.075367585	0.3643336	0.4743059	0.47559223	0.49613583	0.47314718	0.5650346	0.50038975	0.40393698	0.47942668
0.0	0.48358837	0.43070188	0.4869862	0.5254252	0.47326773	0.47984746	0.5129724	0.46230277	0.4981193	0.45597368
0.0	0.48474795	0.43057105	0.48705462	0.52666986	0.47155464	0.47798163	0.5126058	0.46195644	0.49929467	0.4568449
0.0	0.06050846	0.4160406	0.5129698	0.44306192	0.54362345	0.29205877	0.5589226	0.49686396	0.5709684	0.48626715
0.0	0.060533512	0.41555616	0.51283056	0.44335827	0.5436549	0.29174075	0.5597587	0.49640518	0.5714351	0.48605227
0.0	0.48375592	0.4304007	0.48549828	0.52475256	0.47226134	0.47877264	0.51250887	0.46085256	0.49821728	0.4553285
0.0	0.4849154	0.43019703	0.48656398	0.52721906	0.47258827	0.47832137	0.5136228	0.4614613	0.4989636	0.45763364
0.0	0.06345042	0.3591947	0.4401181	0.54722434	0.5364304	0.46536204	0.47885895	0.5247839	0.40596753	0.41337723
0.0	0.063280925	0.35943907	0.43997273	0.5474043	0.5365874	0.46483254	0.47931144	0.52452034	0.4062535	0.41335347
0.0	0.4856415	0.43059212	0.4872437	0.5245865	0.47272623	0.47851658	0.5127306	0.46094227	0.4982959	0.45561814
0.0	0.48547623	0.42944005	0.4864421	0.52681434	0.47274667	0.4775341	0.5131073	0.46297097	0.49945116	0.45605588
0.0	0.08239458	0.4722297	0.37950784	0.4643847	0.49391645	0.43077374	0.47159874	0.48561934	0.5307535	0.55640584
0.0	0.48513314	0.4294338	0.48645923	0.5264313	0.47324035	0.4768897	0.5126894	0.461896	0.49941334	0.45751774
0.0	0.063988164	0.44534144	0.40876913	0.4992551	0.5353683	0.5024263	0.6078031	0.48317245	0.43474534	0.47142372
0.0	0.063988164	0.44534144	0.40876913	0.4992551	0.5353683	0.5024263	0.6078031	0.48317245	0.43474534	0.47142372
0.0	0.48445794	0.43007156	0.48608783	0.52717215	0.4720685	0.47653648	0.51279986	0.46189988	0.49922562	0.457688
0.0	0.48474044	0.4298757	0.48575208	0.5272191	0.47274357	0.47711173	0.51314235	0.4618303	0.49895388	0.4578904
0.0	0.4832223	0.43170804	0.48516414	0.5266581	0.47309178	0.47793555	0.5123772	0.46035388	0.49810618	0.45408872
0.0	0.48247004	0.43229604	0.48596796	0.5263983	0.47264647	0.4793279	0.51351273	0.46088853	0.49854478	0.4563134
0.0	0.48221952	0.4318409	0.48719436	0.52659917	0.4730364	0.48021907	0.5129812	0.46172258	0.49789697	0.45630953
0.0	0.4822875	0.43115515	0.48608443	0.5255908	0.47208777	0.47906488	0.5112677	0.4612688	0.4971753	0.45426637
0.0	0.48349214	0.42940137	0.4866133	0.52515924	0.47280875	0.47917116	0.51240754	0.4619196	0.497914	0.45471576
0.0	0.48324424	0.43067092	0.487063	0.5272176	0.4716193	0.47829995	0.5146325	0.46209988	0.4992815	0.45693788
0.0	0.48070347	0.42970613	0.48514313	0.52524346	0.4710093	0.47771856	0.5140797	0.46100098	0.49970812	0.45762578
0.0	0.48120162	0.43026653	0.4860316	0.5264637	0.4707	0.47685555	0.5134939	0.46154448	0.49919128	0.45765728
0.0	0.4818621	0.43020946	0.48638523	0.52673155	0.47295323	0.4782008	0.51496845	0.46073425	0.49953112	0.45589468
0.0	0.48266464	0.4303819	0.48571685	0.5256223	0.47244516	0.47808203	0.5145264	0.4603606	0.4984137	0.45523807
0.0	0.48352647	0.4282307	0.48562598	0.5254779	0.4714658	0.47806638	0.51355934	0.4614805	0.49993443	0.45661244
0.0	0.48321742	0.43123025	0.48598278	0.52765024	0.4723075	0.479563	0.5128339	0.46192694	0.49812955	0.45740774
0.0	0.48297247	0.4307041	0.4866539	0.5273261	0.47136396	0.4771286	0.51170844	0.46230102	0.49702966	0.45749888
0.0	0.48508286	0.43184784	0.48814842	0.52723855	0.47245076	0.47822085	0.51493007	0.4631966	0.5004319	0.45663083
0.0	0.48295197	0.43080485	0.48735684	0.5264539	0.47215927	0.47988975	0.5142642	0.46170875	0.49786824	0.45776942
0.0	0.4833631	0.42969126	0.48723868	0.52552617	0.47213355	0.47943375	0.51357055	0.46163633	0.49778062	0.45715222
0.0	0.48366717	0.43097746	0.48675436	0.52600586	0.47320664	0.47927842	0.5140014	0.46198967	0.49855852	0.45643848
0.0	0.48360515	0.43074203	0.48599848	0.52586824	0.47289452	0.47898528	0.5152832	0.46368054	0.49972335	0.4567836
0.0	0.48313737	0.43143687	0.48682487	0.52621204	0.47304034	0.4796283	0.51528025	0.4634159	0.49971434	0.4573917
0.0	0.4813707	0.43210766	0.48715124	0.5261911	0.47211048	0.47980416	0.5137705	0.46070895	0.49908075	0.45700687
0.0	0.06327197	0.42520493	0.44740483	0.40734693	0.63230515	0.5121609	0.51145214	0.45946637	0.54607135	0.47046313
0.0	0.48361814	0.43112785	0.48536748	0.52591926	0.4721044	0.47974786	0.51408345	0.46170464	0.49813622	0.45756346
0.0	0.4839392	0.43093172	0.48618203	0.5254954	0.47319618	0.47925723	0.51379937	0.46193615	0.49898455	0.4559242
0.0	0.4843228	0.43069357	0.48635098	0.52729505	0.47327563	0.4791242	0.51330805	0.4619878	0.49889535	0.4571815
0.0	0.48371634	0.43077368	0.48514673	0.5254632	0.47239143	0.47983205	0.5135021	0.46155983	0.49933368	0.45434254
0.0	0.4830993	0.43154126	0.48557037	0.52670217	0.47273272	0.47894815	0.5115588	0.461426	0.49723917	0.45695195
0.0	0.4813511	0.43231606	0.48608634	0.5249999	0.47275382	0.48013997	0.51160246	0.46111208	0.4972077	0.45774117
0.0	0.4842542	0.43161765	0.4868507	0.52722764	0.47192922	0.4799477	0.5132815	0.46223223	0.4981334	0.45652854
0.0	0.48391733	0.43084314	0.48557606	0.52484685	0.47326115	0.48067147	0.51370716	0.46251348	0.4977926	0.45661736
0.0	0.48132506	0.43243536	0.48527884	0.5249071	0.47294566	0.4805224	0.51480013	0.46261913	0.49935126	0.45633677
0.0	0.48370615	0.43094596	0.48516726	0.5267982	0.47195855	0.48045358	0.51433027	0.46200585	0.49790543	0.4560776
0.0	0.12869152	0.5469974	0.5081731	0.41879877	0.47059563	0.48750395	0.5538329	0.40368915	0.50573665	0.4636017
0.0	0.4833582	0.43126792	0.48769093	0.52668494	0.47195247	0.4788985	0.51401365	0.46231776	0.49891138	0.45745808
0.0	0.4828974	0.42969224	0.48640287	0.52583975	0.47225252	0.4808604	0.5142486	0.46234497	0.49892205	0.45623595
0.0	0.48314828	0.43096253	0.4868825	0.5266293	0.47321528	0.48019433	0.51302433	0.46201554	0.49806884	0.45808664
0.0	0.4832698	0.43086153	0.48644015	0.52698654	0.4724705	0.48000008	0.51427275	0.46184698	0.49907944	0.45795524
0.0	0.48202035	0.43058875	0.48687044	0.5265222	0.47227782	0.47938612	0.5148612	0.46175525	0.49956855	0.45736554
0.0	0.11207805	0.5054146	0.5210694	0.5122895	0.48359734	0.49190098	0.5229353	0.5021045	0.55397207	0.52816534
0.0	0.48291564	0.43053925	0.484272	0.525265	0.47157615	0.4782696	0.5126591	0.46190742	0.4977724	0.45516795
0.0	0.48195228	0.43115363	0.48415372	0.52605873	0.4718827	0.4784359	0.51260924	0.4623784	0.49943772	0.45530298
0.0	0.48230302	0.43094465	0.48595935	0.52586764	0.47242633	0.47885874	0.5131986	0.46213898	0.49912593	0.45594826
0.0	0.48440185	0.4301803	0.48546106	0.5273333	0.47146702	0.4787499	0.5125713	0.461495	0.49838677	0.45648602
0.0	0.48453954	0.43018767	0.48560023	0.526614	0.47214198	0.47819316	0.5139145	0.46109018	0.49918854	0.4560787
0.0	0.4831523	0.4307167	0.4837183	0.5261266	0.47303966	0.47792575	0.5137266	0.46119735	0.4987005	0.45473552
0.0	0.48420614	0.43127653	0.4854814	0.5269761	0.47411057	0.47950143	0.5121951	0.4622063	0.49833888	0.45738155
0.0	0.4825158	0.43164784	0.48732728	0.52598006	0.47189736	0.48033363	0.5145136	0.4624028	0.49940765	0.4574048
0.0	0.48228285	0.43166065	0.4871985	0.5265409	0.47217256	0.48123127	0.5148401	0.46225947	0.49857014	0.4573599
0.0	0.48331392	0.43041238	0.48788267	0.52582157	0.4715935	0.4799469	0.51437914	0.4633826	0.49983203	0.4562703
0.0	0.4842805	0.4299536	0.48569578	0.5258851	0.47356087	0.4776079	0.5118005	0.4619886	0.49716237	0.4564887
0.0	0.48525837	0.42997164	0.48550025	0.5269052	0.47100726	0.47712058	0.51275915	0.4628848	0.49804974	0.45975852
0.0	0.48387277	0.4298446	0.48493224	0.52636606	0.47172797	0.47807893	0.51250845	0.46200153	0.4955783	0.45604715
0.0	0.4846752	0.43139207	0.48484144	0.5275231	0.47327504	0.4780204	0.51157624	0.46228352	0.49836415	0.45943356
0.0	0.48297754	0.43141466	0.48638928	0.52731353	0.4727209	0.4786911	0.51327807	0.4621121	0.49910086	0.45662618
0.0	0.4847758	0.42891192	0.48581177	0.52547	0.47263715	0.4777745	0.51352084	0.46146303	0.49771392	0.4587023
0.0	0.48552474	0.43073416	0.48726636	0.52654815	0.4715741	0.4778187	0.5144356	0.46186027	0.49892378	0.45734623
0.0	0.48324582	0.4296798	0.48745114	0.52673364	0.471794	0.47851732	0.5127537	0.46175805	0.49870718	0.45665106
0.0	0.48306727	0.42955795	0.4838998	0.5255719	0.47074383	0.47890744	0.51073956	0.45881468	0.4969627	0.45707825
0.0	0.48312017	0.43057764	0.4844229	0.5272566	0.47153315	0.4782702	0.5141657	0.46354896	0.498559	0.45556867
0.0	0.4838506	0.4307893	0.4858816	0.52593464	0.47163376	0.478101	0.5116902	0.45968905	0.49891493	0.45604864
0.0	0.48278102	0.4308	0.4847054	0.52803665	0.47039914	0.47902536	0.51449114	0.462201	0.50138754	0.45619655
0.0	0.48634958	0.43121216	0.4860486	0.52575487	0.47258544	0.48049122	0.5148394	0.4614993	0.5028153	0.4548582
0.0	0.4815348	0.43101916	0.48556235	0.5262471	0.47096843	0.4796331	0.51415753	0.46202442	0.49969167	0.45683903
0.0	0.48412913	0.43131608	0.4864977	0.52584326	0.4733798	0.4790376	0.51337945	0.46311048	0.5000573	0.45826045
0.0	0.48394954	0.4310803	0.48722503	0.5259779	0.47333848	0.47929567	0.51397353	0.46094373	0.4985785	0.45765233
0.0	0.48351857	0.43217897	0.48695418	0.52526754	0.47203365	0.4801381	0.51430774	0.46057013	0.49898896	0.45752013
0.0	0.48296937	0.43053165	0.4846011	0.52564144	0.47227144	0.47944853	0.51351583	0.46094105	0.49760333	0.4572509
0.0	0.4835189	0.43100658	0.4854295	0.5252233	0.47272745	0.47893828	0.51334465	0.46076214	0.49722657	0.45749807
0.0	0.48308912	0.43061495	0.48551854	0.5258119	0.47239813	0.47890547	0.5136821	0.4614668	0.49724934	0.45651484
0.0	0.48250043	0.428742	0.4865204	0.52277964	0.47145668	0.47797158	0.51229286	0.46091446	0.49937707	0.4567754
0.0	0.48342994	0.42834738	0.4865294	0.52366304	0.47179875	0.47670823	0.51193905	0.46002433	0.4989621	0.45706794
0.0	0.4831995	0.4304367	0.4866987	0.5232763	0.4726443	0.47894502	0.5125586	0.45971632	0.49871507	0.45727673
0.0	0.48396763	0.4307945	0.4855729	0.527373	0.47195125	0.47751492	0.51332784	0.46180046	0.49794072	0.45665574
0.0	0.4803794	0.43003005	0.48525563	0.5274003	0.47240707	0.47545832	0.51200163	0.4615768	0.4977835	0.45863667
0.0	0.48352247	0.4302006	0.48445714	0.52691865	0.47191012	0.48049265	0.513943	0.4614345	0.49810204	0.45491654
0.0	0.48186687	0.43099308	0.48696777	0.5264551	0.47219488	0.47960335	0.51318944	0.46229523	0.4983419	0.45726088
0.0	0.47997838	0.42954788	0.48697546	0.5255913	0.47089964	0.4765675	0.51225793	0.4622815	0.49765316	0.4587567
0.0	0.4822331	0.4305786	0.4864111	0.5240409	0.4708455	0.48047647	0.5150726	0.46137437	0.49807543	0.4574558
0.0	0.4832541	0.43026358	0.48547095	0.5250757	0.4722263	0.47882724	0.51376873	0.46080408	0.49808702	0.45707744
0.0	0.4849152	0.43008357	0.48611656	0.52620476	0.47262692	0.47863862	0.51526916	0.46180132	0.4998253	0.45668802
0.0	0.48735717	0.42948896	0.4855045	0.5265917	0.47234014	0.478347	0.5132535	0.46026653	0.49919498	0.45671666
0.0	0.48303878	0.430796	0.4845326	0.52723086	0.47167057	0.4775364	0.51205146	0.46137896	0.4997318	0.45583612
0.0	0.48815978	0.42949265	0.4857863	0.52628326	0.4719458	0.47714168	0.513634	0.4609187	0.49919668	0.45594057
0.0	0.4822142	0.4309619	0.48501006	0.52696544	0.47178823	0.47821635	0.51132184	0.46119502	0.497209	0.4564004
0.0	0.4836599	0.43139943	0.48689845	0.5264156	0.47335654	0.47947198	0.51461583	0.46125516	0.4982702	0.45815393
0.0	0.48293298	0.43114716	0.48541695	0.52661395	0.47192296	0.47892824	0.5139525	0.46227267	0.49994707	0.45643467
0.0	0.4854243	0.43249732	0.48757267	0.5252714	0.47258475	0.47755355	0.5140057	0.46134052	0.49847153	0.45764133
0.0	0.483549	0.4316643	0.48566973	0.526599	0.47164118	0.476613	0.5130251	0.4610818	0.49884313	0.45778856
0.0	0.4829335	0.4311697	0.48643744	0.52500176	0.47294486	0.47813496	0.5159485	0.46084893	0.49966732	0.4544664
0.0	0.48203558	0.4312039	0.4857659	0.5258772	0.47349104	0.47953817	0.5152618	0.46147153	0.49806157	0.4567846
0.0	0.48404548	0.43116453	0.4879512	0.52705485	0.47107893	0.4797362	0.515242	0.4620953	0.49950778	0.45587477
0.0	0.48393026	0.43134385	0.48699728	0.52683806	0.47106585	0.4796072	0.515357	0.4622765	0.49974075	0.4564013
0.0	0.48474884	0.4311492	0.4873917	0.526872	0.47119462	0.47892	0.5141197	0.46234336	0.49889892	0.4575074
0.0	0.4825887	0.43208674	0.48698428	0.52649575	0.47247994	0.47997162	0.5137983	0.4611515	0.49873382	0.45770693
0.0	0.4825887	0.43208674	0.48698428	0.52649575	0.47247994	0.47997162	0.5137983	0.4611515	0.49873382	0.45770693
0.0	0.4830201	0.43057555	0.48591864	0.52521235	0.47167087	0.4793141	0.5122727	0.4617977	0.49808228	0.45623624
0.0	0.00083308463	0.47046524	0.5391048	0.56738585	0.5413199	0.4752984	0.50802016	0.5534734	0.57294697	0.48863676
0.0	0.00018180806	0.5040492	0.45164803	0.66087735	0.5871814	0.5223061	0.5207688	0.5580855	0.6554867	0.5743558
0.0	0.48311067	0.43151242	0.48688444	0.5269275	0.4718479	0.4794674	0.5127736	0.46240106	0.49861816	0.4571757
0.0	0.4822744	0.43211433	0.4840785	0.52487653	0.4712196	0.4787925	0.5138277	0.46117038	0.497827	0.45626605
0.0	0.48376605	0.4311516	0.48782346	0.5277647	0.47153762	0.47941643	0.5149308	0.46216062	0.49940097	0.45817617
0.0	0.4843004	0.4314397	0.48699343	0.5274057	0.47222102	0.4784967	0.51397353	0.4624751	0.4985587	0.45779073
0.0	0.48359236	0.43220848	0.48768017	0.5269888	0.4723358	0.4801509	0.51450264	0.46249366	0.4992898	0.45771456
0.0	0.48310065	0.4311586	0.4856541	0.5280073	0.4722292	0.47940776	0.51367265	0.4627975	0.49935305	0.454897
0.0	0.4825544	0.43025845	0.48555392	0.52650726	0.47221965	0.47936338	0.51425123	0.46108136	0.49947906	0.45685425
0.0	0.48247507	0.43116924	0.4844642	0.5276769	0.47245565	0.47913313	0.5124161	0.46125963	0.50121164	0.45562565
0.0	0.48352915	0.43139213	0.48527083	0.5262384	0.47287768	0.4793388	0.5125975	0.46167713	0.49803424	0.4565044
0.0	0.4834799	0.4317496	0.4863918	0.5268405	0.47232231	0.4801475	0.51593	0.46392477	0.49740684	0.4584421
0.0	0.48310745	0.43043667	0.48458785	0.5255656	0.47181344	0.47778615	0.51396483	0.46251068	0.49772066	0.4564115
0.0	0.48403	0.43115994	0.48731658	0.527011	0.47285044	0.47908434	0.5143784	0.46211815	0.49890614	0.45740235
0.0	0.48403	0.43115994	0.48731658	0.527011	0.47285044	0.47908434	0.5143784	0.46211815	0.49890614	0.45740235
0.0	0.4827397	0.42986992	0.4840204	0.52621466	0.47096404	0.47843197	0.5123119	0.4615121	0.49975002	0.45615438
0.0	0.48359144	0.43073273	0.48642334	0.52504045	0.47315305	0.47950265	0.51308733	0.46179923	0.49873868	0.45617235
0.0	0.48521397	0.43183798	0.4852261	0.52677566	0.47246507	0.47843218	0.51459944	0.46423903	0.5002618	0.45486838
0.0	0.48528707	0.43088064	0.4847967	0.525973	0.47385642	0.47792324	0.51480675	0.4637924	0.50032294	0.4560142
0.0	0.48362204	0.43084383	0.4865371	0.5271663	0.4730999	0.47986585	0.51349217	0.46206015	0.4987359	0.45693943
0.0	0.0074854996	0.5940437	0.49464795	0.5287576	0.4493839	0.5093526	0.41563153	0.47818282	0.49375632	0.48114318
0.0	0.05844457	0.44323757	0.36962563	0.49504378	0.51086015	0.42351106	0.61153936	0.5234888	0.55070156	0.53307664
0.0	0.070689045	0.4997324	0.43769735	0.4861093	0.5294162	0.44974878	0.54376173	0.34140378	0.42128444	0.42850462
0.0	0.48215577	0.43161622	0.4855326	0.52598673	0.47292727	0.48010305	0.51481825	0.4633602	0.49896112	0.45812902
0.0	0.48340422	0.43082547	0.4866273	0.5246007	0.47254366	0.47857827	0.5131849	0.4616295	0.4974434	0.455694
0.0	0.48706514	0.42989048	0.4858579	0.52626544	0.47171956	0.478127	0.51525635	0.46151605	0.5002482	0.45448315
0.0	0.48286727	0.4304449	0.4855737	0.5254851	0.47075164	0.47610363	0.51349986	0.46075836	0.49821943	0.4549481
0.0	0.48331487	0.4311411	0.4864177	0.52594686	0.47272494	0.4794795	0.51493037	0.4635142	0.4981048	0.45717674
0.0	0.48415104	0.43027285	0.48503745	0.5262754	0.4720782	0.47862753	0.51447564	0.4627242	0.4976733	0.4563533
0.0	0.4837867	0.42947733	0.4855295	0.5253378	0.47208422	0.4778395	0.51461524	0.46232033	0.49931702	0.45533973
0.0	0.12573507	0.42551976	0.45244953	0.5196162	0.48794556	0.5064073	0.49925902	0.45883447	0.5222618	0.50209904
0.0	0.10680008	0.40649915	0.53222245	0.44864202	0.4642339	0.4674366	0.4876032	0.47330874	0.4672102	0.43916005
0.0	0.08287057	0.4232527	0.44265032	0.51836145	0.49110687	0.5122866	0.49488515	0.45687714	0.5278591	0.51252365
0.0	0.10689912	0.40642062	0.5318619	0.44922844	0.46389696	0.46729955	0.4873069	0.47244325	0.46717983	0.43903166
0.0	0.48375267	0.43100193	0.48603565	0.5267748	0.47220108	0.47920987	0.51344234	0.4619095	0.49850696	0.45711106
0.0	0.48391172	0.4308691	0.48680487	0.52723944	0.47213852	0.47829023	0.51391685	0.4632942	0.49832028	0.45627928
0.0	0.48371986	0.4308222	0.48587283	0.5244358	0.4739401	0.47701803	0.51101166	0.4616899	0.49738517	0.45500052
0.0	0.4835073	0.4306862	0.4859487	0.52505714	0.47332358	0.4777647	0.5126499	0.46354997	0.4972939	0.45548034
0.0	0.48214304	0.4316833	0.48728678	0.5264263	0.47128886	0.4788075	0.513999	0.4624459	0.5001063	0.4582209
0.0	0.482945	0.43207473	0.48719266	0.5262765	0.47262475	0.47904232	0.51316863	0.4627574	0.49885762	0.45697123
0.0	0.48299217	0.43145868	0.4852411	0.5248555	0.47262537	0.48043597	0.51380926	0.4608387	0.49807185	0.45685297
0.0	0.48216143	0.43164504	0.48598143	0.5260647	0.4721801	0.48062414	0.5128309	0.46105757	0.49880815	0.45643023
0.0	0.48177442	0.43021366	0.48518163	0.5260369	0.47132874	0.4797514	0.5140257	0.46177158	0.4991453	0.45698398
0.0	0.48274446	0.4304058	0.48494816	0.5257688	0.471431	0.4798172	0.514217	0.46102458	0.49795502	0.45701057
0.0	0.48296124	0.4318849	0.48657694	0.52606964	0.47214925	0.47937742	0.5141401	0.4612052	0.4958558	0.45654047
0.0	0.48237142	0.4316637	0.48675013	0.5274041	0.472078	0.47959536	0.51451105	0.46271354	0.49772948	0.45584196
0.0	0.48398086	0.43172854	0.48783728	0.5271888	0.4731997	0.4793522	0.5148152	0.46228975	0.4984036	0.45754614
0.0	0.48398086	0.43172854	0.48783728	0.5271888	0.4731997	0.4793522	0.5148152	0.46228975	0.4984036	0.45754614
0.0	0.48345888	0.42936465	0.48631608	0.5266025	0.47198233	0.48021814	0.5142505	0.4609025	0.49951243	0.45581883
0.0	0.48434457	0.4311859	0.48814943	0.52721316	0.47288984	0.47901666	0.51500136	0.46184596	0.49942654	0.45734742
0.0	0.48434457	0.4311859	0.48814943	0.52721316	0.47288984	0.47901666	0.51500136	0.46184596	0.49942654	0.45734742
0.0	0.4843235	0.43238705	0.48610032	0.52568996	0.47217277	0.48033935	0.51517665	0.46245357	0.49870643	0.4576747
0.0	0.4831001	0.43213814	0.4856712	0.52443445	0.47336718	0.47943792	0.5142287	0.46319368	0.49870908	0.45745486
0.0	0.4832859	0.4312069	0.48504713	0.5243452	0.47202855	0.4789968	0.5147684	0.46435785	0.49981743	0.45686397
0.0	0.48402056	0.43180084	0.4875784	0.5267218	0.47354773	0.47936952	0.5148405	0.46285796	0.49921885	0.45780748
0.0	0.48402056	0.43180084	0.4875784	0.5267218	0.47354773	0.47936952	0.5148405	0.46285796	0.49921885	0.45780748
0.0	0.48449817	0.42992178	0.48489198	0.52826065	0.4710148	0.47854397	0.51414436	0.46186548	0.4996387	0.45490968
0.0	0.48419026	0.43021873	0.4866005	0.52616465	0.47187597	0.4765641	0.5130547	0.46133158	0.49743208	0.4571586
0.0	0.48188707	0.4320149	0.48445344	0.5256661	0.47246695	0.47945917	0.51391625	0.4610293	0.49847248	0.45705518
0.0	0.4837067	0.42988053	0.4869654	0.5267605	0.47242495	0.47903845	0.5138155	0.462031	0.5008046	0.45497307
0.0	0.48501062	0.43099105	0.48640507	0.52432954	0.47151616	0.47769386	0.5131961	0.463638	0.4967026	0.45536685
0.0	0.48220468	0.42975968	0.4868666	0.5232599	0.47163948	0.47892648	0.51244074	0.46105176	0.4986348	0.45480198
0.0	0.48505068	0.43152696	0.48679414	0.5248201	0.4704859	0.47651196	0.5126756	0.46103644	0.4967811	0.4571008
0.0	0.4831237	0.43169075	0.48792842	0.52759886	0.4726975	0.48021287	0.5138257	0.46096188	0.5000684	0.45607468
0.0	0.48555604	0.42943904	0.48465958	0.5270711	0.47087425	0.47717008	0.5137748	0.46091127	0.49862882	0.4558579
0.0	0.48521847	0.43199685	0.48573548	0.5252512	0.47391906	0.4790408	0.5132584	0.46206954	0.49847853	0.45729977
0.0	0.4838005	0.4301289	0.4849208	0.526644	0.47277275	0.4797842	0.5146324	0.46111146	0.4988471	0.4559252
0.0	0.48363447	0.4302815	0.4852655	0.52802294	0.47215194	0.47862852	0.51258343	0.46193486	0.49655527	0.45688322
0.0	0.48253202	0.4320447	0.4853304	0.52441657	0.4728119	0.4802151	0.51668394	0.46127048	0.50046724	0.45593917
0.0	0.48277184	0.43039805	0.4859665	0.5269486	0.47073305	0.4785906	0.5137318	0.46126178	0.49741557	0.45780867
0.0	0.48272946	0.43272734	0.48589393	0.5259066	0.47335586	0.47773194	0.5124053	0.45979235	0.5011071	0.4549008
0.0	0.48198622	0.43117785	0.48599613	0.5251189	0.4703858	0.47849202	0.5139131	0.46039143	0.4967479	0.45547614
0.0	0.48283383	0.43226442	0.48476863	0.5256803	0.47206178	0.47794256	0.5139691	0.4611544	0.49690095	0.45641875
0.0	0.4836991	0.43095508	0.48605976	0.5258871	0.47031784	0.47881275	0.5123774	0.46051097	0.4964462	0.45632207
0.0	0.48482406	0.43077847	0.4863344	0.5269187	0.47334495	0.47833857	0.5141536	0.46124402	0.4977835	0.45629498
0.0	0.483896	0.43161413	0.48676702	0.52632433	0.47243676	0.4798568	0.5148367	0.46216047	0.4995829	0.45800236
0.0	0.4838415	0.43157315	0.48626822	0.52610594	0.47263485	0.47866926	0.51426977	0.46187562	0.49986616	0.45687312
0.0	0.48456618	0.43120807	0.48764423	0.52633786	0.4715726	0.47952253	0.5140156	0.46213898	0.4995264	0.45775673
0.0	0.48351505	0.43149784	0.4873026	0.52601564	0.47204894	0.4799702	0.51280445	0.46122828	0.49824688	0.45816085
0.0	0.4823777	0.4322799	0.48648563	0.5265317	0.47223857	0.48040533	0.5141999	0.46086058	0.49822107	0.45807368
0.0	0.48456562	0.43067694	0.4864435	0.5253336	0.47385436	0.4799359	0.51296294	0.46192816	0.49748924	0.45649168
0.0	0.48303768	0.43167573	0.4861995	0.5269248	0.472276	0.48009017	0.5137517	0.46029794	0.497459	0.4576077
0.0	0.4841834	0.43106696	0.48728582	0.526529	0.47290808	0.47716352	0.5137496	0.46211788	0.49694368	0.456229
0.0	0.4844557	0.4293801	0.48664543	0.52606344	0.4722307	0.47678334	0.51236093	0.46282884	0.49659988	0.45583618
0.0	0.4825081	0.4306359	0.4856859	0.525034	0.4718256	0.47765437	0.51329744	0.4613908	0.49618584	0.45447963
0.0	0.48330438	0.42969772	0.48621607	0.5260445	0.47240004	0.47765234	0.5124049	0.4619414	0.49867174	0.4560908
0.0	0.4835233	0.42994452	0.48603803	0.5254249	0.47078916	0.47917685	0.51345915	0.4607418	0.49773425	0.45675778
0.0	0.48438677	0.43056896	0.48741484	0.52672106	0.47280338	0.4782901	0.5136751	0.4618896	0.4976423	0.45757714
0.0	0.48381126	0.4307063	0.48648456	0.52639216	0.47214362	0.48007876	0.513879	0.46167842	0.49868864	0.45620072
0.0	0.4851634	0.42987755	0.48696086	0.52641976	0.47235367	0.47943926	0.5126229	0.46107414	0.4979023	0.45682052
0.0	0.4838635	0.43009928	0.48482224	0.5275742	0.4727414	0.4783301	0.5123399	0.46082157	0.49688962	0.45559672
0.0	0.4837429	0.43014893	0.48632565	0.5274149	0.4705272	0.47853294	0.51383436	0.46140102	0.49786577	0.45523787
0.0	0.48330674	0.4304658	0.48472005	0.5271485	0.47136164	0.47829655	0.5140261	0.46094403	0.49957007	0.4558899
0.0	0.48508915	0.43038297	0.48595688	0.5274003	0.47053617	0.47711286	0.512865	0.4609485	0.4990137	0.4546265
0.0	0.48504573	0.4297963	0.4849568	0.5260067	0.4716961	0.4767771	0.51274294	0.46115637	0.4985569	0.45608813
0.0	0.48350105	0.43181	0.4855937	0.52631676	0.47164023	0.47974586	0.51509285	0.46232378	0.49888277	0.4570418
0.0	0.4837299	0.43052822	0.48576984	0.52592415	0.47183707	0.47870806	0.5137632	0.45926657	0.49909386	0.45644036
0.0	0.4827726	0.43028516	0.48470107	0.5270359	0.4720739	0.4781034	0.5135694	0.46067008	0.4994526	0.45747063
0.0	0.48428094	0.43057388	0.48630998	0.52552885	0.47103962	0.47805375	0.51547265	0.45993716	0.5001875	0.456603
0.0	0.48383492	0.4319307	0.48557767	0.5264329	0.47204688	0.4794247	0.5142361	0.4593112	0.49948448	0.45560944
0.0	0.4841393	0.43096048	0.48578188	0.52563167	0.47067177	0.47802836	0.514304	0.45953956	0.4994357	0.45555955
0.0	0.483102	0.4307853	0.4857258	0.52613795	0.4712787	0.4787891	0.51502776	0.46051225	0.4996675	0.45625144
0.0	0.48528716	0.43077278	0.48655042	0.5261908	0.47105765	0.47881943	0.51348126	0.4603012	0.5006757	0.45724553
0.0	0.48371518	0.43005624	0.48644936	0.52540433	0.4702723	0.47789317	0.5142997	0.45978722	0.49819645	0.45680767
0.0	0.48454198	0.43059522	0.48659062	0.5259378	0.47155738	0.47887027	0.5144329	0.45909438	0.5000636	0.45695898
0.0	0.48388132	0.43038988	0.4853746	0.525254	0.47113946	0.47942936	0.5148088	0.4596356	0.5000808	0.45661303
0.0	0.48500243	0.43068683	0.48609397	0.5261207	0.47117978	0.47867954	0.51392794	0.46040657	0.49807748	0.45627615
0.0	0.48387086	0.42911115	0.48552322	0.52715415	0.471133	0.47799322	0.5137697	0.46214244	0.49815154	0.45629054
0.0	0.48395282	0.430698	0.48455095	0.5268395	0.47076744	0.4789604	0.5151386	0.46053776	0.49933368	0.4565048
0.0	0.4836135	0.4303413	0.48454326	0.5261691	0.4709082	0.47797215	0.5144374	0.46196327	0.49858508	0.45619953
0.0	0.4828616	0.4318602	0.48719794	0.5251316	0.47267944	0.47990298	0.5157057	0.4619132	0.4983288	0.45663878
0.0	0.007327893	0.3675491	0.5696474	0.54510355	0.45013684	0.5494653	0.4819406	0.4700851	0.45594177	0.44846922
0.0	0.0060483795	0.5411427	0.45632932	0.3420673	0.45037687	0.36907056	0.58610785	0.30003828	0.4375726	0.4230861
0.0	0.006651643	0.41780105	0.38540018	0.353029	0.45553878	0.47732657	0.40839127	0.45227545	0.37248585	0.52830654
0.0	0.48400778	0.43103325	0.48611352	0.52527434	0.4715315	0.4778605	0.5143026	0.45960894	0.5001799	0.45672095
0.0	0.48602822	0.43088558	0.48559102	0.5259192	0.472105	0.47928253	0.5142959	0.45945007	0.50008804	0.45574746
0.0	0.48281902	0.43158308	0.48662043	0.52607554	0.47135505	0.4791864	0.51543707	0.46045643	0.50003254	0.45637852
0.0	0.4841857	0.43120807	0.48594713	0.52533823	0.471568	0.47957698	0.51441383	0.45989794	0.50058925	0.45590767
0.0	0.48457715	0.43143472	0.4858375	0.5265254	0.47253194	0.48027444	0.51547986	0.46007872	0.50013334	0.4570156
0.0	0.48401415	0.4309771	0.4856928	0.5268797	0.47061896	0.47934306	0.5147079	0.4594477	0.49978492	0.45589706
0.0	0.48468465	0.4311341	0.485996	0.5261385	0.4718475	0.47781172	0.5152763	0.46012056	0.49963978	0.455594
0.0	0.4838846	0.4311234	0.48623556	0.52516717	0.47174558	0.478321	0.5139556	0.46007237	0.49940193	0.45596755
0.0	0.48397857	0.43207362	0.48660082	0.5249776	0.4722444	0.47913963	0.51390463	0.46121722	0.49942774	0.45699927
0.0	0.4844978	0.4308908	0.48661184	0.5270126	0.4719632	0.47913378	0.5151019	0.45987225	0.500621	0.45546833
0.0	0.48419106	0.43094894	0.48680007	0.5259351	0.47071785	0.4785368	0.5127972	0.4592152	0.4994226	0.45663744
0.0	0.4842334	0.43066898	0.48686787	0.5246124	0.47135687	0.4783583	0.5139985	0.4594584	0.49874622	0.45596138
0.0	0.4834547	0.43175083	0.48648134	0.5267565	0.47151557	0.4786189	0.51378584	0.4597861	0.5001132	0.45657277
0.0	0.48453853	0.43103042	0.48634017	0.52693903	0.47210297	0.4778154	0.5145456	0.46077865	0.49926984	0.4569243
0.0	0.48418123	0.43150413	0.48693836	0.5250271	0.4722993	0.47954294	0.51426554	0.46168166	0.49854565	0.45622197
0.0	0.4842692	0.43111277	0.48682696	0.52526665	0.4723246	0.47923565	0.5149434	0.4613167	0.49892673	0.45605126
0.0	0.48366833	0.432305	0.48722368	0.52551836	0.47215292	0.47925416	0.51431954	0.46110326	0.49964383	0.45645764
0.0	0.483518	0.4321458	0.48670128	0.52598846	0.47279778	0.47848305	0.5140683	0.46092114	0.49959382	0.45709354
0.0	0.48369437	0.43269145	0.48723635	0.5265807	0.47171474	0.47898674	0.5150213	0.4623456	0.49997497	0.4571878
0.0	0.48384476	0.4320854	0.48727676	0.5246909	0.4721559	0.47966775	0.5153944	0.46159026	0.49903008	0.45590565
0.0	0.48257044	0.43026897	0.48513517	0.5278527	0.4713164	0.47859237	0.5134213	0.46205553	0.49870926	0.4561915
0.0	0.4838016	0.4306634	0.4848867	0.5262502	0.4730142	0.47817987	0.5138893	0.46146882	0.4984966	0.45679787
0.0	0.075602636	0.413595	0.52978265	0.48151037	0.54432255	0.41778013	0.5402474	0.50208277	0.52847433	0.36259153
0.0	0.07520953	0.41198328	0.52945656	0.48198307	0.5434562	0.41809374	0.53828436	0.5014857	0.52826	0.3638957
0.0	0.07530401	0.41310835	0.5304704	0.48266223	0.5445931	0.4189112	0.5379405	0.50217026	0.5279151	0.364954
0.0	0.07546724	0.41290233	0.5287089	0.48168242	0.5447553	0.41845807	0.53969675	0.50147766	0.5279085	0.3642687
0.0	0.0754148	0.41294464	0.52935517	0.4825555	0.5440325	0.41906857	0.5386705	0.5018711	0.5293529	0.364092
0.0	0.07528799	0.41231266	0.5302136	0.4825106	0.5441225	0.41834086	0.5403031	0.5020587	0.528797	0.3648234
0.0	0.06663013	0.5016206	0.44807473	0.42809698	0.56845826	0.36314842	0.49641117	0.4747362	0.500685	0.4786356
0.0	0.066310786	0.50127846	0.4478167	0.42914775	0.5673575	0.36369088	0.4962764	0.47495148	0.50024277	0.4781487
0.0	0.066427805	0.5013114	0.4483285	0.4293487	0.56882703	0.36451292	0.49620044	0.4755673	0.498806	0.47826087
0.0	0.066451445	0.5014746	0.44757915	0.4289639	0.56750125	0.36408126	0.49631283	0.47495952	0.49930972	0.4785958
0.0	0.06641501	0.5013268	0.44707006	0.42878625	0.56846863	0.36383238	0.49549994	0.47488198	0.49994606	0.47896487
0.0	0.06630234	0.5016413	0.44727138	0.42862493	0.5681241	0.36343232	0.49674982	0.47433823	0.5017525	0.47928873
0.0	0.06841659	0.45194155	0.42312914	0.49110916	0.41922423	0.5124097	0.43391564	0.6367962	0.41923654	0.42918873
0.0	0.067919135	0.45115936	0.4223477	0.4927118	0.41914755	0.51280767	0.4331756	0.638014	0.41844004	0.43020383
0.0	0.06816701	0.45162493	0.42340493	0.49213937	0.41912818	0.5127248	0.4326339	0.6382301	0.41733882	0.43000948
0.0	0.068135336	0.45190832	0.4224383	0.49183056	0.4192544	0.5131696	0.43308318	0.6375182	0.41786948	0.430277
0.0	0.06778199	0.45143974	0.4219429	0.49169213	0.41968045	0.5132986	0.43316698	0.6374166	0.4192486	0.43008995
0.0	0.068050005	0.45131606	0.42282215	0.49217424	0.41980487	0.513001	0.43346295	0.6376164	0.41869926	0.431415
0.0	0.0707023	0.41397545	0.41235706	0.47240484	0.49357226	0.4489541	0.5034645	0.47056565	0.5944529	0.46256495
0.0	0.07044417	0.41375607	0.4112192	0.47391778	0.49277875	0.4490552	0.50214356	0.47071162	0.59399235	0.46230105
0.0	0.07066122	0.41335568	0.4119201	0.47267678	0.4936457	0.4497505	0.50207746	0.47079772	0.5933233	0.46367028
0.0	0.070438206	0.41461304	0.41076759	0.47359702	0.4931187	0.44968146	0.50223374	0.47061262	0.5934492	0.46360233
0.0	0.07070892	0.41437092	0.4106178	0.4739772	0.49397206	0.44928396	0.5023729	0.470546	0.5948491	0.46363646
0.0	0.07045227	0.4139328	0.41079557	0.47413957	0.49325058	0.4496214	0.50312984	0.47016844	0.59442073	0.4641447
0.0	0.06889939	0.40529478	0.52551156	0.45899314	0.514342	0.45123103	0.4909001	0.46446452	0.4685268	0.42131868
0.0	0.0683976	0.40419164	0.52417076	0.46032104	0.5137853	0.4513354	0.49081135	0.46415392	0.4681897	0.42154732
0.0	0.068779394	0.40485802	0.5249042	0.46067405	0.51395214	0.45273796	0.4902357	0.46453622	0.46739295	0.42236924
0.0	0.06862581	0.40508786	0.5243525	0.46110305	0.5137436	0.45151633	0.49056292	0.46458912	0.46756542	0.42136997
0.0	0.068508916	0.4045357	0.52334845	0.4600434	0.5134951	0.45081943	0.48946342	0.46410757	0.46823162	0.42227966
0.0	0.06862458	0.40520605	0.5247491	0.45995572	0.5135989	0.45171604	0.49184942	0.46399766	0.4697836	0.42216238
0.0	0.07524651	0.4318106	0.5332523	0.4476286	0.4849668	0.4957056	0.4921313	0.49306956	0.46481693	0.5336742
0.0	0.07494202	0.43134466	0.53239113	0.44906184	0.48459852	0.49547127	0.492041	0.49311122	0.46426442	0.53413796
0.0	0.075040825	0.4316784	0.53298813	0.44895628	0.48480427	0.49690282	0.49219412	0.4932667	0.46387208	0.5341507
0.0	0.0750281	0.43177822	0.53222275	0.44874367	0.48464477	0.4964808	0.4920458	0.49300578	0.46377745	0.53461415
0.0	0.074869856	0.4316537	0.53184783	0.44927126	0.48463392	0.4965795	0.492229	0.49325314	0.4651405	0.5350396
0.0	0.07506671	0.43105373	0.5322734	0.4485195	0.48448855	0.49642467	0.4923587	0.49267456	0.46524647	0.534891
0.0	0.07580094	0.48530537	0.48601663	0.50756484	0.4747963	0.4793649	0.43478698	0.46079838	0.48759013	0.523072
0.0	0.075740695	0.48423198	0.48477125	0.50942236	0.47420356	0.4790448	0.43381464	0.4609761	0.48771453	0.5229111
0.0	0.07582987	0.48437715	0.48582476	0.50977856	0.47552678	0.47923714	0.4338958	0.4603456	0.48755023	0.5236445
0.0	0.07579933	0.4854644	0.48515615	0.50936174	0.47516853	0.4802022	0.43487504	0.46120954	0.48715198	0.52331525
0.0	0.07583682	0.4847865	0.48470056	0.50821894	0.4754374	0.479108	0.43398577	0.4604074	0.4890623	0.5231906
0.0	0.07603933	0.4840822	0.4853779	0.5086164	0.47467476	0.47901005	0.4340532	0.45978993	0.4890066	0.52383024
0.0	0.072907045	0.40037274	0.4730298	0.5191574	0.5083112	0.5701173	0.51539284	0.42198744	0.5383099	0.48027202
0.0	0.0731665	0.40065047	0.47263363	0.5189652	0.50968426	0.57076424	0.51505405	0.42291856	0.53913724	0.48017746
0.0	0.07357576	0.3991134	0.47293708	0.5191936	0.5091966	0.5705934	0.5158768	0.42246225	0.5389763	0.47919384
0.0	0.07652137	0.459803	0.4354523	0.4608782	0.45343152	0.3622605	0.545192	0.413025	0.5270984	0.41908407
0.0	0.07681747	0.46012384	0.4351977	0.4608792	0.4554478	0.362947	0.5443142	0.41345727	0.527208	0.41975752
0.0	0.076781854	0.45981967	0.43552727	0.46199542	0.45435947	0.3632764	0.54393154	0.4136503	0.5272558	0.42082846
0.0	0.07687108	0.4589646	0.4355296	0.4602719	0.45486385	0.3635841	0.5446615	0.413395	0.527179	0.4191396
0.0	0.07679029	0.45940733	0.43505353	0.46056128	0.45463988	0.36285305	0.5451333	0.41314253	0.52756727	0.4196136
0.0	0.0770322	0.45909724	0.43546772	0.46164137	0.4547034	0.36325666	0.5444822	0.4138797	0.5269553	0.41957986
0.0	0.076911226	0.45942992	0.43494657	0.4615029	0.4542328	0.36344352	0.54475063	0.41357958	0.52669764	0.42003828
0.0	0.07719333	0.46008	0.4357401	0.45973772	0.4546227	0.36267966	0.54504305	0.41355887	0.5273724	0.41892797
0.0	0.06684526	0.4215007	0.40938252	0.53654134	0.48314384	0.47648895	0.5126203	0.49063176	0.43462813	0.49851906
0.0	0.06772225	0.42201474	0.40884212	0.53629845	0.484452	0.47768113	0.5135076	0.4909497	0.4354046	0.49907082
0.0	0.06764893	0.42157936	0.4098239	0.5346233	0.48336214	0.47688058	0.51264286	0.49028456	0.43486655	0.49762234
0.0	0.07463412	0.41385895	0.41401458	0.38249987	0.457996	0.58373904	0.4965869	0.43607196	0.46117407	0.5329332
0.0	0.072070196	0.3869959	0.4430996	0.48950455	0.47532296	0.44012073	0.4922062	0.6405774	0.43769476	0.5112376
0.0	0.07219189	0.38641566	0.443115	0.48904634	0.47589755	0.44092613	0.49101952	0.6404169	0.43785352	0.51049477
0.0	0.07215698	0.38681298	0.44354403	0.4895531	0.47585377	0.4406483	0.4903894	0.63986564	0.4384173	0.5106575
0.0	0.072112255	0.3859789	0.44335452	0.4892528	0.47606164	0.44076982	0.4919416	0.6398653	0.43774092	0.5101167
0.0	0.07254261	0.38628775	0.4425401	0.4892661	0.47626123	0.4402778	0.49159104	0.6399179	0.43725598	0.50992125
0.0	0.07183855	0.38681272	0.4431354	0.48949403	0.47556505	0.4393837	0.4916973	0.64017415	0.43677896	0.51051116
0.0	0.07228133	0.38628235	0.4431642	0.49040574	0.47591224	0.44015643	0.49068817	0.6399787	0.43745852	0.50961167
0.0	0.07248704	0.38606375	0.44342923	0.48841003	0.47546706	0.4406824	0.49116752	0.64007354	0.43696293	0.51050687
0.0	0.072189644	0.38695255	0.4438882	0.48949185	0.4755408	0.44017255	0.4918961	0.639957	0.4383305	0.5106835
0.0	0.072653286	0.386299	0.44335264	0.48890963	0.4756034	0.43999183	0.4929452	0.6399524	0.43728337	0.5096321
0.0	0.08156809	0.5097061	0.34872842	0.51527256	0.5040732	0.50360996	0.56839025	0.43984604	0.5051455	0.5217425
0.0	0.08178419	0.5099277	0.3482639	0.516926	0.50466573	0.50402135	0.56875896	0.4397382	0.50597787	0.5213651
0.0	0.08156202	0.50965	0.3488218	0.5159313	0.5036898	0.50383747	0.56743836	0.43978623	0.50483304	0.5215956
0.0	0.06820035	0.41471213	0.44404563	0.526098	0.40051553	0.5142176	0.55572426	0.40862823	0.48097897	0.45334798
0.0	0.06854069	0.41420087	0.44351238	0.5258858	0.40102082	0.51344085	0.555983	0.40877342	0.4826157	0.45223036
0.0	0.06801412	0.4138468	0.44475916	0.5254759	0.40010744	0.51455855	0.5555117	0.40890312	0.48150837	0.45283446
0.0	0.06807175	0.41344374	0.4450221	0.5248689	0.4001923	0.5137013	0.556401	0.40922067	0.4815451	0.45222005
0.0	0.065432236	0.3752988	0.44652182	0.44725657	0.5058664	0.477461	0.5159615	0.48834804	0.4966076	0.52407825
0.0	0.06552005	0.3751776	0.446495	0.4461402	0.50666344	0.47689426	0.51554614	0.48947164	0.4961041	0.52409446
0.0	0.06575515	0.37505028	0.4466609	0.44665292	0.50556463	0.47665688	0.51699144	0.4892427	0.496687	0.5228481
0.0	0.070838295	0.42056412	0.5444677	0.44599473	0.432838	0.4791175	0.5850086	0.4110343	0.42505077	0.45766386
0.0	0.07094112	0.4202358	0.54512286	0.44537458	0.43332976	0.47981524	0.5843334	0.4106662	0.4253779	0.4581655
0.0	0.07089165	0.42092425	0.5448276	0.44627765	0.43326122	0.48030463	0.5848353	0.41194713	0.4262369	0.45829347
0.0	0.07432214	0.43595755	0.54909664	0.5405546	0.5077565	0.4370367	0.50695807	0.46077135	0.4806254	0.39235875
0.0	0.0685923	0.40206558	0.51789004	0.52614707	0.4285144	0.44039974	0.46140578	0.42824128	0.49350676	0.52364874
0.0	0.0676493	0.4196032	0.47952878	0.44236583	0.5131793	0.39791125	0.5349178	0.4654277	0.49649015	0.45109716
0.0	0.067796364	0.41993397	0.47924572	0.44264752	0.5140865	0.39914072	0.5349666	0.46607706	0.4980938	0.4512342
0.0	0.06819412	0.41993108	0.47962514	0.4423555	0.51396966	0.3988072	0.53453195	0.46560228	0.49810836	0.45156008
0.0	0.067921266	0.4196283	0.47963664	0.4423583	0.5139296	0.39891052	0.5348084	0.46439222	0.4978576	0.4517038
0.0	0.06822153	0.41971967	0.47965097	0.4419766	0.5138749	0.39963862	0.53586054	0.46572804	0.4977811	0.45177603
0.0	0.06798958	0.4196841	0.4800079	0.44311082	0.5132086	0.39892516	0.5342305	0.4664958	0.4976414	0.45075294
0.0	0.068138935	0.41916573	0.47951737	0.44192126	0.513822	0.39835885	0.53455925	0.46583864	0.4964115	0.45164225
0.0	0.067911334	0.42091918	0.4800249	0.44340926	0.51386225	0.39772663	0.53538036	0.46537873	0.49795395	0.45118406
0.0	0.068334155	0.41922197	0.47988623	0.44068387	0.51393175	0.39850694	0.5360341	0.46505457	0.497636	0.45037988
0.0	0.06892525	0.471713	0.42774045	0.45685616	0.46529716	0.49829447	0.5438429	0.59165823	0.5029831	0.47894508
0.0	0.06865392	0.4717043	0.42872497	0.45689824	0.4654731	0.49800006	0.5436873	0.59167904	0.50302094	0.4785597
0.0	0.06648731	0.41759986	0.50177395	0.520571	0.51272327	0.5025344	0.54041785	0.64216906	0.5833334	0.42809644
0.0	0.07356432	0.45015448	0.40983877	0.4496723	0.4801115	0.5385418	0.4845177	0.47676528	0.48990157	0.50845116
0.0	0.07320436	0.4504558	0.41036522	0.44975668	0.4798484	0.5388499	0.48344356	0.4755397	0.4893162	0.5095055
0.0	0.07670146	0.46194485	0.44752982	0.4753463	0.48705366	0.4177118	0.47964275	0.46228322	0.5697002	0.475453
0.0	0.07627406	0.4619642	0.4470196	0.47591916	0.48615175	0.41782978	0.4803839	0.46263438	0.5704879	0.47639835
0.0	0.08394079	0.48199046	0.49333534	0.49156237	0.5184147	0.48331964	0.546727	0.5551739	0.49305767	0.45861265
0.0	0.083505236	0.4817334	0.4941597	0.49082997	0.51780796	0.48270556	0.54604125	0.5554451	0.49336946	0.45830393
0.0	0.06580242	0.41954648	0.3825792	0.45078862	0.51903844	0.43846586	0.65974766	0.5237639	0.50345916	0.4807924
0.0	0.07135241	0.4321792	0.45446423	0.55288494	0.5004589	0.4862588	0.5206266	0.49549416	0.44321424	0.5609031
0.0	0.07172836	0.43258986	0.45553064	0.5526317	0.50121903	0.4867826	0.51908284	0.4967971	0.4443153	0.5610834
0.0	0.07150708	0.43268117	0.45602822	0.55325454	0.5016308	0.48730546	0.51936513	0.49532884	0.44385362	0.5606136
0.0	0.07156103	0.4319577	0.4555643	0.55189717	0.50134623	0.48639333	0.5201296	0.4952065	0.44366047	0.56048846
0.0	0.07166793	0.4328561	0.45615682	0.5517502	0.50194263	0.4862953	0.5194069	0.496171	0.44343027	0.5614952
0.0	0.07169914	0.43203098	0.45656294	0.55231225	0.50092095	0.4870114	0.5201263	0.49565676	0.4446578	0.55973554
0.0	0.06640189	0.45513028	0.47063988	0.40167093	0.5293796	0.47067463	0.5510496	0.49788904	0.47906104	0.42713115
0.0	0.06660648	0.4550569	0.4706572	0.40192038	0.52955526	0.470616	0.5509271	0.4980141	0.47955588	0.42745143
0.0	0.06655611	0.4551309	0.4705723	0.4017701	0.5293155	0.47031	0.55171925	0.49751368	0.47841996	0.4266414
0.0	0.07685079	0.52979475	0.4452433	0.47933105	0.5927201	0.4086203	0.557183	0.43776757	0.5296364	0.43491283
0.0	0.07305141	0.3823801	0.5398168	0.44355482	0.55888414	0.50663704	0.45746434	0.4053983	0.47756088	0.4746289
0.0	0.07287182	0.38269547	0.54023856	0.44374764	0.5597879	0.5061957	0.45685974	0.40618244	0.47667208	0.47389153
0.0	0.07347237	0.38184988	0.541303	0.44270816	0.5594018	0.5055121	0.45799145	0.40597302	0.47746986	0.47402564
0.0	0.007321735	0.3672038	0.56842756	0.5446052	0.44937056	0.54880446	0.48178792	0.46760765	0.4567122	0.44730368
0.0	0.48305175	0.42976922	0.4856322	0.52699816	0.47258782	0.47826558	0.5132516	0.46166494	0.49838364	0.4557131
0.0	0.48316398	0.4301051	0.48524472	0.5278298	0.47222197	0.47840223	0.51368856	0.4616278	0.49832615	0.456531
0.0	0.48321292	0.42937583	0.4862908	0.5272998	0.47156832	0.4786283	0.5139019	0.46158552	0.49876294	0.4570827
0.0	0.48313305	0.42912784	0.4843117	0.52678293	0.4719485	0.47768375	0.51240784	0.46096066	0.4978823	0.45698994
0.0	0.48308742	0.42979684	0.48478428	0.5269242	0.47197172	0.47798303	0.5138609	0.46195787	0.4984921	0.4573218
0.0	0.4839974	0.42954454	0.48462138	0.5264366	0.47228622	0.47759807	0.5133108	0.46141008	0.49918285	0.45756936
0.0	0.4822802	0.43004054	0.4850805	0.52611405	0.47149366	0.47856605	0.5136851	0.4610252	0.49883127	0.45639592
0.0	0.4832761	0.42970768	0.48572382	0.52745205	0.47245634	0.4780919	0.5137334	0.46179816	0.49858922	0.45634982
0.0	0.48263153	0.42983305	0.4853645	0.52707464	0.47097674	0.47867802	0.51411235	0.46220824	0.49866745	0.4567493
0.0	0.4830954	0.42938536	0.48489276	0.52658963	0.47264066	0.4777177	0.51439965	0.46039233	0.49826577	0.456024
0.0	0.48332968	0.43081307	0.4863338	0.5266969	0.47171468	0.4777934	0.51348054	0.4606706	0.49942374	0.45659465
0.0	0.48270234	0.42964274	0.4845226	0.5264329	0.47287032	0.47833103	0.51269925	0.46247244	0.49844652	0.4578818
0.0	0.48334795	0.42944226	0.48538163	0.5276476	0.4722541	0.4781948	0.5141252	0.46177438	0.49887246	0.456475
0.0	0.4826889	0.42937288	0.48484883	0.5275521	0.47198287	0.47751233	0.5132973	0.46244353	0.4974484	0.4572125
0.0	0.4833552	0.4297443	0.48491374	0.5273228	0.47175056	0.4782855	0.51334757	0.46033767	0.4992186	0.4562112
0.0	0.48357153	0.43033558	0.48452488	0.5264843	0.47216693	0.478716	0.5141523	0.46212476	0.4991054	0.45554507
0.0	0.48286578	0.43004265	0.4858784	0.5262076	0.4713609	0.47806916	0.5128048	0.46085054	0.49911514	0.45687565
0.0	0.48349202	0.42927003	0.48522362	0.52704877	0.47208166	0.47801453	0.514077	0.46187288	0.4978636	0.45653343
0.0	0.48377788	0.42910457	0.48559135	0.52763075	0.4721311	0.4788254	0.51297414	0.4610541	0.49870884	0.4562319
0.0	0.4831133	0.43021908	0.48505774	0.52798903	0.4716157	0.47740915	0.5138863	0.46078983	0.49967334	0.455958
0.0	0.48278737	0.4296989	0.48503453	0.5265946	0.47159997	0.47802585	0.5124028	0.46128267	0.49778357	0.45729297
0.0	0.48356828	0.43019792	0.48512462	0.52638036	0.472075	0.47841156	0.51375896	0.46201414	0.49766645	0.4566715
0.0	0.48370647	0.42952123	0.48531294	0.5267442	0.47196347	0.47743005	0.51362437	0.46175852	0.49703944	0.4561048
0.0	0.4831092	0.43033642	0.48586473	0.526464	0.4723828	0.478149	0.5132575	0.46190354	0.49842107	0.45654887
0.0	0.48271435	0.4300034	0.48471755	0.5274448	0.4721434	0.47791386	0.51348716	0.46102592	0.49867833	0.45669025
0.0	0.4840463	0.4297263	0.4857919	0.52650875	0.4723807	0.47849223	0.513633	0.46146727	0.49841633	0.45689383
0.0	0.48273206	0.43086654	0.48518735	0.52829343	0.47248018	0.47982568	0.5140197	0.46212363	0.49870735	0.45744264
0.0	0.48353115	0.4294948	0.48505607	0.52709615	0.47197297	0.47871527	0.5136655	0.4617463	0.49782825	0.45717126
0.0	0.48254275	0.43011972	0.48536175	0.52759284	0.47201148	0.47817588	0.5138202	0.46197686	0.49730533	0.45619744
0.0	0.028043786	0.4217594	0.4565203	0.49981993	0.4850582	0.45960432	0.42859223	0.446222	0.5249334	0.4684062
0.0	0.48312593	0.42955616	0.48549348	0.52784777	0.47160777	0.47803146	0.512913	0.46244463	0.49863082	0.45723337
0.0	0.48339596	0.43022183	0.48500872	0.52765644	0.4722157	0.4784043	0.5137546	0.46120122	0.49786252	0.45652875
0.0	0.48372892	0.42935845	0.48564655	0.5269028	0.47183302	0.47921798	0.5145963	0.46187535	0.4986757	0.45722258
0.0	0.4837655	0.43078476	0.48435226	0.5270444	0.47155294	0.47863975	0.514511	0.46222362	0.49742654	0.45745736
0.0	0.48270646	0.42992663	0.48455873	0.52635074	0.47169787	0.4787463	0.5129991	0.46196714	0.49847716	0.45709532
0.0	0.48295492	0.42860872	0.4852911	0.5275604	0.47211722	0.47845086	0.51414007	0.4617463	0.49877205	0.4570002
0.0	0.4829993	0.43170846	0.4874956	0.5273134	0.47207317	0.47987145	0.51450604	0.46253517	0.49892575	0.45761433
0.0	0.48455152	0.43072248	0.48605627	0.52620614	0.4729821	0.47988683	0.5129168	0.46125188	0.4983609	0.4568066
0.0	0.4825779	0.43136036	0.48734868	0.52677846	0.473076	0.47949475	0.51387256	0.46229208	0.49917275	0.45722547
0.0	0.48438781	0.4303034	0.4868224	0.52733654	0.47112867	0.48023936	0.5141677	0.46132442	0.49825683	0.45683256
0.0	0.4839516	0.43062025	0.48521677	0.52707016	0.4719632	0.48000294	0.5143594	0.46086746	0.49996114	0.45748496
0.0	0.4857342	0.4305374	0.4864536	0.52732193	0.47113767	0.47881883	0.5131984	0.4608719	0.4994048	0.45622084
0.0	0.48569077	0.42995068	0.4854535	0.5259284	0.4722977	0.47848296	0.5130763	0.46107978	0.49894792	0.4576833
0.0	0.48505056	0.42971423	0.4859744	0.52614295	0.47183016	0.48036444	0.5128996	0.46113762	0.49839768	0.45682618
0.0	0.48567393	0.43002397	0.4858527	0.5266274	0.47216225	0.47969288	0.5145122	0.46052963	0.49858773	0.45732832
0.0	0.48362437	0.43088716	0.4847694	0.5264518	0.47041807	0.47899354	0.5131529	0.46161744	0.49739686	0.4557866
0.0	0.48396036	0.43065092	0.48578086	0.52696496	0.47117132	0.4771297	0.5132784	0.4613747	0.4999714	0.45521998
0.0	0.48404688	0.4309246	0.4860034	0.5265643	0.47049057	0.4772524	0.51288617	0.46053407	0.49873647	0.45446402
0.0	0.48451445	0.43050072	0.484549	0.5287715	0.47169283	0.4774509	0.5126089	0.46152347	0.49886948	0.4554292
0.0	0.48442882	0.43050292	0.4851723	0.526024	0.47111914	0.4779387	0.5129526	0.46122423	0.49901038	0.45592698
0.0	0.48362494	0.43072742	0.48547906	0.5267246	0.470675	0.4775653	0.5124696	0.4608237	0.49834916	0.45613435
0.0	0.48476017	0.43026578	0.48564848	0.5257542	0.4713429	0.47778147	0.5133947	0.46124157	0.49867198	0.4551387
0.0	0.48411873	0.4306274	0.4854059	0.5268787	0.47038862	0.4780144	0.51412994	0.4613341	0.49833485	0.4551234
0.0	0.48286706	0.43006593	0.4852865	0.5269338	0.47096902	0.47751406	0.5127112	0.46088263	0.49866188	0.45514163
0.0	0.48495063	0.43024072	0.48554796	0.5270487	0.4716057	0.47825462	0.51341087	0.46166897	0.49843156	0.45566556
0.0	0.4845479	0.43068147	0.48564696	0.5261824	0.47176293	0.47788924	0.5129809	0.4605841	0.49788356	0.45633593
0.0	0.48467946	0.43082973	0.4848921	0.5269226	0.47195795	0.47797856	0.5124965	0.46201116	0.49881846	0.45591006
0.0	0.48299107	0.43006214	0.48396423	0.5275868	0.47132245	0.4788138	0.51355577	0.46071428	0.49916312	0.45585677
0.0	0.48313883	0.43039984	0.48634866	0.52641284	0.47222093	0.47985998	0.51354474	0.4624345	0.49769658	0.45753592
0.0	0.4830795	0.43057036	0.4864596	0.525733	0.47300515	0.48004737	0.5138156	0.46181074	0.4974988	0.45631954
0.0	0.4831446	0.43005702	0.4854031	0.5255608	0.47249362	0.47958174	0.5131406	0.46124727	0.49709776	0.45734113
0.0	0.48349527	0.43102366	0.4855737	0.5253218	0.47266835	0.4804078	0.5145361	0.4621786	0.49807617	0.45618504
0.0	0.48365337	0.4316334	0.4861427	0.5247208	0.47355038	0.4808387	0.5141132	0.46159843	0.4992356	0.4569642
0.0	0.4840815	0.43009248	0.48667666	0.52545005	0.47168344	0.4794197	0.5127239	0.4603269	0.4981826	0.45537022
0.0	0.4853194	0.43092296	0.4860071	0.526947	0.4732635	0.47830474	0.5130952	0.46060225	0.49788752	0.45643863
0.0	0.48459378	0.4308379	0.48668602	0.5267872	0.4727032	0.47990814	0.51461643	0.46226734	0.49960306	0.45648497
0.0	0.4844652	0.43129736	0.48755297	0.5276647	0.47312552	0.47896957	0.5146933	0.46228364	0.49906644	0.45770687
0.0	0.48421755	0.430192	0.48604107	0.526912	0.47106555	0.47794628	0.5131678	0.46117154	0.49802166	0.45652914
0.0	0.48282576	0.430759	0.48539376	0.5259159	0.4700923	0.47790858	0.5130278	0.46089906	0.497448	0.45642075
0.0	0.48352095	0.4310368	0.4844285	0.5264684	0.4713491	0.47789297	0.5121252	0.4614745	0.5000208	0.45554787
0.0	0.48367473	0.4305308	0.48484737	0.5248318	0.47131374	0.47958434	0.5134561	0.46019846	0.49884552	0.4558347
0.0	0.4857785	0.4301317	0.48711708	0.5256389	0.47154817	0.4804166	0.513472	0.46028158	0.4986741	0.4556571
0.0	0.4846329	0.43058223	0.4859277	0.52522844	0.4704894	0.4801486	0.5147738	0.46017563	0.49941567	0.4548094
0.0	0.48272464	0.43175307	0.48463783	0.5250824	0.46947536	0.47812524	0.5136501	0.46113363	0.49928814	0.4553854
0.0	0.4836161	0.43198723	0.48510286	0.5291724	0.47513774	0.47937062	0.5144447	0.46298864	0.50009066	0.4554259
0.0	0.48412165	0.43223786	0.4859727	0.52725524	0.47220147	0.47756153	0.51464283	0.46150264	0.49927458	0.45416248
0.0	0.4851876	0.43079928	0.48857695	0.5281934	0.4734289	0.4790766	0.5170308	0.46229413	0.50016654	0.45542896
0.0	0.48417136	0.43096092	0.4883735	0.5277537	0.47352052	0.4775384	0.5151527	0.4624247	0.49981827	0.4553467
0.0	0.48286963	0.4316442	0.4870967	0.5253125	0.4728021	0.4800692	0.5130053	0.4610109	0.4973005	0.45594022
0.0	0.48335314	0.42856607	0.48573098	0.52492404	0.47240645	0.4789815	0.51502866	0.4616903	0.5002953	0.45527902
0.0	0.48216033	0.43101	0.48616856	0.5249892	0.47112972	0.47895294	0.5132445	0.46153677	0.49952802	0.45607573
0.0	0.4855293	0.43080732	0.4862518	0.52745	0.4712539	0.47878498	0.5132303	0.46068907	0.49852747	0.45687118
0.0	0.48509234	0.43038207	0.48555133	0.52772045	0.4714162	0.47883704	0.513355	0.46144462	0.499121	0.45666048
0.0	0.48276812	0.43088475	0.486608	0.52640796	0.47177497	0.47913012	0.51500726	0.46140608	0.49921945	0.45654598
0.0	0.4833247	0.4306118	0.4864603	0.5259453	0.4718093	0.478811	0.51507735	0.46088752	0.49869996	0.4568839
0.0	0.48324025	0.43060526	0.48633233	0.52620363	0.47200462	0.4789343	0.5147509	0.46086764	0.4991383	0.456153
0.0	0.48358205	0.4313208	0.48706436	0.5268035	0.4723029	0.47916126	0.5144997	0.46201348	0.500669	0.45650938
0.0	0.48362994	0.43116498	0.48383254	0.5262359	0.47140172	0.47926402	0.51378375	0.46133158	0.4983551	0.45622653
0.0	0.48244604	0.43161267	0.48592034	0.52696437	0.47263768	0.47882816	0.5127667	0.46214092	0.49893546	0.4567821
0.0	0.17307223	0.5892075	0.58259135	0.6882832	0.54417586	0.5867947	0.615863	0.6034384	0.59845674	0.5828883
0.0	0.0019946897	0.74482644	0.5322214	0.2115105	0.50689656	0.45168117	0.6449372	0.41789165	0.5574637	0.4277105
0.0	0.4824253	0.43151668	0.48556828	0.5255853	0.47188106	0.47865903	0.5133575	0.46182588	0.4990978	0.45692024
0.0	0.48324424	0.430671	0.48561382	0.5255007	0.47159097	0.47708791	0.51341563	0.46014443	0.49783906	0.4568908
0.0	0.1339803	0.6204394	0.6022062	0.71674854	0.55827343	0.60761803	0.63593465	0.6316534	0.6176732	0.6064015
0.0	0.1340625	0.61973375	0.6017814	0.71724665	0.5588207	0.6082644	0.63585645	0.63193876	0.61664873	0.60700536
0.0	0.13390076	0.6206711	0.6020186	0.71601427	0.5584206	0.60746735	0.63580066	0.6316826	0.6179497	0.6069403
0.0	0.13415913	0.6205931	0.6008843	0.7168946	0.55846083	0.6078793	0.6356276	0.6312613	0.6182509	0.6072545
0.0	0.1335567	0.6205838	0.602329	0.7166572	0.55825347	0.60869265	0.6361217	0.6323165	0.6178217	0.60729444
0.0	0.13420588	0.6199113	0.60173714	0.7160971	0.55853415	0.6080006	0.63594097	0.63097715	0.6178858	0.6063916
0.0	0.1341978	0.62020093	0.6021279	0.717024	0.5577449	0.60802186	0.6356251	0.6317773	0.61759776	0.60635704
0.0	0.48411125	0.4326652	0.48767245	0.52674466	0.4717173	0.47901312	0.5145646	0.463497	0.49941477	0.45811847
0.0	0.48428655	0.4325558	0.48729149	0.52651894	0.47243947	0.4794002	0.5154725	0.46236742	0.49937174	0.45826557
0.0	0.090249635	0.6641723	0.6283585	0.7566457	0.57915515	0.63866764	0.66459537	0.6701981	0.64416516	0.6429113
0.0	0.483667	0.43062323	0.4868543	0.52661794	0.473136	0.47912404	0.5147749	0.46220145	0.50001293	0.45696676
0.0	0.48433015	0.43205073	0.4866335	0.5267333	0.4725883	0.47964147	0.5145094	0.46150395	0.49805647	0.45729402
0.0	0.12557602	0.42848724	0.45297387	0.43472597	0.4562114	0.5090421	0.44756687	0.32701865	0.46158805	0.48287478
0.0	0.48384923	0.430488	0.48656735	0.52677256	0.47235423	0.47987098	0.5121167	0.461452	0.49797547	0.45610726
0.0	0.018436175	0.49978843	0.524281	0.38080338	0.56225985	0.3968914	0.58048797	0.55476075	0.55916053	0.34982353
0.0	0.016532099	0.5708971	0.4585919	0.341419	0.5809937	0.35391542	0.5459094	0.53276247	0.5361216	0.43977132
0.0	0.017405324	0.50047266	0.4297892	0.37451512	0.52097636	0.42181745	0.5516848	0.5293421	0.6105432	0.42776358
0.0	0.017023766	0.49316415	0.52000725	0.364878	0.5372128	0.4229397	0.54144466	0.5249274	0.51016706	0.3948661
0.0	0.01839757	0.51497877	0.526773	0.35572156	0.514299	0.45875898	0.5431103	0.5477715	0.5071442	0.48488536
0.0	0.018520815	0.5577832	0.4886549	0.40133977	0.5070423	0.4453665	0.49600017	0.52165484	0.5259048	0.47497803
0.0	0.035280094	0.5196359	0.45493785	0.39102384	0.4869217	0.37348908	0.5718038	0.47964525	0.54813224	0.40422955
0.0	0.0121915825	0.5419457	0.43459156	0.39135736	0.48993254	0.44112816	0.559222	0.48083892	0.49801776	0.44958603
0.0	0.03363233	0.48694056	0.45022938	0.36844787	0.49044687	0.42740983	0.52660507	0.57131666	0.54027325	0.4193471
0.0	0.010336505	0.83650637	0.7508587	0.89652365	0.6791173	0.7718163	0.786795	0.82768995	0.76890504	0.79280454
0.0	0.13432218	0.62104195	0.60225695	0.71651417	0.5580858	0.6088091	0.637313	0.6319228	0.6176969	0.6076805
0.0	0.483549	0.43098468	0.48452458	0.52598745	0.47272605	0.4796906	0.5119516	0.46054262	0.49916157	0.45560002
0.0	0.48469877	0.43026605	0.48424092	0.5254686	0.47114936	0.4785109	0.5125981	0.45901492	0.49978313	0.45431182
0.0	0.4855117	0.42980108	0.4826182	0.52552575	0.4716338	0.47876096	0.5131972	0.4622499	0.4994925	0.45427462
0.0	0.48349047	0.43124437	0.48501876	0.52575696	0.47170576	0.47976574	0.51181686	0.460385	0.49898675	0.45568398
0.0	0.48463488	0.43257523	0.48755664	0.5272644	0.4722272	0.48043936	0.514216	0.46044642	0.4992948	0.45704433
0.0	0.48371497	0.43116832	0.48633552	0.5273285	0.4728376	0.4797429	0.51339287	0.4615771	0.49901548	0.45731074
0.0	0.48262924	0.43082303	0.48676747	0.526689	0.472535	0.4791472	0.51381844	0.46154287	0.49882582	0.45768684
0.0	0.4836721	0.43130326	0.488239	0.52749085	0.47308096	0.47981167	0.51559997	0.4613469	0.4986913	0.4564148
0.0	0.48427367	0.43057516	0.48776597	0.5274668	0.4729453	0.4792144	0.5156828	0.46109432	0.4984446	0.45556283
0.0	0.48085067	0.43092328	0.48595706	0.5259671	0.47226888	0.47985828	0.5152228	0.46209767	0.49953717	0.45694494
0.0	0.4849855	0.43021476	0.4853003	0.5262577	0.47130072	0.4783499	0.51394224	0.46148172	0.49908045	0.45698854
0.0	0.48314518	0.43104336	0.48726726	0.526728	0.4724499	0.48007655	0.514071	0.46159923	0.49893653	0.45704857
0.0	0.014394716	0.44573116	0.6019011	0.49804774	0.45210084	0.46872288	0.51411974	0.59495115	0.336999	0.47358322
0.0	0.48326463	0.43059662	0.48712686	0.5265846	0.47222826	0.4783547	0.51283044	0.4606926	0.4990472	0.4571876
0.0	0.48304778	0.4309603	0.48632392	0.5266461	0.47195598	0.47882298	0.5135575	0.46125975	0.4981845	0.45680222
0.0	0.48339185	0.431188	0.48668987	0.52765733	0.47244468	0.4797202	0.514021	0.46145076	0.49850947	0.45692986
0.0	0.48410052	0.43120807	0.4864246	0.52717817	0.47284806	0.47944832	0.5143597	0.4611758	0.4984765	0.45678997
0.0	0.4840652	0.431122	0.48638588	0.52644897	0.47302935	0.47994548	0.5137892	0.46124494	0.4988461	0.45724043
0.0	0.48349622	0.43115553	0.48679975	0.5264192	0.47244635	0.47930488	0.5138334	0.46145156	0.4983917	0.4571569
0.0	0.4831862	0.43139142	0.48652366	0.5266941	0.47276473	0.4797474	0.51383805	0.46179527	0.4989616	0.4567424
0.0	0.48369458	0.43117014	0.48614365	0.5267167	0.4731048	0.47927487	0.51409745	0.46145236	0.49902666	0.456503
0.0	0.4838378	0.43044728	0.48598182	0.52691436	0.4724489	0.47933325	0.5138045	0.46160376	0.49873623	0.45698023
0.0	0.4825102	0.431094	0.48581216	0.52644116	0.47292653	0.4791432	0.51313186	0.4614214	0.4985502	0.4572018
0.0	0.15342174	0.4384149	0.47100773	0.5290594	0.4864905	0.442093	0.47213322	0.57810384	0.45716676	0.46345255
0.0	0.48379764	0.4307666	0.48664403	0.52710193	0.47285935	0.4789549	0.5135695	0.46138924	0.49782747	0.45659852
0.0	0.48257938	0.43093747	0.4866049	0.5268521	0.47219646	0.4792066	0.5134442	0.46183133	0.49805737	0.45708746
0.0	0.4828357	0.43163168	0.4860485	0.5269442	0.4727341	0.47959167	0.5142411	0.4616147	0.49817646	0.456974
0.0	0.48304275	0.43096974	0.48661307	0.52704966	0.47278723	0.47919	0.5134894	0.46118417	0.49883264	0.4566363
0.0	0.48369682	0.43121907	0.48612916	0.5268029	0.4722457	0.47962195	0.5142108	0.46116248	0.49863473	0.45673576
0.0	0.48309642	0.430808	0.48645	0.5266527	0.4725724	0.47978356	0.513618	0.4611723	0.49917543	0.45646575
0.0	0.48338956	0.43124843	0.48568457	0.5267475	0.47258416	0.47955745	0.5141589	0.46150133	0.49842227	0.45664337
0.0	0.4832271	0.4309024	0.48695794	0.5259555	0.47283322	0.47906187	0.51345867	0.46095952	0.49843577	0.45691487
0.0	0.4835403	0.4305127	0.4861136	0.5265583	0.4726576	0.47932965	0.51341504	0.46092358	0.49837595	0.45702514
0.0	0.48343408	0.43033475	0.48596853	0.5269698	0.47259146	0.47938967	0.5137503	0.46168724	0.49796632	0.4568252
0.0	0.48370716	0.431	0.48714492	0.5267603	0.47259519	0.47925192	0.5140431	0.4611094	0.49849024	0.45654583
0.0	0.48337853	0.4306353	0.48617464	0.5270323	0.47201866	0.478659	0.51347417	0.461323	0.49863082	0.45662925
0.0	0.48341846	0.43077973	0.4859505	0.5273194	0.4723435	0.47917604	0.51394534	0.461545	0.49920145	0.45697293
0.0	0.4828312	0.4315421	0.4862735	0.52730167	0.47320387	0.4791864	0.5129835	0.46085995	0.4985373	0.45661384
0.0	0.48206535	0.43148416	0.48630086	0.5262384	0.47176838	0.47990483	0.51384956	0.46138516	0.49930033	0.4569303
0.0	0.4827899	0.4315498	0.48693147	0.52732307	0.4727376	0.4803082	0.5139926	0.46180204	0.4985715	0.45723382
0.0	0.48279014	0.43182614	0.48492557	0.5259868	0.4728793	0.47892413	0.51354647	0.46122992	0.49846643	0.4564891
0.0	0.484076	0.43091214	0.48502073	0.5256788	0.47304377	0.47972986	0.51377094	0.46186793	0.49938178	0.45599437
0.0	0.4835072	0.4307102	0.48700476	0.5266964	0.47215515	0.47781283	0.5135215	0.46217105	0.4983564	0.4564435
0.0	0.4827249	0.4319607	0.48643452	0.52550125	0.47207052	0.47904408	0.5141964	0.46216995	0.49966228	0.45738384
0.0	0.48229268	0.43126482	0.48623568	0.5255127	0.47182664	0.47924134	0.51419276	0.46166366	0.49900362	0.4572485
0.0	0.48308954	0.4313967	0.48551062	0.52497965	0.47168234	0.47825512	0.51392835	0.4621231	0.49965835	0.45677382
0.0	0.48243785	0.43083823	0.48643836	0.5265426	0.47234744	0.478452	0.5129558	0.4620874	0.49850312	0.45799565
0.0	0.484376	0.4300583	0.48557442	0.5252074	0.47278494	0.47941545	0.512706	0.46141812	0.4982667	0.45664895
0.0	0.48363698	0.42942667	0.48456842	0.52716964	0.4726318	0.47706923	0.5138656	0.46182266	0.4973968	0.45634988
0.0	0.48296642	0.42958465	0.48434234	0.5256066	0.47150168	0.4794042	0.51347166	0.4618184	0.4995868	0.45770887
0.0	0.48348612	0.43072733	0.48701096	0.52636015	0.47196543	0.4793328	0.5145119	0.46222535	0.4978966	0.45846602
0.0	0.48311412	0.43074632	0.48751903	0.52647275	0.47221124	0.4796876	0.51457787	0.46264353	0.4983945	0.45802465
0.0	0.48331514	0.4310876	0.4870846	0.52659476	0.47299293	0.47897208	0.51479065	0.46225214	0.49919295	0.45772764
0.0	0.48331514	0.4310876	0.4870846	0.52659476	0.47299293	0.47897208	0.51479065	0.46225214	0.49919295	0.45772764
0.0	0.48063174	0.42964265	0.48394322	0.52398956	0.4714258	0.4780469	0.5140542	0.46107346	0.49861848	0.45717555
0.0	0.48117474	0.4312627	0.48535743	0.5250642	0.4718135	0.47938356	0.5143511	0.46124837	0.4988009	0.45785755
0.0	0.4810694	0.43079945	0.48466337	0.5238424	0.47368366	0.47985157	0.51189363	0.46198925	0.4976659	0.45490345
0.0	0.48151413	0.4324631	0.48645416	0.52552336	0.47239357	0.48037028	0.5136053	0.46267492	0.49857464	0.4582916
0.0	0.48261893	0.43106586	0.48654738	0.52701175	0.47176933	0.48024443	0.5137603	0.46174142	0.49836314	0.4569113
0.0	0.4833847	0.43066353	0.48532367	0.5259933	0.4733097	0.47950435	0.512991	0.46211126	0.4972209	0.4573187
0.0	0.4836257	0.43130252	0.4863767	0.526541	0.47186932	0.47936764	0.51254547	0.46172917	0.49854988	0.4583021
0.0	0.48391965	0.43060648	0.48511878	0.52505225	0.47228053	0.48041967	0.51335025	0.46171063	0.49814415	0.4562751
0.0	0.48415104	0.43094242	0.4860779	0.5252145	0.47274998	0.47987092	0.51367444	0.46134833	0.49892396	0.45593858
0.0	0.483523	0.4313602	0.48531806	0.5255893	0.47049344	0.47879034	0.5150533	0.46309248	0.5018569	0.45533165
0.0	0.48261946	0.43016937	0.48667303	0.5266334	0.47149822	0.48142725	0.51297534	0.46138832	0.5000943	0.4571734
0.0	0.015071596	0.41541764	0.5168196	0.4864265	0.47244012	0.52975494	0.49687457	0.48171017	0.54931116	0.5079919
0.0	0.48372075	0.43145075	0.48786828	0.5271727	0.47244093	0.47953343	0.51451564	0.46307155	0.49872	0.45679078
0.0	0.48372075	0.43145075	0.48786828	0.5271727	0.47244093	0.47953343	0.51451564	0.46307155	0.49872	0.45679078
0.0	0.48547742	0.4301402	0.4857136	0.5252809	0.47178653	0.47870126	0.5136282	0.4632411	0.49823716	0.45925146
0.0	0.48367837	0.43217018	0.48726562	0.52725726	0.47267982	0.48114583	0.51520044	0.46303394	0.49819303	0.4579433
0.0	0.4828039	0.43205425	0.4864344	0.5280774	0.47287005	0.48063058	0.5143257	0.4617337	0.49912447	0.45751354
0.0	0.4823602	0.43266258	0.48565972	0.52626765	0.471945	0.47998446	0.51469624	0.46159086	0.49829862	0.45717165
0.0	0.4823602	0.43266258	0.48565972	0.52626765	0.471945	0.47998446	0.51469624	0.46159086	0.49829862	0.45717165
0.0	0.48367837	0.43217018	0.48726562	0.52725726	0.47267982	0.48114583	0.51520044	0.46303394	0.49819303	0.4579433
0.0	0.483975	0.42962268	0.48647502	0.528031	0.47172773	0.48014987	0.51459366	0.46221918	0.49884674	0.4558647
0.0	0.48345625	0.43158177	0.48456493	0.5285475	0.47175524	0.47988772	0.513957	0.46129104	0.49963024	0.4566732
0.0	0.4825894	0.4304965	0.48629364	0.5272128	0.4720446	0.47940233	0.51444215	0.460767	0.4985954	0.45413464
0.0	0.48300275	0.43244094	0.4845477	0.52639663	0.4716888	0.47924858	0.51474446	0.4617584	0.49761403	0.45580423
0.0	0.48431873	0.43159372	0.48859754	0.52688867	0.47166207	0.4795515	0.51485586	0.4616493	0.49893707	0.45781878
0.0	0.48397976	0.43163767	0.48663476	0.52671903	0.47348368	0.47938782	0.51450586	0.461822	0.49944213	0.45806313
0.0	0.48321685	0.43148214	0.48527318	0.5265512	0.4733034	0.47877264	0.5134601	0.46166378	0.49862644	0.45633245
0.0	0.48303488	0.43181983	0.48478237	0.52568555	0.47140333	0.47868675	0.5144635	0.4608075	0.49880767	0.4558166
0.0	0.48399952	0.4316863	0.48719504	0.5269643	0.47237632	0.47909153	0.51427233	0.46204144	0.49975926	0.45743173
0.0	0.4838422	0.43100026	0.48713937	0.5265979	0.47244203	0.4782311	0.5133536	0.4617149	0.49884325	0.4566463
0.0	0.48472297	0.42915443	0.48642057	0.526239	0.47312865	0.4782347	0.51328486	0.46161306	0.49826202	0.4570257
0.0	0.48378837	0.43064472	0.48697793	0.5271001	0.47323835	0.47880796	0.5138667	0.46152428	0.49840507	0.45799854
0.0	0.4841859	0.43169948	0.4873933	0.5270887	0.47267205	0.4787455	0.5140684	0.46119612	0.4992836	0.45742762
0.0	0.48430833	0.43140367	0.48707736	0.5268551	0.4728102	0.4784577	0.5141505	0.46135136	0.49921504	0.457051
0.0	0.48220384	0.431835	0.48711267	0.5255537	0.4735552	0.48099187	0.5141047	0.4635506	0.49891126	0.45636562
0.0	0.4832718	0.43153167	0.48590222	0.5269563	0.47166336	0.47956246	0.51290154	0.46181747	0.49758002	0.45659524
0.0	0.48362672	0.43220463	0.48750812	0.5263681	0.47282496	0.48021725	0.5146485	0.46267128	0.49949715	0.45742184
0.0	0.4851308	0.43200463	0.48493716	0.52539945	0.47294566	0.48007357	0.5141605	0.46125823	0.49752784	0.4558529
0.0	0.48342416	0.4324444	0.48585448	0.52576905	0.4725734	0.48039702	0.5144043	0.46134073	0.49825558	0.45719603
0.0	0.48404187	0.4311505	0.48524237	0.5260748	0.47342274	0.48094115	0.51331556	0.46269226	0.49722874	0.45680043
0.0	0.48378643	0.4310908	0.48543802	0.52483594	0.47253832	0.48032993	0.5133077	0.46207932	0.49819645	0.45664102
0.0	0.0014165113	0.65956825	0.5845832	0.21593155	0.43814516	0.483014	0.5514362	0.49286228	0.5409397	0.44629446
0.0	0.48584452	0.4307295	0.4858451	0.52763337	0.4739711	0.47838843	0.5122886	0.4626574	0.49841788	0.45706284
0.0	0.48386908	0.43266788	0.48620614	0.52708364	0.470343	0.47907197	0.5163952	0.46124187	0.49970394	0.45851916
0.0	0.48345178	0.42952845	0.48748687	0.5273419	0.47041136	0.4776352	0.5131427	0.4624974	0.4986897	0.45618153
0.0	0.48279658	0.43187827	0.48635995	0.5255718	0.47210038	0.4801082	0.5141541	0.46200004	0.49878797	0.45706815
0.0	0.4847512	0.43213272	0.4864951	0.526269	0.47103804	0.47936228	0.5127143	0.46182746	0.4974319	0.45640838
0.0	0.48511335	0.43088704	0.48610783	0.52690434	0.4743693	0.48039293	0.5142295	0.4637665	0.500894	0.45523104
0.0	0.48334423	0.43063667	0.486357	0.5277453	0.47229072	0.48065877	0.51408774	0.46107396	0.4972576	0.45854288
0.0	0.48292866	0.4313525	0.48711175	0.5277137	0.47255728	0.48096722	0.5143239	0.46133056	0.4977417	0.45879933
0.0	0.48421553	0.43088406	0.48642087	0.52659726	0.47255132	0.47965118	0.512396	0.46188778	0.49875677	0.4557943
0.0	0.48354784	0.4309001	0.48545462	0.52590865	0.4725744	0.4799331	0.51345176	0.46203405	0.5004238	0.45588595
0.0	0.48364785	0.4299179	0.4844877	0.52434796	0.47220376	0.47821248	0.51363784	0.46107194	0.49790028	0.45578906
0.0	0.4844033	0.43032724	0.48549804	0.52561086	0.47227415	0.47923762	0.5143342	0.4619201	0.49760848	0.45687288
0.0	0.48505056	0.4315418	0.48658147	0.5275361	0.47227398	0.4792034	0.5134358	0.4622726	0.4985692	0.45576766
0.0	0.48481682	0.43104926	0.48646113	0.52741385	0.47420302	0.48030376	0.51410913	0.46332625	0.4998825	0.45573568
0.0	0.48362538	0.43062854	0.48557612	0.52635175	0.47145414	0.47927395	0.5145153	0.4622925	0.49854654	0.45558414
0.0	0.48377645	0.43138227	0.48762143	0.5268048	0.4720902	0.4803685	0.51396126	0.46158132	0.4983442	0.45786846
0.0	0.48400706	0.43136764	0.48754838	0.5276035	0.4711765	0.48044103	0.5144184	0.46210378	0.4983936	0.4580601
0.0	0.48468322	0.43100327	0.48730066	0.52618814	0.47193378	0.47851804	0.51449656	0.46306047	0.49930477	0.45720914
0.0	0.48311028	0.43131086	0.48697773	0.5274287	0.47131115	0.47872123	0.51348823	0.4610257	0.49845946	0.45765653
0.0	0.48241398	0.43209738	0.4868748	0.5267837	0.4717562	0.47972074	0.5140682	0.4612245	0.49872136	0.45809808
0.0	0.48241398	0.43209738	0.4868748	0.5267837	0.4717562	0.47972074	0.5140682	0.4612245	0.49872136	0.45809808
0.0	0.48241398	0.43209738	0.4868748	0.5267837	0.4717562	0.47972074	0.5140682	0.4612245	0.49872136	0.45809808
0.0	0.48334885	0.431518	0.48820522	0.52652156	0.4726217	0.4807595	0.5141284	0.46215048	0.49866834	0.45813343
0.0	0.48334885	0.431518	0.48820522	0.52652156	0.4726217	0.4807595	0.5141284	0.46215048	0.49866834	0.45813343
0.0	0.48335892	0.43101788	0.48550394	0.5268234	0.47252873	0.47916833	0.51278734	0.460863	0.4988979	0.4565861
0.0	0.48335892	0.43101788	0.48550394	0.5268234	0.47252873	0.47916833	0.51278734	0.460863	0.4988979	0.4565861
0.0	0.48617616	0.42999962	0.48664847	0.52719957	0.47293293	0.4795278	0.5152982	0.46122485	0.49924096	0.45716378
0.0	0.4846217	0.4306022	0.48799428	0.5278262	0.47203124	0.4795867	0.51400584	0.46223956	0.49920923	0.45699424
0.0	0.48436248	0.43083194	0.48717737	0.52602595	0.4705118	0.47658288	0.5133245	0.4618109	0.49939337	0.4562275
0.0	0.48350105	0.43131122	0.48683912	0.5272922	0.4734027	0.47912315	0.51423514	0.4617546	0.4984194	0.4578003
0.0	0.48366642	0.43078777	0.48671523	0.5270037	0.47303948	0.47913557	0.5140216	0.46218002	0.49843174	0.45837504
0.0	0.48304307	0.43170694	0.48620525	0.52814513	0.4723406	0.47861737	0.51379156	0.46231228	0.49957454	0.4572668
0.0	0.09641557	0.5321804	0.4582438	0.41951653	0.43506294	0.43678373	0.49551553	0.49107522	0.46082756	0.4836993
0.0	0.48357263	0.4316269	0.487504	0.5263978	0.47289348	0.47986585	0.5144657	0.4628266	0.49923038	0.45776477
0.0	0.48406246	0.43169183	0.48706123	0.5259848	0.47244474	0.47984955	0.5147836	0.46195024	0.49849904	0.45805973
0.0	0.4832085	0.4313357	0.48732874	0.5249583	0.47284123	0.47998294	0.51403546	0.46259326	0.49868044	0.4578015
0.0	0.09665863	0.53225714	0.45883924	0.41947353	0.43560123	0.43647873	0.49536365	0.49163866	0.461822	0.48291922
0.0	0.4841926	0.4310837	0.4882618	0.5275991	0.47346953	0.47923937	0.5146915	0.46272397	0.49979118	0.45733488
0.0	0.4831469	0.43129924	0.48649496	0.5268116	0.47243154	0.47981766	0.51381564	0.46099946	0.49894318	0.45774993
0.0	0.48324296	0.43040803	0.4857536	0.52661884	0.47133029	0.4789856	0.5140998	0.46041638	0.50018847	0.4599357
0.0	0.48237127	0.42979696	0.48449498	0.5256651	0.47146383	0.4786998	0.5144521	0.45912576	0.5000523	0.4582829
0.0	0.4842275	0.42983666	0.48664108	0.5264539	0.47228637	0.4776176	0.5137894	0.46280718	0.4989968	0.45804358
0.0	0.48474145	0.42942092	0.485791	0.5278747	0.47178096	0.4772333	0.5130078	0.46183863	0.49880302	0.45772222
0.0	0.0075637135	0.4664533	0.41036832	0.4683164	0.49225083	0.37407306	0.41810942	0.47839946	0.57908076	0.55268025
0.0	0.11509106	0.4317608	0.47111988	0.4799396	0.52345294	0.4384249	0.5226253	0.44191512	0.57256967	0.50464535
0.0	0.48410353	0.43234327	0.48750138	0.526958	0.4718621	0.47949305	0.5151486	0.46235675	0.499376	0.45868585
0.0	0.48319104	0.43101695	0.48748893	0.52770615	0.47287938	0.48047274	0.5150509	0.4621902	0.49823728	0.458379
0.0	0.4842445	0.4315084	0.48743555	0.5270178	0.47194898	0.47978276	0.5159592	0.46183467	0.49901193	0.45799994
0.0	0.12203983	0.42625585	0.46392938	0.51741236	0.5454579	0.45142594	0.54811317	0.47185937	0.55142474	0.4510308
0.0	0.48528233	0.43093738	0.48499504	0.52912056	0.4734887	0.48002678	0.5142375	0.46243358	0.49876946	0.45808718
[truncated: 21,220 more rows]
