# Supplementary material for: Teasing out missing reactions in genome-scale metabolic networks through hypergraph learning
Source: Nat Commun. 2023 Apr 25;14:2375. doi: 10.1038/s41467-023-38110-7 (PMC10130184; doi:10.1038/s41467-023-38110-7)
Supplement: Supplementary file 4 — Source Data [file 41467_2023_38110_MOESM4_ESM.zip › Source Data/Figure 2/j-m/iECO26_1355_node2vec.csv]

	0	0.1	0.1.1	0.1.1.1	0.1.1.1.1	0.1.1.1.1.1	0.1.1.1.1.1.1	0.1.1.1.1.1.1.1	0.1.1.1.1.1.1.1.1	0
1.0	0.5296032	0.08389143	0.53507155	0.5410161	0.5302882	0.52215123	0.16535728	0.535893	0.5246927	0.5404893
1.0	0.5316752	0.5400707	0.5341023	0.54067594	0.5338412	0.14293458	0.5247926	0.53434956	0.52312946	0.54028815
1.0	0.52998275	0.53989375	0.53549486	0.5396463	0.5341324	0.13044675	0.15998405	0.5344248	0.023442639	0.53995794
1.0	0.14972898	0.5409581	0.0025702543	0.5425851	0.5319867	0.5225603	0.11117824	0.5345789	0.52592176	0.53878343
1.0	0.07562576	0.05156016	0.10622213	0.541155	0.5318942	0.522128	0.5254801	0.5372584	0.52356035	0.54041684
1.0	0.18250239	0.00012039462	0.5345152	0.136691	0.5326838	0.08631607	0.5242743	0.5329503	0.14635246	0.5401997
1.0	0.027094586	0.5408197	0.53432554	0.5417509	0.5324799	0.5210144	0.19946347	0.026211439	0.040925656	2.0695563e-09
1.0	0.00017152804	0.5406855	0.53458244	0.54087865	0.53273517	0.5218407	0.52561253	0.5329106	0.5236132	0.54142886
1.0	0.53298545	0.54032123	0.53467995	0.17412801	0.5341112	0.5222223	0.52705204	0.53462523	0.5250585	0.53941834
1.0	0.5301675	0.5390057	0.53357726	0.540604	0.5324169	0.081941545	0.5270943	0.025405422	0.08367095	0.012802941
1.0	0.00022578955	0.5398696	0.011106652	0.5407367	0.5325213	0.5226343	0.526171	0.534063	0.52578443	0.01146189
1.0	0.5314341	0.17152698	0.53347385	0.5424954	0.53244007	0.5228077	0.5255556	0.00021646332	0.5248992	0.061200075
1.0	3.8467406e-05	0.54094213	0.035870206	0.54060173	0.10274678	0.52539504	0.1728721	0.53586316	0.52500516	0.53892595
1.0	0.53115094	0.5405106	0.53480065	0.5420866	0.08789444	0.09256286	0.5232029	0.53504	0.5247306	0.5408638
1.0	0.53150403	0.5400749	0.53434944	0.5412232	0.08022801	0.52145624	0.5260891	0.53397405	0.047849864	0.5420962
1.0	0.5309462	0.54277617	0.5330964	0.5409651	0.5320884	0.5223769	0.52758634	0.5339298	0.5255145	0.00016820629
1.0	0.5319781	0.5401225	0.53461033	0.5412465	0.53415877	0.52272487	0.5278714	0.5315563	0.0104528265	0.00034977504
1.0	0.090509124	0.5404946	0.5342346	0.53915286	0.53085303	0.5233868	0.5266637	0.5349642	0.5257334	0.5409024
1.0	0.5305626	0.13553348	0.53528714	0.53942394	0.5318884	0.52299386	0.5270687	0.049613886	0.52382964	0.5410983
1.0	0.5310275	0.53971714	0.53464353	0.54219073	0.5315911	0.5223537	0.525645	0.049929246	0.52437425	0.5386726
1.0	0.5318739	0.5405744	0.18255323	0.5393106	5.5682933e-05	0.10834681	0.5255945	0.091546506	0.5252817	0.0033618049
1.0	0.53285533	0.054544024	5.4015465e-05	0.53894395	0.010465322	0.52199644	0.5294256	0.5339867	0.52333343	0.5400891
1.0	0.5306522	0.53923416	0.53432035	0.0015671455	0.5315626	0.5228489	0.52767557	0.10484198	0.036055602	0.15179706
1.0	0.14222507	0.54098713	0.22698067	0.53842115	0.5342356	0.52294147	0.10109122	0.53322273	0.52498007	0.5415061
1.0	0.53072417	0.5423976	0.5352749	0.53814197	0.14754541	0.5219609	7.946208e-05	0.04764348	0.52346814	0.5384538
1.0	0.5275232	0.5388468	0.53512406	0.5404338	0.009877598	0.5244278	0.5266421	0.09673441	0.07240444	0.00027358078
1.0	0.5312001	0.14819732	0.5345895	0.5410782	0.53269213	0.5223763	0.13699083	0.53578687	0.090730675	0.53992826
1.0	0.0921136	0.5408818	0.11623763	0.5405533	0.53287154	0.021993024	0.5266209	0.15962549	0.5268464	0.54174304
1.0	0.1609184	0.0024898138	0.53532255	0.030127155	0.15663704	0.08848779	0.52610195	0.53508025	0.52539414	0.5397505
1.0	0.53181916	0.5406002	0.53432477	0.5388308	0.10042049	0.52202046	0.52694434	0.5361779	0.52257806	0.5407774
1.0	0.528861	0.3201631	0.13590993	0.034541097	0.53536373	0.5232942	0.5263376	0.058118097	0.52476746	0.53938365
1.0	0.19862977	0.54012704	0.53631735	0.54044485	0.012954231	0.5228153	0.14434807	0.535731	0.112818986	0.00013473262
1.0	0.06292535	0.5411617	0.53220725	0.54018044	0.5347785	0.3116562	0.5274055	0.536696	0.08627447	0.5401833
1.0	0.5313068	0.5414511	0.5342442	0.54183495	0.032668576	0.14082721	0.1999681	0.53409183	0.5227448	9.031638e-05
1.0	0.14977893	0.5401791	0.53056836	0.5412196	0.53063715	0.52159476	0.5262663	0.00017148077	0.52495015	0.5412132
1.0	0.53206474	3.109047e-05	0.5348098	0.5420215	0.5321662	0.5206082	0.5271926	0.0949301	0.025228532	0.54076064
1.0	0.5308683	0.5413682	0.534519	0.54028326	0.53068244	0.14303431	0.5270324	0.039811827	0.52551955	0.540401
1.0	0.059992332	0.5405732	0.5345303	0.13307452	0.10578835	0.022610381	0.013832165	0.5346861	0.5255888	0.5412331
1.0	0.531628	0.5404447	0.53375167	0.54036593	0.53138345	0.5222409	0.52721494	0.53416276	7.250717e-05	0.5395319
1.0	0.52996373	0.53937304	0.53415275	0.5413633	0.53431064	0.5219388	0.52606016	0.5347518	0.52393067	0.5410497
1.0	0.16569455	0.53952795	0.5340738	0.54148424	0.53276825	0.52236944	0.5249236	0.5351264	0.5271417	0.54071826
1.0	0.5295856	0.5392729	0.53447884	0.5400351	0.530717	0.52301353	0.5265461	0.5357288	0.52682763	0.54059327
1.0	0.5306533	0.0028430368	0.105335124	0.53940547	0.533448	0.52265483	0.14130677	0.00013116843	0.09912905	0.5424801
1.0	0.530077	0.54054713	0.5339815	0.54149157	0.53170615	0.52267236	2.0512107e-06	0.53621006	0.5241183	0.5403777
1.0	0.528742	0.5395554	0.5338724	0.54087996	0.53196025	0.52235407	0.5249449	0.53237695	0.5242	0.54018706
1.0	0.53085285	0.54045665	0.5335294	0.02168018	0.5333962	0.08314428	0.5263102	0.0011324044	0.12752622	0.5406369
1.0	0.5310969	0.5412237	0.0502486	0.53950316	0.5321169	0.5227219	0.08764792	0.53475183	0.52540696	0.078054845
1.0	0.18217745	0.051944237	0.5343598	0.008801033	0.53290385	0.5211981	0.07002259	0.5360741	0.52481914	0.5391204
1.0	0.53080803	0.53988016	0.5363967	0.12343336	0.09364896	0.52234566	0.054961383	0.53459525	0.024803996	0.54136354
1.0	0.5328645	0.54023856	0.07409491	0.5397378	0.53385293	0.5208356	0.5264766	0.5346982	0.52652025	0.5391083
1.0	0.53045934	0.5395262	0.5339264	0.53851444	0.5327976	0.52148116	0.52755606	0.53499544	0.5240765	0.54129475
1.0	0.5303655	0.53979224	0.5325164	0.54204077	0.53316027	0.084786415	0.5247076	0.00019094239	0.150691	0.5411237
1.0	0.53032976	0.00012862596	0.048793096	0.5395615	0.5315611	0.5221194	0.5250188	0.5349275	0.5242019	0.5396578
1.0	0.5308115	0.15706705	0.53472567	0.5396496	0.53415793	0.0040156813	0.52652115	0.53501844	0.52458686	0.5399199
1.0	0.1222645	0.53954375	0.53329474	0.19464353	0.53377	0.01835989	0.5280485	0.16822027	0.5245298	0.53939754
1.0	0.5320798	0.5404665	0.53452647	0.540126	0.5321783	0.52288127	0.52519995	0.12060433	0.5218241	0.5404318
1.0	0.5294066	0.15219039	0.53447706	0.19514187	0.5310635	0.5215636	0.5245272	0.53541076	0.52492636	0.5418059
1.0	0.5305806	0.5400554	0.53511876	0.5407346	0.5299944	0.100154	0.5274991	0.534261	0.5264727	0.5397681
1.0	0.00014949362	0.5403403	0.5342199	0.54065055	0.532989	0.52380013	0.15308926	0.5334374	0.03369575	0.53998876
1.0	0.52898777	0.53942865	0.53450745	0.045390066	0.5332067	0.122898206	0.5254015	0.53516245	0.52552867	0.11404145
1.0	0.5287557	0.0931114	0.5331003	0.5393603	7.299933e-05	0.52261	0.5269515	0.5348932	0.5245281	0.5401209
1.0	0.5277618	0.54022884	0.5343529	0.5398937	0.5317394	0.5207561	0.527601	0.5355405	0.0776834	0.12790509
1.0	0.5278149	0.5376537	0.5349423	0.54131573	0.0030481322	0.5219963	0.5272963	0.5340929	0.5245918	0.16446075
1.0	0.53096354	0.54040205	0.5349319	0.5401177	0.034053694	0.52246	0.5251491	0.5327895	0.16131902	0.53907454
1.0	0.53339297	0.5397132	0.09736303	0.538863	0.5322805	0.5244877	0.5255005	0.10281514	0.5243548	0.01615438
1.0	0.5321219	0.5396795	0.5337339	0.5386342	0.5333511	0.52212113	0.5255643	0.034764957	0.038852323	0.5397264
1.0	0.53177124	0.53923917	0.022087485	0.109720536	0.5316784	0.02913866	0.5261341	0.1120078	0.52269405	0.5378616
1.0	0.010825294	0.5402461	0.5341033	0.54125136	0.52949333	0.19231674	0.526588	0.53477997	0.14279497	0.5420598
1.0	0.53194433	0.53911877	0.53538555	0.5414559	0.5339017	0.52289593	0.5276237	0.049953002	0.52515316	0.18427877
1.0	0.14510302	0.54167956	0.5350789	0.5406441	0.15845908	0.52416366	0.5258957	0.5340861	0.5235532	0.5411577
1.0	0.53036857	0.5393546	0.53559786	0.15705653	0.02808652	0.5226891	0.035822324	0.53615	0.093495294	0.012763861
1.0	0.5314458	0.5366178	0.53347015	0.54084134	0.5334814	0.5232456	0.52655846	0.5348928	0.013578911	0.5389594
1.0	0.15821593	0.03841987	0.015354408	0.5400064	0.53295934	0.52016544	0.5257717	0.53351146	0.119851105	0.5392431
1.0	0.042438384	0.026000576	0.5347029	0.5402593	0.532735	0.1784179	0.5260454	0.5344928	0.5241431	0.16899212
1.0	0.53038925	0.54112464	0.025908625	0.5412126	0.53248954	0.52388155	0.52743953	0.35118675	0.5244355	0.54045284
1.0	0.5314371	0.53968227	0.5350458	0.04731297	0.5326213	0.008081333	0.5303239	0.5327252	0.5256387	0.54117966
1.0	0.026502613	0.5404587	0.53449273	0.54061484	0.13930833	0.5231043	0.5262241	0.53472894	0.055724908	0.5418645
1.0	0.013469923	0.5396765	0.5352486	0.5411131	0.53122365	0.52348274	0.026608614	0.120104216	0.040367782	0.22567354
1.0	0.53101176	0.5423774	0.5345634	0.53839123	0.53310776	0.5233392	0.18225616	0.53643596	0.52526563	0.5405946
1.0	0.53163975	0.5403728	0.532297	0.07959454	0.53411704	0.5215358	0.524862	0.096493445	0.5235284	0.54088736
1.0	0.042588677	0.5403777	0.5363242	0.5405841	0.53317475	0.5236552	0.008856245	0.5356747	0.52468395	0.0001514404
1.0	0.53030175	0.5410194	0.5325476	0.5404159	0.00010546647	0.52262676	0.52865565	0.5349335	0.5261816	0.53941166
1.0	0.5307983	0.54093945	0.5363521	0.54052645	0.53393793	0.52142733	0.00063915184	0.53496146	0.094808884	0.5402525
1.0	0.010603049	0.54112655	0.53407216	0.53876144	0.5337834	0.5229427	0.52678317	0.5332789	0.5212304	0.53948385
1.0	0.1018346	0.5415942	0.5342851	0.5409117	0.5320566	0.52313614	0.0541336	0.5346151	0.525271	0.54049957
1.0	0.53117555	0.54036117	0.029481579	0.5420339	0.53482586	0.5213614	0.528403	0.53279865	0.5247086	0.5415568
1.0	0.5312316	0.15403345	0.53315055	0.540479	0.53229254	0.5220364	0.5271607	0.0010683445	0.5263886	0.54040235
1.0	0.5298627	0.54097384	0.20196803	0.00236098	0.0035393722	0.044257022	0.5273508	0.5358808	0.52377933	0.54097456
1.0	0.528434	0.5393001	0.056930915	0.54123884	0.5315347	5.709637e-05	0.52692693	0.00017862317	0.14139995	0.53932637
1.0	0.5315869	0.05277837	0.5346177	0.5406143	0.5329935	0.5201254	0.5272482	0.53360647	0.5241466	0.53922707
1.0	0.122278355	0.5402015	0.048204962	0.14779215	0.5331001	0.52248716	0.14539243	0.5351614	0.5252476	0.18987559
1.0	0.53059256	0.00986665	0.5352206	0.539454	0.53168344	0.14951906	0.050910387	0.53271335	0.52474004	0.54237175
1.0	0.53067756	0.53957576	0.53349084	0.5414243	0.5324156	0.52213675	0.5266575	0.03041536	0.15628335	0.541991
1.0	0.15183645	0.5418493	0.03870668	0.54027003	0.533373	0.52116454	0.52569866	0.5357854	0.5209289	0.5406998
1.0	0.5314675	0.5399667	0.5353692	0.5404895	0.53577864	0.52177626	0.5267251	0.53487533	0.5236817	0.5401106
1.0	0.18352239	0.538507	0.53518724	0.54069257	0.53106004	0.10921153	0.5271095	0.5367513	0.05638761	0.5401865
1.0	0.29625657	0.53940773	0.5347573	0.54161716	0.53264415	0.09883377	6.812533e-05	0.53562886	0.028376041	0.10164708
1.0	0.52968705	0.14334553	0.00011173371	0.5401546	0.06068911	6.7177076e-05	0.52561885	0.06425821	0.006681796	0.00016518132
1.0	0.5307653	0.5401204	0.53450567	9.039953e-05	0.53285944	0.52218485	0.5259686	0.53578275	0.5245914	0.5391058
1.0	0.00010784379	0.54041153	0.533279	0.54070705	0.0009885728	0.5213889	0.10887165	0.5346023	0.52306676	0.5395937
1.0	0.53081185	0.5392406	0.53501153	0.54108536	0.19975106	0.13371196	0.52678984	0.16656871	0.5243508	0.5428955
1.0	0.52973217	0.54163325	0.53512317	0.5424041	0.5324615	0.5228233	0.03237902	0.535725	0.52639747	0.53807014
1.0	0.53095526	0.541815	0.53435934	0.54078627	0.53266686	0.52300304	0.5235368	0.5359131	0.08669036	0.53977084
1.0	0.5305921	0.050504997	0.53522336	0.14869761	0.5308913	0.52325606	0.5277999	4.2954936e-05	0.5232374	0.53978515
1.0	0.5305394	0.021059258	0.06730877	0.5409999	0.53316265	0.04567184	0.527885	0.53433794	0.5243307	0.54324836
1.0	0.52937955	0.019793049	0.10770724	0.53954893	0.04731771	0.52256674	0.52628016	0.15087514	0.52320164	0.5416311
1.0	0.52977115	0.101075284	0.53584486	0.5399932	0.53191763	0.5250169	0.07558189	0.5337414	0.09363336	0.53941315
1.0	0.22561851	0.5403601	0.53456146	0.5405794	0.53231865	0.5219687	0.5255254	0.53473824	0.5247817	0.05313646
1.0	0.531143	0.009773686	0.09639388	0.53996474	0.5324151	0.5215764	0.5268021	0.1081611	0.5221906	0.54020464
1.0	0.16017954	9.230672e-05	0.532431	0.5393302	0.53329974	0.5221563	0.525557	0.051094066	0.5241426	0.5415889
1.0	0.00014128789	0.5418044	0.12328446	0.5415527	0.5319996	0.52172184	0.52459073	0.5346089	0.5238585	0.5408401
1.0	0.5300788	0.54226196	0.53411365	0.5382401	0.53194153	0.5214435	0.527244	0.536591	0.52731264	0.5425061
1.0	0.5310667	0.54035735	0.53454953	0.5388968	0.045187224	0.5211422	0.52666795	0.53327036	0.52382946	0.19046007
1.0	0.53095305	0.5408003	0.5324725	0.53982884	0.5303338	0.5202778	0.527489	0.5330614	0.5247482	0.22532897
1.0	0.5303772	0.5411498	0.039621726	0.5396342	0.16011772	0.5230132	0.52428097	0.5346391	0.521267	0.062106423
1.0	0.53027344	0.1773859	0.5359492	0.045177504	0.53303427	0.13438976	0.52515805	0.5357311	0.5239405	0.18685032
1.0	0.53075755	0.54233384	0.5339936	0.13207206	0.31271577	0.5199123	0.52547	0.53635806	0.52480876	0.5402136
1.0	0.5297836	0.5415131	0.5356555	0.53822535	0.53378046	0.5229076	0.022107655	0.53499067	0.08329999	0.54108715
1.0	0.5306885	0.53978896	0.17299081	0.5405374	0.09672969	0.17861015	0.016070994	0.11558035	0.52494437	0.5407296
1.0	0.5306282	0.540649	0.53496844	0.53966314	0.53213453	0.5239761	0.52618223	0.15120828	0.5243228	0.5411363
1.0	0.52967316	0.54014665	0.53478724	0.5405493	0.027923256	0.5252655	2.463873e-09	0.53371066	0.5246626	0.54106694
1.0	0.08383263	0.5403606	0.5349541	0.15087475	0.53305805	0.5233022	0.010547219	0.53501284	0.014767074	0.5398719
1.0	0.52916336	0.5407708	9.193514e-05	0.5409582	0.09700559	0.5204788	0.088609606	0.1578708	0.5246026	0.54147243
1.0	0.08909674	0.5407078	0.5349149	0.54138154	0.53208184	0.022609876	0.11395761	0.5355071	0.5248767	0.5427089
1.0	0.5302515	0.5400002	0.15209162	0.04778918	0.52868813	0.52175635	0.5262622	0.5347477	0.031950746	0.030609813
1.0	0.5309542	0.5413372	0.5339987	0.5411889	0.10116851	0.52061766	0.52664036	0.53549975	0.5255145	0.15126237
1.0	0.52899766	0.539794	0.5353242	0.5397452	0.5305974	0.52297693	0.5272624	0.5340411	0.5223252	0.10232599
1.0	0.52974135	0.15503769	0.5343698	0.04913738	0.5326625	0.52313036	0.52822757	0.5347859	0.14681262	0.5388387
1.0	0.528876	0.54032713	0.5346296	9.408263e-05	0.0024176016	0.52263564	0.5260538	0.21285753	0.5224594	0.539846
1.0	0.5305522	0.5398827	0.001772167	0.53976065	0.53292215	0.5215347	0.526739	0.53440297	0.5261195	0.54122645
1.0	0.15497576	0.5401504	0.5350741	0.53965926	0.53339016	0.11121286	0.52609485	0.53535736	0.11074183	0.53919685
1.0	0.14788964	0.54093325	0.53439486	0.113977164	0.5329756	0.5231081	0.01716904	0.21308415	0.1076697	0.5389803
1.0	0.52941424	0.1561589	0.078036025	0.53981954	0.53255254	0.17989185	0.5262408	0.53346086	0.5226233	0.5417293
1.0	0.5279972	0.53905904	0.5344289	0.5408507	0.53166974	0.52211076	0.09015994	0.53435916	0.52582175	0.5393315
1.0	0.5306952	0.5408239	0.2271975	0.5410517	0.53334457	0.52287686	0.5284131	0.5347425	0.14789468	0.5438521
1.0	0.5306823	0.19425485	0.013424352	0.5401701	0.53315103	0.026658902	0.5269878	0.10289641	0.15473764	0.53986675
1.0	0.53000695	0.0940686	0.53601766	0.5419339	0.53247106	0.5198254	0.10607666	0.53254646	0.52339435	0.5408844
1.0	0.53038234	0.04619616	0.030798085	0.54166996	0.104662165	0.52125144	0.15166974	0.535296	0.52344793	0.16118746
1.0	0.22569945	0.54216474	0.53326654	0.54058146	0.058450785	6.287277e-05	0.52624375	0.024019564	0.5262387	0.539864
1.0	0.14888866	0.53983015	0.5367663	0.53960145	0.05475103	0.5225858	0.52695364	0.53303176	0.5255119	0.108275436
1.0	0.18328847	0.043441985	0.5357822	0.008675416	0.5305291	0.52151245	0.009978844	0.04963939	0.52247024	0.54043126
1.0	0.52998984	0.00013278858	0.5347377	0.5418195	0.5318192	0.52228737	0.049707975	0.5322465	0.52445227	0.5412782
1.0	0.53119963	0.5375347	0.104719736	0.17809118	0.5325112	0.52289385	0.52621025	0.53682095	0.5245437	7.8056524e-05
1.0	0.5308042	0.5401293	0.0015819006	0.5410414	0.212154	0.52342844	0.52615476	0.21353073	0.52468663	0.54029304
1.0	0.5329915	0.5401389	0.049291585	0.5409006	0.14781356	0.023713393	0.52597773	0.5347486	0.5235939	0.1267368
1.0	0.5296413	8.636571e-05	0.5337049	0.5414432	0.5313997	0.5222979	0.52557254	0.5353167	0.5245075	0.14315802
1.0	0.52992994	0.5405861	0.534363	0.5418072	0.53237	0.5225827	0.52698004	2.9468858e-05	0.1491889	0.539955
1.0	0.000137644	4.1509957e-05	0.5345381	0.13198207	0.012369435	0.5220094	0.52549356	0.53462625	0.5261985	0.07339807
1.0	0.5297212	0.54127216	0.5343571	0.10431255	0.53285414	0.52247655	0.5259693	0.16886377	0.52511483	0.53918874
1.0	0.53038895	0.54170567	0.5342855	0.12980086	0.53291714	0.52063924	0.52794707	0.53540504	0.52174675	0.54083675
1.0	0.53166336	0.5397269	0.53394294	0.5407747	0.5327115	0.11742538	0.5270371	0.53538555	0.5243533	0.5419086
1.0	0.5308568	0.0052657826	0.10455507	0.007986226	0.00010029375	0.13610713	0.52628744	0.096436754	0.5239385	0.5403515
1.0	0.53072184	0.541003	0.011274256	0.5398479	0.5316854	0.52333623	0.5266697	0.53289074	0.5224708	0.5400415
1.0	0.530766	0.21155985	0.5346278	0.541201	0.5323735	0.5199969	0.52580655	0.53453726	0.037489764	0.5390328
1.0	0.53107303	0.025327874	0.53442067	0.14602323	0.53213	6.3970205e-05	0.5264602	0.532779	0.5240636	0.14287513
1.0	0.53105474	0.009743748	0.533284	0.5419037	0.5316122	0.5228192	0.5269217	0.011612545	7.9813006e-05	0.5414138
1.0	0.53000486	0.14881207	0.53416044	0.15035833	0.5339602	0.5234156	0.5272389	0.12074273	0.5258254	0.5398223
1.0	0.5313696	0.53775936	0.5358393	0.54141575	0.5305576	0.52156734	0.5251461	0.53448606	0.5243927	0.5402817
1.0	0.5294989	0.54076976	0.53512	0.54054147	0.5310779	0.52059585	0.5265639	0.53372854	0.52372724	0.54130006
1.0	0.5290436	0.5383845	0.53263175	0.011048923	0.5322572	0.52291834	0.19048174	0.5356052	0.05048568	0.17083196
1.0	0.5305353	0.5403291	0.53363496	0.539672	0.0023848733	0.52293587	0.52675444	0.53547573	0.5250052	0.0034290273
1.0	0.5298231	0.54062074	0.1485976	0.14730552	0.53185976	0.52344775	0.52723664	0.53395945	0.52422637	0.54034376
1.0	0.5318462	0.54157126	0.5347294	0.54048324	0.18647605	0.5217336	0.52774334	0.15616024	0.5240576	0.540407
1.0	0.52948433	0.53896105	0.53678036	0.1560448	0.53367496	0.52551556	0.52619725	0.5355629	0.19500168	0.057154026
1.0	0.0059677437	0.5410242	0.5338298	0.5407903	0.53205407	0.52235395	0.5253454	0.5348622	0.11092885	0.53913957
1.0	0.53127533	0.5392556	0.53498846	0.5418923	0.087580055	0.08740522	0.52610743	0.53257126	0.523707	0.14430763
1.0	0.529971	0.54085493	0.5347343	0.5403666	0.5329434	0.5221065	0.5266481	0.53483313	0.5248445	0.02239891
1.0	0.53135145	0.54113346	0.5346048	0.5412019	0.53328365	0.18321876	0.526422	0.5348098	0.5236704	0.5423847
1.0	0.5302322	0.5401489	0.5363642	0.5397557	0.5334011	0.5225749	0.52497613	0.53642446	0.5232542	0.53899515
1.0	0.010399929	0.5417531	0.16013217	9.217381e-05	0.04651047	0.52443993	0.5246385	0.16275506	0.524792	0.5401925
1.0	0.5304831	0.54044646	0.05834474	0.5411895	0.009281118	0.52284914	0.5267047	0.53488153	0.5238131	0.056307454
1.0	0.53032947	0.54023474	0.5357928	0.5387332	0.5323949	0.52346283	0.1559526	0.10880811	0.52383596	0.030807452
1.0	0.53143984	0.13228488	0.53448266	0.53719044	0.5296681	0.00073291984	0.52770287	0.5363995	0.5243288	0.5408569
1.0	0.5313097	0.046230488	0.09695337	0.54259187	0.5314008	0.52176476	0.5276324	0.114527375	0.52282023	0.5407111
1.0	0.5312359	0.5390085	0.5345753	0.5397892	0.5334661	0.52278244	0.5267102	0.5346924	0.52462286	0.54062283
1.0	0.09147008	0.54166365	0.5351094	0.00013095485	0.5340415	0.030935073	0.5253109	0.10188502	0.5254345	0.018810207
1.0	0.015298121	0.16540712	0.16490427	0.5417348	0.53405595	0.5231959	0.5268355	0.53496635	0.12235286	0.155789
1.0	0.10866212	0.54169387	0.5335005	0.20755617	0.028335327	0.06316587	0.5234117	0.534726	0.52572984	0.54251915
1.0	0.53050923	0.5392061	7.648597e-09	0.5403508	7.34054e-05	0.52283925	0.5264993	0.5355155	0.5249853	0.53974766
1.0	0.53120345	0.15283208	0.5355597	0.050381508	0.5321262	0.52248085	0.5250307	0.5335862	0.52244353	0.5409263
1.0	0.05946451	0.05849527	0.03258603	0.5405014	0.5325636	0.021526327	0.52632016	0.53407997	0.52512145	0.11624757
1.0	0.5279273	0.54043466	0.15751223	0.5409044	0.5328675	0.1263751	0.52778655	0.5352971	0.52394253	0.54014516
1.0	0.5323976	0.5397301	0.53494614	0.5389356	0.00013834509	3.977699e-05	0.10353582	0.5340643	0.5244664	0.54084253
1.0	0.531874	0.54072464	0.53451747	0.21680444	0.15618765	0.5222692	0.5267252	0.21389572	0.018543076	0.54026526
1.0	0.53122413	0.540357	0.5342814	0.010127481	0.5323772	3.2912765e-05	0.5266075	0.5357667	0.5261644	0.5412574
1.0	0.53093517	0.54030675	0.53173006	0.5420802	0.10137029	0.5227414	0.14317416	0.5342133	0.52524054	0.54122853
1.0	0.5295495	0.53969413	0.5344993	0.1505567	0.5322132	6.626861e-05	0.5263011	0.051876113	0.11104219	0.5401301
1.0	0.5281052	0.5400288	0.53323185	0.540857	0.5324662	0.0071876603	0.5259472	0.031044539	0.1069537	0.15306526
1.0	0.025168907	0.5401488	0.53475136	0.54127187	0.5311835	0.5232511	0.5263407	0.15619588	0.5258325	0.5389284
1.0	0.53172547	0.5395218	0.18606673	8.736051e-05	0.5320026	0.14903156	0.52740395	0.15765443	0.5258969	0.5394602
1.0	0.5310911	0.539538	0.5354808	0.004616914	0.53248715	0.5221507	0.5253389	0.5359163	0.19681007	0.54156065
1.0	0.52933794	0.5400808	0.53424764	7.405039e-05	0.53552115	0.050042655	0.23830737	0.534566	0.5230775	0.54042727
1.0	0.5326389	0.5395458	0.09742184	0.5400828	0.5326458	0.14117284	0.52706224	0.5342745	0.52466345	0.00084084406
1.0	0.53198326	0.5392336	0.53285146	0.5410549	0.5331487	0.52189296	0.5260009	0.5356397	0.044473115	0.055447083
1.0	0.13170286	0.539514	0.5328487	0.14442232	7.411899e-05	0.52325654	0.00063846447	0.5346937	0.5233239	0.5399837
1.0	0.032198958	0.542365	0.14878415	0.542289	0.5328082	0.5221976	0.5245749	0.17993777	0.1407125	0.19287077
1.0	0.5288437	0.54059887	0.5323557	0.5425409	0.53213173	0.048436	0.5218867	0.534778	0.05108461	0.54104966
1.0	0.53010213	0.5436417	0.53393626	0.5401796	0.13889246	0.5233858	0.021807766	9.1639726e-05	0.033557992	0.5380696
1.0	0.53191614	0.5390736	0.53342986	0.5407723	0.5320627	0.52196056	0.52683103	0.53563416	0.5254232	0.5390334
1.0	0.5294642	0.5391296	0.53413683	0.53830695	0.5339536	0.006902426	0.089187615	0.53516346	0.524709	0.5416313
1.0	0.5309459	0.53955734	0.53499764	0.5404003	0.5313072	0.52238256	0.5252806	0.53442824	0.09038126	0.540073
1.0	0.2950991	0.5400068	0.53433865	0.53976744	0.53173405	0.08539507	0.089970134	0.1646834	0.52602744	0.5414434
1.0	0.0515742	0.5402419	0.53506047	0.5422253	0.53322786	0.5215194	0.12692297	0.056261543	4.7867303e-05	0.535346
1.0	0.5274409	0.5394284	0.15871112	0.5389944	0.53165424	0.009481158	0.52801025	0.17553014	0.5262668	0.5413181
1.0	0.531202	0.1011327	0.53478307	0.09246948	0.5327214	0.007848344	0.1062572	0.53351593	0.1992381	0.35048723
1.0	0.5302637	0.05088803	0.5355798	0.5395733	0.1527948	0.04284724	9.113863e-05	0.5342031	0.5242053	0.06506327
1.0	0.05758539	0.53997195	0.047710583	0.53962046	0.533589	0.5218675	0.5257893	5.227839e-10	0.5263585	0.5406209
1.0	0.14819512	0.5403238	0.05782699	0.54118466	0.5324468	0.5213726	0.5261371	0.5340353	0.52434564	0.54088765
1.0	0.16076916	0.5382841	0.5344185	0.54220355	0.53274286	0.52159506	0.09834648	0.5352848	0.010995194	0.1681197
1.0	0.5310244	0.5411786	0.0022303138	0.5414033	0.53214073	0.18490776	0.52629924	0.09378708	0.527209	0.5393112
1.0	0.00017448943	0.08596408	0.5326026	0.5414601	0.53002787	0.52218294	0.52598816	0.53504413	0.04932104	0.093989186
1.0	0.52840847	0.019392172	0.003678065	0.5407207	0.5338198	0.52173364	0.12740794	0.5345954	0.5262855	0.5406433
1.0	0.5313972	0.02984563	0.5333157	0.53981143	0.53187186	0.007976863	0.5254979	0.53515863	0.5257314	0.5415896
1.0	0.5269751	0.1539735	0.53413814	0.5425219	0.12786512	0.52023363	0.52663976	0.534788	0.52462107	0.54069155
1.0	0.032291193	0.54061544	0.11859343	0.54125905	0.53223366	0.5198006	0.5271196	0.5352335	0.52504927	7.072124e-06
1.0	0.14175542	0.53975916	0.5344348	0.025261112	0.5328783	0.13507628	0.5255099	0.15836528	0.52478045	0.5402934
1.0	0.53045094	0.5406268	0.5348034	0.5390185	0.53605866	0.52122235	0.52671736	0.16338345	0.5233988	0.54033434
1.0	0.5288585	0.5399139	0.5321344	0.5416441	0.53213125	0.5237284	5.298289e-05	0.044872787	0.5238176	0.54101694
1.0	0.5309256	0.5393838	0.53415567	0.09196298	0.53409487	0.5212026	0.5269788	0.015692547	0.5247192	0.54077786
1.0	0.049883936	0.5403943	0.5336528	0.5409718	0.53359956	0.5232922	0.52669585	0.5346501	0.524306	0.1297635
1.0	0.05612685	0.54086477	0.53259677	0.5423902	0.0368694	0.14128412	0.5243106	0.5354608	0.524687	0.54141515
1.0	0.011251879	0.5392392	0.5350285	0.54140747	0.16169885	0.5217491	0.109370805	0.1311981	0.5264573	0.053386267
1.0	0.5291356	0.54012173	0.2970074	0.53959686	0.5319254	0.5207887	0.52646124	0.5338499	0.52335644	0.54194546
1.0	0.52930105	0.5411442	0.5359676	0.5421983	0.15725464	0.52255845	0.01163551	0.5354001	0.5234951	0.5379889
1.0	0.529288	0.5407796	0.5327647	0.53907657	0.5331867	0.5231893	0.08506679	0.094464324	0.527123	0.54049003
1.0	0.5306716	0.54001117	0.5344358	0.5389399	0.53299385	0.5222252	0.5270317	0.534781	0.5235317	0.54291004
1.0	0.53132313	0.5411032	0.00015685562	0.5408968	0.5319642	0.52336425	0.52575475	0.53523624	0.5249784	0.53980935
1.0	0.011599199	0.54005927	0.5349129	0.54021883	0.5332801	0.52214074	0.52520746	0.5357831	0.15560068	0.54092634
1.0	0.5286149	0.15885262	0.5352432	0.04556348	0.08446382	0.5220882	0.5261197	0.5344447	0.52535015	0.540328
1.0	0.5315281	0.5398043	0.09427747	0.10672537	0.53205174	0.52386206	0.5258826	0.53457046	0.5239161	0.00023642734
1.0	0.52919525	0.537938	0.5360419	0.10982941	0.02294554	0.5221073	0.52528584	0.5356581	0.5247506	0.5410649
1.0	0.12869893	0.09779415	0.5352728	0.54160243	0.5320213	0.5221121	0.52632904	0.10583019	0.5244964	0.54049975
1.0	0.5317314	0.5377407	0.5364933	0.54080224	0.5338942	0.5229797	0.13388321	0.53516674	0.5242964	0.5389171
0.0	0.014382695	0.013138646	0.011972127	0.010947453	0.01481653	0.010472446	0.013469676	0.01596904	0.0114376405	0.01882737
0.0	0.014410191	0.013183291	0.011931111	0.010963423	0.015061674	0.010457164	0.013429025	0.016032202	0.0115357265	0.018850338
0.0	0.010791244	0.009152067	0.009288641	0.010730793	0.0109984875	0.008600402	0.010093169	0.014915966	0.0098639345	0.01669811
0.0	0.010782385	0.009123797	0.009292073	0.010667713	0.010999685	0.008652534	0.010109361	0.014918145	0.009852243	0.016686706
0.0	0.011749749	0.009595612	0.0084143225	0.0075682933	0.0103834765	0.0077390857	0.01124508	0.009077832	0.007918289	0.014372342
0.0	0.011732398	0.009633152	0.008431315	0.0076037175	0.01032825	0.0077888975	0.011259223	0.009093838	0.007939409	0.014359622
0.0	0.047542926	0.044190772	0.04828591	0.044093177	0.04949286	0.04269891	0.046210624	0.049265668	0.04777499	0.05117025
0.0	0.011183466	0.010046425	0.012320715	0.008745542	0.012019463	0.009822665	0.009633488	0.012652249	0.011017576	0.013566047
0.0	0.011239727	0.010037129	0.0123184165	0.0087399045	0.0120808445	0.009810341	0.009600929	0.012668277	0.011023105	0.013574505
0.0	0.011153707	0.010032951	0.012395348	0.008707156	0.012058045	0.009889114	0.009633571	0.012693225	0.011043022	0.01356243
0.0	0.0018613738	0.0017106492	0.0018286565	0.0016427179	0.0017745339	0.00130213	0.0016957701	0.002139631	0.0018451684	0.0026862167
0.0	0.027765697	0.022441844	0.033489376	0.028778909	0.028331285	0.025041692	0.02429612	0.023929598	0.023707151	0.029375052
0.0	0.023183422	0.023898015	0.0252947	0.022266354	0.024865083	0.02034597	0.023434404	0.024684334	0.022961158	0.02801311
0.0	0.011401165	0.009730336	0.011739748	0.01051722	0.010072555	0.0073149456	0.009942974	0.011895877	0.008848609	0.014263392
0.0	0.023404334	0.026038708	0.025780683	0.025965579	0.025517054	0.018821698	0.018548718	0.025817787	0.019380042	0.031662855
0.0	0.021847544	0.021623194	0.02491602	0.020958321	0.027932806	0.022452448	0.02449667	0.025661191	0.022276489	0.029499168
0.0	0.012405691	0.010984555	0.013503858	0.009030882	0.012101333	0.009136099	0.012632868	0.01284966	0.010799813	0.0130043095
0.0	0.07913746	0.06378811	0.06830086	0.06318631	0.06676996	0.06648403	0.06571635	0.07065004	0.06456042	0.07349831
0.0	0.014133093	0.00622877	0.008407983	0.007810444	0.0078205345	0.012272368	0.009848698	0.008905574	0.0098780645	0.010543338
0.0	0.014132502	0.006208426	0.008426935	0.007809076	0.007789037	0.012272062	0.009902182	0.008919714	0.009999036	0.010532882
0.0	0.07034991	0.071834825	0.06359543	0.065362565	0.067682646	0.06365392	0.06406198	0.0783213	0.065016225	0.079600826
0.0	0.010803401	0.00882442	0.007303372	0.009475047	0.008054433	0.012186674	0.007504516	0.009455743	0.007983318	0.010985332
0.0	0.010857883	0.008842359	0.0072870837	0.009474604	0.008036719	0.012233137	0.007545948	0.009455841	0.008025786	0.010983937
0.0	0.022962833	0.023836581	0.022265913	0.017391637	0.025988376	0.020639539	0.021966385	0.028022517	0.020080287	0.032442108
0.0	0.012583361	0.010544523	0.011642197	0.009433888	0.01015325	0.007492681	0.011452785	0.012861605	0.008971886	0.013447649
0.0	0.001686143	0.0017455716	0.0019223528	0.001326834	0.001739438	0.0011586673	0.0019178533	0.0024034143	0.0016078685	0.0028551435
0.0	0.021499513	0.021731108	0.024643889	0.02413766	0.024309421	0.018347502	0.025801603	0.027292194	0.020679288	0.027822861
0.0	0.069964394	0.070369326	0.072876714	0.06966012	0.06447331	0.07213877	0.06527529	0.07248092	0.076642424	0.085792795
0.0	0.009700796	0.0095987255	0.010400832	0.009445833	0.00834946	0.010549459	0.008688606	0.010244337	0.01177872	0.013920355
0.0	0.009680867	0.009618855	0.010373951	0.009453112	0.008334907	0.010568638	0.008679349	0.010218628	0.011757209	0.013846514
0.0	0.076071724	0.07802656	0.077426285	0.07199335	0.07431672	0.06527961	0.07535589	0.06900445	0.07112431	0.084060766
0.0	0.21485232	0.23514295	0.23519838	0.23073342	0.24731392	0.21533589	0.2201405	0.22329673	0.22670136	0.2535535
0.0	0.074554406	0.063339435	0.06535579	0.057317827	0.06868347	0.060963847	0.062817104	0.07326399	0.056460954	0.074632995
0.0	0.0001081414	5.39752e-05	6.38753e-05	3.6930418e-05	7.8942154e-05	5.5534507e-05	5.983079e-05	9.7370685e-05	4.100384e-05	9.9558136e-05
0.0	0.5292472	0.5407388	0.5346536	0.53957224	0.5322479	0.52131367	0.525891	0.53357255	0.5231909	0.53951436
0.0	0.0132177705	0.009955116	0.009554335	0.010806693	0.00889947	0.008103823	0.0094229765	0.010523806	0.009588808	0.015034824
0.0	0.00016388905	0.00010136262	5.9466518e-05	8.4144434e-05	9.7690245e-05	7.906412e-05	8.523207e-05	0.00011795372	7.017814e-05	0.00018130691
0.0	0.083176926	0.07489999	0.06411855	0.071437255	0.072681926	0.067004785	0.06903921	0.07707259	0.06521999	0.08735928
0.0	0.002853104	0.0016466908	0.0018906146	0.0025151682	0.0015145557	0.0022268253	0.001844423	0.0031561195	0.0026025218	0.0022261739
0.0	0.0025158417	0.002471009	0.0014306253	0.0018794261	0.0019810728	0.0020705115	0.0019658266	0.0020601999	0.0014517674	0.0039340635
0.0	0.028144732	0.029139051	0.025265243	0.023219105	0.024508353	0.021716151	0.024490463	0.026425691	0.021850003	0.030528234
0.0	0.023558812	0.019590478	0.022975806	0.028458925	0.02285915	0.02796248	0.026322562	0.025276812	0.019970102	0.029443674
0.0	0.029916259	0.031408306	0.024370247	0.0277045	0.021073157	0.02140543	0.025926294	0.020617006	0.019717911	0.033265106
0.0	0.025465308	0.028344948	0.021860376	0.024242708	0.02506551	0.020965846	0.017224057	0.028130531	0.02319694	0.032348953
0.0	0.023112018	0.027620371	0.024011087	0.02861151	0.025152668	0.020510595	0.03260522	0.028679589	0.029053226	0.025029976
0.0	0.024158398	0.028682385	0.021632493	0.025105124	0.028559025	0.025449235	0.024021609	0.029651213	0.024674648	0.031773187
0.0	0.031351447	0.024408732	0.026423028	0.028655417	0.034357335	0.018719837	0.028329179	0.027557515	0.026475398	0.027498532
0.0	0.024768943	0.02948387	0.027375348	0.020479992	0.028880809	0.020744968	0.028506828	0.020998845	0.019543204	0.03216941
0.0	0.030664371	0.024799947	0.027372794	0.02985739	0.030589875	0.021966718	0.033280384	0.026149279	0.02673741	0.03268845
0.0	0.032190498	0.025196988	0.02849238	0.02335586	0.028817091	0.02364363	0.026429517	0.03168531	0.02648298	0.026463132
0.0	0.02036882	0.02494012	0.023628175	0.027504196	0.026369551	0.022469886	0.02964445	0.02592102	0.024171682	0.02584849
0.0	0.01460564	0.0103167	0.012779927	0.011903671	0.012532002	0.008793179	0.01215843	0.013138905	0.01159229	0.013587153
0.0	0.034090668	0.026461113	0.020755647	0.031234704	0.028287973	0.023299307	0.032464907	0.030686077	0.024150832	0.033942964
0.0	0.048171304	0.0502348	0.06658714	0.04685665	0.043333083	0.04498092	0.051359914	0.05002387	0.05029675	0.043250695
0.0	0.00016225314	3.504945e-05	0.00011428171	0.0001063404	0.00010868206	8.0646314e-05	0.0001661278	0.00010887417	7.242225e-05	8.620633e-05
0.0	0.00012850067	8.04338e-05	0.00014394548	0.00010540644	0.00013392515	6.2586834e-05	7.509545e-05	0.00014252505	7.9813006e-05	0.00019128881
0.0	0.00012850067	8.04338e-05	0.00014394548	0.00010540644	0.00013392515	6.2586834e-05	7.509545e-05	0.00014252505	7.9813006e-05	0.00019128881
0.0	0.00015620248	9.3303366e-05	0.00015533419	7.2761366e-05	0.00010728049	4.9085684e-05	8.178047e-05	0.00019805027	8.14748e-05	0.00018517613
0.0	0.033384122	0.024373502	0.025979586	0.024034563	0.021100909	0.020178327	0.026052952	0.034506205	0.031920657	0.030101728
0.0	5.7961634e-06	8.637016e-05	9.068497e-05	8.790435e-05	8.927771e-05	6.0226288e-05	9.543721e-05	0.000100784135	6.925987e-05	0.00013110816
0.0	0.52910733	0.54051864	0.5342276	0.5410161	0.53191984	0.5221642	0.52712446	0.535614	0.52537185	0.5393497
0.0	0.52817214	0.5389707	0.5344209	0.540145	0.5324811	0.52085227	0.5263883	0.53501916	0.52436304	0.53933746
0.0	0.06983642	0.06896129	0.0664335	0.059858017	0.07422325	0.055450194	0.071534835	0.0820127	0.0775197	0.08071211
0.0	8.4509185e-05	7.423273e-05	6.791174e-05	4.339073e-05	0.00010574814	3.904615e-05	9.742112e-05	0.00014937906	0.00013456031	0.00013400089
0.0	0.04527077	0.043599017	0.05609381	0.04712404	0.050018672	0.040184684	0.04567461	0.045949575	0.047278013	0.056568693
0.0	0.04286727	0.039573044	0.040479854	0.04673453	0.045960445	0.045267835	0.05188167	0.04953488	0.04448842	0.058525793
0.0	0.19589475	0.19632757	0.04173746	0.19412984	0.19720441	0.18528245	0.18180808	0.17768726	0.1927341	0.21846935
0.0	0.08400876	0.07820051	0.01719766	0.062028673	0.07258893	0.07565048	0.06485166	0.0712746	0.07168056	0.09752984
0.0	0.000107958615	9.3048366e-05	6.702034e-07	8.843412e-05	0.00010913819	7.0592534e-05	8.5269385e-05	7.9648475e-05	0.00010642166	0.00019834243
0.0	0.00016079047	0.000116606134	9.350564e-05	5.1609917e-05	9.0834445e-05	9.996072e-05	8.33e-05	0.00013820374	9.192611e-05	0.0002584077
0.0	0.5295947	0.54111004	0.53424746	0.5402554	0.53249	0.5221093	0.52753425	0.53552717	0.525138	0.539704
0.0	0.010224837	0.011810594	0.012281984	0.011773381	0.011248384	0.0075833253	0.010037626	0.014171246	0.009044954	0.004259228
0.0	7.055915e-05	9.952112e-05	0.000114509035	0.000102148086	0.000115755865	6.566684e-05	9.565041e-05	0.00020437788	7.211495e-05	4.6126777e-05
0.0	0.066561185	0.074537784	0.076313145	0.07520067	0.0760183	0.06376351	0.07118747	0.08901452	0.06569586	0.060800128
0.0	0.09535972	0.09376658	0.1113102	0.098692395	0.10230889	0.0865759	0.09474189	0.09678746	0.09801488	0.11278496
0.0	0.02736542	0.030177811	0.026556682	0.02154758	0.027221913	0.02671579	0.022099173	0.03260155	0.01860291	0.033762243
0.0	0.010706715	0.011748735	0.009548633	0.0085520055	0.011903659	0.009991816	0.009294018	0.010192074	0.00889671	0.0133377295
0.0	0.0076927203	0.007926965	0.004557271	0.005605301	0.009532115	0.009636564	0.0074626813	0.011311066	0.0136738485	0.011952682
0.0	0.0022453887	0.0026427472	0.002206007	0.0024071054	0.002396211	0.0016970072	0.0025999905	0.0030589537	0.002150641	0.00225501
0.0	0.02977286	0.027128087	0.024251103	0.02644728	0.0264112	0.021058844	0.026930949	0.029709749	0.021476883	0.029299745
0.0	0.013401358	0.008646859	0.0022871417	0.008658062	0.011854332	0.010411321	0.012204401	0.011228328	0.010289175	0.014117463
0.0	0.027675383	0.025357077	0.027896501	0.021930594	0.026499527	0.023708971	0.029745061	0.033244804	0.025679916	0.030592766
0.0	0.021008378	0.021785855	0.024113793	0.030096447	0.028906805	0.017672885	0.029983884	0.025241587	0.024127549	0.026900737
0.0	0.021054648	0.021835541	0.024139795	0.030053556	0.028929956	0.017736647	0.030017814	0.025248129	0.024071783	0.026951669
0.0	0.15558152	0.13999873	0.13045903	0.15296483	0.15957089	0.1257764	0.15043981	0.16136168	0.1345441	0.16578123
0.0	0.00013219668	6.35908e-05	8.119983e-05	0.00010159961	8.653124e-05	4.8295555e-05	0.00010083576	0.00015801273	0.00011025114	0.00016115303
0.0	0.00015147521	6.0286162e-05	5.267096e-05	0.000107525266	0.00010063979	4.031146e-05	9.394169e-05	0.00016132045	8.215535e-05	0.0001787363
0.0	0.000121857775	6.0601105e-05	0.00010552492	9.4550305e-05	0.000104548664	0.00012249434	0.000116203104	0.0001795129	5.5769768e-05	0.00016121511
0.0	0.0022658275	0.0017647486	0.0019440046	0.0012893842	0.0028530685	0.00172327	0.0021887117	0.0026961674	0.0025725693	0.002960148
0.0	0.002386217	0.0026598866	0.002857504	0.0023772405	0.0021619403	0.0017000813	0.0032657478	0.0021534644	0.002324657	0.0026137698
0.0	0.5297144	0.53950423	0.5344072	0.54002655	0.5317566	0.52138484	0.5259264	0.53334266	0.5231363	0.5394319
0.0	0.52966493	0.5398624	0.5341029	0.54039216	0.5311995	0.52137816	0.5259695	0.53371924	0.52340204	0.5396093
0.0	0.01244429	0.012728477	0.0096358955	0.009810437	0.013761094	0.007909368	0.0087086875	0.013427307	0.0063494425	0.014323419
0.0	0.0031352516	0.0019592207	0.0018814506	0.0017014496	0.0029201491	0.002297597	0.0012349603	0.0024582737	0.002477925	0.0031957547
0.0	0.0027075615	0.00233743	5.76803e-05	0.000120576384	0.0030395687	0.0023796605	0.0019163268	0.0017133369	0.001689782	0.0039271875
0.0	0.026234986	0.021805437	0.024506316	0.023208909	0.004798766	0.02514715	0.02739549	0.02453554	0.022516452	0.03651244
0.0	0.027689757	0.02365826	0.0035609638	0.028435685	0.03587622	0.027096102	0.023516368	0.025626546	0.024724005	0.03476911
0.0	0.00015748746	0.00011032392	0.00011636245	9.956782e-05	0.00016741695	6.739845e-05	6.675598e-05	0.00010940317	5.640292e-05	0.00018787659
0.0	0.015368141	0.010281307	0.012717972	0.0092525305	0.013256586	0.009437796	0.010753788	0.013214798	0.0107917525	0.012682074
0.0	0.0017746538	0.010447979	0.01278855	0.009085244	0.011013461	0.0076816916	0.0022092306	0.012763994	0.0027966113	0.017207794
0.0	0.03491316	0.02152461	0.024300901	0.021808812	0.03349695	0.024981208	0.019274436	0.032608196	0.028853126	0.026262606
0.0	0.0025882353	0.028797567	0.024068411	0.0038936296	0.022883523	0.021975653	0.02656602	0.023315612	0.00406627	0.033984996
0.0	0.52985674	0.541163	0.53371054	0.5413672	0.53181	0.5224728	0.52839947	0.535902	0.5258239	0.5399774
0.0	0.52981836	0.54058427	0.53319603	0.5407898	0.532012	0.52162373	0.52815413	0.5362789	0.52563614	0.54013824
0.0	0.011593077	0.008920308	0.014627637	0.018329639	0.012384467	0.008519753	7.432573e-05	0.00853718	0.005215928	0.011577909
0.0	0.00010423003	6.951044e-05	0.00015287822	0.00018929136	0.00012701735	8.344239e-05	5.8937536e-07	0.00011033023	4.741182e-05	0.00013178965
0.0	0.07383134	0.0677652	0.08234157	0.08841488	0.077902794	0.06797396	0.017589131	0.07572544	0.05871233	0.08036
0.0	0.5297396	0.5402835	0.533418	0.54050416	0.5325029	0.52127177	0.5275446	0.535546	0.52485496	0.5397521
0.0	0.009446007	0.0076316614	0.01067466	0.00960878	0.013700241	0.008515448	0.012025931	0.009535037	0.00012420748	0.014977348
0.0	0.0675183	0.06850508	0.06643069	0.071329094	0.07679895	0.06644787	0.07191951	0.07552977	0.021454394	0.093702905
0.0	7.444107e-05	7.2404015e-05	6.790099e-05	8.366533e-05	0.00012032484	7.662796e-05	9.9411e-05	0.00010925481	1.2208291e-06	0.00023743576
0.0	0.5288429	0.5393145	0.53412575	0.54021055	0.53286207	0.520809	0.5270539	0.5345741	0.52403384	0.539579
0.0	0.07944423	0.07671249	0.07235341	0.02160126	0.02341905	0.01955801	0.0741499	0.07464087	0.06837074	0.08150604
0.0	0.52955633	0.54053134	0.533733	0.5396778	0.53269196	0.52126014	0.52728885	0.5359041	0.5249502	0.5398649
0.0	0.014448851	0.010060946	0.012296066	0.011503875	0.011464554	0.009246811	0.014522682	0.009303924	0.00695151	0.019293608
0.0	0.00021664484	0.00011401013	0.00013223312	9.3773524e-05	0.00010894063	8.6864844e-07	8.822221e-05	0.0001025895	3.9710892e-05	0.00029269396
0.0	0.08946414	0.07726156	0.07926285	0.07351834	0.07480936	0.019406749	0.0696752	0.07428341	0.05597522	0.09890576
0.0	0.077727124	0.07574437	0.07978901	0.073924065	0.077146985	0.056792073	0.066761225	0.07633147	0.073064156	0.018501986
0.0	0.00012663435	0.00010575561	0.00013560159	9.574376e-05	0.00012240549	4.2666223e-05	7.514366e-05	0.00011371189	0.000107554384	6.146263e-07
0.0	0.16531077	0.17100252	0.15289776	0.17086354	0.14052118	0.13629687	0.15052888	0.14088534	0.14285226	0.17303559
0.0	0.011738027	0.01246095	0.00079130265	0.011762557	0.011211976	0.009305023	0.009686922	0.008909581	0.009923171	0.0009106798
0.0	0.0033567187	4.289464e-05	0.0022184819	0.0019147405	0.0030903441	0.0018037535	0.0027813811	0.0027273148	0.002524698	0.0035588138
0.0	0.027908497	0.018825121	0.0030392334	0.021780353	0.030343628	0.02828815	0.030172195	0.022492567	0.024869595	0.030735435
0.0	0.015688252	0.0123093	0.013259855	0.010136146	0.011275702	0.007596708	0.010367012	0.014720492	0.0104780905	0.013871669
0.0	0.032328352	0.003292757	0.027784245	0.027640017	0.0274662	0.018690182	0.02980966	0.031095425	0.027428873	0.031712517
0.0	0.101076454	0.10396751	0.100162245	0.0961888	0.112143196	0.089757465	0.10068892	0.12388687	0.10319637	0.12115289
0.0	0.0019602047	0.0024750812	0.0018274637	0.0019694665	0.0027064132	0.00145212	0.0022747577	0.0026219273	0.001985902	0.0035428233
0.0	0.0021308204	0.0017524417	0.0018846672	0.0024477234	0.002534757	0.001805547	0.0028130717	0.0028151833	0.0025139053	0.0040560714
0.0	0.030371146	0.026217487	0.023998363	0.025016133	0.03309018	0.023646409	0.025123775	0.028094865	0.021755725	0.03451604
0.0	0.028332176	0.023683924	0.024348592	0.02986326	0.028534904	0.021957703	0.004089105	0.035763517	0.029051887	0.043206725
0.0	0.027998868	0.032150384	0.028348519	0.024258731	0.024870379	0.021505566	0.025385264	0.02748537	0.022721669	0.034209404
0.0	0.026358303	0.02167221	0.029208984	0.019002724	0.029445546	0.023940148	0.029205622	0.021632275	0.027361473	0.035920866
0.0	0.074188456	0.07919441	0.06820667	0.07668914	0.07906634	0.062435277	0.071027435	0.08501972	0.07379687	0.08309545
0.0	0.07098384	0.06526476	0.07429149	0.07445329	0.07805166	0.0591413	0.065959975	0.0755751	0.071195096	0.09032859
0.0	0.0024113136	0.0017389726	0.001989663	0.0019913085	0.0028565421	0.0017468234	0.001885131	0.0025941222	0.0026979886	0.0039676297
0.0	0.031367302	0.023930611	0.026570875	0.025938919	0.030367346	0.022895481	0.01962835	0.0342038	0.026160903	0.038141213
0.0	0.02787428	0.025002472	0.02315243	0.02419378	0.031118643	0.020688415	0.028496047	0.026576128	0.02539452	0.033155825
0.0	0.08395393	0.06739146	0.07335142	0.065940626	0.072630346	0.05792095	0.071174085	0.08337081	0.063566275	0.084737845
0.0	0.24900955	0.2199421	0.22688927	0.21445474	0.23881076	0.20825864	0.24371082	0.23814917	0.20155047	0.25284237
0.0	0.00010381243	8.958601e-05	0.00018239894	6.616032e-05	0.0001466757	9.0174304e-05	5.6582852e-05	0.00012720632	7.0142545e-05	0.00019579097
0.0	0.00013368146	0.00011620011	0.00010459114	0.00012841898	8.4195395e-05	5.9102487e-05	0.00015975816	0.00015870157	0.00011894337	0.00020158284
0.0	0.012080623	0.011196351	0.010442957	0.013065618	0.010896446	0.0062411083	0.013155429	0.012330733	0.008355225	0.017604455
0.0	0.11506509	0.08561462	0.088573575	0.09258097	0.10300106	0.083508044	0.104662344	0.09496164	0.071214095	0.0852263
0.0	0.114521	0.08517041	0.08866878	0.0927262	0.10307376	0.08346514	0.104806244	0.09499725	0.07129916	0.08510001
0.0	0.114687875	0.085485026	0.08871403	0.09288908	0.10284584	0.083397605	0.10471457	0.09480319	0.071305186	0.08478318
0.0	0.114824794	0.08544688	0.08861008	0.092811726	0.102972664	0.08359878	0.10422822	0.095166646	0.0710446	0.08512593
0.0	0.09892043	0.10168791	0.10312591	0.10931935	0.09419056	0.08170902	0.11401901	0.09821407	0.10020145	0.1230561
0.0	0.09837727	0.10092757	0.10273172	0.10884721	0.094048485	0.08124341	0.11414712	0.09798351	0.09952007	0.122956246
0.0	0.098779544	0.10123574	0.10312621	0.10869981	0.094231986	0.081533775	0.11390481	0.09817051	0.10009484	0.12284586
0.0	0.09867543	0.101171106	0.10242008	0.10894207	0.093838915	0.08142063	0.114095874	0.09788908	0.099559434	0.1227062
0.0	0.07805028	0.10073776	0.11401122	0.10924395	0.106802166	0.08571242	0.09731492	0.08928884	0.076124765	0.102242544
0.0	0.07779336	0.100570194	0.11425662	0.109490976	0.10641856	0.085583776	0.097654544	0.089177266	0.07588074	0.10183388
0.0	0.07754975	0.10047851	0.11369606	0.10909966	0.10603922	0.08533319	0.09681623	0.08891539	0.075617015	0.10153347
0.0	0.07783789	0.10050138	0.11386699	0.10920903	0.106234655	0.08583948	0.096854605	0.08912393	0.0759365	0.10217026
0.0	0.10913487	0.093096346	0.10288562	0.101865634	0.120738424	0.083596125	0.095614225	0.096622206	0.10035915	0.10755835
0.0	0.000111185924	6.302837e-05	0.00014655295	5.809997e-05	0.000105085	8.0076495e-10	0.00017005212	0.00010317657	8.55383e-05	0.00020101223
0.0	0.0110695185	0.010235111	0.014630552	0.009137291	0.0107680475	1.5720598e-05	0.016251681	0.011363814	0.008383085	0.018347673
0.0	0.52877486	0.5388762	0.5357947	0.53940994	0.5331304	0.5209276	0.5248154	0.5341324	0.52498776	0.5413653
0.0	0.00945284	0.0094751185	0.015233843	0.011417752	0.0093316585	0.0055619725	0.011365389	0.013069235	0.0054941312	0.009754336
0.0	9.337012e-05	6.806176e-05	0.0001111802	0.000115455034	7.0597045e-05	1.122492e-07	0.00012084527	0.00013037573	6.939586e-05	0.00013084314
0.0	0.52926946	0.53968817	0.53437424	0.54024076	0.5319785	0.52120805	0.5259948	0.5344533	0.5234692	0.54044616
0.0	0.009962168	0.009836829	0.009532331	0.009510669	0.008492026	2.6352138e-05	0.011591127	0.008118962	0.012279358	0.016494013
0.0	0.0001136993	0.00013785495	0.0001049502	6.250415e-07	0.0001008023	4.3546555e-10	0.00010488648	5.6114823e-05	0.00014654569	0.00014107572
0.0	9.1392496e-05	8.492394e-05	7.254231e-05	3.7339427e-07	0.00012725813	2.4782518e-10	9.5159285e-09	2.0918715e-07	1.1497748e-06	0.00028282922
0.0	0.07130393	0.07147101	0.067611985	0.016099384	0.077941686	0.001918045	0.005477503	0.013482551	0.02109764	0.09803598
0.0	0.5293807	0.5401362	0.53401375	0.53988343	0.5312718	0.52137566	0.5253662	0.5333098	0.52348506	0.5395096
0.0	3.3422344e-05	7.6188408e-06	4.6507073e-05	7.463882e-05	8.860201e-05	1.7408505e-05	2.4847257e-05	2.8559689e-05	2.9056022e-05	2.4066732e-05
0.0	3.2363334e-10	5.2548483e-11	1.9389503e-09	3.9216386e-09	2.3421107e-09	9.1945546e-10	2.8995273e-09	6.935597e-10	2.2755482e-09	2.2667014e-10
0.0	0.0003024969	0.00030502045	0.0013123589	0.00068786455	0.0012971472	0.0007139042	0.0005115094	0.00040239643	0.00047829156	0.0007537499
0.0	0.010705008	0.010019793	0.029544512	0.024396649	0.031055888	0.022240303	0.015059397	0.015563545	0.016688593	0.021354733
0.0	0.012383424	0.0094673885	0.027872834	0.014948975	0.01857944	0.021788605	0.014731208	0.013410275	0.028890045	0.021915369
0.0	0.52859294	0.5401147	0.53601533	0.53860277	0.5316583	0.5212515	0.5264174	0.5337102	0.5230874	0.5394552
0.0	0.012355968	0.0094455695	0.027842913	0.014970644	0.018564424	0.021710595	0.014714297	0.013406755	0.02895666	0.021873742
0.0	2.8010943e-05	5.564339e-05	3.3821754e-05	0.00010465419	6.352783e-05	2.6246777e-05	2.9588678e-05	0.0018911744	4.3712604e-05	2.6753867e-05
0.0	0.0033756031	0.0013135562	0.0004012928	0.002089324	0.0028870844	0.0018174025	0.0024328192	0.0025141216	0.0050530583	0.003997792
0.0	0.010029778	0.012832838	0.013770709	0.009049327	0.010903516	0.007403231	0.010079718	0.011914618	0.008260809	0.01717704
0.0	0.5286577	0.53885776	0.5341163	0.53926176	0.5322729	0.52095324	0.5257783	0.53353935	0.52335614	0.5397068
0.0	0.52899575	0.5391836	0.5341293	0.53975606	0.53235614	0.5215148	0.5262619	0.5339094	0.52336794	0.54000413
0.0	0.5293307	0.53891456	0.53430736	0.5398345	0.532585	0.52071774	0.5259491	0.53357524	0.52332735	0.5398221
0.0	0.5287432	0.53919214	0.5345382	0.54010063	0.53267866	0.5217478	0.5265058	0.5339502	0.52348727	0.54033947
0.0	0.05732615	0.03500061	0.061035514	0.053527147	0.049248543	0.04868175	0.072954915	0.054438822	0.047037635	0.042699106
0.0	0.0023647016	0.008687242	0.0031346732	0.003919607	0.002550864	0.0022054466	0.0039826026	0.004071	0.0022380606	0.0018549734
0.0	4.725284e-10	4.2290694e-08	1.231896e-09	2.5467293e-09	6.130422e-10	4.0440473e-10	3.10252e-09	3.0609286e-09	4.1815737e-10	1.8491142e-10
0.0	0.0037326585	0.004917027	0.01242993	0.012740083	0.0061039235	0.0092488425	0.011303279	0.010925629	0.01118692	0.0050368733
0.0	0.00036299025	0.00040932433	0.0012549489	0.0012427045	0.0005229239	0.0007708068	0.001054597	0.0009296382	0.0011023302	0.0006314113
0.0	0.00037829517	0.00025809844	0.0005365691	0.00044774183	0.00046443017	0.00067744247	0.009215655	0.0009600647	0.0009500174	0.00041113023
0.0	0.0002829927	0.0115495175	0.0010903905	0.00050225743	0.0010260962	0.00038493503	0.0003884594	0.00039825105	0.00047733553	0.00036209438
0.0	0.00073761516	0.00025704125	0.0005517041	0.000451216	0.0011213714	0.00041592456	0.0008686346	0.00052291946	0.0006294124	0.00059471827
0.0	0.52857614	0.5377486	0.53150034	0.5397343	0.5306812	0.5200622	0.526061	0.5327649	0.5210964	0.5388356
0.0	0.5321941	0.54223585	0.5347708	0.5418136	0.53161496	0.52573836	0.52694607	0.53682375	0.5268312	0.5430439
0.0	0.5300978	0.5388271	0.53146845	0.53815794	0.531462	0.52099144	0.5229925	0.532996	0.52218527	0.53968924
0.0	0.5307357	0.54264736	0.5349154	0.5428114	0.53272796	0.5227374	0.52692217	0.5343871	0.52405924	0.540903
0.0	2.244858e-05	0.010326188	5.1413375e-05	2.9755487e-05	7.025246e-05	0.009680341	0.013513937	1.9433317e-05	3.8535367e-05	1.6277894e-05
0.0	1.2819746e-05	6.3796565e-06	0.0001264776	2.144636e-05	3.8297858e-05	8.413592e-05	0.012449302	4.2303047e-05	5.8711852e-05	3.9758637e-05
0.0	1.03839916e-10	1.896376e-10	2.6016789e-09	1.7214522e-09	1.3495632e-09	7.704014e-09	0.0001568507	1.8957949e-09	1.2489975e-08	5.060949e-10
0.0	0.5305087	0.53962046	0.534157	0.5407799	0.5326925	0.52244526	0.5263226	0.5338656	0.5239445	0.5404504
0.0	5.166308e-07	6.3935746e-05	2.4859745e-09	9.012616e-05	4.482831e-09	7.5193406e-05	5.8109334e-05	6.620627e-05	0.00012624035	0.0002675425
0.0	5.0882054e-10	8.31527e-05	8.375494e-09	9.708023e-05	1.510103e-08	4.700274e-05	0.00014701721	0.000148168	9.217826e-09	3.294416e-10
0.0	1.2949464e-05	0.010747318	5.2071155e-05	0.010066134	0.00013228042	0.008486864	0.011541747	0.01200001	8.697606e-05	2.1951542e-05
0.0	1.1446688e-10	0.00013353647	1.74108e-09	0.00011248395	2.2618742e-09	7.2880255e-05	0.00017750278	0.00010483608	2.599045e-09	1.279177e-07
0.0	1.150653e-05	0.012370314	4.9258666e-05	0.014057796	7.319898e-05	0.0074749785	0.016151313	0.010608959	9.1919705e-05	1.7235698e-05
0.0	0.5278298	0.53856736	0.5347772	0.538996	0.53181106	0.5204806	0.5256669	0.5328361	0.5230508	0.53891754
0.0	0.5289025	0.53914547	0.5334922	0.5394787	0.53253335	0.52068543	0.52649474	0.533735	0.5235367	0.5393757
0.0	0.010002761	0.010516873	2.9028464e-05	0.009088626	0.00012370065	0.009096846	0.012924013	0.009891439	0.009523584	0.015428492
0.0	0.000118171905	8.6350556e-05	7.411221e-10	0.00010557001	4.1171937e-09	6.984526e-05	0.00010659961	6.4609885e-05	8.584186e-05	0.00015632005
0.0	0.00010198729	0.00017305485	5.1070606e-09	0.00011748429	0.00018328162	7.987216e-05	0.00013746785	9.115297e-05	0.00012831224	0.00019122206
0.0	0.00010198729	0.00017305485	5.1070606e-09	0.00011748429	0.00018328162	7.987216e-05	0.00013746785	9.115297e-05	0.00012831224	0.00019122206
0.0	0.01405255	0.01645025	0.00013411825	0.012026327	0.011499582	0.008642683	0.0117013445	0.007886841	0.010162374	0.018097976
0.0	0.01405255	0.01645025	0.00013411825	0.012026327	0.011499582	0.008642683	0.0117013445	0.007886841	0.010162374	0.018097976
0.0	0.062898174	0.07456677	0.014907022	0.06581281	0.07781386	0.06103432	0.07241263	0.0137253655	0.06835716	0.0816344
0.0	6.823541e-05	7.671094e-05	9.626588e-10	6.4679174e-05	8.985662e-05	4.1281863e-05	0.00013147233	1.6205155e-07	0.00012710411	0.00016579372
0.0	6.823541e-05	7.671094e-05	9.626588e-10	6.4679174e-05	8.985662e-05	4.1281863e-05	0.00013147233	1.6205155e-07	0.00012710411	0.00016579372
0.0	0.006340352	0.008849558	2.4593806e-05	0.007794209	0.012914472	0.008059117	0.01095982	2.1252088e-05	0.010955092	0.009228874
0.0	0.006340352	0.008849558	2.4593806e-05	0.007794209	0.012914472	0.008059117	0.01095982	2.1252088e-05	0.010955092	0.009228874
0.0	0.5285029	0.5386241	0.5349682	0.5395688	0.53212327	0.5202451	0.5258377	0.53287196	0.523022	0.5390328
0.0	0.52865	0.53915405	0.5339012	0.5398233	0.5328559	0.5209185	0.5267386	0.5337758	0.523656	0.5397112
0.0	0.15596052	0.13168451	0.029383693	0.026597422	0.020094061	0.0131882485	0.14777276	0.026543187	0.02287939	0.01771625
0.0	0.52995694	0.5405562	0.53282875	0.53889525	0.53183216	0.5224844	0.52736604	0.53443825	0.52316844	0.539235
0.0	0.014474417	0.011604071	0.010347706	0.009411189	0.013294626	0.008848379	0.013363374	0.013246242	0.013161862	0.015578146
0.0	0.01650114	0.0117204115	0.012468734	0.008957452	0.010034344	0.008648052	0.011167532	0.013258714	0.014503553	0.017665634
0.0	0.015008451	0.009318839	0.014458687	0.012351447	0.009774936	0.008917164	0.013712132	0.014710675	0.012240802	0.015852353
0.0	0.013358711	0.012887323	0.015078717	0.011245218	0.013105843	0.008936494	0.011224088	0.014283653	0.012707049	0.01766542
0.0	0.015793698	0.01268727	0.013130357	0.011350418	0.012198068	0.008945105	0.011495393	0.01299045	0.012797867	0.016005443
0.0	0.014596165	0.011741972	0.012254832	0.010501358	0.011805174	0.009091509	0.011908563	0.014489812	0.012896874	0.013928741
0.0	0.017343404	0.011878649	0.016197393	0.009441537	0.010454266	0.009635914	0.0095056575	0.015440448	0.009810947	0.013834883
0.0	0.01590269	0.013395161	0.010657387	0.010251359	0.010044324	0.008359145	0.011763815	0.012239972	0.013106509	0.015385106
0.0	0.013480839	0.012110279	0.014315793	0.010732545	0.009676104	0.010688225	0.009159824	0.012855406	0.008900676	0.011072025
0.0	0.11590381	0.10692198	0.091785796	0.09718495	0.1202566	0.10174675	0.09576532	0.10568633	0.09371538	0.11883746
0.0	0.211851	0.20425096	0.18553503	0.1920755	0.21609081	0.19383542	0.1880956	0.20126057	0.1853198	0.2174312
0.0	0.5314897	0.5399026	0.5362586	0.5393908	0.53497696	0.52335066	0.5236848	0.53546536	0.52561754	0.54083896
0.0	0.015453364	0.008033347	0.013287409	0.0129584335	0.015265815	0.0058033685	0.014799327	0.00991844	0.0108373	0.009213574
0.0	0.06534237	0.0432237	0.048463713	0.046640478	0.058455355	0.039735958	0.049485043	0.061229557	0.052653752	0.05152659
0.0	0.17536671	0.1361503	0.1466819	0.1432312	0.15222628	0.14542152	0.15155166	0.16224201	0.12858005	0.17386746
0.0	0.17569196	0.13642442	0.14682022	0.14305088	0.15233268	0.14587775	0.1517016	0.16227813	0.12831458	0.17414682
0.0	0.01559737	0.015128439	0.0123995645	0.00951018	0.011894739	0.009678979	0.008280839	0.012339168	0.00780538	0.0153140025
0.0	0.00021227298	0.0002066976	0.0001344495	0.00012852947	0.000107730004	5.969634e-05	0.000103946455	0.00013730057	0.00010075531	0.00017228712
0.0	0.033568747	0.022283796	0.025356635	0.028200654	0.022864137	0.025812354	0.025290243	0.029851388	0.01813714	0.026342066
0.0	0.014828827	0.007755662	0.009568514	0.00927273	0.010107171	0.00801066	0.009391561	0.011731353	0.008587085	0.015317326
0.0	0.0001624005	5.938044e-05	5.9013506e-05	7.51375e-05	6.223634e-05	4.5875237e-05	4.975618e-05	0.00011332372	0.0001155817	0.00014035868
0.0	0.002216681	0.0018323436	0.0027643156	0.0016203352	0.0026776625	0.0014826328	0.002272721	0.0020621978	0.0016444237	0.0053696157
0.0	0.0030153466	0.0013492736	0.0025201233	0.0022575648	0.0027388819	0.0012430411	0.0018057594	0.0031432738	0.0013862263	0.0029281946
0.0	0.012912109	0.011157615	0.0125089865	0.008747567	0.01163005	0.009617388	0.009177181	0.012427794	0.0071561118	0.013766506
0.0	0.09613552	0.097305655	0.093892306	0.119086266	0.09682017	0.073659	0.09851022	0.12082011	0.09322957	0.10140622
0.0	0.02829675	0.02397377	0.026839286	0.02371252	0.030095348	0.018420713	0.022904187	0.034977764	0.02812374	0.02463353
0.0	0.011757381	0.009108183	0.008541536	0.0081731	0.010444796	0.007534319	0.011428592	0.0102285	0.010577434	0.009217702
0.0	0.02574899	0.026945878	0.028696563	0.03000169	0.026564676	0.021398168	0.025460025	0.028061552	0.028682591	0.022495905
0.0	0.0119241765	0.008549228	0.01234018	0.01125059	0.009144741	0.008771684	0.010166264	0.013501737	0.009861848	0.020351985
0.0	0.03037865	0.028372865	0.029225687	0.027024005	0.032265127	0.02489062	0.0048270663	0.028183335	0.030336646	0.024117164
0.0	0.00015697278	0.00013925141	0.000117167	6.0878436e-05	0.00011126493	8.3932064e-05	1.0890262e-06	0.00018627993	0.00012084307	0.0002552224
0.0	0.529858	0.5399832	0.53408366	0.5402392	0.53361976	0.52108884	0.5251835	0.5345651	0.52393544	0.540894
0.0	0.012257314	0.010204782	0.007988893	0.010962658	0.009454742	0.0075781518	0.0113184545	0.015050098	0.008084789	0.012767443
0.0	0.08107181	0.068610385	0.07048149	0.07140755	0.08190372	0.06014429	0.075406864	0.09198298	0.05521319	0.09067653
0.0	0.5301453	0.5405117	0.53445673	0.5409343	0.5326986	0.5219	0.52548677	0.53444964	0.52363306	0.54033947
0.0	0.012785324	0.009902144	0.00917945	0.00873558	0.010935378	0.008687531	0.010300306	0.014926585	0.010099974	0.011559865
0.0	0.017068133	0.009404128	0.009326842	0.007834296	0.008864054	0.0062526027	0.010939582	0.014127845	0.00925549	0.009703114
0.0	0.08267051	0.06793998	0.07104808	0.06592855	0.07389891	0.065835744	0.06819762	0.08647804	0.07312803	0.080067165
0.0	0.00016011424	7.018617e-05	8.7407345e-05	6.2239305e-05	0.00010401228	7.401573e-05	8.139318e-05	0.00018292529	0.000107909626	0.00012997145
0.0	0.013259505	0.008990733	0.009919016	0.008526228	0.010764578	0.008898599	0.009425247	0.014271305	0.01078875	0.012222459
0.0	0.52997524	0.5396627	0.53549075	0.5407913	0.53408605	0.52222985	0.5262371	0.53481025	0.525006	0.541188
0.0	0.0085685365	0.00988313	0.008926377	0.011691263	0.010773148	0.008338081	0.009274671	0.011382815	0.011476011	0.011045689
0.0	0.06657344	0.06705192	0.06318791	0.07996428	0.07418638	0.07055389	0.058408536	0.07489457	0.0812269	0.083616786
0.0	0.5298986	0.5404162	0.53513575	0.54082394	0.53255635	0.5216002	0.5264171	0.5342769	0.5243573	0.539896
0.0	0.030546868	0.025396427	0.023772778	0.022840535	0.027150905	0.022374641	0.025737472	0.034720734	0.025338111	0.028450385
0.0	0.073872276	0.074755564	0.06752789	0.07657118	0.080092646	0.07330433	0.064718716	0.0867856	0.06687622	0.08206193
0.0	0.00010444861	0.000100625206	7.220427e-05	0.00010937907	0.00014112685	0.000110878456	6.6886925e-05	0.00018543056	7.709264e-05	0.0001427405
0.0	0.010736453	0.010746314	0.009023302	0.011271913	0.012516923	0.010869919	0.008551641	0.014367311	0.009134118	0.012801374
0.0	0.026089408	0.020503996	0.0031702137	0.026437642	0.032763474	0.017630996	0.027582085	0.030580394	0.025532454	0.032436468
0.0	0.012803278	0.010890487	0.0107176555	0.009856141	0.0154788345	0.0067084623	0.012241615	0.009029717	0.008816149	0.014910944
0.0	0.52946645	0.5402494	0.53383887	0.54317975	0.5319056	0.52177304	0.5262949	0.53331304	0.52384484	0.53949434
0.0	0.53025305	0.5403458	0.53439695	0.54014313	0.5316353	0.5219689	0.5276443	0.534133	0.5224607	0.5396503
0.0	2.8452665e-05	0.0027534622	0.00017187839	0.0027573064	0.0001384224	0.0014864102	0.0020519295	0.003111686	2.625907e-05	0.0033618049
0.0	0.009739627	0.011075508	0.010839237	0.010164269	0.013262763	0.010724579	0.009524811	0.017020807	0.008818825	8.9490975e-05
0.0	0.00010100003	9.91794e-05	0.00010657175	8.552876e-05	9.908449e-05	0.00012744112	8.833703e-05	0.00015964288	0.00010651608	7.198589e-07
0.0	0.009977888	0.009954387	0.009204798	0.012737907	0.012097171	0.008314623	0.009325732	0.01259792	0.009760118	0.0218684
0.0	9.451101e-05	8.9205976e-05	6.898303e-05	9.652039e-05	0.0001032816	4.4489447e-05	0.00011613144	0.00014983826	0.00010126128	0.00014707737
0.0	0.52947074	0.5395956	0.5340482	0.53874946	0.53353363	0.5211455	0.5254379	0.5336249	0.52242595	0.5411497
0.0	0.014603451	0.0024269326	0.011447128	0.008931419	0.012362272	0.00664492	0.010588427	0.012876082	0.013373111	0.009092041
0.0	0.00015021092	1.779801e-05	0.000113225855	7.7420926e-05	0.0001139985	6.0280065e-05	0.00010366859	0.00021862256	0.00013251031	0.00012776528
0.0	0.036060184	0.023987822	0.030015187	0.023450663	0.02896352	0.020920327	0.023589315	0.026413584	0.03008265	0.032865334
0.0	0.00020491739	9.2038295e-05	0.000114709575	1.419897e-06	0.00012500773	7.476469e-05	9.447829e-05	3.9207487e-05	0.00012746471	0.00010686759
0.0	0.013974608	0.00927301	0.010004008	0.009399052	0.008841925	0.0012644479	0.009716236	0.0119084725	0.0012360517	0.016575603
0.0	0.022081954	0.024528956	0.028927179	0.026392778	0.025822537	0.0049198396	0.02799667	0.030033438	0.02416191	0.02050388
0.0	0.012294635	0.011037077	0.01130945	0.008673399	0.009921925	0.0014439964	0.0123233665	0.011393589	0.011399365	0.011723257
0.0	0.013201945	0.013920191	0.011215525	0.011820036	0.009430025	0.009245789	0.010087382	0.014605812	0.010074177	0.009242872
0.0	0.011313082	0.011606877	0.0067288317	0.012524234	0.012164514	0.010021988	0.015941048	0.013166621	0.010187212	0.012379837
0.0	0.00011616754	0.00011715584	3.982413e-05	0.00013572408	0.00013166894	9.364484e-05	0.00023774178	0.00015490067	9.643188e-05	0.00013316976
0.0	0.01413948	0.0106083825	0.010598693	0.008864621	0.010070701	0.008140625	0.011765988	0.011761326	0.013547141	0.015822608
0.0	0.042282283	0.05159823	0.06433033	0.037596047	0.050185636	0.031776756	0.049470507	0.054926623	0.056743614	0.06886858
0.0	0.5294909	0.53968006	0.5368714	0.5392746	0.5322732	0.52273	0.5272606	0.5342538	0.5237428	0.53974396
0.0	0.00012038131	4.3095577e-07	8.798428e-05	0.00013590681	0.000108026485	4.7609265e-05	9.3292074e-05	0.00016235575	0.000102276346	0.00016851145
0.0	0.013543394	4.625196e-05	0.010565782	0.011605723	0.009748478	0.006379876	0.010477209	0.01770879	0.010903278	0.012196356
0.0	0.026064068	0.032015104	0.032124612	0.023703117	0.033447746	0.023104789	0.026492387	0.024728065	0.032208458	0.0050733653
0.0	0.0001214733	1.0139057e-06	0.00012710011	7.401883e-05	3.2443022e-06	9.832698e-05	0.00010393565	5.4305416e-05	7.062007e-05	0.00019867688
0.0	0.52911586	0.5390954	0.5351555	0.54016083	0.5327894	0.52247727	0.52642626	0.5339529	0.5230422	0.54017675
0.0	0.011455921	0.011249688	0.015349651	0.00889938	0.013328577	0.00903355	0.010384614	0.012126115	0.012762924	9.962471e-05
0.0	0.52949053	0.53847253	0.53305125	0.54015553	0.5310973	0.5237866	0.52532846	0.5356095	0.5239355	0.54073316
0.0	0.0015723956	0.0013408125	0.0016758571	0.0010590642	0.0015505347	0.00082164025	0.001512337	0.0013847708	0.0010306244	0.0013335858
0.0	0.008495676	0.00746029	0.009091969	0.008527112	0.011343411	0.011056356	0.009179692	0.013520111	0.011880294	0.018520664
0.0	4.702806e-07	9.0462825e-05	1.7832232e-06	0.00012014484	0.00011033686	3.881715e-05	5.2569445e-05	0.00011716141	7.418206e-05	9.9795856e-05
0.0	0.047361042	0.04151683	0.050218526	0.012328167	0.0551873	0.04102567	0.041815646	0.044977214	0.04279432	0.057895612
0.0	0.00011514761	2.8071352e-07	0.000103006896	8.6479435e-05	0.00012702766	9.251786e-05	9.101418e-05	0.000120388424	6.6267225e-05	0.00020602488
0.0	0.0089845415	0.008399976	0.010671252	0.0016934234	0.013399467	0.008425246	0.009948204	0.011029896	0.0108251255	0.015612794
0.0	0.00018935904	0.00012365925	1.3229911e-06	4.944815e-05	7.513413e-05	7.824865e-05	8.4219326e-05	0.0001119391	0.000104332146	0.00028055074
0.0	9.160289e-08	0.00011853158	8.366485e-05	9.5599884e-05	0.000121868	5.5042958e-05	0.00013628276	0.00016815162	0.00011261661	0.00018744411
0.0	0.01621538	0.0139941415	0.010558456	0.011465695	0.012264671	0.0109851705	0.010600924	0.012448604	0.010565956	0.016546339
0.0	0.0068502044	0.009558582	0.00088134117	0.0012634505	0.009210945	0.008881007	0.011600078	0.016475074	0.011418581	0.013025651
0.0	0.12904459	0.11326799	0.12872238	0.099028155	0.10448616	0.08779795	0.10622761	0.11580888	0.11096553	0.1264434
0.0	0.0017221032	0.0019303977	0.0023607768	0.0028873493	0.002495804	0.0019364246	0.0017215408	0.0022570149	0.0017740822	0.0033696233
0.0	9.59119e-05	9.144602e-05	7.4712094e-05	6.865778e-05	0.0001254955	8.9663175e-05	0.00012619281	0.00012781828	1.5536474e-06	0.0001855986
0.0	0.0023389314	0.0008929065	0.0026070075	0.0019499692	0.0022960487	0.0010153924	0.0018854593	0.0024924278	0.0020859751	0.0031280736
0.0	0.00018345	5.9200414e-05	3.6435938e-07	9.730442e-05	0.00017452386	5.8987174e-05	5.8274254e-05	0.00022587502	9.3312265e-05	0.0002213579
0.0	0.014270957	0.008314571	0.0006479134	0.010646547	0.013930038	0.007970202	0.007988891	0.015936889	0.010125946	0.015894141
0.0	0.012854614	0.0059458497	0.0007183775	0.011538146	0.012338123	0.007946226	0.011030588	0.016061602	0.0087090125	0.013690843
0.0	0.00020813636	8.4691266e-05	7.646606e-05	0.000119695214	0.00020741385	8.15782e-05	8.0551465e-05	0.0002230592	6.5787375e-05	0.00022908936
0.0	0.53080666	0.53995776	0.5343125	0.5415072	0.5323323	0.52265066	0.5273892	0.5349374	0.523176	0.53918374
0.0	0.5298139	0.53936416	0.5330833	0.5407693	0.5323192	0.5218494	0.5269547	0.53403884	0.52429044	0.5399893
0.0	0.11296793	0.10446332	0.095794685	0.13023075	0.08594654	0.083257906	0.006104285	0.10204081	0.07998154	0.1001222
0.0	0.012653601	0.012581709	0.010427678	0.0008469082	0.009862188	0.0082282415	0.00068550016	0.013909356	0.009136984	0.01174693
0.0	0.002555375	0.023917802	0.0045346376	0.0022926922	0.0045894613	0.0218213	0.026765704	0.0038694204	0.0023036343	0.0017500052
0.0	0.011593438	0.012273761	0.012152424	0.0011477416	0.008223838	0.008582962	0.009465859	0.014358123	0.009970015	0.013499488
0.0	0.009396588	0.011660482	0.011622844	0.011126377	0.010011751	0.008971109	0.011585152	0.008596857	0.012810283	0.012304738
0.0	0.008755153	0.010288214	0.010407951	0.010992482	0.009917438	0.009768564	0.010886101	0.0011974	0.010218841	0.008575782
0.0	7.876131e-05	0.0001172164	0.000119856246	0.00010637499	8.944635e-05	7.488271e-05	0.00012343354	6.476744e-05	0.0001501479	0.00013171716
0.0	7.1882605e-05	0.0001159251	9.149923e-05	1.3771279e-06	0.00010300611	3.0244786e-05	0.0001234779	2.8610876e-07	8.407393e-05	0.00013142797
0.0	0.17503868	0.091765225	0.13826622	0.1579934	0.15124993	0.13873787	0.1652794	0.030537631	0.16230349	0.02237968
0.0	0.0017167429	0.0021704156	0.0014935156	0.0019316162	0.0023922112	0.0013648915	0.0020427813	0.002599565	0.0018053219	0.00093439437
0.0	0.1772879	0.19905338	0.198071	0.19745515	0.1841508	0.19950962	0.1927705	0.20957397	0.20308088	0.22982337
0.0	0.52865964	0.5395624	0.5344407	0.5393842	0.53305113	0.5207974	0.5267981	0.5349323	0.52412915	0.5396918
0.0	0.010763066	0.011107238	0.013792691	0.010696164	0.008365017	0.012754432	0.009040626	0.007400429	0.009999928	0.012318545
0.0	8.0987564e-05	5.567508e-05	0.00016689449	0.00010719275	8.1442246e-05	0.00010774666	9.433092e-05	7.875635e-05	8.639356e-05	0.00013575605
0.0	0.06905049	0.06386709	0.08425563	0.076164246	0.06925553	0.07275011	0.07092549	0.069252826	0.06893614	0.080988444
0.0	7.604277e-05	8.225584e-05	8.819352e-05	4.0752715e-05	8.687975e-05	7.505586e-05	0.00012614745	9.527245e-05	9.717942e-05	0.00019476782
0.0	5.6275425e-05	7.993609e-05	7.916809e-05	9.991669e-05	0.00012542371	0.0001038347	0.00013341659	5.2427313e-05	0.0001063331	0.00013922552
0.0	7.721374e-05	9.292006e-05	8.4838786e-05	2.8867276e-05	0.00016887306	4.4929362e-05	7.191401e-05	0.00011754312	0.00015251552	0.00023050739
0.0	0.027944967	0.023881415	0.02804354	0.023882693	0.02761384	0.021260157	0.027859509	0.03224089	0.023752447	0.035367105
0.0	8.926715e-05	6.0134636e-05	0.00012602638	6.0969647e-05	0.00012963614	4.1218096e-05	0.0001400385	0.0002030005	6.122093e-05	0.0002150279
0.0	0.011955949	0.011498633	0.007846811	0.009499383	0.011579163	0.004449537	0.0070589236	0.007025896	0.009549368	0.01680754
0.0	0.025941977	0.0035265973	0.0051512346	0.03232771	0.030241193	0.020895548	0.024619918	0.027917529	0.02743521	0.03186945
0.0	8.7062115e-05	7.951813e-07	0.00010783269	0.00014883494	0.000106715146	3.37717e-05	0.00011125815	6.805189e-05	0.00011426405	0.000121219426
0.0	0.15998726	0.16671029	0.15771598	0.14439677	0.15735035	0.13489717	0.1337642	0.1672461	0.14519694	0.16564758
0.0	0.00016213824	0.0001128656	9.601036e-05	7.546825e-05	8.064223e-05	5.3393323e-05	6.3157306e-05	0.00013751202	0.00010746806	0.00014878725
0.0	0.00016808747	9.024811e-05	2.0982144e-08	0.00013522338	0.00012523645	0.00010139171	2.1870972e-06	0.00012894366	0.00012150283	0.00013886634
0.0	0.014177844	0.009576923	0.009794951	0.007837239	0.008155762	0.008268316	0.010676161	0.010591135	0.011246979	0.014766165
0.0	0.00018333056	7.961051e-05	8.5167725e-05	5.2903673e-05	5.8993923e-05	6.325416e-05	0.00010443089	9.927469e-05	0.000117734264	0.00019011654
0.0	0.00019088743	6.6217566e-05	7.19888e-05	9.724218e-05	0.00013923706	5.4075295e-05	9.415685e-05	0.00014853636	0.00013245156	0.00030146245
0.0	0.014066239	0.01064704	0.011070286	0.009342773	0.009555756	0.00753836	0.010766529	0.012466133	0.01235061	0.013960699
0.0	0.053610586	0.054874018	0.01338587	0.04777065	0.05708768	0.04348352	0.045650385	0.058189973	0.047516096	0.057376396
0.0	0.054654844	0.049223363	0.049625937	0.03556169	0.050399568	0.034609687	0.046104185	0.050467078	0.04816566	0.057934713
0.0	0.054751683	0.049314268	0.04966936	0.03551969	0.050432447	0.034711923	0.046146944	0.05047768	0.04807514	0.058023173
0.0	0.5290369	0.53893405	0.53388315	0.53951323	0.5328047	0.52064	0.52557063	0.5336742	0.52336335	0.5393396
0.0	0.016027855	0.011794226	0.009852707	0.011160815	0.008940752	0.00922832	0.010586475	0.010450183	0.011431894	0.015817724
0.0	0.13126071	0.11093138	0.09531812	0.10332048	0.09297588	0.09258799	0.10635424	0.08989031	0.107449554	0.12843698
0.0	0.11348284	0.081138626	0.10406279	0.10405336	0.101020224	0.0986745	0.09850503	0.09868917	0.10201045	0.0056601553
0.0	0.00017071124	5.7913552e-05	0.000112962276	0.00014760606	9.842971e-05	7.303241e-05	8.308517e-05	0.00014968205	9.601731e-05	4.320842e-07
0.0	0.00012109454	6.839162e-05	0.00012216817	9.807125e-05	0.00017307416	0.00013121447	9.99186e-05	8.209324e-05	0.00012160623	3.6147082e-07
0.0	0.015257968	0.009542822	0.007896466	0.009757847	0.010940795	0.007762902	0.01316133	0.011816644	0.006389946	0.018055351
0.0	0.5301518	0.5402201	0.53418446	0.539841	0.532283	0.521887	0.5263918	0.53393835	0.523318	0.5398251
0.0	0.008419496	0.0056764656	0.011152329	0.0066648577	0.012232572	0.011494336	0.011742769	0.014750364	0.004943365	0.017344624
0.0	8.239653e-05	6.333837e-05	8.870092e-05	3.8130987e-05	0.00017667688	2.0341116e-05	9.426465e-05	0.00017677058	4.4542932e-05	0.00018260951
0.0	0.009547308	0.008544702	0.009991416	0.00668596	0.013984428	0.0046846545	0.010135946	0.014032514	0.0069581727	0.014455228
0.0	0.008663572	0.00822413	0.0083881365	0.010788322	0.012108654	0.008338621	0.006138354	0.012409401	0.0006684793	0.0111056985
0.0	0.5293894	0.5402163	0.534947	0.540109	0.5320101	0.52155524	0.5255945	0.5337364	0.5232565	0.53995687
0.0	0.008996348	0.009940064	0.009485404	0.00953692	0.012839562	0.006568175	0.01642529	0.016503856	0.014782949	0.01634807
0.0	0.07664624	0.071137734	0.06867476	0.067336254	0.08602174	0.058735177	0.08594663	0.08628962	0.0858108	0.08846066
0.0	0.5297896	0.53958887	0.5331613	0.5397144	0.5326291	0.52201706	0.5251902	0.5330568	0.5230146	0.54050386
0.0	0.013123124	0.010611131	0.00998374	0.010938654	0.009379414	0.01059113	0.011562258	0.012110171	0.006225353	0.015231639
0.0	0.101637304	0.103193246	0.09228456	0.09550053	0.09866943	0.09099235	0.09888071	0.10861312	0.06935849	0.13016126
0.0	0.5301602	0.5391992	0.5360701	0.5406825	0.5324426	0.5223542	0.5269341	0.5347115	0.5246426	0.54138064
0.0	0.009634844	0.009477522	0.011073523	0.012672226	0.011968291	0.005740008	0.00961238	0.009691565	0.010079195	0.014426731
0.0	0.00015744692	9.766892e-05	8.902768e-05	0.00010277819	7.902508e-05	0.00010481969	0.00012327603	0.00013181717	3.5734305e-05	0.00020527038
0.0	0.013234629	0.010654626	0.010033117	0.0109387	0.009416085	0.010596693	0.011577837	0.012220024	0.006290367	0.015314572
0.0	0.01135143	0.011105065	0.00894139	0.0094821155	0.010305863	0.009133165	0.01086194	0.012836596	0.00502482	0.018840022
0.0	0.011259734	0.0099541005	0.014124492	0.010611337	0.009962248	0.007180117	0.010953341	0.012057613	0.008852605	0.013401446
0.0	0.011641446	0.0047944523	0.009397148	0.009133052	0.009646673	0.0078036883	0.010560928	0.01182149	0.010553112	0.0144591555
0.0	0.000115316834	5.5725002e-05	0.000104184015	0.00010544104	0.00011020279	6.666069e-05	0.00014124061	0.00010550229	0.00014756454	0.0001408107
0.0	0.00018537116	5.0684477e-05	0.00013734194	6.664156e-05	8.620921e-05	3.8290484e-05	9.963307e-05	8.404419e-05	7.371453e-05	0.0001608874
0.0	0.009939384	0.009532227	0.010132535	0.009864144	0.011794671	0.008924811	0.009165447	0.005582572	0.010555399	0.008997028
0.0	0.22336508	0.2404428	0.22725442	0.2529974	0.24436876	0.20228557	0.2182069	0.1967633	0.23203564	0.24980992
0.0	0.06864149	0.07305605	0.06534458	0.074008726	0.074076734	0.07070283	0.07781882	0.057959702	0.069461904	0.06896172
0.0	0.07437355	0.07840256	0.061650567	0.07024427	0.07503574	0.057208017	0.06416048	0.059067875	0.06578897	0.07877483
0.0	0.010873062	0.011749582	0.0076207663	0.00959399	0.011076343	0.0068622595	0.008415345	0.007005898	0.00886021	0.011854584
0.0	0.010850752	0.011774164	0.0076010153	0.009601383	0.011057092	0.0068747858	0.008406373	0.0069882623	0.008843985	0.01179157
0.0	0.06799617	0.07077096	0.06353165	0.08471612	0.08429973	0.060507257	0.06680152	0.06592905	0.06804204	0.09049915
0.0	0.009198851	0.00970113	0.008057044	0.013630751	0.013782668	0.007610575	0.009069652	0.008587231	0.009432368	0.015399611
0.0	0.009179944	0.009721473	0.008036171	0.013641222	0.013758771	0.007624453	0.009059994	0.008565649	0.009415115	0.015318051
0.0	0.23544966	0.21872692	0.22182761	0.21603607	0.22543673	0.21914169	0.22874989	0.25259244	0.23039383	0.24559581
0.0	0.08015554	0.0726868	0.06499169	0.07376347	0.0693863	0.067149565	0.07663414	0.08890125	0.06826982	0.08175402
0.0	0.012511113	0.010197044	0.00840385	0.010510716	0.009570602	0.009231298	0.011717678	0.015036569	0.009491199	0.012711137
0.0	0.012485484	0.010218411	0.008382087	0.010518813	0.009553938	0.009248104	0.011705233	0.014999022	0.0094738295	0.012643628
0.0	0.22710529	0.24648592	0.23431194	0.21972953	0.25982314	0.21903747	0.22720803	0.22073221	0.22161488	0.25302786
0.0	0.07139081	0.07808956	0.07546031	0.06544904	0.07620344	0.06348123	0.07419949	0.06913671	0.067898065	0.092411235
0.0	0.010072793	0.011661723	0.011100919	0.008411422	0.011401182	0.008317332	0.011030744	0.009380499	0.009395288	0.016022312
0.0	0.010052108	0.011686123	0.011072244	0.008417912	0.011381383	0.008332488	0.011019015	0.009356937	0.00937809	0.015937502
0.0	0.0015340552	0.0019816794	0.0016149223	0.0017839913	0.0018601392	0.0022384578	0.0026952252	0.002283668	0.002683792	0.003320338
0.0	0.52889615	0.5398996	0.53463215	0.53987706	0.53272957	0.5209167	0.526147	0.5335813	0.5237067	0.5397283
0.0	0.5284856	0.53985184	0.5349209	0.53983945	0.5324719	0.52096564	0.5262962	0.5335486	0.52360934	0.53979915
0.0	0.17881097	0.14856313	0.13668361	0.13487948	0.13536225	0.14350607	0.16065325	0.15745953	0.13629796	0.16980244
0.0	0.010706988	0.010630076	0.009114434	0.007324956	0.010746745	0.00781549	0.0092168525	0.009473279	0.009574897	0.011214605
0.0	0.00010252906	9.721464e-05	7.333543e-05	4.5754743e-05	0.00010321337	5.6701905e-05	7.7756464e-05	7.8784295e-05	8.33406e-05	0.00010917368
0.0	0.1528185	0.16148457	0.1484374	0.14724067	0.1369846	0.14479016	0.13295333	0.14211236	0.1476197	0.123382874
0.0	9.726592e-05	9.748422e-05	5.5665467e-05	0.00010462106	7.918175e-05	6.7562345e-05	5.886827e-05	0.00010761071	6.886675e-05	0.0001237069
0.0	0.015707277	0.0064965338	0.0018045367	0.0072793853	0.00927666	0.009641599	0.011172741	0.012295157	0.014122925	0.013843949
0.0	0.017615229	0.011330231	0.016120533	0.009044744	0.010888458	0.009394831	0.010138203	0.013226051	0.013298567	0.016353684
0.0	0.018233966	0.010492967	0.016353361	0.011060465	0.01062218	0.009043548	0.011514693	0.012794861	0.013817739	0.013567496
0.0	0.015298515	0.0107660005	0.015857643	0.008881235	0.012357324	0.008660145	0.010702473	0.0133625325	0.011392913	0.019834185
0.0	0.013356235	0.012018081	0.017359845	0.010129422	0.01247312	0.008372488	0.012693333	0.0118589355	0.012005411	0.01864461
0.0	0.018125586	0.011493431	0.010778353	0.012151491	0.012218361	0.008569476	0.011956789	0.014444113	0.010344474	0.01878153
0.0	0.014993544	0.010521891	0.012414615	0.008567483	0.013016336	0.009568582	0.010538514	0.012647783	0.011418021	0.017341917
0.0	0.52959764	0.5388918	0.5339897	0.5394898	0.531445	0.52246684	0.52676964	0.53385985	0.5221307	0.5386537
0.0	0.53052187	0.54201275	0.53411365	0.5431396	0.5320629	0.52096075	0.5284879	0.5355614	0.52375454	0.5415368
0.0	0.5307862	0.5398598	0.53379387	0.54289174	0.53310776	0.52327067	0.5289028	0.53537244	0.5258932	0.54151756
0.0	0.5300601	0.53935486	0.5360512	0.54091513	0.5319963	0.5206503	0.52724427	0.53509516	0.52392197	0.5396099
0.0	0.53061044	0.54117894	0.5350866	0.54247326	0.5332131	0.52008206	0.5292043	0.53448457	0.5230912	0.53987044
0.0	0.053368438	0.051186875	0.05100102	0.048812382	0.046115156	0.042740736	0.042668287	0.05056959	0.048065376	0.07832357
0.0	0.045638856	0.057045087	0.035608318	0.042921398	0.050763857	0.03165364	0.045835648	0.042164758	0.055705298	0.05344056
0.0	0.05511313	0.056947686	0.050965834	0.05322783	0.049486566	0.06027884	0.021392474	0.04043391	0.04850826	0.06770436
0.0	0.061599992	0.041823555	0.06086478	0.034510795	0.060478207	0.040971786	0.049978424	0.033609554	0.054128952	0.048966303
0.0	0.056461934	0.055894207	0.048906285	0.05338192	0.06651305	0.024223186	0.056533232	0.039325964	0.047548383	0.04544305
0.0	0.059101928	0.047737	0.053283803	0.051159788	0.044420216	0.048601154	0.040612355	0.04590084	0.059400722	0.06486421
0.0	0.5299195	0.5399811	0.5352557	0.541783	0.5329447	0.52267116	0.5264012	0.5356031	0.5243907	0.5418784
0.0	0.5302319	0.54028064	0.53457564	0.54290783	0.5320317	0.52164125	0.52681476	0.53616804	0.5243634	0.541483
0.0	0.5285384	0.53932977	0.53340256	0.54058546	0.5314804	0.5205251	0.52729666	0.5350737	0.52113473	0.53997993
0.0	0.050003286	0.054241497	0.047919735	0.057413027	0.04872684	0.040978495	0.051349435	0.05835497	0.044503134	0.051764235
0.0	0.5313772	0.5412767	0.5339145	0.54026204	0.53182095	0.52189523	0.52642524	0.5343696	0.525435	0.54035306
0.0	0.00017065166	2.215656e-05	5.565889e-05	7.479528e-05	9.6126336e-05	8.484526e-05	8.748681e-05	0.00019617536	5.7972346e-05	7.081497e-05
0.0	0.014498496	0.0031808806	0.010244994	0.0075882897	0.010976311	0.009335432	0.012517884	0.01789075	0.0077343853	0.013065705
0.0	0.5310599	0.5408551	0.5342803	0.53995	0.5322413	0.52129287	0.5254934	0.534561	0.52475184	0.54025775
0.0	0.08727445	0.10727863	0.10949945	0.10642257	0.1097057	0.08303591	0.09831755	0.11449534	0.11317743	0.119099036
0.0	0.028649418	0.02329628	0.022702275	0.030275773	0.030673614	0.019218218	0.023035193	0.028959326	0.022943027	0.033042286
0.0	0.52871764	0.5379212	0.5353039	0.5406115	0.5317253	0.5217233	0.52814895	0.53229827	0.5228447	0.5397753
0.0	0.023593247	0.025215736	0.026731407	0.032429837	0.029873293	0.021557566	0.030333515	0.024951087	0.023541005	0.036016535
0.0	0.52975965	0.53952134	0.5352317	0.5407654	0.5330651	0.5230005	0.5274558	0.53457534	0.5246653	0.54028153
0.0	0.008006129	0.010775592	0.0125013795	0.011910144	0.010789687	0.007584947	0.018641794	0.003440029	0.008704009	0.012330606
0.0	0.012704022	0.009310382	0.010235087	0.009321428	0.010900728	0.009906863	0.009763635	0.009665386	0.008580109	0.014923009
0.0	0.52946645	0.5402494	0.53383887	0.54317975	0.5319056	0.52177304	0.5262949	0.53331304	0.52384484	0.53949434
0.0	0.5297919	0.53982943	0.5342692	0.54097426	0.53131914	0.5227571	0.5293231	0.53302866	0.52453774	0.5402661
0.0	0.0076813498	0.010622441	0.011837459	0.0121657	0.01573536	0.008559897	0.004860364	0.016338151	0.014351391	0.017120628
0.0	8.771043e-05	0.00012968077	0.00016966811	0.0001237639	0.00016837237	6.568726e-05	4.2159474e-05	0.0001359947	0.00020599189	0.0002465279
0.0	0.008815766	0.010997335	0.009128406	0.0083465185	0.014293404	0.008876875	0.011601555	0.016429294	0.013460739	0.018343106
0.0	7.612004e-05	9.086745e-05	9.348077e-05	0.00011619968	8.324926e-05	8.454546e-05	9.013897e-05	0.00019237695	0.000115236144	0.0002841471
0.0	0.5293405	0.539271	0.53459924	0.53984374	0.53319305	0.52120805	0.52507716	0.53318393	0.5233788	0.5403929
0.0	0.018550271	0.009700067	0.012997873	0.013878154	0.011108725	0.009024888	0.014487824	0.014176924	0.010992399	0.011099144
0.0	0.0001103033	6.8324414e-05	0.00012512556	0.00013484007	0.00010463704	6.202453e-05	0.00014933647	7.681496e-05	0.0001311663	0.00019822258
0.0	0.5296319	0.5404165	0.53662074	0.5395855	0.5338605	0.52290726	0.52697206	0.5345465	0.5239337	0.5397795
0.0	4.2401112e-05	0.00010749287	7.088814e-05	6.024122e-05	0.0001530191	8.067539e-05	7.521284e-05	0.0001383439	8.346404e-05	0.00019562656
0.0	0.00728519	0.0121273715	0.008403806	0.007563209	0.013562302	0.011626992	0.010456487	0.012431757	0.009078665	0.017294973
0.0	0.093565956	0.0535875	0.065333635	0.085667156	0.10228135	0.10156162	0.0971105	0.093564704	0.100825354	0.097101934
0.0	0.53071064	0.5398039	0.53542435	0.541708	0.53391343	0.52207774	0.5253361	0.53478736	0.52516043	0.54077953
0.0	0.012469168	0.010708918	0.009703637	0.00925968	0.011271195	0.009311429	0.011394223	0.008843192	0.0128148785	0.013354922
0.0	0.075466394	0.076652884	0.06373568	0.072345704	0.079666756	0.06645638	0.07827352	0.0667107	0.08217342	0.07280307
0.0	0.010959794	0.01103665	0.009468167	0.007969154	0.009217458	0.010943674	0.012176817	0.0131330695	0.012094208	0.015843295
0.0	0.11153289	0.10515995	0.10613525	0.08317458	0.078039095	0.08654666	0.10120641	0.09819529	0.10263436	0.103065215
0.0	0.00015393022	7.489963e-05	8.146275e-05	0.000117350486	0.0001140222	0.00013385518	0.00012707042	0.00013260827	7.231714e-05	0.00013491235
0.0	0.012280076	0.009848991	0.009565704	0.014854093	0.01169947	0.009335119	0.01408245	0.0119171105	0.008462086	0.014443772
0.0	0.028127428	0.0285653	0.025298545	0.030776437	0.030847551	0.020813555	0.025554767	0.030320043	0.028002324	0.028843392
0.0	0.53118914	0.5404444	0.5349228	0.5409065	0.53263825	0.52283174	0.52597064	0.53492886	0.52428526	0.54001886
0.0	0.042536914	0.041972764	0.054894276	0.046309985	0.049296375	0.039032012	0.056124516	0.0481203	0.042678885	0.045725144
0.0	5.195836e-05	9.358271e-05	7.311198e-05	8.384423e-05	7.475435e-05	4.573197e-05	0.0001158283	0.0001320518	0.000110504596	7.8893456e-05
0.0	0.024286762	0.029462727	0.026659101	0.022979435	0.029575288	0.023557061	0.028220398	0.029480513	0.023270959	0.03111537
0.0	0.16598128	0.14185806	0.1627609	0.12996702	0.15107614	0.14293489	0.15916596	0.16710383	0.12889911	0.15348439
0.0	0.00010271979	6.3629195e-05	5.261172e-05	4.8340247e-05	9.007951e-05	3.540318e-05	9.905615e-05	3.373893e-05	8.974144e-05	7.89271e-05
0.0	0.022878276	0.020560613	0.031239059	0.022428608	0.027508762	0.018952468	0.02709242	0.028478894	0.023011748	0.016636262
0.0	0.067801036	0.07360639	0.07812911	0.07570522	0.083794676	0.06770002	0.06842176	0.074752	0.07084743	0.057077438
0.0	0.00012645866	0.00010320038	9.301731e-05	4.526645e-05	0.00012290619	0.0001172629	0.00015525676	0.0002383287	6.3703934e-05	0.00013903462
0.0	0.014604782	0.008762298	0.013339066	0.0066961204	0.010852522	0.009895606	0.013258751	0.01446623	0.007144926	0.01088201
0.0	0.018654447	0.028307753	0.026476601	0.015102566	0.03139645	0.024696352	0.020083833	0.030514916	0.023652669	0.03641237
0.0	0.05044759	0.03843111	0.05389113	0.056978535	0.06006418	0.043051414	0.03859978	0.050565414	0.05224169	0.060107566
0.0	0.014820916	0.006082499	0.013798323	0.016344765	0.013120826	0.010445357	0.005732608	0.008239958	0.011323582	0.012054938
0.0	0.014702418	0.006063494	0.013859216	0.016265042	0.013040776	0.010452975	0.0057235807	0.008153449	0.011264236	0.01204695
0.0	0.52989435	0.5403355	0.5349344	0.5409181	0.5330788	0.5217408	0.5271053	0.53495604	0.5244468	0.54038996
0.0	0.53101075	0.5415442	0.5345302	0.5400878	0.53165495	0.52246463	0.52710205	0.53459334	0.5249771	0.5409044
0.0	0.014551312	0.010125517	0.0109704835	0.011554397	0.009108656	0.009693991	0.010112673	0.012816561	0.009959629	0.020968312
0.0	0.014577467	0.010090529	0.010910403	0.011407326	0.0090507725	0.00967298	0.010137352	0.012789158	0.009921424	0.020878777
0.0	0.028089182	0.025919732	0.027716601	0.025452092	0.025611052	0.024074124	0.025009237	0.028418854	0.03131588	0.042323496
0.0	0.070143856	0.07000221	0.07514366	0.074302085	0.07395692	0.06369188	0.05810221	0.07182815	0.08704137	0.095447734
0.0	8.5917534e-05	7.8535566e-05	0.000108005166	9.760757e-05	0.00010432121	6.539151e-05	4.474098e-05	9.036333e-05	0.00020929216	0.0002549838
0.0	0.5301972	0.5400972	0.53492624	0.5398445	0.5325323	0.52185	0.52646315	0.5341827	0.52338314	0.5399174
0.0	0.008847451	0.008801952	0.0113608735	0.011246411	0.017088065	0.00791033	0.010134558	0.015730692	0.012967115	0.018069526
0.0	0.07351308	0.07446791	0.07292377	0.07421571	0.07221217	0.05742575	0.07731417	0.08308552	0.072836034	0.091552615
0.0	0.00010254275	9.9168705e-05	9.643262e-05	9.717924e-05	9.5329066e-05	4.4460223e-05	0.0001306849	0.00015697083	0.00010629194	0.00021710244
0.0	0.010639081	0.010669082	0.0104133785	0.010631531	0.010310154	0.006910491	0.011913248	0.013233888	0.010708443	0.015741136
0.0	0.00013090941	0.00012572955	7.742979e-05	0.00015389221	0.000105812396	5.0539205e-05	3.508346e-05	0.000116162555	0.000107231914	0.00020780879
0.0	0.0061378395	0.010712394	0.012070337	0.011858819	0.0066534583	0.009729316	0.010668045	0.012471041	0.0083064055	0.0053381645
0.0	0.05658315	0.074255064	0.076771155	0.07357277	0.057280287	0.06975132	0.07093966	0.07284662	0.0679145	0.07789165
0.0	0.52998614	0.5397606	0.5356434	0.53969467	0.53460354	0.5214229	0.5261034	0.5345007	0.52352494	0.54097366
0.0	0.0072209467	0.01615811	0.00983253	0.013122796	0.006482039	0.008918319	0.01040417	0.015550098	0.00859702	0.0033188958
0.0	0.116234906	0.10171841	0.09130873	0.12043708	0.12139697	0.096658155	0.10530206	0.092926554	0.08884792	0.109984405
0.0	0.032472387	0.026428401	0.020310652	0.034065325	0.027460892	0.024034174	0.02548107	0.02374423	0.022212733	0.032160573
0.0	0.009196552	0.009485404	0.0075066476	0.009703036	0.0105921645	0.0025260672	0.0077334526	0.0120681655	0.013245115	0.013886692
0.0	0.010661852	0.0116066905	0.00746814	0.0070848465	0.006911119	0.010341047	0.010826167	0.011773704	0.007773148	0.008771315
0.0	0.010599478	0.011543962	0.007430943	0.0071067573	0.0069265184	0.010319062	0.010866915	0.011825445	0.00772514	0.008756138
0.0	0.08370273	0.0670304	0.06642344	0.06261953	0.06469658	0.07064323	0.068577625	0.08628522	0.06256359	0.076356284
0.0	0.00016788005	6.672403e-05	6.787335e-05	5.1335923e-05	6.308477e-05	9.6446776e-05	8.3109975e-05	0.00018136829	6.0073937e-05	0.0001085437
0.0	0.013572998	0.00876814	0.008750888	0.0077494876	0.008403174	0.010145217	0.009523201	0.014211278	0.008071698	0.011181235
0.0	0.012026055	0.0049486714	0.012384508	0.0074888556	0.008892074	0.006442002	0.010466098	0.013420607	0.011811556	0.01234547
0.0	0.037144482	0.020393096	0.03031165	0.027059691	0.02350953	0.021645667	0.026866456	0.028665746	0.029048719	0.032424003
0.0	0.024396585	0.023732476	0.033289865	0.029400397	0.028576605	0.02334187	0.024466494	0.026817892	0.027737638	0.022274083
0.0	0.18636028	0.19811389	0.19180587	0.17793106	0.21839996	0.16226871	0.17895462	0.19513282	0.1751443	0.14549641
0.0	0.00010863337	6.546052e-05	6.115786e-05	0.00011160615	6.5289576e-05	5.9642058e-05	0.00011202229	8.5662294e-05	0.00017824717	4.8795526e-05
0.0	7.531561e-05	8.9245455e-05	0.00011780456	8.028e-05	0.00012719685	6.270392e-05	9.4373034e-05	0.00019145905	0.00010777543	0.00010860954
0.0	0.010605136	0.011021432	0.008654105	0.009787688	0.00820637	0.0063061006	0.008112218	0.011616957	0.011592039	0.0148575
0.0	0.12919988	0.11316175	0.12925181	0.099187165	0.104745775	0.08824349	0.10582419	0.116354905	0.111089356	0.12714247
0.0	0.02410384	0.026425103	0.029080117	0.027738074	0.03150386	0.027625345	0.027922329	0.02593875	0.022392228	0.03291473
0.0	0.18331435	0.20553353	0.1916637	0.19584073	0.19396244	0.1847164	0.19207253	0.19698143	0.19824341	0.184327
0.0	0.01512104	0.009909173	0.013723462	0.011968815	0.012887978	0.005210455	0.00939871	0.01400651	0.007115619	0.008432403
0.0	0.015032586	0.009914353	0.013656629	0.011962959	0.01276504	0.005210171	0.009328089	0.013921159	0.0070284484	0.008364356
0.0	9.1616224e-05	8.1880746e-05	0.00013193362	0.00014966048	0.00014740154	8.102881e-05	5.5467448e-05	0.00011971758	2.0758645e-05	0.00025566347
0.0	0.113753885	0.1089116	0.108200595	0.111575894	0.10595784	0.042488117	0.102332875	0.07743869	0.09966517	0.1296156
0.0	0.02899687	0.026725488	0.027282145	0.02771603	0.02519914	0.02197724	0.023941346	0.0267584	0.020011198	0.034094434
0.0	0.009147732	0.012844586	0.0137233455	0.012463109	0.009659327	0.008720057	0.009285574	0.013375237	0.006036168	0.012539878
0.0	0.04758582	0.051613268	0.053296477	0.04095756	0.054231722	0.041076623	0.045329917	0.058391944	0.04786065	0.057874493
0.0	0.52939457	0.5388982	0.5357536	0.5398561	0.5336878	0.5224839	0.52647555	0.5343547	0.5228629	0.5402628
0.0	9.0728565e-05	2.1823736e-05	7.674724e-05	0.00010783875	7.069312e-05	7.075928e-05	0.00013147309	9.811184e-05	5.016821e-05	0.00034892146
0.0	0.011851311	0.006962892	0.01006487	0.012409255	0.01009124	0.0066078105	0.010201362	0.013304719	0.008593432	0.017395256
0.0	0.02948898	0.019271292	0.024085285	0.025074001	0.026099812	0.020443866	0.021034684	0.033984065	0.026540877	0.036890656
0.0	0.00013028116	6.024536e-05	7.866613e-05	6.525764e-05	0.00011016644	8.469595e-05	8.488653e-05	0.00017599696	0.00010759522	0.00016534695
0.0	0.15130806	0.13216086	0.15798835	0.17319803	0.15277138	0.1395006	0.1734651	0.1710741	0.1469248	0.16915134
0.0	0.01056172	0.007306125	0.011171866	0.012338721	0.009592073	0.00946709	0.015461723	0.0122166	0.009926872	0.010904327
0.0	0.01058536	0.0072962404	0.011203754	0.0122843385	0.009641107	0.00949179	0.015497265	0.012291816	0.009930172	0.010978391
0.0	0.010561221	0.0072418735	0.011181742	0.012235764	0.009582809	0.009406172	0.015458923	0.01221775	0.0099060945	0.010908752
0.0	0.00011525285	6.985931e-05	6.403014e-05	8.257012e-05	8.8801295e-05	9.237733e-05	0.00015448427	0.00015927218	0.00010931057	0.00021985546
0.0	0.14578302	0.15355295	0.16865242	0.12311976	0.15124081	0.1413101	0.13508524	0.16053104	0.14103705	0.17167628
0.0	0.01236403	0.008277091	0.011472073	0.009270549	0.012694212	0.0075741936	0.011133147	0.0129393395	0.0013244661	0.014225735
0.0	0.11805193	0.08388969	0.10851401	0.0987408	0.10134562	0.07882677	0.088618554	0.1212589	0.10464398	0.109249726
0.0	0.00010775107	5.305519e-05	9.6477685e-05	0.00010117335	9.456672e-05	8.250935e-05	6.0698098e-05	0.00017261782	9.7677024e-05	0.00018183545
0.0	0.010976848	0.008690812	0.012087363	0.010332574	0.013376742	0.009303977	0.010581915	0.01047853	0.009444316	0.0074073
0.0	0.013665997	0.00698595	0.01163187	0.009119918	0.011785754	0.007791857	0.008864247	0.013000468	0.009039036	0.012246108
0.0	0.00011261177	0.00011610951	6.325585e-05	0.00011428236	9.271207e-05	7.89606e-05	0.00016496066	6.328108e-05	0.00021813928	6.395416e-05
0.0	0.0972478	0.102904804	0.11204279	0.1105172	0.11359618	0.09315581	0.104198866	0.10000641	0.109255366	0.068793885
0.0	0.00018114256	1.6929727e-05	0.00011501264	8.555437e-05	9.890201e-05	7.524419e-05	8.496031e-05	0.00013658393	6.1220526e-05	0.00011134911
0.0	0.049440842	0.028863046	0.045997687	0.041388266	0.055031676	0.048091892	0.04598267	0.065498635	0.035654705	0.052126482
0.0	0.04952894	0.028917495	0.04603809	0.04133968	0.05506741	0.048231956	0.046025295	0.06551221	0.035586808	0.05220655
0.0	0.08910019	0.08160347	0.07329689	0.06882294	0.072544284	0.0672302	0.07039756	0.074565105	0.072393194	0.09115253
0.0	0.047747944	0.0523785	0.046428993	0.040944103	0.059845235	0.037018932	0.047224164	0.054191127	0.04020008	0.040166527
0.0	0.00021327804	0.00014034905	9.83088e-05	7.312844e-05	9.69938e-05	8.006655e-05	9.171395e-05	0.00010406825	0.00010387372	0.00021347152
0.0	0.0001551672	6.7873996e-05	8.7885746e-05	8.459062e-05	0.00015027037	9.518482e-05	7.6244854e-05	0.000116411495	0.00016260473	9.448289e-05
0.0	0.046756465	0.044001747	0.044452816	0.056448802	0.047558006	0.04200538	0.048510063	0.039009325	0.044707846	0.059775863
0.0	0.5300341	0.5407709	0.53391653	0.54209167	0.5324802	0.5228742	0.5259799	0.5345288	0.52437174	0.5410666
0.0	0.09860675	0.088339895	0.10283793	0.10128124	0.08811793	0.08291246	0.093394265	0.08789867	0.09646773	0.12760529
0.0	0.092714205	0.08416718	0.09822435	0.09083619	0.08080619	0.07315859	0.086266235	0.12400613	0.0929236	0.108596906
0.0	0.08544927	0.09757047	0.09063935	0.09460314	0.103519335	0.097502306	0.08921789	0.07951254	0.0925416	0.08510727
0.0	0.103938594	0.09931399	0.09223128	0.08649109	0.09099328	0.09242633	0.09524973	0.097438484	0.09618924	0.11372395
0.0	0.027308194	0.022117848	0.026151162	0.032975476	0.032936245	0.015376593	0.026321067	0.023914352	0.030360574	0.03530346
0.0	0.13666074	0.14880195	0.14648032	0.16468485	0.1565693	0.12567578	0.15659058	0.20100428	0.16019404	0.17781335
0.0	0.10617228	0.10047659	0.049616583	0.09593724	0.1046865	0.07849736	0.054772172	0.107096076	0.077199236	0.10172061
0.0	0.53009075	0.54068494	0.5340115	0.54273033	0.53265536	0.5224286	0.5259391	0.5347234	0.5243605	0.54161024
0.0	0.5297475	0.54014975	0.5334595	0.5417043	0.5325669	0.5233983	0.52658147	0.5344737	0.5247725	0.54124653
0.0	0.034906957	0.023275066	0.024983147	0.025223307	0.024371557	0.024674356	0.023703365	0.027491547	0.028777048	0.02792368
0.0	0.5287868	0.5390413	0.53419715	0.54059625	0.5317621	0.5213701	0.524906	0.53346425	0.52334076	0.5398216
0.0	0.53005713	0.53989	0.53388447	0.5415596	0.53336006	0.5226053	0.52556765	0.5345289	0.5248513	0.5411866
0.0	0.02937361	0.02785834	0.028656956	0.021972751	0.027184682	0.024301432	0.026799897	0.028192338	0.025502877	0.03584564
0.0	0.029153982	0.028560828	0.020441677	0.027490227	0.02845765	0.016997017	0.019006547	0.024504235	0.032519028	0.03014327
0.0	0.028728066	0.029516758	0.02422434	0.031190714	0.02595585	0.025886176	0.015817791	0.026908422	0.028798092	0.036375027
0.0	0.031032143	0.022681754	0.022575151	0.02246988	0.027381185	0.024217626	0.027952638	0.021743849	0.030362265	0.02410879
0.0	0.024690913	0.027067777	0.026543422	0.030702723	0.03177862	0.012869047	0.024438445	0.021972692	0.02819436	0.027876852
0.0	0.1670415	0.15093607	0.15866397	0.15667842	0.14356348	0.14840859	0.1349753	0.14653811	0.1661368	0.1774715
0.0	0.52984303	0.5397562	0.5348362	0.54185265	0.53305674	0.52261394	0.52485967	0.5345388	0.5241395	0.54123837
0.0	0.53035164	0.54002863	0.5344908	0.5417824	0.53282297	0.5233842	0.5251671	0.5352011	0.5247023	0.5417388
0.0	0.52862316	0.53872323	0.5335484	0.5405596	0.53124386	0.5212026	0.52477807	0.53322697	0.5230611	0.5398601
0.0	0.025492059	0.025036063	0.028065616	0.025230179	0.028540015	0.023280429	0.025637602	0.033309475	0.024379343	0.034267444
0.0	0.5299311	0.5401437	0.53551614	0.54107225	0.53212404	0.52225393	0.5266906	0.53537256	0.5241184	0.5408752
0.0	0.0636469	0.049321905	0.051009793	0.05043994	0.04766605	0.042327452	0.050053276	0.05378642	0.05345291	0.053274106
0.0	0.5303618	0.54055524	0.53534615	0.54070884	0.5322576	0.52239287	0.52646434	0.53601855	0.52419764	0.54146165
0.0	0.5289978	0.5392893	0.5348689	0.5390105	0.5306907	0.5209603	0.5247134	0.53398526	0.5231868	0.54011655
0.0	0.06015725	0.053458415	0.060194355	0.041192178	0.052356243	0.043995827	0.054115757	0.055529665	0.050846063	0.057570767
0.0	0.52971303	0.53906184	0.53491896	0.5402969	0.53189814	0.5221792	0.52534497	0.5353044	0.52363455	0.5410898
0.0	0.06451	0.05173562	0.05471564	0.05283818	0.051785234	0.03820635	0.039557796	0.054123886	0.05764141	0.06073506
0.0	0.19272651	0.19753298	0.17864354	0.21092448	0.18856615	0.16915844	0.18838117	0.2120635	0.2011887	0.21194687
0.0	0.19371015	0.18755469	0.15709107	0.20237221	0.17915696	0.19118498	0.1955643	0.19795865	0.19973478	0.18388315
0.0	0.17147739	0.1874081	0.1935398	0.20932418	0.19150446	0.15356256	0.16898076	0.18704854	0.20084774	0.20934324
0.0	0.5302659	0.5400204	0.5360394	0.5400051	0.5324497	0.52225417	0.52534515	0.5354051	0.52374893	0.5412425
0.0	0.5299822	0.5397809	0.53562355	0.54018605	0.5318192	0.5220131	0.525626	0.53575796	0.52368706	0.54090357
0.0	0.05534482	0.047449917	0.061060473	0.042526398	0.052891634	0.043308794	0.047618873	0.059116688	0.050967753	0.06826182
0.0	0.52939963	0.538715	0.5352514	0.5394988	0.53106046	0.52111197	0.5247709	0.53429717	0.5232589	0.5402132
0.0	0.5300545	0.54009765	0.53484386	0.53969145	0.5320586	0.52193433	0.5266516	0.53438276	0.52331483	0.5401878
0.0	0.01535337	0.008720642	0.008703927	0.009809219	0.0101544475	0.008124402	0.009541587	0.008550635	0.009094267	0.016648497
0.0	0.06580617	0.062870376	0.068323314	0.070711315	0.07181736	0.065432765	0.07897633	0.075138055	0.061784666	0.093335174
0.0	0.008948254	0.011683563	0.01257989	0.0097525995	0.0119229285	0.009414808	0.006082937	0.011964491	0.011795494	0.0147585785
0.0	0.52952045	0.5402338	0.5358371	0.5401586	0.5332517	0.52220637	0.52833897	0.53419966	0.52411205	0.5400422
0.0	7.2334245e-05	0.00011872739	0.0001408342	8.184351e-05	0.00012642972	8.254131e-05	3.3941367e-05	0.00012759908	0.00012970007	0.00019016695
0.0	0.00821061	0.012340488	0.015502854	0.009080587	0.009723819	0.010318959	0.014367122	0.014666913	0.009139644	0.016139382
0.0	3.9822422e-05	6.52907e-05	4.6721736e-05	0.00014051454	0.00012195495	8.0482205e-05	0.00012273039	0.00015893993	6.499283e-05	0.00017384556
0.0	0.0046335123	0.0071966085	0.004943135	0.010285879	0.009463034	0.009794322	0.010294611	0.011576964	0.00915926	0.01627598
0.0	0.5306229	0.5404002	0.5336862	0.5394625	0.53139234	0.5213062	0.5266596	0.5333295	0.52368057	0.5396705
0.0	0.5301452	0.53957915	0.5325882	0.5403672	0.5309918	0.5218708	0.52772313	0.5334653	0.5248077	0.5404202
0.0	7.3499185e-05	8.682964e-05	6.358983e-05	6.0655566e-05	0.0001722367	9.831639e-05	7.4260206e-05	0.00017823187	7.037322e-05	0.0001801324
0.0	0.007176284	0.010722611	0.008391754	0.011533063	0.011179475	0.008688158	0.0095368745	0.013946291	0.0075624897	0.015556554
0.0	0.5304814	0.540829	0.5347182	0.5398138	0.5319219	0.52100855	0.52506834	0.53404295	0.5236562	0.54076636
0.0	0.53022015	0.5411163	0.5342474	0.54058033	0.5318642	0.522421	0.5255172	0.5344398	0.5240494	0.540878
0.0	0.0027012816	0.0014564194	0.0020036297	0.0018082107	0.001459633	0.0017986523	0.002184569	0.002734729	0.0029875818	0.0019020187
0.0	0.06210264	0.049132884	0.051336657	0.053092293	0.054614663	0.035945173	0.056185022	0.05727703	0.04869742	0.0582851
0.0	0.00022328114	2.2719038e-05	0.0001116764	6.0681203e-05	8.000869e-05	3.791741e-05	9.134771e-05	0.0001065682	8.151271e-05	0.0002166155
0.0	0.014206129	0.010859312	0.005176328	0.007979799	0.008772568	0.0055557094	0.0054183668	0.010581541	0.0069615534	0.013557838
0.0	0.10720609	0.10146587	0.09159411	0.09502566	0.1137822	0.077699915	0.076248035	0.10530114	0.09509484	0.11539895
0.0	0.014347613	0.01151821	0.0103237135	0.008446542	0.011605455	0.007210618	0.008615258	0.0092680445	0.008282107	0.013649322
0.0	0.014875105	0.010836451	0.0085541075	0.010627012	0.015203692	0.0073167738	0.008748063	0.0135415085	0.011158589	0.010050907
0.0	0.00018545477	0.00011434078	9.4314375e-05	6.0976046e-05	0.00012057373	4.8206333e-05	6.785548e-05	7.537662e-05	6.21938e-05	0.00016251358
0.0	6.550654e-05	8.282689e-05	5.8091216e-05	5.2421066e-05	7.964005e-05	4.7020894e-05	0.00010210299	0.0001025584	7.1686416e-05	0.00014628447
0.0	0.08940907	0.09365918	0.10683442	0.109624945	0.08414714	0.057331897	0.08761544	0.1001145	0.107397474	0.09305061
0.0	0.09033685	0.0936792	0.1077368	0.10947696	0.08463917	0.05748452	0.08730719	0.10062982	0.10819678	0.093898855
0.0	0.09033685	0.0936792	0.1077368	0.10947696	0.08463917	0.05748452	0.08730719	0.10062982	0.10819678	0.093898855
0.0	0.089906245	0.09352322	0.10743172	0.10940708	0.08433253	0.057358548	0.08777659	0.10052843	0.108186156	0.09423316
0.0	0.022920929	0.022780683	0.027427347	0.02275826	0.02454094	0.013146964	0.020208938	0.027460588	0.026966754	0.027634347
0.0	0.53084326	0.54022133	0.5347781	0.54046327	0.5333428	0.5224353	0.5260708	0.53547245	0.5254584	0.54016006
0.0	0.5295158	0.5407262	0.5348668	0.54092497	0.5326538	0.52153945	0.525363	0.53423095	0.5241855	0.5396053
0.0	0.14133665	0.14018086	0.14637955	0.124320894	0.15831406	0.11870066	0.12754032	0.15449075	0.14033589	0.1655829
0.0	0.5300851	0.54038674	0.53580165	0.5396069	0.53289896	0.52178407	0.5274889	0.53423303	0.5249875	0.53964674
0.0	6.660649e-05	8.736734e-05	9.488603e-05	7.880879e-05	5.8739293e-05	4.662884e-05	0.00011544985	2.5643943e-05	0.00010548589	0.00014338177
0.0	0.010373638	0.008157642	0.008890431	0.01167731	0.0088465735	0.006255187	0.007009671	0.015336785	0.011899661	0.011320797
0.0	0.012167528	0.01090887	0.0008077537	0.009509604	0.0129034445	0.007507213	0.00870598	0.011869792	0.0122083975	0.010253769
0.0	0.00012595946	6.041306e-05	0.00010810017	0.00010291579	8.523914e-05	9.605559e-05	0.00010646094	0.00011732799	0.00017785093	0.00016253325
0.0	6.832852e-05	0.00013266367	0.00015774928	0.000108063876	9.6108924e-05	6.1194376e-05	0.000110702764	9.633041e-05	5.7577756e-05	0.00013382289
0.0	0.21492925	0.19545989	0.20046525	0.1936202	0.19078629	0.17347689	0.18342175	0.19983596	0.18441051	0.20583318
0.0	0.21631268	0.19671579	0.20093916	0.19481781	0.19129209	0.17472011	0.18439542	0.20092739	0.18505159	0.20668437
0.0	0.28238657	0.26598218	0.26885733	0.26458025	0.2598804	0.24194914	0.2523275	0.26913697	0.25276825	0.2757112
0.0	0.19974221	0.20259966	0.05780496	0.20256633	0.21452136	0.18683824	0.19918299	0.20969802	0.19187574	0.2120657
0.0	0.06941073	0.056959093	0.076400585	0.077591404	0.070779644	0.06611861	0.058858555	0.06860407	0.06459484	0.09156633
0.0	6.297982e-05	4.2030293e-05	1.9486839e-05	4.778174e-05	8.060118e-05	5.0373492e-05	0.00017899196	0.00012976081	5.384487e-05	3.521697e-05
0.0	0.041797098	0.041019168	0.05185761	0.047744654	0.04617656	0.0390382	0.04350871	0.048646815	0.047107	0.05488049
0.0	0.06938431	0.07535771	0.07631032	0.067399345	0.07697178	0.06742577	0.06578826	0.063422576	0.07193482	0.077227406
0.0	0.010754758	0.009641389	0.013977578	0.00992044	0.011047122	0.007946643	0.007384582	0.010420418	0.013065545	0.013149537
0.0	0.010766056	0.009675301	0.014044558	0.009969446	0.011062515	0.007965555	0.0073855887	0.010385113	0.013175086	0.013217099
0.0	0.01178802	0.0061592036	0.008160517	0.011192445	0.010459516	0.008151837	0.011776799	0.012216813	0.0048856074	0.0071619204
0.0	0.00016935584	5.9925747e-05	0.000116789415	4.3578413e-05	0.00012777891	6.3418694e-05	0.00010134522	7.733865e-05	3.772549e-05	7.906277e-05
0.0	0.012398898	0.006313413	0.010518952	0.008303123	0.012095496	0.008911982	0.010117313	0.008533483	0.0056623267	0.010311341
0.0	0.000113049675	0.00011615381	8.809955e-05	0.00010456601	7.785046e-05	4.6220302e-05	9.430224e-05	0.000102822785	1.6893762e-05	2.6452197e-05
0.0	0.011236945	0.011608118	0.0099812	0.011032394	0.00934649	0.007061575	0.010140836	0.010807983	0.0043335776	0.0055516013
0.0	0.00011960257	7.0681854e-05	0.00010606656	7.119509e-05	4.0592062e-05	2.1622232e-05	8.92955e-05	2.9621062e-05	4.452034e-05	6.912645e-05
0.0	0.08390923	0.06652983	0.07096557	0.056791753	0.07000273	0.045205858	0.06513231	0.06479224	0.06405193	0.06914363
0.0	0.52997386	0.5406187	0.5348108	0.5403212	0.5326012	0.52199185	0.5263167	0.53443015	0.5234147	0.5404639
0.0	0.011597669	0.011931083	0.0073249796	0.0060826372	0.009087343	0.0037933167	0.008607549	0.010125024	0.009908835	0.008149254
0.0	0.00016946746	6.48745e-05	8.702544e-05	3.568785e-05	8.479705e-05	1.8395463e-05	6.850082e-05	6.135149e-05	6.558974e-05	7.463996e-05
0.0	0.53051436	0.54098254	0.5352568	0.5408148	0.5330408	0.52232134	0.526012	0.5351572	0.5261845	0.540335
0.0	0.008225425	0.007055512	0.004135678	0.005934441	0.011971985	0.010899834	0.010328728	0.010477027	0.0099630235	0.008341745
0.0	0.065946095	0.080983005	0.06725924	0.06927045	0.065912545	0.077140555	0.057473075	0.077234365	0.065944314	0.08304927
0.0	7.5337164e-05	8.3088176e-05	8.626233e-05	5.3166314e-05	0.000118201424	3.6346584e-05	7.058588e-05	4.463823e-05	0.00014978799	8.704145e-05
0.0	0.010647607	0.0074502733	0.0083702635	0.010446718	0.008631515	0.008528712	0.011985179	0.013175384	0.008176881	0.011865576
0.0	0.006860814	0.0072311237	0.007863891	0.010058387	0.012000456	0.008287863	0.014179276	0.012689856	0.0064534782	0.012964259
0.0	0.0335602	0.042412337	0.046077415	0.04093145	0.05205981	0.041295625	0.05100991	0.051341932	0.032396443	0.05079671
0.0	0.52983093	0.53981036	0.5342904	0.540597	0.53231126	0.5216307	0.52579564	0.53405315	0.5235966	0.5395244
0.0	0.010054561	0.006102838	0.009124973	0.008945223	0.010777921	0.0071125603	0.0086999405	0.0129967	0.010580827	0.013325135
0.0	0.009542439	0.007580383	0.0095345825	0.009053275	0.0102544995	0.007895376	0.0069278334	0.013127077	0.011361703	0.016958326
0.0	0.05792687	0.06486557	0.07159114	0.056054607	0.06991541	0.06337132	0.059075877	0.074967615	0.06457215	0.063707545
0.0	4.2012343e-05	5.9001184e-05	8.9951696e-05	3.3999742e-05	8.439966e-05	6.417012e-05	4.7592428e-05	0.000106209074	6.760456e-05	5.4911572e-05
0.0	0.0068358644	0.008249397	0.010060918	0.0063157296	0.009707001	0.008290673	0.007223122	0.010911098	0.008558513	0.007978335
0.0	0.5298737	0.5403608	0.5345799	0.54091406	0.5319824	0.5215755	0.52576816	0.5341848	0.52452195	0.5396767
0.0	0.02528589	0.01733256	0.023661532	0.023271669	0.026842782	0.019105475	0.022530183	0.031146694	0.026283368	0.03181115
0.0	0.0105321575	0.00490871	0.008650388	0.008828041	0.011327524	0.0063882424	0.010757767	0.01283169	0.009858729	0.010393551
0.0	0.074734524	0.05689187	0.072047144	0.06253957	0.0723967	0.058544923	0.07715916	0.07500049	0.06768669	0.066728175
0.0	0.00010913279	3.6190217e-05	9.2131195e-05	5.1091578e-05	9.6251264e-05	4.7765614e-05	0.00012969402	0.000106385545	8.0657075e-05	6.5311e-05
0.0	0.010971973	0.0064723208	0.010180852	0.007731169	0.0103593925	0.007160968	0.0118685225	0.010920062	0.00934096	0.008694842
0.0	0.019121738	0.021859994	0.019712068	0.024044856	0.024878806	0.019431556	0.026168559	0.023179691	0.022202596	0.029086474
0.0	0.010878669	0.009899564	0.009348711	0.011035156	0.008702392	0.0065882206	0.01059285	0.008862978	0.005468634	0.010974783
0.0	0.00012916776	8.802783e-05	0.0001010772	7.8500525e-05	5.2577212e-05	4.9161386e-05	9.3919305e-05	0.000115590636	4.915768e-05	0.00013194708
0.0	5.1663494e-05	8.282215e-05	4.6927722e-05	6.7274006e-05	9.399205e-05	6.722155e-05	0.00012716909	0.00015965124	0.00011715852	0.00016747475
0.0	0.00010463244	0.000100252255	0.00011940861	5.829677e-05	7.715707e-05	7.209239e-05	0.00012119192	0.00022152704	0.00010215392	0.00015126463
0.0	0.042349096	0.036370214	0.054320928	0.048538134	0.04020237	0.050061133	0.0597449	0.053469464	0.03742229	0.04497611
0.0	0.07240026	0.07186431	0.011640792	0.07392481	0.08859443	0.060414553	0.06512105	0.081337966	0.064673446	0.068986274
0.0	0.5285697	0.53909326	0.5350021	0.5395553	0.53225404	0.5210636	0.52719647	0.53347516	0.5233374	0.5393235
0.0	0.5294973	0.5390673	0.5364253	0.5393037	0.5338805	0.5216788	0.52717966	0.533919	0.52368844	0.5403175
0.0	0.19091746	0.21840033	0.19308257	0.19526671	0.19137578	0.16791855	0.1709537	0.19574192	0.18176934	0.17623377
0.0	0.0055296053	0.008347489	0.0048344363	0.009458231	0.011234979	0.007286552	0.0072742943	0.0099945245	0.009492853	0.011401617
0.0	5.9789774e-05	6.5867156e-05	1.8245908e-05	7.228735e-05	0.000113568625	6.387365e-05	6.0600472e-05	0.0001129009	4.2902946e-05	9.1132024e-05
0.0	2.0678723e-05	5.7860725e-05	7.076076e-05	4.7171532e-05	7.442936e-05	4.5649707e-05	3.3876244e-05	8.3658626e-05	6.548668e-05	9.106228e-05
0.0	0.0093398085	0.008870604	0.0024700111	0.011643602	0.013838546	0.008602191	0.009663428	0.011541578	0.007671238	0.01139922
0.0	6.621542e-05	5.6803543e-05	8.547119e-05	8.943611e-05	9.580595e-05	5.9066595e-05	9.3539085e-05	0.0001282923	7.012308e-05	6.55741e-05
0.0	0.0026961006	0.0012561196	0.0036556027	0.0025372645	0.002593529	0.001899974	0.0022840155	0.0025499056	0.0045964764	0.0036395213
0.0	0.2068411	0.15022461	0.18622863	0.18300176	0.19983275	0.18478595	0.18596762	0.20452891	0.18057628	0.18388654
0.0	0.52902764	0.53987074	0.53529733	0.5398974	0.5319708	0.521202	0.5265271	0.5338515	0.5247527	0.53906995
0.0	0.009844524	0.007232415	0.005237023	0.007880467	0.010177787	0.0066162045	0.016891269	0.0079184575	0.015195378	0.018921737
0.0	4.0728548e-05	5.0864986e-05	5.3717424e-05	9.07676e-05	0.00011362646	6.5062406e-05	0.00015066852	7.106412e-05	9.753387e-05	0.00023331933
0.0	0.52964145	0.53914815	0.5348811	0.5399431	0.5332718	0.52166486	0.5253324	0.53428084	0.5242063	0.5409254
0.0	0.04466582	0.043314546	0.047998525	0.041895673	0.04216181	0.042188175	0.04582735	0.052602284	0.037695207	0.04806466
0.0	6.307262e-05	0.00012061364	8.6513915e-05	5.7987272e-05	5.7769696e-05	6.015787e-05	5.7256297e-05	0.00011457631	5.6303503e-05	0.00015707071
0.0	0.041027028	0.046703488	0.0423842	0.04673507	0.060390316	0.03783321	0.04583719	0.045526832	0.03616161	0.060656656
0.0	0.064015344	0.071578346	0.06575709	0.07186884	0.08828392	0.059403785	0.06993697	0.0700995	0.05746786	0.089152195
0.0	0.006755546	0.008547712	0.008338215	0.0077145686	0.010230224	0.009148899	0.012353524	0.009846699	0.005769886	0.0115329595
0.0	0.061680302	0.07343351	0.07108317	0.06845592	0.08458693	0.062169816	0.06915535	0.08086084	0.056204416	0.08007926
0.0	4.0569073e-05	6.330751e-05	6.148474e-05	5.110264e-05	9.300188e-05	7.794882e-05	0.00013935342	8.549647e-05	3.0113863e-05	0.0001146362
0.0	0.06678233	0.059768353	0.059255395	0.07488437	0.067956604	0.06088866	0.07279129	0.07105919	0.071722634	0.0794591
0.0	8.881688e-05	0.00010253875	5.4073706e-05	8.5996224e-05	0.00010761738	4.8542075e-05	0.00010961013	7.3735624e-05	9.181239e-05	0.00014060046
0.0	6.553835e-05	3.7247788e-05	5.32891e-05	0.00014354661	8.910769e-05	7.27654e-05	8.7128894e-05	8.118156e-05	8.6289816e-05	0.00010586993
0.0	0.045497503	0.034315936	0.04466333	0.048102807	0.048643228	0.04050881	0.04164666	0.053681917	0.04045784	0.04950132
0.0	0.06157661	0.06409781	0.071238905	0.068795845	0.07078598	0.05979097	0.07416833	0.080777876	0.06571846	0.072842926
0.0	6.935325e-05	5.6748857e-05	8.517926e-05	4.7127916e-05	0.00011756677	3.741044e-05	9.598354e-05	0.0002073755	6.097832e-05	0.00013376957
0.0	8.6477296e-05	3.2369622e-05	7.7732744e-05	9.267229e-05	0.000103027916	6.342546e-05	6.710466e-05	0.00014066335	6.2277955e-05	0.000103655446
0.0	0.011167205	0.00614478	0.009214257	0.008301371	0.012294954	0.0070117586	0.007920863	0.015153654	0.00751472	0.013229057
0.0	0.024617204	0.027289826	0.023048041	0.02245341	0.02534949	0.020156354	0.020133683	0.020368772	0.024263315	0.025230989
0.0	0.053674653	0.04476117	0.046441093	0.038492303	0.0397438	0.044551022	0.04364928	0.028848847	0.037021644	0.045475658
0.0	7.967643e-05	5.6450383e-05	0.00013338985	6.456997e-05	7.294165e-05	0.00012987334	7.904964e-05	2.4354877e-05	0.00015669657	0.00013110103
0.0	0.013988117	0.008565746	0.010596343	0.009575444	0.0070368266	0.010121546	0.0088933725	0.005609129	0.0071031647	0.011263153
0.0	0.029642519	0.04459399	0.051901847	0.04625659	0.0495258	0.045993444	0.047281526	0.060401246	0.043710213	0.03262803
0.0	0.0447142	0.031608608	0.046893016	0.04673525	0.04403945	0.03274072	0.04751816	0.056178555	0.052575354	0.0706924
0.0	0.14365396	0.11992257	0.14838694	0.1491515	0.14285094	0.119703025	0.14850438	0.16301048	0.15546101	0.18514328
0.0	0.0016832575	0.0012839632	0.0020620674	0.0015167356	0.0020791602	0.0006873164	0.0013090146	0.001814645	0.0022851895	0.0022236747
0.0	0.052613452	0.04058177	0.04886527	0.046665907	0.05322001	0.047700707	0.049784362	0.04931358	0.04882774	0.0374869
0.0	0.04680367	0.03781591	0.041396126	0.053647324	0.04470549	0.029420776	0.057911534	0.045071118	0.03162991	0.061038885
0.0	0.02290518	0.022433188	0.019866405	0.026868656	0.026769822	0.02054096	0.028957559	0.034185063	0.02461627	0.024916211
0.0	0.0012932873	0.0014809564	0.002349099	0.0019960923	0.0017781054	0.0023633882	0.0028858313	0.003629316	0.001547903	0.0030730579
0.0	0.012381131	0.008908163	0.014440772	0.01103077	0.012543858	0.007159439	0.012289402	0.012715583	0.010722879	0.011023912
0.0	0.016416917	0.017646538	0.026543198	0.02438017	0.021443369	0.020718753	0.02656276	0.032590315	0.021244427	0.025900332
0.0	0.019576581	0.016319532	0.027415546	0.026214212	0.025552677	0.013391349	0.023457851	0.025108287	0.021355549	0.030466259
0.0	0.019916028	0.023409018	0.022963114	0.025808914	0.029798856	0.019976852	0.027083836	0.019520814	0.025872387	0.017055323
0.0	0.1855477	0.20162135	0.18537536	0.18505447	0.22088158	0.17403515	0.19350834	0.14509794	0.18223792	0.14344436
0.0	0.09827031	0.065424584	0.092790246	0.10856612	0.09116179	0.09690016	0.07616651	0.09166688	0.096074134	0.10430711
0.0	0.011929025	0.010605366	0.014307049	0.010866259	0.011860976	0.0063172197	0.01107871	0.012231933	0.009612057	0.012269213
0.0	0.010829154	0.0101338215	0.010210023	0.009669298	0.011388348	0.007963988	0.011189257	0.011719986	0.011099783	0.011375064
0.0	0.008220703	0.0076049264	0.00925689	0.01056472	0.009980555	0.007103743	0.009601169	0.013691107	0.009971013	0.0050875233
0.0	0.0782119	0.08067271	0.099217	0.100902565	0.10140717	0.08931631	0.0969204	0.11864482	0.079431675	0.08261551
0.0	5.2207193e-05	2.6940126e-05	0.00010339404	6.627158e-05	0.00013132663	9.107599e-05	8.531298e-05	0.00011170804	6.012047e-05	0.00014514833
0.0	6.713525e-05	0.00012614745	4.8911486e-05	8.019041e-05	0.0001416913	2.495138e-05	9.2045135e-05	0.00014280516	2.732128e-05	0.00015708942
0.0	0.008106108	0.012337349	0.004122488	0.008733289	0.014850341	0.0055935467	0.0118443165	0.018467113	0.005653364	0.011737685
0.0	0.008106772	0.012318875	0.004156522	0.008724295	0.014886708	0.0056269905	0.011846186	0.018436197	0.0056631565	0.011765872
0.0	0.021675754	0.02125925	0.017528294	0.017897395	0.028580522	0.017626703	0.019653773	0.024217762	0.023908362	0.022256603
0.0	5.8391357e-05	4.6519937e-05	8.940848e-05	3.607781e-05	0.00010318159	5.8008736e-05	7.622043e-05	0.000121046396	5.117501e-05	5.7019217e-05
0.0	0.025156274	0.024383334	0.031558014	0.026490862	0.02697552	0.025470546	0.029618073	0.02896704	0.02041921	0.027124288
0.0	0.023409253	0.023810346	0.027709754	0.024348544	0.027808126	0.02036021	0.021830868	0.026279302	0.02299437	0.027727494
0.0	0.26800767	0.22561698	0.2570451	0.26352295	0.26066303	0.24801086	0.2775512	0.24942501	0.2527959	0.23749176
0.0	0.072087996	0.058442257	0.067369476	0.06766763	0.07429168	0.062451847	0.07765187	0.06931026	0.069597274	0.057755623
0.0	0.010736748	0.006889256	0.010936652	0.0093840845	0.008961601	0.0063396874	0.012155155	0.012220111	0.008783454	0.008924027
0.0	5.8901285e-05	4.1625153e-05	7.730031e-05	9.616631e-05	6.829087e-05	5.1171744e-05	6.919405e-05	5.4271146e-05	0.00010901775	5.482273e-05
0.0	0.026564881	0.017307287	0.024460169	0.022402266	0.02155546	0.018944561	0.025195537	0.030570151	0.022179792	0.017844927
0.0	8.980531e-05	2.7878445e-05	0.00010121475	7.783933e-05	7.1171606e-05	4.678991e-05	0.00013045681	0.000117588075	7.186013e-05	0.000102102014
0.0	0.5329023	0.5423226	0.5348872	0.5423678	0.5342683	0.5249289	0.52757746	0.5379846	0.5278232	0.5427484
0.0	0.011660482	0.010962456	0.0124108745	0.009568202	0.012275779	0.0073823133	0.011115962	0.012932569	0.0113366805	0.009592159
0.0	0.11091981	0.07007096	0.10316071	0.07911734	0.1213393	0.08860627	0.08724871	0.11316403	0.10890566	0.100606106
0.0	0.5298401	0.5406711	0.53370196	0.5401463	0.5331014	0.5219869	0.5257552	0.53412485	0.5242916	0.5398066
0.0	0.00013397458	4.3068187e-05	0.00018935886	7.8647536e-05	0.000111988425	5.5622964e-05	4.1682033e-05	4.8375852e-05	0.00017577909	0.00013462653
0.0	0.017537534	0.005357566	0.0135932965	0.01072844	0.012299646	0.009521821	0.004085244	0.0062330426	0.013069106	0.014640338
0.0	0.52943015	0.53977805	0.53431803	0.53951776	0.5318289	0.52138233	0.52532303	0.5329332	0.52321935	0.5393322
0.0	0.009339698	0.008338439	0.0083584655	0.008009478	0.008898254	0.007324688	0.009770548	0.0110825915	0.013931656	0.010097329
0.0	9.748348e-05	5.6875415e-05	8.380834e-05	4.0590126e-05	9.873297e-05	5.964559e-05	0.00012977788	0.00014780661	0.000111959285	5.365548e-05
0.0	0.045826267	0.034481272	0.0446545	0.048323132	0.048649874	0.04067717	0.041734245	0.05403205	0.040523455	0.049751554
0.0	0.013555778	0.0048307944	0.0113028465	0.0062274155	0.016400931	0.008572532	0.008129448	0.013938077	0.013066068	0.010513776
0.0	0.010910305	0.009656823	0.015287106	0.0064521697	0.016156139	0.0078033037	0.009608227	0.011100882	0.010007904	0.0057154894
0.0	0.02612524	0.024209272	0.021651354	0.02534595	0.024920138	0.018166944	0.02615339	0.017441832	0.024992721	0.031066028
0.0	0.026182486	0.024264347	0.021674767	0.025309654	0.024940167	0.018232465	0.0261831	0.017446391	0.024935003	0.031124583
0.0	4.424848e-05	5.3956777e-05	8.0916776e-05	5.282236e-05	5.68101e-05	5.2402018e-05	7.7620294e-05	0.00012071857	6.879272e-05	5.427223e-05
0.0	0.007254531	0.007387889	0.011331165	0.006223318	0.009234456	0.0072813733	0.008017567	0.012448358	0.009614082	0.0105330115
0.0	0.029526988	0.025095941	0.025384307	0.029569063	0.026206661	0.022911552	0.024395855	0.033129696	0.025672406	0.030066654
0.0	0.06748911	0.08765482	0.08891168	0.09360568	0.11864028	0.08477528	0.10336369	0.102103464	0.064961724	0.102494836
0.0	0.0025552304	0.00209019	0.0006591279	0.0013171918	0.0022163263	0.0015224026	0.0015797776	0.0024221865	0.0024829404	0.0028029762
0.0	0.0001528992	0.00010390612	1.6046468e-05	4.6549445e-05	9.927478e-05	9.191638e-05	0.00011636267	9.679801e-05	0.00014387262	0.0001129135
0.0	0.0021421767	0.00269886	0.0017813568	0.00081308954	0.0032206376	0.0020516708	0.002543209	0.0023125128	0.0019447078	0.0024951892
0.0	0.070576735	0.058864042	0.06792335	0.08094366	0.08118227	0.06336238	0.059104525	0.058579076	0.06666527	0.06814668
0.0	0.009292196	0.0046999333	0.0126483785	0.007899967	0.011931634	0.0069214487	0.009220872	0.010082655	0.007745023	0.0085898535
0.0	0.009371464	0.004719312	0.012710765	0.007899997	0.011978162	0.006925098	0.009233327	0.01017431	0.007825779	0.00863694
0.0	0.00012702474	8.731604e-05	7.3705676e-05	5.2080588e-05	9.041091e-05	7.2585346e-05	0.00025623548	6.561889e-05	4.844011e-05	0.00011648323
0.0	0.09848803	0.075643785	0.097263254	0.09383054	0.10667335	0.100125976	0.086779065	0.07812568	0.105846606	0.108746305
0.0	0.52934563	0.54043216	0.53452843	0.5403751	0.5318042	0.5218916	0.5260502	0.53377897	0.5232644	0.53899586
0.0	0.007408608	0.01165996	0.010211478	0.0039565195	0.012040266	0.0071142777	0.013180053	0.014135532	0.008102176	0.0067508155
0.0	0.068041205	0.06262169	0.068090424	0.055077903	0.0722245	0.060676306	0.07674286	0.08281608	0.057595648	0.062476166
0.0	7.662862e-05	5.1725856e-05	7.448836e-05	3.1855612e-05	9.539053e-05	5.4564658e-05	0.0001270611	0.00015503721	4.4146567e-05	5.105062e-05
0.0	0.011761349	0.005396036	0.009396739	0.00874474	0.006990523	0.007978958	0.0065802797	0.011874681	0.005530885	0.012956342
0.0	0.00012612183	2.4994699e-05	7.877385e-05	6.539712e-05	4.3687476e-05	5.918066e-05	3.9532282e-05	0.00012668097	2.8167191e-05	0.0001478489
0.0	0.0053896955	0.008197523	0.007154438	0.0066753053	0.008552288	0.0047560846	0.009467938	0.010939871	0.008264955	0.011260509
0.0	2.6149613e-05	5.800951e-05	4.5460038e-05	3.7949678e-05	6.559324e-05	2.0892305e-05	8.231595e-05	0.00010731937	6.324283e-05	0.00011129974
0.0	0.5295015	0.5401118	0.53411436	0.5401793	0.5320977	0.5215175	0.5262887	0.5339021	0.52336264	0.5396862
0.0	0.010479029	0.0072097303	0.0057327305	0.0062323664	0.015680486	0.004276356	0.013295183	0.0097984485	0.008937562	0.0116370125
0.0	0.0737452	0.06668413	0.06673822	0.062211733	0.082861476	0.050581727	0.08263688	0.07781047	0.06776098	0.07821946
0.0	0.00010377126	6.544042e-05	6.90871e-05	5.0099035e-05	0.000160636	2.7802642e-05	0.00016834716	0.00012229511	8.098988e-05	0.00011893634
0.0	7.8977915e-05	4.1083847e-05	0.000116953015	5.9867714e-05	0.00013432417	7.741369e-05	0.00012324488	4.611455e-05	5.1968964e-05	0.00021096169
0.0	0.008854332	0.01149439	0.013085963	0.0060834414	0.010987814	0.007365878	0.010456265	0.0062728473	0.006989728	0.010208284
0.0	0.062400576	0.06239112	0.07989664	0.06261932	0.07002969	0.058474816	0.059304774	0.08197035	0.06494698	0.0798473
0.0	0.007846785	0.0073972805	0.010139845	0.0074346475	0.010308052	0.0063716234	0.011014869	0.014317623	0.009426653	0.008748663
0.0	0.015741816	0.020023974	0.027641209	0.023128275	0.025142042	0.018722823	0.022976229	0.025715888	0.01703135	0.021718238
0.0	7.333242e-05	7.8424426e-05	0.00015454393	2.973475e-05	0.00010278691	3.0088228e-05	9.9701305e-05	6.7808585e-05	8.7417015e-05	6.973272e-05
0.0	2.4459245e-05	5.550967e-05	9.678803e-05	6.860365e-05	9.782299e-05	5.1099716e-05	4.9396967e-05	7.505085e-05	1.4117324e-05	0.00011677394
0.0	0.0040089604	0.0058466257	0.008216078	0.011910661	0.008433608	0.009306904	0.009243933	0.01062597	0.0035830864	0.00982004
0.0	0.0066123856	0.0050682006	0.007515673	0.004954705	0.009431228	0.008173966	0.0069396403	0.012530274	0.0097208945	0.013719545
0.0	0.0066123856	0.0050682006	0.007515673	0.004954705	0.009431228	0.008173966	0.0069396403	0.012530274	0.0097208945	0.013719545
0.0	0.0075676446	0.003452421	0.009255504	0.0045827935	0.013353144	0.007722976	0.0068347473	0.010265825	0.007369937	0.00988097
0.0	0.0076237097	0.0034657693	0.009265693	0.0046101674	0.013421017	0.0078051654	0.0068498314	0.010270904	0.007406848	0.009943908
0.0	0.06295505	0.06964876	0.06250492	0.066819906	0.07129841	0.06883055	0.07915951	0.068239816	0.051960398	0.062295422
0.0	5.570742e-05	8.9165485e-05	5.911709e-05	6.9617905e-05	0.00014018238	9.277124e-05	0.0001422036	7.990728e-05	3.8070673e-05	4.852208e-05
0.0	7.497174e-05	6.4656975e-05	8.014194e-05	6.299292e-05	0.000106864936	6.761468e-05	7.681694e-05	5.851354e-05	7.500134e-05	0.00022184492
0.0	0.14994778	0.14497364	0.13408941	0.14517067	0.14488885	0.13121241	0.15569653	0.13378781	0.114746824	0.1719022
0.0	0.000117006224	5.564578e-05	3.928826e-05	6.316785e-05	8.0172365e-05	4.261474e-05	0.00015085771	6.128349e-05	2.5164367e-05	0.00015730316
0.0	0.028085552	0.019778788	0.0021473567	0.021589108	0.02925503	0.021070153	0.028755115	0.024648681	0.023415418	0.031950306
0.0	0.013050944	0.0075921975	0.0102530625	0.007282659	0.0075942455	0.011021131	0.011080878	0.010154625	0.00933008	0.010676872
0.0	0.1496615	0.14468521	0.13396122	0.14535323	0.14478678	0.130795	0.15554334	0.13375701	0.11498795	0.17162573
0.0	0.5301019	0.53934884	0.5359086	0.53939694	0.5333509	0.5219645	0.52635974	0.5350395	0.52362674	0.539925
0.0	0.063940346	0.061473213	0.066705704	0.05126008	0.06807259	0.0543267	0.08063435	0.07690002	0.0642241	0.08469381
0.0	0.08398825	0.10042028	0.0923534	0.064885005	0.08587778	0.07218125	0.107873105	0.09673508	0.08298551	0.10780571
0.0	0.007933016	0.008232994	0.006942562	0.00783289	0.010746127	0.0068659335	0.008463447	0.0052362904	0.007530391	0.010958058
0.0	0.020358233	0.028444065	0.019268407	0.018568354	0.02312147	0.01604967	0.026446199	0.017498618	0.017646778	0.020909142
0.0	5.873156e-05	0.00014235121	4.075528e-05	5.4238088e-05	9.435234e-05	2.206955e-05	6.410357e-05	2.0685666e-05	3.2771855e-05	9.380214e-05
0.0	0.0141572505	0.0071819155	0.010757598	0.008108301	0.009439165	0.0075959996	0.0069999727	0.010150231	0.006316986	0.0119538205
0.0	0.014059336	0.0071138768	0.010706382	0.008068713	0.009389064	0.0075972327	0.0069939927	0.010082117	0.0062669353	0.0119266035
0.0	0.014074078	0.007113372	0.010700085	0.008062003	0.009414311	0.007617374	0.0070233685	0.010084763	0.0062413095	0.011938871
0.0	5.6858986e-05	0.00014437891	4.653844e-05	3.7266618e-05	0.00014670381	6.985138e-05	0.000102994134	0.00010325117	3.842066e-05	0.00010436539
0.0	0.0072716363	0.012229145	0.0055879084	0.008868538	0.011980917	0.00835796	0.0105385	0.009349356	0.009552833	0.0134566985
0.0	0.26549855	0.23695639	0.2636352	0.25226945	0.27076316	0.22857784	0.24318533	0.2503438	0.22966214	0.26095676
0.0	0.051183794	0.03260261	0.0486754	0.040460244	0.05405801	0.032178927	0.038930148	0.040750884	0.032545876	0.045454096
0.0	0.15416077	0.12257128	0.15061559	0.13765337	0.1596242	0.11901725	0.13252026	0.13720205	0.11927674	0.1462143
0.0	0.0783102	0.08026259	0.10394006	0.056164112	0.091960266	0.08680178	0.0992879	0.12245946	0.10415647	0.11070026
0.0	0.00015111497	5.517434e-05	7.46564e-05	4.2282158e-05	7.986508e-05	7.390767e-05	0.0001287898	4.1706528e-05	0.000110183035	3.791249e-05
0.0	0.038423624	0.050617483	0.05404631	0.03821931	0.042590853	0.040669993	0.041856166	0.051172793	0.032167416	0.030601712
0.0	0.03836242	0.050520666	0.054210786	0.0382101	0.042625234	0.040671896	0.041726522	0.0510383	0.03218267	0.030480726
0.0	0.52889335	0.53948677	0.53450036	0.5399234	0.5319417	0.5204152	0.52664256	0.5330295	0.52328205	0.53882515
0.0	0.011071816	0.006261411	0.011063778	0.0076837526	0.01137205	0.0076956293	0.007766865	0.008856023	0.008402125	0.008986397
0.0	0.1419365	0.20958467	0.20078032	0.1725955	0.18255816	0.16803612	0.18529275	0.21139963	0.16008976	0.14018531
0.0	0.21137385	0.27778697	0.26871142	0.2435063	0.2516755	0.23553303	0.2531711	0.27868247	0.22878139	0.21125478
0.0	0.05794077	0.057002053	0.05689385	0.06508117	0.059355922	0.05920758	0.053922012	0.06467339	0.054143503	0.060149755
0.0	4.2049738e-05	3.645096e-05	3.8095914e-05	5.929573e-05	4.5742177e-05	4.9807164e-05	3.3922373e-05	6.0931347e-05	3.5106787e-05	4.4315373e-05
0.0	0.09811577	0.09994325	0.09406758	0.075382836	0.10424857	0.068846084	0.07897194	0.11270612	0.10448595	0.12560673
0.0	0.0013083477	0.0010319769	0.0020559349	0.00087569625	0.0019677053	0.0017415474	0.0027464111	0.0032370493	0.002432538	0.0015524441
0.0	0.065934524	0.06222502	0.07505439	0.04637706	0.07085371	0.05600092	0.07446262	0.07917222	0.06916734	0.06516364
0.0	0.065934524	0.06222502	0.07505439	0.04637706	0.07085371	0.05600092	0.07446262	0.07917222	0.06916734	0.06516364
0.0	0.0063947616	0.009484848	0.010242384	0.0074076895	0.010760162	0.0062806816	0.010667985	0.012941598	0.01051526	0.009486735
0.0	0.01704583	0.02740675	0.021529753	0.02178117	0.024295628	0.022332948	0.025801254	0.035432294	0.021950558	0.034978505
0.0	0.0014669787	0.0019549942	0.0015639554	0.0012422617	0.0026459352	0.0011446783	0.003041316	0.0023827304	0.002028774	0.003422652
0.0	0.015242237	0.023392161	0.019717488	0.017381553	0.030305658	0.02082523	0.024105469	0.028038375	0.02263097	0.032068677
0.0	0.014563816	0.012400598	0.00936965	0.008977437	0.012524204	0.009378958	0.008845215	0.0132138645	0.010392095	0.011760008
0.0	4.193321e-05	8.783832e-05	2.377039e-05	4.666314e-05	8.111571e-05	8.233911e-05	0.00011728057	3.7483536e-05	3.281182e-05	9.680391e-05
0.0	0.028573375	0.030319104	0.017637704	0.020464195	0.028810613	0.020314168	0.028608708	0.03115687	0.026144678	0.026117628
0.0	0.00010165368	9.3324365e-05	5.0234084e-05	1.8756666e-05	8.17093e-05	7.375757e-05	6.3086634e-05	9.2952585e-05	8.536042e-05	0.000102652724
0.0	0.010587678	0.010319057	0.007519181	0.004679201	0.009522351	0.008905498	0.008302455	0.010212586	0.009612616	0.010853398
0.0	0.010598818	0.010318322	0.0075147483	0.0046752966	0.009547948	0.008929077	0.00833728	0.010215268	0.009573441	0.010864573
0.0	0.009755533	0.0099477405	0.0053370404	0.009104702	0.011021229	0.007167568	0.0076742987	0.009943443	0.009770663	0.012932361
0.0	0.53045976	0.53993857	0.5353004	0.54063576	0.5338393	0.52197677	0.52700466	0.5346811	0.52454317	0.5411973
0.0	0.011483397	0.010710645	0.010196429	0.006947538	0.009351811	0.006485163	0.010026659	0.009424629	0.010857718	0.021491885
0.0	5.5444707e-05	8.765441e-05	5.134033e-05	4.7146797e-05	5.6315526e-05	4.1721087e-05	8.4760344e-05	8.564432e-05	8.6353524e-05	0.000169083
0.0	0.5301747	0.54013973	0.5347549	0.53992784	0.5319171	0.5218664	0.5269183	0.5342454	0.52364975	0.5397829
0.0	0.009812022	0.008788387	0.0120958155	0.009194837	0.010532216	0.006281256	0.012410049	0.005322056	0.006673295	0.014546122
0.0	0.057589915	0.06628265	0.06961499	0.06864131	0.082854085	0.057553295	0.074449085	0.06294338	0.052489225	0.07212267
0.0	0.23778535	0.22749925	0.23165059	0.23894928	0.23572105	0.21070698	0.2323838	0.2183141	0.22086853	0.22756158
0.0	0.00014222543	7.79188e-05	9.6894604e-05	8.2437626e-05	0.00013255404	5.306926e-05	8.994174e-05	9.870849e-05	3.804592e-05	0.000117419
0.0	0.06489663	0.068685025	0.059389003	0.06352768	0.082590826	0.06919401	0.05143912	0.070518486	0.05182163	0.06304676
0.0	0.0069450024	0.0098557975	0.008248165	0.010056208	0.012828264	0.008383851	0.0062161856	0.008994409	0.0068884306	0.00969254
0.0	2.710614e-05	7.875935e-05	8.967352e-05	4.5747936e-05	8.8459004e-05	9.9530895e-05	3.564908e-05	6.621125e-05	5.3811098e-05	6.0099555e-05
0.0	0.014371235	0.00931729	0.015997335	0.0063961893	0.010074143	0.007584739	0.010786201	0.010753053	0.0073021385	0.013348251
0.0	0.014257051	0.009201259	0.016123451	0.0063971556	0.010044077	0.0075306473	0.010748018	0.010655617	0.007268707	0.013258832
0.0	0.06268958	0.04714477	0.07826086	0.062158242	0.07477925	0.06276078	0.08302408	0.07105952	0.06540224	0.075324245
0.0	0.5305979	0.540535	0.5350374	0.54026914	0.53264344	0.52239245	0.5263313	0.53431684	0.52373445	0.54028934
0.0	0.007633507	0.0023784258	0.010945553	0.0073412	0.0089406585	0.009428403	0.015766593	0.0064482554	0.011822805	0.013161962
0.0	5.6386838e-05	1.8084715e-05	0.00012599443	4.993843e-05	0.00010877496	6.189093e-05	0.00017137648	8.677252e-05	7.091525e-05	0.000103091894
0.0	4.241389e-05	7.772066e-05	6.5511165e-05	0.00010506245	8.238058e-05	9.0006775e-05	0.00015513718	0.0001421476	9.122585e-05	3.5014804e-05
0.0	0.056820057	0.062283095	0.06141005	0.06778976	0.07040703	0.06881737	0.072964996	0.07266678	0.060993068	0.062315192
0.0	0.06287273	0.06785889	0.07282335	0.050820332	0.080070674	0.05068907	0.06938457	0.06274169	0.06624693	0.07003789
0.0	0.5286218	0.53885376	0.53432494	0.5401227	0.53327924	0.5209647	0.526018	0.5341138	0.52353686	0.540071
0.0	0.006772332	0.008516266	0.013658357	0.0043272576	0.01067937	0.0062491074	0.014257647	0.005588695	0.00733123	0.0091082435
0.0	5.7004538e-05	6.9871974e-05	9.5932395e-05	2.3662822e-05	0.00014097943	2.802075e-05	8.6846114e-05	5.4401982e-05	7.440771e-05	7.833646e-05
0.0	0.5298126	0.5402066	0.5349671	0.5400428	0.5326507	0.5219872	0.52629906	0.53397125	0.52361196	0.53999
0.0	0.010889686	0.00819339	0.0077587184	0.0067890864	0.01178205	0.008087921	0.009381921	0.0098824585	0.0059406157	0.007371978
0.0	3.910827e-05	5.0689603e-05	5.0614926e-05	6.908928e-05	8.6655105e-05	8.739867e-05	0.00010497433	9.440796e-05	5.463865e-05	5.056128e-05
0.0	0.0049314084	0.0064528915	0.008150526	0.01127761	0.010958817	0.0075582033	0.010330965	0.010485153	0.008376218	0.00890278
0.0	0.053662907	0.052868124	0.04356476	0.06866855	0.077350825	0.053316955	0.074195154	0.07382172	0.053900518	0.074899584
0.0	0.52946734	0.5390729	0.5347989	0.5388795	0.5317072	0.52117985	0.5259109	0.533942	0.5237878	0.5392362
0.0	0.005114411	0.010812526	0.012162766	0.00941295	0.01196094	0.011150921	0.012105272	0.009800929	0.013878349	0.009002153
0.0	0.18088356	0.14859205	0.16060388	0.18261218	0.20309134	0.20336154	0.17500484	0.20302992	0.19346544	0.18062828
0.0	0.5311797	0.5405385	0.53411925	0.5407536	0.53186476	0.5221903	0.52665657	0.536067	0.5244935	0.5416893
0.0	0.5292622	0.5398143	0.53349626	0.5403817	0.53059614	0.52000433	0.52533317	0.5333039	0.5236321	0.53879863
0.0	0.0123769045	0.010107896	0.0038634958	0.007957194	0.011003557	0.006671386	0.006140676	0.014762158	0.0051681134	0.010369106
0.0	0.012354852	0.010098773	0.0038714057	0.00787481	0.010966914	0.0066297753	0.006121388	0.014636555	0.0051741186	0.01030208
0.0	0.05000252	0.0707263	0.06486168	0.06636737	0.07666397	0.065346144	0.07410621	0.082096696	0.058241647	0.07853141
0.0	0.009054999	0.008645425	0.010053298	0.009968518	0.014483781	0.008189087	0.011158963	0.012695795	0.00890565	0.016186759
0.0	2.438051e-05	8.163772e-05	6.208613e-05	6.3806074e-05	0.00011952516	7.1975075e-05	0.00011131216	0.00014996319	4.6014262e-05	0.00012074758
0.0	0.0052159154	0.009689721	0.008372675	0.008631965	0.011530584	0.008776142	0.011004838	0.012938931	0.0070713577	0.011785921
0.0	0.010536555	0.009520929	0.004722904	0.010272446	0.010178292	0.0053842585	0.010804996	0.012935594	0.012784259	0.011508919
0.0	0.011975025	0.009324097	0.004258777	0.008816578	0.009273274	0.0063797096	0.010762801	0.009672263	0.011875554	0.0083945
0.0	0.013471969	0.009209279	0.0038040134	0.0075298566	0.008409979	0.0074993507	0.010697103	0.0071928077	0.010878284	0.00605886
0.0	0.00019549568	5.1033778e-05	1.4867263e-05	0.00010398591	6.529493e-05	4.377589e-05	0.00011082941	6.6169094e-05	9.445784e-05	4.8395646e-05
0.0	0.008250092	0.012402513	0.008298518	0.0073574143	0.010033216	0.0074363193	0.009512093	0.010743238	0.0067931903	0.0116377035
0.0	0.042261414	0.053999327	0.06756595	0.0717484	0.06982321	0.07455086	0.062722825	0.078965686	0.06747913	0.081450306
0.0	0.5292857	0.5396011	0.53442395	0.5395032	0.532603	0.5209968	0.52638835	0.53368294	0.52346146	0.5395606
0.0	0.013246343	0.016765151	0.007846202	0.00776235	0.007983578	0.0053326376	0.012792964	0.009365834	0.0050505227	0.009786704
0.0	0.23661543	0.27264655	0.2563151	0.28147924	0.26591668	0.23247147	0.25511006	0.2782384	0.2594017	0.28255415
0.0	0.009259173	0.0105864	0.009555084	0.012389957	0.0107543925	0.007565282	0.009308324	0.010168122	0.011643409	0.016229246
0.0	0.00012483893	6.875651e-05	9.0739035e-05	0.00016338991	6.509381e-05	6.0532257e-05	9.378568e-05	9.205233e-05	0.00011406592	9.245956e-05
0.0	7.277955e-05	7.809614e-05	5.7794932e-05	0.00010856709	0.00012080067	3.9033865e-05	9.974049e-05	7.988709e-05	5.0639064e-05	0.00024328458
0.0	0.013116043	0.012186319	0.008356699	0.007879819	0.008293724	0.006224778	0.010535338	0.008620407	0.010326247	0.012624843
0.0	0.081236996	0.07033761	0.0748686	0.06045734	0.06701178	0.065341264	0.084227815	0.069258235	0.06252705	0.07824364
0.0	0.5295461	0.5400564	0.5352611	0.5402075	0.53234476	0.5215998	0.5261253	0.53343844	0.5238521	0.5401175
0.0	0.011382091	0.014921201	0.006536022	0.0105973985	0.008536434	0.0054986565	0.007504346	0.009032768	0.010453443	0.012799337
0.0	0.00015778177	3.095943e-05	0.000109175046	6.542432e-05	9.613788e-05	3.7791782e-05	7.3474446e-05	6.0963725e-05	5.4175176e-05	0.00010223335
0.0	0.011921053	0.0048962873	0.011569257	0.008677606	0.010230296	0.007341971	0.009168279	0.0073466543	0.011009053	0.009748456
0.0	0.0022447682	0.0010657847	0.0014132062	0.002977282	0.002201289	0.0017926098	0.0021371434	0.0016759287	0.0027768894	0.0036346586
0.0	0.002147456	0.0027496298	0.002512018	0.002061712	0.0029521203	0.001795761	0.0022266929	0.0015700475	0.0025177763	0.0022476986
0.0	0.026156826	0.017467305	0.02694963	0.028408656	0.02304125	0.016831756	0.02103824	0.03251943	0.02738259	0.03300953
0.0	0.022926472	0.025625221	0.029082663	0.028219352	0.026214518	0.019876942	0.029931022	0.021691859	0.032266006	0.024402484
0.0	0.0076534213	0.0038411845	0.009943763	0.010801225	0.0069797835	0.008482335	0.008522872	0.007984746	0.010454523	0.012811247
0.0	0.01128295	0.004026857	0.010464696	0.009326326	0.0061109364	0.0111200465	0.010024822	0.0075265253	0.0074498854	0.010204222
0.0	0.07401983	0.057443228	0.068686016	0.07321848	0.062006585	0.072588764	0.07329006	0.06683314	0.065360285	0.07848196
0.0	0.005078743	0.0036561918	0.009474027	0.012298881	0.007886662	0.006325738	0.007175506	0.008333461	0.014416314	0.01587929
0.0	5.5883807e-05	2.1229178e-05	3.9596234e-05	8.245776e-05	4.5775385e-05	4.3080385e-05	8.2227765e-05	4.3507203e-05	0.00018558992	0.00015627593
0.0	0.011697209	0.00802528	0.012301742	0.008261536	0.00999736	0.008906294	0.009602484	0.011788814	0.009469907	0.012590722
0.0	0.012224439	0.010404243	0.013645619	0.00922751	0.011356215	0.007400776	0.014405288	0.011351863	0.010600323	0.011211178
0.0	0.007869109	0.011067671	0.008925642	0.009935054	0.011936317	0.005353616	0.010921009	0.011776977	0.008447887	0.013598272
0.0	8.6065214e-05	9.804161e-05	6.3499174e-05	9.718674e-05	0.00014480963	2.862988e-05	8.074042e-05	0.0001179877	4.6207875e-05	0.00015279661
0.0	0.5294939	0.5400791	0.53512985	0.53979975	0.532043	0.5216699	0.52593946	0.5334167	0.52374065	0.53974456
0.0	0.020753559	0.020793175	0.022456592	0.024611743	0.031797737	0.024876174	0.025251566	0.022871532	0.029036025	0.033665814
0.0	0.021896122	0.030810617	0.027863596	0.024338404	0.03297104	0.022029532	0.025114551	0.03065389	0.022095973	0.027003124
0.0	0.5297982	0.5393856	0.53483355	0.5399161	0.5332177	0.52130276	0.5260599	0.5344919	0.52434784	0.54057586
0.0	0.009684727	0.009238834	0.005539132	0.010985797	0.010321512	0.008898859	0.010970835	0.014575344	0.006836586	0.014688279
0.0	0.00011436019	0.00010282122	5.2839187e-05	0.00013245358	0.00016536949	5.6980953e-05	0.0001184623	0.00011571778	5.2395273e-05	0.00018208045
0.0	0.53018767	0.5402389	0.5349329	0.539816	0.5318398	0.52169096	0.52679366	0.53429264	0.5233735	0.5398816
0.0	0.011165478	0.008260024	0.009055744	0.0064158225	0.01337313	0.008802235	0.0146572	0.0119360695	0.010109357	0.016107997
0.0	0.07526493	0.0705364	0.062346812	0.06387597	0.07962999	0.06751198	0.07927645	0.07695816	0.07334562	0.09397766
0.0	0.5290563	0.5391797	0.53314126	0.539492	0.53171545	0.5216252	0.52690065	0.53416073	0.5223867	0.5390011
0.0	0.52944815	0.53952074	0.533614	0.5395252	0.5318501	0.5227382	0.5276285	0.5343062	0.5236542	0.539566
0.0	0.008164322	0.0073038014	0.01133591	0.0052676215	0.011478375	0.011069696	0.009713264	0.006911437	0.009460764	0.011685463
0.0	0.10247589	0.09541071	0.1051771	0.10674107	0.117539346	0.093017444	0.104809396	0.12165915	0.08963934	0.10063185
0.0	0.10236237	0.09514585	0.10464769	0.107116304	0.11743353	0.09308033	0.10453567	0.12133454	0.08966178	0.10052131
0.0	0.53026867	0.53950113	0.5338514	0.5411809	0.5324109	0.5216756	0.52747494	0.5354614	0.52314407	0.54009515
0.0	0.010794028	0.007698983	0.019495822	0.0070426064	0.00914911	0.008345626	0.009944336	0.012834717	0.011596093	0.015695766
0.0	0.010790317	0.007674302	0.019528653	0.007061113	0.009131663	0.008299637	0.0099977385	0.01286198	0.0116062965	0.015687473
0.0	0.033973735	0.046969198	0.04164156	0.04480856	0.048501585	0.03721525	0.05261678	0.05436571	0.04192173	0.04304995
0.0	0.09374766	0.115844525	0.10846411	0.12544228	0.12997481	0.11474468	0.1341571	0.15245476	0.11042578	0.12421957
0.0	0.07772504	0.071995534	0.07235136	0.05946488	0.06688602	0.06055445	0.07428577	0.082751	0.07194806	0.07465331
0.0	0.529969	0.5401756	0.53507817	0.54024184	0.53327686	0.52191025	0.5262645	0.5341949	0.5229599	0.54005
0.0	0.013211727	0.008909683	0.0109799085	0.008915508	0.010801745	0.0071527343	0.009713544	0.009935963	0.009414351	0.009822085
0.0	0.00012662155	8.729756e-05	9.360717e-05	4.2339532e-05	7.146146e-05	5.4157405e-05	0.000112335074	0.00015457296	0.00010148515	9.966053e-05
0.0	0.08121302	0.05876537	0.07312431	0.07875492	0.07477913	0.07043861	0.068282865	0.07839949	0.072945245	0.08341454
0.0	0.078004	0.045898065	0.07113209	0.07947581	0.06562752	0.066187754	0.07386392	0.077561826	0.06520848	0.075236395
0.0	0.5295894	0.5381489	0.53470474	0.5394831	0.53306687	0.521213	0.5261029	0.53375465	0.52397543	0.5401634
0.0	0.011143068	0.005005352	0.010499449	0.00852458	0.01060439	0.009807465	0.010045467	0.011020736	0.008765455	0.00867501
0.0	0.00012835495	1.6390346e-05	8.7797125e-05	0.00012598229	6.655074e-05	7.550957e-05	0.00010994312	0.00012081876	7.0131704e-05	0.00010263765
0.0	0.52979267	0.5401938	0.5346483	0.5402097	0.5321517	0.52215797	0.52626586	0.5339799	0.5233794	0.539832
0.0	0.01646162	0.007991941	0.009288465	0.01695482	0.011239451	0.008743569	0.008652591	0.013269941	0.011543379	0.013591743
0.0	0.00014961782	4.0818835e-05	9.743775e-05	0.00012169451	0.00010877413	9.539927e-05	8.177579e-05	0.0001258466	0.0001068948	0.00015192694
0.0	0.07662204	0.06518871	0.06056118	0.06753522	0.077490926	0.063607074	0.07425766	0.08762407	0.062622346	0.070709474
0.0	0.011496439	0.0083258515	0.007373524	0.0089164935	0.011764785	0.008347912	0.011046918	0.014630704	0.008085744	0.009685481
0.0	0.011472863	0.008343331	0.007354409	0.008923373	0.0117443465	0.0083631305	0.011035178	0.01459415	0.008070927	0.009633889
0.0	0.061976314	0.072179906	0.05805843	0.06460163	0.065747626	0.054277245	0.07950939	0.06615669	0.05977754	0.066249475
0.0	0.007745053	0.010064643	0.0068205493	0.008210395	0.008658332	0.006228977	0.012555586	0.008642396	0.0074194865	0.008579282
0.0	0.0077291103	0.010085739	0.006802855	0.008216736	0.008643246	0.0062403544	0.012542257	0.008620673	0.0074058804	0.008533528
0.0	0.07990524	0.063559145	0.06682936	0.059766766	0.06670903	0.06906216	0.08196256	0.07550738	0.06697564	0.073027305
0.0	0.00014065315	5.4678214e-05	6.944167e-05	4.3144977e-05	7.075489e-05	8.857295e-05	0.00016316852	0.000109132365	7.752339e-05	9.170328e-05
0.0	0.008663982	0.01005374	0.00987688	0.007610748	0.008412512	0.009279912	0.010366547	0.010252859	0.010615888	0.00664844
0.0	0.0058590276	0.009964176	0.010812751	0.007790891	0.009636137	0.008045702	0.0054415637	0.011776621	0.006963634	0.010875299
0.0	0.0058725136	0.009928302	0.010870981	0.0077225557	0.009700632	0.008066191	0.005411772	0.011780823	0.0069996747	0.010880511
0.0	0.5296564	0.54047155	0.5346512	0.54049534	0.53231853	0.5222032	0.526497	0.5341116	0.5236041	0.5397553
0.0	0.011782644	0.007620994	0.012737042	0.010267652	0.0077856034	0.010125545	0.0068722502	0.0065813237	0.010741778	0.013126311
0.0	0.070265904	0.04962488	0.07234614	0.069552355	0.06750506	0.06883596	0.06257831	0.07351369	0.063536756	0.075866975
0.0	8.648159e-05	2.1837457e-05	9.358146e-05	7.608543e-05	7.397473e-05	8.748756e-05	5.898611e-05	9.862983e-05	6.363921e-05	0.00010593233
0.0	0.086343974	0.077685565	0.067607984	0.073595196	0.080127716	0.059686083	0.075357065	0.06799511	0.069176525	0.076860495
0.0	0.014362551	0.011572981	0.009019811	0.010474002	0.0125054885	0.0074343486	0.011342727	0.009071375	0.009709339	0.011259787
0.0	0.072494015	0.07257381	0.06359012	0.07857334	0.07657103	0.06670774	0.074044295	0.05932281	0.063847765	0.06504932
0.0	0.0032677522	0.0019257875	0.0021203887	0.0016115024	0.0031784489	0.0009296634	0.0012309396	0.0023506416	0.0018038703	0.0016284217
0.0	0.029711304	0.02443504	0.02430746	0.026059391	0.033133034	0.020976689	0.017823745	0.030886458	0.022797415	0.028964914
0.0	0.07121373	0.07640001	0.06937762	0.07364173	0.073376246	0.05872798	0.078239724	0.088416964	0.060317636	0.072792836
0.0	0.071908906	0.07532426	0.066722125	0.073200814	0.072194755	0.061508406	0.07635887	0.08710166	0.07216605	0.075452924
0.0	0.015018697	0.009415751	0.009873635	0.011365962	0.008464008	0.008197623	0.0074713323	0.012940966	0.008857848	0.012478724
0.0	0.032751698	0.023285383	0.02248506	0.022820717	0.023476563	0.015553633	0.016754001	0.026447378	0.018786013	0.02165365
0.0	0.23577017	0.22188994	0.21223967	0.230994	0.23740333	0.21468589	0.2327657	0.22487444	0.21027784	0.23767069
0.0	0.000114134906	6.9062604e-05	9.767069e-05	9.1211405e-05	9.896305e-05	5.5401262e-05	0.00018862203	5.151713e-05	3.7508496e-05	0.00018723583
0.0	0.0039395643	0.008315775	0.012548891	0.011538843	0.006567269	0.008235459	0.012145729	0.013763948	0.008870567	0.011096999
0.0	0.0039376263	0.008412691	0.012630871	0.011579971	0.0066150012	0.008255892	0.012165728	0.013844078	0.0088625755	0.011137353
0.0	0.012725225	0.0072358735	0.0118654985	0.012084066	0.011219237	0.007819384	0.01321427	0.0121331485	0.0076989215	0.005438367
0.0	0.0019131709	0.0014305612	0.0027877316	0.0016787283	0.0035000406	0.001495619	0.0017863484	0.0018986397	0.0013037974	0.003970793
0.0	0.0011308499	0.0015875199	0.0018585427	0.0016213786	0.00198043	0.0016910599	0.002804864	0.002334252	0.0023351205	0.0024993098
0.0	0.031143293	0.021247303	0.02856927	0.018416826	0.03365516	0.018025955	0.025539177	0.022159139	0.026728889	0.025969025
0.0	0.024048433	0.017586758	0.020817608	0.021120539	0.020713408	0.020935208	0.024012081	0.024908815	0.021320827	0.025461445
0.0	0.015746618	0.010270609	0.013794982	0.009461403	0.009732887	0.009358949	0.008168486	0.01170269	0.008958362	0.014047318
0.0	0.021941222	0.023463706	0.025340697	0.023621516	0.023452831	0.028289214	0.034675743	0.02174813	0.02393555	0.02758053
0.0	0.01247275	0.009861489	0.012078335	0.008895277	0.00956387	0.010077312	0.011967151	0.0094935205	0.010314553	0.012595774
0.0	0.027976526	0.020129869	0.02674255	0.02915083	0.023908125	0.025507523	0.02258746	0.027732456	0.016113494	0.036467936
0.0	0.0024011175	0.0024756112	0.0014978667	0.0011259683	0.0022627497	0.0015414843	0.002382763	0.0021967315	0.0031450822	0.0007563698
0.0	0.030526286	0.02323686	0.019424442	0.021822535	0.025592472	0.022480424	0.018906252	0.025648952	0.026839998	0.025754038
0.0	0.030074978	0.01914599	0.030952066	0.021272218	0.024476038	0.022896327	0.03012781	0.027540289	0.027251344	0.013242174
0.0	0.01252326	0.0075425785	0.013259287	0.008383596	0.011525227	0.009726097	0.010158293	0.011729379	0.010647126	0.013741946
0.0	0.52899265	0.5391733	0.53497434	0.5415397	0.5331761	0.5207007	0.52540547	0.5344156	0.5239027	0.5394292
0.0	0.5293435	0.540777	0.53649	0.54080087	0.5323248	0.52173	0.52555054	0.5345367	0.5254105	0.54080343
0.0	0.5311703	0.54000044	0.5337874	0.5390251	0.5324935	0.5241178	0.5264903	0.5359638	0.5236848	0.5399288
0.0	0.09928672	0.09655199	0.113054395	0.09762726	0.10106813	0.085478894	0.08295652	0.09841513	0.10817157	0.11102043
0.0	0.53075397	0.54099244	0.53424656	0.5425194	0.5331104	0.5228093	0.5251922	0.5356646	0.5255029	0.54078525
0.0	0.5317633	0.5412125	0.534934	0.5425582	0.5339841	0.5226595	0.52629924	0.53614306	0.5249596	0.5420246
0.0	0.5295485	0.53896844	0.5326525	0.54001504	0.5321231	0.52115744	0.52620345	0.5339819	0.52201277	0.54013056
0.0	0.5305906	0.5401652	0.5327437	0.54143494	0.53350836	0.52249503	0.52657545	0.53440326	0.52336675	0.54062885
0.0	0.5293799	0.53936464	0.5334338	0.54037684	0.53203017	0.5214756	0.5261861	0.5349461	0.5231234	0.54183805
0.0	0.53017616	0.5409691	0.53384864	0.5413386	0.53171986	0.5231355	0.5268436	0.5358231	0.52354956	0.54174376
0.0	0.13896859	0.12946412	0.15985608	0.1513469	0.13544981	0.14962296	0.16642965	0.1587498	0.12939529	0.14573479
0.0	0.09895482	0.09654434	0.113233775	0.09720428	0.101433545	0.085232735	0.08303039	0.098377354	0.10769042	0.110747494
0.0	0.5305573	0.54057086	0.53609276	0.54116154	0.53305435	0.5217949	0.52481	0.5354975	0.5242099	0.5417752
0.0	0.5275058	0.53823996	0.5340196	0.5400677	0.5310687	0.5187499	0.52536356	0.53401506	0.52228594	0.54052913
0.0	0.53073996	0.5401266	0.53521264	0.5399179	0.532406	0.52190554	0.5260422	0.53591746	0.5254485	0.540707
0.0	0.5305044	0.5397943	0.5344933	0.539734	0.53134114	0.52199113	0.5265373	0.5353716	0.52481747	0.5405195
0.0	0.53027767	0.5404609	0.5352821	0.5415768	0.53233045	0.52274066	0.52585256	0.53522223	0.5255711	0.54079205
0.0	0.09955531	0.096367076	0.112538464	0.09796073	0.10093839	0.08557896	0.08348962	0.09837524	0.10703415	0.110934034
0.0	0.009497948	0.007908945	0.005872867	0.0075989477	0.010128117	0.006987746	0.010036153	0.011928335	0.009727451	0.007632701
0.0	0.15536438	0.12227497	0.018180804	0.16055241	0.020054253	0.14390811	0.14613801	0.16001874	0.014419012	0.15683278
0.0	0.52925223	0.5399829	0.53626126	0.5412216	0.53294194	0.52189064	0.5261279	0.53422374	0.5265494	0.5412562
0.0	0.13562371	0.15361094	0.15908691	0.15920575	0.15097566	0.1306765	0.17884178	0.10142015	0.1376936	0.16052757
0.0	0.5303607	0.5417723	0.53530306	0.5412314	0.5327761	0.5221508	0.5252338	0.5352797	0.52503157	0.5400245
0.0	0.22521792	0.21122792	0.22706145	0.19443549	0.19966151	0.17734416	0.19989666	0.21281615	0.20464763	0.22467785
0.0	0.00844921	0.011421117	0.0068115564	0.0087974975	0.012263816	0.0072143627	0.011944817	0.01291933	0.0073532085	0.014455811
0.0	0.5306828	0.5398982	0.5354233	0.54106426	0.533228	0.5227938	0.5252022	0.53520787	0.5255287	0.5409308
0.0	0.5310917	0.54083025	0.5361559	0.5413084	0.53137755	0.5232234	0.52749705	0.5337334	0.52400094	0.5412947
0.0	0.53097475	0.5415151	0.534276	0.54182124	0.53038305	0.5239297	0.52827585	0.5350167	0.5238362	0.54162556
0.0	0.5320247	0.539999	0.53448707	0.54197943	0.53219205	0.5232837	0.5273606	0.5351442	0.5245858	0.54070616
0.0	0.528653	0.53837955	0.53577596	0.5413615	0.5320044	0.52086806	0.5271013	0.5331896	0.526008	0.5400654
0.0	0.5308699	0.54033655	0.5332049	0.53961587	0.53070897	0.5212411	0.5265105	0.53415895	0.5236816	0.53945374
0.0	0.5301948	0.5406594	0.5341296	0.54079944	0.53238094	0.5233384	0.5282306	0.53508586	0.5240505	0.53980845
0.0	0.09903135	0.104136385	0.083869725	0.08432261	0.11535119	0.081265844	0.1090214	0.111611634	0.101804644	0.09917582
0.0	0.5301112	0.5406585	0.5356185	0.541497	0.5334355	0.5218793	0.52613896	0.53496116	0.52534056	0.54086715
0.0	0.53284955	0.5418485	0.5333061	0.54030454	0.53118867	0.5236162	0.5244871	0.5366238	0.5237403	0.5413396
0.0	0.12038566	0.1440744	0.14008762	0.13548784	0.14484574	0.1312062	0.13105549	0.17970558	0.13635021	0.17137001
0.0	0.53070587	0.5410422	0.53585947	0.5405286	0.533085	0.5224539	0.52623963	0.53514975	0.52454525	0.5400767
0.0	0.53035605	0.5406807	0.53568774	0.54075676	0.5329567	0.5218822	0.52605796	0.53510845	0.52491486	0.53977495
0.0	0.530634	0.53976023	0.53533375	0.54103625	0.5328328	0.52266055	0.52647376	0.5348636	0.52451605	0.53988653
0.0	0.5293811	0.5388917	0.53472877	0.5392818	0.53280807	0.5217482	0.5256857	0.5339704	0.5245521	0.5393377
0.0	0.5311005	0.5402423	0.53556275	0.540732	0.53300375	0.5234228	0.52671593	0.5349187	0.5240232	0.5402888
0.0	0.5310946	0.5402926	0.5350973	0.540873	0.5325003	0.52254593	0.52698344	0.5347087	0.52418923	0.54027224
0.0	0.11295732	0.10499179	0.0959269	0.12936395	0.08596922	0.08347391	0.0060950457	0.102212735	0.079631366	0.10029426
0.0	0.52935356	0.53944415	0.5325699	0.5406576	0.53196025	0.52225196	0.5258285	0.5335578	0.5230097	0.5395928
0.0	0.52922857	0.538168	0.5340513	0.5403107	0.53227836	0.5221565	0.525368	0.53368723	0.5229577	0.5388873
0.0	0.53351396	0.5423002	0.53636754	0.54276	0.5360057	0.5249633	0.52923775	0.53583765	0.5234529	0.5442409
0.0	0.53141993	0.5404504	0.5351878	0.5412767	0.533414	0.5227484	0.5263594	0.53593963	0.52460796	0.5421639
0.0	0.5310979	0.53995675	0.53381854	0.5417303	0.5324613	0.5242325	0.52689797	0.53447205	0.5233581	0.5403934
0.0	0.15870504	0.14542937	0.14489412	0.15029432	0.15347676	0.11815178	0.017213592	0.15717845	0.1314294	0.16638523
0.0	0.53031605	0.53949326	0.53573817	0.5390826	0.53274894	0.5223435	0.52753556	0.5333061	0.525492	0.5401311
0.0	0.5308789	0.53992623	0.5345626	0.53997695	0.53249073	0.5226378	0.525472	0.5359952	0.5243814	0.5419184
0.0	0.5316239	0.53998196	0.5345143	0.54046834	0.53196335	0.5232333	0.52598584	0.53623027	0.52459127	0.54169464
0.0	0.5315237	0.54114884	0.5345567	0.54158235	0.53348094	0.5223727	0.5255874	0.5358933	0.52624303	0.5408191
0.0	0.5297165	0.54109293	0.534474	0.5405058	0.5322662	0.5222039	0.52637	0.5352688	0.5241584	0.5413013
0.0	0.52847177	0.53909045	0.5337208	0.5400213	0.53180915	0.52098453	0.52640206	0.5329957	0.52300304	0.5404573
0.0	0.52995294	0.539792	0.53405416	0.5408594	0.53341293	0.5215809	0.5262721	0.5348845	0.52356184	0.5413268
0.0	0.5292313	0.5380419	0.53325754	0.5414204	0.5321632	0.5215012	0.52670527	0.5327461	0.5221342	0.5404253
0.0	0.52869356	0.5386268	0.53270316	0.5413921	0.5326455	0.5205902	0.5267304	0.5337004	0.52217734	0.5402314
0.0	0.52939296	0.5390564	0.5329867	0.5409116	0.53174764	0.5214245	0.52628684	0.53372157	0.5224719	0.540284
0.0	0.52970064	0.541016	0.5338639	0.5412528	0.53232354	0.52190506	0.526347	0.53452384	0.52357954	0.54087824
0.0	0.5292219	0.5402257	0.5335131	0.5410755	0.5320431	0.5211951	0.52634406	0.5340684	0.52399504	0.5407466
0.0	0.53050244	0.54094696	0.5333725	0.5403889	0.5317753	0.52252734	0.52568877	0.53469396	0.52392864	0.5407914
0.0	0.529515	0.5404016	0.5341148	0.54103625	0.5317082	0.521158	0.52593905	0.53421843	0.52358156	0.5400855
0.0	0.5292631	0.5402473	0.53392375	0.539966	0.5319015	0.52200013	0.52591026	0.53462046	0.5236854	0.54135317
0.0	0.5291481	0.5407167	0.53436095	0.5404415	0.5315048	0.52173764	0.52491987	0.5338036	0.52481306	0.54062504
0.0	0.5294305	0.5404427	0.53476626	0.53998023	0.53080726	0.52126294	0.52569586	0.5338981	0.52456385	0.54024655
0.0	0.52946746	0.53984165	0.5337617	0.54121387	0.5311378	0.52195257	0.52610034	0.5341198	0.5231504	0.5406934
0.0	0.5301162	0.5392868	0.53359747	0.5401622	0.53333205	0.5221269	0.52634996	0.5342661	0.52375275	0.54136026
0.0	0.5296163	0.5396519	0.53345734	0.540954	0.5322212	0.5216367	0.5261286	0.53351617	0.5232735	0.54027057
0.0	0.5296132	0.5384787	0.532808	0.5410527	0.53230315	0.52131367	0.5258894	0.5334191	0.5230162	0.5406516
0.0	0.53021026	0.53926593	0.5332905	0.5409854	0.5326051	0.52166325	0.52566046	0.5340734	0.5236905	0.54086554
0.0	0.5280822	0.53927493	0.53523064	0.5400273	0.5316728	0.52128893	0.52671134	0.53284514	0.5239363	0.53940886
0.0	0.5304604	0.54193515	0.53445464	0.5413041	0.5323212	0.5224507	0.5273757	0.5345608	0.5232569	0.5409095
0.0	0.53075	0.5399431	0.5355264	0.5407534	0.53367406	0.52257323	0.5253106	0.53473866	0.5262917	0.5408844
0.0	0.5307193	0.5407646	0.534517	0.5407273	0.5320799	0.52184474	0.526291	0.5346313	0.52521884	0.54120344
0.0	0.53062373	0.5410661	0.5350234	0.5411488	0.53226817	0.52209264	0.5260886	0.5349887	0.5249042	0.54092336
0.0	0.5294792	0.53952754	0.5342789	0.54084945	0.53242314	0.5205925	0.52593726	0.5340533	0.5243534	0.53925204
0.0	0.5295813	0.5400676	0.534296	0.5402973	0.5324059	0.5219874	0.5269127	0.5340797	0.52392745	0.54140145
0.0	0.5314009	0.5414478	0.534982	0.5418365	0.53291744	0.5222416	0.5268095	0.535655	0.52626264	0.5411477
0.0	0.52933425	0.540023	0.53339684	0.53903764	0.5313978	0.52055514	0.5277797	0.53475666	0.52275556	0.5396449
0.0	0.5306147	0.5422542	0.53500485	0.5428823	0.53477	0.52222395	0.52583975	0.5346103	0.52520496	0.53975284
0.0	0.5285612	0.5393306	0.53489375	0.5400712	0.5319735	0.5212319	0.5265373	0.53288335	0.5240498	0.5393262
0.0	0.009305576	0.009100143	0.013619683	0.009250075	0.010594044	0.006994592	0.008472491	0.00910241	0.008956609	0.01025404
0.0	0.10041248	0.09696377	0.113345094	0.09832442	0.10193932	0.086241566	0.08329902	0.099681444	0.10830214	0.11205141
0.0	0.009226851	0.009062931	0.013552897	0.00925004	0.010552834	0.00699091	0.008461051	0.00902033	0.008864289	0.010198229
0.0	0.53013754	0.54074746	0.5349893	0.541352	0.5318194	0.52191526	0.5251019	0.5349731	0.5238903	0.54085934
0.0	0.08766149	0.10201659	0.10789844	0.10293871	0.10930136	0.1047479	0.10887165	0.07921369	0.1039815	0.11541289
0.0	0.5291189	0.5395892	0.5336732	0.540691	0.5316716	0.5231754	0.5272597	0.53560084	0.52435946	0.54107696
0.0	0.11513117	0.09618488	0.10028966	0.08552606	0.10042049	0.07731286	0.09710419	0.11121508	0.10857438	0.10542697
0.0	0.10640439	0.044750426	0.10781214	0.08870204	0.10475982	0.10553862	0.11472468	0.11185849	0.079419106	0.09078243
0.0	0.08383263	0.11561974	0.10761529	0.111098	0.08789444	0.08232748	0.10353582	0.11404628	0.10388578	0.09822225
0.0	0.5294772	0.5409276	0.5347046	0.5409575	0.5325531	0.52351344	0.5295644	0.5353138	0.52417815	0.5410491
0.0	0.52934486	0.54035044	0.53565854	0.5425519	0.53266275	0.5214062	0.5260991	0.5351296	0.5258325	0.5409663
0.0	0.52934486	0.54035044	0.53565854	0.5425519	0.53266275	0.5214062	0.5260991	0.5351296	0.5258325	0.5409663
0.0	0.5336623	0.54366535	0.5350575	0.5420772	0.53385013	0.5231631	0.52819544	0.537097	0.52617	0.54344374
0.0	0.5294886	0.53993577	0.53425306	0.5405168	0.5334554	0.52147084	0.52751964	0.53568435	0.5230411	0.53978777
0.0	0.53153765	0.54220855	0.5335082	0.5411482	0.5321961	0.5228539	0.527507	0.5356024	0.52517724	0.5411756
0.0	0.52932006	0.54014915	0.53373027	0.5399269	0.531823	0.5214006	0.5277413	0.5349452	0.5244557	0.53959525
0.0	0.5309914	0.5410163	0.5353465	0.5417168	0.5321988	0.5225046	0.52705127	0.5349919	0.5249197	0.5414359
0.0	0.087617785	0.10235118	0.10737448	0.10281357	0.109292984	0.104722954	0.108434	0.07912113	0.10384366	0.11542707
0.0	0.5305436	0.5410451	0.53617495	0.54086345	0.53425324	0.52363783	0.5277496	0.5360076	0.52351004	0.54095376
0.0	0.532647	0.5426651	0.5349921	0.5424721	0.53338075	0.5241659	0.5274484	0.5374424	0.525998	0.54268235
0.0	0.10640308	0.074865386	0.09659006	0.106606685	0.12819445	0.091095954	0.07157415	0.11900037	0.11272357	0.1139818
0.0	0.52957207	0.54048246	0.53531456	0.54141784	0.5324425	0.52260315	0.52860093	0.5350574	0.5246625	0.5402364
0.0	0.5318588	0.5410068	0.53384393	0.54136217	0.53189546	0.5232865	0.5268953	0.5362642	0.5247747	0.54263896
0.0	0.091756225	0.10640378	0.098176	0.0770119	0.10505763	0.08848779	0.101469696	0.110915385	0.10128341	0.109901786
0.0	0.5322734	0.54149127	0.53450215	0.5409362	0.53338367	0.52323204	0.5279381	0.53667164	0.5259003	0.5425934
0.0	0.088132314	0.09767303	0.09656638	0.11229181	0.10578835	0.07939729	0.106043905	0.14685392	0.10963588	0.12443867
0.0	0.088132314	0.09767303	0.09656638	0.11229181	0.10578835	0.07939729	0.106043905	0.14685392	0.10963588	0.12443867
0.0	0.1064431	0.07495373	0.09643098	0.10669441	0.12786512	0.09104267	0.071493976	0.118904464	0.112818986	0.11404145
0.0	0.53139275	0.5413499	0.535296	0.54100555	0.5333528	0.5222953	0.52731293	0.53524435	0.5255681	0.5407551
0.0	0.5303334	0.5405059	0.535775	0.5407229	0.5329748	0.52245164	0.5268343	0.5352077	0.5249924	0.54121697
0.0	0.5337472	0.5432488	0.53566265	0.54333127	0.533476	0.5251173	0.52598333	0.5369277	0.5252987	0.54297674
0.0	0.53348345	0.54303813	0.53566533	0.5433531	0.53345245	0.52380675	0.52634484	0.53707874	0.526948	0.5419355
0.0	0.53140277	0.5416927	0.53573906	0.5406809	0.5340457	0.5238356	0.5244172	0.5349677	0.5255228	0.5417636
0.0	0.5297716	0.5405255	0.5344092	0.5398496	0.5309576	0.52258116	0.52250385	0.5344119	0.523991	0.5405527
0.0	0.5300534	0.5389074	0.53357106	0.539762	0.5315962	0.5217364	0.5253937	0.53456193	0.5237534	0.5396786
0.0	0.5312813	0.5423279	0.5389625	0.5416828	0.53360224	0.52489495	0.5257248	0.5364356	0.52603793	0.5419767
0.0	0.52932733	0.53974456	0.53529	0.54086876	0.5317955	0.5225738	0.524446	0.53418946	0.5243868	0.5403623
0.0	0.53142095	0.54263973	0.5363738	0.5407317	0.53153634	0.523431	0.5247743	0.53613895	0.52588063	0.54112846
0.0	0.5297453	0.5416127	0.53538483	0.5399743	0.53286594	0.5238642	0.52281964	0.53554577	0.52400315	0.5394923
0.0	0.5305224	0.5429452	0.5358762	0.5412907	0.5328052	0.5244978	0.5263996	0.53609926	0.52493185	0.5425263
0.0	0.5289544	0.5388346	0.5364542	0.54106647	0.53142816	0.5209245	0.5259637	0.5336114	0.52526367	0.5401262
0.0	0.5321594	0.54099256	0.5350487	0.54281205	0.53358895	0.5237854	0.5288908	0.5353183	0.5236322	0.54078037
0.0	0.531784	0.54112124	0.53372914	0.5421754	0.53355914	0.52161086	0.52559286	0.5350603	0.5253101	0.5411196
0.0	0.53154963	0.5408835	0.53502095	0.54077244	0.53218275	0.52353543	0.52680624	0.5356065	0.5249159	0.5412333
0.0	0.5324748	0.5416395	0.53461677	0.54239285	0.5341693	0.5252045	0.52672046	0.53671736	0.5259208	0.5410087
0.0	0.5328413	0.54155797	0.53488255	0.54260653	0.53442824	0.52485424	0.5266913	0.537076	0.526615	0.5415585
0.0	0.5302814	0.5408321	0.5351124	0.5415139	0.5328413	0.5223032	0.527008	0.53498137	0.5259059	0.54082465
0.0	0.1075686	0.097318396	0.07157079	0.086059265	0.09538525	0.074623644	0.099139296	0.10729101	0.08026815	0.10255657
0.0	0.5320759	0.541823	0.5357081	0.5425134	0.5338923	0.5233274	0.5266999	0.5363	0.52533495	0.5420985
0.0	0.52849114	0.5388199	0.5351811	0.5395367	0.5327085	0.521328	0.526794	0.53413624	0.5225091	0.53983575
0.0	0.5295821	0.53856933	0.534106	0.5394383	0.5322736	0.5222343	0.52556676	0.5356363	0.523927	0.54001635
0.0	0.52934486	0.54035044	0.53565854	0.5425519	0.53266275	0.5214062	0.5260991	0.5351296	0.5258325	0.5409663
0.0	0.5289532	0.5405235	0.53680044	0.54061496	0.53353196	0.52094793	0.5266304	0.53554887	0.523371	0.54112315
0.0	0.52830625	0.53953975	0.53674585	0.5413191	0.53231233	0.520901	0.5291488	0.5349364	0.52523774	0.54139435
0.0	0.5277299	0.5378674	0.53637373	0.5425814	0.5319341	0.51960605	0.5277812	0.53297246	0.52372855	0.5402023
0.0	0.5314875	0.5404717	0.5347203	0.5421628	0.53486013	0.5230948	0.5266071	0.5367242	0.526482	0.5429028
0.0	0.25398198	0.27089894	0.2684928	0.2699518	0.2542471	0.2540233	0.2567083	0.27534017	0.2561814	0.28785455
0.0	0.53321975	0.54235137	0.5358705	0.54176426	0.5344615	0.524298	0.52754253	0.53702605	0.5249889	0.5420838
0.0	0.53097427	0.5395964	0.53386736	0.54139864	0.53314024	0.52289027	0.5263863	0.53532815	0.5248826	0.5402133
0.0	0.17395629	0.1588364	0.1431591	0.15070054	0.17776713	0.14341378	0.13777252	0.15880623	0.14873013	0.19371992
0.0	0.5293897	0.5419338	0.5335963	0.53966063	0.5321072	0.52241665	0.5258839	0.53392315	0.52103996	0.540113
0.0	0.5302894	0.5430943	0.53471565	0.54039955	0.5327701	0.52418613	0.5270304	0.5349501	0.5236347	0.5415653
0.0	0.5293377	0.54021764	0.5340817	0.5387188	0.53309256	0.5211776	0.5256059	0.5335859	0.52492607	0.54085404
0.0	0.52949834	0.53927183	0.5341233	0.5386122	0.53301376	0.5211788	0.52602994	0.53302807	0.52447563	0.54023594
0.0	0.529443	0.5401597	0.5350023	0.5390421	0.5324702	0.52118474	0.526734	0.5339907	0.52449	0.54087675
0.0	0.52992356	0.5414699	0.53322566	0.5402487	0.5316814	0.5222409	0.52622503	0.5338087	0.5211545	0.5408682
0.0	0.52777195	0.5406106	0.5365185	0.53937685	0.5302681	0.52130306	0.523366	0.53611815	0.52433616	0.5403883
0.0	0.5315142	0.5416374	0.53458244	0.5431652	0.5328315	0.52165675	0.5266916	0.53531474	0.5257966	0.5410301
0.0	0.52990156	0.540499	0.5354736	0.54041123	0.5342187	0.5216956	0.52546346	0.5351481	0.52443093	0.54077727
0.0	0.5298079	0.5404469	0.53349656	0.5429556	0.5322341	0.5208176	0.5266769	0.53339875	0.5229948	0.5411663
0.0	0.5296965	0.53969526	0.53385454	0.5435605	0.53128684	0.52012455	0.5261555	0.5341867	0.52622557	0.53855735
0.0	0.52839077	0.5405871	0.53435194	0.54110384	0.53207695	0.52109563	0.5276504	0.53237736	0.524219	0.5387345
0.0	0.52782387	0.53901464	0.5331744	0.5431351	0.5300418	0.51972914	0.5261033	0.5320667	0.52278095	0.5379995
0.0	0.53007585	0.5406837	0.5330365	0.5416808	0.5324829	0.5214222	0.5258766	0.5344811	0.52334726	0.5389572
0.0	0.53143	0.5428571	0.53860986	0.5416087	0.53558266	0.52348185	0.5279476	0.53893733	0.5274314	0.54350936
0.0	0.5254419	0.5372153	0.5338124	0.53784686	0.5308144	0.5201161	0.52475965	0.5321787	0.52323556	0.5378736
0.0	0.53047025	0.5414642	0.5364215	0.5395549	0.53327876	0.52294534	0.52609295	0.5362709	0.52507323	0.54131097
0.0	0.5250454	0.53704345	0.53422517	0.53854346	0.52892	0.519302	0.525106	0.53205	0.52268624	0.5358355
0.0	0.5300389	0.5407089	0.53278	0.5402048	0.5300919	0.5213431	0.525996	0.53303164	0.5241472	0.53989875
0.0	0.5317794	0.5407793	0.5355347	0.5426204	0.53492373	0.5239773	0.5268337	0.53664094	0.52400404	0.5435156
0.0	0.5298611	0.5404589	0.5335085	0.53891975	0.52909154	0.5213525	0.52577984	0.5331709	0.5247449	0.5394584
0.0	0.53099585	0.54134816	0.53589755	0.5426437	0.53398603	0.5239577	0.5244628	0.5359409	0.52498835	0.5425148
0.0	0.5311631	0.541206	0.5337682	0.5409381	0.5313292	0.52256864	0.5242279	0.5353512	0.5241512	0.54081273
0.0	0.5310138	0.54119104	0.53490293	0.54079235	0.53294665	0.5222757	0.5241166	0.5348701	0.5234175	0.5405378
0.0	0.5285146	0.5382301	0.53441036	0.53885055	0.532231	0.52138096	0.52439976	0.5339644	0.52345943	0.5403995
0.0	0.5289228	0.5401378	0.5350093	0.54021543	0.5327882	0.5219698	0.52487046	0.5352849	0.52417046	0.54093736
0.0	0.530543	0.540543	0.5305519	0.54079354	0.5294858	0.5223856	0.5251201	0.5340163	0.523137	0.5403098
0.0	0.5306129	0.5402455	0.53193253	0.5405783	0.53004897	0.5223739	0.5226201	0.53319234	0.52066606	0.5398067
0.0	0.5310446	0.54208976	0.5327042	0.5424399	0.5296928	0.5236831	0.52344966	0.53597003	0.52412176	0.54013425
0.0	0.5290885	0.5379665	0.53742355	0.54126203	0.5326299	0.5217607	0.5247098	0.5331885	0.52350485	0.53969395
0.0	0.52866054	0.54058903	0.5340454	0.5387067	0.5314612	0.5207344	0.52566195	0.53437525	0.5240612	0.53833246
0.0	0.5310454	0.5398886	0.5352289	0.5413723	0.53275377	0.5219521	0.52722615	0.53549755	0.52666396	0.5412325
0.0	0.5301423	0.5406078	0.5339054	0.5421664	0.5324809	0.52194554	0.52689403	0.53275603	0.52445126	0.5387774
0.0	0.5323872	0.54266125	0.53351265	0.5419461	0.5326472	0.5236596	0.5291797	0.5362844	0.524847	0.543397
0.0	0.52815807	0.53962445	0.5336901	0.53863573	0.53230935	0.5207238	0.5261166	0.53248996	0.52276856	0.53946847
0.0	0.52962285	0.5406596	0.53471637	0.5388209	0.5323623	0.5223885	0.5275122	0.53463644	0.5232124	0.5418387
0.0	0.52880394	0.5392426	0.53404015	0.5388584	0.53246874	0.52091426	0.52521414	0.5330976	0.522365	0.5389415
0.0	0.5285782	0.5397859	0.5337537	0.538549	0.5305966	0.52074224	0.522605	0.53334117	0.52320254	0.5404441
0.0	0.5265637	0.53824407	0.5333538	0.53682554	0.5305285	0.519485	0.52430516	0.5320906	0.5231592	0.5370111
0.0	0.5283595	0.5390591	0.5363895	0.5397821	0.52999294	0.5198695	0.5242437	0.5328071	0.5248797	0.5402592
0.0	0.5306861	0.5399467	0.53326243	0.54027456	0.53119725	0.52219826	0.5255519	0.53518665	0.524275	0.5405243
0.0	0.5310648	0.5427475	0.53307164	0.5423719	0.5306245	0.5226977	0.52762306	0.5353638	0.52357256	0.53901124
0.0	0.5310251	0.53922945	0.53338194	0.54012877	0.53080326	0.52129734	0.5253597	0.53350043	0.52260363	0.53816485
0.0	0.5297234	0.5394392	0.5335719	0.5394935	0.531077	0.5219457	0.52569485	0.5328338	0.5226883	0.53969914
0.0	0.5288459	0.53992856	0.5357664	0.5397878	0.5318072	0.5212483	0.52609146	0.5342595	0.5227313	0.5397985
0.0	0.53080946	0.53954154	0.5328815	0.5402316	0.5325509	0.52290785	0.5274749	0.53489107	0.5233901	0.54023504
0.0	0.52903473	0.53820413	0.5331116	0.53947234	0.5300331	0.5207962	0.5257212	0.5326179	0.5207959	0.5389603
0.0	0.5299513	0.5387667	0.53341204	0.53828096	0.5305605	0.5215476	0.52689373	0.5335413	0.5214026	0.5396933
0.0	0.5306544	0.53991216	0.5346377	0.5406487	0.5320804	0.52210546	0.5267899	0.53521705	0.5255473	0.54162836
0.0	0.5306544	0.53991216	0.5346377	0.5406487	0.5320804	0.52210546	0.5267899	0.53521705	0.5255473	0.54162836
0.0	0.5303045	0.5400049	0.53615093	0.5406607	0.5340771	0.5225851	0.527211	0.535096	0.5241221	0.5399942
0.0	0.004798329	0.0028947692	0.0004690677	0.004385423	0.003443465	0.002647676	0.0037374045	0.0056309723	0.005030516	0.0062839743
0.0	0.00083778263	0.00064509566	6.801868e-05	0.0011923335	0.00090885157	0.000529995	0.0009305896	0.0016589225	0.0012473416	0.0016655939
0.0	0.5305567	0.5403845	0.533335	0.54083145	0.533034	0.52161777	0.52680314	0.53491384	0.52561176	0.5399009
0.0	0.5315259	0.54021513	0.53361505	0.54042584	0.5318334	0.5224832	0.52554506	0.5348486	0.5247568	0.54087013
0.0	0.5308102	0.5395106	0.53327227	0.5399482	0.53201324	0.5230185	0.526048	0.5352461	0.52381074	0.5410371
0.0	0.53059196	0.53947717	0.5343601	0.5393625	0.5315016	0.5216955	0.5256498	0.53497577	0.52362305	0.5400756
0.0	0.5289735	0.5396816	0.5344757	0.53890264	0.5305263	0.5204631	0.5253088	0.53383815	0.5219148	0.53947204
0.0	0.52913827	0.5400559	0.5352805	0.53979266	0.5331612	0.5218753	0.52761775	0.5342844	0.52290314	0.5405382
0.0	0.5305267	0.54020804	0.535115	0.54167765	0.53230786	0.523311	0.5291117	0.5355398	0.5249793	0.5409101
0.0	0.5312772	0.54134715	0.53640044	0.5424003	0.53469	0.52355987	0.5285694	0.53627324	0.5258571	0.5419129
0.0	0.53103685	0.53999615	0.53475654	0.5400964	0.532383	0.5224602	0.52620196	0.53505564	0.5248805	0.53967285
0.0	0.53103685	0.53999615	0.53475654	0.5400964	0.532383	0.5224602	0.52620196	0.53505564	0.5248805	0.53967285
0.0	0.52899194	0.54090166	0.5356924	0.5386818	0.5325403	0.52094114	0.5251325	0.5330058	0.52543306	0.5382821
0.0	0.5300729	0.5406555	0.53542024	0.5406403	0.5333247	0.52318895	0.52793235	0.5352819	0.5249031	0.5403813
0.0	0.5313636	0.5404113	0.5367017	0.541574	0.53461546	0.5224864	0.5280454	0.5344225	0.5228695	0.5424898
0.0	0.5309529	0.54067165	0.53524125	0.5411396	0.5329866	0.5231881	0.52804685	0.53504646	0.52446014	0.541653
0.0	0.53055835	0.5397265	0.536154	0.5404897	0.53184015	0.52213126	0.5266793	0.5354559	0.5252909	0.5401728
0.0	0.008189474	0.011643771	0.01153241	0.001493086	0.014641157	0.009403133	0.010366341	0.00897633	0.011950408	0.00059532025
0.0	0.09669421	0.101242505	0.09654014	0.111255914	0.08717585	0.09117821	0.08090355	0.09704087	0.09882345	0.12699461
0.0	0.08482106	0.09473109	0.06646932	0.012655169	0.10228511	0.08641856	0.09067828	0.11703513	0.09632521	0.12846854
0.0	0.53186476	0.54016155	0.53587735	0.5409854	0.53372097	0.5233902	0.5266322	0.5360546	0.525997	0.54070896
0.0	0.53044885	0.54153633	0.5363043	0.54103905	0.53394204	0.5235209	0.5277809	0.53524494	0.5237864	0.5406008
0.0	0.53110254	0.5405212	0.53324014	0.54132354	0.5317379	0.5223255	0.52676636	0.53541845	0.52268064	0.54060054
0.0	0.530374	0.5421806	0.5362761	0.5400981	0.532539	0.5230827	0.5252319	0.53461456	0.52276963	0.54085326
0.0	0.5299998	0.5401603	0.5352281	0.5393783	0.5328861	0.5226535	0.5255627	0.5347476	0.52593416	0.53989744
0.0	0.52869576	0.53937227	0.5339905	0.53765714	0.5322658	0.52206707	0.52594167	0.5335574	0.52347165	0.53841954
0.0	0.52953583	0.5399362	0.5335813	0.53878987	0.531386	0.52238345	0.5252943	0.5345089	0.5251539	0.54017943
0.0	0.13001266	0.1437451	0.15540002	0.15957502	0.15753175	0.12758334	0.13446948	0.16459951	0.15966155	0.16990244
0.0	0.16855785	0.14391288	0.15323742	0.14971928	0.1454155	0.13716903	0.13171318	0.1532739	0.16478	0.1724821
0.0	0.08231289	0.09329275	0.1037406	0.10686917	0.10609056	0.081051774	0.086940885	0.11203891	0.10795835	0.116209164
0.0	0.16845591	0.14370665	0.15279646	0.14943282	0.14542526	0.13702239	0.13194524	0.15317011	0.16407582	0.17224686
0.0	0.5308753	0.5402906	0.5339056	0.540218	0.531658	0.5219966	0.52754164	0.5338887	0.5226768	0.5396137
0.0	0.5298069	0.5421787	0.5350017	0.5411579	0.53236294	0.52179176	0.5249778	0.53374654	0.5243537	0.5394992
0.0	0.53061694	0.54233444	0.53683126	0.5412537	0.5322036	0.52160263	0.52800816	0.5343809	0.52487475	0.54088116
0.0	0.532647	0.54246765	0.5335066	0.54221797	0.5332004	0.5236564	0.5253929	0.5363951	0.5265754	0.5418669
0.0	0.5288838	0.5395209	0.5339306	0.53904974	0.5324141	0.5208898	0.5255089	0.53371537	0.52356243	0.5392858
0.0	0.5319448	0.5420739	0.53526837	0.54230267	0.53286225	0.521874	0.5268694	0.53636384	0.52671325	0.54001445
0.0	0.5296488	0.53870726	0.53552866	0.53916967	0.53276366	0.5206534	0.5272032	0.5342444	0.523535	0.54015964
0.0	0.52914196	0.5403727	0.5330992	0.5423065	0.53247505	0.5228138	0.5274117	0.5349366	0.5228584	0.5404893
0.0	0.5320689	0.54135275	0.5349949	0.54255253	0.53287446	0.5249564	0.52672786	0.5373663	0.5254401	0.5418294
0.0	0.53183264	0.5409721	0.5358136	0.54277325	0.53163856	0.5246722	0.5261373	0.53642726	0.5238106	0.54089904
0.0	0.5317289	0.5402255	0.53477263	0.5410964	0.53235376	0.52336544	0.5265225	0.53601146	0.5247899	0.5406779
0.0	0.5317289	0.5402255	0.53477263	0.5410964	0.53235376	0.52336544	0.5265225	0.53601146	0.5247899	0.5406779
0.0	0.5303391	0.54144216	0.53493273	0.5403373	0.5318383	0.5208536	0.52989876	0.53433686	0.5220583	0.5393746
0.0	0.5316256	0.5408955	0.5348038	0.5404652	0.53219575	0.52309597	0.5268382	0.53557783	0.52415156	0.5404637
0.0	0.5316256	0.5408955	0.5348038	0.5404652	0.53219575	0.52309597	0.5268382	0.53557783	0.52415156	0.5404637
0.0	0.530751	0.5400612	0.5349949	0.54041135	0.53159153	0.52194726	0.52677953	0.5353323	0.5239024	0.54080945
0.0	0.5288081	0.53898495	0.53513974	0.5416707	0.5307122	0.5218087	0.52607733	0.5331835	0.5216501	0.54011333
0.0	0.5298013	0.538348	0.5352378	0.5390028	0.530974	0.5215555	0.5255304	0.53448224	0.52203596	0.5401525
0.0	0.5307975	0.53954893	0.534814	0.5408443	0.531736	0.522466	0.5263366	0.5348164	0.5237072	0.54018754
0.0	0.5307975	0.53954893	0.534814	0.5408443	0.531736	0.522466	0.5263366	0.5348164	0.5237072	0.54018754
0.0	0.53159314	0.5408899	0.53480226	0.54141116	0.5326985	0.5230589	0.5249448	0.5355338	0.5252093	0.54025406
0.0	0.5314488	0.5420398	0.53355736	0.54310304	0.5331714	0.5227876	0.5257225	0.53674847	0.5241429	0.54183185
0.0	0.5285283	0.5391302	0.53482443	0.53991884	0.5317468	0.52056414	0.526336	0.5333565	0.5222507	0.53775436
0.0	0.53003424	0.539351	0.5332112	0.53831434	0.52989095	0.521976	0.52604836	0.53439605	0.5236795	0.54050606
0.0	0.5280531	0.5383734	0.5351838	0.53856814	0.532031	0.5206549	0.5269928	0.532707	0.523631	0.5384679
0.0	0.52766013	0.5370903	0.5316653	0.53859013	0.52987516	0.519607	0.5264913	0.53287095	0.5244339	0.53851956
0.0	0.52955884	0.540375	0.5336202	0.5386531	0.5290218	0.5212867	0.52551585	0.53410244	0.5224865	0.53893054
0.0	0.53224975	0.54111284	0.5377255	0.5405619	0.53345263	0.52473855	0.5282454	0.53671277	0.5240173	0.5435119
0.0	0.52815497	0.5398559	0.536077	0.5390208	0.5302293	0.5198268	0.5255478	0.53380096	0.52317005	0.5390132
0.0	0.5295192	0.5394615	0.5367662	0.5400943	0.5341597	0.52283555	0.52697957	0.53529805	0.52476054	0.54136586
0.0	0.5330186	0.5402478	0.5381196	0.5411762	0.5344565	0.5241052	0.5253874	0.5378266	0.5260232	0.5435307
0.0	0.52959883	0.53824294	0.534058	0.539522	0.5346956	0.5219266	0.5255812	0.5338389	0.5240188	0.5406178
0.0	0.5320296	0.54106957	0.5353925	0.54054505	0.53287137	0.52395684	0.52419335	0.5368212	0.524274	0.54212224
0.0	0.52688575	0.5361739	0.53247905	0.5376762	0.53186595	0.5208696	0.52552474	0.5334495	0.5225195	0.5384196
0.0	0.52822626	0.5387966	0.53346366	0.53898174	0.5313832	0.52164143	0.5263476	0.5329575	0.5236127	0.5399029
0.0	0.53185755	0.54215086	0.53635633	0.5429201	0.5326387	0.52337295	0.52838326	0.53657883	0.5261024	0.5425738
0.0	0.5291358	0.53937864	0.5343415	0.5401005	0.5328306	0.5216311	0.5276534	0.53361523	0.5235086	0.5405995
0.0	0.5328949	0.5434457	0.5378228	0.5424148	0.53544176	0.52360857	0.5258775	0.535899	0.5268842	0.5427526
0.0	0.53064835	0.53965133	0.53410727	0.5403449	0.53168017	0.5224667	0.52706873	0.53430384	0.523205	0.5392344
0.0	0.5292769	0.5394934	0.5349994	0.5404997	0.5312853	0.52194077	0.52574927	0.533371	0.5222297	0.53898734
0.0	0.53168464	0.540367	0.5345224	0.5419273	0.5319059	0.52376264	0.52836627	0.5352611	0.5241484	0.54091185
0.0	0.53094393	0.5397351	0.5342022	0.540862	0.5316968	0.5226326	0.52515554	0.5351205	0.5250192	0.5419376
0.0	0.5310003	0.5404977	0.53456575	0.5420143	0.5320817	0.5212866	0.52672607	0.53582954	0.5263366	0.5411078
0.0	0.5291615	0.5383846	0.5340981	0.54025215	0.53070563	0.52063113	0.5270297	0.53278774	0.52332634	0.54017645
0.0	0.5287797	0.53816617	0.5334632	0.54065305	0.5307341	0.5200771	0.52674586	0.5344288	0.5240755	0.54132164
0.0	0.53162986	0.5419372	0.5336323	0.54111177	0.5331623	0.52368945	0.5246154	0.5360935	0.52357733	0.5412336
0.0	0.532312	0.5407499	0.5353993	0.53945094	0.53365517	0.5233571	0.525762	0.5357488	0.5251457	0.5428675
0.0	0.5309049	0.5416346	0.53392357	0.54042625	0.53422976	0.5228245	0.5253614	0.5352306	0.5249446	0.5402076
0.0	0.5317165	0.5416282	0.5339718	0.5414179	0.53222394	0.52414274	0.5279974	0.53570205	0.5256782	0.5410782
0.0	0.5303087	0.541509	0.5337113	0.5414415	0.532096	0.5217635	0.5275927	0.5352033	0.52480876	0.5416452
0.0	0.5314685	0.5409814	0.5353946	0.5415065	0.5337584	0.52344656	0.5261756	0.53427136	0.52451825	0.54143184
0.0	0.5291604	0.53884935	0.53459996	0.53999	0.5312843	0.52090234	0.52613866	0.53295106	0.52329755	0.53873944
0.0	0.53042316	0.5392803	0.534372	0.54054606	0.53222615	0.5221043	0.52600926	0.5340322	0.52548194	0.5401897
0.0	0.5298224	0.53926677	0.5344467	0.54118	0.53149897	0.52099913	0.5264758	0.53368324	0.5237787	0.5403323
0.0	0.53133047	0.54113513	0.53462034	0.54210293	0.53316885	0.5231436	0.52606463	0.53593194	0.52463275	0.54126126
0.0	0.5298418	0.5407198	0.5353997	0.54156643	0.5336763	0.5219569	0.52670026	0.5337044	0.5233972	0.5398212
0.0	0.5289667	0.5396211	0.5359385	0.5402834	0.5312289	0.5198889	0.5258799	0.5341753	0.5246769	0.5394891
0.0	0.528526	0.53911376	0.53479505	0.5402384	0.532569	0.5213902	0.52622604	0.53279763	0.5243424	0.53830767
0.0	0.5290539	0.54039615	0.5343288	0.5406039	0.5328255	0.52206874	0.5266383	0.53297144	0.52449554	0.5393494
0.0	0.5282038	0.5399482	0.53509027	0.53922015	0.5322926	0.52131355	0.52590877	0.532175	0.5223918	0.53887844
0.0	0.5286805	0.5400192	0.5348585	0.54006433	0.5326763	0.5210836	0.52693915	0.53315306	0.5246966	0.5391806
0.0	0.530496	0.5418518	0.5358331	0.54069203	0.5338668	0.5242889	0.52712774	0.53429586	0.52438086	0.5405542
0.0	0.5295951	0.5405711	0.53481436	0.54101366	0.533582	0.52264017	0.5260224	0.5330307	0.5241153	0.5397308
0.0	0.5290432	0.539521	0.53559965	0.53914195	0.5326747	0.5214235	0.5256767	0.53224164	0.52336526	0.5385892
0.0	0.5302371	0.54111916	0.5357797	0.5398233	0.5336429	0.5232847	0.5259845	0.5338027	0.52485114	0.53996396
0.0	0.53005093	0.5405637	0.53536016	0.540184	0.533344	0.5228231	0.5260543	0.5335487	0.52449936	0.54032695
0.0	0.530736	0.5404065	0.5357716	0.5407315	0.53257126	0.5222893	0.5262672	0.53522515	0.5241338	0.54169637
0.0	0.5308966	0.54157734	0.535184	0.54115564	0.5336947	0.5238752	0.5262845	0.5348724	0.52353954	0.5408844
0.0	0.52945584	0.53985435	0.53360796	0.54073626	0.53203714	0.52143025	0.5254048	0.53447926	0.5230608	0.539428
0.0	0.53057206	0.5400417	0.5349544	0.54089594	0.5327803	0.5217528	0.5261131	0.53508264	0.5251016	0.53944826
0.0	0.009340898	0.009781885	0.009672181	0.009305475	0.013898124	0.010991006	0.010539096	0.012667425	0.009191418	0.01602677
0.0	0.009523853	0.009364552	0.010088219	0.008892012	0.010550947	0.0050427075	0.009925378	0.009493763	0.007992712	0.007651165
0.0	0.0084331455	0.0073343334	0.012278901	0.0059619616	0.009740215	0.005468875	0.010555896	0.008945223	0.0068129147	0.007709741
0.0	0.5298908	0.5409654	0.53468245	0.5416117	0.53259534	0.5215712	0.52651376	0.5337896	0.5228747	0.53938305
0.0	0.5304353	0.5410057	0.5358565	0.5401938	0.5341043	0.523306	0.5264521	0.5344369	0.52425915	0.54057765
0.0	0.52968	0.5399585	0.5355422	0.5398227	0.5329109	0.52133846	0.52545047	0.5329986	0.52404755	0.53930104
0.0	0.529889	0.54042983	0.5358342	0.54079854	0.53388315	0.52246225	0.52619123	0.53409636	0.52491766	0.5407247
0.0	0.52896744	0.53965306	0.535322	0.53906953	0.5323696	0.5214551	0.52637815	0.5329366	0.5249569	0.53932923
0.0	0.5291203	0.53952783	0.5350379	0.5395226	0.5334767	0.52303696	0.52663183	0.5331258	0.5236498	0.5399785
0.0	0.5295142	0.5396778	0.5355019	0.54019594	0.5331769	0.5227294	0.52524686	0.5338486	0.52490896	0.5404155
0.0	0.5302331	0.54143965	0.5357672	0.541307	0.5344916	0.52220184	0.5265735	0.5340802	0.5250677	0.54021907
0.0	0.53065157	0.5403898	0.53553677	0.5408085	0.53260785	0.52224416	0.5255593	0.5347219	0.52429646	0.54054224
0.0	0.5305267	0.5401834	0.5351969	0.53993523	0.53412676	0.5226848	0.5263503	0.5349953	0.52418137	0.53993976
0.0	0.52880573	0.53941995	0.5352807	0.53967506	0.5322555	0.5217055	0.52574986	0.5326796	0.5231738	0.53912365
0.0	0.5291123	0.5388426	0.5350582	0.54073745	0.53237987	0.52092695	0.52677405	0.53214854	0.5246736	0.53847533
0.0	0.52970815	0.53995115	0.53427577	0.5395233	0.53299713	0.52167946	0.5260297	0.5332469	0.52228457	0.5389385
0.0	0.52940136	0.5403255	0.5344262	0.5405708	0.5329637	0.5215699	0.52617025	0.53343785	0.5241386	0.5397898
0.0	0.5294913	0.53880066	0.5342767	0.54107594	0.53282964	0.5212082	0.52671254	0.53434724	0.5248375	0.5397709
0.0	0.5293823	0.53952557	0.5331907	0.5408066	0.5328126	0.5211551	0.52581125	0.53409445	0.5245421	0.53979856
0.0	0.5312048	0.5419628	0.5346335	0.5422919	0.5329597	0.523205	0.52620053	0.53590715	0.52589226	0.5419482
0.0	0.53142625	0.540782	0.5352412	0.5416665	0.53393996	0.5228665	0.5266878	0.5362238	0.5248592	0.54108083
0.0	0.53054553	0.54067993	0.534265	0.54191995	0.532585	0.5216271	0.5262483	0.53445995	0.5242707	0.5393458
0.0	0.5298014	0.53989625	0.53469145	0.54164124	0.5326584	0.5219076	0.5259203	0.5347935	0.52486664	0.5410944
0.0	0.53092134	0.541374	0.5367902	0.54080635	0.5319501	0.5219829	0.5268982	0.5351951	0.5238373	0.54124314
0.0	0.53039837	0.5408184	0.5358257	0.54030234	0.5327725	0.52160305	0.5259977	0.53456616	0.5251684	0.54075634
0.0	0.094942845	0.086160034	0.09404012	0.09675487	0.09524816	0.07405401	0.092123315	0.11163477	0.09351981	0.11922736
0.0	0.0950828	0.08590015	0.09412136	0.096808605	0.095384784	0.073936954	0.09180147	0.111803554	0.09382993	0.119240195
0.0	0.09559709	0.08640907	0.0941392	0.097302094	0.09561398	0.07445924	0.09252558	0.11201777	0.094235174	0.11961517
0.0	0.09523083	0.086274676	0.093558475	0.09680695	0.09506333	0.074179366	0.09232435	0.11170822	0.09343501	0.11905311
0.0	0.09495314	0.0858482	0.09363756	0.096589066	0.09487221	0.07388509	0.09215099	0.11142921	0.093212456	0.11880782
0.0	0.094959706	0.086197875	0.09399393	0.09688051	0.0948917	0.07416558	0.092042044	0.11156252	0.09347569	0.11901873
0.0	0.08420498	0.08429725	0.08721029	0.09254791	0.1043001	0.077459574	0.09859472	0.09666026	0.08503387	0.117015645
0.0	0.084757	0.08483841	0.08725335	0.0928952	0.10464939	0.077729024	0.09892404	0.0971099	0.085109144	0.116794564
0.0	0.08501581	0.08488561	0.08746833	0.09304356	0.10486138	0.07818062	0.098973244	0.09710477	0.08561259	0.11774413
0.0	0.084816985	0.084973015	0.08740423	0.0928002	0.10434995	0.07797766	0.09869458	0.097061686	0.08501855	0.117434084
0.0	0.08437109	0.08447455	0.08687502	0.092541635	0.103889756	0.07745758	0.098799184	0.09637943	0.084909655	0.11643376
0.0	0.08464357	0.08459465	0.08719899	0.09262484	0.10425241	0.07798206	0.09813763	0.096677974	0.08494649	0.11727897
0.0	0.099765755	0.079052135	0.10249418	0.087420836	0.118714236	0.08842932	0.10218775	0.1037129	0.08452328	0.10549427
0.0	0.10004784	0.07904692	0.10239697	0.08747759	0.119022086	0.08834686	0.10180771	0.1038249	0.08419662	0.105623454
0.0	0.10030526	0.07953343	0.102623425	0.0878329	0.11877803	0.08908585	0.10242268	0.104118854	0.08491622	0.10615006
0.0	0.10036479	0.07954079	0.102438524	0.087418	0.11900363	0.0889021	0.10240241	0.103941076	0.08477313	0.10593772
0.0	0.100043565	0.0792505	0.10221886	0.08748107	0.118421614	0.08858682	0.10192976	0.10355209	0.084293775	0.10532141
0.0	0.100119494	0.07900701	0.10247957	0.08734873	0.11890051	0.08863585	0.10208718	0.103757545	0.08429151	0.105554596
0.0	0.10536106	0.090607874	0.08866162	0.09377878	0.108601525	0.09817468	0.091045216	0.118445985	0.09509962	0.124511845
0.0	0.104818396	0.09025452	0.088559724	0.09361065	0.10825944	0.09737485	0.09076576	0.11795008	0.09432119	0.12366581
0.0	0.10579445	0.091195814	0.08891697	0.094166346	0.10911862	0.09858736	0.0915471	0.118890226	0.095034994	0.12510589
0.0	0.1053287	0.09059404	0.088757254	0.0936338	0.10835877	0.09788089	0.09116548	0.11827681	0.09459074	0.124258384
0.0	0.10499019	0.090253584	0.08860927	0.093447335	0.1080288	0.09758695	0.091036126	0.1179503	0.09445086	0.12367743
0.0	0.10538661	0.09079542	0.08836355	0.09407963	0.10822234	0.09817495	0.09121133	0.11830484	0.09434806	0.12446789
0.0	0.10364725	0.0941682	0.11148749	0.08300995	0.09376121	0.07489404	0.09575411	0.11870802	0.08153236	0.10612489
0.0	0.10348059	0.094180115	0.111180075	0.083156325	0.09397792	0.07451152	0.09530271	0.11906106	0.081036754	0.10592273
0.0	0.10411379	0.09459471	0.11186	0.08336327	0.094167896	0.075234435	0.09588779	0.11950878	0.08185372	0.10658413
0.0	0.10390354	0.094676375	0.11159603	0.0829911	0.09369832	0.07500764	0.09596359	0.118975356	0.081347354	0.106113605
0.0	0.10377069	0.094192654	0.111542664	0.08291039	0.093498245	0.074797526	0.09579789	0.1188263	0.08159637	0.10598119
0.0	0.10379546	0.0942462	0.1111739	0.08292818	0.093517624	0.07490081	0.09557061	0.11888552	0.0810781	0.10648043
0.0	0.09816626	0.118498854	0.10058901	0.0891903	0.080613725	0.08789849	0.08806103	0.111865826	0.10028702	0.091506325
0.0	0.098107904	0.11838221	0.100426435	0.08883274	0.08057725	0.08774562	0.0877324	0.11225037	0.10027626	0.09118639
0.0	0.098735265	0.119235314	0.10067444	0.089479536	0.080561064	0.08836624	0.087985046	0.11263222	0.10065304	0.09174601
0.0	0.09851744	0.11920492	0.10036528	0.08910928	0.080556296	0.08812542	0.08814964	0.1120646	0.10020334	0.091378145
0.0	0.098014675	0.11796787	0.10027658	0.08876127	0.0801849	0.087573715	0.0882805	0.11163215	0.09993298	0.09108711
0.0	0.0983252	0.118676856	0.099859454	0.08926203	0.08021353	0.08794419	0.08757426	0.111797534	0.09963942	0.09123248
0.0	0.10757814	0.07265304	0.10772081	0.09018787	0.078584805	0.08605222	0.09762858	0.10871233	0.080085844	0.112263344
0.0	0.10753874	0.072620615	0.10764896	0.09020971	0.07854657	0.08577262	0.09783606	0.10870102	0.07973361	0.11193167
0.0	0.10788867	0.07309265	0.108099006	0.0902627	0.07866972	0.0864131	0.097925134	0.10895663	0.08038029	0.11280748
0.0	0.10824945	0.07313663	0.107509196	0.090446874	0.07864511	0.08652514	0.097892515	0.10911439	0.08008061	0.11288363
0.0	0.10752285	0.07265482	0.1075647	0.09001887	0.078232706	0.085828595	0.09747262	0.10828692	0.08002515	0.1119763
0.0	0.10820522	0.07313233	0.107342996	0.090390675	0.07847356	0.0865667	0.09788344	0.10884127	0.079980575	0.112671286
0.0	0.103362545	0.101188935	0.08549515	0.008866343	0.104445696	0.091053285	0.100522995	0.008171476	0.10315948	0.0029236332
0.0	0.103443265	0.10094099	0.085768856	0.008854508	0.104734086	0.091055855	0.10039683	0.0081913415	0.103283174	0.0029213477
0.0	0.10277403	0.10091578	0.08557198	0.008801365	0.10424111	0.09077723	0.1003856	0.0081738075	0.10276957	0.0028962782
0.0	0.11138067	0.10635084	0.09963786	0.09494583	0.098069474	0.093920626	0.10504611	0.10811439	0.085595936	0.11938591
0.0	0.1114777	0.105969675	0.10014183	0.09477721	0.0981724	0.09380437	0.10521905	0.108408906	0.08583282	0.11928807
0.0	0.11158843	0.106602505	0.10032022	0.09548916	0.09872671	0.094247185	0.10491374	0.10833	0.085789315	0.11947655
0.0	0.111761555	0.10600842	0.09968728	0.09525569	0.098400995	0.09434254	0.10533827	0.1086322	0.08596551	0.11983457
0.0	0.11140304	0.10571797	0.09965271	0.09484449	0.09829504	0.09381289	0.10466829	0.10814392	0.085505776	0.11918795
0.0	0.11112166	0.10582837	0.09959009	0.094704	0.098257616	0.09385064	0.105251305	0.108140975	0.08594541	0.1191379
0.0	0.11092344	0.105635054	0.100089245	0.09480164	0.09800686	0.09383324	0.1050438	0.10812251	0.08568591	0.11944553
0.0	0.11109816	0.105684794	0.09997833	0.09487312	0.09867706	0.09371032	0.10523343	0.10801535	0.08584567	0.11937831
0.0	0.11864692	0.09132091	0.10259752	0.09367987	0.10093566	0.09070327	0.07977939	0.09760833	0.09095935	0.0912012
0.0	0.11900979	0.09140267	0.10236078	0.09371759	0.10143777	0.09130291	0.079615496	0.09797876	0.09115545	0.09154771
0.0	0.11835684	0.09127965	0.10272851	0.09391103	0.10112383	0.090783134	0.079639964	0.097422905	0.090947285	0.091171056
0.0	0.088396594	0.097073	0.099959016	0.10455079	0.10239566	0.09191924	0.10357459	0.09996494	0.080638364	0.10902441
0.0	0.09199617	0.08711963	0.09729466	0.08717892	0.10429687	0.100900464	0.10735981	0.12670785	0.106790386	0.10209369
0.0	0.09250648	0.08716735	0.09734992	0.08710828	0.10424177	0.10094501	0.10706432	0.1272522	0.10655091	0.10207524
0.0	0.09220266	0.087510996	0.09702578	0.08776641	0.104109384	0.10121259	0.10690679	0.1269081	0.10632306	0.102322966
0.0	0.09233797	0.08723727	0.09683933	0.087380305	0.10419029	0.100918725	0.10699159	0.12723103	0.106676556	0.10211621
0.0	0.09224118	0.08716627	0.09707468	0.08724169	0.10437812	0.10126924	0.10719725	0.12711553	0.10690737	0.10240904
0.0	0.0924637	0.08741092	0.09679484	0.087237835	0.10439509	0.10122857	0.107033476	0.12695637	0.106501594	0.102106676
0.0	0.09173058	0.08699883	0.097168386	0.086871766	0.10429619	0.100739546	0.10731296	0.12657875	0.10640099	0.10167844
0.0	0.09148566	0.086711034	0.09675212	0.08701359	0.10402458	0.10049424	0.10701201	0.12625773	0.106021054	0.10169888
0.0	0.09183056	0.08716912	0.0972242	0.086763464	0.10410999	0.10056178	0.1069844	0.12660952	0.10677651	0.101809
0.0	0.09172227	0.087142564	0.097181305	0.0870536	0.104098864	0.100845754	0.10706465	0.12682572	0.1064519	0.102052286
0.0	0.09807644	0.10116003	0.09680627	0.09098695	0.09360857	0.092615865	0.07485708	0.09593008	0.09114477	0.1083742
0.0	0.09801607	0.1010308	0.09673475	0.090880625	0.0935566	0.092615746	0.07498888	0.09590101	0.09148722	0.10828865
0.0	0.09776235	0.10048741	0.09687333	0.09083956	0.09331361	0.0921529	0.07528297	0.09576995	0.09110336	0.10817059
0.0	0.08447216	0.09014613	0.10186076	0.103023544	0.10334374	0.08581806	0.09158851	0.08797655	0.092741534	0.09079554
0.0	0.08421432	0.09012574	0.102127574	0.10276027	0.10342812	0.08586167	0.09201365	0.08810615	0.09263289	0.09086244
0.0	0.08421619	0.090603195	0.10227817	0.103287354	0.103062905	0.08591469	0.092001185	0.08821071	0.09297144	0.09110013
0.0	0.08379671	0.09030371	0.102157354	0.102924354	0.10295816	0.08547118	0.09175891	0.08768339	0.09270312	0.09058501
0.0	0.11377378	0.10812364	0.108151235	0.07614277	0.10133488	0.0858008	0.08750419	0.09397132	0.08986837	0.102699906
0.0	0.11367745	0.10806627	0.10855737	0.076078966	0.10129877	0.08548669	0.087864555	0.09388147	0.08971003	0.10257944
0.0	0.11315556	0.1076731	0.10849592	0.0753137	0.100876704	0.08518508	0.08753674	0.09347764	0.089782014	0.102342136
0.0	0.072193354	0.10978172	0.08693738	0.08857408	0.109403156	0.09054598	0.0954367	0.09055857	0.09164518	0.10187951
0.0	0.07270293	0.10980925	0.087208815	0.08866478	0.10955152	0.09095753	0.09496025	0.09102853	0.091370404	0.10208893
0.0	0.0722845	0.10986292	0.087099664	0.08911102	0.1095223	0.09078946	0.095352344	0.09100415	0.09131458	0.10192118
0.0	0.084303215	0.091798775	0.09930448	0.086892836	0.107051134	0.08545791	0.09520557	0.09824141	0.09939878	0.11040459
0.0	0.10775078	0.09857653	0.091143765	0.092766285	0.10044237	0.08682027	0.09595076	0.10962856	0.071699664	0.10557191
0.0	0.10156118	0.09015775	0.110969946	0.09171955	0.09880182	0.10680913	0.09405486	0.08972128	0.088015504	0.104855716
0.0	0.10115637	0.08977819	0.11137862	0.09156126	0.09865285	0.10635718	0.09354404	0.089301415	0.087698415	0.10453741
0.0	0.101535454	0.08996486	0.111632295	0.09202863	0.099054046	0.10701827	0.09359616	0.089533165	0.088275954	0.10488512
0.0	0.10133288	0.08997283	0.11077919	0.09180718	0.09906536	0.10711244	0.09388001	0.089545645	0.08796142	0.104881585
0.0	0.10140897	0.08990589	0.11091032	0.092012264	0.09928134	0.10699788	0.09417026	0.08958778	0.08770967	0.10495812
0.0	0.10117492	0.089755245	0.111176446	0.0918914	0.098589756	0.106581256	0.09421464	0.08926513	0.08791911	0.10451849
0.0	0.10079274	0.089824535	0.11113862	0.09177602	0.098836765	0.10646084	0.09367659	0.089180194	0.08759244	0.10462913
0.0	0.10140255	0.08969843	0.110451624	0.09192665	0.09893149	0.10666042	0.09415925	0.08929029	0.08778005	0.10462582
0.0	0.10107316	0.08987492	0.11115666	0.09160101	0.09916687	0.10632148	0.0938155	0.089410044	0.08785798	0.10482045
0.0	0.10239918	0.09735502	0.10614452	0.08519141	0.09303196	0.087913096	0.10265122	0.10417236	0.06610472	0.09631355
0.0	0.10214209	0.09724609	0.106332876	0.084993914	0.092817485	0.08774545	0.10220027	0.10395172	0.066103876	0.09613149
0.0	0.09045532	0.107486375	0.09711101	0.09145409	0.090145916	0.089760624	0.09878282	0.09691259	0.07647084	0.10414259
0.0	0.10503622	0.09163164	0.08783211	0.09020718	0.10805891	0.09157133	0.09335531	0.10962984	0.09121672	0.10667498
0.0	0.10511815	0.09207102	0.08792916	0.09061455	0.10851662	0.0916987	0.09361189	0.10989249	0.09143632	0.10702441
0.0	0.08796025	0.09506206	0.09594472	0.08485345	0.10045875	0.076756746	0.09945582	0.097381435	0.09288974	0.11897404
0.0	0.08761375	0.09465229	0.09605202	0.08502868	0.09997485	0.07637464	0.099365525	0.09677833	0.09327031	0.11824899
0.0	0.10180529	0.07203283	0.10293004	0.09282064	0.11537467	0.094008274	0.10544901	0.1022574	0.09583966	0.121717915
0.0	0.101401	0.072027415	0.10291916	0.09297582	0.1158742	0.09352423	0.10547838	0.10182443	0.09562688	0.12184544
0.0	0.08885343	0.085895956	0.103475206	0.08481149	0.08623715	0.07847314	0.08861028	0.09833088	0.07613312	0.10388891
0.0	0.0997759	0.08832165	0.098587595	0.088682696	0.10057177	0.086536676	0.10482407	0.10761363	0.0962448	0.11173367
0.0	0.09987462	0.088348225	0.09910191	0.088669516	0.10093657	0.086696565	0.10470306	0.10803608	0.09667039	0.11219911
0.0	0.10024552	0.088634096	0.09917878	0.089178585	0.10097323	0.08674816	0.10460108	0.10790448	0.096476674	0.111957856
0.0	0.10010076	0.08815861	0.09857628	0.08881283	0.10109601	0.08658499	0.10440431	0.10775248	0.09620192	0.11170044
0.0	0.099375285	0.08794542	0.09874326	0.08897551	0.100418575	0.08643452	0.10449671	0.10732731	0.096163	0.11183315
0.0	0.099310964	0.08782739	0.0989065	0.08882514	0.10110403	0.08622965	0.10434182	0.107492775	0.096135154	0.11185512
0.0	0.10507486	0.09760432	0.08974466	0.09298218	0.09027655	0.07293476	0.08612222	0.099283665	0.085152	0.11713186
0.0	0.104922004	0.09755169	0.08934828	0.09275314	0.090097256	0.07298127	0.08629396	0.09968013	0.08477358	0.11732219
0.0	0.104362234	0.09700636	0.089807	0.092439994	0.09029692	0.07262738	0.0860606	0.099102296	0.08499185	0.11722608
0.0	0.10433674	0.09771242	0.086167604	0.10032094	0.099510096	0.09309094	0.097593196	0.10195563	0.079142466	0.107744895
0.0	0.09292022	0.117445394	0.096008815	0.100662015	0.074730225	0.08855287	0.094530076	0.09384993	0.07444794	0.11321798
0.0	0.092620075	0.117496856	0.09601051	0.100873694	0.074706234	0.08841677	0.09552912	0.093716145	0.074394725	0.11328278
0.0	0.0925289	0.11743922	0.09590221	0.10074761	0.07488974	0.08836395	0.09490243	0.093727306	0.07441153	0.113017924
0.0	0.009330031	0.009807265	0.009742156	0.0092742285	0.013962575	0.010981612	0.010496736	0.012616933	0.00919071	0.015961152
0.0	0.5307979	0.5421899	0.5353164	0.54103076	0.53185666	0.52160066	0.5255551	0.5358938	0.5250134	0.5403725
0.0	0.5315772	0.54254335	0.53610474	0.54169655	0.53391045	0.5227508	0.5263578	0.5364244	0.5249462	0.54180676
0.0	0.53098965	0.5416242	0.5361377	0.5412147	0.5328367	0.5222066	0.52641726	0.5348848	0.52571654	0.540901
0.0	0.08843202	0.11534889	0.098679505	0.084568545	0.0967119	0.097657174	0.011523223	0.09533256	0.095990315	0.108861424
0.0	0.53077626	0.5410283	0.53542846	0.5407092	0.5321811	0.5227263	0.52768314	0.53530854	0.5249809	0.5414324
0.0	0.53059125	0.5388695	0.5347189	0.54047585	0.5319743	0.5221876	0.5264034	0.5349675	0.5252743	0.5409106
0.0	0.52879137	0.5401199	0.5359055	0.5395744	0.5326896	0.52201533	0.52776104	0.5337822	0.52326185	0.5398542
0.0	0.53203666	0.54179746	0.53414166	0.54027325	0.5324105	0.5225015	0.5257445	0.5358566	0.5252572	0.5412674
0.0	0.529408	0.5404348	0.53392386	0.54034466	0.532043	0.5220502	0.5263406	0.53346837	0.52452976	0.54047334
0.0	0.5318483	0.54236627	0.53442377	0.5410725	0.5322409	0.5229679	0.52724516	0.5343074	0.52510124	0.5408645
0.0	0.52983576	0.54054356	0.53445554	0.53976464	0.5312261	0.5220965	0.5277336	0.5337947	0.52487814	0.5404665
0.0	0.5294477	0.54065204	0.5347115	0.5410149	0.5318755	0.52191347	0.52737194	0.53309715	0.52497256	0.5391943
0.0	0.5286983	0.53946936	0.5345521	0.53946596	0.5324531	0.5220196	0.5270504	0.5335877	0.5241253	0.5399439
0.0	0.52871567	0.5403992	0.53446245	0.5397233	0.5321936	0.52111894	0.52534777	0.5340561	0.52415127	0.5390956
0.0	0.5293395	0.54068214	0.53509325	0.5402562	0.5338366	0.5220392	0.5259901	0.5344808	0.5240975	0.54024357
0.0	0.52886915	0.5399463	0.53511965	0.53987056	0.5329776	0.52160376	0.5260376	0.53324854	0.52471393	0.5395186
0.0	0.53022075	0.54086536	0.53548586	0.53972274	0.5329241	0.52228713	0.5262609	0.5351522	0.5225661	0.5418545
0.0	0.5304742	0.5401494	0.53306365	0.5396695	0.53055614	0.5222889	0.5262033	0.5343518	0.5234042	0.5399567
0.0	0.5307273	0.54074764	0.5362166	0.5401372	0.5333281	0.5235003	0.5245425	0.536537	0.52559656	0.540908
0.0	0.5298474	0.53893965	0.5367887	0.5389934	0.53274894	0.5218782	0.5233746	0.5343766	0.52453285	0.5406149
0.0	0.5306384	0.53804344	0.5353348	0.5387454	0.53185725	0.52246475	0.52318305	0.5357905	0.5255296	0.5416366
0.0	0.5300647	0.54082793	0.535368	0.5408595	0.53377336	0.5227269	0.5262907	0.5353926	0.5244814	0.54073405
0.0	0.5307694	0.54058665	0.5337237	0.54071397	0.5304043	0.52261066	0.5250984	0.5346422	0.52253777	0.53981245
0.0	0.5317425	0.5408893	0.5350689	0.5398156	0.5310615	0.5228838	0.5251264	0.5360569	0.5233313	0.540853
0.0	0.5303761	0.5385612	0.5364964	0.5408625	0.53363	0.5220458	0.5253374	0.5340397	0.52441376	0.5404703
0.0	0.530483	0.5392406	0.5346516	0.540415	0.53272146	0.5232669	0.5260226	0.5348169	0.52393985	0.5408198
0.0	0.530014	0.5395855	0.5342345	0.5416924	0.5330514	0.5221275	0.5264351	0.5345314	0.52275026	0.5400129
0.0	0.53132796	0.54118556	0.5323496	0.5411582	0.5326382	0.5242978	0.52391744	0.5352473	0.5253144	0.5412017
0.0	0.5304349	0.5408926	0.5353528	0.5401486	0.53216314	0.52116835	0.5261361	0.53541327	0.5251433	0.54148906
0.0	0.5315112	0.542204	0.5354102	0.5401897	0.53372246	0.5231136	0.52792203	0.5349826	0.52562153	0.54073554
0.0	0.53068453	0.5413233	0.534064	0.54002804	0.53222543	0.52265686	0.52683735	0.5340231	0.5252239	0.54071355
0.0	0.5299969	0.53997296	0.53423876	0.5396275	0.53063476	0.5216938	0.5265251	0.53415006	0.5230496	0.5410141
0.0	0.53154075	0.5402536	0.5344868	0.5413222	0.533388	0.5229771	0.5275101	0.5347529	0.52346134	0.539408
0.0	0.5303096	0.5403113	0.5351124	0.5401104	0.5314199	0.5222168	0.5257012	0.5341009	0.52327436	0.54033214
0.0	0.53001887	0.5406361	0.5340237	0.5394935	0.532574	0.5219428	0.526943	0.53373957	0.52467215	0.53929424
0.0	0.22543617	0.21212567	0.22733568	0.19499822	0.20033316	0.1779345	0.19983345	0.21309926	0.2053442	0.225045
0.0	0.0074314075	0.012889028	0.006789424	0.009553004	0.010083098	0.010134946	0.011763117	0.009647647	0.0067170626	0.014337353
0.0	0.5288092	0.5413597	0.5350225	0.5403398	0.5302997	0.5202468	0.5233971	0.5329525	0.52448785	0.5384564
0.0	0.5316894	0.54345036	0.535199	0.5425754	0.53212094	0.5225171	0.52438354	0.53703105	0.5248845	0.54211247
0.0	0.5300912	0.5389741	0.5335064	0.5407117	0.53306377	0.5218013	0.5268823	0.53337115	0.5241295	0.5399998
0.0	0.530262	0.53901595	0.5329575	0.54076666	0.531909	0.5212776	0.5272139	0.53407985	0.52548283	0.5398524
0.0	0.12861624	0.11317936	0.12896672	0.098625734	0.10413992	0.08750614	0.1063311	0.11611192	0.11093389	0.12662388
0.0	0.53017527	0.54020935	0.5349241	0.5399794	0.5320928	0.5218374	0.52601826	0.5350866	0.52397114	0.541474
0.0	0.529537	0.53955877	0.5339741	0.54016376	0.5319563	0.5206598	0.526242	0.53459567	0.524454	0.53971434
0.0	0.13554081	0.15461703	0.15396962	0.16663279	0.1445957	0.135544	0.15247135	0.1302602	0.14788339	0.12268061
0.0	0.020396909	0.026269523	0.016923599	0.023138365	0.025997983	0.02043755	0.027377732	0.02463676	0.017669855	0.03320101
0.0	0.018439734	0.025940677	0.015923254	0.022290649	0.028185602	0.021315584	0.029066559	0.021777418	0.016351245	0.032599047
0.0	0.022270268	0.027435152	0.016130177	0.022515753	0.02916381	0.025982736	0.02706329	0.025966723	0.017911917	0.034406118
0.0	0.022028951	0.028404392	0.019772548	0.02029342	0.02577961	0.020672075	0.028283289	0.026118344	0.015760474	0.030104749
0.0	0.020986224	0.034567513	0.018025212	0.021522898	0.022631895	0.023614319	0.026349962	0.024716591	0.018840127	0.026328508
0.0	0.022703532	0.022785928	0.019154606	0.021752976	0.02213726	0.023250662	0.028785039	0.024075737	0.015494327	0.031587508
0.0	0.04357876	0.055778097	0.03498887	0.042852167	0.04877886	0.04578222	0.054026738	0.044568878	0.032545157	0.05828182
0.0	0.038786437	0.05303348	0.029054226	0.041335203	0.0544777	0.046099994	0.05147643	0.043481927	0.033754762	0.05588143
0.0	0.038449284	0.055285245	0.03326741	0.045958973	0.05446398	0.04011671	0.04773299	0.040390804	0.03419548	0.054523908
0.0	0.1819028	0.1658532	0.18197934	0.15042771	0.15582219	0.13522558	0.15688281	0.1685623	0.16154169	0.18067974
0.0	0.5305242	0.5417718	0.5339928	0.54322475	0.5328075	0.52399176	0.52674687	0.5351828	0.5240474	0.53963065
0.0	0.529805	0.5400699	0.53487414	0.5406311	0.53363	0.52390087	0.5263766	0.5349091	0.5252547	0.53992933
0.0	0.5300729	0.54030555	0.5339235	0.54070204	0.5321604	0.5214047	0.52667177	0.5346506	0.5244882	0.5405159
0.0	0.53209865	0.5427686	0.53479743	0.5430767	0.53414696	0.5257517	0.52746683	0.5376826	0.52471095	0.5411064
0.0	0.53192645	0.54217553	0.53525877	0.54302794	0.53364	0.5229759	0.5268063	0.5357621	0.5258371	0.5418545
0.0	0.5300661	0.5409523	0.5344492	0.54009324	0.5326498	0.5218115	0.525597	0.53486544	0.5243596	0.53994685
0.0	0.5296392	0.5393051	0.5348893	0.5394237	0.53211844	0.5210002	0.5251944	0.53402394	0.5233228	0.5396838
0.0	0.5297853	0.5397555	0.53548884	0.5401063	0.53193843	0.521481	0.52603066	0.5339737	0.52431744	0.5407181
0.0	0.52865404	0.5393864	0.5353747	0.53926706	0.53105664	0.5209879	0.5258947	0.5328386	0.5230482	0.53995794
0.0	0.5295263	0.5386505	0.534407	0.5399974	0.5314748	0.5216854	0.52575946	0.5339961	0.52287847	0.540706
0.0	0.034756728	0.016842127	0.031997677	0.02250622	0.021817807	0.020960376	0.018642806	0.025590826	0.017199077	0.029071417
0.0	0.53005034	0.54071516	0.53546333	0.54022074	0.5329418	0.52138525	0.5260823	0.53441006	0.52455777	0.54007715
0.0	0.52951896	0.5406784	0.5349544	0.539788	0.53263485	0.5218602	0.52623063	0.53508455	0.52505934	0.5402973
0.0	0.53053397	0.5409157	0.53535897	0.54072446	0.532599	0.52179533	0.5260132	0.5354969	0.5258043	0.54023194
0.0	0.52985704	0.54073477	0.5356374	0.53992075	0.53243184	0.52172905	0.52677965	0.53456	0.5242219	0.5398616
0.0	0.5305292	0.54058164	0.5356444	0.5399001	0.5332326	0.52222526	0.52614325	0.5352201	0.52468514	0.54058486
0.0	0.529598	0.54100144	0.5353721	0.5408394	0.53287965	0.52220887	0.5263906	0.5349788	0.52542704	0.5405187
0.0	0.52948093	0.5402242	0.53547263	0.53988206	0.5326794	0.52160007	0.5256555	0.53491473	0.52518636	0.5397216
0.0	0.52962214	0.5407233	0.53427094	0.54012436	0.5312254	0.521016	0.52580976	0.5344993	0.52478534	0.5392638
0.0	0.52999336	0.54060054	0.5349769	0.5401949	0.5322688	0.5215646	0.5255133	0.534723	0.52491045	0.5394808
0.0	0.5304603	0.5416206	0.53590536	0.54122955	0.5337119	0.5225726	0.5258663	0.5358283	0.52479374	0.540197
0.0	0.17865875	0.19821826	0.20360738	0.20327654	0.19468792	0.17267877	0.22206047	0.14231049	0.18095142	0.2051
0.0	0.5298234	0.54085916	0.5347963	0.54023874	0.5330974	0.52251	0.52636355	0.53500473	0.5249804	0.53988695
0.0	0.5293183	0.54010165	0.53463775	0.5404839	0.5320274	0.5207571	0.52621216	0.53376764	0.52546155	0.5395454
0.0	0.53051543	0.54144037	0.5353676	0.54041845	0.53208	0.52222675	0.5259007	0.5347353	0.52486074	0.5397032
0.0	0.5304092	0.54089475	0.53474027	0.5403834	0.5327978	0.5220233	0.5253132	0.53462607	0.5249894	0.53991586
0.0	0.52961653	0.54055685	0.53543025	0.53987515	0.5323088	0.5214345	0.525946	0.5349769	0.52452075	0.54006743
0.0	0.52905357	0.5401988	0.5350657	0.5383715	0.53192425	0.52091235	0.5254126	0.53396875	0.52427495	0.5394613
0.0	0.5303733	0.54124135	0.5362118	0.54061854	0.5326045	0.5223798	0.5266863	0.5354605	0.52486455	0.54016936
0.0	0.5296656	0.54051197	0.535173	0.5401689	0.53213936	0.5217664	0.52550626	0.5345959	0.5250075	0.5394902
0.0	0.529259	0.54023737	0.5357577	0.5397808	0.5324214	0.520595	0.5264048	0.5336949	0.52481	0.538644
0.0	0.53035736	0.5413729	0.53566766	0.5406613	0.5329049	0.5223415	0.52596676	0.5351227	0.5247998	0.54002553
0.0	0.5303093	0.5414339	0.5353248	0.5397965	0.5333669	0.5225953	0.5257014	0.53577244	0.5254607	0.54056674
0.0	0.52955776	0.53982157	0.53526205	0.54016185	0.53206885	0.5207122	0.5267963	0.53429425	0.5258611	0.53951484
0.0	0.53081805	0.5407909	0.5343137	0.5413778	0.53298426	0.5218782	0.5266786	0.53551346	0.5252744	0.54006433
0.0	0.5296828	0.54099035	0.5350711	0.540338	0.53208613	0.5209527	0.52543056	0.53453696	0.5244543	0.5390138
0.0	0.53123575	0.5404297	0.5346348	0.54137063	0.53361034	0.5232249	0.52641344	0.5363935	0.52726936	0.5419077
0.0	0.5302858	0.54017615	0.5352992	0.5403166	0.5323613	0.5214331	0.5259483	0.5352176	0.5255134	0.5404905
0.0	0.52965546	0.53942424	0.5354945	0.53948313	0.53263193	0.52173257	0.5265225	0.5349717	0.5232238	0.54007727
0.0	0.53091663	0.5408759	0.5364436	0.54136026	0.53328824	0.52239424	0.52682173	0.5357066	0.5253524	0.5405669
0.0	0.530374	0.54046965	0.5366627	0.54168993	0.53298455	0.52252686	0.5258946	0.5354312	0.52612996	0.54113954
0.0	0.5300685	0.540787	0.5365681	0.54083484	0.5327442	0.52212954	0.52688354	0.5350053	0.5243423	0.53976893
0.0	0.5314764	0.5414542	0.5367183	0.5409952	0.53349334	0.52330893	0.5271123	0.5357727	0.524761	0.54104954
0.0	0.5310675	0.5419614	0.5356492	0.54131055	0.5329308	0.5233101	0.52676666	0.5361434	0.52541715	0.5419154
0.0	0.5299882	0.53928614	0.5366093	0.5404977	0.5303524	0.52113456	0.5300363	0.53294677	0.5253146	0.540075
0.0	0.5299338	0.53934664	0.5378081	0.5399532	0.53118044	0.52032393	0.5278758	0.5335437	0.52379286	0.54030395
0.0	0.5311854	0.5403398	0.53454477	0.54161596	0.5327673	0.5231005	0.5270395	0.5347751	0.52453136	0.5412582
0.0	0.5311055	0.5403212	0.5343674	0.5414576	0.5331248	0.52307224	0.52680016	0.5347208	0.5244453	0.54151666
0.0	0.53137136	0.5402792	0.5355435	0.540836	0.5325958	0.52266246	0.52622086	0.5350816	0.524623	0.5401828
0.0	0.53137136	0.5402792	0.5355435	0.540836	0.5325958	0.52266246	0.52622086	0.5350816	0.524623	0.5401828
0.0	0.53081733	0.54154056	0.5376922	0.5416415	0.5337215	0.5224963	0.5256722	0.5341122	0.524856	0.5400967
0.0	0.5320187	0.54218405	0.5366802	0.5425083	0.53357524	0.52249604	0.52618927	0.5356713	0.52672666	0.54049534
0.0	0.5303241	0.5397418	0.53494525	0.53936434	0.53393745	0.5227686	0.52490306	0.53318954	0.523083	0.53941995
0.0	0.5317543	0.540102	0.5363459	0.5408336	0.5348438	0.5232996	0.52793473	0.53568214	0.52640027	0.54172385
0.0	0.530239	0.5385203	0.53640217	0.54049677	0.53236485	0.52144384	0.5261996	0.5351715	0.5255232	0.5411398
0.0	0.52956426	0.5392097	0.53531224	0.54031706	0.532108	0.52087724	0.5260493	0.5345623	0.52540267	0.5405415
0.0	0.53144205	0.540014	0.53606755	0.54126745	0.5328101	0.5225826	0.5253531	0.536082	0.5266156	0.5425309
0.0	0.53018385	0.53994066	0.53627884	0.54072225	0.5335779	0.5219507	0.5265579	0.5349496	0.5274848	0.54160005
0.0	0.52830917	0.5396491	0.5347994	0.54041106	0.5323445	0.5216864	0.52692974	0.53486246	0.52353024	0.5396649
0.0	0.5283801	0.5384602	0.5347059	0.53896767	0.5314581	0.5213003	0.527333	0.53627926	0.5220013	0.54106104
0.0	0.52989423	0.5387573	0.5335897	0.53844523	0.53262854	0.5230965	0.5275327	0.53750217	0.5256136	0.5409305
0.0	0.027208064	0.02811123	0.02459312	0.023677872	0.029485494	0.019882903	0.02074459	0.031711157	0.026283568	0.031170148
0.0	0.531267	0.53985137	0.5343891	0.5407837	0.532181	0.5229805	0.52673304	0.53443384	0.52404034	0.5401762
0.0	0.531267	0.53985137	0.5343891	0.5407837	0.532181	0.5229805	0.52673304	0.53443384	0.52404034	0.5401762
0.0	0.5323568	0.5420648	0.53662586	0.5405186	0.53360856	0.5237095	0.5241752	0.5355057	0.5259725	0.5414241
0.0	0.53127533	0.53999114	0.53406996	0.5407221	0.53274244	0.52205133	0.5268226	0.53550243	0.52609646	0.5410249
0.0	0.53010786	0.5401893	0.5351131	0.5388827	0.5330421	0.5217349	0.5251444	0.5343889	0.52337325	0.54064274
0.0	0.5307556	0.53998876	0.5331907	0.54010075	0.5311611	0.52086806	0.52625334	0.5348004	0.5251307	0.53995407
0.0	0.5307556	0.53998876	0.5331907	0.54010075	0.5311611	0.52086806	0.52625334	0.5348004	0.5251307	0.53995407
0.0	0.53127533	0.53999114	0.53406996	0.5407221	0.53274244	0.52205133	0.5268226	0.53550243	0.52609646	0.5410249
0.0	0.5285957	0.53922075	0.5324433	0.5397703	0.5303821	0.5202913	0.5271705	0.53343856	0.5236692	0.53951675
0.0	0.5307977	0.54019314	0.532364	0.53735214	0.5305364	0.52173907	0.5277207	0.5347265	0.52264357	0.54030585
0.0	0.52829	0.5371474	0.53071195	0.5368231	0.5288921	0.51923984	0.5258003	0.53236955	0.52166224	0.5390139
0.0	0.53104854	0.5410145	0.5347909	0.5403844	0.53219	0.52279025	0.5251041	0.5361907	0.52518666	0.5418754
0.0	0.5295386	0.5400311	0.5351206	0.53844786	0.533877	0.5214562	0.52677685	0.5330575	0.52374154	0.539411
0.0	0.5278227	0.53963166	0.53473395	0.5405644	0.5320001	0.51963514	0.5271186	0.53318447	0.5242133	0.5386904
0.0	0.53044623	0.53966063	0.53441226	0.54005235	0.5319545	0.52263004	0.52647865	0.5350396	0.52400804	0.5411188
0.0	0.5302288	0.5402974	0.53466135	0.5397078	0.53213644	0.52193636	0.5261959	0.53477997	0.5246215	0.53974944
0.0	0.5309953	0.5407908	0.5340652	0.5410682	0.5315335	0.52183545	0.52647465	0.53433245	0.5248341	0.5403624
0.0	0.53067887	0.540361	0.534209	0.5404166	0.5314781	0.52239245	0.5262352	0.5350402	0.5252362	0.5401202
0.0	0.5308512	0.53991026	0.5342172	0.54045606	0.5318177	0.5221032	0.52633387	0.5350633	0.52396035	0.5404109
0.0	0.52957493	0.5396805	0.5336139	0.53970474	0.5309145	0.5211299	0.5260892	0.5334989	0.52256423	0.53971267
0.0	0.5325139	0.5415358	0.53578705	0.54203385	0.5337186	0.52353257	0.5249591	0.5360769	0.52615446	0.5422306
0.0	0.52804977	0.5399316	0.5330458	0.53878826	0.532245	0.5215638	0.52556235	0.53330815	0.523034	0.53987384
0.0	0.5292541	0.53813756	0.5345763	0.5395437	0.5324982	0.51984847	0.5248388	0.5319624	0.5226091	0.53807247
0.0	0.53123736	0.5404835	0.53512216	0.5414599	0.5329636	0.5211723	0.52577263	0.53459704	0.52560383	0.53948355
0.0	0.52983606	0.53853226	0.5342827	0.5410275	0.53323984	0.52187467	0.5256279	0.5341794	0.52444476	0.5398714
0.0	0.028306259	0.026323283	0.027407434	0.03216795	0.034894172	0.025569925	0.02488035	0.024246061	0.024148017	0.036941163
0.0	0.53006995	0.5400871	0.5329191	0.54173684	0.53086936	0.52184397	0.52811176	0.532538	0.5249546	0.5385899
0.0	0.5312065	0.5389804	0.5332881	0.539269	0.5322036	0.5230565	0.52593035	0.53472126	0.5250018	0.54028076
0.0	0.53011554	0.54011875	0.53593725	0.5411752	0.532817	0.5211773	0.5263769	0.534983	0.52558357	0.5407666
0.0	0.5289057	0.53706014	0.5356063	0.53778553	0.53144896	0.51995534	0.52492225	0.53451353	0.5228528	0.5393562
0.0	0.52890265	0.53934246	0.53456426	0.53896564	0.5317214	0.5204556	0.52578604	0.5338482	0.5238361	0.5388422
0.0	0.5299841	0.5397204	0.5348405	0.5398652	0.5324701	0.5210552	0.52594376	0.53478116	0.5249475	0.53982574
0.0	0.530081	0.5397053	0.5341529	0.53972816	0.5312895	0.5220735	0.52471733	0.5355883	0.5229288	0.5404667
0.0	0.5299668	0.5389101	0.53220844	0.540344	0.53197384	0.52206516	0.52704877	0.5340372	0.5236515	0.54060566
0.0	0.52948904	0.5389571	0.535143	0.5385398	0.5325237	0.5207413	0.5251132	0.5345563	0.52338177	0.53901595
0.0	0.53021663	0.5407307	0.5349665	0.5396274	0.53436875	0.5214007	0.52609605	0.53502977	0.5245077	0.54078674
0.0	0.5288599	0.53874356	0.5341192	0.54042035	0.5326128	0.52122957	0.5258361	0.5332804	0.5244837	0.5396695
0.0	0.5294068	0.5395644	0.53376245	0.5402811	0.53106266	0.52054924	0.52608436	0.5341447	0.5240707	0.5391563
0.0	0.527088	0.5395103	0.5367222	0.53802025	0.53112596	0.5193771	0.52612424	0.53252774	0.524167	0.53911376
0.0	0.53015494	0.54116935	0.5361951	0.54069877	0.53227764	0.52093667	0.5264153	0.5348795	0.5263823	0.54000396
0.0	0.5309652	0.54059285	0.5340786	0.54064673	0.5322681	0.52131635	0.5271809	0.53578556	0.52520615	0.5414447
0.0	0.5280186	0.5401426	0.53495556	0.5406977	0.5312968	0.5208043	0.5260755	0.5326045	0.52377534	0.538634
0.0	0.5280186	0.5401426	0.53495556	0.5406977	0.5312968	0.5208043	0.5260755	0.5326045	0.52377534	0.538634
0.0	0.5276947	0.5387813	0.5343063	0.5380448	0.5290282	0.52011514	0.52556664	0.533478	0.52376646	0.5392328
0.0	0.52821785	0.5395709	0.5319939	0.53807205	0.5294329	0.5192657	0.52516365	0.5323665	0.5232321	0.5372571
0.0	0.529082	0.5398556	0.5335881	0.53901356	0.5324072	0.5226597	0.5266792	0.53352517	0.5235114	0.53896767
0.0	0.53137237	0.5407076	0.53505397	0.5411938	0.5320071	0.523248	0.5269223	0.5355912	0.52575195	0.5412996
0.0	0.53204936	0.54110795	0.5335518	0.54254085	0.5330015	0.52312297	0.526118	0.53599334	0.52386194	0.54169846
0.0	0.52926975	0.53894454	0.5328609	0.5402807	0.5315203	0.5201303	0.5262656	0.5337841	0.523568	0.539483
0.0	0.115606636	0.15245314	0.13387904	0.14485349	0.15391164	0.12779865	0.17950688	0.15611771	0.14465328	0.094101064
0.0	0.53092295	0.5397541	0.53458434	0.5403549	0.53185606	0.52257967	0.5263184	0.53494203	0.5242201	0.54047716
0.0	0.52975476	0.5405286	0.5351061	0.54034966	0.53230226	0.5218233	0.5252261	0.53452057	0.5249247	0.53979653
0.0	0.5324105	0.54151374	0.53371316	0.54224133	0.53317505	0.52447975	0.52611536	0.5363156	0.52569515	0.54093516
0.0	0.5292128	0.5403832	0.5343382	0.54153997	0.5309126	0.521692	0.52375853	0.53412807	0.52363837	0.53914
0.0	0.53327775	0.54288	0.536092	0.54177636	0.5342885	0.52341396	0.52519506	0.5361066	0.5257525	0.5426996
0.0	0.533157	0.54166466	0.5343052	0.5408837	0.5335532	0.52258945	0.52608466	0.5358008	0.5252821	0.54217887
0.0	0.009743044	0.009873803	0.010936095	0.008774243	0.01164049	0.0068804105	0.015010779	0.011373659	0.0110457465	0.009451305
0.0	0.14803676	0.14119679	0.1609715	0.14233321	0.1550966	0.12662257	0.15310588	0.15862958	0.14488739	0.14226668
0.0	0.5295622	0.5396717	0.5346087	0.54061127	0.532921	0.52212894	0.52668786	0.5344274	0.5243004	0.5402261
0.0	0.53087306	0.5392437	0.53471124	0.5414212	0.5340789	0.52358615	0.52733874	0.53543663	0.52523184	0.54177314
0.0	0.16441655	0.15638655	0.14584684	0.18469237	0.13362841	0.12975125	0.017048234	0.15288644	0.1263704	0.15118797
0.0	0.528712	0.539548	0.53534234	0.5393453	0.5329139	0.52216715	0.5248396	0.5331688	0.52492267	0.53988695
0.0	0.5300793	0.5403103	0.5356107	0.541692	0.5342029	0.52327937	0.52849007	0.5341912	0.5245671	0.5399216
0.0	0.5281133	0.53860486	0.5356351	0.53892744	0.53286433	0.52105224	0.5273592	0.5335068	0.5232388	0.5394539
0.0	0.53106534	0.5398505	0.5376671	0.54078925	0.53475606	0.5222746	0.5282831	0.5359265	0.5246247	0.5399873
0.0	0.08949201	0.08906747	0.094061166	0.09728673	0.080812596	0.08570419	0.10407635	0.11365958	0.07242237	0.07516954
0.0	0.06627675	0.076234266	0.08052603	0.07958057	0.09796467	0.07060092	0.058819253	0.09368408	0.109595396	0.109955095
0.0	0.5313661	0.541267	0.53511316	0.54040194	0.53395003	0.52316713	0.52580875	0.53493804	0.52517885	0.5417609
0.0	0.5298353	0.5386292	0.53464675	0.5400515	0.52928424	0.5205387	0.52633446	0.53324807	0.5235978	0.5395068
0.0	0.52883846	0.5387674	0.5335398	0.5402862	0.52876216	0.5195801	0.5242486	0.5335614	0.5225433	0.5402034
0.0	0.5305454	0.53995645	0.53311783	0.5433733	0.5312783	0.5208104	0.5265592	0.5335545	0.5221558	0.53941077
0.0	0.52993613	0.5401034	0.5337594	0.540454	0.5310996	0.5213211	0.5269578	0.5333419	0.52324265	0.538583
0.0	0.52876014	0.5396655	0.53439456	0.5413344	0.5333474	0.52129555	0.52637607	0.5337609	0.52216035	0.5390909
0.0	0.5291389	0.5402452	0.53612185	0.54045546	0.53325886	0.5203149	0.52555674	0.532225	0.5215567	0.53908944
0.0	0.53040266	0.5390975	0.53448516	0.54051834	0.53204614	0.52186084	0.5261532	0.53446597	0.52405417	0.539374
0.0	0.53040266	0.5390975	0.53448516	0.54051834	0.53204614	0.52186084	0.5261532	0.53446597	0.52405417	0.539374
0.0	0.5274255	0.53740436	0.5339887	0.54052985	0.5317979	0.51969016	0.5254352	0.53195626	0.52286476	0.53726494
0.0	0.5304723	0.54193777	0.5352137	0.5405257	0.5317965	0.52278525	0.5257471	0.53517246	0.52318704	0.5403293
0.0	0.139834	0.13614528	0.15778312	0.15411876	0.13372734	0.13999312	0.15280004	0.15773544	0.13851403	0.17110725
0.0	0.18322074	0.18033244	0.20170248	0.19944234	0.17752142	0.18213643	0.19654419	0.2019536	0.18118382	0.21602714
0.0	0.18314697	0.1802808	0.20174848	0.19958845	0.17736456	0.18238507	0.19703236	0.2018092	0.18075432	0.21583787
0.0	0.52954805	0.5393464	0.5340154	0.54075843	0.5333817	0.5199669	0.5265	0.5341929	0.5233762	0.5402715
0.0	0.53075635	0.5392193	0.5334476	0.5413992	0.53324133	0.52111804	0.52791876	0.53490186	0.5232053	0.5413181
0.0	0.10167187	0.075248905	0.09630172	0.09422026	0.12197484	0.08571083	0.10327313	0.10128844	0.09108112	0.1130626
0.0	0.10144644	0.075093664	0.09641366	0.09411725	0.12192332	0.08570334	0.10279852	0.10131101	0.09128042	0.112929754
0.0	0.07499346	0.051335763	0.06953271	0.08041741	0.07046142	0.056886766	0.06293372	0.07833536	0.07870387	0.082732044
0.0	0.06517808	0.058227643	0.07547971	0.07622043	0.08359898	0.061579105	0.07729383	0.07781028	0.07045227	0.09252133
0.0	0.53213507	0.54277617	0.53470397	0.5408507	0.5341402	0.5229727	0.5260826	0.5364239	0.52557015	0.54069996
0.0	0.5319536	0.5415948	0.53502244	0.5404194	0.5349369	0.5242332	0.52585566	0.5352949	0.5244922	0.54075414
0.0	0.5302289	0.540407	0.534047	0.53895724	0.53298926	0.5224163	0.5271435	0.53490806	0.5240902	0.5403084
0.0	0.53223896	0.5405649	0.53498566	0.5422985	0.533489	0.52384853	0.5267382	0.5358451	0.52550185	0.54155636
0.0	0.53071225	0.5419804	0.5349027	0.53944635	0.5334738	0.52279603	0.5270462	0.5353841	0.5250043	0.54103076
0.0	0.52955097	0.5405374	0.5333663	0.5413438	0.53133494	0.52170724	0.5261202	0.5340849	0.52346236	0.5407156
0.0	0.5295839	0.54050833	0.5333953	0.5417587	0.53242344	0.52249366	0.5262178	0.5346076	0.5236253	0.5413218
0.0	0.5300134	0.5402585	0.53287643	0.5404426	0.5319647	0.52228516	0.52681935	0.5351261	0.523397	0.5415758
0.0	0.5292487	0.53987056	0.53361684	0.5403693	0.53215754	0.52155864	0.52606976	0.5345664	0.5235262	0.5409837
0.0	0.52902216	0.539469	0.5335161	0.54026055	0.5326217	0.52135926	0.5253814	0.5339826	0.52311933	0.5408522
0.0	0.5298818	0.5407855	0.5324675	0.5410447	0.530975	0.5227097	0.52746904	0.5347803	0.52272	0.54122305
0.0	0.5296363	0.5409482	0.5343836	0.54144	0.53224707	0.52283883	0.5257334	0.5346943	0.523517	0.54164207
0.0	0.529788	0.5397105	0.53357893	0.5400432	0.5326987	0.5226441	0.5265847	0.5355723	0.5240152	0.54238415
0.0	0.5300118	0.5404121	0.53358394	0.5399151	0.5337037	0.523284	0.52634877	0.53574616	0.5238376	0.54164034
0.0	0.5295586	0.5410814	0.5341789	0.54069114	0.53259325	0.5224325	0.526692	0.5349393	0.52339405	0.54146826
0.0	0.52953595	0.54054713	0.53303754	0.5408628	0.5325386	0.52246374	0.52657086	0.5344813	0.5233162	0.5411409
0.0	0.529769	0.5401158	0.5329183	0.5407654	0.53206694	0.52243805	0.5260261	0.5348094	0.5232794	0.5410044
0.0	0.52969533	0.54014283	0.53419584	0.5399968	0.5328993	0.5227541	0.52685	0.5353595	0.5239737	0.54158276
0.0	0.5296517	0.54035944	0.5343442	0.5413409	0.53244066	0.5223685	0.5266624	0.534511	0.5235967	0.5416158
0.0	0.5297401	0.54121554	0.5336075	0.5409834	0.53266996	0.52228266	0.5261617	0.5344235	0.52385783	0.54137695
0.0	0.5306014	0.5408544	0.5337355	0.5409987	0.5323354	0.5233395	0.5258562	0.53547966	0.5241054	0.5413846
0.0	0.5295416	0.53960276	0.53313833	0.5403666	0.53202826	0.5223092	0.52588344	0.53462356	0.5232082	0.54053646
0.0	0.5291679	0.5402757	0.5338455	0.54017204	0.53105193	0.52222514	0.5254398	0.53423226	0.5225026	0.5409938
0.0	0.53124213	0.54117244	0.5339764	0.5411981	0.5331762	0.52207536	0.52476865	0.53537494	0.52532613	0.5414379
0.0	0.5301072	0.53865874	0.5324385	0.5393265	0.5309602	0.5223809	0.52620363	0.5337478	0.5224664	0.5391999
0.0	0.06050366	0.07449802	0.068738036	0.06441916	0.07390585	0.054455273	0.06723806	0.066416666	0.06597757	0.07461836
0.0	0.3243744	0.33757523	0.33037597	0.33224493	0.3435457	0.31001204	0.32034087	0.31824914	0.32488096	0.34413013
0.0	0.5310736	0.540256	0.53452456	0.5417078	0.53267413	0.52327955	0.5273869	0.53433144	0.52373624	0.54045546
0.0	0.38707864	0.38416138	0.38977775	0.37402943	0.3724511	0.35281926	0.3694612	0.38163763	0.3702439	0.3923332
0.0	0.5313923	0.53955567	0.53398055	0.54102117	0.53253096	0.5221299	0.5262934	0.53472805	0.5242207	0.5409591
0.0	0.53196615	0.5402855	0.5360535	0.5419696	0.53435194	0.52328014	0.5265128	0.53619194	0.5248712	0.54207796
0.0	0.5307069	0.5405125	0.53378284	0.541124	0.5325871	0.52311015	0.5267362	0.5345781	0.5243589	0.54094267
0.0	0.5311112	0.5400517	0.53440064	0.54168344	0.5331252	0.5227208	0.52724916	0.5349211	0.5244989	0.54125106
0.0	0.531122	0.5396867	0.53329474	0.5405593	0.5327669	0.52285695	0.5263007	0.534917	0.5242822	0.54105747
0.0	0.5323034	0.5400108	0.5348217	0.541825	0.5338011	0.5233978	0.5268066	0.536159	0.5246993	0.54214734
0.0	0.5302524	0.5392423	0.53370756	0.5403523	0.53175944	0.5215265	0.52658325	0.5338436	0.5227518	0.5391282
0.0	0.53217816	0.54058266	0.53539324	0.54134357	0.533984	0.5232423	0.5277581	0.535653	0.52374536	0.5403182
0.0	0.5310367	0.5411931	0.5348583	0.5406022	0.5338726	0.5234329	0.5260357	0.5350814	0.5244936	0.5412174
0.0	0.5308175	0.5408352	0.5352389	0.54081035	0.53303635	0.5218019	0.5258471	0.53414077	0.5242722	0.53982836
0.0	0.5307937	0.5400549	0.53394544	0.541255	0.5329378	0.52298474	0.5261845	0.5353652	0.52457744	0.5416234
0.0	0.5311927	0.54007053	0.5343841	0.54114366	0.5327519	0.52234626	0.52602166	0.5355567	0.52497417	0.540669
0.0	0.5317205	0.5404511	0.53480875	0.5420586	0.53323215	0.52331424	0.5272245	0.53516763	0.52486765	0.54111594
0.0	0.10361613	0.09863473	0.09467382	0.11160974	0.10952678	0.09380461	0.1036292	0.096913464	0.07125853	0.11456358
0.0	0.5285311	0.53882164	0.5343396	0.53926224	0.53044885	0.5212224	0.5258733	0.53226167	0.5220293	0.53782094
0.0	0.5311506	0.5399804	0.53413826	0.54066175	0.5314883	0.5226298	0.5266923	0.53531265	0.5237859	0.54034865
0.0	0.5286143	0.5385548	0.5354391	0.5389887	0.53033566	0.51995534	0.52629095	0.5318935	0.5226847	0.53697187
0.0	0.015063216	0.010484802	0.017020872	0.009733185	0.011392338	0.008569355	0.009765539	0.0120554725	0.012176386	0.013037775
0.0	0.5271803	0.53827703	0.53550553	0.53804874	0.53138953	0.520842	0.5252901	0.53320813	0.5233847	0.5394328
0.0	0.015148503	0.012188384	0.014275478	0.010980048	0.012849278	0.0077572176	0.011901624	0.011526182	0.011600112	0.013657909
0.0	0.0004879348	0.0005957332	0.0007592067	0.00052320986	0.0006154367	0.00037336646	0.0009823669	0.00052900426	0.0006444695	0.015719268
0.0	0.00095029036	0.00031069166	0.0018868768	0.0010373836	0.0014620856	0.0004708264	0.0010207483	0.00058724877	0.00062620343	0.016416794
0.0	0.00059718534	0.011856355	0.00072260946	0.00047668375	0.01091539	0.0008391876	0.00087489944	0.001469972	0.0011228102	0.017195975
0.0	0.00045194672	0.0006017619	0.0007007842	0.00088264584	0.0013768433	0.0003698074	0.0005884164	0.0005978608	0.0014606905	0.014321736
0.0	0.0004520135	0.00060089165	0.0007018392	0.0008815024	0.0013770701	0.00036954295	0.00059295347	0.0005963561	0.0014593877	0.014305798
0.0	0.00049141684	0.009497015	0.015629131	0.0004814785	0.011446863	0.00043846396	0.0010865373	0.0015725993	0.0012226595	0.01766475
0.0	0.0149487145	0.013088481	0.012440781	0.00096932886	0.0136685055	0.0007675426	0.00077080465	0.014385777	0.0012102068	0.014400631
0.0	0.52860665	0.5388682	0.53559357	0.539132	0.5322047	0.52136433	0.52554697	0.53426915	0.52458656	0.5402981
0.0	0.52828115	0.5389924	0.5345533	0.53939164	0.5314469	0.52031475	0.5268204	0.5328248	0.5240131	0.54014415
0.0	0.52776575	0.53904986	0.5332978	0.5397972	0.5313235	0.520282	0.5256481	0.53325665	0.52321297	0.53954875
0.0	0.5292618	0.539837	0.53511167	0.54049367	0.5331891	0.521299	0.52544713	0.5340559	0.52550024	0.5409392
0.0	0.529572	0.53899306	0.5356752	0.5402955	0.5325085	0.52084816	0.5259372	0.5340332	0.5263637	0.5402813
0.0	0.5289035	0.53969824	0.5355613	0.5397484	0.53151566	0.5209827	0.52634406	0.5338967	0.52626836	0.53965837
0.0	0.5290481	0.53984606	0.5356844	0.54029936	0.5320601	0.52170473	0.5270253	0.533215	0.5247319	0.540773
0.0	0.5283882	0.5397557	0.5343061	0.5401538	0.53139234	0.5209499	0.5251716	0.5343284	0.5254686	0.53906286
0.0	0.52853286	0.5399036	0.53442925	0.5407048	0.53193676	0.5216719	0.525853	0.53364676	0.52393186	0.54017776
0.0	0.5287965	0.53962517	0.53478557	0.54074645	0.5314362	0.52118844	0.5263659	0.5348001	0.52557945	0.5407737
0.0	0.5283828	0.53897405	0.53364706	0.5401437	0.5310683	0.52105975	0.52642405	0.53372574	0.52492225	0.54011905
0.0	0.52966976	0.5398708	0.5350518	0.5404216	0.53252155	0.52182734	0.5271461	0.5347067	0.52491945	0.5410921
0.0	0.52893674	0.53952014	0.5353594	0.5392674	0.53129035	0.5206934	0.52700883	0.5325259	0.52555823	0.5397563
0.0	0.52935404	0.54071534	0.5346614	0.54037386	0.53236854	0.52168393	0.5270382	0.53391147	0.5253579	0.5410921
0.0	0.5299871	0.5401813	0.5340505	0.5414984	0.5320626	0.52195024	0.5255184	0.53514284	0.52508193	0.54090977
0.0	0.5305562	0.5407886	0.5341677	0.54095936	0.53195655	0.5223387	0.5266372	0.5353239	0.52496284	0.54059905
0.0	0.5293247	0.53904814	0.53428113	0.5405189	0.53195685	0.5209488	0.5277167	0.5335545	0.5227807	0.5411719
0.0	0.53010243	0.5404046	0.5367497	0.541373	0.5320035	0.5221849	0.52515507	0.5354145	0.5258976	0.5410969
0.0	0.52952003	0.5397564	0.53634584	0.5402896	0.5324174	0.52213585	0.5262083	0.5343228	0.52481735	0.54054123
0.0	0.52930504	0.5401963	0.5335123	0.54039603	0.5315951	0.5217457	0.5261481	0.53362954	0.5235841	0.5405604
0.0	0.5294276	0.540306	0.53717166	0.54000336	0.5317995	0.52202964	0.5254967	0.534103	0.5248421	0.5413998
0.0	0.5279934	0.53831416	0.5332269	0.53950083	0.5309413	0.5209581	0.5257642	0.5330161	0.5255502	0.53884834
0.0	0.53007275	0.53902143	0.532406	0.5412584	0.53187525	0.5224238	0.52643687	0.5347136	0.5251996	0.54102796
0.0	0.5294681	0.5395365	0.5348765	0.5400712	0.53190005	0.52273333	0.525897	0.53394824	0.5269817	0.5407807
0.0	0.5315467	0.5402435	0.53405595	0.54182845	0.5328337	0.52419865	0.5265696	0.53564537	0.5266313	0.54295886
0.0	0.52938765	0.53984076	0.5338518	0.5413057	0.5321785	0.522287	0.5268612	0.5334432	0.5246781	0.54004633
0.0	0.52975714	0.54046816	0.53407377	0.5415069	0.5325094	0.522883	0.5271345	0.5344612	0.5241008	0.5414565
0.0	0.52940875	0.5391313	0.53385836	0.5396403	0.5320724	0.5211843	0.52720743	0.5334571	0.5254489	0.54057443
0.0	0.5300846	0.5408926	0.53429234	0.541483	0.5332206	0.5223141	0.52662426	0.5334895	0.5255832	0.5415596
0.0	0.52777433	0.5382853	0.5341989	0.5395095	0.53135496	0.5204129	0.52545995	0.5320825	0.5242241	0.53991073
0.0	0.5290673	0.5398972	0.53441226	0.54055756	0.53107697	0.52218354	0.52605	0.53416836	0.5248429	0.539966
0.0	0.5287446	0.5383689	0.53382605	0.5397166	0.5310246	0.5213651	0.52647746	0.53345805	0.52388704	0.5400529
0.0	0.52973133	0.53956246	0.5336503	0.5402193	0.53207	0.5220681	0.5264699	0.53424865	0.5232485	0.54021233
0.0	0.52870303	0.5388103	0.53328294	0.53849715	0.53056985	0.52097976	0.5262591	0.53213775	0.524325	0.53898215
0.0	0.5309286	0.5401891	0.53362095	0.5412584	0.5319259	0.52149993	0.52717745	0.5344192	0.5256054	0.54147595
0.0	0.5287241	0.5390868	0.53531766	0.5392404	0.53200215	0.5203454	0.5264617	0.53262764	0.52476573	0.53995097
0.0	0.52817184	0.53872836	0.53401315	0.5392545	0.5309271	0.5206843	0.5260221	0.5330936	0.5241146	0.540104
0.0	0.5278762	0.53840375	0.5358916	0.53910804	0.531207	0.5208689	0.5258143	0.5334528	0.5233734	0.5395648
0.0	0.014084952	0.0111205075	0.012194018	0.009288535	0.013264648	0.00687686	0.011225592	0.012686164	0.013521127	0.01576247
0.0	0.0004899711	0.00059739687	0.0007616771	0.0005248787	0.0006194707	0.00037478525	0.0009850712	0.00053003215	0.00064453646	0.015739258
0.0	0.00048973644	0.00059811585	0.00076059345	0.0005231615	0.0006189906	0.00037579203	0.0009856969	0.0005322149	0.0006432781	0.015754728
0.0	0.10554746	0.10225843	0.10136097	0.106618404	0.11322235	0.08201895	0.10102113	0.093247905	0.09502815	0.1019504
0.0	0.1055815	0.10227108	0.10105392	0.10661641	0.11265439	0.08200599	0.1014248	0.09315107	0.094613716	0.10158436
0.0	0.0034169771	0.0029525314	0.010570409	0.008426923	0.014385912	0.008027456	0.008737872	0.010932042	0.010808156	0.13045323
0.0	0.0891567	0.093956016	0.103416294	0.010039138	0.10525447	0.009426133	0.0073636714	0.10517898	0.0054757213	0.117167056
0.0	0.089858554	0.09475383	0.103472896	0.010106813	0.10568459	0.009471638	0.007415313	0.105885796	0.0054971282	0.117383435
0.0	0.08986846	0.094645396	0.103898235	0.010036329	0.10570303	0.009470908	0.0073864763	0.10551116	0.0054857507	0.117359035
0.0	0.0036925618	0.0054442897	0.005863851	0.0055591115	0.0059762634	0.0042125145	0.009126781	0.004609793	0.005683939	0.11450406
0.0	0.0037010903	0.0054681413	0.005880182	0.005579322	0.005973406	0.004202581	0.009136341	0.004602753	0.005703319	0.11465033
0.0	0.0037110979	0.00546389	0.005837035	0.0055870074	0.0059565213	0.004208876	0.009140862	0.0046075815	0.005697111	0.11427045
0.0	0.111089826	0.09993045	0.10578989	0.08458426	0.100486785	0.09332101	0.10014149	0.102803744	0.090976536	0.10659211
0.0	0.111079946	0.10021005	0.105438076	0.08500194	0.10099405	0.093452044	0.10007115	0.10288476	0.091005094	0.106489144
0.0	0.11117489	0.099962085	0.10520353	0.08468542	0.1007354	0.09361068	0.10035172	0.10304516	0.09085756	0.10674233
0.0	0.11120614	0.10010551	0.105187245	0.08478472	0.10053791	0.093314886	0.100620195	0.10281122	0.09109017	0.106429696
0.0	0.110519536	0.099593535	0.10477518	0.084248714	0.09995303	0.092989296	0.100109145	0.102372736	0.09078011	0.10584955
0.0	0.11114267	0.100121275	0.10505949	0.08498161	0.100876376	0.09344851	0.100372896	0.10283411	0.09107533	0.106864415
0.0	0.1108544	0.099771045	0.105427414	0.08477867	0.10041776	0.092952825	0.100295365	0.102918394	0.09078952	0.10622281
0.0	0.112409845	0.09329441	0.09675387	0.09718012	0.11384253	0.08404769	0.09084149	0.09724546	0.109098144	0.11088161
0.0	0.11266424	0.09351656	0.09642608	0.09762681	0.11359846	0.08401471	0.09060603	0.09705472	0.109130226	0.1107223
0.0	0.11265659	0.093192875	0.09621784	0.09710534	0.11369957	0.083998285	0.09062768	0.09716757	0.10908224	0.11091824
0.0	0.11245948	0.09332662	0.09642977	0.097230725	0.1139439	0.08383439	0.09071866	0.0969663	0.10930222	0.11039389
0.0	0.1121441	0.09292548	0.096312255	0.09695786	0.11340005	0.0837694	0.09065216	0.09684292	0.10879143	0.11039672
0.0	0.111898094	0.092781134	0.09610453	0.09684622	0.11386629	0.0835179	0.090385616	0.09663591	0.10853525	0.11043492
0.0	0.111876056	0.09274281	0.095921025	0.09693813	0.11360694	0.083427556	0.090325885	0.096757665	0.10858673	0.110439904
0.0	0.09790189	0.093553685	0.087977394	0.090926506	0.11518385	0.072370976	0.09565625	0.10063752	0.10833244	0.114667974
0.0	0.097966336	0.09353951	0.08780842	0.091190204	0.115587465	0.07242241	0.095733866	0.10066625	0.10834737	0.11458324
0.0	0.09830731	0.09393069	0.08780629	0.09117639	0.11537128	0.07276442	0.096237734	0.10143668	0.108445644	0.11510709
0.0	0.09827479	0.09361495	0.08763305	0.091336146	0.11555724	0.07258633	0.096278004	0.10093466	0.10845115	0.114605546
0.0	0.09801415	0.09364382	0.087455355	0.09100738	0.11532596	0.0725371	0.095905855	0.100868374	0.10889081	0.11464021
0.0	0.0975239	0.093266845	0.08730794	0.09101641	0.11542725	0.07228776	0.095827736	0.10051668	0.108514145	0.114554726
0.0	0.097808264	0.09344661	0.08774875	0.09090263	0.11521157	0.07215017	0.09565105	0.10084351	0.10828611	0.114175506
0.0	0.09752208	0.09310931	0.08724301	0.09086	0.11510251	0.072137974	0.09544841	0.100268625	0.1082952	0.11426658
0.0	0.0071603134	0.0028404493	0.014391957	0.010995241	0.01403512	0.0052968124	0.009447243	0.0051107677	0.0055178134	0.11927659
0.0	0.004119404	0.0064182584	0.013742082	0.010837627	0.0051404596	0.0052249865	0.0049249753	0.0061510853	0.012516829	0.0037231464
0.0	0.004123761	0.0064583323	0.013737061	0.010930031	0.005182082	0.0052376366	0.0049136593	0.0061460733	0.012541442	0.003726921
0.0	0.004119506	0.006401349	0.013646125	0.010882241	0.005137885	0.0052289483	0.0049156575	0.0061592907	0.012524452	0.0037359118
0.0	0.0041135433	0.006432575	0.013666204	0.010895917	0.005155904	0.0052111303	0.004928727	0.0061199004	0.012551721	0.0037110131
0.0	0.004100671	0.006405645	0.013629051	0.01091571	0.0051513496	0.005207231	0.0049149347	0.006115334	0.012535556	0.0037073058
0.0	0.0041058385	0.006411405	0.013718067	0.0108866915	0.005186056	0.005217843	0.0049462393	0.0061312946	0.012553813	0.0037360536
0.0	0.004108846	0.006411787	0.013708136	0.0108951	0.0051735244	0.0051993374	0.0049092034	0.0061440845	0.012539151	0.0037168288
0.0	0.0036915464	0.005437331	0.0058824043	0.0055453135	0.0059433957	0.004197713	0.00911219	0.004595663	0.0056739687	0.11439928
0.0	0.003699909	0.005466308	0.0058673127	0.0056074304	0.0059573627	0.0042149415	0.009130666	0.0046098917	0.00568284	0.11448088
0.0	0.0037017444	0.005436879	0.0058531	0.0055679707	0.0059608202	0.00421587	0.0091405725	0.004601093	0.005666584	0.11456249
0.0	0.003695977	0.0054368638	0.0058451705	0.005585108	0.005933566	0.0042003146	0.009117057	0.0045922175	0.00566476	0.11386931
0.0	0.0036972873	0.0054350025	0.005845273	0.0055593173	0.0059326803	0.0042080805	0.009125684	0.0046089594	0.0056996616	0.114273176
0.0	0.0036958333	0.005442898	0.0058600996	0.0055732774	0.0059562386	0.004204058	0.009105454	0.004606556	0.0056985836	0.11423577
0.0	0.10488589	0.10161047	0.10108559	0.1064443	0.11225623	0.08135525	0.10115108	0.092789486	0.09405261	0.10120519
0.0	0.10549007	0.10238851	0.1009652	0.106974825	0.112908885	0.08202622	0.101455964	0.093477875	0.09462168	0.101646036
0.0	0.10558573	0.10209225	0.100602634	0.10662581	0.113045044	0.08172342	0.10166814	0.09332301	0.09450761	0.10177678
0.0	0.10520425	0.101910986	0.10079211	0.106710866	0.11280073	0.08142801	0.101688676	0.09296498	0.09401607	0.101181865
0.0	0.10521758	0.10195403	0.100920275	0.106549434	0.112489015	0.081901	0.101395965	0.09305835	0.09472141	0.10129812
0.0	0.10494345	0.10188928	0.10099663	0.10658026	0.1127066	0.08148991	0.10125921	0.09270797	0.0941205	0.10146505
0.0	0.10497922	0.10169016	0.100568816	0.10628677	0.11261949	0.08147	0.1012964	0.093188636	0.09418788	0.1011174
0.0	0.0034112013	0.0029463056	0.010603715	0.008479817	0.014377883	0.008021379	0.008706671	0.010906225	0.010793321	0.13035081
0.0	0.0034243078	0.0029571631	0.010594889	0.008500309	0.014445081	0.008050754	0.008747893	0.010925898	0.010823042	0.13071665
0.0	0.003419264	0.002951187	0.010576565	0.008469299	0.014415393	0.008051623	0.008707288	0.010923991	0.010787513	0.13033436
0.0	0.0034113245	0.0029365206	0.010578481	0.00847738	0.014386398	0.007995026	0.0087142885	0.010906504	0.010818908	0.12999913
0.0	0.0034038625	0.002942368	0.01055503	0.0084210485	0.01436247	0.0080163535	0.008735139	0.01092018	0.010821603	0.13009745
0.0	0.0034113177	0.0029458741	0.010646292	0.008456944	0.014466209	0.008028675	0.008694132	0.0109332735	0.010811359	0.13072427
0.0	0.0034111622	0.0029358936	0.010606256	0.008446006	0.014379368	0.007997121	0.008693897	0.010899186	0.010795195	0.12989892
0.0	0.30286205	0.30784783	0.32277507	0.31992576	0.3002334	0.3070174	0.30805925	0.3137548	0.31277868	0.30582955
0.0	0.1971087	0.19294596	0.19256325	0.1917144	0.18773454	0.17317185	0.18897296	0.19950677	0.18683104	0.16195208
0.0	0.5295525	0.5399975	0.53351134	0.5400953	0.53177357	0.52102494	0.5253216	0.53422695	0.5237076	0.5395046
0.0	0.5292963	0.54023397	0.53441244	0.5403838	0.53245467	0.5226648	0.5269067	0.5347705	0.523924	0.5408918
0.0	0.5302722	0.53995377	0.5340006	0.53981996	0.5323377	0.5220833	0.5259648	0.5339643	0.5237144	0.53942734
0.0	0.531222	0.5394742	0.5344029	0.5397387	0.53356695	0.52336144	0.52569175	0.53502005	0.52469194	0.5405827
0.0	0.53020483	0.5416829	0.5343661	0.53984386	0.5329204	0.52338475	0.52692986	0.5356001	0.5223313	0.5398429
0.0	0.5313287	0.5407039	0.5352264	0.5409036	0.5344549	0.52312195	0.5275414	0.534524	0.5240427	0.5405321
0.0	0.53162664	0.54259217	0.5356229	0.54244494	0.53240585	0.522714	0.5293847	0.5343211	0.5230502	0.54149014
0.0	0.52720153	0.54011667	0.5344971	0.5383453	0.5330387	0.52196	0.5236474	0.53273857	0.52442497	0.538892
[truncated: 18,801 more rows]
