# Supplementary material for: Teasing out missing reactions in genome-scale metabolic networks through hypergraph learning
Source: Nat Commun. 2023 Apr 25;14:2375. doi: 10.1038/s41467-023-38110-7 (PMC10130184; doi:10.1038/s41467-023-38110-7)
Supplement: Supplementary file 4 — Source Data [file 41467_2023_38110_MOESM4_ESM.zip › Source Data/Figure 2/j-m/iEC55989_1330_node2vec.csv]

	0	0.1	0.1.1	0.1.1.1	0.1.1.1.1	0.1.1.1.1.1	0.1.1.1.1.1.1	0.1.1.1.1.1.1.1	0.1.1.1.1.1.1.1.1	0
1.0	0.5294647	0.5364938	0.53434944	0.19029655	0.5391381	0.15857331	0.23121077	0.5368817	0.5282547	0.54968494
1.0	0.52991915	0.026755769	0.53652924	0.5302374	0.5406096	0.54210496	0.5421522	0.53571874	0.5241355	0.54707175
1.0	0.52974486	0.5363194	0.5356626	0.12696326	0.53936553	0.54290324	0.54004484	0.18165325	0.5270721	0.5441755
1.0	0.5301711	0.08441645	0.5364836	0.53080827	0.5406224	0.5420583	0.5413994	0.5389516	0.5261218	0.5489444
1.0	0.53306484	0.53674424	0.5375161	0.5328768	0.54000926	0.0001393622	0.5407286	0.1345286	0.5258735	0.5482215
1.0	0.5317023	0.029137164	0.13345154	7.108682e-05	0.53483856	0.000113365	0.540546	0.13865104	0.5268765	0.053460583
1.0	0.52945197	0.5364104	0.5355212	0.5307394	0.53896874	0.54199654	0.18499026	0.53494465	0.5255573	0.54687995
1.0	0.5292495	0.5353415	0.5352882	0.064996764	0.5383367	0.54137355	0.5399546	0.5378721	0.5260781	0.549395
1.0	0.52947766	0.5362435	0.5344045	0.53134114	0.53906333	0.16984746	0.5404507	0.012355118	0.5258029	0.5480473
1.0	0.5309862	0.5355283	0.00017808459	0.5319551	0.53748566	0.54082054	0.5387835	0.08615773	0.52626985	0.0018507808
1.0	0.5316793	0.5365431	0.53619015	0.5327579	7.487164e-05	0.54336375	0.53877205	0.029803999	0.5266443	0.54912186
1.0	0.53236777	0.53494227	0.53486586	0.53240204	0.5403534	0.1077831	0.24135396	0.5369644	0.14729722	0.548977
1.0	0.5301274	0.12555219	0.014289366	0.5310001	0.5382177	0.5398729	0.5401202	0.5374135	0.52675056	0.0005784919
1.0	0.53099763	0.53515303	0.5358371	0.0829441	0.5399337	0.0563495	0.5395443	0.12655555	0.0045749713	0.54667985
1.0	0.53096163	0.5364338	0.5353985	0.5307623	0.011047574	0.5422866	0.5410197	0.039199345	0.52485067	0.54864216
1.0	0.52904695	0.1645531	0.5351544	0.5323212	0.13597798	0.5422925	0.15651314	0.5350235	0.5256298	0.54998803
1.0	0.5288021	0.5387045	0.005725687	0.005492045	0.21108934	0.5419865	0.11812694	0.536389	0.11092546	0.5494989
1.0	0.52996004	0.53467774	0.5352826	0.00053897954	0.12527287	0.54102093	0.5399783	0.5361147	0.5250333	0.54917294
1.0	0.53020495	0.53445584	0.15605065	0.53180254	0.53617454	0.54219335	0.5400592	0.5349578	0.527355	0.04274936
1.0	0.5303539	0.20019627	0.11720068	0.5331101	0.53793633	0.542171	0.015181547	0.53685874	0.52553284	0.5483901
1.0	0.5278888	0.53693026	0.5353391	0.5311254	0.5385043	0.1132923	0.5403735	0.055133425	0.52556044	0.5491846
1.0	0.52919185	0.5367275	0.53605574	0.13667731	0.5385062	0.013053315	0.539704	0.013071443	0.5263117	0.5506139
1.0	0.53298205	0.5367171	0.5355986	0.5317509	0.091234274	0.5423355	0.54047	0.5369438	0.52636546	0.54954016
1.0	0.09880725	0.53586984	0.021280771	0.532501	0.10355635	0.5424858	0.17715411	0.5369989	0.18529128	0.028411442
1.0	0.5314111	0.53631264	0.16981067	0.5309303	0.5379828	0.54341424	0.5405168	0.53777766	0.5254068	0.5496281
1.0	0.10868144	0.53583026	0.53665507	0.01774697	0.5378701	0.5419823	0.5395565	0.53633434	0.5252021	0.5488918
1.0	0.53081113	0.53701127	0.53491455	0.18099745	0.15212585	0.54272777	0.53650165	0.5357729	0.5253812	0.5492018
1.0	0.53074104	0.5363784	0.535808	0.5326561	0.5409507	0.54338634	0.53991526	0.5371091	0.52684045	0.5482903
1.0	0.52872974	0.5371992	0.53527063	0.5321744	9.733244e-05	0.54314035	0.2257171	0.53647983	0.52691644	0.5469935
1.0	0.5281145	0.5360672	0.53428274	0.5308876	0.5380105	0.5423187	0.54180956	0.5349074	0.5254948	0.5493415
1.0	0.5321126	0.5360051	0.5363399	0.53130656	0.5400111	0.1677796	0.53947836	0.53596693	0.525152	0.22223757
1.0	0.52981824	0.15089497	0.5361587	0.5318129	0.53755397	0.5416964	0.5406537	0.53677016	4.304511e-05	0.5473857
1.0	0.5295631	0.5356516	0.53693	0.18707801	0.5405767	0.00045036175	0.19818476	0.53739876	0.5257668	0.1217828
1.0	4.2562795e-05	0.00016806857	0.53634155	0.1900574	0.10560485	0.5418032	0.17709997	0.5360363	0.52671957	0.54594404
1.0	0.028113915	0.5362736	0.001760582	0.53212434	0.5382283	0.105059974	0.21830848	4.5000157e-05	0.5258374	0.050929166
1.0	0.5308357	0.536382	0.53719157	0.5332078	0.5395292	0.20406945	0.5404408	0.5381062	0.52530175	0.022792926
1.0	0.5304213	0.5364753	0.53541994	0.5320278	0.5389069	0.5417487	0.5405455	0.5354019	0.13049938	0.5490076
1.0	0.53002924	0.5365952	0.53559357	0.52922946	0.5393519	0.15206093	0.19790415	0.5366609	0.0016124562	0.5485503
1.0	0.5289642	0.53754485	0.5333929	0.08676537	0.538306	0.5421696	0.5386155	0.089231715	0.52727544	0.54853344
1.0	0.52957803	0.5359701	0.53658015	0.531592	0.5395117	0.5424226	0.54053444	0.53675133	0.52588236	0.016147818
1.0	0.53016233	0.53685445	0.53640515	0.5303847	0.53956026	0.05646137	0.53551817	0.5348114	0.52691567	0.15255149
1.0	0.5288161	0.00018455776	0.53501457	0.5328377	0.53949475	0.1613194	0.5381771	0.5364272	0.524464	6.475169e-05
1.0	0.03083067	0.53673404	0.53383255	0.5322979	0.5395684	0.5427445	0.5406411	0.53714204	0.03159235	0.5492155
1.0	0.53002286	0.00088862836	0.14988168	0.5327076	0.5389308	0.54257935	0.039504733	0.53596824	0.524524	0.54861873
1.0	0.5323882	0.5360071	0.065425225	0.019918397	0.53902954	0.5422332	0.54084945	0.5361869	0.526043	0.10894477
1.0	0.5304275	0.53528893	0.53700984	0.5322533	0.5370082	0.5421302	0.5412002	0.10638019	0.5246031	0.54845554
1.0	0.16637386	0.5361958	0.00013314842	0.53278905	0.53869194	0.54284865	0.5405062	0.5383407	0.52528274	0.5483629
1.0	0.5305328	0.5353393	0.5349677	0.53363913	0.13419755	0.5421616	0.53860885	0.16402213	0.05507699	0.54826164
1.0	0.5297938	0.060561188	0.53648204	0.0073098233	0.5398265	0.20477618	0.5402071	0.5368655	0.52566236	0.5480382
1.0	0.5312408	0.5367428	0.5387462	0.5306914	0.5410872	0.5435544	0.5378166	0.12454237	0.5250623	0.5491943
1.0	0.5287227	0.5362075	0.5357144	0.09991512	0.5384541	0.18331726	0.5402896	0.5368415	0.09705847	0.5488569
1.0	0.5315365	0.14560464	0.17100585	0.5324624	0.2167474	0.54258716	0.5411517	0.53525114	0.5260798	0.5482649
1.0	0.5287652	0.53650063	0.5356248	0.14362389	0.5405094	0.5406167	0.5414189	0.5360844	0.52563864	0.5490969
1.0	0.53195685	0.15567666	0.5345053	0.0010224364	0.5395563	0.5406801	0.5420654	0.09648166	0.5264125	0.5476171
1.0	0.18806142	0.53565836	0.057148337	0.53173786	0.5384022	0.5416764	0.061494395	0.5385425	0.036595885	0.012606897
1.0	0.5287872	0.5368728	0.53601944	0.15428671	0.15134385	0.5419071	0.5394267	0.53497696	0.0020994393	0.5485222
1.0	0.5285835	0.536995	0.5350981	0.53251684	0.53843564	0.5420491	0.5398246	0.5392813	0.52534455	0.15263653
1.0	0.19536144	0.5379917	0.53671086	0.016715962	0.53967726	0.5406108	0.53896916	0.042589378	0.52565986	0.15631488
1.0	0.5294215	0.0024935615	0.53522485	0.5317028	0.53740036	0.54354596	0.21273236	0.5367802	0.5250976	0.5483813
1.0	0.14764702	0.5366449	0.1739244	0.53175604	0.5389148	0.54154366	0.5407703	7.345693e-05	0.52696496	0.5479792
1.0	0.52995825	0.5363423	0.534919	0.5324253	0.53907293	0.5423813	0.53993803	0.5347919	0.5252369	0.54909617
1.0	0.53152263	0.53560895	0.53468734	0.53226614	0.54048	0.5410805	0.54266536	0.5363488	0.526274	0.14266405
1.0	0.52949417	0.53525347	0.5352352	0.5327857	0.0893319	0.0050612898	0.53942066	0.08668334	0.5261549	0.5488613
1.0	0.5314769	0.5361269	0.5350635	0.5307144	0.53855145	0.5420491	0.5398647	0.5368118	0.52522707	0.54790276
1.0	0.21916965	0.5361004	0.53493553	0.5334898	0.09763574	0.5421268	0.54091096	0.20002581	0.5254081	0.5501114
1.0	0.529547	0.53741443	0.53556883	0.5316916	0.02081051	0.5431701	0.19104227	0.014026313	0.5219059	0.549715
1.0	0.52964956	0.53739476	0.53479064	0.5321254	0.17192486	0.54166675	0.14073059	0.5360715	0.5260911	0.5492736
1.0	0.5302082	0.5337309	0.18083677	0.02100998	0.539299	0.54541475	0.19873175	0.5375951	0.52495444	0.5487964
1.0	0.53005725	0.06082229	0.53719205	0.09816551	0.53835315	0.54349536	0.003196408	0.00011870859	0.52482235	0.2144403
1.0	0.53120244	0.5357056	7.2899695e-07	0.5317576	0.15819636	0.04889643	0.5408401	0.53601336	0.5243683	0.5476648
1.0	0.03199714	0.044679485	0.5371332	0.0018213558	0.53696585	0.14723505	0.03257701	0.5367829	0.009913525	0.54761463
1.0	0.05040131	0.00014414368	0.5368647	0.5328185	0.53846145	0.5412513	0.06439235	0.14438772	0.5247391	0.22208816
1.0	0.52994716	0.5359673	0.53624225	0.0006749819	0.5379561	0.5432512	0.12160768	0.5381801	0.5259233	0.5499215
1.0	0.5312945	0.5364566	0.0020235009	0.5327034	0.5387965	0.54306763	0.5418364	0.53672534	0.5254296	0.54838705
1.0	0.528545	0.53606236	0.04884894	0.5317042	0.0286319	0.5432389	0.5409771	0.53780043	0.5261235	0.54847074
1.0	0.5306744	0.12487454	0.00023804097	0.5339055	0.53881776	0.5422361	0.5372627	0.53747845	8.863844e-05	0.5501076
1.0	0.53010315	0.15447055	0.53489363	0.53262264	0.53958	0.16845375	0.5405025	0.15687199	0.5265132	0.5469221
1.0	0.52903956	0.5362043	0.5361573	0.5291326	0.5383704	0.025913727	0.5406345	0.5357034	0.525317	0.049319375
1.0	0.53117436	0.5346231	0.5355509	0.532504	0.53873825	0.022079168	0.5395862	0.5344736	0.5262493	0.5506282
1.0	0.52915114	0.536114	0.5366622	0.5324774	0.5386958	0.5410858	0.54077613	0.5373979	0.003017664	0.5494632
1.0	0.52984124	0.53656816	0.16525081	0.08994365	0.009815094	0.5430449	0.5409642	0.537224	0.5245005	0.5493742
1.0	0.53197753	0.5380409	0.16382429	0.53241354	0.5372808	0.14610212	0.54057544	0.5360206	0.5268247	0.55013543
1.0	0.005972837	0.5355318	0.5356504	0.14035101	0.53729606	0.5426096	0.542181	0.53555316	0.11510794	0.10046612
1.0	0.529751	0.5375218	0.53498966	0.16524583	0.5381317	0.5419642	0.5399126	0.5353197	0.52569336	0.547304
1.0	0.52948844	0.5372679	0.53535146	0.53314143	0.00014272252	0.106123805	0.5393266	0.53614306	0.08727843	0.15173753
1.0	0.060598467	0.53552866	0.5339915	0.5323393	0.53685087	0.026852293	0.5402235	0.53675824	0.5269364	0.5486983
1.0	0.09943899	0.018255718	0.5375855	0.53247035	0.5372427	0.5427931	0.5403366	0.08786249	0.52575076	0.5483002
1.0	0.5301673	0.5358845	0.53536224	0.53226584	0.53929615	0.061829332	0.5410591	0.53808725	0.16189481	0.5493353
1.0	0.0074090296	0.00012715635	0.53611434	0.5321521	0.5384714	0.5423148	0.5414611	0.5357452	0.09318719	0.54807115
1.0	0.087384105	0.5342105	0.53581405	0.5328175	0.537374	0.5440977	0.5415269	0.5362357	0.005384828	0.5494911
1.0	0.52918315	0.5363421	0.5356071	0.5312913	0.53866726	0.5428378	0.011412721	0.1406684	0.52691436	0.00010281475
1.0	0.53116155	0.5372818	0.5373185	0.53268963	0.53768146	0.54338247	0.53992426	0.53802663	0.19412038	0.54736733
1.0	0.5297631	0.5370643	0.5354212	0.5322319	0.5367361	0.5409971	0.5397411	0.53589714	0.52719486	0.13966003
1.0	0.52992	0.0032288316	0.5354902	0.53271586	3.92971e-05	0.54194033	0.051342722	0.53712964	0.52609396	0.5488602
1.0	0.52968097	0.5378781	0.122030035	0.5308529	0.5387955	0.010446245	0.54054105	0.5369467	0.5262934	0.5478678
1.0	0.5309374	0.5371555	0.53487325	0.5324008	0.5388143	0.54305524	0.5407754	0.5368174	0.01112825	0.54956347
1.0	0.008190582	0.53767866	0.19058613	0.14596382	0.5391554	0.11016912	0.021115063	0.53745383	0.5249444	0.093503885
1.0	0.5298115	0.18192844	0.5367291	0.53282183	0.53947324	0.5429953	0.5409145	0.1369253	0.5253586	0.5463117
1.0	0.026756093	0.01644226	0.06169677	0.15305172	0.539862	0.5423087	0.54104245	0.5375614	0.5266634	0.5486486
1.0	0.13852279	0.53637546	0.16188933	0.53228754	9.4551564e-05	0.5408842	0.54219705	0.53672993	0.09098699	0.54961896
1.0	0.14480928	0.5389972	0.5341458	0.5306217	0.5379208	0.5432508	0.53923386	0.53633964	0.5249012	0.5479702
1.0	0.12753884	0.53589267	0.20063573	0.53212154	0.53691405	0.54197013	0.54106754	0.53538764	0.5254445	0.5480701
1.0	0.5321947	0.5368325	0.5359051	0.14934923	0.5374397	0.54109913	0.53954136	0.5395802	0.52667445	0.5471437
1.0	0.5315093	0.5340815	0.53625077	0.16006067	0.027513254	0.5427762	0.102214225	0.53609824	0.52538705	0.5491926
1.0	0.53133607	0.53621334	0.5335009	0.18146813	0.538259	0.5414833	0.18640226	0.535515	0.5263143	0.54812187
1.0	0.5297982	0.10860277	0.53501976	0.5302327	0.00018171621	0.09315323	0.53955156	0.5356145	0.52630514	0.04314002
1.0	5.8378493e-05	0.53535265	0.53414416	0.5311031	0.5350255	0.5439385	0.5412009	0.5384527	0.5263437	0.5489828
1.0	0.5297444	0.04485529	0.53609824	0.52969366	0.53962076	0.54285634	0.5397963	0.15120779	3.2756918e-07	0.1763643
1.0	0.53039074	0.19397905	0.5377863	0.5313637	0.009824924	0.5410533	0.5408996	0.5348816	0.52564126	0.5490514
1.0	0.5308366	0.5356772	0.53505325	6.6915825e-05	0.13554317	0.5427809	0.5411235	0.16434163	0.14244589	0.5483461
1.0	0.00011976542	0.5357296	0.5345208	0.09425217	0.14624746	0.541581	0.12184234	0.53732747	0.5257483	0.00771324
1.0	0.53203976	0.5369154	0.53570056	0.5317715	0.5384918	0.5428485	0.5397967	0.13837071	0.5271536	0.5479174
1.0	0.1602126	0.53588146	0.5349789	0.5308599	0.5402026	0.0506652	0.53891236	0.051136065	0.5256574	0.5495896
1.0	0.5307508	3.183839e-05	0.5343103	0.1708745	0.5390239	6.5477005e-05	0.53970116	0.5353531	0.52587277	0.5494152
1.0	0.53169495	0.5366997	0.5359588	0.5333522	0.00069600175	0.5400938	0.53987813	0.53759474	0.5252142	0.5501561
1.0	0.5287692	0.53448063	0.53683	0.5277123	0.5383185	0.54153067	0.540278	0.5367061	0.018070458	0.5494021
1.0	0.52913225	0.53432304	0.53610784	0.5313924	0.1438922	0.54194736	0.54070425	0.14533077	0.5271591	0.5486833
1.0	0.52997684	0.10485019	0.53608006	0.5311788	0.53866184	0.542441	0.5392809	0.5361961	0.5259807	0.09763578
1.0	0.5296571	0.53661597	0.16424134	0.5310659	0.53971076	0.5418374	0.54179215	0.10002185	0.5273095	0.5485299
1.0	0.5286939	0.5357048	0.53563833	0.5311194	0.5399271	0.54349506	0.032652017	0.13776028	0.5284724	0.54854524
1.0	0.53216755	0.5367316	0.5347788	0.03623339	0.14640757	0.54346436	0.00015840374	0.5348928	0.029511077	0.5483893
1.0	0.53081095	0.201115	0.5370475	0.5311328	0.5385391	0.09972336	0.5400982	0.53475285	0.5253337	0.00010719899
1.0	0.08852855	0.20068966	0.0038048031	0.19078486	0.5395755	0.0025932787	0.54190695	0.53565866	0.5244683	0.5479421
1.0	0.5310467	0.5355057	0.15557405	0.23410742	0.5396231	0.54036945	0.54082525	0.5382255	0.52704674	0.5487102
1.0	0.5338835	0.5367861	0.163553	0.5311155	0.5389813	0.010938488	0.22175227	0.021908104	0.17290962	0.10101993
1.0	0.5291354	0.5361513	0.53475106	0.5327946	0.53714746	0.5429255	0.53974646	0.5367319	0.5268933	0.5467757
1.0	0.5313919	0.53582656	0.0031764822	0.5335963	0.538727	0.5426652	0.5394026	0.5383654	0.5259271	0.012543001
1.0	0.5310929	0.24506123	0.535381	0.5324393	0.5396896	0.0008402278	0.055367064	0.02500526	0.1438787	0.5484347
1.0	0.11133694	0.5350144	0.5356681	0.5321713	0.54066074	0.5424438	0.5413655	0.5372834	0.5262995	0.060317386
1.0	0.5282241	0.53686494	0.048656307	0.5316444	0.5402125	0.5428214	0.53973866	0.14459129	0.5218193	0.5471383
1.0	0.5302119	0.53675467	0.15528142	0.5324329	0.5382271	0.54298455	0.01608372	0.53683007	0.5257847	0.5502826
1.0	0.53001225	0.5374248	0.5355604	0.5328922	0.5390941	0.54074776	0.5402208	0.53570944	0.52567494	0.5469688
1.0	0.15280019	0.5368273	0.09725327	0.532156	0.53829616	0.105972655	0.5399615	0.5382697	0.52493834	0.5480238
1.0	0.53062755	0.116559625	0.036212374	0.53009605	0.053004354	0.5416913	0.17649561	0.53725696	0.5213692	0.15716417
1.0	0.5290417	0.53815305	0.06654136	0.53079116	0.53850234	0.54415107	0.5404177	0.043780725	0.5253648	0.5493014
1.0	0.5309051	0.53574306	0.53641015	0.5329843	0.54049236	0.54217994	0.5406253	0.10074007	0.52535653	0.54926723
1.0	0.105831854	0.5350686	0.5343986	0.5305971	0.5400968	0.5426151	0.5385401	0.5355532	0.52518016	0.5490762
1.0	0.53239685	0.53612196	0.5325901	0.5323407	0.5387631	0.5422175	0.5426217	0.53565735	0.5271968	0.55110073
1.0	0.090303674	0.53735566	0.5356683	0.5315863	0.5367066	0.5433689	0.013394538	0.53717893	0.52532595	0.5492499
1.0	0.5304793	0.09057006	0.5346706	0.534288	0.53847724	0.542606	0.5405267	0.5359621	0.52638954	0.54852444
1.0	0.085453704	0.00019171224	0.53529024	0.53215504	0.16623802	0.54293513	0.17579736	0.53697133	0.5255	0.54958594
1.0	0.053010248	0.5372567	0.53602403	0.53235257	0.5396697	0.5409171	0.5394529	0.094423704	0.5260681	0.548074
1.0	0.53073627	0.5365042	0.5364491	0.53188616	0.537432	0.5420678	0.5398738	0.1524086	0.5266262	0.061201595
1.0	0.5308517	0.53619945	0.12738931	8.7126406e-05	0.53844583	0.5411043	0.23020734	0.5345077	8.7260356e-05	0.17654952
1.0	0.5289912	0.5363053	0.53467214	0.53196317	0.5392787	0.54366	0.5404742	0.5373028	0.00014287312	0.5505325
1.0	0.5299287	0.5363082	0.5367526	0.014126823	0.5380031	0.5402598	0.5403431	0.53615695	0.085964166	0.18804877
1.0	0.0010764581	0.2025513	0.53540695	0.532223	0.53903425	0.54333234	0.15073182	0.5364951	0.5257071	0.5492555
1.0	0.52948755	0.53506947	0.5344042	0.53283125	0.53893024	0.5430078	0.5397211	0.53684676	0.5264735	0.54675955
1.0	0.5315359	0.534957	0.037941217	0.000115206814	0.5376269	0.15719849	0.22193283	0.16454649	0.5259735	0.5484169
1.0	0.090488575	0.53605616	0.5365821	0.5332031	0.54029405	0.54193646	0.033620175	0.53757614	0.5254296	0.1427209
1.0	0.050304454	0.53573334	0.15839545	0.5331293	0.5371593	0.00018420228	0.051417813	0.53501046	0.010267778	0.021346359
1.0	0.16079585	0.026578428	0.045716252	0.53270596	0.010476266	0.0001811006	0.5410516	0.11345772	0.5247161	0.058653522
1.0	0.5301016	0.53534174	0.5381242	0.5318394	0.5391358	0.14830725	0.54011244	0.5365958	0.52519864	0.54863685
1.0	0.5280701	0.01689838	0.5351979	0.53133816	0.153196	0.0104726385	0.540127	0.5361502	0.52576995	0.5489303
1.0	0.13290371	0.53705287	0.5358658	0.5321408	0.00012592776	0.5425326	0.54149264	0.5357116	0.52590597	0.082885884
1.0	0.5306377	0.5345294	0.53695506	0.08198645	0.5396626	0.5410243	7.768552e-06	0.09807102	0.52623916	0.54900485
1.0	0.53057873	0.5355983	0.10807312	0.5334428	0.00012754751	0.12913422	0.5401021	0.5373041	0.16221215	0.54901624
1.0	0.14242993	0.002315016	0.5356561	0.53140104	0.5389196	0.16755119	0.5414077	0.536984	0.52576506	0.54904675
1.0	0.52987385	0.5356907	0.15887551	0.532377	0.54138017	0.5423706	0.0644377	0.0017360373	0.52649873	0.052017942
1.0	0.5300902	0.036336895	0.5347875	0.53062356	0.5368834	0.5432603	0.53950965	0.5373755	0.5271699	0.54764026
1.0	0.53099996	0.5364602	0.0017677483	0.13686213	0.5390491	0.5408005	0.5409798	0.000111586676	0.1459235	0.14554244
1.0	0.5307986	0.537663	0.5358613	0.5333066	0.5383997	0.5424648	0.07123828	0.5362757	0.52349985	0.54909015
1.0	0.5304097	0.53615147	0.5359173	0.53136635	0.538197	0.54343444	0.0053810473	0.5342388	0.523912	0.548878
1.0	0.015561002	0.04040738	0.53554565	0.15698981	0.5397528	0.052067704	0.53909206	0.19170149	0.5243575	0.047074206
1.0	0.0025601597	0.5359294	0.53734684	0.53389245	0.54082024	0.00053803256	0.014774756	0.534936	0.52515244	1.4766885e-09
1.0	0.53018874	0.03409796	0.060566183	0.5304523	0.5397849	0.15924385	0.1436103	0.022457743	0.5267495	0.5505932
1.0	0.5307103	0.5375179	0.00013463963	0.53200567	0.539111	0.5429828	0.0033181105	0.00037599	0.009098591	0.5483356
1.0	0.5289259	0.19654016	0.067962795	0.112763345	0.5363697	0.14223027	0.5396483	0.535205	0.52568084	0.54519534
1.0	0.52916104	0.53627425	0.5363276	0.5294368	0.5389625	0.12346987	0.53992116	0.5374867	0.52479726	0.5484473
1.0	0.52967584	0.53784794	0.1807589	0.025516413	0.5402691	0.5442015	0.19807862	0.5372079	0.1552226	0.5495085
1.0	0.5310409	0.53583324	0.53569746	0.53358305	0.029063486	0.5434905	0.54031676	0.5368548	0.52485883	0.5510584
1.0	0.5317642	0.5352516	0.5366116	0.5329163	0.54081094	0.20400102	0.541088	0.16505052	0.032124598	0.54855776
1.0	0.14666404	0.53626645	0.10980464	0.5327266	0.5388589	0.15398398	0.5404688	0.5375977	0.52687806	0.5490261
1.0	0.53180134	0.53617024	0.53567547	0.5289767	0.091548584	0.54256904	0.53937984	0.5369193	0.52660227	0.54982597
1.0	0.007918188	0.53558546	0.53405035	0.53187346	0.5411781	0.012464519	8.056614e-05	0.5362202	0.5260671	0.5494396
1.0	0.529473	0.5346269	0.53405666	0.529769	0.5398837	0.0016900299	0.54047525	0.17788576	0.5236633	0.5450028
1.0	0.20434712	0.53567535	0.5349569	0.5311909	0.54001814	0.19765314	0.54029596	0.5362706	0.52403325	0.54870063
1.0	0.53091776	0.07146284	0.15417877	0.53049034	0.5392071	0.5436102	0.54069316	0.09020795	0.52601963	0.5497945
1.0	0.5281907	0.53609353	0.536227	0.53213274	0.5375596	0.5422745	0.53890926	0.13899325	0.03166512	0.5477886
1.0	0.5296039	0.5353965	0.16013357	0.530106	0.5397565	0.5400168	0.112528145	0.20905013	0.14816134	0.5491682
1.0	0.14748484	0.5370021	0.00014216061	0.5326177	0.53995186	0.25205788	0.5401128	0.53631836	0.52373797	0.54960364
1.0	0.15369967	0.53612334	0.5355108	0.5330649	0.53778756	0.542259	0.5403903	0.5358858	0.52805084	0.1809289
1.0	0.52961946	0.5365466	0.1581624	4.0771294e-05	0.00011393917	0.18513021	0.5403859	0.04921099	0.5250152	0.097366974
1.0	0.529714	0.5372092	0.5340497	0.00053300854	0.537468	0.1117316	0.5406168	0.5382626	0.5270348	1.6339734e-05
1.0	0.5316366	0.1657958	0.05557529	0.19041012	0.53709584	0.5420738	0.5409348	0.5363983	0.5224784	0.54661274
1.0	0.10924035	0.53583753	0.00023111454	0.53292567	0.54087883	0.5432339	0.53979135	0.5366496	0.5258436	0.5474968
1.0	0.5305196	0.53539616	0.1472757	0.5313594	0.53846765	0.1004959	0.54027337	0.53859675	0.52625257	0.54937345
1.0	0.5302164	0.15752566	0.5348722	0.0021851698	0.538916	0.16319989	0.00011788728	0.53525853	0.52554	0.5478062
1.0	0.5320746	0.10510859	0.5359779	0.53106076	0.5400455	0.54069686	0.54078317	0.5360959	0.0007668831	0.54589075
1.0	0.5277836	0.5352053	0.10146558	0.5321586	2.7788727e-05	0.025946887	0.53993565	0.14065768	0.5245859	0.54879904
1.0	0.0068372437	0.53693956	0.5361167	0.53268087	0.5390949	0.5413858	0.54073536	0.1892916	0.52686954	0.17633124
1.0	0.52978784	0.5348631	0.5346066	0.5323274	0.5385256	0.5441816	0.53925925	0.5382164	0.5265904	0.09491643
1.0	0.022494826	0.19975768	0.18146569	0.5320886	0.5378031	0.037466854	0.0018114798	0.5373796	0.5269357	0.5492416
1.0	0.5300061	0.5364969	0.5371825	0.53079605	0.5389362	0.54279983	0.54057294	0.03797264	0.52648264	0.54953825
1.0	0.14464962	0.5368022	0.5356828	0.0018130109	0.1502529	0.53977984	0.5407177	0.53628457	0.52536136	0.5488022
1.0	0.53227186	0.5346062	0.53666943	0.09892499	0.53931946	0.5403859	0.54065406	0.5372207	0.52564216	0.012103892
1.0	0.5298559	0.53542835	0.53577673	0.09955988	0.5389901	0.5430163	0.54188424	0.53698736	0.52489716	0.5488699
1.0	0.5304194	0.53726673	0.16688916	0.14487183	0.5395574	0.54247373	0.054491766	0.5368003	0.52682805	0.548621
1.0	0.52957106	0.028742725	0.53515595	0.52930063	0.00013182886	0.54329187	0.19816603	0.5363398	0.52589977	0.055402227
1.0	0.5292255	0.5355862	0.53524935	0.5312899	0.54104966	0.14077023	0.54354733	0.53692114	0.5244292	0.5480462
1.0	0.5305687	0.09926339	0.53472173	0.5322594	0.53997016	0.115739614	0.54086107	0.00020186827	0.5273749	0.5483697
1.0	0.04229364	0.53527164	0.53764534	0.09104571	0.11100467	0.5427945	0.5403517	0.5370216	0.5259256	0.5477205
1.0	0.5307154	0.53742695	0.5352425	0.5320668	0.03496543	0.54336905	0.5427729	0.5363675	0.52495384	0.54626113
1.0	0.04825398	0.084268525	0.53789485	0.050957687	0.5386065	0.54334813	0.53990656	0.5357066	0.5272373	0.10200095
1.0	0.52951205	0.53562105	0.058206227	0.5343102	0.16187844	0.54134935	0.029664883	0.53522986	0.52704453	0.06074259
1.0	0.00207034	0.53591365	0.53818065	9.756755e-05	0.032906126	0.00041237235	0.11832374	0.5358032	0.5244088	0.54872555
1.0	0.52850556	0.16633053	0.11689959	0.0913121	0.5387909	0.014929341	5.0756695e-05	0.53734225	0.5258318	0.54824746
1.0	0.5283562	0.53340477	0.5360929	0.53099823	0.5395726	0.5420303	0.112266056	0.5384385	0.5263508	0.5484523
1.0	0.0014807972	0.15988496	0.09561363	0.52874655	0.15120158	0.5423202	0.53906137	0.5369026	0.045797616	0.017724672
1.0	0.53001827	0.11596485	0.5353816	0.14075056	0.53891784	0.5430635	0.15627694	0.53594846	0.08803312	0.54791343
1.0	0.53070027	0.068593174	0.017727263	0.53220814	0.54056054	0.15938118	0.54167753	0.051199425	0.5267099	0.55049664
1.0	0.52829033	0.53634304	0.1563194	0.5317359	0.5384892	0.5402242	0.54028285	0.53740686	0.5249421	0.54859227
1.0	0.52949935	0.5367412	0.5361354	0.53187203	0.53837776	0.54272294	0.5398829	0.5365266	0.5265092	0.19852325
1.0	0.5304671	0.10946418	0.53424513	0.53170055	0.53896004	0.10694673	0.54178816	0.5372153	0.5252521	0.5485673
1.0	0.53079504	0.5355806	0.5356122	0.044529002	0.16427432	0.5423761	0.5412026	0.536271	0.5259181	0.17668821
1.0	0.5303905	0.5378692	0.013730047	0.15250435	0.1746081	0.5430872	0.540439	0.2092853	0.5262889	0.54887545
1.0	0.5312921	0.5371767	0.16220261	0.53095865	0.53898245	0.54271287	0.53906053	0.53661007	0.14221701	0.5479769
1.0	0.53007746	0.53653854	0.17072187	0.5310186	0.53740805	0.54205513	0.5412461	0.5359825	0.5258912	0.5478928
1.0	0.53196895	0.53501713	0.5346776	0.089061804	0.5396902	7.981163e-05	0.54076517	0.53572553	0.52618265	0.08397066
1.0	0.5295359	0.5372923	0.5348111	0.5331434	0.54120976	0.07816228	0.0078159515	0.5357567	0.52536446	0.5463042
1.0	0.05416232	0.5354509	0.5353491	0.532811	8.343213e-05	0.5427603	0.53841436	0.5349415	0.5240932	0.0055242823
1.0	0.16044162	0.53383446	0.53681153	0.5328681	0.539164	0.5416282	0.54132694	0.5364429	0.52643436	0.08683291
1.0	0.5293378	0.53582925	0.53517985	0.026912248	0.53848094	0.5428417	0.5408921	0.53695935	0.13300568	0.17636542
1.0	0.15382007	0.00027229972	0.16334733	0.5289446	0.53818136	0.54235876	0.5402404	0.5367217	0.5258573	0.5496187
1.0	0.5292213	0.5352961	8.577158e-05	0.531742	0.5391543	0.177752	0.5397094	0.53636897	0.047884677	0.5492972
1.0	0.53021884	0.5346334	0.5343012	0.53190136	0.5417708	0.54250264	0.54021984	0.53747135	0.52740943	0.10238748
1.0	0.53163815	0.5351274	0.5360285	0.5343781	0.53772414	0.54327464	0.000245986	0.5383316	0.0001085935	0.5488739
1.0	0.52952033	0.53582823	0.53546315	0.53358746	0.5410511	0.038797267	0.00021402565	0.00941572	0.5271426	0.54857785
1.0	0.5308754	0.5366214	0.53520554	0.53282785	0.539172	0.541771	0.111007	0.5354329	0.52539176	0.54986405
1.0	0.15229098	0.53539217	0.535264	0.19066004	0.54177904	0.5434679	0.54107213	0.5334073	0.09281218	0.05028443
0.0	0.011824108	0.016797408	0.014346292	0.009595916	0.014021144	0.011518243	0.013742417	0.012086798	0.011636114	0.013089725
0.0	0.011791125	0.016794495	0.0144271655	0.009506735	0.013968268	0.011448169	0.013710321	0.011994432	0.011620046	0.0130755585
0.0	0.011303778	0.0144428965	0.013669102	0.009051693	0.010535581	0.013110754	0.013860786	0.008701866	0.011854282	0.012593105
0.0	0.011273933	0.014427809	0.013609686	0.00898598	0.010549648	0.013074636	0.013895641	0.008793449	0.011824442	0.012522583
0.0	0.0092862975	0.011360108	0.014086939	0.00915039	0.008931482	0.012031966	0.012346423	0.008296309	0.01256195	0.011440062
0.0	0.009366246	0.011361462	0.0139439115	0.009240679	0.008940417	0.012037975	0.012355322	0.0082990555	0.012516392	0.01143771
0.0	0.04239827	0.051264346	0.06086293	0.046476845	0.045195505	0.05084339	0.05916843	0.04502967	0.044042375	0.052392587
0.0	0.010347676	0.0108370595	0.0159611	0.010385731	0.011903379	0.013514833	0.014850298	0.009416053	0.009908406	0.013094852
0.0	0.0103689	0.010830028	0.016012467	0.010385094	0.011900423	0.01358162	0.015002638	0.009459361	0.009966261	0.013160421
0.0	0.010375273	0.010881065	0.01594288	0.010434096	0.01196479	0.013544751	0.014991338	0.009505253	0.009939206	0.01311034
0.0	0.0024151294	0.0026901108	0.0034990963	0.0017310097	0.002269312	0.0029980936	0.0027886145	0.0015781125	0.0018106092	0.0022885762
0.0	0.029200371	0.02703931	0.030765103	0.015807342	0.034067366	0.031148149	0.024390176	0.024366716	0.025017116	0.026558457
0.0	0.02530529	0.028734978	0.032670714	0.02227703	0.02442535	0.027836768	0.031774074	0.021663222	0.024893831	0.026656423
0.0	0.010815158	0.014088926	0.013167023	0.013637291	0.0099903215	0.009946317	0.014514373	0.010564645	0.009612275	0.010362546
0.0	0.025007633	0.03052126	0.027085751	0.024947902	0.025639668	0.025569858	0.022386132	0.023869162	0.023500938	0.021669788
0.0	0.025940195	0.026787026	0.030464025	0.026963655	0.024002846	0.02755743	0.02795282	0.025384096	0.020026637	0.025820881
0.0	0.009961693	0.014072952	0.013814664	0.014187798	0.010088387	0.00981439	0.014080272	0.008393738	0.010384373	0.01110006
0.0	0.06919286	0.07581853	0.08125658	0.05715988	0.076486364	0.07044813	0.06712975	0.07599429	0.06533058	0.067582995
0.0	0.011720345	0.011056721	0.012847422	0.006396738	0.011858824	0.0097586205	0.008093569	0.010989804	0.008439476	0.008352977
0.0	0.011821957	0.011040393	0.012951958	0.00637306	0.011852328	0.009706176	0.008121658	0.011027769	0.008483446	0.008338909
0.0	0.06393987	0.08119185	0.07941419	0.062083058	0.06901996	0.07617592	0.07335957	0.06970956	0.064090826	0.07117457
0.0	0.008931384	0.013150058	0.012035786	0.008334403	0.009692778	0.009904697	0.009886705	0.008577664	0.00887523	0.009947932
0.0	0.008965215	0.013095456	0.011908607	0.008382019	0.009690288	0.0098795295	0.0098896185	0.008503383	0.008854592	0.009988722
0.0	0.022446785	0.027379848	0.02608853	0.023032216	0.022932345	0.024643395	0.02642271	0.020615514	0.02275785	0.021459484
0.0	0.010697633	0.014379963	0.015259859	0.010313147	0.011984016	0.012539387	0.01580763	0.0119299805	0.009739305	0.010804292
0.0	0.0014760203	0.0025269685	0.0027830442	0.0014378252	0.0017031245	0.002697387	0.0027640592	0.0017161955	0.002009597	0.0012528028
0.0	0.020656278	0.027226502	0.032435454	0.02216527	0.027458165	0.031712152	0.027405504	0.027414136	0.02223927	0.022287125
0.0	0.06717236	0.08289843	0.07895149	0.06518951	0.06714573	0.08323661	0.09229792	0.072118744	0.069148004	0.07579364
0.0	0.009096906	0.01320384	0.012099297	0.008450252	0.008812763	0.013006764	0.015967878	0.010105601	0.00961786	0.0106917145
0.0	0.009081114	0.013104351	0.012098476	0.008462739	0.008830495	0.013032353	0.016004318	0.010095361	0.009621899	0.010651566
0.0	0.072388425	0.074515946	0.09108268	0.07550881	0.06726605	0.07326428	0.076753415	0.072772495	0.075069405	0.08015936
0.0	0.22725521	0.22962564	0.24122539	0.23549476	0.2283183	0.23131478	0.2434836	0.23661543	0.22784568	0.24953048
0.0	0.05620345	0.07870037	0.07463858	0.057551235	0.0665026	0.07148674	0.080647975	0.06976705	0.06258743	0.073952906
0.0	3.8451853e-05	0.00012640635	0.0001049474	4.046884e-05	6.56259e-05	8.272995e-05	0.00013409139	7.958166e-05	5.8829377e-05	8.761672e-05
0.0	0.5295082	0.53562856	0.5355335	0.53038704	0.5373911	0.5413441	0.5403511	0.5359683	0.5256511	0.54661703
0.0	0.011646231	0.011259181	0.011822124	0.009931884	0.007362316	0.008185386	0.015801014	0.008591174	0.014971862	0.009025562
0.0	0.000119816825	0.00011203554	0.00013608408	9.515432e-05	5.2794912e-05	8.218496e-05	0.00020209186	6.0897488e-05	0.000169034	6.4695276e-05
0.0	0.07612651	0.076235995	0.079930946	0.07232484	0.062745996	0.071361475	0.089777395	0.06496512	0.08279468	0.06823296
0.0	0.0021179686	0.0018902906	0.0027989778	0.002250927	0.00257892	2.0249297e-05	0.0029564912	0.0018461654	0.001727249	0.0023460502
0.0	0.0027321696	0.0026007104	0.0032950083	0.0022826458	0.0024092258	0.0020871328	0.0034448744	0.001732486	0.0018401028	0.0024020371
0.0	0.028652595	0.030559361	0.0321716	0.025013901	0.025309859	0.02285326	0.029577328	0.018659363	0.0261032	0.025279932
0.0	0.025365936	0.02207988	0.02764097	0.026622666	0.026615327	0.0013318234	0.033533063	0.027404068	0.019249728	0.025644105
0.0	0.023803812	0.026885193	0.025437301	0.028843675	0.026594482	0.021584626	0.027396472	0.01814582	0.024762617	0.026527887
0.0	0.0239756	0.030971382	0.032261226	0.024262	0.027683977	0.030705763	0.029593509	0.024208602	0.02563668	0.02517426
0.0	0.030991714	0.026773809	0.030058024	0.023037313	0.025666533	0.025503684	0.033973657	0.021138893	0.02211793	0.027108392
0.0	0.028680878	0.03487361	0.032124575	0.02418097	0.028201103	0.029448407	0.03423701	0.02591446	0.026737435	0.026808435
0.0	0.034571335	0.023349438	0.027590416	0.020498332	0.030928683	0.019183725	0.034803566	0.022484573	0.02524855	0.02226845
0.0	0.022314442	0.031298317	0.03272934	0.024242258	0.027967606	0.029633261	0.03495464	0.026101768	0.024224905	0.025963427
0.0	0.021657996	0.031785555	0.036895543	0.02386662	0.026635544	0.02719706	0.030612713	0.021008449	0.026114343	0.024635758
0.0	0.023577768	0.027175415	0.031870294	0.025235381	0.02657997	0.032885086	0.034973715	0.021324584	0.025865298	0.025941875
0.0	0.02453629	0.03288799	0.027159119	0.024659162	0.02671865	0.031277403	0.02999397	0.028173424	0.02473754	0.024409387
0.0	0.011942572	0.01507752	0.013732894	0.009718288	0.008435091	0.009685728	0.0029219964	0.01038117	0.010093945	0.013495609
0.0	0.025307477	0.028969219	0.028260054	0.021563144	0.021247953	0.022450019	0.032898754	0.020602386	0.02147461	0.029364638
0.0	0.045199722	0.04850211	0.056434564	0.04825097	0.056522127	0.049687594	0.05074611	0.046063352	0.044960957	0.050011087
0.0	9.5398085e-05	0.00012260138	8.3159604e-05	8.0323494e-05	0.0001215142	8.4660016e-05	0.000119303564	6.908974e-05	9.277752e-05	9.5316886e-05
0.0	7.5599055e-05	9.6458185e-05	0.00017275398	5.4813845e-05	0.00018171621	5.2727544e-05	0.00019248374	4.9086946e-05	7.725249e-05	6.3532854e-05
0.0	7.5599055e-05	9.6458185e-05	0.00017275398	5.4813845e-05	0.00018171621	5.2727544e-05	0.00019248374	4.9086946e-05	7.725249e-05	6.3532854e-05
0.0	6.976218e-05	0.00011686428	0.0001637494	7.341331e-05	0.0001343753	9.616145e-05	0.00021506216	5.610375e-05	0.00010551677	7.318614e-05
0.0	0.024489773	0.02775579	0.029476129	0.024126673	0.030234957	0.029465536	0.030891974	0.020545831	0.0289173	0.02852905
0.0	8.233228e-05	0.00013226515	0.00014898459	7.561189e-05	9.2548835e-05	0.0001248631	0.0001424813	6.4411e-05	7.261948e-05	7.152179e-05
0.0	0.5293852	0.537337	0.5359775	0.53282875	0.539096	0.54221	0.53918195	0.536291	0.5257041	0.5480398
0.0	0.5292674	0.53746283	0.536739	0.5319511	0.53728086	0.5413456	0.53915685	0.534748	0.5249588	0.54702276
0.0	0.061319645	0.07013589	0.07285754	0.06768677	0.07296403	0.07008376	0.07665909	0.066792056	0.061232362	0.07071289
0.0	5.3162003e-05	8.177025e-05	9.579471e-05	7.415045e-05	9.301811e-05	7.677893e-05	0.000110592824	6.756557e-05	5.4216158e-05	7.399209e-05
0.0	0.058740903	0.056543235	0.064667545	0.051266722	0.048994824	0.04717243	0.06553024	0.049159046	0.04183068	0.047663365
0.0	0.039643284	0.056712657	0.063451625	0.046051834	0.047747523	0.04017209	0.049693402	0.04331742	0.046803564	0.048965488
0.0	0.18100643	0.20486999	0.21272625	0.1733465	0.1890275	0.20840427	0.22815372	0.19996504	0.19349262	0.1928006
0.0	0.065509744	0.0807865	0.08724714	0.06759733	0.058068287	0.0758873	0.095330775	0.073479556	0.07874049	0.06551078
0.0	8.9126464e-05	0.00015298888	0.0001582081	7.6245575e-05	7.428195e-05	0.000121996476	0.00018841872	7.8897145e-05	0.000101653095	7.385089e-05
0.0	9.436242e-05	0.0001561331	0.00015911539	0.00013051492	4.0532414e-05	9.0075126e-05	0.00016237618	6.733735e-05	0.0001254974	5.9123577e-05
0.0	0.5290789	0.53760624	0.5363602	0.5323891	0.5380069	0.5423361	0.5396172	0.5363155	0.525683	0.54749054
0.0	0.010707498	0.011153918	0.010512641	0.009206312	0.009057527	0.0153648155	0.012756497	0.0095051145	0.012457635	0.01175532
0.0	8.641959e-05	9.781647e-05	0.00012695887	3.396439e-05	7.596247e-05	0.0001859738	0.00016330922	6.828709e-05	0.00010072649	8.564906e-05
0.0	0.06981431	0.073549286	0.07848444	0.05489516	0.069144644	0.088458166	0.084924355	0.06698151	0.07223195	0.07350969
0.0	0.114638165	0.11107723	0.122531034	0.103889234	0.10178201	0.099067345	0.12466399	0.10014962	0.08926771	0.10042254
0.0	0.027581943	0.026291562	0.037378684	0.026345577	0.024020022	0.029394766	0.032449767	0.020050623	0.024614649	0.025341367
0.0	0.011721422	0.010714486	0.01710458	0.008144911	0.008885155	0.010603019	0.0124649815	0.007837828	0.009014987	0.010202335
0.0	0.0067003174	0.007678788	0.012111301	0.008898199	0.008444804	0.008428756	0.011830707	0.008795311	0.0061885426	0.008571912
0.0	0.003456395	0.002790088	0.0024510673	0.0017429224	0.0029022552	0.001983203	0.0029700254	0.0015826772	0.0020934788	0.0021914283
0.0	0.029151965	0.029417861	0.032049723	0.02094291	0.030076265	0.02921162	0.038373567	0.02527475	0.02315559	0.026747152
0.0	0.010376536	0.012757301	0.013842848	0.012438497	0.010202162	0.0100573525	0.01607957	0.010397337	0.011955459	0.012542765
0.0	0.029565219	0.025148481	0.027466629	0.023872789	0.031047892	0.021642618	0.03112107	0.021458713	0.025388556	0.025038054
0.0	0.026441056	0.026090518	0.032594517	0.024290023	0.020723103	0.017538259	0.024667872	0.022567013	0.026320918	0.021844715
0.0	0.026465472	0.026255088	0.032562584	0.024167312	0.020764124	0.017547421	0.02474242	0.022518849	0.02638188	0.02187827
0.0	0.15260133	0.15210918	0.16163358	0.14420272	0.1381752	0.12918456	0.15547502	0.1326263	0.1472567	0.16549139
0.0	8.4289386e-05	0.00011585668	0.00013704001	7.851355e-05	7.485629e-05	4.00622e-05	0.00017781225	7.820539e-05	7.91354e-05	9.230046e-05
0.0	0.00013685523	9.293025e-05	0.00016356683	9.7027565e-05	5.9770457e-05	2.6226284e-05	0.00014707021	5.0895705e-05	8.776473e-05	0.000119932054
0.0	7.032016e-05	0.00018019974	7.268585e-05	6.249296e-05	5.9089696e-05	9.618282e-05	0.00024187696	0.00016016417	0.00012025889	0.000103960236
0.0	0.0025091711	0.0023329265	0.0037809936	0.0015922862	0.0023954336	0.0026232419	0.0025821861	0.0016191701	0.0024898967	0.00273453
0.0	0.0020470289	0.0022097342	0.0034982983	0.0015723222	0.0027404986	0.0022254803	0.0035613177	0.001945755	0.0024479167	0.0022211971
0.0	0.5301365	0.53576076	0.5353396	0.5307839	0.5376748	0.5414128	0.5411026	0.5371325	0.52527624	0.5475554
0.0	0.5302935	0.5356749	0.5349077	0.5311334	0.53757846	0.54145986	0.5412454	0.53716236	0.5252691	0.5472787
0.0	0.010679632	0.014552126	0.01146871	0.013781774	0.010475692	0.010175554	0.011909465	0.009575267	0.007975558	0.010466108
0.0	0.002594585	0.0035602415	0.003941996	0.0020332122	0.0022859331	0.0018983408	0.0027794999	6.061729e-05	0.0024950039	0.0023486286
0.0	0.0026013202	0.0033255587	0.0025405542	0.0019444228	0.002383475	0.0026199128	0.0032156345	0.0014653577	0.0022648952	0.0023358816
0.0	0.026137495	0.03130719	0.038147625	0.024295423	0.025112623	0.022683958	0.029036148	0.024009382	0.027992856	0.028228188
0.0	0.02738113	0.030514212	0.032247383	0.021748079	0.027677692	0.03010054	0.004755678	0.022560641	0.023627834	0.027545385
0.0	0.000107458836	0.00014914977	0.00013968162	9.002755e-05	0.00011266182	0.00013872024	0.00017247187	0.00010296496	9.577746e-05	0.00010012729
0.0	0.01084564	0.015228514	0.014856446	0.012680426	0.010632854	0.011550303	0.015826989	0.011991409	0.011412613	0.012554516
0.0	0.010746431	0.013952239	0.0126528395	0.011435953	0.011313215	0.010903927	0.017368793	0.0098594595	0.009430791	0.012850828
0.0	0.024220623	0.030782703	0.030616252	0.027036563	0.025124831	0.026155928	0.02829604	0.003352282	0.026087064	0.028486077
0.0	0.027513769	0.030525604	0.029091235	0.023308016	0.02866603	0.027791834	0.03156463	0.02010125	0.022825379	0.031530783
0.0	0.52928627	0.5373925	0.53637487	0.53381866	0.5394349	0.5423392	0.539698	0.53679955	0.5256554	0.5483278
0.0	0.5288574	0.5372359	0.53723955	0.53299415	0.538589	0.54210067	0.5403384	0.536837	0.5248561	0.54768956
0.0	0.013420279	0.01676575	0.012942749	0.008607487	0.010920987	0.0061166156	0.013989978	0.008674112	0.01159358	0.012013875
0.0	0.00017031013	0.00013240206	0.00016256767	6.615117e-05	0.00012533297	4.891755e-05	0.00018581533	7.2924544e-05	0.00012504027	1.16600084e-07
0.0	0.083501875	0.0796659	0.08374859	0.065657236	0.07894109	0.062140062	0.087835744	0.068164356	0.07648355	0.01189683
0.0	0.5289728	0.5365531	0.53704304	0.53188765	0.5380701	0.54305243	0.5400953	0.5358124	0.525153	0.54743487
0.0	0.01426539	0.010984632	0.012308366	0.0081776045	0.010839058	0.016957903	0.016033653	0.00771566	0.0103773195	0.010596134
0.0	0.015569499	0.084727734	0.089920506	0.063588046	0.07557538	0.020548344	0.10433001	0.068038724	0.014143461	0.08037895
0.0	3.712369e-07	0.00016745526	0.00021348658	5.8681795e-05	0.000106242805	8.738681e-07	0.00036168107	7.2421004e-05	2.7056348e-07	0.00012017428
0.0	0.52928376	0.53683555	0.5369397	0.53183484	0.53710085	0.5424268	0.5394298	0.53423166	0.52520686	0.5470562
0.0	0.013960173	0.07713431	0.018587146	0.07430763	0.06921119	0.075994305	0.08781179	0.06602916	0.014550806	0.07774206
0.0	0.52865005	0.5374496	0.5372249	0.53156424	0.5371606	0.5420976	0.54025763	0.53635293	0.52488375	0.54685205
0.0	0.009780375	0.0151659	0.011847397	0.007210368	0.01225511	0.010783286	0.01426594	0.006929776	0.01212122	0.006532534
0.0	9.010253e-05	0.00012347261	0.00023813541	5.182564e-05	0.00012118036	9.340761e-05	0.00013277895	3.0037486e-07	0.00014789515	6.012076e-05
0.0	0.07059272	0.07821523	0.092508785	0.06150666	0.07824389	0.073823586	0.08043979	0.015002229	0.07994134	0.06691275
0.0	0.08045044	0.015039457	0.090711415	0.0066682114	0.07711807	0.0717749	0.021515006	0.068035066	0.074586675	0.010939964
0.0	0.000147778	3.0524976e-07	0.00022080037	1.7825903e-08	0.00011469634	8.39942e-05	1.0573632e-06	7.240636e-05	0.0001137005	8.665099e-08
0.0	0.15018216	0.018718194	0.16538255	0.14454094	0.15066528	0.14759356	0.17032024	0.14715391	0.15263984	0.15161665
0.0	0.010232093	0.00066738506	0.013181281	0.010602844	0.009953715	0.0007073588	0.01460833	0.00934212	0.009291427	0.00941814
0.0	0.002871482	0.0033073167	0.002707743	0.00235313	0.002747157	0.002027444	0.00334428	0.0022222288	0.0021106317	0.0019306072
0.0	0.03090863	0.026849855	0.03127864	0.026952317	0.026655259	0.026773417	0.033160333	0.024296718	0.025237827	0.027401352
0.0	0.00987743	0.014539754	0.016691934	0.0123586925	0.010158897	0.011749433	0.01634121	0.0106475465	0.010543333	0.012218965
0.0	0.021729521	0.030566914	0.03453307	0.023166567	0.02681811	0.028567089	0.029593702	0.02902559	0.027898673	0.025854927
0.0	0.09751701	0.109414384	0.092709355	0.11207599	0.10309497	0.069238506	0.10361564	0.10061734	0.09408589	0.108911715
0.0	0.0021368586	0.0031989098	0.0024829747	0.0020636546	0.002881677	0.001683954	0.0026337274	0.0017027436	0.0012805254	0.0023493348
0.0	0.002449911	0.0027496165	0.0032437537	0.0022140972	0.0021673557	0.002140561	0.002290867	0.0024519956	0.0024474522	0.0026135338
0.0	0.028569993	0.03368006	0.0313098	0.022681797	0.029170595	0.028781721	0.031958863	0.024629481	0.023494022	0.027739748
0.0	0.023426423	0.027021566	0.02740436	0.027407607	0.026187867	0.02578811	0.03511502	0.028405694	0.024946343	0.028230155
0.0	0.022990316	0.029586919	0.029301336	0.022250798	0.031053646	0.025148522	0.034650836	0.023661707	0.022763483	0.02856937
0.0	0.033560626	0.029956637	0.0370836	0.02093299	0.030396778	0.026739521	0.02766712	0.024808472	0.027166024	0.030240614
0.0	0.08148244	0.07826758	0.08565245	0.067342095	0.07243813	0.075534396	0.088666745	0.061327506	0.07080673	0.08305504
0.0	0.071541965	0.07674103	0.08185759	0.0779845	0.07585305	0.08145837	0.08903068	0.06630408	0.07030421	0.075438455
0.0	0.0014754947	0.002674097	0.0030402117	0.0021234865	0.0024570348	0.0024560122	0.002446876	0.0015435633	0.0024335692	0.0018903805
0.0	0.02393353	0.032807507	0.031462256	0.027374718	0.025353383	0.029205307	0.03264816	0.021595346	0.023077136	0.023796113
0.0	0.024039801	0.029805033	0.03603787	0.020031456	0.027529217	0.02595092	0.034250513	0.026164329	0.027263418	0.030564591
0.0	0.073402785	0.071641594	0.083517	0.059140153	0.07114588	0.08232654	0.09357797	0.06740678	0.07325562	0.075370386
0.0	0.23763123	0.2297834	0.24882029	0.21423645	0.22650732	0.23648891	0.2729072	0.23624387	0.21819496	0.24312404
0.0	7.198516e-05	0.00012432253	0.00020580695	0.00011979387	9.3441646e-05	8.8235756e-05	9.725877e-05	0.00011034496	0.00012759313	9.953677e-05
0.0	7.547494e-05	0.00012248219	0.00012383696	9.491381e-05	0.000116983916	0.00011390136	0.00012865859	0.000101841615	9.825032e-05	8.452442e-05
0.0	0.008884316	0.010185303	0.010556339	0.010602309	0.011753725	0.011501039	0.012375326	0.010294766	0.009571751	0.007683564
0.0	0.105316974	0.11187293	0.10292167	0.10233177	0.10352716	0.10523247	0.12109735	0.10124028	0.08863789	0.09591449
0.0	0.10516206	0.112143435	0.103021085	0.10195095	0.103297226	0.10519936	0.12084438	0.10099366	0.08869121	0.09566208
0.0	0.10434877	0.11132444	0.10274388	0.1015213	0.10299262	0.10457024	0.120832086	0.10141411	0.088329025	0.09601525
0.0	0.10521027	0.11133282	0.10291425	0.10180525	0.10333305	0.10499459	0.12125804	0.10112524	0.088624984	0.09572846
0.0	0.100603364	0.10303534	0.11315463	0.083711796	0.10400514	0.09895331	0.1070429	0.077484556	0.09964214	0.11060519
0.0	0.10044298	0.10325002	0.113110565	0.083175726	0.103695564	0.09873108	0.10691836	0.077141725	0.09968197	0.11035067
0.0	0.099965945	0.10303569	0.11275886	0.0832733	0.10358838	0.0987673	0.107422866	0.07741828	0.09956422	0.11051054
0.0	0.100174904	0.10286161	0.11285017	0.083485626	0.103348896	0.0986307	0.10681199	0.07729237	0.0997549	0.1103232
0.0	0.117561825	0.09157578	0.103056945	0.096767105	0.100509934	0.09908101	0.10481808	0.08458372	0.09567086	0.107436076
0.0	0.116284415	0.091617495	0.1031116	0.09644829	0.10051342	0.099102125	0.104691885	0.08435848	0.09602961	0.106905036
0.0	0.116354674	0.09123854	0.10261184	0.096164696	0.099859476	0.0987449	0.10480712	0.084594265	0.09545584	0.10714586
0.0	0.11692733	0.09136777	0.103058346	0.0968223	0.10035857	0.09868934	0.10451173	0.0845784	0.09583924	0.10722982
0.0	0.11283021	0.12985958	0.101657294	0.10735876	0.11700551	0.101913564	0.11139749	0.09662235	0.107151926	0.11224197
0.0	9.8570126e-05	0.00015798892	0.00011700489	3.2451495e-09	8.503751e-10	7.766383e-05	7.431852e-08	7.832812e-10	4.705464e-09	5.7059397e-09
0.0	0.008698086	0.012042406	0.015690139	2.6030459e-05	2.7831426e-05	0.008079712	0.00034047512	1.6149743e-05	0.000121833604	6.870572e-05
0.0	0.52932346	0.53662485	0.5355397	0.52874553	0.5377279	0.54056406	0.5407907	0.5361366	0.5260408	0.54844594
0.0	0.005924491	0.016870772	0.014520895	2.7906053e-05	0.000171392	0.010642901	0.0002679047	6.515306e-05	4.24992e-05	6.9693495e-05
0.0	3.5421857e-05	0.00016161698	0.00013390918	3.2141707e-09	2.6272417e-08	0.00012399223	5.8885853e-08	3.65091e-09	4.5496837e-09	2.469938e-09
0.0	0.52961403	0.5359143	0.5361556	0.5311145	0.5374438	0.54046714	0.54031765	0.53559494	0.52559805	0.54722023
0.0	0.0059897965	0.010447728	0.016631637	2.5475027e-05	0.00015466247	0.011772693	0.0005187948	1.7795226e-05	0.00011853768	1.3213723e-05
0.0	6.5279055e-05	0.0001632029	0.00022476798	3.0160607e-09	4.485919e-09	4.5662216e-07	1.4533273e-07	3.1374442e-10	1.18844e-08	6.7510186e-10
0.0	0.000103285536	0.00011341171	0.00012015514	7.5643597e-10	3.0273226e-09	8.9366214e-10	1.5512961e-07	5.846544e-10	4.372435e-09	4.6547502e-10
0.0	0.073195934	0.076482035	0.07735365	0.0027142805	0.004093307	0.0029252155	0.012547354	0.0025533242	0.004395	0.0024784459
0.0	0.5299611	0.5355264	0.53503805	0.5309832	0.5375447	0.54209006	0.5408905	0.5364139	0.52512115	0.54676163
0.0	0.00011527506	0.00024185413	0.00014904128	0.00012680594	3.4535078e-05	2.1428676e-05	0.000140551	9.902271e-05	0.00019155309	1.3765875e-05
0.0	1.5719297e-06	3.7949214e-08	1.9819964e-08	2.904077e-09	8.579213e-10	2.9228858e-10	4.070556e-08	3.2523562e-09	3.2048124e-08	2.7587163e-10
0.0	0.0007753419	0.0011428121	0.0015048269	0.001449061	0.0013812884	0.00048583632	0.0026104094	0.000353689	0.0012139416	0.0007311734
0.0	0.018931122	0.024718408	0.03059324	0.03210553	0.030542117	0.015006717	0.047042936	0.012956469	0.029578019	0.02167265
0.0	0.0362018	0.024365934	0.036100306	0.015791845	0.017525043	0.014903738	0.025175026	0.02623457	0.018477168	0.021785699
0.0	0.53069437	0.53573954	0.5359418	0.53402835	0.53868115	0.5406933	0.54022855	0.5358515	0.52553046	0.547927
0.0	0.03616874	0.024212899	0.036135584	0.015872711	0.0174903	0.014895936	0.02509922	0.026290476	0.018434133	0.02175227
0.0	0.00015187322	0.00014862193	0.00011864103	5.3847492e-05	1.41566925e-05	9.018273e-05	0.000109387525	2.9189667e-05	0.00013317801	2.8794004e-05
0.0	0.0041284985	0.0038302904	0.0045823846	0.00037450183	0.0039610546	0.0022483799	0.0008460923	0.002369973	0.0046771765	0.0022828258
0.0	0.00784915	0.010203886	0.019724773	0.013914438	0.009851563	0.0093631055	0.012523497	0.008843931	0.009523358	0.013401376
0.0	0.5297121	0.53549147	0.53492314	0.5323136	0.5376526	0.5419259	0.5394578	0.53665084	0.5257405	0.54687506
0.0	0.52948403	0.5356495	0.5345785	0.5318897	0.53781277	0.5414128	0.5399644	0.53678614	0.52568364	0.54696584
0.0	0.5298673	0.5353682	0.53536844	0.53205216	0.53759074	0.54247415	0.53994876	0.5361485	0.5259458	0.5472232
0.0	0.52934957	0.535975	0.5352781	0.5322107	0.5377552	0.54187423	0.5397581	0.53640544	0.5259212	0.54745686
0.0	0.084540345	0.08853404	0.07717543	0.08147789	0.07335767	0.050511308	0.06659002	0.04913738	0.051642675	0.04784355
0.0	0.004657046	0.007957137	0.005964361	0.004457406	0.004263365	0.0031095776	0.0053136116	0.0022306521	0.0025548926	0.0028884602
0.0	5.227822e-09	3.2070133e-08	1.1784247e-08	4.3194426e-09	3.4929444e-09	1.107534e-09	7.473627e-09	3.6395545e-10	6.5067596e-10	7.9657425e-10
0.0	0.014072	0.010088768	0.008081313	0.00705439	0.006716163	0.0073814895	0.010894437	0.00762279	0.0068638884	0.004147132
0.0	0.0013588875	0.0012492542	0.0008330259	9.2483635e-05	0.0007439857	0.0008829344	0.0010758943	0.00058783847	0.00072891434	0.00037270642
0.0	0.0011946317	0.0018357133	0.01259087	0.0006361115	0.0005716763	0.00051635667	0.000859551	0.00076221477	0.00059916545	0.00072249235
0.0	0.0012493428	0.0014538359	0.0006900182	0.0005365315	0.0007158983	0.0004881446	0.0021162038	0.0005140562	0.00073522556	0.00032861903
0.0	0.0007207831	0.0008628671	0.00071301823	0.0005807074	0.000642975	0.000317695	0.002779238	0.00069261465	0.00078819005	0.00084391504
0.0	0.5306562	0.5391338	0.5367749	0.5308422	0.53679395	0.5407832	0.5374608	0.534973	0.52494836	0.546894
0.0	0.53091353	0.53818613	0.5364463	0.53163993	0.54019505	0.5436201	0.5434544	0.53881174	0.5286541	0.5500931
0.0	0.531679	0.5352412	0.53557426	0.5317052	0.5375154	0.54067683	0.53974724	0.53497326	0.52265525	0.5479203
0.0	0.53255	0.53575397	0.53620464	0.53306997	0.539855	0.5413597	0.53936553	0.5344238	0.525105	0.5506289
0.0	7.5418466e-05	4.6256064e-05	4.0416853e-05	6.5851455e-05	0.014172713	0.012708383	0.00029278858	0.011007205	3.091143e-05	3.33051e-05
0.0	0.000118912416	0.00017624581	0.0010431882	0.00016204565	4.0066403e-05	4.4914497e-05	0.00041763173	5.5678953e-05	8.410328e-05	2.2042523e-05
0.0	1.2791363e-08	2.651982e-08	8.935698e-07	1.889727e-08	5.750418e-09	7.970625e-09	3.326222e-08	1.416598e-09	3.3742735e-09	2.05586e-10
0.0	0.53107506	0.5381724	0.5353581	0.5322622	0.5387268	0.54192245	0.5406985	0.5369551	0.5256489	0.5490021
0.0	0.00018529587	0.000118836695	8.89905e-05	1.8036992e-08	0.00010216182	0.00012508249	1.4159157e-07	5.5280307e-05	8.498243e-09	9.109502e-05
0.0	4.0244896e-09	3.7546153e-09	1.4403732e-08	5.196011e-09	7.350431e-05	0.00011941476	4.071812e-09	8.941463e-05	5.314475e-09	0.00014409557
0.0	3.0158035e-05	6.5997745e-05	0.0001237954	0.00013303672	0.007837621	0.010075594	7.1383336e-05	0.009471486	6.596302e-05	0.012356213
0.0	7.431703e-10	9.913248e-09	3.4126812e-09	1.6225686e-08	0.0001326046	8.156847e-05	8.576146e-08	9.448757e-05	6.7376305e-09	6.1176e-05
0.0	2.8449436e-05	0.00022485008	3.0098476e-05	0.00013032813	0.011816584	0.007173421	0.00026607525	0.008887776	0.00016642538	0.0087263035
0.0	0.529512	0.5358341	0.53498286	0.5317939	0.5374832	0.5410753	0.5396147	0.53632003	0.5252191	0.54618615
0.0	0.5298016	0.53573143	0.5341553	0.53172135	0.5376087	0.5413752	0.5396392	0.53681046	0.5256464	0.5468833
0.0	0.010946544	0.01733974	0.015640682	2.5612122e-05	0.009418994	0.009276213	0.00020309053	0.010754347	0.0010817472	0.010520342
0.0	0.000113495225	0.00018282433	0.00021752763	2.6338434e-09	8.778783e-05	7.135073e-05	7.339607e-09	0.0001406506	4.4585016e-07	6.9593145e-05
0.0	0.000100333455	0.000102282786	0.00013767826	9.412498e-05	0.00013925141	0.0001828953	4.767375e-08	0.000113614435	6.6521556e-05	0.00011909897
0.0	0.000100333455	0.000102282786	0.00013767826	9.412498e-05	0.00013925141	0.0001828953	4.767375e-08	0.000113614435	6.6521556e-05	0.00011909897
0.0	0.00914882	0.0085375635	0.012563044	0.0087885335	0.013633745	0.013801815	0.00020176628	0.011495847	0.007321576	0.013201094
0.0	0.00914882	0.0085375635	0.012563044	0.0087885335	0.013633745	0.013801815	0.00020176628	0.011495847	0.007321576	0.013201094
0.0	0.07046606	0.07641048	0.08762893	0.07551234	0.07169796	0.06724925	0.031728175	0.06180423	0.068720154	0.082614906
0.0	0.00015375273	0.00019479214	0.00014051588	7.65185e-05	0.00010341317	7.183677e-05	1.4656203e-07	5.2699088e-05	6.5040076e-05	9.516712e-05
0.0	0.00015375273	0.00019479214	0.00014051588	7.65185e-05	0.00010341317	7.183677e-05	1.4656203e-07	5.2699088e-05	6.5040076e-05	9.516712e-05
0.0	0.012630728	0.012517124	0.01086157	0.008938888	0.010006015	0.008118383	0.00038954132	0.00652713	0.009501676	0.011704351
0.0	0.012630728	0.012517124	0.01086157	0.008938888	0.010006015	0.008118383	0.00038954132	0.00652713	0.009501676	0.011704351
0.0	0.5296672	0.5357108	0.53542817	0.5315325	0.53742135	0.54162365	0.5401056	0.53581756	0.5254244	0.54653436
0.0	0.52966714	0.53605694	0.53485495	0.53204226	0.5375511	0.5418367	0.53943294	0.53642976	0.52588403	0.54737425
0.0	0.022516586	0.036181767	0.028937915	0.016495755	0.15416269	0.16820909	0.043381933	0.14267123	0.017237647	0.0124615785
0.0	0.5285398	0.53591394	0.53584313	0.5334835	0.53804153	0.5419273	0.53856647	0.5389535	0.5261152	0.54865
0.0	0.011214038	0.019769162	0.016107045	0.014493095	0.009753162	0.014705762	0.018984731	0.011821261	0.012227285	0.012085648
0.0	0.012759644	0.020366818	0.01333719	0.013587709	0.011347968	0.012169409	0.01898769	0.011755658	0.013092726	0.011837616
0.0	0.014891618	0.019774828	0.014580359	0.014532964	0.012132771	0.011035016	0.017680278	0.011917441	0.012118856	0.011880988
0.0	0.012111215	0.019463396	0.019362377	0.013495629	0.011490543	0.01083408	0.018430304	0.011802949	0.01260717	0.012666917
0.0	0.0124727795	0.016915135	0.018822176	0.015338563	0.013051938	0.010853034	0.019697018	0.010246518	0.011515431	0.01500542
0.0	0.010079319	0.020273155	0.015584891	0.015005845	0.010748874	0.012231374	0.019462353	0.009539591	0.012153695	0.0127412835
0.0	0.010148598	0.016896883	0.017182836	0.0142025305	0.009748585	0.011884583	0.018905181	0.013324226	0.01595233	0.011867784
0.0	0.012806966	0.013538311	0.016090149	0.016440803	0.012513034	0.009805756	0.023002433	0.010519686	0.013167625	0.011379312
0.0	0.017172202	0.012687538	0.01653358	0.007093073	0.01081607	0.016085552	0.013677083	0.012440078	6.01768e-05	0.01156083
0.0	0.109749794	0.11304658	0.09809247	0.09264077	0.100580074	0.09918713	0.11985468	0.102978125	0.104330055	0.09753323
0.0	0.20483059	0.20989487	0.19373561	0.18474413	0.1957766	0.19542307	0.21821402	0.19787154	0.19756311	0.19470479
0.0	0.53053516	0.5349211	0.5377401	0.53210205	0.5403976	0.54423004	0.5414066	0.5368035	0.526549	0.5485512
0.0	0.011583334	0.016146652	0.0147476625	0.010217408	0.012612134	0.009035996	0.012875906	0.00784625	0.009645365	0.0067046634
0.0	0.0503635	0.049388286	0.056990106	0.04648331	0.0558585	0.049630255	0.05263003	0.03725011	0.04789907	0.045593996
0.0	0.13620616	0.14925788	0.17423919	0.15310945	0.15574841	0.16278295	0.15338518	0.12951358	0.14098024	0.15780339
0.0	0.13631776	0.1500797	0.17409348	0.15243766	0.1560141	0.16285543	0.15378736	0.12926735	0.1412682	0.15801217
0.0	0.009075813	0.0111156115	0.010906329	0.009379653	0.012424528	0.011158562	0.01471718	0.010827587	0.011131394	0.008176552
0.0	0.0001127463	0.00016920992	0.00014964408	7.819905e-05	0.00013350566	0.00011539119	0.0001579454	8.817746e-05	0.00016975225	6.664969e-05
0.0	0.02354032	0.027822355	0.029321004	0.026105823	0.023404822	0.032292772	0.022223372	0.021179166	0.024181847	0.025517901
0.0	0.009583276	0.010611481	0.01440279	0.009190849	0.011141744	0.013222717	0.011985546	0.008619096	0.0087499535	0.012801614
0.0	9.8962395e-05	8.782752e-05	0.00013796883	5.1456096e-05	9.4719064e-05	0.00014982955	0.00014853069	9.216696e-05	7.592069e-05	0.00011910226
0.0	0.0030913537	0.0035807686	0.0034927174	0.0022133822	0.0023116781	0.002427294	0.00014532586	0.0017425665	0.0023005905	0.0035493374
0.0	0.0021996587	0.0033845117	0.0018789334	0.0014633915	0.0016602403	0.0028633222	0.0047838823	0.0027377687	0.003496226	0.001989541
0.0	0.01010335	0.013054119	0.011237247	0.009360342	0.009912415	0.012146821	0.0155813135	0.009750943	0.010776752	0.0048506386
0.0	0.08828449	0.10813175	0.11746228	0.10661284	0.11370713	0.10524394	0.11386959	0.106674165	0.09035559	0.0955914
0.0	0.027435832	0.03326484	0.005058988	0.019569566	0.02229426	0.026033467	0.037138373	0.025060337	0.025090849	0.02640694
0.0	0.011679263	0.014607116	0.0011312782	0.010528982	0.010500118	0.011338439	0.013928362	0.008716558	0.00901543	0.010868064
0.0	0.022437539	0.0358419	0.03477565	0.024932422	0.024612436	0.029363904	0.029678667	0.023377279	0.029658925	0.02434888
0.0	0.011076239	0.0147317415	0.015330117	0.008866212	0.010185519	0.010353806	0.01275245	0.010095632	0.010384854	0.014143648
0.0	0.02026924	0.032515097	0.03222028	0.028280621	0.025670303	0.02727172	0.028856779	0.030706814	0.030183367	0.027059697
0.0	0.00010849381	0.00014445023	0.00018077384	0.00016333429	6.726566e-05	0.000119790784	0.00012618896	0.00010915286	0.00010665716	0.00020066503
0.0	0.5302864	0.5355421	0.5359747	0.5313462	0.5372402	0.5413844	0.54066414	0.53531986	0.52610105	0.5483358
0.0	0.008741768	0.017355893	0.009749653	0.0104724355	0.012167161	0.015015391	0.012221365	0.009401645	0.0120866615	0.015529428
0.0	0.07013698	0.08752606	0.07840685	0.073367774	0.08032097	0.081358984	0.085132726	0.06518434	0.075724624	0.0861716
0.0	0.5307116	0.53588504	0.53577465	0.5319592	0.53834146	0.5421886	0.5413659	0.53542817	0.5264108	0.5481282
0.0	0.010384471	0.013580752	0.01929845	0.010482273	0.011264065	0.010324702	0.012014537	0.013757135	0.009048305	0.011175796
0.0	0.011036671	0.012617011	0.020885777	0.010372762	0.010627754	0.011829369	0.009654903	0.014193587	0.008329892	0.009145609
0.0	0.07475944	0.07765395	0.09161845	0.07121113	0.07605995	0.08212442	0.07924062	0.077321105	0.068919204	0.068028204
0.0	0.0001118738	0.00012014323	0.0002294229	8.974675e-05	0.00010884541	0.00013996415	0.00012540662	0.000117343	8.440553e-05	6.396923e-05
0.0	0.011105825	0.011677981	0.016019456	0.009960178	0.011120848	0.0126813995	0.011973598	0.01151211	0.009558704	0.008737629
0.0	0.5292991	0.536412	0.5355873	0.53058136	0.5374937	0.5410135	0.54090136	0.5365518	0.524971	0.54813874
0.0	0.008529071	0.009851433	0.012176186	0.008704778	0.010155192	0.0076472457	0.012525018	0.009086411	0.011448839	0.014122521
0.0	0.072405495	0.07368363	0.08104036	0.07462101	0.074951954	0.07016404	0.081387416	0.071126185	0.08107831	0.087729424
0.0	0.5299201	0.5361823	0.535942	0.53045934	0.5379412	0.5418215	0.54131365	0.5365314	0.5257353	0.5473598
0.0	0.026022473	0.032425176	0.042677708	0.026228951	0.028002808	0.026138946	0.029359652	0.032550726	0.023307007	0.027909545
0.0	0.06892034	0.08572094	0.09321002	0.069156826	0.07296084	0.06680086	0.084966175	0.07949519	0.07075768	0.07487774
0.0	8.2331026e-05	0.00017508958	0.00024517375	8.038395e-05	9.300259e-05	6.4116044e-05	0.00016361721	0.00013037288	9.319408e-05	9.183201e-05
0.0	0.009542196	0.01406405	0.016551407	0.0094313165	0.010288277	0.008618057	0.013653624	0.012126971	0.0100391945	0.010451057
0.0	0.037145626	0.032504033	0.027400393	0.020217039	0.03071791	0.025553487	0.03546835	0.026696188	0.027492452	0.02515935
0.0	0.0143043855	0.013914367	0.014042135	0.008389192	0.010995106	0.0009179006	0.014736574	0.012008272	0.0116830785	0.009240187
0.0	0.52947533	0.5355486	0.53594786	0.5303675	0.53792703	0.5414702	0.53994673	0.5358668	0.52468497	0.5474969
0.0	0.5296768	0.5362701	0.5363528	0.53173196	0.5370711	0.54224426	0.54038054	0.53570276	0.526076	0.5471585
0.0	0.002788856	0.0030288342	0.0017628376	0.0017794786	0.0021564448	0.001997052	0.0017465383	0.0018888868	0.001808678	0.0015987457
0.0	0.0024416766	0.0035817607	0.0022797654	5.1562936e-05	0.0017649586	0.0017067849	0.00012278353	0.002259687	6.155543e-05	0.001570624
0.0	0.0024416766	0.0035817607	0.0022797654	5.1562936e-05	0.0017649586	0.0017067849	0.00012278353	0.002259687	6.155543e-05	0.001570624
0.0	0.0024416766	0.0035817607	0.0022797654	5.1562936e-05	0.0017649586	0.0017067849	0.00012278353	0.002259687	6.155543e-05	0.001570624
0.0	0.012999225	0.011551407	0.015025499	0.012523279	0.008688196	0.009405243	0.007815145	8.443467e-05	0.009254993	0.013787335
0.0	9.759295e-05	0.00013875648	0.00022807789	0.00017943127	8.1194725e-05	8.995204e-05	0.000119365366	6.9104084e-07	8.48489e-05	0.00015885448
0.0	0.01098929	0.015484403	0.018563833	0.0114358505	0.013150175	0.011384243	0.01882351	0.011215244	0.009878465	0.012224008
0.0	0.000103748105	0.00020659536	0.00023511857	9.56713e-05	0.00014196475	0.00016427455	0.00021507283	9.1638336e-05	7.187253e-05	0.00013790556
0.0	0.53112155	0.53514266	0.5362111	0.53130734	0.5377347	0.5409217	0.5394804	0.5356903	0.5259524	0.54833066
0.0	4.946923e-05	0.01638783	0.014699475	0.010345684	0.009457664	0.0128501	0.015670884	0.016005753	0.011097406	0.011214187
0.0	4.0287853e-07	0.00016673797	0.00016416417	8.510359e-05	6.937316e-05	0.000112827394	0.00015680284	0.00014715789	9.0488276e-05	9.5405456e-05
0.0	0.023266837	0.032835767	0.030026302	0.019953923	0.0267675	0.025823055	0.02970761	0.029302856	0.02837892	0.0269003
0.0	0.00011031466	0.00014412389	0.0001401284	6.538316e-05	0.00012812456	8.6552864e-05	0.00010262013	9.547426e-05	0.00013475433	0.00012776552
0.0	0.011837659	0.011978885	0.015715964	0.008875813	0.010542373	0.012649891	0.014191792	0.00835124	0.012126645	0.0096436525
0.0	0.024360726	0.021758206	0.034070354	0.021342179	0.024220685	0.026584541	0.030777818	0.020212239	0.021286726	0.0263381
0.0	0.008302317	0.012117989	0.014530185	0.009694728	0.009953541	0.012526156	0.012981867	0.011308032	0.008265142	0.013249366
0.0	0.01074966	0.01147368	0.0131275095	0.013622329	0.013712843	0.011170259	0.016246764	0.008567763	0.0115908105	0.010391947
0.0	0.009666349	0.010896148	0.0112441	0.007106031	0.010499792	0.010907018	0.014755694	0.009495754	0.0007700011	0.00875354
0.0	8.361659e-05	0.00010530036	0.00011095281	4.481105e-05	9.63895e-05	0.00010302301	0.00019067132	7.9551915e-05	5.346539e-07	6.403203e-05
0.0	0.00907888	0.0120455995	0.010887673	0.007823514	0.011680029	0.012629956	0.0158087	0.00944532	0.010193069	0.008314791
0.0	0.04082449	0.001740876	0.056625735	0.052692987	0.047708783	0.049570553	0.06847867	0.050207213	0.057038244	0.07057907
0.0	0.5290416	0.5356342	0.5363498	0.5312082	0.53894275	0.5439165	0.5408359	0.5364938	0.5254854	0.54736686
0.0	7.9245205e-05	0.00010484498	7.141527e-05	0.000100770965	7.467462e-05	0.00016997999	0.00015963086	4.4736287e-05	0.00017397673	6.132208e-05
0.0	0.0075608296	0.009057596	0.0074702967	0.008170766	0.009014617	0.011689098	0.015329124	0.0052819075	0.014343231	0.008013263
0.0	0.023996504	0.020209646	0.036607675	0.028020458	0.028672524	0.029100012	0.034029648	0.030013273	0.028309483	0.027129127
0.0	7.741007e-05	9.5447314e-05	0.0002794136	9.315703e-05	0.00010266299	0.00010638645	0.00016342325	0.0001064453	8.601238e-05	7.1515584e-05
0.0	0.5288914	0.5357251	0.53664553	0.5318424	0.5383468	0.54330546	0.5413289	0.5362623	0.5251948	0.5468072
0.0	0.0111998925	0.004961009	0.014061195	0.012303226	0.012828664	0.011468219	0.014815054	0.013117135	0.013796909	0.009402569
0.0	0.5292924	0.5333573	0.5359865	0.5334255	0.5403466	0.5453021	0.5407259	0.5352152	0.5266845	0.54869795
0.0	0.0011373146	0.001735407	0.0015724585	0.00021023459	0.0013848369	0.0010026394	0.002184943	5.4053336e-05	0.0011395258	0.0009874395
0.0	0.012613007	0.010018436	0.009486238	0.0075182416	0.010701408	0.010340345	0.017291537	8.482697e-05	0.010121264	0.013663762
0.0	7.0983246e-05	8.0423786e-07	0.00020670154	9.881407e-05	9.55484e-05	0.0001451605	0.00016555093	9.922319e-07	0.00010689898	0.00013107891
0.0	0.04638244	0.05098277	0.05343138	0.044518273	0.052313764	0.056549493	0.058314778	0.046277575	0.050842933	0.04588509
0.0	9.7324555e-05	0.00016764874	0.00013902865	9.990136e-05	0.000121552664	0.00012511756	0.00015666056	7.0531246e-07	0.00012036467	9.591583e-05
0.0	0.011224761	0.013885902	0.012337698	0.008483418	0.01007656	0.012099491	0.012092807	0.010095046	0.009781072	0.009785447
0.0	7.11252e-05	0.00019177898	0.0001171154	7.212375e-05	8.919874e-05	0.00011890708	0.0001231939	0.0001080409	0.00018365774	0.0001138563
0.0	7.0316804e-05	0.00011018556	0.00010774388	9.410766e-05	9.399949e-05	8.933945e-05	0.00020386852	0.000101691105	9.8823104e-05	6.992893e-07
0.0	0.01390083	7.266887e-05	0.015912492	0.013942796	0.013271159	0.011384457	0.011207062	0.007959619	0.009413301	0.010458727
0.0	0.012149905	0.013818999	0.014291395	0.0114253275	0.012699771	0.0120413	0.013347648	0.009986455	0.00082678057	0.000955512
0.0	0.10858008	0.14598337	0.1273913	0.13646606	0.10145246	0.10637448	0.14285827	0.112302974	0.11071248	0.121249996
0.0	0.002653577	0.0027772698	0.003150494	0.001730999	0.002490161	0.002337718	0.0021257156	0.0015542717	0.0018927627	0.0018133628
0.0	0.00016424965	0.0003890568	3.8064986e-06	8.960873e-05	8.154545e-05	0.00015477974	0.00013536813	9.147524e-05	9.178175e-05	9.832614e-05
0.0	0.0017030054	0.002610232	0.0029673935	0.0012926242	0.0018456666	0.0015934297	0.0034547118	0.0021579918	0.001399004	0.0019279894
0.0	0.0001832783	0.00014888475	0.00011372554	5.5173343e-05	0.00012173733	0.00013630914	0.00027096158	2.5415727e-07	0.0001052307	0.0001073423
0.0	0.0141878305	0.012990534	0.0112952655	0.007845033	0.011800357	0.012556036	0.01759884	0.0005399385	0.0106872115	0.011337129
0.0	0.013684843	0.0130028725	0.0112545695	0.0073978407	0.011379102	0.013210346	0.013991036	0.01007782	0.01137263	0.010206679
0.0	9.024923e-05	0.00011506793	0.00015526681	8.03904e-05	0.000110019886	0.00017136194	0.00017309727	2.4404474e-07	0.000113777714	0.000106767664
0.0	0.5290968	0.53555715	0.53716826	0.5320045	0.5378556	0.54181063	0.5401833	0.53693646	0.5264456	0.5487777
0.0	0.5285788	0.53611207	0.53533804	0.5304339	0.5380252	0.5422002	0.53894114	0.536418	0.525949	0.5479557
0.0	0.10518526	0.11452117	0.12344594	0.10083177	0.093103915	0.0053612357	0.10872978	0.102650575	0.10216574	0.11449476
0.0	0.012279572	0.016735733	0.015087034	0.010915097	0.009714782	0.00054257526	0.015328737	0.011041475	0.008962885	0.009998966
0.0	0.0010642933	0.0030729088	0.003929285	0.0024128282	0.030082231	0.028030299	0.008900172	0.02617583	0.0011672765	0.0017130343
0.0	0.010619334	0.010335124	0.014007057	0.0077250926	0.008944509	0.013277298	0.012482392	0.008928718	0.010940945	0.010199182
0.0	0.0015325565	0.012279306	0.013724604	0.009967187	0.012007345	0.006735148	0.014387684	0.008913427	0.001325427	0.010270177
0.0	0.0015508758	0.017797979	0.017750386	0.009435634	0.014306444	0.00927026	0.01371274	0.010407577	0.0013057248	0.0071616257
0.0	2.085023e-06	0.00013283898	0.00016872432	8.943953e-05	0.0001260979	3.8766066e-05	0.00017993926	7.043371e-05	1.5885098e-06	8.790058e-05
0.0	0.00011950464	0.000110354005	0.00013801304	8.669048e-05	9.396651e-05	0.00016245936	0.00021520432	7.599638e-05	0.00012269506	7.736439e-05
0.0	0.13386704	0.1737383	0.16423625	0.15526527	0.15421812	0.15642956	0.17799388	0.14654051	0.14722481	0.15516698
0.0	0.0017683533	0.0036078002	0.0016062901	0.0013092915	0.00018629663	0.0033024314	0.0027163336	0.0019534419	0.0024121339	0.001466078
0.0	0.058683414	0.21442658	0.2018435	0.19078137	0.2061039	0.1974638	0.21702248	0.1982801	0.21241926	0.20722568
0.0	0.528961	0.53773206	0.5371216	0.5315114	0.5361911	0.5414718	0.5395921	0.53477246	0.5249376	0.5464733
0.0	0.007282845	0.012153832	0.0128403	0.00940232	0.011930122	0.011958168	0.01047808	0.008456508	0.011137205	0.00862265
0.0	7.046677e-05	0.00011144067	0.0001459274	8.136377e-05	0.00014872102	8.9117464e-05	0.00013967123	9.1713424e-05	9.5991505e-05	6.95225e-05
0.0	0.066121265	0.07612894	0.08141091	0.06938003	0.08257002	0.072910234	0.081515975	0.07244456	0.071315385	0.069551885
0.0	0.00013284241	0.00015208783	0.00014028388	0.00011801515	0.0001267015	0.000116924144	0.00012706715	0.00010896194	0.00013755333	0.00011040811
0.0	0.000103813916	8.3361825e-05	0.00014968346	8.273272e-05	0.00011579561	0.00011847812	0.00014566617	9.830617e-05	0.00012274596	9.731286e-05
0.0	0.00010110892	0.00010150122	0.00019210987	8.376104e-05	0.0001002776	7.8013065e-05	0.00016011577	4.935172e-05	6.672842e-05	0.000111399764
0.0	0.02428884	0.028492568	0.0043272325	0.025089286	0.029867088	0.031850833	0.029682525	0.018470027	0.026221693	0.029650535
0.0	9.341127e-05	3.966721e-06	9.680216e-05	0.00016853717	0.000111576024	0.00012319483	0.00013024824	0.000113895396	0.0001438338	8.952204e-05
0.0	0.0069337147	0.009407638	0.012045832	0.008768915	0.014112545	0.0123930555	0.0113237165	0.011022851	0.010774159	0.00837121
0.0	0.029935606	0.029067246	0.02769768	0.025109781	0.028484164	0.020518605	0.039926253	0.026627159	0.023489445	0.034675766
0.0	0.0001455916	0.000111429516	0.00015052449	0.00011208875	7.761216e-05	9.520906e-05	0.00028964318	2.0458778e-05	0.00010804781	0.00010998464
0.0	0.16206828	0.15392254	0.14575146	0.14666535	0.15722543	0.16275728	0.16011146	0.13894714	0.15344797	0.16389823
0.0	8.0724094e-05	0.00013653484	8.459038e-05	6.256947e-05	9.652066e-05	0.00011215162	0.00018697465	9.818841e-05	0.00012368473	0.00012783072
0.0	0.00014737961	0.00018235964	0.00012799415	9.090558e-05	0.000110159606	7.1677394e-05	0.00022087555	0.000117776486	7.713721e-05	0.0002130307
0.0	0.011115485	0.014145742	0.013534822	0.009891668	0.011109339	0.007652465	0.013248268	0.011924766	0.011303976	0.011275575
0.0	0.00011193901	0.00017671801	0.00016345628	8.815013e-05	0.00010760722	4.97707e-05	0.00015154426	0.00012484583	0.00011833654	0.000106951695
0.0	0.00013301935	0.00015663951	0.0001244955	7.122117e-05	9.342107e-05	5.406313e-05	0.00017834186	9.7870114e-05	0.000105849234	0.000110511224
0.0	0.011576085	0.012161643	0.014448735	0.008469632	0.0113065615	0.008849459	0.011599291	0.011613925	0.011976775	0.010504489
0.0	0.051565725	0.052477453	0.04810452	0.045050666	0.05308887	0.04340518	0.0559704	0.046032563	0.046898853	0.061619647
0.0	0.04726738	0.05263183	0.014317387	0.039973777	0.055846304	0.052218642	0.058477156	0.031028077	0.042463697	0.05346851
0.0	0.047302965	0.0529008	0.014305469	0.039808117	0.055935096	0.052240584	0.058619272	0.030973367	0.04254427	0.053534757
0.0	0.52945304	0.53534	0.5350419	0.53197736	0.5377378	0.5423146	0.5392311	0.5358251	0.52551657	0.547532
0.0	0.0099500315	0.010058672	0.0121742245	0.009990581	0.013610647	0.009466938	0.013935273	0.008645053	0.010727241	0.010865152
0.0	0.09464795	0.09478202	0.10940948	0.094328806	0.113053605	0.08647211	0.11719751	0.08753697	0.1030528	0.116292864
0.0	0.10655808	0.13207449	0.11189949	0.10266564	0.1143729	0.11155754	0.12577802	0.10434677	0.10440804	0.10527693
0.0	0.00011711797	0.00016333928	0.00014708017	6.914689e-05	0.00018203774	0.00013029383	0.00021887869	0.00014737343	0.00010760927	2.0060162e-07
0.0	0.00010899831	0.00017927446	0.00012425438	0.00011058523	0.00015456561	0.00010946755	0.00022626971	0.00012212078	0.000109992296	9.076569e-05
0.0	0.009561115	0.012721145	0.016215257	0.009293179	0.010373153	0.016480662	0.01264174	0.008648289	0.018309906	0.014560977
0.0	0.53000015	0.53572834	0.53582436	0.5312273	0.538091	0.5417693	0.5403842	0.53561884	0.5262041	0.54717356
0.0	0.00866182	0.016775515	0.010669405	0.007823595	0.012570387	0.012348905	0.016582964	0.011661405	0.008665469	0.009922375
0.0	0.00013128543	0.00023950342	0.00015947719	7.571968e-05	0.00017032784	9.2769464e-05	0.00016298254	7.1967384e-05	8.566989e-05	0.00010952539
0.0	0.0120198075	0.016410258	0.013391274	0.009156128	0.0138732605	0.010348472	0.013627474	0.009037956	0.009629349	0.011402665
0.0	0.011233984	0.011968877	0.018770834	0.011218459	0.008457891	0.011151231	0.013176543	0.009230347	0.012199832	0.0069482946
0.0	0.529847	0.5356111	0.5359233	0.53099847	0.5378532	0.541992	0.5409341	0.53607696	0.52514637	0.54716253
0.0	0.008259985	0.0134133035	0.016370544	0.011436341	0.010407769	0.012586988	0.014474343	0.005979454	0.008767063	0.009375183
0.0	0.060884755	0.07018294	0.087059356	0.07840316	0.073372506	0.07691471	0.090550244	0.063557446	0.07010088	0.07117396
0.0	0.53081334	0.53533417	0.5367433	0.5317298	0.5390362	0.5433663	0.53938913	0.5354659	0.5263373	0.5472298
0.0	0.010397445	0.010358053	0.0129755335	0.010112382	0.011922491	0.013070827	0.014111138	0.008803833	0.013338263	0.0081091495
0.0	0.1064947	0.09777146	0.109308064	0.10032315	0.10411272	0.107775256	0.10755976	0.10171407	0.10655201	0.07614159
0.0	0.530472	0.53589994	0.5341127	0.5332615	0.5389927	0.54273754	0.54084855	0.5370798	0.5262614	0.5486485
0.0	0.009181037	0.011907311	0.014247779	0.012064169	0.009379689	0.016251544	0.008140833	0.01034137	0.012339081	0.008822481
0.0	9.82625e-05	9.572568e-05	0.00014962467	9.226342e-05	0.00012479679	0.00014821689	0.00017411831	6.839501e-05	0.00016545861	5.5448618e-05
0.0	0.010427712	0.0104429675	0.012934699	0.010121741	0.011945977	0.013086049	0.014156313	0.008784617	0.0133651355	0.008174078
0.0	0.012337837	0.010092916	0.012929957	0.010779863	0.011459243	0.012203631	0.012292707	0.011002964	0.012555238	0.0055625606
0.0	0.009865825	0.014959729	0.01206034	0.01082893	0.01352069	0.014363084	0.015216748	0.010773428	0.011762319	0.011559527
0.0	0.009267899	0.014899167	0.012313863	0.0013291948	0.012438859	0.011850317	0.013955527	0.008938665	0.014058959	0.010350085
0.0	6.532401e-05	0.00018550518	0.00016615963	9.965417e-05	0.00015159932	0.00018365687	0.0001574828	7.937256e-05	5.781153e-05	7.5271106e-05
0.0	7.9027865e-05	0.00012680158	0.00016927479	5.648592e-05	8.845622e-05	5.758868e-05	0.00024320386	0.000103658305	0.00016781251	9.299319e-05
0.0	0.010076003	0.011489363	0.006866899	0.009397445	0.012834275	0.013176543	0.012288632	0.010989746	0.011103096	0.00850229
0.0	0.22646642	0.24954271	0.2523195	0.23464711	0.22227809	0.22015421	0.24730149	0.23940241	0.22573397	0.23727943
0.0	0.066505276	0.09054383	0.07562055	0.05698863	0.07314757	0.06692059	0.078097135	0.0652772	0.0791677	0.05591992
0.0	0.06715381	0.08578767	0.08321695	0.06574573	0.07523373	0.07060796	0.079961225	0.07290398	0.0772443	0.07416044
0.0	0.009092235	0.01408472	0.013357479	0.0085846055	0.010895733	0.009555007	0.012178938	0.010312061	0.01182768	0.0102644935
0.0	0.0090764435	0.013978689	0.013356574	0.008597297	0.01091761	0.009573875	0.012206834	0.010301618	0.011832636	0.010225927
0.0	0.06972855	0.08072731	0.0936883	0.071727425	0.07119415	0.07426611	0.082967155	0.08063449	0.06894892	0.07935528
0.0	0.009751628	0.012560761	0.016713008	0.0100953365	0.00982806	0.010500346	0.013054445	0.012455588	0.009566372	0.011653593
0.0	0.009734707	0.012466062	0.016711872	0.010110229	0.0098478105	0.010521066	0.0130843185	0.012443007	0.009570395	0.011609879
0.0	0.24117737	0.24219584	0.22404335	0.21098265	0.23494269	0.2329318	0.2692889	0.23045608	0.23255174	0.2489444
0.0	0.079408266	0.08228413	0.0716966	0.05911453	0.07286984	0.074542455	0.09722872	0.07162635	0.06676124	0.06828576
0.0	0.012434971	0.013020251	0.010102206	0.0070503894	0.010264319	0.010573561	0.017628206	0.009977186	0.009009536	0.008799315
0.0	0.012413446	0.012922127	0.010101515	0.007060826	0.010284942	0.010594419	0.017668365	0.009967083	0.0090133175	0.008766209
0.0	0.2324339	0.25541592	0.20781198	0.21925749	0.23603103	0.2300471	0.25441337	0.23963565	0.23535448	0.24938221
0.0	0.07172347	0.08880733	0.07171455	0.0701073	0.072671086	0.08025527	0.09638865	0.07392181	0.08149381	0.065612815
0.0	0.010278188	0.015036101	0.010106928	0.009674241	0.010212076	0.012143938	0.0173394	0.010582759	0.01307855	0.008169579
0.0	0.010260362	0.014923009	0.01010624	0.009688523	0.010232599	0.012167855	0.017378906	0.01057205	0.013084017	0.008138827
0.0	0.0015765926	0.0030209925	0.0035969438	0.00088117697	0.0026349325	0.0023082	0.0037053353	0.0012177774	0.0021044542	0.0016316616
0.0	0.5304874	0.53561205	0.53500634	0.5313163	0.5379954	0.54227024	0.5397442	0.5361726	0.52509373	0.5472587
0.0	0.53035176	0.5351621	0.5346614	0.53173745	0.5385423	0.54204637	0.54000765	0.53615856	0.5256097	0.54712486
0.0	0.15383747	0.18306248	0.16704993	0.15899256	0.15850693	0.16779512	0.15413155	0.15156338	0.13709173	0.12878576
0.0	0.013285241	0.010432939	0.008371648	0.009105863	0.01038137	0.010382796	0.01802155	0.00869737	0.009515166	0.009653914
0.0	0.00016041055	9.554002e-05	6.2107625e-05	7.4520976e-05	9.395271e-05	9.280211e-05	0.00028437556	6.703149e-05	8.3219966e-05	7.75725e-05
0.0	0.13987027	0.17605068	0.17717747	0.15238033	0.14616905	0.108270176	0.15986665	0.16320492	0.15720804	0.15664828
0.0	0.00014371	0.00021128557	0.00022347132	8.3730934e-05	7.3468145e-05	4.0316532e-05	0.000118000855	0.0001416143	0.00011269427	3.1201613e-05
0.0	0.011519926	0.017403645	0.0149579095	0.012059635	0.0114624305	0.013040862	0.01636289	0.010566564	0.011624028	0.015544822
0.0	0.011263089	0.02076262	0.015504129	0.0102941925	0.010522089	0.014110057	0.018407052	0.011855494	0.011442397	0.012326373
0.0	0.01287407	0.018576669	0.016364265	0.01769428	0.012522022	0.013834213	0.016570456	0.009769367	0.011693544	0.013260023
0.0	0.008342719	0.01651447	0.0112479385	0.014097858	0.01352875	0.010854155	0.016398925	0.013090877	0.011289463	0.009959384
0.0	0.0110364575	0.018118855	0.017591981	0.014083443	0.0118986685	0.012237753	0.016447728	0.011969915	0.013518611	0.014223361
0.0	0.014050767	0.0191107	0.016133977	0.012340721	0.012205206	0.013511655	0.019984517	0.010730186	0.012296506	0.009070685
0.0	0.012172648	0.014960121	0.015548465	0.015627401	0.011010372	0.01174288	0.018507356	0.011781423	0.013109076	0.012528812
0.0	0.530288	0.5339417	0.5365389	0.53314996	0.5382816	0.5420066	0.53892034	0.53908336	0.5253833	0.5485636
0.0	0.53027874	0.5359191	0.53573513	0.5300651	0.5373541	0.543051	0.54095507	0.53851414	0.5280603	0.5488946
0.0	0.5285182	0.53782445	0.53347623	0.53048104	0.5378101	0.5423029	0.5400002	0.53813493	0.5264534	0.5499163
0.0	0.53179634	0.5374143	0.5352461	0.5303183	0.53765213	0.5420624	0.53917706	0.5365022	0.5273248	0.5479946
0.0	0.52939516	0.5359218	0.5361336	0.52996737	0.537814	0.54324454	0.5396581	0.5363061	0.5259895	0.54882765
0.0	0.04332405	0.04905318	0.048185572	0.050462518	0.058836244	0.059432715	0.061381184	0.049196422	0.041979108	0.0531909
0.0	0.046052847	0.05120525	0.05901409	0.05160624	0.031604316	0.06204662	0.056068745	0.042088456	0.054897346	0.042969756
0.0	0.04145129	0.045561895	0.052301515	0.04486768	0.044060655	0.05333677	0.045746405	0.038148254	0.048198674	0.05194431
0.0	0.05349372	0.054383084	0.05188508	0.040467028	0.042122487	0.05610105	0.06296093	0.042551517	0.053392194	0.057485867
0.0	0.04437961	0.0671232	0.041728582	0.04246495	0.0438186	0.054883394	0.05867973	0.039052084	0.038995393	0.046584588
0.0	0.04751452	0.043177463	0.061044086	0.04695973	0.052266132	0.05248857	0.04914675	0.050751723	0.046074606	0.049680255
0.0	0.5311686	0.53584695	0.5362651	0.53048986	0.53884125	0.5430082	0.5416025	0.53791976	0.5272649	0.54899776
0.0	0.53012085	0.53690106	0.5370666	0.53077984	0.53853875	0.54088205	0.5405709	0.5373454	0.5267474	0.5490235
0.0	0.53103906	0.53657585	0.5363745	0.5306229	0.537611	0.54105	0.540509	0.53675294	0.5263952	0.54817736
0.0	0.045336396	0.062498473	0.0328303	0.039824303	0.026303973	0.030263435	0.062105846	0.03820784	0.042410675	0.037345115
0.0	0.52906466	0.5347769	0.53580487	0.531176	0.538063	0.54317087	0.54001653	0.5355892	0.5257152	0.5480343
0.0	5.782377e-05	0.00019837005	0.00014778998	8.1923856e-05	3.7618505e-05	0.00011138457	0.0001153352	9.957855e-05	0.00011054475	0.00012864805
0.0	0.012793806	0.017632252	0.016275361	0.011493616	0.011429789	0.010353738	0.0099045	0.010966723	0.011197111	0.01238098
0.0	0.5278407	0.5354096	0.5358972	0.53328186	0.53868365	0.54341036	0.5407836	0.5357208	0.52633387	0.5482327
0.0	0.08226622	0.11792552	0.106865324	0.11381223	0.108641945	0.1265646	0.124328986	0.09942469	0.102588035	0.100828074
0.0	0.02506498	0.03708227	0.032931965	0.024092162	0.021015521	0.034344375	0.03532996	0.028442252	0.028212743	0.03026684
0.0	0.5301153	0.5373861	0.5357415	0.53182393	0.5375685	0.5409943	0.53962034	0.53649426	0.52494854	0.5462933
0.0	0.02569373	0.027603662	0.039588906	0.03094199	0.022728795	0.033723757	0.0382642	0.02220477	0.0288208	0.027793186
0.0	0.5307106	0.536864	0.53659457	0.5312741	0.5383138	0.5435046	0.54157186	0.5363374	0.5252521	0.5475267
0.0	0.01032501	0.012125732	0.01431035	0.010247349	0.0123736	0.011651814	0.01772767	0.007202577	0.009141147	0.013161844
0.0	0.010209772	0.011523559	0.012147828	0.009899414	0.0054034777	0.009758547	0.0152903	0.010011883	0.011912822	0.00950555
0.0	0.52947533	0.5355486	0.53594786	0.5303675	0.53792703	0.5414702	0.53994673	0.5358668	0.52468497	0.5474969
0.0	0.53019696	0.5377337	0.5373268	0.5313185	0.53634346	0.5428455	0.5406042	0.53629315	0.5259035	0.5473485
0.0	0.007569378	0.014874847	0.011344823	0.008380648	0.012539671	0.009027823	0.016972704	0.009459307	0.009317682	0.002561537
0.0	4.5630513e-05	0.00011356191	0.00010957115	6.778602e-05	0.00011459566	9.085263e-05	0.00020891435	4.8135083e-05	9.550913e-05	2.435648e-05
0.0	0.010149369	0.01122019	0.008949739	0.015662273	0.012957055	0.014019227	0.0064129513	0.009858073	0.009594298	0.009618192
0.0	5.9730795e-05	0.00018185264	8.5602034e-05	0.00016957786	0.00019514163	0.00014559814	6.5998946e-05	9.998369e-05	6.499078e-05	8.69201e-05
0.0	0.53086793	0.5353138	0.5347581	0.53061503	0.53795993	0.54157966	0.53993857	0.5370223	0.52520543	0.54738045
0.0	0.014154709	0.012298453	0.017307742	0.008033188	0.009462592	0.010478985	0.0054249414	0.009072802	0.0074820505	0.0111683
0.0	0.00015236987	0.00011710412	0.00020992733	2.1222317e-05	8.899212e-05	0.000109314424	7.4551535e-05	8.056061e-05	6.540686e-05	6.190782e-05
0.0	0.5296035	0.5368736	0.5366558	0.53005844	0.53877175	0.5430005	0.54134464	0.53700143	0.5251686	0.5480938
0.0	6.409728e-05	0.00018223727	0.00034444823	0.00010175386	0.00019606204	0.00016974659	6.667868e-05	5.4558885e-05	0.00016567536	0.000121104706
0.0	0.009134563	0.013525263	0.01888163	0.010207556	0.012675341	0.020273615	0.0077056014	0.006423445	0.015852591	0.0128757
0.0	0.103358425	0.1043252	0.09213167	0.09508522	0.1027227	0.096482635	0.094207644	0.0951278	0.09357159	0.10013421
0.0	0.5315132	0.5353983	0.5362003	0.5328254	0.539284	0.54358107	0.54228604	0.53710425	0.5262992	0.5488634
0.0	0.011243616	0.014465449	0.015136109	0.007474579	0.011831955	0.013933778	0.010223848	0.011530801	0.012082063	0.009283508
0.0	0.079590574	0.08548339	0.10081396	0.06365285	0.079652354	0.08469826	0.07510912	0.08057805	0.06956171	0.06724871
0.0	0.009193398	0.012311502	0.013039739	0.0075406507	0.0117783705	0.012218516	0.012579274	0.009233601	0.011496953	0.01048032
0.0	0.098963484	0.109274626	0.12176326	0.09399168	0.106913395	0.091397054	0.10157095	0.110124424	0.106676094	0.1012668
0.0	8.034418e-05	8.264944e-05	0.00020118267	0.00013336913	8.3185376e-05	0.00015086246	0.0001788246	9.437447e-05	0.00011201161	0.000110950474
0.0	0.0099442415	0.011709475	0.01654613	0.014186529	0.009035423	0.014741026	0.015462065	0.0066303257	0.011554478	0.010420861
0.0	0.027562832	0.026914146	0.038257297	0.02745583	0.03130449	0.02518461	0.03509398	0.019920385	0.02960207	0.028228058
0.0	0.008457651	0.011955171	0.012740876	0.007298403	0.011313973	0.006467962	0.009444646	0.004480015	0.01292327	0.010752775
0.0	0.530047	0.5358174	0.53553736	0.5318871	0.5390531	0.54261124	0.54059726	0.5361354	0.52559435	0.54911476
0.0	0.047749896	0.057576604	0.060811542	0.046607435	0.041935235	0.044986024	0.049005188	0.04815218	0.051138896	0.037293293
0.0	0.073155135	0.07513334	0.07365141	0.078256994	0.07444828	0.07429779	0.07702651	0.061132662	0.0740964	0.07775099
0.0	6.3865366e-05	0.00012564086	0.00014484608	4.779979e-05	0.00011073994	3.5595913e-05	7.7206896e-05	1.7605244e-05	0.00015453303	9.653649e-05
0.0	0.028566029	0.039575927	0.033163864	0.02563584	0.028297544	0.033793163	0.033769526	0.029023545	0.029317643	0.023086876
0.0	0.15112038	0.18405943	0.17252795	0.15015385	0.14655933	0.17004482	0.16660313	0.15168461	0.15791105	0.14663096
0.0	0.000118501404	2.3147068e-05	0.00015413115	4.7678055e-05	5.788854e-05	7.065524e-05	0.0001628505	6.71902e-05	7.861769e-05	0.000101359816
0.0	0.030538702	0.025780223	0.030078148	0.024407813	0.02260054	0.03102036	0.031434435	0.018997356	0.025797479	0.0268112
0.0	0.067398205	0.085850045	0.077572115	0.076523036	0.07772466	0.07719659	0.093420394	0.053410463	0.08537346	0.07514623
0.0	9.400657e-05	0.0002577834	0.00022226626	0.00010422635	9.48313e-05	0.00013899682	0.00012620074	0.00013326845	0.00014361164	5.9150927e-05
0.0	0.011133719	0.019187778	0.015688062	0.010693047	0.009603614	0.014500029	0.013896431	0.010768327	0.012933475	0.009097752
0.0	0.025643075	0.022153765	0.032938607	0.026436293	0.023691086	0.025713146	0.042091552	0.022577848	0.028806204	0.031607915
0.0	0.051881857	0.059631206	0.050709255	0.038005184	0.051282384	0.049118407	0.04910041	0.04574529	0.046697993	0.031698525
0.0	0.011049936	0.01657655	0.011125171	0.0070860977	0.010690509	0.010546055	0.009867968	0.009590565	0.01161388	0.0041608172
0.0	0.011038565	0.01652834	0.011135819	0.007104409	0.010707321	0.010521324	0.009847983	0.009620791	0.011535629	0.0041555963
0.0	0.53002733	0.5363256	0.53546625	0.53169256	0.5382193	0.54245484	0.5402112	0.5368824	0.5256617	0.54826725
0.0	0.529609	0.5362641	0.5353662	0.53323543	0.5386152	0.54302627	0.5402084	0.5357417	0.5250218	0.548271
0.0	0.011493979	0.0071152947	0.00587873	0.011797857	0.013299619	0.005656515	0.010137855	0.01124824	0.011347781	0.011268937
0.0	0.011452607	0.0071512414	0.005870014	0.011800591	0.013261197	0.0056903055	0.010048597	0.011150289	0.011386598	0.011198958
0.0	0.026765196	0.023966726	0.023998087	0.02458675	0.03174987	0.021566397	0.03247693	0.027501956	0.033020537	0.029811615
0.0	0.0746851	0.0875085	0.08738996	0.06971313	0.07598894	0.07043754	0.098009214	0.075778425	0.090500034	0.08380722
0.0	0.000111453744	0.00018949615	0.00019132401	8.2842846e-05	0.00010846103	7.824814e-05	0.00028357795	0.00010871451	0.00023770053	0.00014091803
0.0	0.5303184	0.5353175	0.53566015	0.5310731	0.5379126	0.54160416	0.5410947	0.5361381	0.52630717	0.5478229
0.0	0.013017249	0.012873621	0.011619706	0.007615982	0.01226626	0.010902142	0.0117682675	0.009770779	0.008974183	0.0068954704
0.0	0.07298882	0.07842452	0.08602921	0.06860264	0.08041159	0.0681248	0.07253309	0.058405448	0.07263471	0.072071105
0.0	0.000102186474	0.00012473173	0.0001801585	7.798942e-05	0.00013444501	6.901665e-05	8.971441e-05	4.0943745e-05	0.00010286192	7.9492245e-05
0.0	0.010619269	0.011896292	0.014221288	0.009291089	0.012344487	0.008938483	0.010145897	0.0068321065	0.010541772	0.00973058
0.0	0.00010774357	0.00018024682	0.00017549859	6.957503e-05	0.00013365227	4.3612217e-05	0.00014111097	5.174386e-05	0.00012933611	0.000114514165
0.0	0.012305214	0.010425134	0.008024536	0.00929696	0.009657088	0.0061180447	0.013633167	0.01407417	0.011082335	0.010564112
0.0	0.0698375	0.068914995	0.07625248	0.07287219	0.07963119	0.06359382	0.083169855	0.08226797	0.07248494	0.06039195
0.0	0.533927	0.5362823	0.5370619	0.53234583	0.54043174	0.5460383	0.5415719	0.5345036	0.5276655	0.54896736
0.0	0.011973209	0.015228079	0.004875473	0.00927833	0.006574223	0.007829297	0.013092947	0.011235801	0.013530812	0.012192519
0.0	0.10757867	0.0989191	0.10710632	0.10218367	0.107156835	0.11114559	0.1215899	0.0913865	0.10354671	0.10703472
0.0	0.026303517	0.02661945	0.02737252	0.020131031	0.029827379	0.027066678	0.03351514	0.023204079	0.027317218	0.023615895
0.0	0.010736357	0.013265116	0.012016608	0.009451795	0.013268805	0.012320093	0.01503599	0.0077578602	0.014810072	0.010586744
0.0	0.006184772	0.013129597	0.008164083	0.011866549	0.010961681	0.008950694	0.011953335	0.009661521	0.010517314	0.011023371
0.0	0.006160336	0.012990462	0.0081693325	0.011864967	0.010819592	0.008951164	0.011999513	0.009646331	0.010502255	0.010914984
0.0	0.06294732	0.06352346	0.06702409	0.057147976	0.07888338	0.06922568	0.0793312	0.075700715	0.06837317	0.08171979
0.0	5.862172e-05	5.6404424e-05	6.997879e-05	3.9426002e-05	0.0001249852	7.330208e-05	0.00012595214	0.00010829309	8.192003e-05	0.00012798927
0.0	0.008063769	0.0080308365	0.00891055	0.006623683	0.011907485	0.009209305	0.011999298	0.011064243	0.009418233	0.012315116
0.0	0.007655504	0.013226443	0.013403388	0.01136	0.009376353	0.010857959	0.014219518	0.0076709148	0.011467949	0.01172619
0.0	0.018644804	0.034760248	0.02937536	0.004239922	0.024039805	0.02675372	0.03514277	0.02584834	0.023845065	0.024791911
0.0	0.020797128	0.038844872	0.031889845	0.024780443	0.027962286	0.029215459	0.023625119	0.021670649	0.0332503	0.020974133
0.0	0.19714524	0.21247512	0.21729133	0.19952285	0.19941746	0.21323709	0.22794715	0.21428408	0.17215449	0.20913981
0.0	8.9306486e-05	0.000109155364	0.0001753691	2.5877745e-05	0.000109432374	0.00010848482	0.0001552381	0.00010022912	5.5981523e-05	8.4623054e-05
0.0	0.000105867904	2.9405302e-05	7.0449496e-05	0.00010829939	8.228785e-05	9.097782e-05	0.0001995209	7.229707e-05	7.768458e-05	0.00015974262
0.0	0.009964655	0.010168285	0.012232002	0.009483361	0.011758023	0.009036196	0.016343717	0.007085611	0.011788209	0.008739046
0.0	0.10877359	0.14571397	0.12743199	0.13673647	0.10150403	0.10648596	0.14387967	0.112154506	0.11097009	0.12154283
0.0	0.027344836	0.025015965	0.030348862	0.01864458	0.020761136	0.030566987	0.026595322	0.019114746	0.028420532	0.031535394
0.0	0.18473291	0.19432151	0.20430277	0.15268931	0.15406314	0.23268224	0.19481736	0.19076435	0.1933723	0.20797326
0.0	0.0074222437	0.009032785	0.011757708	0.011066611	0.0071824696	0.010057727	0.011189559	0.011309813	0.009218325	0.009342941
0.0	0.0073996303	0.008991885	0.011806198	0.011079665	0.0071140523	0.010029632	0.011191679	0.011365667	0.009214432	0.009285263
0.0	4.46321e-05	0.00010782261	0.0001668687	4.2107564e-05	8.545555e-05	8.062324e-05	0.00015123967	9.883904e-05	4.7035475e-05	9.538881e-05
0.0	0.09597736	0.091225795	0.111230955	0.09604799	0.10219197	0.109412156	0.10890881	0.09236222	0.09005956	0.08841771
0.0	0.022149913	0.02455776	0.03370394	0.027865542	0.027700864	0.03287934	0.020567212	0.020366129	0.032875717	0.023212887
0.0	0.007692574	0.010261132	0.014021995	0.009135521	0.011853511	0.014862727	0.008410865	0.009928433	0.015487099	0.01451805
0.0	0.04186333	0.061139733	0.059600573	0.05565618	0.0466799	0.04869993	0.061305434	0.039147664	0.049791675	0.05022318
0.0	0.52942026	0.536856	0.53556097	0.53068084	0.53824264	0.5431066	0.5415235	0.5362445	0.525084	0.54721725
0.0	0.00012910692	0.00018322728	0.00013219958	3.442476e-05	6.7576264e-05	0.0002825888	0.00017663665	3.882026e-05	8.793043e-05	9.136191e-05
0.0	0.012910704	0.016068801	0.012967059	0.004815231	0.009038443	0.019029321	0.017396811	0.004474795	0.009194532	0.013420418
0.0	0.024373716	0.022374082	0.029614797	0.016901383	0.022847118	0.036634352	0.03728359	0.018780854	0.025890812	0.031233428
0.0	8.588599e-05	5.159412e-05	9.114923e-05	6.0098002e-05	0.00010645454	0.000117788506	0.00014934715	8.55773e-05	8.205677e-05	0.00010422516
0.0	0.14155845	0.1558569	0.15792039	0.13181674	0.15047824	0.1621249	0.14461718	0.14432952	0.14140968	0.17066796
0.0	0.010461994	0.012017045	0.010808166	0.007946353	0.011615998	0.012317552	0.008688126	0.010015675	0.008753237	0.012048534
0.0	0.010486266	0.012123288	0.010792704	0.007950414	0.011646411	0.0123766195	0.008735337	0.010072018	0.0087538995	0.012100511
0.0	0.010441415	0.012047353	0.010780402	0.007930184	0.011582552	0.012312136	0.008647718	0.010034874	0.008759897	0.012013003
0.0	0.00010329845	0.0002220682	0.00024122176	0.00013100081	0.00013170321	0.00012992894	7.753596e-05	2.751149e-05	0.00010036292	8.588231e-05
0.0	0.1723347	0.16160762	0.16196613	0.13291363	0.15352853	0.13718994	0.17923178	0.16369258	0.14072561	0.15667266
0.0	0.010247703	0.016296912	0.0019419526	0.008219798	0.009070895	0.010743998	0.014658612	0.012983689	0.01082915	0.0105490405
0.0	0.08977718	0.11221759	0.11239856	0.08138698	0.08967832	0.09821084	0.13059995	0.11169273	0.09678924	0.0981002
0.0	7.949785e-05	1.7929082e-05	0.00016711361	5.4647142e-05	4.4545057e-05	0.00012062998	0.00020966187	0.000120931836	0.00014460899	0.00011637276
0.0	0.007686491	0.014252012	0.01330067	0.010639177	0.010462138	0.0117940875	0.013422129	0.009723998	0.012999108	0.008530152
0.0	0.00846648	0.01280684	0.013321737	0.008718778	0.009758122	0.010834126	0.016463712	0.010974053	0.011661806	0.010040579
0.0	5.0622504e-05	0.00021565375	0.00013250222	0.00011906934	0.00010763882	0.00011451537	0.00015228649	0.00010420995	0.00013866561	5.9310772e-05
0.0	0.082244664	0.12308845	0.11226983	0.098549545	0.09568902	0.106306	0.1085314	0.099950954	0.10734683	0.084441826
0.0	6.164966e-05	2.7027694e-05	0.0001357844	3.555191e-05	6.418591e-05	0.00013505225	0.00019919053	0.00011244343	0.00011081345	6.214181e-05
0.0	0.045956854	0.058861054	0.05350501	0.040859513	0.043315068	0.05658083	0.05762599	0.04107636	0.052604944	0.048085343
0.0	0.045991506	0.059159853	0.053462263	0.040690336	0.043384854	0.056604497	0.05776616	0.04100467	0.052703712	0.048145257
0.0	0.07229687	0.07513184	0.076779455	0.073824935	0.074717395	0.08306487	0.08314602	0.083300956	0.07200243	0.05318639
0.0	0.049273085	0.05719926	0.055811092	0.049900673	0.047016423	0.05175918	0.057173073	0.05775255	0.041926328	0.037361592
0.0	9.8578304e-05	0.0001060148	0.00011680824	0.000102822785	0.00010175037	0.00014617725	0.00015062542	0.00015579582	9.952464e-05	2.5577732e-05
0.0	8.292963e-05	0.00011325587	0.00016559307	0.000109907574	6.6736124e-05	7.0928916e-05	0.00013797186	9.373088e-05	8.015043e-05	5.9341157e-05
0.0	0.046826843	0.0500248	0.059692275	0.049762614	0.051802576	0.053448714	0.04763146	0.044046447	0.05030787	0.05302599
0.0	0.530031	0.5363676	0.53596747	0.5325594	0.5378495	0.5433636	0.5405106	0.5357843	0.52641577	0.54888654
0.0	0.096864805	0.12356903	0.1055732	0.014641197	0.114155374	0.12254942	0.10294787	0.08158343	0.10473297	0.09797702
0.0	0.095777795	0.12199465	0.10385413	0.09847936	0.09976235	0.10900311	0.079415485	0.0912942	0.093381226	0.07477372
0.0	0.10544554	0.10673684	0.06325203	0.09067879	0.12986751	0.0999715	0.11156322	0.10632857	0.107691616	0.07687012
0.0	0.11716974	0.09266619	0.07040221	0.10381264	0.09822849	0.08745779	0.12441819	0.08575178	0.09779728	0.0966776
0.0	0.026108753	0.03359097	0.02964799	0.02538767	0.030546227	0.038502965	0.034679048	0.025407286	0.02996972	0.021379165
0.0	0.14814676	0.1646236	0.1628282	0.14064947	0.15856346	0.1777423	0.16275881	0.15930338	0.16254996	0.13630556
0.0	0.10676378	0.114185035	0.09264721	0.08832244	0.10722451	0.12979338	0.10315392	0.0865183	0.09984992	0.105493635
0.0	0.53039557	0.53606486	0.53548956	0.5302645	0.53775704	0.5434225	0.5409373	0.5387601	0.52618337	0.54863083
0.0	0.5290984	0.5358325	0.53560436	0.53116155	0.5377338	0.54406273	0.5401512	0.5371988	0.52541953	0.54843956
0.0	0.028203703	0.03495568	0.030444385	0.01862287	0.030290464	0.035046984	0.02930538	0.025379255	0.027605755	0.02704407
0.0	0.5302634	0.53555983	0.5350987	0.53032887	0.53647333	0.54245245	0.5403628	0.5375572	0.5251894	0.54666424
0.0	0.5307718	0.5351471	0.53567976	0.5305499	0.5380985	0.5440867	0.5405997	0.5372745	0.5259398	0.54878545
0.0	0.0251384	0.032481235	0.03220653	0.027713886	0.027210336	0.033336755	0.032754038	0.02790227	0.026985103	0.024589201
0.0	0.028283969	0.033121984	0.032681838	0.02846257	0.020156141	0.029934648	0.03880703	0.023032608	0.03416505	0.025738925
0.0	0.024778651	0.030333558	0.034042384	0.02874594	0.023801675	0.02960092	0.019830301	0.020349998	0.026214212	0.028967327
0.0	0.027857322	0.017342884	0.026772486	0.023035998	0.024773628	0.02759081	0.030771773	0.025551861	0.030703094	0.033569537
0.0	0.025620254	0.03428625	0.024887253	0.025171055	0.026373118	0.025917348	0.03567419	0.014393013	0.02425731	0.025587616
0.0	0.14788698	0.14221054	0.1700372	0.14701906	0.15787032	0.15893939	0.15337391	0.153627	0.14471115	0.15570469
0.0	0.530104	0.5357039	0.53683585	0.53058267	0.53767127	0.5445732	0.540057	0.538481	0.5256609	0.5485662
0.0	0.53040403	0.5354752	0.536541	0.5310945	0.5389044	0.5433104	0.5402164	0.5374224	0.5255073	0.54847246
0.0	0.530135	0.5348737	0.53565764	0.5313952	0.5369023	0.54310924	0.54065186	0.5368956	0.52463126	0.5473732
0.0	0.025014516	0.034150634	0.022327725	0.02401469	0.020237792	0.020105487	0.031700514	0.023232888	0.022283651	0.024367055
0.0	0.52959013	0.5370184	0.53634256	0.5299698	0.53838724	0.5423474	0.5402454	0.5374043	0.5263539	0.5488022
0.0	0.055828672	0.06729654	0.060349934	0.058611203	0.05522395	0.054646976	0.061168388	0.050847776	0.05600455	0.057340093
0.0	0.5304398	0.53584504	0.5366097	0.5299453	0.5391491	0.5427772	0.539208	0.5365934	0.5266805	0.5490066
0.0	0.52925295	0.53546757	0.5360233	0.5300205	0.5379568	0.5417989	0.539721	0.5360158	0.52592635	0.5473102
0.0	0.05217111	0.073892616	0.06751863	0.061573688	0.045425173	0.05497659	0.06601193	0.05437059	0.056594323	0.049952965
0.0	0.53036135	0.53619796	0.53598183	0.5300953	0.5381794	0.54244345	0.53979915	0.53593457	0.5261856	0.548347
0.0	0.055618364	0.07348846	0.062090386	0.062494203	0.04850266	0.049256995	0.07905443	0.050158404	0.060297698	0.05764619
0.0	0.1965513	0.21852419	0.2233301	0.21097034	0.1895084	0.20464242	0.16395025	0.17957574	0.18927945	0.20643154
0.0	0.19110426	0.13653955	0.18999235	0.18973866	0.19912949	0.19030313	0.19426164	0.20128855	0.20256804	0.21857336
0.0	0.19554669	0.2017656	0.19837567	0.19730763	0.20423198	0.18418002	0.22126971	0.13925079	0.19623916	0.19851302
0.0	0.5297582	0.536202	0.53625375	0.53012097	0.538716	0.5429908	0.53968024	0.5365985	0.52599704	0.54858816
0.0	0.5302758	0.5356437	0.5362157	0.5303112	0.53897774	0.5421902	0.53982127	0.5358569	0.525398	0.54833156
0.0	0.050808005	0.06824988	0.06073652	0.06169328	0.053123508	0.051012434	0.06378093	0.05315819	0.048198946	0.058915902
0.0	0.5296815	0.5354383	0.53620267	0.53046674	0.53790647	0.54188234	0.5395164	0.53638047	0.52531606	0.5480205
0.0	0.5301975	0.534812	0.5354507	0.53145415	0.5384936	0.54245406	0.54105383	0.53653896	0.52584267	0.5480256
0.0	0.009247973	0.008993644	0.014695581	0.013942612	0.010391815	0.012727962	0.0067697032	0.0057716044	0.012620468	0.0052981717
0.0	0.072118394	0.0710132	0.088532284	0.08016076	0.07194434	0.078821905	0.067722775	0.06128027	0.075117014	0.060194567
0.0	0.008971931	0.013152805	0.0122448215	0.009835079	0.012612373	0.010909647	0.01833047	0.010660997	0.005398219	0.008146784
0.0	0.5295221	0.53679395	0.5362955	0.5311689	0.5375351	0.5437116	0.5405015	0.53599954	0.5252002	0.54773366
0.0	7.193438e-05	0.0001541285	0.00013184533	8.630972e-05	0.00013966883	0.00010307312	0.0002963637	0.00010050792	2.6522368e-05	5.5395663e-05
0.0	0.0077788644	0.011738957	0.0127121825	0.011292359	0.011570943	0.009359356	0.017456604	0.011655845	0.0029730953	0.01140638
0.0	0.000104904284	0.00013550592	0.00017678879	9.3916264e-05	0.00012745972	0.000107763204	0.00019010004	5.954119e-05	8.3503444e-05	0.00011208789
0.0	0.009693002	0.014094896	0.018777493	0.009106165	0.014172853	0.009435211	0.01812546	0.007475874	0.011690734	0.013170184
0.0	0.52883244	0.53641075	0.5346668	0.5322081	0.5384257	0.542892	0.53920346	0.5353987	0.52458274	0.5469359
0.0	0.5298286	0.53599596	0.53517115	0.53120995	0.5375596	0.5421776	0.5397413	0.53503495	0.5242671	0.5467619
0.0	0.000102392085	9.899836e-05	0.00012210169	6.464267e-05	0.00017325165	0.00017817512	0.00023585117	8.946716e-05	8.762959e-05	9.2832204e-05
0.0	0.010269692	0.009038071	0.011606816	0.0075657507	0.014255885	0.017683476	0.016297188	0.008441559	0.010867694	0.011524732
0.0	0.52858436	0.53514796	0.53502756	0.53402835	0.5381267	0.5425042	0.53989244	0.53479046	0.5251919	0.5480534
0.0	0.5296664	0.53549266	0.53519845	0.5309953	0.5381996	0.54287237	0.5403408	0.5351924	0.5253049	0.54766244
0.0	0.0019930785	0.003626874	0.0023886042	0.001754317	0.0033140003	0.0015829772	0.0047623925	0.0019189105	0.0024919396	0.0015424731
0.0	0.04701591	0.06947835	0.06175264	0.05767224	0.04086935	0.052895993	0.070607334	0.05098958	0.05224481	0.062279794
0.0	7.893718e-05	8.680066e-05	0.00014949404	9.245656e-05	9.8618075e-05	0.00016003182	0.0002806029	0.00010176347	3.091249e-05	9.683485e-05
0.0	0.010334315	0.015583245	0.010988865	0.009328582	0.010432127	0.01638852	0.014663723	0.010472277	0.006013421	0.011657971
0.0	0.0989088	0.07096393	0.11405008	0.09716541	0.09609033	0.09017277	0.1225354	0.09475355	0.10429901	0.121860646
0.0	0.010203457	0.006913309	0.013048973	0.008575799	0.01276992	0.0047742324	0.013786505	0.008165191	0.010772975	0.011462101
0.0	0.0091061685	0.008888356	0.01532742	0.010848387	0.01108049	0.0056692683	0.016112503	0.008140622	0.01132559	0.013892289
0.0	9.4039206e-05	4.165656e-05	0.00015231511	6.6027394e-05	0.00014284124	1.9402576e-05	0.00016501745	5.9016547e-05	0.00010694496	0.00010974944
0.0	6.0080238e-05	0.00016754055	3.9488048e-05	2.06692e-05	7.721183e-05	0.0001363631	0.00011257484	6.678024e-05	9.552662e-05	4.4691173e-05
0.0	0.09529578	0.12446494	0.10235865	0.0953426	0.11631108	0.109165356	0.110701285	0.08994819	0.09009279	0.09135774
0.0	0.09557428	0.12458972	0.10234369	0.09516997	0.11637343	0.109355524	0.11174754	0.090075254	0.090753935	0.09156219
0.0	0.09557428	0.12458972	0.10234369	0.09516997	0.11637343	0.109355524	0.11174754	0.090075254	0.090753935	0.09156219
0.0	0.09533199	0.12505858	0.10240078	0.09585083	0.11661961	0.10932209	0.11151362	0.0899269	0.090929896	0.091924034
0.0	0.023400214	0.031146342	0.03185815	0.026890747	0.027476724	0.02910777	0.031126557	0.02386939	0.02164552	0.023768602
0.0	0.52995557	0.53539723	0.5354313	0.53388476	0.5391532	0.5433992	0.54154265	0.537276	0.5261445	0.5486289
0.0	0.52956307	0.53460485	0.53595054	0.53279066	0.53826076	0.54217255	0.5400576	0.5357361	0.52568465	0.5484745
0.0	0.13706072	0.14629503	0.17288221	0.15619354	0.1389353	0.155418	0.16158907	0.14949779	0.13176036	0.15134934
0.0	0.5311216	0.53744876	0.53673023	0.5328634	0.5379503	0.5415917	0.54000515	0.5361227	0.5255493	0.54833984
0.0	9.1481175e-05	0.00013177242	0.00014029631	8.925226e-05	8.1415616e-05	0.00010700474	0.0001310999	3.2203174e-05	8.151015e-05	0.00010554454
0.0	0.009712631	0.012595904	0.0093495855	0.011278147	0.006134754	0.012476897	0.009737309	0.007942212	0.007993529	0.007925507
0.0	0.010287932	0.0105976835	0.0135352425	0.007730518	0.012076503	0.011895075	0.010867017	0.009537168	0.010637912	0.010816944
0.0	0.000103075974	0.00016506655	0.00013043193	9.5150244e-05	0.00014109309	9.809913e-05	0.00015252788	9.412004e-05	0.00012510527	0.00010441844
0.0	8.698785e-05	0.00013375592	0.00014010622	0.00010084941	0.00010780544	0.00010302153	0.00027150643	7.2842115e-05	8.8993984e-05	6.399443e-05
0.0	0.18435514	0.20276812	0.055302694	0.16858745	0.21382923	0.20493329	0.21010882	0.14636916	0.19384606	0.20803984
0.0	0.18492748	0.20231149	0.05532611	0.17085186	0.21543498	0.20608145	0.2109274	0.14667676	0.19405197	0.20973398
0.0	0.25352255	0.27076888	0.10974667	0.23976322	0.28343868	0.2752946	0.2791502	0.21658564	0.26075616	0.28000963
0.0	0.19114614	0.2049932	0.19912468	0.18705921	0.2068516	0.17084411	0.21310809	0.1997122	0.18303199	0.23223251
0.0	0.07366833	0.08198583	0.095230475	0.0709367	0.07230335	0.06610606	0.08208248	0.065902166	0.07565652	0.08154513
0.0	6.2153485e-05	5.5283363e-05	8.135725e-05	9.260913e-05	8.916166e-05	0.0001421148	0.000120439756	1.4556634e-05	0.00015484735	9.734962e-05
0.0	0.04740714	0.055165336	0.05716627	0.0530207	0.04790202	0.050782587	0.066919915	0.042218946	0.046131834	0.041552175
0.0	0.07037911	0.07650507	0.07037312	0.07222477	0.06993602	0.07638206	0.10315544	0.061409265	0.05837666	0.06202187
0.0	0.012445228	0.010111627	0.014285459	0.013558041	0.009718539	0.012743077	0.019530289	0.0077515934	0.009366056	0.009079608
0.0	0.012359256	0.0100893825	0.014290711	0.01345654	0.0097501455	0.012767905	0.019706616	0.007911115	0.009396411	0.009059685
0.0	0.006805098	0.007636766	0.009800775	0.005905342	0.0068354337	0.01178436	0.01732159	0.008764242	0.01063302	0.0053598047
0.0	0.000104770625	0.00013247164	9.4802555e-05	1.2591795e-05	7.455843e-05	8.6518616e-05	0.00023788124	4.8220314e-05	0.0001051983	5.030561e-05
0.0	0.009001328	0.00989498	0.009945214	0.0043275636	0.006424355	0.009284938	0.015467705	0.008706029	0.010666381	0.0048639197
0.0	6.725085e-05	6.193858e-05	8.4509185e-05	3.991424e-05	0.00011184884	0.00011012043	0.00024668072	3.9707902e-05	5.857009e-05	3.5590107e-05
0.0	0.008642118	0.008417266	0.009751927	0.0066803633	0.011316426	0.011299794	0.016805176	0.006707363	0.007994678	0.0065593473
0.0	4.0539642e-05	8.9544235e-05	4.420234e-05	6.1544226e-05	0.00010850851	0.00011616544	6.1393286e-05	4.477363e-05	0.000108409324	5.8033685e-05
0.0	0.07473238	0.081707336	0.078678995	0.07493673	0.065338336	0.063250236	0.08609869	0.06555534	0.06794326	0.07006257
0.0	0.52977204	0.5356569	0.536085	0.5306069	0.538307	0.5422759	0.54150045	0.53707635	0.5260141	0.54802954
0.0	0.008883442	0.012477819	0.009438309	0.010344898	0.007252454	0.007058272	0.013094531	0.008302997	0.008559023	0.01477736
0.0	0.00011172092	0.00014578887	0.00012815841	0.000108801105	6.142368e-05	5.2261286e-05	0.00017212112	6.29949e-05	8.000206e-05	7.146268e-05
0.0	0.5302366	0.5374648	0.5366085	0.5314059	0.54027367	0.5415437	0.54087204	0.5366483	0.5267115	0.54890794
0.0	0.008014087	0.0116802985	0.011121037	0.0052446844	0.011855528	0.012032737	0.012681572	0.0063326447	0.011430714	0.009041288
0.0	0.07861564	0.08052518	0.082959734	0.058809303	0.07114964	0.06436774	0.08197333	0.06590967	0.07606965	0.0543545
0.0	0.047744434	0.051387288	0.034536917	0.042578015	0.04398688	0.05877025	0.030324511	0.043033168	0.04220869	0.044094432
0.0	6.081142e-05	0.0001394353	9.6488904e-05	5.244911e-05	0.0001358634	9.3606184e-05	5.135389e-05	6.189495e-05	6.743644e-05	9.121427e-05
0.0	0.010246977	0.012154268	0.0137396585	0.008986567	0.010048175	0.012892207	0.01291902	0.0063980105	0.010555228	0.0089143785
0.0	0.011424493	0.009576657	0.0113152955	0.008819029	0.009843729	0.012588209	0.008581099	0.007252138	0.011464938	0.009830112
0.0	0.051033318	0.045229748	0.05020927	0.03332577	0.046268582	0.05437623	0.031154372	0.038610578	0.050490394	0.033233523
0.0	0.53107375	0.53620285	0.53550404	0.5314399	0.5378972	0.5423581	0.54084855	0.5357664	0.52615696	0.547496
0.0	0.0068632155	0.0140088955	0.015181048	0.010591025	0.010140759	0.010663412	0.011339449	0.011086314	0.008117902	0.007090259
0.0	0.0073453533	0.01597391	0.016526293	0.010987404	0.011260036	0.010196529	0.012419854	0.008253405	0.011270733	0.008899827
0.0	0.06693197	0.07187911	0.09235934	0.074419715	0.07010557	0.07138341	0.08139794	0.053051952	0.07329773	0.061032176
0.0	7.3760944e-05	8.969387e-05	0.00023665535	0.00010598922	8.001029e-05	8.228009e-05	0.0001389025	2.8671002e-05	0.0001064517	4.262429e-05
0.0	0.009036482	0.010106083	0.016265973	0.01081477	0.00954968	0.009751702	0.012593592	0.005723537	0.010722207	0.007143807
0.0	0.52973884	0.5354804	0.53523177	0.5304901	0.5379885	0.5418197	0.5410169	0.53647107	0.5254226	0.5473256
0.0	0.018769434	0.03322449	0.035372857	0.026442952	0.02578093	0.026811538	0.028054647	0.027472742	0.02139495	0.019497076
0.0	0.006459761	0.012242924	0.013938916	0.010192189	0.009102246	0.011190117	0.010349215	0.014822567	0.0058070617	0.005598713
0.0	0.062121905	0.07678015	0.083648816	0.06730046	0.07006653	0.07369728	0.057740226	0.08013367	0.05546878	0.05515189
0.0	5.580302e-05	0.000115096125	0.00016182933	7.257455e-05	7.984262e-05	9.280521e-05	3.820586e-05	0.00013440015	3.7546466e-05	2.9253591e-05
0.0	0.007869056	0.011432876	0.013488363	0.008965664	0.009539776	0.010350441	0.0066442587	0.012310592	0.00639548	0.0059254407
0.0	0.030831046	0.03006114	0.034432117	0.022695784	0.027239691	0.024249151	0.029228214	0.012967279	0.02547676	0.022557838
0.0	0.011762258	0.013270852	0.009693067	0.0070103314	0.009905744	0.012605752	0.012166979	0.008191426	0.0114927655	0.0055125537
0.0	0.000119016775	0.00014704202	8.062586e-05	3.440576e-05	4.7403006e-05	0.00019159382	0.0001650305	7.829919e-05	0.00013353443	4.9688326e-05
0.0	0.00011573203	9.882019e-05	0.00016025109	0.00012556337	9.59614e-05	4.7761245e-05	0.00010518596	2.1403106e-05	0.000102709506	4.4948563e-05
0.0	0.00010709477	0.00010363351	0.00010881128	0.00012917724	6.42624e-05	4.1900592e-05	8.041907e-05	6.1009607e-05	0.00010110024	5.0910847e-05
0.0	0.045579076	0.04826742	0.054808687	0.034495078	0.044671416	0.038561516	0.045456413	0.058899365	0.06102041	0.036387052
0.0	0.06901177	0.077042766	0.08587756	0.06022013	0.07463226	0.07501571	0.07630558	0.076350965	0.07475081	0.08264869
0.0	0.52935284	0.5363214	0.53563434	0.5321782	0.53757244	0.54216415	0.53911924	0.5359785	0.5252894	0.5474567
0.0	0.53014576	0.536669	0.53609806	0.5320491	0.53751296	0.54296905	0.54089034	0.5352661	0.525687	0.5477435
0.0	0.19464977	0.20983207	0.16890489	0.1689927	0.21047087	0.21826419	0.1892706	0.20005926	0.1889174	0.18710178
0.0	0.008142959	0.012788123	0.013597734	0.0104607465	0.010240687	0.011180403	0.009791954	0.010349176	0.010699187	0.010177067
0.0	3.532336e-05	8.20211e-05	0.00015398659	0.0001157029	7.1596376e-05	5.9518654e-05	9.953716e-05	0.0001461615	0.000107476066	0.00017123471
0.0	3.0523617e-05	7.343781e-05	0.00015789058	0.000119284574	6.80652e-05	0.00013583296	4.395434e-05	0.00011727721	7.0243885e-05	7.042297e-05
0.0	0.008756879	0.013504234	0.013405993	0.010287102	0.010380351	0.0074206917	0.014685718	0.0115399845	0.013224837	0.01573872
0.0	5.1296232e-05	5.7494355e-05	7.089186e-05	6.306384e-05	9.020732e-05	7.646147e-05	0.00020448623	3.5057004e-05	0.00010566529	1.8719122e-05
0.0	0.0048391502	0.0029984585	0.005270356	0.0024491607	0.003966363	0.0022765822	0.004751992	0.0019677437	0.0045794058	0.0021681623
0.0	0.19112565	0.20676108	0.21815737	0.16550833	0.18968345	0.20169625	0.20036784	0.18682851	0.18873446	0.19558707
0.0	0.5296708	0.5372731	0.53558207	0.5320768	0.5377947	0.5416939	0.53894556	0.53611857	0.5254904	0.5472319
0.0	0.0069147265	0.010256179	0.014996685	0.009444177	0.009040083	0.009657963	0.014751175	0.009052821	0.009151328	0.009445758
0.0	5.8267757e-05	8.924613e-05	0.00014100566	5.000534e-05	7.200507e-05	7.912687e-05	8.2782906e-05	7.44503e-05	9.838232e-05	6.822116e-05
0.0	0.52940017	0.5358836	0.53656584	0.5301743	0.53760195	0.54137045	0.54088515	0.53556186	0.5263348	0.5478773
0.0	0.047633383	0.052965425	0.05679534	0.03359528	0.046958473	0.055233885	0.040742405	0.035544153	0.047975026	0.031222487
0.0	0.00010562821	0.00016484792	0.00011690742	2.5452615e-05	7.614182e-05	0.00015728278	6.7823785e-05	4.01866e-05	0.00010169731	1.9153451e-05
0.0	0.049173955	0.049991906	0.05235098	0.040263493	0.050566103	0.05314254	0.057625845	0.03699018	0.048076853	0.049835652
0.0	0.047477733	0.048766356	0.051496956	0.039494447	0.056688916	0.054958425	0.044841595	0.04709649	0.049304035	0.045976717
0.0	0.072099715	0.07385228	0.077442214	0.06194307	0.083918184	0.081962064	0.06931125	0.0720269	0.07443407	0.07112698
0.0	0.010662134	0.010359501	0.01097114	0.007922969	0.009600085	0.011190566	0.008761847	0.008333331	0.0107836975	0.009881418
0.0	0.07867993	0.0663426	0.070759386	0.062314052	0.07546364	0.07869303	0.06868507	0.06297642	0.07617881	0.08013281
0.0	0.00010194616	9.403931e-05	0.00010702178	5.6401306e-05	7.945707e-05	0.00010756629	6.635625e-05	6.138608e-05	0.000107139924	8.1382466e-05
0.0	0.069065996	0.065009676	0.09504106	0.06552003	0.06801595	0.06952259	0.08527535	0.04978274	0.06954693	0.06479783
0.0	0.00011555603	0.00010128812	0.00021375483	4.048073e-05	7.637781e-05	2.7095957e-05	0.00013950246	2.8826755e-05	0.00012130662	4.689967e-05
0.0	0.0001583616	0.00010334928	9.638334e-05	0.00013863269	6.203434e-05	7.986812e-05	0.00023181194	4.738818e-05	0.000111639885	6.4332366e-05
0.0	0.05835802	0.056161966	0.044150177	0.05882366	0.043811698	0.04501512	0.061629355	0.04063527	0.04714064	0.041275904
0.0	0.071604185	0.08448687	0.07510775	0.073727734	0.07159724	0.067165226	0.09664497	0.06798577	0.07511986	0.070439905
0.0	5.1793868e-05	9.154051e-05	0.00014120438	0.000101216574	0.00010249847	7.3940384e-05	0.00021286888	5.4358108e-05	8.400709e-05	8.2236234e-05
0.0	0.00018878865	0.0001605224	7.407786e-05	0.00019078844	7.085029e-05	7.5631215e-05	0.00020614357	5.7298792e-05	9.915859e-05	5.4780034e-05
0.0	0.010666752	0.010010754	0.010455999	0.014295091	0.009795358	0.009912022	0.013634969	0.007050313	0.00879268	0.008579542
0.0	0.026536103	0.03173413	0.02428862	0.027980747	0.021375678	0.023261439	0.027738005	0.023001073	0.024993941	0.02920342
0.0	0.047718685	0.0565188	0.061130743	0.050183866	0.04152912	0.04095459	0.051229477	0.042621784	0.044101123	0.04682453
0.0	0.000100719	0.0001443672	4.8555732e-05	0.00010635825	5.8655663e-05	0.00010363232	0.00018091024	0.00010264166	9.5786774e-05	7.3918316e-05
0.0	0.011024587	0.013192842	0.010003625	0.0106145	0.007944106	0.010787574	0.016576318	0.010001632	0.008881029	0.008901951
0.0	0.051816653	0.06257699	0.05957871	0.036507115	0.037607376	0.041029543	0.050039362	0.044150945	0.04822991	0.040908784
0.0	0.05258034	0.038399503	0.046079952	0.03852967	0.0366108	0.05284201	0.057049464	0.045518048	0.044069905	0.04389628
0.0	0.15653107	0.13335246	0.14601332	0.13232097	0.12977032	0.15940017	0.16588494	0.14553668	0.14145848	0.14582601
0.0	0.0022310482	0.0017695337	0.002310327	0.0017508226	0.0014180467	0.0018975376	0.0037213482	0.0014293226	0.0033330522	0.001901806
0.0	0.042379748	0.054362625	0.06800744	0.050927073	0.025517426	0.050800335	0.045386128	0.042549636	0.043253735	0.049879916
0.0	0.03010168	0.052208293	0.067115806	0.040357802	0.0227416	0.033020996	0.06451026	0.023956727	0.046948764	0.03907184
0.0	0.027144428	0.022609545	0.028738339	0.019653767	0.021433504	0.029382939	0.037812714	0.0187249	0.021904707	0.021321956
0.0	0.0022219645	0.0025768185	0.00290825	0.0020943924	0.002580077	0.0031875886	0.003416722	0.0020441816	0.0018528028	0.0028156075
0.0	0.00924309	0.01323798	0.013179277	0.003181413	0.010695276	0.009986271	0.018910462	0.0015419269	0.011532742	0.011261161
0.0	0.02697505	0.03137612	0.033175662	0.022156864	0.02851079	0.03597538	0.03271234	0.025484266	0.023946488	0.02503898
0.0	0.01976173	0.020512478	0.02601944	0.017459074	0.022041569	0.024112087	0.039648242	0.020247027	0.030782592	0.020603584
0.0	0.024124892	0.022157371	0.02488609	0.031328764	0.02401439	0.037233386	0.028573334	0.022375349	0.023285048	0.02428757
0.0	0.18253787	0.2082022	0.17927606	0.20626245	0.19883767	0.21220142	0.19449387	0.1829116	0.18350339	0.19764644
0.0	0.094660126	0.10267429	0.094956174	0.09895331	0.10105624	0.05611464	0.09478611	0.07563328	0.10457076	0.09709632
0.0	0.011256867	0.012583563	0.014392018	0.011925889	0.011783621	0.012030379	0.015828475	0.009199716	0.011924491	0.007814121
0.0	0.0080542965	0.016648263	0.010797832	0.011017592	0.008951646	0.011062354	0.01595293	0.010765269	0.013905367	0.012603159
0.0	0.010370506	0.00724293	0.0154839065	0.006163966	0.009194463	0.010923708	0.012636843	0.00794943	0.006130705	0.009784001
0.0	0.10096003	0.076464035	0.118503675	0.07988968	0.08942026	0.09399926	0.10988689	0.07494168	0.08123494	0.096439086
0.0	9.6479795e-05	7.776722e-05	0.0001952252	3.464846e-05	7.8431905e-05	8.345942e-05	8.920921e-05	4.163174e-05	6.755113e-05	8.007716e-05
0.0	5.509185e-05	7.852358e-05	0.0001292524	6.7791516e-05	0.00012275942	9.524175e-05	0.00016828731	7.5710086e-05	9.0123154e-05	0.0001248237
0.0	0.009522751	0.010337075	0.010922729	0.0071711526	0.01568773	0.014164008	0.012801645	0.009546244	0.00812527	0.0116062965
0.0	0.009473705	0.010324488	0.010919711	0.0071975756	0.015686331	0.0142206345	0.012812007	0.009487608	0.008117595	0.0116384
0.0	0.020260256	0.033066176	0.022842037	0.026217857	0.019404504	0.025677137	0.032979652	0.025894096	0.031971917	0.030262724
0.0	0.00011544523	0.00011555945	0.00011067373	0.00012555582	5.7824764e-05	5.3230488e-05	0.00013667604	8.594088e-05	0.000101590595	9.880606e-05
0.0	0.023955647	0.030539533	0.028193409	0.024207344	0.027964398	0.027357832	0.031382103	0.022662967	0.026302656	0.01952769
0.0	0.024398742	0.029946774	0.030560985	0.026557945	0.022586873	0.018114312	0.037169587	0.023884183	0.025623081	0.02569361
0.0	0.25864735	0.26581177	0.27913845	0.2552358	0.2850706	0.26987466	0.27997258	0.25471562	0.26104492	0.2840927
0.0	0.06943445	0.07202048	0.07545058	0.06897551	0.072596066	0.07314878	0.08987016	0.07040242	0.071418	0.076036826
0.0	0.008275299	0.012510531	0.014352887	0.008727944	0.008847886	0.0096384715	0.015744817	0.012768579	0.009915996	0.011896886
0.0	7.651529e-05	0.00015040083	0.00016608834	8.085692e-05	7.4324314e-05	7.217205e-05	9.313714e-05	5.234149e-05	0.000105824096	7.92424e-05
0.0	0.022218082	0.03155724	0.032738138	0.028820522	0.020806942	0.027904054	0.038940724	0.021275695	0.02177199	0.03372043
0.0	0.00011623303	0.00011428966	0.00014589095	6.888672e-05	0.00011919327	0.00015607965	0.00056077895	4.2718493e-05	5.982714e-05	0.0001562214
0.0	0.53014064	0.53740215	0.535323	0.53166944	0.5407392	0.54362553	0.54165727	0.53727245	0.5274926	0.550432
0.0	0.009418002	0.013122062	0.016055183	0.010733932	0.010428691	0.010202826	0.012536849	0.010166894	0.0008401513	0.0067859227
0.0	0.106786616	0.11588301	0.12178867	0.08301819	0.10329806	0.10418379	0.13605686	0.10541294	0.09050887	0.09686786
0.0	0.52913815	0.53538287	0.5357712	0.53210646	0.5383368	0.5423515	0.5395637	0.53688467	0.52533954	0.54856837
0.0	0.00011436554	0.000118650656	6.466629e-05	7.369324e-05	6.193445e-05	7.428428e-05	0.00011254608	6.079988e-05	5.7223213e-05	6.081751e-05
0.0	0.012652321	0.00825827	0.013234487	0.0074015814	0.007117158	0.009665637	0.012716905	0.008855718	0.008189052	0.006134091
0.0	0.52980405	0.5356122	0.53546995	0.5306337	0.537641	0.54204303	0.54074764	0.53638405	0.52512825	0.5470384
0.0	0.0075785504	0.014019937	0.013010708	0.008288156	0.0084927445	0.010900888	0.010703271	0.0058223936	0.012738387	0.009426917
0.0	9.217531e-05	0.0001265355	0.00011574659	6.762119e-05	7.880631e-05	9.715996e-05	0.00011737108	5.0182618e-05	8.32676e-05	7.992413e-05
0.0	0.058505803	0.056365732	0.044251893	0.05894632	0.043831795	0.045248035	0.06189553	0.040812038	0.04740549	0.041487884
0.0	0.012449811	0.014623515	0.016572656	0.0072189304	0.0112486435	0.011400654	0.0205222	0.0119144665	0.008809177	0.009382417
0.0	0.008181422	0.014414838	0.01667743	0.00934642	0.011018704	0.009521604	0.012266162	0.009747738	5.2658754e-05	0.00487875
0.0	0.023960618	0.034149267	0.03344287	0.022150444	0.025063604	0.018374436	0.02431199	0.022245135	0.02573697	0.021128086
0.0	0.023982799	0.03436289	0.033410132	0.022038307	0.025112992	0.018384028	0.024385488	0.022197643	0.025796605	0.021160565
0.0	8.704684e-05	0.00011366656	0.00021309347	8.561248e-05	3.3902063e-05	0.000116778174	0.00012528828	1.9239897e-05	0.00013413206	8.685854e-05
0.0	0.010999634	0.010855523	0.011612025	0.009855829	0.0067462036	0.009811864	0.009196253	0.0048649074	0.011944964	0.013758745
0.0	0.028911725	0.026353046	0.031300936	0.025463019	0.029247738	0.020287713	0.032240525	0.025774768	0.027292991	0.018201964
0.0	0.10027735	0.08069821	0.09714939	0.07712306	0.09963963	0.10217227	0.08255985	0.08500344	0.10147896	0.105891705
0.0	0.0026521122	0.0027121634	0.0018354747	0.0017329932	0.0016881716	0.0025452662	0.0037754548	0.0013913838	0.0021868495	0.0026255571
0.0	0.00012628718	0.000150624	0.00021365825	6.665674e-05	8.540862e-05	8.731396e-05	0.00020040938	6.502048e-05	0.00018817796	0.00015870566
0.0	0.0020352867	0.002462344	0.0033584307	0.0024359378	0.0023133184	0.001467924	0.0038426826	0.0021256134	0.0035086013	0.002937533
0.0	0.073633455	0.067059405	0.08632308	0.070757754	0.06393395	0.074425206	0.07197045	0.07580545	0.065283425	0.075683914
0.0	0.008722183	0.012451359	0.010612098	0.008763897	0.010260851	0.0105291605	0.01276382	0.009022598	0.011471408	0.012318782
0.0	0.008747617	0.012553217	0.010578621	0.0087720165	0.010281103	0.010541448	0.012804736	0.009002905	0.011494563	0.01241699
0.0	8.965856e-05	0.00015800037	7.341835e-05	8.151863e-05	8.4068e-05	0.00013930426	0.00012352549	6.295982e-05	7.977245e-05	5.4886288e-05
0.0	0.11629054	0.111717775	0.121347316	0.09036164	0.093229935	0.08211083	0.12943469	0.10365943	0.09859124	0.10622112
0.0	0.52953064	0.5348783	0.5356719	0.5304766	0.5381207	0.5417479	0.54028183	0.53622955	0.5258721	0.54722196
0.0	0.009134032	0.016426167	0.014924431	0.009619782	0.0066468185	0.0071963975	0.00576751	0.005588231	0.009316388	0.0103072105
0.0	0.06817922	0.0826397	0.07616317	0.07318042	0.06471593	0.07355351	0.068758674	0.062763706	0.06606009	0.06592003
0.0	7.905364e-05	0.00015223438	0.00011329496	9.9472825e-05	5.9261867e-05	9.212311e-05	7.336089e-05	5.3533684e-05	7.199656e-05	5.684456e-05
0.0	0.009029132	0.013161708	0.009276051	0.012337913	0.011595203	0.008201672	0.011879438	0.0074348934	0.010825881	0.010703119
0.0	7.389872e-05	0.0001554299	7.5903605e-05	0.00013795633	0.00011796205	5.779108e-05	0.00012284842	4.8645317e-05	0.0001084508	9.709949e-05
0.0	0.008653328	0.010741099	0.008648666	0.008241869	0.010592469	0.006627358	0.009896438	0.006883122	0.009950454	0.006560727
0.0	6.782417e-05	0.000103015445	6.590039e-05	6.105867e-05	9.824432e-05	3.7615566e-05	8.492013e-05	4.1646872e-05	9.145998e-05	3.6182384e-05
0.0	0.5302433	0.535149	0.53584534	0.531083	0.5372093	0.54178363	0.5412185	0.5359424	0.52571434	0.54698074
0.0	0.009429655	0.010629082	0.014570126	0.00818429	0.009295985	0.0074157408	0.01092362	0.007168804	0.011812525	0.011334751
0.0	0.08058113	0.07493407	0.073992334	0.06684895	0.06407849	0.06587321	0.06906348	0.06660786	0.083403945	0.06822159
0.0	0.00014869378	0.00010496281	0.00010155311	7.076488e-05	5.710764e-05	6.0841758e-05	7.459086e-05	6.6869456e-05	0.00017383098	6.4654814e-05
0.0	0.000108811786	0.00012965048	9.911766e-05	0.00013339634	8.538614e-05	9.8528966e-05	0.00010767866	7.180006e-05	0.00012416295	8.100046e-05
0.0	0.013759064	0.015760666	0.01566486	0.012373852	0.013401073	0.010531044	0.016001547	0.0077713863	0.010578571	0.009596242
0.0	0.071086675	0.063972645	0.07049825	0.06645417	0.06752824	0.06705101	0.095569886	0.05648022	0.07846547	0.085520186
0.0	0.012458221	0.009409874	0.008695656	0.007915851	0.010029944	0.006383169	0.015768731	0.0036693471	0.013017353	0.011430273
0.0	0.022758497	0.02219047	0.025197955	0.020825002	0.019366061	0.022734363	0.03396816	0.027769633	0.024631504	0.028699381
0.0	6.174544e-05	0.00012777014	6.598246e-05	5.224275e-05	7.368762e-05	7.679409e-05	0.00018868966	7.273494e-05	9.057616e-05	6.6980116e-05
0.0	6.4219275e-05	7.0511465e-05	0.00022333564	6.368468e-05	6.401091e-05	3.4329492e-05	0.0001698528	9.538134e-05	7.684537e-05	0.00013829535
0.0	0.010901006	0.00582643	0.012790296	0.011303315	0.0063070236	0.008336476	0.0132926805	0.012077077	0.008440529	0.01283448
0.0	0.0107876295	0.014698061	0.009379919	0.008113722	0.011579474	0.009183279	0.0110124955	0.008752162	0.010192911	0.0075127
0.0	0.0107876295	0.014698061	0.009379919	0.008113722	0.011579474	0.009183279	0.0110124955	0.008752162	0.010192911	0.0075127
0.0	0.011367945	0.01510634	0.009075504	0.006262414	0.014662085	0.0064581702	0.011323081	0.0088189	0.012535065	0.0062702084
0.0	0.011340266	0.015002293	0.009056861	0.0063334364	0.014815716	0.006405487	0.011332716	0.008894095	0.012526977	0.00628857
0.0	0.088346764	0.07026364	0.06908886	0.059933834	0.07631881	0.07314471	0.08006248	0.055726524	0.07392037	0.06866399
0.0	0.00010423102	9.60109e-05	7.71247e-05	2.6677208e-05	5.5068424e-05	0.00013626002	0.00014867111	2.7287535e-05	5.5074986e-05	7.348258e-05
0.0	0.00015308929	0.00012466882	0.00015902847	3.571577e-05	0.00011187294	5.6244095e-05	0.00010828297	7.0036e-05	7.5704455e-05	5.595393e-05
0.0	8.124515e-05	0.000118014934	0.00013642448	4.7703616e-05	9.023581e-05	0.00010240126	0.00014596831	6.32923e-05	0.00014410396	5.4693748e-05
0.0	0.017578546	0.029504467	0.021889674	0.0030506558	0.023076365	0.022352757	0.0063405614	0.027028799	0.025143018	0.019557586
0.0	0.01276799	0.006395865	0.011897144	0.0068558576	0.009313197	0.012164382	0.0138886515	0.00897809	0.014741601	0.0055187736
0.0	0.1221278	0.1539214	0.15829736	0.11933133	0.15742327	0.13331947	0.15674649	0.14935607	0.16980205	0.13947153
0.0	0.52865684	0.53601325	0.5369768	0.5311786	0.5380152	0.54337156	0.5414967	0.5363247	0.52677304	0.5473334
0.0	0.07171236	0.07100175	0.06045748	0.06232079	0.056708604	0.06264065	0.070619315	0.06503358	0.061945457	0.07248337
0.0	0.09016596	0.10799976	0.06942576	0.09564528	0.08568457	0.08815906	0.109046556	0.09808383	0.08601854	0.090641096
0.0	0.009385755	0.012027301	0.016030284	0.0070291907	0.009736689	0.007962594	0.015182423	0.011538397	0.008815108	0.010633316
0.0	0.02127104	0.027641868	0.03022355	0.019083323	0.026472582	0.020491464	0.037410963	0.019495064	0.022882558	0.018815344
0.0	3.8470374e-05	0.000114015675	0.00014399255	5.3899792e-05	6.305428e-05	8.424544e-05	0.00013109278	5.6743498e-05	4.5961195e-05	4.879004e-05
0.0	0.0061621317	0.009368494	0.0105653275	0.005768847	0.0053594513	0.011238788	0.015287659	0.0077433386	0.008550182	0.0068309936
0.0	0.0061723515	0.009345532	0.010513043	0.005772102	0.005362096	0.0112559805	0.015236641	0.007764491	0.008554803	0.0067740423
0.0	0.006151619	0.009357212	0.010615802	0.005794975	0.0053342287	0.011277675	0.015276587	0.0078070518	0.008570676	0.006809321
0.0	6.190198e-05	8.4655905e-05	9.2464936e-05	0.0001084874	0.00011568645	5.9885813e-05	0.00014062258	4.454319e-05	0.00010187484	6.3170315e-05
0.0	0.00944627	0.00557892	0.011832396	0.009984933	0.010976476	0.006307027	0.012441572	0.008591804	0.011319783	0.011117719
0.0	0.2561759	0.27509108	0.22857632	0.26347116	0.26497528	0.24874997	0.26109287	0.25174916	0.25810164	0.28725287
0.0	0.045757033	0.05616996	0.029836072	0.049517933	0.04836679	0.037960395	0.04492535	0.04129218	0.04795105	0.05997795
0.0	0.14491372	0.16373797	0.115756616	0.15173332	0.15130696	0.13346227	0.14574969	0.13835067	0.14799233	0.17179029
0.0	0.08956221	0.07890282	0.09297586	0.07742392	0.098130144	0.09778727	0.1482094	0.10467199	0.105495416	0.09544166
0.0	3.274883e-05	9.9477285e-05	0.00013033509	0.00010921898	6.981522e-05	0.00012552111	0.00011071269	0.00014633944	3.6376612e-05	4.6805573e-05
0.0	0.04156697	0.05220986	0.035897147	0.036871124	0.046640232	0.047645263	0.05951238	0.0458602	0.049928296	0.049048908
0.0	0.041483372	0.051858265	0.03589241	0.036925808	0.046423804	0.047472186	0.05935502	0.04581063	0.04967788	0.04891
0.0	0.52936226	0.5367353	0.5353217	0.5312326	0.5371601	0.54181737	0.54015654	0.53647745	0.5244636	0.5472543
0.0	0.0072550117	0.012141844	0.011673062	0.00696558	0.008909367	0.010735563	0.011249047	0.0074953376	0.010190914	0.00720538
0.0	0.18532494	0.20966539	0.14990294	0.15489052	0.19794215	0.20472848	0.22130859	0.19823621	0.19782583	0.20133168
0.0	0.25389665	0.2774791	0.21983007	0.22411634	0.2674655	0.27405596	0.28849283	0.2663909	0.26423416	0.2722948
0.0	0.06666988	0.08438668	0.0689456	0.061976466	0.06942833	0.070194565	0.084209725	0.05118224	0.059473522	0.07079774
0.0	7.268363e-05	0.00016489287	7.781469e-05	5.3317766e-05	7.7141034e-05	7.723672e-05	0.00015811838	2.511359e-05	4.8639104e-05	7.432694e-05
0.0	0.081443936	0.09830683	0.12704502	0.105107374	0.08384102	0.09165512	0.10941675	0.089743465	0.09532964	0.091507435
0.0	0.0021319818	0.0021070973	0.0015339588	0.0014044658	0.0012960272	0.0013162863	0.00708482	0.0016991356	0.002354851	0.0011363676
0.0	0.06699495	0.06770187	0.058994897	0.058079228	0.07577527	0.07474616	0.082046025	0.078175455	0.073971145	0.070525564
0.0	0.06699495	0.06770187	0.058994897	0.058079228	0.07577527	0.07474616	0.082046025	0.078175455	0.073971145	0.070525564
0.0	0.00830103	0.014380761	0.013854883	0.0110871075	0.010512611	0.009171191	0.010827822	0.0049273525	0.008707342	0.0068946285
0.0	0.02390666	0.028681183	0.032948725	0.028944522	0.027110135	0.024739435	0.028611029	0.01800281	0.02655977	0.024838524
0.0	0.001605119	0.0026330836	0.0020852536	0.0017212525	0.0014239061	0.0026023001	0.0027643759	0.0019891132	0.001902685	0.001328083
0.0	0.017644066	0.026086822	0.027289022	0.019553088	0.019581456	0.024788048	0.023216208	0.01853165	0.024280773	0.021245642
0.0	0.009035005	0.018022517	0.016088324	0.013874716	0.011483413	0.012231754	0.01824073	0.011461144	0.011219629	0.006944532
0.0	4.5829587e-05	0.00014973815	0.00015961213	4.442047e-05	6.2011335e-05	5.5390065e-05	0.00024483574	7.033592e-05	0.00016054536	6.877985e-05
0.0	0.021033164	0.033256255	0.030651886	0.029769741	0.029239386	0.029544579	0.040935554	0.025112962	0.023982028	0.016168445
0.0	6.4800246e-05	0.00018920763	5.8029866e-05	3.4589164e-05	7.156436e-05	8.0452286e-05	0.00014798049	9.078092e-05	0.00010120345	4.2749223e-05
0.0	0.00849858	0.014584846	0.0080542425	0.0062251645	0.009076773	0.00968898	0.013021182	0.010134787	0.010488512	0.0071244803
0.0	0.008470096	0.014602977	0.008133171	0.0062498213	0.009029768	0.009707679	0.013055391	0.0101902075	0.010507935	0.0071615716
0.0	0.008520974	0.010953935	0.014523413	0.0064673857	0.011050373	0.005700024	0.009880966	0.007292677	0.008553756	0.0069742203
0.0	0.53049177	0.5369414	0.5364533	0.531939	0.5389928	0.54132336	0.5400722	0.5358919	0.5261509	0.5485714
0.0	0.00791751	0.009363292	0.010440361	0.0125381	0.010327086	0.01614497	0.009459156	0.006957059	0.011911042	0.006715275
0.0	7.084921e-05	0.00014252709	9.467029e-05	6.335341e-05	8.9314584e-05	0.00016605493	0.00014535288	6.207121e-05	0.00012716994	5.3756215e-05
0.0	0.5302849	0.5360947	0.53606653	0.53133386	0.5387475	0.5428734	0.5405679	0.536305	0.52623767	0.54756993
0.0	0.0103098815	0.0091949105	0.0124003	0.011160567	0.01077327	0.012658947	0.0076009007	0.011937902	0.009587037	0.008008845
0.0	0.07376736	0.07472534	0.08136468	0.06964432	0.07628873	0.07259846	0.07912111	0.0658974	0.08046596	0.06986424
0.0	0.20966555	0.2219052	0.22601955	0.22151506	0.25327116	0.2422378	0.25115082	0.21612316	0.22557196	0.24160187
0.0	8.602723e-05	8.169146e-05	0.0001156933	0.00011873487	9.31653e-05	0.00012664811	0.00013253078	6.4240834e-05	6.96832e-05	0.00011726369
0.0	0.06637684	0.08959936	0.06564815	0.060059365	0.07132589	0.06668242	0.08128024	0.062389057	0.06919698	0.06783222
0.0	0.009038593	0.009849001	0.009148488	0.010005803	0.0082960855	0.010734145	0.00961273	0.009015226	0.0065107374	0.0083260285
0.0	7.502724e-05	8.4045554e-05	0.00022452831	3.6077745e-05	8.346802e-05	6.0840015e-05	9.1864065e-05	6.6140514e-05	8.6731736e-05	5.50815e-05
0.0	0.00813329	0.01245265	0.019867403	0.007900273	0.010535253	0.0072014173	0.014189271	0.004335796	0.01036371	0.014219244
0.0	0.008194798	0.012439674	0.01976286	0.008008887	0.0104892	0.0072097746	0.014060639	0.004304431	0.010373907	0.014230209
0.0	0.069077715	0.07274941	0.07272346	0.057605185	0.058633044	0.060687	0.0711041	0.0749052	0.06731236	0.07344756
0.0	0.53030354	0.5361501	0.5361663	0.53069127	0.53860295	0.5424684	0.54134005	0.53671086	0.52590185	0.547929
0.0	0.00985729	0.011489889	0.011987794	0.0049181003	0.0065644574	0.01045737	0.012974287	0.012984795	0.00790829	0.0100646475
0.0	8.304018e-05	9.385995e-05	9.51311e-05	4.060987e-05	4.1009906e-05	4.4786444e-05	8.322989e-05	0.00010404869	7.724917e-05	8.537597e-05
0.0	3.5460456e-05	0.00015444745	0.00013381409	4.4054883e-05	4.4529344e-05	3.6975067e-05	0.00012870204	6.978666e-05	4.061173e-05	8.997958e-05
0.0	0.07353046	0.08010235	0.08496758	0.062566906	0.06942843	0.06975318	0.085889146	0.06686949	0.0658033	0.08110585
0.0	0.067692466	0.08770235	0.07749998	0.06504971	0.072392546	0.0639817	0.073534526	0.061810978	0.07284621	0.057407178
0.0	0.5297091	0.5369736	0.5352245	0.53030777	0.53709155	0.539773	0.54147696	0.53662956	0.52576697	0.5474685
0.0	0.0099936845	0.012544271	0.010124498	0.007605503	0.0103466315	0.006442823	0.01452692	0.009009749	0.011547074	0.009884413
0.0	7.6955366e-05	0.00019111106	0.00012101962	6.388815e-05	9.029813e-05	5.4556123e-05	9.4481176e-05	5.0563067e-05	0.000103996914	3.3941367e-05
0.0	0.5304151	0.5359845	0.53571415	0.53085953	0.5381614	0.54197747	0.5411135	0.53686047	0.525843	0.54794484
0.0	0.011597553	0.014976152	0.012904143	0.009887153	0.009401761	0.009279904	0.01445607	0.011171018	0.0072661787	0.010624591
0.0	0.00010507969	0.00013518213	0.00017179843	5.5238306e-05	7.7141325e-05	7.5424934e-05	0.000170523	6.785975e-05	7.09536e-05	0.0001243644
0.0	0.008629904	0.011052187	0.013184457	0.009953757	0.010219679	0.010470242	0.019483037	0.005691814	0.007286301	0.0067842067
0.0	0.060472824	0.07920815	0.083145514	0.07115666	0.07408972	0.06285858	0.09303725	0.046361487	0.066759124	0.052375365
0.0	0.5307868	0.53586715	0.53496975	0.5324164	0.5379466	0.54239184	0.5396741	0.53662056	0.52488214	0.54764116
0.0	0.008701384	0.0073416727	0.013377478	0.00805909	0.01203446	0.012497913	0.018723901	0.008101543	0.006496796	0.0072154836
0.0	0.14426383	0.18076809	0.20656285	0.17402585	0.18681562	0.19615142	0.20639822	0.19568735	0.21206531	0.21520707
0.0	0.5297909	0.53593105	0.53524894	0.5318245	0.53922766	0.54238814	0.5406376	0.5366277	0.5262511	0.54910606
0.0	0.5300386	0.53586113	0.53638995	0.53162116	0.536942	0.54211736	0.5388297	0.5355553	0.52509046	0.54701763
0.0	0.01039259	0.014752244	0.011378464	0.0067988355	0.0074562626	0.0127578415	0.010863656	0.006379583	0.009874577	0.008484573
0.0	0.01040717	0.0147935925	0.011292625	0.0067604305	0.0074303914	0.012663977	0.0108241495	0.0063883904	0.009805964	0.008424303
0.0	0.06388916	0.07703677	0.08596747	0.072496645	0.058234215	0.062910154	0.07994995	0.056178268	0.07533938	0.073044576
0.0	0.011172345	0.0138865365	0.0150635205	0.010478565	0.0062419986	0.0056284796	0.015604274	0.008441311	0.01133014	0.009702724
0.0	6.196706e-05	0.000116561445	0.00017966412	9.60099e-05	3.9982548e-05	5.1219344e-05	0.00012972864	3.5440575e-05	0.00011810285	8.36205e-05
0.0	0.008288799	0.011504581	0.014202036	0.010298376	0.006769552	0.0077097123	0.0121757155	0.006359411	0.01128736	0.009977577
0.0	0.0062903496	0.015713263	0.011923097	0.014614166	0.010157498	0.0044151912	0.012962367	0.00971475	0.01266402	0.003643876
0.0	0.0074432837	0.013743483	0.012786697	0.007271732	0.009407655	0.0076589673	0.009453496	0.00852529	0.011371215	0.0036997139
0.0	0.008743438	0.0120675005	0.013746282	0.0036005175	0.008682702	0.013127391	0.0067805904	0.0074054496	0.010239976	0.003693223
0.0	6.452406e-05	0.000108361164	0.00020092254	3.025312e-05	8.7830034e-05	0.00014239234	8.6356486e-05	5.0709765e-05	7.6230746e-05	3.093464e-05
0.0	0.010459991	0.011935429	0.012414949	0.00459705	0.00906922	0.015437685	0.012579967	0.009229799	0.0098197805	0.009494068
0.0	0.07109171	0.072182015	0.07517264	0.058723606	0.07201236	0.06877196	0.07544912	0.06793893	0.08030896	0.06867383
0.0	0.52983195	0.5359881	0.53583604	0.5310071	0.5372314	0.5417918	0.5402257	0.53595984	0.5253363	0.5468635
0.0	0.010438074	0.012577492	0.0104029225	0.0053253258	0.008849993	0.018564852	0.011960648	0.009445026	0.0077675926	0.009563432
0.0	0.24283649	0.27930343	0.26921993	0.25948733	0.2674238	0.2703808	0.29126075	0.24551263	0.27124873	0.2680101
0.0	0.009537041	0.012249432	0.0120106945	0.011717601	0.010193854	0.010458905	0.014022021	0.0067753387	0.010187178	0.009560063
0.0	9.3587e-05	9.050908e-05	0.00012709732	0.00013187589	9.124107e-05	8.086031e-05	0.00013700251	3.5491987e-05	8.599221e-05	5.023926e-05
0.0	6.7054825e-05	0.00010928107	0.00029246663	0.00010567577	0.00010038072	0.000108362816	0.00021590907	7.6956756e-05	8.00767e-05	9.3424096e-05
0.0	0.011055726	0.010946219	0.011600669	0.011693556	0.012219805	0.011063356	0.010859096	0.0056768693	0.009672938	0.010717862
0.0	0.06555294	0.06461473	0.07412715	0.06518894	0.07931359	0.06405611	0.08819584	0.0654791	0.07702708	0.06550906
0.0	0.5303205	0.53565675	0.53590435	0.5308355	0.5381709	0.5422446	0.5412558	0.53609335	0.52574706	0.5474534
0.0	0.013925676	0.010169048	0.011924187	0.01429413	0.011573004	0.010021018	0.009865932	0.0037041877	0.006935084	0.0135009745
0.0	9.863331e-05	0.00019255128	9.947539e-05	5.9322483e-05	9.722734e-05	7.7829754e-05	0.00013031508	0.00010432031	0.00011544303	1.644792e-05
0.0	0.009552403	0.015806867	0.012509506	0.009579144	0.011458984	0.008480554	0.010166547	0.010944216	0.009370052	0.0070477864
0.0	0.0020074523	0.0019950164	0.0024279938	0.0030514856	0.0023590107	0.0017156932	0.0016999616	0.0016186159	0.0032604234	0.0011719854
0.0	0.0021580134	0.0027043084	0.0029587073	0.0015871593	0.0016732838	0.002059601	0.0027477972	0.0028005752	0.0032081432	0.001044778
0.0	0.026801083	0.02451681	0.03163026	0.028437113	0.027661433	0.026277108	0.027526453	0.01918074	0.03391032	0.021267746
0.0	0.023379648	0.027541438	0.02619785	0.017310767	0.022534525	0.024739958	0.029808182	0.026254155	0.035412572	0.024822924
0.0	0.008714872	0.01035734	0.0109146135	0.0065180543	0.008311525	0.012249229	0.007836434	0.009991109	0.010908422	0.01357003
0.0	0.009603913	0.009011017	0.013701851	0.0068347347	0.01018788	0.009951061	0.008504819	0.010713758	0.008675391	0.01724243
0.0	0.06477291	0.07609601	0.08105765	0.054791745	0.07533165	0.07455734	0.07024229	0.07102473	0.06982587	0.085871
0.0	0.007961234	0.011874737	0.00873397	0.0062078666	0.0066942777	0.014945787	0.0071900226	0.009097538	0.013559789	0.010444312
0.0	8.147837e-05	0.00016770614	9.804208e-05	6.352328e-05	7.2443654e-05	0.0001418051	0.000104953004	9.822896e-05	0.00012823897	9.045368e-05
0.0	0.010198113	0.011950925	0.011100332	0.013207631	0.012033553	0.010553675	0.01535663	0.009855197	0.010049565	0.011238619
0.0	0.00854471	0.016730389	0.014982942	0.011857444	0.0088848695	0.009374081	0.014489437	0.010681249	0.012060772	0.012909246
0.0	0.010884771	0.012558892	0.013857294	0.009656882	0.010010734	0.010647778	0.015924793	0.01100801	0.008239444	0.011315739
0.0	6.727971e-05	0.00015030906	0.0001574882	9.019142e-05	0.00011010059	3.2236603e-05	0.00022884377	8.49305e-05	4.7661284e-05	2.6963797e-05
0.0	0.5298494	0.5360087	0.5352629	0.5306876	0.5373422	0.5421296	0.5404953	0.5362934	0.52509326	0.5468239
0.0	0.024085812	0.018344663	0.025114756	0.02649299	0.028251257	0.02648876	0.029430417	0.023038337	0.024478203	0.016835118
0.0	0.022048723	0.033037197	0.033359136	0.02578396	0.019995833	0.02270294	0.027070735	0.027805494	0.027377594	0.019580731
0.0	0.5296921	0.5360945	0.5363511	0.531059	0.53718376	0.5417534	0.5394743	0.53555894	0.5254133	0.5473909
0.0	0.01064921	0.014741504	0.008191291	0.0051550725	0.010859199	0.011897458	0.01037633	0.009785137	0.008689736	0.010168789
0.0	0.0001150766	0.00015724663	5.1124964e-05	6.069717e-05	6.79858e-05	0.0001807211	0.0001599011	3.4937686e-05	5.201577e-05	5.757386e-05
0.0	0.52975607	0.5359761	0.53565776	0.5311305	0.538696	0.5429006	0.54134893	0.536529	0.52621233	0.5473597
0.0	0.010936662	0.012612129	0.012199832	0.013659399	0.0126324	0.009499832	0.008415783	0.003951657	0.0077436934	0.00719943
0.0	0.07189468	0.07226837	0.08107293	0.07989197	0.074027546	0.07069838	0.06537524	0.05420059	0.06056894	0.071479894
0.0	0.52961105	0.5362587	0.5363692	0.5309862	0.53746563	0.54175025	0.5403283	0.5371126	0.52644604	0.54728293
0.0	0.529547	0.53600097	0.5351606	0.53171384	0.5384032	0.54179126	0.54030263	0.5372834	0.52598476	0.548456
0.0	0.009419461	0.012602073	0.011720324	0.010343326	0.008535412	0.012102119	0.011013737	0.007641584	0.008259091	0.007658877
0.0	0.10375196	0.11245808	0.10040949	0.08443532	0.10956524	0.10505581	0.1298362	0.09988491	0.08755755	0.10269143
0.0	0.1041738	0.11283241	0.10036306	0.084210366	0.10944819	0.10480598	0.13022166	0.10035452	0.087499745	0.10256274
0.0	0.5295345	0.535751	0.53570336	0.5309545	0.5384094	0.54248124	0.5403687	0.53636026	0.52572924	0.5494224
0.0	0.011563904	0.008366484	0.01292192	0.013226138	0.007382024	0.010810037	0.01687041	0.008573075	0.0072297715	0.008381012
0.0	0.011531764	0.0083891	0.012989409	0.01317011	0.0072874837	0.01078146	0.016919877	0.008610128	0.0072382614	0.008376551
0.0	0.048019055	0.05477504	0.04914292	0.04986743	0.043548264	0.04987901	0.060421	0.046727754	0.041982427	0.053282946
0.0	0.12497917	0.12952976	0.12101556	0.12065101	0.12854844	0.12162083	0.13697712	0.11440326	0.11818394	0.13336082
0.0	0.062351506	0.07969305	0.085240245	0.07042283	0.06467507	0.079117306	0.08477136	0.074203834	0.07345702	0.08605711
0.0	0.5304029	0.5358164	0.53587466	0.53089315	0.5383382	0.5422901	0.54129136	0.5369547	0.5255732	0.5480315
0.0	0.008388184	0.010535572	0.017813982	0.008573849	0.0077944156	0.011818277	0.010321165	0.008075598	0.012969282	0.012053615
0.0	5.657665e-05	0.00013257362	0.00017391685	8.6061686e-05	5.9122052e-05	0.00012143669	0.0001621874	0.00010041222	0.00010732786	0.0001559431
0.0	0.059157263	0.069383845	0.06913863	0.06205238	0.069098525	0.071610376	0.079397775	0.060132895	0.060571484	0.06518455
0.0	0.06719908	0.08376933	0.08627232	0.0671454	0.068381555	0.079600476	0.069867834	0.059257295	0.0718828	0.07081568
0.0	0.52940106	0.53733855	0.5351019	0.5307652	0.5373308	0.5400685	0.5405175	0.5359198	0.52582115	0.5476607
0.0	0.012534854	0.012129605	0.013308062	0.008737674	0.007940146	0.008552712	0.016138837	0.005045256	0.013876261	0.014609621
0.0	7.4871285e-05	0.00016033133	0.00018211587	7.19492e-05	7.285948e-05	0.0001242801	7.791114e-05	4.3208718e-05	9.890249e-05	7.439806e-05
0.0	0.53003085	0.53583324	0.5358096	0.53095096	0.53806645	0.54190105	0.54067576	0.53657067	0.5259121	0.54804146
0.0	0.0051596034	0.0102134105	0.009153416	0.009484401	0.0098137455	0.007395621	0.012122534	0.0073620025	0.0065903147	0.0046609775
0.0	4.650889e-05	7.8520134e-05	7.8636884e-05	5.356182e-05	7.577213e-05	8.3270534e-05	0.00012635451	4.5633253e-05	5.206733e-05	5.4505315e-05
0.0	0.07243698	0.08207656	0.07146883	0.055174783	0.066967726	0.060829837	0.06307781	0.06404439	0.065743364	0.065545365
0.0	0.010469836	0.012958513	0.010042404	0.006208496	0.008769372	0.007244342	0.00782428	0.0081023825	0.008756043	0.008153984
0.0	0.010451683	0.012860841	0.0100417165	0.006217697	0.008787017	0.0072586774	0.007842279	0.008094159	0.008759727	0.008123291
0.0	0.07522257	0.07204401	0.08752352	0.061620243	0.07532404	0.06592521	0.08950291	0.06883951	0.076742604	0.05282797
0.0	0.011234884	0.0101494035	0.0146914115	0.007612801	0.01092023	0.008409299	0.015063938	0.009265759	0.0116841635	0.0054743374
0.0	0.011215418	0.010072689	0.01469041	0.007624067	0.010942156	0.008425924	0.0150983455	0.009256361	0.011689054	0.00545367
0.0	0.066594064	0.080792025	0.08564871	0.068572566	0.06343525	0.090266325	0.08198467	0.06504807	0.07930964	0.07219947
0.0	7.237419e-05	0.00013966551	0.00017712727	7.786093e-05	5.499401e-05	0.00020101145	0.00014275654	6.118901e-05	0.00014350035	8.002769e-05
0.0	0.010986196	0.01479173	0.01142361	0.009627681	0.007411628	0.012618537	0.01436756	0.010196857	0.011396404	0.012210381
0.0	0.010073678	0.016362322	0.018557891	0.005712701	0.0077233235	0.011962073	0.017295266	0.0034502805	0.008391659	0.006948321
0.0	0.010049987	0.016369317	0.018673472	0.0056633735	0.007786284	0.012021263	0.017380746	0.0034405373	0.008438949	0.0069379546
0.0	0.5299112	0.5348739	0.535827	0.5310727	0.537776	0.5420176	0.5413525	0.5358509	0.5257173	0.5472429
0.0	0.009063971	0.0133952	0.015917502	0.0073612356	0.009708297	0.011909662	0.009894377	0.009607914	0.008819029	0.011068939
0.0	0.06634412	0.076019645	0.09549276	0.060312793	0.07534863	0.07988697	0.08030928	0.06544755	0.060331725	0.06966137
0.0	7.136101e-05	0.00011083596	0.00026919873	4.8174763e-05	0.00010504122	0.00012598973	0.0001319608	6.260785e-05	5.1303814e-05	6.993509e-05
0.0	0.06886648	0.086495	0.08279182	0.0596612	0.07986525	0.057053592	0.08833594	0.06786163	0.06837366	0.06757449
0.0	0.009511774	0.014197077	0.013228378	0.0071819155	0.01221179	0.0064484174	0.014728018	0.009013134	0.009422313	0.008597024
0.0	0.07217157	0.084768236	0.074780054	0.055222988	0.07915138	0.05306621	0.08484782	0.067101195	0.072668865	0.053330734
0.0	0.0036679963	0.0022797296	0.0029214197	0.0023361582	0.0018205789	0.0019874196	0.0019238045	0.0019978732	0.0018500262	0.0018572375
0.0	0.027142154	0.030961659	0.030576374	0.025527146	0.028523993	0.03137084	0.02594978	0.026551196	0.024313822	0.017631054
0.0	0.06380591	0.07931704	0.077863075	0.062711105	0.07760013	0.06976128	0.091189034	0.062144548	0.066109665	0.07046195
0.0	0.07271245	0.081066355	0.09266613	0.076906584	0.08225533	0.0804739	0.076800294	0.08099424	0.06504488	0.07635879
0.0	0.01092966	0.012933013	0.013023984	0.011636107	0.009038656	0.010342829	0.013916749	0.0075570485	0.012943359	0.0113966195
0.0	0.03405134	0.02262534	0.032702755	0.030167446	0.023948004	0.022314407	0.026414812	0.021440387	0.022817198	0.026341604
0.0	0.21520299	0.21826953	0.2508636	0.2221725	0.24440616	0.23369591	0.23528686	0.2197185	0.24489169	0.2236305
0.0	5.2937183e-05	7.723775e-05	6.197675e-05	7.005043e-05	0.00010371348	4.738827e-05	0.00010157074	5.5792163e-05	0.00014015206	7.7512304e-05
0.0	0.008831872	0.010813296	0.011756744	0.006275615	0.011604016	0.011427666	0.016316248	0.006644848	0.009243348	0.0074123857
0.0	0.008834611	0.010864603	0.011824081	0.0062338077	0.011640435	0.011386465	0.016335225	0.006662468	0.009272515	0.007442682
0.0	0.010250391	0.011511268	0.0127958255	0.008485263	0.009782311	0.009792671	0.011284801	0.006174648	0.0118331155	0.0111573525
0.0	0.0024590995	0.0030148365	0.0023734642	0.0022343805	0.0023390772	0.0010243	0.0033999295	0.0021699993	0.0023920792	0.0017101086
0.0	0.0016870559	0.0019769706	0.0030374094	0.0021328228	0.0024683035	0.0022048643	0.0019801634	0.0019467162	0.0028269244	0.0034185492
0.0	0.022354206	0.031631496	0.03459406	0.024256965	0.026636584	0.024044644	0.033094965	0.023498159	0.029202009	0.025477534
0.0	0.023259684	0.031038135	0.028825037	0.025889605	0.0288015	0.02406881	0.023621444	0.024190867	0.027333086	0.03148038
0.0	0.009755248	0.013841709	0.009604348	0.007362267	0.013783116	0.013535918	0.009538672	0.012299002	0.010932289	0.012856193
0.0	0.021772364	0.018623732	0.026061652	0.024514379	0.029140037	0.028923918	0.032291736	0.020886166	0.026853444	0.024715742
0.0	0.01016771	0.012472238	0.013259599	0.011998852	0.009603795	0.010794384	0.017944079	0.009771296	0.010623593	0.009721583
0.0	0.023640107	0.029798578	0.018420752	0.019695982	0.031591527	0.021040559	0.024697443	0.02634417	0.024045942	0.029720763
0.0	0.001967313	0.0022563064	0.001374542	0.002623685	0.0024927135	0.0018817586	0.0035349808	0.0021848101	0.0026175354	0.0019881763
0.0	0.02101474	0.031299356	0.022603465	0.019222006	0.020737343	0.024728859	0.03881164	0.017279962	0.034676448	0.024986425
0.0	0.02722861	0.025188612	0.022557838	0.027459068	0.03363327	0.027031364	0.02987708	0.02447642	0.028632253	0.024903381
0.0	0.011166431	0.013892021	0.012951165	0.013862507	0.012525378	0.010199378	0.0150727555	0.009951155	0.010685619	0.011869345
0.0	0.5296194	0.5353459	0.5340553	0.5312885	0.53740907	0.541288	0.53754157	0.53556633	0.52352583	0.5472769
0.0	0.5302738	0.53508043	0.5334752	0.5321484	0.5385151	0.5409425	0.5416339	0.5380927	0.5246139	0.54822296
0.0	0.5298961	0.53605115	0.53342956	0.5319615	0.5381443	0.5423785	0.5424167	0.53817105	0.5258342	0.5480508
0.0	0.10594549	0.09800836	0.11447811	0.112071194	0.09656008	0.109868884	0.13217564	0.08723175	0.09299321	0.09526888
0.0	0.5300448	0.5359917	0.5355085	0.53179324	0.53863245	0.54363304	0.5416501	0.53572166	0.52567375	0.54907495
0.0	0.5321817	0.53647494	0.5363972	0.53194803	0.54041916	0.5444652	0.54180425	0.5358726	0.5263557	0.5503579
0.0	0.53058594	0.5359338	0.5338595	0.5312293	0.53791785	0.5431623	0.53920126	0.5367726	0.5245039	0.5478427
0.0	0.5304579	0.53779167	0.5344499	0.53081536	0.5383099	0.54336166	0.5394887	0.5370185	0.52433974	0.54830253
0.0	0.5304412	0.53723896	0.5351674	0.5319942	0.5383115	0.5429349	0.54022396	0.5370112	0.52526456	0.54884994
0.0	0.5295056	0.5361061	0.5356108	0.531424	0.538604	0.54362535	0.54098076	0.53716123	0.5256317	0.5491027
0.0	0.14463724	0.15041563	0.1596157	0.12419289	0.1450495	0.13436502	0.14697213	0.16671473	0.16734561	0.13103533
0.0	0.10644475	0.09801957	0.114146225	0.11185671	0.09629431	0.11004267	0.13208419	0.086719945	0.092961304	0.09502188
0.0	0.53056204	0.53395814	0.53481907	0.5313003	0.538365	0.5422954	0.5401899	0.5353759	0.52535665	0.54935926
0.0	0.5322084	0.5345837	0.53693974	0.5306767	0.5377896	0.54223806	0.54136175	0.53589976	0.5264863	0.547148
0.0	0.5298086	0.5366438	0.5350273	0.5321985	0.539203	0.5427494	0.5400701	0.5369039	0.52659845	0.54893935
0.0	0.5300002	0.5356949	0.53390145	0.5320614	0.53890777	0.5426519	0.5398959	0.5363094	0.52597904	0.54887927
0.0	0.52981645	0.5348249	0.53459877	0.53220314	0.5387602	0.5423144	0.5414057	0.53700095	0.525372	0.5488465
0.0	0.10597528	0.09786514	0.11419272	0.11174595	0.0965739	0.10998673	0.13241349	0.08723087	0.092946514	0.09529364
0.0	0.009829977	0.009681928	0.01008781	0.012610313	0.011448099	0.011408176	0.012818873	0.004488868	0.010651837	0.0104221925
0.0	0.029929712	0.15164144	0.15260293	0.030062336	0.1466728	0.15179327	0.025457157	0.14088517	0.01711466	0.13768822
0.0	0.5311101	0.53656393	0.53407514	0.5315787	0.53937125	0.5412072	0.5411709	0.53836673	0.525131	0.5493563
0.0	0.14784378	0.15842621	0.16710496	0.14694732	0.16004252	0.15791927	0.18158112	0.13159838	0.14047953	0.16718164
0.0	0.5296132	0.53621036	0.5356526	0.53039974	0.5400617	0.5423299	0.5396053	0.53612006	0.52625155	0.5490047
0.0	0.20398256	0.24502954	0.22623223	0.23432447	0.19715743	0.20414737	0.24199982	0.20811269	0.20524512	0.2214268
0.0	0.010707559	0.016654963	0.012016325	0.011325317	0.010700938	0.010176831	0.0159835	0.013081375	0.010386422	0.013651742
0.0	0.53033715	0.53556883	0.53495353	0.5325469	0.5394876	0.5419245	0.540984	0.53691256	0.52600604	0.54930365
0.0	0.5310462	0.53626645	0.5340559	0.5329933	0.5381	0.54401094	0.5400054	0.53806734	0.52656317	0.54897857
0.0	0.5308471	0.53613436	0.53552693	0.53375924	0.5392052	0.5452238	0.54084456	0.5385726	0.5273021	0.5493953
0.0	0.5302249	0.53680855	0.5361602	0.5318535	0.5386165	0.5426006	0.54133844	0.5370385	0.5255252	0.5493367
0.0	0.530458	0.5370504	0.53436685	0.5304594	0.5374475	0.5418864	0.53999674	0.5367222	0.52354413	0.5473191
0.0	0.5298545	0.53708214	0.5360418	0.53068703	0.5389452	0.54274035	0.53877527	0.53566504	0.5251493	0.5476383
0.0	0.53003013	0.53589576	0.5354398	0.5331913	0.53832275	0.54085904	0.5399738	0.5383932	0.524697	0.54879415
0.0	0.09558735	0.106177844	0.10843704	0.083287515	0.1098494	0.11522668	0.11584936	0.102568194	0.096670546	0.108068064
0.0	0.52916783	0.5352584	0.53608644	0.53159684	0.53890884	0.54119986	0.53978115	0.5365865	0.52568096	0.54912305
0.0	0.5335743	0.5352305	0.53623724	0.5314291	0.5415549	0.54384494	0.5406062	0.5389269	0.5250646	0.5501104
0.0	0.15427701	0.13188401	0.16526406	0.129256	0.15164456	0.15369163	0.15797025	0.13841838	0.13840193	0.15672247
0.0	0.530211	0.5376665	0.5366383	0.5311377	0.53938043	0.5424161	0.5410019	0.5362653	0.5267946	0.54903543
0.0	0.5300634	0.5366632	0.5367958	0.53194547	0.53906685	0.5423336	0.54052174	0.53660506	0.5264244	0.54879254
0.0	0.52987313	0.5359841	0.5367203	0.5326096	0.5383277	0.54239845	0.54071856	0.5374579	0.5262679	0.54881847
0.0	0.5292228	0.5365595	0.5349893	0.53178287	0.53768176	0.54192823	0.5392177	0.5362352	0.52464354	0.5475128
0.0	0.53006995	0.53732216	0.53651035	0.5315327	0.5387459	0.5425085	0.5413587	0.537005	0.5267615	0.54914236
0.0	0.5300656	0.535695	0.5362604	0.5330644	0.53921276	0.5426093	0.5406542	0.5369872	0.5255821	0.54899985
0.0	0.10586201	0.11397402	0.12380157	0.1006718	0.093101256	0.005386187	0.10869672	0.10258156	0.10299616	0.1149106
0.0	0.52843344	0.53555113	0.5351501	0.5326617	0.5381438	0.5404604	0.539728	0.536224	0.52464986	0.5474911
0.0	0.5284445	0.5353279	0.53512084	0.5324693	0.53767484	0.5418849	0.53944105	0.53606033	0.52333266	0.54746926
0.0	0.5329938	0.53689426	0.5374036	0.5326825	0.5409112	0.54411644	0.54087	0.5360658	0.52644837	0.5510045
0.0	0.5313018	0.53493917	0.5352621	0.5334469	0.5396878	0.54105985	0.5407801	0.5362731	0.5254469	0.5500452
0.0	0.5296588	0.5373572	0.53608006	0.5319945	0.5381643	0.54239875	0.54009795	0.5382206	0.52563334	0.54924244
0.0	0.14796858	0.16907716	0.036889713	0.14606106	0.15975158	0.14077114	0.051980365	0.027569707	0.13648242	0.15962102
0.0	0.5307485	0.53685814	0.5365653	0.53321964	0.5379137	0.5441602	0.5402652	0.53663313	0.5242461	0.54725343
0.0	0.52982897	0.53646386	0.53478605	0.5321885	0.5381832	0.5423738	0.54154646	0.53674626	0.52737033	0.5493433
0.0	0.5305879	0.5374006	0.53518605	0.53189826	0.53826314	0.5427238	0.54136705	0.5374269	0.52690667	0.5493305
0.0	0.5306511	0.5367041	0.53506976	0.53194696	0.5386222	0.54292786	0.54161453	0.5358018	0.52502567	0.5490888
0.0	0.53017575	0.5343959	0.5349149	0.5326198	0.53873354	0.54222697	0.53821844	0.53663003	0.5249938	0.5490802
0.0	0.53022224	0.5345982	0.5358351	0.53175116	0.5380816	0.54157346	0.5385855	0.53681606	0.5244808	0.5480676
0.0	0.531433	0.5364663	0.53483486	0.53183395	0.53882086	0.5427465	0.5390012	0.53647983	0.5245345	0.54870266
0.0	0.5317256	0.53674483	0.5347537	0.53092456	0.5384501	0.542588	0.5394746	0.53730685	0.524547	0.54831964
0.0	0.529538	0.53634304	0.5345175	0.53071356	0.5380324	0.54393846	0.53877443	0.53606355	0.5239905	0.5474304
0.0	0.53115076	0.5367596	0.53478503	0.5313227	0.53799915	0.5426068	0.5396757	0.53602844	0.52373457	0.5472932
0.0	0.5295146	0.53474087	0.53613406	0.5325966	0.5387896	0.54409087	0.5383812	0.53682643	0.52547807	0.54847765
0.0	0.53103155	0.53588706	0.5350227	0.53200984	0.5375257	0.5429432	0.5391004	0.5375674	0.5247422	0.5482914
0.0	0.52924615	0.535239	0.53612494	0.53221947	0.5386997	0.5422021	0.5390894	0.53708416	0.52537197	0.54861856
0.0	0.5301305	0.53443855	0.5361121	0.5314379	0.53757644	0.5422758	0.5381853	0.53545797	0.5251513	0.54813766
0.0	0.5302299	0.53510046	0.535453	0.53245336	0.539071	0.5422581	0.5389741	0.536716	0.5256683	0.5490068
0.0	0.5287695	0.5357612	0.53525436	0.53206944	0.53839785	0.54199374	0.5373535	0.53584325	0.5241949	0.5484276
0.0	0.53027767	0.5344294	0.53516406	0.5325452	0.53789693	0.54146576	0.5378319	0.5357319	0.5241914	0.5478168
0.0	0.52979755	0.53565127	0.53661096	0.5322805	0.53718275	0.54096806	0.538873	0.5375449	0.52435786	0.5482525
0.0	0.5321039	0.53668875	0.5336366	0.5317296	0.5390531	0.543326	0.5390605	0.5360397	0.5247465	0.5486533
0.0	0.5297717	0.53713846	0.5346095	0.5310341	0.53848946	0.54283077	0.53804463	0.5357455	0.52331036	0.547602
0.0	0.5306798	0.536364	0.533623	0.53167456	0.53774464	0.5423706	0.5395323	0.5360966	0.5249064	0.54823285
0.0	0.5302008	0.53625876	0.5353632	0.53198993	0.53863895	0.54430425	0.5394307	0.53758895	0.5256017	0.548411
0.0	0.5286483	0.5354214	0.5340535	0.53176004	0.53817374	0.5408257	0.53935784	0.53695464	0.5253472	0.54675615
0.0	0.53047717	0.5368734	0.53649074	0.53167576	0.5397815	0.54347324	0.54142755	0.5357397	0.5275386	0.5486044
0.0	0.5301365	0.5345246	0.53616077	0.5320085	0.539952	0.5430713	0.5417721	0.5383445	0.5258389	0.5483446
0.0	0.53122306	0.53562313	0.53536314	0.5320593	0.5390702	0.542255	0.5398722	0.5367404	0.5252984	0.5493705
0.0	0.53045774	0.53500706	0.5352912	0.532087	0.5390662	0.5422892	0.5405976	0.53692585	0.52507555	0.54947186
0.0	0.5301121	0.5351902	0.53569865	0.53157955	0.53815717	0.5414166	0.540849	0.53693926	0.52414405	0.54801214
0.0	0.5294803	0.5368225	0.5358578	0.5311768	0.5396886	0.5419961	0.54026306	0.53653055	0.52411854	0.54896545
0.0	0.52999103	0.53728426	0.5351	0.5311904	0.5395548	0.542273	0.54119766	0.5355231	0.52496326	0.54975134
0.0	0.5311913	0.5370203	0.53536093	0.52993006	0.5402747	0.5412998	0.53831816	0.53661615	0.5241168	0.54894555
0.0	0.53009635	0.53593034	0.536857	0.53105855	0.5397239	0.5428583	0.54010844	0.5377148	0.52717805	0.5484734
0.0	0.5288066	0.5359462	0.53445596	0.5312687	0.5375356	0.5410869	0.5390504	0.53697103	0.5247452	0.54691225
0.0	0.009418842	0.0054102526	0.014208066	0.013303743	0.011279584	0.010974768	0.016781714	0.006469877	0.010688275	0.009186355
0.0	0.10661572	0.09781788	0.11431372	0.111271195	0.09733682	0.11070997	0.13333283	0.086664595	0.09346751	0.09602377
0.0	0.009391476	0.0053660413	0.014252862	0.013291487	0.011257392	0.010961981	0.016728295	0.006484063	0.010666727	0.0091134645
0.0	0.5312595	0.535021	0.5345308	0.52946144	0.53921914	0.54335356	0.5402978	0.5364791	0.5255559	0.5480641
0.0	0.10104851	0.11357172	0.11062411	0.08747706	0.08680949	0.11761978	0.11375109	0.10112752	0.08989343	0.10046612
0.0	0.52980214	0.53584397	0.5353946	0.53251725	0.5398922	0.54473627	0.5409679	0.5362035	0.5262809	0.5498736
0.0	0.111698605	0.12884365	0.110480554	0.08378716	0.10642369	0.10044343	0.12077661	0.09106073	0.10721545	0.10063295
0.0	0.09880725	0.10395467	0.12403057	0.091725074	0.10560485	0.106498875	0.0961586	0.09876945	0.10506577	0.11045789
0.0	0.11656131	0.09057006	0.10162703	0.08676537	0.11135655	0.09235831	0.10736804	0.10173383	0.08196601	0.10894294
0.0	0.5295854	0.5366449	0.5359947	0.53102636	0.5381088	0.54442626	0.54168016	0.53925496	0.52724904	0.5497066
0.0	0.53047025	0.5347052	0.53380924	0.52930063	0.5385686	0.5422361	0.54103297	0.5374362	0.5251758	0.548585
0.0	0.53047025	0.5347052	0.53380924	0.52930063	0.5385686	0.5422361	0.54103297	0.5374362	0.5251758	0.548585
0.0	0.5303308	0.5373953	0.5362479	0.53301936	0.5394825	0.5440263	0.5421224	0.5364985	0.5260898	0.55021656
0.0	0.5285886	0.5361114	0.53677255	0.531287	0.53866476	0.5438734	0.54105705	0.5364385	0.5266923	0.5490473
0.0	0.5288632	0.536615	0.5348828	0.53246033	0.5390373	0.541284	0.54116416	0.5361931	0.5248935	0.54899627
0.0	0.5291754	0.53576314	0.53439283	0.5305529	0.53806126	0.54297847	0.54162353	0.5378246	0.5259793	0.54853
0.0	0.53044635	0.53541774	0.536595	0.53296244	0.5390983	0.5431712	0.5418891	0.5355635	0.52545184	0.5484332
0.0	0.10076752	0.11392478	0.11084434	0.08724163	0.08673779	0.11783662	0.11343894	0.10078507	0.08997722	0.100270584
0.0	0.5294748	0.5368816	0.5363969	0.5316909	0.5400198	0.54488075	0.5410123	0.53769577	0.5266341	0.5494163
0.0	0.5301973	0.5373822	0.53774023	0.53237	0.5392656	0.54257506	0.5416541	0.5359495	0.52796	0.55060434
0.0	0.089985676	0.0928068	0.1100298	0.09572008	0.09233284	0.10053591	0.11560465	0.09076079	0.09715462	0.1035321
0.0	0.5292369	0.5361617	0.53563696	0.5317409	0.5384255	0.5437436	0.5407332	0.5384318	0.5263316	0.5487721
0.0	0.52939856	0.5367397	0.5354147	0.5335678	0.53997254	0.54333633	0.542074	0.5368536	0.52614194	0.5494893
0.0	0.09049649	0.118361056	0.105419934	0.08673417	0.10270898	0.10203421	0.112266056	0.09521754	0.08131602	0.11253962
0.0	0.53010494	0.5374443	0.535348	0.53257096	0.5390652	0.54391426	0.54176927	0.5369907	0.52478564	0.54882395
0.0	0.09818753	0.112474255	0.110748224	0.09162791	0.10653041	0.123876624	0.111007	0.10805039	0.111596085	0.08686782
0.0	0.09818753	0.112474255	0.110748224	0.09162791	0.10653041	0.123876624	0.111007	0.10805039	0.111596085	0.08686782
0.0	0.089975365	0.09300879	0.11025972	0.09527301	0.091985196	0.10054826	0.11520562	0.09081353	0.097086124	0.103323065
0.0	0.528706	0.53692293	0.53605145	0.53187245	0.53946763	0.5427793	0.54152536	0.5370335	0.52562505	0.54952914
0.0	0.5293316	0.53624433	0.5355866	0.5310645	0.53906983	0.5417128	0.5412628	0.53682464	0.5247259	0.5488956
0.0	0.5319096	0.5359348	0.53703797	0.53185207	0.54207206	0.54541624	0.53973675	0.53653884	0.5272618	0.5506532
0.0	0.5312057	0.5368405	0.53569025	0.53152806	0.54074675	0.54398334	0.5409346	0.5355272	0.5265349	0.55059505
0.0	0.53111875	0.5362223	0.5343992	0.5318294	0.540776	0.5427994	0.54105055	0.5370634	0.5257883	0.5494857
0.0	0.5301175	0.53582597	0.5352801	0.5313346	0.54015636	0.54220796	0.5396986	0.5364488	0.5265266	0.54819465
0.0	0.5294244	0.5346478	0.53396225	0.5306373	0.5378745	0.5427564	0.5412254	0.53737473	0.52477044	0.54756296
0.0	0.53023094	0.5347604	0.53383476	0.533441	0.53750706	0.54465353	0.5426199	0.5370232	0.5253322	0.54882544
0.0	0.5299899	0.53470576	0.53502095	0.53103995	0.5383015	0.54206264	0.5422806	0.5364533	0.52496654	0.54630613
0.0	0.5310949	0.53577673	0.5359979	0.5338727	0.538403	0.5447233	0.5442164	0.53756005	0.5272237	0.5487698
0.0	0.5292879	0.5341316	0.53324574	0.5312083	0.53811747	0.5436211	0.5429669	0.53670955	0.52498144	0.5470564
0.0	0.5293917	0.5359411	0.53426147	0.5333893	0.5383631	0.5436664	0.5435731	0.5370378	0.5266011	0.54919827
0.0	0.5308398	0.5353676	0.533876	0.53112954	0.53799367	0.5420194	0.5413291	0.53832185	0.52502996	0.5479865
0.0	0.5294983	0.53667104	0.5360215	0.53204787	0.5381828	0.5426468	0.5394351	0.53847086	0.52623504	0.5500614
0.0	0.5308021	0.5360793	0.53570986	0.53118235	0.5389131	0.5432479	0.5415408	0.5357076	0.52623576	0.5489782
0.0	0.53042513	0.53754705	0.53548115	0.5332702	0.53980744	0.54277587	0.53968036	0.5366013	0.52607614	0.54952836
0.0	0.5293075	0.5357205	0.53636986	0.53092337	0.5398639	0.5433006	0.54214454	0.5376191	0.5265755	0.54958373
0.0	0.52991194	0.53595275	0.53588873	0.53079826	0.5402229	0.54340655	0.5423741	0.5372193	0.52666	0.5502423
0.0	0.5311589	0.5361183	0.53398585	0.5315636	0.5395874	0.5428908	0.5411244	0.5362308	0.52468294	0.5487412
0.0	0.112579614	0.10022475	0.11279768	0.096693695	0.11633073	0.12000154	0.115715794	0.09295041	0.10003069	0.081505425
0.0	0.5303156	0.5359315	0.53668725	0.5318763	0.54018867	0.54326063	0.5403554	0.5383566	0.5269067	0.5504887
0.0	0.53119856	0.53573424	0.53612906	0.5309586	0.53906125	0.5425436	0.53998226	0.537063	0.52528834	0.54774994
0.0	0.5289228	0.5346875	0.53604543	0.53104573	0.5399309	0.54332256	0.5400018	0.53527284	0.5259054	0.5485949
0.0	0.53047025	0.5347052	0.53380924	0.52930063	0.5385686	0.5422361	0.54103297	0.5374362	0.5251758	0.548585
0.0	0.5312186	0.5356701	0.53746325	0.5340381	0.5383437	0.542973	0.54066724	0.5384511	0.5257981	0.5487957
0.0	0.5311628	0.53679466	0.5337204	0.5313489	0.53758967	0.54315186	0.542023	0.5396449	0.52548254	0.5489667
0.0	0.52993965	0.53530705	0.536142	0.5314898	0.53691655	0.54137516	0.5412195	0.5369643	0.5238273	0.54781675
0.0	0.5315329	0.5359896	0.53578615	0.53322226	0.5385968	0.54334843	0.5451855	0.53835803	0.526646	0.55010873
0.0	0.26725122	0.2743935	0.282327	0.2495969	0.25390092	0.2596148	0.2811007	0.27460912	0.2543941	0.27190146
0.0	0.531095	0.53597116	0.5369027	0.5329315	0.54038376	0.5433233	0.5418446	0.5362332	0.52724206	0.55070627
0.0	0.52956724	0.53633815	0.5345874	0.5314929	0.5395856	0.5424665	0.5414818	0.5382057	0.5253397	0.54883325
0.0	0.020849006	0.14557222	0.17275727	0.13991804	0.15862529	0.16911057	0.16094975	0.15523456	0.1345407	0.15701254
0.0	0.5296543	0.5350009	0.53333044	0.53125376	0.5384123	0.5413506	0.5398916	0.5370086	0.5262401	0.54757565
0.0	0.53159225	0.53600246	0.5348899	0.53168243	0.5406951	0.54253054	0.54014975	0.5383871	0.5273572	0.54906297
0.0	0.5304126	0.53467816	0.53567666	0.53268844	0.53715867	0.54271984	0.54004323	0.5346242	0.5247184	0.54820377
0.0	0.5317494	0.535535	0.53555673	0.5317977	0.536984	0.5418384	0.5398108	0.5358383	0.5238777	0.5478647
0.0	0.5295332	0.53495294	0.5350819	0.5320831	0.53680503	0.5427936	0.53973174	0.53507817	0.525274	0.547832
0.0	0.52911645	0.5356124	0.5347232	0.5292328	0.53826594	0.5426679	0.539717	0.53660464	0.5262491	0.5466981
0.0	0.52816665	0.53537184	0.5389277	0.5315125	0.5372298	0.5395661	0.5404111	0.53758556	0.52655005	0.5482764
0.0	0.5304237	0.5367201	0.5343365	0.53173816	0.53889537	0.5420058	0.5409741	0.5347805	0.5265043	0.5497124
0.0	0.52991503	0.5365399	0.53322256	0.53102225	0.54033035	0.5427945	0.54200596	0.5360295	0.52530456	0.5485801
0.0	0.5303457	0.535694	0.534331	0.5322722	0.5383697	0.54146165	0.5398157	0.53504574	0.5272005	0.5488877
0.0	0.5305879	0.5369027	0.5372906	0.53017104	0.5377705	0.54134023	0.5399454	0.5360391	0.52718544	0.5491369
0.0	0.52911305	0.53693944	0.5348725	0.53171	0.5387021	0.54153746	0.53925854	0.53789306	0.5254267	0.5476538
0.0	0.5314598	0.53558284	0.532877	0.5326542	0.538393	0.5404124	0.5399123	0.53734547	0.52457935	0.54838943
0.0	0.53005797	0.53617406	0.53635764	0.5318283	0.5391278	0.541774	0.54153794	0.5376527	0.5250988	0.54824686
0.0	0.5303309	0.53495055	0.5374078	0.5322633	0.5400881	0.5425282	0.5427056	0.5367196	0.52705944	0.5515657
0.0	0.52901703	0.5361604	0.536496	0.5314375	0.5353906	0.5387498	0.5374787	0.5357598	0.5243514	0.5455234
0.0	0.5294842	0.53457546	0.5361033	0.53150064	0.53970885	0.54222107	0.54269814	0.53831977	0.5265627	0.5492747
0.0	0.5291958	0.53450614	0.536308	0.53034335	0.53543264	0.53995067	0.53677887	0.5344872	0.5249197	0.54458493
0.0	0.53082794	0.5381128	0.53553605	0.5326179	0.5377278	0.5428695	0.5377106	0.5352673	0.52605444	0.5468217
0.0	0.53309584	0.5381465	0.53831136	0.53391486	0.54235613	0.54365075	0.5423078	0.53681105	0.52477664	0.549574
0.0	0.52960414	0.53647083	0.5351607	0.53420967	0.53915745	0.54164	0.53758967	0.5333541	0.5249031	0.54693246
0.0	0.53277165	0.5388697	0.538941	0.53402954	0.5403383	0.54073715	0.5421017	0.53792185	0.5250085	0.54921514
0.0	0.5294927	0.5348418	0.53591716	0.53290254	0.53896505	0.54218805	0.5404973	0.5361143	0.5259116	0.5493969
0.0	0.5300359	0.53380007	0.53683347	0.53181505	0.5388063	0.5425142	0.5413915	0.53576005	0.5245363	0.5485844
0.0	0.5316728	0.53572345	0.5358332	0.5318951	0.53798014	0.54135925	0.53900963	0.5340481	0.52637887	0.54747856
0.0	0.53179884	0.5354867	0.5355826	0.5318126	0.53790104	0.54162216	0.53988725	0.5353716	0.5272718	0.5488247
0.0	0.5279891	0.5328431	0.53639793	0.5334534	0.5390494	0.540868	0.54162425	0.5348056	0.5255426	0.54815334
0.0	0.5314703	0.5347667	0.53874373	0.5319629	0.5378279	0.54126227	0.5413442	0.5362599	0.52456546	0.54701173
0.0	0.5282499	0.5326445	0.5365772	0.5322814	0.53773	0.5411336	0.54154646	0.53549814	0.52615565	0.54927456
0.0	0.53197634	0.53429276	0.5342557	0.5299681	0.5386023	0.541993	0.5402154	0.53721935	0.52509695	0.5488953
0.0	0.5280116	0.53877985	0.5357829	0.53159964	0.5378274	0.5419026	0.53945845	0.5343266	0.526324	0.5474042
0.0	0.52995056	0.535344	0.5335243	0.53109777	0.5388042	0.5414083	0.5415884	0.53634906	0.525248	0.54923624
0.0	0.5291311	0.5347778	0.5331551	0.53051573	0.5393211	0.53994876	0.53865564	0.5360303	0.52600896	0.5476039
0.0	0.5301748	0.53852403	0.5353526	0.53432244	0.54018867	0.54278255	0.5423426	0.5387869	0.52986544	0.55250484
0.0	0.5305671	0.5351272	0.5358035	0.53278947	0.5385204	0.54078984	0.5391609	0.53393847	0.5266736	0.5469047
0.0	0.52878714	0.5380725	0.5370952	0.5340763	0.53910065	0.54171705	0.5418103	0.5351862	0.5277996	0.54892063
0.0	0.5313318	0.5368684	0.5368282	0.5307488	0.5376469	0.5431901	0.54146016	0.53546464	0.5274368	0.5470213
0.0	0.5307441	0.53317064	0.5360718	0.53074	0.5385163	0.5430433	0.539544	0.5347147	0.5242486	0.5490123
0.0	0.52977383	0.53665125	0.53394675	0.5282236	0.5339524	0.5409014	0.5391855	0.5359768	0.52384496	0.54525745
0.0	0.52885884	0.5357727	0.5354015	0.5307079	0.5363615	0.54287326	0.54122126	0.5361341	0.52379304	0.5476853
0.0	0.52926046	0.535339	0.5352453	0.53331774	0.5395326	0.5429222	0.5401712	0.536297	0.5264944	0.54912174
0.0	0.52904105	0.5354095	0.53458524	0.53248805	0.54011387	0.5453667	0.5401203	0.53934294	0.52585644	0.5476126
0.0	0.5295126	0.53414595	0.5347852	0.531444	0.53863937	0.54351735	0.5396157	0.5370055	0.52520424	0.54702854
0.0	0.5322769	0.5355313	0.53575134	0.5327642	0.5403678	0.5438824	0.5383654	0.53495765	0.5260626	0.54667526
0.0	0.531884	0.53611463	0.5343406	0.5316464	0.53871363	0.54229945	0.5405211	0.53552943	0.52634674	0.54620147
0.0	0.5312932	0.5359294	0.53618926	0.53140986	0.5383942	0.54267716	0.5393144	0.53822243	0.5266532	0.5481984
0.0	0.53046197	0.5346498	0.5353827	0.53304064	0.53728145	0.5414746	0.5396089	0.5366425	0.5249388	0.54751337
0.0	0.52945656	0.5352162	0.5352936	0.5317248	0.5392835	0.5420327	0.54017216	0.53799844	0.52507377	0.54746956
0.0	0.53012156	0.5347101	0.534209	0.5318598	0.5399459	0.54283875	0.54161316	0.53687924	0.526242	0.5494358
0.0	0.53012156	0.5347101	0.534209	0.5318598	0.5399459	0.54283875	0.54161316	0.53687924	0.526242	0.5494358
0.0	0.52989876	0.5359906	0.5352407	0.5313511	0.5383873	0.544172	0.5417576	0.5384557	0.5265116	0.5486219
0.0	0.004983769	0.005703992	0.0056589614	0.0031225958	0.004929165	0.0053225127	0.006252528	0.003818974	0.0039384123	0.0041425144
0.0	0.0011363177	0.0018247978	0.0014796476	0.00072953425	0.0011047665	0.0015538965	0.0016735673	0.0010210294	0.001016155	0.0009495396
0.0	0.53099453	0.5374366	0.53644353	0.5318719	0.53818333	0.5436726	0.5405834	0.5368939	0.5261522	0.5482078
0.0	0.5322038	0.5356726	0.53532654	0.53111386	0.53890216	0.54334486	0.540861	0.5372142	0.52580065	0.550209
0.0	0.5311874	0.5366375	0.53527683	0.5306925	0.5398202	0.54284644	0.5406911	0.5372661	0.5267703	0.5485148
0.0	0.529558	0.5362861	0.53497595	0.5307769	0.5388795	0.5422275	0.5401393	0.53736377	0.525204	0.548221
0.0	0.5301217	0.5357295	0.5354836	0.529722	0.53881526	0.5412475	0.5391504	0.5354825	0.52504426	0.5466453
0.0	0.5287156	0.5360642	0.5342982	0.5315864	0.53850657	0.5429505	0.54118574	0.5376119	0.5257713	0.5489184
0.0	0.5304879	0.5366759	0.53235173	0.53164613	0.5390339	0.54165006	0.5402732	0.5383882	0.5257894	0.54956055
0.0	0.5307734	0.5372367	0.5337603	0.53015757	0.54075676	0.54156315	0.5421558	0.5396212	0.5258633	0.5522122
0.0	0.52953637	0.53622395	0.5355424	0.5319641	0.53857577	0.54230565	0.5394406	0.5368483	0.5261057	0.54838926
0.0	0.52953637	0.53622395	0.5355424	0.5319641	0.53857577	0.54230565	0.5394406	0.5368483	0.5261057	0.54838926
0.0	0.531572	0.5369485	0.5360858	0.5310135	0.5386534	0.54145193	0.5395399	0.53654736	0.5239368	0.54665494
0.0	0.5288271	0.53587747	0.535951	0.53146136	0.5398267	0.54434335	0.54039276	0.5379519	0.5266593	0.5490459
0.0	0.5348918	0.5373304	0.5358071	0.534672	0.54094917	0.54391533	0.53748995	0.53321654	0.5285145	0.5515063
0.0	0.53045803	0.536828	0.5357361	0.5336183	0.5426122	0.5425125	0.5379458	0.53511345	0.5275381	0.551692
0.0	0.5289486	0.5357545	0.5347451	0.53264093	0.5386591	0.5420496	0.5403956	0.5372204	0.5260725	0.5485609
0.0	0.014710897	0.012578741	0.01194502	0.010720897	0.011424973	0.013280853	0.014789554	0.009526719	0.0090646995	0.008944737
0.0	0.09587168	0.10733854	0.10185652	0.08587928	0.1045831	0.08951504	0.11687736	0.07613694	0.09578364	0.090407036
0.0	0.11031109	0.13098067	0.116607405	0.10111393	0.10017521	0.10855442	0.12774567	0.095255606	0.008129498	0.099232405
0.0	0.5313198	0.53595424	0.5334534	0.5318365	0.538398	0.5424351	0.54093915	0.53597224	0.5247148	0.5489055
0.0	0.5301751	0.53605425	0.53554696	0.53246355	0.5387272	0.54400575	0.5416177	0.53731745	0.52570045	0.5491011
0.0	0.5315865	0.53617084	0.5361973	0.5309425	0.53791	0.5419479	0.54133683	0.536654	0.5255103	0.5486502
0.0	0.53097874	0.53347623	0.5373216	0.53141207	0.5376935	0.5417595	0.540188	0.53418416	0.52510065	0.548201
0.0	0.5306603	0.53549546	0.53567547	0.53199166	0.5388995	0.541979	0.5407852	0.5355265	0.5263033	0.54786634
0.0	0.53021926	0.53567857	0.5353112	0.53266764	0.5373445	0.54112333	0.54006	0.5352913	0.5255837	0.546734
0.0	0.5289281	0.5349314	0.5368936	0.5309228	0.53861356	0.5411998	0.5408299	0.5363814	0.52597433	0.5475021
0.0	0.1415647	0.18833627	0.16377129	0.13931999	0.15147133	0.1746061	0.16829003	0.16563228	0.14475201	0.16013241
0.0	0.1542348	0.1669058	0.16590838	0.13784784	0.16540587	0.1615678	0.16964947	0.1543795	0.13961993	0.16587661
0.0	0.092338316	0.13459927	0.111526765	0.09066794	0.09982962	0.120555036	0.11496098	0.11328047	0.09537746	0.10677276
0.0	0.15422486	0.16714285	0.16555612	0.13794436	0.165022	0.16139652	0.16960493	0.15429051	0.13940966	0.16593082
0.0	0.530873	0.5351051	0.5351564	0.5326262	0.53870296	0.54243404	0.540624	0.5366067	0.52609295	0.548294
0.0	0.53019744	0.53369373	0.53576946	0.5338629	0.53807384	0.54159313	0.54119277	0.5357523	0.5267255	0.5490767
0.0	0.53062016	0.53413606	0.5345855	0.5329244	0.53911954	0.5435718	0.5422822	0.53803	0.5267902	0.5500457
0.0	0.53026694	0.53527904	0.5360705	0.5319922	0.54037696	0.5443583	0.5418151	0.53631127	0.5261471	0.5508418
0.0	0.5308396	0.535334	0.5347827	0.5333228	0.53776014	0.5419008	0.5402337	0.5353753	0.5256102	0.54779756
0.0	0.5293718	0.53659046	0.5346726	0.5314768	0.53891927	0.5427131	0.54073083	0.53424305	0.5251728	0.5493186
0.0	0.5304957	0.53592896	0.5351303	0.53107953	0.5375589	0.5406382	0.54061216	0.5367614	0.5250033	0.5473382
0.0	0.52962106	0.53613365	0.53641	0.5326927	0.54053724	0.54302394	0.54020596	0.53748983	0.5265092	0.5484772
0.0	0.53046525	0.537235	0.5358338	0.5335235	0.53990644	0.5408795	0.54114234	0.53947246	0.52485156	0.5498037
0.0	0.52811295	0.5351783	0.53645474	0.5339061	0.53934664	0.5420142	0.541337	0.53651905	0.52585155	0.5492466
0.0	0.52959496	0.5366924	0.5352403	0.5330882	0.53888565	0.54200613	0.5402188	0.5378496	0.52621466	0.54955757
0.0	0.52959496	0.5366924	0.5352403	0.5330882	0.53888565	0.54200613	0.5402188	0.5378496	0.52621466	0.54955757
0.0	0.5318104	0.53700143	0.5361064	0.5311759	0.5382863	0.54383945	0.5404307	0.53547204	0.5258218	0.54707956
0.0	0.5296914	0.53641343	0.535523	0.53224874	0.5386448	0.5426273	0.5399935	0.53608084	0.52700543	0.54894173
0.0	0.5296914	0.53641343	0.535523	0.53224874	0.5386448	0.5426273	0.5399935	0.53608084	0.52700543	0.54894173
0.0	0.53247565	0.53474844	0.5365106	0.53077674	0.5388954	0.5433007	0.5414513	0.53696716	0.526488	0.54987353
0.0	0.5316817	0.534127	0.5377296	0.5310778	0.5360141	0.5421653	0.5408981	0.53683996	0.5272662	0.54846275
0.0	0.5319764	0.5336305	0.5363186	0.5321855	0.5386796	0.5433126	0.5413194	0.5374309	0.52687454	0.5485928
0.0	0.52994263	0.5358045	0.53578216	0.5323895	0.53777367	0.54237336	0.540149	0.5370973	0.52690446	0.5491745
0.0	0.52994263	0.5358045	0.53578216	0.5323895	0.53777367	0.54237336	0.540149	0.5370973	0.52690446	0.5491745
0.0	0.5281714	0.53482485	0.5374832	0.53128344	0.5394643	0.5436203	0.54204494	0.53919494	0.52662385	0.5485326
0.0	0.52893645	0.5339733	0.5366808	0.5307355	0.5403174	0.5446622	0.5425603	0.53898174	0.52793884	0.5510458
0.0	0.5306976	0.53695434	0.53488266	0.5325872	0.5377164	0.5416853	0.53848225	0.5345614	0.52708215	0.5470627
0.0	0.52867335	0.5357573	0.53618294	0.5326068	0.5368765	0.5422421	0.5408822	0.5352663	0.5225805	0.54819053
0.0	0.5293238	0.53714925	0.5357241	0.5336226	0.53646344	0.5405465	0.5371094	0.5345257	0.5246394	0.54687417
0.0	0.5296946	0.53628916	0.53666866	0.5331207	0.5364891	0.54276866	0.5398992	0.5352348	0.52469796	0.5457408
0.0	0.5318468	0.5346654	0.5356366	0.5319593	0.53812397	0.54113543	0.537201	0.535505	0.524447	0.54748034
0.0	0.52999663	0.53501046	0.5358458	0.53265774	0.5396442	0.5457111	0.54290533	0.5372885	0.52781004	0.5504278
0.0	0.5298603	0.5362417	0.5362578	0.5296421	0.538458	0.5401716	0.5387765	0.5370528	0.5236039	0.54653645
0.0	0.5297572	0.5366375	0.53675455	0.5291556	0.5380016	0.5444304	0.54170513	0.5374811	0.5255744	0.548754
0.0	0.531078	0.5365216	0.5356173	0.5317865	0.5373696	0.5436509	0.5433192	0.5367447	0.5269454	0.550953
0.0	0.5306319	0.5373219	0.53466076	0.5290237	0.5386711	0.5434823	0.54178274	0.5378112	0.5248665	0.54787433
0.0	0.53267825	0.5370118	0.53563726	0.53105944	0.53891927	0.54348123	0.5398942	0.5356594	0.5275637	0.54993516
0.0	0.52965444	0.53818095	0.5357734	0.53085226	0.5382237	0.5411848	0.5397986	0.53649896	0.5256338	0.54620546
0.0	0.5308676	0.533384	0.5364554	0.53279066	0.5390648	0.5433637	0.5405475	0.5368832	0.52432984	0.5484638
0.0	0.53325784	0.5345958	0.53575456	0.53323615	0.5397341	0.5459301	0.5413163	0.53677845	0.5264207	0.5506033
0.0	0.5304745	0.5353461	0.53526396	0.53159064	0.5384587	0.541686	0.5411307	0.5369809	0.5255247	0.54767793
0.0	0.53119296	0.53573287	0.53668076	0.53278524	0.54146326	0.5439321	0.5405072	0.5356175	0.52631426	0.5504212
0.0	0.52951694	0.53626245	0.5352771	0.5321021	0.538322	0.5422737	0.54006785	0.5381238	0.5257626	0.5486117
0.0	0.5298212	0.53440416	0.53587204	0.532147	0.53788155	0.5416512	0.5391552	0.53653115	0.5274058	0.5483655
0.0	0.5300657	0.5369876	0.53548425	0.53257823	0.53930527	0.5426661	0.5399613	0.53895575	0.5263388	0.549532
0.0	0.5314317	0.5354582	0.5356956	0.53191453	0.5400154	0.5420989	0.5400248	0.53493685	0.52584547	0.54927605
0.0	0.5310966	0.5373128	0.5348119	0.53030974	0.5387956	0.541855	0.5400872	0.5352706	0.52563137	0.5489475
0.0	0.5306696	0.5379614	0.5331066	0.531666	0.5376396	0.54268026	0.5384622	0.5367293	0.52567905	0.5462926
0.0	0.5316913	0.5368797	0.5352818	0.5294153	0.5381701	0.5411601	0.5380411	0.5360255	0.5254549	0.5473572
0.0	0.5302341	0.5342871	0.5356087	0.53323746	0.54053646	0.5448867	0.539971	0.5364973	0.5275458	0.55069166
0.0	0.53067595	0.5382981	0.53712654	0.52851844	0.5401427	0.54142046	0.5410893	0.53637815	0.5256106	0.549199
0.0	0.53057104	0.53542286	0.535478	0.53198254	0.5386718	0.54206705	0.5396308	0.53582954	0.52565324	0.54903543
0.0	0.53061914	0.53668445	0.5368487	0.5301749	0.54043907	0.5425936	0.5399764	0.5348535	0.52646065	0.54983246
0.0	0.53162724	0.5377179	0.5347954	0.5312837	0.5393443	0.5424331	0.5403681	0.53617936	0.5258505	0.54960805
0.0	0.52950233	0.5371735	0.53593546	0.5296856	0.53672206	0.5415277	0.539967	0.5364306	0.52494293	0.5480291
0.0	0.52907395	0.5371055	0.53553724	0.53110176	0.5376885	0.5424957	0.5400691	0.53739446	0.5253901	0.54687375
0.0	0.5293471	0.536327	0.53616744	0.5332713	0.53942454	0.5432646	0.5413098	0.5370253	0.52559733	0.54957813
0.0	0.53006345	0.5362527	0.53625035	0.53217393	0.5391072	0.5428637	0.53996325	0.5364434	0.52480465	0.5480677
0.0	0.5308308	0.53590345	0.53653866	0.53259814	0.5387144	0.54087543	0.53857154	0.5338638	0.5249801	0.5476079
0.0	0.53012437	0.53663856	0.5350677	0.53290373	0.53835946	0.5426206	0.5390258	0.5353457	0.5238485	0.5471953
0.0	0.5298003	0.5357295	0.5367271	0.5323489	0.53880805	0.5425381	0.53976595	0.53523165	0.52547616	0.5480163
0.0	0.53111756	0.5352288	0.5369638	0.53205687	0.53896844	0.5414169	0.5394898	0.53735626	0.5246338	0.54618984
0.0	0.53110504	0.53533614	0.53571254	0.5331148	0.5392816	0.5431749	0.5389536	0.53680646	0.5258842	0.5477044
0.0	0.5302323	0.53675824	0.5357481	0.53343916	0.5400903	0.5439422	0.5397046	0.5364588	0.5259097	0.54903436
0.0	0.5319017	0.5377599	0.5366619	0.53286034	0.539505	0.54278994	0.5393074	0.5366006	0.5253622	0.5480224
0.0	0.5304224	0.53639394	0.53507406	0.53221816	0.53939146	0.5424493	0.5393426	0.5343172	0.5234264	0.5469391
0.0	0.5310941	0.53729004	0.5358146	0.53226554	0.5408432	0.54446596	0.5404123	0.5370361	0.524954	0.54792744
0.0	0.53060246	0.5365514	0.5362537	0.5320145	0.5401114	0.54296	0.5394072	0.5353174	0.5251851	0.5480364
0.0	0.53122187	0.53591377	0.5366933	0.5333019	0.5402199	0.5416784	0.5394002	0.53621566	0.5259034	0.5494986
0.0	0.529878	0.5378198	0.53666943	0.53380924	0.5406021	0.5443473	0.5409618	0.53679043	0.5250233	0.54897064
0.0	0.5284087	0.53489316	0.5353214	0.5322701	0.5377686	0.54287785	0.54040796	0.53736764	0.5243152	0.5474765
0.0	0.5290952	0.5350337	0.5354158	0.53239274	0.5387112	0.5421899	0.5403025	0.5373297	0.5257603	0.5490345
0.0	0.011333901	0.011007745	0.011515475	0.00840728	0.012770647	0.010175117	0.016319808	0.0008431993	0.010367364	0.010163545
0.0	0.0079201395	0.014862971	0.008432057	0.006790858	0.0092321485	0.008903298	0.0120351	0.009301625	0.009232982	0.010752865
0.0	0.008764556	0.014260347	0.010146955	0.0061217714	0.010628501	0.00878455	0.01373812	0.009260385	0.010270875	0.0072707618
0.0	0.53073907	0.5368042	0.5365289	0.5341792	0.5396061	0.54431343	0.539488	0.53716326	0.5255876	0.5488556
0.0	0.5308107	0.5359043	0.5356689	0.53345263	0.5404445	0.54422325	0.540402	0.536544	0.5257913	0.5484621
0.0	0.5302543	0.5363695	0.5374255	0.5333634	0.53956693	0.5434911	0.5382889	0.5360115	0.52516484	0.5473222
0.0	0.5311947	0.5364479	0.53747565	0.5326391	0.5395979	0.5426838	0.54124224	0.5366013	0.52562106	0.54853994
0.0	0.5299016	0.53874105	0.5353481	0.53265965	0.5402541	0.54197913	0.53933054	0.53587335	0.5247347	0.5466793
0.0	0.53141385	0.53798676	0.535808	0.5332821	0.5395684	0.54325765	0.5390488	0.5361437	0.5256662	0.5472248
0.0	0.53192145	0.5364251	0.5365807	0.5323657	0.53972846	0.54142433	0.53956103	0.5362852	0.52539617	0.5474677
0.0	0.5303221	0.5369543	0.53691727	0.53283215	0.53952193	0.54370916	0.53944427	0.5354195	0.5242907	0.5481705
0.0	0.5309076	0.53592813	0.53591686	0.53386223	0.5392914	0.54194397	0.5404775	0.5363107	0.52645284	0.54862076
0.0	0.530152	0.5371649	0.53785145	0.5329866	0.539014	0.54314035	0.5410295	0.53702503	0.52589726	0.5479183
0.0	0.52964205	0.5356326	0.53607	0.53229046	0.53923064	0.54292774	0.5400089	0.5365227	0.52461475	0.5468844
0.0	0.5298572	0.53663176	0.53766835	0.53100365	0.53812027	0.54222065	0.5398743	0.535533	0.52501285	0.54716796
0.0	0.52912766	0.53608906	0.5364697	0.5331195	0.53928685	0.54266274	0.5397463	0.5357535	0.52469003	0.54779464
0.0	0.53154695	0.5376047	0.53616726	0.53381914	0.53914005	0.54233724	0.5405347	0.53700936	0.5248891	0.5482549
0.0	0.5305925	0.53599393	0.5354242	0.5327904	0.53836185	0.5415716	0.5400287	0.5373006	0.525056	0.54829437
0.0	0.52997535	0.5366907	0.5358691	0.53220236	0.53818196	0.54198617	0.5394126	0.53655016	0.52526027	0.5478653
0.0	0.5301954	0.53572214	0.5369338	0.5320898	0.53956795	0.5434183	0.54107785	0.53703475	0.5266622	0.54956746
0.0	0.5296845	0.53474087	0.5359299	0.53382623	0.539217	0.54335576	0.54175586	0.5364762	0.52639496	0.5496508
0.0	0.52950656	0.53427607	0.5352166	0.5335716	0.5378525	0.5419455	0.54086655	0.53623813	0.5257504	0.5485327
0.0	0.52959573	0.5353216	0.53596	0.5328729	0.53852236	0.54148865	0.5414106	0.5356214	0.52539223	0.5495136
0.0	0.5304099	0.53567284	0.53525245	0.5324761	0.5403031	0.54133934	0.5398171	0.53613883	0.5264477	0.548434
0.0	0.5303475	0.5349668	0.53547096	0.5301413	0.5380415	0.5426148	0.53919625	0.53517246	0.52638817	0.54820716
0.0	0.08533122	0.08531281	0.101789534	0.08922809	0.10811982	0.10594296	0.12428495	0.09465223	0.08844021	0.10001757
0.0	0.0853221	0.08560589	0.10212278	0.0890505	0.107904434	0.10626361	0.123525865	0.094453946	0.088238545	0.099966764
0.0	0.08538548	0.0849984	0.10189389	0.08926226	0.10849955	0.10640959	0.1241088	0.09554847	0.08813212	0.100543045
0.0	0.08529365	0.08507694	0.10156193	0.08907474	0.108145416	0.10583492	0.123600855	0.095149666	0.08808175	0.09963579
0.0	0.08465392	0.08518107	0.10165836	0.088929236	0.10804111	0.10614269	0.12414099	0.095508434	0.08831791	0.09964338
0.0	0.085106544	0.085049145	0.10188245	0.08930129	0.1080179	0.1057326	0.123934515	0.09501666	0.08841698	0.099782646
0.0	0.09115707	0.10138856	0.10414927	0.09566644	0.09071708	0.112493046	0.13226464	0.08846594	0.08876377	0.09433388
0.0	0.090492696	0.10162281	0.10438084	0.09487016	0.09064346	0.112979226	0.13210244	0.088280365	0.0887706	0.09477087
0.0	0.09156332	0.10175843	0.10440516	0.09552222	0.09138499	0.11314126	0.13252896	0.08904713	0.08907807	0.09524021
0.0	0.09149207	0.101432204	0.10409942	0.095309824	0.09118831	0.113131076	0.13165814	0.08838372	0.08899629	0.09470441
0.0	0.09065238	0.101056844	0.10408083	0.09483876	0.090651356	0.11288438	0.13179277	0.08871958	0.08849597	0.09440175
0.0	0.09115024	0.10099035	0.10460993	0.09500983	0.09099584	0.11313037	0.13207093	0.08867306	0.088974975	0.09434459
0.0	0.07076247	0.111478746	0.087853104	0.10548279	0.08917487	0.09563111	0.107179604	0.10786421	0.09003567	0.10487248
0.0	0.07048621	0.11137691	0.08817706	0.10461549	0.089136876	0.0962466	0.10728357	0.10759247	0.08997478	0.10509375
0.0	0.07088322	0.11172417	0.08788227	0.10486042	0.08993032	0.09606772	0.107229926	0.10859081	0.09015231	0.10550064
0.0	0.07108381	0.11178834	0.08779189	0.10471001	0.08935833	0.0956988	0.107292704	0.108341284	0.09013191	0.104843795
0.0	0.07036875	0.11115404	0.08771789	0.10462408	0.08937779	0.0959604	0.1073902	0.10842617	0.090147614	0.10510928
0.0	0.07082893	0.111123145	0.088026896	0.1046135	0.08958237	0.09578685	0.10700723	0.1082016	0.090374656	0.10495877
0.0	0.09526049	0.11189465	0.11623802	0.09453326	0.09355077	0.11985124	0.121091515	0.10487073	0.08713368	0.09396846
0.0	0.09521324	0.11150912	0.116509736	0.09426806	0.09312103	0.11937012	0.120530866	0.10440108	0.08678647	0.09344578
0.0	0.09570237	0.11187187	0.116446175	0.09431823	0.09382551	0.11983235	0.120907545	0.10536492	0.087240055	0.09433192
0.0	0.09562664	0.111796945	0.116195686	0.09436366	0.09361237	0.11988288	0.12061698	0.10503889	0.08684987	0.093638904
0.0	0.0946207	0.11168934	0.116016485	0.093673795	0.09319225	0.11923971	0.12046879	0.10519619	0.086943306	0.09359069
0.0	0.09531722	0.11141647	0.11635645	0.0940139	0.09309264	0.11976373	0.120267265	0.104848266	0.08743276	0.09389602
0.0	0.100086115	0.11151307	0.09957878	0.0957362	0.10318957	0.10184262	0.098020494	0.08948826	0.093844466	0.09534531
0.0	0.10043686	0.11150073	0.100120224	0.0956156	0.10315505	0.10230633	0.097737536	0.08908655	0.09416251	0.09510328
0.0	0.100917034	0.11136811	0.099846505	0.09589628	0.10411257	0.10238693	0.09781719	0.08997074	0.094087616	0.09578591
0.0	0.10063062	0.11139791	0.099861525	0.09540873	0.103188	0.10231864	0.0976779	0.08979905	0.09368554	0.09527243
0.0	0.09981678	0.111274704	0.09954236	0.09539086	0.103340976	0.102176815	0.09820936	0.089894384	0.09412061	0.095460966
0.0	0.10035237	0.110981554	0.10005818	0.095412	0.10359091	0.1020402	0.097838186	0.08965253	0.09434916	0.09518977
0.0	0.09077179	0.10771489	0.1043752	0.0905422	0.08787936	0.09733369	0.09856052	0.103526965	0.08385946	0.09503284
0.0	0.090470605	0.1076676	0.10399983	0.09031161	0.0877779	0.0975213	0.097851336	0.1027302	0.08353849	0.09458025
0.0	0.09088881	0.10751092	0.10419395	0.09053916	0.08841427	0.09799318	0.098135315	0.10397135	0.08385668	0.095251024
0.0	0.09067736	0.10786877	0.103889525	0.09012838	0.08815614	0.09811959	0.098087825	0.10387701	0.083561234	0.094782755
0.0	0.09053917	0.10735556	0.104009785	0.09014568	0.087957196	0.0974695	0.09833847	0.10376033	0.08360338	0.09490632
0.0	0.090762086	0.1073128	0.10409042	0.090169325	0.08794895	0.09777856	0.09795045	0.10338323	0.08394305	0.09479865
0.0	0.087342896	0.11198413	0.114556625	0.09514411	0.10865665	0.092902094	0.108801536	0.0884697	0.10633953	0.08627937
0.0	0.08699983	0.1124617	0.114459865	0.09448409	0.10853862	0.09280105	0.10809213	0.08805342	0.10628063	0.08614659
0.0	0.08808243	0.1121672	0.11487462	0.094843335	0.10921017	0.09296601	0.10852725	0.0885722	0.10653268	0.08668392
0.0	0.0875896	0.112346105	0.114568554	0.09473346	0.10892121	0.09325687	0.108933434	0.088722706	0.10657622	0.08654691
0.0	0.08711305	0.111902885	0.1143496	0.09458879	0.108783305	0.09267074	0.10846526	0.08833425	0.106243216	0.08616954
0.0	0.087704025	0.1120826	0.1152316	0.09481246	0.10915336	0.093380064	0.10891603	0.08881902	0.107081406	0.08634712
0.0	0.1134155	0.1102946	0.010838721	0.0048032273	0.10197501	0.098656565	0.10797075	0.10381781	0.091262266	0.11396371
0.0	0.113152735	0.10994555	0.010904909	0.0048283907	0.1023725	0.098324664	0.10835895	0.10395605	0.091042615	0.113988414
0.0	0.11247795	0.109334044	0.010896529	0.004802678	0.10195261	0.098090336	0.10774936	0.103212915	0.090899296	0.11301316
0.0	0.08249782	0.10175488	0.103042364	0.07893473	0.104315825	0.08131507	0.10425912	0.105142765	0.09009315	0.09404606
0.0	0.08270888	0.101442546	0.10290855	0.07905967	0.104236186	0.08130213	0.10449673	0.10559357	0.09001803	0.09405131
0.0	0.08256277	0.10143601	0.10321589	0.078718215	0.10415563	0.08125783	0.1048879	0.10601394	0.089988895	0.094220705
0.0	0.08274022	0.10187972	0.103092045	0.07908911	0.10495671	0.081574164	0.10462368	0.10562005	0.08997169	0.09435101
0.0	0.082360916	0.101348594	0.10289963	0.07908669	0.10409091	0.081409395	0.10457859	0.10565614	0.0896688	0.093924254
0.0	0.082140684	0.10156819	0.10325401	0.078905955	0.10397062	0.08095225	0.104170956	0.10526689	0.08960652	0.09375975
0.0	0.08250164	0.10198161	0.103139825	0.078789145	0.10450962	0.08126591	0.104314156	0.10538346	0.089928366	0.09382074
0.0	0.08268838	0.10185076	0.10320738	0.079124205	0.10412235	0.08096814	0.10472023	0.10532591	0.08976271	0.09415289
0.0	0.10092322	0.104097314	0.12195102	0.095999934	0.08984637	0.09895054	0.12166398	0.10200268	0.09750577	0.08508664
0.0	0.1007884	0.10371418	0.12254596	0.09676277	0.08983587	0.09960672	0.1227609	0.10228472	0.09741463	0.08535714
0.0	0.10051073	0.10372977	0.12275059	0.09631309	0.08968906	0.09889528	0.1229443	0.10177054	0.09714201	0.085105784
0.0	0.08993184	0.091391765	0.09413329	0.08704249	0.09520651	0.088929445	0.11718528	0.10432444	0.085498504	0.09344121
0.0	0.08556682	0.10029329	0.0948062	0.0991404	0.10465378	0.094632015	0.112814255	0.10426595	0.096135855	0.10125594
0.0	0.08510332	0.10004698	0.09513028	0.09879867	0.10480016	0.09446881	0.11357076	0.10453935	0.095900536	0.10125072
0.0	0.08530031	0.09981555	0.0949167	0.0992518	0.1047897	0.09434455	0.11392738	0.10449943	0.09648025	0.10155888
0.0	0.085709184	0.10007396	0.09505958	0.099359706	0.105290174	0.094925106	0.11348424	0.10449587	0.095740534	0.10145973
0.0	0.08557347	0.100026265	0.09515926	0.09945332	0.10511442	0.095393114	0.11383539	0.10449276	0.096290454	0.10133346
0.0	0.085267335	0.09982438	0.095087744	0.09965735	0.10505637	0.09482289	0.11345924	0.10395201	0.09584552	0.101622224
0.0	0.08514257	0.09990332	0.095073275	0.09916462	0.10435533	0.09448751	0.11258175	0.10377447	0.095629916	0.100512475
0.0	0.08485943	0.10001523	0.09501152	0.09891581	0.10445479	0.09451043	0.11279158	0.10399388	0.09592613	0.100844525
0.0	0.08499399	0.10028969	0.09467658	0.098908864	0.10477035	0.09443459	0.112870574	0.10409047	0.09571098	0.10081461
0.0	0.08508759	0.099878974	0.09502066	0.0992164	0.10500564	0.09408278	0.1136313	0.10418648	0.09596065	0.101281665
0.0	0.09466113	0.11674501	0.1111544	0.09135493	0.10342697	0.10999154	0.10569032	0.09479126	0.097263604	0.09929942
0.0	0.09439193	0.117064476	0.111085236	0.09153308	0.1028164	0.11028389	0.10594919	0.09507139	0.09719232	0.09869398
0.0	0.09391093	0.11720123	0.111229494	0.09072733	0.10259184	0.109731905	0.10559096	0.09428997	0.09761322	0.09899049
0.0	0.08854004	0.08862506	0.11427214	0.086601116	0.09783322	0.106437534	0.10554771	0.10441778	0.09628627	0.083115675
0.0	0.08829622	0.08855559	0.11494922	0.08636111	0.097858034	0.106670305	0.10571423	0.105138645	0.096765	0.08304622
0.0	0.08818653	0.08846947	0.11471634	0.08646784	0.098239645	0.10655633	0.105597466	0.10467557	0.09708931	0.08350281
0.0	0.08804561	0.08862593	0.11451154	0.08648322	0.09749845	0.105940655	0.10559514	0.10475517	0.096524835	0.083129995
0.0	0.08251735	0.09660227	0.10835672	0.090728894	0.09729087	0.10007433	0.12492286	0.10369853	0.09833452	0.09795489
0.0	0.0825254	0.09661697	0.10823281	0.09091285	0.097367935	0.10037566	0.12439185	0.10342151	0.09793398	0.09774815
0.0	0.08256611	0.096154146	0.10797578	0.09098378	0.09719233	0.099577695	0.124074064	0.1030831	0.097603664	0.097479165
0.0	0.09481381	0.096098386	0.09038736	0.07091479	0.09050604	0.11397991	0.122231185	0.087714195	0.098357104	0.10766263
0.0	0.095073916	0.09599091	0.09045638	0.07134049	0.09109765	0.11448321	0.12254793	0.08754811	0.09796903	0.10797513
0.0	0.094713435	0.09646591	0.091062404	0.07104671	0.09105072	0.11425421	0.122101195	0.08746674	0.098136775	0.107811086
0.0	0.093887664	0.09900959	0.111836486	0.09468921	0.08263786	0.11329364	0.10832125	0.101240814	0.09195033	0.091431506
0.0	0.094392315	0.10021055	0.106486395	0.092248835	0.09222023	0.10940562	0.10671387	0.087184675	0.0937808	0.096394405
0.0	0.098911695	0.09959113	0.10102557	0.10316323	0.090346694	0.11222576	0.09859442	0.09460647	0.10084697	0.0935456
0.0	0.09923609	0.099094056	0.101099126	0.10363369	0.090691455	0.11177888	0.09916566	0.09455934	0.10001994	0.09297913
0.0	0.09895963	0.09924362	0.101211205	0.10325527	0.090552114	0.11211635	0.09920602	0.09534675	0.10076545	0.093229
0.0	0.09911817	0.09918839	0.1009625	0.10397389	0.090732634	0.11234901	0.099345155	0.09513633	0.10060082	0.093441054
0.0	0.098678395	0.09878439	0.10134164	0.10357019	0.09057104	0.11254788	0.099284716	0.09494979	0.10021301	0.09333645
0.0	0.09890438	0.0991417	0.10131592	0.10403449	0.09030914	0.111966774	0.09863613	0.0947168	0.099977985	0.09300164
0.0	0.09868781	0.09893336	0.10106201	0.10294428	0.090583645	0.11209281	0.098681666	0.094449416	0.1008788	0.09322284
0.0	0.09849456	0.09874468	0.101005204	0.10370353	0.09032383	0.11216091	0.09897231	0.09461524	0.10042928	0.09337596
0.0	0.09896149	0.09890772	0.10079685	0.10309762	0.09012265	0.111966364	0.09924662	0.09450561	0.100494735	0.09346321
0.0	0.09273655	0.10551044	0.095726706	0.07751147	0.099750146	0.10492936	0.10579887	0.09279964	0.08859106	0.10738371
0.0	0.09251255	0.105668694	0.0962437	0.07742263	0.09977836	0.10434338	0.105891846	0.09238634	0.088241324	0.10745013
0.0	0.09684601	0.10316415	0.09201738	0.08945625	0.11140326	0.101753116	0.101909965	0.10262472	0.089081205	0.087253936
0.0	0.090163775	0.085060775	0.10781079	0.08351116	0.10252133	0.083770335	0.110067815	0.09936335	0.09186338	0.08920626
0.0	0.09044169	0.08543082	0.10819418	0.08325487	0.10251683	0.083946474	0.11009043	0.09983789	0.091819316	0.089670435
0.0	0.093535796	0.1094157	0.109342456	0.09509356	0.0898717	0.10259526	0.09977835	0.08614432	0.103485845	0.07922881
0.0	0.09327505	0.11000151	0.10854395	0.09466477	0.089997664	0.10198165	0.0992131	0.08606934	0.10308636	0.07889334
0.0	0.0962913	0.10034636	0.09100706	0.094523914	0.08685963	0.09888237	0.10725658	0.103571095	0.10600405	0.09948733
0.0	0.09638562	0.100990586	0.09090111	0.09392336	0.08656363	0.09876824	0.107236154	0.10344295	0.1057499	0.09933007
0.0	0.0905498	0.10831478	0.094952695	0.09078891	0.09236789	0.09712121	0.11899226	0.09613523	0.09692265	0.08879535
0.0	0.095713146	0.11346732	0.09438816	0.09162253	0.083480366	0.10390694	0.11477781	0.09109647	0.08313608	0.097301714
0.0	0.096115634	0.113393165	0.09492449	0.091636464	0.083588146	0.10415583	0.11592429	0.09124801	0.08351045	0.097734675
0.0	0.09599656	0.113266796	0.094954334	0.09129864	0.083496384	0.10414266	0.11630728	0.09174786	0.0835456	0.09777152
0.0	0.09584445	0.1132448	0.09483927	0.09185926	0.083515994	0.10438532	0.11582883	0.09098147	0.08324582	0.09751432
0.0	0.09557692	0.1131837	0.09471173	0.091623366	0.08364875	0.10403102	0.11565433	0.09113043	0.08330248	0.097102754
0.0	0.095942795	0.11314625	0.09481982	0.09193431	0.08332459	0.10399919	0.116428316	0.090867676	0.08335841	0.09733247
0.0	0.09291841	0.09652382	0.09984224	0.082853936	0.09661507	0.10630487	0.08965101	0.09225798	0.08443733	0.107159205
0.0	0.09266128	0.09617399	0.10024763	0.08292178	0.09651592	0.1065261	0.08994449	0.09270236	0.084515184	0.10703173
0.0	0.09288227	0.09648205	0.09984702	0.08267497	0.09615757	0.10568164	0.08980755	0.092286594	0.08438087	0.10680552
0.0	0.07553819	0.098231554	0.11302141	0.089899905	0.09552925	0.09417276	0.10386636	0.11251704	0.09508068	0.09439038
0.0	0.09766521	0.09414967	0.09809263	0.096856415	0.09595517	0.09171687	0.088143684	0.10227638	0.08060517	0.10031847
0.0	0.09707309	0.09428631	0.09834913	0.09654224	0.09570842	0.09155517	0.08862017	0.10223462	0.0809238	0.100230105
0.0	0.09722092	0.094317526	0.09812972	0.09687378	0.0953652	0.091456786	0.088569656	0.10203916	0.08073374	0.10042306
0.0	0.011376576	0.011015898	0.011517184	0.008406226	0.012801849	0.010186491	0.016260374	0.0008371665	0.010281739	0.010116912
0.0	0.52891344	0.5356673	0.53608483	0.53180504	0.5382831	0.5422493	0.5398219	0.535455	0.52578664	0.5484051
0.0	0.53118527	0.53709394	0.53712106	0.53414756	0.5411623	0.5422717	0.5401264	0.5353089	0.5257098	0.54925895
0.0	0.53062636	0.5356208	0.53714985	0.53267413	0.5386159	0.542475	0.5401376	0.53568953	0.52534163	0.5482428
0.0	0.11662964	0.096957676	0.10345439	0.07861969	0.085146524	0.11606737	0.11099079	0.08698368	0.10897046	0.09793623
0.0	0.53063196	0.53602916	0.53601706	0.5329922	0.5397975	0.54154515	0.5407826	0.53525215	0.5273111	0.54893124
0.0	0.53024834	0.53560376	0.5338775	0.53083247	0.5390809	0.5419466	0.5414103	0.5380006	0.52536035	0.54882276
0.0	0.5296424	0.5370456	0.5356648	0.5308525	0.53715485	0.5434415	0.54062104	0.53744745	0.52511626	0.547729
0.0	0.5308712	0.53665274	0.53539294	0.53150463	0.5410261	0.54241526	0.5406186	0.53697205	0.5267881	0.55031544
0.0	0.5301069	0.534094	0.5345928	0.53095025	0.5379465	0.5432297	0.53881323	0.53360736	0.5249463	0.5468782
0.0	0.5300132	0.5361506	0.53676254	0.5315905	0.53905225	0.5420624	0.5393955	0.53480977	0.5260161	0.5483233
0.0	0.53039306	0.5346724	0.5343919	0.53058696	0.5387118	0.5424687	0.53914773	0.5355404	0.52429914	0.54675525
0.0	0.5291645	0.5346532	0.53443074	0.53094447	0.537317	0.5424339	0.53895587	0.53484577	0.5244579	0.54685366
0.0	0.52951705	0.5354401	0.5340675	0.5331948	0.5393657	0.54171133	0.5406496	0.53618956	0.5271773	0.5478096
0.0	0.52814186	0.5351505	0.5341218	0.53224516	0.5381541	0.54227465	0.53988105	0.53635174	0.5259577	0.5473885
0.0	0.52995986	0.536292	0.53495127	0.53411907	0.5404578	0.54229254	0.5401246	0.5362349	0.5258963	0.54807186
0.0	0.5295125	0.53511333	0.5349743	0.5329403	0.5384204	0.54245514	0.54013366	0.53653944	0.52560174	0.54725856
0.0	0.5309948	0.5369948	0.5333254	0.53092104	0.53960216	0.5437254	0.53963846	0.53737885	0.52548033	0.5481538
0.0	0.52981406	0.5359251	0.53565913	0.53087765	0.5386747	0.54126436	0.5385424	0.53687525	0.52539384	0.547931
0.0	0.52972656	0.53492767	0.53595906	0.5335317	0.5408965	0.5433923	0.5413446	0.5375965	0.5261461	0.5495241
0.0	0.5315289	0.5345358	0.53508663	0.5332223	0.5400184	0.54209167	0.54031634	0.5382472	0.524805	0.5485446
0.0	0.53334945	0.535908	0.5347809	0.5336209	0.5397178	0.5427895	0.539462	0.53622335	0.52657896	0.5488098
0.0	0.530442	0.53443146	0.5379736	0.53175986	0.54072046	0.54274005	0.5424734	0.5377421	0.52842396	0.54964125
0.0	0.53073686	0.5360948	0.5374172	0.5308451	0.53789127	0.54308367	0.5416197	0.5390437	0.5263191	0.54769653
0.0	0.5304785	0.536334	0.5379541	0.5304117	0.53878516	0.5440713	0.54240733	0.540661	0.5269959	0.54817605
0.0	0.5299892	0.53667384	0.53609675	0.53252786	0.5389944	0.5414836	0.5402967	0.5358843	0.5230157	0.54832864
0.0	0.5286087	0.5361413	0.53633034	0.5324946	0.539356	0.54109794	0.54211026	0.5388899	0.526274	0.5497595
0.0	0.52865297	0.5379909	0.5355566	0.531825	0.5386593	0.54168665	0.53978664	0.53767514	0.5238115	0.5482829
0.0	0.52983886	0.53544945	0.5362179	0.5306444	0.5413956	0.5414786	0.54045725	0.5383803	0.5262378	0.54928577
0.0	0.5306389	0.537682	0.5376166	0.5312994	0.5384708	0.5408497	0.54036933	0.53631055	0.52615345	0.5475965
0.0	0.53061455	0.535361	0.53643763	0.52975714	0.53951687	0.543518	0.5416796	0.53630006	0.52634656	0.5483944
0.0	0.5295457	0.5363756	0.53521824	0.5313482	0.53887355	0.5434487	0.5402411	0.53621405	0.52556604	0.54767096
0.0	0.5299714	0.53517413	0.53477234	0.52924824	0.5384695	0.54265314	0.5411128	0.5377951	0.5248306	0.54775155
0.0	0.5302638	0.5354567	0.5353629	0.532916	0.5384454	0.54234797	0.5393416	0.53740203	0.5257991	0.549699
0.0	0.5308659	0.5371015	0.5376229	0.5302999	0.53624505	0.5434848	0.54143703	0.5366282	0.52596587	0.5467209
0.0	0.53061223	0.53603446	0.5353496	0.5306282	0.5390784	0.5418808	0.540182	0.53623545	0.5263276	0.54762685
0.0	0.20361656	0.24436066	0.22572334	0.23411666	0.19760135	0.20370148	0.24226193	0.20858271	0.20450743	0.2217685
0.0	0.009589501	0.013693225	0.014847068	0.009671655	0.008067607	0.008119027	0.015140821	0.010361168	0.011561473	0.008690455
0.0	0.5341658	0.53346574	0.5379127	0.5320654	0.53904885	0.5398529	0.5408569	0.5359273	0.5254014	0.5484152
0.0	0.53140897	0.5334492	0.53909516	0.53182346	0.54133016	0.5422871	0.54235834	0.53792125	0.5276929	0.5500135
0.0	0.52965105	0.5367704	0.53418034	0.5321857	0.5380419	0.5417327	0.53978366	0.5382345	0.524916	0.54805017
0.0	0.5290403	0.535301	0.5350978	0.53296113	0.5386815	0.54111546	0.53952277	0.53728557	0.5253394	0.54915994
0.0	0.10855001	0.14595506	0.12818612	0.1369992	0.10125763	0.10621068	0.14299354	0.11190478	0.11079648	0.12120626
0.0	0.52992123	0.53601843	0.53514594	0.53024006	0.5391363	0.54369456	0.53959167	0.53761333	0.52559906	0.54827905
0.0	0.52949077	0.53655106	0.5354307	0.5306072	0.53834	0.5420542	0.5400246	0.53573215	0.5258486	0.5480646
0.0	0.14051662	0.12181107	0.11967944	0.13055854	0.1275345	0.14336912	0.1885494	0.15356062	0.0958693	0.1494292
0.0	0.020530052	0.025968637	0.030514063	0.025125498	0.025229357	0.024182798	0.03760848	0.023047043	0.026569149	0.022388095
0.0	0.02172599	0.030219303	0.031169903	0.026519818	0.021694014	0.025552994	0.039786935	0.021656495	0.026762083	0.021335384
0.0	0.022614693	0.032872304	0.03425865	0.026302373	0.022259317	0.026840894	0.036718987	0.024985598	0.02640675	0.021200493
0.0	0.023725314	0.032746032	0.030062154	0.02670018	0.024300406	0.02343101	0.030796235	0.02192208	0.028188666	0.021514041
0.0	0.021608295	0.031717665	0.031147275	0.02541944	0.021161662	0.022511702	0.03075798	0.024756415	0.025469303	0.021385763
0.0	0.021004047	0.033052877	0.03385564	0.026405988	0.025434406	0.021578083	0.03350801	0.021596242	0.03140312	0.019732788
0.0	0.038190156	0.05367202	0.054784752	0.04245984	0.045448955	0.037378874	0.05728603	0.0462762	0.048840165	0.040801093
0.0	0.037333194	0.05251693	0.05941576	0.05055033	0.04739455	0.04695114	0.06196553	0.040984426	0.04940996	0.039071407
0.0	0.04660006	0.053446867	0.054345936	0.044104803	0.043791544	0.039031673	0.059655916	0.037891254	0.0495496	0.04055516
0.0	0.15956655	0.20052573	0.18145703	0.1906032	0.15237162	0.15834622	0.19800667	0.16446938	0.16180812	0.17592165
0.0	0.529425	0.5362859	0.53577226	0.5300485	0.5400317	0.54223686	0.5402847	0.5365622	0.52482295	0.5481219
0.0	0.5297909	0.53754956	0.53556323	0.5322572	0.5401532	0.5417499	0.54121727	0.53642744	0.52560544	0.5484078
0.0	0.5288556	0.53788036	0.53470933	0.53134024	0.53862417	0.54307556	0.5390575	0.53559643	0.5258585	0.54729426
0.0	0.5298117	0.53892785	0.5356137	0.5293583	0.5416315	0.542509	0.54004735	0.537512	0.52485526	0.5496883
0.0	0.53247625	0.5361298	0.53545773	0.5321461	0.54045635	0.5421836	0.540675	0.53482234	0.52573615	0.55137783
0.0	0.52928466	0.53662413	0.5355259	0.5311076	0.5398245	0.5417568	0.5397048	0.5360172	0.5249478	0.5489558
0.0	0.53017634	0.53531927	0.5356916	0.5300801	0.53832674	0.5417754	0.53907573	0.5363675	0.5252722	0.54681605
0.0	0.5303199	0.5353044	0.5343185	0.52962613	0.53890914	0.5424556	0.53989816	0.5347393	0.52485025	0.548286
0.0	0.5298175	0.5349101	0.5344072	0.5294582	0.5382214	0.5421118	0.53904915	0.5345193	0.5243131	0.54713744
0.0	0.531155	0.5352669	0.5351392	0.530168	0.53901607	0.5418881	0.53987145	0.5361957	0.5252576	0.5474075
0.0	0.022592792	0.0281363	0.025400255	0.024279164	0.01786231	0.025358556	0.035783976	0.018082026	0.025805097	0.021262804
0.0	0.529816	0.53661174	0.5362825	0.5309476	0.5394608	0.5407715	0.539886	0.5363129	0.5261845	0.54867846
0.0	0.5295512	0.53600717	0.53584653	0.5313708	0.53946155	0.54149187	0.5406362	0.53689134	0.5266625	0.5493449
0.0	0.52946043	0.53682107	0.5364557	0.5313477	0.53991747	0.54182065	0.54038197	0.5364492	0.52547103	0.54890496
0.0	0.53008664	0.5363616	0.53587276	0.530974	0.53930724	0.54128176	0.5401351	0.5360536	0.52621496	0.5482941
0.0	0.529994	0.5369767	0.53572214	0.5313586	0.5396598	0.5427572	0.5405962	0.5366449	0.52536666	0.5487117
0.0	0.5298662	0.53659	0.5358215	0.5313765	0.53950655	0.5416348	0.54030335	0.5364071	0.52567947	0.54901123
0.0	0.52881616	0.5366438	0.53528935	0.53156924	0.54018325	0.5416581	0.5407413	0.53622437	0.5261459	0.54859215
0.0	0.52974796	0.53618956	0.53539485	0.5318352	0.53962904	0.54151905	0.540284	0.5364999	0.52598	0.54837084
0.0	0.529433	0.53619844	0.5358951	0.5304272	0.539253	0.5423674	0.5395967	0.5370175	0.52512765	0.54840297
0.0	0.52919865	0.5364476	0.5357455	0.53120315	0.5400829	0.5416251	0.5401991	0.53643024	0.52605957	0.5498491
0.0	0.19105196	0.20334691	0.21201688	0.19158235	0.20557162	0.20240857	0.2258175	0.1756223	0.18331678	0.21283807
0.0	0.52873504	0.53586	0.5354605	0.53214985	0.5398229	0.54203343	0.54061985	0.53664553	0.52696323	0.5487139
0.0	0.5294189	0.53732383	0.53532887	0.5312877	0.538004	0.5418589	0.5399721	0.53646076	0.526014	0.5484181
0.0	0.52920175	0.5364196	0.53545386	0.53002656	0.5397377	0.54176515	0.54033613	0.53765225	0.5266965	0.548502
0.0	0.529424	0.53614724	0.5362874	0.53175616	0.5396497	0.5415174	0.5408373	0.5364798	0.52609414	0.5488199
0.0	0.52972746	0.5364109	0.53516906	0.5307919	0.53912926	0.5412843	0.54090786	0.53730184	0.5265829	0.5487732
0.0	0.5295127	0.53631747	0.5350742	0.53172594	0.5387301	0.54139906	0.5394939	0.53562975	0.52578896	0.5477204
0.0	0.5296577	0.5374902	0.53641754	0.5311119	0.53939146	0.5414974	0.5403818	0.53658724	0.5259685	0.54927427
0.0	0.5289405	0.5365731	0.5358558	0.5307112	0.53898644	0.5417494	0.5400695	0.53727746	0.5250978	0.54809487
0.0	0.52921367	0.5368339	0.5362515	0.5305606	0.5376088	0.5409337	0.54003805	0.5370701	0.5253008	0.5476263
0.0	0.52927405	0.53703314	0.5355957	0.5309824	0.53979605	0.5418589	0.54017085	0.53689915	0.5261486	0.5486357
0.0	0.5297985	0.53701156	0.535358	0.53074205	0.54044324	0.54181916	0.540491	0.5369976	0.5257095	0.54907453
0.0	0.52882385	0.5373572	0.5357082	0.5308626	0.53896385	0.5411219	0.5394708	0.5365482	0.5253075	0.5477157
0.0	0.52962863	0.53699917	0.5367342	0.530955	0.5397629	0.54248226	0.53985256	0.5367164	0.5266406	0.5493044
0.0	0.5289139	0.53553414	0.53524715	0.53105825	0.53845215	0.54143924	0.5391962	0.5356553	0.5257703	0.54825217
0.0	0.5309626	0.53476137	0.53576124	0.53284705	0.54045016	0.5432596	0.5425077	0.5359246	0.52680516	0.5506592
0.0	0.5303585	0.53648853	0.5347763	0.5305811	0.53971034	0.54200155	0.54098773	0.5368709	0.52579856	0.5487919
0.0	0.5292105	0.5354937	0.53600156	0.5297413	0.5385538	0.5435501	0.5400645	0.53717494	0.5255244	0.54870796
0.0	0.53032166	0.5350769	0.5354997	0.5328476	0.5376769	0.5434779	0.5404717	0.5367914	0.52578187	0.54892063
0.0	0.52990896	0.53487164	0.53439486	0.53243524	0.53824764	0.5426006	0.5416934	0.5373108	0.5252595	0.5487248
0.0	0.5298197	0.53462565	0.5358836	0.5334848	0.5366807	0.54338974	0.5397662	0.53708434	0.52547777	0.5479311
0.0	0.5305578	0.5366829	0.5352477	0.5315554	0.5381788	0.54360986	0.5412399	0.5362478	0.5263743	0.5493093
0.0	0.5291575	0.53510875	0.5341411	0.53209424	0.5400036	0.54341704	0.5409576	0.53752315	0.5261806	0.54846156
0.0	0.53251004	0.5371717	0.53543836	0.53087664	0.53680027	0.54433936	0.5406156	0.5370624	0.5247284	0.5466065
0.0	0.5302795	0.534041	0.53614265	0.5299698	0.5378552	0.541214	0.54082334	0.5375125	0.5243993	0.5471152
0.0	0.52945364	0.5367169	0.53532106	0.5320701	0.53923935	0.54246396	0.5414047	0.53752464	0.5269976	0.5493579
0.0	0.5298171	0.53671473	0.5352755	0.53179854	0.5393092	0.54291296	0.5415993	0.53726625	0.526903	0.5495098
0.0	0.53005034	0.5356768	0.5346762	0.53306293	0.5384905	0.542699	0.53979164	0.53718376	0.52642447	0.5494819
0.0	0.53005034	0.5356768	0.5346762	0.53306293	0.5384905	0.542699	0.53979164	0.53718376	0.52642447	0.5494819
0.0	0.5320586	0.53367954	0.5338593	0.53343505	0.53852344	0.5433047	0.5396475	0.5371426	0.52558595	0.5495389
0.0	0.5312802	0.5357133	0.53410065	0.5323197	0.53897226	0.5429272	0.54089004	0.53582925	0.52569693	0.550038
0.0	0.53093493	0.5353473	0.53615254	0.534127	0.53876185	0.54153705	0.53850365	0.53595155	0.52526665	0.54927737
0.0	0.5314074	0.5373355	0.5349067	0.532268	0.5393706	0.543337	0.53957874	0.53581303	0.52479273	0.5496991
0.0	0.5308429	0.5359386	0.53482115	0.53020644	0.53843576	0.54197025	0.5401352	0.5359204	0.52544826	0.5485006
0.0	0.5297765	0.5347861	0.5356796	0.5316632	0.5387392	0.54170114	0.54090893	0.5362985	0.5247394	0.5483456
0.0	0.53051054	0.53541076	0.53471136	0.53004265	0.54018414	0.54222983	0.5427224	0.5372627	0.526068	0.5500678
0.0	0.5321077	0.5360571	0.5335626	0.53120553	0.5396463	0.54236627	0.5412856	0.53776777	0.52441216	0.5491594
0.0	0.5285018	0.5354783	0.5344885	0.5315689	0.53874296	0.5426128	0.5411155	0.5379783	0.525764	0.5483623
0.0	0.53043044	0.5347276	0.53366363	0.5329316	0.5410278	0.5404761	0.5429116	0.53875726	0.52485824	0.54923534
0.0	0.530179	0.5366137	0.5346968	0.53197956	0.5394501	0.5409097	0.5431288	0.5371883	0.52408373	0.5483048
0.0	0.022791388	0.024062907	0.032728255	0.02404513	0.026216459	0.024999147	0.0355401	0.020834435	0.031828515	0.03125437
0.0	0.5305961	0.5361697	0.535539	0.5315852	0.5382681	0.5427528	0.5407757	0.5374841	0.5262372	0.5487938
0.0	0.5305961	0.5361697	0.535539	0.5315852	0.5382681	0.5427528	0.5407757	0.5374841	0.5262372	0.5487938
0.0	0.5308192	0.5365819	0.5372947	0.5359671	0.54049593	0.54462475	0.5389663	0.5356219	0.5296503	0.54920715
0.0	0.53214663	0.537179	0.53477204	0.52989864	0.5403712	0.54295796	0.5407177	0.53635746	0.52629375	0.54867303
0.0	0.5314791	0.53612065	0.5345217	0.5302221	0.5388182	0.54291713	0.5410695	0.53718776	0.52508336	0.5482068
0.0	0.53069675	0.53684115	0.5352615	0.52997285	0.53865135	0.5423231	0.540548	0.5364345	0.52533484	0.5483358
0.0	0.53069675	0.53684115	0.5352615	0.52997285	0.53865135	0.5423231	0.540548	0.5364345	0.52533484	0.5483358
0.0	0.53214663	0.537179	0.53477204	0.52989864	0.5403712	0.54295796	0.5407177	0.53635746	0.52629375	0.54867303
0.0	0.5293408	0.5378038	0.53431547	0.52787083	0.53807336	0.54145455	0.5394131	0.53707045	0.5254741	0.5461002
0.0	0.532499	0.53620625	0.53492063	0.53023577	0.5390374	0.5421798	0.53889847	0.53630054	0.5269101	0.5481301
0.0	0.53089184	0.5359362	0.53618085	0.5287413	0.53788155	0.5420963	0.5389632	0.53835255	0.5248619	0.5461329
0.0	0.5301806	0.537197	0.5349768	0.5320456	0.54023	0.5437466	0.54026014	0.536386	0.52640826	0.5495981
0.0	0.52935314	0.53595316	0.53663915	0.5318119	0.53922135	0.54232013	0.5399574	0.53429073	0.52583414	0.5467028
0.0	0.5306324	0.53747517	0.5361873	0.53027415	0.5359017	0.54131794	0.53931254	0.53596	0.5247986	0.5463789
0.0	0.5300062	0.53648233	0.5356223	0.5322064	0.5387565	0.54206574	0.54002553	0.53676414	0.52688336	0.5491249
0.0	0.5294211	0.5367904	0.5345425	0.53229624	0.5382708	0.54239845	0.54003596	0.5363848	0.52599305	0.54860204
0.0	0.52933663	0.5358569	0.535783	0.53316236	0.5379668	0.5431502	0.54043037	0.5359227	0.52675223	0.54823047
0.0	0.529573	0.53640014	0.5340997	0.53190845	0.53780824	0.5425812	0.5394365	0.53661025	0.5258168	0.5487781
0.0	0.5295905	0.5359701	0.5355609	0.5320822	0.5384935	0.54275453	0.53963387	0.5371809	0.5262	0.5495376
0.0	0.52949023	0.53527224	0.53621715	0.53183585	0.53751254	0.5422507	0.53933066	0.53655416	0.5258948	0.5476992
0.0	0.530994	0.53559756	0.53466266	0.53116965	0.54100925	0.54320323	0.5409221	0.5352446	0.5260373	0.54984456
0.0	0.530088	0.5371005	0.5330783	0.5307694	0.5390646	0.5420425	0.5402025	0.5374138	0.52501243	0.54709774
0.0	0.5313827	0.5363244	0.5373109	0.5310673	0.53754944	0.5411162	0.5376493	0.5363577	0.52373147	0.5459
0.0	0.53094226	0.5370352	0.53582674	0.5311357	0.5384853	0.54183304	0.5398915	0.5354367	0.5247698	0.5482195
0.0	0.52960193	0.536164	0.5376061	0.5310218	0.5371387	0.54210025	0.5385491	0.53617907	0.52598906	0.5467867
0.0	0.02708458	0.031321358	0.037927862	0.024806527	0.023360161	0.02923352	0.033320986	0.022395674	0.028810993	0.033818528
0.0	0.52749264	0.53841865	0.53721887	0.5312496	0.53585994	0.54108685	0.54138666	0.5369456	0.5248941	0.54687434
0.0	0.52938473	0.53608155	0.53473467	0.53439707	0.538455	0.5407064	0.54081285	0.5385004	0.52410823	0.5491216
0.0	0.5298381	0.53516287	0.53449184	0.53185433	0.53849506	0.5420821	0.5409055	0.53719884	0.5250029	0.54868096
0.0	0.5299337	0.5343212	0.536855	0.52947086	0.5389279	0.54154724	0.5388834	0.5361169	0.5244429	0.54750633
0.0	0.52953494	0.537372	0.5349179	0.5319454	0.5387278	0.5417122	0.5391338	0.5365239	0.5252871	0.54664904
0.0	0.53009385	0.5372738	0.5347271	0.5316159	0.53931415	0.542136	0.53996587	0.536343	0.52562934	0.5478954
0.0	0.529697	0.53390914	0.5357835	0.53180194	0.5396153	0.5416795	0.53949726	0.53561014	0.5252102	0.5491795
0.0	0.530083	0.5384311	0.53722465	0.53254837	0.53745043	0.5410636	0.54182667	0.5350593	0.5253622	0.5478087
0.0	0.52944475	0.5342133	0.5362972	0.5304699	0.5392494	0.54265815	0.5396016	0.53679955	0.5256245	0.54804593
0.0	0.53084385	0.5364898	0.53602433	0.5311655	0.53889024	0.54327226	0.53997785	0.5366486	0.52576166	0.5481973
0.0	0.5306887	0.5361439	0.5351259	0.5314552	0.5394764	0.54153734	0.54074687	0.53678954	0.52429515	0.5475561
0.0	0.52984613	0.53680307	0.534977	0.5314108	0.53977805	0.540736	0.54083663	0.5368068	0.52392083	0.54810387
0.0	0.5312562	0.53703135	0.53713864	0.5310155	0.5393573	0.5363208	0.5377223	0.5345372	0.5228723	0.54529864
0.0	0.530879	0.5373887	0.5357406	0.53110975	0.53938913	0.5394368	0.5399279	0.5345263	0.52434033	0.5479191
0.0	0.5306386	0.53618145	0.53614783	0.5323449	0.5412602	0.5414243	0.54011244	0.5345012	0.5246078	0.54925656
0.0	0.5301474	0.535337	0.5365348	0.53087705	0.53889424	0.539144	0.5391224	0.5350747	0.52383155	0.54592675
0.0	0.5301474	0.535337	0.5365348	0.53087705	0.53889424	0.539144	0.5391224	0.5350747	0.52383155	0.54592675
0.0	0.5288209	0.5353713	0.5375259	0.53199655	0.5400008	0.5389879	0.54005355	0.53568196	0.5240758	0.5458549
0.0	0.52812487	0.5329539	0.5364931	0.53247535	0.54063416	0.540422	0.5390092	0.53574026	0.52471983	0.54692423
0.0	0.52885497	0.5366634	0.53461844	0.5324479	0.5376528	0.542076	0.54027677	0.53770006	0.52496773	0.5482573
0.0	0.5301268	0.53721803	0.5345961	0.5320009	0.5387879	0.5426751	0.5398604	0.5366205	0.526712	0.5491359
0.0	0.5313215	0.53662837	0.53680724	0.53156626	0.5387969	0.54267645	0.54136217	0.53556955	0.5253569	0.5497048
0.0	0.53021616	0.53752387	0.5347787	0.5290457	0.5365035	0.5417928	0.5401234	0.53531355	0.5242009	0.5470723
0.0	0.15080301	0.16931273	0.13633828	0.11989341	0.13426895	0.1408224	0.17042464	0.12536564	0.1160567	0.16666709
0.0	0.5287999	0.5367132	0.53494805	0.53187907	0.53784394	0.5415452	0.539969	0.5369485	0.52620965	0.5486303
0.0	0.5289956	0.5358034	0.5354136	0.5308754	0.53996056	0.54093355	0.5401169	0.53612864	0.52569175	0.54858667
0.0	0.52701676	0.5341654	0.5371137	0.53352946	0.5393267	0.54246694	0.54130703	0.53605264	0.52658594	0.5494972
0.0	0.52539295	0.5324187	0.53602296	0.5323983	0.5382073	0.5391526	0.5390791	0.536601	0.5230622	0.54723
0.0	0.5300848	0.53532684	0.5366519	0.5321429	0.54023176	0.5458426	0.5424202	0.53750616	0.5271111	0.5504569
0.0	0.52936375	0.5360042	0.53578126	0.5337133	0.5391684	0.5448388	0.5408348	0.53623766	0.5266198	0.5493918
0.0	0.015819883	0.0114445435	0.011173262	0.008374103	0.009975744	0.01271687	0.012830253	0.009322908	0.010210249	0.009441742
0.0	0.17310512	0.16020109	0.14211947	0.1317415	0.1556166	0.15962836	0.15849794	0.14452803	0.14474458	0.15451945
0.0	0.53082013	0.53633803	0.53553057	0.531268	0.53852195	0.5427656	0.5398317	0.53656006	0.5256387	0.5487718
0.0	0.5315055	0.537671	0.5355049	0.5324107	0.5397142	0.542937	0.54021126	0.5379433	0.5272053	0.5501033
0.0	0.15655552	0.16620252	0.17613542	0.15109673	0.14268328	0.015641116	0.16105919	0.15385444	0.15204194	0.16859792
0.0	0.5320959	0.53617674	0.53633237	0.5308601	0.53892887	0.54325294	0.5404165	0.5348294	0.52408636	0.5474006
0.0	0.52913564	0.5379786	0.5352328	0.5309124	0.537989	0.5430762	0.5407187	0.53742975	0.52570975	0.54867053
0.0	0.5285105	0.5371427	0.5367156	0.5316248	0.53736764	0.5406407	0.5396942	0.53583276	0.5245461	0.5469744
0.0	0.530077	0.5379895	0.53674	0.5318356	0.537472	0.54367644	0.5418182	0.5366456	0.5265177	0.54840237
0.0	0.08533116	0.117223665	0.093942784	0.09113914	0.11230074	0.11569272	0.08424301	0.08541462	0.0729735	0.079114504
0.0	0.10927424	0.10670164	0.11292433	0.0832696	0.10920387	0.11836146	0.09988031	0.10523231	0.089686885	0.07519316
0.0	0.5317246	0.53666633	0.53644514	0.5326248	0.5407998	0.54251546	0.5405614	0.5363269	0.52613705	0.5492722
0.0	0.52821356	0.53608346	0.5336488	0.53361326	0.5362008	0.54243666	0.5383963	0.5370512	0.5261133	0.5468501
0.0	0.5297654	0.5360526	0.5340498	0.53384376	0.5359798	0.542655	0.5392685	0.537677	0.5259231	0.5462497
0.0	0.5313524	0.53696465	0.53705406	0.52963424	0.53855145	0.54348433	0.53969485	0.53834	0.52644646	0.54887414
0.0	0.5299372	0.53624845	0.5365084	0.5302037	0.53922826	0.5407399	0.5397898	0.53834105	0.5250304	0.5474509
0.0	0.5306277	0.53537005	0.5373941	0.531743	0.53815097	0.54214275	0.540006	0.5374922	0.5246069	0.54845124
0.0	0.531325	0.5370458	0.538914	0.5304468	0.53825235	0.5387242	0.53721535	0.53717846	0.5244552	0.5471787
0.0	0.529243	0.5364695	0.5354813	0.5315881	0.5384338	0.5422483	0.5396721	0.537093	0.5259289	0.5479842
0.0	0.529243	0.5364695	0.5354813	0.5315881	0.5384338	0.5422483	0.5396721	0.537093	0.5259289	0.5479842
0.0	0.52923346	0.5364552	0.536677	0.52827114	0.53832525	0.5417274	0.539229	0.53682494	0.52385104	0.54429317
0.0	0.52863365	0.5359456	0.53630966	0.53040576	0.53824645	0.541903	0.5390223	0.5348809	0.5265757	0.5478114
0.0	0.1367736	0.15787417	0.14708015	0.15973102	0.1482089	0.16203712	0.1699048	0.16134086	0.14284979	0.14606652
0.0	0.18032193	0.20227943	0.19200164	0.20286451	0.19252317	0.20758829	0.21541812	0.20606019	0.18575758	0.19144906
0.0	0.17988789	0.2025577	0.19246277	0.20258862	0.19266176	0.20750703	0.21504128	0.20594153	0.18562867	0.19123876
0.0	0.52960795	0.53560805	0.53621185	0.53053993	0.537529	0.5423002	0.53948855	0.5359149	0.52509767	0.54787636
0.0	0.5301163	0.5361172	0.53542674	0.5331584	0.53820544	0.5446078	0.5411564	0.53884065	0.52613175	0.5488118
0.0	0.094172515	0.10563598	0.121342175	0.09854872	0.10008956	0.09601301	0.11521843	0.08210993	0.08835879	0.11205802
0.0	0.09389032	0.105548054	0.12124968	0.09873554	0.099862605	0.095676586	0.11516523	0.081887856	0.087975614	0.11177968
0.0	0.07785304	0.08822362	0.08192793	0.07688003	0.072750814	0.07313143	0.09538456	0.0680055	0.08210873	0.06579666
0.0	0.06587081	0.07289085	0.08831754	0.071792476	0.07484379	0.07236947	0.093954675	0.05945395	0.07142939	0.07701692
0.0	0.5301274	0.5363538	0.5361498	0.532377	0.5403973	0.5428214	0.5413076	0.5358843	0.52684146	0.55069464
0.0	0.53062624	0.5361132	0.5366536	0.53355235	0.5398555	0.5440878	0.5411177	0.5378163	0.52624965	0.54997957
0.0	0.5316369	0.5350757	0.5342107	0.5332739	0.5399921	0.5451768	0.54018366	0.5367588	0.526798	0.5486739
0.0	0.53045326	0.5356634	0.5346699	0.5337759	0.54100424	0.5429448	0.54125476	0.5371438	0.52627015	0.5501334
0.0	0.530303	0.5366296	0.5364654	0.5336886	0.5392204	0.5423395	0.5421138	0.5371617	0.5280892	0.5495422
0.0	0.52974576	0.5366492	0.5358029	0.53124005	0.538977	0.543031	0.5403546	0.5362967	0.5250051	0.5489209
0.0	0.5298787	0.5367739	0.53499126	0.53198683	0.53900635	0.5420425	0.53976524	0.5369055	0.524421	0.5488068
0.0	0.52981395	0.5375514	0.5348127	0.5328254	0.5397363	0.5421861	0.5394618	0.53728694	0.52484244	0.54956776
0.0	0.530395	0.53660125	0.5346335	0.5313568	0.5385761	0.5426603	0.539481	0.53621763	0.52451146	0.5483651
0.0	0.53088737	0.53527975	0.5341405	0.5307812	0.53813934	0.5420943	0.540826	0.5363425	0.52477497	0.54834455
0.0	0.5294311	0.5374172	0.53491896	0.53161085	0.5377611	0.5423459	0.5393644	0.5365212	0.5254185	0.5488592
0.0	0.5298248	0.5373618	0.5358839	0.5316226	0.5390167	0.5419307	0.5405221	0.5373514	0.5247084	0.54918563
0.0	0.5302897	0.5370565	0.5357189	0.5316901	0.53961337	0.54371893	0.54065275	0.53683347	0.5249544	0.54938513
0.0	0.53020436	0.53685284	0.535078	0.530898	0.5395141	0.54268557	0.54109925	0.5373966	0.52509856	0.549312
0.0	0.53042066	0.5367654	0.535141	0.53200734	0.53925157	0.5427927	0.5398475	0.53703326	0.5255126	0.5490363
0.0	0.52931046	0.53654385	0.535082	0.5310918	0.53896356	0.54243106	0.5402112	0.5368195	0.5253281	0.549023
0.0	0.53000903	0.5356798	0.5353349	0.5334046	0.5388235	0.5425738	0.5404394	0.5357179	0.52471596	0.5486038
0.0	0.5305904	0.5367615	0.53486496	0.53220206	0.5391017	0.541704	0.5398494	0.53675914	0.5254451	0.54973704
0.0	0.5310136	0.53677523	0.5357413	0.5314176	0.5387908	0.5429655	0.53985053	0.53692573	0.52487737	0.54905736
0.0	0.5298459	0.53726923	0.5354425	0.5316618	0.5382138	0.54265785	0.5404544	0.53674227	0.5258404	0.54893917
0.0	0.53062725	0.53637004	0.5349064	0.5314034	0.53914	0.54265994	0.54077584	0.5362348	0.525385	0.5501142
0.0	0.53037965	0.5366295	0.5347552	0.53250664	0.538925	0.54144484	0.54055226	0.53678495	0.5250291	0.54829353
0.0	0.5298997	0.5372161	0.5342513	0.53210807	0.5382555	0.5411541	0.53986484	0.53744334	0.5245366	0.5486753
0.0	0.5313703	0.53494734	0.53644717	0.53266597	0.5404431	0.54289174	0.5410788	0.5353022	0.5262481	0.54854655
0.0	0.52982724	0.53615534	0.5358625	0.5319395	0.53902435	0.54185486	0.53973556	0.5375061	0.5260668	0.54713875
0.0	0.062044594	0.06770554	0.074043304	0.064625956	0.05674112	0.06379227	0.082525365	0.06596099	0.06895334	0.071313225
0.0	0.3266606	0.33855152	0.35009056	0.3324805	0.3212117	0.34556422	0.34711865	0.32125095	0.3181888	0.34328952
0.0	0.530443	0.53673524	0.5342375	0.53458554	0.54001266	0.5417443	0.53933495	0.5369389	0.5257018	0.55008
0.0	0.37416202	0.40021375	0.39044994	0.39305675	0.37382388	0.380303	0.40112048	0.38010165	0.37173763	0.39426538
0.0	0.5294458	0.536532	0.5351867	0.5320611	0.5383413	0.5422814	0.540458	0.53660476	0.52561647	0.54888266
0.0	0.5310489	0.5353926	0.5366386	0.5317149	0.5390135	0.5424779	0.541624	0.5367984	0.5267008	0.5500658
0.0	0.5301026	0.53662205	0.5361596	0.5321187	0.53918225	0.54310995	0.5411719	0.53764397	0.52746224	0.5492974
0.0	0.5302368	0.5371507	0.5356168	0.5318322	0.5385117	0.542806	0.5415055	0.53736466	0.5269932	0.5494554
0.0	0.53109384	0.53677636	0.5356398	0.5326987	0.539459	0.543025	0.540876	0.5374402	0.5258289	0.549078
0.0	0.5310286	0.5360167	0.5359706	0.53229964	0.5390297	0.543296	0.54140395	0.53660417	0.5263313	0.54994994
0.0	0.5290639	0.5356457	0.5342157	0.53173465	0.5371843	0.54264283	0.5390983	0.53632647	0.52559197	0.5483374
0.0	0.53058344	0.5352363	0.5357686	0.53238404	0.5373638	0.54264724	0.5404082	0.53714	0.5270404	0.549783
0.0	0.5312911	0.536882	0.535619	0.53045505	0.5392517	0.54256594	0.540962	0.536296	0.526171	0.54924107
0.0	0.5306246	0.53740674	0.53690016	0.53182364	0.5389442	0.5415273	0.54159725	0.5354364	0.5266248	0.548293
0.0	0.5307417	0.5354196	0.53498876	0.5310725	0.5385905	0.54324716	0.5405619	0.5372001	0.5258598	0.55006254
0.0	0.5313703	0.53658724	0.535701	0.53229195	0.53808755	0.54210705	0.5414412	0.5371283	0.5265311	0.5496314
0.0	0.5308202	0.53676444	0.5341827	0.53372836	0.5403419	0.54216164	0.5401268	0.53667504	0.5259611	0.5506393
0.0	0.114760876	0.11182165	0.117129095	0.12339887	0.090684436	0.11037448	0.11595354	0.094427906	0.09304803	0.109130085
0.0	0.5294606	0.5367891	0.5353453	0.5300938	0.53565603	0.5410618	0.53802645	0.53542274	0.5238321	0.5454174
0.0	0.52889377	0.536382	0.5344996	0.5323187	0.53875536	0.5418172	0.53984237	0.53743744	0.52638686	0.5493
0.0	0.52795726	0.53669095	0.5344113	0.5291414	0.5376263	0.5407498	0.5380592	0.5350826	0.5249955	0.54681325
0.0	0.0131376805	0.017041227	0.017410731	0.01399659	0.011065923	0.012869532	0.015358402	0.012993941	0.011186076	0.011886396
0.0	0.5299032	0.5353496	0.5344702	0.5297548	0.5386079	0.5411516	0.5399161	0.5365715	0.52593374	0.5456649
0.0	0.01289861	0.016934287	0.014719013	0.014064797	0.0006417597	0.012373507	0.016703105	0.0005304127	0.00076542434	0.010986492
0.0	0.00060375716	0.001289666	0.0010439925	0.0010100997	0.00068850303	0.00044161605	0.0015102352	0.00094662816	0.0007463593	0.0004160215
0.0	0.00065889425	0.0010306126	0.0008091162	0.00091683905	0.00056822266	0.0005099149	0.0025111313	0.00053933106	0.00175043	0.00104043
0.0	0.0013632241	0.0021195516	0.0008133003	0.0015691605	0.0013962614	0.00095025817	0.0028718738	0.0005432988	0.0007854784	0.0009398307
0.0	0.0014959922	0.0023764817	0.0007317547	0.0016371142	0.00051752914	0.00042154395	0.0015896026	0.00084002764	0.00080989173	0.0005166735
0.0	0.0014920514	0.0023788207	0.000733468	0.0016304844	0.0005174157	0.00042172684	0.0015887333	0.00084076315	0.0008098755	0.0005155828
0.0	0.00080516667	0.0010053521	0.0008065081	0.00087852275	0.0012094048	0.00093601615	0.0015915018	0.00040364813	0.0015750937	0.0011916675
0.0	0.00078414194	0.0011350844	0.01497063	0.00080281234	0.0011155726	0.000789644	0.003482739	0.0007012916	0.00068052614	0.00041828817
0.0	0.5303885	0.535656	0.5343689	0.5298634	0.5392183	0.5416876	0.54059154	0.53638107	0.52614665	0.54710853
0.0	0.53104	0.53529704	0.53378344	0.5320866	0.5386999	0.5410108	0.5404793	0.5365763	0.5259214	0.5477389
0.0	0.5298375	0.535116	0.53436464	0.5329544	0.5382257	0.5411848	0.5404362	0.5364723	0.5253758	0.5478564
0.0	0.5305138	0.5366902	0.5349559	0.53178376	0.53957903	0.5413686	0.5420087	0.53607076	0.526077	0.5482956
0.0	0.53106654	0.53551215	0.53443027	0.53050613	0.5387217	0.5406928	0.5395947	0.5368507	0.52534324	0.54821837
0.0	0.52983385	0.5367805	0.53476524	0.5311428	0.5391986	0.5405306	0.5397651	0.5369696	0.52607566	0.54738146
0.0	0.53051513	0.53542864	0.53497976	0.5312817	0.539082	0.5426125	0.5398424	0.53633744	0.52624106	0.5481357
0.0	0.5286309	0.5365995	0.5353463	0.5320108	0.5387245	0.5407046	0.539722	0.5368656	0.5255301	0.547499
0.0	0.5293124	0.5352476	0.53556085	0.53214973	0.53860784	0.54278636	0.5397994	0.5362334	0.52569556	0.5482532
0.0	0.52866495	0.5369009	0.5347421	0.53018546	0.53803873	0.53983593	0.5400811	0.53633416	0.5248486	0.54834306
0.0	0.5290696	0.5384756	0.5338369	0.53030604	0.53918666	0.5400141	0.54040277	0.5372209	0.52466846	0.54700595
0.0	0.5279235	0.5367223	0.53608894	0.53018564	0.53884196	0.5414833	0.5404251	0.5371547	0.5270575	0.5480478
0.0	0.53148055	0.5355832	0.5340691	0.5302179	0.5382987	0.54155463	0.5382918	0.5361027	0.5259231	0.54763955
0.0	0.529447	0.5366552	0.53355324	0.53005177	0.5387504	0.5415717	0.5401518	0.53733987	0.5266317	0.5482513
0.0	0.52879626	0.5371809	0.53652096	0.53293055	0.5401968	0.541022	0.53994215	0.5361654	0.52512825	0.5496551
0.0	0.5288154	0.5378733	0.53490186	0.5327934	0.5410166	0.5426721	0.5406251	0.53757364	0.52518845	0.54943764
0.0	0.5293501	0.53719366	0.5355684	0.53190035	0.5394236	0.54256123	0.53965497	0.536984	0.5261637	0.5483869
0.0	0.5295912	0.536892	0.5348534	0.53144765	0.54007405	0.5412422	0.54049397	0.53691	0.525	0.5489081
0.0	0.5294872	0.53799695	0.5341977	0.53105664	0.5397495	0.5405546	0.54111785	0.53694946	0.52508914	0.5473703
0.0	0.5291836	0.53667724	0.53448665	0.53218985	0.5391592	0.5414507	0.53894585	0.53735733	0.5255203	0.54876286
0.0	0.5306625	0.53734124	0.5334035	0.53014326	0.5393299	0.5407976	0.5399547	0.53599936	0.5251864	0.54889125
0.0	0.52866256	0.53685176	0.5354182	0.5307566	0.53864163	0.5402577	0.53929967	0.5351578	0.52569926	0.54636544
0.0	0.52825123	0.5351739	0.53544486	0.53158367	0.53991866	0.54205656	0.5401043	0.53569067	0.52673644	0.5486162
0.0	0.52993864	0.5378798	0.53553826	0.5313513	0.5390282	0.54134566	0.5408864	0.5362774	0.52676433	0.54744446
0.0	0.5295274	0.5362025	0.53556484	0.5321783	0.5403051	0.5431439	0.54169065	0.53681004	0.5278012	0.5496943
0.0	0.52991277	0.5386639	0.53360814	0.53180516	0.53886795	0.54103047	0.539581	0.5357164	0.52452886	0.54795593
0.0	0.5294704	0.53692126	0.53481627	0.53225785	0.5401183	0.54215074	0.5408619	0.53653055	0.52653104	0.5486105
0.0	0.52882487	0.536587	0.5338704	0.53022444	0.5376299	0.5411146	0.53896517	0.5360296	0.52598214	0.5476147
0.0	0.53129923	0.53767	0.53244305	0.53218895	0.53989166	0.54242426	0.5390225	0.53591096	0.52585536	0.54933906
0.0	0.5295897	0.534711	0.5351703	0.5318343	0.5384987	0.54035014	0.5408801	0.5374527	0.52512217	0.54773015
0.0	0.5284825	0.5353101	0.53412473	0.5315669	0.5385942	0.54078573	0.54019445	0.5374764	0.5254077	0.5471617
0.0	0.5288446	0.5361764	0.5337537	0.53209025	0.5384147	0.5404944	0.5387586	0.5352203	0.5250779	0.54763937
0.0	0.52911013	0.5350338	0.534155	0.53173614	0.5394497	0.54261094	0.53959835	0.53642184	0.5255121	0.54788965
0.0	0.5301294	0.5354917	0.5334769	0.5313858	0.53687143	0.54014915	0.53700095	0.5355544	0.5252666	0.5466868
0.0	0.5302112	0.5356217	0.533254	0.53140974	0.53947556	0.5415293	0.5394759	0.5367685	0.52604425	0.54846704
0.0	0.52970356	0.53623456	0.53412545	0.5311625	0.5376148	0.54088056	0.5383677	0.53670025	0.52515143	0.54728246
0.0	0.52970064	0.5362477	0.5350069	0.5301632	0.5384147	0.5399434	0.53829116	0.53701967	0.52522796	0.54687834
0.0	0.5290724	0.53539234	0.5342802	0.53060657	0.5392895	0.5421575	0.540294	0.5358903	0.52639425	0.5467618
0.0	0.011214625	0.01637934	0.016988996	0.01358854	0.0013889538	0.012807467	0.01834812	0.00081503467	0.0016114133	0.013632391
0.0	0.0006027886	0.0012931438	0.0010483883	0.0010072092	0.00069062406	0.00044227875	0.0015200438	0.0009407637	0.0007453681	0.00041546384
0.0	0.00060466875	0.0013024595	0.0010442581	0.0009982621	0.0006911923	0.0004434769	0.0015167776	0.0009487619	0.000746434	0.00041575806
0.0	0.107909575	0.1044419	0.10461169	0.09246388	0.006657266	0.11070371	0.106935576	0.004869531	0.0068000495	0.09006311
0.0	0.10811385	0.10418181	0.10493664	0.09245386	0.0066440105	0.11088321	0.10685354	0.0048758667	0.006790665	0.08964498
0.0	0.011069863	0.016622141	0.015651567	0.0072750137	0.0072999443	0.005238389	0.009094138	0.00720137	0.013514483	0.0045299153
0.0	0.005577312	0.014854847	0.12007615	0.006160207	0.006302907	0.00981863	0.022112412	0.008771788	0.011687115	0.004250127
0.0	0.005594061	0.014890611	0.120629855	0.0061294585	0.0063416557	0.009895742	0.022155734	0.008831838	0.0116965035	0.004275922
0.0	0.005605471	0.014885225	0.12037347	0.006128271	0.006322517	0.009864185	0.02208595	0.008756751	0.011690133	0.0042606234
0.0	0.0055297865	0.008705239	0.008133363	0.0071128397	0.007099335	0.0043568416	0.010582854	0.008623294	0.0065891976	0.0036404617
0.0	0.005543016	0.008656208	0.008116985	0.007110291	0.0071077333	0.004359103	0.010499737	0.008667808	0.006575316	0.0036563757
0.0	0.005545729	0.008674505	0.00811955	0.0071150293	0.007079022	0.004368641	0.010540026	0.008639027	0.0065532564	0.0036404359
0.0	0.07939927	0.10289854	0.11627303	0.08524605	0.096022576	0.10948753	0.11714985	0.11129138	0.102227	0.09124989
0.0	0.07927871	0.10255984	0.116226636	0.08511406	0.09579637	0.1093445	0.11721441	0.11146033	0.10241262	0.09145587
0.0	0.07962651	0.10266913	0.116506726	0.08512975	0.096032344	0.11014131	0.11717921	0.11153609	0.102346055	0.091370955
0.0	0.07926656	0.10274199	0.11643354	0.08539598	0.09582895	0.1093551	0.11683033	0.1110968	0.10243744	0.09153126
0.0	0.07891658	0.10361016	0.11543856	0.08499402	0.095966585	0.10921568	0.11656976	0.111171	0.101621345	0.09058164
0.0	0.079365715	0.10301714	0.1159624	0.085321166	0.09601044	0.10967115	0.11748201	0.11116763	0.102075554	0.09152477
0.0	0.07930928	0.10305546	0.11642121	0.08494649	0.09555037	0.10939607	0.11703308	0.11064019	0.10211765	0.09121398
0.0	0.10989416	0.12074251	0.12185535	0.115113206	0.10831287	0.105045296	0.09945433	0.10573837	0.09771682	0.10286284
0.0	0.109668806	0.12098916	0.12247519	0.11558337	0.1078539	0.105009645	0.09971248	0.105786204	0.09824351	0.10296425
0.0	0.10936674	0.12028886	0.12230896	0.115683086	0.108117074	0.105556555	0.09931	0.10573758	0.09745524	0.102735244
0.0	0.109232605	0.12007945	0.12170043	0.11561849	0.10774677	0.105117336	0.09941967	0.10559963	0.09779508	0.10276137
0.0	0.10919725	0.12141991	0.122007884	0.11494281	0.10806684	0.10485681	0.098854095	0.1056114	0.097457774	0.10238005
0.0	0.109488904	0.120684445	0.122319035	0.11563175	0.10782633	0.10455693	0.09918061	0.10497463	0.09743178	0.10292532
0.0	0.10934407	0.120352946	0.1219172	0.11499221	0.10768962	0.10499104	0.09887022	0.104550555	0.097140856	0.10264424
0.0	0.09477637	0.10112479	0.11963725	0.089770205	0.014193681	0.11347034	0.11594926	0.007445578	0.014141933	0.10818502
0.0	0.094854295	0.101029344	0.11971266	0.089864835	0.014194402	0.113095276	0.11607574	0.007445433	0.014149161	0.10838704
0.0	0.0947371	0.10069575	0.119821794	0.09036349	0.014249018	0.11443874	0.11664308	0.007472305	0.014199753	0.108688526
0.0	0.094449125	0.10082732	0.11958052	0.09022264	0.0142220305	0.11366702	0.11626389	0.007439195	0.014113235	0.10844822
0.0	0.09412376	0.10169998	0.119395696	0.08982614	0.01422835	0.11340266	0.116126634	0.007447551	0.014087707	0.10812739
0.0	0.09439676	0.10082347	0.11938516	0.08988284	0.014174371	0.113441885	0.11630032	0.0074158884	0.014129133	0.108265005
0.0	0.09458243	0.100903384	0.119338624	0.09000797	0.014176817	0.11362115	0.11582039	0.0074239094	0.014086787	0.10839411
0.0	0.094370596	0.100778624	0.11974327	0.08999647	0.0141477045	0.11312474	0.11566657	0.007415786	0.014109952	0.10761476
0.0	0.00605069	0.006920967	0.0062933364	0.0065201484	0.0058588525	0.0050308523	0.01739594	0.00492635	0.015403818	0.009081046
0.0	0.013523418	0.0077446643	0.013751805	0.012875651	0.0071334923	0.008907809	0.008708074	0.00862181	0.012890939	0.0072819525
0.0	0.013486877	0.0077087674	0.013750149	0.012819242	0.0071216174	0.008878368	0.0087385	0.008596906	0.012956342	0.0073064053
0.0	0.013459249	0.0077341	0.013714797	0.012882544	0.0071289344	0.008949997	0.008727603	0.008596272	0.012919664	0.0072915726
0.0	0.013465095	0.0076681743	0.013724482	0.012933646	0.007114396	0.008881054	0.008721668	0.008586448	0.012868212	0.0072957054
0.0	0.013486313	0.0077698864	0.013655268	0.012847573	0.0071321283	0.008848062	0.0086544	0.008538556	0.012865764	0.0072612753
0.0	0.013509099	0.007727622	0.01377142	0.012900086	0.0071443343	0.00888267	0.008717225	0.008555863	0.012940807	0.0073018586
0.0	0.013465152	0.0077163433	0.013729433	0.012814342	0.0071263933	0.008841904	0.008677573	0.008535872	0.012868266	0.007283887
0.0	0.0055248514	0.008650743	0.008151147	0.0071570566	0.0070973453	0.004346175	0.010535556	0.008595805	0.0065791546	0.0036353236
0.0	0.0055352147	0.00867107	0.008122108	0.0071098027	0.0070716524	0.0043669348	0.0105841225	0.008668194	0.0066135507	0.0036530732
0.0	0.005514036	0.008657063	0.008165909	0.0071671717	0.0070972852	0.004368262	0.010599838	0.008622552	0.006594712	0.003633859
0.0	0.0055200243	0.008637774	0.008105387	0.007176362	0.0070713107	0.004357141	0.010526663	0.008598459	0.006553291	0.0036382193
0.0	0.0055222004	0.008705292	0.008120725	0.0071590627	0.00710597	0.004341077	0.0105061745	0.008619528	0.006572348	0.0036371858
0.0	0.005535608	0.008665255	0.008169826	0.0071100015	0.007077353	0.0043462184	0.010521706	0.008596984	0.006578662	0.003649897
0.0	0.10796386	0.1039688	0.104452	0.09223326	0.0066181947	0.11023867	0.10732568	0.0048572514	0.006782084	0.08922054
0.0	0.107508786	0.10391641	0.104786165	0.092724495	0.0066453544	0.11081894	0.10749433	0.004865145	0.0068643205	0.089970276
0.0	0.1074035	0.1039111	0.104858294	0.092359975	0.006623404	0.11130449	0.10721351	0.004877172	0.0068206885	0.08981861
0.0	0.107388884	0.10373214	0.10486668	0.09268857	0.0065867915	0.110492334	0.10702686	0.004854157	0.006799663	0.089755714
0.0	0.10767988	0.104707934	0.10482072	0.09249288	0.0066484744	0.11054566	0.10674187	0.004867085	0.006794358	0.08943424
0.0	0.107625715	0.10388104	0.1045071	0.09253061	0.0066216188	0.110566504	0.10689654	0.004852469	0.0067686355	0.08961446
0.0	0.10733445	0.104139835	0.10486218	0.091911495	0.0066124913	0.110389695	0.10675909	0.0048404667	0.006777158	0.089491405
0.0	0.011052285	0.016578455	0.015626265	0.0072702803	0.0073022246	0.005209902	0.009094172	0.0072170002	0.013524156	0.004523061
0.0	0.011095293	0.016591372	0.015629718	0.0072981473	0.0072910236	0.005222989	0.009118284	0.007191245	0.013572883	0.004548281
0.0	0.01103766	0.016469186	0.015703797	0.0072655184	0.007311989	0.0052486965	0.009125642	0.0072585056	0.013552334	0.004537008
0.0	0.011041897	0.016470484	0.015629586	0.007283121	0.0072656623	0.0052161133	0.009093863	0.0071732574	0.013482076	0.004525129
0.0	0.01102061	0.016714323	0.015632551	0.0072783725	0.007304846	0.005220554	0.0090836	0.0071884263	0.013521783	0.004518269
0.0	0.011083276	0.016556095	0.015638972	0.0072937785	0.0073259817	0.0052267686	0.009127802	0.0071861604	0.013568761	0.004538212
0.0	0.01100394	0.016584022	0.015701873	0.0072769183	0.00727636	0.005218039	0.0090441285	0.0071395235	0.01352677	0.004519878
0.0	0.31446862	0.30007243	0.319714	0.29708967	0.2880675	0.31811154	0.30851263	0.30790943	0.30702057	0.3252306
0.0	0.18370715	0.19619767	0.20922962	0.18666522	0.18977205	0.20568214	0.20649792	0.18366309	0.1908455	0.19357651
0.0	0.53076947	0.5359888	0.53487056	0.5319852	0.5389073	0.5416355	0.54056835	0.5360497	0.52594095	0.5484943
0.0	0.5307067	0.53435594	0.5356771	0.53283465	0.5398587	0.5419506	0.540213	0.5360329	0.5263356	0.54861885
0.0	0.5296762	0.53537077	0.5358917	0.5317074	0.5380734	0.5420826	0.53956574	0.5368733	0.52503496	0.54734993
0.0	0.53003085	0.53652185	0.5360135	0.5328273	0.53891814	0.54215395	0.54016787	0.5371163	0.52579635	0.5481486
0.0	0.53277177	0.53441894	0.53513956	0.5297917	0.5394887	0.542451	0.5397239	0.5376517	0.5250736	0.54856336
0.0	0.52995974	0.5362999	0.53817755	0.53265274	0.5376046	0.54165137	0.5405618	0.53691083	0.52644867	0.5478068
0.0	0.5299793	0.53462976	0.53499156	0.53154695	0.54006386	0.54339993	0.5404738	0.53632426	0.5263608	0.5506028
[truncated: 18,818 more rows]
