# Supplementary material for: Teasing out missing reactions in genome-scale metabolic networks through hypergraph learning
Source: Nat Commun. 2023 Apr 25;14:2375. doi: 10.1038/s41467-023-38110-7 (PMC10130184; doi:10.1038/s41467-023-38110-7)
Supplement: Supplementary file 4 — Source Data [file 41467_2023_38110_MOESM4_ESM.zip › Source Data/Figure 2/j-m/iSFV_1184_node2vec.csv]

	0	0.1	0.1.1	0.1.1.1	0.1.1.1.1	0.1.1.1.1.1	0.1.1.1.1.1.1	0.1.1.1.1.1.1.1	0.1.1.1.1.1.1.1.1	0
1.0	0.504628	0.49846846	0.53212535	0.505071	0.5027915	0.016310655	0.5121016	0.48626646	0.5209131	0.51099354
1.0	0.5044506	0.49921376	0.5307595	0.50778353	0.50280464	0.5193667	0.51314116	0.48327634	0.52094966	0.50995576
1.0	0.50395375	0.49777135	0.07956656	0.50665516	0.5021813	0.5179684	0.5135843	0.18774252	0.52137315	0.509393
1.0	0.50299567	0.49752212	0.0055939523	0.12881252	0.50552	0.0011272304	0.51327616	0.48532715	0.52188295	0.511589
1.0	0.5048887	0.49697924	0.5290498	0.50617534	0.07399666	0.51744634	0.513525	0.48555306	0.14213195	0.5122056
1.0	0.5057921	0.49790797	0.5293087	0.50667065	0.5027606	0.5172108	0.07608669	0.48292443	0.5225557	0.04041308
1.0	0.5053512	0.020827869	0.5317599	0.50702286	0.50318563	0.5167916	0.030932391	0.484476	0.523786	0.5107374
1.0	0.5030522	0.08478153	0.53033996	0.5070658	0.50489634	0.52051234	0.51329136	0.4860343	0.07825955	0.17144613
1.0	0.50453186	0.08794044	0.53126276	0.50623375	0.16013387	0.0012668909	0.51244676	0.20479232	0.52403176	0.50990355
1.0	0.503786	0.12976591	0.5290501	9.0039575e-05	0.50199664	0.0010361766	0.51436824	0.12136012	0.5202527	0.51379466
1.0	0.504493	0.49935448	0.5313719	0.5074731	0.5049331	0.5195465	0.51393616	0.48429313	0.52027726	0.50995857
1.0	0.5055531	0.49818522	0.53205407	0.506841	0.5023213	0.5190497	0.5135488	0.48514408	0.5204438	0.3348141
1.0	0.0055743824	0.49910277	0.52975947	0.5074195	0.50451773	0.5173751	0.5119386	0.4849855	0.52094126	0.512574
1.0	0.50444984	0.5001042	3.1955075e-05	0.5055009	0.5011816	0.5207427	0.5145955	0.48705113	0.52114016	0.5128839
1.0	0.013604336	0.110973224	0.5309447	0.50729764	4.0026076e-05	0.07917055	0.05363446	0.48663604	0.13782638	0.50967634
1.0	0.50470424	0.4987506	0.531763	0.50408113	0.016401948	0.13889003	0.5130231	0.48507687	0.07713886	0.5105336
1.0	0.50338376	0.4969578	0.53069806	0.5051465	0.5018164	0.5189852	0.51280946	0.2381165	0.52125955	0.5111917
1.0	0.5087758	0.49915063	0.53032863	0.50619864	0.502581	0.017306168	0.51316935	0.48587042	0.5212494	0.00011927592
1.0	0.08869511	8.315524e-05	0.52892303	0.03820784	0.123584494	0.5201977	0.51414835	0.13530025	0.08916377	0.5112282
1.0	0.50336605	0.4971747	0.53057826	0.13106287	0.5025546	0.51821285	0.11150741	0.17292508	0.5208659	0.5069217
1.0	0.50307286	0.4968462	0.11996803	0.50634104	0.50179833	0.518173	0.5134659	0.48756576	0.52099705	0.5117887
1.0	0.50607085	0.49885252	0.012240543	0.50386685	0.5035126	0.5188051	0.050354797	0.4852156	0.038116563	0.5113873
1.0	0.1484172	0.49848184	0.53051907	0.048537046	0.50476974	0.51967525	0.5128445	0.0009511236	0.15590686	0.51214695
1.0	0.5044382	9.3000555e-05	0.5304002	0.09182866	0.06381373	0.5189415	0.5125356	0.070091516	0.009640779	0.51092124
1.0	0.50373656	0.49819562	0.5305787	0.5075793	0.50265926	0.5178958	0.13806961	0.4860093	0.5204296	0.512108
1.0	0.5034867	0.49861374	0.53123736	0.5058187	0.50414604	0.00042489392	0.51238525	0.48405576	0.51983905	0.511204
1.0	0.50405115	0.49823624	0.5305771	0.5065683	0.50574183	0.51885056	0.5132597	0.48428565	0.52241933	0.5117517
1.0	0.50515366	0.4971378	0.52911294	0.1264374	0.1600602	0.51870924	0.5124216	0.4858205	0.5232012	0.5101335
1.0	0.5045719	0.49989662	0.09299512	0.508528	0.5034627	0.51901126	0.51436216	0.4842001	0.51924866	0.5118237
1.0	0.14675565	0.49732113	0.53060186	0.50659764	0.5027132	0.51903	0.13199952	0.4855594	0.14285672	0.14003944
1.0	0.5047071	0.49823445	0.5313843	0.50768423	0.5031897	0.5172171	0.5134808	0.48370686	0.17397243	0.51331955
1.0	0.50382406	0.14233178	0.5312193	0.5082572	0.5031096	0.5187748	0.5147954	0.24995579	0.5193681	0.50983816
1.0	0.50452733	0.49775505	7.17737e-05	0.506686	0.50408685	0.51699895	0.5142663	0.052594498	0.5219366	0.18103728
1.0	0.091032155	0.49823073	0.5311217	0.50625366	0.5016241	0.517809	0.51518005	0.48754627	0.52125794	0.026932629
1.0	0.50565815	0.13429786	0.53221583	0.5067037	0.5023402	0.51865077	0.5139138	0.24071418	0.521575	0.51141065
1.0	0.5049199	0.49934676	0.5315837	0.0122906985	0.5024845	0.51986945	0.51534367	0.4853941	0.0906354	0.51228034
1.0	0.05150235	0.49785703	0.53077054	0.5065987	0.5009533	0.5195381	0.51525027	0.48559877	0.52184117	0.50989646
1.0	0.50432587	0.49898213	0.52991	0.5043929	0.50276774	0.5182738	0.5138138	0.48441797	0.5224851	0.5104634
1.0	0.50434846	0.0018154443	4.2620028e-05	0.50513333	0.5011534	0.5195295	0.51327807	0.4857368	0.5223395	0.51165944
1.0	0.025190027	0.4985065	0.5320109	0.5067086	0.50435734	6.481649e-05	0.5121333	0.48340288	0.5196852	0.51219696
1.0	0.16444346	0.49757677	0.5311466	0.5071161	0.50308645	6.3218584e-05	0.51304287	0.4846141	0.5207957	0.02498798
1.0	0.5045361	0.021352077	0.08867626	0.5066359	0.017583381	0.51873875	0.5127674	0.23604971	0.5186019	4.293909e-05
1.0	0.5029324	0.49904373	0.5301014	0.14315747	0.50042397	0.5198373	0.5128286	0.48316243	0.52043873	0.12724015
1.0	0.21314268	8.856932e-05	0.0031355082	0.016836649	0.5029806	0.5211058	0.14586677	0.18551908	0.006853644	0.5097961
1.0	0.5047978	0.4983291	0.5303022	0.06405101	0.5049626	0.5201237	0.51503086	0.071390495	0.12912124	0.51192886
1.0	0.5044337	0.49714476	0.5303296	0.5084868	0.5031392	0.51651335	0.09462042	0.48529515	0.035034254	0.08214939
1.0	0.5020143	0.4991361	0.5324347	0.5065632	0.50194794	0.1397762	0.5119201	0.07900287	0.5224	0.5114264
1.0	8.293541e-05	0.49833164	0.13248587	0.5080859	0.5030117	0.5166729	0.51387364	0.0642449	0.521082	0.5109194
1.0	0.03650172	0.044164892	0.14635754	0.04873576	0.50199795	0.51981735	0.01892959	0.48454058	0.52191895	0.51087844
1.0	0.50425977	0.49704626	0.007745053	0.5061429	0.50439996	0.17513296	0.51483667	0.4851402	0.52278376	0.5125794
1.0	0.17196186	0.49879277	0.5322064	8.6677006e-05	0.5019492	0.5189706	0.5137891	0.4853412	0.5218289	0.51471
1.0	0.5049678	0.49801013	0.52979076	0.5066761	0.50217587	0.072578	0.5149433	0.2525763	0.52273047	0.5107064
1.0	0.50492036	0.499643	0.5302281	0.1380589	0.50256914	0.5180579	0.18053772	0.4857941	0.0199538	7.546134e-05
1.0	0.50530994	0.1333683	0.14411107	0.506434	0.12887366	0.51972616	0.51333094	0.484507	0.5209921	0.5128707
1.0	0.5044434	0.49641144	0.52969223	0.5046759	0.08241461	0.004515853	0.022601733	0.48305947	0.5211714	0.509319
1.0	0.5056203	0.49793753	0.53008026	0.0060733412	0.5033501	0.51933086	0.010599488	0.48522305	0.1506667	0.51089185
1.0	0.5065691	0.49776024	0.5314305	0.08227847	0.04789404	0.51843953	0.51392394	0.00060547265	0.040464945	0.5129787
1.0	0.5039299	0.4976064	0.028425597	0.00010158033	0.50267535	0.09321423	0.5145608	0.48383123	0.52096313	0.5131978
1.0	0.5047481	0.10776915	0.5292053	0.5055337	0.5047681	0.16295394	0.024092909	0.19313906	0.52177095	0.51137096
1.0	0.50477445	0.49825367	0.18342726	0.5047676	2.7931026e-05	0.015734017	0.5140006	0.28213117	0.52142215	0.5120871
1.0	0.21376164	0.49740395	0.5281435	0.009205364	0.50273186	0.5177218	0.513464	0.48545265	0.5219635	0.07683381
1.0	0.0020861449	0.49815363	0.53012896	0.50588804	0.4984739	0.51981556	0.5132247	0.4841669	0.520672	0.5116753
1.0	0.50234556	0.08854044	0.53042567	0.5069315	0.50131696	0.5188177	0.5139168	0.48729777	0.52059495	0.18021107
1.0	0.50306374	0.18476045	0.12266414	0.11858511	0.12002859	0.5178065	0.09220075	0.4849367	0.51954585	0.025121832
1.0	0.50413084	0.4977828	0.039643794	0.5069294	0.5031168	0.51959896	0.13059068	0.20655116	0.52322084	0.51177466
1.0	0.5047573	0.49760258	0.5309642	0.5072465	0.50071347	0.51920694	0.51301324	0.4845235	0.52028275	0.51233536
1.0	0.08162279	0.4954213	0.5324592	0.5074414	0.502103	0.16505827	0.51261413	0.4847885	0.5216065	0.51241773
1.0	0.055605326	0.49696723	0.0013960566	0.5050821	0.5029869	0.11349157	0.5136609	0.48394534	0.5197495	0.51098794
1.0	0.14919694	0.023978876	0.5289429	0.50614285	0.008119792	4.2868756e-05	0.5141765	0.1938042	0.520465	0.5122158
1.0	0.5040946	0.49803212	0.5322784	0.08810321	0.0008306895	0.5176195	0.5119451	0.4845154	0.5217189	0.13365692
1.0	0.50430155	0.4970129	0.051439017	0.5067707	0.5031274	0.51748407	0.5122651	0.0012699643	0.52241665	0.00012576432
1.0	0.5046773	0.49822676	0.53032005	0.5066687	0.020069411	0.51855034	0.51209885	0.48600885	0.5208293	0.51036566
1.0	0.50342655	0.49698725	0.019412998	0.12024961	0.50200146	0.51865476	0.5137091	0.19101542	0.5209581	0.13039982
1.0	0.082745284	0.49653968	0.5293076	0.50410503	0.5023679	0.5180397	0.5135456	0.48401204	0.019718971	0.51330084
1.0	0.504783	0.12332821	0.5323936	0.5072685	0.03870479	0.51674354	0.51301104	0.11873281	0.52173984	0.5107517
1.0	0.50426245	0.49701965	0.5316146	0.09876236	0.5028405	0.12236994	0.513316	0.4817245	0.5207456	0.5114924
1.0	0.5041589	0.4980326	0.049228698	0.5054598	0.50241476	0.5192744	0.51427126	0.48344445	0.5209578	0.5105495
1.0	0.50361556	0.49669638	0.5322888	0.5076359	0.13609464	0.5176363	0.5130101	0.4863841	0.5175908	0.51333946
1.0	0.5044756	0.49712208	0.08896749	0.5082741	0.5009655	0.5193006	0.5136082	0.028732937	0.5222707	0.5135311
1.0	0.50532955	0.4980446	0.53271407	0.50551605	0.50162065	0.15426575	0.51426417	0.48515457	0.5213001	0.51351815
1.0	0.5036653	0.49723023	0.5310649	0.5079909	0.5036255	0.51894075	0.5134842	0.4868666	0.5215344	8.077715e-05
1.0	0.13982624	0.49836943	0.5296008	0.50761545	0.501782	0.5189087	0.5151236	0.48577738	0.52121	0.50800604
1.0	0.14996135	0.49638554	0.5290887	0.0007072887	0.1599032	0.51937675	0.51459384	0.48581037	0.5197435	0.5125079
1.0	0.5046173	0.4967018	7.6554046e-05	0.5065933	0.50184494	0.5186593	0.5113491	0.48560303	0.51985	0.5119692
1.0	0.5045844	0.4969396	0.5294351	0.14227141	0.5048095	0.51828426	0.10035835	0.4857043	0.52083284	0.51282465
1.0	0.50445175	0.49725994	0.070277035	0.50589204	0.50426215	0.00019029916	0.51353836	0.48497686	0.52138907	0.1285994
1.0	0.5069662	0.49841735	0.52969956	0.10770247	0.12849987	0.5178762	0.5141487	0.1642796	0.5194754	0.5112434
1.0	3.7373198e-08	0.4984284	0.5324474	0.50793236	0.5028413	0.13103004	0.51046646	0.14298122	6.0515114e-05	0.5081499
1.0	0.5048435	0.50033337	0.52985173	0.50787157	0.13869195	0.51859814	0.51422304	0.48545578	0.5212464	0.51208264
1.0	0.18250658	0.4993879	0.53024167	0.5057551	0.50398177	0.5171276	0.51375914	0.48573375	0.524213	0.17773809
1.0	0.5048173	0.4967307	0.53083545	0.504758	0.5035087	0.5168819	0.5131314	0.48578706	0.52372515	0.5133375
1.0	0.5057323	0.49919793	0.5322979	0.5041153	0.5028152	0.13042475	0.5150218	0.48472825	0.5205	0.51124287
1.0	0.50446033	0.49995375	0.5313542	0.5072547	0.5036018	0.5213565	0.5137224	0.4845015	0.088589616	0.5113952
1.0	0.5055456	0.002515101	0.53096944	0.5069795	0.5034407	0.113634154	0.51493734	0.48428664	0.5194602	0.50998414
1.0	0.5040191	0.49819008	0.5309612	0.13998412	0.5030805	0.13425271	0.5133982	0.48564363	0.5219625	0.5090485
1.0	0.502494	0.023740636	0.5309568	0.50533754	0.50197935	0.51847744	0.06737403	0.48541394	0.13101238	0.5114011
1.0	0.5070252	0.49748346	0.5295501	0.50770056	0.50344354	0.51968414	0.5108091	0.4864879	5.056109e-05	0.51065654
1.0	0.50431657	0.49890307	0.53029275	0.50738037	0.5048236	0.5184001	0.02221643	0.48451188	0.020687334	0.5109019
1.0	0.032480914	0.49824262	0.5319165	0.50648004	0.0008967624	0.5201722	0.51260465	0.13527079	0.52124345	0.08650899
1.0	0.50714576	0.49614656	0.03912066	0.5078551	0.5009655	0.1237017	0.044884034	0.4853986	0.5238123	0.5108691
1.0	0.5048229	0.49906608	0.5313575	0.5078852	0.0017795295	0.51900166	0.5127564	0.48572198	0.5201602	0.026482083
1.0	0.50334215	0.49814072	0.01039645	0.5076248	0.06898156	0.11395284	0.51262975	0.48594657	0.52363545	0.51100945
1.0	0.5048492	0.49864814	0.5307678	0.50849557	0.03667274	0.52037334	0.51503956	0.48272845	0.0001243082	0.5122216
1.0	0.029871581	0.49792016	0.52880955	0.5030112	0.50305265	0.51777786	0.51216376	0.48596847	0.52112764	0.5117726
1.0	0.50459963	0.49754247	0.20609097	0.506754	0.000101575875	0.51767313	0.51345485	0.4849339	0.5212397	0.1468056
1.0	0.5052041	0.4964738	0.5296371	0.5065733	0.5040274	0.5192583	0.51343995	0.4865011	0.52310914	0.5131249
1.0	0.5035135	0.49864006	0.52853745	0.14860521	0.002051011	0.13745774	0.51472414	0.4857519	0.00053063926	0.5128366
1.0	0.50578856	0.13876486	0.033894517	0.5069412	0.5048229	0.518231	0.0021674167	0.4844887	0.5230077	0.092430495
1.0	0.50566983	0.49852428	0.5320006	0.16950895	0.5027929	0.51826435	0.514525	0.48754945	0.51871586	0.51259655
1.0	0.14197806	0.4998365	0.53446674	0.08481751	0.0070566144	0.51912177	0.5131779	0.484544	0.06965343	0.07502524
1.0	0.21414194	0.49574482	0.5325515	0.0034074928	0.502944	4.7098354e-05	0.514565	0.48543355	0.007650412	0.51191
1.0	0.5041461	0.49707866	0.5281388	0.50723135	0.5021135	0.5175335	0.5138471	0.48371562	5.0576375e-05	0.5112958
1.0	0.08155358	0.49884242	0.53138876	0.5059374	0.50374055	0.51968586	0.5147377	0.00092357036	0.13659951	0.5111259
1.0	0.50640625	0.0050997213	0.5305063	0.50621396	0.50157803	0.5171038	0.51264286	0.48584312	0.521641	0.5097027
1.0	0.026280804	0.49983943	0.13111277	0.5068548	0.50256777	0.11936159	0.13659	0.48477677	4.6796602e-05	0.5119105
1.0	0.50423664	0.49829844	0.5301063	0.50681907	0.5033815	0.51782715	0.513488	0.060574144	0.52291834	0.50995094
1.0	0.002025134	0.095010035	0.53002936	0.5067686	0.5022197	0.5197101	0.5124375	0.4849252	0.001973869	0.5120737
1.0	0.5040087	0.0770585	0.5292768	0.5073253	0.5034009	3.5582372e-05	0.512049	0.4859088	0.52079004	1.5413996e-05
1.0	0.15129642	0.0001232128	0.53031147	0.5054866	0.027290517	0.10325255	0.018534886	0.18091765	0.5213125	9.796797e-05
1.0	0.50481784	0.496779	7.417202e-05	0.089115456	0.5018112	0.5166164	0.5139851	0.48489052	0.0067206617	0.5106255
1.0	0.5053578	0.4980457	0.52981234	0.5056187	0.5022275	0.5187497	0.51374567	0.48546097	5.768349e-05	0.5118681
1.0	0.038979128	0.49768972	0.53024864	0.5064587	0.50260276	0.09201937	0.008253769	0.48417613	0.5214193	0.51103073
1.0	0.5042935	0.027836058	0.5305957	0.121265925	0.16404568	0.51698095	0.51270074	0.20589018	0.52106017	0.5109412
1.0	0.50496185	0.0021564018	0.52958393	0.50658214	0.066469066	0.51874375	0.5162757	0.48512247	0.0069101537	0.5110943
1.0	0.5048424	0.49634266	0.041619632	0.506482	0.50346327	0.08892021	0.51551247	0.48551154	0.52403176	0.51145655
1.0	0.50313103	0.49635676	0.07266104	0.5065444	0.5040323	0.51999557	0.51452386	0.48530793	0.52220213	0.011264507
1.0	0.0047991644	0.49909207	0.53044695	0.50513864	0.021133246	0.519318	0.513055	0.48380753	0.11479886	0.5082555
1.0	0.5041393	0.0839974	0.5307603	0.5068159	0.13731678	0.0004752881	0.17383943	0.031095121	0.09301614	0.5116562
1.0	0.1324349	0.49794137	0.5321693	0.09452099	0.019688241	0.5192538	0.51367867	0.48634648	0.52293444	0.045517974
1.0	0.50525415	0.042032465	0.5300867	0.50665134	0.50302875	0.5192415	0.09075627	0.4858681	0.52308697	0.18070884
1.0	0.5052627	0.4990586	0.0976711	0.05511816	0.50381696	0.13747421	0.5145969	0.48528773	0.52021	0.0069039203
1.0	0.5041931	0.49859744	0.15753181	0.5080564	0.5043622	0.51891154	0.517299	0.4855736	0.5229889	0.5111582
1.0	0.50495756	0.4976192	0.531001	0.5048727	0.5037016	0.113189794	0.0011953134	0.15767182	0.5206154	0.512469
1.0	0.5020741	0.06459404	0.1411735	0.50687194	0.5023422	0.51841575	0.51264894	0.48401773	0.5193191	0.5120094
1.0	0.5045469	0.49680483	0.52873456	0.50601697	0.50221854	0.5188969	0.5150903	0.48631123	0.0087809395	0.00085478043
1.0	0.50451607	0.49871287	0.531638	0.50646025	0.12501846	0.11927933	8.333099e-05	0.14044511	0.5189949	0.080283746
1.0	0.50381976	0.4987219	0.53122115	0.5053902	0.5018972	0.5179421	0.5144431	0.48462585	0.007581094	0.05596667
1.0	0.5050149	0.49662793	0.53129596	0.505121	0.021115225	0.5180843	0.51232046	0.4868042	0.52160627	0.033666518
1.0	0.00025009352	0.0001191852	0.045552492	0.50730187	0.5025526	0.5167816	0.010495488	0.48498148	0.51972586	0.006458072
1.0	0.055551477	0.13702883	0.5311041	0.5072908	0.5026454	0.51897216	0.51382166	0.48478436	0.1210876	0.5104563
1.0	0.50443256	0.49849477	0.5304401	0.50786227	0.50312287	0.5194154	0.51352054	0.12693965	0.13469201	0.51190937
1.0	0.50453895	0.49798766	0.12816742	0.50729996	0.5036251	0.061991923	0.5141175	0.48550743	0.5220616	0.51049715
1.0	0.5038753	0.49955615	0.5296162	0.053452414	0.022681087	0.5213199	0.51399237	0.13690779	0.019463027	0.5115045
1.0	0.504307	0.49713126	0.5312663	0.5077887	0.50477296	0.09908631	0.5126055	0.48495018	0.5191826	0.5102118
1.0	0.5050875	0.49727103	0.53036106	0.50542843	0.50132304	0.52072686	0.5151905	0.48461837	0.5205486	0.5142561
1.0	0.5039026	0.49823433	0.53053385	4.4399043e-05	0.5020784	0.0914574	5.5122015e-05	0.4837365	0.52169037	0.5109711
1.0	0.010349331	0.49652988	0.5304792	0.5067028	0.50233597	0.5197212	0.5151153	0.18545908	0.52080715	0.13760725
1.0	0.504979	0.4973051	0.5292935	0.5073985	0.50339735	0.51925784	0.5119841	0.4831966	0.00011314284	0.51342607
1.0	0.50382906	0.0021439418	0.04155603	0.5058547	0.50123274	0.5194521	0.5140045	0.48536184	0.52072346	0.511675
1.0	0.0256982	0.49905777	0.531429	0.50729316	0.5021063	0.51856816	0.18756531	0.48544398	0.5209717	0.51105154
1.0	0.5034588	0.49721962	0.5306431	0.086039655	0.5018609	0.51920074	0.5137423	0.48549488	0.5215129	0.51334894
1.0	0.5036674	0.49874675	0.5303815	0.13868022	0.038887605	0.034621347	0.51178557	0.4846314	0.52133334	0.5116997
1.0	0.5057388	0.010365936	0.5311726	0.17914876	0.5022668	0.51847154	0.51423204	0.48582152	0.51994336	0.51168287
1.0	0.122700885	0.005501656	7.613486e-05	0.5077426	0.50186163	0.51890993	0.5145631	0.4856831	0.52038944	0.5118742
1.0	0.5037881	0.15243831	0.530825	0.50652206	0.5018552	0.5203344	0.51303023	0.4848133	0.52219236	0.51033396
1.0	0.5046331	0.041708183	0.03801385	0.5077095	0.16051827	0.5197025	0.51359487	0.17995961	0.51929957	0.12760423
1.0	0.032051068	0.050021015	0.53381836	0.5061334	0.5023242	0.006618612	0.023253769	0.4865634	0.52430296	0.13324298
1.0	1.126687e-08	0.49655586	0.089170046	0.50541276	0.5020757	0.5176141	0.16125119	0.48558235	0.52019954	0.509807
1.0	0.5045533	0.49746883	0.53096557	0.5079713	0.50277036	0.14136286	0.512476	0.4845813	0.097029045	0.51161
1.0	0.5044383	0.13808602	0.53154504	0.051552474	0.021602347	0.52161235	0.5147747	0.48642662	0.52176946	0.5085924
1.0	0.5043747	0.49685585	0.5313157	0.5071859	0.50121933	0.5183742	0.5146228	0.48706576	0.52010757	0.511015
1.0	0.18259433	0.49929956	0.5294239	0.5064078	0.5044542	0.5202192	0.51414424	0.4857316	0.078821816	0.5117134
1.0	0.14844534	0.4983726	0.0008194865	0.50651854	0.03517384	0.015470597	0.51480293	0.48560488	0.5211169	0.50735134
1.0	0.024040023	0.49900338	0.02010662	0.50522	0.50456494	0.5183824	0.5124301	0.48537922	0.18240166	0.101825304
1.0	0.5041802	0.49741024	0.5308463	0.5074086	0.4991163	0.51872754	0.51432014	0.48414275	0.07524018	0.15328337
1.0	0.5039053	0.4985303	0.5302242	0.12460136	1.128832e-07	0.51468664	0.096380845	0.48460916	0.008337091	0.51194733
1.0	0.17350854	0.49700525	0.15065695	0.50714535	0.5046713	0.5179138	0.514279	0.4854396	0.5200241	0.5104356
1.0	0.5064017	0.49887267	0.5295992	0.50535476	0.5022078	0.5197821	0.5133502	0.2030502	0.5217272	0.511787
1.0	0.05468714	0.49766144	0.5314611	0.5083712	0.5033724	0.51753616	0.5125753	0.48551556	0.5202419	0.5100952
1.0	0.50410956	0.4975141	0.5327874	0.50600237	0.50445074	0.51970965	0.0017436467	0.05601738	0.5226837	0.51148397
1.0	0.50493777	0.49616295	0.03911826	0.5080915	0.089576885	0.09123156	0.5136917	0.00056265306	0.5211688	0.5107285
1.0	0.50344795	0.17827791	0.5310404	0.50731254	0.5023162	0.51811665	0.20241733	0.20477006	0.52164257	0.5112771
1.0	0.1419803	0.14215639	0.52969867	0.50422657	0.50285393	0.51963085	0.16031644	0.4872014	0.52097374	0.07468722
1.0	0.50413084	0.498119	0.07322066	0.5065545	0.00011427255	0.51887774	0.124169394	0.48532018	0.51653695	0.51126647
1.0	0.13993683	0.4980245	0.5305358	0.50532734	0.042298246	0.52072185	0.5121486	0.4843895	0.52168286	0.51195204
1.0	0.5049312	0.49708927	0.5297861	0.5065127	0.50331163	0.52035	0.5132554	0.4840551	0.006067927	0.51176333
1.0	0.002044601	0.49828583	0.04928714	0.5046212	0.5041536	0.5191165	0.513111	0.48533848	0.52014095	0.5128004
1.0	0.5042321	0.49741215	0.12598601	0.5072154	0.50214237	5.4156786e-05	0.51246804	0.48481923	0.52164304	0.51154065
1.0	0.5051435	0.49841005	0.53038144	0.057216875	0.13432102	0.52301544	0.5133963	0.48704624	0.019835075	0.5127053
1.0	0.5060301	0.49966922	0.5302534	0.5068465	0.50115	0.5195896	0.51436704	0.4848954	0.51990014	0.5117741
1.0	0.504748	6.76699e-05	0.53054446	0.505836	0.5039355	0.07192738	0.0021280858	0.48573497	0.51966155	0.5094509
1.0	0.12739371	0.49823505	0.08052933	0.18177585	0.17125238	0.5200407	0.5130479	0.059490543	0.52168596	0.51191795
1.0	0.50394875	0.49772462	0.53225946	0.5081444	0.50254875	0.060653515	0.5150148	0.48641267	0.5218027	0.512934
1.0	0.102503344	0.49658608	4.8191167e-05	0.50571036	0.50126386	0.51783943	0.512921	0.48460984	0.07453321	0.51267415
1.0	0.12243463	0.009960673	0.14062701	0.5061741	0.5037416	0.5178214	0.514154	0.48598543	0.5224443	0.512643
1.0	0.50520253	0.4994181	0.5293681	0.50490177	0.50271624	0.006378455	0.51236606	0.48366448	0.5202756	0.51102376
1.0	0.5063037	0.4973239	0.5315509	0.508419	0.50112486	0.0023869993	0.5120723	0.15492861	0.52280205	0.511166
1.0	0.5047547	0.49778783	0.52932197	0.5063497	0.50262004	0.517669	0.5129628	0.12486912	0.5210462	0.51291513
1.0	0.5032013	0.49909142	0.5309941	0.030599345	0.502145	0.52326894	0.00297459	0.4863082	0.5219046	0.5109424
1.0	0.5044532	0.4984446	0.19055927	0.037430923	0.5040242	0.00043481428	0.51270986	0.48464984	0.52312374	0.5116282
1.0	0.50443065	0.15535133	0.53201723	0.50874776	0.503609	0.51709163	0.51362497	0.4849203	0.5230425	0.5112969
1.0	0.50446975	0.497068	0.52992463	0.5071323	0.5025702	8.778139e-05	0.5154037	0.48713776	0.52094424	0.00010807955
1.0	0.50456715	0.038888995	0.53125465	0.5059221	0.5040282	0.51844394	0.5129989	0.48540276	0.5211212	0.51125836
1.0	0.5061705	0.49772787	0.008079853	0.5057197	0.06511745	0.518207	0.0074127754	0.13372543	0.51925683	0.51149774
1.0	0.5054051	0.49754247	5.9800957e-05	0.50712174	0.50244457	0.5181914	0.51444435	0.4858349	0.0011997981	0.51027465
1.0	0.5050351	0.009575517	0.5293165	0.0017479779	0.5024674	0.51933664	0.13211618	0.4854644	0.5204182	0.5109297
1.0	0.50433636	0.49878433	0.1488029	0.5051253	0.13363416	0.09837909	0.5146968	0.48485336	0.5224704	0.51174325
1.0	0.5061904	0.1484817	0.5314657	0.0109638935	0.5010804	0.00042420003	0.5151455	0.48451534	0.5213581	0.012678158
1.0	0.5054546	0.49775073	0.5319684	0.29652306	0.5027906	0.52090305	0.5128004	0.487247	0.5199427	0.000106312524
1.0	1.7993937e-08	0.49793094	0.5309913	0.50698364	0.5016772	0.5200521	0.045078114	0.4878033	0.5225122	0.512049
1.0	0.5035863	0.4947133	0.53008795	0.5067188	0.50441056	0.51890075	0.51417387	0.48480633	0.52170575	0.511053
1.0	0.088586554	0.08423534	0.53098196	0.508373	0.50240475	0.08945617	0.5119811	0.48673946	0.5211579	0.036190886
1.0	0.028595362	0.49846277	0.5286184	0.024976783	0.5015353	0.06968515	0.5143512	0.48670524	0.52256143	0.51088333
1.0	0.5001001	0.49933296	0.53093505	0.0072479644	0.005318664	0.5174237	0.51443577	0.48684162	0.523547	0.02218176
1.0	0.5052892	0.49766555	0.5298479	0.50597167	0.5036358	0.5191353	0.51384395	0.48503554	0.52069193	0.1139903
1.0	0.50471854	0.49631295	0.002509041	0.50673544	0.502622	0.5186901	0.51341844	0.4858161	0.52249855	0.5127562
1.0	0.5049396	0.4982982	0.529322	0.09907513	0.5035538	0.5181278	0.0013386428	0.48465	0.5219152	0.51146615
1.0	0.504211	0.49920163	0.53169566	0.50763476	0.03451783	0.5189488	0.20253213	0.4843721	0.057902247	0.5128809
1.0	0.11302385	0.49922478	0.00772616	0.50642043	0.5023338	0.52066123	0.51317513	0.48527706	0.5225881	0.13368396
1.0	0.00017098052	0.13327505	0.53089213	0.5089558	0.5015659	0.519202	0.5139152	0.2842561	0.52382284	0.5117858
1.0	0.50441134	0.49991953	0.53104347	0.5073806	0.5016697	0.52097577	0.51479274	0.15064894	0.5220235	0.5119995
1.0	0.18777117	1.0671247e-08	0.5302115	0.50687087	0.502283	0.5180107	0.51379466	0.0041261627	0.0678559	0.5113064
1.0	0.5051199	0.103258975	0.531369	0.1395012	0.5023885	0.51873416	0.51369905	0.4855675	5.8213107e-05	0.5114178
1.0	0.50386167	0.49798766	0.022080962	0.50816166	0.50403637	0.51924574	0.0323833	0.48518085	0.52014685	0.042812277
1.0	0.13469708	0.49725044	0.533636	0.50713277	0.50268453	0.5186788	0.51382154	0.48404822	0.52034926	0.51079476
1.0	0.12285595	0.104494795	0.06979604	0.50786	0.005224976	0.5195033	0.08761216	0.48420563	0.5200558	0.023609955
1.0	0.50417167	0.02332688	0.20210692	0.5059256	0.5033507	0.13134111	0.5140549	0.48445356	0.11907447	0.5092989
0.0	0.011320541	0.010134798	0.011035438	0.009787262	0.008509548	0.007844476	0.012371742	0.021149382	0.0087503875	0.00942685
0.0	0.011442553	0.010184592	0.010965859	0.009805612	0.00851342	0.007862444	0.012434561	0.021278055	0.008761011	0.009535163
0.0	0.010074591	0.009227596	0.0075782062	0.007165044	0.006431371	0.006939574	0.008361818	0.015865428	0.0061205938	0.009456649
0.0	0.010155604	0.00923228	0.0075974483	0.0071778707	0.006369299	0.00685232	0.008304092	0.015814828	0.00613176	0.009506488
0.0	0.0075446987	0.0072672176	0.00798046	0.006691003	0.006256927	0.0059507224	0.009781996	0.024646675	0.0060842284	0.006888023
0.0	0.007479374	0.007259994	0.007970821	0.006730906	0.0063014827	0.005967848	0.0097886305	0.024455445	0.006092625	0.006868258
0.0	0.049616493	0.043994058	0.038929526	0.044277254	0.036338817	0.04409631	0.04126045	0.07635477	0.03630773	0.04571572
0.0	0.5047854	0.49686632	0.5301085	0.5052803	0.50330365	0.5186702	0.51392806	0.485026	0.5212507	0.51155907
0.0	0.011328475	0.009966599	0.0076012136	0.009435991	0.008460603	0.010373579	0.010210269	0.024444753	0.006466246	0.012100482
0.0	0.011348396	0.009884362	0.007598858	0.00942173	0.0083588725	0.01044108	0.010227226	0.024298878	0.006446447	0.012012092
0.0	0.0113440575	0.009939703	0.0075086337	0.009400686	0.008455903	0.010382836	0.010249211	0.024578517	0.006482785	0.012130262
0.0	0.011400498	0.009972463	0.0075236904	0.009405838	0.008416033	0.010405952	0.010237894	0.024447905	0.006459351	0.01208677
0.0	0.003180066	0.0020813816	0.0012713512	0.0021752734	0.0013508236	0.0015201552	0.0015857085	0.006992671	0.001384641	0.0018831491
0.0	0.02870757	0.020993724	0.019348709	0.027788917	0.0213917	0.023267973	0.018083323	0.05607308	0.022779351	0.019730873
0.0	0.028534077	0.021405	0.019535555	0.024777021	0.019688003	0.020957831	0.019922946	0.044626538	0.019518262	0.021318847
0.0	0.013094095	0.013221422	0.008822906	0.011208329	0.008462346	0.0066015967	0.008214148	0.039417777	0.007760154	0.00825668
0.0	0.026613444	0.018826941	0.022994038	0.027291423	0.016976172	0.018994458	0.018834768	0.04246238	0.021486405	0.022810701
0.0	0.030836234	0.023613092	0.019593991	0.024130242	0.015664207	0.020892082	0.02266228	0.046338007	0.016065551	0.023992768
0.0	0.013211534	0.015376514	0.009014463	0.011383834	0.008814916	0.0064761946	0.010830253	0.03264739	0.006657979	0.009634335
0.0	0.06737741	0.061996847	0.060130384	0.06892083	0.058746688	0.056017127	0.05872879	0.103495166	0.054063205	0.063909516
0.0	0.010829477	0.00925832	0.0075846277	0.011915095	0.008697564	0.006990983	0.0072350963	0.025786728	0.004867639	0.007847215
0.0	0.010807055	0.009196179	0.007598351	0.012021483	0.008607101	0.007005533	0.0072526904	0.025877161	0.004897589	0.007803677
0.0	0.06898	0.059358675	0.060824495	0.07058126	0.05161181	0.05935269	0.06166905	0.09025731	0.0595838	0.06307377
0.0	0.010394267	0.0076781847	0.0073826737	0.01615185	0.0057427357	0.007481955	0.007531731	0.015699066	0.0071953787	0.009002773
0.0	0.01041969	0.0076187295	0.007384704	0.01606249	0.0057357233	0.0075008734	0.0074763726	0.015846455	0.007160185	0.008997848
0.0	0.027129874	0.021203611	0.018846761	0.024542052	0.014881639	0.01666854	0.01968042	0.052241385	0.017793177	0.022503577
0.0	0.013572908	0.015595305	0.009096493	0.012277317	0.008565467	0.0052812863	0.009837991	0.038310096	0.0070691616	0.008327446
0.0	0.0026613746	0.0015683254	0.0013527741	0.0017500002	0.0008442481	0.0010829221	0.0013782962	0.009900825	0.0010420365	0.0016792086
0.0	0.028994609	0.022671081	0.022471193	0.027146699	0.015947578	0.016229246	0.019542268	0.057088897	0.016110657	0.020397231
0.0	0.009196414	0.008410592	0.007024509	0.008123345	0.0060335654	0.0054123932	0.009310418	0.024529755	0.007627744	0.010666656
0.0	0.009210528	0.008351958	0.007119794	0.008148865	0.005994923	0.005467392	0.009321507	0.02451109	0.0076177563	0.010803966
0.0	0.067347646	0.074384235	0.06264887	0.05854215	0.06171607	0.0579426	0.058233634	0.12412571	0.06240197	0.071085915
0.0	0.009855583	0.012081226	0.007893832	0.007509945	0.008347328	0.007074881	0.0072967103	0.032924447	0.008096192	0.0105763
0.0	0.0098901605	0.01206371	0.00787402	0.00748017	0.008380636	0.0070732194	0.007281901	0.033037763	0.00804235	0.010574325
0.0	0.0670621	0.0604428	0.061025344	0.058481514	0.0508728	0.05928015	0.06640117	0.09390022	0.058230832	0.06330813
0.0	0.20723768	0.20364027	0.21778138	0.19860628	0.19055207	0.22144265	0.21634983	0.24542414	0.20575769	0.21684143
0.0	0.06800581	0.06497672	0.060190443	0.064517446	0.052866515	0.05668202	0.06026245	0.107263684	0.06144088	0.060469333
0.0	0.00010039461	9.053739e-05	4.8442e-05	8.034487e-05	3.9979957e-05	4.361209e-05	5.8229263e-05	0.00069339894	5.7744637e-05	5.9774615e-05
0.0	0.5055076	0.49655667	0.530257	0.5047516	0.50081843	0.5184202	0.5116244	0.4858501	0.5195998	0.51118106
0.0	0.0068001463	0.008563916	0.008118839	0.012481974	0.0064751823	0.005878019	0.008374274	0.026520003	0.006759377	0.009143198
0.0	7.234652e-05	9.798142e-05	6.230493e-05	0.00013691632	4.9566414e-05	3.847544e-05	8.1755206e-05	0.00093149266	4.3353175e-05	6.197191e-05
0.0	0.06230672	0.06636198	0.06438922	0.07434308	0.056027353	0.054797642	0.06599334	0.11561825	0.056884058	0.061058015
0.0	0.0025042384	0.0020184817	0.0017818605	0.0011643015	0.0013637597	0.0015554952	0.0016854191	0.008796374	0.0016936106	0.0016253879
0.0	0.0025289285	0.002079388	0.0015314952	0.0018861128	0.0015033123	0.0011939581	0.0017414859	0.007461526	0.0014605334	0.0018345742
0.0	0.026043316	0.028258357	0.020310942	0.023722336	0.019347528	0.017706616	0.02256485	0.043061256	0.018831924	0.022866042
0.0	0.025687193	0.02626614	0.020889768	0.017587187	0.017302398	0.020412348	0.019404458	0.058852576	0.020310296	0.018591613
0.0	0.02177368	0.0246303	0.020931758	0.020196063	0.0175714	0.02129861	0.02051343	0.054109156	0.022384396	0.021477254
0.0	0.025526654	0.018907933	0.020889545	0.02396547	0.019020729	0.021576725	0.023304695	0.05013008	0.02207449	0.022567045
0.0	0.022389567	0.025316829	0.020748945	0.018203732	0.016941069	0.015227434	0.025581017	0.06799893	0.019368248	0.018461281
0.0	0.027646419	0.020791942	0.025351994	0.02163448	0.021016832	0.017014194	0.026659342	0.05352482	0.016089961	0.026711972
0.0	0.024494058	0.024271788	0.019567573	0.01878675	0.02011718	0.019294953	0.024364993	0.036785934	0.02031476	0.023733553
0.0	0.026279792	0.026142571	0.024225403	0.01873991	0.019405093	0.018646462	0.022352012	0.043960154	0.01990558	0.026302034
0.0	0.023107432	0.021847961	0.02000936	0.022531012	0.018438194	0.012912794	0.023574853	0.055766948	0.01775974	0.023657113
0.0	0.022355542	0.022973742	0.021692446	0.023289412	0.017739773	0.019723244	0.022510806	0.05351217	0.017991316	0.021246113
0.0	0.02496837	0.026118021	0.022568634	0.024719227	0.017796952	0.020750975	0.024109809	0.043020427	0.019716717	0.02596484
0.0	0.013187808	0.013711223	0.009394542	0.011877854	0.0098947	0.006647114	0.00955309	0.04058733	0.009221382	0.009035996
0.0	0.02590007	0.017646901	0.021649126	0.024848916	0.019528866	0.019964347	0.02164634	0.056888174	0.021798477	0.02136349
0.0	0.05701515	0.050151896	0.0507445	0.028207408	0.038024336	0.03991048	0.046526074	0.080642655	0.03951605	0.04901349
0.0	0.00012644938	0.00011051913	6.7264635e-05	4.9747876e-05	4.943556e-05	5.213217e-05	7.22673e-05	0.0005327551	7.119625e-05	0.00013059797
0.0	8.759968e-05	0.00012520707	7.17737e-05	7.449348e-05	7.600826e-05	4.2868756e-05	7.735222e-05	0.00060547265	6.1704595e-05	7.1757204e-05
0.0	8.555641e-05	7.407666e-05	7.302022e-05	6.859292e-05	6.208068e-05	4.0041195e-05	9.8482e-05	0.0007430369	4.722271e-05	7.229342e-05
0.0	0.03207653	0.020028794	0.01879145	0.019019509	0.020751033	0.018846765	0.021810517	0.050258797	0.021494422	0.022997687
0.0	6.776282e-05	8.129978e-05	6.3181404e-05	8.4143954e-05	5.218146e-05	4.8593025e-05	6.94322e-05	0.0009722076	1.5141056e-05	7.014582e-05
0.0	0.50499	0.49730593	0.52851236	0.5049466	0.5021751	0.51769984	0.51298493	0.4848552	0.5199487	0.50989264
0.0	0.5046851	0.4972664	0.52887607	0.5053212	0.50229734	0.51746905	0.5132165	0.4844271	0.5197023	0.5099692
0.0	0.07476096	0.054756127	0.07108168	0.0633545	0.056497686	0.05282349	0.06776768	0.106993236	0.05785764	0.06223362
0.0	0.00014344987	4.7883233e-05	9.030829e-05	7.506252e-05	5.1127063e-05	3.3592594e-05	9.0308975e-05	0.00068657537	4.617277e-05	6.654039e-05
0.0	0.051225316	0.036556803	0.04218591	0.037413687	0.03564401	0.03136109	0.04557615	0.083921894	0.049155463	0.040633354
0.0	0.046452537	0.052558374	0.0456904	0.043989554	0.035865176	0.035669986	0.05020242	0.09909706	0.039397415	0.040591523
0.0	0.17176616	0.16895175	0.19466627	0.16340272	0.16525254	0.17020702	0.19130416	0.22668801	0.18216357	0.18499032
0.0	0.0661852	0.05798654	0.067456424	0.05744906	0.054685768	0.06106479	0.07265312	0.11489053	0.06152649	0.068767436
0.0	7.5946824e-05	0.00011457839	0.00010282671	5.1865238e-05	5.9404283e-05	6.87236e-05	0.00011488637	0.001148185	6.2073814e-05	9.5273266e-05
0.0	9.469648e-05	9.463086e-05	6.972075e-05	5.213033e-05	4.6703826e-05	7.7574936e-05	9.928017e-05	0.0012732386	4.4261775e-05	8.355793e-05
0.0	0.50512207	0.49685025	0.52902466	0.50519085	0.5017179	0.5174386	0.5125487	0.48429173	0.51973325	0.5093074
0.0	0.0109298555	0.0077822627	0.009131482	0.008164778	0.009280307	0.0055973437	0.0069139865	0.033801466	0.007912205	0.00974373
0.0	9.3578434e-05	9.342668e-05	6.0640996e-05	8.819008e-05	9.891928e-05	3.4882323e-05	6.312979e-05	0.0011222808	6.269692e-05	0.00010578435
0.0	0.06674347	0.06552419	0.063924834	0.06614291	0.06743232	0.053364705	0.06158332	0.12117993	0.062810704	0.07042762
0.0	0.011083976	0.009961895	0.008864762	0.008514793	0.009619278	0.0043838723	0.010728166	0.024129856	0.0079904925	0.008469992
0.0	0.10139707	0.07941149	0.09006534	0.08186434	0.07836492	0.07136952	0.0938187	0.13965149	0.10003052	0.08709168
0.0	0.033045165	0.021924157	0.021064816	0.023645584	0.021071007	0.020916363	0.022943988	0.05583053	0.022088101	0.02469442
0.0	0.014794232	0.009137631	0.008476675	0.0077794204	0.0077926354	0.0076118177	0.007804183	0.030412612	0.008128829	0.009206399
0.0	0.010054063	0.006168498	0.0102719655	0.009671701	0.006771031	0.0056364704	0.009048045	0.02233861	0.007716387	0.01031067
0.0	0.0033478101	0.0015056245	0.0020226655	0.0022361353	0.001515492	0.0016246554	0.0017460694	0.008198329	0.0021631473	0.0028280348
0.0	0.028136803	0.021297602	0.022781113	0.01978245	0.019323839	0.018565452	0.021116653	0.05356655	0.022474682	0.024468616
0.0	0.0025320698	0.015108993	0.008756403	0.011645928	0.009838613	0.006281982	0.012660807	0.034742076	0.0085063875	0.009495113
0.0	0.02399203	0.02537215	0.021174284	0.027694918	0.019447511	0.019470012	0.026455065	0.054334845	0.023460062	0.026610382
0.0	0.026167184	0.02406849	0.023884928	0.024265906	0.017466037	0.025036342	0.022488322	0.045427527	0.01898507	0.020322526
0.0	0.026163574	0.02395049	0.024044683	0.024381656	0.017415587	0.024875363	0.022431891	0.045039244	0.019005034	0.020392269
0.0	0.14324379	0.13504718	0.13304979	0.123563044	0.13535397	0.136306	0.14472638	0.19560805	0.13788532	0.12832375
0.0	7.237026e-05	7.401114e-05	6.72817e-05	8.603412e-05	4.2268977e-05	4.0444844e-05	9.170958e-05	0.0005454414	5.346211e-05	9.1356516e-05
0.0	5.7749043e-05	0.000114571616	5.7978978e-05	6.166054e-05	6.961558e-05	5.255776e-05	9.518691e-05	0.0006148012	5.8829377e-05	6.1919214e-05
0.0	0.00013589709	8.01703e-05	8.3635096e-05	6.818096e-05	4.842436e-05	5.16629e-05	7.580082e-05	0.0006171507	5.830105e-05	7.80642e-05
0.0	0.0024126389	0.0021896784	0.002149387	0.0016388928	0.001300833	0.0012092723	0.0019602142	0.008532696	0.0021553524	0.0018516796
0.0	0.0017964245	0.002215304	0.0022988424	0.0016886949	0.001394563	0.0011829794	0.0020880736	0.010808687	0.001776931	0.002116098
0.0	0.50479305	0.49666604	0.5300157	0.5051862	0.5011486	0.51831484	0.51158637	0.4860003	0.519317	0.5113071
0.0	0.50448364	0.49660346	0.5295835	0.50492394	0.50099987	0.518672	0.5118862	0.48636812	0.5192677	0.51142675
0.0	0.0086396765	0.0063931355	0.0094377035	0.010395998	0.006695758	0.0060739606	0.007970074	0.018165324	0.0073687825	0.009761114
0.0	0.0017017104	0.0015387683	0.0015271084	0.0018602588	0.0015835599	0.0015995846	0.0019867208	0.016820136	0.001354025	0.0015122577
0.0	0.001806148	0.0021506012	0.0021043129	0.0020360674	0.0015175728	0.0010563975	0.0018797178	0.007864895	0.0016466461	0.0019664676
0.0	0.025462255	0.020228548	0.004311559	0.019307973	0.017792143	0.004690187	0.022604693	0.076716475	0.020368706	0.01805629
0.0	0.029229553	0.027002968	0.02269056	0.022869937	0.021470001	0.01741881	0.0213617	0.057407375	0.023575177	0.02544261
0.0	7.038953e-05	3.718311e-06	8.48074e-05	7.682141e-05	3.9256913e-05	4.996015e-05	6.8854606e-05	0.00065479457	5.2901956e-05	6.5781474e-05
0.0	0.012078607	0.0140116345	0.009973004	0.010169941	0.009027938	0.006198296	0.011324945	0.032683853	0.007931808	0.009859976
0.0	0.014115484	0.014259992	0.010190188	0.010656281	0.010065023	0.007653682	0.0097367475	0.038910832	0.00794618	0.00930308
0.0	0.021966092	0.023287108	0.023462923	0.021972936	0.020672293	0.018315898	0.024722924	0.051296104	0.018674962	0.026098454
0.0	0.023504028	0.025610158	0.026750479	0.021527613	0.021800011	0.019343665	0.02186059	0.05217197	0.0189068	0.021948166
0.0	0.50510806	0.49855655	0.5287929	0.5055414	0.50217915	0.51748306	0.5132904	0.48422012	0.52010936	0.509801
0.0	0.5056675	0.49881715	0.52968836	0.5062536	0.501925	0.5180863	0.5129859	0.48404765	0.5213729	0.510118
0.0	0.012155127	0.005677645	0.010654074	0.01128767	0.009157111	0.0075264787	0.00736894	0.027764894	0.00012834712	0.008769397
0.0	0.000113454545	5.969976e-05	6.356394e-05	0.00014341746	7.672726e-05	5.6432134e-05	7.17464e-05	0.00061657856	9.687617e-07	8.691927e-05
0.0	0.070254356	0.058110986	0.06473446	0.07526049	0.06300828	0.06075008	0.06373026	0.104091175	0.019953027	0.066840574
0.0	0.50548327	0.49746412	0.53001714	0.5060568	0.5025482	0.51803935	0.51314104	0.4843282	0.520742	0.51021886
0.0	0.008846351	0.0091989385	0.01035219	0.008347861	0.006373767	0.0060195033	4.342952e-05	0.024516102	0.007164488	0.007678243
0.0	0.07057373	0.06005192	0.065491386	0.0658792	0.05724658	0.05580193	0.015962694	0.09960202	0.020161873	0.06279825
0.0	0.00011540846	6.7459725e-05	6.639119e-05	8.687991e-05	5.368757e-05	4.1153253e-05	4.7408525e-07	0.0005193059	1.0054697e-06	6.882218e-05
0.0	0.50461894	0.49716398	0.5294856	0.5057192	0.50292456	0.51720524	0.51367706	0.48407248	0.519232	0.50997835
0.0	0.06785506	0.06825576	0.024665182	0.06324665	0.047540285	0.06022893	0.070112385	0.094704166	0.0649584	0.061829727
0.0	0.5056815	0.4971108	0.52992004	0.50590307	0.50146383	0.5180419	0.51224416	0.48411936	0.52099687	0.5096244
0.0	0.0065174275	0.00928743	0.008964964	0.007974298	0.0068920325	0.008550711	0.009188952	0.023532083	0.0076948428	0.011063982
0.0	9.291147e-05	0.00010539911	5.083308e-05	6.37666e-05	5.957561e-05	5.9870395e-05	6.7408284e-05	0.00073020166	5.4446464e-05	5.375816e-05
0.0	0.06661629	0.0676657	0.060973916	0.060644787	0.058872633	0.06172155	0.0626751	0.10868785	0.060478974	0.058769986
0.0	0.0645786	0.06508315	0.061463557	0.07122813	0.05495528	0.01968202	0.070900366	0.10440707	0.06276566	0.058067534
0.0	8.270621e-05	9.10938e-05	5.2371648e-05	0.00011649212	4.6142002e-05	9.4043753e-07	0.00010703616	0.0006239179	6.252914e-05	5.1408373e-05
0.0	0.12899989	0.04670162	0.12326793	0.13297854	0.13028176	0.14184655	0.14128566	0.16415216	0.1210914	0.11826993
0.0	0.008944699	0.0024392433	0.00770752	0.0065804976	0.008683228	0.008160976	0.0103831785	0.01973765	0.007106821	0.008023281
0.0	0.0016105713	0.0025091125	0.00208508	0.0014456924	0.0015426582	0.0009358123	0.0014913724	0.009851024	0.0015709021	0.002320527
0.0	0.003673064	0.025291516	0.023405831	0.018884024	0.020541105	0.017508473	0.023070622	0.05417087	0.018699272	0.026431378
0.0	0.00964618	0.013759011	0.009250769	0.01041878	0.0083076665	0.0058120214	0.010210534	0.03162109	0.009621046	0.007677342
0.0	0.023828173	0.023880353	0.023810534	0.020976482	0.021310903	0.015447082	0.021726416	0.04745159	0.021869233	0.022223061
0.0	0.09956203	0.08454727	0.086742856	0.08746014	0.08485236	0.093559206	0.09945181	0.15091786	0.0801141	0.084117174
0.0	0.002007903	0.001633268	0.0017321546	0.0015756943	0.0015482922	0.0013559853	0.0015710405	0.010096567	0.0024508142	0.0021451449
0.0	0.0021591657	0.0017043639	0.0014976149	0.0013766341	0.001442976	0.0011632345	0.0017781596	0.0071701207	0.0014870394	0.0017631315
0.0	0.02610936	0.020748911	0.020057907	0.021572668	0.01795995	0.019899385	0.025722278	0.049494475	0.021455023	0.025148945
0.0	0.025655298	0.020881433	0.023491872	0.021513505	0.019512258	0.02178916	0.020779118	0.052088376	0.021494262	0.022497164
0.0	0.025185267	0.021407807	0.024234703	0.021170465	0.022760736	0.019785788	0.021303149	0.049034577	0.021582372	0.024539215
0.0	0.027368315	0.020653037	0.021032402	0.022748299	0.019747324	0.01607757	0.023988994	0.05030116	0.018596852	0.022239458
0.0	0.07341928	0.07408753	0.063757025	0.07013878	0.06351426	0.06267503	0.0618287	0.09188036	0.057860743	0.06448833
0.0	0.066466756	0.0716742	0.06649662	0.06416555	0.058006324	0.057464425	0.06297151	0.11008657	0.059163127	0.051631015
0.0	0.0027139424	0.002756888	0.0018290979	0.0014075099	0.0013013267	0.0016676901	0.002936191	0.0066605248	0.0015795752	0.0020322052
0.0	0.022644	0.024231846	0.02211515	0.02039346	0.0155105265	0.017859248	0.02509901	0.04467854	0.023693519	0.020644806
0.0	0.025417963	0.023447542	0.021360189	0.018849313	0.018298686	0.022142401	0.028648674	0.051267676	0.021567848	0.025473
0.0	0.06256895	0.0662791	0.06242319	0.07606735	0.054484535	0.06119921	0.059628893	0.11596318	0.06259489	0.062345292
0.0	0.19421762	0.20580742	0.21266581	0.22992213	0.19070086	0.21528386	0.21531308	0.24857298	0.21044536	0.21038818
0.0	0.00013927306	0.00014707976	4.5805384e-05	7.0027454e-05	3.052574e-05	4.9849263e-05	8.550878e-05	0.001174038	9.315908e-05	5.279753e-05
0.0	0.00011559614	7.015358e-05	5.562519e-05	7.4312484e-05	8.060425e-05	3.7596234e-05	8.767205e-05	0.0008145009	5.36674e-05	0.00010571971
0.0	0.010689939	0.009575829	0.0072846795	0.009334753	0.008347738	0.0068125436	0.007524947	0.022618692	0.010430001	0.011916033
0.0	0.01069176	0.007468508	0.009522229	0.008044534	0.008017908	0.007614455	0.007952321	0.020988429	0.0069786627	0.013222791
0.0	0.010710262	0.0074837715	0.009521195	0.008072168	0.008037274	0.007631369	0.007951655	0.020920284	0.0069119995	0.0133294305
0.0	0.105164215	0.09318546	0.08427942	0.08569161	0.08005918	0.08114571	0.09261554	0.13013458	0.08492228	0.07988314
0.0	0.10569284	0.093441375	0.08458885	0.085770845	0.08005283	0.080929756	0.09276426	0.13021713	0.08481252	0.07951587
0.0	0.10530332	0.09343435	0.084639095	0.08579978	0.08029119	0.08076416	0.09316076	0.13013211	0.08489486	0.07974014
0.0	0.10564484	0.09355395	0.08447053	0.08619836	0.080463566	0.08088399	0.09320819	0.13010061	0.08531808	0.07964211
0.0	0.10716601	0.094470926	0.09816469	0.08176816	0.083490215	0.07872756	0.09420703	0.16396496	0.07067896	0.08387974
0.0	0.1075897	0.09458331	0.098403476	0.08203313	0.08384798	0.0786457	0.094169766	0.16459729	0.07110482	0.08422205
0.0	0.107331395	0.09494452	0.0987589	0.082157634	0.08441284	0.07896904	0.09461169	0.16423064	0.07128563	0.08480251
0.0	0.10712694	0.09460869	0.09859749	0.08233544	0.08388736	0.078890845	0.094590664	0.16390826	0.07128965	0.08446264
0.0	0.07990841	0.0843061	0.08827561	0.07751191	0.08600715	0.08775797	0.08367351	0.16107242	0.07677514	0.09460996
0.0	0.08024101	0.084001526	0.08823835	0.07778209	0.086270705	0.087916195	0.08370939	0.16060458	0.07668277	0.0947875
0.0	0.07990508	0.08414461	0.08843865	0.077818096	0.086943835	0.0878537	0.08391806	0.16061774	0.07696185	0.09557366
0.0	0.079900965	0.08413163	0.08794165	0.077950716	0.086179465	0.08781401	0.0841218	0.16134992	0.07676247	0.09503351
0.0	0.08858743	0.09374007	0.09056543	0.101639464	0.086916946	0.083547615	0.09571616	0.12966625	0.08033228	0.088975035
0.0	3.5374224e-09	2.9513698e-08	2.7587641e-06	2.408268e-08	4.4175614e-08	6.324555e-09	1.7681918e-08	0.0045100753	4.9763752e-08	3.25651e-08
0.0	6.092891e-05	0.0003766607	0.00025009637	0.00030679072	0.00016792664	3.516133e-05	0.00012240047	0.048253182	0.0002312662	0.00018038007
0.0	0.5031371	0.49767897	0.52885497	0.5056539	0.5022254	0.5184487	0.51427275	0.48593453	0.52011466	0.5118798
0.0	8.331009e-05	8.0447375e-05	0.00023346997	0.00021604642	0.00034127993	3.9613835e-05	0.00020390585	0.039034788	4.4100158e-05	0.008126166
0.0	5.265971e-09	7.495082e-09	5.161994e-08	1.559448e-08	1.1998972e-07	7.0550534e-09	7.984655e-09	0.0017813229	1.7641519e-09	5.703624e-05
0.0	0.5037639	0.4978812	0.5296477	0.50528795	0.5027529	0.5191815	0.5142551	0.48673382	0.5209008	0.5121212
0.0	0.00018118264	8.312607e-05	0.00013217362	0.0002510264	0.00013059111	3.2111602e-05	4.2426473e-05	0.06903333	0.00014590904	3.7778773e-05
0.0	2.8650268e-08	2.0674308e-08	1.4685523e-08	4.2377334e-08	4.764839e-08	1.0569735e-09	1.3613497e-09	0.00065774046	2.582246e-08	2.0740532e-09
0.0	3.6924185e-08	7.0356116e-08	2.8225284e-09	2.4060414e-08	1.5427716e-07	2.9327172e-08	2.8801269e-08	0.00014418931	7.634984e-09	2.8590929e-08
0.0	0.007560794	0.008904383	0.0039344896	0.006744258	0.011278605	0.007399031	0.0072341193	0.07123536	0.005076652	0.0071916464
0.0	0.50473326	0.49699032	0.5300056	0.5052657	0.5012084	0.51855314	0.5123864	0.4860183	0.5200296	0.51131946
0.0	6.254423e-05	8.192987e-05	4.618131e-05	0.00027996744	0.00016935972	0.00016681908	0.0002163678	0.008433245	0.0001416428	0.00015958975
0.0	3.8812544e-09	3.826838e-08	2.5759679e-09	2.2167901e-08	5.4241877e-08	1.0745552e-08	3.8748656e-08	0.00015335227	6.2531855e-09	1.852021e-08
0.0	0.00047787072	0.0019422604	0.000614996	0.0005855268	0.0014451108	0.0012248259	0.0006932978	0.020440752	0.00086546334	0.00048319853
0.0	0.020906273	0.047806267	0.019807037	0.022563148	0.040080193	0.029652392	0.019053876	0.13102621	0.028843438	0.018278409
0.0	0.028174497	0.0442877	0.021994194	0.03349134	0.033586666	0.0154482275	0.03109046	0.13443993	0.031672206	0.01828184
0.0	0.50258464	0.49580663	0.5295597	0.5043062	0.5013421	0.51869017	0.51275563	0.48505133	0.5183022	0.50940615
0.0	0.028178388	0.044501342	0.021847762	0.033333827	0.033682372	0.015549173	0.031167984	0.13548964	0.03163936	0.01821918
0.0	9.776039e-06	0.00013081905	0.00019789266	8.2570514e-05	0.0001681439	3.825183e-05	0.00014216061	0.006390404	0.00014872584	0.00014917323
0.0	0.00084168615	0.0004929451	0.0013044737	0.00061461923	0.001532453	0.00069167366	0.00070455304	0.022202224	0.00032663252	0.0010420698
0.0	0.010309901	0.008761429	0.0074078897	0.007297833	0.006545662	0.0065425835	0.009119634	0.029034058	0.012148034	0.008083004
0.0	0.5035546	0.49789828	0.5322578	0.50664145	0.5026308	0.5175629	0.51194733	0.48492798	0.5215285	0.5113154
0.0	0.5042668	0.4977561	0.53129214	0.50641334	0.5029599	0.5185147	0.5123922	0.4862019	0.5210268	0.5101631
0.0	0.504	0.498023	0.53163123	0.5061356	0.5024697	0.5169775	0.511658	0.48525247	0.5211749	0.5114598
0.0	0.50389045	0.49723	0.53170896	0.5067917	0.5027355	0.5184092	0.5116759	0.4855548	0.52121925	0.510164
0.0	0.085146576	0.09283166	0.06382543	0.054033343	0.053473964	0.082045265	0.09141838	0.29229018	0.08156947	0.07167365
0.0	0.00722134	0.007820057	0.00411098	0.005261199	0.0034430104	0.0076854476	0.0056935037	0.11238206	0.00718025	0.005618571
0.0	3.140279e-08	4.4489827e-08	3.2931173e-09	1.0036055e-08	2.3588103e-09	3.353046e-08	1.2388925e-08	0.000832756	2.5881683e-08	1.1984283e-08
0.0	0.013918312	0.019108327	0.008297227	0.012178944	0.01563851	0.0058289636	0.013080501	0.19732007	0.0134394085	0.0122588035
0.0	0.0014155996	0.0018190182	0.00073603034	0.0010602751	0.0014851608	0.00047005716	0.0011691038	0.03374955	0.0013131571	0.0010972442
0.0	0.0012866381	0.0011688553	0.006930511	0.00064501946	0.0005222773	0.0004619822	0.0015165702	0.035657395	0.0006385365	0.0006012752
0.0	0.0010189887	0.0006381995	0.0008209215	0.00059687754	0.00083641935	0.001383211	0.0006203936	0.047315054	0.0013955899	0.0008788288
0.0	0.0014368288	0.0009931541	0.00071885274	0.00055129826	0.0015630435	0.0010446128	0.0013640585	0.01529769	0.0015287707	0.0011699883
0.0	0.5040763	0.49795264	0.5287472	0.50505364	0.5049795	0.5179292	0.51491886	0.48530614	0.5223093	0.51180035
0.0	0.50603783	0.49883577	0.5314697	0.50616163	0.5041929	0.5181629	0.51478344	0.4848466	0.51980877	0.51007193
0.0	0.50547403	0.49699762	0.53123724	0.50474167	0.5020361	0.5169765	0.5113898	0.4845739	0.5198221	0.51333904
0.0	5.2537514e-05	8.484631e-05	6.469065e-05	5.383753e-05	9.886845e-05	0.00017918098	3.5449702e-05	0.010274987	5.7650548e-05	0.00019800893
0.0	5.280952e-05	8.482414e-05	6.579948e-05	5.4152395e-05	9.89589e-05	0.00017639007	3.565836e-05	0.010252651	5.74119e-05	0.00019848187
0.0	5.8732905e-05	8.710572e-05	4.5412373e-05	4.2678796e-05	9.458286e-05	0.0002943147	4.5625377e-05	0.008064104	0.00020159534	4.9081e-05
0.0	0.5062735	0.4971087	0.5319035	0.5078617	0.5025989	0.51818687	0.51613575	0.48640034	0.52133787	0.50989413
0.0	0.00011040411	0.00034313835	0.00019256928	0.00013042148	8.003059e-05	0.0001750547	3.994619e-05	0.030210814	0.00017496207	5.1629162e-05
0.0	7.676839e-05	0.0005110859	0.00011582509	5.9227972e-05	0.00016950592	7.472934e-05	0.00010067415	0.009895732	6.095826e-05	0.0002319826
0.0	1.4066368e-08	4.8978034e-08	5.203819e-08	4.0499084e-09	3.8628354e-09	2.7139915e-08	2.0241394e-08	9.017138e-05	8.798344e-09	6.351286e-08
0.0	0.5049134	0.49770483	0.5311201	0.50751287	0.50341636	0.51798207	0.51364607	0.48366967	0.5220758	0.5125059
0.0	5.8629983e-08	4.2902876e-08	5.7202363e-09	1.861853e-08	2.8644134e-09	1.09364e-08	6.6192207e-09	0.0004117633	5.0994608e-08	6.7981336e-09
0.0	1.9697483e-08	4.2018453e-08	1.0681368e-08	2.8822427e-08	3.092378e-08	5.6426592e-09	1.1166618e-08	7.4802985e-05	3.8044714e-09	3.5495338e-09
0.0	0.00025372664	0.0001412231	5.1548137e-05	0.00021749051	0.00010023352	4.2943553e-05	8.161048e-05	0.008341918	4.406358e-05	6.130582e-05
0.0	1.6972715e-08	3.3017415e-08	1.2216411e-08	1.0995487e-08	2.3641174e-08	9.906066e-09	5.5049814e-09	0.00067417027	5.4356832e-08	1.9047763e-09
0.0	0.0001616213	0.00039749662	5.803939e-05	8.5598185e-05	6.88567e-05	7.448588e-05	4.2970874e-05	0.05385674	0.00024519503	4.6333498e-05
0.0	0.5039427	0.49769267	0.5323706	0.5066567	0.5026542	0.51867193	0.51164776	0.48539326	0.52140766	0.51112354
0.0	0.5049169	0.49782628	0.5315811	0.50647473	0.50326216	0.51822937	0.51258415	0.48604184	0.5212548	0.5109002
0.0	0.000101701866	0.00033271176	9.665301e-05	0.00014681408	0.00014699942	7.621192e-05	4.3548298e-05	0.017640984	4.428339e-05	0.00015467957
0.0	2.9389537e-09	3.3738697e-08	5.346452e-08	1.9728992e-08	2.2447143e-08	4.5536774e-09	1.6102387e-09	0.00039400166	6.8138153e-09	1.7547496e-08
0.0	1.6985053e-08	7.3337016e-09	3.7784376e-09	4.44131e-08	2.056462e-08	1.4463416e-08	0.00013023446	0.0017510868	3.7868517e-08	2.1105045e-08
0.0	1.6985053e-08	7.3337016e-09	3.7784376e-09	4.44131e-08	2.056462e-08	1.4463416e-08	0.00013023446	0.0017510868	3.7868517e-08	2.1105045e-08
0.0	9.871913e-05	8.198153e-05	8.9138455e-05	0.00020240966	0.00031735716	0.0001539063	0.013996833	0.034714617	0.00025357743	0.00015648663
0.0	9.871913e-05	8.198153e-05	8.9138455e-05	0.00020240966	0.00031735716	0.0001539063	0.013996833	0.034714617	0.00025357743	0.00015648663
0.0	0.024107981	0.024411289	0.023328036	0.022513019	0.023363188	0.021978086	0.06591928	0.1428974	0.06878427	0.02014708
0.0	2.2644388e-06	2.4798618e-08	4.000384e-08	5.3999702e-08	2.0010306e-08	3.8413102e-08	8.25609e-05	0.00052121805	5.890348e-05	4.7492397e-09
0.0	2.2644388e-06	2.4798618e-08	4.000384e-08	5.3999702e-08	2.0010306e-08	3.8413102e-08	8.25609e-05	0.00052121805	5.890348e-05	4.7492397e-09
0.0	0.0002213459	0.00028080255	0.00023139855	0.00024038077	0.0003121188	0.0002302249	0.009143536	0.065497644	0.0076899654	0.00014176562
0.0	0.0002213459	0.00028080255	0.00023139855	0.00024038077	0.0003121188	0.0002302249	0.009143536	0.065497644	0.0076899654	0.00014176562
0.0	0.50438803	0.49781743	0.5317441	0.5061509	0.50249314	0.5180866	0.51135844	0.48571777	0.5210541	0.51126796
0.0	0.5045407	0.49730027	0.53199786	0.5068531	0.50303775	0.51812387	0.5118678	0.48539478	0.52144724	0.5109011
0.0	0.019747589	0.024482746	0.034543183	0.018040378	0.024332114	0.031999405	0.03080174	0.12238073	0.026079366	0.032087114
0.0	0.5033741	0.4966603	0.5290508	0.50539577	0.50237656	0.51962364	0.51273733	0.48613846	0.52170247	0.5101565
0.0	0.016260503	0.022658864	0.009221016	0.013056049	0.010037707	0.0069632544	0.011769943	0.0451767	0.0077115176	0.0097012585
0.0	0.013975857	0.021583334	0.010724594	0.014829098	0.011992403	0.006509362	0.012585701	0.06117633	0.008794475	0.009347409
0.0	0.014881639	0.01746787	0.009699468	0.014564986	0.0101696765	0.0056047956	0.010886383	0.04306949	0.00803692	0.009223665
0.0	0.015358115	0.017485473	0.011392177	0.011820153	0.011313013	0.006420585	0.011897868	0.051710878	0.00773114	0.009995874
0.0	0.016416932	0.013091038	0.0018071024	0.011223316	0.009845133	0.0056499583	0.011987291	0.044017725	0.008756279	0.009676288
0.0	0.012008669	0.015396011	0.0015537767	0.012716559	0.011781434	0.005863412	0.013074476	0.04154121	0.009354856	0.009483469
0.0	0.014145677	0.017471373	0.0114082135	0.010464537	0.009103635	0.005380871	0.010743455	0.04561769	0.008258423	0.0102013135
0.0	0.014107624	0.02020049	0.011292561	0.012531443	0.011818109	0.0057322383	0.00962064	0.041871507	0.008637483	0.0113692265
0.0	0.012103847	0.00952133	0.009829555	0.01023402	0.007497761	0.008507264	0.010688921	0.022128586	0.008545029	0.007461827
0.0	0.09496851	0.085850835	0.08828904	0.08960448	0.08460215	0.08523082	0.086548455	0.14723277	0.087423824	0.08898008
0.0	0.18339244	0.17038107	0.1808917	0.17806037	0.17067692	0.17363922	0.17489761	0.23160613	0.17641813	0.17740591
0.0	0.504424	0.49882123	0.5327497	0.5080715	0.5003498	0.5177661	0.51444495	0.48502213	0.5208839	0.51272917
0.0	0.013548989	0.013548224	0.010216815	0.009742373	0.0067747766	0.009628153	0.010547483	0.037682295	0.010591	0.007543035
0.0	0.014063787	0.007916229	0.008619243	0.009839472	0.010346782	0.008456128	0.0072355173	0.023952836	0.007356808	0.0080573745
0.0	0.038482882	0.04154287	0.03755605	0.037836567	0.03833826	0.030507062	0.04506137	0.07276426	0.04520026	0.0385971
0.0	0.15343909	0.13859196	0.14219408	0.14722024	0.1350641	0.12897761	0.1482569	0.19417849	0.121216185	0.14064051
0.0	0.15342067	0.13799183	0.1430292	0.1478336	0.1347205	0.12823623	0.1479326	0.1927755	0.12133038	0.14106369
0.0	0.0099269375	0.008707893	0.007375821	0.007948888	0.00708992	0.008677216	0.010532872	0.029320128	0.009299578	0.009103962
0.0	6.9787064e-05	5.5498294e-05	0.0001011448	7.807626e-05	6.315201e-05	5.7514753e-05	0.00010441118	0.0005308092	5.1222614e-05	0.000107585875
0.0	0.02529349	0.025936538	0.021973845	0.019722134	0.019167677	0.017404787	0.026459487	0.05988789	0.020462513	0.0237761
0.0	0.012089936	0.0070552016	0.009446163	0.00996261	0.008429777	0.00473909	0.007983197	0.024328781	0.006529715	0.010768214
0.0	6.451292e-05	4.922777e-05	8.3074636e-05	7.55298e-05	6.4494096e-05	2.1079066e-05	4.3417553e-05	0.00056112994	5.1166768e-05	0.00013269327
0.0	0.0021479353	0.0022146262	0.0020643165	0.001992998	0.0013488542	0.0011321575	0.0019576803	0.008838252	0.0016179258	0.0025405323
0.0	0.0026711253	0.002428137	0.0014801845	0.0027959864	0.001057286	0.0021399222	0.0022636328	0.006246206	0.0013690295	0.0017967598
0.0	0.010939597	0.011319303	0.010928593	0.012089777	0.007850524	0.009056239	0.0113441115	0.01687832	0.0067044413	0.008335991
0.0	0.01087417	0.011307067	0.010850199	0.01208488	0.0077869925	0.0089849485	0.011289948	0.016844299	0.0066949977	0.008297446
0.0	0.009812291	0.009091114	0.0085841995	0.00867339	0.008022255	0.0074690483	0.010010191	0.029733203	0.0076033645	0.008315601
0.0	0.081722744	0.08472855	0.08870754	0.1193188	0.08597467	0.09887803	0.104973756	0.16505204	0.08900495	0.10051875
0.0	0.025741706	0.023821991	0.019847821	0.02773895	0.018590244	0.026260367	0.02153365	0.053774055	0.019054135	0.023639955
0.0	0.009361337	0.007315583	0.00927266	0.010490472	0.0078634	0.009024769	0.007932566	0.030927423	0.0063205403	0.009684461
0.0	0.026066996	0.028334016	0.02661247	0.025457304	0.024065964	0.023229998	0.02350915	0.06849341	0.019245947	0.025260277
0.0	0.010061341	0.01075865	0.008715552	0.009975726	0.007957774	0.009017258	0.009724572	0.031011468	0.007272197	0.008697514
0.0	0.026386352	0.026819933	0.022452682	0.024139514	0.025199689	0.022799343	0.026265379	0.055580758	0.019351067	0.024883132
0.0	0.00011492746	9.996463e-05	5.8320344e-05	5.1871724e-05	6.043565e-05	5.62227e-05	0.00011912293	0.00070442946	4.3623404e-05	0.00010476462
0.0	0.5044498	0.49801213	0.5302555	0.5052198	0.5020475	0.51948893	0.5143126	0.48513067	0.5203946	0.5111398
0.0	0.009684621	0.012469725	0.00981111	0.0073780697	0.005744295	0.006706455	0.00942493	0.027355013	0.007611544	0.008871729
0.0	0.07167734	0.07315981	0.06497357	0.060386892	0.05138123	0.056381457	0.06895743	0.113448024	0.061347354	0.06490088
0.0	0.5053375	0.49779475	0.530355	0.5050229	0.5014077	0.5191921	0.5125051	0.48546562	0.5199641	0.51114553
0.0	0.010818066	0.008966054	0.008149898	0.011717965	0.0076203155	0.006602695	0.009072309	0.024613878	0.006360698	0.011266281
0.0	0.011364387	0.007145163	0.009270286	0.012945132	0.0060798503	0.0068994747	0.008990628	0.031912506	0.0069309045	0.010989363
0.0	0.06945126	0.056449573	0.07172578	0.06863238	0.059547596	0.0629622	0.06810018	0.11606492	0.057068653	0.065324895
0.0	0.00010865129	5.360495e-05	9.3431314e-05	0.00010130522	6.215633e-05	6.448702e-05	9.198389e-05	0.0009458061	4.3877615e-05	7.976028e-05
0.0	0.010435652	0.0072437287	0.01015143	0.010082183	0.007813442	0.008249137	0.009750164	0.028927833	0.0068644797	0.009038075
0.0	0.5048183	0.4981797	0.5295823	0.505442	0.50266474	0.5171965	0.514345	0.4846683	0.5200741	0.51109797
0.0	0.008761831	0.008966443	0.010608913	0.007872114	0.007856004	0.007092489	0.009776173	0.03484624	0.007819735	0.014718896
0.0	0.067368336	0.061628435	0.070893005	0.06285438	0.05239088	0.054297186	0.065294884	0.155323	0.059826106	0.07159497
0.0	0.5049709	0.49715698	0.53037524	0.5048052	0.5012305	0.5187	0.5121682	0.48561338	0.5192724	0.51125157
0.0	0.02645294	0.022580665	0.02162996	0.028099006	0.019884951	0.017982226	0.022950163	0.049505197	0.017400341	0.027278842
0.0	0.07050399	0.066480845	0.064003006	0.069258206	0.06340797	0.05893753	0.060057063	0.088238865	0.05669426	0.06792905
0.0	0.00011497964	9.8640834e-05	6.091868e-05	0.00010482129	7.8561476e-05	5.0414532e-05	5.7493646e-05	0.00032532384	4.2818952e-05	9.235092e-05
0.0	0.010732074	0.009801164	0.008212944	0.0102539	0.008775799	0.007300666	0.007724069	0.017165901	0.006781721	0.009718683
0.0	0.022133168	0.026688349	0.018595526	0.021986006	0.015822891	0.018275533	0.02176726	0.05281376	0.023625927	0.024017619
0.0	0.009593528	0.008210753	0.0077665164	0.008189819	0.006089205	0.0063234004	0.008867742	0.025476523	0.0082153445	0.010498221
0.0	0.5066802	0.49791223	0.5289135	0.50489104	0.50042003	0.51749796	0.51260024	0.48472622	0.5195704	0.5104377
0.0	0.506835	0.49903318	0.53102726	0.5042057	0.503882	0.5191506	0.51334864	0.48545018	0.52100915	0.51150155
0.0	0.00020655103	0.00031055484	6.73545e-05	8.772599e-05	4.7540445e-05	4.3036944e-05	6.660979e-05	0.0055550667	0.00010924575	0.00012576432
0.0	0.0068130787	0.011354604	0.009373789	0.010242698	0.004820128	0.007710496	0.007850383	0.026804835	0.00982298	0.00752337
0.0	9.381842e-05	0.00014940555	6.9304464e-05	8.339188e-05	2.7348522e-05	5.985042e-05	7.214968e-05	0.0007166611	5.69508e-05	7.413291e-05
0.0	0.010460726	0.0046018707	0.010862857	0.011060142	0.0060061403	0.006874506	0.008942565	0.022036431	0.007188957	0.008428661
0.0	0.00010409593	5.8450183e-05	7.60224e-05	0.000119489145	4.1458727e-05	5.8490223e-05	6.552028e-05	0.00062619627	1.5148115e-06	5.801985e-05
0.0	0.50337	0.49768606	0.5304953	0.5051365	0.50294644	0.51863575	0.5128424	0.4841212	0.52076006	0.512122
0.0	0.012838747	0.008115791	0.007670515	0.007133455	0.011409946	0.008571036	0.008890032	0.0262766	0.008051866	0.008424828
0.0	0.00014230995	0.00011956733	6.812741e-05	5.387734e-05	8.2911996e-05	4.6534577e-05	9.555924e-05	0.0008879877	5.7252582e-05	9.46582e-05
0.0	0.028186072	0.021889433	0.019958183	0.024548937	0.017577032	0.024035404	0.021938011	0.059470654	0.021824427	0.025870321
0.0	2.1988778e-06	9.3844996e-05	0.00010787125	7.724372e-05	8.066269e-05	4.7129895e-05	6.4063366e-05	0.0009035479	5.8946855e-05	7.4815325e-05
0.0	0.5047836	0.49635053	0.53010726	0.5068696	0.5011575	0.5168132	0.5126777	0.48336923	0.5201766	0.51104116
0.0	0.50543094	0.4964583	0.5309085	0.50632375	0.50295776	0.5182318	0.51207507	0.48709568	0.5194238	0.51151747
0.0	0.50473845	0.4957404	0.5301441	0.5059907	0.5010138	0.51655453	0.51253426	0.48395723	0.51931465	0.510284
0.0	0.5044673	0.49668652	0.5314795	0.50714993	0.5029348	0.51771915	0.51256865	0.48440415	0.5189608	0.5111865
0.0	0.0119369365	0.0058753844	0.009625908	0.011495268	0.004936151	0.006571265	0.01015336	0.025145438	0.0073695327	0.0079681175
0.0	0.027956596	0.019234974	0.022684164	0.02393217	0.018725298	0.016173149	0.026194623	0.04097547	0.014878095	0.025760684
0.0	0.005966626	0.010269955	0.008482316	0.010400935	0.008591194	0.008833196	0.010534045	0.026167633	0.008539561	0.01098629
0.0	0.005966626	0.010269955	0.008482316	0.010400935	0.008591194	0.008833196	0.010534045	0.026167633	0.008539561	0.01098629
0.0	0.005966626	0.010269955	0.008482316	0.010400935	0.008591194	0.008833196	0.010534045	0.026167633	0.008539561	0.01098629
0.0	0.011059026	0.009141683	0.008338771	0.009245636	0.0074590333	0.007220835	0.0006711787	0.031531937	0.009121658	0.010840705
0.0	0.011228774	0.0109513	0.008187504	0.008804673	0.00841396	0.008136827	0.008269552	0.025753332	0.0068675918	0.011899162
0.0	0.00012617788	0.00012302403	6.0286737e-05	7.683071e-05	7.1950024e-05	6.187978e-05	6.562164e-05	0.0007377171	4.416202e-05	0.00013779607
0.0	0.012975252	0.0020682684	0.008734808	0.008127442	0.0074154353	0.008626959	0.007910217	0.028288255	0.0071146786	0.010109957
0.0	0.04836081	0.048657186	0.04199218	0.046011765	0.039132446	0.034948707	0.049550775	0.102713324	0.052131195	0.039151244
0.0	0.5044116	0.49651507	0.53190506	0.5068259	0.502793	0.5183408	0.5118122	0.48423243	0.5207756	0.51025426
0.0	0.0001265542	0.00014496534	6.535361e-05	7.582901e-05	4.569753e-05	5.2656393e-05	6.5755885e-05	0.0007904823	3.7275826e-05	0.00018900062
0.0	0.011205329	0.013440401	0.008205401	0.007242926	0.004775658	0.006842309	0.009671477	0.023405235	0.006068424	0.015721023
0.0	0.029604701	0.023872374	0.0061465306	0.022033326	0.017571004	0.018704724	0.02394305	0.05027309	0.018571708	0.027135123
0.0	0.00014599992	1.14264085e-05	4.6135927e-05	7.319793e-05	4.705714e-05	5.05101e-05	8.24904e-05	0.00086468813	3.5356352e-05	3.8333816e-05
0.0	0.50488955	0.49651998	0.53123534	0.50675744	0.5021028	0.5184041	0.5119525	0.4850112	0.52063674	0.5098682
0.0	0.011772011	0.006868502	0.00030364312	0.009098191	0.0068113757	0.006776122	0.010544328	0.021112239	0.006889896	0.010987725
0.0	0.504803	0.4970194	0.5286973	0.50583124	0.5019709	0.5178206	0.5133607	0.4845735	0.5198698	0.5110672
0.0	0.0013873489	0.0017100476	0.000950307	0.00017543884	0.0008867536	0.0005827064	0.0011779806	0.00820464	0.0009016293	0.0010402615
0.0	0.018695723	0.00955046	0.006071428	0.0086731315	0.008125385	0.0074279574	0.008221147	0.026944391	0.0062063956	0.009079978
0.0	0.00013722687	8.6435e-05	8.651309e-05	5.3019536e-05	6.245995e-05	6.804229e-05	6.312816e-05	0.0006585458	4.8006594e-05	0.000122001475
0.0	0.044497572	0.04075818	0.04016253	0.045655016	0.039439928	0.040232483	0.043302555	0.077081576	0.03495712	0.044972647
0.0	0.00013317533	6.3913925e-05	5.055844e-05	0.00010739646	4.0558127e-05	7.6057935e-05	6.592352e-05	0.00050150853	4.3646374e-05	8.32792e-05
0.0	0.009636364	0.008268606	0.006753764	0.011598849	0.008952874	0.009920998	0.008838942	0.023679195	0.0066289594	0.01013188
0.0	0.011111466	0.008903806	0.008859254	0.009432342	0.0078363195	0.007706393	0.011441119	0.023450276	0.008020795	0.009913754
0.0	5.8214014e-06	9.389585e-05	6.953762e-05	5.6152665e-05	4.3801487e-05	8.032151e-05	3.6803183e-05	0.00046115307	7.009253e-05	9.158696e-05
0.0	0.0004064094	0.008737716	0.00855583	0.006236561	0.004900348	0.008759292	0.0050455052	0.0154331215	0.007923209	0.008635891
0.0	0.00017138563	0.000105523715	9.1514245e-05	7.710507e-05	3.7243914e-05	5.319197e-05	7.3200026e-05	0.0006317099	5.935558e-05	0.00010940974
0.0	0.014346534	0.0129934875	0.008821614	0.0061373385	0.0058494285	0.0072095217	0.0076835677	0.025373423	0.007891899	0.010027473
0.0	0.010728247	0.008866782	0.009829684	0.010372831	0.007811124	0.0076133306	0.0072384803	0.02470079	0.00915541	0.009597475
0.0	0.011817859	0.0071633924	0.0081856605	0.011793426	0.008920122	0.0075962367	0.011333827	0.039069664	0.008085002	0.008387319
0.0	0.12231801	0.1552818	0.105928235	0.11987104	0.11085134	0.06944126	0.111250356	0.20463565	0.09342712	0.09233612
0.0	0.0025231326	0.0017771679	0.0015101569	0.0027940378	0.0015735871	0.0015570549	0.0013030972	0.006394735	0.0017497252	0.0020353429
0.0	0.00010040657	0.000109027824	5.527387e-05	7.945087e-05	3.1092277e-05	2.5805018e-06	0.00010467625	0.00060953526	8.3593136e-07	6.479808e-05
0.0	0.012303377	0.010438908	0.009434895	0.010172706	0.0057757157	0.00031514504	0.010625878	0.021796273	8.679801e-05	0.009729711
0.0	0.0026864351	0.003279714	0.0015918238	0.0025915303	0.001683102	0.0016227345	0.0020426598	0.008314214	0.0016188673	0.0017350295
0.0	9.617924e-05	0.00013199805	8.515651e-05	7.393016e-05	5.0348466e-05	6.128501e-05	4.9250073e-05	0.0006641067	6.789782e-05	7.3355295e-05
0.0	0.009788183	0.011352414	0.00971725	0.008679751	0.007102852	0.008038335	0.007159392	0.024412332	0.008551374	0.008714238
0.0	0.008374515	0.010596703	0.0063329237	0.010260909	0.008793249	0.008042343	0.0017607764	0.030181296	0.009404826	0.0074416604
0.0	0.0075931503	0.012410055	0.0062267636	0.00968281	0.0074735386	0.0076640574	0.0077021164	0.028284432	0.009217601	0.008464808
0.0	0.000118356395	9.4475414e-05	8.751752e-05	8.211595e-05	6.9024216e-05	6.698848e-05	2.4851424e-06	0.00075379555	6.900697e-05	5.594806e-05
0.0	0.007568171	0.012453459	0.00620509	0.009719508	0.007477045	0.0076875677	0.0077391365	0.028432768	0.009231329	0.008465692
0.0	0.50554407	0.49704993	0.53121585	0.50569475	0.5033754	0.51925135	0.51500803	0.48667383	0.5210442	0.51117843
0.0	0.009534573	0.007630112	0.0055340254	0.012257204	0.005991662	0.009313972	0.008188189	0.032304868	0.009486192	0.00883723
0.0	0.5038712	0.49643162	0.5298461	0.50649333	0.50280905	0.51791275	0.51442796	0.48470807	0.52137923	0.51223105
0.0	0.50355107	0.49664623	0.5304208	0.5067553	0.5026428	0.51824826	0.51161957	0.48510435	0.52110875	0.51284266
0.0	0.5044028	0.49777207	0.5300689	0.50671464	0.5018813	0.5194855	0.51366353	0.48610005	0.519688	0.5100761
0.0	0.09908681	0.08961993	0.08868501	0.092179075	0.08322732	0.080060065	0.015121842	0.13700996	0.08652693	0.095260926
0.0	0.0127210375	0.010124331	0.008184332	0.00853873	0.009378426	0.007609999	0.0015961904	0.029304715	0.007324609	0.010380479
0.0	0.0117794415	0.009622458	0.008295552	0.009871467	0.008152693	0.0070169065	0.00022286618	0.02591721	0.008170243	0.010396588
0.0	0.0035993457	0.00633316	0.0029769891	0.0054959194	0.0051220106	0.004884868	0.003245413	0.06933877	0.00484224	0.00068949035
0.0	0.0021275047	0.008697198	0.0104985535	0.01030015	0.008229853	0.0077917087	0.008179062	0.033623513	0.0055148653	0.009828937
0.0	0.00047850318	0.0073780273	0.010205403	0.011039993	0.007060983	0.007194336	0.009516236	0.031139357	0.0056590843	0.00887643
0.0	0.0004765261	0.0073039117	0.010196216	0.011040341	0.007010587	0.007196881	0.009423356	0.031145794	0.0056302813	0.008855651
0.0	0.00047898965	0.0073048873	0.010233208	0.010998519	0.00702579	0.007149126	0.009440471	0.031168818	0.005578574	0.008872072
0.0	0.012165728	0.0068512033	0.008545874	0.010216559	0.006849779	0.007741228	0.010125832	0.023996577	0.00859865	0.0014281552
0.0	0.01059304	0.009432707	0.009950234	0.008493584	0.007204005	0.008442705	0.009940173	0.025147285	0.007388176	0.001472674
0.0	0.012203751	0.008118524	0.008862086	0.009138297	0.0068617403	0.008931546	0.009626108	0.030136455	0.0074543855	0.0002716162
0.0	0.012330094	0.008202048	0.008989795	0.00924433	0.0068860725	0.009033596	0.009696789	0.02980444	0.0074559175	0.00027305962
0.0	0.00014928578	4.7644877e-05	6.570906e-05	0.00010274272	4.6800844e-05	5.6804678e-05	9.910452e-05	0.00064114685	6.865699e-05	1.9417512e-06
0.0	0.011497436	0.0082261795	0.009700553	0.009651994	0.0067827385	0.0066914656	0.010288907	0.030498344	0.007041699	0.011182802
0.0	0.00011021572	5.002647e-05	7.619237e-05	6.847939e-05	5.1682757e-05	4.891217e-07	6.464989e-05	0.00094342284	2.1497444e-06	0.00010354628
0.0	0.009377691	0.011562551	0.012246396	0.00999175	0.0060594543	6.74513e-05	0.008745909	0.030536342	0.0077611865	0.013271359
0.0	0.13452035	0.14461476	0.12694745	0.13456039	0.11432978	0.13578616	0.1306908	0.19316116	0.13725638	0.14130965
0.0	0.00011586961	0.0011936391	0.0016091955	0.002573759	0.0013215931	0.0012036115	0.0022503352	0.014265657	0.0009995698	0.0011853024
0.0	0.18144536	0.17344552	0.18855348	0.16833477	0.16560674	0.19783816	0.17138028	0.21549048	0.17990892	0.17859982
0.0	0.5048172	0.4968107	0.5293884	0.5055655	0.5018402	0.5172078	0.5127802	0.48386362	0.5194869	0.5093839
0.0	0.011500178	0.016460123	0.010735491	0.0097802365	0.0055757626	0.0072487677	0.010223182	0.010073141	0.0059104385	0.011855053
0.0	0.00014867862	0.00019038918	7.4702264e-05	8.1366634e-05	1.9760043e-06	2.0464079e-06	9.7494914e-05	0.0002136338	4.8775015e-05	0.00011843034
0.0	0.07547172	0.079136275	0.06758441	0.06473572	0.023091925	0.024458153	0.06916289	0.079035684	0.058717538	0.07256959
0.0	0.0450588	0.038471088	0.045236193	0.04292375	0.03380449	0.03576952	0.04100889	0.08564246	0.040292673	0.04398844
0.0	9.541729e-05	7.448219e-05	9.403526e-05	5.384643e-06	9.5864176e-05	5.3398824e-05	0.00010826346	0.0003621955	2.8946718e-06	0.0001385501
0.0	8.707009e-05	0.00010822681	8.379539e-05	9.383382e-05	0.00011124446	8.535782e-05	7.137884e-05	0.00036081063	2.1735339e-06	0.00012540446
0.0	0.00013965857	0.00013719416	8.669577e-05	7.116971e-05	9.766985e-05	3.9543935e-05	8.7814704e-05	0.0010983978	4.6911704e-05	8.225294e-05
0.0	0.02498434	0.023249784	0.01990107	0.014057394	0.02195261	0.017444177	0.020694358	0.05653015	0.021674981	0.024093917
0.0	0.00010559166	5.4958255e-05	8.278859e-05	8.380474e-05	6.5386026e-05	4.0648967e-05	0.00012416413	0.00045499226	6.07829e-05	9.063915e-05
0.0	0.008612465	0.008304677	0.007443774	0.00865961	0.0050568855	0.0077485605	0.010736145	0.036575455	0.00869144	0.0065778485
0.0	0.024100086	0.022835417	0.020766478	0.023225227	0.018957864	0.0030784665	0.005252731	0.062094875	0.022176078	0.026967766
0.0	0.00013104666	8.5349755e-05	6.528298e-05	0.00026743565	6.519656e-05	4.5834594e-07	2.2805107e-06	0.0009201387	7.087901e-05	0.00012572427
0.0	0.14051612	0.11446861	0.15314604	0.16248001	0.11081389	0.12086558	0.12995003	0.1807086	0.13367479	0.13631576
0.0	0.0001075549	6.60718e-05	9.9949e-05	0.00016421615	3.8879356e-05	4.4386383e-05	6.1404e-05	0.00057577644	5.3137217e-05	0.00010197397
0.0	0.0001224516	9.4032126e-05	6.282986e-05	6.660712e-05	7.4310425e-05	4.2743515e-05	5.6397275e-05	0.00079780875	6.1606115e-05	5.1669354e-05
0.0	0.008601573	0.008601801	0.008678074	0.00968399	0.0058459966	0.008098344	0.008388105	0.033642516	0.0094120605	0.008739248
0.0	7.339784e-05	7.5615855e-05	6.764312e-05	9.370014e-05	3.4435892e-05	6.196032e-05	6.734069e-05	0.001278495	8.339824e-05	7.450009e-05
0.0	6.534519e-05	0.00011687665	5.525353e-05	6.583896e-05	3.8441623e-05	6.919167e-05	7.334382e-05	0.0010033346	9.6536125e-05	6.978454e-05
0.0	0.010236174	0.0084866835	0.009508199	0.008123894	0.006270167	0.0095832525	0.009055007	0.033426125	0.010602289	0.009977336
0.0	0.045053724	0.038316168	0.045482647	0.043091014	0.03372444	0.035579853	0.040924735	0.085057564	0.040327214	0.044111144
0.0	0.04605682	0.05070861	0.040070884	0.029301746	0.044046097	0.036146805	0.040742524	0.097088635	0.03656379	0.042659603
0.0	0.046051644	0.05050698	0.040290374	0.029417561	0.043942913	0.035955228	0.04065889	0.09643381	0.036595263	0.042778786
0.0	0.50623184	0.49711567	0.53064936	0.5055907	0.5018896	0.51842064	0.513282	0.4855303	0.52036685	0.5099738
0.0	0.012160898	0.0125228595	0.009050101	0.008792751	0.002222196	0.0073753255	0.008341859	0.03659248	0.0076002493	0.008606494
0.0	0.102920726	0.10964771	0.090524435	0.08781994	0.021701913	0.08257955	0.08746948	0.20203337	0.083681956	0.09064214
0.0	0.1046531	0.09267738	0.085815325	0.09767423	0.0699453	0.086171806	0.09409709	0.14262421	0.0844981	0.08872029
0.0	0.00015315105	0.0001245893	6.408316e-05	9.2287446e-05	4.9542974e-05	4.4637505e-05	8.623503e-05	0.0009118927	5.035524e-05	7.378655e-05
0.0	0.10497443	0.09253651	0.08564469	0.097750045	0.07037154	0.08587938	0.09395918	0.14293157	0.08555016	0.08849838
0.0	0.10415123	0.0922309	0.08539455	0.09776885	0.07016597	0.08629375	0.09429887	0.14304902	0.08517782	0.088390306
0.0	0.00012774456	8.6427746e-05	4.5524896e-05	0.00014769292	5.0127226e-05	3.9353505e-05	9.1919e-05	0.0023221637	5.127618e-05	8.631919e-05
0.0	0.010911185	0.011286147	0.0092186555	0.0062051406	0.0070514013	0.0073604067	0.009708641	0.031172788	0.0066304635	0.01114486
0.0	0.011537483	0.0076020374	0.010366078	0.0069234194	0.00737276	0.0078000673	0.008143117	0.034768574	0.012314739	0.010969614
0.0	0.50440425	0.49731973	0.5299987	0.5047719	0.5011146	0.51902443	0.5122215	0.48652712	0.51979405	0.51127166
0.0	0.00040584954	0.009898008	0.0076272856	0.008980628	0.0057501784	0.007463434	0.0104024615	0.015720611	0.00878735	0.0069045085
0.0	4.4816043e-06	9.3325354e-05	8.249079e-05	4.6952653e-05	5.357725e-05	6.9957045e-05	0.00012128441	0.0004589792	6.555028e-05	6.161945e-05
0.0	0.0021370903	0.009535956	0.009544382	0.006885841	0.0072582345	0.00858896	0.011179891	0.02032525	0.00837753	0.007952664
0.0	0.011962665	0.008823828	0.008374084	0.0085521825	0.00737714	0.0055535445	0.0109856315	0.02898312	0.0088334875	0.00838937
0.0	0.5050756	0.49753904	0.53050077	0.5050477	0.50142306	0.5192978	0.512176	0.48583934	0.5198593	0.5116967
0.0	0.014036538	0.008144099	0.008918963	0.0070629753	0.0066434345	0.0052330894	0.009808724	0.020067316	0.010895809	0.010144231
0.0	0.071055695	0.0631955	0.062756315	0.061433703	0.058548227	0.049945466	0.064889476	0.117449254	0.05863095	0.066896096
0.0	0.010522839	0.009733232	0.009584227	0.0014128395	0.008213907	0.006867725	0.010680781	0.020175612	0.0008380784	0.009056305
0.0	0.5051726	0.4983461	0.5318233	0.5068525	0.50292045	0.520401	0.51486707	0.48624173	0.52140296	0.5128452
0.0	0.010830846	0.010285514	0.00851472	0.009930881	0.007553276	0.0075253146	0.011049717	0.019712824	0.0065958835	0.008857853
0.0	0.09206928	0.09256564	0.088295124	0.08582485	0.09148862	0.08004818	0.097033136	0.11970155	0.08388324	0.08810385
0.0	0.5049345	0.49980992	0.53127414	0.5069396	0.5035201	0.51932555	0.51394624	0.48594156	0.5192121	0.51211274
0.0	0.007282718	0.0042097354	0.008298373	0.010892315	0.011887568	0.006905568	0.007964534	0.028744461	0.010958942	0.0078000817
0.0	0.00011630309	0.000109056	6.584988e-05	9.904727e-05	5.7591427e-05	5.3614305e-05	0.00011893168	0.0004281582	4.1037758e-05	7.661247e-05
0.0	0.010753205	0.010329356	0.008554949	0.010032984	0.0075928657	0.0075223516	0.01108197	0.019694114	0.0066607264	0.008903916
0.0	0.010101705	0.010504137	0.008209068	0.008493066	0.0100175515	0.006962846	0.010842627	0.019261012	0.007564905	0.008960831
0.0	0.009561919	0.008145416	0.0093712825	0.010103641	0.007865811	0.007229026	0.007640218	0.028790705	0.010176365	0.010326559
0.0	0.010865808	0.009010106	0.008996488	0.009081625	0.0065480373	0.008022923	0.008852027	0.022302015	0.0088104885	0.010085006
0.0	0.00011886321	0.00012182047	0.000106135165	3.8968443e-05	4.2921278e-05	4.000604e-05	0.00015669852	0.00049593335	5.335724e-05	8.303385e-05
0.0	0.0001427835	6.451415e-05	9.215281e-05	0.000122014964	5.384426e-05	5.8969457e-05	8.0805505e-05	0.0005390733	6.019528e-05	9.857219e-05
0.0	0.011713206	0.0067718704	0.0073080137	0.011246348	0.0101308515	0.0068959575	0.009356584	0.022856936	0.0079321	0.009959825
0.0	0.011721356	0.006743079	0.0072585056	0.011277105	0.01010242	0.0069564097	0.009292464	0.022790419	0.0078569595	0.009977657
0.0	0.0071805078	0.0102151465	0.008465964	0.009644473	0.0075699193	0.007778619	0.009860395	0.053245593	0.0068443352	0.0117569985
0.0	0.007158456	0.010131707	0.008473718	0.009611426	0.0076327412	0.0077800835	0.009886267	0.053066555	0.0068858736	0.011781911
0.0	0.013969687	0.00664492	0.010077549	0.008053455	0.0075405613	0.0074570323	0.0091510555	0.03377037	0.0068765446	0.0072172084
0.0	0.50425625	0.4974218	0.53011024	0.5060146	0.50158805	0.5166806	0.51234055	0.4841271	0.51939356	0.5099893
0.0	0.013081978	0.008763222	0.0074246014	0.010148397	0.006773885	0.0078225145	0.008825271	0.023671232	0.0052506733	0.007817039
0.0	0.20984037	0.22353631	0.20431305	0.22174299	0.20924173	0.19237055	0.2218399	0.25639176	0.20296028	0.19502155
0.0	0.06265895	0.056475915	0.06061583	0.059239876	0.060097918	0.05971	0.076401174	0.11042477	0.061001174	0.06529608
0.0	0.05559703	0.025608582	0.059619185	0.06329633	0.057980977	0.06288774	0.072912484	0.09940565	0.059942853	0.069304846
0.0	0.0069140196	0.0017266053	0.0072021973	0.008675933	0.007438389	0.008231083	0.011072881	0.021511573	0.0075160176	0.0100880535
0.0	0.0069383555	0.001724075	0.007184112	0.008641571	0.007468098	0.008229156	0.0110504925	0.02158647	0.0074660024	0.010086168
0.0	0.06332123	0.066309616	0.06284222	0.06635932	0.056181554	0.049552158	0.071060196	0.10800916	0.055984635	0.058070127
0.0	0.008790669	0.009754359	0.0079390155	0.009470502	0.007018618	0.005307196	0.010553935	0.025200754	0.006626178	0.007269485
0.0	0.008821555	0.009740188	0.0079190945	0.009433024	0.007046662	0.0053059477	0.010532579	0.025288183	0.00658205	0.0072681224
0.0	0.22657199	0.19864243	0.21740623	0.18942702	0.1676692	0.21014415	0.22168885	0.2409822	0.21012671	0.211045
0.0	0.06811451	0.06310361	0.06685594	0.055582583	0.047573753	0.061897773	0.07019995	0.09951934	0.057146065	0.062403083
0.0	0.010065156	0.008898258	0.008905532	0.0068253186	0.0051732254	0.007992806	0.010317099	0.02155837	0.0068816524	0.008303256
0.0	0.010100465	0.008885311	0.008883207	0.006798243	0.0051939366	0.007990939	0.010296218	0.02163344	0.006835832	0.008301705
0.0	0.19334054	0.20097819	0.20078196	0.16056852	0.20171408	0.21457751	0.20446634	0.25396344	0.20561148	0.22147597
0.0	0.057610597	0.062286276	0.066063	0.053254917	0.06493826	0.06619459	0.06113519	0.10722845	0.06118167	0.069702014
0.0	0.007382216	0.008686146	0.008710281	0.006309059	0.009172335	0.009051756	0.007982299	0.024853641	0.0078056636	0.010195943
0.0	0.007408191	0.00867351	0.0086884415	0.0062840157	0.009208905	0.009049639	0.007966109	0.024939895	0.0077537354	0.010194042
0.0	0.0027460768	0.0010529917	0.0020288995	0.0022421265	0.0013153608	0.0014590875	0.0014108212	0.007547123	0.00077401975	0.002478559
0.0	0.50542027	0.49723512	0.531768	0.50606304	0.503033	0.5181797	0.512678	0.48630673	0.5200259	0.51096475
0.0	0.5045609	0.49781922	0.53221554	0.5064129	0.50283337	0.51723987	0.5120625	0.4853595	0.5214378	0.5107298
0.0	0.14563571	0.13940275	0.1312633	0.15703054	0.116880044	0.12764691	0.13473892	0.1687182	0.14389792	0.13657841
0.0	0.5040067	0.49641535	0.5300045	0.5042857	0.50079083	0.5186116	0.51205856	0.4853344	0.52018	0.5118537
0.0	0.008018534	0.009357287	0.0093437005	0.007886987	0.009079591	0.0055144415	0.00817194	0.028731639	0.007062879	0.009747987
0.0	6.4317705e-05	8.932208e-05	7.867634e-05	6.0945407e-05	8.2598155e-05	2.8696713e-05	6.429612e-05	0.0009278534	4.617999e-05	9.198152e-05
0.0	0.11978834	0.107961185	0.12851559	0.12992887	0.13136128	0.13407782	0.13813922	0.20657872	0.13325201	0.14763425
0.0	7.5865755e-05	4.535875e-05	7.477802e-05	8.046686e-05	4.782441e-05	4.2408836e-05	0.00010418511	0.0010944642	7.45654e-05	0.00014414286
0.0	0.013961906	0.015269157	0.012042355	0.014387609	0.009516389	0.0066559045	0.014232698	0.046100914	0.009244675	0.007966784
0.0	0.0115931	0.019362304	0.009896811	0.0094049545	0.010742325	0.0067992546	0.010309595	0.044818386	0.008323808	0.009458173
0.0	0.014106356	0.017490013	0.009764317	0.015061371	0.010683275	0.005105626	0.0109081445	0.04179838	0.010059104	0.010243534
0.0	0.014745812	0.020061038	0.0125203775	0.012315175	0.0113026975	0.0066245557	0.0108552	0.04820764	0.009645592	0.009071945
0.0	0.015443333	0.018723624	0.010095008	0.0144940065	0.009488043	0.006092204	0.0114006605	0.040939204	0.00829924	0.010685447
0.0	0.015528763	0.017040644	0.012319223	0.012861429	0.01026045	0.0068264855	0.01350194	0.04317501	0.008545692	0.006066854
0.0	0.014110555	0.017405039	0.010963429	0.0139742	0.010525669	0.0062271296	0.008743115	0.044868354	0.008805106	0.008292661
0.0	0.505091	0.4994187	0.5305384	0.5057819	0.501858	0.5215562	0.5133637	0.48524135	0.5213543	0.5112096
0.0	0.5028654	0.49849138	0.5334485	0.5058055	0.5035722	0.51951224	0.51279265	0.48515156	0.5215125	0.51238084
0.0	0.50511795	0.49849856	0.5327214	0.50742686	0.5030012	0.52050304	0.5119532	0.48626673	0.5195335	0.5101309
0.0	0.50150305	0.49577206	0.53141534	0.50509375	0.498074	0.5192539	0.51246417	0.48333713	0.5185092	0.511937
0.0	0.5039186	0.49795762	0.5332967	0.50824445	0.503183	0.5187279	0.5128562	0.486189	0.5205815	0.5115552
0.0	0.50344604	0.4966171	0.5307723	0.50440073	0.50245786	0.51968026	0.5136445	0.48543078	0.52072865	0.51116556
0.0	0.5053559	0.49669334	0.53232574	0.50654864	0.50288117	0.5187845	0.5112153	0.48628032	0.519206	0.5102248
0.0	0.5040324	0.49819592	0.5311083	0.5060986	0.5008426	0.5199265	0.51365626	0.48638657	0.51992947	0.5115644
0.0	0.053497996	0.046211265	0.0464539	0.049796265	0.03513051	0.04584171	0.02850424	0.08688293	0.0434004	0.025273176
0.0	0.5049667	0.49767295	0.5310735	0.5081693	0.50104344	0.51891816	0.5125695	0.48669314	0.5204629	0.511341
0.0	0.50313765	0.49673122	0.53252786	0.50531214	0.5007003	0.5196589	0.51390344	0.4845955	0.51962805	0.5111613
0.0	0.5028686	0.4993356	0.53288776	0.5074926	0.5022108	0.5195994	0.51265126	0.48433447	0.5202082	0.51271963
0.0	0.50387746	0.50012285	0.53247917	0.5063088	0.5038432	0.5197617	0.51347136	0.48684567	0.52166784	0.5128467
0.0	0.044656914	0.03669576	0.035590194	0.053564966	0.03354368	0.03812541	0.04843752	0.082960986	0.039064776	0.049521085
0.0	0.0487738	0.043749172	0.047201857	0.043775752	0.03827191	0.037907448	0.048402984	0.070346266	0.033143565	0.051932313
0.0	0.041307796	0.05601233	0.039260477	0.048861478	0.036305737	0.043690585	0.04283224	0.08169967	0.04004149	0.044393994
0.0	0.04479001	0.04491058	0.047935434	0.05015572	0.037320837	0.03649213	0.04644582	0.07224904	0.03230408	0.045978956
0.0	0.5020166	0.49648896	0.53238595	0.50476116	0.5044329	0.5185127	0.5136902	0.48619977	0.5207473	0.51304656
0.0	0.055852942	0.042391572	0.0448634	0.042399626	0.03646709	0.033376817	0.0470343	0.108208515	0.03917315	0.04866425
0.0	0.50199646	0.49734554	0.5327301	0.5057117	0.50349146	0.51923746	0.51343167	0.48441637	0.52163625	0.5127994
0.0	0.5045832	0.49631155	0.530988	0.5065546	0.50148606	0.51918	0.51212776	0.4871715	0.5184434	0.51137733
0.0	0.50214696	0.49693897	0.5308278	0.50598097	0.50155675	0.5190644	0.51275986	0.4854333	0.52168196	0.5108925
0.0	0.5027582	0.49616018	0.5311974	0.50878924	0.50121963	0.51878405	0.51066875	0.48579675	0.52069265	0.5103262
0.0	0.50281465	0.49817422	0.53135383	0.50600594	0.5029062	0.51884675	0.51445687	0.4851775	0.52032757	0.51289195
0.0	0.059770193	0.044218335	0.051110134	0.05119593	0.042167775	0.03942126	0.040922567	0.11422825	0.038734596	0.052796412
0.0	0.50271463	0.49696088	0.5322616	0.50745845	0.5021874	0.51803315	0.51150864	0.48508787	0.5207604	0.5114352
0.0	0.50427854	0.49661064	0.5308974	0.5054566	0.5019619	0.51779556	0.5131217	0.48537353	0.52054036	0.51071185
0.0	0.00012247694	0.000115816365	7.6858414e-05	6.2750696e-05	0.000103648425	6.019752e-05	6.071825e-05	0.0010933523	3.347935e-05	6.0312897e-05
0.0	0.011982773	0.010804996	0.007373238	0.006487025	0.011255725	0.00735654	0.0067309863	0.03564459	0.005932458	0.007537147
0.0	0.50386274	0.4960757	0.5311553	0.504982	0.5033197	0.5178148	0.5135846	0.48542556	0.52166885	0.51126355
0.0	0.09189346	0.09949541	0.10265338	0.06890981	0.07370667	0.082004175	0.10279145	0.13367634	0.075797796	0.07746561
0.0	0.017256543	0.01854708	0.016268812	0.022206146	0.019042948	0.017656576	0.02207657	0.0594101	0.020972703	0.024608282
0.0	0.502609	0.4972939	0.53075117	0.5065842	0.5017701	0.51907444	0.5127549	0.4871999	0.51946825	0.5105824
0.0	0.025220418	0.032102842	0.025762348	0.025664447	0.016091123	0.023277154	0.021294342	0.050870165	0.023683803	0.025609536
0.0	0.50509983	0.4977626	0.53118753	0.5068484	0.50258243	0.51851207	0.5120941	0.48517457	0.52083504	0.5107413
0.0	0.011960085	0.011043356	0.0106309885	0.012561406	0.0063821166	0.0057945494	0.00879571	0.028718423	0.0090597365	0.007837633
0.0	0.013419603	0.010446836	0.008900672	0.0087699145	0.007459817	0.00737336	0.010696361	0.025784703	0.007653827	0.008261653
0.0	0.20409796	0.20118801	0.2166471	0.22272612	0.18898594	0.21037452	0.21471849	0.28751144	0.19680703	0.2193129
0.0	0.5066802	0.49791223	0.5289135	0.50489104	0.50042003	0.51749796	0.51260024	0.48472622	0.5195704	0.5104377
0.0	0.5024528	0.4975185	0.5297257	0.5073091	0.5028748	0.51838046	0.51074135	0.48603722	0.5198784	0.5112853
0.0	0.012002837	0.010598278	0.012342783	0.010536138	0.00649514	0.0069136396	0.009003246	0.026362775	0.009149167	0.009865886
0.0	9.27485e-05	0.000105696025	8.656079e-05	9.798394e-05	5.5326025e-05	3.8382062e-05	6.5692206e-05	0.00076474046	6.606474e-05	9.045541e-05
0.0	0.011463457	0.006497759	0.009835	0.009413928	0.009070475	0.0068210405	0.011016157	0.025555423	0.0067977956	0.011865471
0.0	0.00011891875	5.2959655e-05	0.0001374879	8.791056e-05	7.179082e-05	6.0571696e-05	9.644871e-05	0.0006830465	6.899263e-05	0.00010974368
0.0	0.5040557	0.4990071	0.5299866	0.5065647	0.5025855	0.5190115	0.51465225	0.48549354	0.52136356	0.5109858
0.0	0.011799963	0.010207743	0.0042763054	0.00793843	0.005897825	0.0074544917	0.009062828	0.02143624	0.006140408	0.007727421
0.0	0.00010697556	0.00010431673	3.0597173e-05	7.902771e-05	4.492825e-05	5.476149e-05	6.165072e-05	0.00077469385	5.0586696e-05	8.420889e-05
0.0	0.5041116	0.49650934	0.5312801	0.50803727	0.5017416	0.5176018	0.51119244	0.48549893	0.5199179	0.5104423
0.0	0.00016254968	0.00013159614	7.534313e-05	0.00010816058	6.150198e-05	6.702222e-05	0.00014181077	0.0007160106	5.241846e-05	0.000110084635
0.0	0.012309833	0.009597706	0.00852375	0.011614225	0.0105829835	0.006963532	0.015895125	0.024677757	0.006480869	0.013737183
0.0	0.058940772	0.077264294	0.09302608	0.08506837	0.06771616	0.0779766	0.090610035	0.1311773	0.08624611	0.08468182
0.0	0.50449556	0.49932873	0.5303351	0.50613284	0.5026733	0.5179549	0.51321465	0.48618925	0.5207518	0.5102875
0.0	0.010381963	0.00958514	0.008475304	0.011206812	0.0066688173	0.0069873324	0.009922679	0.03997935	0.008362189	0.009508513
0.0	0.063892074	0.06710524	0.065827616	0.07295993	0.052924298	0.06909103	0.06797097	0.16831172	0.070417754	0.06522704
0.0	0.014180769	0.0108605	0.008303566	0.009242719	0.0074810307	0.005970211	0.010210403	0.022625541	0.0073694563	0.008917383
0.0	0.095705435	0.07650244	0.09881708	0.0912343	0.07207165	0.09040134	0.08789987	0.16062023	0.09423741	0.09475829
0.0	0.0001153165	0.000107425236	7.799045e-05	0.00012586138	3.3458637e-05	4.737973e-05	5.9996826e-05	0.00057055167	5.697345e-05	9.84435e-05
0.0	0.008538806	0.012519936	0.010426679	0.010770073	0.004636958	0.0083681345	0.006677734	0.0281313	0.009519226	0.010509173
0.0	0.022800857	0.023900269	0.01861183	0.016197627	0.016707601	0.01934932	0.021100696	0.059151683	0.019901766	0.017513389
0.0	0.5047621	0.4975214	0.5313741	0.5077249	0.5022808	0.5187202	0.5124988	0.48370335	0.5219544	0.51241755
0.0	0.037049975	0.044988062	0.04907397	0.041731473	0.030141575	0.040501602	0.039317515	0.06277355	0.033192024	0.041544512
0.0	0.053159364	0.05860674	0.07493599	0.065871775	0.055920422	0.05872748	0.06008964	0.12163287	0.060022265	0.066090085
0.0	3.090029e-05	4.4719865e-05	9.541547e-05	4.964892e-05	8.45e-05	5.815191e-05	6.350759e-05	0.0014704984	4.1332754e-05	7.0994756e-05
0.0	0.017470447	0.028090328	0.025730312	0.019782592	0.014190131	0.016857143	0.0247689	0.044434022	0.019232595	0.022007475
0.0	0.5039348	0.4979432	0.5312214	0.5076681	0.50294435	0.5179704	0.5138151	0.48634005	0.5191357	0.51023644
0.0	0.11086091	0.140073	0.14803927	0.11576513	0.12033994	0.120379284	0.13620104	0.16842125	0.12396397	0.13931933
0.0	0.00010669022	8.556661e-05	5.504107e-05	7.003881e-05	9.0381516e-05	5.7510533e-05	6.9593676e-05	0.0009886944	7.77466e-05	7.14464e-05
0.0	0.21011196	0.21339542	0.22412285	0.21269122	0.21789844	0.20754187	0.21619624	0.24072689	0.2192939	0.19616112
0.0	0.028093962	0.020310847	0.021010568	0.025557412	0.018979888	0.019268949	0.021562476	0.05642276	0.018796045	0.024024993
0.0	0.07135671	0.0652503	0.061452784	0.069184855	0.06327131	0.057271276	0.06530729	0.10524964	0.06124575	0.061896123
0.0	7.487664e-05	0.00014126378	0.00010389066	3.1471583e-05	6.336562e-05	4.636811e-05	7.596247e-05	0.00044963916	4.7166992e-05	0.00010461508
0.0	0.0052692085	0.010566275	0.010514659	0.0059467466	0.00667757	0.0060701845	0.008971275	0.019496698	0.006574961	0.009816874
0.0	0.027305534	0.023252146	0.022858331	0.022528775	0.01923411	0.023375098	0.019154876	0.053358585	0.018380595	0.028486518
0.0	0.043043233	0.042954806	0.042056624	0.035101667	0.03462417	0.041118655	0.03787355	0.086850025	0.040751033	0.03720812
0.0	0.0111243725	0.011223638	0.008803703	0.0041732634	0.004698049	0.007573044	0.008961538	0.033434894	0.009483424	0.008130536
0.0	0.011143819	0.011159294	0.008920712	0.0042136386	0.0046321666	0.007548567	0.008881449	0.033020135	0.0094238175	0.008002877
0.0	0.50486654	0.49712592	0.5306251	0.5061184	0.50275385	0.51815957	0.5122788	0.48577648	0.5203403	0.51063114
0.0	0.504489	0.495457	0.5306882	0.5056526	0.5012226	0.5185256	0.51300186	0.48498696	0.51967275	0.5094577
0.0	0.008321986	0.008787865	0.007531567	0.008277389	0.007500664	0.008266796	0.00723784	0.047506537	0.00843729	0.0050179753
0.0	0.008358213	0.008785439	0.007459758	0.008322108	0.007484855	0.008314005	0.007215528	0.047744393	0.0083931275	0.005010757
0.0	0.02558284	0.025446009	0.02357046	0.020281686	0.01703428	0.021115921	0.020785246	0.0541891	0.020489652	0.019670038
0.0	0.06378979	0.06960485	0.07317241	0.06008701	0.048731107	0.060635284	0.06561295	0.09560115	0.05777347	0.073990785
0.0	7.899079e-05	0.00011720455	0.000100742334	6.1609346e-05	2.9608325e-05	5.603568e-05	8.000373e-05	0.00044299586	4.592365e-05	0.00012742983
0.0	0.50439256	0.49784413	0.53049296	0.50541294	0.5012932	0.51918006	0.5120049	0.48652175	0.5200514	0.51098883
0.0	0.007846362	0.008001011	0.00823978	0.010926778	0.009707775	0.009476465	0.0064154794	0.025733318	0.0074360655	0.006774552
0.0	0.06567286	0.060572192	0.07095615	0.07399924	0.06206291	0.057972644	0.06074385	0.10725619	0.056010474	0.06446151
0.0	8.807544e-05	6.96622e-05	8.9708934e-05	0.00013453812	7.251706e-05	4.741426e-05	5.9980975e-05	0.0006932086	4.093461e-05	7.588587e-05
0.0	0.009405399	0.008249386	0.009949173	0.011601171	0.008434318	0.0070816437	0.007888088	0.024865929	0.0066318144	0.0088177705
0.0	6.7825466e-05	0.00012686315	6.448309e-05	1.0396495e-05	1.9584722e-05	6.1596125e-05	0.0001274974	0.0005435347	4.0462164e-05	0.00010589083
0.0	0.010081308	0.0070738294	0.009359754	0.009032295	0.007563438	0.0066823442	0.009602829	0.026415424	0.010195856	0.007852523
0.0	0.072883	0.06360128	0.0670359	0.063704185	0.06134282	0.0671925	0.06718161	0.10136349	0.06997487	0.05499587
0.0	0.5066357	0.4992397	0.53021926	0.5054471	0.50429296	0.5199641	0.5159537	0.48561475	0.52087104	0.5119103
0.0	0.009419039	0.007597542	0.009293934	0.009894074	0.0075615197	0.004418949	0.00862168	0.028337987	0.010396656	0.009654488
0.0	0.10510606	0.1116514	0.07969851	0.08789723	0.08520324	0.08274778	0.08910292	0.13346536	0.08767534	0.09090669
0.0	0.012530139	0.021562072	0.020327127	0.020658908	0.017824363	0.020356521	0.027978068	0.0465426	0.021252688	0.020478217
0.0	0.011246454	0.011341122	0.00731657	0.011809003	0.009015958	0.008413292	0.009320763	0.026590696	0.0070151133	0.0076266215
0.0	0.014585539	0.01014334	0.0069340034	0.009883756	0.0051897867	0.005353959	0.008528906	0.027796937	0.0073179137	0.010065492
0.0	0.014618252	0.010058985	0.006947419	0.009741816	0.005193008	0.005364675	0.008590357	0.028091017	0.007319521	0.010031236
0.0	0.07632803	0.062042005	0.058025505	0.06413549	0.047711566	0.05505771	0.06546136	0.11031489	0.055189315	0.06223507
0.0	0.00015516869	7.617618e-05	4.2271473e-05	7.858021e-05	2.7393522e-05	3.9156075e-05	7.931369e-05	0.00077408174	3.8754275e-05	6.6546236e-05
0.0	0.012446037	0.0086232405	0.0068507683	0.008890234	0.0052006575	0.0064395885	0.009060036	0.026240444	0.006453931	0.00826193
0.0	0.0073641175	0.0092195915	0.007418043	0.011119937	0.0066139637	0.008040962	0.0071915714	0.043697048	0.006594315	0.010012162
0.0	0.028537383	0.02390014	0.020370133	0.027167356	0.02164127	0.021633543	0.022271078	0.060552254	0.017165756	0.026482083
0.0	0.028537383	0.02390014	0.020370133	0.027167356	0.02164127	0.021633543	0.022271078	0.060552254	0.017165756	0.026482083
0.0	0.027371526	0.025130358	0.018331487	0.027449308	0.015000397	0.023481369	0.023406038	0.052460086	0.021767683	0.024317713
0.0	0.028775696	0.028191723	0.02561974	0.02443308	0.025336804	0.022656593	0.023787541	0.05937115	0.020158218	0.021607216
0.0	0.1397936	0.16390343	0.19945437	0.18438412	0.16177611	0.16888489	0.1834134	0.24020252	0.16018501	0.18975267
0.0	7.3959214e-05	0.00015105461	7.168717e-05	8.081791e-05	6.558605e-05	4.79617e-05	5.908181e-05	0.0006229936	6.1680825e-05	0.00012495469
0.0	0.0054227654	0.012668128	0.007813239	0.006749831	0.00915458	0.010171702	0.0071315845	0.031343028	0.008529861	0.011046929
0.0	6.85363e-05	0.00019530879	9.16781e-05	4.751352e-05	4.1269188e-05	5.1313207e-05	0.00012813312	0.00090957276	7.569753e-05	9.389145e-05
0.0	0.0107917115	0.010846203	0.009000051	0.008599552	0.009765949	0.008068663	0.008429932	0.022903778	0.0076677576	0.008691218
0.0	0.122548535	0.1558508	0.106140696	0.12019768	0.11102252	0.06997662	0.11154146	0.20591028	0.09388059	0.09182667
0.0	0.5055132	0.49966455	0.53005886	0.5069994	0.50360155	0.5182957	0.5150501	0.48442122	0.5208249	0.51383376
0.0	0.026015881	0.021006808	0.024683295	0.023424963	0.017716812	0.023280004	0.016861862	0.057842735	0.018995853	0.022889083
0.0	0.18379308	0.1670205	0.1843777	0.17429331	0.15362774	0.1819765	0.15566118	0.23041691	0.17275567	0.17596492
0.0	0.010664161	0.0058667567	0.010606911	0.010901761	0.006075431	0.00911956	0.008491544	0.03139028	0.00803941	0.008398622
0.0	0.01072297	0.005835287	0.010563584	0.010795872	0.006062548	0.009081981	0.008427437	0.03137727	0.007954665	0.008342525
0.0	9.097175e-05	5.4240103e-05	8.5418316e-05	9.616255e-05	3.3413264e-05	7.021924e-05	0.00010839837	0.0009821057	3.5410238e-05	8.5282474e-05
0.0	0.102176815	0.08732979	0.1077465	0.07965759	0.08202378	0.07621249	0.10773052	0.14069425	0.08706214	0.10620473
0.0	0.03423913	0.029022941	0.02045387	0.027540289	0.02134608	0.02036686	0.023912547	0.060762215	0.022686575	0.020524938
0.0	0.015062162	0.011850836	0.009671143	0.014189592	0.007496192	0.006596415	0.010367027	0.035123184	0.007859841	0.010973495
0.0	0.04909694	0.06426935	0.048296683	0.053837016	0.04515366	0.032597564	0.056075	0.109111205	0.037934944	0.037893694
0.0	0.013412572	0.013518655	0.007310311	0.009968834	0.0075439704	0.006402735	0.006167463	0.022883475	0.006772394	0.009874758
0.0	0.50505877	0.49770182	0.532436	0.50668174	0.50258255	0.517466	0.51256424	0.48501018	0.5212975	0.5115805
0.0	0.0001483389	8.818562e-05	8.175646e-05	3.7268645e-05	8.37922e-05	4.1704458e-05	0.00010804863	0.00030509665	7.739059e-05	4.87592e-05
0.0	0.01237067	0.008390929	0.009839998	0.006102925	0.008577899	0.009170909	0.009017875	0.018121874	0.0066126008	0.0077548586
0.0	0.028301038	0.025364492	0.02474627	0.02326604	0.02410664	0.023498625	0.027458642	0.05813077	0.017062118	0.022062043
0.0	3.6009413e-05	0.0001353942	6.316839e-05	0.00022173856	9.8304394e-05	5.2150866e-05	0.00013037947	0.0013971373	3.7317546e-05	9.962252e-05
0.0	0.14312798	0.13537273	0.14278819	0.13007244	0.12908001	0.12686703	0.14484073	0.18034108	0.11890127	0.13102882
0.0	0.012265804	0.009086991	0.008326706	0.009166408	0.006984941	0.0052197664	0.009079952	0.022608384	0.005877103	0.008938149
0.0	0.012235188	0.009110877	0.0083741825	0.009187567	0.0069794324	0.0052281893	0.009135362	0.02264009	0.0058993264	0.008941525
0.0	0.012216341	0.0090761	0.008369345	0.009233135	0.006975495	0.005211857	0.009102929	0.022491686	0.0058866693	0.008923618
0.0	0.00016338959	0.00020186808	8.18873e-05	0.00013373818	3.5020814e-05	6.402446e-05	7.972112e-05	0.00085624814	5.0009676e-05	5.092119e-05
0.0	0.13395639	0.13726774	0.15263188	0.14437339	0.117149785	0.12555915	0.13683683	0.21148305	0.1261698	0.13773075
0.0	0.012393341	0.010416372	0.007208911	0.011216079	0.0050422433	0.0018804857	0.010134189	0.024356974	0.00083069585	0.009541857
0.0	0.102313355	0.09257157	0.07328388	0.10112834	0.06285324	0.09940569	0.09179072	0.1400381	0.08511313	0.090049535
0.0	0.0001630892	9.669588e-05	4.5165507e-05	0.00010101457	5.1728122e-05	6.369859e-05	0.00011148041	0.0011028622	9.1889204e-05	0.000113882794
0.0	0.012584357	0.010398476	0.0054846792	0.012161489	0.0043812008	0.011161614	0.009582524	0.027550172	0.007835604	0.009191762
0.0	0.0126031535	0.010368337	0.005484963	0.012087773	0.004410727	0.011237136	0.009594375	0.027503626	0.0077955215	0.009228364
0.0	0.0103271	0.009943317	0.008670242	0.011968589	0.010706276	0.009501412	0.008768915	0.030096656	0.0063893893	0.009454282
0.0	0.010996139	0.009257586	0.0061044237	0.011908843	0.0062640733	0.010531033	0.009233052	0.025432881	0.0072134957	0.009708389
0.0	0.000119850076	0.00013273908	9.9517514e-05	0.00015650752	0.00010373465	6.631109e-05	7.849454e-05	0.0009940668	5.3417723e-05	5.5397722e-05
0.0	0.09625911	0.098614566	0.10136261	0.102173276	0.102989756	0.09053886	0.0878278	0.1618013	0.076258644	0.08789047
0.0	0.011077816	0.012025307	0.011095372	0.012362952	0.012796288	0.009074406	0.00869241	0.038273573	0.0061698807	0.008777976
0.0	0.011024368	0.011905959	0.011096334	0.012364141	0.012816833	0.009160192	0.00871538	0.038221933	0.006148722	0.008753763
0.0	0.0001460882	0.00016999879	8.782643e-05	0.00012732222	7.8698395e-05	4.9271915e-05	7.073681e-05	0.00078353914	4.8737213e-05	4.383533e-05
0.0	0.052702866	0.046107497	0.04214878	0.04417426	0.039801702	0.04241833	0.04261894	0.07772924	0.03677548	0.040076148
0.0	0.052696973	0.045923263	0.04237917	0.044346176	0.039708026	0.042194966	0.04253164	0.077193856	0.03680713	0.040188417
0.0	0.07837336	0.06615263	0.06920748	0.046662726	0.07116718	0.057020444	0.06335938	0.102223895	0.05433139	0.06092787
0.0	0.03435619	0.038528666	0.05001322	0.0297947	0.040640734	0.04160824	0.046703078	0.085717835	0.033299565	0.044230893
0.0	0.0001715385	9.682783e-05	8.166786e-05	2.4197474e-05	0.000121146746	4.4586242e-05	7.0198555e-05	0.0005745485	3.6570214e-05	6.148099e-05
0.0	0.0001100924	0.00010706598	5.9341266e-05	5.702237e-05	5.4569864e-05	6.6728615e-05	0.0001075269	0.00072666135	7.752221e-05	8.3204264e-05
0.0	0.5050899	0.4972264	0.53122014	0.5063293	0.502522	0.51776993	0.51239175	0.4860778	0.51971817	0.5105406
0.0	0.50423044	0.49781045	0.53166777	0.50667924	0.5023224	0.5168301	0.5117762	0.48513058	0.52113014	0.51030564
0.0	0.049496047	0.046458993	0.04111929	0.048845373	0.03837748	0.038682185	0.04052939	0.083627164	0.03558036	0.040838283
0.0	0.50610876	0.49917418	0.53243345	0.50561947	0.50327766	0.5204235	0.51335144	0.4862119	0.52060694	0.51252675
0.0	0.04391655	0.032789595	0.032693665	0.04198826	0.032486286	0.040844932	0.03697781	0.07739465	0.033962987	0.040279534
0.0	0.09301414	0.08474014	0.09024599	0.080568165	0.08631838	0.07956866	0.084954865	0.11873861	0.09549166	0.08451766
0.0	0.07699444	0.10660235	0.08255506	0.07699592	0.07330745	0.063003466	0.09871632	0.13227578	0.090176366	0.08331104
0.0	0.11504535	0.0677159	0.087028965	0.08131039	0.08462381	0.091182895	0.08513158	0.1705884	0.09095511	0.081892155
0.0	0.09347309	0.09074506	0.08281054	0.07463388	0.09302749	0.07337584	0.09620561	0.13025698	0.09680058	0.09554945
0.0	0.031088801	0.022243647	0.022285169	0.024315264	0.02347147	0.022919338	0.019661097	0.055543847	0.020026678	0.027545925
0.0	0.15034805	0.1197124	0.13120863	0.14669774	0.14294435	0.13578002	0.13384776	0.19135489	0.12084083	0.15743876
0.0	0.06892144	0.05833329	0.08155038	0.07337826	0.101142034	0.067625135	0.08775914	0.17006485	0.07576714	0.104673676
0.0	0.50422764	0.49861258	0.5320642	0.50693756	0.5038377	0.51941246	0.5145878	0.48527852	0.52036804	0.51079947
0.0	0.50433636	0.49858093	0.5310499	0.50622094	0.50404745	0.51738566	0.51207584	0.48527667	0.52211845	0.51056653
0.0	0.50347716	0.4979456	0.5306541	0.5061198	0.50157326	0.5182222	0.5124453	0.48517704	0.51958793	0.5102527
0.0	0.023113783	0.032533664	0.020165863	0.01639115	0.01787374	0.017549995	0.009301989	0.052882474	0.018629907	0.021475594
0.0	0.5037518	0.49823174	0.53145194	0.5069862	0.50159633	0.517758	0.5126703	0.48463774	0.52243024	0.5099456
0.0	0.50515336	0.49827784	0.5320056	0.507952	0.50322914	0.5187267	0.5134419	0.4854842	0.5203618	0.51024806
0.0	0.50496566	0.49956116	0.53195864	0.50626725	0.503602	0.5180836	0.51322895	0.485445	0.52122253	0.5096948
0.0	0.5047984	0.49780208	0.53206307	0.5064571	0.5033991	0.51875675	0.5139096	0.4862979	0.51973295	0.5108221
0.0	0.027564429	0.029645726	0.024622094	0.020343047	0.016293503	0.020036114	0.017634688	0.047530968	0.022315161	0.018253038
0.0	0.5053401	0.49876282	0.53127843	0.50612825	0.502507	0.51783377	0.51198035	0.48506695	0.52232915	0.51035964
0.0	0.50452113	0.4978262	0.5320598	0.5069648	0.5026351	0.52023953	0.5135865	0.48543915	0.5193797	0.5103072
0.0	0.5043637	0.49949405	0.5325367	0.5073493	0.5042658	0.5179784	0.5131366	0.48510218	0.52088207	0.5123361
0.0	0.5046277	0.49920577	0.5324501	0.5077622	0.50377375	0.51835966	0.51326156	0.48529705	0.52089494	0.5118221
0.0	0.029992608	0.023939162	0.017542737	0.022517717	0.018946134	0.019756798	0.023595404	0.05529055	0.017714232	0.023284309
0.0	0.030047227	0.023569718	0.026428109	0.023253966	0.019049652	0.020075211	0.024825534	0.048082102	0.019093327	0.025315793
0.0	0.025365157	0.028936382	0.021334646	0.024580004	0.019838208	0.023736857	0.027087543	0.041198194	0.021205517	0.02208522
0.0	0.024610821	0.020900067	0.027830927	0.021373237	0.016313003	0.020147903	0.024681494	0.047563415	0.01712118	0.023864204
0.0	0.5033306	0.49734178	0.5312982	0.50655645	0.50328004	0.5186195	0.51460415	0.4857668	0.5195349	0.5112572
0.0	0.15581456	0.13250232	0.14397484	0.13548008	0.12348287	0.119579375	0.14340459	0.2149601	0.13201153	0.14666757
0.0	0.5044742	0.4972574	0.5313016	0.5056574	0.50222254	0.51792604	0.5128803	0.48467252	0.52137965	0.5110789
0.0	0.5033185	0.49785572	0.53150475	0.5071267	0.5027151	0.5190543	0.5144491	0.48469675	0.52006835	0.5111088
0.0	0.50502557	0.49721837	0.53082204	0.5062004	0.5027501	0.51857525	0.5127064	0.48518288	0.5201917	0.5106394
0.0	0.50312024	0.4968622	0.53064716	0.50639	0.5006483	0.5169265	0.51127195	0.48529097	0.5212643	0.50944513
0.0	0.5042795	0.49824995	0.531478	0.50678974	0.5030599	0.5192685	0.5142262	0.48487112	0.5193235	0.5108814
0.0	0.033134043	0.025057442	0.022148492	0.024260804	0.023417626	0.017794318	0.020926341	0.06112261	0.02122371	0.024325205
0.0	0.5039998	0.49788544	0.53001654	0.50624156	0.5023302	0.5167743	0.5119069	0.48502588	0.52158463	0.51037824
0.0	0.5037532	0.49746788	0.5320751	0.50640696	0.5021661	0.5181484	0.5145425	0.48415354	0.5218452	0.5114467
0.0	0.504075	0.4975654	0.53207994	0.5069081	0.50210595	0.51843774	0.5144123	0.48447403	0.52169544	0.51116663
0.0	0.50429976	0.4965629	0.5304991	0.5057963	0.50354517	0.5168376	0.51196957	0.48544776	0.5202061	0.5116376
0.0	0.50411385	0.49871087	0.53208566	0.5066758	0.50109315	0.51734227	0.513479	0.48382694	0.5214991	0.5110684
0.0	0.05778581	0.07899767	0.04480751	0.048502427	0.04326291	0.02862631	0.025675269	0.10513297	0.039838422	0.041102868
0.0	0.5043755	0.4986012	0.5320887	0.5071322	0.5012118	0.517766	0.513526	0.48420185	0.521407	0.5108513
0.0	0.5034633	0.4955066	0.52962327	0.5054837	0.50199455	0.51789916	0.5125402	0.48475894	0.5207937	0.5109287
0.0	0.5046297	0.49796778	0.53280807	0.50718665	0.50233966	0.5180401	0.5138013	0.48433077	0.52139777	0.511013
0.0	0.50480527	0.49798197	0.5326907	0.50755787	0.5022506	0.5183475	0.5137946	0.4846217	0.52132255	0.51080513
0.0	0.504101	0.49663728	0.53089404	0.5060892	0.5035174	0.51725316	0.51262623	0.4851039	0.5196404	0.51103944
0.0	0.503937	0.49710116	0.5317958	0.50652444	0.5016618	0.5180264	0.5135579	0.48441327	0.5214117	0.5112724
0.0	0.054855622	0.07475687	0.04880973	0.04389415	0.04134092	0.030862957	0.04904536	0.09802168	0.042681184	0.046781402
0.0	0.5042281	0.49725983	0.5318471	0.50700605	0.50168574	0.51833606	0.51359177	0.4846905	0.5213342	0.5110213
0.0	0.5044145	0.49644637	0.5307577	0.50589436	0.5027863	0.51791525	0.51204664	0.4851941	0.5199594	0.51105064
0.0	0.50496256	0.49778116	0.53205085	0.50659096	0.5011562	0.5189919	0.5145717	0.4837675	0.52045625	0.51091814
0.0	0.5050828	0.4978264	0.53205967	0.5070614	0.50126445	0.5191406	0.51443666	0.48415226	0.520538	0.5107261
0.0	0.50460905	0.49810535	0.5321972	0.5068337	0.5016419	0.518046	0.51373225	0.48379233	0.5214407	0.5109181
0.0	0.064286806	0.07060525	0.042247944	0.045850545	0.047801994	0.03345389	0.04765845	0.112776704	0.03718015	0.0408415
0.0	0.197581	0.17367804	0.19448206	0.17476085	0.15855856	0.17317188	0.17852342	0.22548594	0.17567328	0.17337146
0.0	0.18929905	0.17970076	0.18092224	0.17262769	0.16732231	0.18301821	0.19919163	0.19062144	0.17486434	0.1687388
0.0	0.17828634	0.15703145	0.20013435	0.15457065	0.14405338	0.17645691	0.18088497	0.22138134	0.16482317	0.17534569
0.0	0.50382674	0.49761805	0.5314037	0.50676507	0.5018317	0.5173373	0.5151094	0.48382476	0.52186096	0.51152563
0.0	0.50415224	0.49576175	0.5308155	0.5061627	0.50281125	0.5181277	0.513505	0.4850845	0.5205695	0.5121723
0.0	0.5053259	0.49660948	0.53141254	0.50595427	0.50133413	0.5181334	0.5130357	0.48446375	0.5208348	0.5115819
0.0	0.5053855	0.49685	0.5315277	0.5065309	0.5014127	0.5184253	0.51315665	0.4847325	0.5208534	0.5112793
0.0	0.5043637	0.4963928	0.53105927	0.5067392	0.5027514	0.517642	0.5125283	0.48590052	0.5196096	0.51106274
0.0	0.5036596	0.49698418	0.53109163	0.506074	0.50100815	0.5181212	0.5135388	0.48385155	0.5199123	0.51085716
0.0	0.06041199	0.0667639	0.042663235	0.04989108	0.05054527	0.030169	0.047062542	0.10410058	0.043276373	0.04091326
0.0	0.50399697	0.4971623	0.5312603	0.50663066	0.501141	0.51841503	0.51357585	0.48422235	0.5200846	0.5106753
0.0	0.5042399	0.4958673	0.52946573	0.5060459	0.5017478	0.51777774	0.5124262	0.48509857	0.5195776	0.51114863
0.0	0.504753	0.49674523	0.5298044	0.5049259	0.5005098	0.51892734	0.51127625	0.48589557	0.5199646	0.5109107
0.0	0.0151593415	0.012589003	0.006023028	0.009178907	0.009119422	0.009263045	0.0086353645	0.029287588	0.009690751	0.005557085
0.0	0.07309006	0.064627804	0.06098644	0.064962775	0.06883792	0.06446935	0.066747546	0.106685966	0.05750488	0.056554113
0.0	0.010894217	0.012925899	0.0065129274	0.0075235055	0.0066066994	0.0064061577	0.00972005	0.023106964	0.007296883	0.008869146
0.0	0.50339556	0.4973274	0.5311498	0.50685525	0.5028902	0.5191735	0.5118486	0.48457536	0.52045226	0.51097244
0.0	0.0001186915	0.00017206548	3.8020386e-05	5.5954675e-05	4.42007e-05	3.8223465e-05	9.09244e-05	0.0005907673	4.9898634e-05	7.60913e-05
0.0	0.011875117	0.013101657	0.00763986	0.007959765	0.0070416187	0.0062345047	0.009041637	0.027867213	0.008535796	0.010435228
0.0	0.00012099308	8.158037e-05	7.7875564e-05	8.1886596e-05	6.598126e-05	4.9851595e-05	0.0001388768	0.0010400084	3.818779e-05	0.00013122335
0.0	0.009548245	0.01317451	0.008588278	0.008757263	0.008501048	0.0057628932	0.013905281	0.03323286	0.004750064	0.010739392
0.0	0.50478154	0.49549282	0.53123903	0.5048134	0.503164	0.5186861	0.5136413	0.48508424	0.52152133	0.5114671
0.0	0.50457525	0.49525034	0.5303977	0.5053608	0.50200933	0.5183156	0.513918	0.48621213	0.5203777	0.51035374
0.0	0.0001538017	7.250876e-05	7.1398106e-05	8.2444945e-05	7.892664e-05	4.8978935e-05	8.2579725e-05	0.0007513905	4.4464166e-05	0.00012989526
0.0	0.012447221	0.010464296	0.010351701	0.00902019	0.00900319	0.008451215	0.00884723	0.0294964	0.0060240244	0.01206384
0.0	0.5038817	0.49624044	0.53088075	0.5053893	0.5025375	0.5184209	0.51264006	0.48518074	0.5209052	0.5110451
0.0	0.503978	0.4961552	0.5300247	0.50587785	0.5018183	0.5182737	0.5122831	0.48542652	0.51977956	0.5104225
0.0	0.0015295336	0.001879834	0.0016093036	0.0017344729	0.0015471132	0.0017125166	0.0014619129	0.0062278174	0.0013727124	0.0017173535
0.0	0.004503185	0.009042753	0.009033541	0.0070529305	0.008849513	0.009265618	0.006360177	0.019615714	0.009924796	0.009142148
0.0	0.061932642	0.05632665	0.037230738	0.053996474	0.05106874	0.036790345	0.047107868	0.13349968	0.04551894	0.04133632
0.0	7.128361e-05	4.915004e-05	4.2123025e-05	0.0001417079	2.8893935e-05	3.3451615e-05	9.854348e-06	0.0007048307	5.1858467e-05	6.9220056e-05
0.0	0.0056722444	0.0046490734	0.0067883977	0.009043783	0.0080435	0.0048464444	0.008277558	0.032516245	0.0066209757	0.011485616
0.0	0.07724912	0.09292523	0.08303471	0.0625737	0.059697073	0.08943158	0.071042635	0.16729955	0.08217837	0.072327405
0.0	0.077259675	0.092474245	0.08322763	0.06270326	0.059755873	0.08927496	0.071279645	0.16687863	0.08179653	0.07241741
0.0	0.008868836	0.01003117	0.0067202225	0.007776558	0.0060032317	0.0074591283	0.0058887512	0.038029626	0.0059453794	0.006832851
0.0	0.008233692	0.008958819	0.00641634	0.005392063	0.0047104172	0.0096585555	0.006811808	0.031533334	0.007408191	0.007492025
0.0	0.0068329643	0.010503622	0.0072427993	0.004387399	0.003970216	0.008866769	0.005510335	0.04118452	0.007309287	0.0057935985
0.0	7.881563e-05	0.00010278917	4.0484898e-05	5.9237573e-05	3.5886926e-05	5.271025e-05	3.3235105e-05	0.0016559267	3.2649637e-05	4.4930523e-05
0.0	0.006824404	0.010467668	0.007217912	0.00437363	0.0039780904	0.008877408	0.0054964847	0.040680055	0.007243396	0.0057781097
0.0	0.10555335	0.07983904	0.09582431	0.09518408	0.08287104	0.08181207	0.0799911	0.1235795	0.07223142	0.09168545
0.0	0.006369824	0.006630137	0.010307167	0.0075050704	0.0072769388	0.008045706	0.0075676874	0.034813665	0.0052642594	0.010966231
0.0	0.0001774351	1.8645362e-05	4.204204e-05	0.00010032818	3.8971415e-05	2.4579105e-05	0.000103769074	0.0010236328	1.6822478e-05	5.3189488e-05
0.0	0.11202717	0.0933559	0.09648016	0.07894613	0.082460925	0.08247696	0.095743775	0.15364315	0.083891064	0.066046864
0.0	0.112247385	0.093568586	0.09609457	0.07972794	0.082755074	0.08286598	0.096570544	0.15248665	0.084804274	0.06680864
0.0	0.112247385	0.093568586	0.09609457	0.07972794	0.082755074	0.08286598	0.096570544	0.15248665	0.084804274	0.06680864
0.0	0.112046696	0.093459636	0.09585343	0.07954093	0.08269266	0.083100505	0.09647656	0.15290901	0.08453599	0.06655583
0.0	0.031989083	0.018798318	0.021560572	0.021635754	0.01945733	0.018037489	0.0135147115	0.07910897	0.020915752	0.018868117
0.0	0.50446606	0.4983357	0.5311856	0.50608414	0.50240415	0.51753	0.5130261	0.4853485	0.52039695	0.51027346
0.0	0.50500315	0.498117	0.52907944	0.5055721	0.5035669	0.51929116	0.5137475	0.48623428	0.52042115	0.51117533
0.0	0.14846322	0.10503687	0.12716675	0.13796668	0.12110433	0.117977604	0.07922988	0.24371362	0.13315423	0.14108618
0.0	0.5031721	0.49650648	0.529608	0.50556064	0.50242865	0.52071345	0.5130865	0.48573807	0.5198798	0.5104622
0.0	0.50416726	0.4979993	0.5315466	0.5075376	0.50251377	0.51871663	0.51181704	0.4853876	0.5209615	0.511629
0.0	0.50375026	0.49844772	0.53147745	0.5079472	0.5026022	0.5195353	0.51216656	0.48571214	0.52045596	0.51206243
0.0	4.9938957e-05	0.00018003503	0.00010136668	7.7021585e-05	3.626965e-05	2.129579e-05	0.00012639633	0.00046275684	2.3797495e-05	0.00010745505
0.0	0.008387573	0.011798001	0.0065138997	0.0075955545	0.0061577265	0.005049825	0.009506084	0.02514379	0.008621582	0.007161205
0.0	0.010292055	0.011342454	0.007682451	0.009394081	0.007562042	0.007075357	0.009700187	0.028414765	0.0075758575	0.0013339479
0.0	0.000117493364	0.00011557102	8.479414e-05	7.2599534e-05	5.21538e-05	5.158522e-05	7.66988e-05	0.0015451375	3.622713e-05	2.5723198e-06
0.0	0.000107364714	9.86892e-05	5.1217583e-05	0.00010115193	5.190433e-05	4.878706e-05	5.0150084e-05	0.0007619682	4.9410108e-05	5.5702058e-05
0.0	0.18074825	0.18769962	0.1678236	0.12454524	0.17239171	0.16594331	0.16396841	0.25469297	0.17497332	0.17647433
0.0	0.18054837	0.1880735	0.16795832	0.12475788	0.17278387	0.16671334	0.164278	0.2549307	0.17501514	0.17601067
0.0	0.24410746	0.2502864	0.2370809	0.18950588	0.23700146	0.23367934	0.230752	0.3055529	0.24281125	0.24172027
0.0	0.17828801	0.17965928	0.17975152	0.15166235	0.16577597	0.16943592	0.17873718	0.2384017	0.17600684	0.18199244
0.0	0.19181062	0.17039411	0.18172033	0.19038804	0.1768176	0.16267994	0.16143972	0.21222022	0.17535564	0.15284587
0.0	0.059977826	0.073305	0.06446049	0.058730632	0.05209172	0.058689274	0.052670833	0.12570502	0.047446556	0.060858436
0.0	7.5926626e-05	2.3517985e-05	0.0001675011	6.2569045e-05	2.6007829e-05	4.2639334e-05	6.141172e-05	0.00068731385	3.1239426e-05	0.00015460541
0.0	0.048708577	0.03176137	0.036564805	0.03877133	0.03612879	0.040819813	0.039754685	0.12244768	0.03584795	0.03655908
0.0	0.011018521	0.01043867	0.0071093785	0.010268156	0.007785224	0.010122486	0.0061329836	0.06565085	0.0068498347	0.0047645336
0.0	0.06926039	0.04837112	0.06380809	0.06818022	0.0538795	0.05511075	0.0649324	0.1265497	0.053257298	0.073460884
0.0	0.011607068	0.0033518267	0.0066949497	0.0060583716	0.0065970547	0.006878248	0.010759091	0.03946659	0.0066720746	0.010724872
0.0	0.011659619	0.0033751526	0.0066700177	0.006040939	0.0065696402	0.006913257	0.010643083	0.039455365	0.0067119016	0.010771883
0.0	0.09873877	0.054916255	0.080274545	0.073706314	0.075711325	0.07984386	0.09654448	0.16432746	0.07927493	0.09664676
0.0	0.01166804	0.003346251	0.0066712503	0.0060656667	0.0065539675	0.0069415197	0.010716017	0.039562907	0.0066734655	0.010705113
0.0	0.098784745	0.05459732	0.0802606	0.07360664	0.07565203	0.079668134	0.096553825	0.16424893	0.07921292	0.096383974
0.0	0.0144557785	0.009918726	0.0076246588	0.0061112344	0.007098243	0.005816796	0.0077909604	0.029666565	0.00625644	0.008927072
0.0	0.00012322243	5.725302e-05	4.9208527e-05	0.0001184936	3.708581e-05	4.5323468e-05	0.00012736167	0.00054002577	4.2066626e-05	9.646785e-05
0.0	0.012438742	0.009543557	0.0059470055	0.0064594247	0.0068327184	0.00705433	0.009375365	0.024263082	0.006218551	0.011483879
0.0	8.894953e-05	5.8082576e-05	6.308105e-05	7.5199285e-05	4.651466e-05	5.01807e-05	6.0268285e-05	0.00061443506	4.694012e-05	7.596189e-05
0.0	0.009416615	0.0075591723	0.008374673	0.008753291	0.006828943	0.0072792545	0.007913874	0.02350294	0.007120363	0.008866363
0.0	0.01342497	0.008970859	0.010032714	0.007741338	0.008340478	0.0067288987	0.0072858175	0.025001386	0.006714763	0.007416022
0.0	0.00012135416	0.00011421482	6.66631e-05	9.685627e-05	3.8111757e-05	4.7899495e-05	5.5831868e-05	0.0007788757	3.80152e-05	6.173662e-05
0.0	0.07562448	0.059162203	0.06494067	0.055354845	0.054464072	0.050570395	0.061493177	0.09350461	0.05701085	0.06138081
0.0	0.5048657	0.49697313	0.529336	0.50468594	0.5007959	0.5180107	0.51186687	0.48536494	0.519869	0.51044106
0.0	0.012695993	0.0065488378	0.007976976	0.0055839196	0.004094102	0.0070527773	0.007690813	0.0142250005	0.007769703	0.009522562
0.0	0.00014982127	6.381447e-05	6.4325e-05	4.542892e-05	4.4633332e-05	2.8600654e-05	6.278583e-05	0.00040662155	4.371294e-05	6.320213e-05
0.0	0.50536436	0.4978517	0.5325821	0.5073219	0.5018786	0.5185704	0.51359004	0.48578972	0.51976126	0.5105356
0.0	0.010805256	0.010447664	0.006769479	0.010016941	0.006534508	0.007947819	0.0105128735	0.0316029	0.007082542	0.009983056
0.0	0.05342509	0.06407325	0.054121483	0.06438826	0.055335857	0.047129083	0.060419746	0.11294228	0.06041497	0.0712009
0.0	0.038670573	0.05060595	0.023204656	0.029143017	0.031255726	0.036622398	0.042668223	0.050160393	0.040971868	0.042225707
0.0	0.0048187743	0.0072899954	0.008774467	0.0064969957	0.006916551	0.009379011	0.008444098	0.027514542	0.006817465	0.010120819
0.0	0.0048320144	0.007363535	0.00881462	0.00654056	0.0069110347	0.009487617	0.008396128	0.027423138	0.006853501	0.010175808
0.0	0.047017418	0.037566695	0.03623085	0.03287489	0.03664808	0.035056554	0.046400927	0.08587745	0.025348622	0.04679848
0.0	9.959964e-05	5.4528195e-05	2.3710576e-05	5.1551924e-05	5.0801245e-05	5.4200547e-05	5.998149e-05	0.00075473427	3.0669653e-05	0.00010528852
0.0	0.012113298	0.005909766	0.008057779	0.006030009	0.006804805	0.006648742	0.0091836825	0.027702972	0.0040112627	0.0076631946
0.0	0.0113791665	0.005309326	0.007353	0.0068541863	0.0071742055	0.0065399003	0.011063214	0.026584301	0.0048328144	0.007977365
0.0	0.039906755	0.039768267	0.047410667	0.02817622	0.03869295	0.03845193	0.04029397	0.08374227	0.03435608	0.029897057
0.0	0.038321834	0.03711419	0.044709478	0.030627942	0.040034868	0.038044445	0.045432627	0.0816003	0.03874453	0.030690081
0.0	0.50565076	0.49781364	0.5306455	0.5053168	0.5018359	0.5191352	0.51218265	0.48553896	0.51977694	0.5106842
0.0	0.010947747	0.009955585	0.008309753	0.0062363488	0.0060631745	0.004762619	0.008519802	0.021510273	0.005012593	0.008468159
0.0	0.01426795	0.009923813	0.0080136545	0.006144233	0.004949237	0.004597932	0.00833434	0.021238087	0.0031495357	0.00752696
0.0	0.068493575	0.0627503	0.06993635	0.054523073	0.05363394	0.049686447	0.059529267	0.11269447	0.045923643	0.06335695
0.0	0.00010312611	7.9473146e-05	8.495034e-05	4.2951906e-05	4.2167718e-05	2.6801392e-05	5.5635217e-05	0.0008419143	1.9684694e-05	7.113734e-05
0.0	0.010169552	0.008806258	0.009684268	0.0065879086	0.006444426	0.0053335684	0.0075991563	0.027336167	0.004608192	0.008539803
0.0	0.504964	0.49720776	0.5303292	0.5048719	0.50108385	0.51886135	0.51190615	0.48602507	0.519668	0.511241
0.0	0.026702285	0.02452403	0.021964038	0.017081555	0.016596492	0.013883813	0.021840101	0.044562764	0.014409629	0.021782015
0.0	0.008458822	0.009950684	0.0086382665	0.0063072955	0.0073573757	0.0048945756	0.00857506	0.021707073	0.007789225	0.009366136
0.0	0.063790575	0.056895927	0.06070824	0.06025559	0.054291043	0.05062721	0.05765479	0.12118716	0.06309407	0.06655574
0.0	7.899449e-05	5.5194338e-05	5.0012633e-05	6.2255574e-05	4.4110842e-05	2.8719272e-05	4.939612e-05	0.0011225455	6.375991e-05	8.5538384e-05
0.0	0.008911737	0.007349562	0.007447255	0.00792075	0.006590271	0.005520072	0.0071635144	0.03143632	0.00826327	0.009356743
0.0	0.030385409	0.023884373	0.022334702	0.019047335	0.01939924	0.019232765	0.01602611	0.05224396	0.019651935	0.025173811
0.0	0.013703913	0.0074342955	0.00868652	0.006394223	0.007549681	0.006495906	0.0071131964	0.022861307	0.0075606937	0.008683145
0.0	0.000119083976	5.681351e-05	5.1630686e-05	5.7800396e-05	2.9345802e-05	3.1207954e-05	7.757376e-05	0.00052457035	7.9610276e-05	5.4968947e-05
0.0	5.5938886e-05	0.0001086315	8.82233e-05	9.47308e-05	5.414269e-05	2.2145068e-05	7.149615e-05	0.0012356385	2.9166878e-05	7.684625e-05
0.0	3.497109e-05	6.4240165e-05	0.00012500105	4.141273e-05	5.9950493e-05	2.5880287e-05	0.00011488177	0.0013138609	3.235527e-05	5.743019e-05
0.0	0.051297475	0.0340789	0.038677514	0.041817993	0.02841641	0.033243738	0.0455268	0.09362901	0.029653003	0.03935631
0.0	0.06924325	0.06398455	0.063628726	0.066010125	0.060715683	0.062148217	0.06736155	0.09596445	0.060573332	0.057226893
0.0	0.50454473	0.497073	0.53068876	0.50594646	0.5026818	0.51981646	0.51188076	0.48604202	0.52028495	0.5099019
0.0	0.504556	0.49672446	0.5308947	0.50657386	0.50305015	0.51705754	0.5114755	0.48542202	0.52066094	0.51030487
0.0	0.16972707	0.17747709	0.18872379	0.17207804	0.16625744	0.17569737	0.19293424	0.23824301	0.16402806	0.18754542
0.0	0.009811049	0.008256493	0.008262649	0.008318296	0.008198177	0.006510648	0.008961932	0.024931837	0.0055655213	0.008654322
0.0	5.360725e-05	6.259972e-05	6.7559056e-05	4.8543694e-05	9.325205e-05	6.8554604e-05	7.0729526e-05	0.0007898769	4.0009552e-05	5.52234e-05
0.0	4.797936e-05	8.212057e-05	4.342364e-05	4.3060794e-05	9.3021124e-05	4.501548e-05	5.6179288e-05	0.0010114706	2.8653209e-05	0.00010476852
0.0	0.010426915	0.007199467	0.010291614	0.008833772	0.008175226	0.007937998	0.010027757	0.02225485	0.0065097013	0.006263352
0.0	4.7894835e-05	6.823729e-05	4.700978e-05	4.476693e-05	5.419517e-05	3.3750708e-05	5.137456e-05	0.00061783625	5.2231742e-05	8.948628e-05
0.0	0.002515302	0.0030513087	0.0057579204	0.0049189734	0.00570439	0.004052804	0.0037260042	0.035118636	0.0024426559	0.0051988764
0.0	0.17667472	0.17426306	0.18453509	0.15079087	0.16130444	0.15550274	0.16539527	0.2356511	0.15314005	0.17580003
0.0	0.5053737	0.49751002	0.5317378	0.5061055	0.50208944	0.51906866	0.5135712	0.4874436	0.5208291	0.5108348
0.0	0.012799385	0.0056753946	0.0037290906	0.009681141	0.006451947	0.008612307	0.0062474404	0.01660529	0.007943843	0.012023721
0.0	0.00016109356	2.7302165e-05	2.4297391e-05	0.00010804791	4.5144192e-05	4.5479075e-05	6.011973e-05	0.00053626974	4.3354456e-05	9.678435e-05
0.0	0.5045175	0.49735063	0.5298475	0.5058465	0.50297934	0.51715004	0.5129638	0.4855618	0.52059245	0.51225877
0.0	0.039902236	0.03960833	0.047668386	0.028287716	0.03860179	0.038248606	0.040211216	0.08316916	0.034385722	0.029981693
0.0	6.4915344e-05	6.778641e-05	9.8571254e-05	3.2095682e-05	7.018041e-05	3.675005e-05	6.531885e-05	0.0010815134	3.2201944e-05	4.9393006e-05
0.0	0.04744733	0.03389534	0.048291013	0.044599496	0.032519784	0.035037108	0.03659975	0.079204135	0.03659085	0.03674993
0.0	0.044088252	0.035956867	0.03995479	0.04032185	0.035947643	0.03702091	0.048889775	0.07829644	0.044247285	0.04106216
0.0	0.06694183	0.056352064	0.062417556	0.06214896	0.056472156	0.05831649	0.07350066	0.107089035	0.06788378	0.0633174
0.0	0.009578135	0.007129451	0.009282609	0.009445311	0.0066382256	0.007356979	0.008235206	0.02719662	0.009097813	0.008690878
0.0	0.06882765	0.05058735	0.06963789	0.07241827	0.053433724	0.05518747	0.06381611	0.10580627	0.06401926	0.05896757
0.0	9.196205e-05	5.1590432e-05	7.74289e-05	8.809778e-05	4.371323e-05	5.0872073e-05	6.4675536e-05	0.0008346511	7.610444e-05	7.254293e-05
0.0	0.055008933	0.05270046	0.06545497	0.06758472	0.06564059	0.054907218	0.045383558	0.1228632	0.061874367	0.051639944
0.0	0.00012954877	5.234773e-05	3.7855447e-05	3.9663166e-05	7.757738e-05	4.976709e-05	3.0352472e-05	0.000998286	6.462067e-05	4.312589e-05
0.0	3.237033e-05	7.627336e-05	5.2536918e-05	5.6797584e-05	4.6245124e-05	4.363984e-05	3.945267e-05	0.0009731056	2.9990488e-05	7.6207274e-05
0.0	0.049136303	0.035956163	0.03615527	0.038168542	0.029753616	0.039376363	0.040046398	0.08595359	0.03342293	0.04532051
0.0	0.067394614	0.07446839	0.05684149	0.05178178	0.057797857	0.056960452	0.062284093	0.12416419	0.055798154	0.06412547
0.0	0.00017278593	7.123143e-05	3.8214315e-05	7.250641e-05	5.3525007e-05	5.072036e-05	4.8600803e-05	0.0009133784	5.568267e-05	6.798638e-05
0.0	0.00013264848	5.2935622e-05	4.1812335e-05	5.9728172e-05	2.8576116e-05	6.0022798e-05	6.6017135e-05	0.000933453	3.5359284e-05	9.8017306e-05
0.0	0.015426304	0.004965097	0.0067558116	0.01114238	0.005227143	0.00851468	0.007120198	0.024855547	0.007195876	0.009564968
0.0	0.008722881	0.010481814	0.0069211964	0.0054857507	0.005431859	0.0074635814	0.009623367	0.033366248	0.005226295	0.010460282
0.0	0.008605543	0.010423388	0.006975759	0.005497418	0.005479238	0.0074663945	0.009769823	0.03318107	0.005274057	0.010513096
0.0	0.022838501	0.01309015	0.015495011	0.024622684	0.0168932	0.014397025	0.024335308	0.0501839	0.019778354	0.02287606
0.0	0.044976354	0.034430474	0.03586835	0.049295496	0.03244999	0.030560322	0.05089242	0.08120276	0.04012941	0.053788405
0.0	0.000100200166	3.82692e-05	4.299457e-05	6.770966e-05	6.776482e-05	2.1164149e-05	4.70536e-05	0.0015574524	6.652263e-05	5.149159e-05
0.0	0.0094006555	0.009812763	0.00876159	0.009629081	0.007218876	0.0058643846	0.011929452	0.031018583	0.008476426	0.008751645
0.0	0.054984722	0.03492427	0.045082908	0.04140654	0.032328196	0.036488768	0.041526355	0.10063129	0.033329263	0.031015486
0.0	0.053321768	0.04807377	0.02709934	0.043904774	0.032500405	0.038508788	0.04418183	0.121693425	0.03442111	0.048573215
0.0	0.15213351	0.14272328	0.10889638	0.13737981	0.1159125	0.13047247	0.139299	0.2299017	0.12311435	0.1467522
0.0	0.0017948092	0.0012845711	0.0018123896	0.001649231	0.0013503914	0.0012551856	0.0016161912	0.007393241	0.0011641002	0.00066806056
0.0	0.028661715	0.04167979	0.037214443	0.026238514	0.033916432	0.032494776	0.05580796	0.09534905	0.035231277	0.043906838
0.0	0.03284884	0.028635137	0.03931455	0.026057078	0.031015296	0.03714872	0.032080557	0.09884864	0.0347309	0.032837745
0.0	0.02979164	0.018996315	0.02068786	0.013386115	0.016850997	0.015034415	0.026408244	0.046270337	0.01622563	0.02629754
0.0	0.0013973581	0.0012282776	0.001673189	0.0014294193	0.0012897053	0.0012548473	0.0010967505	0.008371606	0.00087433646	0.0013953934
0.0	0.013059718	0.013547473	0.011129814	0.003244574	0.00868058	0.0064834547	0.010127792	0.042049874	0.009145104	0.010997761
0.0	0.019088175	0.022812163	0.0257113	0.014974863	0.019596145	0.01631044	0.019666897	0.061828032	0.014309867	0.017266372
0.0	0.027562005	0.018795177	0.0268271	0.021967577	0.0193973	0.019447997	0.025787488	0.058073465	0.018786611	0.018889807
0.0	0.01665882	0.021530606	0.020797415	0.02668996	0.017175116	0.016340304	0.018980287	0.043672994	0.020493349	0.023784883
0.0	0.1247466	0.15745369	0.18620397	0.1864929	0.15312672	0.17181234	0.18457933	0.22750801	0.16835494	0.18159837
0.0	0.09907573	0.09805059	0.081502855	0.092186764	0.085311644	0.06488079	0.0975311	0.15451366	0.08380211	0.08305031
0.0	0.007911018	0.01656613	0.008640244	0.012136406	0.01066149	0.006829344	0.00986215	0.047874093	0.0075091557	0.009997668
0.0	0.012532593	0.010315332	0.009193316	0.008716405	0.008501032	0.0065400484	0.013009146	0.039250337	0.008473013	0.008656142
0.0	0.008254213	0.0077830367	0.00696907	0.0075747566	0.006546437	0.0062510357	0.007924059	0.023511482	0.005651673	0.0107517755
0.0	0.10244861	0.064333245	0.07766032	0.085360065	0.06451921	0.06013786	0.08802332	0.11507232	0.06035995	0.09476218
0.0	0.01266771	0.0047744294	0.006225849	0.008414016	0.0046308124	0.003843469	0.00880179	0.017795796	0.003732974	0.010368323
0.0	0.00012122185	5.334828e-05	4.563317e-05	0.00011319336	3.1079915e-05	2.4458965e-05	9.563655e-05	0.00054786424	2.953872e-05	8.523654e-05
0.0	0.012639842	0.00473665	0.0062136734	0.008349206	0.0046630306	0.0038046225	0.008757608	0.017714614	0.0037319579	0.010314909
0.0	4.1855983e-05	0.000102172235	6.7141074e-05	4.972919e-05	1.5232706e-05	4.0063198e-05	5.663419e-05	0.0009880601	5.172788e-05	0.00013773958
0.0	0.012323586	0.008658065	0.009941158	0.004777591	0.005015538	0.0056544337	0.00710374	0.03325232	0.006497771	0.01339982
0.0	0.012419574	0.008700282	0.009847368	0.0047575836	0.0050238357	0.0056271376	0.0070434064	0.033127304	0.0065242485	0.013318222
0.0	0.021301353	0.015083618	0.020691961	0.021273948	0.017644059	0.018786266	0.019259093	0.047939256	0.02072001	0.014777539
0.0	3.996707e-05	5.262261e-05	6.1845334e-05	3.6816276e-05	3.1650183e-05	2.4524037e-05	4.0964875e-05	0.0008965881	5.0964525e-05	0.00011149966
0.0	0.015930848	0.018434422	0.01878085	0.019399527	0.017934065	0.020207357	0.017454354	0.049629334	0.016513387	0.020382363
0.0	0.02520425	0.026944859	0.024802698	0.024437314	0.018617788	0.016048344	0.023119118	0.051412094	0.019088648	0.022581533
0.0	0.25526038	0.2194875	0.25163862	0.24650899	0.238209	0.21137813	0.23704325	0.28391114	0.24616188	0.23363017
0.0	0.071732685	0.06528136	0.06611392	0.065221325	0.061652675	0.04472412	0.06463205	0.10314256	0.063678734	0.062708385
0.0	0.0069667734	0.004670043	0.0087408265	0.008301363	0.0076614073	0.006403755	0.009919241	0.033777654	0.008016119	0.008900588
0.0	0.0001454222	5.310723e-05	5.6475365e-05	4.6184086e-05	4.6594658e-05	1.526726e-05	0.00012291333	0.0008422273	3.8575956e-05	8.7467706e-05
0.0	0.02733034	0.01314358	0.021750053	0.019740086	0.017689928	0.013373784	0.026270172	0.052285105	0.018650876	0.022549449
0.0	9.376029e-05	4.0073704e-05	5.838111e-05	2.1680893e-05	2.957683e-05	5.079083e-05	5.2383682e-05	0.000798636	4.2844684e-05	9.3722745e-05
0.0	0.50452805	0.49947637	0.5319992	0.50867283	0.5022462	0.51922685	0.5147817	0.48394385	0.52167857	0.51191044
0.0	0.012157325	0.009223665	0.007992254	0.008803517	0.0019772209	0.0074907276	0.008667504	0.024494968	0.0075794864	0.009778154
0.0	0.09835638	0.07582098	0.10465335	0.07536301	0.076929964	0.08332768	0.10437783	0.14278899	0.08943679	0.08587445
0.0	0.5049305	0.4971542	0.5311387	0.50562733	0.5031041	0.51949817	0.51328635	0.48561552	0.52073896	0.51043534
0.0	3.959171e-05	0.000100165584	7.9432e-05	0.00012231657	4.2361586e-05	3.5193403e-05	9.272569e-05	0.0012542981	3.667023e-05	8.5332664e-05
0.0	0.004896083	0.0101805255	0.013525804	0.010673211	0.005275773	0.004231921	0.010086039	0.032691028	0.0064615244	0.013186591
0.0	0.5050427	0.49705285	0.5304377	0.505528	0.50135714	0.518196	0.51208663	0.48565054	0.52007896	0.5111998
0.0	0.00986951	0.0066573834	0.01149561	0.010993037	0.0060112667	0.00529231	0.006867322	0.024966462	0.007184973	0.009510782
0.0	6.3351654e-05	6.579446e-05	8.891119e-05	6.889401e-05	1.8597539e-05	3.4545257e-05	5.4417702e-05	0.0011687006	6.5856606e-05	9.739604e-05
0.0	0.04935553	0.036071748	0.036334343	0.03815993	0.02983775	0.039432243	0.04021215	0.08600962	0.033467747	0.04536823
0.0	0.011626246	0.006741524	0.011961223	0.0063619697	0.006835068	0.007596636	0.01278172	0.029083747	0.008703544	0.008288129
0.0	0.011547694	0.009099034	0.00687786	0.01046043	0.00048591924	0.005713704	0.008525402	0.03494602	0.008107339	0.007851129
0.0	0.01979316	0.0155906575	0.018200336	0.031077655	0.019161317	0.015706517	0.021394929	0.053521506	0.021902228	0.020188209
0.0	0.019790417	0.015513558	0.018322788	0.03122486	0.019106053	0.01560456	0.021341179	0.053067874	0.021925194	0.020257507
0.0	0.00013133878	4.6662382e-05	4.175277e-05	0.00011628967	2.2735272e-05	1.9669533e-05	3.7784503e-05	0.0006161163	4.9104925e-05	8.465348e-05
0.0	0.012375511	0.008065901	0.009833059	0.010122013	0.0055115214	0.005551067	0.00575086	0.027614372	0.0073980824	0.012105033
0.0	0.027270412	0.018339654	0.019940155	0.018820504	0.02058211	0.016766386	0.02382894	0.05312511	0.01949177	0.02017611
0.0	0.09742423	0.077703714	0.09630398	0.0743448	0.076974876	0.079171136	0.076731555	0.13729632	0.075632	0.07170925
0.0	0.09200131	0.07032492	0.0885699	0.08371974	0.080843456	0.07796825	0.09116347	0.13235457	0.08979975	0.07445214
0.0	0.0014906042	0.000980357	0.0012733999	0.0012307386	0.0012917694	0.0008347629	0.0021855338	0.007228656	0.0012532306	0.0013582342
0.0	9.22088e-05	6.411354e-05	5.1139006e-05	8.567585e-05	3.068984e-05	6.0386275e-05	7.665456e-05	0.00072447496	3.085744e-05	1.8483669e-06
0.0	0.00318211	0.0020902876	0.0014570298	0.0025047292	0.0009063438	0.0022243974	0.0019156091	0.007550942	0.0011058447	0.00020728179
0.0	0.059153046	0.0496588	0.04974812	0.04426378	0.04696097	0.051257804	0.059840925	0.118029825	0.06257058	0.06395633
0.0	0.0074139335	0.007416032	0.005902904	0.0053106155	0.0061048022	0.0055151996	0.007820223	0.034595355	0.006042906	0.009241217
0.0	0.0073605976	0.007447738	0.0059308726	0.0053654714	0.0061368444	0.0055130194	0.007843129	0.034562994	0.006102347	0.009289259
0.0	9.054525e-05	0.00010912986	6.048056e-05	0.000100770296	4.0210864e-05	2.243349e-05	9.703274e-05	0.0009201208	5.8250585e-05	6.63867e-05
0.0	0.095366	0.089390405	0.07043841	0.08091481	0.08408781	0.07833809	0.096753545	0.13218503	0.06991772	0.0870304
0.0	0.50449115	0.4974627	0.5299074	0.50564826	0.5008904	0.5188494	0.5114509	0.4851726	0.51945204	0.511315
0.0	0.0028892485	0.0055202576	0.0072268737	0.006645175	0.0040087583	0.0074145333	0.005152877	0.025689308	0.004032627	0.0076968707
0.0	0.039154537	0.053948086	0.056282207	0.054859146	0.04401841	0.05435854	0.05994822	0.15051326	0.047042146	0.0635796
0.0	1.3068726e-05	4.5319706e-05	3.774604e-05	4.3940297e-05	2.038475e-05	3.7346417e-05	5.7106667e-05	0.002694778	2.1502494e-05	7.2076036e-05
0.0	0.006863788	0.0071920883	0.00901052	0.0052296054	0.0055780387	0.006369731	0.0067088758	0.028926985	0.0062049488	0.009277664
0.0	4.63392e-05	5.29933e-05	7.381512e-05	2.7209553e-05	3.128486e-05	3.8323837e-05	4.346337e-05	0.00093906035	3.6288882e-05	8.411708e-05
0.0	0.013354922	0.0045323735	0.006780841	0.0061630425	0.0058456473	0.006778599	0.006739427	0.042357188	0.005761716	0.006820798
0.0	0.00017772225	2.0934009e-05	4.161737e-05	3.7860427e-05	3.4377095e-05	4.3437223e-05	4.3862805e-05	0.002067983	3.1261956e-05	4.5242108e-05
0.0	0.50469774	0.49638197	0.52940536	0.5046631	0.5005126	0.5186249	0.51134926	0.4861943	0.51921785	0.51089084
0.0	0.012206965	0.0067750723	0.006960031	0.008196554	0.0062825866	0.0069786664	0.005734573	0.039375633	0.007131284	0.0089538125
0.0	0.07037071	0.05379957	0.06002049	0.058050845	0.046382647	0.058819015	0.061993364	0.122038126	0.059026446	0.07135159
0.0	0.00011416342	4.4859964e-05	4.7934634e-05	5.419486e-05	2.4693923e-05	5.003854e-05	6.471206e-05	0.0011542471	4.973611e-05	0.00011110739
0.0	3.8495e-05	4.1460506e-05	5.185204e-05	2.8209693e-05	2.1635658e-05	8.0862315e-05	6.317688e-05	0.0012482188	4.2246367e-05	4.4873184e-05
0.0	0.0035575053	0.0065333354	0.007831875	0.004399956	0.0059387293	0.00999636	0.009757699	0.04258469	0.0055404166	0.005240795
0.0	0.051134445	0.042494614	0.067188516	0.059614927	0.04765999	0.060759224	0.054593615	0.14220484	0.05897686	0.06169789
0.0	0.0070857657	0.005510392	0.0075040367	0.0096069025	0.0068331067	0.0076917703	0.0038809797	0.04200203	0.0069900034	0.0064409524
0.0	0.024972638	0.016627107	0.01991512	0.010157976	0.017447554	0.016706223	0.021317603	0.052489225	0.01508194	0.023263434
0.0	7.4394375e-05	8.740976e-05	6.245346e-05	3.0677053e-05	2.9568764e-05	2.9440349e-05	6.537699e-05	0.001535222	3.0450901e-05	4.0041996e-05
0.0	8.3131294e-05	4.1659183e-05	4.3849548e-05	2.6740043e-05	5.1673298e-05	3.6145724e-05	7.325973e-05	0.00055715156	5.2470576e-05	6.787347e-05
0.0	0.012860623	0.0040868176	0.0077250698	0.0029215282	0.007774557	0.006760222	0.007938798	0.014549793	0.0076128044	0.01042202
0.0	0.005353052	0.007491617	0.004750691	0.0069611645	0.0071632364	0.009196896	0.005562611	0.042919468	0.008265518	0.005729228
0.0	0.005353052	0.007491617	0.004750691	0.0069611645	0.0071632364	0.009196896	0.005562611	0.042919468	0.008265518	0.005729228
0.0	0.0089684855	0.00739062	0.0050342786	0.010997855	0.005610063	0.010848919	0.005656898	0.06372814	0.0076364083	0.006445232
0.0	0.009038661	0.007471039	0.005084488	0.011041174	0.005651354	0.0109763	0.0057337796	0.06360951	0.0076835416	0.006519703
0.0	0.059134312	0.05993317	0.061898794	0.053503238	0.05384475	0.05337458	0.058812734	0.13074465	0.057675555	0.06241842
0.0	0.00019239381	4.3075994e-05	2.9116605e-05	8.959617e-05	4.474772e-05	4.1433468e-05	5.930263e-05	0.0032453942	5.138073e-05	6.2441846e-05
0.0	7.992847e-05	4.9066308e-05	5.2518983e-05	4.793075e-05	5.9871767e-05	4.0756873e-05	9.9798905e-05	0.00229304	3.1525775e-05	6.2897416e-05
0.0	0.13445231	0.11522793	0.14177677	0.1577792	0.13390458	0.11361155	0.1079539	0.1932137	0.14865658	0.12130818
0.0	6.41347e-05	2.9399554e-05	6.187453e-05	7.640271e-05	4.101859e-05	3.875819e-05	3.4256664e-05	0.001031937	7.960664e-05	2.0942074e-05
0.0	0.0063160644	0.002716437	0.004299092	0.0030398027	0.005842273	0.0026681253	0.0026601194	0.04582741	0.00270756	0.0042313384
0.0	0.010056706	0.012353984	0.009116083	0.01013188	0.008682698	0.0042840345	0.012830838	0.039185707	0.0049360082	0.0068502403
0.0	0.1344688	0.11574235	0.14094774	0.15713216	0.13424645	0.114279464	0.108201645	0.19461909	0.14852096	0.12093591
0.0	0.5044533	0.49626642	0.5310012	0.5054011	0.5018582	0.5174252	0.51141006	0.48536035	0.52117306	0.5103083
0.0	0.07334247	0.058596745	0.05430883	0.070876844	0.044788145	0.06125385	0.05870387	0.124370836	0.063470885	0.059529226
0.0	0.09468114	0.07090789	0.0756073	0.10801598	0.060295362	0.08325315	0.09409131	0.16985431	0.08045201	0.0949335
0.0	0.011132827	0.008660624	0.0062172525	0.005616246	0.006354297	0.007326842	0.010512179	0.024700688	0.0065508513	0.008221672
0.0	0.025511825	0.022872949	0.021765474	0.016247237	0.018618021	0.01990904	0.023000631	0.048099007	0.020589931	0.023689969
0.0	5.242676e-05	3.3029573e-05	6.169224e-05	2.7338094e-05	3.716072e-05	4.6953504e-05	0.00011239539	0.00073534506	3.3016408e-05	4.600426e-05
0.0	0.009357822	0.0090478305	0.0059770625	0.006398053	0.0071690273	0.006258439	0.010703029	0.029737577	0.0053332676	0.0101553155
0.0	0.009331152	0.00900348	0.0059660464	0.006367712	0.00714721	0.0062149456	0.010653999	0.029744087	0.005324265	0.010097577
0.0	0.009380393	0.009026897	0.0059674834	0.0063464707	0.0071643894	0.0062897326	0.0107108215	0.029827405	0.0053144484	0.010101118
0.0	0.093596056	0.09721466	0.0744563	0.06533048	0.08439199	0.07788384	0.10228782	0.16098218	0.07573726	0.09410906
0.0	0.000181069	7.477438e-05	4.6204263e-05	7.017412e-05	5.913626e-05	2.7149343e-05	8.429614e-05	0.000612044	2.847579e-05	4.3320237e-05
0.0	0.013587812	0.007912299	0.0088083735	0.008046837	0.006010566	0.005805231	0.0089661805	0.026363747	0.0055545876	0.005357558
0.0	0.23998268	0.2408453	0.25551194	0.20522408	0.21758449	0.2147464	0.24085514	0.29386792	0.2233745	0.22049303
0.0	0.042885914	0.0452067	0.044664703	0.025185348	0.031140711	0.02730915	0.040903274	0.09724073	0.029839383	0.03108742
0.0	0.13457045	0.13693213	0.1429234	0.10077397	0.11295047	0.10794288	0.13243312	0.2042807	0.11292479	0.11468671
0.0	0.10286608	0.08196803	0.081880026	0.061335415	0.08672423	0.08861289	0.091568075	0.14964351	0.081413925	0.08383726
0.0	3.98581e-05	6.7864086e-05	7.532295e-05	2.219162e-05	2.359297e-05	2.780394e-05	2.858277e-05	0.0014583562	6.4824715e-05	5.7520294e-05
0.0	0.035203323	0.029274408	0.049590588	0.040592574	0.032836404	0.034271516	0.030724905	0.09340727	0.030493816	0.033813737
0.0	0.035228506	0.029222894	0.04944443	0.04061449	0.032885928	0.034376316	0.030691786	0.093619436	0.030505212	0.033705946
0.0	0.50504535	0.49694744	0.53140503	0.50621504	0.50222445	0.51928645	0.5121884	0.48580778	0.51978606	0.51054794
0.0	0.0068515893	0.0069815353	0.01027943	0.0067827036	0.0042524906	0.005693198	0.00847514	0.042008575	0.0066302246	0.0076301307
0.0	0.16107842	0.15327515	0.1852853	0.16428548	0.17209068	0.16633725	0.14416867	0.22286485	0.14913134	0.15020378
0.0	0.22557245	0.21720855	0.25363258	0.22932251	0.23634323	0.23331563	0.21084575	0.27819848	0.21745977	0.216647
0.0	0.05178185	0.058511015	0.07473583	0.062463664	0.04543848	0.050290648	0.06685842	0.11653709	0.05481796	0.06211848
0.0	3.640962e-05	6.124143e-05	0.00010912133	7.119591e-05	2.2899516e-05	2.8021845e-05	8.584563e-05	0.00096112216	3.7797297e-05	6.608226e-05
0.0	0.084978506	0.08362238	0.09524208	0.07369456	0.07445336	0.089465246	0.09379416	0.14431806	0.078196235	0.10392953
0.0	0.0031457953	0.0012269265	0.0012782533	0.0010228076	0.0009262224	0.0009697266	0.00171222	0.007958147	0.0012994664	0.0010825688
0.0	0.07082675	0.06303477	0.0633817	0.04830547	0.06909767	0.06105832	0.071389936	0.12553206	0.058743432	0.056668468
0.0	0.07082675	0.06303477	0.0633817	0.04830547	0.06909767	0.06105832	0.071389936	0.12553206	0.058743432	0.056668468
0.0	0.01192957	0.0073850676	0.0073541864	0.0068741217	0.0066307117	0.0057159853	0.008531616	0.027628457	0.009134209	0.00865784
0.0	0.023401357	0.01949898	0.017952502	0.0238364	0.016262228	0.014617573	0.0211104	0.04821193	0.022366699	0.0227352
0.0	0.0010377063	0.0019039115	0.0013768498	0.0019012801	0.0014944188	0.0008820288	0.0014101248	0.011947694	0.0014134073	0.00095075084
0.0	0.017473672	0.02016402	0.024895065	0.023674224	0.017731125	0.018607281	0.026007358	0.0500135	0.017363872	0.018587446
0.0	0.011669746	0.014640654	0.009414604	0.00986815	0.009619378	0.006653061	0.0126557285	0.029659193	0.007706707	0.00903442
0.0	6.793589e-05	8.707283e-05	2.4636152e-05	3.9347087e-05	2.1713688e-05	5.520381e-05	8.422254e-05	0.0009635253	4.7256763e-05	8.021825e-05
0.0	0.010745123	0.009583384	0.005882842	0.0052953027	0.0040585604	0.0074616633	0.011676858	0.03080563	0.0068869926	0.013901373
0.0	0.010843471	0.009578733	0.005916067	0.00526382	0.004073181	0.0074575683	0.011697044	0.031036181	0.0068686353	0.013915623
0.0	0.018182311	0.028393757	0.018932605	0.022491744	0.018632388	0.014807011	0.020627778	0.061876595	0.018746061	0.01718171
0.0	6.085383e-05	3.2058608e-05	5.12752e-05	8.7485474e-05	4.7531106e-05	3.8859005e-05	0.000118780044	0.0019240645	4.8833095e-05	0.000106196516
0.0	0.007779049	0.0055991407	0.007542707	0.009390275	0.0068816296	0.006366683	0.011024276	0.040886134	0.0072492617	0.010407155
0.0	0.007820165	0.005613751	0.00754452	0.009359046	0.0068981713	0.0064432872	0.011083057	0.040999345	0.007235918	0.010410815
0.0	0.014417113	0.0055097104	0.008103644	0.015045018	0.0061211246	0.0064996863	0.0116881225	0.038963944	0.0069217044	0.011270413
0.0	0.010448384	0.008060696	0.010002681	0.0045805713	0.006112938	0.005555491	0.006078263	0.030283105	0.0039639096	0.009087282
0.0	0.010365554	0.0064993724	0.0078484705	0.0029122808	0.0067387344	0.005407336	0.0073186164	0.031475548	0.0069891326	0.01163545
0.0	0.5035575	0.49732414	0.52928376	0.5059574	0.5028051	0.517682	0.5141854	0.4857711	0.5210602	0.5115459
0.0	0.011686134	0.011405218	0.006692448	0.0029619401	0.0062569953	0.009641512	0.010100046	0.034898452	0.008103314	0.007982797
0.0	7.288616e-05	8.244848e-05	4.1906984e-05	2.2905018e-05	4.1897154e-05	7.191072e-05	0.00010078326	0.0010481802	6.410889e-05	5.6687793e-05
0.0	0.50482607	0.49685913	0.53041595	0.504827	0.50116765	0.51887465	0.5122492	0.48644388	0.51974285	0.51169455
0.0	0.009802955	0.009452483	0.011409665	0.01244531	0.008396723	0.0062974347	0.013460662	0.02050235	0.008432855	0.0074223354
0.0	0.067656904	0.05552259	0.06737467	0.06764644	0.05696988	0.055601347	0.06864186	0.10994128	0.06733578	0.06311241
0.0	0.20235457	0.22509818	0.19343239	0.18532038	0.20316258	0.20241946	0.20097601	0.23377857	0.20392236	0.19812565
0.0	6.0194652e-05	6.159366e-05	4.84004e-05	6.295034e-05	5.2124167e-05	4.6877358e-05	2.906381e-05	0.0003948138	3.9282302e-05	5.4429383e-05
0.0	0.051573806	0.052465215	0.07846747	0.060395483	0.05833841	0.052512016	0.06193835	0.1269994	0.059554685	0.0671822
0.0	0.009164707	0.0053917356	0.009263439	0.009906914	0.0058940095	0.005675002	0.0071853534	0.035260625	0.0057358486	0.00881687
0.0	3.8022998e-05	5.438347e-05	5.5346503e-05	8.400517e-05	5.334645e-05	4.607134e-05	2.9859952e-05	0.0018618815	2.8367427e-05	8.390781e-05
0.0	0.008978243	0.0061245547	0.008936109	0.008998958	0.008712109	0.007819218	0.01212021	0.03041499	0.0071118227	0.008600073
0.0	0.008935396	0.0061417236	0.008928608	0.0089840535	0.008708148	0.007843341	0.012238046	0.030408308	0.007133307	0.008548933
0.0	0.0684432	0.0626657	0.06578391	0.05630497	0.050150756	0.04970579	0.065595396	0.10786771	0.058572408	0.06517346
0.0	0.5052337	0.4972198	0.52935606	0.50471157	0.50043976	0.5182081	0.51208687	0.4860503	0.52023435	0.5109105
0.0	0.010113351	0.007491319	0.011062777	0.0068483846	0.0063050906	0.005145361	0.010661088	0.02034184	0.0071978895	0.01083412
0.0	0.000102841324	7.907385e-05	6.7508765e-05	4.8387108e-05	3.2910317e-05	2.683986e-05	7.9923666e-05	0.00070882787	4.832831e-05	7.9070225e-05
0.0	5.2691907e-05	8.571042e-05	9.721612e-05	5.177461e-05	2.6405947e-05	3.546854e-05	3.743549e-05	0.0010281208	3.16265e-05	5.5047316e-05
0.0	0.05745812	0.06507892	0.06636737	0.0639061	0.04985323	0.052976042	0.06663663	0.11392488	0.061187446	0.06905459
0.0	0.061501775	0.06782018	0.06880418	0.067518495	0.050651945	0.054295067	0.06442343	0.11514565	0.05851023	0.061422914
0.0	0.50418216	0.49670345	0.5291705	0.50477755	0.50334984	0.51850134	0.5144988	0.48559377	0.51962715	0.5114219
0.0	0.009766927	0.0121264625	0.008388307	0.011301338	0.0050162924	0.0076139146	0.010586958	0.036243558	0.008420869	0.007723758
0.0	6.892049e-05	0.00010630512	7.989319e-05	9.526772e-05	3.4138833e-05	3.7185288e-05	7.470832e-05	0.0009165325	4.8137885e-05	6.336399e-05
0.0	0.5050998	0.49687797	0.529452	0.50422025	0.5006803	0.5181823	0.51214993	0.4855229	0.51954055	0.5107648
0.0	0.006540188	0.008069278	0.009798628	0.0055367635	0.0067527313	0.007240335	0.007530886	0.028117483	0.009921939	0.010720942
0.0	5.3511125e-05	9.107147e-05	6.978008e-05	7.7534336e-05	3.2196724e-05	3.395241e-05	8.478258e-05	0.0008787534	5.686148e-05	9.8232325e-05
0.0	0.01312153	0.0076698875	0.008892561	0.0060656033	0.0053024227	0.006714667	0.007541999	0.029808246	0.0061791036	0.009953315
0.0	0.059570033	0.059963103	0.06163852	0.041473474	0.049947347	0.068288565	0.057671566	0.107235536	0.05354075	0.062931515
0.0	0.50469977	0.49675268	0.5316012	0.50519073	0.5001047	0.5183921	0.51267433	0.4856237	0.5192264	0.512129
0.0	0.014172633	0.00887053	0.012411581	0.0064295037	0.006041294	0.0054259193	0.008995647	0.028362207	0.006669323	0.009288535
0.0	0.15211049	0.18049708	0.18836759	0.14383651	0.17514618	0.16254033	0.16322055	0.22911829	0.19415137	0.19457237
0.0	0.5038135	0.4979335	0.53309685	0.50799304	0.5025975	0.5188741	0.51376337	0.48439717	0.52142054	0.5116283
0.0	0.5037133	0.49686745	0.5309579	0.5065288	0.50145215	0.5187943	0.5131966	0.4851474	0.51923716	0.5105273
0.0	0.012777172	0.005549746	0.010976072	0.006003428	0.008699447	0.0075754807	0.008124301	0.025704963	0.0068467148	0.007563202
0.0	0.01277737	0.005570165	0.010858534	0.0059852386	0.008782363	0.007555268	0.008158764	0.025538737	0.0068399804	0.0075731548
0.0	0.062035773	0.057421785	0.059749622	0.0510469	0.052934483	0.054128047	0.063766204	0.12816565	0.060198817	0.058186423
0.0	0.008453952	0.0050764377	0.006925901	0.004951953	0.005005698	0.0047168224	0.008238848	0.03484418	0.0067541543	0.008320093
0.0	7.1179275e-05	5.7111785e-05	4.7134214e-05	3.367204e-05	4.017024e-05	3.6763722e-05	7.18979e-05	0.0014037924	5.3513064e-05	5.1800493e-05
0.0	0.008463223	0.007475191	0.007231336	0.005837373	0.006290901	0.0062410077	0.008629806	0.03502906	0.0075754276	0.0072963582
0.0	0.01359008	0.009394006	0.0088002635	0.0075646625	0.005240057	0.0077394485	0.007988471	0.030509217	0.00914764	0.008224958
0.0	0.01038801	0.010189972	0.009577005	0.00924603	0.006342473	0.0067223683	0.008965236	0.032824554	0.008268047	0.008015015
0.0	0.008027616	0.010983347	0.010457261	0.011159973	0.0076215747	0.005788048	0.00998572	0.035380676	0.007306934	0.007771776
0.0	8.01301e-05	0.0001851846	0.000114883296	0.00011968117	2.931836e-05	3.5537505e-05	7.7096614e-05	0.0010086688	4.9119397e-05	7.520237e-05
0.0	0.007860119	0.00546303	0.0095322095	0.010165746	0.009637475	0.007853648	0.008796978	0.030569304	0.009822548	0.008256395
0.0	0.05786618	0.048565485	0.074136645	0.06907833	0.059553012	0.06640323	0.06455597	0.117352985	0.06067064	0.052757468
0.0	0.50481	0.4972749	0.5304893	0.5049201	0.5007614	0.51827973	0.5121824	0.4856128	0.51926744	0.51133686
0.0	0.008006963	0.005868136	0.0068972274	0.010193695	0.009189681	0.007020779	0.0070913904	0.026814736	0.010538713	0.00985891
0.0	0.26275006	0.23182264	0.22349513	0.22697495	0.22010735	0.24609336	0.2465069	0.31420705	0.22411509	0.26753357
0.0	0.013930877	0.0075128316	0.007292936	0.003985941	0.005239346	0.00696336	0.009694014	0.034776665	0.0062394114	0.014166213
0.0	9.836966e-05	4.3046097e-05	8.836491e-05	1.5600626e-05	1.5466268e-05	4.9543396e-05	0.000103496524	0.0007508575	4.6481404e-05	0.00013011145
0.0	3.910946e-05	8.5082975e-05	6.7776586e-05	8.230684e-05	1.727501e-05	2.2190161e-05	9.8158445e-05	0.0008122811	2.3938252e-05	9.8725344e-05
0.0	0.0073650447	0.010299815	0.008231118	0.005063005	0.0091934595	0.007822233	0.007054661	0.022125434	0.0066095036	0.0076602586
0.0	0.066960625	0.061239585	0.06085633	0.053683974	0.059429567	0.059944347	0.05734514	0.10448348	0.058099896	0.06611649
0.0	0.50492656	0.49728116	0.53026694	0.5048893	0.5012183	0.5191252	0.5121758	0.48576063	0.519401	0.5112705
0.0	0.004569238	0.01123284	0.009897961	0.0038349784	0.008279695	0.0074694934	0.010421819	0.02123683	0.0068318965	0.007394249
0.0	8.234185e-05	6.428165e-05	4.13877e-05	0.0001287504	5.5006592e-05	5.0819126e-05	6.8083245e-05	0.001815491	4.9522943e-05	8.510497e-05
0.0	0.009718498	0.009851443	0.008081153	0.01009803	0.008394472	0.00972105	0.012702193	0.022355484	0.0063916966	0.0096716
0.0	0.0022067218	0.001367792	0.0019426404	0.0013706386	0.0010110119	0.0013019125	0.0014979666	0.006732	0.0006775325	0.0009907099
0.0	0.0012848208	0.001196746	0.0010963436	0.0012638133	0.0022998126	0.0011885891	0.0025269985	0.008655815	0.0012464978	0.0020667757
0.0	0.02019043	0.02258089	0.028527265	0.027572557	0.021036752	0.01778691	0.019915927	0.06501753	0.019847495	0.016489714
0.0	0.024989352	0.017764416	0.015406395	0.01763298	0.021056145	0.014844502	0.02980466	0.060936313	0.018476883	0.025078028
0.0	0.009448764	0.010836625	0.0069638677	0.011994432	0.0077095036	0.008021485	0.009587811	0.022843579	0.0067962534	0.0099984035
0.0	0.0074053197	0.013472242	0.005483665	0.016502379	0.008630079	0.009142387	0.009055817	0.026191656	0.007014794	0.008846716
0.0	0.062861584	0.07002334	0.059313253	0.07022289	0.06101512	0.063133046	0.0742106	0.112418294	0.06023845	0.06762961
0.0	0.012169689	0.008634796	0.008935434	0.008669213	0.0068481606	0.0069414116	0.010013902	0.019945424	0.0064679775	0.011182639
0.0	0.00014291808	4.520709e-05	7.0267e-05	2.7595628e-05	4.616669e-05	5.2502157e-05	5.750527e-05	0.0017713086	4.686359e-05	0.0001002339
0.0	0.014785609	0.010074391	0.010623474	0.011627359	0.008390207	0.007536673	0.008204113	0.035240903	0.009663228	0.008769517
0.0	0.012269623	0.013599576	0.010063223	0.009652929	0.010868366	0.0068060877	0.011571394	0.0407028	0.008808749	0.0077477507
0.0	0.008739645	0.0058578444	0.008426979	0.008192856	0.0046090074	0.009351198	0.013265858	0.029962009	0.009273834	0.009163525
0.0	0.0001494842	4.981277e-05	8.613434e-05	4.560328e-05	4.0626488e-05	4.2495874e-05	0.00011527351	0.00095499004	7.204278e-05	6.530116e-05
0.0	0.50488883	0.49683395	0.5301085	0.504569	0.50083166	0.51926947	0.5120463	0.48581964	0.5186165	0.5110989
0.0	0.027005348	0.018465692	0.023859171	0.018191105	0.014758023	0.023019772	0.018990496	0.046289522	0.014763731	0.02071779
0.0	0.024239833	0.018392839	0.023638347	0.015721047	0.025059953	0.025602022	0.026194287	0.054284982	0.021362238	0.017499676
0.0	0.50454587	0.49744758	0.52963555	0.5044978	0.5023372	0.51769614	0.51417994	0.48689914	0.5205473	0.51134354
0.0	0.011031686	0.010755651	0.012826532	0.004828303	0.008958523	0.0055257655	0.009963418	0.07616366	0.0050689173	0.011735998
0.0	0.00013971786	0.00011822093	9.31137e-05	2.8386832e-05	6.534632e-05	2.4840907e-05	8.785474e-05	0.0027040357	2.2767166e-05	0.00012474136
0.0	0.5047194	0.49691954	0.53068286	0.50535506	0.50118935	0.518335	0.51203	0.48599675	0.5197133	0.51158434
0.0	0.012248669	0.00579946	0.01077304	0.008783318	0.005649313	0.007308377	0.01033333	0.022907125	0.0076602143	0.010571387
0.0	0.0467188	0.043460544	0.07028937	0.06655641	0.04958826	0.04943065	0.068028174	0.10458364	0.053067204	0.06664329
0.0	0.5039978	0.4976484	0.52978444	0.5049203	0.5029336	0.52080154	0.5135403	0.48753878	0.51992106	0.51046777
0.0	0.50444543	0.49836835	0.5298314	0.506044	0.50327194	0.5191227	0.5136	0.4865028	0.5205199	0.5111815
0.0	0.012684761	0.009854485	0.007833781	0.010825549	0.006042812	0.0065407427	0.009728963	0.037700087	0.0075045023	0.01001515
0.0	0.011582569	0.009970307	0.009478959	0.01302692	0.005141518	0.005511764	0.008736101	0.023678115	0.00746497	0.008916924
0.0	0.011547183	0.010063232	0.009537564	0.013065478	0.005185047	0.0055454527	0.008733566	0.023648916	0.007521128	0.008965426
0.0	0.10792814	0.09215117	0.0916239	0.09410926	0.07006509	0.07466508	0.08626791	0.1552394	0.091139376	0.09010699
0.0	0.10759309	0.091741584	0.09241292	0.09486287	0.070428975	0.07523464	0.086057656	0.1549224	0.09115996	0.09045578
0.0	0.11306158	0.069424324	0.09456344	0.09223966	0.09395172	0.074796624	0.09101251	0.13996148	0.09752965	0.09393125
0.0	0.112751804	0.06957749	0.09480722	0.09271182	0.09392085	0.07516041	0.09100499	0.13951828	0.09740264	0.09414221
0.0	0.50393486	0.49794272	0.53079623	0.5054617	0.50296074	0.5195461	0.514225	0.48695087	0.52216554	0.5110784
0.0	0.014844133	0.008668529	0.009513504	0.009305797	0.007637236	0.010600759	0.008695064	0.025834547	0.0066778194	0.009561029
0.0	0.01470458	0.008604627	0.00942279	0.009228014	0.0076368926	0.01062447	0.008671898	0.025809508	0.0067083226	0.009612761
0.0	0.040215537	0.04463782	0.035802744	0.041482955	0.030580621	0.03853529	0.043915424	0.0798911	0.039718494	0.043241028
0.0	0.11453427	0.112951845	0.11159215	0.09947156	0.093088776	0.092779785	0.11141431	0.15611473	0.108514935	0.12047884
0.0	0.06398673	0.05946636	0.06623644	0.06003311	0.05972826	0.0464069	0.056296352	0.11743257	0.064703375	0.06847165
0.0	0.5052399	0.49726877	0.5293429	0.5052275	0.50056493	0.5179366	0.512137	0.48582932	0.5198676	0.51076615
0.0	0.010155536	0.009553117	0.012089948	0.011349797	0.0068400125	0.0030549488	0.005339436	0.035201646	0.008728915	0.0100296885
0.0	7.9906524e-05	6.504368e-05	6.9265414e-05	6.140382e-05	6.286108e-05	2.0851143e-05	4.5212866e-05	0.0009907014	7.005551e-05	9.5152056e-05
0.0	0.06664966	0.06303401	0.06126075	0.046586283	0.051263478	0.06199385	0.06788533	0.11974915	0.04120244	0.07147214
0.0	0.07102766	0.06412676	0.06587176	0.06171139	0.048375323	0.0493271	0.06374716	0.11787464	0.063330695	0.049539052
0.0	0.5046633	0.4973924	0.5297355	0.50566155	0.5019709	0.5183145	0.51420593	0.48529044	0.5213828	0.51108634
0.0	0.010643761	0.006676766	0.009369592	0.0068819877	0.004658224	0.0065538995	0.008107285	0.027524648	0.008047488	0.0068520047
0.0	0.00011822905	8.618546e-05	6.784707e-05	6.8048714e-05	2.8820927e-05	2.6094556e-05	7.1817725e-05	0.0010055625	6.4657776e-05	2.8568842e-05
0.0	0.505363	0.49695933	0.5295925	0.50496626	0.50027484	0.51808316	0.51166224	0.48582911	0.5199011	0.51065856
0.0	0.011294483	0.008522674	0.007953867	0.005126695	0.0063119116	0.007661259	0.0060556475	0.039157603	0.002168764	0.011030989
0.0	9.3086266e-05	8.082346e-05	5.1730294e-05	2.4052257e-05	3.5683668e-05	6.086172e-05	9.089908e-05	0.0010705257	1.3235226e-05	0.00011181653
0.0	0.07557653	0.058898706	0.06630584	0.053787947	0.06603872	0.055774506	0.058988504	0.12166374	0.07179587	0.06681229
0.0	0.012217803	0.0078335395	0.008769856	0.0064255637	0.009462789	0.00659474	0.0074722017	0.031675246	0.010506418	0.0094238445
0.0	0.012260582	0.007822136	0.008747865	0.00640006	0.009500501	0.0065931934	0.0074570356	0.03178439	0.010436706	0.009422091
0.0	0.07112811	0.08475022	0.06409387	0.051215716	0.048733186	0.06081169	0.06525259	0.109944135	0.05713453	0.06545932
0.0	0.01090974	0.015429478	0.008234583	0.005872814	0.0054061254	0.007735333	0.009006501	0.026071804	0.0068790913	0.009072614
0.0	0.010947979	0.015407181	0.00821393	0.005849492	0.005427767	0.007733522	0.008988249	0.026162164	0.0068332916	0.009070917
0.0	0.06398405	0.052430123	0.05520136	0.05455602	0.050879188	0.042081747	0.052572764	0.12091658	0.06665433	0.06603816
0.0	7.989394e-05	4.0782026e-05	3.5128352e-05	4.3048065e-05	3.4707027e-05	1.4572787e-05	3.509644e-05	0.0011126089	7.830113e-05	8.307154e-05
0.0	0.012793205	0.009493458	0.007964281	0.008224569	0.0074797277	0.005132141	0.004416212	0.03459761	0.008498384	0.009506304
0.0	0.0045186253	0.012427085	0.009125745	0.006930658	0.008354637	0.0041853013	0.00922876	0.027681448	0.0071715186	0.005853439
0.0	0.004543059	0.012494287	0.009157379	0.006927538	0.008360838	0.0042455606	0.009218041	0.027468035	0.007203517	0.005862492
0.0	0.50420886	0.49669546	0.5293262	0.50394666	0.50079405	0.5193903	0.5120784	0.48668253	0.5190504	0.5107959
0.0	0.008017677	0.007122875	0.008029921	0.0033147517	0.0041666655	0.006081029	0.008791292	0.030175252	0.008466637	0.010437041
0.0	0.06827185	0.049876828	0.057354465	0.047791217	0.047511153	0.052458327	0.069164574	0.10817502	0.05855047	0.0617421
0.0	0.00010187755	3.3923116e-05	4.0484127e-05	2.6417532e-05	2.6973055e-05	3.2742555e-05	9.750374e-05	0.0007167793	4.826107e-05	6.46007e-05
0.0	0.06767255	0.061993103	0.07283209	0.07191324	0.065172315	0.05750496	0.052479714	0.14683095	0.045763213	0.06474534
0.0	0.009978999	0.008598133	0.010419552	0.010954813	0.009270549	0.006975009	0.006013133	0.04580096	0.0045482875	0.008888238
0.0	0.06703326	0.060992613	0.067670904	0.061209198	0.06345796	0.05775219	0.06468044	0.1336025	0.05944806	0.059358004
0.0	0.0019775436	0.0012045227	0.001734255	0.0016028984	0.0009965351	0.0016071966	0.0011920609	0.014230256	0.0012729755	0.002606984
0.0	0.022387484	0.019539984	0.023122216	0.018112836	0.019791648	0.023026995	0.024541961	0.053117737	0.020490805	0.021501886
0.0	0.07617741	0.0647008	0.047594573	0.06724363	0.057124913	0.054353714	0.064581394	0.09849729	0.051207695	0.06813984
0.0	0.071590185	0.06195573	0.06332808	0.06599867	0.059374485	0.04377489	0.06384745	0.099806145	0.05172811	0.06131576
0.0	0.014573789	0.013846708	0.0100555625	0.01017058	0.009210279	0.0066556963	0.01288702	0.04056213	0.006791517	0.0067230496
0.0	0.028122405	0.018893808	0.018363547	0.021211624	0.017084718	0.018650895	0.0212079	0.05913168	0.014173471	0.021233702
0.0	0.21391888	0.21611392	0.18681122	0.20848747	0.18138547	0.20361455	0.17026412	0.2537367	0.2095103	0.24517196
0.0	7.457031e-05	6.3143576e-05	4.142249e-05	6.569979e-05	4.008089e-05	5.604562e-05	3.8523387e-05	0.00051799626	4.5990924e-05	0.000104106155
0.0	0.010723643	0.008554176	0.004225474	0.0038041526	0.0057141264	0.0057831025	0.012726099	0.028242623	0.0065751574	0.012024163
0.0	0.010671796	0.008583067	0.0042463792	0.0038465431	0.0056852167	0.0058473903	0.012731024	0.028212333	0.006571601	0.01190473
0.0	0.0068904078	0.013616205	0.012360718	0.004482761	0.006317417	0.0060742684	0.0086716395	0.024258742	0.008607085	0.004497438
0.0	0.001439607	0.0022946235	0.0014442503	0.0013116959	0.0013927002	0.0013288294	0.0014399223	0.00908766	0.0012286227	0.0023726367
0.0	0.00093014416	0.0015805283	0.0022630244	0.0021073723	0.0012986541	0.0010495731	0.00073231035	0.0089448085	0.0010661143	0.002084459
0.0	0.017272465	0.023337761	0.019908346	0.023270985	0.01921066	0.01765259	0.020246899	0.064338654	0.015946897	0.02901214
0.0	0.02042739	0.01841046	0.02137928	0.021790657	0.017507704	0.020122984	0.015007712	0.05396139	0.016000984	0.024679651
0.0	0.013341746	0.012942397	0.009257883	0.010704402	0.009506192	0.006623319	0.010127695	0.039274987	0.008020328	0.008252894
0.0	0.015312205	0.02164341	0.022617897	0.024878113	0.018716412	0.016149903	0.017971981	0.056853645	0.021963941	0.020512013
0.0	0.010271884	0.014633467	0.008357845	0.011239345	0.008713127	0.0066338717	0.0102201905	0.03191737	0.008029108	0.007986593
0.0	0.023225693	0.024810705	0.025124032	0.01586598	0.02113928	0.017116833	0.025057662	0.050370578	0.020632312	0.024042083
0.0	0.0019193955	0.002019479	0.002214488	0.002662885	0.0012430258	0.00081989693	0.0017159757	0.008583302	0.0013590623	0.0018090345
0.0	0.030724095	0.023381718	0.027057527	0.02097638	0.017890824	0.012591742	0.029087175	0.060495723	0.020391896	0.020833116
0.0	0.020396097	0.024555145	0.02532699	0.02170051	0.017202616	0.01859519	0.017657775	0.051798947	0.019119736	0.02520845
0.0	0.012222298	0.015207161	0.00952353	0.008897652	0.0079301465	0.005218509	0.008993772	0.03501821	0.0076333582	0.010978956
0.0	0.5038019	0.49751633	0.53180885	0.50792986	0.5026245	0.52030337	0.5122656	0.4847054	0.51896703	0.51129776
0.0	0.50497955	0.49765182	0.5307118	0.50469875	0.5036412	0.5198164	0.51406515	0.48748383	0.523617	0.51119494
0.0	0.5045857	0.49883887	0.529735	0.50627583	0.5025097	0.51827496	0.5144391	0.48503587	0.51881623	0.5085536
0.0	0.50384635	0.49748605	0.5302962	0.5066235	0.5020834	0.5181473	0.51402706	0.48528132	0.51974434	0.5119173
0.0	0.5053258	0.49707365	0.5297875	0.50377285	0.5017674	0.519261	0.5141814	0.4870648	0.5202245	0.51100564
0.0	0.5031174	0.49575096	0.53054845	0.5054741	0.50317067	0.5181446	0.5141501	0.48588988	0.5203281	0.5109992
0.0	0.50536096	0.49805874	0.53134054	0.50519955	0.5028462	0.5184447	0.51539946	0.48625338	0.5201288	0.51152587
0.0	0.504025	0.49746245	0.5315431	0.50596684	0.50196064	0.5181707	0.51451796	0.48580143	0.5214135	0.5115807
0.0	0.50448424	0.49721807	0.5314532	0.50480485	0.5022558	0.51929086	0.51389676	0.48693985	0.52153414	0.5113532
0.0	0.504329	0.49713403	0.53190756	0.5059574	0.5030049	0.519331	0.51452696	0.48640046	0.52166456	0.5121067
0.0	0.5051349	0.49790648	0.53162175	0.50575155	0.5031719	0.51825863	0.5145841	0.48622462	0.51994085	0.5116151
0.0	0.5051079	0.49695686	0.53079426	0.5040888	0.50302565	0.51942027	0.5147735	0.48581058	0.52033764	0.5111066
0.0	0.5042681	0.49674076	0.5316691	0.50571215	0.5026751	0.51792634	0.5136359	0.48438138	0.520264	0.5120856
0.0	0.50334346	0.4959032	0.5302672	0.50492203	0.50284487	0.5183307	0.5149655	0.48591864	0.52051604	0.51091
0.0	0.5040399	0.49804914	0.53086555	0.5059229	0.5032015	0.5188032	0.513995	0.4871105	0.5220435	0.5110078
0.0	0.50497806	0.4982398	0.52974725	0.50438195	0.5023907	0.5178689	0.51284146	0.48525774	0.52109796	0.5098179
0.0	0.09839136	0.054631494	0.07996414	0.07313414	0.075792536	0.07983314	0.09657746	0.1643968	0.07903088	0.09652964
0.0	0.50472444	0.49776238	0.5331523	0.5063073	0.5041494	0.51932645	0.51657695	0.48529783	0.522438	0.51264197
0.0	0.50532615	0.49865252	0.5302528	0.5076175	0.5036292	0.51885444	0.51359946	0.48394656	0.5205657	0.5114308
0.0	0.5039974	0.49824947	0.5294964	0.5075777	0.5034655	0.51776844	0.5138235	0.48426417	0.5206093	0.5101708
0.0	0.50458676	0.49672675	0.5295924	0.50460625	0.50216854	0.51849324	0.5118519	0.48616585	0.52115595	0.5102556
0.0	0.50414544	0.49665323	0.53030765	0.5046059	0.5023745	0.51786184	0.512807	0.48593476	0.5220086	0.5112292
0.0	0.5030769	0.49571264	0.52880776	0.5045203	0.50129026	0.51753986	0.5128522	0.48517272	0.52030855	0.51116186
0.0	0.5044549	0.49654385	0.5301468	0.50569236	0.50233483	0.517286	0.51276773	0.48537344	0.52203345	0.5104322
0.0	0.14854956	0.11759712	0.13260365	0.13374121	0.10759025	0.11891284	0.14156836	0.19890858	0.112648845	0.13007276
0.0	0.098296985	0.054521296	0.07994102	0.07320255	0.075327024	0.07949577	0.09652352	0.16451393	0.07911441	0.09641718
0.0	0.5035851	0.49805045	0.52970773	0.50631255	0.50290287	0.51811326	0.51507074	0.4846011	0.5209345	0.51081103
0.0	0.5053587	0.49534094	0.5314029	0.5055612	0.50039774	0.52012056	0.50935686	0.48290065	0.519121	0.50943756
0.0	0.5040993	0.49783966	0.53186756	0.50827163	0.5026866	0.51921356	0.51419526	0.48594895	0.52034223	0.5124246
0.0	0.5041621	0.49756208	0.5313203	0.5076737	0.5024248	0.51894575	0.51377577	0.4849559	0.5193264	0.51258385
0.0	0.50543326	0.4985072	0.5296977	0.50608253	0.5035095	0.51939005	0.51505893	0.48605537	0.52070546	0.5096204
0.0	0.09886954	0.05471701	0.07986252	0.07314571	0.075780414	0.080143936	0.096892476	0.16539137	0.07910836	0.09643327
0.0	0.00963195	0.0038576939	0.009268355	0.0061789867	0.005961264	0.0076240236	0.009977069	0.034376018	0.0052987123	0.011662609
0.0	0.026044985	0.124768846	0.036325887	0.032580517	0.021209462	0.01738165	0.021900747	0.16443513	0.032435585	0.03020746
0.0	0.50415474	0.4979572	0.53179026	0.5070473	0.5028068	0.5185626	0.51442915	0.48626488	0.51957864	0.51004535
0.0	0.14793798	0.14160748	0.1499847	0.15171897	0.11841314	0.117013566	0.13478288	0.1898842	0.13924162	0.12937018
0.0	0.5050817	0.49899685	0.5314975	0.50794	0.50227433	0.5176723	0.51294297	0.485913	0.520105	0.5105064
0.0	0.5043302	0.4976414	0.53101176	0.5070824	0.5015835	0.5185756	0.51294315	0.48468477	0.52087754	0.50943995
0.0	0.5053237	0.4980022	0.530893	0.5051687	0.5029284	0.51876426	0.5131542	0.4851676	0.52211046	0.51015806
0.0	0.50558937	0.4966257	0.5313459	0.505486	0.5008524	0.5181706	0.5132672	0.48518506	0.52143574	0.51098126
0.0	0.50591195	0.49734414	0.5309226	0.5051121	0.5017792	0.5179182	0.51327926	0.48507187	0.5211447	0.5110825
0.0	0.5050729	0.4953835	0.5309184	0.50527555	0.5006327	0.5200742	0.51174915	0.48475546	0.52041554	0.50949985
0.0	0.50501925	0.4967111	0.5309467	0.50568867	0.50099516	0.51955044	0.51299685	0.48446274	0.5182649	0.50863594
0.0	0.5047357	0.4972374	0.5309134	0.50341856	0.5021801	0.5174729	0.51225054	0.48473564	0.5204472	0.50927675
0.0	0.5042373	0.49543628	0.53112096	0.50452435	0.5016073	0.51831174	0.512597	0.4843355	0.52019745	0.510393
0.0	0.5035883	0.4982661	0.53145725	0.5069471	0.5006613	0.51865506	0.51360345	0.48446554	0.5201316	0.510304
0.0	0.5047105	0.4977182	0.53229415	0.5076815	0.5005606	0.52026266	0.51371294	0.4855266	0.5194328	0.5109302
0.0	0.21393147	0.24491692	0.20214435	0.21131277	0.20039028	0.15438055	0.20270525	0.28483513	0.18421204	0.18153374
0.0	0.011917672	0.014071728	0.009810735	0.010959128	0.008882842	0.0050554294	0.011185085	0.031638067	0.007516295	0.007461431
0.0	0.5040215	0.49783987	0.5307613	0.5066712	0.501843	0.5180728	0.5129027	0.4850976	0.5210588	0.51035696
0.0	0.50501806	0.49797517	0.53190863	0.5073267	0.501821	0.5188693	0.51371187	0.48503307	0.52009445	0.5097236
0.0	0.50463885	0.49790785	0.5314554	0.50680584	0.50208026	0.5180739	0.51355535	0.4847736	0.52082783	0.5095572
0.0	0.5041417	0.49693897	0.5323628	0.5066355	0.5016792	0.51865274	0.51348776	0.4849191	0.52075183	0.5100964
0.0	0.50433576	0.4972291	0.531958	0.50657535	0.5011559	0.51800746	0.51319224	0.48482192	0.5198097	0.51001567
0.0	0.5038362	0.49782982	0.53055793	0.5076951	0.50231206	0.5196759	0.5149501	0.48597038	0.5210547	0.5106188
0.0	0.505004	0.49723446	0.53036267	0.5049926	0.5038453	0.5179649	0.51265925	0.48660246	0.5227191	0.5133442
0.0	0.5062798	0.49837694	0.530615	0.5058154	0.50197047	0.5203944	0.5122474	0.48901474	0.52421725	0.5100651
0.0	0.50415564	0.49964678	0.53001165	0.5073413	0.5036536	0.51945376	0.5152818	0.48622203	0.5233846	0.5123883
0.0	0.5046794	0.49742955	0.5308892	0.50593317	0.5037041	0.5174014	0.5134832	0.48632917	0.5191435	0.50862604
0.0	0.50519675	0.4977404	0.53223777	0.50590754	0.50302553	0.51892275	0.51147294	0.48544714	0.5200288	0.50966036
0.0	0.50404257	0.49875855	0.52918667	0.50496083	0.50296056	0.5193776	0.5133478	0.48617154	0.5211477	0.5101792
0.0	0.10466881	0.10436617	0.07390897	0.08121131	0.07057409	0.07862753	0.08551185	0.12868914	0.08889361	0.08403195
0.0	0.5036823	0.49860248	0.52887684	0.50579256	0.5038913	0.5191268	0.5138495	0.4861645	0.52182955	0.50977594
0.0	0.50479203	0.4993314	0.5323991	0.5062563	0.50392556	0.52007115	0.51620644	0.48591042	0.52187043	0.511111
0.0	0.13057296	0.13111669	0.14085177	0.11036991	0.13396448	0.13225943	0.14312907	0.16607045	0.12951016	0.14500761
0.0	0.5049409	0.4978081	0.5319745	0.50755554	0.5021962	0.51786256	0.5133503	0.48476443	0.5210265	0.5114776
0.0	0.50496304	0.49859497	0.53091156	0.5067937	0.5026562	0.51889485	0.5137516	0.48616812	0.52085936	0.5109315
0.0	0.50467855	0.4987972	0.5299396	0.50630915	0.5031075	0.5197458	0.5149218	0.4866212	0.52206963	0.5108588
0.0	0.5053837	0.49662992	0.5323253	0.506305	0.50223035	0.51897025	0.5126989	0.48626924	0.5191743	0.5106468
0.0	0.50464904	0.49774814	0.53135717	0.50732505	0.50249404	0.51836956	0.5143868	0.48474964	0.5222925	0.51158696
0.0	0.50467706	0.4984032	0.53168756	0.5065747	0.5030491	0.5190732	0.514321	0.48723584	0.5220409	0.51058215
0.0	0.505012	0.49764064	0.53125155	0.5054787	0.50182325	0.51787543	0.5133928	0.48407918	0.52172923	0.5103721
0.0	0.5048243	0.49823645	0.5296255	0.50599074	0.5030084	0.51984984	0.5147549	0.48628095	0.52201927	0.51077694
0.0	0.09960497	0.089076966	0.088909015	0.09200294	0.08277915	0.08044953	0.015170842	0.13656166	0.086581856	0.09520698
0.0	0.5047829	0.4957546	0.5316381	0.50633335	0.50158674	0.51646316	0.5133163	0.4855851	0.5211626	0.51035863
0.0	0.5048939	0.49682122	0.53015524	0.5054956	0.50323784	0.5186439	0.5130985	0.48492473	0.519567	0.5090202
0.0	0.5041238	0.49886817	0.5310262	0.50613046	0.5024652	0.5180521	0.5136778	0.48566326	0.5197501	0.5103681
0.0	0.5054008	0.49807778	0.52928585	0.5065374	0.50309074	0.52006996	0.5137639	0.48704025	0.52188474	0.5104539
0.0	0.50449663	0.49786583	0.52909905	0.50525135	0.5012631	0.519446	0.5133302	0.4877488	0.52008504	0.5097502
0.0	0.50443375	0.5002726	0.53073436	0.50712895	0.5045318	0.5179299	0.51518047	0.4858501	0.5214882	0.5110914
0.0	0.5024602	0.49752903	0.5308224	0.50566536	0.50264174	0.5188101	0.5137048	0.4840027	0.52085644	0.5117323
0.0	0.50476485	0.49879864	0.5309966	0.50645465	0.5038909	0.5206348	0.5134122	0.48643988	0.52160215	0.512431
0.0	0.1474704	0.13154334	0.12576994	0.15777488	0.13675807	0.118710145	0.13354358	0.20201464	0.13994575	0.12896922
0.0	0.5054455	0.49750412	0.52822256	0.50636995	0.50295967	0.51689225	0.5123809	0.4843991	0.5208997	0.51039845
0.0	0.5045034	0.4975813	0.531581	0.5077669	0.5026348	0.51926684	0.513943	0.48426697	0.5201007	0.5129808
0.0	0.5047037	0.49726465	0.53127325	0.50680757	0.5023622	0.5189216	0.51316667	0.48507664	0.5195031	0.5127391
0.0	0.5047788	0.49921706	0.5323714	0.5078562	0.5031328	0.5196512	0.5149005	0.48610225	0.52221096	0.51035434
0.0	0.50422716	0.49800912	0.53085583	0.50755435	0.5035962	0.5174676	0.51299363	0.48577762	0.52147555	0.5121855
0.0	0.50421137	0.49632457	0.5303791	0.50557965	0.5019907	0.51832145	0.5132196	0.48637962	0.52048343	0.51029646
0.0	0.5026375	0.49614522	0.5297009	0.5056386	0.5016912	0.5168239	0.5124607	0.48508522	0.52143806	0.50947833
0.0	0.50183195	0.49572647	0.52895653	0.50466526	0.50250995	0.5164948	0.5122189	0.48534635	0.5215643	0.5102171
0.0	0.5032119	0.49612343	0.5310384	0.50544226	0.50183016	0.5168201	0.512089	0.48470604	0.52178997	0.50953025
0.0	0.50401056	0.49576837	0.52944624	0.5045059	0.5029197	0.5174579	0.5118685	0.4859273	0.5214245	0.51129013
0.0	0.50357574	0.49770945	0.5309003	0.50631595	0.50247365	0.5178786	0.5133957	0.48588318	0.5220675	0.51155394
0.0	0.50449115	0.49706936	0.5298911	0.50479573	0.5026064	0.5197632	0.5130256	0.4862284	0.5215168	0.5100496
0.0	0.5027601	0.49553436	0.5307527	0.50559115	0.5023225	0.5177998	0.51258	0.48586935	0.5216497	0.5100741
0.0	0.50320315	0.49727803	0.5283814	0.5052865	0.502034	0.5174743	0.5120894	0.48573732	0.5217915	0.5098184
0.0	0.5026522	0.49585775	0.5285026	0.5059501	0.50160843	0.5182488	0.5133466	0.48624137	0.52198386	0.509868
0.0	0.5030633	0.49600974	0.5288388	0.504887	0.5014714	0.5180415	0.51267064	0.48576343	0.5213323	0.5096442
0.0	0.5034092	0.4953671	0.52963054	0.5054628	0.5009396	0.5176449	0.511739	0.48579726	0.52130544	0.50944483
0.0	0.50328606	0.4961974	0.52908206	0.5050872	0.5028991	0.5181493	0.5129077	0.4869049	0.5215188	0.51041865
0.0	0.5025213	0.49577194	0.52964264	0.50508493	0.5016025	0.51787347	0.51282746	0.48558944	0.52190644	0.5094437
0.0	0.50277287	0.49545687	0.5292571	0.504562	0.5019969	0.51762205	0.51240796	0.48462945	0.5207255	0.5100494
0.0	0.5041654	0.49629116	0.5305077	0.50494045	0.50158715	0.5178779	0.51266414	0.48568267	0.52157867	0.5104449
0.0	0.5038881	0.49670416	0.5319754	0.5058223	0.5018121	0.51911217	0.5133214	0.4861888	0.5218163	0.5107956
0.0	0.50426555	0.49724683	0.53060174	0.5054264	0.5014243	0.51814157	0.51232845	0.48398456	0.5211977	0.51028186
0.0	0.5037483	0.49680242	0.53045636	0.50516003	0.5019159	0.51789856	0.5132328	0.48537725	0.52292866	0.5108975
0.0	0.50403315	0.49780732	0.5316871	0.5068137	0.5025185	0.5182255	0.51197064	0.4852001	0.5216509	0.5100908
0.0	0.5042017	0.4962169	0.53016925	0.5057548	0.5025506	0.5189158	0.51240844	0.48626325	0.5212521	0.51143306
0.0	0.5047531	0.49735913	0.5311442	0.5058239	0.5024376	0.51817214	0.5133494	0.48408505	0.5212187	0.5110056
0.0	0.503592	0.4976772	0.53055465	0.5059826	0.5025818	0.5186414	0.51338184	0.4862826	0.52074236	0.51066345
0.0	0.50494874	0.49897555	0.5294073	0.50692976	0.50416046	0.5189052	0.51341456	0.4841294	0.52126914	0.5106563
0.0	0.50429887	0.49813718	0.52914757	0.5070128	0.5038245	0.51796204	0.5141438	0.48442098	0.5216578	0.5106971
0.0	0.503803	0.4980831	0.5297244	0.5064181	0.50383323	0.5184092	0.5146377	0.4854123	0.52280486	0.51083344
0.0	0.50172985	0.49639577	0.52917224	0.50665873	0.5015808	0.5158828	0.5151675	0.48447216	0.5207725	0.5139467
0.0	0.50282913	0.49804485	0.5299119	0.50785714	0.5028191	0.5165617	0.5143646	0.48480085	0.52178967	0.51347625
0.0	0.50500697	0.49877462	0.531102	0.5061752	0.5046744	0.5198707	0.5140153	0.4825866	0.51979256	0.51345855
0.0	0.5033867	0.4972696	0.5313256	0.50587606	0.5025643	0.5191595	0.5143679	0.48530862	0.51913077	0.5102366
0.0	0.50503576	0.49712592	0.5311649	0.5064055	0.50275135	0.51932174	0.51268876	0.4863052	0.52000374	0.51036495
0.0	0.012280538	0.005790894	0.008082341	0.007441223	0.0062853736	0.0057234396	0.010267187	0.03355202	0.008086437	0.010688099
0.0	0.098854154	0.055106144	0.0800898	0.073483765	0.07577864	0.07998711	0.09696465	0.16468559	0.0791201	0.096632265
0.0	0.012369073	0.005766203	0.00804431	0.0073652994	0.006252564	0.005725703	0.01023728	0.03358347	0.008007834	0.010632904
0.0	0.50516725	0.49860013	0.53087246	0.5067596	0.5037539	0.51537734	0.5132554	0.48532507	0.5205678	0.5092375
0.0	0.096689075	0.104494795	0.09966278	0.09518975	0.0867816	0.0914574	0.08357011	0.13828345	0.08581363	0.09874226
0.0	0.50460523	0.49811858	0.53060347	0.50614667	0.50141406	0.51835334	0.5129576	0.4857442	0.52127266	0.510281
0.0	0.084201634	0.088477105	0.08935187	0.07287752	0.0808174	0.08145825	0.10112023	0.17790465	0.07157938	0.07927601
0.0	0.10700412	0.06605353	0.098493606	0.10085893	0.07817273	0.089911394	0.089397386	0.1352649	0.06508542	0.09455161
0.0	0.08688387	0.095010035	0.09651783	0.0934912	0.06876649	0.09176028	0.10941873	0.14518727	0.084645085	0.089382194
0.0	0.50305843	0.4975485	0.5306431	0.5060058	0.5014135	0.5194855	0.5129248	0.4860494	0.52139884	0.5083922
0.0	0.5050484	0.49830073	0.5307678	0.5085393	0.50277084	0.5167029	0.5142343	0.48535743	0.5192347	0.50869614
0.0	0.5050484	0.49830073	0.5307678	0.5085393	0.50277084	0.5167029	0.5142343	0.48535743	0.5192347	0.50869614
0.0	0.5070439	0.4982727	0.53187203	0.50386643	0.5020974	0.51971346	0.5137606	0.48649883	0.52203137	0.510869
0.0	0.5047289	0.49733672	0.5302797	0.50519097	0.5024151	0.5192974	0.5140943	0.4864598	0.5207643	0.51012117
0.0	0.50490457	0.49823764	0.53208625	0.50659835	0.50158846	0.51782095	0.514056	0.4852721	0.5204919	0.509713
0.0	0.5069357	0.49782464	0.53059304	0.50411886	0.50218457	0.51899356	0.5141598	0.4852197	0.521966	0.5092157
0.0	0.5041845	0.4986129	0.53097916	0.50685006	0.5013429	0.51906323	0.5114311	0.48614872	0.52070475	0.5093843
0.0	0.503505	0.49662852	0.5294821	0.5062471	0.5014246	0.5189114	0.511343	0.4858157	0.5181054	0.50854355
0.0	0.5056633	0.49626592	0.53112006	0.5049336	0.50129277	0.51836216	0.5133918	0.48402917	0.5215893	0.50963753
0.0	0.50422555	0.4979614	0.52939415	0.5070582	0.5021867	0.5182385	0.51266515	0.48429242	0.5202071	0.5090143
0.0	0.50538766	0.49809593	0.5305855	0.5038616	0.50204134	0.51994	0.51379	0.48602283	0.52086717	0.50994575
0.0	0.096949406	0.104999356	0.099822596	0.09492768	0.08681102	0.09173797	0.08365644	0.13881636	0.08607112	0.098806806
0.0	0.5049464	0.49732208	0.5295101	0.5063823	0.50144845	0.51852465	0.5129618	0.48500052	0.5208992	0.5105597
0.0	0.50539345	0.496595	0.5305447	0.505223	0.50124806	0.5199969	0.5139261	0.48592585	0.52176845	0.5097689
0.0	0.09919493	0.08824554	0.0881172	0.06412407	0.06843499	0.09106145	0.06596423	0.13430484	0.082828954	0.09115616
0.0	0.50543195	0.49824712	0.5311694	0.50672954	0.50092787	0.51933676	0.51360786	0.4840233	0.5205411	0.5087129
0.0	0.5050441	0.4973545	0.53082997	0.50387734	0.50200874	0.5188126	0.5124799	0.4864818	0.5202699	0.51150584
0.0	0.05468714	0.06286191	0.106898345	0.09203248	0.09027015	0.07935491	0.072572544	0.13385504	0.08172475	0.09792741
0.0	0.50579214	0.49678594	0.53042424	0.5042987	0.50181735	0.518587	0.51228815	0.48564684	0.5205789	0.51040995
0.0	0.10272355	0.076406576	0.08379232	0.09907745	0.09641388	0.08817479	0.08732878	0.1439888	0.07582571	0.10778349
0.0	0.10272355	0.076406576	0.08379232	0.09907745	0.09641388	0.08817479	0.08732878	0.1439888	0.07582571	0.10778349
0.0	0.0992722	0.088224925	0.08806361	0.063873924	0.06857195	0.09123156	0.06591363	0.13414314	0.08310112	0.09132325
0.0	0.50593	0.4976236	0.53224957	0.5055496	0.50170183	0.5203062	0.5132593	0.4844575	0.52201533	0.51028186
0.0	0.5048302	0.4971178	0.53187734	0.50577796	0.502641	0.5195813	0.5133094	0.48441976	0.5221254	0.51162475
0.0	0.5064252	0.5004221	0.53106135	0.50790584	0.5047501	0.5180131	0.51420635	0.4844849	0.5214884	0.51183504
0.0	0.50517684	0.50005805	0.5308564	0.5084807	0.5044038	0.51762676	0.513884	0.48480722	0.52214754	0.5124204
0.0	0.5042536	0.4975949	0.5308615	0.5068379	0.50327724	0.5169776	0.51305217	0.4847595	0.52174634	0.5121349
0.0	0.50411654	0.49686196	0.5303562	0.50520146	0.5027494	0.5165773	0.5128549	0.48561305	0.51932526	0.51173687
0.0	0.50571954	0.5003336	0.5316773	0.5066078	0.5033498	0.51912665	0.51500726	0.48525387	0.52219784	0.5123997
0.0	0.5049628	0.49803182	0.53019	0.50661683	0.5042389	0.5184076	0.5138797	0.48546988	0.5224728	0.51163906
0.0	0.5052689	0.4995417	0.52994335	0.50525844	0.5046655	0.52185357	0.51539505	0.48599017	0.52133507	0.51140255
0.0	0.5049258	0.49753398	0.5314447	0.5074729	0.50238365	0.51966894	0.5133343	0.48577312	0.52104604	0.50941104
0.0	0.5069325	0.4985867	0.5292782	0.5059269	0.503392	0.51778185	0.51328385	0.4835586	0.52093524	0.50839037
0.0	0.50488955	0.49923182	0.5325926	0.50647813	0.5052462	0.51860726	0.5158447	0.48436138	0.5218313	0.51254123
0.0	0.5065497	0.5010282	0.5307663	0.5058443	0.50429493	0.51941454	0.5154462	0.48662108	0.5232297	0.5099534
0.0	0.50583005	0.49914756	0.5320747	0.5043831	0.50434554	0.5186952	0.514771	0.48648372	0.5231049	0.5124412
0.0	0.5053122	0.49595824	0.53035927	0.5064032	0.5021822	0.5181209	0.51472485	0.4844449	0.5179771	0.5096236
0.0	0.50509775	0.49718544	0.53082895	0.5064393	0.5019409	0.51860845	0.5146798	0.48474118	0.5183535	0.509227
0.0	0.50343984	0.49787736	0.5309425	0.5057185	0.5028069	0.51830125	0.51063687	0.48588645	0.52027977	0.5091617
0.0	0.5060748	0.49855566	0.5317599	0.5062605	0.5042976	0.5211229	0.514374	0.48571968	0.52160573	0.5117366
0.0	0.5027988	0.496595	0.52861744	0.50480634	0.50137824	0.51750696	0.51244026	0.48324558	0.5195735	0.5098775
0.0	0.503883	0.49899364	0.5311238	0.50592786	0.50162435	0.5195902	0.51244617	0.48555234	0.52092725	0.51078874
0.0	0.5047656	0.4968432	0.5311105	0.5059525	0.50127304	0.519468	0.5132894	0.4857811	0.5209708	0.51108474
0.0	0.502692	0.49717128	0.5324757	0.5065477	0.50223446	0.5192107	0.5129734	0.48298532	0.5210708	0.51090163
0.0	0.503772	0.49772066	0.5313616	0.5080494	0.50381005	0.5196497	0.5128552	0.48381495	0.5194707	0.5114251
0.0	0.5030323	0.49707848	0.52979714	0.50651145	0.500934	0.51904404	0.5133736	0.48567888	0.521195	0.51092607
0.0	0.5030151	0.4977528	0.53001976	0.507419	0.50183725	0.51909804	0.5139148	0.48528752	0.5220261	0.511775
0.0	0.50537956	0.49774483	0.5298789	0.5058873	0.502553	0.5190687	0.51453525	0.48552242	0.52054125	0.5098867
0.0	0.1040471	0.092002325	0.08188461	0.06677877	0.07285119	0.071466334	0.09740536	0.12768331	0.084648006	0.08924769
0.0	0.50416595	0.4988703	0.5319139	0.50789803	0.50250584	0.5201821	0.5134943	0.48565522	0.5200288	0.5112654
0.0	0.50392556	0.49788514	0.5318831	0.5081914	0.5030015	0.51927423	0.51479995	0.485051	0.5211658	0.5096487
0.0	0.50479025	0.4974436	0.5306577	0.5057484	0.5022363	0.5180183	0.51227593	0.48471814	0.5216542	0.50964665
0.0	0.504344	0.4978497	0.5293373	0.5058696	0.50216025	0.5173246	0.5140222	0.48523057	0.5199157	0.5107027
0.0	0.5050484	0.49830073	0.5307678	0.5085393	0.50277084	0.5167029	0.5142343	0.48535743	0.5192347	0.50869614
0.0	0.50586605	0.49547964	0.53164697	0.5068538	0.5034134	0.51827323	0.5146433	0.48381683	0.518825	0.509603
0.0	0.50363255	0.49785712	0.53184634	0.5079877	0.5032009	0.5191726	0.51497304	0.4848801	0.52120227	0.50962913
0.0	0.50448275	0.4966504	0.531411	0.50536233	0.50244635	0.5183347	0.51432776	0.48658475	0.5203925	0.5097339
0.0	0.5047146	0.49743944	0.5316372	0.508018	0.5027349	0.5185798	0.5138067	0.48517242	0.51958835	0.50811577
0.0	0.504283	0.49755877	0.5306702	0.50727373	0.502212	0.51845604	0.513576	0.4854441	0.51963186	0.5079793
0.0	0.5050713	0.4982013	0.53234464	0.5072672	0.50338125	0.5181983	0.5138141	0.4861552	0.520229	0.50682694
0.0	0.50576395	0.4992834	0.53143686	0.50678	0.50410944	0.516251	0.5157407	0.48624775	0.5199169	0.5097817
0.0	0.5055077	0.49849048	0.5318678	0.507396	0.5031296	0.51847875	0.51443934	0.48639446	0.51944226	0.5094548
0.0	0.50422186	0.4971239	0.5313036	0.50692314	0.5020674	0.5188382	0.51224726	0.48565748	0.5200874	0.5092772
0.0	0.5059526	0.49713287	0.5312628	0.50539726	0.5019819	0.5188551	0.51408285	0.48572686	0.52008563	0.5087099
0.0	0.24629866	0.22637115	0.2553414	0.23406576	0.23179635	0.23815736	0.23769587	0.26838833	0.23586164	0.26039276
0.0	0.50468093	0.49941567	0.5305609	0.5073038	0.5033207	0.52019197	0.5148907	0.48508894	0.5220284	0.5115994
0.0	0.5024519	0.49683818	0.5308413	0.5058755	0.5015481	0.5195606	0.5129678	0.4862463	0.5206922	0.51098746
0.0	0.50320125	0.4970055	0.5313232	0.5064256	0.50247896	0.5175555	0.51119685	0.48480332	0.5209339	0.51067543
0.0	0.5040567	0.49813455	0.5311456	0.507524	0.5029142	0.51958793	0.51425326	0.48419285	0.5216923	0.51097095
0.0	0.5025752	0.49744353	0.52991194	0.50772434	0.50264657	0.5190437	0.51396626	0.48521212	0.5207451	0.51088876
0.0	0.5050167	0.49743426	0.5303577	0.5064332	0.50224125	0.5196373	0.51315165	0.4854434	0.52056485	0.5092117
0.0	0.13184072	0.13729236	0.14027113	0.13661948	0.13459374	0.12982611	0.1336776	0.19897884	0.113932826	0.1386316
0.0	0.50356156	0.49780208	0.5306585	0.5068157	0.5008774	0.51790977	0.5110245	0.4854549	0.51961815	0.5106857
0.0	0.5039347	0.49785703	0.52878386	0.50510377	0.5008443	0.51819706	0.5118779	0.48689958	0.5203499	0.5116916
0.0	0.5060293	0.4977528	0.5300637	0.5064364	0.50230867	0.52041966	0.5128576	0.48435438	0.5204705	0.51111513
0.0	0.5052683	0.49827874	0.53084075	0.5066928	0.5039855	0.5183929	0.5132455	0.48373738	0.51982284	0.5118709
0.0	0.5048263	0.49764732	0.5308501	0.5065178	0.5031444	0.52001154	0.5146042	0.4836273	0.51963025	0.5109519
0.0	0.50345194	0.49778175	0.52979964	0.5073352	0.50203747	0.51907444	0.5123154	0.48657718	0.5198482	0.51166517
0.0	0.5040599	0.49720746	0.53161424	0.505242	0.501135	0.5179357	0.5144798	0.48217896	0.5185975	0.5131483
0.0	0.5057622	0.50012296	0.53081393	0.5073593	0.5029511	0.5177272	0.5144672	0.48494026	0.5209519	0.5097936
0.0	0.5043296	0.49894652	0.53137225	0.50641847	0.5027822	0.5179402	0.51325107	0.4845322	0.52144915	0.510639
0.0	0.50759584	0.500552	0.53097653	0.505663	0.50184464	0.51821387	0.5153727	0.484751	0.51909673	0.50658053
0.0	0.5053182	0.4973199	0.53082246	0.5060847	0.50103414	0.5188248	0.51544744	0.48487124	0.518053	0.5101562
0.0	0.50378025	0.49745443	0.5319178	0.50560254	0.50084394	0.5186484	0.50946623	0.48507655	0.5191086	0.5108861
0.0	0.5048856	0.49741903	0.53220075	0.5055494	0.50141346	0.5196232	0.5153454	0.48547557	0.5197684	0.5107159
0.0	0.5026782	0.49698606	0.5309968	0.5058751	0.5032166	0.5202983	0.51111	0.4836305	0.51917964	0.509789
0.0	0.5065498	0.49946198	0.5316108	0.50531834	0.5044023	0.5187653	0.514237	0.4864975	0.5206414	0.51094717
0.0	0.5044838	0.4985187	0.5314672	0.5051004	0.503265	0.51962674	0.51355547	0.4878243	0.52118677	0.509731
0.0	0.50669473	0.49919805	0.5352525	0.5100605	0.502056	0.5180308	0.5151622	0.48597535	0.5223691	0.51095915
0.0	0.50328463	0.4931484	0.5294298	0.5068163	0.5021974	0.51796633	0.51235193	0.48466942	0.51755184	0.5115472
0.0	0.50493276	0.4977275	0.5326047	0.50848585	0.5012395	0.5190503	0.5158004	0.4876651	0.5235439	0.5107794
0.0	0.5035946	0.494665	0.529791	0.5047904	0.5016026	0.5174943	0.51320416	0.48525527	0.5186109	0.5122581
0.0	0.50447893	0.4986772	0.5310238	0.5043025	0.5038271	0.5173559	0.5131361	0.48309246	0.51922405	0.5101445
0.0	0.50829005	0.49880162	0.5304675	0.5060585	0.50319797	0.51764905	0.51515883	0.48569593	0.52169544	0.5135494
0.0	0.5025156	0.498171	0.5312351	0.5048402	0.5004014	0.5184149	0.5129764	0.4855561	0.5199482	0.50910777
0.0	0.5054194	0.49774724	0.53178704	0.5054193	0.5039169	0.5193795	0.5151905	0.48366597	0.5229067	0.51220465
0.0	0.50525117	0.49771607	0.5309868	0.5075335	0.50219417	0.51914537	0.5131343	0.48501724	0.5211653	0.5111989
0.0	0.50525093	0.49863237	0.5296694	0.5070269	0.50294125	0.5185053	0.5140303	0.485163	0.5215304	0.5109818
0.0	0.5026101	0.49679777	0.52903444	0.5053823	0.5030072	0.5192868	0.5135223	0.48518378	0.52010673	0.5098038
0.0	0.50459135	0.4985108	0.53112215	0.5061175	0.50388294	0.5185428	0.51400566	0.48511434	0.52102846	0.5110878
0.0	0.50367934	0.49769905	0.52988154	0.50619453	0.50378466	0.5177936	0.5127247	0.48544994	0.5198385	0.5104566
0.0	0.5069784	0.49775916	0.529833	0.5058811	0.50165445	0.5172337	0.51321656	0.4844758	0.5202058	0.50894475
0.0	0.5067706	0.4962709	0.5290234	0.5055135	0.49963382	0.517382	0.5124751	0.48564994	0.52026254	0.50925523
0.0	0.50861263	0.4982406	0.5301778	0.5051696	0.50115603	0.51790786	0.51451945	0.48463818	0.52241796	0.50993806
0.0	0.50557035	0.49741498	0.5300959	0.5076181	0.50173885	0.5179321	0.51222515	0.48386255	0.5201229	0.50951636
0.0	0.5052219	0.49824947	0.5288409	0.5058344	0.50415385	0.5186924	0.51153207	0.48637438	0.5220671	0.5144695
0.0	0.504178	0.4979861	0.5310459	0.5083601	0.50285035	0.5187324	0.514324	0.48484552	0.5187475	0.51030385
0.0	0.50471896	0.4991651	0.532117	0.5095589	0.50062567	0.5177709	0.5114821	0.48342466	0.5164726	0.50800604
0.0	0.50721353	0.4978479	0.53046113	0.5047865	0.5038595	0.52048045	0.5132107	0.48633814	0.52144665	0.5118449
0.0	0.5030423	0.4971734	0.53053766	0.5077743	0.5017013	0.5190952	0.51154524	0.48530695	0.5189764	0.5097922
0.0	0.50686234	0.49757528	0.53123754	0.5064072	0.50319767	0.5208552	0.5135152	0.4862676	0.52217656	0.51200867
0.0	0.5046165	0.49782175	0.53151035	0.5047105	0.49973634	0.51900345	0.51303416	0.48575634	0.5227075	0.51016384
0.0	0.50500983	0.4955825	0.5293532	0.5052289	0.50152373	0.51537514	0.51276225	0.4866595	0.5181107	0.5120979
0.0	0.504171	0.4982032	0.5309296	0.50461364	0.500708	0.51827455	0.5119399	0.4864115	0.52145547	0.50926477
0.0	0.50411785	0.49800846	0.5294635	0.50389117	0.5018556	0.5159963	0.5106551	0.48402566	0.51812965	0.5108077
0.0	0.50340587	0.4981961	0.5312353	0.50779253	0.50128436	0.5194875	0.5138868	0.48513225	0.52136624	0.51202273
0.0	0.50479645	0.49745575	0.5318289	0.50710076	0.5024978	0.51999974	0.5129915	0.48308173	0.51962686	0.50914866
0.0	0.5040779	0.49937493	0.5309955	0.5074169	0.5014305	0.51661867	0.51429206	0.4858788	0.5207901	0.51176035
0.0	0.50194305	0.49700543	0.53106767	0.5068576	0.5008571	0.5193835	0.5113171	0.48452318	0.519241	0.5093982
0.0	0.5053676	0.49865064	0.53088015	0.5080819	0.5021759	0.5172389	0.5144477	0.48854825	0.5188278	0.5115364
0.0	0.5033524	0.49715972	0.52997756	0.5059851	0.5023155	0.51752114	0.51348364	0.48733622	0.51845473	0.51018167
0.0	0.50500506	0.49886644	0.5303949	0.5061043	0.50243783	0.5204697	0.51465505	0.48755172	0.52146524	0.5107416
0.0	0.50607586	0.49692753	0.5305066	0.50545573	0.50184184	0.5174841	0.5122098	0.4856163	0.5203968	0.5093774
0.0	0.5042844	0.4977163	0.5304022	0.506107	0.5031401	0.51820296	0.51281637	0.48566815	0.52194995	0.51011246
0.0	0.50445884	0.49802947	0.53093505	0.5084949	0.5026118	0.5189842	0.5151624	0.48541394	0.52098376	0.51107854
0.0	0.50445884	0.49802947	0.53093505	0.5084949	0.5026118	0.5189842	0.5151624	0.48541394	0.52098376	0.51107854
0.0	0.5039983	0.49724096	0.5306035	0.50578207	0.5020779	0.51863325	0.5113585	0.4844021	0.52094483	0.50841606
0.0	0.00408636	0.004484142	0.0025647348	0.002915998	0.0022459733	0.0033852775	0.0032228457	0.015799932	0.0027635307	0.003727755
0.0	0.0009440212	0.0011030434	0.00053947035	0.00061392086	0.0004861305	0.00071621494	0.0007747418	0.005858505	0.0007245547	0.0008181211
0.0	0.5044526	0.49745303	0.53105766	0.5073411	0.5022889	0.51758444	0.51269644	0.48492214	0.5216019	0.5107036
0.0	0.5031111	0.49742147	0.52998877	0.5065845	0.5022907	0.51655567	0.51162016	0.48502028	0.519876	0.50892967
0.0	0.5032658	0.49727923	0.5302167	0.50606877	0.50407505	0.5192279	0.5137919	0.4860281	0.52175856	0.511547
0.0	0.5043465	0.4981974	0.53032	0.50695604	0.5030381	0.51898456	0.51290005	0.48517883	0.52201045	0.5103108
0.0	0.5036503	0.49830619	0.5306498	0.5061334	0.50324166	0.5189449	0.51462805	0.48582038	0.52248144	0.51204133
0.0	0.5042886	0.49725044	0.529509	0.50509197	0.50165194	0.51667833	0.5127271	0.48428038	0.52055186	0.5109602
0.0	0.50408775	0.49583548	0.5313882	0.5047549	0.5024012	0.5176901	0.5129752	0.48579657	0.520721	0.5104283
0.0	0.50388175	0.49763876	0.52992135	0.50505286	0.5036236	0.519104	0.5135959	0.48481706	0.52033705	0.50938636
0.0	0.5026983	0.49746123	0.5278052	0.5056386	0.50270516	0.517892	0.5144938	0.48517528	0.5210324	0.5097123
0.0	0.5033342	0.4967976	0.5293679	0.5051112	0.50228995	0.5169804	0.5111993	0.4830715	0.5204758	0.5089088
0.0	0.5041147	0.49843487	0.53067845	0.50729674	0.5027258	0.5194997	0.5160951	0.4845029	0.5237595	0.5101127
0.0	0.5046002	0.4982398	0.5294298	0.50349295	0.50384307	0.5173723	0.51523584	0.48309186	0.52205837	0.50914824
0.0	0.5041397	0.49715525	0.5313811	0.5070257	0.50281435	0.51903015	0.51328486	0.4849607	0.5215104	0.5119986
0.0	0.5041397	0.49715525	0.5313811	0.5070257	0.50281435	0.51903015	0.51328486	0.4849607	0.5215104	0.5119986
0.0	0.5013571	0.4959505	0.5318821	0.5067775	0.50334895	0.51569706	0.5126579	0.48136687	0.52038854	0.5123887
0.0	0.50399715	0.4971878	0.5300069	0.50605613	0.50062966	0.5174168	0.5121814	0.48487568	0.5209199	0.5082094
0.0	0.5041151	0.49922538	0.5310223	0.5044686	0.5032582	0.519838	0.5137697	0.48490253	0.522119	0.5141623
0.0	0.5038083	0.499346	0.5295763	0.5050315	0.502966	0.5172906	0.51493454	0.48505545	0.5201769	0.51093334
0.0	0.5048873	0.49700004	0.5315076	0.5064433	0.5021476	0.5188888	0.5137535	0.48536226	0.5188328	0.51127696
0.0	0.012011271	0.007140128	0.008560038	0.009097357	0.006525791	0.0077701877	0.010062723	0.022588864	0.00818657	0.009286653
0.0	0.086526975	0.09171973	0.08793589	0.08606845	0.09323719	0.08940616	0.08565187	0.1148271	0.07140084	0.0784985
0.0	0.09721528	0.069107175	0.090959124	0.10517528	0.08925761	0.07819642	0.09905822	0.19651611	0.08529512	0.08151451
0.0	0.50316536	0.49807838	0.5325108	0.5072714	0.5038066	0.5187826	0.51393956	0.48597968	0.5213567	0.5093341
0.0	0.5041574	0.49843103	0.53130436	0.5056142	0.5026161	0.51836246	0.51223916	0.48412442	0.52132297	0.50972855
0.0	0.50297546	0.4987225	0.5298037	0.5079875	0.50380385	0.51989865	0.51390743	0.48444495	0.52099544	0.51250607
0.0	0.5045622	0.49798435	0.53071463	0.5065217	0.502789	0.5182087	0.51160735	0.48477843	0.5213681	0.5101285
0.0	0.5043582	0.49738836	0.5295606	0.5069711	0.50185436	0.5178751	0.5131626	0.48402086	0.5200456	0.5090049
0.0	0.5039741	0.49626514	0.5302658	0.5083763	0.50141585	0.5173516	0.5127475	0.4853149	0.5214209	0.5098288
0.0	0.5035383	0.49794853	0.5304533	0.5066847	0.5024071	0.5178586	0.51379544	0.4844182	0.5227096	0.51223904
0.0	0.5032061	0.49675617	0.52925754	0.5055612	0.5022375	0.5177661	0.5124142	0.48540962	0.52165455	0.5109397
0.0	0.50481975	0.49709114	0.53100336	0.5047065	0.50234395	0.5182719	0.5132179	0.4842581	0.5212701	0.5107114
0.0	0.13977732	0.13394544	0.13505475	0.12805088	0.11802677	0.12733166	0.13270776	0.19215056	0.13416326	0.13366072
0.0	0.14880937	0.13910703	0.13876669	0.13637362	0.11824654	0.13794117	0.13072178	0.19035493	0.12025361	0.14391084
0.0	0.093105465	0.088196084	0.086548604	0.082484506	0.074664734	0.08134679	0.085813306	0.14485171	0.086451545	0.086775586
0.0	0.1486148	0.1388899	0.13835213	0.1363614	0.11844395	0.1380446	0.13042723	0.19075872	0.12011971	0.14368755
0.0	0.5034164	0.49710447	0.53179854	0.507735	0.5017072	0.5176247	0.5126878	0.48539332	0.5216921	0.5102348
0.0	0.50442404	0.49834183	0.531767	0.50596005	0.50239706	0.51882285	0.51269484	0.48602372	0.5210855	0.51009077
0.0	0.50471294	0.50043803	0.5321643	0.506941	0.49970537	0.5193526	0.51239634	0.48514113	0.5220874	0.5097219
0.0	0.50432783	0.4982252	0.5320239	0.50500107	0.49955016	0.51813054	0.5120135	0.48401174	0.5189332	0.5110538
0.0	0.5035438	0.49771163	0.5304642	0.5063179	0.50249904	0.51807	0.5140495	0.48461488	0.52046305	0.5110737
0.0	0.50236773	0.4972881	0.5289976	0.50659955	0.50181586	0.51796514	0.5130758	0.48562935	0.5189225	0.5104704
0.0	0.50339204	0.49895856	0.5299013	0.50759244	0.50342923	0.51665485	0.5129291	0.4857446	0.5208828	0.51331
0.0	0.5046253	0.4981384	0.528997	0.5056407	0.5024776	0.5175238	0.5134542	0.48544016	0.52152026	0.51146024
0.0	0.50407326	0.49704474	0.5309902	0.5065526	0.50187826	0.51737577	0.51141095	0.48537028	0.51882446	0.5109339
0.0	0.50533116	0.50047374	0.53108335	0.5063791	0.5018892	0.5204223	0.51531106	0.48707	0.52292323	0.5114604
0.0	0.5059158	0.50010765	0.53246194	0.5083972	0.5017965	0.51993954	0.51372784	0.4858909	0.52089936	0.5132728
0.0	0.5046827	0.4984753	0.5314595	0.5067978	0.50248605	0.5199933	0.51415396	0.48607334	0.5220738	0.51209515
0.0	0.5046827	0.4984753	0.5314595	0.5067978	0.50248605	0.5199933	0.51415396	0.48607334	0.5220738	0.51209515
0.0	0.5064724	0.50124556	0.5301421	0.5074445	0.50266707	0.5183094	0.5137425	0.48618102	0.5216447	0.51285666
0.0	0.5051309	0.4982671	0.5312974	0.50674576	0.50268984	0.5201121	0.5135866	0.48616022	0.52137667	0.5120772
0.0	0.5051309	0.4982671	0.5312974	0.50674576	0.50268984	0.5201121	0.5135866	0.48616022	0.52137667	0.5120772
0.0	0.5041716	0.49984425	0.52991503	0.50834966	0.50203127	0.5181846	0.51380026	0.48590288	0.52133703	0.5107171
0.0	0.5031803	0.49916443	0.53038836	0.5082559	0.5012368	0.5190688	0.5130827	0.487622	0.5242192	0.509767
0.0	0.5043982	0.49807152	0.53008264	0.5075369	0.49940073	0.51833934	0.5116935	0.4868393	0.5230489	0.5092243
0.0	0.5040682	0.49810126	0.5312609	0.507334	0.50229967	0.5196066	0.51351726	0.48623106	0.5224442	0.51161134
0.0	0.5040682	0.49810126	0.5312609	0.507334	0.50229967	0.5196066	0.51351726	0.48623106	0.5224442	0.51161134
0.0	0.50424755	0.49733016	0.5324553	0.50722134	0.5036695	0.5185352	0.5146435	0.48658535	0.52102196	0.513015
0.0	0.5068174	0.49938315	0.533776	0.5078758	0.50255424	0.5199515	0.5156557	0.48454064	0.52102745	0.51163167
0.0	0.5037705	0.49628383	0.53062564	0.5077477	0.50192577	0.51983273	0.5118234	0.48387957	0.51915765	0.51081485
0.0	0.5053277	0.49705514	0.53096193	0.5036748	0.500754	0.5204619	0.5142908	0.48490864	0.5216162	0.5122131
0.0	0.5027334	0.49888033	0.52856714	0.5056708	0.5007247	0.51843387	0.51069695	0.48438498	0.51808846	0.51167434
0.0	0.50529355	0.4967215	0.53031415	0.5045722	0.49930632	0.51876396	0.5115358	0.4843556	0.5196121	0.5094806
0.0	0.50383407	0.49670592	0.5295344	0.50524247	0.50223505	0.5209603	0.5125391	0.48549736	0.52045155	0.5098805
0.0	0.50610566	0.49658313	0.53007966	0.5064933	0.5022466	0.5177362	0.51692116	0.4855278	0.5218324	0.5081293
0.0	0.5046774	0.49679276	0.53084284	0.5058509	0.50059515	0.51844037	0.51327616	0.48540545	0.5209549	0.5111432
0.0	0.503797	0.4975784	0.53046536	0.5078083	0.5019942	0.51676565	0.5127723	0.4850959	0.52217615	0.5112663
0.0	0.50593674	0.49704722	0.53127295	0.507572	0.50326246	0.5190087	0.5160469	0.48547715	0.520067	0.51231277
0.0	0.50389236	0.49849653	0.5304297	0.5072443	0.50088656	0.51633096	0.51404893	0.4865054	0.52235687	0.51205564
0.0	0.50384283	0.49691507	0.5305347	0.5055357	0.5054271	0.52078456	0.51440835	0.48577318	0.5226648	0.5107089
0.0	0.5064804	0.49874252	0.5309639	0.50769883	0.5005248	0.5159602	0.51431566	0.48569572	0.5202276	0.5131012
0.0	0.5064718	0.4976599	0.5296912	0.5036996	0.5028628	0.51844347	0.51389617	0.48309648	0.52257115	0.5083587
0.0	0.50583464	0.50030476	0.530671	0.5073658	0.50139767	0.5201855	0.515754	0.4858	0.5231558	0.5096101
0.0	0.5044383	0.4957519	0.5310505	0.5056861	0.5040587	0.52159894	0.51430357	0.48492336	0.5208319	0.5094192
0.0	0.5052423	0.49801284	0.5318802	0.50783247	0.5018386	0.5210421	0.51577365	0.48722163	0.5223702	0.510313
0.0	0.50360227	0.4973675	0.5299096	0.50573814	0.5026491	0.5193156	0.51384705	0.48599645	0.52068436	0.5120405
0.0	0.5040407	0.49792787	0.53011954	0.50586176	0.5033533	0.51940626	0.51230186	0.48539636	0.5215465	0.5104965
0.0	0.5043865	0.49812344	0.53099924	0.50474995	0.5031521	0.51913816	0.5143354	0.48622102	0.52190953	0.512881
0.0	0.5036926	0.49861732	0.530377	0.50575286	0.50353676	0.51987094	0.5131189	0.48423058	0.5212198	0.51289237
0.0	0.50359756	0.49746034	0.5305049	0.50677115	0.50363076	0.51841867	0.51257366	0.4849201	0.52181584	0.5109047
0.0	0.50352305	0.49752343	0.5315396	0.5059718	0.501562	0.5185528	0.5128616	0.48493525	0.52115947	0.51331544
0.0	0.50326663	0.49522686	0.5303583	0.5044865	0.503204	0.51959664	0.51158553	0.4847107	0.52082485	0.5088033
0.0	0.5051203	0.49838957	0.5304688	0.50721574	0.5015951	0.51872456	0.5145146	0.4838144	0.5201883	0.5106628
0.0	0.50514394	0.49768028	0.5321297	0.50662655	0.5044352	0.5186966	0.51457244	0.4839387	0.52109075	0.5123907
0.0	0.5044161	0.49568722	0.52922004	0.50453126	0.5020854	0.5192338	0.5121477	0.48529673	0.5188304	0.509414
0.0	0.50376874	0.4974988	0.5322515	0.5066747	0.5053841	0.51950413	0.5144297	0.48652875	0.52236927	0.5112806
0.0	0.50418407	0.49755353	0.5292514	0.50569344	0.5023135	0.519203	0.5132888	0.48505798	0.52048284	0.5099575
0.0	0.5042025	0.49764603	0.53111607	0.50783706	0.50381505	0.51807684	0.5138067	0.48398393	0.5230013	0.5122724
0.0	0.50366044	0.49744287	0.52906173	0.5048642	0.5031561	0.5190787	0.51169646	0.48598555	0.5207586	0.51198006
0.0	0.5035904	0.49663794	0.5295832	0.50648093	0.50051653	0.5167672	0.5110345	0.4852839	0.5193819	0.5123438
0.0	0.50415754	0.49711	0.52993554	0.5080382	0.5013396	0.5184578	0.51181036	0.48479524	0.5188073	0.5107661
0.0	0.50527966	0.4973584	0.52982754	0.50513864	0.50351036	0.518212	0.5139205	0.4852526	0.520583	0.51218206
0.0	0.50451916	0.49532884	0.5288969	0.505596	0.50298065	0.5182222	0.51314515	0.48583794	0.5211418	0.5111383
0.0	0.504869	0.4967723	0.5309553	0.50413555	0.50447226	0.51705927	0.5126336	0.48541325	0.5214684	0.513948
0.0	0.50505656	0.49534827	0.5286817	0.5042929	0.50322133	0.5172356	0.5109967	0.48468247	0.52118796	0.5113314
0.0	0.50422543	0.4964194	0.5288398	0.5055712	0.50374484	0.518185	0.51255757	0.4842096	0.5206545	0.511316
0.0	0.5065924	0.49824515	0.53069353	0.50616515	0.5036719	0.5196721	0.5135903	0.48474234	0.521851	0.5114866
0.0	0.5044274	0.4957737	0.53013736	0.50592	0.5019656	0.51788735	0.5123598	0.48350617	0.52046275	0.5110668
0.0	0.50507474	0.4987516	0.5303051	0.5057789	0.5044104	0.519501	0.5144367	0.48561034	0.5222995	0.5118674
0.0	0.50628245	0.4979697	0.5306264	0.5063287	0.5035609	0.5195411	0.51339394	0.4860717	0.52182376	0.5104691
0.0	0.5047823	0.49698818	0.52954286	0.5060377	0.50158936	0.51778746	0.5115422	0.48496687	0.5208174	0.50924224
0.0	0.505991	0.49863926	0.53077096	0.5064826	0.50364417	0.52032876	0.5146119	0.4864177	0.5208574	0.51203555
0.0	0.50549364	0.49958456	0.5302807	0.5074197	0.5038699	0.5184025	0.51259416	0.48566332	0.5204509	0.5103484
0.0	0.5049247	0.49837723	0.52965426	0.50727016	0.50177014	0.5193836	0.5117341	0.4857847	0.5205186	0.51037496
0.0	0.5034214	0.49861896	0.53042644	0.5060791	0.50394136	0.5181264	0.5130475	0.48556852	0.52107555	0.5116572
0.0	0.5044234	0.4979995	0.5300274	0.5063847	0.5033787	0.52096957	0.51382965	0.48662144	0.52088904	0.511251
0.0	0.5045916	0.49845666	0.53060323	0.50592923	0.50310564	0.5191666	0.5136639	0.4861605	0.52014494	0.5102021
0.0	0.5053192	0.497929	0.5296752	0.50654393	0.50303173	0.5176176	0.51379806	0.48508692	0.5204873	0.5114377
0.0	0.504274	0.4976067	0.53014094	0.5067586	0.5031227	0.51871175	0.5135964	0.4854095	0.52053213	0.51092374
0.0	0.50446594	0.49779415	0.53017074	0.50670105	0.50289774	0.51953596	0.51362747	0.48647648	0.5211968	0.5120055
0.0	0.5046194	0.4975727	0.53060204	0.5060384	0.5010236	0.5173393	0.5123999	0.48552963	0.5195984	0.5104533
0.0	0.5053229	0.49806738	0.53106374	0.5059843	0.504054	0.51945364	0.5137013	0.48522812	0.5217161	0.51201314
0.0	0.50530285	0.49753416	0.52981174	0.505285	0.5041319	0.518522	0.51349497	0.4853172	0.52116245	0.5116851
0.0	0.506092	0.50008255	0.529979	0.5068973	0.5043628	0.5205155	0.5154362	0.4866409	0.5217178	0.510879
0.0	0.01568232	0.007892597	0.006927591	0.008943291	0.008449673	0.0077582304	0.009766069	0.027087582	0.007654367	0.009511649
0.0	0.0064839	0.004604372	0.0062609394	0.005914429	0.0068688565	0.0070908633	0.0070729246	0.027114538	0.007007481	0.0076507274
0.0	0.013261115	0.009353265	0.010020616	0.0078014033	0.0071163867	0.0062088845	0.007919593	0.018215168	0.0057457555	0.0078388145
0.0	0.5050766	0.4974637	0.5302551	0.5059221	0.5026108	0.51933646	0.5123	0.48596194	0.5202595	0.5110068
0.0	0.50420475	0.49829602	0.5297356	0.5055215	0.5026489	0.51858145	0.51424986	0.48540658	0.5219494	0.51010776
0.0	0.50416493	0.49755618	0.530647	0.50695413	0.50210583	0.5184973	0.5131309	0.486448	0.52232486	0.5112643
0.0	0.50466204	0.49882936	0.53103226	0.50706184	0.5033296	0.51884913	0.5135528	0.48679426	0.5213338	0.51115876
0.0	0.5037681	0.4979772	0.5308633	0.5076122	0.5043653	0.5195662	0.514543	0.48623794	0.5217838	0.5117471
0.0	0.505194	0.49910846	0.53058034	0.50680757	0.50367826	0.51895136	0.51394016	0.4861161	0.5210883	0.51175505
0.0	0.50531226	0.4981063	0.5304707	0.5073131	0.5022892	0.5194247	0.5138486	0.48540425	0.5198969	0.5097954
0.0	0.50444347	0.4976286	0.5301041	0.50598294	0.5030525	0.5190735	0.5139898	0.48561355	0.5212684	0.5109184
0.0	0.505767	0.49900016	0.52929544	0.50603145	0.5050278	0.5195835	0.51467365	0.48590738	0.52189624	0.5118662
0.0	0.50408983	0.4972846	0.5296576	0.50685596	0.5045685	0.52032566	0.51291585	0.4870078	0.5206069	0.5108342
0.0	0.5050924	0.49736473	0.53133094	0.50557566	0.5035238	0.5203135	0.51361394	0.4861439	0.5199908	0.51142055
0.0	0.5044244	0.49795666	0.5298794	0.50630647	0.5022369	0.5200936	0.5129775	0.48641104	0.52001125	0.5098198
0.0	0.5034016	0.49706653	0.5287277	0.5050491	0.50379705	0.5188335	0.51321733	0.48526448	0.5202218	0.5107194
0.0	0.5053406	0.49780065	0.5303549	0.50668955	0.50268584	0.5187811	0.51314604	0.48529097	0.52012753	0.5115244
0.0	0.50430155	0.49768853	0.52869093	0.5061278	0.50382644	0.51888365	0.5133321	0.48511007	0.5216047	0.5106858
0.0	0.50489694	0.49876466	0.5290457	0.50551856	0.50390065	0.519557	0.5135574	0.48600233	0.522259	0.51083076
0.0	0.50484174	0.4988984	0.52924114	0.50527465	0.5044773	0.51948524	0.5143553	0.48582876	0.52172446	0.5110855
0.0	0.5044847	0.49931526	0.5303621	0.5071786	0.5042775	0.51955754	0.5144942	0.486152	0.5215664	0.5113053
0.0	0.5043811	0.49884182	0.5294606	0.50718266	0.50394344	0.5191761	0.51482254	0.48635656	0.52067506	0.5108991
0.0	0.5044529	0.49867955	0.5283363	0.505696	0.5038092	0.5200457	0.5130119	0.48658338	0.52178067	0.51121026
0.0	0.50604635	0.4985442	0.53040004	0.5058878	0.50240755	0.5179059	0.51299936	0.4836893	0.52040756	0.51149386
0.0	0.50503856	0.49831825	0.53075117	0.50547606	0.5016607	0.5169777	0.5124361	0.48437575	0.52074087	0.50914353
0.0	0.09648239	0.086598545	0.08452295	0.090956904	0.06754491	0.08133999	0.0932856	0.1367344	0.07805105	0.09445298
0.0	0.09685022	0.086985685	0.08483277	0.09118835	0.06765452	0.08152709	0.09356119	0.13636868	0.077746734	0.09391714
0.0	0.0958115	0.08633145	0.0842937	0.09122252	0.067555085	0.081217594	0.09293348	0.13613217	0.07795252	0.094233364
0.0	0.09637605	0.086393796	0.084422804	0.0908229	0.0674658	0.08095523	0.09283547	0.1366924	0.07824862	0.09439602
0.0	0.09628047	0.086508445	0.08478571	0.09074578	0.068147175	0.08098557	0.09348723	0.13681702	0.077869326	0.09458615
0.0	0.09632782	0.086469606	0.08444675	0.09117987	0.067715555	0.08147232	0.093374565	0.13690273	0.07829082	0.09437368
0.0	0.09976622	0.08098363	0.084321156	0.09735666	0.0710699	0.07244566	0.08927145	0.13010903	0.07637971	0.09864895
0.0	0.09989535	0.08098109	0.08486676	0.09748673	0.071242295	0.07273972	0.08970261	0.12967962	0.076169446	0.09883562
0.0	0.099362776	0.08069446	0.08409075	0.09690168	0.071088985	0.07284883	0.08936077	0.12941246	0.0768286	0.09868906
0.0	0.09951546	0.080581725	0.083945595	0.09636983	0.071157806	0.072483726	0.088856675	0.12964071	0.07657166	0.09891836
0.0	0.09962203	0.080783345	0.08475205	0.09682516	0.07141928	0.07260716	0.08960011	0.12975176	0.07649613	0.098965846
0.0	0.100030005	0.08091215	0.0844577	0.09751714	0.07136092	0.07307045	0.08968395	0.12982814	0.07671315	0.098760575
0.0	0.106154524	0.08561699	0.08337399	0.074840434	0.07838326	0.08334149	0.08834653	0.12008261	0.07936631	0.082656674
0.0	0.10618988	0.08617385	0.08407101	0.075322	0.07837064	0.08346012	0.08870102	0.119525075	0.07940445	0.082690306
0.0	0.10558564	0.08592476	0.08382142	0.075466536	0.07843342	0.0831538	0.08845732	0.11941797	0.08005095	0.08274883
0.0	0.10605127	0.08574112	0.083794	0.07478894	0.07817915	0.083424605	0.08806903	0.11959225	0.07950619	0.08278687
0.0	0.105592355	0.08593289	0.08390325	0.07508512	0.07887514	0.08308601	0.08853254	0.11952434	0.07949661	0.08316332
0.0	0.10616738	0.085692935	0.08400955	0.075268716	0.0785852	0.083397456	0.08865486	0.11974393	0.079564884	0.08275268
0.0	0.098123915	0.095766835	0.08939273	0.09162569	0.07886644	0.08307711	0.091969326	0.13152945	0.07589941	0.09953421
0.0	0.09826039	0.09656701	0.09035584	0.09224684	0.07941512	0.083105266	0.09261085	0.13170142	0.07595967	0.09973501
0.0	0.09755735	0.09599213	0.08949805	0.09201513	0.07929942	0.08311544	0.092005804	0.13095224	0.07636324	0.09979849
0.0	0.09785693	0.09565625	0.08955589	0.09169536	0.07955839	0.082803406	0.09175853	0.13103919	0.07588665	0.099729545
0.0	0.097891375	0.09635846	0.089931786	0.091690995	0.08009451	0.082994476	0.092498936	0.13223796	0.07630599	0.100143254
0.0	0.0980267	0.095825985	0.08978782	0.091962256	0.07950888	0.08318349	0.09254104	0.13143195	0.07636489	0.099982224
0.0	0.086485445	0.075225234	0.06826009	0.08169247	0.066428676	0.08506147	0.084214725	0.15546909	0.08522346	0.094891734
0.0	0.08676641	0.07544205	0.06875671	0.081981674	0.066533186	0.08500937	0.08504853	0.1548072	0.084902	0.095375426
0.0	0.08631823	0.07519046	0.0680009	0.08158155	0.06677263	0.08501872	0.084479034	0.15494782	0.08506756	0.09500475
0.0	0.0862428	0.075316	0.068191394	0.08137267	0.066659674	0.08495559	0.08447722	0.15488161	0.08513388	0.09501682
0.0	0.086122274	0.07503485	0.068686344	0.08153332	0.0671156	0.08472705	0.084969126	0.15524565	0.08529719	0.09560284
0.0	0.086624674	0.075455435	0.068485744	0.08161156	0.06710296	0.084730916	0.08491053	0.1552959	0.08542574	0.095795535
0.0	0.09830294	0.08061058	0.084878944	0.08345842	0.07470395	0.09041471	0.09256967	0.11500914	0.081668444	0.090684205
0.0	0.09815363	0.08095762	0.0855418	0.083817326	0.07475172	0.090495996	0.09280656	0.11427505	0.08186948	0.09059341
0.0	0.09781938	0.08068516	0.08493233	0.08397501	0.07483197	0.09035355	0.09235756	0.114453696	0.08214969	0.09099638
0.0	0.09807186	0.080515146	0.08475828	0.08350428	0.07481843	0.0905357	0.09201097	0.11434267	0.08201081	0.090548046
0.0	0.09830987	0.080849975	0.08533938	0.08368949	0.07531159	0.09030969	0.0925229	0.11439316	0.081894316	0.09108907
0.0	0.09824569	0.08054685	0.085307084	0.083941445	0.07499376	0.09061005	0.09273677	0.11436872	0.08210334	0.09095735
0.0	0.097192235	0.081372194	0.08519235	0.09214868	0.07247347	0.08076707	0.08102248	0.13056678	0.075166605	0.10053537
0.0	0.09753903	0.08153612	0.08544243	0.09227537	0.07210866	0.08087647	0.08101141	0.12984642	0.07484767	0.10010968
0.0	0.09736073	0.0815482	0.08538034	0.09289454	0.07246031	0.08079268	0.081179656	0.12981707	0.07532499	0.10067639
0.0	0.09716932	0.08142044	0.08510939	0.09192231	0.072070025	0.08079932	0.0807692	0.12973131	0.07485627	0.09996368
0.0	0.09738686	0.081876926	0.085693456	0.092447296	0.07281545	0.08050872	0.0813954	0.13086426	0.07538639	0.10120351
0.0	0.097559415	0.08167725	0.085635304	0.092464626	0.072806045	0.0808714	0.081489645	0.13030972	0.07520038	0.10081688
0.0	0.082209736	0.07808062	0.08843393	0.0063573234	0.013908087	0.08418972	0.011017898	0.15774608	0.085594565	0.010145829
0.0	0.0821122	0.07798854	0.088235974	0.006334625	0.01387852	0.084300704	0.010994831	0.15673177	0.08505684	0.010141717
0.0	0.0828052	0.07848596	0.088176824	0.0063716928	0.013901961	0.083570614	0.010998182	0.15699437	0.08542825	0.010133132
0.0	0.09907133	0.08654056	0.08236367	0.08104656	0.08030957	0.06940999	0.08528695	0.13339762	0.078300804	0.10796882
0.0	0.09940762	0.08643692	0.08272692	0.081260696	0.08007986	0.06953658	0.085387565	0.13264798	0.078031056	0.107778616
0.0	0.098765396	0.08645072	0.08233961	0.08104963	0.080109954	0.069423385	0.08508012	0.13347465	0.07747734	0.10771645
0.0	0.099132635	0.087028585	0.08265299	0.08113151	0.08015169	0.06971219	0.08576905	0.13320476	0.07807507	0.107455224
0.0	0.09934202	0.08674544	0.082573414	0.080937885	0.08000498	0.06976114	0.08562225	0.13284418	0.07827514	0.10736935
0.0	0.09922706	0.08665291	0.08264381	0.08121932	0.08013823	0.069345795	0.08530804	0.132586	0.07810652	0.10787453
0.0	0.09969742	0.086791255	0.08278654	0.080913074	0.08018326	0.069412425	0.08557043	0.13308333	0.07805143	0.10777491
0.0	0.099205196	0.08667801	0.08228521	0.080980666	0.07988119	0.06929682	0.08514855	0.13340478	0.077995054	0.10750979
0.0	0.098517165	0.08554578	0.09729527	0.09864176	0.066244066	0.07368167	0.086342715	0.11320747	0.08364983	0.090068385
0.0	0.09864862	0.08569714	0.09711575	0.09850156	0.06582983	0.07319946	0.086452186	0.11296937	0.08320294	0.08920682
0.0	0.09861226	0.08564699	0.09677152	0.098254025	0.06573816	0.073601566	0.08627264	0.11402177	0.08325679	0.089610316
0.0	0.09451475	0.09302549	0.085810125	0.08237278	0.07765039	0.06449801	0.091130525	0.12679307	0.088019565	0.080338724
0.0	0.09210995	0.08632737	0.07378064	0.08933536	0.0733373	0.09083657	0.08637848	0.15159972	0.084225334	0.082875885
0.0	0.09182162	0.086192444	0.0736561	0.08912194	0.07314373	0.09077106	0.086235255	0.1508363	0.083774544	0.08274067
0.0	0.09173505	0.08631028	0.07339582	0.08965438	0.07327674	0.09055213	0.08604925	0.15197986	0.08352823	0.08295669
0.0	0.09212351	0.08667845	0.07385217	0.08941808	0.073518656	0.090967156	0.08668915	0.15147442	0.08439961	0.08279444
0.0	0.092422895	0.08679146	0.07395908	0.089401774	0.0730396	0.09098001	0.08673909	0.1510606	0.08428946	0.082783274
0.0	0.0921276	0.086749315	0.073714554	0.0891201	0.07332505	0.09127204	0.08651893	0.151198	0.08422605	0.08287806
0.0	0.09222274	0.086420126	0.07372842	0.08955299	0.07336109	0.09038938	0.086030014	0.15047012	0.08411475	0.08320982
0.0	0.09240874	0.08665495	0.0742333	0.08897721	0.07322621	0.090805165	0.08626379	0.15141773	0.084088705	0.08275581
0.0	0.0921982	0.086690396	0.07396773	0.089407384	0.07336556	0.09055999	0.08623269	0.15165545	0.08403054	0.08291848
0.0	0.0922616	0.08656623	0.07367599	0.089054875	0.07322225	0.0908807	0.08646402	0.1518458	0.084421866	0.082690254
0.0	0.09522355	0.06177481	0.088329315	0.09022691	0.07933311	0.08314382	0.08864399	0.13663924	0.08395161	0.0934656
0.0	0.09548821	0.061448794	0.088217296	0.09020671	0.07916229	0.082706094	0.088759184	0.13618937	0.084164135	0.093670025
0.0	0.095559604	0.06126867	0.08842882	0.08984364	0.079300866	0.082924694	0.08840378	0.13661595	0.08397844	0.09391255
0.0	0.08870189	0.08733573	0.09214638	0.07969272	0.07922161	0.09251694	0.09057735	0.13950516	0.083902	0.102604546
0.0	0.08910556	0.08769203	0.09252344	0.07980139	0.079100944	0.0926137	0.09085045	0.13882037	0.08422352	0.10330917
0.0	0.08887057	0.08693693	0.09239474	0.07988677	0.0789907	0.092449136	0.09028197	0.13942479	0.08343851	0.10293809
0.0	0.088789485	0.087223716	0.09220783	0.07988745	0.0790878	0.09286226	0.09025049	0.13971	0.083728954	0.10331248
0.0	0.100259565	0.07745245	0.09286465	0.09138402	0.077510715	0.082093805	0.08562261	0.1554234	0.092313156	0.09510506
0.0	0.101069175	0.07748602	0.094011255	0.09113926	0.07737199	0.082035266	0.08591824	0.15522435	0.09271336	0.09450936
0.0	0.10066585	0.07734087	0.093324766	0.09098677	0.07741938	0.08219637	0.085508585	0.15537348	0.09293951	0.09483377
0.0	0.09578263	0.085932545	0.08663545	0.0790634	0.08236676	0.081064634	0.081008606	0.13198023	0.08004939	0.08354867
0.0	0.09584619	0.08604192	0.086660996	0.0789626	0.08223043	0.08093146	0.08084544	0.13208358	0.07957789	0.08304048
0.0	0.09590234	0.08559215	0.08686464	0.07887288	0.08224749	0.08122518	0.080864504	0.13162264	0.07954795	0.08334568
0.0	0.082517564	0.07977517	0.088234566	0.08462314	0.07044145	0.0817182	0.08251798	0.15417239	0.07803327	0.082443476
0.0	0.086463675	0.07709215	0.08441652	0.08711707	0.072879404	0.08818007	0.07697864	0.13389929	0.07638889	0.09600798
0.0	0.10618416	0.078502096	0.08185891	0.08148469	0.06902806	0.07714278	0.08597664	0.12590641	0.08233773	0.091424495
0.0	0.106129766	0.0789127	0.08167707	0.081506655	0.06882843	0.077620745	0.086238444	0.12618887	0.08214841	0.09107036
0.0	0.10633129	0.0783319	0.08123969	0.08115933	0.06874669	0.07674041	0.08543816	0.12613817	0.08155168	0.091215156
0.0	0.106121905	0.07877584	0.081577614	0.08151925	0.06894627	0.0770209	0.08632562	0.12608041	0.08232726	0.09141924
0.0	0.106636725	0.079287566	0.08155866	0.08129397	0.06870293	0.077050745	0.08626659	0.12589444	0.08249634	0.09110293
0.0	0.10635014	0.07861998	0.081603	0.08167524	0.068964124	0.076723345	0.08561363	0.12529376	0.08212866	0.091368526
0.0	0.10718925	0.07861475	0.08177443	0.08124176	0.06895913	0.07694461	0.08604046	0.12636173	0.08205698	0.090998195
0.0	0.106575035	0.07884327	0.0817188	0.08195711	0.068966754	0.07688181	0.08615972	0.12592061	0.082124956	0.09080684
0.0	0.10638961	0.07875154	0.08139451	0.08102557	0.06878938	0.077064484	0.08591611	0.12642297	0.08239664	0.0912894
0.0	0.08786585	0.085575625	0.07461352	0.08335741	0.070360176	0.08550775	0.09261186	0.15155208	0.07583032	0.084539615
0.0	0.08750195	0.08521387	0.07479253	0.08340931	0.070799276	0.08588261	0.09223212	0.1515642	0.0755642	0.085298695
0.0	0.09036528	0.08711262	0.10225504	0.09291962	0.06596019	0.07828427	0.08765378	0.14046897	0.06970092	0.092726886
0.0	0.088652715	0.08870964	0.08866969	0.09650633	0.07884294	0.0686776	0.08862083	0.11352252	0.074860215	0.07975359
0.0	0.08875394	0.08863748	0.08849799	0.096739456	0.07877043	0.06850508	0.08837335	0.11381587	0.07462478	0.07998759
0.0	0.08023473	0.08509595	0.08526341	0.08322217	0.07365368	0.086557016	0.09793331	0.13918747	0.07766241	0.072710425
0.0	0.079842895	0.08536116	0.08534184	0.08356178	0.07412863	0.0870214	0.09814948	0.13922165	0.07731274	0.07308649
0.0	0.09601367	0.07535627	0.08423385	0.11158349	0.07898478	0.07703729	0.09447738	0.12300153	0.086560145	0.09044791
0.0	0.095505014	0.07502628	0.08402589	0.111393854	0.079280205	0.077326	0.09400037	0.12303851	0.08657349	0.090837605
0.0	0.10409581	0.08012005	0.09485362	0.09053835	0.07284203	0.08969228	0.080885895	0.14124943	0.072092496	0.07664391
0.0	0.0955054	0.10242473	0.105332	0.08970493	0.07111157	0.07801586	0.085400015	0.14624572	0.080633536	0.090605
0.0	0.09534519	0.10275671	0.10495276	0.08930854	0.07090392	0.07811655	0.085387394	0.14606221	0.08014347	0.09062284
0.0	0.095747985	0.10233394	0.10470469	0.08942784	0.07073802	0.07796875	0.085048385	0.14630355	0.07992303	0.09048593
0.0	0.09555601	0.1028727	0.10496898	0.08943061	0.07073171	0.07788582	0.08574486	0.1459816	0.08020018	0.0904243
0.0	0.095885135	0.10226366	0.105002	0.089343235	0.070716254	0.0782034	0.085239835	0.1457921	0.080066845	0.089962155
0.0	0.095905274	0.102325976	0.10495365	0.08930712	0.070364006	0.07805066	0.08522766	0.146182	0.08002871	0.09044389
0.0	0.08651791	0.09442401	0.0834217	0.09620948	0.07215657	0.09829019	0.088356175	0.1244144	0.07864034	0.07821871
0.0	0.08676729	0.09428232	0.08317158	0.0961273	0.07196552	0.09794839	0.08816547	0.12388646	0.07869699	0.07834194
0.0	0.08647656	0.09379615	0.08324841	0.09617199	0.07222839	0.09834421	0.08798397	0.124579564	0.07870252	0.078388445
0.0	0.07610354	0.08471516	0.082360536	0.10080607	0.07875959	0.08131727	0.08363515	0.12473841	0.09056136	0.08844377
0.0	0.09058854	0.08499513	0.07763498	0.07135611	0.073018394	0.08290292	0.07561328	0.12924394	0.06897476	0.08455116
0.0	0.09102434	0.08465495	0.077816404	0.0714902	0.072904475	0.082693905	0.07536321	0.12900285	0.06910322	0.08480055
0.0	0.09112476	0.08511262	0.07770894	0.07176036	0.07262386	0.08312333	0.075664505	0.12940915	0.06915107	0.0847428
0.0	0.015689505	0.00786532	0.0069142785	0.008960978	0.0084665045	0.0077335695	0.009702252	0.027041037	0.0076367473	0.009502982
0.0	0.5056686	0.497026	0.53086305	0.5075064	0.5011328	0.51710767	0.5120226	0.48448333	0.5196202	0.5092425
0.0	0.5050517	0.49729022	0.5300244	0.5067625	0.50219214	0.5180456	0.51224715	0.4849252	0.5202397	0.51044667
0.0	0.5057282	0.4980633	0.529419	0.5054296	0.5012752	0.51836693	0.5103698	0.4854858	0.5207078	0.51068443
0.0	0.5049184	0.49709505	0.53049934	0.50610244	0.5028721	0.51738954	0.511653	0.4844327	0.5203295	0.5112087
0.0	0.505231	0.49815053	0.5298801	0.505846	0.50194377	0.51766145	0.5133421	0.48515055	0.5218785	0.51159877
0.0	0.50453454	0.4984573	0.5312719	0.5061651	0.50072384	0.5169842	0.5112467	0.4840703	0.5199695	0.5106548
0.0	0.5043161	0.49752313	0.5309557	0.50673115	0.50230306	0.5177832	0.51134324	0.48383114	0.5201143	0.5117673
0.0	0.5058922	0.49820468	0.53059775	0.5074848	0.5015709	0.5180394	0.51333517	0.48435265	0.5203603	0.51020426
0.0	0.5040504	0.4973716	0.5303324	0.50633067	0.5021573	0.5170049	0.5126315	0.48481777	0.5203484	0.5103892
0.0	0.50468105	0.49697676	0.52947134	0.50590205	0.5009113	0.518139	0.5103945	0.48453084	0.52122533	0.51013005
0.0	0.5054061	0.49810332	0.5307297	0.5069442	0.50132215	0.5173922	0.51260597	0.48522052	0.5208443	0.5108529
0.0	0.5049099	0.49751568	0.5299146	0.5064184	0.5010671	0.5175258	0.51274407	0.48462787	0.51910746	0.5101388
0.0	0.5044693	0.49793446	0.5303865	0.50589794	0.501511	0.5189811	0.5118874	0.48513404	0.52076197	0.5104999
0.0	0.50538653	0.49763057	0.5319328	0.5074246	0.5025098	0.5195526	0.5118057	0.48391297	0.5213503	0.5112467
0.0	0.5036779	0.4974148	0.52890843	0.5057138	0.50081515	0.5177482	0.5104107	0.48461673	0.5206429	0.5090542
0.0	0.5047609	0.49855104	0.5304876	0.50758755	0.50231844	0.51670814	0.5121366	0.4845138	0.5205962	0.5108412
0.0	0.5052625	0.4991248	0.5298859	0.50632393	0.5015847	0.5176047	0.51248425	0.48390156	0.52060544	0.510825
0.0	0.5056994	0.49766433	0.5300109	0.50625795	0.501941	0.5181203	0.5129906	0.48487327	0.52080154	0.51090056
0.0	0.5044777	0.49676427	0.5297888	0.50566685	0.5016373	0.5170023	0.5111857	0.4846823	0.519919	0.5119447
0.0	0.5054423	0.498318	0.5302189	0.50649506	0.5020881	0.5178537	0.51188004	0.48508513	0.52141494	0.5113889
0.0	0.5033879	0.4961825	0.5292406	0.50446445	0.4990893	0.5172576	0.5114867	0.48423868	0.51871836	0.50984085
0.0	0.50556046	0.49761945	0.5302825	0.50580937	0.50202596	0.51709324	0.51156384	0.4843635	0.51904136	0.51042014
0.0	0.5055736	0.49707854	0.53188115	0.5076532	0.50127655	0.5178965	0.51321894	0.48485437	0.5208331	0.5102023
0.0	0.5042126	0.49846882	0.530493	0.5058019	0.50188434	0.51831657	0.511402	0.48466355	0.5206945	0.5103108
0.0	0.50348186	0.4966384	0.5302016	0.5055608	0.50210845	0.5171896	0.51177627	0.4843899	0.5204192	0.5106793
0.0	0.5048783	0.49680007	0.5307913	0.5044013	0.5012757	0.5178702	0.51182765	0.48449004	0.5195554	0.5101496
0.0	0.50387913	0.49780917	0.5295646	0.5067799	0.5016659	0.5181034	0.51052773	0.4842001	0.5210861	0.5099718
0.0	0.503757	0.49785957	0.52925843	0.50592494	0.5024883	0.5185515	0.5128664	0.4849651	0.52209586	0.5119563
0.0	0.50537366	0.49740216	0.53095084	0.5064241	0.5015369	0.51799643	0.5127919	0.48492572	0.51901287	0.5116261
0.0	0.07630953	0.090154305	0.09430003	0.0939971	0.07443588	0.08357421	0.10770889	0.11618205	0.06951364	0.08178008
0.0	0.50474775	0.49736455	0.53209305	0.5084512	0.50144714	0.5183578	0.5121221	0.48518232	0.5204846	0.511765
0.0	0.5045469	0.49681246	0.5304186	0.5065538	0.50056106	0.5163922	0.5123755	0.48434156	0.5203122	0.5110661
0.0	0.50484926	0.49698082	0.5297534	0.5049106	0.5022871	0.51878375	0.5113397	0.48486072	0.51926243	0.5099387
0.0	0.50520813	0.49845323	0.53016555	0.50556356	0.5017319	0.51802903	0.5131459	0.48379833	0.5197952	0.51007444
0.0	0.5037839	0.4982425	0.52980554	0.5057236	0.5018214	0.5183373	0.5121297	0.48536107	0.52077514	0.51131386
0.0	0.5039167	0.49751145	0.5300512	0.5053473	0.5007169	0.517704	0.51210475	0.4846972	0.52064306	0.5098126
0.0	0.50445354	0.49815315	0.5307501	0.5074093	0.5034729	0.51885396	0.5145329	0.4858458	0.52113706	0.5096474
0.0	0.50391614	0.4971308	0.5316786	0.5067555	0.5023305	0.5181888	0.5112219	0.48548803	0.5216982	0.5092524
0.0	0.504327	0.49870446	0.5326929	0.5078271	0.5027927	0.51992977	0.5131512	0.48505074	0.52144134	0.51189774
0.0	0.5045476	0.49629825	0.52977604	0.5056312	0.5016187	0.5186534	0.5143038	0.4855045	0.5195674	0.51055515
0.0	0.50378716	0.49426883	0.52884537	0.5060885	0.501089	0.5186636	0.51352847	0.48608986	0.5201262	0.50951123
0.0	0.504137	0.49571216	0.53090376	0.5046281	0.5025806	0.5175007	0.51301694	0.48566517	0.5204529	0.5123214
0.0	0.5043245	0.49428818	0.5286301	0.5047855	0.5013296	0.517677	0.51138014	0.48493436	0.5201725	0.50970435
0.0	0.50356185	0.49492028	0.5299053	0.5056743	0.5016078	0.51915014	0.51396537	0.48467636	0.52157885	0.51036
0.0	0.50432116	0.4942626	0.529196	0.50601524	0.501454	0.51851714	0.5115166	0.48431343	0.5204551	0.5089844
0.0	0.50439835	0.4956389	0.53018135	0.50613457	0.5042457	0.51898974	0.5123454	0.48450723	0.5205566	0.5108942
0.0	0.5052276	0.49730062	0.52990955	0.50639856	0.5045491	0.518655	0.51382387	0.48409677	0.52161694	0.5121182
0.0	0.50471777	0.49591392	0.5297412	0.5052347	0.5036083	0.5181288	0.5119327	0.48475972	0.52200675	0.5117541
0.0	0.5053139	0.49619588	0.5301142	0.50532126	0.5030265	0.5178077	0.5125522	0.48387712	0.5209273	0.5123909
0.0	0.50434846	0.49662593	0.5295026	0.5048531	0.50428146	0.51864374	0.5124806	0.48582545	0.5214196	0.5110301
0.0	0.5046309	0.4960548	0.53020084	0.5054948	0.50458616	0.5170255	0.5120504	0.4848421	0.52070695	0.5114268
0.0	0.50354636	0.49719545	0.5295593	0.5055167	0.50379825	0.5179544	0.51303303	0.48516643	0.52227485	0.5124228
0.0	0.5048785	0.4970214	0.5299604	0.5046407	0.5043607	0.51792896	0.5126778	0.48433128	0.5211215	0.5126648
0.0	0.5056104	0.49620855	0.5293831	0.5056555	0.5028315	0.5177785	0.5124793	0.48451367	0.52088326	0.51046973
0.0	0.5038812	0.4976256	0.52984726	0.50554645	0.50498646	0.51897913	0.5137941	0.48534107	0.5221078	0.5121918
0.0	0.50637925	0.4971111	0.52996314	0.50495785	0.5042881	0.5188101	0.5129659	0.48610184	0.52137756	0.5119237
0.0	0.50459784	0.49647573	0.5286391	0.50425166	0.5030458	0.5181911	0.51224035	0.48493594	0.5210424	0.5097718
0.0	0.5040649	0.4962051	0.5296521	0.5070872	0.5035324	0.5165169	0.51232225	0.48379698	0.5199242	0.5132333
0.0	0.5042345	0.49831662	0.5327189	0.50802565	0.5020274	0.51842296	0.51271105	0.48552653	0.5223112	0.51106507
0.0	0.5043157	0.4980096	0.53084755	0.5051931	0.5026993	0.51876366	0.5120852	0.4852692	0.5213338	0.509604
0.0	0.50497115	0.4980457	0.53173506	0.50726974	0.5017759	0.51742285	0.5126315	0.4849673	0.52161986	0.50904703
0.0	0.504371	0.49810097	0.53144413	0.50614655	0.5031674	0.51764834	0.51233584	0.48492685	0.5221871	0.51062
0.0	0.5051501	0.49898866	0.53152287	0.50725245	0.5021264	0.5181682	0.5136815	0.48486277	0.5222118	0.5098164
0.0	0.50424504	0.4992658	0.5314347	0.50733465	0.5027244	0.51710325	0.51272273	0.48499167	0.52240044	0.51032597
0.0	0.5036949	0.49793753	0.5315907	0.50664485	0.5026215	0.51807	0.51402503	0.48498455	0.5222458	0.5099158
0.0	0.50412047	0.49731737	0.5297598	0.506471	0.50229454	0.52001446	0.51368785	0.48571777	0.5219457	0.5109267
0.0	0.5047304	0.49669015	0.5313039	0.5058853	0.50269216	0.5187274	0.5141282	0.4857638	0.51978403	0.50989836
0.0	0.5057021	0.4978484	0.530593	0.5051138	0.5029795	0.5188185	0.5133694	0.48592508	0.5217644	0.50989646
0.0	0.50354487	0.49692106	0.5314283	0.5055545	0.50282633	0.5211887	0.51490843	0.4841061	0.5201819	0.51177216
0.0	0.50268215	0.49507615	0.5291862	0.5042488	0.50100994	0.5207284	0.5142573	0.4847065	0.51999104	0.50985724
0.0	0.50298154	0.4954564	0.5296371	0.50601524	0.50125504	0.5203408	0.5146297	0.4839225	0.5214911	0.51029253
0.0	0.5040308	0.49882725	0.53138155	0.50621307	0.5016321	0.5145467	0.51314723	0.48549545	0.5214063	0.5099309
0.0	0.50640696	0.49847105	0.52889854	0.504601	0.5031174	0.51766366	0.5129332	0.4840891	0.5205213	0.5112124
0.0	0.5058479	0.49979994	0.52852464	0.5062654	0.5019741	0.51824176	0.5137081	0.48501506	0.5208538	0.5113671
0.0	0.50342685	0.49733388	0.5298625	0.50575143	0.5022259	0.5182667	0.5143611	0.4872276	0.5220377	0.5138634
0.0	0.5052978	0.49766657	0.52854925	0.50728345	0.5039716	0.51773876	0.51557446	0.48654354	0.51902926	0.51133025
0.0	0.50521773	0.49891374	0.53103644	0.5063491	0.5029818	0.52028435	0.51630294	0.48741743	0.5229332	0.512869
0.0	0.5036324	0.49757612	0.528709	0.5049247	0.5015919	0.51874435	0.51554203	0.48775592	0.5214914	0.51140606
0.0	0.5050025	0.4994244	0.5274788	0.5067892	0.50164205	0.51839155	0.5136084	0.4849643	0.5212673	0.5124961
0.0	0.504289	0.49682313	0.5280785	0.50532347	0.5014542	0.5180074	0.5101406	0.48466584	0.51644367	0.51206946
0.0	0.5047806	0.49713922	0.5310644	0.50557506	0.5024646	0.51845247	0.5134306	0.48621923	0.5200904	0.51244396
0.0	0.50455076	0.49819556	0.53100556	0.5050949	0.50207216	0.5179757	0.5136222	0.48614496	0.5209572	0.51117873
0.0	0.5060573	0.49577042	0.52983505	0.5052867	0.5022944	0.5185337	0.51394415	0.486142	0.52107143	0.51109457
0.0	0.50410587	0.49578893	0.53086436	0.5062002	0.5039852	0.51850903	0.5127737	0.48532265	0.5216212	0.511739
0.0	0.50458914	0.49736613	0.5312382	0.50626737	0.5018716	0.51747406	0.5132694	0.48348445	0.5213796	0.50965023
0.0	0.5048898	0.49822018	0.53184146	0.5062834	0.5024332	0.5188668	0.51317453	0.48456013	0.5200523	0.5104895
0.0	0.5051365	0.49814427	0.53180623	0.50658923	0.5017161	0.5189584	0.5132258	0.48476544	0.520346	0.5101897
0.0	0.5046249	0.49771664	0.53143525	0.50541335	0.502771	0.51894665	0.51237535	0.48490533	0.5203639	0.51062834
0.0	0.50478226	0.49688616	0.5318824	0.50623304	0.5015786	0.5188346	0.51302516	0.48524332	0.5206427	0.51090574
0.0	0.5051352	0.4978445	0.5300779	0.50602293	0.5022072	0.5188294	0.51412416	0.4873351	0.52192545	0.5102759
0.0	0.5049098	0.49704078	0.5315497	0.50615144	0.5021622	0.5199574	0.5141068	0.48483828	0.5203441	0.5104863
0.0	0.5047895	0.49882618	0.5300496	0.5070377	0.50460833	0.51877695	0.5161192	0.48658684	0.52125674	0.5120989
0.0	0.21338782	0.24444109	0.2015447	0.21061	0.2003291	0.1540314	0.2029133	0.28443652	0.18414031	0.18066913
0.0	0.010746223	0.008505474	0.0074874028	0.0065337103	0.0057091652	0.007503948	0.009654502	0.02552415	0.0069352123	0.013593092
0.0	0.5058524	0.49841005	0.53034294	0.5041632	0.5021633	0.51788306	0.51163054	0.48364726	0.5212873	0.509501
0.0	0.506254	0.49910623	0.53036004	0.5036813	0.5009211	0.51719064	0.51542485	0.4849892	0.52179253	0.5068671
0.0	0.5032372	0.49874797	0.53042144	0.50634956	0.5030337	0.51929075	0.5147799	0.4853871	0.52201587	0.51110506
0.0	0.50428486	0.49935615	0.5302392	0.50843376	0.5031297	0.51987326	0.51515377	0.4854434	0.5216786	0.51057374
0.0	0.12305347	0.15544075	0.106381886	0.120340236	0.11100213	0.070028834	0.11131916	0.20528515	0.09323616	0.092004694
0.0	0.50467414	0.49719733	0.5320628	0.50702894	0.5012267	0.5182991	0.51392484	0.48587385	0.520822	0.51055187
0.0	0.5044217	0.4969834	0.53205264	0.5064327	0.5010821	0.5179028	0.5139657	0.48582312	0.5207909	0.5107483
0.0	0.50546086	0.49840885	0.5300401	0.5079162	0.5030038	0.52000064	0.5134814	0.4858157	0.5202422	0.5107947
0.0	0.13877489	0.13833065	0.15108122	0.14278765	0.12760338	0.15308164	0.10679153	0.22444636	0.11406715	0.14515549
0.0	0.5044984	0.49704415	0.53107655	0.5071951	0.50192636	0.5174066	0.5122337	0.4853241	0.520173	0.51095045
0.0	0.026555913	0.023359133	0.018284574	0.019026099	0.013427636	0.019487165	0.026474986	0.05518178	0.018445794	0.028705165
0.0	0.027338462	0.021990092	0.018335039	0.020194469	0.013988123	0.017773772	0.02551524	0.05260671	0.018177902	0.0298422
0.0	0.027026989	0.025599008	0.019395703	0.019237997	0.015392981	0.019913832	0.026327543	0.053311802	0.018079132	0.030192656
0.0	0.024254557	0.020754827	0.015337289	0.017381568	0.013263961	0.020237003	0.024405519	0.06152181	0.019835163	0.028835272
0.0	0.027091864	0.021982657	0.018515617	0.01773055	0.014647838	0.02143183	0.026382498	0.0472447	0.019265983	0.027784143
0.0	0.026787544	0.0221772	0.018489854	0.019289337	0.0141728725	0.019384013	0.023477936	0.052996226	0.017890925	0.030325556
0.0	0.048572917	0.042724233	0.035030764	0.033424955	0.030453885	0.033301026	0.044736918	0.08336575	0.035744034	0.055665214
0.0	0.046872642	0.039155252	0.038223535	0.037713613	0.026853051	0.031545613	0.044522177	0.0867051	0.033656564	0.04892765
0.0	0.049528863	0.04119615	0.033923637	0.033965018	0.030123448	0.036156006	0.04716431	0.08493519	0.037936606	0.049522802
0.0	0.01881695	0.03309163	0.012333005	0.017776268	0.015272297	0.005206907	0.014700222	0.06596538	0.009780837	0.009855518
0.0	0.5033543	0.49690723	0.5313755	0.50643003	0.50274926	0.5189118	0.5152904	0.4854341	0.51998115	0.51134783
0.0	0.17231798	0.20550404	0.15726922	0.16938926	0.16016427	0.11364236	0.16164431	0.25113484	0.14272164	0.13946064
0.0	0.5069232	0.4986742	0.52943003	0.504907	0.5018787	0.5183889	0.5138564	0.48664835	0.51915854	0.51110053
0.0	0.5057254	0.498342	0.53135186	0.50627804	0.5007687	0.51728976	0.51310927	0.48546758	0.5191104	0.51059383
0.0	0.5063797	0.50080645	0.5323837	0.50690174	0.5030223	0.5163264	0.51321745	0.48667958	0.5206373	0.5119057
0.0	0.506282	0.4998035	0.5305774	0.50592345	0.5023334	0.51933867	0.5156236	0.4876833	0.52042586	0.5118104
0.0	0.5051645	0.49822244	0.5315724	0.50892407	0.5035494	0.5185626	0.5161169	0.48550755	0.52267534	0.5116531
0.0	0.5038501	0.49745336	0.53186876	0.5078213	0.50142133	0.5186313	0.5132481	0.48602203	0.52001137	0.51064974
0.0	0.5031877	0.49732035	0.5295292	0.5067445	0.5011233	0.5184661	0.5122841	0.48329014	0.5195838	0.5095071
0.0	0.5049134	0.4984558	0.53062487	0.5072306	0.50265145	0.5178543	0.5135563	0.48455173	0.52208924	0.5107578
0.0	0.5054051	0.49795726	0.5305536	0.5062759	0.5019517	0.51748925	0.51292545	0.4847591	0.521274	0.50965446
0.0	0.5023394	0.4973248	0.5306346	0.50550145	0.50196296	0.5177816	0.5120345	0.4852059	0.5194878	0.51075244
0.0	0.5035698	0.49696782	0.53089917	0.503814	0.5025886	0.5172798	0.51378936	0.48480555	0.5216622	0.510645
0.0	0.50300825	0.49747038	0.53092843	0.506284	0.5019314	0.5182022	0.5123798	0.48538	0.51977956	0.51055515
0.0	0.50402284	0.4968154	0.53108394	0.5042311	0.50250286	0.5169121	0.51311535	0.48466235	0.52192646	0.510495
0.0	0.5046852	0.49774677	0.530444	0.5063464	0.5029583	0.5178501	0.5127103	0.48435554	0.5219738	0.51131517
0.0	0.50387365	0.49767143	0.5303536	0.506038	0.5035704	0.519596	0.5128128	0.4863173	0.51983124	0.5106464
0.0	0.50447166	0.49660593	0.5303305	0.5043709	0.5017817	0.51642007	0.5135156	0.4846833	0.5223828	0.50950205
0.0	0.50321764	0.4992217	0.52990764	0.50675267	0.5018575	0.5178835	0.5094813	0.4834456	0.521754	0.51116806
0.0	0.5044798	0.50019497	0.53049153	0.5054495	0.50239056	0.517969	0.5144621	0.4836234	0.5248938	0.51059705
0.0	0.019116765	0.019355519	0.02242806	0.021706868	0.014856264	0.017653491	0.022382481	0.06119465	0.016776001	0.020325549
0.0	0.50476044	0.49775475	0.53144145	0.5076527	0.50191754	0.5191668	0.51228666	0.48496476	0.5195396	0.51035476
0.0	0.50541794	0.49797878	0.5316245	0.506949	0.5017247	0.51866007	0.51262814	0.48629645	0.51905066	0.5101254
0.0	0.50495714	0.49866456	0.5318016	0.50740904	0.50254196	0.51788974	0.51344746	0.48547572	0.51935714	0.51059395
0.0	0.5044397	0.4979737	0.5309998	0.50697803	0.5022256	0.51938397	0.51326084	0.48560855	0.51947826	0.51091284
0.0	0.5047963	0.49821994	0.53129125	0.5070833	0.5030548	0.5190627	0.5129918	0.48689732	0.52055657	0.5099441
0.0	0.5053803	0.4982947	0.5313625	0.50747293	0.5021487	0.5195603	0.5135492	0.48572782	0.520204	0.5096624
0.0	0.50450945	0.49807778	0.53160155	0.50734246	0.5014454	0.51908267	0.5126444	0.4861563	0.5194682	0.51079506
0.0	0.5053161	0.49852225	0.5313059	0.5073411	0.5014263	0.5186663	0.5127081	0.48558033	0.5192592	0.51057416
0.0	0.5043585	0.49831662	0.5312399	0.5076607	0.50226325	0.5182589	0.5132429	0.48647583	0.5191505	0.510467
0.0	0.5051896	0.4986697	0.531375	0.5071986	0.5022331	0.51921177	0.5136182	0.48630264	0.519869	0.5110217
0.0	0.18905815	0.18189804	0.19436044	0.19254124	0.15756848	0.1590014	0.17628996	0.2300545	0.18048926	0.17002143
0.0	0.505289	0.49751404	0.5321016	0.5078675	0.5014318	0.51954526	0.5139557	0.48592046	0.51885784	0.51002324
0.0	0.5051442	0.49876192	0.53149486	0.50716054	0.501719	0.51966304	0.5123748	0.48482236	0.5193179	0.5108041
0.0	0.5046219	0.4981878	0.5319221	0.50819755	0.5020582	0.5179334	0.5126008	0.48551822	0.5203104	0.51049834
0.0	0.50558865	0.498099	0.53165877	0.50710076	0.5015811	0.5191828	0.5125836	0.48680568	0.5199246	0.51062155
0.0	0.5049532	0.49818522	0.53168756	0.5081575	0.50179803	0.51788664	0.5131458	0.48588115	0.5191689	0.51005524
0.0	0.5043598	0.49681953	0.5313691	0.50690883	0.50193304	0.5184718	0.51294994	0.48594156	0.5185636	0.5099197
0.0	0.50498337	0.4985046	0.5322351	0.507549	0.50310504	0.5194294	0.51392305	0.48575848	0.52033997	0.5112629
0.0	0.50570387	0.49818036	0.5313359	0.5072295	0.50134814	0.51820207	0.51288295	0.48611304	0.51927435	0.5099437
0.0	0.50475204	0.49736854	0.5306866	0.50662875	0.5019372	0.5180355	0.51187736	0.48519275	0.51960456	0.50990915
0.0	0.50430757	0.49801946	0.53139365	0.5063976	0.50252014	0.5188635	0.5137679	0.4859993	0.5195766	0.5108367
0.0	0.50518686	0.49735358	0.53160673	0.5069585	0.5022193	0.51845545	0.5143162	0.48658705	0.51965815	0.5103018
0.0	0.5043316	0.49833047	0.53158903	0.50717986	0.5020715	0.5176272	0.5119611	0.48579296	0.5193545	0.5109635
0.0	0.5050077	0.49954122	0.5317144	0.5072637	0.502436	0.51933014	0.51267093	0.48669466	0.52015275	0.5113224
0.0	0.5045714	0.4976464	0.5305384	0.5066445	0.5012755	0.5180499	0.5124911	0.48551878	0.5196128	0.5100421
0.0	0.50491166	0.49963883	0.53094125	0.50682926	0.5029027	0.5166656	0.51436025	0.4840279	0.522167	0.51100844
0.0	0.504843	0.498106	0.53162915	0.50764865	0.5028529	0.51813614	0.5133067	0.4855495	0.5200202	0.51007664
0.0	0.503512	0.49742764	0.53157765	0.50711775	0.50326216	0.5179386	0.51293755	0.48521206	0.5208935	0.5093036
0.0	0.50376916	0.49792805	0.5306865	0.5065925	0.5020912	0.51750714	0.5132437	0.4847122	0.5207413	0.50888956
0.0	0.505095	0.49720022	0.5309998	0.5050341	0.50173634	0.51989317	0.51311845	0.48567158	0.521366	0.5107519
0.0	0.5043743	0.4987591	0.5294194	0.50648767	0.5042812	0.52093273	0.51464707	0.48560393	0.520641	0.5116209
0.0	0.504985	0.4988582	0.5297374	0.5064131	0.5040359	0.51999825	0.5149936	0.48608828	0.5206442	0.51014423
0.0	0.5047313	0.49833637	0.5290466	0.50534725	0.503989	0.52133733	0.51428896	0.48607442	0.51946336	0.51073337
0.0	0.5043389	0.49750012	0.5311206	0.50770676	0.50354517	0.5192815	0.514005	0.4833584	0.52090853	0.5124947
0.0	0.50580037	0.49806973	0.5309019	0.5071167	0.5024639	0.518381	0.5151696	0.48557797	0.5195933	0.5085209
0.0	0.5021238	0.49357074	0.52738917	0.50467086	0.50259686	0.5194227	0.51285464	0.4831702	0.52061605	0.51193815
0.0	0.50242096	0.49670592	0.5291851	0.504429	0.50399315	0.51843315	0.5139159	0.4851069	0.52135324	0.51022357
0.0	0.5043245	0.49861613	0.53104514	0.50712866	0.5031333	0.5190696	0.5145202	0.484326	0.5220303	0.5114044
0.0	0.50481045	0.49878335	0.53130096	0.50739247	0.503133	0.51916826	0.51475495	0.4845757	0.521884	0.5106932
[truncated: 21,491 more rows]
