# Supplementary material for: Teasing out missing reactions in genome-scale metabolic networks through hypergraph learning
Source: Nat Commun. 2023 Apr 25;14:2375. doi: 10.1038/s41467-023-38110-7 (PMC10130184; doi:10.1038/s41467-023-38110-7)
Supplement: Supplementary file 4 — Source Data [file 41467_2023_38110_MOESM4_ESM.zip › Source Data/Figure 2/j-m/iBWG_1329_cheshire.csv]

	0	0.1	0.1.1	0.1.1.1	0.1.1.1.1	0.1.1.1.1.1	0.1.1.1.1.1.1	0.1.1.1.1.1.1.1	0.1.1.1.1.1.1.1.1	0
1.0	0.98375386	0.98038566	0.9960217	0.9999869	0.32665354	0.99765414	0.94343066	0.994645	0.9999199	0.96928966
1.0	0.80945194	0.99440515	0.99719644	0.9992668	0.8301977	0.9905849	0.9997609	0.99871206	0.9999894	0.9995561
1.0	0.99706405	0.019001346	0.99908257	0.99977094	0.23887473	0.99922025	0.76521546	0.012735065	0.99562305	0.9991259
1.0	0.9644416	0.99715686	0.99816245	0.018994698	0.9996213	0.99765754	0.7536458	0.023527855	0.9994004	0.9998024
1.0	0.98467547	0.68970364	0.95259386	0.99239445	0.99020594	0.9988267	0.99944466	0.99317706	0.9994592	0.99938965
1.0	0.99248564	0.04122342	0.97798973	0.91438127	0.99792624	0.4399508	0.99532723	0.91432416	0.97737086	0.9988953
1.0	0.9994522	0.99542195	0.99415463	0.9991037	0.0823168	0.03467716	0.3607829	0.99756014	0.99020505	0.99856997
1.0	0.99937123	0.99806947	0.9748378	0.99862087	0.9995596	0.9287625	0.99971884	0.9880463	0.9979594	0.9998605
1.0	0.9940503	0.03950076	0.99006045	0.81421065	0.9867915	0.9287625	0.9997869	0.0029483193	0.9867502	0.99888176
1.0	0.9987066	0.9991302	0.99934965	0.99866164	0.9834493	0.99953914	0.7667298	0.9895648	0.99981207	0.9996679
1.0	0.7022806	0.99574643	0.19156285	0.99994993	0.5902636	0.9997124	0.999706	0.9887139	0.0463348	0.9857329
1.0	0.99851686	0.9354759	0.6620597	0.99905545	0.99916875	0.9832772	0.9995029	0.98880905	0.99993706	0.999846
1.0	0.9992161	0.9994305	0.0067740586	0.9957925	0.99873906	0.99942243	0.99955744	0.9960985	0.06662404	0.9796266
1.0	0.99988556	0.9571102	0.99975497	0.9958246	8.175162e-05	0.99779713	0.9962961	0.64180535	0.99989986	0.9915092
1.0	0.9996086	0.7718429	0.9238835	0.9999044	0.99991345	0.9979358	0.9956369	0.98842525	0.99909294	0.9653872
1.0	0.9989127	0.9955623	0.38846442	0.9942099	0.9994466	0.99695635	0.99099535	0.98818064	0.99971384	0.99986076
1.0	0.8783296	0.9994412	0.99908316	0.99373573	0.9998062	0.9989458	0.999869	0.99598086	0.9975374	0.9994635
1.0	0.9957865	0.9889681	0.71902776	0.996099	0.99987066	0.99916697	0.9958721	0.9637246	0.99865013	0.9955941
1.0	0.98018414	0.9892992	0.99591404	0.9999081	0.9953956	0.97666526	0.9996412	0.99427646	0.98894286	0.77659196
1.0	0.99852175	0.9997054	0.99241924	0.99970335	0.3403258	0.9990404	0.9998859	0.015585434	0.99952435	0.99984646
1.0	0.9893054	0.99966836	0.99811053	0.9999286	0.9969811	0.89640266	0.9833888	0.7232508	0.4754106	0.99964285
1.0	0.2744975	0.07231579	0.9989981	0.9998615	0.99965715	0.9672144	0.9964677	0.7422978	0.9982145	0.48910782
1.0	0.61139864	0.9979851	0.992188	0.9999603	0.9967989	0.9991511	0.9998286	0.6002116	0.99254394	0.9996722
1.0	0.3023984	0.98878807	0.99764675	0.9992161	0.9982999	0.9991605	0.99985874	0.88528144	0.9998022	0.99999714
1.0	0.96948504	0.9985979	0.9995603	0.99910176	0.9995183	0.9989312	0.9997528	0.99494296	0.9988122	0.9998634
1.0	0.9996426	0.9903736	0.9999479	0.9827282	0.9937816	0.997326	0.9984175	0.5520844	0.9912316	0.99900717
1.0	0.9851167	0.9999778	0.9992778	0.99968815	0.99952614	0.27591726	0.72028756	0.99685436	0.042447474	0.99569714
1.0	0.97730166	0.9688575	0.7757651	0.9999106	0.99845123	0.00394015	0.9943304	0.98666084	0.9996784	0.9995308
1.0	0.22192183	0.0027568357	0.9972568	0.008170568	0.12177658	0.99573344	0.99919885	0.17054796	0.99968004	0.9995803
1.0	0.9859984	0.26856202	0.99739444	0.99957615	0.99147207	0.26574612	0.9997292	0.4002624	0.9867502	0.021212088
1.0	0.99945027	0.016696334	0.99856025	0.9903762	0.9354877	0.9846734	0.9898816	0.99900395	0.99745303	0.99986994
1.0	0.0001998802	0.06577069	0.9961999	0.9999316	0.9985215	0.88469976	0.8008965	0.99446034	0.99998295	0.9999871
1.0	0.9994524	0.9829571	0.99971706	0.8774942	0.8810931	0.9287625	0.987003	0.9617138	0.999997	0.99963284
1.0	0.9051364	0.99678683	0.02241437	0.056830306	0.99837506	0.15570147	0.019850116	0.99879706	0.99782854	0.999954
1.0	0.9974783	0.98759997	0.90079165	0.84072715	0.6119202	0.9804693	0.9998086	0.99989283	0.0720759	0.9997098
1.0	0.05582725	0.99961543	0.99781066	0.9920214	0.042909205	0.99933225	0.995158	0.44632837	0.998596	0.99988604
1.0	0.99979585	0.35582343	0.99613523	0.99990034	0.99890375	0.9966522	0.9987833	0.024576047	0.0024069531	0.99421823
1.0	0.71278167	0.8593737	0.98348	0.99988604	0.9867221	0.99539715	0.99918693	0.9942913	0.93423694	0.9997162
1.0	0.006745609	0.99956137	0.99966216	0.9965107	0.1550668	0.9992161	0.9882365	0.9984981	0.99861467	0.85220325
1.0	0.9996159	0.9989737	0.999584	0.99981254	0.12746464	0.9986823	0.99801123	0.99445194	0.9999938	0.8993312
1.0	0.22143158	0.7448252	0.37995848	0.92516625	0.3041157	0.9984125	0.99963427	0.45101687	0.6906306	0.9995908
1.0	0.9998933	0.797637	0.62670994	0.93902206	0.7477009	0.07340242	0.98760694	0.99963117	0.0002029111	0.99943906
1.0	0.059291385	0.109494634	0.62585664	0.81432456	0.96771336	0.9846383	0.987003	0.99962723	0.9996184	0.999686
1.0	0.9805633	0.9995161	0.9994128	0.9982961	0.99649966	0.95865995	0.98923326	0.96010345	0.9996044	0.9995734
1.0	0.060782604	0.9941989	0.99993885	0.99950767	0.994232	0.9705199	0.9994624	0.99650675	0.9748242	0.99979943
1.0	0.49038458	0.016064512	0.69471806	0.99955386	0.9983022	0.36181924	0.008722752	0.9993687	0.99781394	0.99231064
1.0	0.9912373	0.9961701	0.9998197	0.9983633	0.99814224	0.9645251	0.99974006	0.9911919	0.24639371	0.9999602
1.0	0.9761178	0.86024946	0.9992723	0.9997223	0.9991491	0.19086015	0.99315006	0.99752456	0.9763935	0.99987876
1.0	0.98969704	0.9987515	0.9997551	0.9995197	0.80921876	0.93118674	0.9998702	0.9919972	0.9991879	0.9997582
1.0	0.99950767	0.99992824	0.95969385	0.055284213	0.99741447	0.9121185	0.98899466	0.9992962	0.03489748	0.9995333
1.0	0.99990976	0.99563724	0.19372144	0.5808818	0.9990514	0.9979937	0.99934	0.9991303	0.99956304	0.99977857
1.0	0.9999418	0.90600157	0.9988495	0.84916085	0.99998295	0.96539336	0.060879856	0.9999492	0.9088516	0.060321465
1.0	0.9848862	0.98982984	0.9979971	0.9003676	0.07997914	0.4178703	0.998577	0.44216865	0.90054524	0.9995394
1.0	0.21506168	0.8318994	0.9999244	0.57268816	0.9964606	0.15222621	0.9997582	0.23432651	0.9874292	0.99492896
1.0	0.99674976	0.07986225	0.6829107	0.99990404	0.99683976	0.99403197	0.42197984	0.49642467	0.99989474	0.99981135
1.0	0.9413368	0.99695706	0.0012747719	0.87801033	0.9996729	0.8996168	0.97656095	0.0057146302	0.99769324	0.9605356
1.0	0.99978834	0.9598743	0.9991781	0.9998292	0.5020043	0.9850339	0.9988508	0.3007238	0.96747375	0.9992499
1.0	0.9995339	0.99445397	0.27251786	0.562466	0.09896117	0.9991054	0.99864835	0.99801815	0.9997528	0.99895346
1.0	0.98039883	0.9998958	0.99904805	0.99901223	0.99866426	0.9957877	0.9962125	0.10502981	0.92543334	0.99985015
1.0	0.9972473	0.16877617	0.99908066	0.99976903	0.9996935	0.9745574	0.99491817	0.970058	0.9998254	0.99571383
1.0	0.9951852	0.99543095	0.18989712	0.9995509	0.99137104	0.9687215	0.9944614	0.0686163	0.89678466	0.059465077
1.0	0.09598814	0.99623716	0.08765831	0.99995124	0.053154323	0.9988456	0.9983045	0.9938425	0.15916947	0.9453506
1.0	0.99997985	0.999037	0.2513668	0.63733953	0.028688848	0.09098492	0.99972504	0.0006282365	0.99971884	0.99952793
1.0	0.97557867	0.99248743	0.99984825	0.018077822	0.000114681905	0.97403485	0.9998387	0.10606975	0.99974686	0.021943161
1.0	0.9978967	0.9846162	0.99924254	0.65448445	0.9024168	0.9997403	0.04288854	0.991041	0.6256505	0.999134
1.0	0.9982609	0.9996494	0.999741	0.99996555	0.9967296	0.9984188	0.97818893	0.9827728	0.990231	0.65663534
1.0	0.9998011	0.96758527	0.99760914	0.9999056	0.994412	0.99979824	0.99994135	0.99415576	0.99939656	0.99999154
1.0	0.9989845	0.9769284	0.97508675	0.9998807	0.15937936	0.9958125	0.9997805	0.0022517573	0.06374305	0.9493134
1.0	0.9998435	0.9997992	0.99501956	0.0038064301	0.007920504	0.99828064	0.9836611	0.94052404	0.9997348	0.9997856
1.0	0.4112777	0.9741829	0.99836427	0.999453	0.9992488	0.99088496	0.99997854	0.9825231	0.99868554	0.9729749
1.0	0.005023051	0.59441763	0.839544	0.99996054	0.5795632	0.0481586	0.9990872	0.9993051	0.99998987	0.8727939
1.0	0.952108	0.7251319	0.967076	0.9999076	0.8922989	0.99904364	0.99941385	0.99763834	0.99998033	0.99928856
1.0	0.9937883	0.8764399	0.99802446	0.9998497	0.99806434	0.52634674	0.99950314	0.0009835811	0.9956637	0.99455583
1.0	0.24973245	0.9999833	0.9991166	0.9999423	0.9986829	0.9988651	0.5937827	0.23973161	0.9867502	0.99930096
1.0	0.2608442	0.0006469304	0.99726665	0.999918	0.99946827	0.9802035	0.99977297	0.9993635	0.99996436	0.9799166
1.0	0.99762744	0.9980292	0.00030594252	0.010735071	0.989956	0.9992168	0.99755716	0.99933165	0.9858732	0.9449293
1.0	0.9984718	0.998052	0.9997187	0.9998338	0.8007147	0.7962346	0.9972013	0.9907545	0.99273443	0.9995858
1.0	0.008334297	0.9972875	0.99879754	0.9995559	0.971788	0.9442587	0.9996006	0.64799756	0.9997274	0.99781406
1.0	0.15490739	0.9994081	0.9997335	0.99437946	0.99794286	0.9987576	0.9882961	0.9870984	0.998409	0.09786039
1.0	0.87393916	0.9995797	0.99746525	0.9995122	0.9762976	0.9992055	0.98885274	0.9818349	0.9996474	0.9470032
1.0	0.8238653	0.99305737	0.6956946	0.99958426	0.9991455	0.99623966	0.999757	0.99980277	0.99416816	0.98560184
1.0	0.9976695	0.9999157	0.9998722	0.97557276	0.99968874	0.9876866	0.9992705	0.9864237	0.83226156	0.99153835
1.0	0.98898566	0.99287695	0.0012354996	0.99956506	0.105315916	0.9994192	0.99984014	0.73695666	0.9897893	0.8913015
1.0	0.97757816	0.9598743	0.99741274	0.9706243	0.311386	0.9962908	0.0071066055	0.890865	0.00340445	0.9996189
1.0	0.99867344	0.99991906	0.99807394	0.99939716	0.99973685	0.9924454	0.9964547	0.9999604	0.98638606	0.96230906
1.0	0.99000424	0.7144146	0.99960726	0.9999938	0.8344665	0.9891038	0.99971527	0.99986315	0.9847274	0.9972464
1.0	0.9938251	0.98519635	0.99836046	0.99935716	0.9994808	0.99638027	0.9997118	0.9799628	0.99929357	0.9998388
1.0	0.39771172	0.53571373	0.9985524	0.9976301	0.99961025	0.5005497	0.26010138	0.9964474	0.9988513	0.9989285
1.0	0.99726284	0.99088097	0.97586614	0.8492937	0.99709857	0.8759852	0.9996737	0.9972499	0.9997676	0.98873436
1.0	0.99973696	0.54527366	0.9905874	0.9999026	0.053859122	0.99694306	0.9918807	0.9652143	0.9998259	0.9998173
1.0	0.99384236	0.9986981	0.9951492	0.99986625	0.9980268	0.9971986	0.98341495	0.997773	0.99998367	0.999559
1.0	0.8969819	0.8381392	0.91856134	0.9996086	0.9983311	0.964834	0.99935836	0.99912244	0.9979913	0.08072974
1.0	0.9626362	0.99385154	0.9882407	0.99938405	0.9936168	0.9992207	0.9990933	0.6130938	0.5204113	0.00462396
1.0	0.99995875	0.2476808	0.99775475	0.9920214	0.9988236	0.99996364	0.011595449	0.9916985	0.9999739	0.17247975
1.0	0.99924004	0.9993673	0.97267795	0.56668925	0.9999498	0.9774071	0.99904984	0.74759716	0.9997507	0.8510425
1.0	0.9967541	0.99996066	0.9978288	0.99991834	0.99871397	0.98206127	0.9954984	0.64398015	0.97303075	0.9994267
1.0	0.98460233	0.5984373	0.9998467	0.99867487	0.99907124	0.9999709	0.99992824	0.9088487	0.99985087	0.9980544
1.0	0.9936047	0.92564696	0.44416258	0.99924904	0.32200527	0.9765316	0.9948428	0.6105754	0.9997384	0.91705406
1.0	0.0021323825	0.9765261	0.9998889	0.122707546	0.95303917	0.9991242	0.9999393	0.5637147	0.9994049	0.99973196
1.0	0.7541213	0.99920076	0.9985262	0.9998472	0.9980989	0.9987588	0.9994584	0.6054664	0.06782349	0.83065754
1.0	0.97091854	0.08355693	0.99849176	0.9989152	0.99917275	0.9991393	0.99645495	0.9622537	0.99963033	0.99964285
1.0	0.98907906	0.8623548	0.9930328	0.16610274	0.9939839	0.99557483	0.99564445	0.99766314	0.9867502	0.9986137
1.0	0.9570529	0.9992428	0.8804116	0.970043	0.021885687	0.21569607	0.98336434	0.23206475	0.99876404	0.9995072
1.0	0.9940235	0.9947174	0.9885886	0.99992216	0.9994536	0.99551976	0.99944896	0.9925471	0.99993944	0.9999753
1.0	0.97422975	0.9999682	0.99933606	0.98371625	0.9831061	0.99177754	0.9998417	0.9944277	0.99886036	0.9987508
1.0	0.9392497	0.9984072	0.99210703	0.5954528	0.99630874	0.99806017	0.99910504	0.99158746	0.999503	0.8608067
1.0	0.99876285	0.9992446	0.08777473	0.9994844	0.849374	0.98525816	0.9953257	0.64764196	0.99993265	0.99985754
1.0	0.98702	0.99875987	0.9998318	0.33018315	0.9908997	0.9407819	0.999746	0.9995499	0.99598014	0.9999968
1.0	0.48514292	0.999218	0.0007449662	0.9989409	0.9958528	0.99362385	0.9993668	0.9972529	0.99994683	0.9958049
1.0	0.99936634	0.999374	0.99936897	0.99951327	0.09872128	0.9089805	0.99578935	0.21296215	0.9867502	0.99971336
1.0	0.9994711	0.041089095	0.9980883	0.9999001	0.99996495	0.98773557	0.6135351	0.9973443	0.99999344	0.9996413
1.0	0.99814427	0.031999435	0.73541534	0.9996356	0.09458364	0.9993026	0.56220144	0.97585356	0.9993948	0.99913055
1.0	0.28321478	0.42398587	0.003688668	0.9998578	0.9358814	0.98218936	0.999845	0.9941969	0.9999871	0.99421567
1.0	0.9993162	0.9975695	0.99451137	0.85958415	0.99283904	0.9787225	0.99974805	0.99659723	0.98988146	0.14144121
1.0	0.9998796	0.9948014	0.99718034	0.99944633	0.99879324	0.99925166	0.99985754	0.98661697	0.9999523	0.9989053
1.0	0.078585684	0.9751354	0.9962998	0.99987996	0.9996706	0.9992329	0.99934226	0.50233734	0.99973744	0.6062093
1.0	0.999785	0.9988794	0.98845565	0.9997069	0.9968136	0.9992167	0.9958385	0.9773312	0.0024755688	0.9971733
1.0	0.9937133	0.9898447	0.91868323	0.99960786	0.99821293	0.99292505	0.99609345	0.96903294	0.9995845	0.031481463
1.0	0.4544652	0.99949527	0.99985576	0.98120373	0.6879535	0.001831831	0.89705527	0.9990584	0.99698037	0.9999819
1.0	0.99872357	2.0193067e-05	0.89046246	0.26549566	0.99715084	0.90639466	0.98902273	0.9973506	0.9996673	0.99891007
1.0	0.9964148	0.756936	0.41706565	0.8687085	0.99725133	0.9982089	0.06852131	0.9972709	0.0012911095	0.9468987
1.0	0.98241603	0.0034780619	0.9926322	0.9567679	0.023697203	0.09259462	0.999876	0.99427646	0.93523717	0.99990904
1.0	0.9994462	0.9953393	0.2440432	0.9994981	0.46126527	0.92726874	0.00064106466	0.9999378	0.99681014	0.9612291
1.0	0.9991737	0.9980692	0.8676937	0.9999181	0.99371296	0.9994288	0.08217117	0.0036300612	0.9988464	0.09165689
1.0	0.9935011	0.9963664	0.78696316	0.9990435	0.9996785	0.02384633	0.9998617	0.99949265	0.37941405	0.9999553
1.0	0.989938	0.9966449	0.9919853	0.5027889	0.9968411	0.9939958	0.31442714	0.04309301	0.84620774	0.06254625
1.0	0.9968483	0.99875975	0.083665594	0.9999193	0.997122	0.9992372	0.8046317	0.998606	0.99987566	0.94588953
1.0	0.99952173	0.99340993	0.967076	0.9995302	0.99972624	0.51991916	0.9995061	0.19636776	0.9996531	0.99897265
1.0	0.99933785	0.882657	0.24671723	0.9999113	0.99985313	0.99293774	0.13006334	0.99738055	0.83215594	0.99964917
1.0	0.0006812341	0.9982414	0.045411237	0.99995804	0.999877	0.99881303	0.99894017	0.99782085	0.9966807	0.9915092
1.0	0.99996424	0.20064308	0.6460493	0.9989415	0.99961734	0.9965534	0.03256389	0.9981116	0.9957065	0.6362052
1.0	0.9993931	0.9825084	0.16127637	0.99995124	0.99967897	0.98731726	0.10972782	0.14596379	0.9975121	0.0009779288
1.0	0.99133646	0.9962155	0.99283254	0.76077944	0.99512273	0.98164773	0.9713997	0.99098784	0.86282057	0.9915092
1.0	0.48670563	0.55305284	0.9986212	0.99991095	0.99998534	0.99140865	0.98997587	0.9991767	0.9910755	0.0016044276
1.0	0.99913615	0.98909074	0.32359132	0.99995387	0.99968433	0.87013626	0.99983394	0.2585351	0.9997812	0.9998017
1.0	0.9996847	0.95817703	0.07999363	0.9997117	0.998448	0.15295702	0.46269792	0.98686373	0.7956445	0.9849902
1.0	0.9963972	0.82949036	0.89160645	0.99642205	0.9995907	0.99325633	0.9999144	0.9982331	0.9985435	0.99287075
1.0	0.3933901	0.9980252	0.99792814	0.99721223	0.99330443	0.49525306	0.70225245	0.9985031	0.99653625	0.9999553
1.0	0.952108	0.7274747	0.99168915	0.99945265	0.012979064	0.9992441	0.99998295	0.9903875	0.99989355	0.99908304
1.0	0.999925	0.6534857	0.98396415	0.99981946	0.999788	0.96252584	0.99945	0.9967445	0.28527626	0.14704229
1.0	0.99560755	0.7563541	0.9992499	0.9920214	0.8724699	0.0007805177	0.9973048	0.9942009	0.9998411	0.9995616
1.0	0.9959282	0.99813086	0.9835577	0.9750938	0.9847068	0.9953754	0.99985826	0.8332507	0.99994016	0.57679534
1.0	0.9999621	0.987115	0.9991787	0.9995937	0.9965953	0.9942859	0.99924976	0.48621753	0.99992716	0.27520952
1.0	0.99248224	0.99708205	0.3933787	0.9997929	0.9958572	0.9991742	0.99994886	0.9971213	0.99976426	0.999353
1.0	0.56121945	0.9999157	0.9975325	0.6570525	0.9998373	0.50960493	0.99666756	0.459588	0.9976935	0.62855846
1.0	0.9997987	0.02721125	0.59189546	0.9920214	0.99836594	0.91899276	0.99973255	0.9993242	0.9980819	0.99807906
1.0	0.3862515	0.9901676	0.9976494	0.9972531	0.99989545	0.9999628	0.99968636	0.021886304	0.9965951	0.93259746
1.0	0.9997199	0.9920731	0.9995573	0.9942274	0.36568758	0.0014956183	0.99005604	0.9681341	0.9989116	0.9989839
1.0	0.999757	0.9595306	0.036006596	0.89442736	0.9965413	9.0890666e-05	0.9996984	0.9995197	0.99996865	0.99951816
1.0	0.9938577	0.5835465	0.987299	0.99663204	0.99978906	0.9996295	0.9599372	0.9632612	0.9965917	0.9998004
1.0	0.99948466	0.98674935	0.16912618	0.14019847	0.98521334	0.9971661	0.99982905	0.20706497	0.9952897	0.90172935
1.0	0.99619746	0.96766585	0.99917114	0.99988925	0.018780638	0.91660166	0.9959608	0.10853788	0.9999844	0.0034271409
1.0	0.99814284	0.99757236	0.9998092	0.39156857	0.05834972	0.99988675	0.9997713	0.0017137007	0.9941188	0.98204124
1.0	0.9993629	0.9973793	0.9939814	0.3591859	0.9986297	0.8334796	0.99860436	0.9991493	0.9805966	0.99999034
1.0	0.9935907	0.9992518	0.996089	0.9964233	0.2042835	0.99686086	0.999907	0.42495063	0.99690115	0.9999975
1.0	0.98398054	0.00029816988	0.9651901	0.88306993	0.0006358484	0.99948347	0.99972326	0.9995931	0.997936	0.99990547
1.0	0.14450453	0.99408734	0.39981815	0.9998957	0.9974124	0.99961805	0.73568416	0.9166417	0.9993529	0.03941276
1.0	0.3003661	0.6880461	0.9548856	0.95586693	0.9992499	0.9956043	0.99959403	0.9986374	0.99970144	0.0046852413
1.0	0.9840554	0.99539256	0.9984713	0.9999124	0.9950016	0.9987827	0.9997439	0.055102814	0.9905877	0.9997466
1.0	0.9984143	0.99871385	0.9389284	0.99986255	0.0005061463	0.99986637	0.94305575	0.9997911	0.9969938	0.9770204
1.0	0.92636967	0.7551634	0.8706059	0.99986506	0.99144334	0.9287625	0.987003	0.99711585	0.99630886	0.98898774
1.0	0.9985403	0.9987974	0.9754043	0.0024027252	0.97388476	0.9867736	0.9995671	0.029768206	0.9847562	0.68568546
1.0	0.5228523	0.8720599	0.9993482	0.9997286	0.9973756	0.99913114	0.99976975	0.995635	0.04787003	0.9998348
1.0	0.016491687	0.8070632	0.99966025	0.9999913	0.99944955	0.99825495	0.99924576	0.99801093	0.9999465	0.9998067
1.0	0.9895794	0.9226607	0.7791451	0.9995505	0.9988036	0.98853344	0.99306	0.9348379	0.9998534	0.99991155
1.0	0.036195718	0.99371237	0.12028683	0.9999416	0.999681	0.0029299257	0.9999366	0.9977857	0.96854234	0.3770142
1.0	0.9935667	0.9985159	0.9996345	0.9978077	0.9991327	0.96417457	0.99936455	0.99267524	0.9996728	0.99954516
1.0	0.9964803	0.9891805	0.90171397	0.9996171	0.0054065078	0.99947935	0.9992341	0.87843	0.9996706	0.99997413
1.0	0.9968309	0.99238634	0.5344407	0.9998759	0.272546	0.99569845	0.99995446	0.99447554	0.97844076	0.7401381
1.0	0.9952543	0.00062216265	0.99946684	0.7633187	0.99950135	0.9996153	0.9957717	0.99688953	0.6343079	0.99999595
1.0	0.99581295	0.9981536	0.99897075	0.99693847	0.99932694	0.8794118	0.9996406	0.00040393203	0.99979836	0.9069149
1.0	0.99975187	0.9967745	0.013295658	0.9999033	0.97591716	0.9832909	0.99989164	0.99824643	0.9988551	0.96086466
1.0	0.952108	0.9664697	0.98890567	0.9973116	0.9976405	0.9994444	0.9987538	0.9963566	0.5498314	0.9996387
1.0	0.9978471	0.9997117	0.9956255	0.9920214	0.064094916	0.8043519	0.99988496	0.07596761	0.98707485	0.9990019
1.0	0.014003772	0.99894434	0.9997874	0.99983203	0.99532604	0.76390785	0.0074191038	0.99612254	0.91419685	0.99984336
1.0	0.9991247	0.99179626	0.99914515	0.99707246	0.4265308	0.9991893	0.9999541	0.99734795	0.999343	0.99997973
1.0	0.99945134	0.99572694	0.99681205	0.9973954	0.9997696	0.99350524	0.99946743	0.9981243	0.34745783	0.99959296
1.0	0.99494994	0.000606924	0.9522732	0.77336	0.9931385	0.99520904	0.9996437	0.9790867	0.76464087	0.99357927
1.0	0.9990086	0.9944127	0.9964108	0.9931865	0.9933042	0.9975592	0.9995141	0.9741411	0.6956767	0.9998653
1.0	0.9835016	0.99842405	0.9992906	0.8212022	0.24718882	0.97901845	0.61319596	0.9955058	0.99992216	0.999879
1.0	0.0018567867	0.96103793	0.090240195	0.99992967	0.99965525	0.99657106	0.9826408	0.99062145	0.99909925	0.9950669
1.0	0.99959904	0.99850297	0.99995875	0.9240682	0.9996051	0.9287625	0.9998971	0.99999905	0.99946064	0.9998072
1.0	0.9924319	0.999236	0.90062535	0.999708	0.9918909	0.99370545	0.99831474	0.9229751	0.9983047	0.9982907
1.0	0.9986112	0.99657094	0.9993692	0.99725586	0.99741447	0.92714113	0.8282242	0.9663925	0.9573321	0.9998611
1.0	0.30612874	0.7742374	0.967076	0.7090002	0.9966786	0.99824023	0.93092084	0.062091593	0.94434816	0.99973816
1.0	0.558782	0.9998884	0.987512	0.999977	0.37607294	0.0013486127	0.30417636	0.9950605	0.99822253	0.99770784
1.0	0.9972441	0.99926203	0.47442627	0.9990569	0.99027175	0.7818282	0.9993761	0.99885154	0.9933449	0.13026491
1.0	0.9975777	0.9948807	0.9882018	0.99841774	0.84645605	0.83542013	0.9999392	0.9999888	0.9998109	0.99966955
1.0	0.9999484	0.9923265	0.0010480897	0.9994779	0.99616075	0.998475	0.9998634	0.99941456	0.9589705	0.9998591
1.0	0.9900059	0.9875377	0.967076	0.9208477	0.9863777	0.9985759	0.9997677	0.99937785	0.32199207	0.9772714
1.0	0.9984156	0.97962785	0.9977507	0.6496541	0.9038088	0.9287625	0.99970645	0.94591737	0.9949982	0.9915092
1.0	0.99908054	0.9977375	0.83470786	0.9993068	0.9999771	0.7758511	0.99553216	0.9925978	0.9951056	0.9998461
1.0	0.99943036	0.544617	0.9984528	0.99971217	0.97240824	0.9007265	0.99992347	0.98522216	0.99989724	0.9999163
1.0	0.99942786	0.99810153	0.897082	0.9920214	0.99428385	0.99520385	0.99978393	0.9791485	0.0018795345	0.997174
1.0	0.98666745	0.07041902	0.99807054	0.9995505	0.997542	0.999742	0.67009336	0.15268093	0.9999056	0.99989855
1.0	0.6838927	0.5509659	0.99871063	0.0022220768	0.99786514	0.0044284286	0.9927537	0.047285542	0.99972576	0.07058452
1.0	0.045114573	0.9990621	0.84759974	0.99997914	0.99836963	0.9994005	0.8122992	0.99941874	0.9997248	0.99996877
1.0	0.99376243	0.28510675	0.9989397	0.99630934	0.9971752	0.99926716	0.9994785	0.02177275	0.9781593	0.999153
1.0	0.9998696	0.086160876	0.9998838	0.9957776	0.7488435	0.9287625	0.9998715	0.9972669	0.9983676	0.99895334
1.0	0.99995923	0.99866986	0.999298	0.99905723	0.99977905	0.98777664	0.987003	0.9997229	0.3618561	0.99995947
1.0	0.15966158	0.9995347	0.99290305	0.9995733	0.9994754	0.9873383	0.8937395	0.99923635	0.6484856	0.99894696
1.0	0.9996362	0.9966737	0.13698858	0.9995109	0.99738735	0.9998739	0.9996196	0.8974166	0.999811	0.9684599
1.0	0.99979347	0.99921453	0.99611735	0.99896	0.9968933	0.9679642	0.999461	0.99536175	0.99985564	0.9998109
1.0	0.39304364	0.9978067	0.99971896	0.95625496	0.99955624	0.5220173	0.9973219	0.9969433	0.9999701	0.9089174
1.0	0.015971452	0.99984455	0.99915576	0.99963474	0.9973717	0.99807894	0.9983902	0.99730575	0.23121536	0.99642855
1.0	0.9992387	0.0001218565	0.9951014	0.99721503	0.99930775	0.0002836642	0.98647666	0.99958354	0.26941785	0.9982135
1.0	0.09510625	0.95500267	0.0031331792	0.02906779	0.99912363	0.9943585	0.9996829	0.97937167	0.99378455	0.99949145
1.0	0.96065956	0.124405116	0.3376043	0.06965837	0.94368666	0.9968798	0.9993443	0.35285488	0.00067287585	0.6820749
1.0	0.9497766	0.988524	0.34339073	0.9999232	0.116884604	0.9963008	0.999821	0.998412	0.9999815	0.99848443
1.0	0.33514494	0.8185438	0.9142099	0.99878746	0.77776086	0.9994875	0.9917482	0.99998295	0.99997044	0.99956363
1.0	0.9973717	0.99995005	0.98979294	0.07371001	0.99847203	0.19099312	0.032242965	0.9772424	0.9992712	0.9995504
1.0	0.9998103	0.99065965	0.93748444	0.99990904	0.08776123	0.9287625	0.9997125	0.008305423	0.9996877	0.9986981
1.0	0.99626297	0.5110097	0.99953437	0.8809457	0.9989957	0.9910821	0.9983918	0.92756855	0.99996436	0.004998626
1.0	0.9837985	0.99978906	0.35574347	0.8664532	0.99741447	0.017857643	0.9994622	0.9996387	0.9998053	0.9999292
1.0	0.9995425	0.98168486	0.16136146	0.72501147	0.988359	0.99871206	0.98111516	0.9999318	0.9544772	0.9998646
1.0	0.9960834	0.98535186	0.4278105	0.9998467	0.997018	0.99568594	0.9996001	0.9545192	0.9989367	0.9983272
1.0	0.99937147	0.99597555	0.3553682	0.82789564	0.9998616	0.0019723068	0.9997985	0.9803182	0.99827695	0.0442716
1.0	0.9963037	0.33082002	0.9897329	0.9998672	0.016681395	0.98005384	0.99115807	0.99816483	0.993505	0.9950203
1.0	0.29428914	0.979083	0.0715729	0.9920214	0.0006495016	0.9166444	0.9995239	0.99476284	0.99979204	0.9996038
1.0	0.9974323	0.99919623	0.99991584	0.022784175	0.9999589	0.45804468	0.6258183	0.99422085	0.92123044	0.99968016
1.0	0.99890006	0.98801917	0.9340107	0.99973327	0.95052755	0.756148	0.9978017	0.09035815	0.99987006	0.44563583
1.0	0.9745575	0.07636536	0.9996939	0.9989254	0.9982486	0.9993698	0.9999604	0.990582	0.9838589	0.99989295
1.0	0.49578413	0.9598743	0.998836	0.9998599	0.9253669	0.952249	0.99968743	0.9823016	0.9994591	0.015482846
1.0	0.9997781	0.93273926	0.9986965	0.9997298	0.6214908	0.84175557	0.66474193	0.9667123	0.24088284	0.9988795
1.0	0.9980312	0.9991936	0.51900053	0.9995403	0.006416346	0.99764794	0.99966216	0.9998826	0.99996924	0.733118
1.0	0.4739385	0.99199146	0.92231095	0.12738132	0.9998099	0.9578146	0.99290764	0.04432872	0.041266724	0.9955363
1.0	0.998285	0.094574206	0.9962613	0.10969697	0.9999939	0.9991033	0.0037211094	0.9825231	0.98955244	0.9999068
1.0	0.41637555	0.9943045	0.936208	0.055284224	0.07993666	0.9986527	0.998988	0.00048384472	0.9966041	0.99916995
1.0	0.9993405	0.86550736	0.96841294	0.9995468	0.9982041	0.9732484	0.99967647	0.99866104	0.99998343	0.95200616
0.0	0.952108	0.9598743	0.967076	0.9920214	0.99741447	0.9287625	0.987003	0.99427646	0.9867502	0.9915092
0.0	0.952108	0.9598743	0.967076	0.9920214	0.99741447	0.9287625	0.987003	0.99427646	0.9867502	0.9915092
0.0	0.952108	0.9598743	0.967076	0.9920214	0.99741447	0.9287625	0.987003	0.99427646	0.9867502	0.9915092
0.0	0.952108	0.9598743	0.967076	0.9920214	0.99741447	0.9287625	0.987003	0.99427646	0.9867502	0.9915092
0.0	0.952108	0.9598743	0.967076	0.9920214	0.99741447	0.9287625	0.987003	0.99427646	0.9867502	0.9915092
0.0	0.952108	0.9598743	0.967076	0.9920214	0.99741447	0.9287625	0.987003	0.99427646	0.9867502	0.9915092
0.0	0.9867887	0.9707162	0.9846116	0.99651694	0.9931987	0.9854095	0.99600935	0.98580396	0.9989095	0.9981482
0.0	0.36721113	0.5511653	0.54270613	0.7248312	0.9792002	0.7744381	0.76999307	0.9959781	0.94425017	0.7874279
0.0	0.36721113	0.5511653	0.54270613	0.7248312	0.9792002	0.7744381	0.76999307	0.9959781	0.94425017	0.7874279
0.0	0.36721113	0.5511653	0.54270613	0.7248312	0.9792002	0.7744381	0.76999307	0.9959781	0.94425017	0.7874279
0.0	0.98969704	0.99831116	0.99036294	0.99819934	0.98521686	0.9958812	0.9992493	0.9863906	0.9927071	0.99841475
0.0	0.99675035	0.9979609	0.99855524	0.9995474	0.9974371	0.9904587	0.9996731	0.98034954	0.99879956	0.9995968
0.0	0.99511164	0.9973028	0.9977252	0.9994043	0.99480563	0.9904587	0.9995683	0.9681341	0.99784565	0.9994405
0.0	0.98556376	0.98939437	0.99743026	0.9974819	0.96385205	0.97848743	0.9939207	0.92495567	0.9947143	0.99897695
0.0	0.99511164	0.9973028	0.9977252	0.9994043	0.99480563	0.9904587	0.9995683	0.9681341	0.99784565	0.9994405
0.0	0.99511164	0.9973028	0.9977252	0.9994043	0.99480563	0.9904587	0.9995683	0.9681341	0.99784565	0.9994405
0.0	0.98556376	0.98939437	0.99743026	0.9974819	0.96385205	0.97848743	0.9939207	0.92495555	0.9947143	0.99897695
0.0	0.9992173	0.9991025	0.9991554	0.9999021	0.99961746	0.99904364	0.9996911	0.9989794	0.9996542	0.9998641
0.0	0.952108	0.9598743	0.967076	0.9920214	0.99741447	0.9287625	0.987003	0.99427646	0.9867502	0.9915092
0.0	0.952108	0.9598743	0.967076	0.9920214	0.99741447	0.9287625	0.987003	0.99427646	0.9867502	0.9915092
0.0	0.9992173	0.9991025	0.9991554	0.9999021	0.99961746	0.99904364	0.9996911	0.9989794	0.9996542	0.9998641
0.0	0.952108	0.9598743	0.967076	0.9920214	0.99741447	0.9287625	0.987003	0.99427646	0.9867502	0.9915092
0.0	0.952108	0.9598743	0.967076	0.9920214	0.99741447	0.9287625	0.987003	0.99427646	0.9867502	0.9915092
0.0	0.99511164	0.9973028	0.9977252	0.9994043	0.99480563	0.9904587	0.9995683	0.9681341	0.99784565	0.9994405
0.0	0.98556376	0.98939437	0.99743026	0.9974819	0.96385205	0.97848743	0.9939207	0.92495555	0.9947143	0.99897695
0.0	0.98969704	0.99831116	0.99036294	0.99819934	0.98521686	0.9958812	0.9992493	0.9863906	0.9927071	0.99841475
0.0	0.99511164	0.9973028	0.9977252	0.9994043	0.99480563	0.9904587	0.9995683	0.9681341	0.99784565	0.9994405
0.0	0.9992173	0.9991025	0.9991554	0.9999021	0.99961746	0.99904364	0.9996911	0.9989794	0.9996542	0.9998641
0.0	0.00012259811	0.00015167914	0.0016950316	0.00082359015	6.835035e-05	0.00010462525	0.0017608962	5.5985416e-05	0.0042619444	0.0035262269
0.0	0.00012694845	0.0011907865	0.0010501691	0.5076335	0.19113584	0.04073847	0.09175233	0.004583483	8.096386e-05	0.08276957
0.0	0.9992173	0.9991025	0.9991554	0.9999021	0.99961746	0.99904364	0.9996911	0.9989794	0.9996542	0.9998641
0.0	0.952108	0.9598743	0.967076	0.9920214	0.99741447	0.9287625	0.987003	0.99427646	0.9867502	0.9915092
0.0	0.9992173	0.9991025	0.9991554	0.9999021	0.99961746	0.99904364	0.9996911	0.9989794	0.9996542	0.9998641
0.0	0.952108	0.9598743	0.967076	0.9920214	0.99741447	0.9287625	0.987003	0.99427646	0.9867502	0.9915092
0.0	0.952108	0.9598743	0.967076	0.9920214	0.99741447	0.9287625	0.987003	0.99427646	0.9867502	0.9915092
0.0	0.952108	0.9598743	0.967076	0.9920214	0.99741447	0.9287625	0.987003	0.99427646	0.9867502	0.9915092
0.0	0.952108	0.9598743	0.967076	0.9920214	0.99741447	0.9287625	0.987003	0.99427646	0.9867502	0.9915092
0.0	0.9992173	0.9991025	0.9991554	0.9999021	0.99961746	0.99904364	0.9996911	0.9989794	0.9996542	0.9998641
0.0	0.98969704	0.99831116	0.99036294	0.99819934	0.98521686	0.9958812	0.9992493	0.9863906	0.9927071	0.99841475
0.0	0.98969704	0.99831116	0.99036294	0.99819934	0.98521686	0.9958812	0.9992493	0.9863906	0.9927071	0.99841475
0.0	0.99511164	0.9973028	0.9977252	0.9994043	0.99480563	0.9904587	0.9995683	0.9681341	0.99784565	0.9994405
0.0	0.99511164	0.9973028	0.9977252	0.9994043	0.99480563	0.9904587	0.9995683	0.9681341	0.99784565	0.9994405
0.0	0.9789038	0.9788582	0.96574926	0.91506165	0.9843838	0.7860152	0.9961487	0.96814346	0.9869751	0.9936075
0.0	0.9803185	0.9815965	0.9566351	0.9308822	0.9851301	0.7834054	0.9959097	0.9678058	0.9864921	0.99345064
0.0	0.98057896	0.98104125	0.9689038	0.92070925	0.98406225	0.75456846	0.9969146	0.967622	0.9877143	0.9928148
0.0	0.97448915	0.9776074	0.9739274	0.9243574	0.98468786	0.7138849	0.99687934	0.97124475	0.9861668	0.99281114
0.0	0.9697123	0.96804696	0.9566351	0.90173656	0.9788582	0.68118495	0.9951742	0.96586657	0.98321414	0.991932
0.0	0.9697122	0.96804696	0.9566351	0.90173656	0.9788582	0.68118495	0.9951742	0.96586657	0.98321414	0.991932
0.0	0.9697122	0.96804696	0.9566351	0.90173656	0.9788582	0.681185	0.9951742	0.96586657	0.98321414	0.991932
0.0	0.9697122	0.96804696	0.9566351	0.90173656	0.9788582	0.681185	0.9951742	0.96586657	0.98321414	0.991932
0.0	0.9697122	0.96804696	0.9566351	0.90173656	0.97885805	0.6811849	0.9951742	0.96586657	0.98321414	0.991932
0.0	0.98556376	0.98939437	0.99743026	0.9974819	0.96385205	0.97848743	0.9939207	0.92495567	0.9947143	0.99897695
0.0	0.99511164	0.9973028	0.9977252	0.9994043	0.99480563	0.9904587	0.9995683	0.9681341	0.99784565	0.9994405
0.0	0.996549	0.9989497	0.994086	0.9987338	0.98833025	0.99701035	0.9995784	0.9960532	0.9963433	0.9991266
0.0	0.91058373	0.99903286	0.8745433	0.98838216	0.9218998	0.32520846	0.6178531	0.99969125	0.9993623	0.7396675
0.0	0.9307843	0.0006469304	0.9980002	0.8988109	0.9990828	0.9987016	0.9973756	0.9999783	0.9997689	0.92815053
0.0	0.99511164	0.9973028	0.9977252	0.9994043	0.99480563	0.9904587	0.9995683	0.9681341	0.99784565	0.9994405
0.0	0.004573656	0.00057280366	0.0015582801	0.00024868632	0.0010951943	0.007998146	0.0026703633	0.0003869573	0.00423073	0.0016734161
0.0	0.952108	0.9598743	0.967076	0.9920214	0.99741447	0.9287625	0.987003	0.99427646	0.9867502	0.9915092
0.0	0.952108	0.9598743	0.967076	0.9920214	0.99741447	0.9287625	0.987003	0.99427646	0.9867502	0.9915092
0.0	0.9992173	0.9991025	0.9991554	0.9999021	0.99961746	0.99904364	0.9996911	0.9989794	0.9996542	0.9998641
0.0	0.952108	0.9598743	0.967076	0.9920214	0.99741447	0.9287625	0.987003	0.99427646	0.9867502	0.9915092
0.0	0.9992182	0.99943036	0.99920255	0.9996056	0.9991887	0.99943894	0.9997979	0.9986273	0.9995783	0.9998661
0.0	0.003053877	0.04183245	0.013068632	0.019134933	0.89203787	0.0009601086	0.17423046	0.92423356	0.010686662	0.029604152
0.0	0.9869445	0.87120074	0.9745816	0.99440926	0.9829252	0.9767784	0.99445677	0.96401787	0.9520199	0.9977761
0.0	0.9992173	0.9991025	0.9991554	0.9999021	0.99961746	0.99904364	0.9996911	0.9989794	0.9996542	0.9998641
0.0	0.952108	0.9598743	0.967076	0.9920214	0.99741447	0.9287625	0.987003	0.99427646	0.9867502	0.9915092
0.0	0.952108	0.9598743	0.967076	0.9920214	0.99741447	0.9287625	0.987003	0.99427646	0.9867502	0.9915092
0.0	0.952108	0.9598743	0.967076	0.9920214	0.99741447	0.9287625	0.987003	0.99427646	0.9867502	0.9915092
0.0	0.952108	0.9598743	0.967076	0.9920214	0.99741447	0.9287625	0.987003	0.99427646	0.9867502	0.9915092
0.0	0.952108	0.9598743	0.967076	0.9920214	0.99741447	0.9287625	0.987003	0.99427646	0.9867502	0.9915092
0.0	0.9992173	0.9991025	0.9991554	0.9999021	0.99961746	0.99904364	0.9996911	0.9989794	0.9996542	0.9998641
0.0	0.99817586	0.9982047	0.998114	0.9924385	0.99731016	0.9704151	0.99919254	0.9685384	0.9996885	0.9979419
0.0	0.99079436	0.9881246	0.9965617	0.9985726	0.9901038	0.99322635	0.99912924	0.984303	0.9971951	0.99875164
0.0	0.996962	0.98965377	0.9972982	0.99967706	0.9959715	0.9954364	0.99933785	0.9936939	0.9990177	0.99965
0.0	0.952108	0.9598743	0.967076	0.9920214	0.99741447	0.9287625	0.987003	0.99427646	0.9867502	0.9915092
0.0	0.98969704	0.99831116	0.99036294	0.99819934	0.98521686	0.9958812	0.9992493	0.9863906	0.9927071	0.99841475
0.0	0.99511164	0.9973028	0.9977252	0.9994043	0.99480563	0.9904587	0.9995683	0.9681341	0.99784565	0.9994405
0.0	0.98556376	0.98939437	0.99743026	0.9974819	0.96385205	0.97848743	0.9939207	0.92495555	0.9947143	0.99897695
0.0	0.99511164	0.9973028	0.9977252	0.9994043	0.99480563	0.9904587	0.9995683	0.9681341	0.99784565	0.9994405
0.0	0.99079436	0.9881246	0.9965617	0.9985726	0.9901038	0.99322635	0.99912924	0.984303	0.9971951	0.99875164
0.0	0.99511164	0.9973028	0.9977252	0.9994043	0.99480563	0.9904587	0.9995683	0.9681341	0.99784565	0.9994405
0.0	0.99806553	0.99879825	0.9987207	0.99966836	0.99810153	0.9964701	0.99976426	0.9869882	0.99922955	0.9996624
0.0	0.952108	0.9598743	0.967076	0.9920214	0.99741447	0.9287625	0.987003	0.99427646	0.9867502	0.9915092
0.0	0.952108	0.9598743	0.967076	0.9920214	0.99741447	0.9287625	0.987003	0.99427646	0.9867502	0.9915092
0.0	0.952108	0.9598743	0.967076	0.9920214	0.99741447	0.9287625	0.987003	0.99427646	0.9867502	0.9915092
0.0	0.0004004698	0.00014751108	0.0028699124	0.007834707	0.003998177	0.0011708473	0.0019260149	0.09975483	0.0008200755	0.0006729577
0.0	0.0004004698	0.00014751108	0.0028699124	0.007834707	0.003998177	0.0011708473	0.0019260149	0.09975483	0.0008200755	0.0006729577
0.0	0.952108	0.9598743	0.967076	0.9920214	0.99741447	0.9287625	0.987003	0.99427646	0.9867502	0.9915092
0.0	0.952108	0.9598743	0.967076	0.9920214	0.99741447	0.9287625	0.987003	0.99427646	0.9867502	0.9915092
0.0	0.952108	0.9598743	0.967076	0.9920214	0.99741447	0.9287625	0.987003	0.99427646	0.9867502	0.9915092
0.0	0.98969704	0.99831116	0.99036294	0.99819934	0.98521686	0.9958812	0.9992493	0.9863906	0.9927071	0.99841475
0.0	0.98969704	0.99831116	0.99036294	0.99819934	0.98521686	0.9958812	0.9992493	0.9863906	0.9927071	0.99841475
0.0	0.99511164	0.9973028	0.9977252	0.9994043	0.99480563	0.9904587	0.9995683	0.9681341	0.99784565	0.9994405
0.0	0.99511164	0.9973028	0.9977252	0.9994043	0.99480563	0.9904587	0.9995683	0.9681341	0.99784565	0.9994405
0.0	0.952108	0.9598743	0.967076	0.9920214	0.99741447	0.9287625	0.987003	0.99427646	0.9867502	0.9915092
0.0	0.98556376	0.98939437	0.99743026	0.9974819	0.96385205	0.97848743	0.9939207	0.92495567	0.9947143	0.99897695
0.0	0.98556376	0.98939437	0.99743026	0.9974819	0.96385205	0.97848743	0.9939207	0.92495555	0.9947143	0.99897695
0.0	0.99511164	0.9973028	0.9977252	0.9994043	0.99480563	0.9904587	0.9995683	0.9681341	0.99784565	0.9994405
0.0	0.99511164	0.9973028	0.9977252	0.9994043	0.99480563	0.9904587	0.9995683	0.9681341	0.99784565	0.9994405
0.0	0.952108	0.9598743	0.967076	0.9920214	0.99741447	0.9287625	0.987003	0.99427646	0.9867502	0.9915092
0.0	0.952108	0.9598743	0.967076	0.9920214	0.99741447	0.9287625	0.987003	0.99427646	0.9867502	0.9915092
0.0	0.952108	0.9598743	0.967076	0.9920214	0.99741447	0.9287625	0.987003	0.99427646	0.9867502	0.9915092
0.0	0.952108	0.9598743	0.967076	0.9920214	0.99741447	0.9287625	0.987003	0.99427646	0.9867502	0.9915092
0.0	0.9992173	0.9991025	0.9991554	0.9999021	0.99961746	0.99904364	0.9996911	0.9989794	0.9996542	0.9998641
0.0	0.952108	0.9598743	0.967076	0.9920214	0.99741447	0.9287625	0.987003	0.99427646	0.9867502	0.9915092
0.0	0.952108	0.9598743	0.967076	0.9920214	0.99741447	0.9287625	0.987003	0.99427646	0.9867502	0.9915092
0.0	0.9992173	0.9991025	0.9991554	0.9999021	0.99961746	0.99904364	0.9996911	0.9989794	0.9996542	0.9998641
0.0	0.952108	0.9598743	0.967076	0.9920214	0.99741447	0.9287625	0.987003	0.99427646	0.9867502	0.9915092
0.0	0.952108	0.9598743	0.967076	0.9920214	0.99741447	0.9287625	0.987003	0.99427646	0.9867502	0.9915092
0.0	0.99945956	0.9994531	0.9994968	0.9999105	0.99974114	0.99925154	0.9997634	0.9993405	0.99971944	0.9998909
0.0	0.952108	0.9598743	0.967076	0.9920214	0.99741447	0.9287625	0.987003	0.99427646	0.9867502	0.9915092
0.0	0.952108	0.9598743	0.967076	0.9920214	0.99741447	0.9287625	0.987003	0.99427646	0.9867502	0.9915092
0.0	0.952108	0.9598743	0.967076	0.9920214	0.99741447	0.9287625	0.987003	0.99427646	0.9867502	0.9915092
0.0	0.9992173	0.9991025	0.9991554	0.9999021	0.99961746	0.99904364	0.9996911	0.9989794	0.9996542	0.9998641
0.0	0.9992173	0.9991025	0.9991554	0.9999021	0.99961746	0.99904364	0.9996911	0.9989794	0.9996542	0.9998641
0.0	0.952108	0.9598743	0.967076	0.9920214	0.99741447	0.9287625	0.987003	0.99427646	0.9867502	0.9915092
0.0	0.99079436	0.9881246	0.9965617	0.9985726	0.9901038	0.99322635	0.99912924	0.984303	0.9971951	0.99875164
0.0	0.014270017	4.4581608e-05	0.0012072662	0.0045766244	0.00044551623	0.010866074	0.00040381614	0.03920694	0.00042622717	0.17002203
0.0	0.98969704	0.99831116	0.99036294	0.99819934	0.98521686	0.9958812	0.9992493	0.9863906	0.9927071	0.99841475
0.0	0.99511164	0.9973028	0.9977252	0.9994043	0.99480563	0.9904587	0.9995683	0.9681341	0.99784565	0.9994405
0.0	0.98556376	0.98939437	0.99743026	0.9974819	0.96385205	0.97848743	0.9939207	0.92495555	0.9947143	0.99897695
0.0	0.99511164	0.9973028	0.9977252	0.9994043	0.99480563	0.9904587	0.9995683	0.9681341	0.99784565	0.9994405
0.0	0.99817586	0.9982047	0.998114	0.9924385	0.99731016	0.9704151	0.99919254	0.9685384	0.9996885	0.9979419
0.0	0.98969704	0.99831116	0.99036294	0.99819934	0.98521686	0.9958812	0.9992493	0.9863906	0.9927071	0.99841475
0.0	0.98969704	0.99831116	0.99036294	0.99819934	0.98521686	0.9958812	0.9992493	0.9863906	0.9927071	0.99841475
0.0	0.99511164	0.9973028	0.9977252	0.9994043	0.99480563	0.9904587	0.9995683	0.9681341	0.99784565	0.9994405
0.0	0.99511164	0.9973028	0.9977252	0.9994043	0.99480563	0.9904587	0.9995683	0.9681341	0.99784565	0.9994405
0.0	0.99511164	0.9973028	0.9977252	0.9994043	0.99480563	0.9904587	0.9995683	0.9681341	0.99784565	0.9994405
0.0	0.99511164	0.9973028	0.9977252	0.9994043	0.99480563	0.9904587	0.9995683	0.9681341	0.99784565	0.9994405
0.0	0.9992173	0.9991025	0.9991554	0.9999021	0.99961746	0.99904364	0.9996911	0.9989794	0.9996542	0.9998641
0.0	0.9992173	0.9991025	0.9991554	0.9999021	0.99961746	0.99904364	0.9996911	0.9989794	0.9996542	0.9998641
0.0	0.98969704	0.99831116	0.99036294	0.99819934	0.98521686	0.9958812	0.9992493	0.9863906	0.9927071	0.99841475
0.0	0.99511164	0.9973028	0.9977252	0.9994043	0.99480563	0.9904587	0.9995683	0.9681341	0.99784565	0.9994405
0.0	0.99511164	0.9973028	0.9977252	0.9994043	0.99480563	0.9904587	0.9995683	0.9681341	0.99784565	0.9994405
0.0	0.9992173	0.9991025	0.9991554	0.9999021	0.99961746	0.99904364	0.9996911	0.9989794	0.9996542	0.9998641
0.0	0.952108	0.9598743	0.967076	0.9920214	0.99741447	0.9287625	0.987003	0.99427646	0.9867502	0.9915092
0.0	0.952108	0.9598743	0.967076	0.9920214	0.99741447	0.9287625	0.987003	0.99427646	0.9867502	0.9915092
0.0	0.952108	0.9598743	0.967076	0.9920214	0.99741447	0.9287625	0.987003	0.99427646	0.9867502	0.9915092
0.0	0.952108	0.9598743	0.967076	0.9920214	0.99741447	0.9287625	0.987003	0.99427646	0.9867502	0.9915092
0.0	0.009582298	0.002013794	0.017587509	0.015431918	0.009275061	0.0009572971	0.0053562396	0.0032556155	0.00090329745	0.013829419
0.0	0.009582298	0.0020137948	0.017587509	0.015431918	0.009275061	0.0009572971	0.0053562396	0.003255617	0.00090329745	0.013829419
0.0	0.009582298	0.0020137948	0.017587509	0.015431918	0.009275061	0.0009572971	0.0053562396	0.0032556155	0.00090329745	0.013829412
0.0	0.009582298	0.0020137958	0.017587516	0.015431926	0.009275065	0.000957298	0.0053562396	0.003255617	0.0009032983	0.013829412
0.0	0.009582298	0.002013794	0.017587509	0.015431918	0.009275061	0.0009572971	0.0053562396	0.0032556155	0.00090329745	0.013829419
0.0	0.009582298	0.002013794	0.017587509	0.015431918	0.009275061	0.0009572971	0.0053562396	0.003255617	0.00090329745	0.013829419
0.0	0.009582298	0.0020137948	0.017587509	0.015431918	0.009275061	0.0009572971	0.0053562396	0.003255617	0.00090329745	0.013829419
0.0	0.009582298	0.0020137958	0.017587516	0.015431926	0.009275069	0.00095729856	0.005356242	0.003255617	0.0009032983	0.013829412
0.0	0.009582298	0.002013794	0.017587509	0.015431918	0.009275061	0.0009572971	0.0053562396	0.0032556155	0.00090329745	0.013829412
0.0	0.009582298	0.002013794	0.017587509	0.015431918	0.009275061	0.0009572971	0.0053562396	0.003255617	0.00090329745	0.013829419
0.0	0.009582298	0.002013794	0.017587509	0.015431918	0.009275061	0.0009572971	0.0053562396	0.0032556155	0.00090329745	0.013829419
0.0	0.009582298	0.0020137958	0.017587516	0.015431926	0.009275065	0.00095729856	0.0053562396	0.003255617	0.0009032983	0.013829412
0.0	0.009582298	0.002013794	0.017587509	0.015431918	0.009275061	0.0009572971	0.0053562396	0.0032556155	0.00090329745	0.013829419
0.0	0.952108	0.9598743	0.967076	0.9920214	0.99741447	0.9287625	0.987003	0.99427646	0.9867502	0.9915092
0.0	0.952108	0.9598743	0.967076	0.9920214	0.99741447	0.9287625	0.987003	0.99427646	0.9867502	0.9915092
0.0	0.952108	0.9598743	0.967076	0.9920214	0.99741447	0.9287625	0.987003	0.99427646	0.9867502	0.9915092
0.0	0.952108	0.9598743	0.967076	0.9920214	0.99741447	0.9287625	0.987003	0.99427646	0.9867502	0.9915092
0.0	0.952108	0.9598743	0.967076	0.9920214	0.99741447	0.9287625	0.987003	0.99427646	0.9867502	0.9915092
0.0	0.952108	0.9598743	0.967076	0.9920214	0.99741447	0.9287625	0.987003	0.99427646	0.9867502	0.9915092
0.0	0.952108	0.9598743	0.967076	0.9920214	0.99741447	0.9287625	0.987003	0.99427646	0.9867502	0.9915092
0.0	0.952108	0.9598743	0.967076	0.9920214	0.99741447	0.9287625	0.987003	0.99427646	0.9867502	0.9915092
0.0	0.952108	0.9598743	0.967076	0.9920214	0.99741447	0.9287625	0.987003	0.99427646	0.9867502	0.9915092
0.0	0.9992173	0.9991025	0.9991554	0.9999021	0.99961746	0.99904364	0.9996911	0.9989794	0.9996542	0.9998641
0.0	0.952108	0.9598743	0.967076	0.9920214	0.99741447	0.9287625	0.987003	0.99427646	0.9867502	0.9915092
0.0	0.952108	0.9598743	0.967076	0.9920214	0.99741447	0.9287625	0.987003	0.99427646	0.9867502	0.9915092
0.0	0.952108	0.9598743	0.967076	0.9920214	0.99741447	0.9287625	0.987003	0.99427646	0.9867502	0.9915092
0.0	0.996962	0.98965377	0.9972982	0.99967706	0.9959715	0.9954364	0.99933785	0.9936939	0.9990177	0.99965
0.0	0.9978678	0.9988562	0.99923	0.9996872	0.99883133	0.997232	0.9997811	0.9883559	0.99946123	0.99968255
0.0	0.99511164	0.9973028	0.9977252	0.9994043	0.99480563	0.9904587	0.9995683	0.9681341	0.99784565	0.9994405
0.0	0.952108	0.9598743	0.967076	0.9920214	0.99741447	0.9287625	0.987003	0.99427646	0.9867502	0.9915092
0.0	0.99079436	0.9881246	0.9965617	0.9985726	0.9901038	0.99322635	0.99912924	0.984303	0.9971951	0.99875164
0.0	0.54680127	0.38804352	0.106445454	0.31902263	0.78068197	0.06815417	0.123466074	0.005576513	0.69608057	0.98115253
0.0	0.9973786	0.9941186	0.9975057	0.9997619	0.99609417	0.9953993	0.9995926	0.9967405	0.99721175	0.9996549
0.0	0.952108	0.9598743	0.967076	0.9920214	0.99741447	0.9287625	0.987003	0.99427646	0.9867502	0.9915092
0.0	0.952108	0.9598743	0.967076	0.9920214	0.99741447	0.9287625	0.987003	0.99427646	0.9867502	0.9915092
0.0	0.952108	0.9598743	0.967076	0.9920214	0.99741447	0.9287625	0.987003	0.99427646	0.9867502	0.9915092
0.0	0.952108	0.9598743	0.967076	0.9920214	0.99741447	0.9287625	0.987003	0.99427646	0.9867502	0.9915092
0.0	0.952108	0.9598743	0.967076	0.9920214	0.99741447	0.9287625	0.987003	0.99427646	0.9867502	0.9915092
0.0	0.9983405	0.99882156	0.9979784	0.9998254	0.99841917	0.99559695	0.9998159	0.9971034	0.9994764	0.99984026
0.0	0.9992173	0.9991025	0.9991554	0.9999021	0.99961746	0.99904364	0.9996911	0.9989794	0.9996542	0.9998641
0.0	0.952108	0.9598743	0.967076	0.9920214	0.99741447	0.9287625	0.987003	0.99427646	0.9867502	0.9915092
0.0	0.996962	0.98965377	0.9972982	0.99967706	0.9959715	0.9954364	0.99933785	0.9936939	0.9990177	0.99965
0.0	0.996962	0.98965377	0.9972982	0.99967706	0.9959715	0.9954364	0.99933785	0.9936939	0.9990177	0.99965
0.0	0.996962	0.98965377	0.9972982	0.99967706	0.9959715	0.9954364	0.99933785	0.9936939	0.9990177	0.99965
0.0	0.996962	0.98965377	0.9972982	0.99967706	0.9959715	0.9954364	0.99933785	0.9936939	0.9990177	0.99965
0.0	0.996962	0.98965377	0.9972982	0.99967706	0.9959715	0.9954364	0.99933785	0.9936939	0.9990177	0.99965
0.0	0.0068560527	0.021453587	0.022878043	0.93440855	0.0008233414	0.0001648391	0.005231417	0.008459414	0.007858479	0.0118873995
0.0	0.025731245	0.0019642492	0.13681753	0.0016539351	0.00020731876	0.00070600514	0.13783838	0.015528783	0.31561565	0.00026140356
0.0	0.952108	0.9598743	0.967076	0.9920214	0.99741447	0.9287625	0.987003	0.99427646	0.9867502	0.9915092
0.0	0.952108	0.9598743	0.967076	0.9920214	0.99741447	0.9287625	0.987003	0.99427646	0.9867502	0.9915092
0.0	0.017937914	0.42224008	0.018616749	0.62074715	0.9586273	0.55512166	0.17963587	0.07821875	0.1302154	0.13538337
0.0	0.9979569	0.9971552	0.9970079	0.99969363	0.99759406	0.99868315	0.9995864	0.9979128	0.9992586	0.99962175
0.0	0.952108	0.9598743	0.967076	0.9920214	0.99741447	0.9287625	0.987003	0.99427646	0.9867502	0.9915092
0.0	0.9957741	0.9976053	0.99817026	0.99944335	0.99582565	0.99360377	0.99961984	0.9798251	0.9983919	0.9995394
0.0	0.952108	0.9598743	0.967076	0.9920214	0.99741447	0.9287625	0.987003	0.99427646	0.9867502	0.9915092
0.0	0.952108	0.9598743	0.967076	0.9920214	0.99741447	0.9287625	0.987003	0.99427646	0.9867502	0.9915092
0.0	0.952108	0.9598743	0.967076	0.9920214	0.99741447	0.9287625	0.987003	0.99427646	0.9867502	0.9915092
0.0	0.952108	0.9598743	0.967076	0.9920214	0.99741447	0.9287625	0.987003	0.99427646	0.9867502	0.9915092
0.0	0.952108	0.9598743	0.967076	0.9920214	0.99741447	0.9287625	0.987003	0.99427646	0.9867502	0.9915092
0.0	0.952108	0.9598743	0.967076	0.9920214	0.99741447	0.9287625	0.987003	0.99427646	0.9867502	0.9915092
0.0	0.952108	0.9598743	0.967076	0.9920214	0.99741447	0.9287625	0.987003	0.99427646	0.9867502	0.9915092
0.0	0.9982167	0.9975055	0.99686974	0.9996885	0.99794763	0.9981888	0.99951005	0.99814796	0.9993741	0.999686
0.0	0.952108	0.9598743	0.967076	0.9920214	0.99741447	0.9287625	0.987003	0.99427646	0.9867502	0.9915092
0.0	0.952108	0.9598743	0.967076	0.9920214	0.99741447	0.9287625	0.987003	0.99427646	0.9867502	0.9915092
0.0	0.952108	0.9598743	0.967076	0.9920214	0.99741447	0.9287625	0.987003	0.99427646	0.9867502	0.9915092
0.0	0.952108	0.9598743	0.967076	0.9920214	0.99741447	0.9287625	0.987003	0.99427646	0.9867502	0.9915092
0.0	0.952108	0.9598743	0.967076	0.9920214	0.99741447	0.9287625	0.987003	0.99427646	0.9867502	0.9915092
0.0	0.9983405	0.99882156	0.9979784	0.9998254	0.99841917	0.99559695	0.9998159	0.9971034	0.9994764	0.99984026
0.0	0.952108	0.9598743	0.967076	0.9920214	0.99741447	0.9287625	0.987003	0.99427646	0.9867502	0.9915092
0.0	0.952108	0.9598743	0.967076	0.9920214	0.99741447	0.9287625	0.987003	0.99427646	0.9867502	0.9915092
0.0	0.952108	0.9598743	0.967076	0.9920214	0.99741447	0.9287625	0.987003	0.99427646	0.9867502	0.9915092
0.0	0.952108	0.9598743	0.967076	0.9920214	0.99741447	0.9287625	0.987003	0.99427646	0.9867502	0.9915092
0.0	0.952108	0.9598743	0.967076	0.9920214	0.99741447	0.9287625	0.987003	0.99427646	0.9867502	0.9915092
0.0	0.952108	0.9598743	0.967076	0.9920214	0.99741447	0.9287625	0.987003	0.99427646	0.9867502	0.9915092
0.0	0.9944317	0.99361706	0.9978794	0.9989806	0.9951084	0.9956286	0.9993	0.99065864	0.998591	0.9991392
0.0	0.99610776	0.998725	0.9972746	0.99890924	0.9919035	0.99866354	0.99952877	0.9936115	0.9975836	0.9994753
0.0	0.6342495	0.6437783	0.9559134	0.89033157	0.07940501	0.32481596	0.8876782	0.7249793	0.8771485	0.90969366
0.0	0.42682177	0.991623	0.97304237	0.9831529	0.74039346	0.15603392	0.9973591	0.9930034	0.9735203	0.9675524
0.0	0.5567178	0.9024552	0.46439543	0.7637673	0.67029166	0.17190968	0.46390364	0.0828985	0.8909212	0.8938685
0.0	0.830463	0.80026513	0.825981	0.77062863	0.85055584	0.9177687	0.94209033	0.28199214	0.36180583	0.9849319
0.0	0.7831567	0.47837293	0.7852665	0.8253625	0.045215048	0.35593024	0.92871	0.054052126	0.86851573	0.84348047
0.0	0.7821766	0.99867636	0.9065979	0.9400907	0.21474548	0.18536997	0.97716683	0.98674923	0.92147267	0.881635
0.0	0.26280478	0.517256	0.28744653	0.30556422	0.5363499	0.0070280856	0.09818845	0.09237677	0.5791039	0.7350294
0.0	0.49326167	0.94994164	0.7129715	0.66254354	0.054152366	0.8706787	0.84287083	0.87629634	0.48104176	0.8404612
0.0	0.0066327285	8.325307e-05	0.024171434	0.19815736	0.9630632	0.12597956	0.34529936	0.2902873	0.7694148	0.55863184
0.0	0.99972206	0.9996474	0.9998073	0.99982977	0.9999124	0.99893826	0.9999658	0.9996177	0.9998299	0.999895
0.0	0.0032984347	0.0005755797	0.0019041998	0.0024147881	0.000494011	0.0018736415	0.0023624068	0.0026857173	0.00072387006	0.03560842
0.0	0.0011432241	0.00081048347	0.0016174251	0.003823165	0.0019047807	0.0014182978	0.003788903	0.0017782096	0.0045557395	0.0014908613
0.0	0.39190137	0.6240766	0.87215984	0.94268906	0.9295263	0.5562294	0.9390547	0.89581865	0.985889	0.6123953
0.0	0.99724567	0.9970897	0.99894196	0.99917537	0.9975083	0.9975393	0.999637	0.99477744	0.99940574	0.99936885
0.0	0.9981974	0.9992022	0.99925333	0.9996444	0.99881965	0.9968201	0.9997917	0.98931795	0.999509	0.9996958
0.0	0.9787243	0.985784	0.9837518	0.9963642	0.9936737	0.98243827	0.9944569	0.9758709	0.98371613	0.9935383
0.0	0.952108	0.9598743	0.967076	0.9920214	0.99741447	0.9287625	0.987003	0.99427646	0.9867502	0.9915092
0.0	0.99837315	0.9958468	0.99780303	0.99982125	0.9980373	0.9981165	0.99943286	0.99518955	0.99934644	0.99972445
0.0	0.99672204	0.9940519	0.9955279	0.9995109	0.99633944	0.99709487	0.99920887	0.99696845	0.9982835	0.9994734
0.0	0.952108	0.9598743	0.967076	0.9920214	0.99741447	0.9287625	0.987003	0.99427646	0.9867502	0.9915092
0.0	0.99190557	0.9985104	0.99224234	0.99818486	0.98573583	0.99648356	0.99928445	0.99169284	0.99431264	0.9985941
0.0	0.9796475	0.99997544	0.99464357	0.999175	0.99993074	0.9998803	0.99998665	0.9991253	0.99996984	0.7291426
0.0	0.9989278	0.99471647	0.9980032	0.9996358	0.99581087	0.9978817	0.99981874	0.9883436	0.99956113	0.99977416
0.0	0.99943465	0.9965366	0.9990596	0.9997633	0.9982901	0.99907804	0.99984634	0.996123	0.9997776	0.99982184
0.0	0.995981	0.9936957	0.997727	0.9993237	0.99466515	0.99672854	0.99954957	0.99163693	0.9988601	0.9993331
0.0	0.00513285	0.0022824688	0.035252996	0.056830306	0.015397593	0.0046932423	0.024834061	0.0038713545	0.0024033082	0.024739591
0.0	0.99246347	0.9886108	0.9970374	0.9987437	0.99066275	0.9942731	0.9992687	0.9877015	0.9975339	0.9989555
0.0	0.00513285	0.0022824688	0.035252996	0.056830294	0.015397593	0.004693244	0.024834061	0.0038713545	0.0024033082	0.024739591
0.0	0.99246347	0.9886108	0.9970374	0.9987437	0.99066275	0.9942731	0.9992687	0.9877015	0.9975339	0.9989555
0.0	0.952108	0.9598743	0.967076	0.9920214	0.99741447	0.9287625	0.987003	0.99427646	0.9867502	0.9915092
0.0	0.952108	0.9598743	0.967076	0.9920214	0.99741447	0.9287625	0.987003	0.99427646	0.9867502	0.9915092
0.0	0.952108	0.9598743	0.967076	0.9920214	0.99741447	0.9287625	0.987003	0.99427646	0.9867502	0.9915092
0.0	0.9992173	0.9991025	0.9991554	0.9999021	0.99961746	0.99904364	0.9996911	0.9989794	0.9996542	0.9998641
0.0	0.952108	0.9598743	0.967076	0.9920214	0.99741447	0.9287625	0.987003	0.99427646	0.9867502	0.9915092
0.0	0.996962	0.98965377	0.9972982	0.99967706	0.9959715	0.9954364	0.99933785	0.9936939	0.9990177	0.99965
0.0	0.952108	0.9598743	0.967076	0.9920214	0.99741447	0.9287625	0.987003	0.99427646	0.9867502	0.9915092
0.0	0.9992173	0.9991025	0.9991554	0.9999021	0.99961746	0.99904364	0.9996911	0.9989794	0.9996542	0.9998641
0.0	0.952108	0.9598743	0.967076	0.9920214	0.99741447	0.9287625	0.987003	0.99427646	0.9867502	0.9915092
0.0	0.00012259811	0.00015167914	0.0016950316	0.00082359015	6.835035e-05	0.00010462525	0.0017608971	5.5985416e-05	0.0042619444	0.0035262269
0.0	0.952108	0.9598743	0.967076	0.9920214	0.99741447	0.9287625	0.987003	0.99427646	0.9867502	0.9915092
0.0	0.952108	0.9598743	0.967076	0.9920214	0.99741447	0.9287625	0.987003	0.99427646	0.9867502	0.9915092
0.0	0.9992173	0.9991025	0.9991554	0.9999021	0.99961746	0.99904364	0.9996911	0.9989794	0.9996542	0.9998641
0.0	0.952108	0.9598743	0.967076	0.9920214	0.99741447	0.9287625	0.987003	0.99427646	0.9867502	0.9915092
0.0	0.9994493	0.99841917	0.9988342	0.99959165	0.9989268	0.99838996	0.99966097	0.9946032	0.99941075	0.99977356
0.0	0.9992173	0.9991025	0.9991554	0.9999021	0.99961746	0.99904364	0.9996911	0.9989794	0.9996542	0.9998641
0.0	0.952108	0.9598743	0.967076	0.9920214	0.99741447	0.9287625	0.987003	0.99427646	0.9867502	0.9915092
0.0	0.00012259811	0.00015167914	0.0016950316	0.00082359015	6.835035e-05	0.00010462525	0.0017608962	5.5985416e-05	0.0042619444	0.0035262269
0.0	0.9946121	0.994662	0.9979285	0.9993042	0.992993	0.99683976	0.9994273	0.9943826	0.99879706	0.99949074
0.0	0.0051328475	0.0022824688	0.035252977	0.056830306	0.015397593	0.0046932423	0.02483405	0.0038713545	0.0024033082	0.024739591
0.0	0.0030313435	0.121300176	0.17478335	0.86020774	0.47623435	0.32888687	0.7740312	0.0021967837	0.041076135	0.8578848
0.0	0.023294268	0.002935965	0.03785442	0.027525958	0.49096945	0.0799918	0.025959015	0.011880568	0.052260973	0.11483057
0.0	0.98969704	0.99831116	0.99036294	0.99819934	0.98521686	0.9958812	0.9992493	0.9863906	0.9927071	0.99841475
0.0	0.98969704	0.99831116	0.99036294	0.99819934	0.98521686	0.9958812	0.9992493	0.9863906	0.9927071	0.99841475
0.0	0.98969704	0.99831116	0.99036294	0.99819934	0.98521686	0.9958812	0.9992493	0.9863906	0.9927071	0.99841475
0.0	0.98969704	0.99831116	0.99036294	0.99819934	0.98521686	0.9958812	0.9992493	0.9863906	0.9927071	0.99841475
0.0	0.952108	0.9598743	0.967076	0.9920214	0.99741447	0.9287625	0.987003	0.99427646	0.9867502	0.9915092
0.0	0.952108	0.9598743	0.967076	0.9920214	0.99741447	0.9287625	0.987003	0.99427646	0.9867502	0.9915092
0.0	0.952108	0.9598743	0.967076	0.9920214	0.99741447	0.9287625	0.987003	0.99427646	0.9867502	0.9915092
0.0	0.952108	0.9598743	0.967076	0.9920214	0.99741447	0.9287625	0.987003	0.99427646	0.9867502	0.9915092
0.0	0.952108	0.9598743	0.967076	0.9920214	0.99741447	0.9287625	0.987003	0.99427646	0.9867502	0.9915092
0.0	0.952108	0.9598743	0.967076	0.9920214	0.99741447	0.9287625	0.987003	0.99427646	0.9867502	0.9915092
0.0	0.952108	0.9598743	0.967076	0.9920214	0.99741447	0.9287625	0.987003	0.99427646	0.9867502	0.9915092
0.0	0.995981	0.9936957	0.997727	0.9993237	0.99466515	0.99672854	0.99954957	0.99163693	0.9988601	0.9993331
0.0	0.952108	0.9598743	0.967076	0.9920214	0.99741447	0.9287625	0.987003	0.99427646	0.9867502	0.9915092
0.0	0.9881689	0.9956033	0.998055	0.99806625	0.9636301	0.93118674	0.9996427	0.9922742	0.9978294	0.9980544
0.0	0.99321	0.9915707	0.99726045	0.99874496	0.9926905	0.99453825	0.99928695	0.9909175	0.99796367	0.9989938
0.0	0.0051328475	0.0022824688	0.035252985	0.056830306	0.015397593	0.0046932423	0.024834061	0.0038713545	0.0024033082	0.024739591
0.0	0.00513285	0.0022824688	0.035252996	0.056830294	0.015397593	0.0046932423	0.024834061	0.0038713545	0.0024033082	0.024739591
0.0	0.0009456307	0.0006529954	0.0016438985	0.0036420086	0.0011224605	0.0012710794	0.002740491	0.0012215455	0.007001832	0.0006660466
0.0	0.952108	0.9598743	0.967076	0.9920214	0.99741447	0.9287625	0.987003	0.99427646	0.9867502	0.9915092
0.0	0.00526638	0.0025361788	0.038444463	0.060807228	0.0161496	0.0046932423	0.02777758	0.003947221	0.0025491163	0.027810967
0.0	0.98969704	0.99831116	0.99036294	0.99819934	0.98521686	0.9958812	0.9992493	0.9863906	0.9927071	0.99841475
0.0	0.952108	0.9598743	0.967076	0.9920214	0.99741447	0.9287625	0.987003	0.99427646	0.9867502	0.9915092
0.0	0.952108	0.9598743	0.967076	0.9920214	0.99741447	0.9287625	0.987003	0.99427646	0.9867502	0.9915092
0.0	0.952108	0.9598743	0.967076	0.9920214	0.99741447	0.9287625	0.987003	0.99427646	0.9867502	0.9915092
0.0	0.99079436	0.9881246	0.9965617	0.9985726	0.9901038	0.99322635	0.99912924	0.984303	0.9971951	0.99875164
0.0	0.952108	0.9598743	0.967076	0.9920214	0.99741447	0.9287625	0.987003	0.99427646	0.9867502	0.9915092
0.0	0.952108	0.9598743	0.967076	0.9920214	0.99741447	0.9287625	0.987003	0.99427646	0.9867502	0.9915092
0.0	0.952108	0.9598743	0.967076	0.9920214	0.99741447	0.9287625	0.987003	0.99427646	0.9867502	0.9915092
0.0	0.952108	0.9598743	0.967076	0.9920214	0.99741447	0.9287625	0.987003	0.99427646	0.9867502	0.9915092
0.0	0.905057	0.8324471	0.98036146	0.9689368	0.38197812	0.11640845	0.9861777	0.73150307	0.9812444	0.9737299
0.0	0.952108	0.9598743	0.967076	0.9920214	0.99741447	0.9287625	0.987003	0.99427646	0.9867502	0.9915092
0.0	0.952108	0.9598743	0.967076	0.9920214	0.99741447	0.9287625	0.987003	0.99427646	0.9867502	0.9915092
0.0	0.99862456	0.9983462	0.9988142	0.99986196	0.99871397	0.9980572	0.999788	0.99761486	0.999711	0.99975234
0.0	0.952108	0.9598743	0.967076	0.9920214	0.99741447	0.9287625	0.987003	0.99427646	0.9867502	0.9915092
0.0	0.00513285	0.0022824688	0.035252977	0.056830306	0.015397593	0.004693244	0.024834061	0.0038713545	0.0024033082	0.024739591
0.0	0.952108	0.9598743	0.967076	0.9920214	0.99741447	0.9287625	0.987003	0.99427646	0.9867502	0.9915092
0.0	0.952108	0.9598743	0.967076	0.9920214	0.99741447	0.9287625	0.987003	0.99427646	0.9867502	0.9915092
0.0	0.952108	0.9598743	0.967076	0.9920214	0.99741447	0.9287625	0.987003	0.99427646	0.9867502	0.9915092
0.0	0.00513285	0.0022824688	0.035252996	0.056830306	0.015397601	0.004693244	0.024834054	0.0038713545	0.0024033082	0.024739591
0.0	0.90505713	0.8324471	0.98036146	0.9689368	0.3819782	0.11640837	0.9861777	0.7315032	0.9812444	0.9737298
0.0	0.98969704	0.99831116	0.99036294	0.99819934	0.98521686	0.9958812	0.9992493	0.9863906	0.9927071	0.99841475
0.0	0.952108	0.9598743	0.967076	0.9920214	0.99741447	0.9287625	0.987003	0.99427646	0.9867502	0.9915092
0.0	0.99135053	0.9982503	0.9913598	0.9982521	0.987271	0.996274	0.9992705	0.98847467	0.9937769	0.998442
0.0	0.0060908156	0.058458738	0.018458614	0.035107628	0.22200364	0.00075314863	0.12213434	0.0030225196	0.003334537	0.02089804
0.0	0.007444658	0.004479972	0.053165987	0.14393045	0.021698635	0.010923121	0.04161173	0.009529891	0.005396046	0.12537773
0.0	0.9979012	0.99728966	0.996869	0.99973136	0.9974113	0.998536	0.9994881	0.9980552	0.9991659	0.9997123
0.0	0.952108	0.9598743	0.967076	0.9920214	0.99741447	0.9287625	0.987003	0.99427646	0.9867502	0.9915092
0.0	0.9989278	0.99471647	0.9980032	0.9996358	0.99581087	0.9978817	0.99981874	0.9883436	0.99956113	0.99977416
0.0	0.952108	0.9598743	0.967076	0.9920214	0.99741447	0.9287625	0.987003	0.99427646	0.9867502	0.9915092
0.0	0.0011432241	0.00081048347	0.0016174251	0.003823165	0.0019047807	0.0014182978	0.003788903	0.0017782096	0.0045557395	0.0014908613
0.0	0.0009456307	0.0006529957	0.0016438977	0.0036420086	0.001122461	0.0012710794	0.002740491	0.0012215455	0.007001829	0.0006660463
0.0	0.99889416	0.9969903	0.99855274	0.9998454	0.998672	0.9986455	0.99952793	0.9968149	0.9995554	0.9997639
0.0	0.005467765	0.0026141268	0.039094456	0.068332516	0.016596423	0.005463989	0.024834054	0.004296627	0.0029100564	0.0276443
0.0	0.008339228	0.003361749	0.057268173	0.07433202	0.024255335	0.006918287	0.035762828	0.006110734	0.004042566	0.041955225
0.0	0.9395013	0.5145486	0.8910711	0.97054356	0.36284247	0.48677284	0.9517999	0.43470183	0.7675962	0.9865753
0.0	0.94963497	0.0068684956	0.98573315	0.00220337	0.0061381767	0.9204565	0.017222969	0.0022910568	0.003832429	0.9846138
0.0	0.952108	0.9598743	0.967076	0.9920214	0.99741447	0.9287625	0.987003	0.99427646	0.9867502	0.9915092
0.0	0.42445052	0.42770225	0.5822898	0.9529938	0.76783836	0.48352537	0.91689485	0.7514573	0.75095826	0.77028424
0.0	0.98969704	0.99831116	0.99036294	0.99819934	0.98521686	0.9958812	0.9992493	0.9863906	0.9927071	0.99841475
0.0	0.98789877	0.9640787	0.9850885	0.9975858	0.9445242	0.9854165	0.9945585	0.9929807	0.99274844	0.9979259
0.0	0.952108	0.9598743	0.967076	0.9920214	0.99741447	0.9287625	0.987003	0.99427646	0.9867502	0.9915092
0.0	0.952108	0.9598743	0.967076	0.9920214	0.99741447	0.9287625	0.987003	0.99427646	0.9867502	0.9915092
0.0	0.952108	0.9598743	0.967076	0.9920214	0.99741447	0.9287625	0.987003	0.99427646	0.9867502	0.9915092
0.0	0.9992173	0.9991025	0.9991554	0.9999021	0.99961746	0.99904364	0.9996911	0.9989794	0.9996542	0.9998641
0.0	0.952108	0.9598743	0.967076	0.9920214	0.99741447	0.9287625	0.987003	0.99427646	0.9867502	0.9915092
0.0	0.952108	0.9598743	0.967076	0.9920214	0.99741447	0.9287625	0.987003	0.99427646	0.9867502	0.9915092
0.0	0.952108	0.9598743	0.967076	0.9920214	0.99741447	0.9287625	0.987003	0.99427646	0.9867502	0.9915092
0.0	0.99079436	0.9881246	0.9965617	0.9985726	0.9901038	0.99322635	0.99912924	0.984303	0.9971951	0.99875164
0.0	0.952108	0.9598743	0.967076	0.9920214	0.99741447	0.9287625	0.987003	0.99427646	0.9867502	0.9915092
0.0	0.95151687	0.91424894	0.98383224	0.99713045	0.9894722	0.88354623	0.99738985	0.7144177	0.9832665	0.998242
0.0	0.9963743	0.99794215	0.99828845	0.99943477	0.99656653	0.9931074	0.9996424	0.9758664	0.99841154	0.99955124
0.0	0.952108	0.9598743	0.967076	0.9920214	0.99741447	0.9287625	0.987003	0.99427646	0.9867502	0.9915092
0.0	0.976383	0.9834034	0.9934018	0.9955829	0.9821661	0.9590115	0.99817944	0.97707987	0.99534214	0.998389
0.0	0.08104788	0.20558509	0.0044215843	0.9920214	0.6285748	0.5240842	0.5410339	0.08405995	0.7525596	0.80485666
0.0	0.98777443	0.97317004	0.9695649	0.7153	0.09914155	0.39899346	0.87168205	0.9501403	0.9987398	0.99951935
0.0	0.017546576	0.00013670562	0.032005884	0.00023086589	0.86899763	0.00053205504	0.000493585	0.0002604942	0.0014271017	0.9602358
0.0	0.952108	0.9598743	0.967076	0.9920214	0.99741447	0.9287625	0.987003	0.99427646	0.9867502	0.9915092
0.0	0.952108	0.9598743	0.967076	0.9920214	0.99741447	0.9287625	0.987003	0.99427646	0.9867502	0.9915092
0.0	0.99672204	0.9940519	0.9955279	0.9995109	0.99633944	0.99709487	0.99920887	0.99696845	0.9982835	0.9994734
0.0	0.9992723	0.9993974	0.99914634	0.99989116	0.99922013	0.99837697	0.9998927	0.99732363	0.9997632	0.9998895
0.0	0.99862456	0.9983462	0.9988142	0.99986196	0.99871397	0.9980572	0.999788	0.99761486	0.999711	0.99975234
0.0	0.9988932	0.9991172	0.99875367	0.99988794	0.9988279	0.9974699	0.99985886	0.99626476	0.9995908	0.9998455
0.0	0.952108	0.9598743	0.967076	0.9920214	0.99741447	0.9287625	0.987003	0.99427646	0.9867502	0.9915092
0.0	0.00513285	0.0022824688	0.035252996	0.056830306	0.015397593	0.004693244	0.024834061	0.0038713545	0.0024033082	0.024739591
0.0	0.0025356456	0.00083721115	0.015404773	0.038799215	0.0075415107	0.0026834796	0.008975948	0.0016429143	0.0009370137	0.009772629
0.0	0.66694206	0.5946106	0.7776082	0.9405431	0.96139544	0.4096681	0.9187556	0.11056678	0.83703446	0.99523866
0.0	0.00012142257	0.0037648755	0.00045964753	0.005211929	0.010134362	0.001184232	0.000516199	0.18844469	0.00047551809	0.0016942531
0.0	0.00012142257	0.0037648755	0.00045964753	0.005211929	0.010134362	0.001184232	0.000516199	0.18844469	0.00047551809	0.0016942531
0.0	8.752219e-05	6.275883e-05	0.00436602	0.20423807	0.98169255	0.88935614	0.00057192455	0.82614964	0.4497488	0.9712172
0.0	0.952108	0.9598743	0.967076	0.9920214	0.99741447	0.9287625	0.987003	0.99427646	0.9867502	0.9915092
0.0	0.952108	0.9598743	0.967076	0.9920214	0.99741447	0.9287625	0.987003	0.99427646	0.9867502	0.9915092
0.0	0.952108	0.9598743	0.967076	0.9920214	0.99741447	0.9287625	0.987003	0.99427646	0.9867502	0.9915092
0.0	0.00012259811	0.00015167914	0.0016950316	0.00082359015	6.835035e-05	0.00010462525	0.0017608962	5.5985416e-05	0.0042619444	0.0035262269
0.0	0.00012694845	0.0011907865	0.0010501691	0.5076335	0.19113584	0.04073847	0.09175236	0.004583483	8.096386e-05	0.08276957
0.0	0.952108	0.9598743	0.967076	0.9920214	0.99741447	0.9287625	0.987003	0.99427646	0.9867502	0.9915092
0.0	0.952108	0.9598743	0.967076	0.9920214	0.99741447	0.9287625	0.987003	0.99427646	0.9867502	0.9915092
0.0	0.9992173	0.9991025	0.9991554	0.9999021	0.99961746	0.99904364	0.9996911	0.9989794	0.9996542	0.9998641
0.0	0.8590798	0.99732494	0.99898237	0.9991461	0.99942374	0.9975298	0.9988673	0.9988732	0.9997135	0.99990094
0.0	0.00012694845	0.0011907865	0.0010501691	0.5076336	0.19113581	0.04073847	0.09175233	0.004583483	8.096386e-05	0.08276957
0.0	0.10296057	0.122366056	0.49074605	0.7056412	0.113274164	0.7615662	0.26000467	0.47295287	0.92261565	0.08740135
0.0	0.952108	0.9598743	0.967076	0.9920214	0.99741447	0.9287625	0.987003	0.99427646	0.9867502	0.9915092
0.0	0.952108	0.9598743	0.967076	0.9920214	0.99741447	0.9287625	0.987003	0.99427646	0.9867502	0.9915092
0.0	0.952108	0.9598743	0.967076	0.9920214	0.99741447	0.9287625	0.987003	0.99427646	0.9867502	0.9915092
0.0	0.00513285	0.0022824688	0.035252977	0.056830306	0.015397593	0.0046932423	0.02483405	0.0038713545	0.0024033082	0.024739591
0.0	0.952108	0.9598743	0.967076	0.9920214	0.99741447	0.9287625	0.987003	0.99427646	0.9867502	0.9915092
0.0	0.00513285	0.0022824688	0.035252977	0.056830306	0.015397593	0.004693244	0.024834054	0.0038713545	0.0024033082	0.024739591
0.0	0.0048145847	0.0023079815	0.035252985	0.055483595	0.015964275	0.0058523514	0.025561638	0.0051399134	0.0025161626	0.025955403
0.0	0.952108	0.9598743	0.967076	0.9920214	0.99741447	0.9287625	0.987003	0.99427646	0.9867502	0.9915092
0.0	0.057687648	0.82103515	0.020966643	0.005591097	0.0026911215	0.8957682	0.7013007	0.9667221	0.27348247	0.5413388
0.0	0.0048081484	0.0022824688	0.03506764	0.056030974	0.015341862	0.0046932423	0.029739214	0.005509786	0.0023534668	0.024248114
0.0	0.9983405	0.99882156	0.9979784	0.9998254	0.99841917	0.99559695	0.9998159	0.9971034	0.9994764	0.99984026
0.0	0.9983405	0.99882156	0.9979784	0.9998254	0.99841917	0.99559695	0.9998159	0.9971034	0.9994764	0.99984026
0.0	0.9992173	0.9991025	0.9991554	0.9999021	0.99961746	0.99904364	0.9996911	0.9989794	0.9996542	0.9998641
0.0	0.00012259811	0.00015167914	0.0016950316	0.00082359015	6.835035e-05	0.00010462525	0.0017608962	5.5985416e-05	0.0042619444	0.0035262269
0.0	0.00012694845	0.0011907865	0.0010501691	0.5076336	0.19113581	0.04073847	0.09175236	0.004583483	8.096386e-05	0.08276957
0.0	0.9992173	0.9991025	0.9991554	0.9999021	0.99961746	0.99904364	0.9996911	0.9989794	0.9996542	0.9998641
0.0	0.00012259811	0.00015167914	0.0016950316	0.00082359015	6.835029e-05	0.00010462525	0.0017608962	5.5985416e-05	0.0042619444	0.0035262269
0.0	0.00012694845	0.0011907865	0.0010501691	0.5076335	0.19113584	0.04073847	0.09175233	0.004583483	8.096386e-05	0.08276957
0.0	0.9983405	0.99882156	0.9979784	0.9998254	0.99841917	0.99559695	0.9998159	0.9971034	0.9994764	0.99984026
0.0	0.9992173	0.9991025	0.9991554	0.9999021	0.99961746	0.99904364	0.9996911	0.9989794	0.9996542	0.9998641
0.0	0.00012259811	0.00015167914	0.0016950316	0.00082359015	6.835035e-05	0.00010462525	0.0017608962	5.5985416e-05	0.0042619444	0.0035262269
0.0	0.00012694845	0.0011907865	0.0010501691	0.5076335	0.19113581	0.04073847	0.09175233	0.004583483	8.096386e-05	0.08276957
0.0	0.9983405	0.99882156	0.9979784	0.9998254	0.99841917	0.99559695	0.9998159	0.9971034	0.9994764	0.99984026
0.0	0.9992173	0.9991025	0.9991554	0.9999021	0.99961746	0.99904364	0.9996911	0.9989794	0.9996542	0.9998641
0.0	0.00012259811	0.00015167914	0.0016950316	0.00082359015	6.835035e-05	0.00010462525	0.0017608971	5.5985416e-05	0.0042619444	0.0035262269
0.0	0.00012694845	0.0011907865	0.0010501691	0.5076335	0.19113581	0.04073847	0.09175236	0.004583483	8.096386e-05	0.08276957
0.0	0.99164647	0.99833953	0.9919469	0.9982755	0.98821753	0.9969105	0.99930596	0.98783326	0.99485445	0.9985259
0.0	0.952108	0.9598743	0.967076	0.9920214	0.99741447	0.9287625	0.987003	0.99427646	0.9867502	0.9915092
0.0	0.952108	0.9598743	0.967076	0.9920214	0.99741447	0.9287625	0.987003	0.99427646	0.9867502	0.9915092
0.0	0.99511164	0.9973028	0.9977252	0.9994043	0.99480563	0.9904587	0.9995683	0.9681341	0.99784565	0.9994405
0.0	0.005203853	0.0027378118	0.034909897	0.056579538	0.014950597	0.0053206296	0.025653359	0.0042868746	0.0026277134	0.024739591
0.0	0.0006605938	0.03813107	0.00087180664	0.0015272762	0.0002544881	0.034194984	0.027200904	0.0014213915	0.61795557	0.9915092
0.0	0.99696845	0.99751556	0.99913245	0.999765	0.99202627	0.9957112	0.99969816	0.9985447	0.999585	0.9998229
0.0	0.952108	0.9598743	0.967076	0.9920214	0.99741447	0.9287625	0.987003	0.99427646	0.9867502	0.9915092
0.0	0.9401968	0.89171195	0.9879693	0.9764149	0.5038463	0.17139152	0.99175465	0.7778849	0.9907664	0.98172045
0.0	0.92611855	0.84804296	0.98683286	0.9756783	0.51356107	0.13933343	0.98835504	0.8144033	0.99108255	0.98424745
0.0	0.9161963	0.84059346	0.98537505	0.97357696	0.5059289	0.1296817	0.99148035	0.8015643	0.9839295	0.98575526
0.0	0.96342677	0.9661316	0.991727	0.9873504	0.7584443	0.37813172	0.99539834	0.8801384	0.9874779	0.9901541
0.0	0.9377106	0.89361084	0.98711604	0.9732905	0.5228161	0.17767127	0.99049336	0.79593754	0.9894707	0.98560566
0.0	0.93932444	0.8867123	0.9855503	0.9743149	0.50592035	0.17382838	0.9861777	0.8181463	0.9908092	0.98157334
0.0	0.9105957	0.8886022	0.986844	0.9767148	0.47027048	0.15004845	0.99037373	0.81652176	0.99016154	0.9841211
0.0	0.9951965	0.99871635	0.9929247	0.9986142	0.99346244	0.9971507	0.99944216	0.99193126	0.995278	0.9987809
0.0	0.952108	0.9598743	0.967076	0.9920214	0.99741447	0.9287625	0.987003	0.99427646	0.9867502	0.9915092
0.0	0.952108	0.9598743	0.967076	0.9920214	0.99741447	0.9287625	0.987003	0.99427646	0.9867502	0.9915092
0.0	0.952108	0.9598743	0.967076	0.9920214	0.99741447	0.9287625	0.987003	0.99427646	0.9867502	0.9915092
0.0	0.952108	0.9598743	0.967076	0.9920214	0.99741447	0.9287625	0.987003	0.99427646	0.9867502	0.9915092
0.0	0.99340546	0.998531	0.9960354	0.9988004	0.9934684	0.9979086	0.99947554	0.9930228	0.9952369	0.9990336
0.0	0.98969704	0.99831116	0.99036294	0.99819934	0.98521686	0.9958812	0.9992493	0.9863906	0.9927071	0.99841475
0.0	0.98969704	0.99831116	0.99036294	0.99819934	0.98521686	0.9958812	0.9992493	0.9863906	0.9927071	0.99841475
0.0	0.98969704	0.99831116	0.99036294	0.99819934	0.98521686	0.9958812	0.9992493	0.9863906	0.9927071	0.99841475
0.0	0.98969704	0.99831116	0.99036294	0.99819934	0.98521686	0.9958812	0.9992493	0.9863906	0.9927071	0.99841475
0.0	0.9951965	0.99871635	0.9929247	0.9986142	0.99346244	0.9971507	0.99944216	0.99193126	0.995278	0.9987809
0.0	0.952108	0.9598743	0.967076	0.9920214	0.99741447	0.9287625	0.987003	0.99427646	0.9867502	0.9915092
0.0	0.952108	0.9598743	0.967076	0.9920214	0.99741447	0.9287625	0.987003	0.99427646	0.9867502	0.9915092
0.0	0.952108	0.9598743	0.967076	0.9920214	0.99741447	0.9287625	0.987003	0.99427646	0.9867502	0.9915092
0.0	0.9956499	0.9985678	0.993508	0.99870956	0.99259925	0.9971969	0.9993616	0.99301624	0.9965378	0.9989594
0.0	0.952108	0.9598743	0.967076	0.9920214	0.99741447	0.9287625	0.987003	0.99427646	0.9867502	0.9915092
0.0	0.952108	0.9598743	0.967076	0.9920214	0.99741447	0.9287625	0.987003	0.99427646	0.9867502	0.9915092
0.0	0.952108	0.9598743	0.967076	0.9920214	0.99741447	0.9287625	0.987003	0.99427646	0.9867502	0.9915092
0.0	0.952108	0.9598743	0.967076	0.9920214	0.99741447	0.9287625	0.987003	0.99427646	0.9867502	0.9915092
0.0	0.95151687	0.91424894	0.98383224	0.99713045	0.9894722	0.88354623	0.99738985	0.7144178	0.9832665	0.998242
0.0	0.99511164	0.9973028	0.9977252	0.9994043	0.99480563	0.9904587	0.9995683	0.9681341	0.99784565	0.9994405
0.0	0.952108	0.9598743	0.967076	0.9920214	0.99741447	0.9287625	0.987003	0.99427646	0.9867502	0.9915092
0.0	0.99696845	0.99751556	0.99913245	0.999765	0.99202627	0.9957112	0.99969816	0.9985447	0.999585	0.9998229
0.0	0.952108	0.9598743	0.967076	0.9920214	0.99741447	0.9287625	0.987003	0.99427646	0.9867502	0.9915092
0.0	0.952108	0.9598743	0.967076	0.9920214	0.99741447	0.9287625	0.987003	0.99427646	0.9867502	0.9915092
0.0	0.9881689	0.9956033	0.998055	0.99806625	0.9636301	0.93118674	0.9996427	0.9922742	0.9978294	0.9980544
0.0	0.99867	0.99845874	0.99851376	0.99981123	0.99874	0.9976719	0.9998078	0.9983919	0.99971265	0.99977034
0.0	0.0030313435	0.121300176	0.1747833	0.86020774	0.47623435	0.32888687	0.7740312	0.0021967858	0.041076135	0.8578848
0.0	0.952108	0.9598743	0.967076	0.9920214	0.99741447	0.9287625	0.987003	0.99427646	0.9867502	0.9915092
0.0	0.952108	0.9598743	0.967076	0.9920214	0.99741447	0.9287625	0.987003	0.99427646	0.9867502	0.9915092
0.0	0.952108	0.9598743	0.967076	0.9920214	0.99741447	0.9287625	0.987003	0.99427646	0.9867502	0.9915092
0.0	0.952108	0.9598743	0.967076	0.9920214	0.99741447	0.9287625	0.987003	0.99427646	0.9867502	0.9915092
0.0	0.952108	0.9598743	0.967076	0.9920214	0.99741447	0.9287625	0.987003	0.99427646	0.9867502	0.9915092
0.0	0.952108	0.9598743	0.967076	0.9920214	0.99741447	0.9287625	0.987003	0.99427646	0.9867502	0.9915092
0.0	0.952108	0.9598743	0.967076	0.9920214	0.99741447	0.9287625	0.987003	0.99427646	0.9867502	0.9915092
0.0	0.952108	0.9598743	0.967076	0.9920214	0.99741447	0.9287625	0.987003	0.99427646	0.9867502	0.9915092
0.0	0.952108	0.9598743	0.967076	0.9920214	0.99741447	0.9287625	0.987003	0.99427646	0.9867502	0.9915092
0.0	0.952108	0.9598743	0.967076	0.9920214	0.99741447	0.9287625	0.987003	0.99427646	0.9867502	0.9915092
0.0	0.952108	0.9598743	0.967076	0.9920214	0.99741447	0.9287625	0.987003	0.99427646	0.9867502	0.9915092
0.0	0.38460377	0.9468507	0.98888236	0.9947836	0.9962094	0.9803208	0.9918007	0.9963218	0.9976521	0.9992811
0.0	0.996962	0.98965377	0.9972982	0.99967706	0.9959715	0.9954364	0.99933785	0.9936939	0.9990177	0.99965
0.0	0.9992173	0.9991025	0.9991554	0.9999021	0.99961746	0.99904364	0.9996911	0.9989794	0.9996542	0.9998641
0.0	0.952108	0.9598743	0.967076	0.9920214	0.99741447	0.9287625	0.987003	0.99427646	0.9867502	0.9915092
0.0	0.9935923	0.99172217	0.9982626	0.9994006	0.99782073	0.99406093	0.99837315	0.95546347	0.99729747	0.9993488
0.0	0.952108	0.9598743	0.967076	0.9920214	0.99741447	0.9287625	0.987003	0.99427646	0.9867502	0.9915092
0.0	0.952108	0.9598743	0.967076	0.9920214	0.99741447	0.9287625	0.987003	0.99427646	0.9867502	0.9915092
0.0	0.99079436	0.9881246	0.9965617	0.9985726	0.9901038	0.99322635	0.99912924	0.984303	0.9971951	0.99875164
0.0	0.9969637	0.99441236	0.9960007	0.9995127	0.99684757	0.9976349	0.99925166	0.9971142	0.99830496	0.9994702
0.0	0.9974348	0.998818	0.9988356	0.9996182	0.99772376	0.9950252	0.9997416	0.9833847	0.9991357	0.9996592
0.0	0.99902296	0.99890614	0.9991731	0.9998797	0.9991615	0.9983246	0.9998115	0.99817765	0.999813	0.9997987
0.0	0.99843675	0.9982364	0.99844235	0.9997775	0.9987078	0.99766254	0.99980813	0.998161	0.99972683	0.9997501
0.0	0.00014140838	0.036852427	0.09426505	0.112169884	0.8337472	0.17713283	0.005961269	0.027211074	0.002875689	0.046065357
0.0	0.99811816	0.9982595	0.99931407	0.9997929	0.99522614	0.9965553	0.99971765	0.9988166	0.9997315	0.99985313
0.0	0.9957865	0.9951127	0.9983735	0.999124	0.9948428	0.99555665	0.9993538	0.9906024	0.9988366	0.99925035
0.0	0.952108	0.9598743	0.967076	0.9920214	0.99741447	0.9287625	0.987003	0.99427646	0.9867502	0.9915092
0.0	0.9983418	0.9985678	0.9984793	0.9998055	0.99884903	0.99766856	0.99981576	0.99837613	0.999764	0.9997744
0.0	0.28387648	0.19637421	0.31874794	0.35620755	0.17462672	0.04059625	0.6047577	0.93162453	0.54849064	0.7821861
0.0	0.9983405	0.99897987	0.99825305	0.99983346	0.99864715	0.99621505	0.9998307	0.9975898	0.99955684	0.9998523
0.0	0.82112795	0.83082944	0.87363285	0.99636096	0.98886555	0.9950831	0.8930863	0.013946921	0.96135306	0.9937424
0.0	0.8308374	0.7724661	0.24619393	0.9871651	0.9949144	0.9833076	0.99927026	0.013946921	0.95471954	0.98412746
0.0	0.99511164	0.9973028	0.9977252	0.9994043	0.99480563	0.9904587	0.9995683	0.9681341	0.99784565	0.9994405
0.0	0.9990876	0.9989637	0.99953914	0.9995821	0.99829036	0.9968899	0.99967813	0.9984048	0.99944836	0.99975103
0.0	0.952108	0.9598743	0.967076	0.9920214	0.99741447	0.9287625	0.987003	0.99427646	0.9867502	0.9915092
0.0	0.952108	0.9598743	0.967076	0.9920214	0.99741447	0.9287625	0.987003	0.99427646	0.9867502	0.9915092
0.0	0.952108	0.9598743	0.967076	0.9920214	0.99741447	0.9287625	0.987003	0.99427646	0.9867502	0.9915092
0.0	0.952108	0.9598743	0.967076	0.9920214	0.99741447	0.9287625	0.987003	0.99427646	0.9867502	0.9915092
0.0	0.952108	0.9598743	0.967076	0.9920214	0.99741447	0.9287625	0.987003	0.99427646	0.9867502	0.9915092
0.0	0.952108	0.9598743	0.967076	0.9920214	0.99741447	0.9287625	0.987003	0.99427646	0.9867502	0.9915092
0.0	0.99696845	0.99751556	0.99913245	0.999765	0.99202627	0.9957112	0.99969816	0.9985447	0.999585	0.9998229
0.0	0.9992173	0.9991025	0.9991554	0.9999021	0.99961746	0.99904364	0.9996911	0.9989794	0.9996542	0.9998641
0.0	0.952108	0.9598743	0.967076	0.9920214	0.99741447	0.9287625	0.987003	0.99427646	0.9867502	0.9915092
0.0	0.952108	0.9598743	0.967076	0.9920214	0.99741447	0.9287625	0.987003	0.99427646	0.9867502	0.9915092
0.0	0.952108	0.9598743	0.967076	0.9920214	0.99741447	0.9287625	0.987003	0.99427646	0.9867502	0.9915092
0.0	0.9992173	0.9991025	0.9991554	0.9999021	0.99961746	0.99904364	0.9996911	0.9989794	0.9996542	0.9998641
0.0	0.952108	0.9598743	0.967076	0.9920214	0.99741447	0.9287625	0.987003	0.99427646	0.9867502	0.9915092
0.0	0.00012259811	0.00015167914	0.0016950316	0.00082359015	6.835035e-05	0.00010462525	0.0017608962	5.5985416e-05	0.0042619444	0.0035262269
0.0	0.952108	0.9598743	0.967076	0.9920214	0.99741447	0.9287625	0.987003	0.99427646	0.9867502	0.9915092
0.0	0.996962	0.98965377	0.9972982	0.99967706	0.9959715	0.9954364	0.99933785	0.9936939	0.9990177	0.99965
0.0	0.9992173	0.9991025	0.9991554	0.9999021	0.99961746	0.99904364	0.9996911	0.9989794	0.9996542	0.9998641
0.0	0.952108	0.9598743	0.967076	0.9920214	0.99741447	0.9287625	0.987003	0.99427646	0.9867502	0.9915092
0.0	0.952108	0.9598743	0.967076	0.9920214	0.99741447	0.9287625	0.987003	0.99427646	0.9867502	0.9915092
0.0	0.9935923	0.99172217	0.9982626	0.9994006	0.99782073	0.99406093	0.99837315	0.95546347	0.99729747	0.9993488
0.0	0.97931033	0.32599932	0.8684701	0.35694203	0.72304523	0.93697983	0.8281889	0.8471525	0.5730602	0.983817
0.0	0.79783356	0.8817361	0.89188373	0.9939784	0.067346856	0.3782065	0.9877771	0.25770548	0.20039369	0.79913807
0.0	0.952108	0.9598743	0.967076	0.9920214	0.99741447	0.9287625	0.987003	0.99427646	0.9867502	0.9915092
0.0	0.952108	0.9598743	0.967076	0.9920214	0.99741447	0.9287625	0.987003	0.99427646	0.9867502	0.9915092
0.0	0.9992173	0.9991025	0.9991554	0.9999021	0.99961746	0.99904364	0.9996911	0.9989794	0.9996542	0.9998641
0.0	0.952108	0.9598743	0.967076	0.9920214	0.99741447	0.9287625	0.987003	0.99427646	0.9867502	0.9915092
0.0	0.00012259811	0.00015167914	0.0016950316	0.00082359015	6.835035e-05	0.00010462525	0.0017608962	5.5985416e-05	0.0042619444	0.0035262269
0.0	0.00012694845	0.0011907865	0.0010501691	0.5076335	0.19113581	0.04073847	0.09175236	0.004583483	8.096386e-05	0.08276957
0.0	0.49545264	0.3452971	0.79624957	0.9593487	0.36345398	0.5683442	0.7627001	0.16813993	0.4701343	0.9289143
0.0	0.35463053	0.22738063	0.7458115	0.90942836	0.23016852	0.4155433	0.62229854	0.13342668	0.2674838	0.8856435
0.0	0.99862456	0.9983462	0.9988142	0.99986196	0.99871397	0.9980572	0.999788	0.99761486	0.999711	0.99975234
0.0	0.952108	0.9598743	0.967076	0.9920214	0.99741447	0.9287625	0.987003	0.99427646	0.9867502	0.9915092
0.0	0.952108	0.9598743	0.967076	0.9920214	0.99741447	0.9287625	0.987003	0.99427646	0.9867502	0.9915092
0.0	0.0051328475	0.0022824688	0.035252977	0.056830306	0.015397593	0.0046932423	0.024834054	0.0038713545	0.0024033082	0.024739591
0.0	0.90505713	0.8324471	0.98036146	0.9689368	0.3819782	0.1164084	0.9861777	0.7315031	0.9812444	0.9737299
0.0	0.99079436	0.9881246	0.9965617	0.9985726	0.9901038	0.99322635	0.99912924	0.984303	0.9971951	0.99875164
0.0	0.99862456	0.9983462	0.9988142	0.99986196	0.99871397	0.9980572	0.999788	0.99761486	0.999711	0.99975234
0.0	0.99672204	0.9940519	0.9955279	0.9995109	0.99633944	0.99709487	0.99920887	0.99696845	0.9982835	0.9994734
0.0	0.007065163	0.20378223	0.018616749	0.36753124	0.91193813	0.27745366	0.07189583	0.04019414	0.0052385833	0.017942281
0.0	0.952108	0.9598743	0.967076	0.9920214	0.99741447	0.9287625	0.987003	0.99427646	0.9867502	0.9915092
0.0	0.95151687	0.91424894	0.98383224	0.99713045	0.9894722	0.88354623	0.99738985	0.7144178	0.9832665	0.998242
0.0	0.96948504	0.97648126	0.9916515	0.9955829	0.97550017	0.9445113	0.99782264	0.9707813	0.9932678	0.99812704
0.0	0.952108	0.9598743	0.967076	0.9920214	0.99741447	0.9287625	0.987003	0.99427646	0.9867502	0.9915092
0.0	0.98556376	0.98939437	0.99743026	0.9974819	0.96385205	0.97848743	0.9939207	0.92495567	0.9947143	0.99897695
0.0	0.952108	0.9598743	0.967076	0.9920214	0.99741447	0.9287625	0.987003	0.99427646	0.9867502	0.9915092
0.0	0.952108	0.9598743	0.967076	0.9920214	0.99741447	0.9287625	0.987003	0.99427646	0.9867502	0.9915092
0.0	0.952108	0.9598743	0.967076	0.9920214	0.99741447	0.9287625	0.987003	0.99427646	0.9867502	0.9915092
0.0	0.99511164	0.9973028	0.9977252	0.9994043	0.99480563	0.9904587	0.9995683	0.9681341	0.99784565	0.9994405
0.0	0.952108	0.9598743	0.967076	0.9920214	0.99741447	0.9287625	0.987003	0.99427646	0.9867502	0.9915092
0.0	0.9838838	0.99106944	0.995634	0.9973435	0.98855025	0.97697073	0.9983347	0.98581994	0.99703443	0.9986835
0.0	0.00012694845	0.0011907865	0.0010501691	0.5076335	0.19113581	0.04073847	0.09175233	0.004583483	8.096386e-05	0.08276957
0.0	0.017546576	0.00013670562	0.03200587	0.00023086589	0.86899763	0.00053205504	0.000493585	0.00026049398	0.0014271024	0.9602358
0.0	0.0010137082	0.005697365	0.0076128514	0.22404675	0.8081	0.0070736553	0.00027659952	0.00024179142	0.011297166	0.8929344
0.0	0.952108	0.9598743	0.967076	0.9920214	0.99741447	0.9287625	0.987003	0.99427646	0.9867502	0.9915092
0.0	0.99079436	0.9881246	0.9965617	0.9985726	0.9901038	0.99322635	0.99912924	0.984303	0.9971951	0.99875164
0.0	0.99724233	0.9957163	0.99878496	0.9995869	0.998705	0.9975683	0.9990784	0.97950315	0.99897647	0.99954885
0.0	0.0045975894	0.0016401245	0.020786706	0.10004095	0.013911822	0.005496797	0.027284687	0.0031752356	0.0024269947	0.020041471
0.0	0.026185319	0.9258799	0.0006729372	0.23518574	0.0048546456	0.56830376	0.23224175	0.9925983	0.68714666	0.53324133
0.0	0.99471635	0.9923516	0.99840134	0.9994276	0.9979386	0.99503374	0.9985482	0.9639168	0.99768245	0.99938273
0.0	0.99724233	0.9957163	0.99878496	0.9995869	0.998705	0.9975683	0.9990784	0.97950315	0.99897647	0.99954885
0.0	0.0003678653	0.00063493795	0.0042245267	0.1035019	0.0017380582	0.004848144	0.054133065	0.0007932592	0.0056554284	0.12480471
0.0	0.0028954123	0.0008893098	0.017282205	0.044904377	0.007735063	0.0032360603	0.011621245	0.0021566728	0.0010855291	0.012265024
0.0	0.952108	0.9598743	0.967076	0.9920214	0.99741447	0.9287625	0.987003	0.99427646	0.9867502	0.9915092
0.0	0.99862456	0.9983462	0.9988142	0.99986196	0.99871397	0.9980572	0.999788	0.99761486	0.999711	0.99975234
0.0	0.9988932	0.9991172	0.99875367	0.99988794	0.9988279	0.99747	0.99985886	0.99626476	0.9995908	0.9998455
0.0	0.9992173	0.9991025	0.9991554	0.9999021	0.99961746	0.99904364	0.9996911	0.9989794	0.9996542	0.9998641
0.0	0.9869445	0.87120074	0.9745816	0.99440926	0.9829252	0.9767785	0.99445677	0.96401787	0.9520199	0.9977761
0.0	0.952108	0.9598743	0.967076	0.9920214	0.99741447	0.9287625	0.987003	0.99427646	0.9867502	0.9915092
0.0	0.952108	0.9598743	0.967076	0.9920214	0.99741447	0.9287625	0.987003	0.99427646	0.9867502	0.9915092
0.0	0.6963617	0.488327	0.811092	0.98846334	0.7736262	0.7757135	0.9236764	0.46676764	0.79068184	0.9593129
0.0	0.952108	0.9598743	0.967076	0.9920214	0.99741447	0.9287625	0.987003	0.99427646	0.9867502	0.9915092
0.0	0.9995136	0.997133	0.9993518	0.9997969	0.9990796	0.9992575	0.9998679	0.9932547	0.999889	0.9998186
0.0	0.99956495	0.9966904	0.9990702	0.9998185	0.9989986	0.9992773	0.99988854	0.9972465	0.9998553	0.9998355
0.0	0.9994758	0.99733895	0.99910575	0.9997595	0.9987765	0.999276	0.9998735	0.9952903	0.999819	0.9998171
0.0	0.9994424	0.99681264	0.99909544	0.99974984	0.99851257	0.9987263	0.99986744	0.9934864	0.9998355	0.9998424
0.0	0.9972366	0.99845624	0.998665	0.99961996	0.996801	0.9939387	0.99967325	0.9857986	0.998868	0.99959785
0.0	0.054674793	0.041580368	0.5074111	0.24724925	0.02539115	0.015185183	0.051041055	0.13163923	0.07265473	0.6721506
0.0	0.9521642	0.0024928546	0.08177425	0.033121463	0.9933096	0.43263894	0.050471533	0.009392351	0.008685867	0.87442636
0.0	0.952108	0.9598743	0.967076	0.9920214	0.99741447	0.9287625	0.987003	0.99427646	0.9867502	0.9915092
0.0	0.952108	0.9598743	0.967076	0.9920214	0.99741447	0.9287625	0.987003	0.99427646	0.9867502	0.9915092
0.0	0.99601644	0.99747366	0.9982918	0.99950135	0.9965295	0.99140865	0.99962115	0.977243	0.9985625	0.9995473
0.0	0.952108	0.9598743	0.967076	0.9920214	0.99741447	0.9287625	0.987003	0.99427646	0.9867502	0.9915092
0.0	0.952108	0.9598743	0.967076	0.9920214	0.99741447	0.9287625	0.987003	0.99427646	0.9867502	0.9915092
0.0	0.99511164	0.9973028	0.9977252	0.9994043	0.99480563	0.9904587	0.9995683	0.9681341	0.99784565	0.9994405
0.0	0.99511164	0.9973028	0.9977252	0.9994043	0.99480563	0.9904587	0.9995683	0.9681341	0.99784565	0.9994405
0.0	0.99511164	0.9973028	0.9977252	0.9994043	0.99480563	0.9904587	0.9995683	0.9681341	0.99784565	0.9994405
0.0	0.99511164	0.9973028	0.9977252	0.9994043	0.99480563	0.9904587	0.9995683	0.9681341	0.99784565	0.9994405
0.0	0.99511164	0.9973028	0.9977252	0.9994043	0.99480563	0.9904587	0.9995683	0.9681341	0.99784565	0.9994405
0.0	0.9974348	0.998818	0.9988356	0.9996182	0.99772376	0.9950252	0.9997416	0.9833847	0.9991357	0.9996592
0.0	0.952108	0.9598743	0.967076	0.9920214	0.99741447	0.9287625	0.987003	0.99427646	0.9867502	0.9915092
0.0	0.952108	0.9598743	0.967076	0.9920214	0.99741447	0.9287625	0.987003	0.99427646	0.9867502	0.9915092
0.0	0.952108	0.9598743	0.967076	0.9920214	0.99741447	0.9287625	0.987003	0.99427646	0.9867502	0.9915092
0.0	0.99511164	0.9973028	0.9977252	0.9994043	0.99480563	0.9904587	0.9995683	0.9681341	0.99784565	0.9994405
0.0	0.952108	0.9598743	0.967076	0.9920214	0.99741447	0.9287625	0.987003	0.99427646	0.9867502	0.9915092
0.0	0.9932027	0.9937139	0.99875534	0.9984785	0.9886362	0.9876866	0.99659485	0.9609612	0.99790514	0.99936575
0.0	0.952108	0.9598743	0.967076	0.9920214	0.99741447	0.9287625	0.987003	0.99427646	0.9867502	0.9915092
0.0	0.952108	0.9598743	0.967076	0.9920214	0.99741447	0.9287625	0.987003	0.99427646	0.9867502	0.9915092
0.0	0.99666756	0.9977628	0.99899703	0.9988115	0.9920804	0.9940491	0.9992494	0.9895272	0.9996238	0.999607
0.0	0.952108	0.9598743	0.967076	0.9920214	0.99741447	0.9287625	0.987003	0.99427646	0.9867502	0.9915092
0.0	0.98556376	0.98939437	0.99743026	0.9974819	0.96385205	0.97848743	0.9939207	0.92495567	0.9947143	0.99897695
0.0	0.7628385	0.8023226	0.98248184	0.97573066	0.5845649	0.7777676	0.8982237	0.7182374	0.8678204	0.98245335
0.0	0.76283854	0.8023226	0.98248184	0.97573066	0.584565	0.77776754	0.8982237	0.7182374	0.8678205	0.98245335
0.0	0.76283854	0.8023226	0.98248184	0.97573066	0.5845649	0.7777676	0.8982237	0.7182374	0.8678205	0.98245335
0.0	0.952108	0.9598743	0.967076	0.9920214	0.99741447	0.9287625	0.987003	0.99427646	0.9867502	0.9915092
0.0	0.952108	0.9598743	0.967076	0.9920214	0.99741447	0.9287625	0.987003	0.99427646	0.9867502	0.9915092
0.0	0.99198216	0.9948938	0.99822646	0.99806494	0.9825373	0.98727745	0.99649125	0.94890857	0.99760324	0.9993569
0.0	0.952108	0.9598743	0.967076	0.9920214	0.99741447	0.9287625	0.987003	0.99427646	0.9867502	0.9915092
0.0	0.952108	0.9598743	0.967076	0.9920214	0.99741447	0.9287625	0.987003	0.99427646	0.9867502	0.9915092
0.0	0.952108	0.9598743	0.967076	0.9920214	0.99741447	0.9287625	0.987003	0.99427646	0.9867502	0.9915092
0.0	0.9992173	0.9991025	0.9991554	0.9999021	0.99961746	0.99904364	0.9996911	0.9989794	0.9996542	0.9998641
0.0	0.0009456307	0.0006529954	0.0016438985	0.0036420086	0.001122461	0.0012710788	0.002740491	0.0012215455	0.007001829	0.0006660463
0.0	0.952108	0.9598743	0.967076	0.9920214	0.99741447	0.9287625	0.987003	0.99427646	0.9867502	0.9915092
0.0	0.952108	0.9598743	0.967076	0.9920214	0.99741447	0.9287625	0.987003	0.99427646	0.9867502	0.9915092
0.0	0.952108	0.9598743	0.967076	0.9920214	0.99741447	0.9287625	0.987003	0.99427646	0.9867502	0.9915092
0.0	0.952108	0.9598743	0.967076	0.9920214	0.99741447	0.9287625	0.987003	0.99427646	0.9867502	0.9915092
0.0	0.952108	0.9598743	0.967076	0.9920214	0.99741447	0.9287625	0.987003	0.99427646	0.9867502	0.9915092
0.0	0.952108	0.9598743	0.967076	0.9920214	0.99741447	0.9287625	0.987003	0.99427646	0.9867502	0.9915092
0.0	0.952108	0.9598743	0.967076	0.9920214	0.99741447	0.9287625	0.987003	0.99427646	0.9867502	0.9915092
0.0	0.952108	0.9598743	0.967076	0.9920214	0.99741447	0.9287625	0.987003	0.99427646	0.9867502	0.9915092
0.0	0.952108	0.9598743	0.967076	0.9920214	0.99741447	0.9287625	0.987003	0.99427646	0.9867502	0.9915092
0.0	0.952108	0.9598743	0.967076	0.9920214	0.99741447	0.9287625	0.987003	0.99427646	0.9867502	0.9915092
0.0	0.952108	0.9598743	0.967076	0.9920214	0.99741447	0.9287625	0.987003	0.99427646	0.9867502	0.9915092
0.0	0.54680127	0.38804352	0.106445454	0.31902263	0.78068197	0.06815417	0.123466074	0.005576513	0.69608057	0.98115253
0.0	0.98556376	0.98939437	0.99743026	0.9974819	0.96385205	0.97848743	0.9939207	0.92495567	0.9947143	0.99897695
0.0	0.952108	0.9598743	0.967076	0.9920214	0.99741447	0.9287625	0.987003	0.99427646	0.9867502	0.9915092
0.0	0.99672204	0.9940519	0.9955279	0.9995109	0.99633944	0.99709487	0.99920887	0.99696845	0.9982835	0.9994734
0.0	0.9993393	0.999231	0.99948287	0.9998913	0.9997688	0.99910825	0.9997161	0.999446	0.9996549	0.99985695
0.0	0.9997876	0.9990088	0.9996362	0.9998667	0.99976915	0.9996438	0.9999155	0.99801517	0.9999509	0.9999058
0.0	0.006920381	0.0044567203	0.05202121	0.08505308	0.058123708	0.0070327665	0.04436542	0.0059523387	0.004033713	0.03559896
0.0	0.9410603	0.58263016	0.8685768	0.96972364	0.38984585	0.4754816	0.96146953	0.46165025	0.7862618	0.98288995
0.0	0.1444684	0.024822412	0.007689696	0.020537833	0.0016215685	0.007401294	0.99458754	0.12587716	0.8480537	0.0019436678
0.0	0.952108	0.9598743	0.967076	0.9920214	0.99741447	0.9287625	0.987003	0.99427646	0.9867502	0.9915092
0.0	0.00034695264	0.0003898095	0.00042124648	8.935266e-05	0.00020654591	6.287637e-05	0.00029701172	0.00022775127	0.00028453802	0.00021159624
0.0	0.9954874	0.9939176	0.9986541	0.9994711	0.99850696	0.99553263	0.99870086	0.9721086	0.9982169	0.9993488
0.0	0.9954874	0.9939176	0.9986541	0.9994711	0.99850696	0.99553263	0.99870086	0.9721086	0.9982169	0.9993488
0.0	0.96522075	0.93870336	0.988267	0.9975369	0.99304056	0.9134409	0.99794227	0.8035013	0.9890415	0.998242
0.0	0.27746776	0.27583292	0.73728675	0.97338367	0.6478569	0.67233336	0.9557663	0.90159744	0.83632874	0.9339203
0.0	0.952108	0.9598743	0.967076	0.9920214	0.99741447	0.9287625	0.987003	0.99427646	0.9867502	0.9915092
0.0	0.99079436	0.9881246	0.9965617	0.9985726	0.9901038	0.99322635	0.99912924	0.984303	0.9971951	0.99875164
0.0	0.99963796	0.9989772	0.99925846	0.9998062	0.99870706	0.9973551	0.99980766	0.9986755	0.9997036	0.99983704
0.0	0.952108	0.9598743	0.967076	0.9920214	0.99741447	0.9287625	0.987003	0.99427646	0.9867502	0.9915092
0.0	0.952108	0.9598743	0.967076	0.9920214	0.99741447	0.9287625	0.987003	0.99427646	0.9867502	0.9915092
0.0	0.0064054597	0.0021537829	0.036026012	0.06438687	0.01781112	0.0052398555	0.023943402	0.0038443254	0.0022626529	0.025030605
0.0	0.99672204	0.9940519	0.9955279	0.9995109	0.99633944	0.99709487	0.99920887	0.99696845	0.9982835	0.9994734
0.0	0.952108	0.9598743	0.967076	0.9920214	0.99741447	0.9287625	0.987003	0.99427646	0.9867502	0.9915092
0.0	0.0005675694	0.0024931403	0.017734405	0.3838121	0.22570284	0.28055066	0.2589357	0.18770364	0.025407227	0.1604613
0.0	0.67232484	0.12348909	0.51060545	0.79284203	0.2795233	0.6624163	0.5732645	0.27203086	0.22658634	0.94101787
0.0	0.9869445	0.87120074	0.9745816	0.99440926	0.9829253	0.9767784	0.99445677	0.96401787	0.9520199	0.9977761
0.0	0.9976209	0.9931746	0.99338466	0.9993387	0.99368346	0.99824584	0.99835145	0.99742126	0.9979983	0.99941397
0.0	0.9882884	0.8964741	0.9789534	0.9946338	0.98811835	0.9809177	0.9956825	0.9712002	0.96382475	0.998214
0.0	0.9983405	0.99882156	0.9979784	0.9998254	0.99841917	0.99559695	0.9998159	0.9971034	0.9994764	0.99984026
0.0	0.952108	0.9598743	0.967076	0.9920214	0.99741447	0.9287625	0.987003	0.99427646	0.9867502	0.9915092
0.0	0.99950075	0.9995814	0.9992023	0.99992967	0.99950576	0.99891806	0.99991417	0.99841297	0.9998703	0.9999175
0.0	0.9995952	0.999421	0.99957603	0.9999062	0.99978083	0.99933296	0.99979514	0.9994985	0.9997489	0.9998951
0.0	0.058480788	0.079609156	0.9519366	0.99360013	0.9977448	0.29178426	0.97619617	0.9938167	0.939187	0.92741925
0.0	0.058480788	0.079609156	0.9519366	0.99360013	0.9977448	0.29178426	0.97619617	0.9938167	0.939187	0.92741925
0.0	0.8997898	0.9486766	0.9559662	0.9910027	0.7306522	0.8001703	0.9969867	0.7562799	0.95474267	0.9877101
0.0	0.952108	0.9598743	0.967076	0.9920214	0.99741447	0.9287625	0.987003	0.99427646	0.9867502	0.9915092
0.0	0.99672204	0.9940519	0.9955279	0.9995109	0.99633944	0.99709487	0.99920887	0.99696845	0.9982835	0.9994734
0.0	0.006131742	0.0009738629	0.0009935015	0.5899014	0.5004636	0.00044323405	0.024680616	0.0013260399	0.09495243	0.65848607
0.0	0.007132749	0.003006029	0.04246994	0.07663562	0.02087633	0.005330754	0.03323131	0.00472276	0.002681933	0.03284531
0.0	0.0008849486	0.9598743	0.00023777693	0.08027097	0.06311772	0.04613411	0.05434207	0.99427646	0.34315085	0.5800157
0.0	0.9992173	0.9991025	0.9991554	0.9999021	0.99961746	0.99904364	0.9996911	0.9989794	0.9996542	0.9998641
0.0	0.952108	0.9598743	0.967076	0.9920214	0.99741447	0.9287625	0.987003	0.99427646	0.9867502	0.9915092
0.0	0.952108	0.9598743	0.967076	0.9920214	0.99741447	0.9287625	0.987003	0.99427646	0.9867502	0.9915092
0.0	0.952108	0.9598743	0.967076	0.9920214	0.99741447	0.9287625	0.987003	0.99427646	0.9867502	0.9915092
0.0	0.9990876	0.9989637	0.99953914	0.9995821	0.99829036	0.9968899	0.99967813	0.9984048	0.99944836	0.99975103
0.0	0.9935923	0.99172217	0.9982626	0.9994006	0.99782073	0.99406093	0.99837315	0.95546347	0.99729747	0.9993488
0.0	0.9992173	0.9991025	0.9991554	0.9999021	0.99961746	0.99904364	0.9996911	0.9989794	0.9996542	0.9998641
0.0	0.5231795	0.7394796	0.75481	0.98954344	0.97270864	0.8533155	0.95992357	0.96597856	0.9940759	0.78840524
0.0	0.54073346	0.32892907	0.98729473	0.96908164	0.8827849	0.13588984	0.8741701	0.50250065	0.9508684	0.00848122
0.0	0.9960317	0.9962226	0.9951309	0.9964857	0.994759	0.9860386	0.9992136	0.9953441	0.9806575	0.99770457
0.0	0.9926416	0.99317956	0.99290997	0.9945585	0.9875217	0.9773316	0.9988985	0.9931011	0.9635495	0.996181
0.0	0.99884295	0.99869305	0.9990299	0.9998784	0.9990578	0.9984542	0.99981123	0.9979664	0.9997719	0.9997812
0.0	0.952108	0.9598743	0.967076	0.9920214	0.99741447	0.9287625	0.987003	0.99427646	0.9867502	0.9915092
0.0	0.996962	0.98965377	0.9972982	0.99967706	0.9959715	0.9954364	0.99933785	0.9936939	0.9990177	0.99965
0.0	0.952108	0.9598743	0.967076	0.9920214	0.99741447	0.9287625	0.987003	0.99427646	0.9867502	0.9915092
0.0	0.9992173	0.9991025	0.9991554	0.9999021	0.99961746	0.99904364	0.9996911	0.9989794	0.9996542	0.9998641
0.0	0.952108	0.9598743	0.967076	0.9920214	0.99741447	0.9287625	0.987003	0.99427646	0.9867502	0.9915092
0.0	0.00012259811	0.00015167914	0.0016950316	0.00082359015	6.835035e-05	0.00010462525	0.0017608962	5.5985416e-05	0.0042619444	0.0035262269
0.0	0.952108	0.9598743	0.967076	0.9920214	0.99741447	0.9287625	0.987003	0.99427646	0.9867502	0.9915092
0.0	0.9994493	0.99841917	0.9988342	0.99959165	0.9989268	0.99838996	0.99966097	0.9946032	0.99941075	0.99977356
0.0	0.952108	0.9598743	0.967076	0.9920214	0.99741447	0.9287625	0.987003	0.99427646	0.9867502	0.9915092
0.0	0.9992173	0.9991025	0.9991554	0.9999021	0.99961746	0.99904364	0.9996911	0.9989794	0.9996542	0.9998641
0.0	0.952108	0.9598743	0.967076	0.9920214	0.99741447	0.9287625	0.987003	0.99427646	0.9867502	0.9915092
0.0	0.00012259811	0.00015167914	0.0016950316	0.00082359015	6.835029e-05	0.00010462525	0.0017608971	5.5985416e-05	0.0042619444	0.0035262269
0.0	0.9939166	0.992144	0.9976047	0.99891996	0.9936293	0.9956116	0.9993728	0.984303	0.99829394	0.999017
0.0	0.99672204	0.9940519	0.9955279	0.9995109	0.99633944	0.99709487	0.99920887	0.99696845	0.9982835	0.9994734
0.0	0.952108	0.9598743	0.967076	0.9920214	0.99741447	0.9287625	0.987003	0.99427646	0.9867502	0.9915092
0.0	0.3043927	0.102135375	0.45483384	0.034255948	0.6680014	0.94539595	0.91470444	0.99427646	0.9441681	0.34047312
0.0	0.952108	0.9598743	0.967076	0.9920214	0.99741447	0.9287625	0.987003	0.99427646	0.9867502	0.9915092
0.0	0.98969704	0.99831116	0.99036294	0.99819934	0.98521686	0.9958812	0.9992493	0.9863906	0.9927071	0.99841475
0.0	0.99844223	0.9989737	0.998278	0.9998367	0.9984561	0.9958203	0.9998228	0.9975872	0.9995197	0.9998785
0.0	0.952108	0.9598743	0.967076	0.9920214	0.99741447	0.9287625	0.987003	0.99427646	0.9867502	0.9915092
0.0	0.952108	0.9598743	0.967076	0.9920214	0.99741447	0.9287625	0.987003	0.99427646	0.9867502	0.9915092
0.0	0.019322302	0.010416623	0.07079586	0.2563049	0.0050148717	0.01396022	0.07902104	0.008445955	0.010938277	0.14413321
0.0	0.997009	0.9953246	0.9959269	0.9995865	0.9965031	0.9973379	0.99927336	0.9973972	0.99864453	0.99961144
0.0	0.0028696542	0.00020021688	0.0035208177	0.0013190303	0.5837639	0.9389938	0.0044952612	0.0074835517	0.00047906427	0.023920039
0.0	0.952108	0.9598743	0.967076	0.9920214	0.99741447	0.9287625	0.987003	0.99427646	0.9867502	0.9915092
0.0	0.0028696542	0.00020021688	0.0035208177	0.0013190303	0.5837639	0.9389938	0.0044952612	0.0074835517	0.00047906427	0.023920039
0.0	0.952108	0.9598743	0.967076	0.9920214	0.99741447	0.9287625	0.987003	0.99427646	0.9867502	0.9915092
0.0	0.00034006895	0.00020482812	0.0020544846	0.0034897048	0.00048194296	0.00033007437	0.0010018297	0.00027624532	0.00019505496	0.0008452551
0.0	0.99862456	0.9983462	0.9988142	0.99986196	0.99871397	0.9980572	0.999788	0.99761486	0.999711	0.99975234
0.0	0.952108	0.9598743	0.967076	0.9920214	0.99741447	0.9287625	0.987003	0.99427646	0.9867502	0.9915092
0.0	0.952108	0.9598743	0.967076	0.9920214	0.99741447	0.9287625	0.987003	0.99427646	0.9867502	0.9915092
0.0	0.952108	0.9598743	0.967076	0.9920214	0.99741447	0.9287625	0.987003	0.99427646	0.9867502	0.9915092
0.0	0.952108	0.9598743	0.967076	0.9920214	0.99741447	0.9287625	0.987003	0.99427646	0.9867502	0.9915092
0.0	0.9993736	0.9994821	0.9992619	0.9999205	0.9994235	0.9986721	0.99989474	0.9978352	0.9998043	0.9998907
0.0	0.63706315	0.99962234	0.9046317	0.023915565	0.99684286	0.1916255	0.9870019	0.99609464	0.9899463	0.99813604
0.0	0.98822045	0.9794246	0.98309076	0.9941895	0.99863666	0.77774113	0.99927	0.64328176	0.99803966	0.999501
0.0	0.975941	0.9573336	0.9707078	0.99149865	0.99672544	0.6316085	0.9987134	0.47844023	0.99558026	0.9991373
0.0	0.9980844	0.99789643	0.9980742	0.9997712	0.9984168	0.9968844	0.9997745	0.99790335	0.99966013	0.9997224
0.0	0.99672204	0.9940519	0.9955279	0.9995109	0.99633944	0.99709487	0.99920887	0.99696845	0.9982835	0.9994734
0.0	0.9983607	0.99826753	0.99837863	0.9997712	0.9987643	0.9973883	0.99980134	0.99820375	0.9997093	0.9997501
0.0	0.952108	0.9598743	0.967076	0.9920214	0.99741447	0.9287625	0.987003	0.99427646	0.9867502	0.9915092
0.0	0.9992173	0.9991025	0.9991554	0.9999021	0.99961746	0.99904364	0.9996911	0.9989794	0.9996542	0.9998641
0.0	0.952108	0.9598743	0.967076	0.9920214	0.99741447	0.9287625	0.987003	0.99427646	0.9867502	0.9915092
0.0	0.952108	0.9598743	0.967076	0.9920214	0.99741447	0.9287625	0.987003	0.99427646	0.9867502	0.9915092
0.0	0.000978173	0.0015511904	0.0005225684	0.056603465	0.00778434	0.0942166	0.018340139	0.0020034753	0.00073771324	0.039536525
0.0	0.9992173	0.9991025	0.9991554	0.9999021	0.99961746	0.99904364	0.9996911	0.9989794	0.9996542	0.9998641
0.0	0.952108	0.9598743	0.967076	0.9920214	0.99741447	0.9287625	0.987003	0.99427646	0.9867502	0.9915092
0.0	0.952108	0.9598743	0.967076	0.9920214	0.99741447	0.9287625	0.987003	0.99427646	0.9867502	0.9915092
0.0	0.952108	0.9598743	0.967076	0.9920214	0.99741447	0.9287625	0.987003	0.99427646	0.9867502	0.9915092
0.0	0.99837315	0.9958468	0.99780303	0.99982125	0.9980373	0.9981165	0.99943286	0.99518955	0.99934644	0.99972445
0.0	0.9990876	0.9989637	0.99953914	0.9995821	0.99829036	0.9968899	0.99967813	0.9984048	0.99944836	0.99975103
0.0	0.952108	0.9598743	0.967076	0.9920214	0.99741447	0.9287625	0.987003	0.99427646	0.9867502	0.9915092
0.0	0.007065163	0.20378223	0.018616753	0.36753127	0.91193813	0.27745366	0.07189583	0.040194128	0.0052385833	0.017942281
0.0	0.98969704	0.99831116	0.99036294	0.99819934	0.98521686	0.9958812	0.9992493	0.9863906	0.9927071	0.99841475
0.0	0.40838227	0.4414819	0.7647726	0.4178018	0.62643844	0.50487745	0.98882294	0.869932	0.12753856	0.041747812
0.0	0.99966526	0.9994723	0.99978155	0.9999459	0.9994955	0.9995801	0.9999175	0.9989955	0.99992895	0.9999478
0.0	0.98969704	0.99831116	0.99036294	0.99819934	0.98521686	0.9958812	0.9992493	0.9863906	0.9927071	0.99841475
0.0	0.990339	0.9983259	0.99147063	0.9982369	0.98624796	0.99634475	0.99931514	0.9858045	0.993085	0.9984357
0.0	0.94106394	0.6574562	0.87307656	0.8969373	0.7935727	0.96347815	0.9871185	0.35453558	0.96823287	0.998139
0.0	0.3774273	0.27910677	0.7610968	0.91361994	0.26552302	0.4230655	0.59817594	0.17217074	0.30610627	0.8860426
0.0	0.98969704	0.99831116	0.99036294	0.99819934	0.98521686	0.9958812	0.9992493	0.9863906	0.9927071	0.99841475
0.0	0.98556376	0.98939437	0.99743026	0.9974819	0.96385205	0.9784873	0.9939207	0.92495567	0.9947143	0.99897695
0.0	0.99511164	0.9973028	0.9977252	0.9994043	0.99480563	0.9904587	0.9995683	0.9681341	0.99784565	0.9994405
0.0	0.99511164	0.9973028	0.9977252	0.9994043	0.99480563	0.9904587	0.9995683	0.9681341	0.99784565	0.9994405
0.0	0.99079436	0.9881246	0.9965617	0.9985726	0.9901038	0.99322635	0.99912924	0.984303	0.9971951	0.99875164
0.0	0.99862456	0.9983462	0.9988142	0.99986196	0.99871397	0.9980572	0.999788	0.99761486	0.999711	0.99975234
0.0	0.95151687	0.91424894	0.98383224	0.99713045	0.9894722	0.88354623	0.99738985	0.7144178	0.9832665	0.998242
0.0	0.98556376	0.98939437	0.99743026	0.9974819	0.96385205	0.97848743	0.9939207	0.92495567	0.9947143	0.99897695
0.0	0.98556376	0.98939437	0.99743026	0.9974819	0.96385205	0.97848743	0.9939207	0.92495567	0.9947143	0.99897695
0.0	0.99540424	0.9941836	0.9985973	0.99943334	0.9983821	0.9956255	0.9986456	0.9740941	0.9981857	0.9994473
0.0	0.0032491786	0.0011635876	0.018978396	0.048167475	0.008886142	0.0033590372	0.011681851	0.002927415	0.0013688646	0.013198995
0.0	0.00062287727	0.00020817686	0.016221017	0.8160555	0.08128815	0.0042063203	0.0010046092	0.00079924276	0.89308137	0.7300727
0.0	0.952108	0.9598743	0.967076	0.9920214	0.99741447	0.9287625	0.987003	0.99427646	0.9867502	0.9915092
0.0	0.952108	0.9598743	0.967076	0.9920214	0.99741447	0.9287625	0.987003	0.99427646	0.9867502	0.9915092
0.0	0.99511164	0.9973028	0.9977252	0.9994043	0.99480563	0.9904587	0.9995683	0.9681341	0.99784565	0.9994405
0.0	0.952108	0.9598743	0.967076	0.9920214	0.99741447	0.9287625	0.987003	0.99427646	0.9867502	0.9915092
0.0	0.99511164	0.9973028	0.9977252	0.9994043	0.99480563	0.9904587	0.9995683	0.9681341	0.99784565	0.9994405
0.0	0.9443704	0.9722192	0.9828683	0.9917067	0.94774014	0.57513124	0.98698634	0.7054556	0.9901771	0.9967824
0.0	0.9879907	0.9869141	0.98998696	0.99855393	0.98189753	0.96599346	0.9986871	0.9846177	0.9953843	0.9987165
0.0	0.9983405	0.99882156	0.9979784	0.9998254	0.99841917	0.99559695	0.9998159	0.9971034	0.9994764	0.99984026
0.0	0.9989278	0.99471647	0.9980032	0.9996358	0.99581087	0.9978817	0.99981874	0.9883436	0.99956113	0.99977416
0.0	0.952108	0.9598743	0.967076	0.9920214	0.99741447	0.9287625	0.987003	0.99427646	0.9867502	0.9915092
0.0	0.0028119576	0.0013376947	0.009061317	0.021642447	0.0025648482	0.0015730852	0.0068016597	0.000876935	0.00046098363	0.004341951
0.0	0.952108	0.9598743	0.967076	0.9920214	0.99741447	0.9287625	0.987003	0.99427646	0.9867502	0.9915092
0.0	0.9943335	0.99307394	0.9984112	0.99942553	0.9979533	0.99475765	0.99837315	0.95978564	0.99746287	0.9993618
0.0	0.9935923	0.99172217	0.9982626	0.9994006	0.99782073	0.99406093	0.99837315	0.95546347	0.99729747	0.9993488
0.0	0.9943335	0.99307394	0.9984112	0.99942553	0.9979533	0.99475765	0.99837315	0.95978564	0.99746287	0.9993618
0.0	0.952108	0.9598743	0.967076	0.9920214	0.99741447	0.9287625	0.987003	0.99427646	0.9867502	0.9915092
0.0	0.952108	0.9598743	0.967076	0.9920214	0.99741447	0.9287625	0.987003	0.99427646	0.9867502	0.9915092
0.0	0.952108	0.9598743	0.967076	0.9920214	0.99741447	0.9287625	0.987003	0.99427646	0.9867502	0.9915092
0.0	0.952108	0.9598743	0.967076	0.9920214	0.99741447	0.9287625	0.987003	0.99427646	0.9867502	0.9915092
0.0	0.952108	0.9598743	0.967076	0.9920214	0.99741447	0.9287625	0.987003	0.99427646	0.9867502	0.9915092
0.0	0.952108	0.9598743	0.967076	0.9920214	0.99741447	0.9287625	0.987003	0.99427646	0.9867502	0.9915092
0.0	0.0001376868	0.0010442327	0.00067702966	0.22503422	0.077695936	0.028392466	0.04079261	0.010479746	9.6236305e-05	0.1289316
0.0	0.952108	0.9598743	0.967076	0.9920214	0.99741447	0.9287625	0.987003	0.99427646	0.9867502	0.9915092
0.0	0.952108	0.9598743	0.967076	0.9920214	0.99741447	0.9287625	0.987003	0.99427646	0.9867502	0.9915092
0.0	0.99079436	0.9881246	0.9965617	0.9985726	0.9901038	0.99322635	0.99912924	0.984303	0.9971951	0.99875164
0.0	0.99511164	0.9973028	0.9977252	0.9994043	0.99480563	0.9904587	0.9995683	0.9681341	0.99784565	0.9994405
0.0	0.952108	0.9598743	0.967076	0.9920214	0.99741447	0.9287625	0.987003	0.99427646	0.9867502	0.9915092
0.0	0.007065163	0.20378223	0.018616753	0.36753127	0.91193813	0.27745366	0.07189583	0.040194128	0.0052385833	0.017942281
0.0	0.99079436	0.9881246	0.9965617	0.9985726	0.9901038	0.99322635	0.99912924	0.984303	0.9971951	0.99875164
0.0	0.99930084	0.99917775	0.9993838	0.9999018	0.99975866	0.99904794	0.9997018	0.99935037	0.9996877	0.99986947
0.0	0.98864436	0.9956701	0.99804914	0.9981781	0.96930236	0.9345028	0.99961084	0.9922742	0.99788755	0.9983639
0.0	0.94106394	0.6574562	0.87307656	0.8969373	0.7935727	0.96347815	0.9871185	0.35453558	0.96823287	0.998139
0.0	0.952108	0.9598743	0.967076	0.9920214	0.99741447	0.9287625	0.987003	0.99427646	0.9867502	0.9915092
0.0	0.98969704	0.99831116	0.99036294	0.99819934	0.98521686	0.9958812	0.9992493	0.9863906	0.9927071	0.99841475
0.0	0.9992173	0.9991025	0.9991554	0.9999021	0.99961746	0.99904364	0.9996911	0.9989794	0.9996542	0.9998641
0.0	0.00012694845	0.0011907865	0.0010501691	0.5076336	0.19113581	0.04073847	0.09175236	0.004583483	8.096386e-05	0.08276957
0.0	0.00513285	0.0022824698	0.035252977	0.056830306	0.015397593	0.004693244	0.02483405	0.0038713545	0.0024033082	0.024739591
0.0	0.952108	0.9598743	0.967076	0.9920214	0.99741447	0.9287625	0.987003	0.99427646	0.9867502	0.9915092
0.0	0.996962	0.98965377	0.9972982	0.99967706	0.9959715	0.9954364	0.99933785	0.9936939	0.9990177	0.99965
0.0	0.952108	0.9598743	0.967076	0.9920214	0.99741447	0.9287625	0.987003	0.99427646	0.9867502	0.9915092
0.0	0.952108	0.9598743	0.967076	0.9920214	0.99741447	0.9287625	0.987003	0.99427646	0.9867502	0.9915092
0.0	0.9992173	0.9991025	0.9991554	0.9999021	0.99961746	0.99904364	0.9996911	0.9989794	0.9996542	0.9998641
0.0	0.952108	0.9598743	0.967076	0.9920214	0.99741447	0.9287625	0.987003	0.99427646	0.9867502	0.9915092
0.0	0.00012694845	0.0011907865	0.0010501691	0.5076336	0.19113581	0.04073847	0.09175236	0.004583483	8.096386e-05	0.08276957
0.0	0.952108	0.9598743	0.967076	0.9920214	0.99741447	0.9287625	0.987003	0.99427646	0.9867502	0.9915092
0.0	0.0003063152	0.002351041	0.0018816369	0.5684126	0.39318013	0.20846327	0.37638593	0.0035832534	0.00047936485	0.32019424
0.0	0.01143045	0.07185515	0.0005223533	0.024112621	0.07509732	0.6961181	0.80411625	0.5487483	0.8093942	0.91871387
0.0	0.952108	0.9598743	0.967076	0.9920214	0.99741447	0.9287625	0.987003	0.99427646	0.9867502	0.9915092
0.0	0.952108	0.9598743	0.967076	0.9920214	0.99741447	0.9287625	0.987003	0.99427646	0.9867502	0.9915092
0.0	0.9992173	0.9991025	0.9991554	0.9999021	0.99961746	0.99904364	0.9996911	0.9989794	0.9996542	0.9998641
0.0	0.952108	0.9598743	0.967076	0.9920214	0.99741447	0.9287625	0.987003	0.99427646	0.9867502	0.9915092
0.0	0.952108	0.9598743	0.967076	0.9920214	0.99741447	0.9287625	0.987003	0.99427646	0.9867502	0.9915092
0.0	0.952108	0.9598743	0.967076	0.9920214	0.99741447	0.9287625	0.987003	0.99427646	0.9867502	0.9915092
0.0	0.9992173	0.9991025	0.9991554	0.9999021	0.99961746	0.99904364	0.9996911	0.9989794	0.9996542	0.9998641
0.0	0.952108	0.9598743	0.967076	0.9920214	0.99741447	0.9287625	0.987003	0.99427646	0.9867502	0.9915092
0.0	0.0028119576	0.0013376947	0.009061312	0.021642447	0.0025648493	0.0015730852	0.0068016597	0.00087693543	0.00046098363	0.004341953
0.0	0.952108	0.9598743	0.967076	0.9920214	0.99741447	0.9287625	0.987003	0.99427646	0.9867502	0.9915092
0.0	0.952108	0.9598743	0.967076	0.9920214	0.99741447	0.9287625	0.987003	0.99427646	0.9867502	0.9915092
0.0	0.952108	0.9598743	0.967076	0.9920214	0.99741447	0.9287625	0.987003	0.99427646	0.9867502	0.9915092
0.0	0.0067534987	0.0029465198	0.044996176	0.081851356	0.025242783	0.0053603463	0.024834054	0.0046176175	0.003331866	0.032582387
0.0	0.0067534987	0.0029465186	0.044996176	0.081851356	0.025242783	0.0053603435	0.024834061	0.004617615	0.003331866	0.032582395
0.0	0.16595137	2.6078887e-05	0.05879546	0.75286454	0.0004884916	0.0027676995	0.987003	0.00021667333	0.07088052	0.0015785258
0.0	0.16595137	2.6078887e-05	0.05879546	0.75286454	0.0004884916	0.0027676995	0.987003	0.00021667333	0.07088052	0.0015785258
0.0	0.9992398	0.99916875	0.9992268	0.9999038	0.99961746	0.999094	0.99970466	0.9990728	0.9996712	0.99986386
0.0	0.952108	0.9598743	0.967076	0.9920214	0.99741447	0.9287625	0.987003	0.99427646	0.9867502	0.9915092
0.0	0.952108	0.9598743	0.967076	0.9920214	0.99741447	0.9287625	0.987003	0.99427646	0.9867502	0.9915092
0.0	0.29673934	0.15275352	0.06788417	0.0015694937	0.9609692	0.000371071	0.58152455	0.911186	0.7629271	0.709602
0.0	0.9995427	0.9988763	0.99952495	0.99991083	0.999387	0.99921966	0.9997789	0.99766624	0.99985194	0.9999231
0.0	0.952108	0.9598743	0.967076	0.9920214	0.99741447	0.9287625	0.987003	0.99427646	0.9867502	0.9915092
0.0	0.9988386	0.9986286	0.99940073	0.99959487	0.9987828	0.9991179	0.9997899	0.9984773	0.9998807	0.99968314
0.0	0.952108	0.9598743	0.967076	0.9920214	0.99741447	0.9287625	0.987003	0.99427646	0.9867502	0.9915092
0.0	0.9992173	0.9991025	0.9991554	0.9999021	0.99961746	0.99904364	0.9996911	0.9989794	0.9996542	0.9998641
0.0	0.0025356456	0.00083721115	0.015404773	0.038799215	0.0075415075	0.0026834796	0.008975944	0.0016429151	0.0009370137	0.009772629
0.0	0.2055788	0.06207112	0.072938986	0.42498356	0.043398846	0.01770315	0.6455755	0.1062553	0.45308262	0.6813219
0.0	0.96892494	0.9644332	0.96407306	0.98429364	0.8533256	0.98983896	0.9739197	0.9676599	0.9814286	0.9967092
0.0	0.952108	0.9598743	0.967076	0.9920214	0.99741447	0.9287625	0.987003	0.99427646	0.9867502	0.9915092
0.0	0.0066203396	0.0030896391	0.04422441	0.056830306	0.021972511	0.0066227014	0.034061637	0.0049856417	0.0037243918	0.034189165
0.0	0.008370917	8.800886e-05	0.0015371375	0.9920214	0.010030939	0.029261187	0.0013060016	0.0064278985	0.0056040464	0.0711014
0.0	0.11235339	0.24802399	0.1829454	0.56264573	0.17029005	0.3055854	0.5413771	0.08348791	0.09351361	0.5710297
0.0	0.952108	0.9598743	0.967076	0.9920214	0.99741447	0.9287625	0.987003	0.99427646	0.9867502	0.9915092
0.0	0.952108	0.9598743	0.967076	0.9920214	0.99741447	0.9287625	0.987003	0.99427646	0.9867502	0.9915092
0.0	0.99504787	0.99748933	0.9962941	0.9993073	0.9937569	0.9869146	0.9995278	0.99130213	0.99887115	0.99951386
0.0	0.014336303	0.00027817863	0.0014740194	0.012626679	0.00039383196	0.0016479141	0.061807778	0.0017327028	0.498612	0.08942315
0.0	0.78766334	0.058871556	0.81156194	0.43784007	0.65182424	0.33610138	0.6672925	0.2471159	0.3283513	0.3832784
0.0	0.9935923	0.99172217	0.9982626	0.9994006	0.99782073	0.99406093	0.99837315	0.95546347	0.99729747	0.9993488
0.0	0.952108	0.9598743	0.967076	0.9920214	0.99741447	0.9287625	0.987003	0.99427646	0.9867502	0.9915092
0.0	0.9904755	0.9667116	0.98997587	0.999419	0.96359	0.99346197	0.9985368	0.96778136	0.99525636	0.9994709
0.0	0.99862456	0.9983462	0.9988142	0.99986196	0.99871397	0.9980572	0.999788	0.99761486	0.999711	0.99975234
0.0	0.952108	0.9598743	0.967076	0.9920214	0.99741447	0.9287625	0.987003	0.99427646	0.9867502	0.9915092
0.0	0.010904318	0.055224374	0.015019064	4.962913e-05	0.17983682	0.03568044	0.000855899	0.00012278868	0.0026117456	0.8932422
0.0	0.9869445	0.87120074	0.9745816	0.99440926	0.9829252	0.9767784	0.99445677	0.96401787	0.9520199	0.9977761
0.0	0.9976209	0.9931746	0.99338466	0.9993387	0.99368346	0.99824584	0.99835145	0.99742126	0.9979983	0.99941397
0.0	0.9992173	0.9991025	0.9991554	0.9999021	0.99961746	0.99904364	0.9996911	0.9989794	0.9996542	0.9998641
0.0	0.952108	0.9598743	0.967076	0.9920214	0.99741447	0.9287625	0.987003	0.99427646	0.9867502	0.9915092
0.0	0.9966916	0.99572104	0.99883205	0.9995478	0.998923	0.99748826	0.9990803	0.9823413	0.99857223	0.99954295
0.0	0.54680127	0.38804352	0.106445454	0.31902263	0.78068197	0.06815417	0.123466074	0.005576513	0.69608057	0.98115253
0.0	0.9992173	0.9991025	0.9991554	0.9999021	0.99961746	0.99904364	0.9996911	0.9989794	0.9996542	0.9998641
0.0	0.9992173	0.9991025	0.9991554	0.9999021	0.99961746	0.99904364	0.9996911	0.9989794	0.9996542	0.9998641
0.0	0.9935923	0.99172217	0.9982626	0.9994006	0.99782073	0.99406093	0.99837315	0.95546347	0.99729747	0.9993488
0.0	0.97931033	0.32599938	0.86847013	0.3569421	0.72304523	0.93697983	0.82818884	0.8471525	0.5730602	0.983817
0.0	0.98969704	0.99831116	0.99036294	0.99819934	0.98521686	0.9958812	0.9992493	0.9863906	0.9927071	0.99841475
0.0	0.99511164	0.9973028	0.9977252	0.9994043	0.99480563	0.9904587	0.9995683	0.9681341	0.99784565	0.9994405
0.0	0.98556376	0.98939437	0.99743026	0.9974819	0.96385205	0.9784873	0.9939207	0.92495567	0.9947143	0.99897695
0.0	0.013502976	0.12671772	0.37212187	0.105382726	0.52612084	0.8325121	0.21360233	0.22873527	0.4507514	0.8547673
0.0	0.99511164	0.9973028	0.9977252	0.9994043	0.99480563	0.9904587	0.9995683	0.9681341	0.99784565	0.9994405
0.0	0.006121595	0.013153994	0.39303568	0.41428515	0.002963102	0.8125769	0.2754519	0.9131781	0.33213824	0.4071211
0.0	5.862513e-05	1.992841e-05	0.0007543252	0.00016286169	0.0022999167	0.00063188514	6.882749e-05	4.06983e-05	0.00014463616	0.0015299858
0.0	0.13256645	0.3091761	0.2581458	0.6877406	0.13843283	0.34860379	0.6109533	0.10753727	0.11244301	0.568572
0.0	0.006891377	0.0051511517	0.05557939	0.095535584	0.042586327	0.007027766	0.04012567	0.006584854	0.0047741593	0.029390465
0.0	0.952108	0.9598743	0.967076	0.9920214	0.99741447	0.9287625	0.987003	0.99427646	0.9867502	0.9915092
0.0	0.952108	0.9598743	0.967076	0.9920214	0.99741447	0.9287625	0.987003	0.99427646	0.9867502	0.9915092
0.0	0.952108	0.9598743	0.967076	0.9920214	0.99741447	0.9287625	0.987003	0.99427646	0.9867502	0.9915092
0.0	0.952108	0.9598743	0.967076	0.9920214	0.99741447	0.9287625	0.987003	0.99427646	0.9867502	0.9915092
0.0	0.952108	0.9598743	0.967076	0.9920214	0.99741447	0.9287625	0.987003	0.99427646	0.9867502	0.9915092
0.0	0.9992173	0.9991025	0.9991554	0.9999021	0.99961746	0.99904364	0.9996911	0.9989794	0.9996542	0.9998641
0.0	0.9983405	0.99882156	0.9979784	0.9998254	0.99841917	0.99559695	0.9998159	0.9971034	0.9994764	0.99984026
0.0	0.952108	0.9598743	0.967076	0.9920214	0.99741447	0.9287625	0.987003	0.99427646	0.9867502	0.9915092
0.0	0.9992173	0.9991025	0.9991554	0.9999021	0.99961746	0.99904364	0.9996911	0.9989794	0.9996542	0.9998641
0.0	0.00012694845	0.0011907865	0.0010501691	0.5076336	0.19113584	0.04073847	0.09175236	0.004583483	8.096386e-05	0.08276957
0.0	0.952108	0.9598743	0.967076	0.9920214	0.99741447	0.9287625	0.987003	0.99427646	0.9867502	0.9915092
0.0	0.952108	0.9598743	0.967076	0.9920214	0.99741447	0.9287625	0.987003	0.99427646	0.9867502	0.9915092
0.0	0.952108	0.9598743	0.967076	0.9920214	0.99741447	0.9287625	0.987003	0.99427646	0.9867502	0.9915092
0.0	0.9992173	0.9991025	0.9991554	0.9999021	0.99961746	0.99904364	0.9996911	0.9989794	0.9996542	0.9998641
0.0	0.952108	0.9598743	0.967076	0.9920214	0.99741447	0.9287625	0.987003	0.99427646	0.9867502	0.9915092
0.0	0.952108	0.9598743	0.967076	0.9920214	0.99741447	0.9287625	0.987003	0.99427646	0.9867502	0.9915092
0.0	0.952108	0.9598743	0.967076	0.9920214	0.99741447	0.9287625	0.987003	0.99427646	0.9867502	0.9915092
0.0	0.952108	0.9598743	0.967076	0.9920214	0.99741447	0.9287625	0.987003	0.99427646	0.9867502	0.9915092
0.0	0.9992173	0.9991025	0.9991554	0.9999021	0.99961746	0.99904364	0.9996911	0.9989794	0.9996542	0.9998641
0.0	0.9992173	0.9991025	0.9991554	0.9999021	0.99961746	0.99904364	0.9996911	0.9989794	0.9996542	0.9998641
0.0	0.952108	0.9598743	0.967076	0.9920214	0.99741447	0.9287625	0.987003	0.99427646	0.9867502	0.9915092
0.0	0.952108	0.9598743	0.967076	0.9920214	0.99741447	0.9287625	0.987003	0.99427646	0.9867502	0.9915092
0.0	0.952108	0.9598743	0.967076	0.9920214	0.99741447	0.9287625	0.987003	0.99427646	0.9867502	0.9915092
0.0	0.952108	0.9598743	0.967076	0.9920214	0.99741447	0.9287625	0.987003	0.99427646	0.9867502	0.9915092
0.0	0.952108	0.9598743	0.967076	0.9920214	0.99741447	0.9287625	0.987003	0.99427646	0.9867502	0.9915092
0.0	0.952108	0.9598743	0.967076	0.9920214	0.99741447	0.9287625	0.987003	0.99427646	0.9867502	0.9915092
0.0	0.996962	0.98965377	0.9972982	0.99967706	0.9959715	0.9954364	0.99933785	0.9936939	0.9990177	0.99965
0.0	0.9992173	0.9991025	0.9991554	0.9999021	0.99961746	0.99904364	0.9996911	0.9989794	0.9996542	0.9998641
0.0	0.952108	0.9598743	0.967076	0.9920214	0.99741447	0.9287625	0.987003	0.99427646	0.9867502	0.9915092
0.0	0.952108	0.9598743	0.967076	0.9920214	0.99741447	0.9287625	0.987003	0.99427646	0.9867502	0.9915092
0.0	0.33044207	0.1748369	0.5427789	0.92026013	0.13812064	0.23066062	0.73028576	0.10158046	0.2901982	0.81955165
0.0	0.99837315	0.9958468	0.99780315	0.99982125	0.9980373	0.9981165	0.99943286	0.99518955	0.99934644	0.99972445
0.0	0.0021718536	0.000498935	0.00094973634	0.0036489847	0.0063081565	3.7307975e-05	0.003482562	0.005489423	0.0015723896	0.0029824276
0.0	0.952108	0.9598743	0.967076	0.9920214	0.99741447	0.9287625	0.987003	0.99427646	0.9867502	0.9915092
0.0	0.952108	0.9598743	0.967076	0.9920214	0.99741447	0.9287625	0.987003	0.99427646	0.9867502	0.9915092
0.0	0.9992173	0.9991025	0.9991554	0.9999021	0.99961746	0.99904364	0.9996911	0.9989794	0.9996542	0.9998641
0.0	0.952108	0.9598743	0.967076	0.9920214	0.99741447	0.9287625	0.987003	0.99427646	0.9867502	0.9915092
0.0	0.952108	0.9598743	0.967076	0.9920214	0.99741447	0.9287625	0.987003	0.99427646	0.9867502	0.9915092
0.0	0.00012259811	0.00015167914	0.0016950316	0.00082359015	6.835029e-05	0.00010462525	0.0017608962	5.5985416e-05	0.0042619444	0.0035262269
0.0	0.952108	0.9598743	0.967076	0.9920214	0.99741447	0.9287625	0.987003	0.99427646	0.9867502	0.9915092
0.0	0.996962	0.98965377	0.9972982	0.99967706	0.9959715	0.9954364	0.99933785	0.9936939	0.9990177	0.99965
0.0	0.952108	0.9598743	0.967076	0.9920214	0.99741447	0.9287625	0.987003	0.99427646	0.9867502	0.9915092
0.0	0.952108	0.9598743	0.967076	0.9920214	0.99741447	0.9287625	0.987003	0.99427646	0.9867502	0.9915092
0.0	0.996962	0.98965377	0.9972982	0.99967706	0.9959715	0.9954364	0.99933785	0.9936939	0.9990177	0.99965
0.0	0.9992173	0.9991025	0.9991554	0.9999021	0.99961746	0.99904364	0.9996911	0.9989794	0.9996542	0.9998641
0.0	0.952108	0.9598743	0.967076	0.9920214	0.99741447	0.9287625	0.987003	0.99427646	0.9867502	0.9915092
0.0	0.952108	0.9598743	0.967076	0.9920214	0.99741447	0.9287625	0.987003	0.99427646	0.9867502	0.9915092
0.0	0.99879825	0.99887913	0.9989197	0.9997938	0.99938214	0.9976158	0.99979407	0.9985421	0.9997756	0.99974865
0.0	0.99672204	0.9940519	0.9955279	0.9995109	0.99633944	0.99709487	0.99920887	0.99696845	0.9982835	0.9994734
0.0	0.952108	0.9598743	0.967076	0.9920214	0.99741447	0.9287625	0.987003	0.99427646	0.9867502	0.9915092
0.0	0.952108	0.9598743	0.967076	0.9920214	0.99741447	0.9287625	0.987003	0.99427646	0.9867502	0.9915092
0.0	0.996962	0.98965377	0.9972982	0.99967706	0.9959715	0.9954364	0.99933785	0.9936939	0.9990177	0.99965
0.0	0.9992173	0.9991025	0.9991554	0.9999021	0.99961746	0.99904364	0.9996911	0.9989794	0.9996542	0.9998641
0.0	0.952108	0.9598743	0.967076	0.9920214	0.99741447	0.9287625	0.987003	0.99427646	0.9867502	0.9915092
0.0	0.952108	0.9598743	0.967076	0.9920214	0.99741447	0.9287625	0.987003	0.99427646	0.9867502	0.9915092
0.0	0.952108	0.9598743	0.967076	0.9920214	0.99741447	0.9287625	0.987003	0.99427646	0.9867502	0.9915092
0.0	0.952108	0.9598743	0.967076	0.9920214	0.99741447	0.9287625	0.987003	0.99427646	0.9867502	0.9915092
0.0	0.98969704	0.99831116	0.99036294	0.99819934	0.98521686	0.9958812	0.9992493	0.9863906	0.9927071	0.99841475
0.0	0.98969704	0.99831116	0.99036294	0.99819934	0.98521686	0.9958812	0.9992493	0.9863906	0.9927071	0.99841475
0.0	0.99511164	0.9973028	0.9977252	0.9994043	0.99480563	0.9904587	0.9995683	0.9681341	0.99784565	0.9994405
0.0	0.99511164	0.9973028	0.9977252	0.9994043	0.99480563	0.9904587	0.9995683	0.9681341	0.99784565	0.9994405
0.0	0.996962	0.98965377	0.9972982	0.99967706	0.9959715	0.9954364	0.99933785	0.9936939	0.9990177	0.99965
0.0	0.952108	0.9598743	0.967076	0.9920214	0.99741447	0.9287625	0.987003	0.99427646	0.9867502	0.9915092
0.0	0.9992173	0.9991025	0.9991554	0.9999021	0.99961746	0.99904364	0.9996911	0.9989794	0.9996542	0.9998641
0.0	0.952108	0.9598743	0.967076	0.9920214	0.99741447	0.9287625	0.987003	0.99427646	0.9867502	0.9915092
0.0	0.952108	0.9598743	0.967076	0.9920214	0.99741447	0.9287625	0.987003	0.99427646	0.9867502	0.9915092
0.0	0.98556376	0.98939437	0.99743026	0.9974819	0.96385205	0.97848743	0.9939207	0.92495567	0.9947143	0.99897695
0.0	0.98556376	0.98939437	0.99743026	0.9974819	0.96385205	0.97848743	0.9939207	0.92495567	0.9947143	0.99897695
0.0	0.4813224	0.758166	0.8169046	0.7259442	0.13683975	0.27606902	0.619821	0.59651273	0.5707876	0.94908947
0.0	0.952108	0.9598743	0.967076	0.9920214	0.99741447	0.9287625	0.987003	0.99427646	0.9867502	0.9915092
0.0	0.952108	0.9598743	0.967076	0.9920214	0.99741447	0.9287625	0.987003	0.99427646	0.9867502	0.9915092
0.0	0.99511164	0.9973028	0.9977252	0.9994043	0.99480563	0.9904587	0.9995683	0.9681341	0.99784565	0.9994405
0.0	0.99511164	0.9973028	0.9977252	0.9994043	0.99480563	0.9904587	0.9995683	0.9681341	0.99784565	0.9994405
0.0	0.952108	0.9598743	0.967076	0.9920214	0.99741447	0.9287625	0.987003	0.99427646	0.9867502	0.9915092
0.0	0.952108	0.9598743	0.967076	0.9920214	0.99741447	0.9287625	0.987003	0.99427646	0.9867502	0.9915092
0.0	0.952108	0.9598743	0.967076	0.9920214	0.99741447	0.9287625	0.987003	0.99427646	0.9867502	0.9915092
0.0	0.952108	0.9598743	0.967076	0.9920214	0.99741447	0.9287625	0.987003	0.99427646	0.9867502	0.9915092
0.0	0.952108	0.9598743	0.967076	0.9920214	0.99741447	0.9287625	0.987003	0.99427646	0.9867502	0.9915092
0.0	0.9992173	0.9991025	0.9991554	0.9999021	0.99961746	0.99904364	0.9996911	0.9989794	0.9996542	0.9998641
0.0	0.79729587	0.7879535	0.61610615	0.9554582	0.3237353	0.8819124	0.9507316	0.8367117	0.85056096	0.9927315
0.0	0.06753693	0.123309396	0.089484826	0.3658958	0.022120807	0.18047129	0.26296493	0.034876876	0.032580364	0.29258537
0.0	0.00845197	0.0046166005	0.05915645	0.090384044	0.033072464	0.0073112175	0.04524995	0.0062545645	0.005023449	0.04359338
0.0	0.49228665	0.6027521	0.32359135	0.7238016	0.06178465	0.67637986	0.6747706	0.14713337	0.31248546	0.5735165
0.0	0.06753693	0.123309396	0.089484826	0.3658958	0.022120807	0.18047132	0.26296493	0.034876876	0.032580372	0.2925854
0.0	0.9926755	0.9788681	0.9886347	0.99914813	0.9498258	0.9919213	0.99664235	0.9832154	0.99787164	0.9990202
0.0	0.952108	0.9598743	0.967076	0.9920214	0.99741447	0.9287625	0.987003	0.99427646	0.9867502	0.9915092
0.0	0.952108	0.9598743	0.967076	0.9920214	0.99741447	0.9287625	0.987003	0.99427646	0.9867502	0.9915092
0.0	0.99862456	0.9983462	0.9988142	0.99986196	0.99871397	0.9980572	0.999788	0.99761486	0.999711	0.99975234
0.0	0.9974964	0.9959091	0.9971662	0.9993647	0.99622416	0.99586856	0.9991736	0.9969409	0.9989672	0.99967813
0.0	0.9992173	0.9991025	0.9991554	0.9999021	0.99961746	0.99904364	0.9996911	0.9989794	0.9996542	0.9998641
0.0	0.952108	0.9598743	0.967076	0.9920214	0.99741447	0.9287625	0.987003	0.99427646	0.9867502	0.9915092
0.0	0.952108	0.9598743	0.967076	0.9920214	0.99741447	0.9287625	0.987003	0.99427646	0.9867502	0.9915092
0.0	0.952108	0.9598743	0.967076	0.9920214	0.99741447	0.9287625	0.987003	0.99427646	0.9867502	0.9915092
0.0	0.9992173	0.9991025	0.9991554	0.9999021	0.99961746	0.99904364	0.9996911	0.9989794	0.9996542	0.9998641
0.0	0.9992173	0.9991025	0.9991554	0.9999021	0.99961746	0.99904364	0.9996911	0.9989794	0.9996542	0.9998641
0.0	0.952108	0.9598743	0.967076	0.9920214	0.99741447	0.9287625	0.987003	0.99427646	0.9867502	0.9915092
0.0	0.952108	0.9598743	0.967076	0.9920214	0.99741447	0.9287625	0.987003	0.99427646	0.9867502	0.9915092
0.0	0.952108	0.9598743	0.967076	0.9920214	0.99741447	0.9287625	0.987003	0.99427646	0.9867502	0.9915092
0.0	0.952108	0.9598743	0.967076	0.9920214	0.99741447	0.9287625	0.987003	0.99427646	0.9867502	0.9915092
0.0	0.952108	0.9598743	0.967076	0.9920214	0.99741447	0.9287625	0.987003	0.99427646	0.9867502	0.9915092
0.0	0.952108	0.9598743	0.967076	0.9920214	0.99741447	0.9287625	0.987003	0.99427646	0.9867502	0.9915092
0.0	0.9992173	0.9991025	0.9991554	0.9999021	0.99961746	0.99904364	0.9996911	0.9989794	0.9996542	0.9998641
0.0	0.00012259811	0.00015167914	0.0016950316	0.00082359015	6.835035e-05	0.00010462525	0.0017608971	5.5985416e-05	0.0042619444	0.0035262269
0.0	0.00012694845	0.0011907865	0.0010501691	0.5076335	0.19113584	0.04073847	0.09175236	0.004583483	8.096386e-05	0.08276957
0.0	0.9992173	0.9991025	0.9991554	0.9999021	0.99961746	0.99904364	0.9996911	0.9989794	0.9996542	0.9998641
0.0	0.00012259811	0.00015167914	0.0016950316	0.00082359015	6.835029e-05	0.00010462525	0.0017608962	5.5985416e-05	0.0042619444	0.0035262269
0.0	0.00012694845	0.0011907865	0.0010501691	0.5076336	0.19113581	0.04073847	0.09175236	0.004583483	8.096386e-05	0.08276957
0.0	0.9992173	0.9991025	0.9991554	0.9999021	0.99961746	0.99904364	0.9996911	0.9989794	0.9996542	0.9998641
0.0	0.952108	0.9598743	0.967076	0.9920214	0.99741447	0.9287625	0.987003	0.99427646	0.9867502	0.9915092
0.0	0.952108	0.9598743	0.967076	0.9920214	0.99741447	0.9287625	0.987003	0.99427646	0.9867502	0.9915092
0.0	0.952108	0.9598743	0.967076	0.9920214	0.99741447	0.9287625	0.987003	0.99427646	0.9867502	0.9915092
0.0	0.952108	0.9598743	0.967076	0.9920214	0.99741447	0.9287625	0.987003	0.99427646	0.9867502	0.9915092
0.0	0.952108	0.9598743	0.967076	0.9920214	0.99741447	0.9287625	0.987003	0.99427646	0.9867502	0.9915092
0.0	0.952108	0.9598743	0.967076	0.9920214	0.99741447	0.9287625	0.987003	0.99427646	0.9867502	0.9915092
0.0	0.9992173	0.9991025	0.9991554	0.9999021	0.99961746	0.99904364	0.9996911	0.9989794	0.9996542	0.9998641
0.0	0.952108	0.9598743	0.967076	0.9920214	0.99741447	0.9287625	0.987003	0.99427646	0.9867502	0.9915092
0.0	0.9992173	0.9991025	0.9991554	0.9999021	0.99961746	0.99904364	0.9996911	0.9989794	0.9996542	0.9998641
0.0	0.00012694845	0.0011907865	0.0010501691	0.5076336	0.19113584	0.04073847	0.09175236	0.004583483	8.096386e-05	0.08276957
0.0	0.9983405	0.99882156	0.9979784	0.9998254	0.99841917	0.99559695	0.9998159	0.9971034	0.9994764	0.99984026
0.0	0.98969704	0.99831116	0.99036294	0.99819934	0.98521686	0.9958812	0.9992493	0.9863906	0.9927071	0.99841475
0.0	0.99511164	0.9973028	0.9977252	0.9994043	0.99480563	0.9904587	0.9995683	0.9681341	0.99784565	0.9994405
0.0	0.68354946	0.61406994	0.9240684	0.9152587	0.40078393	0.8957103	0.9769671	0.9358307	0.8930261	0.95219713
0.0	0.9667302	0.91131353	0.9647749	0.99670166	0.8911754	0.96935767	0.9915503	0.746395	0.9777345	0.9983083
0.0	0.98556376	0.98939437	0.99743026	0.9974819	0.96385205	0.97848743	0.9939207	0.92495555	0.9947143	0.99897695
0.0	0.99511164	0.9973028	0.9977252	0.9994043	0.99480563	0.9904587	0.9995683	0.9681341	0.99784565	0.9994405
0.0	0.9985825	0.9990792	0.9985435	0.99985874	0.9991155	0.99720025	0.99984634	0.99831367	0.9996972	0.9998747
0.0	0.952108	0.9598743	0.967076	0.9920214	0.99741447	0.9287625	0.987003	0.99427646	0.9867502	0.9915092
0.0	0.952108	0.9598743	0.967076	0.9920214	0.99741447	0.9287625	0.987003	0.99427646	0.9867502	0.9915092
0.0	0.952108	0.9598743	0.967076	0.9920214	0.99741447	0.9287625	0.987003	0.99427646	0.9867502	0.9915092
0.0	0.0070616617	0.0034946115	0.043327212	0.073808916	0.01835773	0.006069903	0.045392998	0.0042469255	0.0033315541	0.04223752
0.0	0.98969704	0.99831116	0.99036294	0.99819934	0.98521686	0.9958812	0.9992493	0.9863906	0.9927071	0.99841475
0.0	0.98969704	0.99831116	0.99036294	0.99819934	0.98521686	0.9958812	0.9992493	0.9863906	0.9927071	0.99841475
0.0	0.99511164	0.9973028	0.9977252	0.9994043	0.99480563	0.9904587	0.9995683	0.9681341	0.99784565	0.9994405
0.0	0.99511164	0.9973028	0.9977252	0.9994043	0.99480563	0.9904587	0.9995683	0.9681341	0.99784565	0.9994405
0.0	0.9900383	0.99189717	0.99822885	0.9980716	0.9779595	0.97848743	0.9952165	0.9483429	0.9968401	0.99927646
0.0	0.99511164	0.9973028	0.9977252	0.9994043	0.99480563	0.9904587	0.9995683	0.9681341	0.99784565	0.9994405
0.0	0.98556376	0.98939437	0.99743026	0.9974819	0.96385205	0.97848743	0.9939207	0.92495567	0.9947143	0.99897695
0.0	0.99511164	0.9973028	0.9977252	0.9994043	0.99480563	0.9904587	0.9995683	0.9681341	0.99784565	0.9994405
0.0	0.98969704	0.99831116	0.99036294	0.99819934	0.98521686	0.9958812	0.9992493	0.9863906	0.9927071	0.99841475
0.0	0.99511164	0.9973028	0.9977252	0.9994043	0.99480563	0.9904587	0.9995683	0.9681341	0.99784565	0.9994405
0.0	0.99511164	0.9973028	0.9977252	0.9994043	0.99480563	0.9904587	0.9995683	0.9681341	0.99784565	0.9994405
0.0	0.98556376	0.98939437	0.99743026	0.9974819	0.96385205	0.97848743	0.9939207	0.92495567	0.9947143	0.99897695
0.0	0.952108	0.9598743	0.967076	0.9920214	0.99741447	0.9287625	0.987003	0.99427646	0.9867502	0.9915092
0.0	0.9930311	0.9953643	0.9994103	0.9990165	0.99718493	0.99192446	0.9956476	0.94755673	0.9982052	0.99752873
0.0	4.8937472e-05	5.5691005e-05	0.00068619626	0.00034069267	4.9131108e-05	0.00020361794	8.148272e-05	0.00010409395	3.757885e-05	0.00020291575
0.0	0.969871	0.9988223	0.9280525	0.6974009	0.99648213	0.98914754	0.99331975	0.9556423	0.97645366	0.9997197
0.0	0.32053578	0.26103	0.3380336	0.46929663	0.16754444	0.04331899	0.7018079	0.93437713	0.4560635	0.80847585
0.0	0.3205358	0.26102993	0.33803365	0.46929663	0.16754445	0.04331898	0.7018079	0.93437713	0.4560635	0.8084758
0.0	0.952108	0.9598743	0.967076	0.9920214	0.99741447	0.9287625	0.987003	0.99427646	0.9867502	0.9915092
0.0	0.952108	0.9598743	0.967076	0.9920214	0.99741447	0.9287625	0.987003	0.99427646	0.9867502	0.9915092
0.0	0.952108	0.9598743	0.967076	0.9920214	0.99741447	0.9287625	0.987003	0.99427646	0.9867502	0.9915092
0.0	0.20822296	0.4134422	0.92355686	0.9313078	0.61461914	0.4201123	0.44343373	0.2636073	0.6813187	0.805817
0.0	0.89855146	0.9058812	0.9328661	0.9850581	0.60265446	0.99249345	0.96822125	0.77017605	0.9992768	0.9778371
0.0	0.0150998	0.019573968	0.20400424	0.5358504	0.08100061	0.046853475	0.101289466	0.014918328	0.045705404	0.14963947
0.0	0.952108	0.9598743	0.967076	0.9920214	0.99741447	0.9287625	0.987003	0.99427646	0.9867502	0.9915092
0.0	0.99915683	0.99798125	0.99905974	0.99986696	0.9989588	0.999015	0.9996457	0.99838376	0.9997478	0.99978477
0.0	0.99837315	0.9958468	0.99780303	0.99982125	0.9980373	0.9981165	0.99943286	0.99518955	0.99934644	0.99972445
0.0	0.9963296	0.99755126	0.9991001	0.9991679	0.99810046	0.9960866	0.99933916	0.9966372	0.99860686	0.99949276
0.0	0.24588446	0.47440255	0.30257517	0.7262013	0.12438417	0.5348966	0.7354196	0.14877784	0.22003002	0.6925641
0.0	0.8340345	0.9129321	0.9702515	0.95653206	0.94270056	0.9398552	0.9648962	0.87538135	0.9529624	0.9862281
0.0	0.9028887	0.85506743	0.9826788	0.9966336	0.92414874	0.8839286	0.9879269	0.87585545	0.9827759	0.9959169
0.0	0.99831736	0.9953635	0.99961275	0.99933285	0.98939896	0.9979108	0.9998758	0.99732345	0.9996313	0.9999502
0.0	0.9967674	0.9983972	0.9984871	0.9995883	0.99706095	0.99360484	0.9996805	0.974958	0.9988451	0.999608
0.0	0.99933976	0.99951684	0.99972266	0.999765	0.99917656	0.99840254	0.99980897	0.9989298	0.9997464	0.9998429
0.0	0.9987973	0.99702793	0.9984681	0.9993781	0.9989887	0.9968274	0.9993241	0.99634475	0.9990434	0.999741
0.0	0.99885356	0.99771935	0.99863356	0.9994362	0.99901175	0.9968925	0.9993536	0.9970842	0.9992137	0.9997578
0.0	0.9983714	0.99796045	0.9993338	0.9998184	0.995372	0.99837315	0.99963546	0.9987501	0.9997552	0.99985576
0.0	0.018805897	0.251809	0.28521714	0.59015864	0.9669653	0.29447728	0.8778208	0.00020062563	0.94889396	0.66394925
0.0	0.018805897	0.251809	0.28521714	0.59015864	0.9669653	0.29447728	0.8778208	0.00020062563	0.94889396	0.66394925
0.0	0.996962	0.98965377	0.9972982	0.99967706	0.9959715	0.9954364	0.99933785	0.9936939	0.9990177	0.99965
0.0	0.99831736	0.9953635	0.99961275	0.99933285	0.98939896	0.9979108	0.9998758	0.99732345	0.9996313	0.9999502
0.0	0.99893135	0.997414	0.9989736	0.9987072	0.9966814	0.9959353	0.9989164	0.9908539	0.9994382	0.9994086
0.0	0.4346571	0.8869931	0.4748277	0.92117095	0.6241336	0.6181178	0.86203045	0.34193116	0.52204233	0.8678915
0.0	0.9968413	0.9960961	0.9990246	0.99952734	0.998789	0.9976488	0.9990866	0.980698	0.9990834	0.9996043
0.0	0.99486816	0.99395716	0.99791926	0.9989801	0.9949891	0.99500954	0.99943274	0.9905613	0.99852127	0.9991555
0.0	0.952108	0.9598743	0.967076	0.9920214	0.99741447	0.9287625	0.987003	0.99427646	0.9867502	0.9915092
0.0	0.99868745	0.9971885	0.9985917	0.99985635	0.998809	0.9987036	0.99956113	0.9969068	0.99951684	0.99976104
0.0	0.9997539	0.9998173	0.9995689	0.99987364	0.99989617	0.9994079	0.9999094	0.998899	0.9998797	0.99990237
0.0	0.9997013	0.9997396	0.99962676	0.9998777	0.99984336	0.999387	0.99987614	0.99936265	0.9999156	0.99983776
0.0	0.99862456	0.9983462	0.9988142	0.99986196	0.99871397	0.9980572	0.999788	0.99761486	0.999711	0.99975234
0.0	0.952108	0.9598743	0.967076	0.9920214	0.99741447	0.9287625	0.987003	0.99427646	0.9867502	0.9915092
0.0	0.9988932	0.9991172	0.99875367	0.99988794	0.9988279	0.9974699	0.99985886	0.99626476	0.9995908	0.9998455
0.0	0.9919058	0.98887664	0.9950014	0.99950504	0.9871884	0.98704576	0.99919635	0.98680824	0.99867034	0.9982718
0.0	0.38460383	0.9468507	0.98888236	0.9947836	0.9962094	0.9803208	0.9918007	0.9963218	0.9976521	0.9992811
0.0	0.99155504	0.99847037	0.9911839	0.99837154	0.9890104	0.9974673	0.99937516	0.98699224	0.9942848	0.99878794
0.0	0.99155504	0.99847037	0.9911839	0.99837154	0.9890104	0.9974673	0.99937516	0.98699224	0.9942848	0.99878794
0.0	0.952108	0.9598743	0.967076	0.9920214	0.99741447	0.9287625	0.987003	0.99427646	0.9867502	0.9915092
0.0	0.873412	0.7716492	0.92952234	0.98956174	0.9489632	0.908497	0.99068576	0.97221845	0.5860081	0.9835791
0.0	0.09090615	0.17190424	0.089484826	0.4719045	0.02756042	0.2490081	0.3417728	0.055899553	0.03776474	0.36549968
0.0	0.9985827	0.9986817	0.9993998	0.9990435	0.9991222	0.9986865	0.9996038	0.9986444	0.9997696	0.9996238
0.0	0.0009998012	0.07539919	0.001279606	0.0074756616	0.75852954	0.036727156	0.5899524	0.0025829377	0.0050273906	0.06498129
0.0	0.99837315	0.9958468	0.99780303	0.99982125	0.9980373	0.9981165	0.99943286	0.99518955	0.99934644	0.99972445
0.0	0.9995509	0.9987627	0.9993117	0.99991167	0.9996331	0.99947935	0.9997652	0.9985751	0.9998093	0.99984074
0.0	0.00513285	0.0022824688	0.035252996	0.056830306	0.015397593	0.0046932423	0.024834061	0.0038713545	0.0024033082	0.024739591
0.0	0.952108	0.9598743	0.967076	0.9920214	0.99741447	0.9287625	0.987003	0.99427646	0.9867502	0.9915092
0.0	0.952108	0.9598743	0.967076	0.9920214	0.99741447	0.9287625	0.987003	0.99427646	0.9867502	0.9915092
0.0	0.952108	0.9598743	0.967076	0.9920214	0.99741447	0.9287625	0.987003	0.99427646	0.9867502	0.9915092
0.0	0.952108	0.9598743	0.967076	0.9920214	0.99741447	0.9287625	0.987003	0.99427646	0.9867502	0.9915092
0.0	0.952108	0.9598743	0.967076	0.9920214	0.99741447	0.9287625	0.987003	0.99427646	0.9867502	0.9915092
0.0	0.952108	0.9598743	0.967076	0.9920214	0.99741447	0.9287625	0.987003	0.99427646	0.9867502	0.9915092
0.0	0.952108	0.9598743	0.967076	0.9920214	0.99741447	0.9287625	0.987003	0.99427646	0.9867502	0.9915092
0.0	0.952108	0.9598743	0.967076	0.9920214	0.99741447	0.9287625	0.987003	0.99427646	0.9867502	0.9915092
0.0	0.952108	0.9598743	0.967076	0.9920214	0.99741447	0.9287625	0.987003	0.99427646	0.9867502	0.9915092
0.0	0.91565925	0.95787287	0.9238419	0.9131401	0.927568	0.41337153	0.99581486	0.64744186	0.93698925	0.9980563
0.0	0.952108	0.9598743	0.967076	0.9920214	0.99741447	0.9287625	0.987003	0.99427646	0.9867502	0.9915092
0.0	0.994253	0.9940065	0.9976457	0.9988439	0.99453944	0.9947227	0.99937904	0.9905849	0.99834645	0.99909425
0.0	0.994253	0.9940065	0.9976457	0.9988439	0.99453944	0.9947227	0.99937904	0.9905849	0.99834645	0.99909425
0.0	0.9936946	0.9912192	0.9972308	0.9987833	0.9898661	0.99413234	0.99923563	0.9885406	0.99773633	0.9987808
0.0	0.952108	0.9598743	0.967076	0.9920214	0.99741447	0.9287625	0.987003	0.99427646	0.9867502	0.9915092
0.0	0.00513285	0.0022824688	0.035252977	0.056830306	0.015397593	0.004693244	0.024834061	0.0038713545	0.0024033082	0.024739591
0.0	0.952108	0.9598743	0.967076	0.9920214	0.99741447	0.9287625	0.987003	0.99427646	0.9867502	0.9915092
0.0	0.952108	0.9598743	0.967076	0.9920214	0.99741447	0.9287625	0.987003	0.99427646	0.9867502	0.9915092
0.0	0.016567092	0.007241123	0.10368395	0.13394986	0.10020951	0.011221353	0.21459165	0.030023726	0.011533872	0.09050581
0.0	0.005189363	0.0021658167	0.027788961	0.08119767	0.024552453	0.0066776928	0.041966014	0.0045374064	0.0037862617	0.03657038
0.0	0.014629879	0.0569457	0.34673	0.755483	0.98202914	0.61144185	0.7237726	0.15189278	0.025984352	0.83264625
0.0	0.9959282	0.98697495	0.9979971	0.99459535	0.99680316	0.9731247	0.9898583	0.9712603	0.9763935	0.99548835
0.0	0.952108	0.9598743	0.967076	0.9920214	0.99741447	0.9287625	0.987003	0.99427646	0.9867502	0.9915092
0.0	0.9966552	0.9854342	0.998473	0.9982798	0.99503785	0.96044695	0.99117845	0.84730905	0.97179836	0.9955069
0.0	0.9952615	0.9874956	0.99829406	0.99772173	0.9974745	0.9632363	0.98835224	0.9176819	0.98432964	0.9951934
0.0	0.9968778	0.9798386	0.99817646	0.9984976	0.9970071	0.9647567	0.99290764	0.9165403	0.9838589	0.9970203
0.0	0.952108	0.9598743	0.967076	0.9920214	0.99741447	0.9287625	0.987003	0.99427646	0.9867502	0.9915092
0.0	0.9998486	0.9997811	0.9999683	0.99996555	0.99993896	0.99961936	0.99998045	0.99950194	0.9999826	0.9997985
0.0	0.9998486	0.9997811	0.9999683	0.99996555	0.99993896	0.99961936	0.99998045	0.99950194	0.9999826	0.9997985
0.0	0.952108	0.9598743	0.967076	0.9920214	0.99741447	0.9287625	0.987003	0.99427646	0.9867502	0.9915092
0.0	0.952108	0.9598743	0.967076	0.9920214	0.99741447	0.9287625	0.987003	0.99427646	0.9867502	0.9915092
0.0	0.952108	0.9598743	0.967076	0.9920214	0.99741447	0.9287625	0.987003	0.99427646	0.9867502	0.9915092
0.0	0.952108	0.9598743	0.967076	0.9920214	0.99741447	0.9287625	0.987003	0.99427646	0.9867502	0.9915092
0.0	0.952108	0.9598743	0.967076	0.9920214	0.99741447	0.9287625	0.987003	0.99427646	0.9867502	0.9915092
0.0	0.9878301	0.9554727	0.9962508	0.99458694	0.9953934	0.8989746	0.9789124	0.8370475	0.9343134	0.99339855
0.0	0.952108	0.9598743	0.967076	0.9920214	0.99741447	0.9287625	0.987003	0.99427646	0.9867502	0.9915092
0.0	0.952108	0.9598743	0.967076	0.9920214	0.99741447	0.9287625	0.987003	0.99427646	0.9867502	0.9915092
0.0	0.9862888	0.95133454	0.99677366	0.9938559	0.9935162	0.89294153	0.97369397	0.82251513	0.92517775	0.9936473
0.0	0.952108	0.9598743	0.967076	0.9920214	0.99741447	0.9287625	0.987003	0.99427646	0.9867502	0.9915092
0.0	0.952108	0.9598743	0.967076	0.9920214	0.99741447	0.9287625	0.987003	0.99427646	0.9867502	0.9915092
0.0	0.99674976	0.9929402	0.9988681	0.9968991	0.99733955	0.97358197	0.9954984	0.9853424	0.99289775	0.9965243
0.0	0.952108	0.9598743	0.967076	0.9920214	0.99741447	0.9287625	0.987003	0.99427646	0.9867502	0.9915092
0.0	0.9962625	0.9836521	0.99822706	0.9985115	0.99694663	0.96819144	0.99353504	0.9655272	0.9744735	0.9965945
0.0	0.952108	0.9598743	0.967076	0.9920214	0.99741447	0.9287625	0.987003	0.99427646	0.9867502	0.9915092
0.0	0.5320369	0.9960884	0.96518445	0.77363694	0.92033404	0.997054	0.98195744	0.9995814	0.98709667	0.950747
0.0	0.006146106	0.005168442	0.07167647	0.098441474	0.026892163	0.0067246165	0.047547627	0.007906708	0.0055508567	0.051770512
0.0	0.002956872	0.0014348966	0.025985675	0.06914754	0.013004568	0.003873115	0.016422909	0.0023229835	0.0017013596	0.017229352
0.0	0.00042819782	0.976985	0.90843284	0.790595	0.89794505	0.9505285	0.96236706	0.992591	0.8785601	0.9839463
0.0	0.565545	0.24882658	0.83013856	0.9574766	0.46140862	0.35485423	0.9129135	0.2565635	0.71982545	0.91266334
0.0	0.6127984	0.18988284	0.42464358	0.8662726	0.9964384	0.9069347	0.65688235	0.9875053	0.9940533	0.96564883
0.0	0.6127984	0.18988284	0.9713897	0.921545	0.9968821	0.95525575	0.65688235	0.99317706	0.99654716	0.98898774
0.0	0.6127984	0.18988284	0.42464358	0.8662726	0.9964384	0.9069347	0.65688235	0.9875053	0.9940533	0.96564883
0.0	0.6127984	0.18988284	0.42464358	0.8662726	0.9964384	0.9069347	0.65688235	0.9875053	0.9940533	0.96564883
0.0	0.6127984	0.18988284	0.42464358	0.8662726	0.9964384	0.9069347	0.65688235	0.9875053	0.9940533	0.96564883
0.0	0.9854256	0.91587067	0.9951433	0.99167526	0.9943593	0.8512243	0.96851784	0.7797772	0.8688829	0.9929589
0.0	0.999443	0.99740595	0.9988703	0.9997831	0.99713385	0.9989587	0.99986684	0.99556655	0.9997688	0.99985003
0.0	0.9957957	0.9928168	0.9928544	0.9986784	0.9930606	0.99742943	0.99795216	0.9890971	0.9984819	0.9991386
0.0	0.47254193	0.15042688	0.3499012	0.7116595	0.30323273	0.52474326	0.6204201	0.073282816	0.6143797	0.9349005
0.0	0.9787907	0.9650925	0.98582816	0.9985783	0.99185306	0.8765674	0.99399054	0.81645036	0.9919132	0.99858665
0.0	0.9994925	0.9987954	0.99942017	0.9999095	0.9992488	0.9990689	0.99977607	0.99708885	0.99983466	0.9999198
0.0	0.018920012	0.02270248	0.246983	0.5331201	0.08456456	0.041000087	0.094767265	0.01490142	0.068966985	0.24131529
0.0	0.97182155	0.9781577	0.9309001	0.99781126	0.94989324	0.34241205	0.99707496	0.025483383	0.99070716	0.9990721
0.0	0.952108	0.9598743	0.967076	0.9920214	0.99741447	0.9287625	0.987003	0.99427646	0.9867502	0.9915092
0.0	0.952108	0.9598743	0.967076	0.9920214	0.99741447	0.9287625	0.987003	0.99427646	0.9867502	0.9915092
0.0	0.952108	0.9598743	0.967076	0.9920214	0.99741447	0.9287625	0.987003	0.99427646	0.9867502	0.9915092
0.0	0.9998486	0.9997811	0.9999683	0.99996555	0.99993896	0.99961936	0.99998045	0.99950194	0.9999826	0.9997985
0.0	0.030614056	0.7855929	0.7831993	0.96704304	0.22875598	0.23065636	0.61550725	0.985202	0.94980896	0.5468409
0.0	0.030614056	0.7855929	0.7831993	0.96704304	0.22875598	0.23065636	0.61550725	0.985202	0.94980896	0.5468409
0.0	0.030614056	0.7855929	0.7831993	0.96704304	0.22875598	0.23065636	0.61550725	0.985202	0.94980896	0.5468409
0.0	0.030614056	0.7855929	0.7831993	0.96704304	0.22875598	0.23065636	0.61550725	0.985202	0.94980896	0.5468409
0.0	0.007199372	0.0051524322	0.018952038	0.09025791	0.006083808	0.0060175867	0.019647798	0.042955197	0.012565316	0.09159313
0.0	0.6604917	0.5617126	0.8494955	0.9874823	0.5047157	0.6497993	0.96414775	0.31890884	0.79532605	0.97842306
0.0	0.99696845	0.99751556	0.99913245	0.999765	0.99202627	0.9957112	0.99969816	0.9985447	0.999585	0.9998229
0.0	0.8069438	0.47266847	0.9564726	0.95656717	0.9106936	0.54556274	0.9540229	0.7361533	0.89180577	0.9677724
0.0	0.952108	0.9598743	0.967076	0.9920214	0.99741447	0.9287625	0.987003	0.99427646	0.9867502	0.9915092
0.0	0.952108	0.9598743	0.967076	0.9920214	0.99741447	0.9287625	0.987003	0.99427646	0.9867502	0.9915092
0.0	0.952108	0.9598743	0.967076	0.9920214	0.99741447	0.9287625	0.987003	0.99427646	0.9867502	0.9915092
0.0	0.952108	0.9598743	0.967076	0.9920214	0.99741447	0.9287625	0.987003	0.99427646	0.9867502	0.9915092
0.0	0.952108	0.9598743	0.967076	0.9920214	0.99741447	0.9287625	0.987003	0.99427646	0.9867502	0.9915092
0.0	0.952108	0.9598743	0.967076	0.9920214	0.99741447	0.9287625	0.987003	0.99427646	0.9867502	0.9915092
0.0	0.952108	0.9598743	0.967076	0.9920214	0.99741447	0.9287625	0.987003	0.99427646	0.9867502	0.9915092
0.0	0.0051328475	0.0022824688	0.035252977	0.056830306	0.015397593	0.0046932423	0.024834054	0.0038713545	0.0024033082	0.024739591
0.0	0.0025356456	0.00083721115	0.015404773	0.038799215	0.0075415107	0.0026834796	0.008975948	0.0016429151	0.0009370137	0.009772629
0.0	0.952108	0.9598743	0.967076	0.9920214	0.99741447	0.9287625	0.987003	0.99427646	0.9867502	0.9915092
0.0	0.952108	0.9598743	0.967076	0.9920214	0.99741447	0.9287625	0.987003	0.99427646	0.9867502	0.9915092
0.0	0.952108	0.9598743	0.967076	0.9920214	0.99741447	0.9287625	0.987003	0.99427646	0.9867502	0.9915092
0.0	0.952108	0.9598743	0.967076	0.9920214	0.99741447	0.9287625	0.987003	0.99427646	0.9867502	0.9915092
0.0	0.952108	0.9598743	0.967076	0.9920214	0.99741447	0.9287625	0.987003	0.99427646	0.9867502	0.9915092
0.0	0.952108	0.9598743	0.967076	0.9920214	0.99741447	0.9287625	0.987003	0.99427646	0.9867502	0.9915092
0.0	0.952108	0.9598743	0.967076	0.9920214	0.99741447	0.9287625	0.987003	0.99427646	0.9867502	0.9915092
0.0	0.952108	0.9598743	0.967076	0.9920214	0.99741447	0.9287625	0.987003	0.99427646	0.9867502	0.9915092
0.0	0.952108	0.9598743	0.967076	0.9920214	0.99741447	0.9287625	0.987003	0.99427646	0.9867502	0.9915092
0.0	0.99837315	0.9958468	0.99780303	0.99982125	0.9980373	0.9981165	0.99943286	0.99518955	0.99934644	0.99972445
0.0	0.00066562364	0.00045604413	0.0030221243	0.0064688814	0.00089525693	0.00064672146	0.0028613259	0.0006712999	0.0005886882	0.0021095332
0.0	0.97885495	0.98385024	0.9864677	0.9971762	0.9931109	0.98397946	0.9945052	0.9770183	0.9848183	0.99416804
0.0	0.98133755	0.9853072	0.98624736	0.99716645	0.99348444	0.98397946	0.99426585	0.9803397	0.98665917	0.99416804
0.0	0.98471224	0.9870423	0.98953664	0.9980566	0.99265623	0.98497	0.99374783	0.98779035	0.98665917	0.99416804
0.0	0.952108	0.9598743	0.967076	0.9920214	0.99741447	0.9287625	0.987003	0.99427646	0.9867502	0.9915092
0.0	0.952108	0.9598743	0.967076	0.9920214	0.99741447	0.9287625	0.987003	0.99427646	0.9867502	0.9915092
0.0	0.00018890983	0.001204902	0.0017709977	0.00050162256	0.0103951	0.9287625	0.00047942152	0.020831265	0.00416815	0.9915092
0.0	0.092627846	0.016941862	0.24469824	0.077208124	0.68058383	0.15702708	0.23129387	0.93325645	0.85052836	0.0026468893
0.0	0.9981285	0.96624005	0.9987465	0.9988738	0.99949217	0.9591495	0.9997695	0.9994049	0.9795681	0.9991886
0.0	0.9771029	0.9954609	0.9990482	0.999511	0.97187626	0.97892374	0.99775106	0.99554425	0.99803764	0.99867153
0.0	0.99133974	0.98775244	0.81745094	0.99981385	0.909287	0.74889654	0.9401711	0.99998	0.0468624	0.9798055
0.0	0.5788064	0.8213499	0.82873464	0.9851576	0.99118984	0.91965187	0.9418986	0.98640823	0.67135173	0.9795888
0.0	0.9856413	0.9979153	0.9953453	0.9995473	0.9968622	0.98923254	0.9982145	0.99915826	0.9959478	0.9991424
0.0	0.96077365	0.8755415	0.97331685	0.9619469	0.9885966	0.95686895	0.9865422	0.9974884	0.71173865	0.98564607
0.0	0.952108	0.9598743	0.967076	0.9920214	0.99741447	0.9287625	0.987003	0.99427646	0.9867502	0.9915092
0.0	0.952108	0.9598743	0.967076	0.9920214	0.99741447	0.9287625	0.987003	0.99427646	0.9867502	0.9915092
0.0	0.99881005	0.9970354	0.9986784	0.99986434	0.9988073	0.9987532	0.99956566	0.9972013	0.9996238	0.9997929
0.0	0.21826692	0.023734294	0.44517562	0.6549579	0.047450274	0.002296538	0.02254905	0.96511525	0.91659915	0.07151472
0.0	0.21826692	0.023734294	0.44517562	0.6549579	0.047450274	0.002296538	0.02254905	0.96511525	0.91659915	0.07151472
0.0	0.952108	0.9598743	0.967076	0.9920214	0.99741447	0.9287625	0.987003	0.99427646	0.9867502	0.9915092
0.0	0.952108	0.9598743	0.967076	0.9920214	0.99741447	0.9287625	0.987003	0.99427646	0.9867502	0.9915092
0.0	0.6773963	0.8129061	0.94578606	0.91361696	0.8112415	0.8422748	0.85241956	0.725212	0.83632433	0.9575233
0.0	0.67739624	0.8129061	0.94578606	0.91361684	0.8112417	0.8422747	0.8524195	0.725212	0.83632433	0.9575233
0.0	0.6773963	0.812906	0.94578606	0.91361696	0.8112417	0.8422748	0.8524195	0.725212	0.83632433	0.9575233
0.0	0.952108	0.9598743	0.967076	0.9920214	0.99741447	0.9287625	0.987003	0.99427646	0.9867502	0.9915092
0.0	0.00069426047	0.00081288855	0.004867027	0.022901416	0.001111341	0.0017472475	0.004134763	0.001216505	0.0012542725	0.009307018
0.0	0.0009785747	0.6759674	0.056135014	0.8857863	0.0020600948	0.8184972	0.3782713	0.29760265	0.9015954	0.95202714
0.0	0.00084217393	0.00839364	0.098531395	0.36866093	0.9535059	0.06777655	0.7341012	0.0019222082	0.45063275	0.73622614
0.0	0.9028886	0.8550675	0.9826788	0.9966336	0.92414874	0.8839286	0.9879269	0.8758553	0.9827759	0.9959169
0.0	0.9028886	0.85506743	0.9826788	0.9966336	0.92414874	0.8839286	0.9879269	0.8758553	0.9827759	0.9959169
0.0	0.93634486	0.8772974	0.9857555	0.9971777	0.94288814	0.9089233	0.991918	0.90139186	0.9842455	0.9966589
0.0	0.0007357211	0.0011281472	0.005617527	0.00025553262	0.00053640164	0.0006152698	0.0007169122	0.0008915433	0.00020147426	0.004164864
0.0	0.952108	0.9598743	0.967076	0.9920214	0.99741447	0.9287625	0.987003	0.99427646	0.9867502	0.9915092
0.0	0.952108	0.9598743	0.967076	0.9920214	0.99741447	0.9287625	0.987003	0.99427646	0.9867502	0.9915092
0.0	0.952108	0.9598743	0.967076	0.9920214	0.99741447	0.9287625	0.987003	0.99427646	0.9867502	0.9915092
0.0	0.9992173	0.9991025	0.9991554	0.9999021	0.99961746	0.99904364	0.9996911	0.9989794	0.9996542	0.9998641
0.0	0.9992173	0.9991025	0.9991554	0.9999021	0.99961746	0.99904364	0.9996911	0.9989794	0.9996542	0.9998641
0.0	0.952108	0.9598743	0.967076	0.9920214	0.99741447	0.9287625	0.987003	0.99427646	0.9867502	0.9915092
0.0	0.952108	0.9598743	0.967076	0.9920214	0.99741447	0.9287625	0.987003	0.99427646	0.9867502	0.9915092
0.0	0.952108	0.9598743	0.967076	0.9920214	0.99741447	0.9287625	0.987003	0.99427646	0.9867502	0.9915092
0.0	0.952108	0.9598743	0.967076	0.9920214	0.99741447	0.9287625	0.987003	0.99427646	0.9867502	0.9915092
0.0	0.99696046	0.995391	0.99920696	0.9988165	0.99921453	0.99736834	0.99918073	0.995644	0.9993906	0.9997187
0.0	0.8895739	0.66179067	0.79781723	0.9560137	0.7395007	0.9193528	0.9691663	0.45544395	0.9594192	0.9914904
0.0	0.8895739	0.6617906	0.79781723	0.9560137	0.7395009	0.9193527	0.9691663	0.4554439	0.9594192	0.9914904
0.0	0.8895739	0.6617906	0.79781723	0.9560137	0.73950076	0.9193527	0.9691663	0.4554438	0.9594192	0.9914904
0.0	0.99635327	0.9938736	0.9988244	0.99949646	0.9987166	0.9965134	0.99893516	0.9766117	0.99874437	0.9995048
0.0	0.952108	0.9598743	0.967076	0.9920214	0.99741447	0.9287625	0.987003	0.99427646	0.9867502	0.9915092
0.0	0.952108	0.9598743	0.967076	0.9920214	0.99741447	0.9287625	0.987003	0.99427646	0.9867502	0.9915092
0.0	0.952108	0.9598743	0.967076	0.9920214	0.99741447	0.9287625	0.987003	0.99427646	0.9867502	0.9915092
0.0	0.99187225	0.99417734	0.99608225	0.99920577	0.9916198	0.99213636	0.9976967	0.9865948	0.9978375	0.9985275
0.0	0.05022523	0.046378016	0.26497772	0.46846735	0.25174612	0.8839678	0.3425258	0.051570747	0.7612942	0.27268803
0.0	0.030018494	5.7329157e-06	0.00026487347	0.0017633497	0.00036758045	0.001785762	0.00012765396	9.3399954e-05	0.00038199138	0.092409216
0.0	0.99187225	0.99417734	0.99608225	0.99920577	0.9916198	0.99213636	0.9976967	0.9865948	0.9978375	0.9985275
0.0	0.99187225	0.99417734	0.99608225	0.99920577	0.9916198	0.99213636	0.9976967	0.9865948	0.9978375	0.9985275
0.0	0.050225258	0.046378016	0.2649777	0.46846735	0.25174612	0.8839678	0.3425258	0.051570747	0.7612943	0.272688
0.0	0.16894682	0.039960384	0.26845244	0.5865727	0.041544616	0.1578981	0.3387742	0.07626246	0.20493641	0.20082101
0.0	0.93211406	0.9699553	0.99020934	0.9842865	0.9717064	0.9612736	0.97990966	0.8611879	0.98373276	0.9913156
0.0	0.952108	0.9598743	0.967076	0.9920214	0.99741447	0.9287625	0.987003	0.99427646	0.9867502	0.9915092
0.0	0.952108	0.9598743	0.967076	0.9920214	0.99741447	0.9287625	0.987003	0.99427646	0.9867502	0.9915092
0.0	0.40717465	0.26097012	0.364251	0.43930486	0.28020152	0.07716526	0.7074335	0.9366726	0.5839304	0.83773315
0.0	0.9836997	0.99395555	0.99177104	0.9972836	0.99653745	0.98595005	0.99666756	0.9920602	0.9970855	0.9968612
0.0	0.006477358	0.00351384	0.04826217	0.06368523	0.029147511	0.004796683	0.0359329	0.00567978	0.0036711604	0.037948295
0.0	0.952108	0.9598743	0.967076	0.9920214	0.99741447	0.9287625	0.987003	0.99427646	0.9867502	0.9915092
0.0	0.952108	0.9598743	0.967076	0.9920214	0.99741447	0.9287625	0.987003	0.99427646	0.9867502	0.9915092
0.0	0.952108	0.9598743	0.967076	0.9920214	0.99741447	0.9287625	0.987003	0.99427646	0.9867502	0.9915092
0.0	0.952108	0.9598743	0.967076	0.9920214	0.99741447	0.9287625	0.987003	0.99427646	0.9867502	0.9915092
0.0	0.9992173	0.9991025	0.9991554	0.9999021	0.99961746	0.99904364	0.9996911	0.9989794	0.9996542	0.9998641
0.0	0.9992173	0.9991025	0.9991554	0.9999021	0.99961746	0.99904364	0.9996911	0.9989794	0.9996542	0.9998641
0.0	0.952108	0.9598743	0.967076	0.9920214	0.99741447	0.9287625	0.987003	0.99427646	0.9867502	0.9915092
0.0	0.9992173	0.9991025	0.9991554	0.9999021	0.99961746	0.99904364	0.9996911	0.9989794	0.9996542	0.9998641
0.0	0.9992173	0.9991025	0.9991554	0.9999021	0.99961746	0.99904364	0.9996911	0.9989794	0.9996542	0.9998641
0.0	0.0028119576	0.0013376947	0.009061321	0.021642456	0.0025648505	0.0015730852	0.0068016634	0.000876935	0.00046098363	0.004341953
0.0	0.952108	0.9598743	0.967076	0.9920214	0.99741447	0.9287625	0.987003	0.99427646	0.9867502	0.9915092
0.0	0.952108	0.9598743	0.967076	0.9920214	0.99741447	0.9287625	0.987003	0.99427646	0.9867502	0.9915092
0.0	0.9992173	0.9991025	0.9991554	0.9999021	0.99961746	0.99904364	0.9996911	0.9989794	0.9996542	0.9998641
0.0	0.9992173	0.9991025	0.9991554	0.9999021	0.99961746	0.99904364	0.9996911	0.9989794	0.9996542	0.9998641
0.0	0.952108	0.9598743	0.967076	0.9920214	0.99741447	0.9287625	0.987003	0.99427646	0.9867502	0.9915092
0.0	0.952108	0.9598743	0.967076	0.9920214	0.99741447	0.9287625	0.987003	0.99427646	0.9867502	0.9915092
0.0	0.952108	0.9598743	0.967076	0.9920214	0.99741447	0.9287625	0.987003	0.99427646	0.9867502	0.9915092
0.0	0.952108	0.9598743	0.967076	0.9920214	0.99741447	0.9287625	0.987003	0.99427646	0.9867502	0.9915092
0.0	0.952108	0.9598743	0.967076	0.9920214	0.99741447	0.9287625	0.987003	0.99427646	0.9867502	0.9915092
0.0	0.952108	0.9598743	0.967076	0.9920214	0.99741447	0.9287625	0.987003	0.99427646	0.9867502	0.9915092
0.0	0.952108	0.9598743	0.967076	0.9920214	0.99741447	0.9287625	0.987003	0.99427646	0.9867502	0.9915092
0.0	0.952108	0.9598743	0.967076	0.9920214	0.99741447	0.9287625	0.987003	0.99427646	0.9867502	0.9915092
0.0	0.952108	0.9598743	0.967076	0.9920214	0.99741447	0.9287625	0.987003	0.99427646	0.9867502	0.9915092
0.0	0.952108	0.9598743	0.967076	0.9920214	0.99741447	0.9287625	0.987003	0.99427646	0.9867502	0.9915092
0.0	0.952108	0.9598743	0.967076	0.9920214	0.99741447	0.9287625	0.987003	0.99427646	0.9867502	0.9915092
0.0	0.952108	0.9598743	0.967076	0.9920214	0.99741447	0.9287625	0.987003	0.99427646	0.9867502	0.9915092
0.0	0.952108	0.9598743	0.967076	0.9920214	0.99741447	0.9287625	0.987003	0.99427646	0.9867502	0.9915092
0.0	0.952108	0.9598743	0.967076	0.9920214	0.99741447	0.9287625	0.987003	0.99427646	0.9867502	0.9915092
0.0	0.96259606	0.94525236	0.97214025	0.9956189	0.97683626	0.921043	0.99533975	0.9433311	0.98708236	0.9990957
0.0	0.9772435	0.9491959	0.9739594	0.9975	0.9852483	0.9445936	0.9958073	0.95412296	0.9904558	0.99921453
0.0	0.99913114	0.995587	0.99852103	0.9996959	0.99725085	0.99824035	0.9998447	0.9912374	0.999634	0.99980134
0.0	0.0031651289	0.0011452389	0.020481545	0.052793786	0.010554124	0.003219857	0.014791918	0.002232624	0.0013088844	0.013234306
0.0	0.007987186	0.0030986688	0.04931144	0.10115598	0.024317436	0.0073043164	0.049093712	0.005328764	0.0031540692	0.04193451
0.0	0.965998	0.2476808	0.46624815	0.9926916	0.012523036	0.476312	0.9874386	0.3020515	0.98975986	0.36657733
0.0	0.9956365	0.2476808	0.9817852	0.9995535	0.8707673	0.99702966	0.98201734	0.837469	0.9878451	0.8808892
0.0	0.952108	0.9598743	0.967076	0.9920214	0.99741447	0.9287625	0.987003	0.99427646	0.9867502	0.9915092
0.0	0.952108	0.9598743	0.967076	0.9920214	0.99741447	0.9287625	0.987003	0.99427646	0.9867502	0.9915092
0.0	0.952108	0.9598743	0.967076	0.9920214	0.99741447	0.9287625	0.987003	0.99427646	0.9867502	0.9915092
0.0	0.478751	0.6037672	0.76440305	0.7761964	0.8166131	0.22783595	0.8296917	0.2309735	0.46158716	0.8998093
0.0	0.99511164	0.9973028	0.9977252	0.9994043	0.99480563	0.9904587	0.9995683	0.9681341	0.99784565	0.9994405
0.0	0.9720833	0.94990605	0.9788408	0.99616635	0.9815859	0.93157333	0.99660563	0.96206063	0.9853028	0.99927026
0.0	0.952108	0.9598743	0.967076	0.9920214	0.99741447	0.9287625	0.987003	0.99427646	0.9867502	0.9915092
0.0	0.952108	0.9598743	0.967076	0.9920214	0.99741447	0.9287625	0.987003	0.99427646	0.9867502	0.9915092
0.0	0.9957605	0.99428153	0.99839103	0.999511	0.99144053	0.996546	0.99954224	0.98777103	0.99894387	0.99932325
0.0	0.84324336	0.54610467	0.560008	0.7672721	0.77156407	0.15767366	0.97048	0.017743254	0.8580058	0.9911005
0.0	0.952108	0.9598743	0.967076	0.9920214	0.99741447	0.9287625	0.987003	0.99427646	0.9867502	0.9915092
0.0	0.84324336	0.5461047	0.56000787	0.7672721	0.77156407	0.15767366	0.97048	0.017743254	0.8580058	0.9911005
0.0	0.84324336	0.54610467	0.56000787	0.7672721	0.77156407	0.15767366	0.97048	0.017743254	0.8580058	0.9911005
0.0	0.84324336	0.5461047	0.56000787	0.7672722	0.77156407	0.15767361	0.97048	0.017743254	0.8580058	0.9911005
0.0	0.84324336	0.54610467	0.56000787	0.7672721	0.77156407	0.15767364	0.97048	0.017743254	0.8580058	0.9911005
0.0	0.84324336	0.5461047	0.56000787	0.7672721	0.7715641	0.15767366	0.97048	0.017743254	0.8580058	0.9911005
0.0	0.84324336	0.5461047	0.56000787	0.7672721	0.77156407	0.15767361	0.97048	0.017743254	0.8580058	0.9911005
0.0	0.84324336	0.5461047	0.56000787	0.7672721	0.7715641	0.15767366	0.97048	0.017743254	0.8580058	0.9911005
0.0	0.84324336	0.54610467	0.56000787	0.7672722	0.7715641	0.15767361	0.97048	0.017743254	0.8580058	0.9911005
0.0	0.84324336	0.5461047	0.5600081	0.7672721	0.7715641	0.1576737	0.97048	0.017743254	0.8580058	0.9911005
0.0	0.952108	0.9598743	0.967076	0.9920214	0.99741447	0.9287625	0.987003	0.99427646	0.9867502	0.9915092
0.0	0.9942483	0.9928114	0.9982747	0.9994636	0.9677133	0.8930751	0.9984011	0.029768206	0.9990274	0.99949765
0.0	0.0006086404	2.4838915e-05	0.0004083155	0.0021596681	9.1215574e-05	0.00047851115	0.0014863032	6.842867e-05	0.0001127076	0.000723689
0.0	0.99652416	0.9966408	0.998899	0.99936765	0.99555415	0.99774325	0.9995403	0.99741626	0.9993006	0.99934393
0.0	0.99460137	0.99411833	0.9954122	0.99908054	0.99655956	0.9397926	0.99941635	0.873255	0.99753773	0.9997067
0.0	0.84324336	0.54610455	0.5600081	0.7672722	0.77156407	0.15767379	0.97048	0.017743247	0.8580058	0.9911005
0.0	0.84324336	0.54610455	0.5600081	0.76727223	0.77156407	0.15767379	0.97048	0.017743247	0.8580058	0.9911005
0.0	0.84324336	0.54610467	0.56000787	0.7672721	0.77156407	0.15767366	0.97048	0.017743254	0.8580058	0.9911005
0.0	0.958911	0.93438286	0.85635054	0.9610084	0.9877385	0.43586856	0.9925051	0.08488435	0.98223406	0.99668556
0.0	0.96930164	0.9820754	0.9525992	0.96882564	0.9798093	0.28884774	0.9942855	0.4010992	0.9795272	0.99925965
0.0	0.84324336	0.5461046	0.5600081	0.7672722	0.77156407	0.15767379	0.97048	0.017743247	0.8580058	0.9911005
0.0	0.95708144	0.968933	0.96570766	0.9107727	0.9806161	0.27193266	0.9918783	0.04449027	0.9883591	0.99916136
0.0	0.84324336	0.5461047	0.56000787	0.7672722	0.77156407	0.15767361	0.97048	0.017743254	0.8580058	0.9911005
0.0	0.84324336	0.54610467	0.56000787	0.7672722	0.77156407	0.15767366	0.97048	0.017743254	0.8580058	0.9911005
0.0	0.84324336	0.54610467	0.56000787	0.7672722	0.77156407	0.15767361	0.97048	0.017743254	0.8580058	0.9911005
0.0	0.99710256	0.9945598	0.9986745	0.9994061	0.99541616	0.99653184	0.99952424	0.9916347	0.9989478	0.9993622
0.0	0.84324336	0.5461047	0.56000787	0.7672721	0.7715641	0.15767366	0.97048	0.017743254	0.8580058	0.9911005
0.0	0.84324336	0.54610467	0.56000787	0.7672722	0.77156407	0.15767364	0.97048	0.017743254	0.8580058	0.9911005
0.0	0.84324336	0.54610467	0.56000787	0.7672721	0.77156407	0.15767361	0.97048	0.017743254	0.8580058	0.9911005
0.0	0.84324336	0.5461047	0.56000787	0.7672721	0.7715641	0.15767361	0.97048	0.017743254	0.8580058	0.9911005
0.0	0.84324336	0.5461046	0.5600081	0.7672722	0.77156407	0.15767379	0.97048	0.017743247	0.8580058	0.9911005
0.0	0.9961104	0.99542516	0.9984692	0.99878305	0.9950842	0.9977659	0.9994917	0.99626344	0.9989573	0.9993537
0.0	0.99206674	0.9895991	0.9971704	0.99869365	0.9921023	0.99536467	0.99925166	0.99018025	0.99788815	0.99903286
0.0	0.9970196	0.9952684	0.9983394	0.999363	0.99623543	0.9975362	0.9995524	0.9960674	0.9986546	0.9992619
0.0	0.99079436	0.9881246	0.9965617	0.9985726	0.9901038	0.99322635	0.99912924	0.984303	0.9971951	0.99875164
0.0	0.9970394	0.9958817	0.99850595	0.99951935	0.99617887	0.9980634	0.9994392	0.9914425	0.9990994	0.9991406
0.0	0.99748117	0.9955647	0.99893636	0.9994223	0.99748	0.9976059	0.9996208	0.9975394	0.9991702	0.99944526
0.0	0.952108	0.9598743	0.967076	0.9920214	0.99741447	0.9287625	0.987003	0.99427646	0.9867502	0.9915092
0.0	0.952108	0.9598743	0.967076	0.9920214	0.99741447	0.9287625	0.987003	0.99427646	0.9867502	0.9915092
0.0	0.025322977	0.00463797	0.06469377	0.07857884	0.022575855	0.0036171405	0.01375315	0.011041626	0.0028403613	0.03832014
0.0	0.009582298	0.0020137948	0.017587509	0.015431918	0.009275061	0.0009572971	0.0053562396	0.003255617	0.00090329745	0.013829419
0.0	0.009582298	0.002013794	0.017587509	0.015431918	0.009275061	0.0009572971	0.0053562396	0.003255617	0.00090329745	0.013829419
0.0	0.009582298	0.0020137948	0.017587509	0.015431918	0.009275061	0.0009572971	0.0053562396	0.0032556155	0.00090329745	0.013829419
0.0	0.009582298	0.002013794	0.017587509	0.015431918	0.009275061	0.0009572971	0.0053562396	0.0032556155	0.00090329745	0.013829412
0.0	0.009582298	0.0020137958	0.017587516	0.015431926	0.009275065	0.00095729856	0.005356242	0.003255617	0.0009032983	0.013829412
0.0	0.025322966	0.00463797	0.06469377	0.07857884	0.022575844	0.0036171405	0.01375315	0.011041626	0.0028403613	0.038320128
0.0	0.009582298	0.0020137948	0.017587509	0.015431918	0.009275061	0.0009572971	0.0053562396	0.003255617	0.00090329745	0.013829419
0.0	0.009582298	0.002013794	0.017587509	0.015431918	0.009275061	0.0009572971	0.0053562396	0.003255617	0.00090329745	0.013829419
0.0	0.009582298	0.002013794	0.017587509	0.015431918	0.009275061	0.0009572971	0.0053562396	0.003255617	0.00090329745	0.013829412
0.0	0.009582298	0.002013794	0.017587509	0.015431918	0.009275061	0.0009572971	0.0053562396	0.0032556155	0.00090329745	0.013829419
0.0	0.009582298	0.0020137958	0.017587516	0.015431926	0.009275065	0.000957298	0.0053562396	0.003255617	0.0009032983	0.013829412
0.0	0.025322966	0.00463797	0.06469377	0.07857884	0.022575844	0.0036171405	0.01375315	0.011041626	0.0028403613	0.038320147
0.0	0.009582298	0.002013794	0.017587509	0.015431918	0.009275061	0.0009572971	0.0053562396	0.0032556155	0.00090329745	0.013829419
0.0	0.009582298	0.002013794	0.017587509	0.015431918	0.009275061	0.0009572971	0.0053562396	0.0032556155	0.00090329745	0.013829419
0.0	0.009582298	0.002013794	0.017587509	0.015431918	0.009275061	0.0009572971	0.0053562396	0.0032556155	0.00090329745	0.013829412
0.0	0.009582298	0.0020137948	0.017587509	0.015431918	0.009275061	0.0009572971	0.0053562396	0.003255617	0.00090329745	0.013829419
0.0	0.009582293	0.0020137958	0.017587516	0.015431926	0.009275069	0.000957298	0.0053562396	0.003255617	0.0009032983	0.013829412
0.0	0.025322977	0.00463797	0.06469377	0.07857884	0.022575855	0.0036171405	0.01375315	0.011041626	0.0028403613	0.038320147
0.0	0.009582298	0.002013794	0.017587509	0.015431918	0.009275061	0.0009572971	0.0053562396	0.003255617	0.00090329745	0.013829419
0.0	0.009582298	0.002013794	0.017587509	0.015431918	0.009275061	0.0009572971	0.0053562396	0.003255617	0.00090329745	0.013829419
0.0	0.009582298	0.002013794	0.017587509	0.015431918	0.009275061	0.0009572971	0.0053562396	0.003255617	0.00090329745	0.013829412
0.0	0.009582298	0.002013794	0.017587509	0.015431918	0.009275061	0.0009572971	0.0053562396	0.003255617	0.00090329745	0.013829419
0.0	0.009582298	0.0020137958	0.017587516	0.015431926	0.009275065	0.00095729856	0.005356242	0.003255617	0.0009032983	0.013829412
0.0	0.025322966	0.0046379725	0.06469377	0.07857884	0.022575844	0.0036171405	0.01375315	0.011041626	0.0028403613	0.03832014
0.0	0.009582298	0.002013794	0.017587509	0.015431918	0.009275061	0.0009572971	0.0053562396	0.003255617	0.00090329745	0.013829419
0.0	0.009582298	0.002013794	0.017587509	0.015431918	0.009275061	0.0009572971	0.0053562396	0.0032556155	0.00090329745	0.013829412
0.0	0.009582298	0.0020137948	0.017587509	0.015431918	0.009275061	0.0009572971	0.0053562396	0.003255617	0.00090329745	0.013829412
0.0	0.009582298	0.002013794	0.017587509	0.015431918	0.009275061	0.0009572971	0.0053562396	0.0032556155	0.00090329745	0.013829419
0.0	0.009582298	0.0020137958	0.017587516	0.015431926	0.009275065	0.000957298	0.005356242	0.003255617	0.0009032983	0.013829412
0.0	0.025322966	0.00463797	0.06469377	0.07857884	0.022575855	0.0036171405	0.01375315	0.011041626	0.0028403613	0.03832014
0.0	0.009582298	0.002013794	0.017587509	0.015431918	0.009275061	0.0009572971	0.0053562396	0.0032556155	0.00090329745	0.013829419
0.0	0.009582298	0.002013794	0.017587509	0.015431918	0.009275061	0.0009572971	0.0053562396	0.0032556155	0.00090329745	0.013829419
0.0	0.009582298	0.0020137948	0.017587509	0.015431918	0.009275061	0.0009572971	0.0053562396	0.0032556155	0.00090329745	0.013829419
0.0	0.009582298	0.0020137948	0.017587509	0.015431918	0.009275061	0.0009572971	0.0053562396	0.003255617	0.00090329745	0.013829419
0.0	0.009582298	0.0020137958	0.017587516	0.015431926	0.009275065	0.000957298	0.005356242	0.003255617	0.0009032983	0.013829412
0.0	0.025322966	0.0046379725	0.06469377	0.07857884	0.022575844	0.0036171405	0.01375315	0.011041626	0.0028403613	0.03832014
0.0	0.009582298	0.002013794	0.017587509	0.015431918	0.009275061	0.0009572971	0.0053562396	0.0032556155	0.00090329745	0.013829419
0.0	0.009582298	0.002013794	0.017587509	0.015431918	0.009275061	0.0009572971	0.0053562396	0.0032556155	0.00090329745	0.013829419
0.0	0.009582298	0.0020137948	0.017587509	0.015431918	0.009275061	0.0009572971	0.0053562396	0.003255617	0.00090329745	0.013829419
0.0	0.009582298	0.0020137948	0.017587509	0.015431918	0.009275061	0.0009572971	0.0053562396	0.003255617	0.00090329745	0.013829419
0.0	0.009582298	0.0020137958	0.017587516	0.015431926	0.009275069	0.000957298	0.0053562396	0.003255617	0.0009032983	0.013829412
0.0	0.009582293	0.0020137958	0.017587516	0.015431926	0.009275069	0.000957298	0.0053562396	0.003255617	0.0009032983	0.013829412
0.0	0.009582293	0.0020137958	0.017587516	0.015431926	0.009275065	0.00095729856	0.005356242	0.003255617	0.0009032983	0.013829412
0.0	0.009582298	0.002013794	0.017587509	0.015431918	0.009275061	0.0009572971	0.0053562396	0.0032556155	0.00090329745	0.013829419
0.0	0.009582298	0.0020137958	0.017587516	0.015431926	0.009275065	0.000957298	0.005356242	0.003255617	0.0009032983	0.013829412
0.0	0.009582298	0.0020137958	0.017587516	0.015431926	0.009275065	0.000957298	0.0053562396	0.003255617	0.0009032983	0.013829412
0.0	0.009582298	0.002013794	0.017587509	0.015431918	0.009275061	0.0009572971	0.0053562396	0.003255617	0.00090329745	0.013829412
0.0	0.009582298	0.002013794	0.017587509	0.015431918	0.009275061	0.0009572971	0.0053562396	0.0032556155	0.00090329745	0.013829419
0.0	0.009582298	0.002013794	0.017587509	0.015431918	0.009275061	0.0009572971	0.0053562396	0.003255617	0.00090329745	0.013829419
0.0	0.009582298	0.002013794	0.017587509	0.015431918	0.009275061	0.0009572971	0.0053562396	0.003255617	0.00090329745	0.013829419
0.0	0.009582298	0.002013794	0.017587509	0.015431918	0.009275061	0.0009572971	0.0053562396	0.003255617	0.00090329745	0.013829412
0.0	0.025322966	0.00463797	0.06469377	0.07857884	0.022575844	0.0036171405	0.01375315	0.011041626	0.0028403613	0.038320128
0.0	0.009582298	0.0020137958	0.017587516	0.015431926	0.009275069	0.000957298	0.0053562396	0.003255617	0.0009032983	0.013829412
0.0	0.015196347	0.003958794	0.037306193	0.0233874	0.01553836	0.0018714142	0.009218325	0.003778451	0.002197251	0.01572675
0.0	0.025322966	0.00463797	0.06469377	0.07857884	0.022575844	0.0036171405	0.01375315	0.011041626	0.0028403613	0.038320128
0.0	0.009582298	0.002013794	0.017587509	0.015431918	0.009275061	0.0009572971	0.0053562396	0.0032556155	0.00090329745	0.013829419
0.0	0.009582298	0.0020137958	0.017587516	0.015431926	0.009275069	0.000957298	0.0053562396	0.003255617	0.0009032983	0.013829412
0.0	0.009582298	0.0020137958	0.017587516	0.015431926	0.009275065	0.00095729856	0.0053562396	0.003255617	0.0009032983	0.013829412
0.0	0.009582298	0.0020137948	0.017587509	0.015431918	0.009275061	0.0009572971	0.0053562396	0.003255617	0.00090329745	0.013829419
0.0	0.009582298	0.0020137948	0.017587509	0.015431918	0.009275061	0.0009572971	0.0053562396	0.0032556155	0.00090329745	0.013829419
0.0	0.015196347	0.003958794	0.037306193	0.0233874	0.01553836	0.0018714142	0.009218325	0.003778451	0.002197251	0.01572675
0.0	0.009582298	0.002013794	0.017587509	0.015431918	0.009275061	0.0009572971	0.0053562396	0.003255617	0.00090329745	0.013829419
0.0	0.009582298	0.002013794	0.017587509	0.015431918	0.009275061	0.0009572971	0.0053562396	0.0032556155	0.00090329745	0.013829419
0.0	0.009582298	0.002013794	0.017587509	0.015431918	0.009275061	0.0009572971	0.0053562396	0.003255617	0.00090329745	0.013829419
0.0	0.013885412	0.0049654315	0.052755382	0.031416062	0.022048637	0.0023527942	0.009710324	0.004041765	0.0027838105	0.042877607
0.0	0.025322966	0.00463797	0.06469377	0.07857884	0.022575844	0.0036171405	0.01375315	0.011041626	0.0028403613	0.038320128
0.0	0.023487115	0.0046064006	0.017587509	0.03626012	0.01822134	0.0031620357	0.005347817	0.0043071886	0.0032219253	0.016687825
0.0	0.034046754	0.008925288	0.037306204	0.05435804	0.043507855	0.0051123877	0.011023984	0.005581314	0.00427524	0.023647523
0.0	0.02348711	0.0046064006	0.017587509	0.03626011	0.01822134	0.0031620357	0.005347817	0.0043071886	0.0032219253	0.016687825
0.0	0.009582298	0.002013794	0.017587509	0.015431918	0.009275061	0.0009572971	0.0053562396	0.0032556155	0.00090329745	0.013829419
0.0	0.015196347	0.003958794	0.037306193	0.0233874	0.01553836	0.0018714142	0.009218325	0.003778451	0.002197251	0.01572675
0.0	0.009582298	0.002013794	0.017587509	0.015431918	0.009275061	0.0009572971	0.0053562396	0.0032556155	0.00090329745	0.013829419
0.0	0.025322966	0.0046379725	0.06469377	0.07857885	0.022575844	0.0036171405	0.01375315	0.011041626	0.0028403613	0.038320147
0.0	0.009582298	0.002013794	0.017587509	0.015431918	0.009275061	0.0009572971	0.0053562396	0.003255617	0.00090329745	0.013829419
0.0	0.009582298	0.002013794	0.017587509	0.015431918	0.009275061	0.0009572971	0.0053562396	0.0032556155	0.00090329745	0.013829419
0.0	0.025322966	0.00463797	0.06469377	0.07857884	0.022575844	0.0036171405	0.013753157	0.011041626	0.0028403613	0.03832014
0.0	0.009582298	0.0020137958	0.017587516	0.015431926	0.009275065	0.000957298	0.005356242	0.003255617	0.0009032983	0.013829412
0.0	0.009582298	0.002013794	0.017587509	0.015431918	0.009275061	0.0009572971	0.0053562396	0.0032556155	0.00090329745	0.013829419
0.0	0.009582298	0.002013794	0.017587509	0.015431918	0.009275061	0.0009572971	0.0053562396	0.0032556155	0.00090329745	0.013829419
0.0	0.015196347	0.003958794	0.037306193	0.023387395	0.01553836	0.0018714142	0.009218325	0.003778451	0.002197251	0.01572675
0.0	0.015196347	0.003958794	0.037306193	0.0233874	0.01553836	0.0018714142	0.009218325	0.003778451	0.002197251	0.01572675
0.0	0.009582298	0.0020137958	0.017587516	0.015431926	0.009275065	0.00095729856	0.0053562396	0.003255617	0.0009032983	0.013829412
0.0	0.009582293	0.0020137958	0.017587516	0.015431926	0.009275065	0.00095729856	0.0053562396	0.003255617	0.0009032983	0.013829412
0.0	0.009582298	0.002013794	0.017587509	0.015431918	0.009275061	0.0009572971	0.0053562396	0.0032556155	0.00090329745	0.013829412
0.0	0.009582298	0.0020137948	0.017587509	0.015431918	0.009275061	0.0009572971	0.0053562396	0.0032556155	0.00090329745	0.013829419
0.0	0.015196347	0.003958794	0.037306193	0.0233874	0.01553836	0.0018714142	0.009218325	0.003778451	0.002197251	0.01572675
0.0	0.009582298	0.002013794	0.017587509	0.015431918	0.009275061	0.0009572971	0.0053562396	0.003255617	0.00090329745	0.013829419
0.0	0.009582298	0.002013794	0.017587509	0.015431918	0.009275061	0.0009572971	0.0053562396	0.003255617	0.00090329745	0.013829412
0.0	0.01568413	0.0066659437	0.041376926	0.041430086	0.02941667	0.002237424	0.009271223	0.0042901956	0.0028834476	0.017762087
0.0	0.025322977	0.00463797	0.06469377	0.07857884	0.022575855	0.0036171405	0.01375315	0.011041626	0.0028403613	0.038320147
0.0	0.015196347	0.003958794	0.037306193	0.0233874	0.01553836	0.0018714142	0.009218325	0.003778451	0.002197251	0.01572675
0.0	0.025322966	0.0046379725	0.06469377	0.07857884	0.022575844	0.0036171405	0.01375315	0.011041626	0.0028403613	0.03832014
0.0	0.02538251	0.0106812995	0.074547045	0.033617526	0.027833654	0.0026929523	0.017238107	0.0064022406	0.0028183814	0.020121312
0.0	0.009582298	0.0020137958	0.017587516	0.015431926	0.009275065	0.00095729856	0.0053562396	0.003255617	0.0009032983	0.013829412
0.0	0.009582298	0.002013794	0.017587509	0.015431918	0.009275061	0.0009572971	0.0053562396	0.003255617	0.00090329745	0.013829412
0.0	0.015196347	0.003958794	0.037306193	0.023387395	0.01553836	0.0018714142	0.009218325	0.003778451	0.002197251	0.01572675
0.0	0.01388542	0.0049654315	0.052755382	0.031416062	0.022048637	0.0023527942	0.009710329	0.004041765	0.002783813	0.042877607
0.0	0.015196347	0.003958794	0.037306193	0.0233874	0.01553836	0.0018714142	0.009218325	0.003778451	0.002197251	0.01572675
0.0	0.025322966	0.0046379725	0.06469377	0.07857885	0.022575844	0.0036171405	0.01375315	0.011041626	0.0028403613	0.03832014
0.0	0.025322966	0.00463797	0.06469377	0.07857885	0.022575844	0.0036171405	0.01375315	0.011041626	0.0028403613	0.038320128
0.0	0.009582298	0.0020137958	0.017587516	0.015431926	0.009275065	0.000957298	0.0053562396	0.003255617	0.0009032983	0.013829412
0.0	0.009582293	0.0020137958	0.017587516	0.015431926	0.009275069	0.00095729856	0.0053562396	0.003255617	0.0009032983	0.013829412
0.0	0.009582298	0.002013794	0.017587509	0.015431918	0.009275061	0.0009572971	0.0053562396	0.003255617	0.00090329745	0.013829419
0.0	0.009582298	0.002013794	0.017587509	0.015431918	0.009275061	0.0009572971	0.0053562396	0.003255617	0.00090329745	0.013829419
0.0	0.009582298	0.002013794	0.017587509	0.015431918	0.009275061	0.0009572971	0.0053562396	0.0032556155	0.00090329745	0.013829419
0.0	0.025322966	0.0046379725	0.06469377	0.07857884	0.022575844	0.0036171405	0.01375315	0.011041626	0.0028403613	0.038320147
0.0	0.009582298	0.002013794	0.017587509	0.015431918	0.009275061	0.0009572971	0.0053562396	0.003255617	0.00090329745	0.013829419
0.0	0.015196347	0.003958794	0.037306204	0.023387395	0.01553836	0.0018714142	0.009218325	0.003778451	0.002197251	0.01572675
0.0	0.025322966	0.00463797	0.06469377	0.07857884	0.022575844	0.0036171405	0.01375315	0.011041626	0.0028403613	0.038320147
0.0	0.025322966	0.00463797	0.06469377	0.07857884	0.022575844	0.0036171405	0.01375315	0.011041626	0.0028403613	0.038320128
0.0	0.03222862	0.002981061	0.029492978	0.016622841	0.0069967154	0.0046399673	0.007071177	0.0062695225	0.0015213485	0.025601678
0.0	0.03222862	0.002981061	0.029492978	0.016622849	0.0069967154	0.0046399673	0.007071177	0.0062695225	0.0015213485	0.025601678
0.0	0.067351006	0.007017056	0.09156737	0.088964626	0.02988284	0.018301714	0.018412318	0.021903807	0.0049964115	0.06737525
0.0	0.84324336	0.5461046	0.5600081	0.76727223	0.77156407	0.15767379	0.97048	0.017743247	0.8580058	0.9911005
0.0	0.952108	0.9598743	0.967076	0.9920214	0.99741447	0.9287625	0.987003	0.99427646	0.9867502	0.9915092
0.0	0.952108	0.9598743	0.967076	0.9920214	0.99741447	0.9287625	0.987003	0.99427646	0.9867502	0.9915092
0.0	0.952108	0.9598743	0.967076	0.9920214	0.99741447	0.9287625	0.987003	0.99427646	0.9867502	0.9915092
0.0	0.99460137	0.99411833	0.9954122	0.99908054	0.99655956	0.9397926	0.99941635	0.873255	0.99753773	0.9997067
0.0	0.952108	0.9598743	0.967076	0.9920214	0.99741447	0.9287625	0.987003	0.99427646	0.9867502	0.9915092
0.0	0.9999702	0.99995446	0.9999753	0.9999914	0.99997556	0.99994564	0.99999046	0.99994624	0.9999827	0.9999945
0.0	0.952108	0.9598743	0.967076	0.9920214	0.99741447	0.9287625	0.987003	0.99427646	0.9867502	0.9915092
0.0	0.9998841	0.99984264	0.999816	0.99993265	0.99966145	0.9996731	0.99986744	0.9994966	0.99996233	0.9999323
0.0	0.952108	0.9598743	0.967076	0.9920214	0.99741447	0.9287625	0.987003	0.99427646	0.9867502	0.9915092
0.0	0.952108	0.9598743	0.967076	0.9920214	0.99741447	0.9287625	0.987003	0.99427646	0.9867502	0.9915092
0.0	0.952108	0.9598743	0.967076	0.9920214	0.99741447	0.9287625	0.987003	0.99427646	0.9867502	0.9915092
0.0	0.952108	0.9598743	0.967076	0.9920214	0.99741447	0.9287625	0.987003	0.99427646	0.9867502	0.9915092
0.0	0.952108	0.9598743	0.967076	0.9920214	0.99741447	0.9287625	0.987003	0.99427646	0.9867502	0.9915092
0.0	0.952108	0.9598743	0.967076	0.9920214	0.99741447	0.9287625	0.987003	0.99427646	0.9867502	0.9915092
0.0	0.952108	0.9598743	0.967076	0.9920214	0.99741447	0.9287625	0.987003	0.99427646	0.9867502	0.9915092
0.0	0.952108	0.9598743	0.967076	0.9920214	0.99741447	0.9287625	0.987003	0.99427646	0.9867502	0.9915092
0.0	0.952108	0.9598743	0.967076	0.9920214	0.99741447	0.9287625	0.987003	0.99427646	0.9867502	0.9915092
0.0	0.7370761	0.8464945	0.95326716	0.9300711	0.8523273	0.8832111	0.869265	0.767894	0.8672611	0.9666804
0.0	9.192461e-05	0.17725103	0.9746372	0.15368985	0.0038359168	0.0037105037	0.37442696	0.021990903	0.83664155	0.020198716
0.0	0.0004004702	0.8855203	0.9634349	0.0050746053	0.05897364	0.0011708468	0.9866485	0.13255718	0.7081848	0.014476139
0.0	0.00018011109	0.99748766	0.99910516	0.9997824	0.5229712	0.00150975	0.9997693	0.9465472	0.9986565	0.9216767
0.0	0.8466217	0.86024934	0.7869632	0.9967764	0.94950104	0.82776415	0.992357	0.9481751	0.84385365	0.9637664
0.0	0.35431322	0.6318299	0.11013155	0.669473	0.98308414	0.61037385	0.48075932	0.18776079	0.92201656	0.25128
0.0	0.8750714	0.06595874	0.6050634	0.010577708	0.4873134	0.00044157816	0.9476353	0.5350005	0.05172575	0.00033749212
0.0	0.9991002	0.9992668	0.99834573	0.36189747	0.09943144	0.9874265	0.98822325	0.9974402	0.9811555	0.99382085
0.0	0.9980362	0.9986858	0.99747866	0.9989807	0.99320614	0.9986584	0.99962664	0.99694735	0.9984688	0.99954695
0.0	0.9932783	0.9984987	0.99160624	0.99833614	0.9898751	0.9963755	0.9993438	0.9900513	0.9940246	0.99834263
0.0	0.952108	0.9598743	0.967076	0.9920214	0.99741447	0.9287625	0.987003	0.99427646	0.9867502	0.9915092
0.0	0.11031862	0.010624616	0.034875084	0.0027317216	0.23557815	0.00037107329	0.117317885	0.40460065	0.0013439064	0.0925675
0.0	0.952108	0.9598743	0.967076	0.9920214	0.99741447	0.9287625	0.987003	0.99427646	0.9867502	0.9915092
0.0	0.952108	0.9598743	0.967076	0.9920214	0.99741447	0.9287625	0.987003	0.99427646	0.9867502	0.9915092
0.0	0.9171111	0.61457527	0.998423	0.71765774	0.98847115	0.80461746	0.83419645	0.8907117	0.94363874	0.87684023
0.0	0.9999757	0.9999187	0.99995005	0.9999896	0.9999976	0.9999465	0.9999951	0.99995923	0.99999166	0.99999654
0.0	0.00024331473	0.018353857	0.001989882	0.22690235	0.99595225	0.006131655	0.574879	0.001381243	0.087587535	0.10278373
0.0	0.98235106	0.9867194	0.9874291	0.9993411	0.9994134	0.9953252	0.9988895	0.9938235	0.9995437	0.9995622
0.0	0.9993655	0.9994373	0.999355	0.9997073	0.99976367	0.99891925	0.999624	0.99863213	0.9997881	0.9998241
0.0	0.96383095	0.97410166	0.98987585	0.99606884	0.98905677	0.9627567	0.99713755	0.9674326	0.9957594	0.99725586
0.0	0.952108	0.9598743	0.967076	0.9920214	0.99741447	0.9287625	0.987003	0.99427646	0.9867502	0.9915092
0.0	0.952108	0.9598743	0.967076	0.9920214	0.99741447	0.9287625	0.987003	0.99427646	0.9867502	0.9915092
0.0	0.4439145	0.2785109	0.6412434	0.96732926	0.28223944	0.40568808	0.90049005	0.24568449	0.4319741	0.92611724
0.0	0.9993679	0.99928206	0.99961424	0.9998765	0.9974769	0.9988582	0.99986494	0.999383	0.9997557	0.9998989
0.0	0.99340993	0.9810122	0.99517053	0.9904473	0.78739035	0.45253956	0.9976872	0.91884404	0.9923839	0.99170893
0.0	0.952108	0.9598743	0.967076	0.9920214	0.99741447	0.9287625	0.987003	0.99427646	0.9867502	0.9915092
0.0	0.3086332	0.2515199	0.81024396	0.8545869	0.14964868	0.2524537	0.6910852	0.33587202	0.2259954	0.72081316
0.0	0.50246024	0.33107153	0.6909018	0.97264457	0.33650857	0.45397127	0.92250526	0.31110013	0.43197405	0.94262844
0.0	0.20873553	0.2188069	0.58591557	0.8306309	0.13372163	0.24922241	0.72407275	0.12981011	0.545377	0.79553235
0.0	0.20873553	0.21880685	0.58591557	0.830631	0.13372163	0.24922238	0.72407275	0.12981011	0.545377	0.7955323
0.0	0.20873553	0.2188068	0.58591557	0.8306309	0.13372163	0.24922241	0.7240728	0.1298101	0.5453771	0.7955323
0.0	0.20873553	0.21880685	0.58591557	0.830631	0.1337216	0.24922241	0.7240728	0.12981011	0.54537696	0.79553235
0.0	0.20873553	0.21880694	0.58591557	0.830631	0.13372162	0.24922232	0.7240728	0.12981011	0.5453771	0.79553235
0.0	0.20873553	0.21880685	0.58591557	0.830631	0.13372163	0.24922238	0.72407275	0.12981011	0.54537696	0.79553235
0.0	0.5677182	0.62822	0.86604905	0.9290142	0.43114698	0.5095171	0.92612237	0.5136933	0.87383324	0.9402886
0.0	0.56771815	0.6282201	0.86604893	0.9290142	0.43114698	0.50951713	0.92612237	0.5136932	0.87383324	0.9402886
0.0	0.5677182	0.62822	0.86604905	0.9290142	0.43114698	0.50951713	0.92612237	0.51369315	0.87383324	0.9402886
0.0	0.9975216	0.99655545	0.9982351	0.9998159	0.99588287	0.99585056	0.9996137	0.99550146	0.9994261	0.9998858
0.0	0.00012694845	0.0011907865	0.0010501691	0.5076335	0.19113584	0.04073847	0.09175236	0.004583483	8.096386e-05	0.08276957
0.0	0.952108	0.9598743	0.967076	0.9920214	0.99741447	0.9287625	0.987003	0.99427646	0.9867502	0.9915092
0.0	0.952108	0.9598743	0.967076	0.9920214	0.99741447	0.9287625	0.987003	0.99427646	0.9867502	0.9915092
0.0	0.952108	0.9598743	0.967076	0.9920214	0.99741447	0.9287625	0.987003	0.99427646	0.9867502	0.9915092
0.0	0.18446733	0.14474006	0.66677946	0.8882624	0.938426	0.5902896	0.712922	0.5945251	0.37432873	0.8233918
0.0	0.9996319	0.999843	0.99987245	0.9998325	0.99933124	0.99931335	0.99989307	0.9994597	0.99984825	0.9998934
0.0	0.9987577	0.99936086	0.9997906	0.96752506	0.9999186	0.99839205	0.99938715	0.99524915	0.99812585	0.9991196
0.0	0.011675984	0.009766636	0.08594394	0.06033753	0.022061653	0.008769864	0.032537483	0.006857829	0.022351988	0.046905674
0.0	0.035642754	0.018305857	0.5726959	0.00037343835	0.0056753303	0.030809762	0.0031862345	0.06535968	0.0149658285	0.042888366
0.0	0.0583045	0.036094934	0.27489886	0.07810947	0.100687	0.017403098	0.1271736	0.029635172	0.12071083	0.08662113
0.0	0.96948504	0.97648126	0.9916515	0.9955829	0.97550017	0.9445113	0.99782264	0.9707813	0.9932678	0.99812704
0.0	0.9990876	0.9989637	0.99953914	0.9995821	0.99829036	0.9968899	0.99967813	0.9984048	0.99944836	0.99975103
0.0	0.9990876	0.9989637	0.99953914	0.9995821	0.99829036	0.9968899	0.99967813	0.9984048	0.99944836	0.99975103
0.0	0.9990876	0.9989637	0.99953914	0.9995821	0.99829036	0.9968899	0.99967813	0.9984048	0.99944836	0.99975103
0.0	0.9990876	0.9989637	0.99953914	0.9995821	0.99829036	0.9968899	0.99967813	0.9984048	0.99944836	0.99975103
0.0	0.9990876	0.9989637	0.99953914	0.9995821	0.99829036	0.9968899	0.99967813	0.9984048	0.99944836	0.99975103
0.0	0.9990876	0.9989637	0.99953914	0.9995821	0.99829036	0.9968899	0.99967813	0.9984048	0.99944836	0.99975103
0.0	0.9990876	0.9989637	0.99953914	0.9995821	0.99829036	0.9968899	0.99967813	0.9984048	0.99944836	0.99975103
0.0	0.9990876	0.9989637	0.99953914	0.9995821	0.99829036	0.9968899	0.99967813	0.9984048	0.99944836	0.99975103
0.0	0.9990876	0.9989637	0.99953914	0.9995821	0.99829036	0.9968899	0.99967813	0.9984048	0.99944836	0.99975103
0.0	0.9990876	0.9989637	0.99953914	0.9995821	0.99829036	0.9968899	0.99967813	0.9984048	0.99944836	0.99975103
0.0	0.9990876	0.9989637	0.99953914	0.9995821	0.99829036	0.9968899	0.99967813	0.9984048	0.99944836	0.99975103
0.0	0.9990876	0.9989637	0.99953914	0.9995821	0.99829036	0.9968899	0.99967813	0.9984048	0.99944836	0.99975103
0.0	0.9990876	0.9989637	0.99953914	0.9995821	0.99829036	0.9968899	0.99967813	0.9984048	0.99944836	0.99975103
0.0	0.9990876	0.9989637	0.99953914	0.9995821	0.99829036	0.9968899	0.99967813	0.9984048	0.99944836	0.99975103
0.0	0.9990876	0.9989637	0.99953914	0.9995821	0.99829036	0.9968899	0.99967813	0.9984048	0.99944836	0.99975103
0.0	0.9990876	0.9989637	0.99953914	0.9995821	0.99829036	0.9968899	0.99967813	0.9984048	0.99944836	0.99975103
0.0	0.9990876	0.9989637	0.99953914	0.9995821	0.99829036	0.9968899	0.99967813	0.9984048	0.99944836	0.99975103
0.0	0.9990876	0.9989637	0.99953914	0.9995821	0.99829036	0.9968899	0.99967813	0.9984048	0.99944836	0.99975103
0.0	0.9990876	0.9989637	0.99953914	0.9995821	0.99829036	0.9968899	0.99967813	0.9984048	0.99944836	0.99975103
0.0	0.9990876	0.9989637	0.99953914	0.9995821	0.99829036	0.9968899	0.99967813	0.9984048	0.99944836	0.99975103
0.0	0.9990876	0.9989637	0.99953914	0.9995821	0.99829036	0.9968899	0.99967813	0.9984048	0.99944836	0.99975103
0.0	0.9990876	0.9989637	0.99953914	0.9995821	0.99829036	0.9968899	0.99967813	0.9984048	0.99944836	0.99975103
0.0	0.9990876	0.9989637	0.99953914	0.9995821	0.99829036	0.9968899	0.99967813	0.9984048	0.99944836	0.99975103
0.0	0.9990876	0.9989637	0.99953914	0.9995821	0.99829036	0.9968899	0.99967813	0.9984048	0.99944836	0.99975103
0.0	0.9990876	0.9989637	0.99953914	0.9995821	0.99829036	0.9968899	0.99967813	0.9984048	0.99944836	0.99975103
0.0	0.96948504	0.97648126	0.9916515	0.9955829	0.97550017	0.9445113	0.99782264	0.9707813	0.9932678	0.99812704
0.0	0.99997866	0.99996614	0.99997914	0.99998665	0.9999882	0.99995434	0.999987	0.99990547	0.9999844	0.99999154
0.0	0.952108	0.9598743	0.967076	0.9920214	0.99741447	0.9287625	0.987003	0.99427646	0.9867502	0.9915092
0.0	0.99079436	0.9881246	0.9965617	0.9985726	0.9901038	0.99322635	0.99912924	0.984303	0.9971951	0.99875164
0.0	0.9963296	0.99755126	0.9991001	0.9991679	0.99810046	0.9960866	0.99933916	0.9966372	0.99860686	0.99949276
0.0	0.09789413	0.0037838002	0.013769258	0.024629625	0.0167302	0.009033712	0.54024726	0.015481959	0.14281984	0.33069372
0.0	0.99511164	0.9973028	0.9977252	0.9994043	0.99480563	0.9904587	0.9995683	0.9681341	0.99784565	0.9994405
0.0	0.9997009	0.99954814	0.9998853	0.99985373	0.99981815	0.9994997	0.9998196	0.999102	0.99994147	0.99986506
0.0	0.952108	0.9598743	0.967076	0.9920214	0.99741447	0.9287625	0.987003	0.99427646	0.9867502	0.9915092
0.0	0.952108	0.9598743	0.967076	0.9920214	0.99741447	0.9287625	0.987003	0.99427646	0.9867502	0.9915092
0.0	0.99944645	0.9993919	0.9992409	0.9999012	0.9995722	0.99767274	0.9999124	0.9990528	0.9998647	0.999908
0.0	0.9987036	0.9989729	0.99851626	0.9998461	0.9989436	0.99626875	0.9998431	0.99791235	0.99963295	0.9998554
0.0	0.9992173	0.9991025	0.9991554	0.9999021	0.99961746	0.99904364	0.9996911	0.9989794	0.9996542	0.9998641
0.0	0.9992173	0.9991025	0.9991554	0.9999021	0.99961746	0.99904364	0.9996911	0.9989794	0.9996542	0.9998641
0.0	0.952108	0.9598743	0.967076	0.9920214	0.99741447	0.9287625	0.987003	0.99427646	0.9867502	0.9915092
0.0	0.00513285	0.0022824688	0.035252985	0.056830294	0.015397593	0.004693244	0.02483405	0.0038713545	0.0024033082	0.024739591
0.0	0.952108	0.9598743	0.967076	0.9920214	0.99741447	0.9287625	0.987003	0.99427646	0.9867502	0.9915092
0.0	0.99672204	0.9940519	0.9955279	0.9995109	0.99633944	0.99709487	0.99920887	0.99696845	0.9982835	0.9994734
0.0	0.89361453	0.9763208	0.9966229	0.99810636	0.9111175	0.942873	0.98768103	0.9641618	0.98351187	0.9942463
0.0	0.9854256	0.9158706	0.9951433	0.99167526	0.9943593	0.8512244	0.96851784	0.7797772	0.8688829	0.9929589
0.0	0.89361453	0.9763208	0.9966229	0.99810636	0.9111175	0.942873	0.98768103	0.9641618	0.98351187	0.9942463
0.0	0.9854256	0.9158706	0.9951433	0.99167526	0.9943593	0.8512244	0.96851784	0.7797772	0.86888295	0.9929589
0.0	0.952108	0.9598743	0.967076	0.9920214	0.99741447	0.9287625	0.987003	0.99427646	0.9867502	0.9915092
0.0	0.952108	0.9598743	0.967076	0.9920214	0.99741447	0.9287625	0.987003	0.99427646	0.9867502	0.9915092
0.0	0.952108	0.9598743	0.967076	0.9920214	0.99741447	0.9287625	0.987003	0.99427646	0.9867502	0.9915092
0.0	0.9996561	0.99930394	0.9996749	0.9999348	0.9995078	0.9995499	0.9998708	0.999035	0.9999119	0.9999349
0.0	0.999859	0.9997596	0.9998449	0.9999604	0.9997179	0.9996362	0.9999217	0.99938595	0.99996305	0.9999529
0.0	0.999859	0.9997596	0.9998449	0.9999604	0.9997179	0.9996362	0.9999217	0.99938595	0.99996305	0.9999529
0.0	0.952108	0.9598743	0.967076	0.9920214	0.99741447	0.9287625	0.987003	0.99427646	0.9867502	0.9915092
0.0	0.9998398	0.9997131	0.9997714	0.9999324	0.9997706	0.9997861	0.999931	0.9990771	0.99994564	0.99992776
0.0	0.061771717	0.052120555	0.6143466	0.59279835	0.62304103	0.08535852	0.15843865	0.1503946	0.17082176	0.54166305
0.0	0.15154229	0.18333645	0.87037706	0.76462847	0.8592834	0.17995952	0.3698486	0.44151893	0.4765591	0.8377094
0.0	0.15154229	0.18333644	0.8703772	0.76462847	0.85928345	0.17995952	0.3698486	0.44151896	0.4765591	0.8377094
0.0	0.9998398	0.9997131	0.9997714	0.9999324	0.9997706	0.9997861	0.999931	0.9990771	0.99994564	0.99992776
0.0	0.5364702	0.606673	0.76478684	0.1472852	0.98884904	0.9769796	0.670279	0.99486613	0.9188842	0.9916632
0.0	0.5364702	0.606673	0.76478684	0.1472852	0.98884904	0.9769796	0.670279	0.99486613	0.9188842	0.9916632
0.0	0.85516644	0.9455509	0.9230102	0.8180399	0.9923016	0.98583126	0.89952195	0.9977337	0.9429046	0.98970455
0.0	0.99931455	0.9980895	0.9990345	0.99988914	0.9989668	0.99898964	0.99970716	0.9977476	0.99969065	0.999828
0.0	0.38460377	0.9468507	0.98888236	0.9947836	0.9962094	0.9803208	0.9918007	0.9963218	0.9976521	0.9992811
0.0	0.0051349173	0.012808582	0.16046834	0.3007951	0.94633687	0.11658332	0.7564005	0.0010111117	0.73880315	0.98670745
0.0	0.98935133	0.98613274	0.9852385	0.99921596	0.97474706	0.98478574	0.99749017	0.9865252	0.996061	0.99910337
0.0	0.9486687	0.88862926	0.94827664	0.99466044	0.9014564	0.9575403	0.98604244	0.7430837	0.9676963	0.9981589
0.0	0.303827	0.059828524	0.18117495	0.5524054	0.16313441	0.34372795	0.41371623	0.040455014	0.37824455	0.8666082
0.0	0.9535422	0.86396015	0.9425488	0.9947119	0.88584316	0.9514587	0.9842482	0.724185	0.9621699	0.9979025
0.0	0.98935133	0.98613274	0.9852385	0.99921596	0.97474706	0.98478574	0.99749017	0.9865252	0.996061	0.99910337
0.0	0.9151778	0.91229886	0.840311	0.9912923	0.9294734	0.88355803	0.98764926	0.9463253	0.9855769	0.9935329
0.0	0.9948074	0.99514306	0.9988267	0.9995246	0.9985897	0.9962036	0.99885666	0.9699064	0.99847347	0.99948895
0.0	0.952108	0.9598743	0.967076	0.9920214	0.99741447	0.9287625	0.987003	0.99427646	0.9867502	0.9915092
0.0	0.15086421	0.9244893	0.85259676	0.8706721	0.9274381	0.76378053	0.96515113	0.77979606	0.9485397	0.8997237
0.0	0.0924772	0.019201031	0.19925475	0.29307896	0.4182152	0.06147291	0.2862488	0.011883436	0.10747008	0.12588084
0.0	0.08076087	0.58613014	0.85259676	0.8470747	0.96541893	0.740295	0.9513495	0.42599627	0.8712137	0.90673107
0.0	0.99511164	0.9973028	0.9977252	0.9994043	0.99480563	0.9904587	0.9995683	0.9681341	0.99784565	0.9994405
0.0	0.952108	0.9598743	0.967076	0.9920214	0.99741447	0.9287625	0.987003	0.99427646	0.9867502	0.9915092
0.0	0.99955255	0.99969685	0.99987745	0.9998721	0.99989367	0.9995097	0.9999262	0.9997446	0.9999089	0.9999063
0.0	0.952108	0.9598743	0.967076	0.9920214	0.99741447	0.9287625	0.987003	0.99427646	0.9867502	0.9915092
0.0	0.99998534	0.9999883	0.9999807	0.9999919	0.99999535	0.9999857	0.9999902	0.9999604	0.99999654	0.9999958
0.0	0.9999809	0.9999777	0.99997246	0.9999902	0.9999913	0.9999695	0.99998474	0.99994063	0.9999907	0.9999882
0.0	0.952108	0.9598743	0.967076	0.9920214	0.99741447	0.9287625	0.987003	0.99427646	0.9867502	0.9915092
0.0	0.9735508	0.9978017	0.9988839	0.8840762	0.9945755	0.9647548	0.0726998	0.8605706	0.7969312	0.8062094
0.0	0.952108	0.9598743	0.967076	0.9920214	0.99741447	0.9287625	0.987003	0.99427646	0.9867502	0.9915092
0.0	0.99972934	0.9975528	0.99963784	0.99961406	0.9988927	0.9996848	0.9998085	0.9988123	0.9999362	0.9998851
0.0	0.97475475	0.41119966	0.90314144	0.93357915	0.46334216	0.7583457	0.9745286	0.24527347	0.9703129	0.99813986
0.0	0.3180596	0.5891562	0.9603595	0.5715743	0.27003697	0.64245236	0.94560623	0.05611576	0.9439102	0.15874816
0.0	0.01349189	0.007600102	0.14026658	0.1480157	0.08066832	0.016493062	0.08576587	0.0073267035	0.032914694	0.038864236
0.0	0.9991411	0.99856573	0.99907434	0.9998141	0.99927884	0.9993455	0.99977106	0.99825484	0.9998154	0.99968016
0.0	0.00047246832	0.017972108	0.237886	0.61870885	0.042783592	0.26699132	0.622385	0.0028418151	0.11522417	0.53452885
0.0	0.00047246786	0.017972108	0.237886	0.61870885	0.042783592	0.26699132	0.6223851	0.0028418151	0.11522417	0.53452885
0.0	0.18745302	0.5928763	0.8931119	0.26907125	0.77813005	0.66326976	0.87146467	0.07007262	0.92705274	0.81284267
0.0	0.18745302	0.5928763	0.8931119	0.26907125	0.77813005	0.66326976	0.87146467	0.07007262	0.92705274	0.81284267
0.0	0.09035369	0.266772	0.14400822	0.456061	0.03891409	0.25469887	0.41241935	0.051457167	0.08535418	0.42021874
0.0	0.9535422	0.86396	0.94254893	0.9947119	0.88584316	0.9514587	0.9842482	0.724185	0.9621699	0.9979025
0.0	0.004079194	0.0037319986	0.029631713	0.05948158	0.006747239	0.013764201	0.01758447	0.0023252124	0.015378707	0.034388777
0.0	0.0034198347	0.0029782704	0.024504924	0.047824755	0.0061613056	0.009631514	0.01507236	0.002029622	0.011196203	0.027318638
0.0	0.012742836	0.0106346505	0.05480483	0.10813493	0.009488222	0.038235564	0.044711452	0.006513912	0.03573429	0.15494387
0.0	0.99945706	0.9994475	0.9994355	0.99991894	0.9996617	0.9992755	0.9997687	0.9993043	0.99971884	0.9998791
0.0	0.9990876	0.9989637	0.99953914	0.9995821	0.99829036	0.9968899	0.99967813	0.9984048	0.99944836	0.99975103
0.0	0.952108	0.9598743	0.967076	0.9920214	0.99741447	0.9287625	0.987003	0.99427646	0.9867502	0.9915092
0.0	0.952108	0.9598743	0.967076	0.9920214	0.99741447	0.9287625	0.987003	0.99427646	0.9867502	0.9915092
0.0	0.952108	0.9598743	0.967076	0.9920214	0.99741447	0.9287625	0.987003	0.99427646	0.9867502	0.9915092
0.0	0.952108	0.9598743	0.967076	0.9920214	0.99741447	0.9287625	0.987003	0.99427646	0.9867502	0.9915092
0.0	0.6954228	0.81512773	0.9565216	0.93134236	0.89977115	0.87849534	0.87614423	0.7841733	0.84578335	0.96126103
0.0	0.91309553	0.8638467	0.9852958	0.9972801	0.9512749	0.91257375	0.98949045	0.9081759	0.9843583	0.9962607
0.0	0.9999137	0.9997937	0.9997769	0.99995196	0.9996842	0.99968517	0.9999523	0.9993174	0.99997306	0.9999821
0.0	0.9996761	0.99915993	0.99951684	0.999884	0.9990941	0.99928635	0.9998863	0.9978834	0.9999279	0.99996483
0.0	0.99079436	0.9881246	0.9965617	0.9985726	0.9901038	0.99322635	0.99912924	0.984303	0.9971951	0.99875164
0.0	0.952108	0.9598743	0.967076	0.9920214	0.99741447	0.9287625	0.987003	0.99427646	0.9867502	0.9915092
0.0	0.9991861	0.99722797	0.9965049	0.99915326	0.9925534	0.9989299	0.9998661	0.9759202	0.9997627	0.9999567
0.0	0.952108	0.9598743	0.967076	0.9920214	0.99741447	0.9287625	0.987003	0.99427646	0.9867502	0.9915092
0.0	0.3930511	0.24488167	0.4910121	0.32638463	0.9290876	0.8691484	0.87601525	0.010273508	0.95678896	0.9334826
0.0	0.65706974	0.9042234	0.8875643	0.78997064	0.26463002	0.31823087	0.79020697	0.8668585	0.8210358	0.9622181
0.0	0.65706974	0.9042234	0.8875642	0.7899706	0.26463002	0.31823096	0.79020697	0.8668585	0.8210358	0.9622181
0.0	0.22097634	0.22539932	0.68615013	0.9706687	0.56675357	0.6307335	0.9444982	0.86719036	0.7905914	0.9339203
0.0	0.7336809	0.900924	0.9025915	0.98547506	0.9961016	0.9761162	0.9815058	0.99298686	0.9919218	0.98668253
0.0	0.7336809	0.900924	0.9025915	0.98547506	0.9961016	0.9761162	0.9815058	0.99298686	0.9919218	0.98668253
0.0	0.952108	0.9598743	0.967076	0.9920214	0.99741447	0.9287625	0.987003	0.99427646	0.9867502	0.9915092
0.0	0.030101694	0.0025365634	0.08984982	0.03741482	0.018063784	0.0018557222	0.010017877	0.011909825	0.0049576117	0.048666306
0.0	0.952108	0.9598743	0.967076	0.9920214	0.99741447	0.9287625	0.987003	0.99427646	0.9867502	0.9915092
0.0	0.952108	0.9598743	0.967076	0.9920214	0.99741447	0.9287625	0.987003	0.99427646	0.9867502	0.9915092
0.0	0.9992173	0.9991025	0.9991554	0.9999021	0.99961746	0.99904364	0.9996911	0.9989794	0.9996542	0.9998641
0.0	0.9992173	0.9991025	0.9991554	0.9999021	0.99961746	0.99904364	0.9996911	0.9989794	0.9996542	0.9998641
0.0	0.952108	0.9598743	0.967076	0.9920214	0.99741447	0.9287625	0.987003	0.99427646	0.9867502	0.9915092
0.0	0.952108	0.9598743	0.967076	0.9920214	0.99741447	0.9287625	0.987003	0.99427646	0.9867502	0.9915092
0.0	0.99837315	0.9958468	0.99780303	0.99982125	0.9980373	0.9981165	0.99943286	0.99518955	0.99934644	0.99972445
0.0	0.055542096	0.026044685	0.14701611	0.24942334	0.1184178	0.24656805	0.10504805	0.002889537	0.0123121	0.41160053
0.0	0.0025485163	0.0034111736	0.008679751	0.02315381	0.0053608315	0.0049091056	0.01805198	0.0024135332	0.0025507512	0.023829395
0.0	0.952108	0.9598743	0.967076	0.9920214	0.99741447	0.9287625	0.987003	0.99427646	0.9867502	0.9915092
0.0	0.102960594	0.122366026	0.490746	0.7056412	0.11327419	0.7615662	0.2600046	0.47295266	0.92261565	0.087401375
0.0	0.102960594	0.122365996	0.490746	0.7056412	0.11327411	0.7615662	0.2600046	0.4729528	0.92261565	0.08740134
0.0	0.9992173	0.9991025	0.9991554	0.9999021	0.99961746	0.99904364	0.9996911	0.9989794	0.9996542	0.9998641
0.0	0.99922085	0.99912125	0.99915683	0.9999021	0.9996123	0.999067	0.99968815	0.9990038	0.9996501	0.9998641
0.0	0.99996734	0.9999889	0.9999887	0.9999888	0.9999865	0.9999709	0.999995	0.9999739	0.99998367	0.99999714
0.0	0.06753693	0.123309396	0.08948492	0.36589584	0.022120817	0.18047124	0.26296487	0.034876876	0.032580372	0.29258525
0.0	0.952108	0.9598743	0.967076	0.9920214	0.99741447	0.9287625	0.987003	0.99427646	0.9867502	0.9915092
0.0	0.9988586	0.99814856	0.998502	0.9998574	0.9984964	0.9978028	0.9996817	0.99769944	0.99929607	0.9997589
0.0	0.952108	0.9598743	0.967076	0.9920214	0.99741447	0.9287625	0.987003	0.99427646	0.9867502	0.9915092
0.0	0.952108	0.9598743	0.967076	0.9920214	0.99741447	0.9287625	0.987003	0.99427646	0.9867502	0.9915092
0.0	0.952108	0.9598743	0.967076	0.9920214	0.99741447	0.9287625	0.987003	0.99427646	0.9867502	0.9915092
0.0	0.952108	0.9598743	0.967076	0.9920214	0.99741447	0.9287625	0.987003	0.99427646	0.9867502	0.9915092
0.0	0.952108	0.9598743	0.967076	0.9920214	0.99741447	0.9287625	0.987003	0.99427646	0.9867502	0.9915092
0.0	0.952108	0.9598743	0.967076	0.9920214	0.99741447	0.9287625	0.987003	0.99427646	0.9867502	0.9915092
0.0	0.952108	0.9598743	0.967076	0.9920214	0.99741447	0.9287625	0.987003	0.99427646	0.9867502	0.9915092
0.0	0.952108	0.9598743	0.967076	0.9920214	0.99741447	0.9287625	0.987003	0.99427646	0.9867502	0.9915092
0.0	0.952108	0.9598743	0.967076	0.9920214	0.99741447	0.9287625	0.987003	0.99427646	0.9867502	0.9915092
0.0	0.952108	0.9598743	0.967076	0.9920214	0.99741447	0.9287625	0.987003	0.99427646	0.9867502	0.9915092
0.0	0.952108	0.9598743	0.967076	0.9920214	0.99741447	0.9287625	0.987003	0.99427646	0.9867502	0.9915092
0.0	0.952108	0.9598743	0.967076	0.9920214	0.99741447	0.9287625	0.987003	0.99427646	0.9867502	0.9915092
0.0	0.952108	0.9598743	0.967076	0.9920214	0.99741447	0.9287625	0.987003	0.99427646	0.9867502	0.9915092
0.0	0.952108	0.9598743	0.967076	0.9920214	0.99741447	0.9287625	0.987003	0.99427646	0.9867502	0.9915092
0.0	0.952108	0.9598743	0.967076	0.9920214	0.99741447	0.9287625	0.987003	0.99427646	0.9867502	0.9915092
0.0	0.952108	0.9598743	0.967076	0.9920214	0.99741447	0.9287625	0.987003	0.99427646	0.9867502	0.9915092
0.0	0.952108	0.9598743	0.967076	0.9920214	0.99741447	0.9287625	0.987003	0.99427646	0.9867502	0.9915092
0.0	0.952108	0.9598743	0.967076	0.9920214	0.99741447	0.9287625	0.987003	0.99427646	0.9867502	0.9915092
0.0	0.952108	0.9598743	0.967076	0.9920214	0.99741447	0.9287625	0.987003	0.99427646	0.9867502	0.9915092
0.0	0.45861754	0.27532703	0.58900344	0.6637421	0.35889515	0.14318697	0.7414043	0.94310236	0.7512355	0.8781492
0.0	0.6773963	0.812906	0.945786	0.91361684	0.81124157	0.8422747	0.8524195	0.725212	0.83632433	0.9575233
0.0	0.952108	0.9598743	0.967076	0.9920214	0.99741447	0.9287625	0.987003	0.99427646	0.9867502	0.9915092
0.0	0.0006222542	0.00028355658	0.007063491	0.0069192825	0.0042321663	0.0019586466	0.00049714715	0.0004930226	0.00014227087	0.0029346393
0.0	0.9950767	0.99406415	0.99504364	0.99433905	0.9916864	0.9834199	0.99914956	0.993997	0.9795816	0.99751604
0.0	0.002750762	0.0019136136	0.0046396763	0.011579774	0.00014758058	0.10778962	0.010281904	0.0035774	0.00042268392	0.02667826
0.0	0.7594875	0.6454239	0.9023363	0.98294294	0.56642	0.80648535	0.9744061	0.5423135	0.931434	0.9769995
0.0	0.7594875	0.6454239	0.9023363	0.98294294	0.56642	0.80648524	0.9744061	0.5423135	0.931434	0.9769995
0.0	0.9983405	0.99882156	0.9979784	0.9998254	0.99841917	0.99559695	0.9998159	0.9971034	0.9994764	0.99984026
0.0	0.9983405	0.99882156	0.9979784	0.9998254	0.99841917	0.99559695	0.9998159	0.9971034	0.9994764	0.99984026
0.0	0.7594875	0.6454238	0.9023363	0.98294294	0.5664201	0.80648524	0.9744061	0.5423136	0.931434	0.9769995
0.0	0.7594875	0.6454239	0.9023363	0.98294294	0.56642	0.80648524	0.9744061	0.54231334	0.931434	0.9769995
0.0	0.9989278	0.99471647	0.9980032	0.9996358	0.99581087	0.9978817	0.99981874	0.9883436	0.99956113	0.99977416
0.0	0.9989278	0.99471647	0.9980032	0.9996358	0.99581087	0.9978817	0.99981874	0.9883436	0.99956113	0.99977416
0.0	0.99511164	0.9973028	0.9977252	0.9994043	0.99480563	0.9904587	0.9995683	0.9681341	0.99784565	0.9994405
0.0	0.99511164	0.9973028	0.9977252	0.9994043	0.99480563	0.9904587	0.9995683	0.9681341	0.99784565	0.9994405
0.0	0.3346091	0.18228212	0.58622885	0.95297	0.17561248	0.29948765	0.8401584	0.18329959	0.35170692	0.90783495
0.0	0.33460906	0.18228205	0.58622897	0.95297	0.1756125	0.29948765	0.8401584	0.18329959	0.35170692	0.90783495
0.0	0.99836224	0.9959623	0.99847764	0.9997919	0.99768424	0.9971631	0.9996691	0.9975604	0.9987507	0.9997372
0.0	7.95234e-05	9.898551e-06	0.00029650528	5.1777966e-05	4.9527054e-05	7.327664e-05	0.00052313553	0.00014544245	0.0002809986	3.8580263e-05
0.0	0.952108	0.9598743	0.967076	0.9920214	0.99741447	0.9287625	0.987003	0.99427646	0.9867502	0.9915092
0.0	0.9995708	0.9995208	0.99964213	0.999905	0.99976796	0.99936885	0.9997725	0.99942243	0.999757	0.9998958
0.0	0.1528021	0.00371016	0.22930695	0.2939977	0.97440606	0.43455535	0.70088273	0.2829006	0.020982726	0.95262426
0.0	0.005531722	0.049996614	0.039516754	0.06819108	0.0012133325	0.0021425153	0.022666046	0.003316742	0.026036177	0.09169648
0.0	0.009582293	0.0020137958	0.017587516	0.015431926	0.009275065	0.00095729856	0.0053562396	0.003255617	0.0009032983	0.013829412
0.0	0.02849659	0.19286051	0.22071731	0.09761612	0.004417424	0.003186466	0.03690295	0.004655512	0.15579826	0.36502483
0.0	0.005531722	0.049996614	0.039516754	0.06819108	0.0012133325	0.0021425153	0.022666046	0.003316742	0.02603617	0.091696456
0.0	0.005531722	0.04999663	0.039516773	0.06819106	0.0012133325	0.0021425153	0.022666052	0.003316742	0.026036177	0.091696456
0.0	0.005531722	0.049996614	0.039516754	0.06819108	0.0012133337	0.0021425153	0.022666046	0.003316742	0.02603617	0.091696456
0.0	0.005531722	0.049996614	0.039516754	0.06819106	0.0012133337	0.0021425153	0.022666046	0.003316742	0.02603617	0.091696456
0.0	0.005531722	0.049996614	0.039516754	0.06819108	0.0012133337	0.0021425153	0.022666052	0.003316742	0.02603617	0.091696456
0.0	0.005531722	0.04999663	0.039516754	0.06819106	0.0012133337	0.0021425153	0.022666046	0.003316742	0.02603617	0.091696456
0.0	0.005531722	0.04999663	0.039516754	0.06819106	0.0012133337	0.0021425153	0.022666052	0.003316742	0.02603617	0.091696456
0.0	0.07456298	0.056567676	0.53075975	0.6187627	0.04338441	0.08902875	0.31843644	0.118662804	0.15396605	0.42473912
0.0	0.025322953	0.0046379725	0.06469377	0.07857884	0.022575844	0.0036171372	0.01375315	0.011041626	0.0028403641	0.038320147
0.0	0.025322966	0.0046379725	0.06469377	0.07857884	0.022575844	0.0036171372	0.01375315	0.011041626	0.0028403641	0.038320147
0.0	0.025322966	0.00463797	0.06469377	0.07857885	0.022575844	0.0036171372	0.01375315	0.011041626	0.0028403613	0.038320147
0.0	0.027383257	0.0050864904	0.046464086	0.03386835	0.02411469	0.0053110993	0.009160321	0.009888283	0.0034090865	0.06589408
0.0	0.013885412	0.0049654315	0.052755382	0.031416062	0.022048637	0.0023527942	0.009710329	0.004041765	0.002783813	0.0428776
0.0	0.009582298	0.002013794	0.017587509	0.015431918	0.009275061	0.0009572971	0.0053562396	0.003255617	0.00090329745	0.013829419
0.0	0.013885412	0.0049654315	0.05275537	0.031416062	0.022048637	0.0023527942	0.009710329	0.004041765	0.002783813	0.0428776
0.0	0.009582298	0.002013794	0.017587509	0.015431918	0.009275061	0.0009572971	0.0053562396	0.0032556155	0.00090329745	0.013829412
0.0	0.027383251	0.005086488	0.046464086	0.03386835	0.02411469	0.005311094	0.0091603175	0.009888288	0.0034090865	0.06589407
0.0	0.013885412	0.0049654315	0.052755382	0.03141607	0.022048637	0.0023527942	0.009710324	0.004041765	0.002783813	0.042877607
0.0	0.009582298	0.002013794	0.017587509	0.015431918	0.009275061	0.0009572971	0.0053562396	0.003255617	0.00090329745	0.013829419
0.0	0.009582298	0.0020137958	0.017587516	0.015431926	0.009275069	0.000957298	0.0053562396	0.003255617	0.0009032983	0.013829412
0.0	0.009582298	0.0020137958	0.017587516	0.015431926	0.009275069	0.00095729856	0.0053562396	0.003255617	0.0009032983	0.013829412
0.0	0.027383251	0.0050864904	0.04646407	0.03386836	0.02411469	0.005311094	0.009160321	0.009888283	0.0034090865	0.06589408
0.0	0.013885412	0.0049654315	0.05275537	0.031416062	0.022048637	0.0023527942	0.009710329	0.004041765	0.002783813	0.042877607
0.0	0.009582298	0.002013794	0.017587509	0.015431918	0.009275061	0.0009572971	0.0053562396	0.003255617	0.00090329745	0.013829419
0.0	0.027383257	0.005086488	0.04646407	0.03386836	0.02411468	0.0053110993	0.009160321	0.009888288	0.0034090865	0.06589408
0.0	0.013885412	0.0049654315	0.052755382	0.031416062	0.022048634	0.0023527942	0.009710329	0.004041765	0.002783813	0.042877607
0.0	0.009582298	0.0020137958	0.017587516	0.015431926	0.009275069	0.000957298	0.005356242	0.003255617	0.0009032983	0.013829412
0.0	0.009582298	0.0020137958	0.017587516	0.015431926	0.009275065	0.00095729856	0.0053562396	0.003255617	0.0009032983	0.013829412
0.0	0.013885412	0.0049654315	0.05275536	0.031416062	0.022048637	0.0023527942	0.009710329	0.004041765	0.002783813	0.042877607
0.0	0.009582298	0.002013794	0.017587509	0.015431918	0.009275061	0.0009572971	0.0053562396	0.003255617	0.00090329745	0.013829412
0.0	0.013885412	0.0049654315	0.052755382	0.031416062	0.022048637	0.0023527942	0.009710329	0.004041765	0.002783813	0.042877607
0.0	0.009582298	0.002013794	0.017587509	0.015431918	0.009275061	0.0009572971	0.0053562396	0.003255617	0.00090329745	0.013829419
0.0	0.013885412	0.0049654315	0.052755382	0.031416062	0.022048634	0.0023527942	0.009710329	0.004041765	0.002783813	0.0428776
0.0	0.009582298	0.002013794	0.017587509	0.015431918	0.009275061	0.0009572971	0.0053562396	0.003255617	0.00090329745	0.013829412
0.0	0.009582298	0.0020137958	0.017587516	0.015431926	0.009275065	0.000957298	0.005356242	0.003255617	0.0009032983	0.013829412
0.0	0.009582298	0.0020137958	0.017587516	0.015431926	0.009275065	0.000957298	0.0053562396	0.003255617	0.0009032983	0.013829412
0.0	0.02532297	0.0046379725	0.06469377	0.07857885	0.022575838	0.0036171372	0.01375315	0.011041626	0.0028403641	0.038320147
0.0	0.013885412	0.0049654315	0.052755382	0.03141607	0.022048634	0.0023527942	0.009710329	0.004041765	0.002783813	0.042877607
0.0	0.009582298	0.002013794	0.017587509	0.015431918	0.009275061	0.0009572971	0.0053562396	0.0032556155	0.00090329745	0.013829419
0.0	0.009582298	0.002013794	0.017587509	0.015431918	0.009275061	0.0009572971	0.0053562396	0.003255617	0.00090329745	0.013829419
0.0	0.009582298	0.0020137958	0.017587516	0.015431926	0.009275065	0.000957298	0.0053562396	0.003255617	0.0009032983	0.013829412
0.0	0.009582298	0.0020137958	0.017587516	0.015431926	0.009275065	0.00095729856	0.0053562396	0.003255617	0.0009032983	0.013829412
0.0	0.009582298	0.0020137958	0.017587516	0.015431926	0.009275069	0.00095729856	0.0053562396	0.003255617	0.0009032983	0.013829412
0.0	0.009582298	0.0020137958	0.017587516	0.015431926	0.009275065	0.00095729856	0.0053562396	0.003255617	0.0009032983	0.013829412
0.0	0.009582298	0.002013794	0.017587509	0.015431918	0.009275061	0.0009572971	0.0053562396	0.0032556155	0.00090329745	0.013829419
0.0	0.2513532	0.09036946	0.8460676	0.6388117	0.008320864	0.031626973	0.2970913	0.22850867	0.32424715	0.5034833
0.0	0.10209896	0.7118812	0.43082803	0.6328766	0.06725139	0.008589517	0.7502798	0.8058603	0.541033	0.26223984
0.0	0.12227269	0.034705803	0.41580203	0.6402545	0.0047836914	0.012117555	0.19736333	0.00700301	0.32424712	0.20697479
0.0	0.030796058	0.0035613698	0.05891212	0.019812915	0.0179158	0.001845396	0.0070384894	0.004074888	0.003143078	0.041403227
0.0	0.030796058	0.0035613698	0.058912132	0.019812921	0.0179158	0.001845396	0.0070384894	0.004074888	0.003143078	0.041403227
0.0	0.02011331	0.0036766604	0.025775773	0.024155088	0.010322524	0.0020109469	0.007877184	0.0049833716	0.0010619062	0.029972112
0.0	0.05060622	0.008407104	0.09810961	0.11000761	0.11468189	0.07553528	0.02057479	0.01759293	0.0049255225	0.112360924
0.0	0.024528557	0.003595259	0.0329835	0.023069756	0.03381169	0.015710749	0.007817878	0.00465382	0.0016505269	0.035094142
0.0	0.024528552	0.003595259	0.032983493	0.023069756	0.033811696	0.015710749	0.007817882	0.00465382	0.0016505269	0.03509415
0.0	0.02532297	0.00463797	0.06469377	0.07857885	0.022575844	0.0036171372	0.01375315	0.011041626	0.0028403641	0.038320147
0.0	0.009582298	0.002013794	0.017587509	0.015431918	0.009275061	0.0009572971	0.0053562396	0.003255617	0.00090329745	0.013829419
0.0	0.009582298	0.0020137948	0.017587509	0.015431918	0.009275061	0.0009572971	0.0053562396	0.003255617	0.00090329745	0.013829419
0.0	0.009582298	0.0020137958	0.017587516	0.015431926	0.009275069	0.000957298	0.005356242	0.003255617	0.0009032983	0.013829412
0.0	0.009582298	0.0020137948	0.017587509	0.015431918	0.009275061	0.0009572971	0.0053562396	0.003255617	0.00090329745	0.013829419
0.0	0.015196347	0.003958794	0.037306204	0.023387395	0.01553836	0.0018714142	0.009218325	0.003778451	0.002197251	0.01572675
0.0	0.01568413	0.0066659437	0.041376926	0.041430075	0.02941667	0.002237425	0.009271223	0.0042901956	0.0028834476	0.017762095
0.0	0.013885412	0.0049654315	0.052755382	0.031416062	0.022048637	0.0023527942	0.009710329	0.004041765	0.002783813	0.0428776
0.0	0.025322953	0.0046379725	0.06469377	0.07857884	0.022575838	0.0036171372	0.01375315	0.011041626	0.0028403613	0.038320128
0.0	0.009582298	0.002013794	0.017587509	0.015431918	0.009275061	0.0009572971	0.0053562396	0.003255617	0.00090329745	0.013829419
0.0	0.009582293	0.0020137958	0.017587516	0.015431926	0.009275069	0.00095729856	0.0053562396	0.003255617	0.0009032983	0.013829412
0.0	0.009582298	0.002013794	0.017587509	0.015431918	0.009275061	0.0009572971	0.0053562396	0.0032556155	0.00090329745	0.013829412
0.0	0.015196347	0.003958794	0.037306204	0.0233874	0.01553836	0.0018714142	0.009218325	0.003778451	0.002197251	0.01572675
0.0	0.01568413	0.0066659437	0.041376933	0.041430075	0.029416677	0.002237425	0.009271223	0.0042901956	0.0028834476	0.017762095
0.0	0.013885412	0.0049654315	0.052755382	0.031416062	0.022048637	0.0023527942	0.009710324	0.004041765	0.002783813	0.042877607
0.0	0.02532297	0.00463797	0.06469377	0.07857884	0.022575844	0.0036171372	0.01375315	0.011041626	0.0028403613	0.03832014
0.0	0.009582298	0.002013794	0.017587509	0.015431918	0.009275061	0.0009572971	0.0053562396	0.0032556155	0.00090329745	0.013829412
0.0	0.01223573	0.0034777364	0.060600415	0.023630166	0.014571618	0.0053962637	0.006297898	0.015001214	0.0009032983	0.036500994
0.0	0.012235741	0.0034777347	0.06060043	0.023630166	0.014571627	0.005396266	0.0062978948	0.015001214	0.00090329745	0.036500994
0.0	0.3753067	0.016031433	0.6440604	0.3474279	0.6334533	0.101717666	0.08149434	0.090798475	0.0058867	0.20460252
0.0	0.022291964	0.011501517	0.1205744	0.05966551	0.043665815	0.008669881	0.0124374945	0.02125488	0.0028834476	0.047299884
0.0	0.020573819	0.0081897	0.16036472	0.033435572	0.036271993	0.0043100445	0.011822938	0.015993034	0.002783813	0.10871048
0.0	0.037676934	0.0077408724	0.16506419	0.1209445	0.03618041	0.021654226	0.019543944	0.057556037	0.002840363	0.10204937
0.0	0.012235736	0.0034777347	0.06060043	0.023630166	0.014571627	0.005396266	0.0062978948	0.015001214	0.00090329745	0.036500994
0.0	0.012235741	0.0034777347	0.06060043	0.023630166	0.014571627	0.005396266	0.0062978948	0.015001214	0.00090329745	0.036500994
0.0	0.009582298	0.002013794	0.017587509	0.015431918	0.009275061	0.0009572971	0.0053562396	0.0032556155	0.00090329745	0.013829419
0.0	0.018421864	0.00371896	0.024631485	0.023917561	0.012740695	0.002448767	0.008976661	0.005542829	0.0077035967	0.017121783
0.0	0.01842186	0.0037189622	0.024631461	0.023917556	0.012740684	0.0024487658	0.008976652	0.0055428315	0.007703593	0.01712179
0.0	0.02354863	0.0076399613	0.044027276	0.035011835	0.029468577	0.0030246412	0.013400596	0.007046692	0.008054273	0.024403976
0.0	0.19330598	0.055965275	0.5304822	0.43821958	0.23458268	0.0216192	0.15350133	0.04907308	0.34169024	0.11736371
0.0	0.026758289	0.008720498	0.07169341	0.040838946	0.03743311	0.0029921462	0.012773719	0.006868372	0.02176593	0.057027355
0.0	0.049680054	0.0077695926	0.09586619	0.122606255	0.039772872	0.010156141	0.022683842	0.019659748	0.022636004	0.05196687
0.0	0.018421864	0.0037189568	0.024631461	0.02391755	0.012740688	0.002448767	0.008976656	0.0055428315	0.007703593	0.01712179
0.0	0.009582298	0.0020137958	0.017587516	0.015431926	0.009275065	0.000957298	0.0053562396	0.003255617	0.0009032983	0.013829412
0.0	0.009582298	0.002013794	0.017587509	0.015431918	0.009275061	0.0009572971	0.0053562396	0.0032556155	0.00090329745	0.013829412
0.0	0.015196347	0.003958794	0.037306193	0.023387395	0.01553836	0.0018714142	0.009218325	0.003778451	0.002197251	0.01572675
0.0	0.01568413	0.0066659437	0.041376926	0.041430086	0.02941667	0.002237424	0.009271223	0.0042901956	0.0028834476	0.017762087
0.0	0.013885412	0.0049654315	0.052755382	0.031416062	0.022048637	0.0023527942	0.009710324	0.004041765	0.002783813	0.042877607
0.0	0.009582298	0.002013794	0.017587509	0.015431918	0.009275061	0.0009572971	0.0053562396	0.0032556155	0.00090329745	0.013829412
0.0	0.030796051	0.0035613717	0.05891212	0.019812925	0.0179158	0.001845396	0.0070384853	0.0040748855	0.003143078	0.041403215
0.0	0.030796058	0.0035613698	0.058912132	0.019812915	0.0179158	0.001845396	0.0070384894	0.004074888	0.003143078	0.041403227
0.0	0.04717208	0.006894968	0.08244444	0.025754439	0.03369188	0.0033574062	0.01128718	0.0050340164	0.0051578884	0.041909706
0.0	0.055488322	0.012534021	0.11870809	0.052476417	0.04834579	0.0040229424	0.01254778	0.0059272186	0.009750749	0.054674037
0.0	0.04503208	0.008957745	0.16155705	0.03260445	0.046020616	0.0029504464	0.011101955	0.0051302933	0.009640506	0.12473342
0.0	0.76402694	0.117334336	0.48114836	0.40333056	0.77666384	0.15785132	0.24360584	0.038040336	0.267833	0.22612566
0.0	0.030796051	0.0035613698	0.05891212	0.019812921	0.0179158	0.001845396	0.0070384894	0.004074888	0.003143078	0.041403215
0.0	0.020113304	0.0036766604	0.02577576	0.024155105	0.010322524	0.0020109469	0.007877184	0.0049833716	0.0010619056	0.029972112
0.0	0.02011331	0.0036766604	0.025775768	0.024155099	0.01032253	0.0020109469	0.00787718	0.0049833716	0.0010619062	0.029972112
0.0	0.029055852	0.007442573	0.044766974	0.032356005	0.019448306	0.0033483922	0.016722657	0.0059445677	0.0024684619	0.026413636
0.0	0.038741503	0.012242941	0.058723174	0.06869007	0.03680015	0.00419038	0.014948707	0.006971209	0.0038105475	0.04157573
0.0	0.029102087	0.00827123	0.077891	0.037369933	0.0306291	0.003122951	0.014008006	0.006178108	0.0038769431	0.096846774
0.0	0.05108623	0.007913182	0.084095374	0.12701549	0.028733654	0.009055012	0.025072299	0.01727597	0.0041434686	0.08523158
0.0	0.31656572	0.021213684	0.08084027	0.24106918	0.041088454	0.07211476	0.38107777	0.011867622	0.012437664	0.0578781
0.0	0.00037427203	0.00020850463	0.002949351	0.0045921677	0.0037282046	0.00062546117	0.00031681816	0.00049831136	8.787142e-05	0.0021499065
0.0	0.00029496304	0.0001700351	0.002608807	0.004652943	0.00413324	0.00067462114	0.00033174732	0.0005099939	8.775861e-05	0.0021106056
0.0	0.9550834	0.93179536	0.9505133	0.99688464	0.94330144	0.59064865	0.9875049	0.94885147	0.94253385	0.99586606
0.0	0.952108	0.9598743	0.967076	0.9920214	0.99741447	0.9287625	0.987003	0.99427646	0.9867502	0.9915092
0.0	0.952108	0.9598743	0.967076	0.9920214	0.99741447	0.9287625	0.987003	0.99427646	0.9867502	0.9915092
0.0	0.952108	0.9598743	0.967076	0.9920214	0.99741447	0.9287625	0.987003	0.99427646	0.9867502	0.9915092
0.0	0.85240483	0.9945129	0.9949576	0.06217145	0.99784195	0.7400187	0.9988954	0.6071633	0.08697111	0.9848033
0.0	0.9912453	0.9985083	0.9996457	0.9998584	0.9999584	0.99992025	0.99949336	0.9999248	0.9999629	0.99971575
0.0	0.952108	0.9598743	0.967076	0.9920214	0.99741447	0.9287625	0.987003	0.99427646	0.9867502	0.9915092
0.0	0.952108	0.9598743	0.967076	0.9920214	0.99741447	0.9287625	0.987003	0.99427646	0.9867502	0.9915092
0.0	0.9965983	0.9861835	0.99337244	0.99854565	0.9964791	0.9908202	0.99950635	0.9901938	0.9965204	0.99843675
0.0	0.0155056715	0.0020125697	0.0005957317	0.9920214	0.00997106	0.015907183	0.0014255423	0.025645977	0.00043483856	0.16159712
0.0	0.0155056715	0.0020125697	0.0005957317	0.9920214	0.00997106	0.015907183	0.0014255423	0.025645977	0.00043483856	0.16159712
0.0	0.9937692	0.99827623	0.99301803	0.99863213	0.9893071	0.99659497	0.9992493	0.98858553	0.994947	0.9987367
0.0	0.0026946547	0.21700662	0.048818283	0.020667914	0.08931143	0.013984696	0.6143419	0.7744785	0.012734494	0.9316129
0.0	0.9992173	0.9991025	0.9991554	0.9999021	0.99961746	0.99904364	0.9996911	0.9989794	0.9996542	0.9998641
0.0	0.952108	0.9598743	0.967076	0.9920214	0.99741447	0.9287625	0.987003	0.99427646	0.9867502	0.9915092
0.0	0.9992173	0.9991025	0.9991554	0.9999021	0.99961746	0.99904364	0.9996911	0.9989794	0.9996542	0.9998641
0.0	0.9992173	0.9991025	0.9991554	0.9999021	0.99961746	0.99904364	0.9996911	0.9989794	0.9996542	0.9998641
0.0	0.48822019	0.70759845	0.34411347	0.83076155	0.9861042	0.7621251	0.8868678	0.9628228	0.88432986	0.91330534
0.0	0.48822019	0.70759845	0.34411347	0.83076155	0.9861042	0.7621251	0.8868678	0.9628228	0.88432986	0.91330534
0.0	0.48822019	0.70759845	0.34411347	0.83076155	0.9861042	0.7621251	0.8868678	0.9628228	0.88432986	0.91330534
0.0	0.48822019	0.70759845	0.34411347	0.83076155	0.9861042	0.7621251	0.8868678	0.9628228	0.88432986	0.91330534
0.0	0.48822019	0.70759845	0.34411347	0.83076155	0.9861042	0.7621251	0.8868678	0.9628228	0.88432986	0.91330534
0.0	0.48822019	0.70759845	0.34411347	0.83076155	0.9861042	0.7621251	0.8868678	0.9628228	0.88432986	0.91330534
0.0	0.99223024	0.99499303	0.99512887	0.99709487	0.99377584	0.98415434	0.99903226	0.93123376	0.99621165	0.9969222
0.0	0.952108	0.9598743	0.967076	0.9920214	0.99741447	0.9287625	0.987003	0.99427646	0.9867502	0.9915092
0.0	0.99726677	0.9990625	0.9975394	0.9992194	0.99791163	0.9988992	0.99966335	0.99782383	0.99830353	0.99958235
0.0	0.952108	0.9598743	0.967076	0.9920214	0.99741447	0.9287625	0.987003	0.99427646	0.9867502	0.9915092
0.0	0.9995289	0.99903095	0.9997745	0.99982893	0.9995499	0.9996166	0.99986327	0.9993587	0.9999006	0.9997621
0.0	0.99892104	0.99752516	0.998645	0.99985754	0.99885964	0.9987804	0.99958915	0.99712366	0.99963605	0.999775
0.0	0.53648174	0.11977177	0.6021657	0.92302793	0.21482515	0.3694572	0.8957602	0.057218246	0.39611998	0.91348106
0.0	0.57288843	0.32037866	0.4670116	0.54321027	0.022501003	0.24892657	0.3722596	0.10751768	0.65880585	0.26362908
0.0	0.9045405	0.59321845	0.8794565	0.9631931	0.91956323	0.61455345	0.98602563	0.5506895	0.95311207	0.98608077
0.0	0.08704054	0.22508526	0.5487186	0.70247877	0.09907803	0.12325171	0.4159763	0.19274104	0.40853208	0.3993156
0.0	0.00906829	0.01796002	0.106943674	0.14484376	0.03391891	0.016606597	0.1079314	0.00997688	0.049108315	0.07923676
0.0	0.012774766	0.06025406	0.66479987	0.074579336	0.06316424	0.71799093	0.3805805	0.28768042	0.051360864	0.3949495
0.0	0.86596954	0.21206155	0.9807693	0.0023049365	0.034950726	0.04096389	0.029330213	0.7286618	0.33090296	0.31616125
0.0	0.8643532	0.8942034	0.964035	0.6070545	0.7263536	0.9596892	0.9468953	0.17480108	0.7748787	0.99309313
0.0	0.09289483	0.0783522	0.109188415	0.10556092	0.019443624	0.02907606	0.35255763	0.027118204	0.15471476	0.08906871
[truncated: 17,881 more rows]
