# Supplementary material for: Teasing out missing reactions in genome-scale metabolic networks through hypergraph learning
Source: Nat Commun. 2023 Apr 25;14:2375. doi: 10.1038/s41467-023-38110-7 (PMC10130184; doi:10.1038/s41467-023-38110-7)
Supplement: Supplementary file 4 — Source Data [file 41467_2023_38110_MOESM4_ESM.zip › Source Data/Figure 2/j-m/iECW_1372_nhp.csv]

	0	0.1	0.1.1	0.1.1.1	0.1.1.1.1	0.1.1.1.1.1	0.1.1.1.1.1.1	0.1.1.1.1.1.1.1	0.1.1.1.1.1.1.1.1	0
1.0	0.011639745	0.5601074	0.58876365	0.56273586	0.5766676	0.57699233	0.14123349	0.5653364	0.5733822	0.09923213
1.0	0.5542318	0.5606163	0.5839198	0.56554776	0.5767932	0.5811615	0.57325417	0.56013674	4.330206e-05	0.5874884
1.0	0.5541198	0.56466115	0.0467164	0.5558228	0.5777225	0.5783058	0.5807994	0.5593065	0.21751344	0.005290784
1.0	0.033017416	0.5658105	0.59116846	0.5686653	0.5769458	0.005751119	0.57348883	0.5675987	0.57197225	0.036229253
1.0	0.5556311	0.56467164	0.58593893	0.5550518	0.5741495	0.57682383	0.580641	0.5592538	0.2507586	0.5859242
1.0	0.5544322	0.5651617	0.59377515	0.55550474	0.9142009	0.5811061	0.57116324	0.2702941	0.5717859	0.040036343
1.0	0.56501925	0.56217295	0.5953291	0.5552752	0.5810032	0.015090541	0.5757619	0.5666768	0.57046235	0.5957513
1.0	0.5553788	0.566323	0.58466125	0.5685621	0.57564765	0.5807998	0.57259154	2.1951459e-05	0.5710334	0.5863929
1.0	0.5559593	0.010711146	0.5860377	0.5516035	0.5804403	0.5772504	0.5778302	0.5660023	0.57275945	0.5906292
1.0	0.051570375	0.5632369	0.58534247	0.5575627	7.261796e-05	0.010445613	0.5778853	0.5608395	0.026822427	0.5938
1.0	0.043107376	0.5588016	0.5833988	0.037223764	0.039249446	0.011573014	0.5717611	0.5655865	0.02732531	0.5879005
1.0	0.5556624	0.5673387	0.585166	0.56284183	0.58023626	0.58081007	0.577319	0.5672766	0.5711381	0.05050253
1.0	0.032554593	0.5597903	0.58327013	0.94265026	0.5741359	0.57482916	0.5798144	0.5584146	0.58487934	0.59396845
1.0	0.61821395	0.008142671	0.5866089	0.5520679	0.6742272	0.5816806	0.57265633	0.5661457	0.56918067	0.59853405
1.0	0.55796546	0.0072533567	0.025446855	0.5639106	0.04325033	0.5834529	0.049950458	0.0267331	0.5720336	0.58675
1.0	0.024366682	0.563325	0.5946366	0.5594057	0.57526773	0.0001141053	0.5743741	0.56701946	0.5708498	0.59503394
1.0	0.55396825	0.0068478915	0.5879739	0.5613863	0.5798769	0.57741904	0.04105373	0.0362039	0.5731018	0.033562984
1.0	0.00010808985	0.0077216867	0.58598953	0.56255674	0.5804307	0.5782731	0.5765001	0.559989	0.5818958	0.58695644
1.0	0.55482554	0.007836053	0.59532565	0.5576929	0.5757159	0.009813663	0.57314306	0.5580001	0.58394283	0.58715945
1.0	0.5535431	0.56055224	0.5916302	0.019116735	0.57987237	0.5767893	0.57558346	0.09021571	0.5819572	0.5858477
1.0	0.04235892	0.56563395	0.061713934	0.026448855	0.58040124	0.017394392	0.5761376	0.027887372	0.57173073	0.40387794
1.0	0.55468285	0.5625367	0.5853289	0.553508	0.58075726	0.014946841	0.14931592	0.11122381	0.110622436	0.050806183
1.0	0.033104435	0.56476426	0.04731987	0.02237252	0.57587886	0.57689136	0.57937956	0.0001274477	0.58411205	0.60625345
1.0	0.5647908	0.5662353	0.022493584	1.9830928e-05	0.5806699	0.57560617	0.5727103	0.567981	0.15104912	0.58595306
1.0	0.55598605	0.560136	0.58458537	0.5527985	0.57823044	0.5832614	0.5757976	0.5682562	0.58272046	0.041986927
1.0	0.56544614	0.56043375	0.59262866	0.5509229	0.5780844	0.016119791	0.5806545	0.56621027	0.58681834	0.595059
1.0	0.03537075	0.5652721	0.5948871	0.554819	0.57372016	0.5764602	0.5769491	0.5673705	0.5831996	0.11563055
1.0	0.023093292	0.5582715	0.0472434	0.5564224	0.58039683	0.58181494	0.58438075	0.55915624	0.5741935	0.5945825
1.0	0.5641905	0.56500196	0.58463645	0.5621744	0.57591826	0.57766956	0.14778678	0.1227195	0.5858178	0.5865636
1.0	0.5633185	0.56536174	0.59675825	0.5620044	0.49184608	0.01791429	0.5735544	0.1224502	0.5851037	0.5895101
1.0	0.06900242	0.5661507	0.047340084	0.5541603	0.5794805	0.57680863	0.5767623	0.56044805	0.57110167	0.45881027
1.0	0.55378515	0.5849179	0.5912204	0.5494435	0.57768595	0.014760146	0.5727957	0.5584685	0.5705112	0.5942392
1.0	0.5668389	0.5593074	0.58607036	0.792239	0.1325851	0.020719284	0.576149	0.56484693	0.58398163	0.5876414
1.0	0.04459446	0.565302	0.42583582	0.5660512	0.5749883	0.5766626	0.03563001	0.567193	0.5740425	0.59458
1.0	0.556028	0.5624798	0.029383285	0.022422425	0.57654506	0.5766171	0.5781483	0.56484056	0.03268997	0.5955705
1.0	0.554507	0.56378967	0.5857116	0.56677055	5.6734356e-05	0.5767583	0.078794934	0.5667377	0.5731792	0.5863268
1.0	0.55453205	0.009013488	0.58997905	0.048157804	0.5759893	0.02561642	0.5721557	0.5577172	0.5844162	0.06517843
1.0	0.5551386	0.558199	0.5958546	0.5617569	0.5827678	0.58120555	0.57310545	0.5612117	0.5858977	0.58571714
1.0	0.564582	0.56117696	0.01991683	0.03293573	0.5816668	0.5823512	0.574879	0.56832254	4.3112937e-05	0.5869637
1.0	0.566184	0.0053986213	0.02381805	0.55315304	0.5768154	0.57731664	0.57645863	0.04758226	0.08992728	0.563617
1.0	0.55613875	0.008699332	0.5916121	0.04152145	0.030845191	0.5764872	0.5727815	0.5662228	0.57020575	0.5872181
1.0	0.5637732	0.5603855	0.59221864	0.5554683	0.13042463	0.012223166	0.57160753	0.5584482	0.052115623	0.59552467
1.0	0.56706595	0.5600955	0.59118605	0.5633471	0.57660073	0.57533777	0.022836115	0.56734127	0.58363	0.5892586
1.0	0.015871571	0.56550294	0.021533592	0.56498945	0.5753827	0.015249931	0.031877413	0.5581186	0.5737782	0.594986
1.0	0.55455	0.56161934	0.037938103	0.56655014	0.23479974	0.56519836	0.57255405	0.5679516	0.5707235	0.5957688
1.0	0.564936	0.5614636	0.59427047	0.56229633	0.57986504	0.00017681846	0.5771185	0.5663779	0.58547276	0.6645426
1.0	9.6290925e-05	0.56076336	0.59726274	0.567393	0.5832187	0.5764943	0.5773846	0.5610326	0.5715216	0.59376657
1.0	0.56431705	0.56565666	0.552493	0.5547823	0.5810085	0.57641864	0.5763938	0.5639292	0.5764189	0.5881594
1.0	0.024151428	0.5609344	0.5847223	0.5551169	0.5751296	0.58243555	0.09618111	0.5589487	0.17135473	0.59535325
1.0	0.5570226	0.5612921	0.58554286	0.55397475	0.57690644	0.576779	0.57450265	0.1224943	0.58548224	0.5956396
1.0	0.5638384	0.5621727	0.5924379	0.7701427	0.57951784	0.58216727	0.57247144	0.55935895	0.1897766	0.027278565
1.0	0.55584335	0.009385042	0.5911689	0.56816226	0.09592814	0.5768778	0.5784032	0.55757785	0.5717041	0.58685875
1.0	0.5638916	0.012836596	0.02399211	0.5658207	0.57708365	0.5755957	0.5783304	0.51311785	0.00039048662	0.58761495
1.0	0.56432295	0.5658894	0.5852523	0.5669581	0.05892837	0.5828542	0.043944698	0.5652954	0.5722436	0.5882894
1.0	6.984053e-05	0.54725206	0.03731288	0.55379575	0.5778798	0.58311665	0.57287925	0.5646729	0.58365613	0.58812827
1.0	0.55534256	0.5677267	0.5927429	0.55303174	0.5802716	0.57730865	0.5779773	0.02444406	0.57051635	0.5858869
1.0	0.5544355	0.56044567	0.58533657	0.5682057	0.21927802	0.5807022	0.5744177	0.56437236	0.5722463	0.58598405
1.0	0.554905	0.5581117	0.5929579	0.56235147	0.58012325	0.017205672	0.57784027	0.5591084	0.21843822	0.5944486
1.0	0.5628306	0.011943912	0.58853483	0.5543108	0.5733645	0.57767403	0.575014	0.56372184	0.58371085	0.074001774
1.0	0.066433646	0.008586813	0.59695965	0.5519015	0.57637817	0.57730055	0.57539153	0.5672754	0.57495654	0.04550325
1.0	0.5537515	0.5614704	0.055637863	0.56242424	0.57536757	0.58317655	0.5723591	0.047108226	0.08685636	0.5871374
1.0	0.55494934	0.55965126	0.104594454	0.55450803	0.5808632	0.58040476	0.045049	0.5657892	0.022111814	0.59439117
1.0	0.5548896	0.5603401	0.5949815	0.55625397	0.57571524	0.58021975	0.57326585	0.5653094	0.5886544	0.5959948
1.0	0.5637663	0.5605705	0.593785	0.5603827	0.057662047	0.5826776	0.09895572	0.0492195	0.5732967	0.59509283
1.0	0.020646071	0.56177974	0.5863031	0.55176514	0.061883103	0.045536302	0.57312703	0.560365	0.5849634	0.5962765
1.0	0.5561801	0.5652876	0.038508315	0.553178	0.5776212	0.024847146	0.5729324	0.5658904	0.5833178	0.055202372
1.0	0.0321523	0.5633522	0.032412454	0.5656875	0.58066666	0.58101106	0.10752313	0.012142937	0.5707168	0.039117057
1.0	0.55298984	0.006758846	0.5907326	0.56749606	0.01835226	0.012242873	0.575698	0.03221055	0.57425815	0.5975694
1.0	0.5664905	0.007911044	0.59382683	0.5557147	0.094129324	0.5768166	0.57808656	0.55870885	0.58338994	0.07823682
1.0	0.0274079	0.56728154	8.028605e-05	0.5544239	0.574958	0.57961375	0.57196385	0.56096846	0.037755784	0.58896804
1.0	0.015011731	0.0042451876	0.025864523	0.022388753	0.58337384	0.5774527	0.5808295	0.5576283	0.5700488	0.5986213
1.0	0.5564683	0.009266962	0.58646715	0.55428267	0.5762504	0.015203485	0.5715833	0.58658427	0.5714018	0.5977729
1.0	2.2918084e-05	0.5621795	0.59333515	0.5622779	0.58337235	0.025447423	0.57769865	0.8041265	0.5870751	0.586883
1.0	0.5586692	0.5595317	0.5958994	0.7004209	0.5806102	0.581839	0.5734051	0.5593305	0.58205163	0.58731556
1.0	0.55476296	0.56089723	0.5886681	0.56271064	0.576159	0.5814842	0.5720869	0.07286145	0.032086715	0.049801756
1.0	0.5675181	0.5603938	0.5859889	0.8291428	0.5814197	0.575737	0.5777938	0.026179513	0.57264954	0.034516554
1.0	0.5547897	0.558744	0.020192804	0.026035221	0.3152258	0.5805687	0.576823	0.56035155	0.050915513	0.5962815
1.0	0.5623065	0.55949837	0.59430164	0.55342966	0.5759676	0.5770869	0.573615	0.55865693	0.5706371	0.58599764
1.0	0.554094	0.5667247	0.591586	0.5537027	0.017444855	0.5774762	0.5724694	0.56565666	0.06777426	0.45826477
1.0	0.024685385	0.0076426403	0.5859422	0.0722404	0.57589406	0.5815943	0.5747879	0.5659687	0.00048939086	0.58420277
1.0	0.56505305	0.56221026	0.59619474	0.5650319	0.5749463	0.028780868	0.5740573	0.56013477	0.5729684	0.5859084
1.0	0.5645982	0.56768924	0.5923211	0.55187196	0.050156355	0.5777125	0.035743963	0.5647097	0.58292735	0.05634439
1.0	0.55224246	0.56272626	0.58455825	0.5540416	0.57670736	0.5826062	0.57763875	0.5584641	0.06340656	0.58841896
1.0	0.56561065	0.5649086	0.58643436	0.5526771	0.5786371	0.5829618	0.17653228	0.5595003	0.5713885	0.00011180096
1.0	0.56407744	0.007251228	0.59412444	0.5557938	0.078905374	0.04312579	0.041398704	0.56044865	0.5878526	0.6006402
1.0	0.5543774	0.5598671	0.5859163	0.55139893	0.57566094	0.5808782	0.5756676	0.5657975	0.57228136	0.5956458
1.0	0.0186739	0.5673246	0.5960275	0.56452143	0.5779744	0.581421	0.035558272	0.56003284	0.57162887	0.58798283
1.0	0.5534219	0.5622077	0.5893728	0.5555537	0.57811743	0.58283615	0.5733097	0.56523883	0.02195278	0.5177082
1.0	0.5539449	0.56561416	0.58545053	0.5633673	0.042486023	0.5773942	0.028120501	0.5584231	0.5836654	0.58715737
1.0	0.55475175	0.5611081	0.031650625	0.56267256	0.57512534	0.576881	0.09993996	0.06799859	0.57387894	0.58715063
1.0	0.5525342	0.56806445	0.5926699	0.5650153	0.5749521	0.5813962	0.5730144	0.12141403	0.5884479	0.59007275
1.0	0.5632981	0.009014587	0.5893845	0.56782365	0.57910895	0.57624817	0.578458	0.56668305	0.5835408	0.05518939
1.0	0.5639385	0.005594804	0.5853693	0.5570991	0.57993394	0.57647055	0.57447755	0.55889356	0.5835944	0.04614389
1.0	0.554274	0.5605801	0.033180367	0.02503185	0.57840157	0.57575834	0.090596795	0.09792349	0.5830762	0.00026533983
1.0	0.24728274	0.56120515	0.59117955	0.56322724	0.58184856	0.5787757	0.57941496	0.5679607	0.57400084	0.5863059
1.0	0.56442755	0.01096256	0.58525056	0.5650966	0.5808704	0.58321905	0.57230985	0.55919135	0.57268643	0.588024
1.0	0.016777795	0.5657495	0.59262866	0.5564344	0.45806548	0.57741725	0.5781277	0.5684491	0.037870623	0.58740634
1.0	0.56482196	0.5606435	0.09085188	0.5548427	0.5767002	0.5766177	0.026972359	0.5598186	0.5848711	0.597479
1.0	0.5530277	0.011715105	0.5851327	0.74852854	0.5819914	0.57745045	0.060029496	0.55924016	0.57303977	6.290017e-05
1.0	0.55514896	0.5657564	0.5923829	0.5674922	0.05328866	0.010754469	0.58043915	0.027800366	0.57222295	0.5971859
1.0	0.5545978	0.5671294	0.024042273	0.56690156	0.5771522	0.03924761	0.575611	0.5664411	0.5869352	0.5882563
1.0	0.55501467	0.5595934	0.5860657	0.56351745	0.5761969	0.58175445	0.5805031	0.013556492	0.57103413	0.5888778
1.0	0.040960733	0.006011566	0.5859636	0.55796856	0.5758605	0.014480881	0.5729137	0.5589117	0.049441244	0.5951225
1.0	0.557411	0.5677323	0.084095486	0.5661929	0.060138535	0.5801795	0.57400936	0.5661779	0.58485633	0.03469605
1.0	0.03359818	0.56588346	0.5888364	0.55855167	0.58070785	0.017312527	0.57546425	0.5672381	0.57136506	0.59215146
1.0	0.5627101	0.5660714	0.59191895	0.03860473	0.57529294	0.5819525	0.57745755	0.56633204	0.584397	0.56760186
1.0	0.5551759	0.561993	0.5868627	0.56508845	0.57773393	0.5771623	0.5788626	0.55798435	0.5704384	0.5956164
1.0	0.016431892	0.0064798957	0.5910437	0.5589536	0.5759342	0.011158941	0.029320441	0.56793606	0.5731785	0.5954356
1.0	0.5639493	0.5625247	0.019016	0.56272167	0.57970595	0.57750595	0.5780974	0.56040865	0.58392	0.59541726
1.0	0.24904451	0.56504065	0.59335095	0.55020183	0.5807607	0.028174521	0.5783687	0.5670319	0.57195055	0.5585355
1.0	0.5636723	0.0061872434	0.062501006	0.5544296	0.57899344	0.01820288	0.029955236	0.5660382	0.5829778	0.58566993
1.0	0.027280664	0.5634866	0.5851978	0.03120883	0.5750301	0.5832264	0.5731379	0.5656525	0.00016840319	0.5872747
1.0	0.5634772	0.56672794	0.5858485	0.5555693	0.5757481	0.5823967	0.10707314	0.04607626	0.5874507	0.58735406
1.0	0.55272025	0.5650694	0.5963531	0.5620659	0.0462912	0.58113724	0.572223	0.56025606	0.57308954	0.5978808
1.0	0.5673145	0.56051344	0.5946651	0.5622315	0.5808637	0.5782791	0.57348347	0.56069237	0.5845761	0.595897
1.0	0.027849901	0.56636924	0.5879858	0.03330616	0.5782761	0.5769138	0.57665044	0.56425846	0.58266324	0.59419346
1.0	0.56197834	0.56073934	0.5867965	0.5575718	0.046834502	0.5770984	0.5791941	0.5594232	0.58300585	0.59552544
1.0	0.016936487	0.5601569	0.5882436	0.5634675	0.5757841	0.019910008	0.024636617	0.5590917	0.57283026	0.5961944
1.0	0.5558236	0.011581576	0.55363274	0.55517775	0.57474196	0.5806213	0.029731615	0.04828977	0.035389464	0.21621305
1.0	0.5551704	0.56123793	0.5850925	0.5674009	0.18907192	0.5782486	0.57794434	0.567944	0.57249045	0.5956156
1.0	0.5665121	0.008794858	0.5845635	0.5660556	0.4652784	0.016557725	0.06502457	0.035586923	0.5830113	0.58800864
1.0	0.5532898	0.011736236	0.58858645	0.554832	0.58047986	0.58241177	0.046329495	0.027270708	0.57098484	0.58695567
1.0	0.5671128	0.55873364	0.5842371	0.5686093	0.041884106	0.011915982	0.57333034	0.55980253	0.58362544	0.5873228
1.0	0.5638769	0.0055291336	0.5848031	0.04247726	0.57849395	0.58331954	0.5728829	0.5594947	0.5717556	0.597855
1.0	0.5645515	0.5661052	0.58525515	0.5573371	0.58076817	0.5767113	0.5785987	0.5606382	0.5726758	0.5855545
1.0	0.56261843	0.5615057	0.5890837	0.6091572	0.046503764	0.5787838	0.5781208	0.5610381	0.57401985	0.59522045
1.0	0.56743634	0.5676546	0.5842717	0.941787	0.054915074	0.01251479	0.5792645	0.56646967	0.5738885	0.5895551
1.0	0.5678209	0.56548876	0.5866874	0.55367506	0.57726	0.58013195	0.5734294	0.5599718	0.5678893	0.58940744
1.0	0.5642052	0.008265783	0.5924157	0.063927956	0.5798997	0.58233035	0.49906692	0.028510077	0.5722085	0.5853072
1.0	0.5637654	0.55939245	0.5848888	0.5667388	0.5771584	0.5775027	0.57557094	0.559539	0.5840014	0.59553134
1.0	0.5548909	0.56433105	0.5973361	0.5537917	0.57997024	0.5812016	0.5723368	0.5652472	0.21384162	0.58738744
1.0	0.5560345	0.56110835	0.5966365	0.029631184	0.57674134	0.5831397	0.57401127	0.55822676	0.58487374	0.5930381
1.0	0.5547455	0.5643828	0.58580416	0.5678449	0.05612227	0.5818941	0.5708553	0.5588903	0.58408296	0.58786297
1.0	0.5615883	0.5662548	0.00021534348	0.5506251	0.5770209	0.05257294	0.58051497	0.5610683	0.58302623	0.10395861
1.0	0.56378996	0.011083245	0.020183306	0.5544588	0.5751109	0.011609202	0.5736227	0.56829286	0.58493555	0.59545684
1.0	0.026785988	0.011549714	0.04423966	0.5537755	0.5750766	0.020643298	0.040121768	0.55890524	0.5852247	0.5859178
1.0	0.5555491	0.55987805	0.5858392	0.56372994	0.1305979	0.58172494	0.57695127	0.5663782	0.57301927	0.5888012
1.0	0.5523041	0.5623822	0.586166	0.55394405	0.07892183	0.5831282	0.57757723	0.56529135	0.5829323	0.58684045
1.0	0.5644395	0.55919296	0.5849658	0.2043851	0.57996583	0.5769791	0.57622313	0.5674743	0.5716804	0.5854814
1.0	0.55481714	0.5608981	0.58733594	0.09233682	0.5794747	0.020893432	0.572092	0.56776124	0.5879355	0.5867618
1.0	0.024956308	0.567724	0.5857014	0.55410016	0.5761433	0.016408889	0.5728489	0.024527622	0.5860398	0.59391844
1.0	0.5549225	0.5657048	0.5849387	0.5526248	0.57873416	0.5755598	0.032820135	0.5599028	0.5704397	0.59532005
1.0	0.56421745	0.5613739	0.5879611	0.01801629	0.5790381	0.011766432	0.5768772	0.014929685	0.010181689	0.58942646
1.0	0.5669875	0.0051362496	0.5923555	0.55621403	0.57627267	0.57639956	0.57676715	0.5585762	0.14520742	0.58618826
1.0	0.55502254	9.136191e-05	0.5882763	0.56129384	0.5774965	0.5810883	0.57395786	0.5591598	0.5727227	0.0494011
1.0	0.5585706	0.56596726	0.16109453	0.084513284	0.57641983	0.58311754	0.022039216	0.5676128	0.57273513	0.5894573
1.0	0.56364	0.55906177	0.5964262	0.5534174	0.5789553	0.57691413	0.5810736	0.56090784	0.5873514	0.051852874
1.0	0.5550602	0.012530622	0.5863365	0.045566145	0.57398117	0.58278227	0.11482741	0.6249877	0.58386993	0.58763486
1.0	0.5644436	0.011664236	0.5850817	0.5626109	0.5771764	0.58242375	0.57320833	0.5668059	0.57349527	0.59761053
1.0	0.5560769	0.6974808	0.5861256	0.568113	0.5808461	0.5780271	0.57310104	0.12248236	0.03252426	0.59350157
1.0	0.5556272	0.009528604	0.024703318	0.56319916	0.5822628	0.58039117	0.5740365	0.5591444	0.5719642	0.58820194
1.0	0.5652464	0.5615829	0.59169984	0.5522271	0.17486797	0.5809851	0.64031047	0.5583973	0.5856675	0.045276914
1.0	0.56256217	0.0072765257	0.105833255	0.555306	0.101145655	0.57637775	0.578321	0.049498457	0.5844534	0.17573284
1.0	0.5638827	0.56566983	0.19301777	0.55875534	0.57948864	0.5829049	0.5728206	0.56789964	0.5721723	0.5947495
1.0	0.55421174	0.5609666	0.58718324	0.56290114	0.5743462	0.014026313	0.5778015	0.044141836	0.5733464	0.5876036
1.0	0.55415815	0.564264	0.02320076	0.55357605	0.58083713	0.57693106	0.5780168	0.5685839	0.14838488	0.5952809
1.0	0.55534387	0.56357557	0.58619475	0.56213427	0.22169392	0.57641023	0.05137993	0.5617777	0.58807033	0.13374275
1.0	0.55522645	0.008893776	0.5945468	0.55449426	0.17994033	0.014991275	0.57315207	0.5664142	0.570495	0.5866727
1.0	3.4887347e-05	0.56566507	0.027125899	0.5538806	0.5745851	0.5812761	0.09911275	0.5569064	0.58440185	0.15501592
1.0	0.019165732	0.56384575	0.5846145	0.56619287	0.58171153	0.58130914	0.570202	0.5601435	0.5690731	0.03624252
1.0	0.56679934	0.006934099	0.5922812	0.045568492	0.5809569	0.58202744	0.57254666	0.5686811	0.6597837	0.5953778
1.0	0.49596822	0.56123215	0.5864797	0.5535026	0.5750718	0.5770507	0.055229086	0.55841666	0.58289844	0.65347606
1.0	0.024718154	0.007293309	0.02255973	0.5536426	0.5831056	0.57656485	0.054041017	0.56060845	0.00025941833	0.03322667
1.0	0.5579567	0.5610681	0.587088	0.5684166	0.57661825	0.5810161	0.57471037	0.5680847	0.21811555	0.5870261
1.0	0.5554619	0.5601252	0.19582932	0.02498987	0.5801433	0.5818726	0.5762279	0.558964	0.572553	0.5876387
1.0	0.5547003	0.56701815	0.5852119	0.554561	0.5775562	0.04992298	0.5707823	0.56709313	0.5724655	0.5851324
1.0	0.02102766	0.5593511	0.034451883	0.55520564	0.5786767	0.5770662	0.5730917	0.5600184	0.5866202	0.5859455
1.0	0.013971763	0.5589099	0.19486146	0.56774646	0.576253	0.5828432	0.57381487	0.56081903	0.57145107	0.5951131
1.0	0.028171573	0.5657417	0.5896057	0.03219469	0.57579195	0.57526785	0.57826704	0.5666992	0.039992273	0.05949801
1.0	0.032671154	0.5583831	0.5954711	0.55335313	0.5773984	0.0049129645	0.5757632	0.55958474	0.5739336	0.5939941
1.0	0.5560831	0.56581855	0.03646875	0.56301033	0.57476735	0.0001471628	0.5730335	0.55869585	0.5734299	0.5946287
1.0	0.5549058	0.55866444	0.59033525	0.5555883	0.5812079	0.008581022	0.5771566	0.565552	0.58294946	0.59580135
1.0	0.5631845	0.56411207	0.036597997	0.032616492	0.046453986	0.5769513	0.5771031	0.5655686	0.5837501	0.59543943
1.0	0.56384873	0.56099564	0.58528143	0.56250733	0.5811453	0.0126121	0.053311694	0.027281506	0.5713659	0.5864648
1.0	0.56369007	0.5609321	0.58516926	0.56266826	0.5796643	0.015615	0.58041817	0.033471588	0.57206804	0.58649206
1.0	0.567174	0.5676902	0.5887371	0.9411145	0.05896638	0.58146644	0.5748678	0.007227267	0.58410573	0.5984974
1.0	0.56716424	0.5617104	0.029671451	0.025322111	0.5772905	0.5776192	0.57896006	0.55977315	0.57137614	0.5876789
1.0	0.55513656	0.5611393	0.13152517	0.55509746	0.5781487	0.012051957	0.58364403	0.5657066	0.08630704	0.5947668
1.0	0.020258075	0.5608375	0.59668446	0.56073964	0.5824125	0.5813878	0.5723854	0.5595765	0.57176095	0.58635384
1.0	0.5620606	0.5651138	0.5918069	0.56542313	0.58095664	0.014432855	0.573086	0.55928737	0.5842441	0.5872902
1.0	0.55517465	0.56005883	0.5867933	0.020118611	0.5829438	0.015106312	0.57260317	0.12215371	0.58331347	0.58690995
1.0	0.5643065	0.5619067	0.5890805	0.019110898	0.57733065	0.58037	0.5783675	0.5663636	0.17133538	0.045842677
1.0	0.5542962	0.011955464	0.5924064	0.03217642	0.91385204	0.5789485	0.57346797	0.5584505	0.17489891	0.586418
1.0	0.06788954	0.5616805	0.5924781	0.55139554	0.57571095	0.5772528	0.045292057	0.55829835	0.584392	0.0286187
1.0	0.033470485	0.560487	0.5838162	0.55570203	0.5830498	0.033715557	0.054663833	0.5668905	0.5710484	0.5949667
1.0	0.024918007	0.009391166	0.58508974	0.5637442	0.025743878	0.5770014	0.5743648	0.55846584	0.02435779	0.58846575
1.0	0.034581877	0.56698775	0.061277926	0.5555896	0.5752985	0.017007258	0.029380238	0.5608033	0.0615405	0.59596825
1.0	0.55526286	0.565656	0.00021559678	0.55751234	0.5771633	0.5768286	0.57419044	0.5614939	0.03786868	0.5868445
1.0	0.014887848	0.55941576	0.5959686	0.061319746	0.05015832	0.57597685	0.5805959	0.56652886	0.5718851	0.08079965
1.0	0.5645098	0.010234672	0.5877918	0.5627997	0.57700837	0.5809399	0.5735815	0.5608231	0.573072	0.5944882
1.0	0.5531668	0.5606399	0.031235028	0.5623223	0.5774944	0.58076	0.063241296	0.5658879	0.050459858	0.5857775
1.0	0.5665321	0.5676739	0.5847961	0.55390126	0.5807846	0.5796785	0.7552203	0.55989385	0.028251354	0.14895709
1.0	0.5548595	0.56053835	0.5878056	0.56196266	0.57749844	0.5763511	0.57192546	0.5582528	0.5736489	0.5863837
1.0	0.5557151	0.5603957	0.5964273	0.030153343	0.64403325	0.57734406	0.0006652571	0.55869377	0.020506764	0.55332744
1.0	0.06812404	0.56452656	0.59250623	0.56724787	0.57292604	0.61208254	0.5783172	0.5574302	0.5850847	0.037366208
1.0	0.067121424	0.5653572	0.59732693	0.5586698	0.025762169	0.5763543	0.5724114	0.5654976	0.5729603	0.00068203144
1.0	0.25086084	0.56753504	0.029912364	0.5553288	0.58101904	0.013299976	0.052225932	0.5592417	4.3234475e-05	0.5866179
1.0	0.55412525	0.5608195	0.5962286	0.034051746	0.57880205	0.5778971	0.57738376	0.5669239	0.57239836	0.58527166
1.0	0.022544127	0.56537044	0.041560512	0.56347156	0.07743746	0.5828314	0.5733756	0.5597567	0.5730434	7.0568036e-05
1.0	0.55467784	0.56163317	0.045404408	0.5624908	0.032910824	0.58192074	0.574181	0.56710464	0.063310556	0.58720833
1.0	0.56431115	0.56431067	0.58715093	0.69490355	0.58191985	0.57519	0.57418984	0.00053446327	0.5721363	0.58643275
1.0	0.55501026	0.5607478	0.022749815	0.037185196	0.32113516	0.5781741	0.6269329	0.5593401	0.575858	0.06296668
1.0	0.56413555	0.006999118	0.58462626	0.5537891	0.5771694	0.5774635	0.06214656	0.5612991	0.5868123	0.5870314
1.0	0.5540952	0.56576455	0.59289044	0.56108624	0.7078716	0.5827983	0.5735089	0.011501825	0.5875694	0.7690529
1.0	0.56503636	0.5608462	0.5848231	0.5636462	0.5791048	0.57877827	0.5732792	0.5668529	0.022803603	0.58682
1.0	0.5556378	0.565499	0.5852603	0.5655797	0.57562405	0.58316857	0.5735698	0.56837	0.5853511	0.5849479
1.0	0.018212046	0.5677363	0.5917005	0.017441586	0.57723564	0.5763457	0.5783813	0.108164914	0.58810073	0.5877478
1.0	0.5664865	0.5677674	0.00013124976	0.55478	0.5754084	0.011034672	0.57376987	0.5675969	0.15134934	0.5948554
1.0	0.55594856	0.5606769	0.5857603	0.5683451	0.57752633	0.58156013	0.57335025	0.56838757	0.00819715	0.5939893
1.0	0.5658794	0.5646416	0.5861128	0.56430286	0.57930887	0.5808302	0.57292867	0.560845	0.21662052	0.5989398
1.0	0.5554137	0.0065337406	0.5962921	0.555274	0.5792904	0.5825294	0.5726832	0.5587391	0.57248473	0.59443015
1.0	0.04850638	0.0134266	0.5930568	0.5636053	0.57769394	0.57764494	0.00056459184	0.5580077	0.04974841	0.59564674
1.0	0.56438273	0.5650088	0.5917994	0.066635914	0.5761428	0.57624596	0.57749915	0.56151533	0.25848398	0.59725267
1.0	0.55392367	0.5627575	0.05815532	0.55738765	0.57628214	0.049765646	0.5744239	0.55934495	0.5714695	0.58730686
1.0	0.025338124	0.6122254	0.1947605	0.55322176	0.5774268	0.5768974	0.5722572	0.55869555	0.57192624	0.00024981776
1.0	0.03053866	0.566352	0.5941398	0.014051929	0.032416023	0.014701769	0.12526305	0.56013805	0.5840166	0.5951127
1.0	0.56563175	0.6115907	0.5916421	0.030784348	0.26783153	0.5761378	0.57277024	0.02361788	0.58850527	0.10644874
1.0	0.026695136	0.5652229	0.023442956	0.5624691	0.58234954	0.5826091	0.57380813	0.5672074	0.0420046	0.5943413
1.0	0.5554976	0.56589836	0.5862378	0.56499153	0.57867885	0.63143086	0.02984256	0.5663222	0.58419853	0.05200328
1.0	0.0351304	0.5613049	0.58569646	0.025304489	0.5743229	0.58127725	0.5797226	0.59384686	0.028575983	0.5983694
1.0	0.034471408	0.5662722	0.5929306	0.09865571	0.5801786	0.5834291	0.11520699	0.56738174	0.5818015	0.59883845
1.0	0.563723	0.007802843	0.5873847	0.038653214	0.5811211	0.577056	0.17685765	0.5579481	0.5724972	0.5885938
1.0	0.554813	0.5601873	0.034524072	0.5550338	0.5792694	0.5824678	0.6715206	0.5594405	0.57139015	0.5956803
1.0	0.564136	0.5576437	0.5897787	0.5562725	0.5764733	0.57628155	0.5730139	0.55983734	0.5826369	0.59639585
1.0	0.01810559	0.00707989	0.59628916	0.56126136	0.57963204	0.57690346	0.5773157	0.559681	0.5692127	0.04599629
1.0	0.56739306	0.0070957295	0.5884348	0.5541936	0.5753628	0.022411449	0.5736945	0.7450336	0.572312	0.08113302
1.0	0.5546513	0.011745763	0.020800818	0.56560105	0.5830626	0.575944	0.026915649	0.5658904	0.5735983	0.595013
1.0	0.5642014	0.5618868	0.02972007	0.5550526	0.57620347	0.57688266	0.57787645	0.5684612	0.58579755	0.58761126
1.0	0.045053583	0.5608515	0.59641916	0.5632166	0.576925	0.5770862	0.54762936	0.5669443	0.11984372	0.5864277
1.0	0.5539516	0.5625906	0.5909183	1.9612797e-05	0.5772878	0.57679015	0.573048	0.5684766	0.022203786	0.59529376
1.0	0.00015854125	0.5655628	0.58406657	0.022577124	0.5814626	0.023963908	0.012955573	0.12267004	0.041359097	0.59729034
1.0	0.56288964	0.53895736	0.5849643	0.03274601	0.5819296	0.5764899	0.02757516	0.0968584	0.5704037	0.5936367
1.0	0.20495684	0.56437296	0.63590705	0.55765045	0.5814698	0.57724756	0.5742327	0.56887025	0.5853775	0.5839996
0.0	0.04415866	0.009220254	0.030063113	0.053515878	0.044589084	0.015034358	0.031466737	0.025241304	0.03939551	0.058020633
0.0	0.0444056	0.009220951	0.030004056	0.053160343	0.044214908	0.015053047	0.031410888	0.02520659	0.039419528	0.058442954
0.0	0.018535983	0.007351552	0.03409675	0.022373227	0.09244306	0.011734261	0.03131281	0.034095023	0.039877918	0.032262284
0.0	0.018532166	0.007329343	0.034143087	0.022367055	0.09179035	0.01171912	0.031111935	0.03390065	0.039662436	0.03229432
0.0	0.01706991	0.0075561223	0.016105542	0.01720086	0.036962837	0.017210245	0.02590745	0.031161144	0.013747925	0.033199653
0.0	0.017007554	0.007533175	0.016028274	0.017389005	0.03699334	0.017284214	0.025923261	0.03149154	0.0137528	0.033337194
0.0	0.04866218	0.009975914	0.048174586	0.06793782	0.2628093	0.0233178	0.09001225	0.13071959	0.14288594	0.19972442
0.0	0.041291792	0.012750553	0.060234692	0.01881362	0.12812921	0.025212675	0.04045229	0.04604633	0.02688618	0.05430494
0.0	0.041119758	0.012720181	0.060138267	0.018774875	0.12925696	0.025188774	0.04064251	0.046060145	0.027121102	0.05485784
0.0	0.041082475	0.0127223255	0.06030218	0.018752908	0.12842385	0.025287636	0.04056817	0.045908432	0.02704375	0.05407335
0.0	0.03992173	0.0090887295	0.043075405	0.055431116	0.2549395	0.019619854	0.1020717	0.108691595	0.09819529	0.14059192
0.0	0.042397615	0.009201685	0.03451858	0.1604079	0.07376899	0.015608597	0.07659671	0.13946249	0.12350678	0.12161422
0.0	0.029851347	0.008287024	0.054719392	0.088160396	0.22609863	0.019584445	0.09020503	0.10924384	0.1298844	0.19679742
0.0	0.064555846	0.018572295	0.14982004	0.8295693	0.729141	0.040264405	0.68814003	0.41334292	0.40843245	0.75331104
0.0	0.028415864	0.010192151	0.03068009	0.057763617	0.14903149	0.019331703	0.08287467	0.07049254	0.11685458	0.19982718
0.0	0.055306118	0.006145954	0.036502518	0.06914998	0.18499526	0.01665825	0.06511418	0.06230022	0.10412024	0.13383916
0.0	0.10420418	0.014565088	0.111452915	0.78463984	0.7787363	0.0355066	0.64115405	0.39294088	0.42887893	0.7216741
0.0	0.016163887	0.0062401914	0.033530984	0.057579525	0.083375484	0.011852785	0.061936643	0.057808157	0.1066216	0.3304512
0.0	0.013683994	0.0059232083	0.026125006	0.026598534	0.06534834	0.0103973625	0.021704197	0.018440166	0.03414697	0.074088395
0.0	0.013627666	0.0059399176	0.02604741	0.026292246	0.06471725	0.010358478	0.021596177	0.018507399	0.03433454	0.07371084
0.0	0.045110464	0.007950358	0.03769141	0.045762453	0.23597942	0.012818407	0.082206465	0.064129606	0.10866903	0.21762319
0.0	0.037194196	0.005893429	0.02932773	0.019911781	0.06277456	0.011461886	0.03402461	0.030887991	0.051145248	0.09493772
0.0	0.037363656	0.0058666123	0.029354524	0.020048387	0.06267186	0.011542269	0.034210924	0.030789115	0.05142506	0.09549235
0.0	0.034299184	0.006609542	0.021462504	0.0616151	0.28930134	0.021024171	0.088990934	0.05963052	0.096583776	0.102794856
0.0	0.047832593	0.018577537	0.0912133	0.804497	0.71568376	0.033893917	0.71090126	0.32220057	0.39587224	0.63570756
0.0	0.050751254	0.0071742493	0.026494883	0.056175094	0.52298176	0.0153472945	0.1239519	0.0942507	0.107615165	0.15002018
0.0	0.026493574	0.009043937	0.025187926	0.10477471	0.43118197	0.011615889	0.09479517	0.06591665	0.11079632	0.10315612
0.0	0.045633215	0.011752473	0.040828507	0.05404169	0.20023148	1.9049692e-05	0.07188711	0.038865197	0.07698872	0.19627413
0.0	0.044670664	0.011654021	0.039926246	0.05283922	0.19883303	1.8633878e-05	0.071637645	0.03834228	0.07389996	0.19161864
0.0	0.04482308	0.011667997	0.03966418	0.052934434	0.19927555	1.8836183e-05	0.071707174	0.038704835	0.074010715	0.19162816
0.0	0.052891206	0.0067260596	0.03267075	0.062180255	0.16603999	0.013920538	0.12962578	0.08145999	0.08222994	0.091909476
0.0	0.02009855	0.008837117	0.043268163	0.03123533	0.10952546	0.01114855	0.04946876	0.029375046	0.020365471	0.037596002
0.0	0.02145616	0.006997792	0.038320962	0.063581415	0.4685453	0.010528694	0.07448826	0.042058576	0.1194743	0.12801635
0.0	0.54617494	0.5313159	0.629448	0.59350264	0.71759456	0.52132034	0.61649615	0.52575237	0.65216637	0.57034487
0.0	0.5547447	0.55966365	0.5853578	0.55436116	0.57658005	0.57542074	0.5729308	0.5579426	0.5694466	0.5876437
0.0	0.017290419	0.007948417	0.023284376	0.02071511	0.040787358	0.012109915	0.033430107	0.010818397	0.035256278	0.041842945
0.0	0.54747516	0.6030038	0.4862138	0.62205213	0.5496406	0.532473	0.54914975	0.5256946	0.6720353	0.7255732
0.0	0.02230539	0.008499283	0.019127185	0.05160056	0.13676825	0.011910039	0.07998142	0.0528243	0.13481152	0.15041883
0.0	0.049497627	0.0072731543	0.029030172	0.06436276	0.25072354	0.022246437	0.15287153	0.07168756	0.13142549	0.12719077
0.0	0.031131938	0.007610813	0.040750347	0.13269307	0.08305346	0.019557599	0.08096184	0.08722301	0.09767171	0.10117453
0.0	0.030304775	0.014152207	0.039331798	0.078093834	0.14373907	0.011940159	0.11635456	0.099349335	0.1267984	0.09284487
0.0	0.02505881	0.005876905	0.04059862	0.0684347	0.10496538	0.014469012	0.14292987	0.045453228	0.119616084	0.16595906
0.0	0.01849458	0.014287164	0.032599494	0.08410592	0.12490404	0.014226799	0.08674729	0.05867157	0.1558711	0.38510248
0.0	0.03550087	0.007303335	0.037920013	0.05020753	0.38309124	0.016010897	0.09105682	0.049158465	0.16432896	0.15243077
0.0	0.031137615	0.0060410453	0.035486504	0.05558568	0.15079117	0.016611816	0.15651092	0.063200705	0.13528146	0.14351916
0.0	0.03318702	0.00761665	0.037917137	0.10692735	0.16879094	0.012646782	0.13617797	0.093944594	0.07949005	0.14220008
0.0	0.044396553	0.0075258305	0.056534614	0.047589418	0.388916	0.014103142	0.08126604	0.05529214	0.068065204	0.10979994
0.0	0.035280704	0.005573872	0.057449553	0.024853155	0.20822117	0.022840409	0.08158113	0.05381818	0.06714993	0.0941164
0.0	0.05910673	0.009605999	0.027279602	0.030811504	0.17529203	0.019764842	0.08807721	0.108724214	0.06712088	0.19926383
0.0	0.02902487	0.0051000407	0.030445376	0.07250195	0.11205475	0.015797975	0.094186574	0.060421236	0.10236893	0.090279706
0.0	0.014318216	0.0074064173	0.035316832	0.05002616	0.09209097	0.0093820505	0.123084635	0.035743542	0.19765717	0.14938821
0.0	0.082174696	0.022375982	0.10130843	0.811139	0.7438903	0.04134089	0.7392257	0.3313877	0.47507215	0.69135565
0.0	0.034364592	0.010252752	0.028378336	0.13968639	0.04502073	0.022484118	0.12663586	0.07849134	0.13333528	0.22795047
0.0	0.03222693	0.007934517	0.015266203	0.024224713	0.20974809	0.014063131	0.021679081	0.033738684	0.041774653	0.029676303
0.0	0.58160377	0.5984782	0.59025705	0.7831509	0.6285027	0.56200635	0.64608425	0.6195017	0.6542659	0.6841186
0.0	0.5560764	0.66630435	0.8200591	0.8259239	0.8302309	0.66234505	0.73840964	0.81716794	0.7685475	0.7690529
0.0	0.5560764	0.66630435	0.8200591	0.8259239	0.8302309	0.66234505	0.73840964	0.81716794	0.7685475	0.7690529
0.0	0.68542546	0.6656517	0.762404	0.61691654	0.70980227	0.58357733	0.62099564	0.58630526	0.5871369	0.66581714
0.0	0.021108432	0.0067847115	0.023848778	0.06628053	0.26799154	0.015704792	0.098007284	0.06490319	0.061717376	0.107220195
0.0	0.00092955056	0.7763497	0.7869367	0.8513727	0.685823	0.6581199	0.71441245	0.8599543	0.82944775	0.056170546
0.0	0.5552625	0.5603216	0.5840319	0.55193776	0.5746607	0.57667696	0.5728136	0.5591564	0.57126725	0.58650774
0.0	0.5552116	0.5599257	0.58350646	0.5522173	0.5736126	0.57577187	0.5719371	0.5591988	0.5700796	0.5866932
0.0	0.033058126	0.005297601	0.0376907	0.056894865	0.1413081	0.013554197	0.070733756	0.07659246	0.08976154	0.13138689
0.0	0.584131	0.50263333	0.64419067	0.6623847	0.43357587	0.49690434	0.594337	0.5593682	0.5964389	0.67691106
0.0	0.012896753	0.010885325	0.035168007	0.08080084	0.04650396	0.016459944	0.038508393	0.025452489	0.038463097	0.031164145
0.0	0.038555294	0.008094201	0.025494767	0.022599958	0.033131756	0.01049529	0.024454625	0.015961982	0.03162249	0.062315125
0.0	0.019572148	0.012395944	0.029163372	0.047267746	0.07546312	0.012853077	0.03359693	0.03310624	0.029500997	0.03812914
0.0	0.039498672	0.01213148	0.040595766	0.08875824	0.4113505	0.019418068	0.082022734	0.059085663	0.09468687	0.119788766
0.0	0.6012943	0.5929485	0.58139414	0.6495454	0.36752763	0.5742674	0.52959627	0.67261297	0.65978265	0.5697358
0.0	0.58070385	0.5303955	0.5941549	0.7003827	0.48259917	0.55085695	0.5286881	0.5321316	0.58051395	0.6063238
0.0	0.5550665	0.5595129	0.58465314	0.55240536	0.5754009	0.57750773	0.5729314	0.5596812	0.57160664	0.5859939
0.0	0.020202812	0.009299169	0.030537425	0.025320195	0.107331395	0.016490774	0.039212797	0.018972125	0.033987086	0.040172867
0.0	0.529151	0.5392347	0.5486504	0.513607	0.5711137	0.5869012	0.66712224	0.5667185	0.6207219	0.62206745
0.0	0.024380503	0.006527352	0.01753218	0.051232886	0.26469624	0.020785138	0.11785736	0.051629737	0.105288275	0.100887425
0.0	0.013282534	0.010871427	0.035334162	0.0795435	0.04701397	0.01674253	0.03890028	0.025549253	0.03901068	0.03203675
0.0	0.028526036	0.009390484	0.031629574	0.058351826	0.4937537	0.012329578	0.12802224	0.1152095	0.18669783	0.09603033
0.0	0.02358714	0.010339032	0.03872892	0.054649744	0.28422028	0.014944214	0.110537924	0.12725899	0.153951	0.111697756
0.0	0.028128231	0.0051495	0.023105673	0.04750097	0.07403526	0.011720158	0.025964187	0.03505178	0.02562271	0.06311185
0.0	0.03465397	0.0047265473	0.025151001	0.07969246	0.22108163	0.014363334	0.08767566	0.075502336	0.19457878	0.14413711
0.0	0.02704882	0.0052447016	0.025757987	0.07281881	0.15848845	0.011591739	0.07536288	0.040448174	0.21873076	0.14133781
0.0	0.10724656	0.020731872	0.13355015	0.79478216	0.8163844	0.05431446	0.7082604	0.38467988	0.39816737	0.7775305
0.0	0.038344465	0.007681066	0.027436392	0.067239724	0.19609329	0.018202147	0.08850018	0.0584407	0.10871162	0.19639795
0.0	0.032995872	0.008537927	0.02041294	0.039082043	0.06988651	0.016159149	0.060697954	0.045840055	0.12631996	0.07165813
0.0	0.03302078	0.008504948	0.020314638	0.039021667	0.069903605	0.016172186	0.06070824	0.0457662	0.12628385	0.07137282
0.0	0.024578819	0.01005336	0.016573425	0.045185436	0.021243308	0.013524023	0.035963386	0.023663359	0.034713686	0.037251417
0.0	0.6519418	0.5428131	0.5750795	0.54690325	0.6036692	0.63813394	0.6055951	0.41521916	0.58045256	0.71494687
0.0	0.5514662	0.55304384	0.47709426	0.5338341	0.42824435	0.47592342	0.6076347	0.49337313	0.5665797	0.58481747
0.0	0.60280395	0.53076196	0.6679038	0.590306	0.6079389	0.50253415	0.6018599	0.6039919	0.64027315	0.7764051
0.0	0.03937382	0.0074149403	0.033868477	0.06915655	0.16791356	0.028884199	0.13828492	0.04495691	0.08277674	0.12061888
0.0	0.02284526	0.010656728	0.032713503	0.0968802	0.31098998	0.017023033	0.07588023	0.10119672	0.09443506	0.119017854
0.0	0.55515146	0.5599569	0.5851599	0.55504364	0.57511336	0.57475626	0.5731212	0.5580698	0.5697821	0.5879227
0.0	0.5552393	0.5595383	0.5849972	0.55439657	0.5758255	0.5746849	0.5729213	0.557914	0.56944597	0.58827114
0.0	0.02707226	0.006968941	0.028637838	0.04205534	0.03996935	0.008681389	0.027630849	0.014680875	0.045745082	0.038226254
0.0	4.082709e-05	0.003780652	6.136267e-05	0.07691663	0.18857783	0.017124392	0.11912764	0.098923676	0.07899489	0.00012006215
0.0	0.03434725	4.570359e-05	0.04852347	0.058401655	0.29996985	0.013512411	0.1341926	0.066281	0.06063801	0.1161607
0.0	0.021403963	0.0026924107	0.03412578	0.1337437	0.16029581	0.018010205	0.100138895	0.06644544	0.08476363	0.14792776
0.0	0.035514258	0.010716336	0.033263315	0.11477702	0.17010637	0.011193448	0.16231099	0.07750841	0.19281176	0.12248718
0.0	0.6520088	0.5136624	0.59233385	0.6404505	0.5290232	0.46221262	0.53876096	0.5895116	0.74614656	0.74432063
0.0	0.066456415	0.018270602	0.13336346	0.780759	0.82379663	0.03530539	0.67721885	0.4718877	0.529875	0.0063328245
0.0	0.06369379	0.01643314	0.11354913	0.63714665	0.028785478	0.045138605	0.64145535	0.0067472835	0.42591062	0.7090567
0.0	4.9359012e-05	0.008514358	7.075159e-05	0.030311292	0.42594263	0.0097917095	0.102802835	0.10004537	0.14649895	0.0001030799
0.0	0.025545757	4.368439e-05	0.028266517	0.029832477	0.00084980496	0.013302829	0.10011294	0.00038363197	0.051189557	0.085694335
0.0	0.5553803	0.56014895	0.58393705	0.5517151	0.57497585	0.57672185	0.5728649	0.56011283	0.5710834	0.58631516
0.0	0.55528224	0.55955684	0.5843418	0.551665	0.5741079	0.57679206	0.5721062	0.5599895	0.57081264	0.58649635
0.0	0.021121252	0.007906031	0.016335255	0.052950975	0.10240913	0.015171897	0.04462151	0.025256202	0.000103514394	0.037177745
0.0	0.5906448	0.535913	0.4816297	0.51547056	0.57889336	0.27723122	0.5985262	0.5400138	0.00570476	0.6371388
0.0	0.034584507	0.0077328123	0.025591075	0.06050461	0.2501473	0.0059622866	0.103009574	0.057726543	0.00044419357	0.10583003
0.0	0.5555204	0.5601978	0.5852334	0.55240256	0.57367	0.57619774	0.57206225	0.55997694	0.57046354	0.58666575
0.0	0.010393065	0.010963486	0.03941371	0.022046946	0.017171863	0.015307101	0.029312808	0.03652218	0.037339594	0.044850435
0.0	0.01899473	0.011895098	0.06742504	0.05107984	0.09361329	0.022727732	0.09221422	0.095243394	0.08730942	0.10993263
0.0	0.5080081	0.6071819	0.72593904	0.54397345	0.5714941	0.586979	0.6358342	0.76046973	0.5021403	0.5105311
0.0	0.55512905	0.5601289	0.584116	0.5528917	0.5735707	0.5757371	0.57274604	0.5594555	0.5701486	0.586708
0.0	0.031548724	0.009060109	0.056710415	5.95743e-05	0.1544311	7.918575e-05	0.090965636	0.09639717	0.1655586	0.2636979
0.0	0.5551296	0.55886686	0.585523	0.55255884	0.57455504	0.57800597	0.57234174	0.5597731	0.5715076	0.5863301
0.0	0.016650995	0.011215154	0.028682265	0.023112029	0.065172315	0.015571305	0.025390474	0.02085706	0.017109148	0.10229897
0.0	0.5800323	0.6642918	0.7001982	0.5648092	0.576523	0.49685755	0.61008507	0.5497717	0.5679844	0.3970707
0.0	0.02900931	0.012822656	0.060402468	0.040205352	0.19648176	0.014105076	0.074968986	0.036712065	0.055237982	0.11811306
0.0	0.0192606	0.008168691	0.03883283	0.019034985	0.0013616827	0.01221045	0.0022438734	0.035821557	0.055039193	0.14793383
0.0	0.4606141	0.6260093	0.51670927	0.3754557	0.003788622	0.5045619	0.019135261	0.50169253	0.5377369	0.7401949
0.0	0.01393809	0.0071052033	8.149966e-05	0.01872309	0.19998299	8.658704e-05	0.04714071	0.026910737	0.049257565	0.060506683
0.0	0.018035619	0.0077470355	6.561514e-05	0.056557532	0.26456246	7.1175884e-05	0.0022622827	0.07370447	0.08151392	0.1412575
0.0	0.04444858	0.00815851	0.05008101	5.263641e-05	0.31714287	0.013940921	0.115516506	0.04662589	0.07568362	0.2288076
0.0	0.05613088	0.0077368417	0.07444273	0.07675553	0.41845468	0.011587587	0.12801224	0.049424976	0.06694773	0.22077887
0.0	0.0580192	0.022119336	0.14842078	0.7022527	0.74612415	0.056457713	0.6721102	0.3806221	0.5109534	0.76106656
0.0	0.014215448	0.008449038	0.049429636	4.8182388e-05	0.18195869	0.01910041	0.08815602	0.049247995	0.090816244	0.10006795
0.0	0.06400812	0.010440933	0.029922893	0.017981006	0.040776435	0.012628759	0.06139433	0.022422116	0.04557361	0.059577763
0.0	0.045023125	0.010943648	0.050485168	0.04865296	0.22295384	0.0174607	0.08030935	0.052127823	0.050273355	0.25874665
0.0	5.1125455e-05	0.0065710065	0.03740249	0.06593291	0.4387837	0.01280825	0.09848148	0.04488409	0.06168435	0.16539815
0.0	0.025240641	0.008040794	0.0425148	0.045679796	0.29392862	0.018059233	0.073921666	0.06897105	0.10529399	0.00036653836
0.0	4.9920436e-05	0.009810123	0.039593447	0.05003563	0.17417641	0.018611034	0.0780959	0.04431091	0.073290505	0.116550684
0.0	0.05612573	0.014971855	0.03106665	0.060916632	0.166909	0.0140095595	0.131686	0.051260337	0.086121686	0.19688915
0.0	0.07314555	0.010340939	0.04415572	0.08519702	0.41399813	0.01332504	0.081384815	0.07192975	0.083168365	0.16294137
0.0	0.028823785	0.01126226	0.023913225	0.06401466	0.2352422	0.008925483	0.111253954	0.07282738	0.17338526	0.1936921
0.0	0.03300622	0.007020107	0.048352238	0.049993683	0.17820749	0.015289942	0.10874053	0.04300971	0.18215527	0.0840455
0.0	0.02393764	0.007237884	0.054356094	0.048716202	0.302637	0.010872616	0.10609484	0.03881493	0.11567895	0.14440371
0.0	0.02395414	0.009471311	0.041873656	0.045990556	0.13930231	0.011462689	0.08600835	0.05438208	0.14041765	0.17035094
0.0	0.022129694	0.008335085	0.047529995	0.08354254	0.35776153	0.01711924	0.103848495	0.044941776	0.08495016	0.18635648
0.0	0.025080191	0.0076139686	0.02019035	0.051706113	0.07930872	0.015242902	0.10912948	0.048908137	0.105765946	0.13924076
0.0	0.014781546	0.010257264	0.016945245	0.023417147	0.032701816	0.012308297	0.04390363	0.017904963	0.030685203	0.040673804
0.0	0.5347054	0.47831866	0.59475344	0.5413081	0.39750007	0.6204207	0.5700834	0.6519826	0.6540578	0.6138238
0.0	0.5950173	0.52427965	0.59349483	0.6407685	0.6199825	0.46886232	0.6755035	0.5045702	0.6590432	0.5057456
0.0	0.028209861	0.008154301	0.016293503	0.022337658	0.035981577	0.014355377	0.047259934	0.007924547	0.02015751	0.040643934
0.0	0.029852571	0.006857062	0.03110663	0.061218433	0.06750793	0.011187258	0.06368193	0.02399475	0.041746058	0.06653743
0.0	0.029764501	0.0068632476	0.03102926	0.0606203	0.067505844	0.011236034	0.0637065	0.02421646	0.041564636	0.066737026
0.0	0.029797478	0.006849793	0.031127391	0.06096752	0.06763934	0.011224025	0.063676536	0.024236687	0.041764457	0.066710316
0.0	0.029783377	0.0068476098	0.0310533	0.06122065	0.06726406	0.011213419	0.06357633	0.024101712	0.0415408	0.06692768
0.0	0.017266251	0.0063906517	0.028637093	0.027528657	0.051655322	0.017430646	0.050106503	0.015806325	0.036454998	0.04435521
0.0	0.017223243	0.0063889017	0.028557012	0.027217727	0.0517421	0.017389877	0.050032493	0.015737088	0.036566015	0.04448657
0.0	0.017257845	0.0063726436	0.028589485	0.027467074	0.0516719	0.01740473	0.050273534	0.01571645	0.036436804	0.04442192
0.0	0.01724887	0.0063866326	0.028473657	0.027452217	0.051431976	0.017426802	0.049918763	0.015681304	0.036374167	0.044386175
0.0	0.03355624	0.008687772	0.03150178	0.029875716	0.11462533	0.008687678	0.024010025	0.013890624	0.052207213	0.051372737
0.0	0.03357778	0.008705465	0.031444207	0.02974383	0.11398509	0.008655586	0.02392454	0.013929108	0.052235108	0.05129938
0.0	0.033639245	0.008691633	0.031557757	0.029700842	0.114309475	0.008667398	0.023999322	0.013927326	0.052368313	0.051537555
0.0	0.033496186	0.008693231	0.031397864	0.029738603	0.113747634	0.0086745955	0.023985684	0.013864399	0.051902104	0.051593665
0.0	0.010177115	0.012318057	0.019294132	0.029019427	0.077667415	0.008267211	0.024166672	0.021995265	0.08316015	0.046632156
0.0	0.41873848	0.4653759	0.5479296	0.62009686	0.6409902	0.53016055	0.62791014	0.0015279113	0.5421584	0.64413583
0.0	0.011561358	0.0087687	0.024449633	0.030364752	0.027366402	0.014297369	0.04360872	0.046676777	6.2603904e-05	0.027706536
0.0	0.5541927	0.5590667	0.58612657	0.55480754	0.57658315	0.576173	0.57342166	0.558123	0.57196313	0.58580625
0.0	0.020604808	0.009647287	0.022988612	0.033623345	0.08574497	0.011726765	0.042504404	0.01560346	0.0279278	0.050803624
0.0	0.63795894	0.50157374	0.5905231	0.6831537	0.6025795	0.51681644	0.5404433	0.5602222	0.0055912267	0.598906
0.0	0.55498624	0.5594071	0.5855966	0.5533634	0.5759325	0.57619864	0.57099557	0.55808014	0.57099575	0.58682764
0.0	0.022489732	0.008085473	0.033261556	0.020192705	0.03684118	0.018601779	0.031624425	2.7074362e-05	0.0001533843	0.032312628
0.0	0.5817184	0.59783655	0.57085097	0.7395107	0.53676176	0.5376652	0.58246833	0.5235334	0.5599353	0.55730164
0.0	0.56174487	0.67522496	0.5506673	0.6258537	0.5536439	0.6310154	0.62056667	0.5440249	0.6377169	0.6592585
0.0	0.033715382	0.008259399	7.313478e-05	0.071778655	0.18121573	0.024979385	0.091390006	0.0007547192	0.00069476914	0.11677674
0.0	0.554929	0.55881524	0.5855498	0.55420965	0.5758687	0.57564336	0.5730018	0.5579156	0.5691074	0.5881718
0.0	0.02392021	6.602719e-06	7.864791e-05	0.022640366	6.750857e-05	0.01929673	0.00082064065	2.7163947e-05	3.5027395e-05	0.00023095045
0.0	0.0006482358	0.15358894	0.5811342	0.6402243	0.5467318	0.0008137593	0.5853314	0.47764924	0.48382416	0.5811351
0.0	0.00017878061	7.2818784e-06	0.0006432299	4.6809102e-05	0.0006344153	0.00014978155	0.0009651824	0.083142586	0.000119427066	0.00022864244
0.0	0.000105335705	1.2036306e-05	0.00047679257	4.309485e-05	7.425128e-05	0.00014771518	0.00030656063	0.024101745	3.7143538e-05	7.8745914e-05
0.0	2.095492e-05	7.97157e-06	0.00027745846	4.7460133e-05	9e-05	0.000117837706	0.0014787744	1.8768511e-05	3.6428028e-05	7.4244694e-05
0.0	0.5546193	0.55999976	0.5835555	0.5553449	0.5739	0.5754627	0.5712271	0.55950576	0.57193667	0.58681864
0.0	2.0971354e-05	7.947545e-06	0.00027693808	4.759624e-05	9.007478e-05	0.0001178558	0.0014725806	1.8784125e-05	3.6375746e-05	7.438331e-05
0.0	2.6229685e-05	4.2715837e-06	0.0007034118	1.77464e-05	0.00027970888	2.0477477e-05	0.0026453086	0.000410596	0.0005150111	0.00027676995
0.0	3.827369e-05	4.091276e-06	7.904512e-05	1.6158538e-05	0.00029657598	8.734493e-05	0.0010851212	0.00020621493	0.00013450271	0.0009929801
0.0	0.022903947	0.012037216	0.035941992	0.038782664	0.09390849	0.012529152	0.030565716	0.02335883	0.019084819	0.10063647
0.0	0.55362403	0.5588782	0.5842774	0.5535338	0.57349235	0.5759404	0.57225376	0.5583816	0.5727611	0.58667886
0.0	0.55417323	0.55888027	0.58368695	0.55229634	0.57336044	0.57636094	0.57249564	0.5589157	0.5717036	0.58735114
0.0	0.5541733	0.55897087	0.58404183	0.55336857	0.5735962	0.57577765	0.5725183	0.55827105	0.57262236	0.586816
0.0	0.5542887	0.55869406	0.5832007	0.55258024	0.5732089	0.57691556	0.5727598	0.5587376	0.5710577	0.5870098
0.0	0.00015944618	7.046844e-06	0.00037151857	3.5404195e-05	0.00012802992	3.488106e-05	0.0011791291	7.959222e-05	3.3573637e-05	8.000053e-05
0.0	0.00012946961	9.613809e-06	0.00043186962	6.74648e-05	0.0012119377	4.3949687e-05	0.013579416	0.00021476833	0.00051028223	0.00068170263
0.0	0.46410546	0.30435148	0.59267914	0.63129854	0.49192706	0.25324234	0.56339186	0.34304437	0.49550405	0.58030456
0.0	8.52254e-05	7.004509e-05	6.925029e-05	1.2940737e-05	0.00035725866	3.2627475e-05	0.0025129726	2.1934278e-05	0.00012772423	8.111284e-05
0.0	0.000129272	5.396377e-05	7.13864e-05	2.01896e-05	0.00072143937	2.6252883e-05	0.0066727074	6.600435e-05	0.0002951757	0.00025068244
0.0	9.5934585e-05	3.1419135e-05	0.00027025669	5.1543662e-05	0.0004225224	8.894749e-05	0.0026821322	0.0008752191	0.00018077523	0.00020653725
0.0	2.9826228e-05	4.364536e-06	9.0011585e-05	4.4465778e-05	0.00036363237	0.00010499455	0.00082056836	0.05631651	0.00021408424	0.00029959664
0.0	2.2793562e-05	1.8130977e-05	0.00055304926	7.011058e-05	0.00016684453	3.8213293e-05	0.003827019	0.00035959005	0.00010626904	0.0004174214
0.0	0.55606806	0.5611648	0.5860441	0.5543814	0.5772767	0.5765519	0.5727695	0.55969733	0.57173485	0.58627206
0.0	0.5525362	0.55767363	0.585261	0.5549004	0.5766557	0.5763817	0.57120866	0.55800945	0.5711589	0.586492
0.0	0.5536135	0.5604274	0.58545846	0.5548528	0.57713854	0.57698053	0.5725266	0.5595343	0.5714642	0.58664435
0.0	0.554151	0.56090945	0.58625567	0.5552002	0.5768861	0.5778066	0.5715533	0.55964035	0.57360035	0.5872953
0.0	5.498032e-05	0.009786879	0.00013085986	5.75794e-05	0.002467287	0.00016775492	0.014699551	0.07024721	0.21317828	0.00066191785
0.0	4.157152e-05	3.588261e-05	0.00013106616	3.9391653e-05	0.0018606952	0.00012962749	0.008987518	0.0003330377	0.0005120675	0.0006863467
0.0	0.30224025	0.19665906	0.72818696	0.4265429	0.41212413	0.5582339	0.54337746	0.4545119	0.64872414	0.5947517
0.0	0.5648038	0.5648753	0.5932782	0.56325805	0.5806043	0.580867	0.57783186	0.56670034	0.5849457	0.5952244
0.0	0.50969696	0.6286432	0.635287	0.6146056	0.53121203	0.00961494	0.5658741	0.41086847	0.6227744	0.6682022
0.0	0.40382445	0.40819246	0.47257394	0.4546339	0.37677824	0.55109507	0.5612436	0.53594786	0.55894244	0.6641028
0.0	3.3630193e-05	0.011117037	7.311261e-05	0.042596854	7.244863e-05	2.7696075e-05	0.001432598	0.032730673	0.0330225	0.00020884187
0.0	0.54624456	0.5203448	0.31857905	0.5728036	0.5025885	0.29329672	0.6210962	0.3894447	0.6088591	0.4023418
0.0	0.021239841	0.006648157	6.778925e-05	0.023342496	9.283105e-05	0.00012596631	0.059671596	0.025601897	0.034003496	0.00019706566
0.0	0.55379075	0.55829227	0.5837755	0.5531502	0.57295	0.57553643	0.5724438	0.5579588	0.5719008	0.5871409
0.0	0.55398357	0.55902904	0.5841151	0.55323565	0.5734699	0.5767476	0.57238233	0.55939734	0.5730588	0.58734465
0.0	0.036899142	0.008033477	0.042594377	0.051768452	0.1767838	0.01859345	0.067183554	0.05539066	0.07701166	0.12803002
0.0	0.61331385	0.4205692	0.6802737	0.6356361	0.5997361	0.5727611	0.6232769	0.6089706	0.445169	0.6653444
0.0	0.44598302	0.37393713	0.7075491	0.59668154	0.46298692	0.55244786	0.6879859	0.5457085	0.57081014	0.5557404
0.0	0.44598302	0.37393713	0.7075491	0.59668154	0.46298692	0.55244786	0.6879859	0.5457085	0.57081014	0.5557404
0.0	0.02073803	0.004309148	0.028137714	0.048943907	0.0320364	0.016095012	0.03920245	0.02342337	0.026564494	0.022414822
0.0	0.02073803	0.004309148	0.028137714	0.048943907	0.0320364	0.016095012	0.03920245	0.02342337	0.026564494	0.022414822
0.0	0.03627745	0.007887651	0.026828123	0.06870714	0.21906199	0.017959177	0.09642278	0.06357809	0.078186266	0.15325202
0.0	0.6246554	0.5695759	0.5610589	0.6331998	0.43830013	0.39490494	0.5704856	0.57454103	0.69158936	0.6711002
0.0	0.6246554	0.5695759	0.5610589	0.6331998	0.43830013	0.39490494	0.5704856	0.57454103	0.69158936	0.6711002
0.0	0.020922389	0.005961908	0.019249422	0.024845023	0.08627405	0.020689875	0.034819916	0.013907897	0.021742852	0.03625621
0.0	0.020922389	0.005961908	0.019249422	0.024845023	0.08627405	0.020689875	0.034819916	0.013907897	0.021742852	0.03625621
0.0	0.55430526	0.5581464	0.58365613	0.5529032	0.57300264	0.5754915	0.5727132	0.5579004	0.5716507	0.58722055
0.0	0.55411327	0.5589791	0.58333373	0.55345607	0.5732715	0.577032	0.57246315	0.5591731	0.57254815	0.58701366
0.0	0.00010089135	9.598803e-06	0.0005226185	2.0353535e-05	5.672678e-05	2.2538696e-05	0.0011158271	2.1583788e-05	0.033727665	7.189426e-05
0.0	0.5545131	0.5625984	0.5890359	0.5578615	0.57681936	0.5783889	0.5738662	0.5603444	0.5721251	0.58893543
0.0	0.118859135	0.012658232	0.121269636	0.8397999	0.79432476	0.045987874	0.69071	0.1917021	0.28637958	0.68971527
0.0	0.13943985	0.013902327	0.13068983	0.7751827	0.7914964	0.049355607	0.63231134	0.27214172	0.389807	0.6106276
0.0	0.09032101	0.01400651	0.117614515	0.7612841	0.7423824	0.04523643	0.70273334	0.33534485	0.34754312	0.71616477
0.0	0.1211191	0.012928339	0.18451424	0.650195	0.7874121	0.035641287	0.65749705	0.2725148	0.3728216	0.6449508
0.0	0.072668396	0.014962019	0.10457024	0.8406845	0.7634583	0.04595226	0.6118085	0.2204915	0.28490758	0.6877932
0.0	0.10072345	0.016454333	0.10165139	0.8219521	0.80995816	0.03873568	0.636545	0.3243411	0.40529567	0.6813706
0.0	0.071989164	0.010379828	0.1303168	0.59449065	0.78037304	0.05490204	0.7079429	0.24041323	0.33419198	0.719282
0.0	0.08671876	0.013109391	0.21701394	0.68349147	0.8061646	0.049945533	0.6537142	0.25749213	0.38258815	0.68886787
0.0	0.01870254	0.007892623	0.044627022	0.0429596	0.071227424	0.0108454395	0.039255723	0.024112284	0.043406073	0.089860484
0.0	0.021578481	0.005219923	0.023656134	0.044268332	0.055168994	0.0127824545	0.044552747	0.040808275	0.022165917	0.09529629
0.0	0.021569341	0.0051981043	0.023448402	0.044019252	0.055063512	0.012749208	0.0442332	0.040828787	0.022164501	0.09492694
0.0	0.5547987	0.5607314	0.5856935	0.55576116	0.57573646	0.57698685	0.57313836	0.5595887	0.57355237	0.5879387
0.0	0.019259358	0.006680556	0.042069938	0.04655837	0.08165362	0.021693027	0.053728096	0.02552589	0.06533173	0.07862314
0.0	0.022108562	0.008182029	0.020713182	0.042359635	0.044103164	0.017216947	0.05949169	0.028416706	0.05399813	0.08250432
0.0	0.0149692455	0.007627603	0.019036174	0.049967304	0.08129506	0.01895214	0.02885794	0.02030976	0.056517668	0.036093812
0.0	0.014954474	0.0076536024	0.019041652	0.04997017	0.08136152	0.018954827	0.028790133	0.020306772	0.05642648	0.035949826
0.0	0.030394247	0.006334742	0.037298813	0.08256232	0.14651366	0.018047145	0.06562445	0.03733309	0.10231478	0.13743459
0.0	0.5645556	0.5240493	0.5247669	0.5804508	0.55925673	0.5065842	0.60229367	0.55842406	0.6808456	0.6044101
0.0	0.016224397	0.006886754	0.024338275	0.032970596	0.17070626	0.020376187	0.07772937	0.044957228	0.17047052	0.09260914
0.0	0.033091143	0.0073623885	0.03370478	0.039545923	0.18987778	0.021176716	0.1026505	0.045776296	0.15829019	0.11432202
0.0	0.5020661	0.4869178	0.6024416	0.6609714	0.5406671	0.49860743	0.53969157	0.53684217	0.6763515	0.6242461
0.0	0.02808454	0.0059918384	0.05054156	0.0637512	0.18737836	0.020169996	0.09533513	0.045031115	0.09997672	0.20121267
0.0	0.01822264	0.014370411	0.022470709	0.2846449	0.29339352	0.02249461	0.07268433	0.108528085	0.11665648	0.19717672
0.0	0.027411694	0.0085121365	0.027271625	0.020043956	0.18127431	0.022450995	0.070444085	0.042270903	0.12878457	0.12713721
0.0	0.05275182	0.009430849	0.03304803	0.046075027	0.16923928	0.016941044	0.03593366	0.021839453	0.0652838	0.055481743
0.0	0.035721913	0.006425545	0.0461675	0.17298755	0.2970353	0.024390072	0.09872902	0.054926623	0.16520675	0.21397087
0.0	0.041585848	0.0102972295	0.06705515	0.035122644	0.20236756	0.019450791	0.12832507	0.044463795	0.099931955	0.091575004
0.0	0.018210957	0.0072493474	0.053697363	0.07716712	0.1977861	0.013131247	0.12848927	0.07209019	0.1595634	0.11220928
0.0	0.04557365	0.0085449	0.06034317	0.05425181	0.13698678	0.012890478	0.13425466	0.057254694	0.08483498	0.16335526
0.0	0.017190278	0.009456082	0.027930375	0.049424697	0.2475839	0.017372807	0.15800887	0.043260083	0.18768291	0.08520506
0.0	0.4742328	0.6971215	0.7059358	0.4880548	0.62960666	0.51912665	0.6407675	0.7085823	0.55586755	0.5515381
0.0	0.55285096	0.5590074	0.5857126	0.5546113	0.5751063	0.5756445	0.5715452	0.5577395	0.57162046	0.5862893
0.0	0.022899479	0.00922011	0.046043202	0.015269185	0.07004343	0.013575412	0.04241716	0.018283594	0.026310423	0.041054238
0.0	0.03144065	0.0100156125	0.056661066	0.039466012	0.21712224	0.016322808	0.112990364	0.060778983	0.07674683	0.15584332
0.0	0.55360115	0.5589779	0.5848317	0.5534803	0.5747624	0.5745266	0.5728504	0.5579388	0.56914324	0.5875825
0.0	0.0001059388	0.0096716415	0.048074324	0.043613926	0.13785343	0.0115271825	0.07788662	0.04931863	0.11859309	0.090016544
0.0	0.03074735	0.009963508	0.052212827	0.022976432	0.024333496	0.010272678	0.028265737	0.019287096	0.03442014	0.03516271
0.0	0.04031721	0.009336345	0.044921096	0.08551692	0.0630391	0.012595377	0.11111283	0.049990084	0.118144535	0.1065636
0.0	0.5683107	0.54254603	0.54076666	0.7791423	0.55021906	0.4611101	0.64425635	0.54705846	0.5508482	0.6055472
0.0	0.039306268	0.009169619	0.043956097	0.08459168	0.06247075	0.012495771	0.110014275	0.049408715	0.113873534	0.10351863
0.0	0.5549529	0.5585556	0.58613795	0.5542018	0.5739837	0.5762991	0.5721215	0.55848	0.5698439	0.5875065
0.0	0.030173773	0.008205346	0.03299999	0.020137778	0.04754322	0.009435015	0.039425842	0.021658747	0.026009127	0.062475957
0.0	0.028784906	0.00769205	0.051208295	0.045478053	0.12588824	0.009955167	0.104606465	0.05158261	0.00064980256	0.124349125
0.0	0.55510855	0.55818784	0.5851653	0.5544463	0.5740816	0.5753711	0.5728672	0.5577365	0.5684485	0.5882744
0.0	0.000103098086	0.009571728	0.04694228	0.042937	0.13629122	0.011465796	0.07683048	0.049480308	0.11479587	0.08802766
0.0	7.475115e-05	0.010506318	0.036266383	0.046050753	0.12757072	0.015340746	0.08434473	0.04784504	0.097654834	0.10976522
0.0	0.002488372	0.62076294	0.6036603	0.6885433	0.31733584	0.5384722	0.5307248	0.4805336	0.61969334	0.6379277
0.0	7.28879e-05	0.010470148	0.035532165	0.045166574	0.12631555	0.01519769	0.083485015	0.04755758	0.09404152	0.10749418
0.0	0.026415536	0.007630542	0.043129813	0.047074452	0.24635406	0.008268204	0.108205564	0.055899005	0.14845178	0.10368125
0.0	0.02381989	0.0086576445	0.046137698	0.03510271	0.19032955	0.0074678645	0.14294617	0.04373237	0.095583014	0.13800506
0.0	0.5551847	0.56130314	0.5852015	0.55373996	0.5773746	0.5748218	0.5729319	0.5577231	0.57120186	0.58539
0.0	0.5560667	0.56025046	0.5862068	0.55358267	0.57649934	0.57680225	0.5730286	0.5598374	0.5712219	0.588087
0.0	0.040366944	0.011103128	0.079663664	0.082162775	0.0002745167	0.00017685675	0.11606549	0.041148413	0.13370833	0.00037570336
0.0	0.038398966	0.0077291685	0.02123303	0.026211223	0.041195482	0.017994054	0.02823588	0.024171347	0.053730723	0.018072937
0.0	0.6444326	0.01114652	0.6902811	0.0018950846	0.6039765	0.0063683456	0.032307416	0.6220226	0.6231136	0.42964315
0.0	0.015075517	0.009232873	0.029321589	0.021722844	0.04858127	0.0109934425	0.054098196	0.015664237	0.027327903	0.039537378
0.0	0.6173594	0.51255435	0.6920512	0.53103787	0.47615677	0.58168364	0.56809086	0.012959762	0.67669517	0.6016115
0.0	0.5549699	0.55955327	0.586219	0.55492204	0.57558924	0.5767858	0.5733874	0.55837697	0.5716598	0.5866754
0.0	0.016568476	0.01171005	0.048992515	0.021786623	0.04316605	0.017277792	0.039717287	0.037082974	0.036819227	0.046326503
0.0	0.5821985	0.56561685	0.6212689	0.68127644	0.55669034	0.566678	0.5715819	0.5567335	0.62946147	0.5841922
0.0	0.021290973	0.012707164	0.029337402	0.2088573	0.19512127	0.022928586	0.089256585	0.083244674	0.15685093	0.22847147
0.0	0.52991503	0.42010802	0.61506635	0.6024006	0.518171	0.45339787	0.5916181	0.7186395	0.6125693	0.45189285
0.0	0.018361518	0.014219838	0.031983826	0.059565958	0.15587959	0.0149467485	0.122694254	0.07283323	0.080088	0.089566484
0.0	0.053268313	0.0099878935	0.04678857	0.04427638	0.16303732	0.018955944	0.12120775	0.12930116	0.12638754	0.10062136
0.0	0.04215758	0.010354794	0.052019056	0.04743364	0.14283368	0.022110773	0.11951863	0.0007442722	0.14411154	0.19206321
0.0	0.034767304	0.009502278	0.06251562	0.073822424	0.13289675	0.015881518	0.0036434068	0.073891655	0.15495853	0.135109
0.0	0.020329641	0.0068372237	0.030121783	0.06112259	0.12631953	0.015789563	0.13312931	0.05422912	0.09827144	0.1078437
0.0	0.42296466	0.5010866	0.47551653	0.6862015	0.43725538	0.5317921	0.6495138	0.6203631	0.6839604	0.56850934
0.0	0.035263628	0.008102696	0.029609652	0.08528891	0.17253067	0.01783166	0.07639156	0.051773038	0.06774018	0.16498077
0.0	0.016766801	0.014037336	0.028772859	0.023548556	0.07956047	0.016278017	0.038139746	0.016367327	0.037496727	0.053610574
0.0	0.5548586	0.5580981	0.58542037	0.55421174	0.57491225	0.57693666	0.5724562	0.5600641	0.57113403	0.5871685
0.0	0.51828367	0.64275235	0.53776366	0.6299071	0.48765135	0.5552603	0.5487465	0.66402876	0.718663	0.55060977
0.0	0.016202955	0.011426755	0.022621293	0.024016535	0.05284277	0.01598737	0.030439252	0.020470267	0.01370412	0.032957487
0.0	0.06113555	0.0089781545	0.04047824	0.050321247	0.12769067	0.013731609	0.099961035	0.073963344	0.09219776	0.17441903
0.0	0.6146781	0.48666236	0.5467247	0.6387187	0.41450632	0.49571025	0.56678563	0.5502555	0.57849544	0.6150088
0.0	0.55557734	0.55811673	0.5854209	0.5522186	0.5745462	0.5765863	0.5734963	0.55813736	0.5717302	0.58748597
0.0	0.023668537	0.0093946755	0.033007022	0.021448113	0.055586327	0.015293073	0.0336497	0.018211327	0.018796027	0.033653475
0.0	0.55644447	0.56033635	0.5841683	0.55517596	0.5766148	0.57564634	0.57345814	0.55830765	0.5705915	0.58553636
0.0	0.10334139	0.02144507	0.13192542	0.44310492	0.7311089	0.043423478	0.7110913	0.3425858	0.43522623	0.6911042
0.0	0.025175635	0.00861589	0.00013485164	0.023961231	0.03768039	0.011648103	0.03463227	0.030752866	0.03069116	0.026417423
0.0	0.7032045	0.71639144	0.5502602	0.57133573	0.7094148	0.01755728	0.55317813	0.66497046	0.6044293	0.5713032
0.0	0.040024918	0.009030925	0.00045657784	0.06501206	0.1444526	0.013994984	0.13098541	0.071727365	0.11062009	0.08734993
0.0	0.70906717	0.5537387	0.6021306	0.6290964	0.54158	0.54563665	0.5598581	0.5401448	0.6942669	0.61702913
0.0	0.021140112	0.010104977	0.000372002	0.07916112	0.000992623	0.010511291	0.13053358	0.09737133	0.0008631286	0.12886086
0.0	0.70704234	0.5478421	0.6879919	0.6248628	0.40471125	0.42990384	0.60927296	0.5514556	0.59879637	0.7481629
0.0	0.68216383	0.62290025	0.49930266	0.63475716	0.560839	0.51938826	0.6133972	0.74393755	0.55315864	0.5498098
0.0	0.022348503	0.0087301815	0.027619673	0.025193527	0.079228066	0.027440865	0.03846075	7.2398696e-05	0.027448183	0.00026924186
0.0	0.024672657	0.007318305	0.026411977	0.082227655	0.2127263	0.016432963	0.100018084	0.08602136	0.18759936	0.22971901
0.0	0.24767806	0.011577684	0.19242528	0.9410707	0.9135492	0.0499479	0.58182335	0.121898614	0.21377853	0.59598285
0.0	0.03835199	0.009655003	0.037197754	0.084288396	0.07457055	0.016135082	0.068523996	0.100384615	0.14831954	0.17160879
0.0	0.51242983	0.55962515	0.5660469	0.64441025	0.42975774	0.56015974	0.6355022	0.6334829	0.53458506	0.6943451
0.0	0.032026142	0.0057279593	0.042693686	0.059496373	0.06266891	0.022583168	0.12186627	0.025554668	0.13375147	0.04629551
0.0	0.61033255	0.44944006	0.55584466	0.5552478	0.593146	0.4774207	0.59882885	0.6887935	0.56749916	0.31883362
0.0	0.038017258	0.0077186944	0.034885645	0.044486236	0.19259018	0.010756315	0.08111301	0.07330128	0.119895615	0.021819904
0.0	0.033627767	0.008021042	0.053490054	0.05831497	0.19098102	0.018813994	0.0015862483	0.07855582	0.091423884	0.14731693
0.0	0.37267515	0.57444614	0.6499575	0.7091578	0.5801021	0.4967111	0.015310826	0.66380924	0.45994735	0.3418864
0.0	0.55543864	0.56124914	0.5896119	0.5589213	0.57970375	0.5785848	0.5750652	0.5606493	0.57423764	0.5897934
0.0	0.55453604	0.5594682	0.58641994	0.5530707	0.5735143	0.57644707	0.57086915	0.5601304	0.5714028	0.58552647
0.0	0.024490692	0.005098367	0.011957396	0.044066865	0.036215447	0.01524132	0.023396099	0.020512128	0.018945102	0.030032061
0.0	0.039488316	0.0066234474	0.018681178	0.03322507	0.11610387	0.011200532	0.08157892	0.05259447	0.11055988	0.091293454
0.0	3.1621403e-05	0.0084198145	6.363399e-05	2.1622334e-05	0.00023604758	0.0001993395	0.00074795954	0.03420589	0.049724523	0.0005899986
0.0	0.033577085	0.009317783	0.028841656	0.080304466	0.12461214	0.0153992055	0.10281678	0.037715144	0.13740753	0.09922228
0.0	0.035103656	0.00986242	0.03072058	0.06703265	0.13278042	0.016240722	0.13273305	0.053954814	0.060829494	0.21402878
0.0	0.042543933	0.009006374	0.03652588	0.097359024	0.14332269	0.014254859	0.1042846	0.03983797	0.037326492	0.11904495
0.0	0.55541533	0.6380822	0.50998783	0.69302106	0.5849956	0.6228135	0.63753086	0.5442243	0.55856067	0.77244306
0.0	0.6513135	0.6202948	0.7202598	0.35446838	0.63385415	0.46470636	0.5191262	0.51040167	0.5900925	0.5289547
0.0	0.030810023	0.0055295634	0.028291328	0.035700303	0.036792997	0.011446734	0.033777453	0.056294605	0.061140504	0.043589722
0.0	0.020569136	0.0089912135	0.022580413	0.04704102	0.15501563	0.008503138	0.0036933233	0.093621075	0.09637702	0.14513223
0.0	0.016771605	0.0087129865	0.018041594	0.021506134	0.18964906	0.01568991	0.021290796	0.026863657	0.028761053	0.060202055
0.0	0.555208	0.55968	0.58466196	0.5527402	0.57443386	0.5771123	0.57313895	0.5596194	0.57059056	0.5860925
0.0	0.020825496	0.008538879	0.056627452	0.023670886	0.016823921	0.014529836	0.03205955	0.03424023	0.022246188	0.09900906
0.0	0.6461426	0.5284889	0.59847784	0.66851956	0.56725645	0.56690425	0.5772471	0.63470346	0.6678698	0.007752943
0.0	0.03977758	0.008587629	0.068274155	0.059470546	0.089256175	0.020460812	0.08312852	0.08076403	0.09112796	0.0012559067
0.0	0.5426221	0.60450953	0.5995269	0.6589354	0.5183759	0.53278726	0.60446745	0.5865941	0.5369239	0.6521453
0.0	0.7560027	0.5431868	0.64641	0.54746807	0.44327542	0.50972474	0.6273154	0.53174317	0.58004755	0.73841196
0.0	0.51316774	0.5847529	0.52898943	0.650616	0.6454216	0.5201768	0.63254726	0.56166196	0.40888983	0.58288527
0.0	0.024379382	0.0076617915	0.07293351	0.054868743	0.057909526	0.013687539	0.1042251	0.067990124	0.14112574	0.28425893
0.0	0.5785384	0.66836697	0.5827102	0.67406416	0.58539754	0.4991841	0.5890144	0.7427381	0.63545877	0.7204563
0.0	0.0620879	0.008411514	0.0097732935	0.1188657	0.11794072	0.018088775	0.05853119	0.03218351	0.096824594	0.17622519
0.0	0.025325604	0.009899035	0.04024345	0.14493366	0.11975157	0.018134983	0.09270945	0.03958005	0.17157461	0.2763929
0.0	0.519806	0.5739013	0.7224166	0.672185	0.5621875	0.485613	0.6390222	0.6203617	0.6470806	0.57698774
0.0	0.01900705	0.00931578	0.029442787	0.15448514	0.04700176	0.016166367	0.029630208	0.028463587	0.051098432	0.12992603
0.0	0.6203744	0.61643577	0.57082313	0.78468764	0.60064507	0.6416134	0.47643974	0.5656779	0.6022532	0.7834522
0.0	0.576848	0.5746487	0.61877394	0.77673787	0.535647	0.53328615	0.812556	0.76611525	0.81444377	0.8721817
0.0	0.027102118	0.009440476	0.023129266	0.062137455	0.12868892	0.015067893	0.0863417	0.096554495	0.12580383	0.05913331
0.0	0.5520575	0.6963513	0.6672879	0.6282605	0.6002263	0.4917933	0.58879733	0.57745403	0.57063925	0.5544173
0.0	0.53581905	0.5471596	0.7348079	0.5451134	0.5284522	0.5402163	0.5662313	0.68065065	0.7265869	0.5847237
0.0	0.027310649	0.0112806205	0.08321164	0.099052384	0.10588606	0.016285243	0.07807384	0.08925335	0.13603935	0.05586577
0.0	0.033032842	0.011245303	0.04326554	0.35511577	0.15807447	0.019834204	0.08463886	0.07015432	0.18408306	0.33849815
0.0	0.019680034	0.006749879	0.06578729	0.07032425	0.075477116	0.018015333	0.096046	0.0629723	0.1327956	0.14838131
0.0	0.019699639	0.0067276745	0.06556499	0.07026504	0.0754672	0.018029653	0.096006475	0.06287445	0.13274984	0.147876
0.0	0.55419487	0.55867076	0.5857464	0.5534816	0.5737655	0.57577413	0.56932443	0.5591611	0.57075036	0.5862651
0.0	0.03756728	0.007624355	0.024131538	0.123431385	0.13743979	0.029811822	0.087606005	0.045124773	0.04961222	0.11068602
0.0	0.025610773	0.0073627965	0.01375174	0.08990002	0.051748138	0.014210023	0.032263964	0.017184729	0.019526271	0.033502214
0.0	0.017966269	0.007275957	0.033141907	0.05223801	0.074939124	0.0002844081	0.06440716	0.02614646	0.02431221	0.037289277
0.0	0.5711889	0.4098077	0.58904046	0.67175806	0.42863104	0.01621017	0.5973262	0.57632256	0.49485606	0.60682094
0.0	0.48430327	0.51176965	0.5820541	0.6113523	0.46574563	0.012098836	0.65074116	0.4526322	0.62419397	0.8223876
0.0	0.020404993	0.011295446	0.04124362	0.044373576	0.047615346	0.014987529	0.032890283	0.028096097	0.025333442	0.043478258
0.0	0.5553171	0.5597856	0.58464485	0.55394727	0.5757471	0.5754036	0.5735901	0.5579522	0.56916505	0.587351
0.0	0.013194878	0.0074988673	0.031304244	0.04439196	0.026727796	0.0152660515	0.027795332	0.022463702	0.04646439	0.048534434
0.0	0.52163917	0.61071604	0.55546486	0.8320531	0.47784385	0.5177742	0.58065075	0.65052646	0.618016	0.57604414
0.0	0.014355842	0.009880519	0.041364	0.10602175	0.08605218	0.015778732	0.083239436	0.076492764	0.18439801	0.09214689
0.0	0.033437613	0.0099826185	0.028017784	0.076830894	0.1852844	0.013708857	0.13102952	0.076961026	0.09950187	0.11253269
0.0	0.5554122	0.5595179	0.5851304	0.55461276	0.574993	0.5756333	0.57300323	0.5577017	0.5705247	0.58817756
0.0	0.01888284	0.0077375807	0.016473822	0.037450865	0.025604479	0.0135576585	0.035783038	0.01923739	0.057648726	0.052526575
0.0	0.028491315	0.0076037934	0.026970569	0.07479997	0.113038234	0.0177335	0.118384525	0.051284805	0.14583184	0.14325188
0.0	0.55369157	0.5611168	0.585275	0.55593234	0.5757161	0.57714665	0.57109714	0.55906165	0.570823	0.5874123
0.0	0.028174436	0.010675591	0.0395787	0.11342645	0.124046795	0.0071597337	0.076556966	0.070960574	0.106863685	0.11619307
0.0	0.018468363	0.010372796	0.02094181	0.04027463	0.02612584	0.008328096	0.020462718	0.02555501	0.039171826	0.03974774
0.0	0.5549813	0.56078863	0.585126	0.55452675	0.57548827	0.5758395	0.5714922	0.55813766	0.5717417	0.5866375
0.0	0.019050583	0.008528394	0.027270833	0.004388241	0.031223372	0.011298675	0.023303367	0.016520396	0.041875638	0.04635787
0.0	0.56112045	0.60508674	0.73272955	0.8016379	0.60169685	0.49531522	0.5134492	0.7282335	0.5693397	0.61005175
0.0	0.028458644	0.010623634	0.039564483	0.11488527	0.12481078	0.0072609526	0.07665408	0.07076235	0.10958123	0.118342355
0.0	0.018371593	0.010360713	0.020978466	0.0403019	0.02595825	0.008345697	0.02030247	0.025692321	0.039034195	0.039550018
0.0	0.022409422	0.0064961305	0.032043096	0.097065546	0.069942616	0.01808907	0.032653462	0.102707155	0.101334766	0.1196248
0.0	0.04644913	0.007740591	0.04636409	0.052907594	0.10411108	0.01150682	0.09117744	0.060766697	0.16915318	0.1254702
0.0	0.5905919	0.6956064	0.62641186	0.383562	0.6010911	0.46428493	0.52873063	0.6859448	0.58446085	0.67618567
0.0	0.4022985	0.62202	0.590987	0.6894546	0.44117016	0.45527405	0.6251271	0.4485889	0.7057489	0.7636985
0.0	0.036968842	0.009130361	0.03153161	0.07770529	0.0510711	0.013702057	0.10410434	0.055355642	0.10731284	0.19405816
0.0	0.016663462	0.008613023	0.019398991	0.035215486	0.054647222	0.018204447	0.025189465	0.01464214	0.02706753	0.034321655
0.0	0.019705541	0.010217239	0.020118989	0.052064225	0.15942487	0.023051167	0.12749724	0.024710884	0.035371378	0.06648031
0.0	0.024819462	0.010624045	0.040409163	0.057392485	0.12985171	0.008090224	0.11717987	0.06218285	0.16752104	0.12002067
0.0	0.02423932	0.010522392	0.039667085	0.05639777	0.12911874	0.008047468	0.115818575	0.061396502	0.16182248	0.11699998
0.0	0.024317266	0.010535183	0.039462246	0.056569435	0.12910394	0.0081325285	0.116066486	0.061866876	0.16194893	0.117118254
0.0	0.030105704	0.008852926	0.027688172	0.052164417	0.15482382	0.020272953	0.08832271	0.038350187	0.111075036	0.16055477
0.0	0.02987169	0.008725149	0.027412502	0.050851814	0.15357557	0.020030994	0.08727057	0.037853982	0.10690652	0.15738069
0.0	0.030034596	0.008735139	0.02737336	0.051090095	0.15335415	0.02022243	0.08745687	0.038161207	0.107010916	0.15753919
0.0	0.030295696	0.0092759505	0.024190439	0.04013624	0.03218256	0.015104573	0.036263682	0.011783338	0.05156762	0.07588459
0.0	0.038494993	0.008403936	0.027584912	0.10082006	0.117634535	0.016642878	0.106437385	0.04406367	0.15475951	0.18243836
0.0	0.03751565	0.008326819	0.027311593	0.099739015	0.11671681	0.016450282	0.105393	0.043789428	0.1491159	0.18012719
0.0	0.03761762	0.008335909	0.027203571	0.10009986	0.11695524	0.016609564	0.105594695	0.044097096	0.14923877	0.18020695
0.0	0.01643227	0.007586426	0.02350874	0.05357644	0.06041952	0.01197923	0.022409542	0.022901714	0.038241472	0.0582601
0.0	0.021525629	0.008516165	0.032833192	0.08465436	0.088281274	0.01372977	0.07577273	0.046095256	0.12062052	0.1550067
0.0	0.021124162	0.008477184	0.032746814	0.08266288	0.08765299	0.013550881	0.074784875	0.04596211	0.11608489	0.15224676
0.0	0.021274634	0.008507127	0.032628845	0.08295682	0.08744621	0.013680628	0.07491231	0.04625072	0.1161348	0.1522511
0.0	0.027688423	0.0080725	0.030571457	0.044386122	0.15553781	0.013599416	0.16216931	0.0519259	0.07665076	0.077299476
0.0	0.5554755	0.55872816	0.5854381	0.5540112	0.5728743	0.5754986	0.5702765	0.56002676	0.5728395	0.5865707
0.0	0.5546131	0.5585505	0.5839678	0.55401975	0.5733419	0.5752798	0.57262665	0.558899	0.5727638	0.58736974
0.0	0.020777479	0.010015741	0.033239372	0.032474108	0.03754271	0.010137625	0.04330502	0.031654995	0.06498026	0.1800904
0.0	0.023305308	0.009863394	0.03599423	0.07751372	0.19556531	0.013853619	0.12189073	0.05436724	0.121596105	0.08281766
0.0	0.56117254	0.62070394	0.639443	0.71367395	0.7417363	0.49464235	0.6598709	0.55637544	0.5955924	0.6120658
0.0	0.014768212	0.00999653	0.03133136	0.024672244	0.024931924	0.018974619	0.039312787	0.015271961	0.04471127	0.034513354
0.0	0.49400675	0.443378	0.5100721	0.60209876	0.46438748	0.601519	0.6217109	0.64448994	0.5724653	0.74834025
0.0	0.09764007	0.011483288	0.16011222	0.7414415	0.66747683	0.041822743	0.6319921	0.2724454	0.36009812	0.6395773
0.0	0.087727286	0.012290351	0.1551956	0.69899696	0.79630965	0.034631103	0.55644995	0.22714819	0.21178463	0.6796341
0.0	0.06183909	0.010748209	0.07454291	0.65840805	0.7614752	0.052485228	0.65449417	0.3354666	0.3537689	0.74889314
0.0	0.07355244	0.011957234	0.14723024	0.79336834	0.7503922	0.034354195	0.720439	0.18829635	0.44677123	0.5889222
0.0	0.08744368	0.01142319	0.1296758	0.761626	0.8008516	0.015002018	0.63947695	0.22109282	0.38852647	0.6513117
0.0	0.076979585	0.012147794	0.10433727	0.6576112	0.81565416	0.054155216	0.6516686	0.23666383	0.30673015	0.7237072
0.0	0.060723897	0.0126102045	0.11791813	0.77069473	0.79360294	0.038141504	0.63432866	0.19431104	0.3869787	0.72279924
0.0	0.5566213	0.5633449	0.5893788	0.5579055	0.5772611	0.57760197	0.5738173	0.56025106	0.5740462	0.58825326
0.0	0.5545456	0.5603033	0.5853362	0.55301774	0.5736484	0.57689214	0.57243323	0.5590458	0.5716577	0.58705306
0.0	0.55517787	0.5598294	0.58540606	0.55431473	0.575277	0.57607734	0.5720582	0.5598017	0.57292426	0.5872287
0.0	0.55491906	0.56016976	0.58496976	0.55363107	0.57688427	0.57538337	0.5718258	0.55857855	0.56980926	0.58647
0.0	0.5543956	0.5603061	0.5841474	0.5534276	0.5749523	0.5763159	0.5725504	0.55957097	0.5715501	0.58657557
0.0	0.017207567	0.0089448765	0.014219866	0.07164103	0.052070286	0.011156522	0.023132352	0.016856164	0.049526468	0.051095046
0.0	0.020358723	0.005796066	0.01780704	0.03893096	0.035850342	0.0184052	0.0494978	0.026482321	0.033685047	0.036944628
0.0	0.01168451	0.005814174	0.02068856	0.015159383	0.033931	0.013383823	0.026889144	0.023272665	0.029381309	0.034265045
0.0	0.017130187	0.0124324355	0.02534453	0.05880776	0.051984407	0.011708852	0.036001265	0.02411795	0.017354932	0.05140801
0.0	0.024010545	0.0067511513	0.020250358	0.02791912	0.047896508	0.010075204	0.022392917	0.020854449	0.020679597	0.052417107
0.0	0.021885417	0.009786385	0.024390709	0.02736169	0.036790058	0.007972416	0.034260824	0.021492608	0.032299	0.05140771
0.0	0.55499196	0.560136	0.5846919	0.5526747	0.57487965	0.5763477	0.572623	0.5590748	0.57026464	0.586243
0.0	0.5548956	0.5599801	0.5860775	0.55434924	0.57673097	0.5756814	0.57254595	0.56025213	0.57220364	0.58600116
0.0	0.5550546	0.55994374	0.5857393	0.5527719	0.5767821	0.57622474	0.57243365	0.558936	0.5693625	0.5864425
0.0	0.024958054	0.0092492625	0.024995696	0.02174025	0.02730901	0.019819088	0.042685512	0.011853606	0.030888045	0.038367655
0.0	0.55385315	0.55849224	0.5853675	0.5533398	0.57473856	0.5761016	0.57215273	0.55695456	0.57101727	0.58572686
0.0	0.63182503	0.45187467	0.46807572	0.664307	0.5174003	0.61422116	0.585931	0.6206144	0.6067409	0.5099837
0.0	0.020761099	0.0076818843	0.030579787	0.032558475	0.06687537	0.01135165	0.030905765	0.019212494	0.030261371	0.04182115
0.0	0.5546973	0.55920905	0.58507925	0.55337834	0.5750161	0.576099	0.5725571	0.55868477	0.5717401	0.5859045
0.0	0.015619481	0.009920791	0.04408849	0.012721414	0.034931246	0.013740389	0.035463154	0.030050345	0.054861087	0.029557941
0.0	0.032213718	0.006867539	0.037457682	0.082266055	0.13190839	0.014158056	0.13979739	0.064739645	0.121437795	0.34458292
0.0	0.5570835	0.5601987	0.58520025	0.55557716	0.57267004	0.57718813	0.573362	0.5603955	0.5728432	0.58720744
0.0	0.029732289	0.008658328	0.04992244	0.05853427	0.25383204	0.014365616	0.08893358	0.057465456	0.06421071	0.15633224
0.0	0.55669695	0.5581175	0.5855723	0.5538218	0.57395506	0.57593554	0.5733898	0.5593703	0.5724448	0.5871154
0.0	0.015228365	0.007852381	0.059400722	0.05998952	0.03656358	0.00991735	0.02901054	0.009924848	0.029465659	0.032057505
0.0	0.03308874	0.00895124	0.015856845	0.0872813	0.023038808	0.020379566	0.08714144	0.06533474	0.11409463	0.1454438
0.0	0.5551847	0.56130314	0.5852015	0.55373996	0.5773746	0.5748218	0.5729319	0.5577231	0.57120186	0.58539
0.0	0.5552622	0.5596369	0.5846898	0.5522527	0.576948	0.5763705	0.5725557	0.5591338	0.5697512	0.58584034
0.0	0.01340398	0.0077528	0.03213259	0.014307076	0.050680097	0.011480188	0.028096277	0.015048056	0.015811697	0.060091093
0.0	0.6228683	0.6009691	0.5720823	0.50552434	0.46289682	0.6271871	0.6284284	0.47717234	0.78687733	0.73309743
0.0	0.015548845	0.008094779	0.03586362	0.024044402	0.037670504	0.0128144985	0.01726303	0.01634163	0.015281543	0.08845679
0.0	0.68650925	0.5741992	0.48701465	0.78206533	0.41599828	0.4857586	0.6348153	0.5494115	0.78688544	0.6688294
0.0	0.555314	0.5595514	0.5857335	0.55369204	0.573533	0.576145	0.57284206	0.5588118	0.5715459	0.58776444
0.0	0.019541811	0.008208408	0.026197791	0.02543547	0.10472678	0.01120777	0.0349003	0.023476224	0.017057152	0.03250632
0.0	0.64908636	0.5466923	0.48061466	0.574668	0.6511945	0.5283956	0.5149628	0.6745694	0.6215804	0.5927273
0.0	0.5545815	0.55868495	0.5848848	0.5548892	0.5739999	0.57640237	0.5727214	0.55864686	0.5723906	0.58804184
0.0	0.51610005	0.51862955	0.5896172	0.5852459	0.58658844	0.5249672	0.6374282	0.6093921	0.7951254	0.66470754
0.0	0.015845004	0.0077776182	0.020233344	0.033716563	0.030239131	0.0110371495	0.051572915	0.01390345	0.015593343	0.08695369
0.0	0.01755891	0.009756962	0.04368094	0.020098906	0.03820525	0.018116152	0.029278746	0.030520206	0.0155536765	0.036781393
0.0	0.554653	0.56026083	0.58407444	0.55543417	0.5761211	0.5755874	0.571903	0.5587621	0.5715217	0.58473855
0.0	0.026704468	0.0033413693	0.03357388	0.05848578	0.11762939	0.010979946	0.11745348	0.030831609	0.10543369	0.19134228
0.0	0.028050788	0.01014787	0.042867925	0.041486662	0.093698755	0.010140266	0.07381157	0.06267748	0.08312022	0.16087173
0.0	0.024210155	0.0034197175	0.023474624	0.021052303	0.03597073	0.02304318	0.046757836	0.005971399	0.028523332	0.07612074
0.0	0.01902385	0.0061901854	0.016796218	0.032733146	0.038914017	0.013053621	0.043094248	0.037093535	0.03527602	0.019915964
0.0	0.45380238	0.4541069	0.61570513	0.6614064	0.58331275	0.54901934	0.6389388	0.54933757	0.57757807	0.61904144
0.0	0.012759392	0.010247335	0.03963793	0.016435174	0.098744914	0.014131459	0.02700694	0.035549533	0.047666494	0.036923714
0.0	0.030825429	0.0042989757	0.024479598	0.17128953	0.19002993	0.015443834	0.09185357	0.045438677	0.061106823	0.25904056
0.0	0.56391746	0.5663993	0.59324837	0.56349117	0.58	0.5820222	0.57773143	0.56642926	0.5860477	0.594834
0.0	0.026452884	0.007343946	0.030618884	0.048750684	0.1832474	0.015746847	0.06963114	0.049143646	0.105391674	0.10092595
0.0	0.46073076	0.49981064	0.57217336	0.5695796	0.52986085	0.5747779	0.55562425	0.580699	0.7139288	0.58117163
0.0	0.0393417	0.0067714727	0.017795218	0.082498774	0.15885782	0.018790646	0.07360819	0.059652463	0.099609286	0.10847877
0.0	0.01713821	0.009180204	0.026149461	0.037884317	0.1016044	0.012108619	0.036166154	0.029174192	0.025991343	0.042880103
0.0	0.6108999	0.548838	0.54045266	0.62190324	0.39168844	0.4323302	0.59874606	0.6564419	0.480466	0.70004344
0.0	0.04214843	0.006841311	0.045051653	0.054046042	0.14053173	0.011188857	0.09147687	0.056686763	0.0974136	0.090448365
0.0	0.026361085	0.0065098894	0.039984338	0.0978579	0.18548898	0.02003307	0.09643075	0.07804581	0.10969414	0.17770584
0.0	0.39506724	0.7066731	0.6369312	0.61155456	0.43293592	0.6049791	0.62263536	0.7602091	0.48239943	0.7616362
0.0	0.016771644	0.009107038	0.025664756	0.037046872	0.10040074	0.012109504	0.036003962	0.029082447	0.024794143	0.041072868
0.0	0.013714287	0.005132798	0.06099066	0.04557518	0.051411163	0.0058707376	0.04799811	0.061501965	0.13980034	0.09689346
0.0	0.02522207	0.005621769	0.038715597	0.026799884	0.1777427	0.011759326	0.17498435	0.07044991	0.09209552	0.1694793
0.0	0.018120177	0.005275766	0.019594345	0.045179304	0.050922472	0.013074594	0.065509744	0.017427715	0.017247537	0.064734206
0.0	0.018010993	0.0052610147	0.019679515	0.045614436	0.05092964	0.013041973	0.06566352	0.01744286	0.017248087	0.064606704
0.0	0.554168	0.558398	0.58441436	0.5527962	0.5722456	0.5759447	0.57113427	0.559605	0.57016176	0.58516777
0.0	0.55499774	0.55886793	0.5840814	0.5539103	0.57330316	0.57641745	0.57170045	0.5575436	0.57098436	0.5865294
0.0	0.020633811	0.009528703	0.027442208	0.01486004	0.0266181	0.0046665464	0.0647337	0.017642256	0.05091024	0.028924003
0.0	0.020728871	0.009519693	0.027360793	0.014827419	0.026556078	0.004681847	0.064629346	0.017531425	0.05069338	0.029198283
0.0	0.06097653	0.010692931	0.03744408	0.05542611	0.10738138	0.0049540373	0.14389977	0.047385175	0.15087748	0.10069351
0.0	0.05258023	0.0026179412	0.04245608	0.11772443	0.13062504	0.009932888	0.1049223	0.047441795	0.12844391	0.093728304
0.0	0.55255514	0.31204993	0.5749296	0.70306116	0.4892006	0.5056444	0.590219	0.44158137	0.55411416	0.56597483
0.0	0.5553666	0.5598009	0.58475405	0.55419284	0.57585335	0.57593226	0.57367593	0.55800736	0.5687397	0.58710515
0.0	0.0182151	0.007887443	0.036153324	0.009524037	0.09852989	0.008653774	0.05440215	0.029773673	0.038197197	0.030582827
0.0	0.030600622	0.0054897433	0.038220502	0.033655588	0.14100237	0.0115089575	0.15819445	0.0971381	0.17679903	0.10427595
0.0	0.5861275	0.34508842	0.55941486	0.6702532	0.450824	0.47893316	0.6769043	0.74461234	0.6740656	0.60123444
0.0	0.029812528	0.005485405	0.037448984	0.032867286	0.13964154	0.011357665	0.15651605	0.096829	0.17058009	0.101429924
0.0	0.6049526	0.588094	0.44396478	0.7236705	0.5493371	0.53750134	0.68319625	0.57257706	0.2501764	0.7126892
0.0	0.03492285	0.007475754	0.026989628	0.09429072	0.10852884	0.020272734	0.09441898	0.044295453	0.054215074	0.18579303
0.0	0.0363413	0.0061365943	0.024302859	0.089502364	0.082845226	0.011467721	0.1324799	0.068892755	0.09053659	0.17088458
0.0	0.55390745	0.5602374	0.58601934	0.5555951	0.57687443	0.57727367	0.57220817	0.55957687	0.57149535	0.5867735
0.0	0.02326625	0.0093089	0.016292945	0.031737074	0.029065335	0.015607938	0.030826174	0.017961575	0.017821332	0.05726368
0.0	0.022253588	0.010888084	0.029240666	0.031245828	0.14873259	0.01421915	0.030714361	0.025045738	0.05693278	0.08682985
0.0	0.04766025	0.012940911	0.018100467	0.100826494	0.14943425	0.014184836	0.072978064	0.062783375	0.13150774	0.19729698
0.0	0.050737746	0.00985858	0.025197962	0.0800747	0.11893107	0.021856226	0.0561193	0.050273716	0.15263113	0.16083278
0.0	0.020369813	0.009422933	0.02001448	0.034705933	0.017968766	0.0069598006	0.020980127	0.030637743	0.039894894	0.026468514
0.0	0.020370195	0.009430332	0.01997869	0.034733508	0.017899666	0.0069446373	0.020728115	0.030917816	0.039984312	0.026479835
0.0	0.02873057	0.010243321	0.030557822	0.0660193	0.08415545	0.012330495	0.0524037	0.020050295	0.10193626	0.073564045
0.0	0.5691417	0.5915217	0.53422964	0.69255024	0.58371025	0.49235755	0.38071117	0.25951737	0.5764059	0.61467695
0.0	0.02820807	0.010112678	0.029882153	0.06509934	0.08381615	0.012277264	0.051650804	0.019557893	0.09895486	0.07165185
0.0	0.02603854	0.0036675155	0.042152736	0.17792761	0.21941854	0.015865682	0.09672138	0.074565254	0.11854856	0.17790705
0.0	0.030857645	0.010630346	0.025139686	0.17198324	0.17111428	0.020608006	0.12693334	0.029903261	0.15949692	0.0012933582
0.0	0.019559588	0.0058632866	0.030375028	0.048806462	0.25897276	0.013919314	0.17332864	0.05833277	0.17473495	0.08615756
0.0	0.01585405	0.0070506837	0.048203256	0.044482872	0.049367916	0.013594249	0.05522654	0.009892401	0.027643295	0.038040012
0.0	0.43684214	0.59778243	0.53966254	0.58887905	0.4884168	0.62612265	0.54353434	0.6542644	0.6430388	0.6855455
0.0	0.36132687	0.5981792	0.68060946	0.66217965	0.5355268	0.51935184	0.36983916	0.5178624	0.53586745	0.68120915
0.0	0.020751929	0.005048862	0.03127594	0.02873442	0.15169883	0.015498409	0.13332832	0.061823588	0.044055317	0.16163915
0.0	0.24693711	0.011592262	0.19299959	0.94104785	0.91369635	0.050059207	0.5833151	0.12231999	0.21262644	0.59613216
0.0	0.040116753	0.0077418657	0.033146136	0.07302649	0.14619349	0.012347044	0.06241552	0.05600223	0.16116945	0.17634706
0.0	0.026981238	0.0077658105	0.02184146	0.020392425	0.045673843	0.011209366	0.019864146	0.027471608	0.049812593	0.05109744
0.0	0.020285765	0.009613343	0.044977944	0.083988465	0.20712557	0.013875394	0.09916253	0.077943586	0.12529202	0.24284482
0.0	0.019783221	0.009450411	0.04401792	0.08328763	0.20588839	0.013808313	0.09902617	0.07795642	0.12054022	0.24216798
0.0	0.5164309	0.61577326	0.43290365	0.602332	0.5786048	0.58242255	0.6394542	0.5848806	0.52563196	0.82034814
0.0	0.010372288	0.0064941524	0.054044336	0.040612143	0.03724018	0.010493354	0.02670646	0.015041372	0.06605153	0.07303687
0.0	0.05041101	0.008400087	0.024237318	0.029035643	0.081207514	0.022461208	0.093288615	0.056063894	0.13287836	0.17531632
0.0	0.023274086	0.010603344	0.014345199	0.032594565	0.07026216	0.015413874	0.047008988	0.018633682	0.054164737	0.06915781
0.0	0.10483927	0.013811314	0.023312673	0.6447736	0.6392366	0.028592162	0.5522266	0.29492298	0.31598756	0.6523185
0.0	0.55582184	0.5583348	0.585831	0.5551705	0.5741503	0.57649374	0.57363087	0.55929863	0.57200295	0.5866171
0.0	0.50262094	0.53951687	0.49944985	0.5178935	0.58573556	0.5661318	0.6070374	0.6045813	0.6418911	0.43877864
0.0	0.041951608	0.007469858	0.025318217	0.013716468	0.07050742	0.013038095	0.03295924	0.010527388	0.014307123	0.056451008
0.0	0.053346075	0.0074171657	0.030943274	0.042097986	0.101566404	0.01832153	0.030907245	0.045577854	0.13077731	0.09202021
0.0	0.578771	0.4140748	0.5873089	0.5941547	0.53121066	0.5888315	0.30686572	0.63742834	0.59262115	0.6704051
0.0	0.034765087	0.009044967	0.02439998	0.043388475	0.09264524	0.0118964715	0.026881147	0.035439007	0.08737169	0.024742005
0.0	0.041429926	0.00759664	0.03331511	0.03514392	0.16317609	0.011740583	0.08400856	0.059408017	0.11157799	0.08620935
0.0	0.0414483	0.007568096	0.03319138	0.03494677	0.16253948	0.011609601	0.08386807	0.0589911	0.11138186	0.08592251
0.0	0.04141531	0.007590516	0.033387024	0.034844764	0.16299051	0.011661515	0.0839407	0.058868527	0.11181259	0.08604659
0.0	0.48076913	0.59524727	0.36567113	0.635625	0.5068333	0.4916725	0.5534004	0.57342404	0.7492263	0.6170871
0.0	0.015548749	0.0073703914	0.017793069	0.13566113	0.043048233	0.00014113507	0.05058229	0.016278675	0.00012380732	0.032646213
0.0	0.016365347	0.013333513	0.02912239	0.32766798	0.21871214	0.016062725	0.1232216	0.0630835	0.13041735	0.23181456
0.0	0.016492467	0.011079222	0.01872398	0.08613064	0.11778899	0.014957319	0.029357262	0.017685704	0.052846868	0.11561218
0.0	0.6927446	0.64938337	0.49042416	0.86287546	0.5966933	0.67902493	0.5431318	0.6237822	0.5467824	0.5865967
0.0	0.028685395	0.0074092993	0.036750954	0.06488738	0.20312206	0.014359312	0.10457219	0.034684293	0.19213156	0.099732205
0.0	0.041434273	0.013545445	0.029985286	0.20687458	0.26904827	0.021315018	0.096301444	0.045092046	0.17849317	0.20503223
0.0	0.39783573	0.63011533	0.7678111	0.65493774	0.62926024	0.4993221	0.510609	0.56619644	0.63115746	0.6506879
0.0	0.011116261	0.0056322226	0.019860009	0.02817688	0.089380465	0.014263774	0.044190742	0.017484441	0.06135477	0.04000606
0.0	0.62034196	0.6433117	0.5776232	0.5370142	0.53444546	0.5169484	0.63250345	0.5972522	0.60367024	0.5554753
0.0	0.023375157	0.008097467	0.026594343	0.10245679	0.097328275	0.011195421	0.048730586	0.03289044	0.1430925	0.112662196
0.0	0.023376843	0.008072813	0.026496334	0.10238757	0.09731365	0.011204917	0.048541646	0.032809284	0.14311844	0.11226886
0.0	0.021524787	0.010531232	0.032237563	0.054608386	0.1260926	0.02571428	0.07758931	0.07271477	0.11509381	0.036607597
0.0	0.019815555	0.007883946	0.037920285	0.076379575	0.18671444	0.01541213	0.100671835	0.036378838	0.09893071	0.0892053
0.0	0.54189867	0.5732527	0.67211545	0.50839245	0.54495555	0.55714214	0.53787625	0.6791896	0.76702106	0.33796546
0.0	0.42627034	0.5845451	0.62596524	0.5940697	0.5286314	0.46235743	0.6538475	0.7089107	0.56384915	0.8101119
0.0	0.062161833	0.013653965	0.07224179	0.1294165	0.13676701	0.03299912	0.18613204	0.13597322	0.1560395	0.34548467
0.0	0.5554691	0.55979866	0.5854273	0.55211157	0.57541347	0.57757825	0.57297176	0.55879706	0.5705734	0.58646846
0.0	0.04261477	0.007135749	0.037417024	0.08381696	0.0772694	0.010306355	0.027189327	0.01912629	0.02014035	0.034222074
0.0	0.015147207	0.004517798	0.021501655	0.02760167	0.06471638	0.011674481	0.04956183	0.029209185	0.03729144	0.061349064
0.0	0.019464523	0.008376285	0.018685976	0.03546796	0.01409754	0.009468314	0.021290716	0.023662543	0.031144403	0.05180651
0.0	0.01348571	0.005970598	0.02841695	0.029795961	0.04297512	0.013743278	0.036332987	0.010896678	0.039503656	0.022232564
0.0	0.036373977	0.009150429	0.060846943	0.13998814	0.078913614	0.010764884	0.09489651	0.04277945	0.18939567	0.0371727
0.0	0.025909325	0.00769133	0.03305902	0.07789976	0.069517404	0.011609027	0.048443288	0.014957353	0.03871816	0.03885845
0.0	0.011294116	0.0062205787	0.04905624	0.019007217	0.08361571	0.012071765	0.022744	0.023207208	0.017193742	0.044148255
0.0	0.55445147	0.5600609	0.58595663	0.5558729	0.5752941	0.5747457	0.5716546	0.56008375	0.5721933	0.5879473
0.0	0.55318016	0.5598993	0.58653796	0.55592626	0.5763777	0.57425135	0.5731834	0.55962974	0.5717235	0.5885047
0.0	0.025118748	0.005617303	0.04927464	0.065224566	0.14011164	0.014405147	0.08884378	0.046181545	0.0411419	0.19518976
0.0	0.5526746	0.55888766	0.58561796	0.55640817	0.576222	0.5741675	0.57236046	0.5578468	0.57210577	0.587984
0.0	0.55579793	0.559902	0.58510566	0.5550181	0.57651997	0.5751205	0.57211727	0.5596085	0.57414746	0.5882084
0.0	0.021544589	0.0073567107	0.01918519	0.05172887	0.15361203	0.016309828	0.06924287	0.058350317	0.13744283	0.118656
0.0	0.025440492	0.0068553127	0.022984372	0.0036458396	0.14081691	0.012438544	0.085034415	0.08015614	0.09469033	0.07619555
0.0	0.019243108	0.0059125596	0.033346884	0.039375056	0.12366162	0.014707932	0.08478125	0.08690308	0.106136575	0.116122544
0.0	0.02125309	0.009062242	0.036793362	0.023363834	0.1434907	0.011741408	0.068104304	0.041936357	0.08055294	0.15359715
0.0	0.017110888	0.008389652	0.050158095	0.046696994	0.14277712	0.010702898	0.07486688	0.009987044	0.106672734	0.09968595
0.0	0.022408951	0.009858329	0.024778023	0.027529715	0.03719276	0.008015538	0.03467125	0.022001933	0.033002842	0.05270415
0.0	0.555616	0.56052077	0.5857452	0.5549552	0.57605106	0.575065	0.57259864	0.56002045	0.57327807	0.5880886
0.0	0.55378133	0.5598751	0.5861666	0.5556957	0.5759605	0.5753309	0.57254964	0.56033874	0.5719653	0.58739537
0.0	0.5545575	0.5600039	0.58639026	0.5552741	0.574128	0.57497174	0.5720391	0.5605406	0.57359123	0.58754957
0.0	0.027097436	0.009454344	0.022600185	0.104454905	0.07585825	0.01015429	0.12154359	0.04054228	0.11261301	0.23867173
0.0	0.5535751	0.558873	0.5858074	0.55461466	0.57576007	0.57557404	0.5721909	0.5596246	0.5711025	0.5859848
0.0	0.043448016	0.008051085	0.16898826	0.4471299	0.7083517	0.018222455	0.68774897	0.18419734	0.19630755	0.68549746
0.0	0.55382305	0.5594023	0.5858757	0.55512786	0.5759452	0.57412076	0.5724667	0.5599196	0.5716047	0.58669776
0.0	0.5523508	0.5582281	0.58531094	0.5544338	0.5766427	0.575257	0.57112604	0.55814886	0.5702829	0.5861844
0.0	0.040564943	0.010432241	0.11981406	0.55530816	0.7995892	0.046847746	0.55795956	0.26555932	0.39994723	0.69703954
0.0	0.5542113	0.5585802	0.5852816	0.5548913	0.5769446	0.5747094	0.5716104	0.5602448	0.57231444	0.5860607
0.0	0.07318349	0.012436956	0.09083641	0.17000824	0.73212177	0.030824855	0.58845615	0.20949891	0.2154441	0.57784337
0.0	0.013170029	0.008461011	0.020579586	0.03966632	0.0485371	0.01341379	0.038751666	0.03482127	0.02455985	0.04390031
0.0	0.01305699	0.008417649	0.05119184	0.0098226275	0.050399154	0.010545458	0.020205483	0.014536672	0.031596765	0.040271766
0.0	0.0122035965	0.009779276	0.04845409	0.01981801	0.030711886	0.020062732	0.045039143	0.0028543482	0.04865944	0.026787406
0.0	0.55493635	0.55944455	0.5857382	0.5543383	0.5749864	0.5753574	0.5724864	0.5592473	0.57345515	0.5858289
0.0	0.5533232	0.5585542	0.5857924	0.55401325	0.5767155	0.5753834	0.5726136	0.5605734	0.5724718	0.586266
0.0	0.06040494	0.011513954	0.08398942	0.5803331	0.69558394	0.016120093	0.6937093	0.33588204	0.38496226	0.6973721
0.0	0.5542104	0.5592144	0.5859199	0.5544478	0.5750388	0.5754359	0.5715789	0.5599343	0.5727941	0.5861003
0.0	0.55436206	0.5595324	0.5848381	0.55389935	0.5749405	0.57423824	0.57324094	0.55782664	0.5688058	0.58754873
0.0	0.032858785	0.0063307276	0.0324419	0.018476324	0.01631954	0.018264929	0.033094972	0.023565127	0.033096597	0.08143525
0.0	0.014856927	0.007300659	0.046103526	0.046087205	0.05079138	0.013564555	0.09471754	0.04834333	0.13156457	0.09910004
0.0	0.031705476	0.0064298417	0.030773388	0.07888196	0.37804794	0.020449556	0.06002316	0.06402989	0.0694703	0.21934885
0.0	0.5557569	0.55885386	0.5849473	0.55307764	0.57350063	0.5765993	0.5734519	0.55949354	0.5716062	0.5869205
0.0	0.535764	0.3661071	0.5444231	0.55231553	0.7151882	0.5668462	0.50264126	0.57358205	0.5955443	0.6583572
0.0	0.018633477	0.0079366425	0.038388032	0.027440947	0.065525725	0.021446805	0.03746705	0.021768678	0.020172285	0.062108953
0.0	0.53740436	0.5119531	0.47658488	0.5829464	0.603159	0.48881188	0.6104355	0.43436563	0.5780998	0.69154817
0.0	0.025477694	0.012210991	0.035745464	0.017759135	0.034121588	0.0117049785	0.020223303	0.039099604	0.020776194	0.027977303
0.0	0.55250645	0.55922997	0.58296084	0.5539827	0.5744421	0.5759887	0.571608	0.5588646	0.57231206	0.5858856
0.0	0.5540305	0.5600692	0.5838854	0.5543135	0.57495207	0.57687175	0.5721634	0.5575708	0.5719124	0.58626175
0.0	0.620338	0.5432389	0.59722084	0.60523576	0.4658997	0.63484883	0.52046967	0.37694463	0.6246989	0.56675756
0.0	0.017551852	0.012634986	0.02000399	0.025518198	0.033532135	0.010510285	0.05667224	0.028295137	0.058407817	0.028180713
0.0	0.5527696	0.5582549	0.58461136	0.5543668	0.5751932	0.5752497	0.57263505	0.55782306	0.5710878	0.5854723
0.0	0.55395913	0.5593364	0.58528984	0.55364454	0.5751324	0.5760671	0.572074	0.5572293	0.5708461	0.5858816
0.0	0.028101247	0.0069610355	0.07341547	0.045415144	0.18463586	0.027742507	0.08065192	0.046574708	0.086395785	0.073481135
0.0	0.09556171	0.011373316	0.10858973	0.73585945	0.82093066	0.058221083	0.6237373	0.37078568	0.34452695	0.6453472
0.0	0.7037249	0.38851488	0.5735849	0.56445795	0.38484824	0.6306545	0.5738502	0.49207336	0.61042905	0.44596103
0.0	0.027577464	0.004841365	0.030574324	0.051335126	0.11985424	0.017721137	0.074260525	0.09094559	0.091530286	0.036156308
0.0	0.02169297	0.009143531	0.016898792	0.027007736	0.083837196	0.009612507	0.043646485	0.022069138	0.011834493	0.045405567
0.0	0.034892406	0.009035863	0.02553173	0.10413721	0.17321208	0.0130918445	0.11216339	0.06697513	0.09547485	0.09283999
0.0	0.029452972	0.012785095	0.038591776	0.05059587	0.18217336	0.013329279	0.102357484	0.13004501	0.05146947	0.20737252
0.0	0.64529806	0.5348443	0.7055111	0.7692356	0.6644195	0.56566775	0.579308	0.5991959	0.6941661	0.6767873
0.0	0.55742365	0.5246357	0.6096396	0.46033856	0.6720164	0.35919017	0.5259879	0.64627856	0.62096447	0.6899373
0.0	0.031452667	0.0015196024	0.017603548	0.06258896	0.05573253	0.016974516	0.030583812	0.024553213	0.021381924	0.04239983
0.0	0.03249387	0.0015263801	0.01806725	0.06452426	0.05576081	0.01700659	0.030628404	0.025205728	0.021617863	0.043371733
0.0	0.03249387	0.0015263801	0.01806725	0.06452426	0.05576081	0.01700659	0.030628411	0.025205722	0.021617863	0.043371733
0.0	0.032516483	0.0015356636	0.018109487	0.06460124	0.056010406	0.016982395	0.030675681	0.025272189	0.021624783	0.043383863
0.0	0.04234399	0.0015711945	0.030546349	0.07251226	0.15256825	0.02038783	0.11004519	0.07491216	0.13882303	0.10431295
0.0	0.5539867	0.5605902	0.58377016	0.5536166	0.57316166	0.5764369	0.57241297	0.5587704	0.5714251	0.58579767
0.0	0.5637963	0.566194	0.59261614	0.5620565	0.5795359	0.581024	0.5773579	0.56580746	0.58257854	0.5946581
0.0	0.03685281	0.004333841	0.021200946	0.021486467	0.05271214	0.015688326	0.061998755	0.022138968	0.0453157	0.035326995
0.0	0.5558074	0.55967116	0.58473605	0.5532467	0.57352763	0.57662845	0.57272166	0.55930907	0.57148314	0.58712554
0.0	0.69238144	0.66516876	0.6111029	0.5006682	0.498274	0.31255838	0.48431432	0.56552714	0.49388972	0.66260624
0.0	0.024078678	0.007417285	0.040679432	0.017987974	0.20542176	0.015458967	0.13252534	0.08220676	0.12286987	0.07807773
0.0	0.020393644	0.011233656	0.024297748	0.0294937	0.17031215	0.01950847	0.07695185	0.040650062	0.096904665	0.00095710426
0.0	0.389628	0.5581337	0.5967474	0.57465726	0.49246567	0.59959316	0.6161096	0.5608003	0.6419634	0.021515172
0.0	0.554634	0.41925097	0.54971987	0.6694617	0.53356516	0.5968017	0.50639457	0.57168627	0.6240091	0.7552915
0.0	0.013831572	0.008272775	0.047283724	0.023872385	0.026531534	0.013111827	0.0309616	0.022291152	0.028799646	0.060455028
0.0	0.013827292	0.008313734	0.04743755	0.023836942	0.026528629	0.01310236	0.03099956	0.022181114	0.028536022	0.06026245
0.0	0.0141487215	0.008444157	0.04796163	0.024219919	0.02683779	0.013126724	0.03140513	0.022280429	0.029574174	0.0618893
0.0	0.019017026	0.009870503	0.033565953	0.070622355	0.039483964	0.012743874	0.050015893	0.021590117	0.04746878	0.1179315
0.0	0.03180329	0.0035593486	0.03125219	0.031696737	0.2590688	0.013429676	0.029051045	0.1201952	0.07264176	0.060014226
0.0	0.58480823	0.5889641	0.55068886	0.61386484	0.6271709	0.4982155	0.5420987	0.69733196	0.47192726	0.5953011
0.0	0.04593102	0.006586064	0.02616078	0.08610895	0.2510442	0.012927049	0.10423398	0.1379987	0.16764237	0.20642142
0.0	0.018646127	0.005869733	0.018685881	0.01810098	0.08103882	0.01132803	0.0667839	0.027870515	0.02479797	0.07329264
0.0	0.018599538	0.005837301	0.018700873	0.01805375	0.08048489	0.011332679	0.066565014	0.027750263	0.024697714	0.07310641
0.0	0.018199025	0.010257399	0.046203334	0.049213152	0.2992067	0.0124329915	0.17482877	0.078800455	0.0846027	0.09140044
0.0	0.5014205	0.6346673	0.53216517	0.49085432	0.5911088	0.5063398	0.59393513	0.5497248	0.5774216	0.62087953
0.0	0.025873266	0.008768356	0.06418028	0.03570546	0.23701335	0.0073914356	0.08768283	0.08132274	0.09201223	0.12695394
0.0	0.4578537	0.58454895	0.6943211	0.5320805	0.6256621	0.6223521	0.6501988	0.48890838	0.6388345	0.579553
0.0	0.021056313	0.008387501	0.028470093	0.025703996	0.2944407	0.011742287	0.15089726	0.064440675	0.072680965	0.058209814
0.0	0.65573835	0.510485	0.5470822	0.6975507	0.60907423	0.50263995	0.5822492	0.7056224	0.41615126	0.78275394
0.0	0.010130101	0.012419966	0.03224801	0.033101786	0.28104448	0.016251285	0.081601195	0.06481659	0.02808112	0.17679694
0.0	0.5548542	0.5600404	0.5849834	0.5548597	0.57485634	0.5749323	0.57349753	0.55874157	0.57016623	0.5884796
0.0	0.01583778	0.012651696	0.028170522	0.019341499	0.10070221	0.015482925	0.026234055	0.022052864	0.012312506	0.030761223
0.0	0.40855998	0.5978213	0.5672157	0.65198183	0.6812512	0.57628644	0.6327517	0.5461023	0.5203359	0.7985443
0.0	0.5572641	0.56212187	0.584733	0.5548577	0.57695633	0.5771334	0.57450503	0.5615615	0.5747358	0.58921283
0.0	0.028991546	0.0031504403	0.018586654	0.058753937	0.10909467	0.018931104	0.11721543	0.05712803	0.058076	0.35103583
0.0	0.02993309	0.009352395	0.019614864	0.10494969	0.14799085	0.010648953	0.070704505	0.11613053	0.14766376	0.10027783
0.0	0.56838423	0.54011375	0.40166968	0.68779206	0.4773343	0.5917222	0.49132398	0.76495993	0.6063242	0.57339954
0.0	0.020134278	0.006539169	0.024230013	0.03629432	0.48665476	0.012462851	0.15957704	0.094320826	0.07636845	0.19847822
0.0	0.018460592	0.0077319006	0.02407175	0.036377862	0.20762576	0.01412665	0.124724224	0.06968439	0.10634975	0.17337564
0.0	0.55523264	0.5595554	0.584356	0.55331963	0.5747103	0.57431847	0.57248265	0.5578994	0.568715	0.5876505
0.0	0.016139254	0.010189891	0.02269141	0.1088048	0.066677645	0.008222022	0.07451221	0.06943846	0.07732402	0.059094362
0.0	0.008809689	0.006225014	0.01234869	0.035667166	0.03371206	0.006883028	0.025029005	0.015509761	0.016648717	0.016065331
0.0	0.01584928	0.008206282	0.023893267	0.053263877	0.269395	0.01085135	0.09335104	0.058330175	0.041564636	0.058591187
0.0	0.45297864	0.61903906	0.4972308	0.69622946	0.6911488	0.4126675	0.6725818	0.48609954	0.4618569	0.4764022
0.0	0.01560346	0.008139105	0.023397064	0.05218416	0.2685391	0.0107227275	0.09256966	0.05768161	0.039953515	0.05742505
0.0	0.555155	0.55960906	0.5848559	0.5537045	0.57526076	0.5753152	0.5727131	0.55712056	0.5686197	0.58759886
0.0	0.016067956	0.01016224	0.022110423	0.107509494	0.06622749	0.008103858	0.07311897	0.06939308	0.07528986	0.05815559
0.0	0.010806239	0.010170786	0.023898348	0.040627632	0.018177161	0.010040053	0.018974064	0.03343656	0.022148395	0.039057776
0.0	0.019829258	0.0036326388	0.028739637	0.089012794	0.056704987	0.012822856	0.06497423	0.10343071	0.10265	0.061510198
0.0	0.503448	0.40416333	0.56180114	0.6629129	0.49323887	0.44418383	0.6194263	0.7405226	0.5647162	0.4957469
0.0	0.019683713	0.0036136743	0.028213376	0.08777977	0.05651653	0.012649361	0.0640048	0.10309424	0.09945117	0.059622467
0.0	0.022537166	0.008170665	0.037578132	0.10285369	0.05253442	0.007330339	0.060130894	0.110021144	0.035415504	0.082081586
0.0	0.025596136	0.0090483185	0.055440407	0.18266185	0.19269548	0.009608503	0.052858107	0.077484675	0.04566582	0.062876895
0.0	0.5572205	0.6251764	0.6317092	0.8511096	0.6767947	0.59536374	0.5172464	0.6453915	0.46640664	0.57144713
0.0	0.6098712	0.54720074	0.60873586	0.5470447	0.65965706	0.5219973	0.55597806	0.5871789	0.645837	0.55575067
0.0	0.56571716	0.6310603	0.5345951	0.50264764	0.5752456	0.54929876	0.6219412	0.5854282	0.6885236	0.5669243
0.0	0.019259583	0.0034142907	0.015394507	0.025101716	0.025692027	0.019770358	0.013183694	0.012105215	0.018455207	0.07221629
0.0	0.02209944	0.009361889	0.031386945	0.06414784	0.13952702	0.00966807	0.079101	0.04717303	0.10906996	0.10093184
0.0	0.5543975	0.5584964	0.58531725	0.5540395	0.5726111	0.5758298	0.5707283	0.5596357	0.57175434	0.58643687
0.0	0.55505496	0.55832636	0.58528453	0.5541924	0.5739272	0.57614887	0.5733196	0.55908823	0.5719273	0.5876454
0.0	0.010618252	0.004491697	0.037107307	0.041907966	0.039707948	0.016427469	0.02847998	0.028774098	0.025254318	0.032684047
0.0	0.014368622	0.00625594	0.0361646	0.051909015	0.10690356	0.007793899	0.11757305	0.056706652	0.09672216	0.08240575
0.0	0.5436163	0.5300826	0.5630462	0.78682584	0.5364706	0.5688633	0.516112	0.47545674	0.58388376	0.6429878
0.0	0.4565035	0.5179586	0.62508607	0.74466145	0.6323544	0.40358925	0.5924754	0.64499414	0.5952137	0.59504807
0.0	0.0142196575	0.008028751	0.033262286	0.024506228	0.044298943	0.0066728396	0.032986913	0.01856473	0.02719141	0.0305258
0.0	0.6261401	0.3964899	0.669277	0.5007389	0.4747057	0.6381094	0.6123534	0.55725205	0.5813714	0.70481384
0.0	3.131032e-05	3.3421866e-06	8.856586e-05	2.1280257e-05	0.00054202764	9.915368e-05	0.0009960287	0.00024796635	0.00012521484	0.00063043024
0.0	0.020608176	0.0063417875	0.017236734	0.0314512	0.02522361	0.0153593905	0.0186905	0.030183375	0.045444436	0.034509256
0.0	0.5538815	0.558903	0.5844697	0.5513987	0.5719294	0.5761874	0.5711941	0.5585082	0.5696726	0.5862932
0.0	0.010790429	0.0047601447	0.022968262	0.014497093	0.055788305	0.01259795	0.038635306	0.01710737	0.018525511	0.042191334
0.0	0.5379838	0.57585067	0.7916077	0.72336674	0.35665923	0.5786731	0.59629786	0.73357284	0.53946745	0.649861
0.0	0.5538403	0.55865073	0.5848716	0.5548629	0.5751252	0.5767014	0.5732789	0.5588507	0.5711152	0.5866825
0.0	0.04210402	0.0079517495	0.047195297	0.03040292	0.20270328	0.013164663	0.10781302	0.06658977	0.1528486	0.13485965
0.0	0.5322589	0.45501038	0.802855	0.7856289	0.66332215	0.57278365	0.5403218	0.5412462	0.5196386	0.7099465
0.0	0.051316254	0.007687866	0.029819107	0.049500182	0.21319354	0.01628222	0.10387619	0.07085163	0.093204476	0.14658856
0.0	0.051751643	0.007822706	0.030393345	0.04972229	0.21532029	0.016335668	0.10427662	0.07136075	0.09628169	0.14944038
0.0	0.024507921	0.0042824745	0.030354587	0.039161164	0.21276475	0.015221443	0.13898002	0.07286272	0.12193813	0.17282206
0.0	0.024136823	0.008276195	0.022267116	0.16883893	0.23483658	0.017490635	0.109598145	0.115523264	0.13251469	0.24929994
0.0	0.58163327	0.59021777	0.5942421	0.6529227	0.5273988	0.55350083	0.6359668	0.67293066	0.7186843	0.73610973
0.0	0.029409422	0.0087515665	0.033411965	0.07217504	0.33880284	0.011786476	0.12407601	0.09120449	0.04774591	0.10583682
0.0	0.28116775	0.6942369	0.7297028	0.46623126	0.53691226	0.5462813	0.7186226	0.6919309	0.64178	0.6392567
0.0	0.5505178	0.59559673	0.6364919	0.6313361	0.48434034	0.5928794	0.6331352	0.58383954	0.54884833	0.6556758
0.0	0.038331807	0.004819035	0.025161725	0.03529774	0.21397322	0.013890434	0.11366015	0.07449765	0.13115686	0.41881052
0.0	0.035842974	0.005512739	0.02004668	0.035782095	0.072120585	0.012515091	0.13970955	0.06077054	0.07435628	0.090854645
0.0	0.57241344	0.5196482	0.5226042	0.5922852	0.3686984	0.6050429	0.5917619	0.5988588	0.5554587	0.81742984
0.0	0.53199315	0.59058535	0.5384468	0.6298339	0.46477857	0.55806404	0.68723404	0.7067358	0.6258061	0.79461706
0.0	0.039319128	0.0043600486	0.027167214	0.017912563	0.10358064	0.012040256	0.019934844	0.032608293	0.059289105	0.41157883
0.0	0.04906546	0.0035251146	0.03745846	0.043810286	0.20363352	0.013555497	0.087961175	0.077126354	0.15374228	0.121922225
0.0	0.0174434	0.0024801819	0.032191947	0.068186484	0.16411181	0.015870485	0.051949956	0.089889236	0.09480708	0.07744819
0.0	0.4303053	0.50914264	0.60397655	0.82979083	0.62860984	0.549568	0.5503617	0.77502245	0.6869042	0.58972883
0.0	0.017513987	0.008399519	0.024208624	0.09530865	0.098766305	0.015052184	0.04878736	0.102360845	0.089254744	0.05352345
0.0	0.010199268	0.007262455	0.026421748	0.043650538	0.015222967	0.005415058	0.020277617	0.033972967	0.02527612	0.035229266
0.0	0.020641405	0.009280886	0.034093138	0.015171043	0.08810849	0.014974626	0.03661149	0.017556367	0.029695258	0.027457649
0.0	0.02100296	0.009529441	0.034674164	0.015660834	0.0895451	0.015117283	0.03709351	0.018135943	0.03043727	0.028466212
0.0	0.026775636	0.006797654	0.02549095	0.028072583	0.31656942	0.015226362	0.078402095	0.06886263	0.10178672	0.072673045
0.0	0.038473893	0.010044675	0.034258228	0.052786678	0.049755502	0.012891127	0.020708602	0.016081877	0.052191354	0.033721596
0.0	0.016555032	0.007905283	0.015650678	0.021894962	0.051162377	0.0045587462	0.056334596	0.018002708	0.029362893	0.050215296
0.0	0.048139755	0.0070669632	0.04912203	0.023008274	0.13661328	0.01611865	0.10374324	0.1317027	0.111878455	0.07425251
0.0	0.04227953	0.007838084	0.019300215	0.04657745	0.073636465	0.010376482	0.09440825	0.09741257	0.07142312	0.14648266
0.0	0.101617634	0.02320304	0.10538034	0.7590993	0.5669662	0.045488607	0.7605399	0.2934042	0.40194306	0.6922281
0.0	0.033199348	0.010189866	0.040282216	0.03104751	0.11157483	0.017186822	0.13186151	0.092670135	0.12739053	0.09939714
0.0	0.030262142	0.009979527	0.030740106	0.02065833	0.15008362	0.012729867	0.06560389	0.050404664	0.092143334	0.06836477
0.0	0.024723828	0.0049332995	0.04552705	0.069219686	0.38544792	0.022014907	0.090391085	0.064172305	0.07845555	0.11044622
0.0	0.016646616	0.009287456	0.043322448	0.039447807	0.03611604	0.014837482	0.044393335	0.02365539	0.014352051	0.026931103
0.0	0.019873096	0.0055866656	0.021880236	0.0171492	0.057681415	0.018711569	0.025207467	0.03374602	0.02341709	0.023872789
0.0	0.08161391	0.021041976	0.12027848	0.6479653	0.60376453	0.057534326	0.636517	0.27971998	0.35391846	0.63853306
0.0	0.048669145	0.009566888	0.11547182	0.35478958	0.57311004	0.040961087	0.679463	0.35909143	0.36578494	0.7447059
0.0	0.027215885	0.012911244	0.031379886	0.028664012	0.1839996	0.024465356	0.072906494	0.083181255	0.0984471	0.14550498
0.0	0.02050993	0.009867828	0.038256653	0.019197553	0.07283076	0.012672346	0.04787797	0.036292817	0.029240085	0.022691961
0.0	0.54899246	0.50802773	0.44317403	0.524544	0.46137094	0.55529964	0.6147944	0.8184586	0.58912605	0.6433966
0.0	0.56934434	0.5101416	0.604079	0.678318	0.67648774	0.5271729	0.5534091	0.606803	0.61620575	0.6099001
0.0	0.032965563	0.009324128	0.013923824	0.023321617	0.12045594	0.009527456	0.04275188	0.042629294	0.020524988	0.024009703
0.0	0.033010818	0.009338603	0.013941977	0.023146844	0.119517036	0.009520637	0.04289869	0.042659655	0.020597674	0.024028134
0.0	0.028641451	0.0040499293	0.038032826	0.00808394	0.06752023	0.023838136	0.12258806	0.09614367	0.07578507	0.11483931
0.0	0.35670066	0.6096793	0.6596559	0.7597067	0.5378341	0.48536482	0.5189372	0.61418635	0.5577569	0.6670777
0.0	0.03343812	0.008518122	0.025793375	0.08548596	0.049695224	0.014343204	0.08369346	0.06046234	0.041307293	0.16730274
0.0	0.028581722	0.005231141	0.02334192	0.08516183	0.34202757	0.008136221	0.03142842	0.14894982	0.12745163	0.10840257
0.0	0.022853123	0.005657939	0.01713327	0.01572112	0.06704291	0.0154029075	0.05171035	0.019291064	0.031423192	0.03898862
0.0	0.029542768	0.008385479	0.020429421	0.029330513	0.2244435	0.009863235	0.12376936	0.07348178	0.10073858	0.07407292
0.0	0.022094764	0.009303387	0.046285614	0.076744616	0.10846996	0.016881524	0.118621826	0.058203198	0.056977756	0.0947819
0.0	0.5150707	0.679809	0.4941327	0.6610604	0.45476323	0.5808304	0.6790517	0.6860422	0.61843663	0.5785884
0.0	0.022462728	0.00907345	0.041822236	0.031278938	0.14500889	0.017263256	0.05365715	0.04330105	0.0419956	0.08815092
0.0	0.58070487	0.67047524	0.58772755	0.72114176	0.55452913	0.52203315	0.6676345	0.43538487	0.62632895	0.6479991
0.0	0.5626089	0.5649987	0.5910414	0.56190103	0.57949287	0.57930714	0.5763286	0.56728995	0.583418	0.5937188
0.0	0.03795389	0.01038603	0.024604207	0.062162623	0.11684925	0.016799431	0.06395137	0.054435838	0.1265093	0.09969635
0.0	0.01774696	0.0061613023	0.038462684	0.026747966	0.09472684	0.027404957	0.015047003	0.016856844	0.032400988	0.030584468
0.0	0.55540806	0.5594103	0.58654004	0.55382615	0.5733839	0.5767551	0.5705329	0.55975145	0.5732647	0.58572346
0.0	0.5539302	0.55590844	0.5695793	0.6409896	0.6303574	0.60136896	0.55585724	0.49959633	0.69607	0.59753025
0.0	0.024817891	0.009983504	0.015036321	0.026096854	0.04154797	0.012937725	0.038475372	0.03932169	0.006148579	0.0394655
0.0	0.55487186	0.55920345	0.58573186	0.55478746	0.57524294	0.57572526	0.57361645	0.55806524	0.5696044	0.5877893
0.0	0.0062377704	0.0051513882	0.033276994	0.012968098	0.020071497	0.015234744	0.0394561	0.024545237	0.026171826	0.017450733
0.0	0.5163019	0.43713436	0.5891239	0.5503971	0.47027877	0.6039866	0.58605015	0.4930786	0.5680617	0.68073267
0.0	0.038331367	0.0047858576	0.02501861	0.03512274	0.21365659	0.013834637	0.113114126	0.07447197	0.13085769	0.41911647
0.0	0.017259132	0.00611627	0.03752848	0.026241705	0.093641125	0.027231675	0.014937189	0.016484063	0.031617265	0.029622458
0.0	0.019827098	0.006435803	0.018148733	0.037816904	0.027501218	0.015230782	0.019606106	0.015347705	0.031922262	0.021951314
0.0	0.03300069	0.0033398895	0.05529339	0.05677537	0.16381823	0.0070361164	0.059972797	0.061168987	0.15074933	0.06605784
0.0	0.03302854	0.003326969	0.055022173	0.056773428	0.16386105	0.0070609567	0.060130633	0.061129455	0.1507509	0.0657587
0.0	0.509778	0.59023654	0.760337	0.53362274	0.6676521	0.55212796	0.65056384	0.5144009	0.58098257	0.7347893
0.0	0.018166387	0.010869781	0.054775577	0.003332707	0.32898617	0.020441059	0.093625404	0.05524213	0.091767594	0.06773968
0.0	0.03130796	0.010731122	0.042475548	0.07988628	0.08888337	0.011829904	0.10604899	0.06351599	0.066110544	0.000265043
0.0	0.013379416	0.0068275756	0.01715682	0.021099644	0.08791286	0.011588768	0.05777192	0.027168853	0.020991946	0.050910432
0.0	0.0727292	0.008748022	0.03456763	0.072500326	0.15697093	0.00701227	0.120202325	0.034093596	0.098498106	0.10958897
0.0	0.51975816	0.6526382	0.56971264	0.57868236	0.51565045	0.32827333	0.61028624	0.4316921	0.5330069	0.7941361
0.0	0.017399503	0.0064366204	0.0327143	0.039373398	0.100201495	0.0049675503	0.0545371	0.06641289	0.118739024	0.18811263
0.0	0.030289462	0.007829046	0.049667314	0.04291075	0.065568104	0.01547967	0.12590931	0.059554737	0.15243852	0.10377667
0.0	0.028700013	0.011167895	0.035320822	0.040589295	0.11580551	0.02316856	0.066233225	0.040537756	0.06526972	0.09735989
0.0	0.02932999	0.011316144	0.03620894	0.040727433	0.11653696	0.02291134	0.06672037	0.04032744	0.06567276	0.100089796
0.0	0.6356281	0.44307056	0.5514925	0.4790158	0.51028836	0.53674734	0.54055053	0.68406487	0.6860515	0.8144377
0.0	0.016479602	0.0016370168	0.023642007	0.028721994	0.115020916	0.014337159	0.020169877	0.02914235	0.018614335	0.025492013
0.0	0.5552794	0.5598454	0.584933	0.5549473	0.57603747	0.57535625	0.57335526	0.5580991	0.56907237	0.5878283
0.0	0.020745253	0.0069838297	0.014039593	0.0386051	0.035418347	0.017412852	0.048034165	0.039615937	0.05505591	0.016368886
0.0	0.03820658	0.0052149436	0.029784475	0.086612694	0.12796682	0.015293502	0.18451183	0.09468264	0.1625433	0.05811059
0.0	0.59120154	0.53772557	0.5176208	0.63251525	0.5341628	0.5001054	0.5360351	0.63058245	0.61979896	0.49461657
0.0	0.019782852	0.007534868	0.02871883	0.026760848	0.08043961	0.016706089	0.18945944	0.06666846	0.0871345	0.100395724
0.0	0.58743376	0.453467	0.5756744	0.677662	0.543768	0.5343857	0.8052096	0.6060392	0.521465	0.6074936
0.0	0.04098421	0.00713257	0.036049526	0.035718553	0.06600123	0.016020682	0.08888126	0.04826667	0.08321242	0.100236915
0.0	0.58506733	0.6447184	0.59338325	0.7032314	0.5050377	0.56816936	0.62510073	0.5666409	0.59513974	0.6792839
0.0	0.5555017	0.5598698	0.58548975	0.55462486	0.57491755	0.57590204	0.57326597	0.55706704	0.56924874	0.58811784
0.0	0.023453875	0.010712823	0.03385322	0.020788776	0.08964303	0.011743565	0.028530166	0.060306665	0.014353502	0.03563697
0.0	0.046536364	0.011486699	0.053286564	0.09408794	0.17848052	0.015490197	0.092105664	0.109101	0.055340584	0.07776438
0.0	0.7943747	0.5680266	0.631973	0.8411168	0.59066916	0.5571306	0.59944516	0.67357206	0.6272319	0.5806635
0.0	0.76423544	0.5682618	0.6331056	0.37491116	0.7075741	0.55977076	0.6342185	0.4527536	0.6761512	0.66002125
0.0	0.03119314	0.0105149625	0.028974948	0.032243606	0.095897794	0.014597435	0.07009248	0.021749435	0.01798595	0.018886114
0.0	0.018203447	0.008345323	0.021468341	0.04294039	0.15997368	0.012221883	0.07261048	0.1174127	0.08139303	0.102577634
0.0	0.013714991	0.008546407	0.009772191	0.0467232	0.04124933	0.013043779	0.021746092	0.045134924	0.030070214	0.030549057
0.0	0.039227	0.008211573	0.018680425	0.06051426	0.2484958	0.012526156	0.059213348	0.041421406	0.048518762	0.07498869
0.0	0.59283066	0.64074415	0.39713755	0.49797377	0.44115433	0.40820646	0.5840512	0.66267073	0.6331937	0.7014764
0.0	0.7251219	0.5443294	0.29096833	0.5359846	0.53000325	0.70169127	0.47172362	0.7573579	0.5160664	0.5164673
0.0	0.035090435	0.011758428	0.02129566	0.020058047	0.11269253	0.010970939	0.03982909	0.012460786	0.02383768	0.03871389
0.0	0.040571973	0.008518727	0.058922853	0.11380213	0.21364762	0.03098638	0.08035144	0.056351684	0.047294073	0.15577608
0.0	0.040571973	0.008518727	0.058922853	0.11380213	0.21364763	0.030986387	0.080351464	0.05635167	0.04729408	0.15577608
0.0	0.020419981	0.008030638	0.03728844	0.039735	0.09086918	0.028849203	0.03160784	0.02688575	0.011585173	0.05782826
0.0	0.020329092	0.008037919	0.03719177	0.039892096	0.09043506	0.028744742	0.031832326	0.02669301	0.0114846965	0.058121987
0.0	0.042960472	0.006609917	0.03822279	0.020142294	0.13699518	0.012689324	0.053462934	0.02855216	0.13192257	0.08569755
0.0	0.56707495	0.55617714	0.6068975	0.60185707	0.7641058	0.60858667	0.69479805	0.45017782	0.6153915	0.68177366
0.0	0.37717134	0.57203645	0.7042153	0.58762723	0.5507656	0.39180845	0.7113797	0.6531751	0.4207149	0.7049852
0.0	0.5031824	0.51064634	0.5082562	0.88841367	0.5596064	0.5896178	0.5722162	0.49322888	0.699332	0.7041962
0.0	0.0362542	0.0068727187	0.024915451	0.07554614	0.23480947	0.014643943	0.05490896	0.078759	0.04866042	0.08422309
0.0	0.022794928	0.0054640016	0.022851372	0.007531446	0.022929493	0.0061641736	0.020447833	0.017420914	0.040516645	0.022934517
0.0	0.033050157	0.010437656	0.022619352	0.012942062	0.100310534	0.01728751	0.062026963	0.027216477	0.037969477	0.037067026
0.0	0.55441666	0.5579464	0.5840084	0.5518706	0.5735204	0.57690316	0.5728438	0.560144	0.5711118	0.58650154
0.0	0.037260763	0.0045302915	0.033854205	0.061808858	0.049796265	0.014695401	0.09390109	0.06469609	0.08748667	0.21072352
0.0	0.012239039	0.004880068	0.014943162	0.043206826	0.008599312	0.017212464	0.032081127	0.02440409	0.013479386	0.0645702
0.0	0.030666282	0.0012909091	0.027128635	0.06761109	0.22387818	0.013843955	0.07340238	0.0809695	0.0766947	0.07220843
0.0	0.029946996	0.0039500343	0.038348928	0.08289009	0.15431009	0.008208241	0.086270064	0.070165515	0.0975659	0.08854622
0.0	0.6172915	0.5626303	0.44301096	0.7285471	0.6916119	0.41044277	0.5343733	0.4587212	0.60500807	0.566729
0.0	0.04048307	0.006607257	0.04531548	0.11586557	0.08724389	0.012877518	0.08739079	0.0345795	0.091488756	0.118877165
0.0	0.040371154	0.0066151544	0.044034183	0.11374828	0.08618112	0.012850186	0.087146066	0.034303054	0.090535834	0.11569404
0.0	0.040289562	0.006640968	0.04376646	0.11396733	0.08680808	0.012903809	0.08792663	0.03426285	0.09040661	0.115749665
0.0	0.3194518	0.6347547	0.44406176	0.3370673	0.49186066	0.61693275	0.5285365	0.6125188	0.47114122	0.56692016
0.0	0.031893585	0.004813856	0.01023801	0.009058002	0.026677592	0.009219126	0.009208517	0.014423619	0.068268664	0.042286515
0.0	0.013267906	0.007324376	0.013502429	0.021467235	0.03198464	0.007978739	0.08139353	0.012858251	0.0050552664	0.015913043
0.0	0.012853193	0.0072145644	0.01326883	0.020824429	0.031499837	0.0078266235	0.08141894	0.012467923	0.0049051004	0.015396733
0.0	0.012845613	0.0072110337	0.013317281	0.021017307	0.03136445	0.0078149345	0.081340335	0.0125036165	0.004895767	0.015392901
0.0	0.028706446	0.007845371	0.013204748	0.06011894	0.028957061	0.017310532	0.02707582	0.025763217	0.03577505	0.042386368
0.0	0.56041455	0.58246815	0.6118754	0.7486787	0.62909734	0.60712683	0.54193944	0.5046161	0.5993978	0.7443364
0.0	0.016351353	0.0071608117	0.016637478	0.027612548	0.042614758	0.023578605	0.06228296	0.053471368	0.088797875	0.0821021
0.0	0.016364189	0.0071925074	0.016737489	0.02766807	0.042632397	0.023580361	0.06247618	0.053726908	0.0886701	0.082247175
0.0	0.5547325	0.55932826	0.58499134	0.5525751	0.57241726	0.57688767	0.56989276	0.560033	0.572233	0.58622944
0.0	0.014818806	0.009411673	0.018994352	0.04349445	0.030349178	0.019156247	0.050312206	0.04883711	0.052784238	0.1009676
0.0	0.011066596	0.00572614	0.02573502	0.006397747	0.044472672	0.020512184	0.030180926	0.026622172	0.029698888	0.026278235
0.0	0.011037051	0.0057475837	0.026370492	0.0065453267	0.044856045	0.020633688	0.030313844	0.026722463	0.030825	0.027065666
0.0	0.011857935	0.0068384185	0.015713183	0.06887597	0.21116051	0.014611447	0.10785005	0.06935638	0.13937151	0.1386086
0.0	0.24978293	0.54162014	0.37580946	0.7430493	0.61936176	0.48919213	0.58289117	0.51877534	0.76660645	0.6963855
0.0	0.023459723	0.0042455425	0.01803352	0.054224998	0.016445676	0.014622854	0.040884018	0.018515985	0.012487036	0.17161001
0.0	0.047368634	0.0064080036	0.032549523	0.10379975	0.07851092	0.011411925	0.06906397	0.042720344	0.16055919	0.08303577
0.0	0.019072132	0.007807906	0.015391624	0.023489378	0.13294455	0.01745608	0.08783759	0.062829375	0.11752049	0.056853727
0.0	0.019072141	0.007807906	0.015391624	0.023489378	0.13294455	0.01745608	0.08783758	0.062829375	0.11752048	0.056853727
0.0	0.049044315	0.005725339	0.01841635	0.06776173	0.11538856	0.0088951755	0.062860444	0.0339351	0.092487946	0.1283923
0.0	0.030373646	0.0035717867	0.026322855	0.037439153	0.07612245	0.012120301	0.06630668	0.06793632	0.049655396	0.14709957
0.0	0.01667965	0.0061130105	0.030932771	0.117691785	0.08148078	0.010148948	0.10125882	0.07673875	0.09349978	0.090689845
0.0	0.032824818	0.008615809	0.009644705	0.062741816	0.053972173	0.010427098	0.06684264	0.027141524	0.115147896	0.12321652
0.0	0.11067625	0.018702041	0.116049275	0.7636479	0.6085015	0.045832086	0.515215	0.44957972	0.33046713	0.72654444
0.0	0.627138	0.59122086	0.34770343	0.7371841	0.50218886	0.2281023	0.6214871	0.6290585	0.5898741	0.3419419
0.0	0.021670587	0.007788676	0.039153244	0.118504465	0.071992524	0.014192119	0.07583046	0.15538165	0.09684467	0.15224703
0.0	0.5218705	0.6692629	0.4415646	0.5996948	0.58001375	0.65381426	0.48059505	0.58969676	0.61403704	0.62694335
0.0	0.051020864	0.009347404	0.018994262	0.060293924	0.12704894	0.02101952	0.06108178	0.053290512	0.062240787	0.09434577
0.0	0.050498486	0.009394041	0.01893563	0.06060289	0.12758096	0.021121575	0.06155482	0.053150423	0.062157232	0.09425292
0.0	0.036160156	0.00596463	0.032938432	0.062534496	0.20381323	0.031125082	0.07230159	0.023431858	0.1338235	0.05498057
0.0	0.55502766	0.5591182	0.58521366	0.55432373	0.57642907	0.575265	0.57184136	0.5574459	0.5696581	0.58629024
0.0	0.02014236	0.009673486	0.017889543	0.03402558	0.0119713135	0.02030516	0.018869419	0.02481157	0.025866903	0.044534016
0.0	0.49644324	0.60094935	0.56561095	0.63288224	0.3401515	0.56487834	0.5008485	0.434381	0.6387374	0.6219133
0.0	0.5551785	0.5590853	0.5848677	0.5542978	0.57559115	0.5739166	0.5732557	0.55765736	0.5675525	0.5874035
0.0	0.015592382	0.0067639663	0.022026256	0.03124876	0.108748004	0.0190486	0.031724483	0.007907322	0.038842138	0.01999384
0.0	0.019586418	0.006790755	0.034180056	0.052617636	0.073215954	0.014605929	0.074457414	0.036722116	0.11526413	0.057761453
0.0	0.018659603	0.00921953	0.039031174	0.03282361	0.032137364	0.020150809	0.03023614	0.022484621	0.0115304105	0.010442194
0.0	0.7971227	0.5419371	0.5891128	0.347825	0.62302697	0.4851512	0.5637922	0.45466897	0.6323791	0.6420573
0.0	0.01909494	0.012026621	0.021333098	0.03610301	0.08293233	0.012546179	0.061442588	0.05411615	0.06067623	0.19254832
0.0	0.023425832	0.0060202535	0.02091132	0.039629783	0.10651867	0.01498045	0.079444684	0.044539638	0.0962689	0.07368805
0.0	0.5183174	0.5351359	0.5419125	0.7141577	0.5253948	0.5256883	0.5764531	0.47410426	0.54652417	0.69111365
0.0	0.019344231	0.0061665513	0.02271565	0.031288974	0.0825908	0.006758199	0.020699302	0.01199024	0.017908141	0.051236685
0.0	0.019263709	0.0061717816	0.022657143	0.031239692	0.083544165	0.0067462893	0.020775354	0.012057693	0.017731125	0.051133104
0.0	0.05563478	0.0033110233	0.0292294	0.07291022	0.05119514	0.01368252	0.052986797	0.0457583	0.10622223	0.2229053
0.0	0.5541578	0.55977005	0.5848704	0.55353624	0.57504445	0.57512236	0.57349646	0.55753547	0.56953263	0.5874212
0.0	0.04715828	0.0031803136	0.033007402	0.040952902	0.010253121	0.011463381	0.024394304	0.01914942	0.031125247	0.103219934
0.0	0.5965619	0.32860717	0.56290406	0.65193766	0.5256452	0.55414873	0.5648602	0.5964044	0.6195824	0.82595485
0.0	0.47659665	0.53473294	0.63849515	0.6409148	0.51501346	0.61576927	0.5620133	0.59306055	0.5946764	0.6253286
0.0	0.0147228995	0.009044864	0.018650066	0.020601025	0.13791323	0.012191204	0.07600734	0.0143853575	0.11446453	0.192863
0.0	0.008789081	0.008473613	0.018900327	0.026770053	0.084794305	0.017129913	0.059857853	0.04863316	0.1028536	0.10340281
0.0	0.55488217	0.5600451	0.58552456	0.55360776	0.57547784	0.5765959	0.57238656	0.55849594	0.5718915	0.586453
0.0	0.015475309	0.0102121	0.016561734	0.011055444	0.02015061	0.011941234	0.034954272	0.027161123	0.030891147	0.027861763
0.0	0.34625912	0.53405213	0.45829332	0.51779723	0.4839764	0.6009154	0.4911505	0.561659	0.6068208	0.5459197
0.0	0.5546563	0.5599205	0.58467734	0.5542285	0.5756788	0.5750758	0.57350665	0.557503	0.56969756	0.5883481
0.0	0.021283701	0.007943516	0.015640976	0.009091801	0.042083632	0.014713626	0.03607813	0.011780214	0.022861712	0.09709499
0.0	0.39573947	0.510457	0.59154814	0.51290584	0.65574193	0.4685411	0.53259027	0.40190968	0.7219972	0.7292073
0.0	0.0385993	0.005791874	0.02802826	0.04029032	0.17133	0.018980656	0.07255961	0.054178886	0.040552184	0.094137274
0.0	0.0213813	0.005512969	0.011211289	0.073313266	0.13129418	0.010225624	0.089748666	0.10854033	0.022757914	0.09589676
0.0	0.5553759	0.560363	0.5853122	0.5544955	0.57484275	0.57553774	0.57213885	0.56027025	0.57074654	0.5859652
0.0	0.025686378	0.005526483	0.021300131	0.018030781	0.030658083	0.016772943	0.025977017	0.011841873	0.031744394	0.08302356
0.0	0.030307269	0.0030684888	0.034727905	0.20558971	0.049416825	0.013026049	0.032946523	0.0099217845	0.05147727	0.052213684
0.0	0.56646556	0.56699294	0.5947304	0.565147	0.5816651	0.5833334	0.57792753	0.5662843	0.58710843	0.59651333
0.0	0.55374706	0.5602795	0.5850416	0.5536892	0.57439446	0.57610756	0.57044137	0.5576558	0.57244533	0.58667827
0.0	0.015235724	0.005183872	0.04064559	0.031658452	0.039024163	0.013974587	0.021854978	0.022954222	0.026100388	0.07476714
0.0	0.015250556	0.0051936386	0.040509533	0.03175794	0.039176174	0.013979674	0.021887641	0.022937551	0.026268518	0.07471359
0.0	0.032580614	0.0063965227	0.025308564	0.019013574	0.105579786	0.016617542	0.08590521	0.032033853	0.14389837	0.1167062
0.0	0.040537894	0.006236742	0.015917113	0.042253207	0.028669056	0.014450691	0.031171415	0.009206717	0.029930813	0.049357723
0.0	0.5576328	0.4867603	0.61089116	0.37091783	0.5127319	0.5277733	0.60249954	0.38005048	0.4674858	0.6943895
0.0	0.032240845	0.006353084	0.0251359	0.018864315	0.10504265	0.016484218	0.083952576	0.031797502	0.13872033	0.115773335
0.0	0.029937308	0.007037699	0.025199624	0.01395058	0.025850393	0.009208369	0.049438678	0.01893843	0.039128315	0.07396032
0.0	0.02896356	0.007939688	0.030505126	0.026439348	0.115365125	0.012502821	0.135652	0.05616836	0.12157141	0.15623055
0.0	0.019833725	0.010667734	0.025585283	0.016872853	0.038677648	0.014894346	0.037140988	0.020033099	0.027652025	0.026527224
0.0	0.5359213	0.53976864	0.6545304	0.59375167	0.5617612	0.48227274	0.44872314	0.5734956	0.45391256	0.6003391
0.0	0.03699679	0.00412923	0.026077924	0.04058905	0.11736965	0.011102605	0.04174075	0.04443668	0.14951645	0.052894957
0.0	0.033776283	0.007580272	0.042530213	0.032874987	0.07136099	0.011106893	0.09688427	0.05776704	0.06811239	0.0651697
0.0	0.55495065	0.56006294	0.5855107	0.55529976	0.5751724	0.57507324	0.5717913	0.558579	0.5702205	0.5876151
0.0	0.01694356	0.005876426	0.01559619	0.021142144	0.04817995	0.008808173	0.007925087	0.01657257	0.04822067	0.028684549
0.0	0.020643275	0.0053021763	0.039139334	0.012550214	0.02140944	0.012069604	0.024243556	0.03765046	0.013893649	0.026513712
0.0	0.0273736	0.0054989797	0.048598442	0.034660656	0.07107852	0.01366846	0.08736641	0.0482895	0.063504815	0.17358428
0.0	0.61544555	0.5498894	0.6860728	0.644249	0.60771537	0.4841622	0.50155836	0.48546618	0.66945624	0.63162386
0.0	0.5717743	0.6765919	0.5769787	0.5601031	0.44949543	0.5771714	0.5826941	0.49557987	0.544496	0.7057622
0.0	0.028661402	0.010028495	0.033717938	0.05735981	0.08468822	0.009717824	0.09167531	0.052542288	0.0658191	0.08319484
0.0	0.024903864	0.0074760546	0.006506554	0.035256237	0.11040603	0.012669876	0.090246715	0.0780407	0.073401265	0.08498603
0.0	0.5552436	0.55953443	0.58537924	0.5540328	0.57481354	0.5757221	0.57295793	0.5575524	0.57023746	0.5876806
0.0	0.023404093	0.010771121	0.022666754	0.028897425	0.021044675	0.014779782	0.028710969	0.01949679	0.00990987	0.032712024
0.0	0.38448933	0.45754778	0.5846211	0.63599926	0.14169376	0.3844343	0.5491196	0.42679518	0.54040366	0.7670495
0.0	0.009804756	0.0035951636	0.013547587	0.035378277	0.007593739	0.0061377375	0.02677223	0.007946704	0.016545773	0.14297642
0.0	0.018004702	0.006746331	0.020617103	0.020517968	0.044214528	0.01638425	0.08614739	0.05447412	0.11380446	0.35244414
0.0	0.0150153125	0.0040280144	0.05608255	0.085367605	0.13424034	0.009373969	0.05914006	0.052539628	0.088812694	0.085523956
0.0	0.010848567	0.008273863	0.0426123	0.023477942	0.033103373	0.014497399	0.08056432	0.04449759	0.10181772	0.07111451
0.0	0.013670799	0.009055675	0.022531979	0.086720735	0.19022094	0.011654917	0.052946534	0.06393575	0.09469917	0.07409605
0.0	0.027403971	0.008676831	0.024646744	0.06391359	0.069865465	0.016065747	0.08798091	0.038429208	0.042788688	0.12525725
0.0	0.016269369	0.0063235415	0.021322867	0.027013319	0.041708738	0.022313392	0.034768023	0.01770956	0.014308952	0.051207546
0.0	0.026522804	0.00910296	0.037213255	0.1120999	0.10280097	0.010061801	0.08895503	0.028487813	0.0714278	0.09191634
0.0	0.026663909	0.0099345045	0.013495406	0.015535041	0.017095082	0.012311706	0.026065279	0.0109349135	0.011917683	0.032889728
0.0	0.5562246	0.52739215	0.63065994	0.5060395	0.51641303	0.55998623	0.5126854	0.59871393	0.42443603	0.6132453
0.0	0.03587069	0.013459909	0.108737424	0.5853796	0.7538985	0.03710744	0.6261594	0.29725662	0.32674825	0.7214202
0.0	0.04495945	0.013920321	0.10581065	0.6338812	0.73161435	0.045917876	0.67360026	0.23977695	0.45106766	0.7194306
0.0	0.041244194	0.005967486	0.04305554	0.039547928	0.097164415	0.022956965	0.08134696	0.05179701	0.056225948	0.06929198
0.0	0.7181079	0.63351905	0.66511846	0.52466345	0.57704437	0.61492395	0.63399017	0.644168	0.49715078	0.78079563
0.0	0.5551916	0.5599813	0.58550197	0.5556123	0.57484525	0.57448226	0.5712516	0.55783945	0.569168	0.58820546
0.0	0.065259464	0.0062814793	0.017112188	0.020227868	0.085294545	0.013379655	0.07687672	0.045109037	0.070641965	0.30481067
0.0	0.021618182	0.004339678	0.06293126	0.08049061	0.13833548	0.012917402	0.08420038	0.022735663	0.06456997	0.1385497
0.0	0.55504847	0.5593041	0.5855446	0.55420464	0.5763588	0.5755209	0.5721179	0.5579738	0.56957936	0.58611953
0.0	0.025566302	0.008062857	0.02198337	0.0116982125	0.017370146	0.015556049	0.06256362	0.008016846	0.021204656	0.060000546
0.0	0.6042516	0.60736865	0.7920875	0.23353784	0.27008978	0.5138014	0.54079777	0.38352367	0.7114167	0.6376943
0.0	0.55505586	0.5595289	0.5846191	0.5536619	0.5757577	0.5748822	0.5731864	0.55774486	0.5693767	0.5873346
0.0	0.023177223	0.0054720975	0.04020376	0.009484315	0.01476618	0.012166761	0.0437935	0.021893416	0.038419686	0.23619226
0.0	0.053071722	0.004772458	0.05355526	0.019924495	0.06800215	0.015218928	0.11390223	0.0641154	0.1097101	0.37709317
0.0	0.5553345	0.5608186	0.5891819	0.5578161	0.5767595	0.5774508	0.5731572	0.55954945	0.5732841	0.5850925
0.0	0.55381346	0.5604774	0.5897438	0.5581606	0.5772216	0.5773446	0.57309073	0.5584602	0.5732002	0.58608764
0.0	0.021429555	0.0054741763	0.02381765	0.010389353	0.0891455	0.013428002	0.09577848	0.059555274	0.12584557	0.14347066
0.0	0.017127521	0.008628166	0.00011797488	0.02116185	0.00026561494	0.016013738	0.023157235	0.0189337	0.019460786	0.038558207
0.0	0.017146628	0.008630615	0.00011770632	0.021166109	0.00026630188	0.016007058	0.023112416	0.018967768	0.019423617	0.038483243
0.0	0.5638222	0.564997	0.59542376	0.5662391	0.57990205	0.583363	0.57834494	0.56671923	0.58390945	0.595521
0.0	0.03589062	0.005812041	0.047103103	0.019060396	0.068941236	0.013876816	0.02766873	0.018609283	0.028836373	0.024798587
0.0	0.036263067	0.0057963734	0.04693859	0.018955125	0.069423914	0.013827728	0.027852362	0.018643383	0.028982991	0.024676701
0.0	0.037150368	0.0070584523	0.030642483	0.088674635	0.18833171	0.01524754	0.10123471	0.048693687	0.048292287	0.10537567
0.0	0.032414213	0.008594907	0.032606166	0.09544992	0.15256326	0.014121445	0.08789744	0.019497026	0.093982525	0.107603624
0.0	0.04947356	0.0052258587	0.043468203	0.048194844	0.13062544	0.008680666	0.10551778	0.07208712	0.14804924	0.13959363
0.0	0.5546736	0.5599299	0.5843591	0.55426115	0.5755823	0.57455605	0.5729274	0.55753857	0.5693669	0.58841354
0.0	0.035034366	0.0058576944	0.024948569	0.11372795	0.029648792	0.018453704	0.03636567	0.019434918	0.031669024	0.029463151
0.0	0.55691606	0.5343992	0.6103019	0.30732515	0.6076705	0.34208256	0.64793825	0.6685912	0.5581912	0.6680605
0.0	0.054202665	0.0069019585	0.029613202	0.037941992	0.08586788	0.013314971	0.075279005	0.024876267	0.08440151	0.047172643
0.0	0.03316762	0.008518219	0.014462323	0.03926732	0.14160955	0.028330682	0.09930694	0.042698324	0.11069437	0.068526745
0.0	0.5543774	0.55958694	0.5859237	0.5540946	0.57610655	0.5764821	0.57319623	0.55792826	0.5714443	0.58709586
0.0	0.027580231	0.010754657	0.017695896	0.02096313	0.041002475	0.02869183	0.03626571	0.031238366	0.0187634	0.024016317
0.0	0.6675963	0.5138992	0.4688782	0.46943194	0.5617053	0.6281679	0.5994867	0.4438345	0.6762924	0.47735178
0.0	0.55471975	0.5600215	0.58479184	0.55429465	0.57559603	0.5749084	0.5734315	0.5573951	0.56955916	0.5884196
0.0	0.044288184	0.0067610834	0.014188098	0.02340897	0.045789916	0.0071944115	0.02767553	0.009143872	0.012981342	0.014975546
0.0	0.6530773	0.44549006	0.70000607	0.66845906	0.43350774	0.5247249	0.5945207	0.36590368	0.6607302	0.41465458
0.0	0.020682681	0.008280431	0.025108503	0.09631375	0.03976781	0.0145987235	0.09317247	0.053380206	0.10976857	0.10787971
0.0	0.020139772	0.008212672	0.024852647	0.09445579	0.039432272	0.014485781	0.09212481	0.053167727	0.105848715	0.10643364
0.0	0.02022078	0.008234076	0.024748394	0.09482966	0.039469916	0.014641727	0.09200135	0.053519342	0.10595044	0.10653749
0.0	0.015677426	0.008196286	0.020050546	0.04881058	0.12596487	0.013769491	0.100624524	0.09624776	0.09729236	0.071665116
0.0	0.015369049	0.008113665	0.019619422	0.047589503	0.12468699	0.013484936	0.099212795	0.09587567	0.093642905	0.06957072
0.0	0.015440057	0.008120295	0.019501291	0.047771562	0.12481365	0.013626929	0.099534154	0.09641927	0.0937443	0.06963153
0.0	0.02845199	0.007779594	0.026070701	0.043222778	0.14668298	0.0140100345	0.09019536	0.038400635	0.06301744	0.056155745
0.0	0.6486752	0.57254034	0.5826666	0.8157612	0.66181695	0.5222417	0.5813786	0.63386756	0.52493894	0.62601507
0.0	0.017580671	0.007530198	0.026428599	0.01200303	0.03491671	0.012075587	0.021374717	0.009563897	0.02370985	0.01777204
0.0	0.023347165	0.0067839855	0.029380735	0.030833585	0.04291602	0.015736105	0.040856488	0.013855847	0.017256785	0.053927515
0.0	0.023234548	0.0068000685	0.029569501	0.031151924	0.04308856	0.0158458	0.04102764	0.013966686	0.017185042	0.053305715
0.0	0.5553327	0.5594818	0.5848731	0.5545849	0.5755152	0.57549244	0.5731931	0.5571358	0.56913716	0.5879636
0.0	0.010215368	0.011866975	0.0311599	0.026683517	0.047974456	0.011256098	0.077107675	0.023798395	0.015514962	0.064482816
0.0	0.023620807	0.008153788	0.043305762	0.067244865	0.028394867	0.01483696	0.16015154	0.068314165	0.116671346	0.12241514
0.0	0.62778175	0.5070533	0.6115963	0.67157936	0.19736463	0.57382005	0.6742	0.48864648	0.7157392	0.62827146
0.0	0.062352832	0.009258692	0.032554246	0.027872128	0.060817044	0.008319161	0.048445456	0.046170864	0.060081612	0.15806693
0.0	0.06236827	0.009244491	0.032195356	0.027408864	0.060200665	0.008230355	0.047900815	0.045454923	0.057764914	0.15627398
0.0	0.031362124	0.010177288	0.025973609	0.034366686	0.14542644	0.008025295	0.0906207	0.016820624	0.03181175	0.10037826
0.0	0.023344805	0.010116492	0.031006861	0.029980812	0.115438506	0.017178118	0.114323646	0.056287162	0.15157917	0.08829096
0.0	0.011624603	0.008662848	0.023431182	0.030563373	0.10881985	0.015815934	0.035039242	0.05223748	0.10790158	0.08287324
0.0	0.028405117	0.006033668	0.051773928	0.04182576	0.053166155	0.025331687	0.11409088	0.058428787	0.07858232	0.16638
0.0	0.021689136	0.0041486146	0.052393544	0.066969365	0.048307236	0.035963684	0.051954266	0.045678128	0.06843151	0.19828542
0.0	0.11214638	0.014801809	0.18369235	0.8388441	0.6384663	0.038822703	0.668582	0.40307614	0.29251933	0.7123036
0.0	0.023164209	0.0079992395	0.045096632	0.07334148	0.08138333	0.013543407	0.100332804	0.061781302	0.08262138	0.11068411
0.0	0.02334257	0.009284552	0.0137962075	0.021450564	0.014723341	0.011560356	0.061116796	0.019672707	0.022206666	0.02244798
0.0	0.51360565	0.6413492	0.45934057	0.54387695	0.3726068	0.52715623	0.6090245	0.5732676	0.74018794	0.64550084
0.0	0.023116793	0.005157915	0.017377554	0.04138993	0.02795429	0.011039726	0.042893246	0.016108701	0.037395347	0.04005506
0.0	0.02314064	0.0051643346	0.01746098	0.041266046	0.027830627	0.011066554	0.042932924	0.015987206	0.03754837	0.040162493
0.0	0.027108543	0.0082428465	0.02921243	0.044633053	0.1042827	0.025241189	0.12302696	0.04789083	0.11237194	0.14326277
0.0	0.011679616	0.007265453	0.027085345	0.11280576	0.05166609	0.013501261	0.16258833	0.052517816	0.13663456	0.06297289
0.0	0.03817592	0.007951305	0.023574552	0.029931698	0.075490326	0.014716515	0.117155164	0.056928676	0.05317619	0.13823794
0.0	0.014321985	0.008348792	0.025457127	0.038826175	0.11065938	0.01496273	0.10416662	0.06619896	0.094141036	0.0696394
0.0	0.022022285	0.006753166	0.025924945	0.057951592	0.1421194	0.015072918	0.09123299	0.041102372	0.052379955	0.10948679
0.0	0.094314285	0.014817456	0.1033867	0.8429847	0.68902993	0.05004643	0.63986075	0.5112098	0.3367461	0.67024887
0.0	0.020292012	0.002854921	0.03425807	0.029750362	0.121078454	0.013610071	0.1208945	0.057497233	0.053756308	0.15224184
0.0	0.08053666	0.007789262	0.12522903	0.7013346	0.6802438	0.04333135	0.67762256	0.4594668	0.34010005	0.7195824
0.0	0.027778246	0.0061933543	0.021709558	0.10273252	0.05534305	0.014138563	0.10502197	0.032165114	0.08219008	0.05139777
0.0	0.024399405	0.013062379	0.009630236	0.04406835	0.16376936	0.0110120755	0.061118472	0.05588388	0.04785058	0.11886374
0.0	0.031761523	0.0110019995	0.004832888	0.04274898	0.23854731	0.010648999	0.0686978	0.061807763	0.07158103	0.13820145
0.0	0.02090693	0.010280269	0.05956206	0.05522534	0.12312853	0.017142354	0.07004009	0.056718335	0.08295058	0.10620595
0.0	0.056091975	0.015368718	0.10132111	0.7176501	0.76581264	0.049511977	0.6525325	0.3442154	0.44213155	0.72256225
0.0	0.5551674	0.56054074	0.5850084	0.5541075	0.5771706	0.5777986	0.5738546	0.5592306	0.57098883	0.586506
0.0	0.5539506	0.559662	0.58542776	0.55576354	0.5766281	0.57646227	0.5723154	0.5558343	0.5712026	0.58841586
0.0	0.55373776	0.5596464	0.5856557	0.55396277	0.57699543	0.57719386	0.57275766	0.5592155	0.5724974	0.58692294
0.0	0.018590026	0.0058443476	0.018717594	0.018089559	0.08125872	0.011306118	0.06689087	0.027860137	0.02471335	0.072948985
0.0	0.5657297	0.56475866	0.5938942	0.5620125	0.5781046	0.58164334	0.5761224	0.5669369	0.58364654	0.59596884
0.0	0.5641543	0.56503034	0.59237856	0.560356	0.5789281	0.5802459	0.57592815	0.5656849	0.5833668	0.5951666
0.0	0.552953	0.55802137	0.58416766	0.554481	0.57665324	0.57561195	0.5718536	0.5590153	0.56951743	0.5867901
0.0	0.5545097	0.5596059	0.58411855	0.5553298	0.5754157	0.5757644	0.57244647	0.558841	0.57077503	0.58650297
0.0	0.5549356	0.5598391	0.5851864	0.5561055	0.5761376	0.57570547	0.5728673	0.5596006	0.57057863	0.5871427
0.0	0.55341643	0.5589774	0.58499914	0.5557502	0.57609445	0.5757545	0.5715847	0.55903053	0.5700759	0.585975
0.0	0.01987433	0.0034122309	0.015218163	0.02569875	0.025856266	0.019723894	0.013294038	0.012356114	0.018987173	0.07445439
0.0	0.018611344	0.0058406834	0.018713776	0.01818159	0.081381015	0.011360911	0.06695727	0.027751783	0.024725338	0.07311245
0.0	0.5628005	0.5636336	0.5916482	0.5630959	0.5784951	0.58186704	0.576071	0.5660598	0.58277	0.5954792
0.0	0.5544794	0.5600997	0.583778	0.5545553	0.5748455	0.57746977	0.5721633	0.5586136	0.56925416	0.5864437
0.0	0.56638914	0.5665588	0.595043	0.5659015	0.5818715	0.5830451	0.5785218	0.5671793	0.587578	0.5967722
0.0	0.56676584	0.5667423	0.5947677	0.5654197	0.58118236	0.5815963	0.5785432	0.56596273	0.5877492	0.596679
0.0	0.562594	0.5650849	0.59151495	0.5617841	0.5795672	0.5810881	0.576335	0.56649035	0.5826432	0.5962962
0.0	0.018644556	0.0058661387	0.018897347	0.018160485	0.081561096	0.011396388	0.06706743	0.027824733	0.02487692	0.073967226
0.0	0.030405434	0.0061525167	0.016676	0.074624136	0.25756297	0.0126904175	0.08482572	0.06944334	0.101790644	0.17167571
0.0	0.0175342	0.00487025	0.00011994063	0.03141768	8.61056e-05	0.00011278404	0.031643737	0.014613638	0.025304442	0.00020589429
0.0	0.5553341	0.56024796	0.584503	0.55452436	0.5768829	0.57723945	0.5731411	0.5589674	0.5723375	0.58808243
0.0	0.015432534	0.007982178	0.06056465	0.061213415	0.037262157	0.01000236	0.02961984	0.010096838	0.030408809	0.03276157
0.0	0.5590818	0.56103534	0.58646804	0.5557846	0.5761068	0.5775587	0.57497525	0.5609571	0.5756142	0.5890775
0.0	0.24894671	0.011549404	0.19338325	0.9410807	0.9140799	0.050111998	0.58469236	0.122290656	0.21355373	0.59780747
0.0	0.048058003	0.019455096	0.13893121	0.61833876	0.7052282	0.027023088	0.72803074	0.28472126	0.3623939	0.7213061
0.0	0.5645614	0.566746	0.5955487	0.56540215	0.57972354	0.5826897	0.577682	0.56601995	0.5846941	0.5963743
0.0	0.55250907	0.5589929	0.5850668	0.55331695	0.5768781	0.57729316	0.57304853	0.5604472	0.5688782	0.58676636
0.0	0.55419934	0.5599874	0.5851085	0.5531267	0.5772048	0.57645035	0.57167053	0.56049347	0.5705991	0.5866015
0.0	0.5643605	0.56637406	0.59639585	0.5661045	0.5801084	0.5834743	0.57725376	0.5660049	0.58429486	0.5941236
0.0	0.55498874	0.56042004	0.5841948	0.55476487	0.5770535	0.5767749	0.57303417	0.5595807	0.57196385	0.58795285
0.0	0.5569947	0.56147534	0.585936	0.55743605	0.5769254	0.5775748	0.5744315	0.5598989	0.57489395	0.5876247
0.0	0.5556967	0.5607815	0.5882077	0.55751765	0.5776395	0.5764274	0.5741478	0.5580367	0.5735427	0.5874295
0.0	0.02718936	0.010108879	0.03444974	0.07368848	0.13262063	0.01201323	0.048661314	0.0337364	0.022789145	0.047506303
0.0	0.563534	0.5661833	0.5933725	0.5640247	0.5803058	0.5811577	0.57790214	0.5665634	0.5823728	0.5958397
0.0	0.5529102	0.56071043	0.58579034	0.55556625	0.57664144	0.57683635	0.57322043	0.5596281	0.5709741	0.5877069
0.0	0.012123173	0.014713613	0.042069342	0.029121028	0.029349605	0.008795618	0.0327352	0.04084719	0.02790505	0.039772436
0.0	0.5664547	0.5659373	0.5935127	0.56494486	0.5798658	0.5821262	0.5790457	0.56771106	0.5863838	0.59557676
0.0	0.5665367	0.5663976	0.5931327	0.5648531	0.58007944	0.58197886	0.57812643	0.5671284	0.5850235	0.59463763
0.0	0.56510156	0.5671309	0.5961339	0.56597996	0.5807585	0.5831964	0.57892066	0.566576	0.5840984	0.59429526
0.0	0.554879	0.5586292	0.5856242	0.5541809	0.5721717	0.5768141	0.5708398	0.55915225	0.57159513	0.5854923
0.0	0.56498647	0.56674314	0.5954317	0.5648797	0.58082676	0.5830605	0.57868737	0.56734055	0.5861524	0.5955039
0.0	0.5649464	0.56547683	0.5957697	0.5657876	0.5809955	0.58220565	0.578657	0.56671274	0.5838765	0.59426445
0.0	0.024509016	0.005116277	0.012022679	0.044348765	0.036380026	0.015286798	0.023417857	0.020526618	0.01894934	0.030095397
0.0	0.5569516	0.5627926	0.5890075	0.55617535	0.57779056	0.5779407	0.5738116	0.56081635	0.57329226	0.5877773
0.0	0.5561245	0.562492	0.5889786	0.55671555	0.5775009	0.5774164	0.5727426	0.5611284	0.5731642	0.58785754
0.0	0.5534941	0.5608625	0.5853756	0.5521428	0.57516575	0.5769707	0.5727731	0.5595969	0.57113856	0.58585465
0.0	0.56371933	0.56338507	0.59146196	0.56334645	0.577563	0.5816868	0.57597077	0.5654891	0.5824733	0.5959811
0.0	0.5536091	0.5604769	0.58857256	0.5556975	0.5787542	0.5771427	0.573801	0.56004095	0.5722803	0.58782196
0.0	0.028138053	0.011490468	0.030368976	0.059054222	0.056945533	0.016662423	0.049309317	0.021155307	0.035081685	0.070386164
0.0	0.5551547	0.5605103	0.58547515	0.55624884	0.57532597	0.5766299	0.5731754	0.55776757	0.57011443	0.58754873
0.0	0.56676114	0.56645346	0.59459144	0.5653073	0.5825041	0.58312696	0.57932657	0.56695825	0.585646	0.59668285
0.0	0.56698126	0.56554836	0.59379154	0.5657079	0.5825153	0.58209634	0.5778693	0.5669463	0.58617043	0.5969964
0.0	0.56281483	0.564739	0.5923991	0.5643854	0.5781204	0.5812852	0.5752807	0.56499815	0.5818778	0.59486246
0.0	0.5530437	0.5602014	0.5841932	0.55425394	0.57624805	0.5754295	0.573196	0.55900145	0.5705027	0.5875014
0.0	0.55406255	0.55975306	0.5845006	0.553666	0.57617915	0.57608825	0.5725	0.5591418	0.5705002	0.5870437
0.0	0.55377144	0.55998147	0.5841704	0.55417585	0.5765404	0.57530874	0.5728181	0.5588933	0.569757	0.5869863
0.0	0.555343	0.55967224	0.5857766	0.55446494	0.576554	0.5756605	0.5718927	0.55812156	0.5697806	0.5867525
0.0	0.5539725	0.5596861	0.5838125	0.55445915	0.5757202	0.57531935	0.57252544	0.55874056	0.5703899	0.5872358
0.0	0.55409646	0.5597569	0.58441305	0.55408716	0.57486975	0.57517475	0.5729121	0.55752456	0.5703297	0.5866375
0.0	0.5531154	0.55804974	0.5847272	0.55425185	0.5755772	0.5759822	0.5722091	0.5587582	0.57025975	0.5875248
0.0	0.55350083	0.5597209	0.5841932	0.5537452	0.57507986	0.57540995	0.57302535	0.5584157	0.5707988	0.5861696
0.0	0.5540676	0.56098676	0.5846097	0.5543531	0.57639885	0.5753903	0.5729242	0.55893683	0.57041717	0.5869109
0.0	0.5526708	0.5601622	0.58416265	0.5541106	0.5745708	0.5757052	0.5724899	0.5590686	0.57057345	0.5871273
0.0	0.55384815	0.56023896	0.5839632	0.5531718	0.5754511	0.5762084	0.57253516	0.55940664	0.5712105	0.5875261
0.0	0.5532441	0.5604115	0.5843892	0.5542525	0.57497656	0.57565594	0.5727869	0.55832595	0.57055825	0.5870976
0.0	0.5537166	0.56029564	0.5850802	0.5537372	0.5755493	0.57618874	0.57269967	0.5595132	0.570965	0.5872838
0.0	0.55339515	0.56022435	0.58408064	0.553023	0.57635146	0.5755705	0.57192475	0.5581072	0.5700007	0.58579123
0.0	0.55461025	0.55993724	0.58470917	0.5542875	0.5764965	0.5760086	0.57230216	0.55853695	0.5703878	0.5880989
0.0	0.55419517	0.55973953	0.5844281	0.5545339	0.5759186	0.57538754	0.5721584	0.5589536	0.5704177	0.5872965
0.0	0.55361587	0.5597056	0.5844317	0.55380434	0.5753345	0.5754557	0.5721416	0.5572439	0.5701445	0.58606106
0.0	0.5538847	0.5596711	0.5843729	0.55427927	0.575982	0.5758965	0.5727683	0.55890524	0.56976366	0.58586615
0.0	0.5536148	0.5584647	0.5843151	0.55273575	0.57308364	0.5767837	0.5725124	0.5594436	0.5721963	0.5866857
0.0	0.55613834	0.5613911	0.58666056	0.5552839	0.57595986	0.57795525	0.57402575	0.5595373	0.5726856	0.58803123
0.0	0.55437726	0.5605827	0.585591	0.554723	0.5767202	0.57618374	0.572437	0.5579343	0.5712799	0.58606577
0.0	0.56336164	0.5652289	0.59267914	0.5640101	0.58003664	0.5801814	0.5773733	0.5656351	0.58179116	0.59457684
0.0	0.56352973	0.56533754	0.5927237	0.5638026	0.5795754	0.58071375	0.57741034	0.56486624	0.58123624	0.5945762
0.0	0.56280756	0.56545275	0.59237903	0.5630001	0.58031934	0.5805382	0.57746613	0.56424737	0.58280236	0.5950108
0.0	0.5541969	0.5610745	0.5841141	0.5542077	0.57674193	0.5770598	0.573141	0.55966395	0.5690628	0.586435
0.0	0.56344193	0.5655174	0.5916237	0.56234497	0.57760847	0.58116966	0.5756818	0.56520915	0.5803654	0.5940435
0.0	0.5548856	0.56100756	0.58539444	0.55538636	0.5772415	0.578109	0.57195777	0.5573022	0.5732992	0.5870196
0.0	0.55471885	0.56151813	0.5850465	0.55458367	0.57658786	0.576622	0.57211137	0.5594567	0.5710165	0.58715355
0.0	0.55463827	0.558754	0.5860462	0.55283594	0.57252616	0.5770805	0.5699729	0.5601852	0.57267	0.58644325
0.0	0.028986335	0.0031167828	0.015674371	0.037226778	0.21774684	0.019600492	0.10439952	0.08688442	0.13179563	0.17828435
0.0	0.01886571	0.005871492	0.018842084	0.01830457	0.081799425	0.011390485	0.06763522	0.027705098	0.025582539	0.07563365
0.0	0.028720621	0.0031297274	0.015562105	0.03698645	0.21683264	0.019655177	0.103185944	0.08724256	0.13237086	0.17668582
0.0	0.5550916	0.56038815	0.586107	0.55476886	0.5767361	0.57706016	0.57261056	0.55931014	0.57317436	0.58707035
0.0	0.023927225	0.0037908254	0.026214086	0.02928569	0.025716543	0.008088429	0.01771507	0.02071941	0.049950387	0.035231724
0.0	0.55307305	0.5590256	0.58483493	0.55374277	0.57697207	0.57652175	0.5736228	0.558996	0.5713823	0.5860189
0.0	0.032581	0.006934099	0.04686494	0.030738506	0.06645374	0.01327761	0.051666	0.014348362	0.029127305	0.07351958
0.0	0.042851463	0.00700916	0.03964737	0.032845292	0.07624924	0.009941933	0.044337925	0.0292514	0.038654525	0.06708505
0.0	0.01838875	0.008626658	0.04441778	0.029971758	0.04238457	0.014244993	0.043159906	0.0168969	0.05027334	0.084256515
0.0	0.5536111	0.55989754	0.5854015	0.55393434	0.5767873	0.57644165	0.5731038	0.5592257	0.57217866	0.5859886
0.0	0.555784	0.56068826	0.58584625	0.55319434	0.57678235	0.5769921	0.572089	0.55904835	0.5718777	0.58896804
0.0	0.555784	0.56068826	0.58584625	0.55319434	0.57678235	0.5769921	0.572089	0.55904835	0.5718777	0.58896804
0.0	0.556754	0.560638	0.5854562	0.55437726	0.57683295	0.57701856	0.5706296	0.55927753	0.5723033	0.5879253
0.0	0.5541958	0.55933934	0.5853632	0.55462354	0.57642525	0.5770767	0.5715105	0.5584161	0.57148755	0.58630234
0.0	0.5543063	0.55983007	0.5849438	0.55415267	0.57645684	0.57644033	0.5710729	0.5595324	0.57335824	0.58670914
0.0	0.5540575	0.55856246	0.5854181	0.5554013	0.57647175	0.5766484	0.5728544	0.5602246	0.5706424	0.58582175
0.0	0.5556117	0.55965066	0.5838176	0.5549324	0.5752862	0.57629216	0.57332003	0.5595904	0.5720361	0.5864801
0.0	0.023971867	0.0038019738	0.026285196	0.029267011	0.025813974	0.0080700265	0.01770228	0.020758176	0.049866717	0.035195727
0.0	0.5542551	0.559194	0.5860667	0.55427986	0.575685	0.5750097	0.57224935	0.55946654	0.5701366	0.58636945
0.0	0.5555218	0.5602185	0.584326	0.555034	0.57563	0.57671213	0.57249177	0.558951	0.57222515	0.58702123
0.0	0.022492781	0.011447975	0.023833089	0.030288273	0.058483496	0.015621967	0.030579288	0.037265766	0.05067916	0.03681384
0.0	0.5537508	0.5597007	0.5848766	0.55572313	0.57716244	0.5768001	0.5732938	0.5593595	0.5716906	0.58674496
0.0	0.55487186	0.56066614	0.5845196	0.5555695	0.57592523	0.5764573	0.57427055	0.5594822	0.573235	0.5878342
0.0	0.018212046	0.008228677	0.024833633	0.032616492	0.058372375	0.015053931	0.029977318	0.018962612	0.04594671	0.067360125
0.0	0.55568886	0.5610556	0.58356065	0.55448407	0.5754498	0.57616985	0.57344115	0.5590222	0.5718932	0.5880943
0.0	0.025934622	0.007687949	0.03313627	0.07771349	0.06990477	0.01161946	0.04845719	0.014929685	0.038844258	0.038738362
0.0	0.025934622	0.007687949	0.03313627	0.07771349	0.06990478	0.01161946	0.04845719	0.014929685	0.038844258	0.038738362
0.0	0.022541342	0.011476017	0.02381805	0.030153343	0.05834084	0.015604274	0.03051952	0.037219945	0.050459858	0.036810882
0.0	0.55467385	0.5596128	0.5822004	0.5519631	0.5750893	0.57504225	0.572285	0.557787	0.5703464	0.58734846
0.0	0.55500513	0.5598266	0.5822241	0.5524842	0.57495326	0.5758431	0.572901	0.5582397	0.5713449	0.5868457
0.0	0.5550246	0.56112695	0.5845235	0.5539599	0.57519394	0.5760459	0.57157826	0.5595619	0.56877285	0.5872836
0.0	0.56296384	0.5649137	0.59173834	0.5631764	0.57798505	0.5804677	0.57502645	0.56610805	0.5808034	0.59543794
0.0	0.5630868	0.5650998	0.591337	0.56299627	0.5777721	0.58066845	0.57726085	0.56592965	0.5834334	0.5952632
0.0	0.5542391	0.5606512	0.5860325	0.55513674	0.57659274	0.576987	0.57277876	0.56012475	0.5721704	0.58707404
0.0	0.56246656	0.56557775	0.59493	0.56446487	0.579217	0.5825506	0.5776226	0.5664484	0.58389634	0.5951782
0.0	0.5549143	0.5607686	0.58385825	0.554884	0.5766219	0.57686466	0.57085603	0.5604829	0.572272	0.587472
0.0	0.55344415	0.55976474	0.5839051	0.5527505	0.57528734	0.5765903	0.57208943	0.5594119	0.57243836	0.5871306
0.0	0.5541641	0.5602574	0.585393	0.5509607	0.5765751	0.576788	0.573482	0.55926234	0.571731	0.5878403
0.0	0.5542368	0.56022334	0.5852651	0.55497664	0.57650036	0.57755744	0.573209	0.55959356	0.5708853	0.58743054
0.0	0.5552092	0.5610792	0.5858675	0.5534531	0.5759627	0.57686865	0.57294077	0.55949485	0.57162595	0.5880258
0.0	0.55481124	0.55945987	0.5850409	0.55406415	0.5755371	0.5772284	0.57356817	0.5598269	0.5718147	0.58797425
0.0	0.5541642	0.56207114	0.58871984	0.5593489	0.57885236	0.5759718	0.57482356	0.56057036	0.5727614	0.58867264
0.0	0.56234205	0.562772	0.5922961	0.5641629	0.5794949	0.57998204	0.57652766	0.5653728	0.5838419	0.59420633
0.0	0.5581911	0.56259274	0.58711505	0.5573997	0.5794796	0.57634294	0.5757093	0.56156474	0.5762292	0.590459
0.0	0.5566937	0.56115735	0.58966905	0.5546976	0.5777236	0.57894194	0.57420444	0.56008655	0.5733052	0.58683527
0.0	0.564559	0.56496584	0.5955398	0.56246	0.5796062	0.58313483	0.57787687	0.56536204	0.58430946	0.5931131
0.0	0.56242204	0.5633081	0.591816	0.56289625	0.5776256	0.5806801	0.57522756	0.565618	0.5822594	0.59582895
0.0	0.018900853	0.012527455	0.05815621	0.03502883	0.057291012	0.014322026	0.019159727	0.032139346	0.045988064	0.020178026
0.0	0.55441374	0.55994445	0.58244336	0.55315113	0.5755614	0.57466066	0.57198685	0.5581175	0.57160753	0.585695
0.0	0.55396837	0.5597416	0.5849295	0.55245644	0.5733748	0.57603866	0.572978	0.5575081	0.5725008	0.58673245
0.0	0.55418026	0.55957586	0.5846378	0.5526673	0.575865	0.57554007	0.572234	0.55876887	0.5706715	0.58545333
0.0	0.555784	0.56068826	0.58584625	0.55319434	0.57678235	0.5769921	0.572089	0.55904835	0.5718777	0.58896804
0.0	0.55618566	0.5603897	0.5864463	0.5562409	0.5777064	0.57770216	0.5736517	0.5597362	0.5732777	0.5870537
0.0	0.5549269	0.5609311	0.5859131	0.5540631	0.5772109	0.5780921	0.5725671	0.5591664	0.5717242	0.5865629
0.0	0.5562047	0.5598238	0.5862953	0.55491745	0.5771944	0.5777284	0.57268834	0.55923617	0.5721737	0.58632386
0.0	0.5552589	0.56099164	0.5866949	0.55430245	0.5769109	0.5777044	0.57285047	0.5593695	0.57179177	0.586727
0.0	0.014648974	0.007156969	0.027988119	0.043045923	0.057757884	0.01638497	0.044630624	0.02140997	0.033475414	0.039306927
0.0	0.5641482	0.56623274	0.59601694	0.56515795	0.580563	0.5831563	0.57898396	0.56569886	0.5835746	0.59443915
0.0	0.5640207	0.56613076	0.5948446	0.5660135	0.58077514	0.58286047	0.57807314	0.5655384	0.5848279	0.5948066
0.0	0.059630163	0.008451698	0.030145153	0.022960478	0.056681458	0.010904868	0.043853436	0.041487154	0.022635698	0.039956104
0.0	0.55548716	0.56016773	0.58617437	0.5512416	0.5737745	0.57575566	0.5727962	0.5570378	0.57112795	0.5870347
0.0	0.55517757	0.56025416	0.58484805	0.5543018	0.57705206	0.5760905	0.5729717	0.55771285	0.57207304	0.58846784
0.0	0.5542788	0.5598393	0.583948	0.55422944	0.57649416	0.5772892	0.572553	0.55873686	0.57188606	0.5865117
0.0	0.55487746	0.56050074	0.5852258	0.5563141	0.5764453	0.5773683	0.5718087	0.55946183	0.5712708	0.5880028
0.0	0.5545309	0.55813116	0.5848926	0.55458105	0.57649285	0.57705873	0.57122236	0.55955666	0.5715896	0.5858681
0.0	0.5559634	0.5594089	0.58713555	0.5530539	0.57553464	0.57678026	0.57346344	0.5568995	0.5717725	0.58764064
0.0	0.5550243	0.5609663	0.5838568	0.5536016	0.5773895	0.57640505	0.57320255	0.5606022	0.57112145	0.5865661
0.0	0.5634551	0.56462693	0.59238124	0.5615496	0.57885414	0.58131665	0.57623756	0.56517744	0.581656	0.5937537
0.0	0.56235117	0.56439656	0.5916418	0.5602007	0.57709014	0.5819726	0.5765424	0.56639737	0.58222663	0.5940728
0.0	0.5549154	0.559095	0.58558947	0.5523667	0.5764864	0.5772125	0.57249284	0.5572021	0.5705816	0.5855067
0.0	0.555231	0.55985427	0.58488977	0.5541424	0.5765996	0.57693666	0.5727659	0.55829	0.57056874	0.586894
0.0	0.5546726	0.560216	0.585917	0.55424017	0.5764202	0.5761587	0.5724181	0.5587389	0.5692319	0.5866894
0.0	0.55483204	0.56093746	0.5863201	0.5538897	0.5750244	0.57712716	0.57279104	0.5597827	0.5725383	0.5868003
0.0	0.55413604	0.5597315	0.5854856	0.5552182	0.5773742	0.5767392	0.57265097	0.5589072	0.5689285	0.5876271
0.0	0.5547537	0.5611521	0.58562964	0.5535431	0.57550895	0.5766857	0.57289034	0.5594479	0.5705411	0.58777153
0.0	0.5544936	0.56113005	0.5839675	0.5545472	0.57500803	0.5755015	0.57328194	0.5591774	0.5729111	0.586297
0.0	0.55491525	0.5618028	0.5850956	0.55448675	0.5769006	0.57685274	0.5724777	0.55898464	0.57105005	0.58802146
0.0	0.55501336	0.56138587	0.5838092	0.5548098	0.5741352	0.5753498	0.5734208	0.55887514	0.57230556	0.5867593
0.0	0.5541331	0.5612758	0.5846348	0.5531653	0.5756231	0.5761671	0.571969	0.56121606	0.57125634	0.5883145
0.0	0.5545967	0.5605797	0.58474886	0.55477655	0.57675534	0.5771118	0.573298	0.5570519	0.5721571	0.5865082
0.0	0.5554452	0.5608049	0.58603036	0.55174387	0.5773094	0.5771926	0.5718647	0.5595863	0.5706577	0.5866354
0.0	0.55230445	0.55853903	0.5836475	0.5538153	0.5766926	0.57701385	0.5730833	0.5565222	0.57051915	0.58428675
0.0	0.56650317	0.5659638	0.59434	0.5652535	0.58243364	0.5826735	0.5781597	0.5659742	0.5868119	0.5972142
0.0	0.5637887	0.564795	0.5914637	0.56239563	0.57993436	0.58112144	0.57662606	0.56509537	0.58360183	0.59346557
0.0	0.55356026	0.55985236	0.5864624	0.5546123	0.57538867	0.5764453	0.57309175	0.5580974	0.57139754	0.58757144
0.0	0.5525342	0.5600209	0.5868281	0.55446535	0.5761085	0.5767171	0.5736238	0.5584786	0.57035375	0.58821607
0.0	0.55329126	0.5600269	0.5855706	0.5540467	0.57497793	0.57755554	0.5710261	0.55806756	0.57130814	0.584388
0.0	0.5544489	0.5606657	0.58506244	0.5539347	0.57630974	0.5762782	0.5727666	0.55580455	0.56902957	0.585688
0.0	0.5519005	0.5602232	0.58565205	0.5527284	0.57810146	0.57697976	0.5724767	0.55833316	0.57165605	0.58567625
0.0	0.55363727	0.5611372	0.5856715	0.5534261	0.5765367	0.57724804	0.5735597	0.5603377	0.5718813	0.5872851
0.0	0.55467117	0.56096154	0.5856903	0.55320275	0.57718116	0.5765348	0.5741956	0.5580389	0.57098335	0.587112
0.0	0.5637859	0.5654916	0.5921852	0.56095856	0.57967025	0.5808605	0.57592416	0.56610346	0.58276784	0.59557265
0.0	0.5551809	0.56097937	0.5853037	0.55320036	0.57709754	0.576193	0.5722616	0.55950046	0.5695479	0.5874407
0.0	0.5550704	0.5611228	0.58569694	0.5527393	0.5771332	0.5764073	0.57400334	0.55857694	0.5714764	0.5875745
0.0	0.55443966	0.55992043	0.5865367	0.5551025	0.5760991	0.5762223	0.5724649	0.55896354	0.5722433	0.5882348
0.0	0.5556453	0.56080854	0.58551455	0.5521801	0.57534385	0.5772474	0.5728146	0.5596936	0.57203287	0.5871301
0.0	0.5545869	0.55788046	0.5841707	0.55243564	0.57570225	0.5772047	0.57241064	0.55928004	0.57090783	0.58565927
0.0	0.5551529	0.55938065	0.58421814	0.55358505	0.5775438	0.5757067	0.57240975	0.5563298	0.57258177	0.58709645
0.0	0.55655605	0.5603453	0.5856209	0.5541457	0.577145	0.5769875	0.57242966	0.55761194	0.57009065	0.584859
0.0	0.55411685	0.560515	0.58377284	0.55384856	0.5761474	0.57683825	0.5726432	0.5579142	0.5721559	0.58669037
0.0	0.5666558	0.5666033	0.59500587	0.5641936	0.58080894	0.583403	0.579299	0.5667702	0.5876197	0.59619933
0.0	0.55636674	0.56082296	0.5854515	0.55540496	0.57562554	0.577684	0.57287145	0.55966455	0.5733115	0.5867303
0.0	0.5558637	0.56089556	0.5850816	0.5545074	0.5753589	0.5769496	0.57227457	0.5579976	0.5720465	0.5866654
0.0	0.55643594	0.5606639	0.58569777	0.5546849	0.57695955	0.57744116	0.5732223	0.5595086	0.5726229	0.58616006
0.0	0.55458456	0.5617371	0.5860519	0.553962	0.57683134	0.5766609	0.5729719	0.558957	0.5720196	0.5871693
0.0	0.5538342	0.56218237	0.58847183	0.55827963	0.5775475	0.5781548	0.57430094	0.5618569	0.5737821	0.5885546
0.0	0.5520392	0.55851007	0.58712614	0.55817395	0.57867914	0.57818055	0.57265633	0.5597899	0.5718121	0.5874471
0.0	0.5547306	0.561475	0.5889003	0.557409	0.5784102	0.5775628	0.57438123	0.5601985	0.57335454	0.58582413
0.0	0.56441146	0.56533486	0.59220463	0.5611158	0.57873416	0.5812016	0.57623595	0.5652729	0.5839573	0.59586936
0.0	0.56441146	0.56533486	0.59220463	0.5611158	0.57873416	0.5812016	0.57623595	0.5652729	0.5839573	0.59586936
0.0	0.55353296	0.56005853	0.58483243	0.5546373	0.5753784	0.5762281	0.5730978	0.55858916	0.5715853	0.5866933
0.0	0.03180502	0.008734941	0.065366104	0.04186316	0.36340037	0.026084138	0.14785315	0.10676072	0.22279489	0.00080294313
0.0	0.045345314	0.009022786	0.03189271	0.04596089	0.23863211	0.018614674	0.18895599	0.120747946	0.21910594	0.08885499
0.0	0.5539986	0.55768937	0.58503866	0.55495393	0.5747952	0.57607013	0.5711503	0.5587419	0.5725507	0.5863363
0.0	0.563838	0.56716144	0.5941708	0.5647992	0.57955426	0.5829411	0.5776019	0.56679815	0.5842267	0.59526277
0.0	0.5636037	0.5659501	0.5958552	0.56529504	0.5809604	0.5823979	0.5774025	0.5669598	0.5841605	0.59442
0.0	0.56361413	0.5663466	0.59536785	0.5652475	0.5810767	0.58210695	0.5777426	0.566918	0.58461213	0.59478605
0.0	0.5527279	0.5607378	0.58439815	0.55509	0.57586896	0.576587	0.5714198	0.5573743	0.57150334	0.58692914
0.0	0.5535108	0.55843234	0.5858216	0.555481	0.5747304	0.57668597	0.57387495	0.55940104	0.57138026	0.58708346
0.0	0.55384195	0.55989987	0.58587986	0.5494722	0.5756798	0.57538813	0.5725806	0.55870545	0.56965786	0.5866194
0.0	0.55425525	0.56111264	0.5857163	0.5532678	0.57601655	0.57662654	0.5728789	0.5596178	0.57102305	0.586373
0.0	0.56647664	0.5670185	0.5962007	0.56778055	0.58284104	0.5822377	0.5802739	0.56829214	0.588425	0.5989936
0.0	0.56647664	0.5670185	0.5962007	0.56778055	0.58284104	0.5822377	0.5802739	0.56829214	0.588425	0.5989936
0.0	0.55472535	0.55898	0.58448327	0.5533187	0.5767711	0.57647806	0.57169753	0.55849653	0.57160985	0.58547574
0.0	0.55372477	0.55975664	0.5839075	0.5539217	0.57451385	0.5759827	0.5725001	0.56043476	0.57259285	0.58678406
0.0	0.5551451	0.5605065	0.58613545	0.5545969	0.5758277	0.57736063	0.57242894	0.55894774	0.5725411	0.58710986
0.0	0.55501896	0.5609113	0.5844174	0.55439353	0.5768834	0.57728255	0.57257694	0.55999565	0.57130337	0.5866125
0.0	0.5578785	0.56232387	0.5876522	0.55782056	0.57873034	0.57884276	0.57607	0.55991703	0.57705754	0.5901078
0.0	0.020598419	0.008676404	0.00041870284	0.046910714	0.15915905	0.015253657	0.16093113	0.06902282	0.040822625	0.075643286
0.0	0.013727257	0.010701731	0.028969843	0.016962698	0.023580866	0.017836003	0.0434579	0.024500074	0.020625165	0.03384514
0.0	0.015159704	0.006529081	0.019258201	0.0460571	0.06785067	0.014576516	0.035850685	0.033159677	0.04052884	0.10870518
0.0	0.5613276	0.5651922	0.59055394	0.5612457	0.580096	0.580706	0.57571524	0.5657963	0.5827693	0.5937146
0.0	0.5541834	0.5603435	0.5846866	0.55370766	0.5747496	0.5771089	0.5735593	0.5586358	0.5722747	0.5860322
0.0	0.55447197	0.56114376	0.5836039	0.5513427	0.57787085	0.5764623	0.5729147	0.56047505	0.57173157	0.58668137
0.0	0.554855	0.5611913	0.58484316	0.5541578	0.5769393	0.5773968	0.57283896	0.55853456	0.5718427	0.5866142
0.0	0.56409997	0.5648267	0.5927041	0.5627561	0.5800931	0.5810451	0.5768726	0.5663954	0.5835517	0.5969179
0.0	0.5540235	0.56029224	0.586387	0.55442184	0.5774936	0.5761585	0.57293093	0.5599351	0.57281643	0.58798623
0.0	0.5549246	0.55891377	0.5854681	0.55412734	0.57606804	0.576438	0.5728512	0.55712014	0.57212144	0.5863841
0.0	0.017895542	0.01191455	0.01703325	0.025488975	0.045901366	0.011439587	0.059829425	0.022920126	0.021632554	0.030486912
0.0	0.027987186	0.0075832033	0.035016317	0.013133051	0.29458082	0.014010376	0.039979946	0.017025044	0.024976842	9.781898e-05
0.0	0.017822502	0.011736108	0.016618712	0.025146797	0.045255058	0.011170966	0.059509207	0.022739926	0.021002825	0.029757548
0.0	0.02796651	0.007565425	0.03500686	0.013101761	0.29425973	0.013991629	0.039950196	0.016993161	0.02493852	9.760543e-05
0.0	0.5558989	0.5618724	0.58937025	0.55782825	0.57890475	0.5788208	0.5744233	0.56041706	0.5720789	0.5865055
0.0	0.5544699	0.5605506	0.5855983	0.5526653	0.5769511	0.5766571	0.5727837	0.55919266	0.57133794	0.58680296
0.0	0.5547702	0.5606901	0.5862147	0.5551164	0.5762746	0.57739884	0.5732891	0.55956113	0.5719277	0.586332
0.0	0.563363	0.56518996	0.5926415	0.5617027	0.5798948	0.58106977	0.57645124	0.5666774	0.5839488	0.5941563
0.0	0.55279344	0.5604026	0.586224	0.5557248	0.5763597	0.576408	0.5728665	0.5587728	0.5722962	0.5883897
0.0	0.56128126	0.5653332	0.59136426	0.56250423	0.57880354	0.5816513	0.5758009	0.5644284	0.58243215	0.59528625
0.0	0.5540219	0.55981064	0.5852177	0.55293196	0.57504594	0.5753677	0.57275975	0.55817413	0.5712109	0.58557844
0.0	0.5547114	0.5592728	0.58509994	0.55366504	0.5758223	0.57368886	0.57247704	0.55718976	0.5699908	0.5861899
0.0	0.55362886	0.5598826	0.58618355	0.5542155	0.57744855	0.5771274	0.5725049	0.55941325	0.5716374	0.5867046
0.0	0.55469567	0.55979097	0.58566016	0.55395085	0.57582414	0.57408875	0.5732862	0.5573021	0.57072747	0.5859923
0.0	0.56658715	0.5673526	0.59726524	0.5677405	0.58348477	0.582638	0.5806253	0.5683458	0.58802384	0.59852874
0.0	0.56658715	0.5673526	0.59726524	0.5677405	0.58348477	0.582638	0.5806253	0.5683458	0.58802384	0.59852874
0.0	0.554261	0.5580727	0.58524156	0.5527644	0.57571965	0.5761002	0.5726586	0.55854684	0.5714222	0.58454275
0.0	0.5677514	0.56617796	0.5973018	0.56811947	0.58222157	0.5808045	0.5807939	0.5678244	0.58747345	0.5983319
0.0	0.5677514	0.56617796	0.5973018	0.56811947	0.58222157	0.5808045	0.5807939	0.5678244	0.58747345	0.5983319
0.0	0.56205827	0.56456834	0.59168863	0.5631873	0.57956386	0.5783682	0.57490957	0.56529754	0.5821318	0.5927403
0.0	0.554825	0.56076366	0.5847592	0.5551231	0.57696146	0.5770033	0.57213455	0.55956227	0.57088727	0.58687735
0.0	0.5547036	0.5606132	0.58527267	0.55383426	0.57460594	0.5763842	0.5729235	0.5590725	0.5706144	0.5863093
0.0	0.5673343	0.5679999	0.59678966	0.56819236	0.58271426	0.5832861	0.57995504	0.56809384	0.5879212	0.59851426
0.0	0.5673343	0.5679999	0.59678966	0.56819236	0.58271426	0.5832861	0.57995504	0.56809384	0.5879212	0.59851426
0.0	0.55632764	0.56070083	0.58594334	0.5530283	0.5760753	0.5762861	0.5727149	0.5615544	0.5718418	0.5865138
0.0	0.5548916	0.56052035	0.58558464	0.5550409	0.57655007	0.5761717	0.57285076	0.56010073	0.5706671	0.58557683
0.0	0.5524489	0.55904496	0.5856538	0.55584466	0.57403827	0.57334065	0.57148033	0.5583016	0.57324356	0.5854834
0.0	0.5553627	0.55932575	0.5838488	0.55389273	0.5766184	0.57594335	0.57242113	0.55901027	0.5735605	0.58768773
0.0	0.55421793	0.55980307	0.5856143	0.55448765	0.57382447	0.5740732	0.57316536	0.55940825	0.5721498	0.5844327
0.0	0.55548495	0.56123257	0.586154	0.5540857	0.57684577	0.57714665	0.57222015	0.55950236	0.5705981	0.5869536
0.0	0.55553347	0.5619368	0.5851505	0.55410576	0.5762357	0.5780487	0.57362986	0.5595576	0.5725235	0.58689517
0.0	0.5564326	0.5610971	0.58573985	0.5544332	0.5774849	0.57656103	0.57295746	0.5600219	0.57198346	0.58605605
0.0	0.55591345	0.5616232	0.5863622	0.5518176	0.5774249	0.5770568	0.5741055	0.5586199	0.5739222	0.5856565
0.0	0.5558709	0.56092775	0.584167	0.5550166	0.57666594	0.57400125	0.5735097	0.55803883	0.5711786	0.5867924
0.0	0.55486804	0.56036365	0.5847942	0.5537347	0.5756656	0.57724047	0.5730155	0.5588031	0.5707878	0.5862385
0.0	0.5551597	0.56009275	0.5851625	0.5542556	0.5766424	0.5770421	0.57306105	0.55906457	0.5718136	0.58614147
0.0	0.55571425	0.56162846	0.58631116	0.55199826	0.57750136	0.5767773	0.5717406	0.5582693	0.5732346	0.58700323
0.0	0.55385786	0.56013614	0.5849705	0.5546161	0.5753165	0.57725275	0.572925	0.5584115	0.572732	0.5866706
0.0	0.55502623	0.5591661	0.58489025	0.55340964	0.5733724	0.5769149	0.57228315	0.55809945	0.57065487	0.58656394
0.0	0.5560347	0.56045336	0.5858755	0.5533511	0.57804775	0.5768392	0.5726381	0.55935055	0.5732554	0.5860816
0.0	0.55449957	0.560664	0.5834578	0.55377084	0.5704488	0.57614833	0.57257444	0.55702937	0.5694626	0.5869159
0.0	0.5546089	0.56083745	0.5842132	0.55267256	0.57627594	0.5773141	0.5725608	0.56072843	0.5702149	0.58561665
0.0	0.5534172	0.5602118	0.5899546	0.5583974	0.576117	0.5774964	0.5755354	0.56031686	0.5729477	0.58801883
0.0	0.5554958	0.56281585	0.5893791	0.55751544	0.57705283	0.57854754	0.57565427	0.5611447	0.5738846	0.58913225
0.0	0.5543037	0.5600194	0.58922744	0.55785906	0.5772556	0.57810956	0.5755224	0.5607158	0.57360166	0.5874617
0.0	0.5642352	0.5642414	0.59151596	0.5596368	0.5801026	0.58121616	0.57693845	0.5660754	0.5835047	0.59537655
0.0	0.56279415	0.564649	0.59049284	0.5616133	0.57862157	0.5811813	0.57679063	0.5659062	0.58145887	0.59456575
0.0	0.55447763	0.56072533	0.58492184	0.5552406	0.5762988	0.57702005	0.57400656	0.5594778	0.57110745	0.58656174
0.0	0.5540279	0.5609908	0.583188	0.5546221	0.57641065	0.57736653	0.57313585	0.5589118	0.57029736	0.5859075
0.0	0.5542656	0.5610987	0.58590084	0.5540573	0.57701874	0.57675797	0.5711288	0.55861413	0.5728015	0.58499813
0.0	0.554669	0.5591051	0.5846913	0.5546706	0.5764415	0.57511944	0.5729464	0.55912983	0.569679	0.58631045
0.0	0.55721277	0.5621463	0.5870549	0.55383253	0.5750185	0.5758257	0.5725826	0.5594921	0.57405096	0.5868921
0.0	0.5540599	0.55972	0.5854093	0.55420226	0.5770188	0.5766121	0.5723693	0.5586718	0.5691533	0.58715504
0.0	0.55575454	0.55976343	0.58517694	0.55432224	0.57669127	0.5768097	0.571791	0.5600945	0.57212186	0.5871913
0.0	0.5628155	0.5648938	0.5924982	0.56362987	0.57906556	0.5811758	0.5775709	0.5659373	0.5824174	0.5942319
0.0	0.5549717	0.5627295	0.5896557	0.5584022	0.57696503	0.5783455	0.57573074	0.55957985	0.57354236	0.5887958
0.0	0.55433327	0.558666	0.5858588	0.55575097	0.572983	0.57719225	0.5737091	0.55724627	0.5692764	0.585959
0.0	0.55516	0.5586735	0.5857641	0.5550318	0.5739894	0.5775007	0.57375175	0.55802435	0.5715146	0.586359
0.0	0.5640077	0.5657726	0.5923044	0.5638982	0.5789668	0.5815318	0.57784194	0.56564844	0.58187026	0.5948693
0.0	0.55591035	0.56034464	0.5857668	0.55387473	0.57421404	0.57646006	0.57324314	0.55883527	0.5723724	0.5873818
0.0	0.5535747	0.55951345	0.5854945	0.5531405	0.57605183	0.57709324	0.57343227	0.5589527	0.569866	0.58597904
0.0	0.5554243	0.5594824	0.5862288	0.55256975	0.5755962	0.57645035	0.5731744	0.55850613	0.5722681	0.58722216
0.0	0.5557227	0.5603827	0.58597684	0.55456775	0.57506776	0.5765826	0.57208586	0.5584311	0.57146	0.58733654
0.0	0.55720836	0.560266	0.5854686	0.5559996	0.57707953	0.57651156	0.5729215	0.55921245	0.5709704	0.58833486
0.0	0.556693	0.5588018	0.5855718	0.5523911	0.57527256	0.5778883	0.57356304	0.5581583	0.5718742	0.58880484
0.0	0.5552557	0.559505	0.58492833	0.554269	0.57582474	0.57750934	0.5710878	0.55817026	0.5720069	0.5874203
0.0	0.55589145	0.5595873	0.5857329	0.55577725	0.5762584	0.5772827	0.57306784	0.55833036	0.5710167	0.5875185
0.0	0.5555451	0.55985206	0.58416593	0.5549574	0.5751589	0.5766275	0.5741872	0.5574723	0.5704062	0.58698183
0.0	0.5553143	0.56035703	0.5853383	0.55505097	0.5758272	0.577652	0.5721029	0.5589152	0.5725335	0.58812416
0.0	0.5568334	0.5600218	0.58698905	0.55526567	0.575328	0.5757204	0.57213277	0.5591141	0.5724819	0.58808446
0.0	0.5550179	0.5605823	0.585648	0.55378366	0.5744742	0.577066	0.5735778	0.55966777	0.5697625	0.58628494
0.0	0.5556311	0.55975044	0.5860621	0.5548208	0.5759728	0.5768974	0.573086	0.5583114	0.57172143	0.58735406
0.0	0.5546223	0.56075615	0.5856656	0.55557466	0.57521814	0.57710856	0.5737165	0.55991673	0.5712732	0.58710736
0.0	0.56250465	0.56477284	0.5919637	0.56384885	0.5774159	0.5811549	0.5764427	0.5658596	0.5838296	0.59516275
0.0	0.027480926	0.009672961	0.00012834393	0.029357327	0.18947688	0.017504841	0.11664562	0.0798372	0.14410533	0.07667408
0.0	0.021736031	0.008474306	0.034218445	0.08350939	0.14110206	0.024767028	0.066894025	0.06412772	0.038629077	0.07908674
0.0	0.023620317	0.006815916	0.05722036	0.043787614	0.29778743	0.0146248825	0.08285028	0.033797383	0.0393238	0.21535215
0.0	0.55659986	0.56055635	0.58640707	0.55527467	0.57649904	0.5773083	0.5733269	0.5589339	0.5725418	0.5878666
0.0	0.555816	0.5597456	0.5865297	0.5562308	0.5758213	0.57725	0.5729172	0.5583609	0.57247525	0.58772725
0.0	0.5557737	0.55990714	0.5845383	0.55540746	0.5761018	0.5775235	0.5735857	0.5588401	0.5710984	0.58702064
0.0	0.5558048	0.559872	0.5848331	0.5558006	0.57735074	0.5770635	0.5740494	0.5565138	0.5728026	0.5868645
0.0	0.5550188	0.5594147	0.58507884	0.5558248	0.57640475	0.57741684	0.5731583	0.5588369	0.5727939	0.58793515
0.0	0.556803	0.56023085	0.5856281	0.55507326	0.5752465	0.57632923	0.5731785	0.5585557	0.5721098	0.58728826
0.0	0.5556419	0.5597452	0.58520603	0.552989	0.57644874	0.57694316	0.5723753	0.5581379	0.5713063	0.5869744
0.0	0.5544133	0.5602149	0.585593	0.55486745	0.5756501	0.5772321	0.5723738	0.55876386	0.5713114	0.58666074
0.0	0.564163	0.5657917	0.59286016	0.5623397	0.5809868	0.5818264	0.576798	0.56610435	0.582888	0.59520125
0.0	0.55668443	0.5609985	0.5858788	0.5554408	0.5765186	0.5774524	0.57338333	0.5596578	0.571013	0.5873154
0.0	0.556054	0.5599416	0.5847197	0.5544199	0.5755511	0.57592666	0.57376444	0.55885327	0.57146484	0.5877777
0.0	0.554334	0.5598251	0.585938	0.55518526	0.5749821	0.5763374	0.5739017	0.55939084	0.57168645	0.58694005
0.0	0.5555097	0.5599466	0.5847709	0.55551666	0.5757384	0.57759064	0.57256	0.558003	0.57174706	0.5875684
0.0	0.55605435	0.55921006	0.58538395	0.55456674	0.57614607	0.5760262	0.57240874	0.5585045	0.5715667	0.5875919
0.0	0.5645853	0.56472903	0.5920611	0.5634542	0.5790395	0.5795027	0.5776136	0.5655613	0.58221745	0.5945191
0.0	0.5646125	0.5656296	0.59199274	0.5627991	0.5798132	0.58063346	0.5773419	0.5667651	0.5825927	0.59442747
0.0	0.56311464	0.5645509	0.59276843	0.5617966	0.57932687	0.58119774	0.5776324	0.5649508	0.5823747	0.5948587
0.0	0.56327015	0.56504196	0.5921466	0.56319284	0.57971346	0.58208054	0.57771397	0.5658509	0.5832594	0.5952417
0.0	0.5635517	0.56598914	0.59232295	0.5635561	0.57961595	0.5812107	0.5775869	0.56598264	0.5832172	0.5941472
0.0	0.5641621	0.5654552	0.592977	0.5626997	0.5806814	0.58172894	0.5773611	0.56606793	0.5815908	0.59463674
0.0	0.554205	0.56107104	0.5841855	0.55343896	0.5750278	0.5761067	0.5735773	0.559246	0.5699842	0.5870996
0.0	0.5519603	0.5607949	0.5853804	0.55278325	0.5763468	0.57664824	0.57303613	0.5584538	0.56952673	0.5862012
0.0	0.015809242	0.00785977	0.036192086	0.02199762	0.029249167	0.012341545	0.053295795	0.027659772	0.04216379	0.06601674
0.0	0.015743691	0.007832258	0.035945356	0.021934733	0.02930886	0.012366085	0.053186215	0.027565194	0.04194608	0.06634058
0.0	0.015727984	0.007831746	0.035892475	0.022042999	0.029256249	0.012307578	0.053272482	0.02757252	0.042041093	0.06591363
0.0	0.015787814	0.007842127	0.03605456	0.022056643	0.029395921	0.012340633	0.05307589	0.0276066	0.042247735	0.06581846
0.0	0.015763758	0.007821189	0.03605595	0.022028837	0.02916684	0.012310083	0.053131	0.027469035	0.042237356	0.065600835
0.0	0.015736194	0.00783672	0.035948314	0.021976827	0.029258456	0.0123261055	0.05310986	0.02745851	0.042047136	0.06573354
0.0	0.020185687	0.012786925	0.024697369	0.03198084	0.085484624	0.013564179	0.025142116	0.027506536	0.061569348	0.03609424
0.0	0.020141454	0.01275843	0.024793364	0.03191016	0.08560341	0.013553292	0.025225213	0.027347429	0.061215144	0.036137488
0.0	0.020111946	0.012755771	0.024643764	0.03169426	0.085344546	0.013562437	0.025218215	0.027409285	0.06115816	0.0360633
0.0	0.020191967	0.012767299	0.024764718	0.032011326	0.08562297	0.0135435155	0.025280425	0.027405681	0.061550874	0.03601443
0.0	0.020151291	0.0127523	0.024779199	0.03201128	0.08552366	0.013535045	0.025114018	0.027630752	0.0617697	0.036009442
0.0	0.020167219	0.012738734	0.024699412	0.031815168	0.08526763	0.013587057	0.0252769	0.027185079	0.061255317	0.036096185
0.0	0.015084207	0.006491009	0.018552536	0.022857852	0.040855844	0.011964926	0.027569374	0.02074528	0.017924495	0.03551747
0.0	0.015073308	0.0064424784	0.01851744	0.02274664	0.040803276	0.011944773	0.027573971	0.020692764	0.017899524	0.035461247
0.0	0.015115799	0.0064747375	0.018550592	0.022865903	0.040618625	0.011918924	0.027598768	0.02069543	0.01787585	0.035457507
0.0	0.015072643	0.006493073	0.018578151	0.022748394	0.040720653	0.011924935	0.027559424	0.02070762	0.017921852	0.035426866
0.0	0.015101296	0.0064668683	0.018575089	0.022760207	0.0407567	0.011910576	0.027610198	0.020708056	0.017887263	0.03541832
0.0	0.015076394	0.0064770104	0.01850817	0.0227936	0.040596567	0.011928795	0.027521567	0.020592354	0.017932722	0.03564302
0.0	0.020763056	0.009582334	0.023391824	0.018872684	0.1470784	0.016256835	0.02895143	0.01441645	0.018071853	0.0734478
0.0	0.020733625	0.009556533	0.023357468	0.018959682	0.14778763	0.016276376	0.029013112	0.014463151	0.018073427	0.0733648
0.0	0.020701118	0.0095776245	0.023377972	0.01894531	0.14769931	0.016242558	0.029013468	0.014457584	0.017969795	0.0732737
0.0	0.020769902	0.009582497	0.023376403	0.018973611	0.14799966	0.01626959	0.029047057	0.014400821	0.018098272	0.07325681
0.0	0.020713825	0.009540682	0.023395864	0.018950319	0.1477231	0.0162952	0.028992036	0.014502434	0.018117212	0.07328911
0.0	0.020735355	0.009563942	0.0232775	0.018993707	0.1472004	0.016261885	0.028928425	0.014383302	0.01793688	0.07339218
0.0	0.031096375	0.010747567	0.026070006	0.00712322	0.05534592	0.010401583	0.045015976	0.015499216	0.018532032	0.05006558
0.0	0.031139161	0.010694843	0.025906818	0.007134732	0.05547275	0.010390594	0.044990666	0.015522663	0.018531987	0.049885735
0.0	0.031058125	0.010696896	0.02598399	0.0071313214	0.055315547	0.01037213	0.04497235	0.015558818	0.018492213	0.049958173
0.0	0.031217355	0.010725161	0.02605778	0.007144669	0.055531595	0.010391819	0.045085147	0.015578074	0.018566998	0.050056364
0.0	0.03118883	0.010713278	0.026031872	0.0071274396	0.055280764	0.010382693	0.045148045	0.015573345	0.01855694	0.050114542
0.0	0.031104036	0.010720811	0.025980907	0.007140984	0.05496303	0.0103880735	0.044888332	0.015538803	0.018476484	0.049997717
0.0	0.020864418	0.005454836	0.023653457	0.018301008	0.041776437	0.018046468	0.01767926	0.015786147	0.030987445	0.0368571
0.0	0.020847687	0.0054462263	0.023646962	0.018296758	0.041765753	0.017997524	0.017657014	0.015741726	0.03114373	0.03692784
0.0	0.020862877	0.0054407353	0.023701452	0.018394914	0.04155379	0.017968338	0.01768061	0.0157452	0.030918136	0.036964837
0.0	0.020838073	0.0054525426	0.023618773	0.018362448	0.04168246	0.01800388	0.017701881	0.015759742	0.030972954	0.036873333
0.0	0.020888453	0.005424293	0.023655903	0.01832694	0.041589793	0.017975055	0.017646331	0.015749073	0.030981455	0.036939546
0.0	0.020867126	0.0054337573	0.023523973	0.018350502	0.041564252	0.018005388	0.017604217	0.01574155	0.030992253	0.037048604
0.0	0.037689514	0.0046402863	0.024049837	0.046065815	0.16218029	0.014745583	0.023375843	0.026358057	0.030251523	0.02217152
0.0	0.037562933	0.004624623	0.024001982	0.045983076	0.16302678	0.01472786	0.023385664	0.02638045	0.030312182	0.022083458
0.0	0.03753154	0.0046208207	0.023924459	0.04600546	0.16210099	0.014699235	0.023389671	0.02642888	0.030106924	0.022097321
0.0	0.037533227	0.004639857	0.024001868	0.045863133	0.16224268	0.014740534	0.023385251	0.026427152	0.030131377	0.02213001
0.0	0.0376049	0.004628209	0.024013177	0.045924924	0.16257876	0.0147521105	0.023387972	0.026473405	0.03026448	0.022190798
0.0	0.03752498	0.0046244822	0.02386297	0.045790363	0.16161908	0.014742426	0.023264935	0.026293987	0.029909251	0.022156794
0.0	0.022900203	0.011327202	0.032180406	0.015603769	0.03673548	0.017268628	0.03758693	0.018992718	0.060673095	0.04020249
0.0	0.022899034	0.011313583	0.032244522	0.015582176	0.03671364	0.017206905	0.03748475	0.019033352	0.06065521	0.040127315
0.0	0.022997081	0.011356171	0.032131728	0.015625216	0.036954638	0.017270343	0.037522566	0.019201193	0.061023284	0.040201142
0.0	0.03845883	0.0063335686	0.03946925	0.030917265	0.15236868	0.013369563	0.031875532	0.019264722	0.031396877	0.040908642
0.0	0.038551245	0.0063832565	0.039429136	0.030915964	0.15195729	0.013324315	0.031935237	0.019228484	0.031404838	0.04110033
0.0	0.03842142	0.0063738697	0.039462794	0.03060758	0.15204448	0.013345727	0.03183924	0.019248	0.031483106	0.04112197
0.0	0.0383838	0.006359396	0.039471418	0.030939601	0.15193643	0.013365589	0.031939574	0.01924511	0.03144285	0.041110933
0.0	0.03840209	0.0063415114	0.039412607	0.030917622	0.15227267	0.013348126	0.031931184	0.019279152	0.03152108	0.0412015
0.0	0.038476016	0.00638016	0.03936714	0.030958489	0.15254243	0.0133889	0.031851318	0.01928091	0.031419113	0.041208092
0.0	0.038539674	0.0063665174	0.039408002	0.031030457	0.1521921	0.013348018	0.031919748	0.019257246	0.031569004	0.041151367
0.0	0.038652647	0.006377186	0.039437443	0.030955436	0.15257159	0.013394696	0.03179615	0.019285167	0.031549547	0.041170016
0.0	0.010470129	0.0068385387	0.026680805	0.02925425	0.10209077	0.013867971	0.028742133	0.03486418	0.021467643	0.037496045
0.0	0.0104500055	0.0068212664	0.026641017	0.029143097	0.10219764	0.013850766	0.028743885	0.034803476	0.021373525	0.037326418
0.0	0.010477768	0.0068528294	0.026669582	0.029308127	0.10264264	0.013876294	0.028697874	0.034953453	0.021496037	0.037592676
0.0	0.013309539	0.012018964	0.036553945	0.018706864	0.12665702	0.016048878	0.031753298	0.015854213	0.034154337	0.050509114
0.0	0.017703224	0.005250108	0.029722158	0.03599567	0.051972527	0.016695105	0.03133886	0.015762331	0.030028762	0.031852297
0.0	0.0176658	0.0052312654	0.029584033	0.035990022	0.05170323	0.016709935	0.031224301	0.015804553	0.029989557	0.03172804
0.0	0.017637655	0.0052557266	0.029707624	0.03582068	0.051625736	0.016645446	0.0312784	0.015740685	0.03016109	0.031813927
0.0	0.017625678	0.0052534337	0.02960963	0.036024813	0.05178081	0.01668267	0.031235352	0.015741816	0.030120889	0.03189432
0.0	0.017648976	0.005243697	0.029648168	0.036102157	0.051713713	0.016696317	0.0313241	0.015877994	0.029975357	0.031949047
0.0	0.017634664	0.0052395947	0.02962124	0.036146294	0.05165586	0.016704319	0.031243773	0.0157524	0.03002709	0.03186262
0.0	0.017711287	0.0052400245	0.029600048	0.036091264	0.051792637	0.016731707	0.031292565	0.015700981	0.030059386	0.031857923
0.0	0.017707272	0.005249605	0.029776385	0.035913255	0.051652472	0.016714128	0.031219393	0.015802907	0.03028052	0.0318077
0.0	0.017707951	0.0052459063	0.029600289	0.036085196	0.051649075	0.016728507	0.031062534	0.015710903	0.030118426	0.03181375
0.0	0.017718289	0.00525963	0.029741582	0.035931278	0.05173219	0.016690925	0.03120348	0.01583135	0.03008989	0.031829823
0.0	0.02195168	0.0052634683	0.042246934	0.03052961	0.0460893	0.013955487	0.042742044	0.021447215	0.045295488	0.04895829
0.0	0.021955261	0.0052665398	0.042093333	0.03054648	0.04620684	0.014011812	0.04280613	0.021380996	0.045324717	0.049323007
0.0	0.021985691	0.005256612	0.04215728	0.030528694	0.046329167	0.013898372	0.042620465	0.021464607	0.04527705	0.04889042
0.0	0.011693141	0.009458566	0.028003927	0.017833281	0.08406963	0.013638734	0.016201086	0.024778789	0.021972885	0.07861834
0.0	0.011740572	0.009464026	0.027910968	0.017885739	0.084168985	0.013694128	0.016199945	0.024710292	0.021912212	0.07863516
0.0	0.011760151	0.009453193	0.027903005	0.017830951	0.08402118	0.013660297	0.01620069	0.024854016	0.021928458	0.07861673
0.0	0.011792648	0.009479783	0.028054575	0.017841	0.08446686	0.013683473	0.016177792	0.024881935	0.022078773	0.07883318
0.0	0.012822416	0.0049863895	0.029031744	0.027121192	0.021010838	0.013243314	0.14772448	0.027016005	0.046601754	0.029691625
0.0	0.012866201	0.004971903	0.028921645	0.02756005	0.020940414	0.0132105835	0.14751622	0.027009746	0.04657215	0.029550042
0.0	0.012825422	0.004982312	0.028983032	0.027496256	0.02100664	0.013267037	0.14730212	0.02716036	0.046779297	0.02961718
0.0	0.01521732	0.0084881885	0.023127131	0.026731797	0.0371786	0.013117795	0.036075965	0.016218698	0.021827813	0.03733057
0.0	0.015186795	0.008477989	0.02314154	0.026758669	0.037078176	0.01311529	0.03611244	0.01618026	0.02187746	0.037528828
0.0	0.015154593	0.008480174	0.023207743	0.026803596	0.036917135	0.013109934	0.035963345	0.016165374	0.021851089	0.037443414
0.0	0.01735003	0.009426975	0.04558196	0.026046645	0.083753645	0.015328341	0.032302696	0.02672624	0.025017662	0.045557696
0.0	0.021883037	0.010613845	0.033286374	0.029855734	0.05648705	0.014913985	0.028801862	0.0160973	0.071660444	0.045378655
0.0	0.025916513	0.007009087	0.02645472	0.0381494	0.022321686	0.015384717	0.042224597	0.019086488	0.026613705	0.104577616
0.0	0.02596643	0.007007912	0.026458869	0.038382865	0.022289075	0.015377271	0.042346254	0.019143904	0.02656816	0.10480627
0.0	0.02597181	0.0070446003	0.026489694	0.03799949	0.022305518	0.015373626	0.042352267	0.01912206	0.026757201	0.10482938
0.0	0.025953926	0.0069935056	0.026444301	0.03834784	0.022193104	0.015394319	0.042385582	0.019086853	0.026609492	0.10477731
0.0	0.025894228	0.007012097	0.026413076	0.03821416	0.02225265	0.015362924	0.042311404	0.01912231	0.02666051	0.1046254
0.0	0.025970321	0.0069921548	0.026394745	0.0383121	0.022328533	0.015359174	0.04221352	0.01911978	0.026646156	0.10405243
0.0	0.026004087	0.0070179603	0.026468944	0.03843172	0.022336507	0.015384912	0.042217772	0.019206699	0.026769755	0.1049615
0.0	0.025974706	0.0070183254	0.026476528	0.038216893	0.022388915	0.015385006	0.042300988	0.019195724	0.026716722	0.105164826
0.0	0.026136175	0.0070191333	0.026536506	0.038076524	0.0222726	0.015422423	0.042261776	0.019140333	0.02677673	0.10519404
0.0	0.02792207	0.008958506	0.03194937	0.037830546	0.024704104	0.012793198	0.048641197	0.020679424	0.062323652	0.059173897
0.0	0.02799946	0.008982746	0.03211665	0.037906032	0.02483988	0.012761231	0.048603196	0.02079008	0.06251353	0.059253313
0.0	0.020808421	0.006369356	0.047985546	0.036091384	0.058689956	0.012458286	0.06262303	0.019327102	0.045011614	0.030110285
0.0	0.031532884	0.0099184215	0.032483984	0.019756157	0.03308501	0.01704685	0.032484945	0.020579519	0.023514312	0.04654829
0.0	0.03165939	0.009901958	0.032551207	0.01957126	0.033121426	0.017044302	0.0325135	0.02054753	0.023569975	0.046576414
0.0	0.03349621	0.008342442	0.036996324	0.039273124	0.15701723	0.012473924	0.03260148	0.020096207	0.029571265	0.05634702
0.0	0.033609968	0.008383949	0.036950912	0.03928607	0.15749128	0.012453717	0.03246399	0.020129504	0.029642036	0.056556582
0.0	0.015623234	0.007876401	0.025228437	0.03075319	0.036130335	0.015622772	0.030841522	0.025186298	0.013326639	0.05508014
0.0	0.015655769	0.007875388	0.025212394	0.030789852	0.036273494	0.015614665	0.030855564	0.02517872	0.013321029	0.055057734
0.0	0.014164433	0.0058894823	0.011986665	0.027946347	0.025718207	0.018293414	0.017166931	0.017639108	0.021043563	0.027518963
0.0	0.013257484	0.006320983	0.026611937	0.021461796	0.09269684	0.01256021	0.027585763	0.01925349	0.037334442	0.063666254
0.0	0.013217566	0.0063423016	0.026634056	0.021530742	0.092330225	0.012510571	0.027786806	0.01927349	0.03726547	0.06398142
0.0	0.013217628	0.006335268	0.026663914	0.021283114	0.092308305	0.0125190215	0.027691612	0.019138264	0.037353452	0.06377923
0.0	0.013211192	0.006305401	0.02664485	0.021496372	0.09240986	0.012527584	0.027761625	0.019254552	0.037412036	0.064072035
0.0	0.013270415	0.0063296477	0.02665242	0.021301588	0.092344224	0.012557195	0.027736604	0.019262768	0.037512604	0.06368559
0.0	0.013227539	0.006334082	0.026670264	0.021538008	0.09249854	0.01253552	0.027696814	0.01928486	0.03770646	0.06395929
0.0	0.015642915	0.010299698	0.038191866	0.033280436	0.03844067	0.008438119	0.059328638	0.028419321	0.035767514	0.064514264
0.0	0.015623748	0.010318259	0.03830364	0.033469535	0.03846517	0.008431263	0.059411526	0.028300393	0.03552188	0.06463996
0.0	0.01575617	0.010336554	0.03810146	0.033360798	0.038525496	0.008474935	0.059276238	0.028446145	0.035696927	0.06480665
0.0	0.0123702735	0.009558478	0.020117242	0.02501742	0.0337884	0.017545186	0.03721618	0.012474254	0.025019651	0.03437176
0.0	0.01641704	0.01006612	0.02840684	0.030057281	0.02624243	0.012257863	0.02711592	0.01798194	0.04295727	0.18749979
0.0	0.016408218	0.010057475	0.028431846	0.03006727	0.02626163	0.012253649	0.027055334	0.018051684	0.04290514	0.18700637
0.0	0.016522821	0.010088448	0.028460283	0.03011562	0.026304536	0.012299987	0.027102634	0.017909745	0.04297971	0.1873962
0.0	0.027311485	0.009634822	0.0001279606	0.02913139	0.18767078	0.017454233	0.11585558	0.079573214	0.14362915	0.076875284
0.0	0.5538936	0.56108946	0.58555394	0.5533866	0.5752408	0.5771874	0.5735268	0.55898947	0.5690477	0.58595973
0.0	0.55354494	0.5614485	0.5858765	0.55326355	0.57515913	0.5754906	0.57230294	0.56002396	0.569572	0.5844361
0.0	0.5537182	0.56081116	0.58426124	0.55365163	0.5742599	0.57551676	0.57363904	0.5590954	0.56806064	0.58638334
0.0	9.267644e-05	0.010518699	0.03121803	0.037832003	0.08256639	0.02644871	0.036524434	0.021197394	0.051434424	0.060670093
0.0	0.5547014	0.5610307	0.5855417	0.5539351	0.57533777	0.57657564	0.57367754	0.5592605	0.569621	0.5863007
0.0	0.56401575	0.56640136	0.5949897	0.56557965	0.5815774	0.58283603	0.57788956	0.5669984	0.58497405	0.5957204
0.0	0.55410504	0.55852294	0.5850754	0.55446965	0.5741856	0.5766451	0.573234	0.5590962	0.57108444	0.5862903
0.0	0.5655349	0.5650793	0.592536	0.5654851	0.58060986	0.58200085	0.57783407	0.5659624	0.58560765	0.5949199
0.0	0.55409974	0.55949396	0.58586204	0.5541299	0.57493603	0.5760942	0.5732841	0.55745244	0.5710831	0.5857998
0.0	0.55340695	0.55903006	0.58544326	0.555199	0.57601535	0.5762383	0.5718349	0.5592639	0.5722499	0.5863313
0.0	0.5533639	0.5592117	0.5863213	0.55337065	0.57591945	0.57643896	0.5727124	0.5585089	0.57233924	0.58742
0.0	0.554502	0.56013405	0.58604586	0.5540772	0.5756096	0.5761978	0.5713077	0.557282	0.57270485	0.5850321
0.0	0.5541452	0.5601138	0.5840565	0.5521365	0.57390034	0.5758594	0.57370174	0.5593904	0.5720415	0.58699894
0.0	0.5536676	0.56019276	0.584293	0.5529804	0.57397884	0.57671785	0.573299	0.5587301	0.57152086	0.5870939
0.0	0.5541959	0.5606119	0.58520955	0.5530058	0.5739733	0.5754038	0.57255745	0.5594076	0.5717766	0.5866818
0.0	0.55380887	0.560044	0.5833968	0.55200154	0.5733003	0.57545274	0.572751	0.5585966	0.5701873	0.5875802
0.0	0.5542884	0.55946296	0.5828712	0.5554313	0.57528275	0.5757996	0.5722811	0.55820674	0.5702516	0.58749545
0.0	0.55638325	0.56215125	0.5896891	0.5581204	0.57866657	0.5782702	0.5743566	0.5596176	0.5747684	0.5882885
0.0	0.5548922	0.5593563	0.584914	0.5550028	0.57685065	0.5761454	0.57176757	0.559981	0.57279783	0.58702546
0.0	0.5553483	0.5594815	0.5857983	0.55421346	0.576495	0.57619107	0.570626	0.5589892	0.5729704	0.58625
0.0	0.55453587	0.55966884	0.58483046	0.55531925	0.5763064	0.57766473	0.57183754	0.5595171	0.5721314	0.58726996
0.0	0.5548087	0.5593758	0.58514786	0.5546973	0.5758558	0.5756537	0.5699323	0.55916584	0.57213515	0.58498365
0.0	0.5538662	0.5601518	0.5848847	0.5544137	0.5771814	0.57521546	0.572818	0.5583679	0.5702446	0.58562016
0.0	0.55492175	0.56006575	0.5856364	0.5543753	0.5776069	0.57554	0.57358915	0.5592366	0.5682872	0.5852856
0.0	0.5525097	0.55823547	0.58530027	0.5549982	0.57742995	0.57666004	0.5726637	0.55686474	0.5720082	0.5869798
0.0	0.55471057	0.5623627	0.58953416	0.5583708	0.5780358	0.5792482	0.57408345	0.55911034	0.5748415	0.58931285
0.0	0.5555777	0.5608198	0.59001	0.5581192	0.57800573	0.5775925	0.57380927	0.5602688	0.57456964	0.5877
0.0	0.5555527	0.5611092	0.5855758	0.5555198	0.5758864	0.5775581	0.5727952	0.55786467	0.5702387	0.584735
0.0	0.5549751	0.5590965	0.5855983	0.553504	0.5769268	0.5763494	0.57194287	0.5562242	0.5720341	0.5869279
0.0	0.55408615	0.56073034	0.5830473	0.5567248	0.5758162	0.57537746	0.5712535	0.55955267	0.5719104	0.5861991
0.0	0.5538485	0.5598024	0.5853597	0.55335015	0.57473546	0.5744937	0.57250506	0.5593636	0.57094485	0.5867778
0.0	0.555123	0.5605523	0.585988	0.5551741	0.57633376	0.57634324	0.5726938	0.56000125	0.5732326	0.58617806
0.0	0.55576265	0.5624417	0.5888368	0.5567534	0.57810336	0.5781763	0.5753914	0.56109184	0.57489777	0.58841544
0.0	0.5553549	0.56022745	0.5843525	0.5552669	0.5748455	0.57555026	0.5722576	0.5588034	0.5726422	0.58783245
0.0	0.55491334	0.56071484	0.58541155	0.5550841	0.5761684	0.57661235	0.57300925	0.5606107	0.5718673	0.58872116
0.0	0.24809964	0.011612293	0.19267598	0.9411843	0.91409236	0.049870808	0.58435047	0.12289491	0.21275817	0.59790164
0.0	0.024005271	0.0066670207	0.018706482	0.034910716	0.10656477	0.023741746	0.13788949	0.06214635	0.08537716	0.09328527
0.0	0.5530754	0.5587096	0.58502483	0.5513699	0.57506543	0.57704777	0.5713293	0.5577681	0.56978023	0.5873509
0.0	0.55489755	0.5613063	0.5837234	0.5545365	0.57343787	0.5770944	0.5727335	0.5590032	0.5708738	0.58653724
0.0	0.5638936	0.5653286	0.5960522	0.5656667	0.5773704	0.5828888	0.5773682	0.5658753	0.58479816	0.594039
0.0	0.56436133	0.566048	0.59541297	0.56445086	0.5789844	0.5817878	0.57804847	0.56648284	0.5850458	0.5949598
0.0	0.24774435	0.011613092	0.19352122	0.9412244	0.91376954	0.050076567	0.58428824	0.12209221	0.21391307	0.5957062
0.0	0.5526319	0.5590236	0.5846093	0.55474377	0.57601243	0.57443976	0.5729783	0.55802745	0.57011026	0.58746153
0.0	0.563215	0.5647435	0.592599	0.5617837	0.57801646	0.58040136	0.57754356	0.56571776	0.5830166	0.5944186
0.0	0.023631357	0.007055155	0.028225984	0.019621115	0.02277318	0.005146821	0.016861822	0.026264416	0.020771906	0.04263082
0.0	0.0317589	0.008134237	0.023936598	0.050822653	0.10098535	0.01948784	0.13339528	0.07567303	0.081011705	0.1735075
0.0	0.029216317	0.008820939	0.022316815	0.053090557	0.21865709	0.020934705	0.12642454	0.107218325	0.10413559	0.10982716
0.0	0.03047366	0.008859309	0.021246402	0.034194503	0.1638018	0.02163438	0.11242614	0.053791538	0.058888678	0.17164053
0.0	0.03101923	0.009271946	0.024103707	0.014710786	0.13116787	0.015230853	0.13653235	0.05224249	0.07432965	0.14749995
0.0	0.024469446	0.005804158	0.027404042	0.035883244	0.15064412	0.029750077	0.10564199	0.04712359	0.071860366	0.09777693
0.0	0.035013746	0.004412658	0.021175796	0.033106625	0.23272583	0.019981127	0.112931795	0.08429622	0.07726268	0.08123405
0.0	0.040490232	0.0060703545	0.026754552	0.033159364	0.15172844	0.017867764	0.1092157	0.054985292	0.09083258	0.12443743
0.0	0.04093401	0.005783755	0.023474755	0.03575567	0.10192291	0.017168887	0.12531027	0.0709179	0.075011306	0.10079483
0.0	0.028637987	0.004872293	0.023061508	0.039374605	0.08332392	0.01745725	0.12205517	0.082378484	0.07631713	0.10552885
0.0	0.2514082	0.011731911	0.19671105	0.9423463	0.91419244	0.05009258	0.58309036	0.122357674	0.21836506	0.6001172
0.0	0.55437607	0.56083274	0.5848659	0.5552157	0.5767147	0.5760204	0.57229054	0.55813295	0.57011795	0.5860579
0.0	0.5553406	0.5615248	0.5843559	0.5545968	0.5750304	0.57712924	0.5727248	0.55909926	0.56983477	0.5877462
0.0	0.5539502	0.5610907	0.5845328	0.5538802	0.5771199	0.5767395	0.57275176	0.5584762	0.5692381	0.5868681
0.0	0.5543755	0.56116194	0.5848226	0.5549374	0.5765601	0.5764968	0.5724347	0.5597044	0.57000554	0.5871397
0.0	0.5629208	0.5651074	0.5919653	0.5626335	0.5801926	0.58170795	0.576033	0.566549	0.58409053	0.5942684
0.0	0.55829936	0.56228197	0.5861706	0.5554156	0.5774865	0.57750463	0.5745601	0.5623799	0.57494956	0.58867186
0.0	0.5545438	0.5604074	0.5852184	0.5545688	0.5754922	0.57643706	0.5727257	0.5596836	0.572089	0.58750975
0.0	0.56313246	0.56483215	0.5924926	0.5634948	0.5802922	0.5802201	0.5759653	0.5657443	0.5834636	0.594617
0.0	0.5556124	0.5603972	0.5861569	0.5561178	0.5765997	0.57571495	0.5724806	0.5586329	0.5727311	0.5865969
0.0	0.5628137	0.5650657	0.5909642	0.5599792	0.57930225	0.58190227	0.5769207	0.5659825	0.5828479	0.59473234
0.0	0.034876127	0.01100023	0.014565978	0.04715736	0.027200114	0.01767521	0.046345305	0.066357575	0.05532712	0.09047548
0.0	0.557386	0.5614542	0.5863294	0.5558469	0.5767981	0.5771322	0.5749543	0.5617788	0.57483643	0.58837885
0.0	0.5583073	0.5618621	0.5866221	0.5565755	0.57670796	0.57687813	0.5729624	0.5587961	0.5749606	0.5884797
0.0	0.5581601	0.56002015	0.58596516	0.5550249	0.5753254	0.5762098	0.5751248	0.55927104	0.5754601	0.58840597
0.0	0.55781025	0.5602676	0.58618337	0.5564639	0.5765599	0.576	0.57424444	0.5612284	0.575244	0.58882046
0.0	0.55577606	0.5603195	0.5862121	0.5561997	0.57609934	0.5771752	0.57448304	0.56092775	0.57517797	0.5883518
0.0	0.55794513	0.56001645	0.586254	0.5558709	0.5781439	0.57686174	0.57381177	0.56116813	0.5737911	0.58860964
0.0	0.5575191	0.56127256	0.58628654	0.5547354	0.57673675	0.57695776	0.57472223	0.56090784	0.5749771	0.5881896
0.0	0.5584272	0.5615854	0.58637816	0.5575767	0.5773814	0.57614946	0.5749661	0.56041145	0.5757148	0.5884009
0.0	0.55787367	0.56126523	0.58607274	0.5561561	0.57594836	0.57676464	0.5745221	0.5607438	0.5748853	0.5887025
0.0	0.55805945	0.56052595	0.5860955	0.5562935	0.577052	0.57666636	0.57403666	0.5609834	0.57540774	0.58862484
0.0	0.015371497	0.007854306	0.059646163	0.06050674	0.037034854	0.0099254055	0.029065305	0.010007219	0.029437365	0.032263216
0.0	0.5582916	0.5606816	0.5854452	0.5562319	0.57739687	0.57740706	0.57499874	0.560653	0.57541317	0.5887568
0.0	0.5587898	0.5611489	0.58521324	0.55625635	0.5766353	0.5771836	0.57513195	0.5609723	0.5746799	0.5886443
0.0	0.5583486	0.56080055	0.5865276	0.55684364	0.5778183	0.5776483	0.5742315	0.5609517	0.57522917	0.5887283
0.0	0.5581937	0.5616792	0.5863656	0.55529827	0.5736522	0.57766503	0.57286507	0.56132317	0.5752175	0.5887865
0.0	0.55811805	0.56135905	0.5864996	0.556449	0.57765126	0.5773587	0.57545406	0.5610353	0.57468265	0.58770305
0.0	0.557441	0.56100166	0.5864687	0.5565258	0.5778953	0.57748425	0.57442063	0.56109846	0.5744031	0.5892434
0.0	0.5576813	0.5614658	0.58628875	0.5553145	0.577522	0.57716215	0.5743394	0.5615106	0.57466877	0.58765775
0.0	0.5585794	0.56179273	0.5858594	0.5560413	0.5770016	0.57694626	0.5747575	0.5609298	0.5756465	0.5883704
0.0	0.55701154	0.56043136	0.5859699	0.556248	0.5782058	0.5761224	0.5750917	0.5587498	0.5754052	0.5864093
0.0	0.55810076	0.560929	0.5866686	0.55550474	0.5779661	0.57763726	0.57426447	0.561169	0.57511014	0.58893484
0.0	0.55713683	0.55836457	0.58627254	0.55568194	0.5772324	0.5774926	0.574891	0.56115836	0.57344985	0.58829236
0.0	0.5583898	0.5617297	0.5864316	0.5562082	0.57628715	0.5776649	0.5745691	0.5605069	0.5754239	0.58794206
0.0	0.5584016	0.56105936	0.58551854	0.5558951	0.5773984	0.5772261	0.574616	0.56073296	0.57512003	0.58824164
0.0	0.55770856	0.5609377	0.58608156	0.5558846	0.57615584	0.57668555	0.5736291	0.5613616	0.5743365	0.58778167
0.0	0.56352204	0.5640312	0.5911607	0.56114614	0.57778263	0.5786818	0.5749157	0.5653399	0.5822059	0.59274536
0.0	0.5654829	0.56561255	0.59227806	0.5644206	0.5804602	0.5816919	0.5780062	0.56705946	0.58541936	0.5958605
0.0	0.5537774	0.5599756	0.58502233	0.5536041	0.57448214	0.57612985	0.5724998	0.5585671	0.5705734	0.5856713
0.0	0.56352717	0.56549466	0.5918539	0.5626839	0.58006734	0.58136374	0.57636076	0.5663872	0.5830098	0.5939195
0.0	0.56331307	0.56513464	0.5913949	0.56151986	0.5793334	0.5807791	0.57575107	0.56621194	0.5826404	0.5959898
0.0	0.55514395	0.5608535	0.585083	0.5543312	0.5770948	0.5768006	0.57198185	0.5604233	0.5719449	0.58545536
0.0	0.5633174	0.5661743	0.5929778	0.56311756	0.5804138	0.5822344	0.57683855	0.5670594	0.5855683	0.59522194
0.0	0.55444205	0.5600541	0.58610135	0.5560739	0.5767557	0.57788116	0.573558	0.5597759	0.5721103	0.58831125
0.0	0.5553578	0.56014615	0.5854781	0.5548284	0.57563365	0.5762523	0.57182485	0.5594404	0.57223386	0.5858989
0.0	0.5548533	0.5608919	0.58552676	0.55523413	0.57317966	0.5775035	0.57332927	0.5605107	0.57279724	0.5850096
0.0	0.56477696	0.56662196	0.5956824	0.56514746	0.5790825	0.58254653	0.5783905	0.5669135	0.5860209	0.59581125
0.0	0.5650954	0.5666973	0.5955355	0.5645304	0.57981896	0.58257675	0.57830656	0.56744003	0.58600116	0.59554404
0.0	0.56650376	0.5681299	0.5963746	0.56689465	0.58208317	0.5831264	0.5794209	0.5684943	0.588443	0.598121
0.0	0.56650376	0.5681299	0.5963746	0.56689465	0.58208317	0.5831264	0.5794209	0.5684943	0.588443	0.598121
0.0	0.55358833	0.5609144	0.5858638	0.5525755	0.5763334	0.5770075	0.57151085	0.5603899	0.5728165	0.5860191
0.0	0.56217927	0.56557256	0.5917117	0.5608643	0.57873577	0.58125556	0.57554376	0.56648594	0.583004	0.59467995
0.0	0.5545797	0.5603306	0.5856805	0.554435	0.57554	0.5770012	0.57268924	0.5592842	0.5715042	0.58675706
0.0	0.5631339	0.56535685	0.59235084	0.56282634	0.58082575	0.58182037	0.5756839	0.5661666	0.5832699	0.5941357
0.0	0.5637406	0.56432086	0.5920958	0.56189215	0.58019596	0.5807108	0.57495373	0.5643281	0.58325666	0.59605056
0.0	0.5569239	0.56049895	0.5855329	0.5553218	0.5767862	0.5762785	0.5727445	0.55956507	0.572201	0.5880037
0.0	0.56143695	0.5635789	0.5919765	0.56199664	0.57959026	0.5806735	0.576455	0.5640718	0.58252347	0.59578764
0.0	0.5549276	0.55891746	0.58471155	0.55221945	0.5766212	0.5765589	0.572879	0.55909747	0.5715983	0.5890228
0.0	0.5535511	0.5592433	0.58487	0.55412483	0.57364076	0.577296	0.57334936	0.55976367	0.57123643	0.5874481
0.0	0.55480033	0.5612732	0.5846809	0.5545662	0.5739242	0.57749736	0.57225835	0.5575478	0.5715321	0.5851433
0.0	0.55532616	0.56112915	0.58656627	0.55404156	0.57574964	0.5764871	0.57202214	0.55729854	0.5718908	0.5868183
0.0	0.04877892	0.013444512	0.033944964	0.090026915	0.48560753	0.013133168	0.14762838	0.06403936	0.058113135	0.14743386
0.0	0.5641604	0.56726056	0.59461117	0.56677	0.58134484	0.58304536	0.57828474	0.56748563	0.5848507	0.59608924
0.0	0.5641604	0.56726056	0.59461117	0.56677	0.58134484	0.58304536	0.57828474	0.56748563	0.5848507	0.59608924
0.0	0.55499595	0.55975294	0.5838059	0.5540038	0.5767928	0.5773864	0.57105756	0.560038	0.57129383	0.58634764
0.0	0.5623244	0.565894	0.5919569	0.5640278	0.5803425	0.5812571	0.5774388	0.5660955	0.5844696	0.5942888
0.0	0.56251186	0.5655733	0.59173226	0.56264967	0.57922655	0.5817049	0.57690465	0.56641006	0.5832855	0.59366345
0.0	0.5626404	0.56483877	0.5922032	0.56178457	0.57985115	0.58140254	0.57493687	0.56543875	0.58252144	0.5936957
0.0	0.5626404	0.56483877	0.5922032	0.56178457	0.57985115	0.58140254	0.57493687	0.56543875	0.58252144	0.5936957
0.0	0.5623244	0.565894	0.5919569	0.5640278	0.5803425	0.5812571	0.5774388	0.5660955	0.5844696	0.5942888
0.0	0.5526117	0.5609407	0.5855037	0.5555342	0.57712626	0.5768223	0.5719734	0.5592008	0.5729943	0.5860817
0.0	0.5508881	0.5598534	0.58456856	0.5546934	0.57655364	0.5766999	0.5729427	0.5598908	0.57165134	0.58513534
0.0	0.5545869	0.5607061	0.5853443	0.5539329	0.5779092	0.57711476	0.57268876	0.56011623	0.5706848	0.5852279
0.0	0.56614053	0.5659509	0.59484226	0.5660907	0.5818081	0.5836213	0.5791473	0.5679037	0.5872423	0.59771055
0.0	0.5547679	0.56176037	0.58484536	0.5535367	0.5745162	0.576907	0.5721398	0.55859375	0.57245314	0.58755505
0.0	0.5552893	0.5584221	0.5872288	0.55646956	0.5751041	0.5760945	0.57246184	0.5575246	0.57026535	0.58709866
0.0	0.5663773	0.56504583	0.59620976	0.5681348	0.58114237	0.5815513	0.5798929	0.56619376	0.58678484	0.5981239
0.0	0.56698585	0.5666805	0.5942664	0.5648269	0.581777	0.58263254	0.57942104	0.56801844	0.5856375	0.59825516
0.0	0.5588634	0.56273335	0.587775	0.5582545	0.5788612	0.57628703	0.57577	0.56052786	0.57677454	0.5908011
0.0	0.5667882	0.5669235	0.59429735	0.5636137	0.58194745	0.58242357	0.5786353	0.56730574	0.5874927	0.59806657
0.0	0.56527275	0.56484365	0.5956561	0.56790715	0.5821403	0.5812143	0.5797874	0.56749463	0.5873388	0.5982325
0.0	0.5577642	0.5621917	0.59012514	0.56179893	0.58023363	0.57822704	0.57647884	0.5613389	0.5770929	0.5916658
0.0	0.56343293	0.5650168	0.5913439	0.5616038	0.57905364	0.580298	0.57694256	0.5659568	0.5830003	0.59414
0.0	0.5531046	0.5599905	0.5850147	0.55349535	0.57491064	0.5759128	0.5727306	0.5586395	0.5701478	0.5871235
0.0	0.5541772	0.5606458	0.5849834	0.5542821	0.5765822	0.57647145	0.5722428	0.56017417	0.5715253	0.58594364
0.0	0.5624757	0.56428325	0.5912276	0.56172705	0.57887065	0.58066994	0.5756778	0.5662611	0.58014524	0.593588
0.0	0.55325216	0.55931973	0.58520573	0.5559872	0.5752727	0.57698506	0.57138145	0.5600509	0.5724244	0.58556443
0.0	0.030149147	0.007901562	0.032578036	0.059930287	0.15970086	0.019477919	0.085673526	0.065700516	0.10756052	0.13688491
0.0	0.5545573	0.5608446	0.58488995	0.5525207	0.5740022	0.5772689	0.5727465	0.559256	0.5713729	0.58728397
0.0	0.5535481	0.5597147	0.5858187	0.5544687	0.5769284	0.5768856	0.5728714	0.558638	0.5696601	0.58679426
0.0	0.56431156	0.56572664	0.5916096	0.5630967	0.5802592	0.5810763	0.57732356	0.5662413	0.582599	0.59574693
0.0	0.5555013	0.56169116	0.5853935	0.55414665	0.57559466	0.57657945	0.57297915	0.5585584	0.570203	0.58617586
0.0	0.5563885	0.5621077	0.5882474	0.5570017	0.5785525	0.5784908	0.57357186	0.56022066	0.57493526	0.5891246
0.0	0.5646827	0.5661065	0.59440714	0.5639658	0.5813841	0.58285475	0.5772102	0.5663882	0.5854402	0.59698486
0.0	0.5561978	0.560567	0.58619404	0.5542263	0.57584304	0.5760972	0.5731885	0.5585467	0.57040375	0.5869566
0.0	0.5532649	0.5583449	0.5865879	0.55433816	0.5771902	0.57662666	0.5734586	0.5587905	0.5707815	0.5864259
0.0	0.5544993	0.5609316	0.5849917	0.553076	0.57339776	0.57639843	0.5734247	0.55864686	0.57090545	0.58624077
0.0	0.5545092	0.5605461	0.5845639	0.55405074	0.57338774	0.57644224	0.572315	0.559431	0.57243407	0.58718383
0.0	0.5622613	0.5622941	0.591871	0.56223327	0.5797493	0.5820681	0.57698864	0.56599396	0.581369	0.5946956
0.0	0.56274945	0.5635855	0.5915977	0.56232864	0.5792621	0.581468	0.57661676	0.5659006	0.582852	0.5942906
0.0	0.55611575	0.5609035	0.583708	0.5542715	0.5780189	0.57709956	0.57169807	0.5605887	0.5721961	0.58640975
0.0	0.56306875	0.563124	0.5901574	0.56268173	0.57867783	0.58079904	0.57554674	0.5655803	0.5808523	0.5939368
0.0	0.5623065	0.5632369	0.59114295	0.5629225	0.58135474	0.5808782	0.5769452	0.56638944	0.5837501	0.59420264
0.0	0.5623065	0.5632369	0.59114295	0.5629225	0.58135474	0.5808782	0.5769452	0.56638944	0.5837501	0.59420264
0.0	0.55559605	0.5603506	0.58432025	0.5544368	0.577433	0.57667774	0.5726467	0.5589497	0.5725891	0.58505225
0.0	0.55559605	0.5603506	0.58432025	0.5544368	0.577433	0.57667774	0.5726467	0.5589497	0.5725891	0.58505225
0.0	0.5539669	0.5591406	0.5831117	0.5538857	0.5770184	0.5765875	0.5731181	0.55952746	0.57099944	0.5870569
0.0	0.5557992	0.55865437	0.5835109	0.5543329	0.5765468	0.5767411	0.57272375	0.5596713	0.5713884	0.58643156
0.0	0.5576978	0.56234574	0.5886327	0.5559638	0.57832533	0.57781154	0.5734346	0.5610321	0.57141346	0.58743393
0.0	0.56649214	0.56591713	0.59427106	0.56374365	0.58216834	0.58182317	0.57873654	0.56648666	0.5866433	0.5979085
0.0	0.56302136	0.5626676	0.5910575	0.56259125	0.58031046	0.5795667	0.5763649	0.5656226	0.5830794	0.5948573
0.0	0.5627172	0.5640162	0.5908118	0.5617997	0.5785982	0.58092296	0.57622814	0.56576645	0.583545	0.5942143
0.0	0.025257207	0.0062180385	0.037457034	0.03213741	0.033416014	0.018408896	0.039644502	0.021468353	0.025814096	0.06967556
0.0	0.56715775	0.5672676	0.5968065	0.5683273	0.5830421	0.583059	0.58017206	0.56778127	0.58794147	0.5977973
0.0	0.5574349	0.5611978	0.58594143	0.5556827	0.57602143	0.5774435	0.5746517	0.5603649	0.5753985	0.5890852
0.0	0.5547866	0.5603119	0.58344275	0.5556461	0.57543164	0.5775874	0.57306474	0.5584637	0.57422775	0.5867709
0.0	0.5529336	0.5601582	0.5853721	0.5520929	0.5773698	0.5780788	0.572322	0.55948746	0.57317597	0.587769
0.0	0.55384153	0.5608425	0.5848823	0.55262476	0.57663965	0.5770074	0.57252663	0.5598073	0.5715978	0.58824676
0.0	0.5540329	0.55843353	0.5850389	0.55448055	0.57574856	0.5767043	0.57223225	0.5586591	0.5729023	0.5859064
0.0	0.0248682	0.011587457	0.043550745	0.048425738	0.23482102	0.014064573	0.1877398	0.07193971	0.117569365	0.1510689
0.0	0.017165877	0.009884764	0.034958534	0.027032467	0.04197117	0.011147214	0.027868453	0.026067391	0.040871374	0.06127106
0.0	0.5651049	0.56559074	0.59615207	0.56685436	0.58023477	0.5832313	0.5791482	0.566439	0.5841502	0.59497696
0.0	0.563784	0.56482977	0.5955193	0.5653376	0.57994044	0.58203816	0.5781712	0.56571615	0.5838202	0.59531295
0.0	0.025035255	0.0051760823	0.01231612	0.045236386	0.03680233	0.01535345	0.023456873	0.020947669	0.019521853	0.030764999
0.0	0.5544233	0.5595946	0.58505946	0.55506575	0.57562435	0.5768094	0.5703683	0.559392	0.57062626	0.5861627
0.0	0.5549704	0.5609652	0.5896473	0.5545532	0.5771964	0.57731414	0.57374066	0.56034136	0.5743023	0.58733016
0.0	0.5547637	0.5590863	0.58512354	0.55059564	0.5727973	0.5743776	0.571897	0.5583764	0.57124096	0.58729243
0.0	0.5557053	0.5616987	0.58507615	0.55280894	0.57593626	0.57631326	0.572618	0.55862045	0.5723143	0.58552533
0.0	0.009546433	0.0018173073	0.04459589	0.09832497	0.07586119	0.015249202	0.02860511	0.013597932	0.016772643	0.0225004
0.0	0.01304411	0.00597738	0.010821148	0.06466468	0.09289187	0.009804529	0.0266414	0.04002343	0.025197253	0.016710037
0.0	0.5632437	0.5660922	0.5925062	0.56371194	0.57913715	0.58109736	0.5770556	0.5663336	0.5840487	0.5956662
0.0	0.5562572	0.56198466	0.58775324	0.553817	0.5791232	0.5785695	0.5725779	0.55942404	0.57471573	0.5891135
0.0	0.55604625	0.5619073	0.58773184	0.55483764	0.5784175	0.5789296	0.57294756	0.559941	0.57385916	0.58878624
0.0	0.5545012	0.561212	0.58432525	0.553191	0.5765888	0.5762283	0.5726654	0.5588449	0.57077616	0.5859063
0.0	0.55412084	0.5603003	0.5847039	0.5535069	0.5757375	0.5772435	0.57264256	0.55890334	0.57258594	0.58800834
0.0	0.55525273	0.5575815	0.5854814	0.5549447	0.574371	0.576019	0.5716331	0.5587304	0.5703057	0.5863324
0.0	0.5551428	0.55896324	0.5847385	0.55302995	0.5755358	0.5768337	0.573212	0.5592301	0.5712675	0.58691335
0.0	0.56699336	0.56540585	0.5961844	0.5681496	0.58251065	0.5821793	0.5802919	0.5663817	0.5866065	0.59830755
0.0	0.56699336	0.56540585	0.5961844	0.5681496	0.58251065	0.5821793	0.5802919	0.5663817	0.5866065	0.59830755
0.0	0.5547905	0.55878246	0.5844489	0.55397296	0.57604885	0.5758099	0.57267255	0.557328	0.56959397	0.58666396
0.0	0.5553854	0.56026435	0.58513683	0.5539172	0.57665515	0.57719046	0.5727189	0.5586939	0.5714083	0.5866105
0.0	0.017976105	0.0055775708	0.03862212	0.037995115	0.04820141	0.010525127	0.072948374	0.022516357	0.060437262	0.114561185
0.0	0.017938156	0.0055378634	0.038523164	0.037714772	0.04809807	0.010474101	0.07274952	0.022487326	0.06026831	0.114460364
0.0	0.01787256	0.0055369474	0.038613837	0.037880085	0.048177753	0.010457692	0.072376534	0.02248567	0.06025591	0.11456887
0.0	0.5549528	0.5604952	0.5847711	0.55544287	0.5755005	0.5762991	0.5720871	0.5588882	0.57294875	0.58683336
0.0	0.55440617	0.5594221	0.5843494	0.5512828	0.57812995	0.5766545	0.5688339	0.5583048	0.57225066	0.58544785
0.0	0.013904268	0.006840385	0.019916978	0.033000965	0.07599759	0.023004094	0.035144426	0.05366507	0.05482619	0.037589673
0.0	0.013985558	0.006853842	0.0199825	0.03305095	0.07618587	0.023033818	0.03522806	0.05366886	0.05496302	0.03763928
0.0	0.041428734	0.007996195	0.060932398	0.06413403	0.22038034	0.018665187	0.054452952	0.13898325	0.13027462	0.11619243
0.0	0.026972597	0.007478988	0.032114133	0.03070222	0.23335536	0.025114736	0.13609436	0.07144235	0.18421358	0.10961097
0.0	0.56620353	0.5655223	0.5925107	0.5636918	0.57973254	0.5821436	0.57824993	0.5668373	0.5851406	0.595115
0.0	0.5544881	0.5619533	0.58927345	0.5589294	0.57767624	0.5777464	0.5733167	0.56082875	0.57322437	0.5877947
0.0	0.55515933	0.56127834	0.58537424	0.5556115	0.57645786	0.5770671	0.57173085	0.55870295	0.5712994	0.586316
0.0	0.5637381	0.5647499	0.5939445	0.5650136	0.57822204	0.58198005	0.57618695	0.5668658	0.5849736	0.59371454
0.0	0.5538561	0.560327	0.58601826	0.55362207	0.5747481	0.5759247	0.57199347	0.55974686	0.5718356	0.5860015
0.0	0.5542199	0.5603001	0.58416945	0.55527675	0.5763527	0.5752065	0.57312924	0.5582445	0.5695096	0.5874182
0.0	0.5545132	0.5604327	0.5850491	0.5557429	0.5764001	0.5763921	0.5729364	0.5589461	0.5708328	0.58709323
0.0	0.5543002	0.560575	0.584477	0.55418664	0.5751104	0.5760084	0.5722514	0.5594251	0.5700388	0.58757675
0.0	0.5538221	0.5606846	0.585329	0.5561122	0.5756406	0.57612115	0.57331496	0.5595659	0.5699657	0.58600914
0.0	0.5540766	0.55977404	0.5846432	0.5561681	0.5762847	0.5754362	0.5712085	0.55806917	0.568404	0.58669585
0.0	0.55497146	0.560364	0.5862407	0.5554994	0.5760855	0.575602	0.5722541	0.56018156	0.57071054	0.5859736
0.0	0.5543817	0.56085646	0.5846113	0.5569151	0.5746974	0.5759541	0.57300323	0.559621	0.56992275	0.5869951
0.0	0.5541195	0.55941856	0.5843378	0.556505	0.575265	0.57569265	0.571298	0.55979663	0.5692368	0.58694136
0.0	0.55445164	0.56027377	0.5844128	0.554759	0.57634616	0.5761576	0.57226044	0.5593419	0.56991684	0.5878734
0.0	0.55493236	0.56014055	0.5843699	0.55432874	0.57685894	0.5757209	0.5727594	0.55971205	0.5702569	0.5865047
0.0	0.5538718	0.56046844	0.58508354	0.55516726	0.575805	0.5756433	0.5736762	0.55959046	0.56965846	0.58768886
0.0	0.5546635	0.560296	0.5846544	0.5566156	0.5755641	0.57627684	0.5733886	0.55925393	0.56923985	0.58727956
0.0	0.55308425	0.5598247	0.58484364	0.5563583	0.57322747	0.5758834	0.5724969	0.55898243	0.5698625	0.5861724
0.0	0.55420935	0.5605154	0.584465	0.5560116	0.57526416	0.576165	0.57219136	0.5592342	0.5688071	0.5870647
0.0	0.5540785	0.56056607	0.58486974	0.55541027	0.5761114	0.57576156	0.57253104	0.5593913	0.56955177	0.5865642
0.0	0.554569	0.5594859	0.5852758	0.55475295	0.5763212	0.5761308	0.57273096	0.5591788	0.5691444	0.58715606
0.0	0.5537807	0.56015563	0.58477956	0.55585796	0.57598454	0.5763071	0.57271636	0.5588111	0.56934524	0.5870154
0.0	0.5540831	0.5591973	0.5845964	0.5567328	0.575448	0.57594603	0.5734481	0.5593776	0.5686188	0.5875252
0.0	0.5625476	0.56468827	0.5929306	0.56200516	0.579735	0.5813483	0.5765964	0.56541526	0.5829325	0.5949619
0.0	0.5547052	0.5618103	0.5881299	0.5580971	0.57666445	0.57756495	0.5741276	0.5602209	0.57214844	0.5861539
0.0	0.048389632	0.010065098	0.03770834	0.08542639	0.30882734	0.024559991	0.2308425	0.050588023	0.24892366	0.13658696
0.0	0.019831713	0.0089735985	0.023671811	0.030076882	0.05472684	0.014482358	0.026542362	0.020954886	0.020642018	0.03132446
0.0	0.5558479	0.5613914	0.58897036	0.55696815	0.5778483	0.5774488	0.5731745	0.56054735	0.57290566	0.58670455
0.0	0.2474598	0.0115291	0.19269687	0.94116664	0.91401803	0.049911357	0.582525	0.12191819	0.21458517	0.5957741
0.0	0.56362486	0.5652925	0.5955922	0.56445867	0.58020234	0.58262444	0.57639587	0.5662604	0.5831993	0.5943885
0.0	0.5640336	0.56507146	0.59525424	0.56476116	0.577912	0.58225435	0.57662314	0.5658859	0.58478504	0.5941821
0.0	0.5649044	0.5662589	0.5953286	0.56432927	0.57955396	0.5827079	0.57858336	0.5674571	0.5845524	0.595388
0.0	0.5637	0.5662603	0.59517306	0.5650014	0.580323	0.5821035	0.57825273	0.56742287	0.5859436	0.5954714
0.0	0.5631151	0.56480014	0.5957834	0.56485814	0.57970804	0.5828714	0.57831144	0.56661654	0.58284974	0.594759
0.0	0.56348014	0.56454664	0.59530276	0.5655238	0.57948303	0.58247906	0.5781593	0.5657988	0.5843976	0.5945802
0.0	0.55686206	0.5633561	0.5899828	0.5579212	0.5791393	0.5788388	0.5750363	0.5619123	0.57330954	0.58932567
0.0	0.5560354	0.5630782	0.58887494	0.5577757	0.5793306	0.5779606	0.574403	0.56075674	0.57583714	0.58920985
0.0	0.5637807	0.5661671	0.59305835	0.5635596	0.5808934	0.58222973	0.5779213	0.5670059	0.58572364	0.59550893
0.0	0.564238	0.56579655	0.59360075	0.563349	0.57960737	0.58199364	0.57811224	0.56718117	0.58580506	0.59576523
0.0	0.56428343	0.56652236	0.5955083	0.56601727	0.58064616	0.5826963	0.5778289	0.5667203	0.58486503	0.5950541
0.0	0.5649059	0.5665527	0.596169	0.56516343	0.5789595	0.5825173	0.5770295	0.5666456	0.58493835	0.5951816
0.0	0.5651315	0.5653497	0.59536326	0.56596714	0.5803101	0.5819097	0.57727885	0.5663313	0.5840905	0.59420025
0.0	0.011663873	0.007463264	0.039584853	0.025712643	0.02962746	0.008374975	0.029171241	0.014520138	0.027582176	0.04537597
0.0	0.5540535	0.5589543	0.585303	0.55541325	0.57288855	0.5765754	0.5724594	0.55866075	0.5718546	0.58679473
0.0	0.5675119	0.56747067	0.5962784	0.5681495	0.58274835	0.5833694	0.5802408	0.5681689	0.5880336	0.5975437
0.0	0.55571425	0.56038845	0.5859511	0.55571795	0.5766981	0.5767191	0.57177347	0.55776364	0.57163227	0.5862378
0.0	0.07392009	0.011914236	0.15276971	0.6897461	0.7582854	0.036749773	0.50545704	0.2881899	0.33139482	0.6265875
0.0	0.55593127	0.56015563	0.5835375	0.55313355	0.57502145	0.57625407	0.5719583	0.5602117	0.5711429	0.5881721
0.0	0.07927587	0.011634934	0.16098489	0.82149845	0.8443008	0.022294862	0.7518253	0.2623765	0.33003354	0.7197543
0.0	0.0986197	6.0021426e-05	0.0006150749	0.7404352	0.011901366	0.043521717	0.0114834355	0.00054242375	0.0014811263	0.008003528
0.0	0.080102235	5.7209356e-05	0.00077593833	0.74557006	0.009815363	0.035719376	0.03162682	0.00042514125	0.0013744123	0.0071527073
0.0	0.059416194	6.041407e-06	0.0006339028	0.7199034	0.009340774	0.0458548	0.030348413	0.0005883359	0.0012929455	0.6963494
0.0	0.059441466	6.3667554e-05	0.0002044993	0.7046904	0.009656435	0.028671753	0.020189356	0.0004353296	0.0012193595	0.011917464
0.0	0.05964856	6.3650616e-05	0.00020405094	0.7032144	0.009666687	0.028612418	0.020217681	0.00043597742	0.0012186395	0.011901663
0.0	0.1068426	5.194669e-06	0.00064719	0.60104626	0.015134082	0.044080555	0.037771516	0.00044425475	0.0019032294	0.6590434
0.0	0.06355654	0.014410191	0.0006123503	0.7304884	0.01524832	0.039400324	0.008424382	0.00056463946	0.00036893872	0.70883614
0.0	0.5642018	0.5652689	0.5905619	0.56131244	0.5786021	0.5808016	0.5760329	0.5660189	0.5823152	0.5956562
0.0	0.555251	0.56067085	0.5853071	0.55068916	0.57633907	0.5770057	0.57218635	0.55953866	0.5720307	0.5883661
0.0	0.5550909	0.5607808	0.58492297	0.55225563	0.5763409	0.57724607	0.57221687	0.55993646	0.5726611	0.58867204
0.0	0.55557644	0.55938786	0.5842569	0.5520928	0.5760642	0.57726276	0.5726097	0.5584112	0.5713944	0.5871364
0.0	0.55461043	0.5612615	0.585419	0.550659	0.57640433	0.57570887	0.5728775	0.558874	0.571392	0.5882144
0.0	0.55530787	0.56116337	0.58402926	0.5508441	0.5775582	0.5766432	0.5732069	0.55895555	0.571407	0.58919126
0.0	0.55573016	0.56090343	0.58277977	0.55029017	0.5755353	0.5758884	0.57357603	0.5591256	0.5715486	0.58673704
0.0	0.5555101	0.56114256	0.58326006	0.55234224	0.57735044	0.5768752	0.5737337	0.5591036	0.5721929	0.5893673
0.0	0.5548545	0.56090343	0.5826683	0.551993	0.5754498	0.5762026	0.5738522	0.5589764	0.571585	0.5868297
0.0	0.55502313	0.5599937	0.58377796	0.5523624	0.5759277	0.5757912	0.57259333	0.5573801	0.5716552	0.5876322
0.0	0.55481464	0.56036764	0.583421	0.5530537	0.5759686	0.57716984	0.5732032	0.55850285	0.5720098	0.58732516
0.0	0.555508	0.5599964	0.58517456	0.55128264	0.5748346	0.5764769	0.5730582	0.55747265	0.57126755	0.58735734
0.0	0.5549244	0.5610754	0.5854015	0.5502189	0.57663846	0.5752203	0.572108	0.55954707	0.5717481	0.5877987
0.0	0.5556716	0.56023085	0.5855117	0.55346686	0.57634604	0.57600874	0.57271814	0.55876523	0.57285595	0.5856816
0.0	0.5564703	0.56028044	0.5843396	0.5534533	0.5757399	0.5751328	0.57318217	0.558569	0.57124674	0.5884506
0.0	0.55563754	0.5584727	0.5840691	0.5547324	0.57519364	0.57715005	0.5736861	0.55898637	0.57210356	0.5882093
0.0	0.55745655	0.56018007	0.5839084	0.5546092	0.575049	0.5755292	0.573795	0.55816203	0.571706	0.58697116
0.0	0.5551796	0.560362	0.5829646	0.5548668	0.57508487	0.57569945	0.5715741	0.5577324	0.5725572	0.5873102
0.0	0.554305	0.56054	0.5831444	0.55463636	0.5763647	0.57581687	0.5724526	0.55883926	0.57154864	0.5876899
0.0	0.55604017	0.55992293	0.5841386	0.5531337	0.57499474	0.575154	0.5728334	0.55974776	0.5724147	0.5870406
0.0	0.5543361	0.5610895	0.58551806	0.5512809	0.5764746	0.57580864	0.5712845	0.55976576	0.57133126	0.5882146
0.0	0.5548078	0.56083816	0.58339447	0.55424696	0.57694954	0.57463515	0.5732751	0.55878675	0.5714551	0.5881342
0.0	0.55505437	0.558262	0.5836672	0.55146486	0.5760771	0.5749373	0.5732468	0.5588201	0.57178926	0.5872113
0.0	0.5545867	0.5589254	0.5842076	0.55433136	0.5772887	0.57604194	0.57341474	0.55949765	0.57125294	0.58616966
0.0	0.5548225	0.5587724	0.58460635	0.55221564	0.5761981	0.5766623	0.5734132	0.5592171	0.5719364	0.5860617
0.0	0.5536902	0.56007177	0.5835615	0.5543719	0.57607436	0.576951	0.57242167	0.5586603	0.56932133	0.58716124
0.0	0.5548215	0.5601901	0.58296674	0.5527812	0.57401085	0.57616633	0.5719524	0.55728394	0.569632	0.58772224
0.0	0.55436915	0.5611472	0.58466935	0.5533631	0.57543653	0.5747949	0.572373	0.55901235	0.572179	0.58673984
0.0	0.5536226	0.55995506	0.5838167	0.55375916	0.5766954	0.5748085	0.5727346	0.5578775	0.5691941	0.5881664
0.0	0.5544523	0.56143945	0.5859584	0.5540449	0.5769102	0.57676965	0.5724805	0.55883086	0.5713954	0.5877734
0.0	0.5548818	0.56110436	0.5841037	0.5542085	0.57681113	0.5765281	0.5729249	0.55911785	0.5715178	0.58799314
0.0	0.5552575	0.56046605	0.58471274	0.552575	0.5752622	0.57629424	0.57354844	0.5580649	0.5707092	0.5878202
0.0	0.5554357	0.5607302	0.5841244	0.55323476	0.57486165	0.5762547	0.57331693	0.55906844	0.57050616	0.58832586
0.0	0.5548833	0.56078523	0.58486557	0.55299824	0.5760835	0.57615197	0.5724566	0.5578032	0.57236695	0.5862211
0.0	0.55467063	0.5602792	0.58495396	0.5525421	0.5765612	0.5754493	0.5720184	0.5584352	0.5712322	0.5879394
0.0	0.55451334	0.56019944	0.58522314	0.55248094	0.57599807	0.57600725	0.57280743	0.5592908	0.5726966	0.5878668
0.0	0.5561411	0.56131285	0.5861734	0.5542236	0.57417005	0.57802415	0.57355195	0.5590853	0.5728244	0.588221
0.0	0.55610526	0.5608091	0.58316916	0.5530337	0.574553	0.5759885	0.5735589	0.5590528	0.5713951	0.5882281
0.0	0.068988025	0.011082607	0.14381425	0.7910314	0.77442914	0.03922996	0.6941897	0.27017906	0.44933245	0.6988895
0.0	0.09885142	5.959271e-05	0.00061285653	0.7398789	0.011832546	0.043694817	0.011423147	0.0005414547	0.0014668948	0.0080113
0.0	0.09873717	5.9866572e-05	0.00061384594	0.73912036	0.011806916	0.043460134	0.01144599	0.00054018636	0.0014718622	0.008018583
0.0	0.017796129	0.0078134565	0.043584533	0.06552702	0.08913092	0.009104327	0.04579953	0.022481067	0.026905	0.044059683
0.0	0.017860511	0.0078008757	0.0436968	0.065362625	0.089432694	0.009109547	0.045721453	0.02243641	0.026896156	0.043972403
0.0	0.025054717	6.0503753e-05	0.0002494208	0.052282233	0.00014077418	0.018723892	0.00065469346	2.5835063e-05	3.1746586e-05	7.4734606e-05
0.0	0.02418911	0.0071910024	6.532962e-05	0.04012131	7.189961e-05	0.019979596	0.00094668375	0.00014017236	0.00011660637	0.03979968
0.0	0.02402304	0.007163881	6.522535e-05	0.039908994	7.15916e-05	0.019943513	0.0009438458	0.0001393125	0.000116246665	0.039853826
0.0	0.024154536	0.0071701985	6.5157095e-05	0.040164202	7.160935e-05	0.01991494	0.0009506929	0.00014011342	0.00011568823	0.039867952
0.0	0.031383988	6.9596135e-05	0.00019202946	0.023757974	0.00013781723	0.021270163	0.00027872686	2.5906214e-05	9.8221935e-05	0.00017675947
0.0	0.031378154	6.935226e-05	0.00019170748	0.023773594	0.00013773119	0.02116535	0.00027737222	2.5868296e-05	9.850417e-05	0.00017647956
0.0	0.031405624	6.9479625e-05	0.00019201793	0.023909347	0.00013783155	0.021211555	0.00027759763	2.5871577e-05	9.77428e-05	0.00017659453
0.0	0.042698637	0.008188572	0.021415386	0.040267207	0.07015197	0.014488771	0.029329494	0.018366525	0.064947054	0.06348514
0.0	0.04283584	0.008204271	0.021413028	0.039881412	0.07021612	0.014468242	0.029276738	0.01835727	0.06523966	0.06362907
0.0	0.04280738	0.008201489	0.021393172	0.040126424	0.07021349	0.01449289	0.02939008	0.018321404	0.065114304	0.063669965
0.0	0.042735625	0.008185149	0.021367433	0.040046766	0.070154086	0.0144877825	0.029273508	0.018367317	0.06499905	0.06365629
0.0	0.042852037	0.008190645	0.021376947	0.040231638	0.07004915	0.014489573	0.02930188	0.018287472	0.065061495	0.06375282
0.0	0.042899456	0.008201684	0.021440983	0.040090855	0.070140995	0.014471547	0.029384911	0.018440278	0.06510769	0.06375395
0.0	0.042675897	0.0081862025	0.021453071	0.04019698	0.07021595	0.014454297	0.029294578	0.018342385	0.064926885	0.063627906
0.0	0.018710522	0.005147949	0.02439325	0.045335893	0.12673904	0.01674143	0.026444202	0.020362427	0.02270038	0.05286971
0.0	0.018706251	0.005175029	0.024346642	0.04475516	0.12634578	0.01674421	0.026434973	0.020332012	0.022824172	0.05281846
0.0	0.018671962	0.005168599	0.024347855	0.04519856	0.12654132	0.016710076	0.026344653	0.02026514	0.022741856	0.053112604
0.0	0.018695297	0.0051630656	0.02431747	0.044921875	0.12643705	0.016749807	0.026329376	0.020350883	0.022716297	0.05275787
0.0	0.018722424	0.005170649	0.024420442	0.045194406	0.1268182	0.01676611	0.026351957	0.02023066	0.02277787	0.052942093
0.0	0.018794948	0.005177824	0.024474518	0.045391165	0.1271549	0.016747797	0.02638988	0.020360202	0.022690704	0.05290881
0.0	0.018783802	0.005151938	0.024456367	0.045387432	0.1270487	0.016726546	0.026462011	0.020342378	0.022843014	0.052868605
0.0	0.014354249	0.0075715887	0.030885022	0.0297185	0.03420163	0.0137756495	0.051376723	0.026937183	0.07600044	0.07368062
0.0	0.014341465	0.007587934	0.030944832	0.029399917	0.0343377	0.013795676	0.051492836	0.02686665	0.076137275	0.07359863
0.0	0.014338614	0.0075868536	0.030874593	0.029646559	0.034092337	0.013808261	0.051263664	0.026886472	0.07587715	0.07392514
0.0	0.014309766	0.0075580385	0.030857297	0.029636255	0.034107048	0.013808326	0.051170144	0.026739538	0.07574551	0.073445916
0.0	0.014319453	0.00755987	0.030903595	0.029718822	0.034395292	0.013778254	0.051197726	0.026846211	0.07588987	0.073758714
0.0	0.014320947	0.0075804405	0.03099311	0.02969484	0.034327123	0.013879127	0.051081628	0.026823398	0.07659391	0.0737715
0.0	0.014347519	0.007544724	0.030837245	0.029723078	0.034325305	0.013787419	0.051260795	0.026951972	0.076076955	0.07342785
0.0	0.014322161	0.0075499383	0.030817289	0.029656436	0.034270804	0.013781021	0.050998446	0.026870029	0.07625898	0.07355118
0.0	0.02137758	6.069225e-05	0.00021700248	0.031116772	0.00015374979	0.012862883	0.0011539106	2.0339021e-05	9.116636e-05	0.00016029894
0.0	2.762467e-05	2.954506e-05	0.00019535332	3.1854637e-05	0.000170221	0.00015855304	0.0016643639	2.191891e-05	0.000112423266	0.00010745177
0.0	2.766928e-05	2.95869e-05	0.00019561799	3.1886582e-05	0.00017023561	0.00015898602	0.0016658661	2.1856393e-05	0.00011219001	0.00010733278
0.0	2.7644961e-05	2.9561379e-05	0.00019578332	3.196501e-05	0.00017020445	0.00015923801	0.0016664093	2.1793081e-05	0.00011223228	0.000107544445
0.0	2.7739981e-05	2.9475266e-05	0.00019511317	3.185737e-05	0.00016920573	0.00015894978	0.0016593182	2.1949072e-05	0.00011266742	0.00010711091
0.0	2.7608396e-05	2.948657e-05	0.00019546958	3.1924585e-05	0.00016988438	0.00015882631	0.0016611359	2.1845037e-05	0.000112559275	0.000107318854
0.0	2.7649787e-05	2.946751e-05	0.00019518443	3.1884454e-05	0.00017029633	0.0001595957	0.0016615512	2.1859167e-05	0.00011181312	0.0001074069
0.0	2.765055e-05	2.9399893e-05	0.00019546323	3.1750824e-05	0.00016962022	0.00015955263	0.0016593055	2.190988e-05	0.00011259513	0.00010750661
0.0	0.031241896	6.9478236e-05	0.00019144006	0.023859255	0.00013774194	0.021236101	0.00027781102	2.5917385e-05	9.779091e-05	0.00017690935
0.0	0.031212896	6.94779e-05	0.00019139919	0.023643835	0.0001374879	0.021221636	0.000277828	2.581898e-05	9.8152734e-05	0.00017665651
0.0	0.031228058	6.9333946e-05	0.00019166782	0.023733387	0.00013807965	0.021235306	0.00027729344	2.57848e-05	9.801272e-05	0.00017673333
0.0	0.031229591	6.9385605e-05	0.00019134827	0.023703262	0.0001376612	0.021251101	0.000277935	2.5995507e-05	9.79974e-05	0.00017621642
0.0	0.031298492	6.9462e-05	0.0001915741	0.023775177	0.00013797436	0.02121621	0.0002775521	2.579941e-05	9.8235796e-05	0.00017671548
0.0	0.031266153	6.917947e-05	0.0001915456	0.023510171	0.00013774261	0.021184132	0.00027754577	2.582612e-05	9.79223e-05	0.00017658259
0.0	0.017784696	0.007809255	0.04375107	0.06552708	0.089025736	0.009067193	0.045744143	0.0224898	0.026856603	0.043910123
0.0	0.01778403	0.007804892	0.04369455	0.06451077	0.089165516	0.0091070505	0.045779668	0.022514174	0.026846487	0.04388984
0.0	0.017780123	0.0078108353	0.043623034	0.06462806	0.08898332	0.009129583	0.04559807	0.022408076	0.026878024	0.044028785
0.0	0.017786695	0.0077779116	0.04365399	0.06507903	0.089317165	0.009107498	0.045607828	0.022464769	0.026960073	0.04403514
0.0	0.017866677	0.007798934	0.043606028	0.065056205	0.08929731	0.009119444	0.04557729	0.022403521	0.026835272	0.044067074
0.0	0.017845286	0.0078079915	0.043730855	0.06540059	0.089547046	0.0091253705	0.04578996	0.0224741	0.027120994	0.04403825
0.0	0.017818121	0.0078117372	0.043659993	0.065121956	0.08949129	0.009110485	0.045737673	0.022442026	0.027001671	0.04407808
0.0	0.024930676	6.0527178e-05	0.00024925914	0.05267113	0.00014077176	0.018674422	0.000655334	2.5785586e-05	3.158623e-05	7.469194e-05
0.0	0.024989873	6.0429593e-05	0.0002496699	0.052039668	0.0001411177	0.018703481	0.00065611454	2.5772164e-05	3.1691685e-05	7.477303e-05
0.0	0.024912039	6.033936e-05	0.0002485273	0.052376296	0.00014091197	0.018660305	0.0006572855	2.5748139e-05	3.162207e-05	7.4806696e-05
0.0	0.024959749	6.0342412e-05	0.00024911968	0.052455783	0.00014079714	0.018752202	0.0006556938	2.5841811e-05	3.1742587e-05	7.460025e-05
0.0	0.024993945	6.048875e-05	0.00024901115	0.052333716	0.00014080346	0.018713208	0.0006542466	2.5696749e-05	3.1688993e-05	7.4879135e-05
0.0	0.025101349	6.0529717e-05	0.0002501803	0.05244231	0.00014172994	0.018748421	0.0006553752	2.5805093e-05	3.1886855e-05	7.4805765e-05
0.0	0.024961082	6.020544e-05	0.00024907858	0.052573167	0.00014090822	0.018719835	0.00065295305	2.566704e-05	3.17032e-05	7.4641095e-05
0.0	0.015061971	0.0069318824	0.04115306	0.027200669	0.0278587	0.008180014	0.030507047	0.020111097	0.024914965	0.048403345
0.0	0.027318716	0.009166274	0.031510774	0.048878044	0.26252007	0.0152865015	0.1686626	0.09210238	0.12396694	0.22005723
0.0	0.56316847	0.5652122	0.5933085	0.5634513	0.57952005	0.58117265	0.5768776	0.5659562	0.58477783	0.5961724
0.0	0.5546458	0.56008416	0.58494484	0.55121297	0.57410467	0.5763057	0.57134736	0.55972576	0.570942	0.58713096
0.0	0.5535836	0.5599075	0.5839898	0.55237967	0.5737904	0.5743184	0.5711676	0.5590753	0.57125705	0.58629453
0.0	0.55392134	0.5597101	0.58419687	0.55317515	0.57512826	0.57568574	0.5719168	0.5586007	0.5709728	0.58665055
0.0	0.55531627	0.56085896	0.5840128	0.5551693	0.57527417	0.57547647	0.5725084	0.55966747	0.57117534	0.5870345
0.0	0.5550013	0.56106424	0.58538646	0.5538603	0.5769964	0.57698333	0.57185316	0.56064844	0.5733606	0.5870059
0.0	0.5555034	0.559881	0.5851341	0.5554444	0.5761635	0.577697	0.5738812	0.5595299	0.5680037	0.5868027
0.0	0.5549907	0.5606629	0.5861593	0.55600834	0.57692266	0.57631457	0.5736783	0.560674	0.57252437	0.58778614
0.0	0.5539223	0.5600926	0.5851034	0.55548525	0.57610095	0.57610434	0.5711069	0.5595328	0.57152736	0.5848505
0.0	0.55442005	0.5589524	0.5855727	0.5525939	0.57642627	0.5762175	0.57283086	0.5595824	0.57310724	0.5856264
[truncated: 18,799 more rows]
