# Supplementary material for: Teasing out missing reactions in genome-scale metabolic networks through hypergraph learning
Source: Nat Commun. 2023 Apr 25;14:2375. doi: 10.1038/s41467-023-38110-7 (PMC10130184; doi:10.1038/s41467-023-38110-7)
Supplement: Supplementary file 4 — Source Data [file 41467_2023_38110_MOESM4_ESM.zip › Source Data/Figure 2/j-m/iEC1344_C_cheshire.csv]

	0	0.1	0.1.1	0.1.1.1	0.1.1.1.1	0.1.1.1.1.1	0.1.1.1.1.1.1	0.1.1.1.1.1.1.1	0.1.1.1.1.1.1.1.1	0
1.0	0.9842045	0.13212174	0.98330957	0.6810664	0.39541072	0.9997429	0.99982905	0.9999076	0.9995529	0.97325426
1.0	0.98279923	0.99720323	0.99726236	0.99085313	0.99966264	0.358722	0.9997888	0.00016507017	0.4137427	0.17325918
1.0	0.9915872	0.9984143	0.016181862	0.96479046	0.999129	0.9812097	0.9990489	0.9391486	0.026831541	0.99528176
1.0	0.69130653	0.6518528	0.98450905	0.9819468	0.9994444	0.9606235	0.9989599	0.99985087	0.99264055	0.00054116425
1.0	0.93519205	0.9378474	0.9995485	0.5771893	0.9990671	0.99990296	0.96224636	0.9984668	0.9952355	0.9993981
1.0	0.99760205	0.99867475	0.9995969	0.9794917	0.99649566	0.9995449	0.9999366	0.99982774	0.9888248	0.9823837
1.0	0.9078879	0.9991985	0.9999542	0.99135333	0.9998055	0.9306822	0.99744606	0.9964561	0.02085238	0.98046964
1.0	0.9999962	0.97201973	0.033686373	0.99853635	0.9868499	0.9994553	0.9993783	0.99516886	0.9545655	0.99612683
1.0	0.99859625	0.9932782	0.9994979	0.869007	0.9774251	0.0015338442	0.9997608	0.024188656	0.99938107	0.9995117
1.0	0.99645174	0.2009671	0.4562773	0.96855855	0.97878313	0.997306	0.9825948	0.99988985	0.9571791	0.99456304
1.0	0.999584	0.99981636	0.9999831	0.9998282	0.9993894	0.97106105	0.2846716	0.7955003	0.3723085	0.8516592
1.0	0.95253295	0.024024725	0.97223794	0.9990312	0.46439087	0.9996455	0.9268033	0.9994698	0.9993881	0.9979126
1.0	0.9651563	0.9995228	0.97515273	0.9813084	0.9999907	0.14010923	0.9998017	0.99990153	0.9997316	0.9957657
1.0	0.002416605	0.98753035	0.9999659	0.22930427	0.99921143	0.99955577	0.9998572	0.999861	0.9996037	0.99983895
1.0	0.99940884	0.96777445	0.26500678	0.23121032	0.9999099	0.9912156	0.9871284	0.10434857	0.99606675	0.998831
1.0	0.99856704	0.9998603	0.9999051	0.17192745	0.9991906	0.3139761	0.9998054	0.84630746	0.9982943	0.9949799
1.0	0.95302534	0.040152162	0.9998411	0.21866986	0.994396	0.98791087	0.99137294	0.99989235	0.89764374	0.999742
1.0	0.9963003	0.998288	0.998728	0.9827513	0.06357232	0.9986596	0.802687	0.9999832	0.73598987	0.94355005
1.0	0.98963124	0.99964416	0.9995716	0.86695695	0.6365918	0.9999076	0.9462079	0.99948406	0.9950093	0.9933073
1.0	0.9615221	0.9812123	0.99914896	0.990263	0.9901715	0.99936336	0.9997718	0.9998473	0.00058276695	0.99882525
1.0	0.99932444	0.9892764	0.9987435	0.9987348	0.0246529	0.99967766	0.6332302	0.9947883	0.9700959	0.99864334
1.0	0.03357259	0.99397165	0.6544136	0.4480892	0.99689305	0.9993205	0.9998073	0.9997514	0.9953178	0.99938214
1.0	0.5657953	0.13825807	0.90004224	0.9897379	0.9989241	0.99060154	0.9999256	0.0071618627	0.1754332	0.028735796
1.0	0.997101	0.99982315	0.9991985	0.98547137	0.2984117	0.9930032	0.9994537	0.99954104	0.9983072	0.99754167
1.0	0.9893031	0.99939036	0.9864644	0.94188344	0.9990464	0.98129106	0.20175096	0.9999008	0.99966586	0.98853916
1.0	0.99878246	0.99889624	0.9998202	0.0012116404	0.998887	0.54599977	0.9991604	0.9994073	0.90732753	0.9966247
1.0	0.9932741	0.99708647	0.9926306	0.99954176	0.9986546	0.9703743	0.2405793	0.072876126	0.99345946	0.00048651645
1.0	0.9996132	0.0002869687	0.9997613	0.9794917	0.990415	0.0105480105	0.999806	0.9975713	0.00020653075	0.8673235
1.0	0.002601497	0.98653746	0.9988953	0.4106187	0.99889153	0.98129106	0.018593248	0.7192367	0.9955297	0.99904686
1.0	0.0029871673	0.6137218	0.3727218	0.9968081	0.18845306	0.9998356	0.69313705	0.9992648	0.99808586	0.9998704
1.0	0.99907756	0.9950321	0.9973496	0.0025962007	0.021029904	0.4662187	0.9994043	0.9993679	0.99724245	0.9994968
1.0	0.9948802	0.99967706	0.9994929	0.9774349	0.087028585	0.4929503	0.99978477	0.97493696	0.9500047	0.95984274
1.0	0.9783361	0.9423231	0.47344086	0.07767752	0.9998098	0.9910048	0.9992631	0.88160294	0.98782337	0.9953121
1.0	0.9520975	0.9965552	0.9999753	0.9619876	0.7238828	0.9990388	0.9982906	0.9999341	0.9998492	0.98227626
1.0	0.9994474	0.9994783	0.9974607	0.79018867	0.7378276	0.9996805	0.046911344	0.0013239818	0.030301476	0.070643954
1.0	0.9189361	0.9899547	0.94553226	0.99990773	0.5061316	0.9994992	0.0009364831	0.0023565646	0.999746	0.95140356
1.0	0.9842045	0.9830436	0.99955636	0.9994686	0.98833627	0.6045182	0.9963779	0.6486059	0.9975479	0.99565387
1.0	0.9812401	0.99944955	0.99870205	0.0059139864	0.99988437	0.57417625	0.9997987	0.99976915	0.9542886	0.92516613
1.0	0.9992138	0.011527395	0.0013547816	0.08452442	0.99098396	0.999933	0.9849377	0.006154765	0.99976367	0.76093715
1.0	0.4342778	0.9996228	0.1627771	0.40900663	0.9980661	0.9992506	0.9957514	2.9345158e-05	0.9959103	0.9847579
1.0	0.8930463	0.93206465	0.9993456	0.98895884	0.99620515	0.98409665	0.9915577	0.90527356	0.27628165	0.99794286
1.0	0.99987006	0.47481415	0.23748636	0.9982679	0.99934417	0.99903786	0.0073066056	0.99975234	0.9998073	0.25030726
1.0	0.99577856	0.9999671	0.23199077	0.9728904	0.96503973	0.02069488	0.9994049	0.997912	0.9949175	0.964475
1.0	0.36328366	0.0066465163	0.95641154	0.9995486	0.29914072	0.9375076	0.1252815	0.99866426	0.0005746183	0.59048784
1.0	0.991998	0.075851195	0.9307202	0.99344975	0.5681765	0.9990651	0.9989786	0.35069144	0.28484648	0.9968867
1.0	0.99876726	0.56706196	0.9990252	0.9993333	0.2951703	0.9995455	0.99805343	0.99955827	0.99938715	0.98508817
1.0	0.99381196	0.99775153	0.99684167	0.94478023	0.98953664	0.049381938	0.2405793	0.9990766	0.39826012	0.9949721
1.0	0.38316253	0.9977387	0.57948124	0.99989665	0.99045813	0.3130731	0.99960166	0.99909735	0.99811816	0.99834645
1.0	0.9404251	0.9999716	0.7045803	0.98811996	0.9818101	0.99997103	0.31571394	0.9522486	0.45827436	0.024034435
1.0	0.9448799	0.99998474	0.99974865	0.9983285	0.9991504	0.009559864	0.999191	0.9996712	0.99036705	0.8896503
1.0	0.9984724	0.0048461985	0.9999553	0.9992285	0.99921095	0.9999337	0.9991301	0.49079034	0.98908067	0.999419
1.0	0.99944955	0.9797902	0.9771583	0.68720156	0.074082606	0.9998729	0.9998172	0.9997609	0.9977831	0.9549816
1.0	0.999482	0.966266	0.10676563	0.97884023	0.99993277	0.7874936	0.9982686	0.9996112	0.99762374	0.99959856
1.0	0.9827471	0.9090362	0.9970694	0.9789367	0.99844474	0.999778	0.0046554413	0.9998828	0.053724907	0.9949064
1.0	0.99884856	0.95802724	0.98639584	0.99157494	0.9518975	0.9997695	0.96138114	0.071273685	0.9999367	0.9999645
1.0	0.9657359	0.9998405	0.18671517	0.9997267	0.98963445	0.99972683	0.94098896	0.95414186	0.996485	0.85626125
1.0	0.9995085	0.9884547	0.1350725	0.9987135	0.55438083	0.87087405	0.9996834	0.98872924	0.9999398	0.9989555
1.0	0.99952364	0.8878424	0.80883545	0.9857416	0.99817777	0.9962212	0.990293	0.9631543	0.9987411	0.9837335
1.0	0.7216985	0.9981665	0.9951261	0.99415094	0.7015227	0.9962218	0.8989457	0.5355725	0.9894713	0.9999505
1.0	0.9997267	0.13742092	0.9709644	0.99956304	0.5580276	0.6641241	0.9954913	0.99989057	0.9992988	0.9740094
1.0	0.9879082	0.9999615	0.9994168	0.9517036	0.47183806	0.999764	0.9998673	0.99202335	0.9999598	0.99824274
1.0	0.2448532	0.99029225	0.75992876	0.99735177	0.9974886	0.9990533	0.99907386	0.99740005	0.18946475	0.009909641
1.0	0.98720866	0.9930769	0.90814334	0.993622	0.99949217	0.99888986	0.9942812	0.80680794	0.9223559	0.9986104
1.0	0.9904358	0.9985814	0.9673227	0.29807317	0.74496067	0.94374895	0.99955183	0.9927313	0.48913708	0.96686804
1.0	0.97646505	0.83628905	0.9901556	0.9174702	0.21518026	0.93397444	0.7075853	0.5722702	0.9990307	0.98003757
1.0	0.999542	0.9867073	0.14333558	0.9997904	0.99183536	0.9997911	0.9998579	0.9982101	0.99822897	0.99407744
1.0	0.9714802	0.99960655	0.99885154	0.38729477	0.79769564	0.999175	0.99964225	0.99985373	0.16003658	0.9996012
1.0	0.9998784	0.33944303	0.9981754	0.9992556	0.00032164378	0.8687238	0.996482	0.17791829	0.999546	0.9987569
1.0	0.9982157	0.39216137	0.94884694	0.20462114	0.0031779653	0.999785	0.9967884	0.9999645	0.9991642	0.96680874
1.0	0.9964108	0.99585944	0.9997845	0.99957556	0.99913627	0.9994986	0.02555456	0.9998337	0.08590437	0.006778426
1.0	0.9999796	0.9999082	0.9983038	0.9791293	0.988478	0.9999465	0.999944	0.99821967	0.99352586	0.070398904
1.0	0.9677573	0.93206465	0.99970144	0.9899886	0.9993405	0.9886797	0.99974424	0.99835443	0.9996996	0.99799204
1.0	0.99516404	0.9933868	0.9999144	0.99910885	0.9981109	0.9997719	0.81099373	0.97445935	0.770239	0.9916973
1.0	0.9961761	0.99623835	0.9998047	0.004522177	0.9981735	0.9998373	0.99957055	0.9979804	0.6572647	0.9996693
1.0	0.98835504	0.99858046	0.42670864	0.99898726	0.9990833	0.98367244	0.39382344	0.9994967	0.9994966	0.99663454
1.0	0.9842045	0.0011848565	0.9998357	0.85037154	0.5296143	0.999159	0.99927574	0.14332321	0.9915274	0.9836188
1.0	0.9995283	0.1897366	0.08295164	0.16260229	0.97742265	0.73177874	0.9997876	0.9997992	0.9995548	0.92411107
1.0	0.98181874	0.9969368	0.9892163	0.77556944	0.9994894	0.9787799	0.99975723	0.8712809	0.9970741	0.00023916319
1.0	0.9982237	0.98811567	0.99981886	0.9999311	0.99947506	0.99945754	0.9997969	0.97863364	0.95888436	0.9713802
1.0	0.0131278485	0.99995196	0.99954456	0.99888414	0.90207505	0.9999863	0.0001888693	0.9998913	0.99937624	0.96138597
1.0	0.999736	0.22908278	0.9932749	0.9999151	0.99850416	0.49697942	0.9934356	0.99987936	0.99950814	0.9987942
1.0	0.9975731	0.7641692	0.95503116	0.9958325	0.9962404	0.987122	0.9992925	0.0002669771	0.9923459	0.95379466
1.0	0.026898323	0.99979645	0.99893147	0.9993481	0.83837956	0.85452217	0.9978015	0.9919076	0.9908817	0.8831761
1.0	0.99666864	0.020174263	0.9990102	0.26075345	0.99886656	0.9954764	0.9699448	0.2952359	0.91118294	0.9996487
1.0	0.9848963	0.9995307	0.97898966	0.55735767	0.998237	0.5760601	0.9990007	0.99342865	0.99709404	0.99894136
1.0	0.99473155	0.99985707	0.9978744	0.13904974	0.9994869	0.9830921	0.99051416	0.9996587	0.5845377	0.9987006
1.0	0.25461566	0.5688307	0.99919456	0.9872722	0.9999387	0.9998104	0.9999808	0.5414021	0.60198736	0.06426363
1.0	0.99854255	0.9992786	0.9992685	0.9883791	0.9997187	0.9768992	0.9999721	0.9998585	0.9845685	0.107393086
1.0	0.038778264	0.99634004	0.9306662	0.9357341	0.8253024	0.8936754	0.98329633	0.9997923	0.00734038	0.9971814
1.0	0.99956197	0.9987851	0.991626	0.9816489	0.9863325	0.98832303	0.99815303	0.9999285	0.9914145	0.99766433
1.0	0.8080425	0.9939448	0.9990539	0.5834479	0.9620003	0.993248	0.997519	0.9976896	0.999835	0.9969472
1.0	0.99992716	0.99532384	0.99893755	0.901429	0.028352119	0.99974054	0.99818784	0.9986681	0.9994535	0.9723174
1.0	0.9968347	0.87049973	0.99911815	0.2057451	0.997903	0.9996799	0.9996872	0.89642394	0.98711884	0.9978836
1.0	0.9944101	0.99832493	0.9999094	0.99424464	0.3956483	0.9336482	0.0022177526	0.9997547	0.99806076	0.059220612
1.0	0.9978877	0.77276	0.9995579	0.14935386	0.9992925	0.99995804	0.8446185	0.9998969	0.97652185	0.994055
1.0	0.986495	0.97730595	0.9989593	0.5757717	0.108286135	0.9967014	0.5763318	0.9999124	0.99875903	0.99998915
1.0	0.9987419	0.9999732	0.9991228	0.98209053	0.34530082	0.8745485	0.601028	0.9992261	0.9995528	0.9986181
1.0	0.9994281	0.7248344	0.99891055	0.99970406	0.9997706	0.99997437	0.99997425	0.99991953	0.99379915	0.99991894
1.0	0.9867735	0.9999846	0.99070436	0.96426755	0.99650747	0.353336	0.96127415	0.99907696	0.997421	0.47787324
1.0	0.99943894	0.99949694	0.99920315	0.95750034	0.62074375	0.99145144	0.10112323	0.9998615	0.9821845	0.70273733
1.0	0.9969528	0.9990338	0.99959606	0.987716	0.123197004	0.25727367	0.9822942	0.99982005	0.9993082	0.96464014
1.0	0.9981213	0.5946278	0.00024494244	0.021634305	0.9979621	0.9994424	0.53790915	0.99944216	0.9907817	0.99562585
1.0	0.9990717	0.5033426	0.9983486	0.98907346	0.9869357	0.99904436	0.999566	0.9854735	0.9887518	0.99352235
1.0	0.9982827	0.9943099	0.9998385	0.9998714	0.009528249	0.99994135	0.9999925	0.9992824	0.9901191	0.999972
1.0	0.9979152	0.6813774	0.9996803	0.9645859	0.99803144	0.9999814	0.9998012	0.5018856	0.9995352	0.5016421
1.0	0.99989533	0.99928904	0.99542516	0.0007734421	0.99966407	0.99982566	0.99962974	0.99986434	0.99196154	0.90376097
1.0	0.40515053	0.999358	0.9997831	0.9907066	0.9985714	0.99969494	0.99948394	0.99991655	0.97610486	0.9995403
1.0	0.9961863	0.8470444	0.977719	0.91739285	0.99943477	0.048840698	0.7652789	0.9979038	0.9665033	0.92407185
1.0	0.9847002	0.99674004	0.999158	0.998701	0.99067616	0.99276227	0.9973532	0.9996569	0.9997116	0.99971205
1.0	0.997649	0.99988675	0.056078836	0.9773753	0.55270183	0.99985397	0.99678934	0.99995375	0.0018264272	0.082849614
1.0	0.43947408	0.13330455	0.9990833	0.015456571	0.9862726	0.99928135	0.0009216404	0.6592022	0.4889423	0.9993549
1.0	0.9999918	0.9982004	0.99805886	0.00012962206	0.9871451	0.98746246	0.9994326	0.082649775	0.9992848	0.6462972
1.0	0.9995739	0.99702805	0.014810637	0.010258275	0.23983297	0.6780726	0.9999889	0.8615878	0.99215853	0.99986935
1.0	0.46379775	0.99687755	0.99917907	0.99757785	0.08343162	0.42459276	0.99609524	0.7395435	0.9352113	0.9713802
1.0	0.9958619	0.99758065	0.99994695	0.9619876	0.9994591	0.9997638	0.999345	0.99991274	0.99988186	0.02965745
1.0	0.99125695	0.051202185	0.64803064	0.99146867	0.9996425	0.9992663	0.99833626	0.9988054	0.9998758	0.9998753
1.0	0.9972203	0.03933236	0.40312168	0.8776023	0.007972664	0.9999713	0.77803093	0.32424632	0.0064265067	0.00082387973
1.0	0.24277976	0.99874496	0.73208183	0.99181014	0.6198224	0.9986625	0.9699448	0.99984276	0.99940634	0.5642773
1.0	0.9648687	0.9952532	0.2394446	0.13095799	0.9977335	0.99977785	0.9999014	0.99996614	0.76720285	0.99918896
1.0	0.803284	0.17000353	0.9994899	0.7478753	0.7538302	0.7919034	0.24502957	0.9953082	0.16945034	0.99942845
1.0	0.99493164	0.997026	0.999895	0.41301322	0.9997837	0.99674475	0.9939516	0.9988354	0.006340637	0.7742231
1.0	0.9869581	0.9995883	0.9982589	0.9680396	0.119984396	0.99920434	0.41885793	0.9994854	0.97832733	0.9999012
1.0	0.9942365	0.9986613	0.9998288	0.99836975	0.9981943	0.9996842	0.9977556	0.9998976	0.99359643	0.9187872
1.0	0.9991549	0.9916715	0.99990726	0.9996495	0.98859274	0.2987879	0.9994153	0.99999154	0.9959592	0.96733093
1.0	0.99331987	0.3135842	0.997241	0.8536147	0.079817936	0.99983394	0.9992724	0.29041502	0.9993345	0.9958759
1.0	0.98761475	0.99095494	0.6012943	0.8922449	0.9978701	0.9998179	0.99978477	0.19424851	0.9992606	0.99996305
1.0	0.528768	0.063575014	0.9987186	0.9991078	0.10046549	0.9985569	0.999882	0.99842715	0.055970524	0.117428325
1.0	0.9821476	0.99856794	0.99928766	0.51860577	0.9977683	0.06882504	0.6231211	0.94631547	0.99335784	0.99727625
1.0	0.99651295	0.9841509	0.9927487	0.8507437	0.99981374	0.99932563	0.9993956	0.7514384	0.9896018	0.9990306
1.0	0.99002236	0.80084705	0.99621457	0.97449815	0.8696205	0.99667513	0.99758565	0.9998914	0.9994646	0.99948597
1.0	0.9954491	0.8507134	0.9067054	0.9991991	0.99870443	0.99548244	0.9970277	0.99756634	0.112665765	0.7404582
1.0	0.30397436	0.9996244	0.9983151	0.8508359	0.9989691	0.98421913	0.9994548	0.9988778	0.06213842	0.0012011948
1.0	0.55901897	0.9999553	0.999619	0.7705622	0.98588157	0.58375156	0.9946325	0.9998473	0.98309153	0.995685
1.0	0.979328	0.99841094	0.2930164	0.9998883	0.004092963	0.78112876	0.43169254	0.9999727	0.9969189	0.9987662
1.0	0.9998956	0.994259	0.998456	0.14736247	0.999894	0.9992405	0.99976236	0.9999424	0.9992767	0.14438842
1.0	0.9988004	0.08805061	0.8683004	0.96866107	0.9794983	0.14279903	0.9998406	0.9919646	0.8898672	0.992088
1.0	0.9957004	0.9997142	0.9998171	0.9992662	0.9987231	0.99976736	0.99770856	0.0040150727	0.99945956	0.9999262
1.0	0.937207	0.9954222	0.0043641035	0.9964361	0.99975246	0.5716803	0.7146982	0.00048305828	0.023840848	0.99865985
1.0	0.9943545	0.5077957	0.9996675	0.0068480503	0.972524	0.99907684	0.9960621	0.9983157	0.8844908	0.46044278
1.0	0.3347902	0.9975916	0.985721	0.95316947	0.99951565	0.5171426	0.9885101	0.8372233	0.6735293	0.003820527
1.0	0.8510401	0.00095265906	0.9999027	0.99946815	0.99931717	0.99932563	0.9602949	0.99986076	0.98404956	0.6927265
1.0	0.99959093	0.9930419	0.9998894	0.98926187	0.9986242	0.95464015	0.99997747	0.005017647	0.7541332	0.99665195
1.0	0.99981004	0.97473913	0.99998	0.9967685	0.9788648	0.99869186	0.81718993	0.7609297	0.99059135	0.9972682
1.0	0.99981636	0.010938441	0.96149	0.999887	0.9985668	0.0068154735	0.99974054	0.99949837	0.98093814	0.99901783
1.0	0.9994293	0.5056156	0.99973005	0.8223325	0.99887353	0.025125692	0.9976495	0.98280185	0.9099395	0.98351073
1.0	0.17587495	0.9943838	0.0021320314	0.97278917	0.98402417	0.9999682	0.9997775	0.99344134	0.078575745	0.98887
1.0	0.9995384	0.025951691	0.9996216	0.92322135	0.77884483	0.999931	0.9992854	0.5292135	0.401101	0.45784107
1.0	0.9520975	0.9974632	0.022855433	0.7596833	0.99972767	0.08373847	0.9998392	0.99322987	0.030513829	0.99954754
1.0	0.9973018	0.99922645	0.695043	0.5236675	0.99941015	0.98315215	0.99984896	0.997148	0.9742633	0.9983878
1.0	0.01769946	0.9976829	0.9998006	0.5477783	0.98857796	0.999936	0.99733305	0.9473164	0.60156953	0.9995869
1.0	0.223318	0.99952435	0.99998033	0.04662284	0.9987349	0.95424974	0.95524967	0.9999449	0.9317481	0.9988537
1.0	0.9998072	0.9987527	0.9998746	0.979884	0.5675151	0.9999149	0.98759884	0.9999162	0.99131036	0.3388105
1.0	0.99704486	0.99889636	0.9985935	0.016042253	0.9995277	0.69503057	0.99962616	0.9967032	0.9990864	0.999908
1.0	0.5582577	0.007906061	0.1669151	0.5071996	0.9989698	0.999806	0.99979454	0.99782205	0.99961805	0.9998042
1.0	0.9995396	0.9356538	0.9981596	0.9475422	0.981685	0.997908	0.06349153	0.97659916	0.992343	0.9978884
1.0	0.9996774	0.009820551	0.7556278	0.9987644	0.25702628	0.9998227	0.99926823	0.9992718	0.021228377	0.9996785
1.0	0.99979216	0.99965894	0.9996081	0.9992755	0.9991295	0.99933136	0.99978155	0.99949896	0.981282	0.040661693
1.0	0.69494057	0.0077729523	0.99930286	0.49774235	0.9993315	0.99974304	0.99826235	0.999874	0.9996171	0.9990491
1.0	0.999841	0.99809355	0.99841404	0.98819983	0.99727494	0.9964051	0.0634075	0.99835145	0.99057883	0.99771476
1.0	0.9586073	0.99864644	0.9972355	0.0036258036	0.9981647	0.0027050313	0.99741673	0.1273794	0.9999851	0.0002564689
1.0	0.9997162	0.99363893	0.18531553	0.9881043	0.98049176	0.9980236	0.99397534	0.8080699	0.99236226	0.99999726
1.0	0.03533183	0.99929214	0.9981958	0.932001	0.998047	0.9998454	0.99634856	0.1748218	0.9999194	0.9893471
1.0	0.99938	0.9997602	0.93212193	0.9904698	0.9676674	0.9999672	0.31868908	0.9405851	0.965136	0.99962807
1.0	0.9999901	0.99880767	0.99988055	0.9873575	0.9989812	0.9980496	0.2812645	0.9701783	0.8049407	0.9715632
1.0	0.9999665	0.99704355	0.99978775	0.94488984	0.9997626	0.99986994	0.9992803	0.14617416	0.9514535	0.8317215
1.0	0.99927515	0.011673799	0.059336774	0.9139067	0.9992797	0.99809283	0.99746966	0.5504112	0.99383074	0.9845504
1.0	0.9884416	0.99784994	0.9282803	0.82257384	0.9955711	0.14234288	0.9992706	0.9993573	0.9874429	0.48111358
1.0	0.9995158	0.99943763	0.9995239	0.9924234	0.99994135	0.04760911	0.9999409	0.6015781	0.07156789	0.99961394
1.0	0.99939287	0.9984243	0.03838696	0.52024245	0.9837266	0.99349844	0.84692615	0.99983525	0.24456498	0.99979967
1.0	0.9993412	0.47506827	0.008852909	0.06173037	0.98405355	0.99985814	0.9990409	0.99976236	0.0244893	0.96979576
1.0	0.9998288	0.9988451	0.9998599	0.9993942	0.032277107	0.9428127	0.9562556	0.9997956	0.9278306	0.9998603
1.0	0.85059434	0.44665718	0.9953903	0.06494039	0.99895513	0.97137636	0.52925754	0.99711645	0.88861626	0.9975382
1.0	0.93401843	0.99973816	0.99792993	0.7899455	0.020578125	0.9624373	0.99974793	0.9994936	0.9930179	0.039299317
1.0	0.9453088	0.935733	0.999828	0.18759705	0.99916697	0.973489	0.99890745	0.99986255	0.93382096	0.9999517
1.0	0.9992731	0.7881365	0.9994305	0.00028194426	0.41665334	0.9997266	0.15611659	0.9998041	0.9957624	0.9967393
1.0	0.99990237	0.9995402	0.99091804	0.97864693	0.9773586	0.99947506	0.99320555	0.9918949	0.9950642	0.99997246
1.0	0.998018	0.9983796	0.999798	0.86466056	0.999526	0.99985397	0.9955848	0.9952726	0.99995816	0.032146417
1.0	0.8026808	0.9930455	0.998965	0.059873905	0.5431455	0.99814117	0.997592	0.98881185	0.9899156	0.70158195
1.0	0.99653566	0.9997749	0.9993469	0.9996213	0.99978656	0.99939644	0.99977905	0.99964213	0.9523972	0.9994825
1.0	0.071862	0.99970514	0.8509082	0.99862623	0.8253773	0.99974793	0.98649025	0.9988201	0.99178255	0.99934775
1.0	0.99959105	0.9921914	0.9977926	0.99897975	0.9920764	0.9985905	0.97040427	0.99986386	0.5349608	0.99967957
1.0	0.9186314	0.9997241	0.47485855	0.99084926	0.53687394	0.8950814	0.9981996	0.6506886	0.977835	0.9991947
1.0	0.99951744	0.9996362	0.999747	0.6771109	0.9987564	0.99971694	0.9997603	0.99991405	0.99950314	0.99798787
1.0	0.9994947	0.99998736	0.24843358	0.24254772	0.9988726	0.98228925	0.99756134	0.9251591	0.9637423	0.0009940147
1.0	0.9897494	0.9868274	0.0028102815	0.99678963	0.99888605	0.99969923	0.94098896	0.983036	0.9829947	0.21247496
1.0	0.9828508	0.99924684	0.000121805955	0.9802232	0.9951485	0.9997533	0.9997317	0.998992	0.9999558	0.9939711
1.0	0.9999082	0.04541528	0.9981102	0.9894047	0.99823546	0.00022116805	0.99999416	0.9037075	0.993523	0.9987406
1.0	0.9566463	0.97098684	0.98507327	0.9803129	0.99927026	0.99998474	0.9998723	0.9997876	0.9601018	0.82021147
1.0	0.9384641	0.9999616	0.99897695	0.9951125	0.9813735	0.99898845	0.99579704	0.8185677	0.020312939	0.9991302
1.0	0.99692875	0.9989999	0.9999038	0.92838764	0.999729	0.9995592	0.9999081	0.9962076	0.8900539	0.7843684
1.0	0.99953485	0.99984896	0.9325883	0.021764461	0.28335482	0.58076864	0.9969959	0.9936179	0.99954504	0.008352816
1.0	0.9994006	0.069700256	0.9804152	0.99763787	0.9988544	0.9997633	0.999064	0.99961925	0.9999821	0.9983234
1.0	0.9714571	0.99902475	0.9999846	0.9899137	0.012936423	0.99963534	0.38074276	0.5462165	0.9950596	0.99727625
1.0	0.998895	0.004228711	0.989817	0.9533885	0.9924866	0.99985194	0.9996438	0.99328834	0.8089842	0.06910139
1.0	0.99952936	0.9998172	0.9998516	0.6307529	0.99983823	0.9996872	0.9999441	0.9999665	0.9978969	0.00010189271
1.0	0.99948007	0.9818184	0.9985869	0.9794917	0.014821925	0.9991659	0.9996234	0.9937689	0.021431835	0.97564334
1.0	0.9989029	0.954282	0.99902296	0.96312636	0.99794334	0.99576277	0.00013870423	0.08270539	0.99306524	0.99782145
1.0	0.9964246	0.99976355	0.9622909	0.99946254	0.948796	0.99932444	0.9907885	0.03901257	0.9997911	0.9993212
1.0	0.9983442	0.98604	0.9995018	0.9610582	0.9938876	0.99992347	0.03266254	0.999915	0.9959991	0.99147004
1.0	0.99950874	0.64116144	0.99136484	0.9950814	0.3332873	0.20753549	0.9876232	0.9998165	0.9999529	0.97229296
1.0	0.99964917	0.99777126	0.9996697	0.99135685	0.9982191	0.23725474	0.9995709	0.10479793	0.99608517	0.977607
1.0	0.9986324	0.9999926	0.83812064	0.99708265	0.99760157	0.85991496	0.25872895	0.9924899	0.988559	0.9990753
1.0	0.99876654	0.99994004	0.9993424	0.9999194	0.9996402	0.9958417	0.9922678	0.9880939	0.9892237	0.9964077
1.0	0.937207	0.07650507	0.2686486	0.9921991	0.9525389	0.99506915	0.9997683	0.99926287	0.00486557	0.9996885
1.0	0.99964535	0.9983387	0.99993956	0.9679675	0.9821999	0.999703	0.024451997	0.88876647	0.9791504	0.9688947
1.0	0.99354196	0.9996853	0.99977535	0.9926226	0.9719963	0.49721023	0.993455	0.026715092	0.50296396	0.9752975
1.0	0.9867813	0.99856794	0.66247433	0.9997286	0.9544806	0.96701837	0.99956006	0.9611006	0.012118074	0.99825245
1.0	0.95958996	0.98300534	0.99580777	0.99941623	0.9217412	0.09833073	0.99967587	0.99949443	0.9922799	0.99928206
1.0	0.99563485	0.040542092	0.99964225	0.99963474	0.99826765	0.9989109	0.9991284	0.999866	0.38872468	0.9991124
1.0	0.52014995	0.7992493	0.9981688	0.98907286	0.99710065	0.8868595	0.99981576	0.99979585	0.98453057	0.99482167
1.0	0.987575	0.99962926	0.00727984	0.73656607	0.71137595	0.99989724	0.9598309	0.9968957	0.99955946	0.62336665
1.0	0.9959324	0.9950191	0.9995777	0.98977965	0.65204364	0.9045321	0.99774724	0.9912723	0.9902422	0.9667908
1.0	0.0013665193	0.6214825	0.03069827	0.98349506	0.98745465	0.99983466	0.9860876	0.012532557	0.9757363	0.9995296
1.0	0.9995652	0.99930346	0.9997491	0.027215783	0.92369294	0.99996436	0.72671914	0.99988246	0.005351169	0.9999759
1.0	0.99979466	0.9902796	0.9997069	0.97752464	0.9991123	0.9985428	0.9980677	0.9865307	0.998953	0.6809229
1.0	0.99824035	0.6072545	0.9998615	0.43021733	0.9988846	0.9996086	0.17890923	0.9999944	0.37229827	0.9977506
1.0	0.9990521	0.99956805	0.9991635	0.4209389	0.9999217	0.9891657	0.9999207	0.96142894	0.00065575226	0.99154085
1.0	0.2552778	0.9969927	0.99993813	0.99400556	0.97092515	0.9987915	0.8398376	0.9999695	0.75509727	0.98649406
1.0	0.08142726	0.99956566	0.99989116	0.9582188	0.99681795	0.9998053	0.9955799	0.05188086	0.99914277	0.94368166
1.0	0.9981048	0.023609752	0.9505425	0.23126803	0.5252088	0.99967647	0.75793844	0.99457115	0.00042726652	0.9980751
1.0	0.99123317	0.97205496	0.96481043	0.98863286	0.99892104	0.9996351	0.999782	0.99922395	0.42626703	0.9987907
1.0	0.99694806	0.996786	0.99838316	0.99118984	0.995053	0.826542	0.998892	0.9998266	0.5171359	0.9995437
1.0	0.0011404776	0.99958044	0.99985504	0.4719092	0.904868	0.9908494	0.019445797	0.9996635	0.9996557	0.9679519
1.0	0.9536922	0.418461	0.9998914	0.9996933	0.9806731	0.03506485	0.9991627	0.99467564	0.9310135	0.9994823
1.0	0.99644274	0.9969825	0.9990901	0.99843055	0.99770564	0.9708592	0.997965	0.990677	0.06353018	0.98578703
1.0	0.9778977	0.9939651	0.99927074	0.9906194	0.99748117	0.7957711	0.99894625	0.90592027	0.9134498	0.99954766
1.0	0.7570247	0.998184	0.08384206	0.9725267	0.04093855	0.9998764	0.9977393	0.9973992	0.9971603	0.99992526
1.0	0.5666234	0.98852867	0.9109104	0.99966455	0.07387061	0.99371356	0.99997413	0.99891603	0.9995664	0.99842834
1.0	0.99983716	0.0007164051	0.3371844	0.99953103	0.99824274	0.99987495	0.99640614	0.005243369	0.99998915	0.99799144
1.0	0.99818265	0.99621284	0.94387746	0.9994764	0.9666841	0.9434959	0.9998946	0.99989736	0.9975368	0.15767914
1.0	0.9800317	0.98818004	0.95920044	0.9984432	0.033831764	0.98803675	0.7653633	0.9715016	0.98093814	0.82936317
1.0	0.99834645	0.9996182	0.99955744	0.9925607	0.9993863	0.9222777	0.95727384	0.98567164	0.035389856	0.99780136
0.0	0.9842045	0.93206465	0.99091804	0.9794917	0.9593426	0.98129106	0.94098896	0.9473164	0.98093814	0.9713802
0.0	0.9842045	0.93206465	0.99091804	0.9794917	0.9593426	0.98129106	0.94098896	0.9473164	0.98093814	0.9713802
0.0	0.9842045	0.93206465	0.99091804	0.9794917	0.9593426	0.98129106	0.94098896	0.9473164	0.98093814	0.9713802
0.0	0.9842045	0.93206465	0.99091804	0.9794917	0.9593426	0.98129106	0.94098896	0.9473164	0.98093814	0.9713802
0.0	0.9842045	0.93206465	0.99091804	0.9794917	0.9593426	0.98129106	0.94098896	0.9473164	0.98093814	0.9713802
0.0	0.9842045	0.93206465	0.99091804	0.9794917	0.9593426	0.98129106	0.94098896	0.9473164	0.98093814	0.9713802
0.0	0.9966665	0.9893646	0.99860954	0.9813526	0.9611354	0.9989737	0.99900407	0.999238	0.993501	0.9884836
0.0	0.9836828	0.9037339	0.6405694	0.850121	0.72919095	0.8033248	0.7152873	0.95418566	0.9048968	0.74031264
0.0	0.9836828	0.9037339	0.6405694	0.850121	0.72919095	0.8033248	0.7152873	0.95418566	0.9048968	0.74031264
0.0	0.9836828	0.9037339	0.6405694	0.850121	0.72919095	0.8033248	0.7152873	0.95418566	0.9048968	0.74031264
0.0	0.99818283	0.9969277	0.99707866	0.98503935	0.99620515	0.9980934	0.9959871	0.9982101	0.99302506	0.99727625
0.0	0.9949504	0.99730825	0.9995053	0.9951414	0.9974963	0.9992569	0.99925596	0.99929523	0.9959578	0.9962818
0.0	0.9920952	0.99600464	0.99915195	0.99288166	0.9967526	0.9989969	0.99889225	0.99880266	0.99324304	0.99379325
0.0	0.9840896	0.98831475	0.99523866	0.9319356	0.9837848	0.99721223	0.99139094	0.99882525	0.9560871	0.9586563
0.0	0.9920952	0.99600464	0.99915195	0.99288166	0.9967526	0.9989969	0.99889225	0.99880266	0.99324304	0.99379325
0.0	0.9920952	0.99600464	0.99915195	0.99288166	0.9967526	0.9989969	0.99889225	0.99880266	0.99324304	0.99379313
0.0	0.9840896	0.98831475	0.99523866	0.9319356	0.9837848	0.99721223	0.99139094	0.99882525	0.9560871	0.9586562
0.0	0.99935	0.99957734	0.9998055	0.9993505	0.9987841	0.99974304	0.999739	0.99984694	0.9992848	0.998574
0.0	0.9842045	0.93206465	0.99091804	0.9794917	0.9593426	0.98129106	0.94098896	0.9473164	0.98093814	0.9713802
0.0	0.9842045	0.93206465	0.99091804	0.9794917	0.9593426	0.98129106	0.94098896	0.9473164	0.98093814	0.9713802
0.0	0.99935	0.99957734	0.9998055	0.9993505	0.9987841	0.99974304	0.999739	0.99984694	0.9992848	0.998574
0.0	0.9842045	0.93206465	0.99091804	0.9794917	0.9593426	0.98129106	0.94098896	0.9473164	0.98093814	0.9713802
0.0	0.9842045	0.93206465	0.99091804	0.9794917	0.9593426	0.98129106	0.94098896	0.9473164	0.98093814	0.9713802
0.0	0.9920952	0.99600464	0.99915195	0.99288166	0.9967526	0.9989969	0.99889225	0.99880266	0.99324304	0.99379325
0.0	0.9840896	0.98831475	0.99523866	0.9319356	0.9837848	0.99721223	0.99139094	0.99882525	0.9560871	0.9586563
0.0	0.99818283	0.9969277	0.99707866	0.98503935	0.99620515	0.9980934	0.9959871	0.9982101	0.99302506	0.99727625
0.0	0.9920952	0.99600464	0.99915195	0.99288166	0.9967526	0.9989969	0.99889225	0.99880266	0.99324304	0.99379325
0.0	0.99935	0.99957734	0.9998055	0.9993505	0.9987841	0.99974304	0.999739	0.99984694	0.9992848	0.998574
0.0	0.0001079437	0.00011607697	0.00023240523	0.00017200939	4.0003906e-05	0.00021986719	0.00014036041	8.625477e-05	6.77043e-05	0.00010540213
0.0	0.005648177	0.16488299	0.0005657797	0.11661192	0.0004821851	0.036280643	0.26581988	0.0005387985	0.00027499424	0.2537317
0.0	0.99935	0.99957734	0.9998055	0.9993505	0.9987841	0.99974304	0.999739	0.99984694	0.9992848	0.998574
0.0	0.9842045	0.93206465	0.99091804	0.9794916	0.9593426	0.98129106	0.94098896	0.9473164	0.98093814	0.9713802
0.0	0.99935	0.99957734	0.9998055	0.9993505	0.9987841	0.99974304	0.999739	0.99984694	0.9992848	0.998574
0.0	0.9842045	0.93206465	0.99091804	0.9794917	0.9593426	0.98129106	0.94098896	0.9473164	0.98093814	0.9713802
0.0	0.9842045	0.93206465	0.99091804	0.9794916	0.9593426	0.98129106	0.94098896	0.9473164	0.98093814	0.9713802
0.0	0.9842045	0.93206465	0.99091804	0.9794917	0.9593426	0.98129106	0.94098896	0.9473164	0.98093814	0.9713802
0.0	0.9842045	0.93206465	0.99091804	0.9794917	0.9593426	0.98129106	0.94098896	0.9473164	0.98093814	0.9713802
0.0	0.99935	0.99957734	0.9998055	0.9993505	0.9987841	0.99974304	0.999739	0.99984694	0.9992848	0.998574
0.0	0.99818283	0.9969277	0.99707866	0.98503935	0.99620515	0.9980934	0.9959871	0.9982101	0.99302506	0.99727625
0.0	0.99818283	0.9969277	0.99707866	0.98503935	0.99620515	0.9980934	0.9959871	0.9982101	0.99302506	0.99727625
0.0	0.9920952	0.99600464	0.99915195	0.99288166	0.9967526	0.9989969	0.99889225	0.99880266	0.99324304	0.99379313
0.0	0.9920952	0.99600464	0.99915195	0.99288166	0.9967526	0.9989969	0.99889225	0.99880266	0.99324304	0.99379313
0.0	0.96353567	0.9885416	0.9961771	0.95694155	0.9976981	0.99424654	0.9789138	0.9973247	0.95271665	0.993885
0.0	0.96582085	0.981989	0.99577266	0.95722723	0.9975292	0.99492896	0.9789595	0.99622834	0.9603931	0.9938975
0.0	0.96212476	0.9864173	0.9968731	0.95862705	0.99731356	0.9943868	0.9786386	0.9954934	0.95402706	0.9930234
0.0	0.9582603	0.98673683	0.9960509	0.963022	0.99752504	0.9939166	0.9760056	0.9956737	0.95628005	0.9941585
0.0	0.9520975	0.97994906	0.99540555	0.94753534	0.9968154	0.9921002	0.9699448	0.9947883	0.93382096	0.99183524
0.0	0.9520975	0.97994894	0.99540555	0.94753546	0.9968154	0.9921002	0.9699448	0.9947883	0.93382096	0.99183524
0.0	0.9520975	0.97994906	0.99540555	0.94753546	0.9968154	0.9921002	0.9699448	0.9947883	0.93382096	0.99183524
0.0	0.9520975	0.97994906	0.99540555	0.94753546	0.9968154	0.9921002	0.9699448	0.9947883	0.93382096	0.99183524
0.0	0.9520975	0.97994906	0.99540555	0.94753534	0.9968154	0.9921002	0.9699448	0.9947883	0.93382096	0.99183524
0.0	0.9840896	0.98831475	0.99523866	0.9319356	0.9837848	0.99721223	0.99139094	0.99882525	0.9560871	0.9586563
0.0	0.9920952	0.99600464	0.99915195	0.99288166	0.9967526	0.9989969	0.99889225	0.99880266	0.99324304	0.99379325
0.0	0.99924266	0.9986998	0.9989976	0.990831	0.99791366	0.99897397	0.99731916	0.9988263	0.9933182	0.9982168
0.0	0.9963468	0.9995746	0.87774783	0.6159035	0.9960217	0.3237802	0.9947937	0.98103553	0.5795951	0.8188779
0.0	0.0029871673	0.99994886	0.9999802	0.9999833	0.99000823	0.99882716	0.0009216404	0.99998474	0.9999887	0.9999211
0.0	0.0029871673	0.99994886	0.9999802	0.9999833	0.99000823	0.99882716	0.0009216404	0.99998474	0.9999887	0.9999211
0.0	0.0029871673	0.4196472	0.9984262	0.9999858	0.009176817	0.00039862556	0.0009216404	0.9999969	0.9998816	0.9977018
0.0	0.9920952	0.99600464	0.99915195	0.99288166	0.9967526	0.9989969	0.99889225	0.99880266	0.99324304	0.99379325
0.0	0.013878715	0.028671937	0.004126674	0.0038112665	0.004286771	0.2910563	0.13157445	0.006970212	0.13830386	0.039555643
0.0	0.9842045	0.93206465	0.99091804	0.9794916	0.9593426	0.98129106	0.94098896	0.9473164	0.98093814	0.9713802
0.0	0.9842045	0.93206465	0.99091804	0.9794916	0.9593426	0.98129106	0.94098896	0.9473164	0.98093814	0.9713802
0.0	0.99935	0.99957734	0.9998055	0.9993505	0.9987841	0.99974304	0.999739	0.99984694	0.9992848	0.998574
0.0	0.9842045	0.93206465	0.99091804	0.9794917	0.9593426	0.98129106	0.94098896	0.9473164	0.98093814	0.9713802
0.0	0.99978715	0.9996457	0.99980944	0.99845064	0.9993007	0.9998216	0.9988393	0.9997055	0.99641573	0.9997098
0.0	0.00070142135	0.64375067	0.0073140734	0.0017963073	0.0007477664	0.008152577	0.0005358602	0.0010249409	0.000851725	0.0021167304
0.0	0.98518145	0.9922975	0.99820685	0.948645	0.98523986	0.9939739	0.9961294	0.99704486	0.9650535	0.98649406
0.0	0.99935	0.99957734	0.9998055	0.9993505	0.9987841	0.99974304	0.999739	0.99984694	0.9992848	0.998574
0.0	0.9842045	0.93206465	0.99091804	0.9794917	0.9593426	0.98129106	0.94098896	0.9473164	0.98093814	0.9713802
0.0	0.9842045	0.93206465	0.99091804	0.9794917	0.9593426	0.98129106	0.94098896	0.9473164	0.98093814	0.9713802
0.0	0.9842045	0.93206465	0.99091804	0.9794916	0.9593426	0.98129106	0.94098896	0.9473164	0.98093814	0.9713802
0.0	0.9842045	0.93206465	0.99091804	0.9794917	0.9593426	0.98129106	0.94098896	0.9473164	0.98093814	0.9713802
0.0	0.9842045	0.93206465	0.99091804	0.9794917	0.9593426	0.98129106	0.94098896	0.9473164	0.98093814	0.9713802
0.0	0.99935	0.99957734	0.9998055	0.9993505	0.9987841	0.99974304	0.999739	0.99984694	0.9992848	0.998574
0.0	0.9964721	0.99740916	0.9981123	0.9953614	0.999556	0.9987595	0.9968917	0.9997172	0.99748373	0.99899703
0.0	0.9958619	0.99771947	0.99926585	0.97344446	0.99845195	0.99720675	0.998869	0.9975969	0.9912062	0.99783105
0.0	0.99863464	0.99806315	0.99870753	0.9954418	0.9980311	0.999071	0.9991672	0.99919146	0.9930682	0.9929471
0.0	0.9842045	0.93206465	0.99091804	0.9794917	0.9593426	0.98129106	0.94098896	0.9473164	0.98093814	0.9713802
0.0	0.99818283	0.9969277	0.99707866	0.98503935	0.99620515	0.9980934	0.9959871	0.9982101	0.99302506	0.99727625
0.0	0.9920952	0.99600464	0.99915195	0.99288166	0.9967526	0.9989969	0.99889225	0.99880266	0.99324304	0.99379325
0.0	0.9840896	0.98831475	0.99523866	0.9319356	0.9837848	0.99721223	0.99139094	0.99882525	0.9560871	0.9586563
0.0	0.9920952	0.99600464	0.99915195	0.99288166	0.9967526	0.9989969	0.99889225	0.99880266	0.99324304	0.99379313
0.0	0.9958619	0.99771947	0.99926585	0.97344446	0.99845195	0.99720675	0.998869	0.9975969	0.9912062	0.99783105
0.0	0.9920952	0.99600464	0.99915195	0.99288166	0.9967526	0.9989969	0.99889225	0.99880266	0.99324304	0.99379325
0.0	0.9972264	0.99817336	0.99964976	0.9968856	0.9987047	0.9995303	0.99947613	0.999532	0.99772185	0.9976695
0.0	0.9842045	0.93206465	0.99091804	0.9794917	0.9593426	0.98129106	0.94098896	0.9473164	0.98093814	0.9713802
0.0	0.9842045	0.93206465	0.99091804	0.9794917	0.9593426	0.98129106	0.94098896	0.9473164	0.98093814	0.9713802
0.0	0.9842045	0.93206465	0.99091804	0.9794917	0.9593426	0.98129106	0.94098896	0.9473164	0.98093814	0.9713802
0.0	0.99938476	0.9995945	0.99980253	0.99940085	0.99869674	0.9997472	0.9997589	0.9998523	0.9993031	0.99861693
0.0	0.9842045	0.93206465	0.99091804	0.9794916	0.9593426	0.98129106	0.94098896	0.9473164	0.98093814	0.9713802
0.0	0.9842045	0.93206465	0.99091804	0.9794916	0.9593426	0.98129106	0.94098896	0.9473164	0.98093814	0.9713802
0.0	0.9842045	0.93206465	0.99091804	0.9794917	0.9593426	0.98129106	0.94098896	0.9473164	0.98093814	0.9713802
0.0	0.99818283	0.9969277	0.99707866	0.98503935	0.99620515	0.9980934	0.9959871	0.9982101	0.99302506	0.99727625
0.0	0.99818283	0.9969277	0.99707866	0.98503935	0.99620515	0.9980934	0.9959871	0.9982101	0.99302506	0.99727625
0.0	0.9920952	0.99600464	0.99915195	0.99288166	0.9967526	0.9989969	0.99889225	0.99880266	0.99324304	0.99379313
0.0	0.9920952	0.99600464	0.99915195	0.99288166	0.9967526	0.9989969	0.99889225	0.99880266	0.99324304	0.99379325
0.0	0.9842045	0.93206465	0.99091804	0.9794917	0.9593426	0.98129106	0.94098896	0.9473164	0.98093814	0.9713802
0.0	0.9840896	0.98831475	0.99523866	0.9319356	0.9837848	0.99721223	0.99139094	0.99882525	0.9560871	0.9586562
0.0	0.9840896	0.98831475	0.99523866	0.9319356	0.9837848	0.99721223	0.99139094	0.99882525	0.9560871	0.9586563
0.0	0.9920952	0.99600464	0.99915195	0.99288166	0.9967526	0.9989969	0.99889225	0.99880266	0.99324304	0.99379325
0.0	0.9920952	0.99600464	0.99915195	0.99288166	0.9967526	0.9989969	0.99889225	0.99880266	0.99324304	0.99379325
0.0	0.9842045	0.93206465	0.99091804	0.9794916	0.9593426	0.98129106	0.94098896	0.9473164	0.98093814	0.9713802
0.0	0.9842045	0.93206465	0.99091804	0.9794916	0.9593426	0.98129106	0.94098896	0.9473164	0.98093814	0.9713802
0.0	0.9842045	0.93206465	0.99091804	0.9794917	0.9593426	0.98129106	0.94098896	0.9473164	0.98093814	0.9713802
0.0	0.9842045	0.93206465	0.99091804	0.9794917	0.9593426	0.98129106	0.94098896	0.9473164	0.98093814	0.9713802
0.0	0.99935	0.99957734	0.9998055	0.9993505	0.9987841	0.99974304	0.999739	0.99984694	0.9992848	0.998574
0.0	0.9842045	0.93206465	0.99091804	0.9794916	0.9593426	0.98129106	0.94098896	0.9473164	0.98093814	0.9713802
0.0	0.9842045	0.93206465	0.99091804	0.9794917	0.9593426	0.98129106	0.94098896	0.9473164	0.98093814	0.9713802
0.0	0.99935	0.99957734	0.9998055	0.9993505	0.9987841	0.99974304	0.999739	0.99984694	0.9992848	0.998574
0.0	0.9842045	0.93206465	0.99091804	0.9794917	0.9593426	0.98129106	0.94098896	0.9473164	0.98093814	0.9713802
0.0	0.9842045	0.93206465	0.99091804	0.9794916	0.9593426	0.98129106	0.94098896	0.9473164	0.98093814	0.9713802
0.0	0.9995528	0.99968123	0.99983144	0.99951184	0.999012	0.9998054	0.9998265	0.99989736	0.99954575	0.9990181
0.0	0.9842045	0.93206465	0.99091804	0.9794916	0.9593426	0.98129106	0.94098896	0.9473164	0.98093814	0.9713802
0.0	0.9842045	0.93206465	0.99091804	0.9794917	0.9593426	0.98129106	0.94098896	0.9473164	0.98093814	0.9713802
0.0	0.9842045	0.93206465	0.99091804	0.9794917	0.9593426	0.98129106	0.94098896	0.9473164	0.98093814	0.9713802
0.0	0.99935	0.99957734	0.9998055	0.9993505	0.9987841	0.99974304	0.999739	0.99984694	0.9992848	0.998574
0.0	0.99935	0.99957734	0.9998055	0.9993505	0.9987841	0.99974304	0.999739	0.99984694	0.9992848	0.998574
0.0	0.9842045	0.93206465	0.99091804	0.9794917	0.9593426	0.98129106	0.94098896	0.9473164	0.98093814	0.9713802
0.0	0.9958619	0.99771947	0.99926585	0.97344446	0.99845195	0.9972066	0.998869	0.9975969	0.9912062	0.99783105
0.0	0.0006550311	0.012549641	0.008893772	0.012186324	0.0031737038	0.0014618405	0.010285752	0.00024196463	0.00014016086	0.0035605123
0.0	0.99818283	0.9969277	0.99707866	0.98503935	0.99620515	0.9980934	0.9959871	0.9982101	0.99302506	0.99727625
0.0	0.9920952	0.99600464	0.99915195	0.99288166	0.9967526	0.9989969	0.99889225	0.99880266	0.99324304	0.99379325
0.0	0.9840896	0.98831475	0.99523866	0.9319356	0.9837848	0.99721223	0.99139094	0.99882525	0.9560871	0.9586563
0.0	0.9920952	0.99600464	0.99915195	0.99288166	0.9967526	0.9989969	0.99889225	0.99880266	0.99324304	0.99379325
0.0	0.9964721	0.99740916	0.9981123	0.9953614	0.999556	0.9987595	0.9968917	0.9997172	0.99748373	0.99899703
0.0	0.99818283	0.9969277	0.99707866	0.98503935	0.99620515	0.9980934	0.9959871	0.9982101	0.99302506	0.99727625
0.0	0.99818283	0.9969277	0.99707866	0.98503935	0.99620515	0.9980934	0.9959871	0.9982101	0.99302506	0.99727625
0.0	0.9920952	0.99600464	0.99915195	0.99288166	0.9967526	0.9989969	0.99889225	0.99880266	0.99324304	0.99379313
0.0	0.9920952	0.99600464	0.99915195	0.99288166	0.9967526	0.9989969	0.99889225	0.99880266	0.99324304	0.99379325
0.0	0.9920952	0.99600464	0.99915195	0.99288166	0.9967526	0.9989969	0.99889225	0.99880266	0.99324304	0.99379325
0.0	0.9920952	0.99600464	0.99915195	0.99288166	0.9967526	0.9989969	0.99889225	0.99880266	0.99324304	0.99379325
0.0	0.99935	0.99957734	0.9998055	0.9993505	0.9987841	0.99974304	0.999739	0.99984694	0.9992848	0.998574
0.0	0.99935	0.99957734	0.9998055	0.9993505	0.9987841	0.99974304	0.999739	0.99984694	0.9992848	0.998574
0.0	0.99818283	0.9969277	0.99707866	0.98503935	0.99620515	0.9980934	0.9959871	0.9982101	0.99302506	0.99727625
0.0	0.9920952	0.99600464	0.99915195	0.99288166	0.9967526	0.9989969	0.99889225	0.99880266	0.99324304	0.99379325
0.0	0.9920952	0.99600464	0.99915195	0.99288166	0.9967526	0.9989969	0.99889225	0.99880266	0.99324304	0.99379325
0.0	0.99935	0.99957734	0.9998055	0.9993505	0.9987841	0.99974304	0.999739	0.99984694	0.9992848	0.998574
0.0	0.9842045	0.93206465	0.99091804	0.9794916	0.9593426	0.98129106	0.94098896	0.9473164	0.98093814	0.9713802
0.0	0.9842045	0.93206465	0.99091804	0.9794917	0.9593426	0.98129106	0.94098896	0.9473164	0.98093814	0.9713802
0.0	0.9842045	0.93206465	0.99091804	0.9794917	0.9593426	0.98129106	0.94098896	0.9473164	0.98093814	0.9713802
0.0	0.9842045	0.93206465	0.99091804	0.9794917	0.9593426	0.98129106	0.94098896	0.9473164	0.98093814	0.9713802
0.0	0.002093906	0.007728229	0.011936396	0.0035063194	0.0041267015	0.0009309842	0.002279131	0.0048535746	0.0011725543	0.0039238245
0.0	0.002093906	0.007728229	0.011936396	0.0035063194	0.0041267015	0.0009309842	0.002279131	0.0048535764	0.0011725543	0.0039238245
0.0	0.002093906	0.007728229	0.011936396	0.0035063194	0.0041267015	0.0009309842	0.0022791298	0.0048535764	0.0011725543	0.0039238245
0.0	0.002093906	0.007728229	0.011936407	0.003506318	0.0041267015	0.0009309838	0.002279131	0.004853579	0.0011725549	0.0039238245
0.0	0.002093906	0.007728229	0.011936396	0.0035063194	0.0041267015	0.0009309842	0.0022791298	0.0048535764	0.0011725543	0.0039238245
0.0	0.002093906	0.007728229	0.011936396	0.0035063194	0.0041267015	0.0009309842	0.0022791298	0.0048535764	0.0011725543	0.0039238245
0.0	0.002093906	0.007728229	0.011936396	0.0035063194	0.0041267015	0.0009309842	0.0022791298	0.0048535764	0.0011725543	0.0039238245
0.0	0.002093906	0.0077282325	0.011936407	0.0035063194	0.0041267015	0.0009309838	0.002279131	0.004853579	0.0011725549	0.0039238245
0.0	0.002093906	0.007728229	0.011936396	0.0035063194	0.0041267015	0.0009309842	0.002279131	0.0048535764	0.0011725543	0.0039238245
0.0	0.002093906	0.007728229	0.011936396	0.0035063194	0.0041267015	0.0009309842	0.0022791298	0.0048535764	0.0011725543	0.0039238245
0.0	0.002093906	0.007728229	0.011936396	0.0035063194	0.0041267015	0.0009309842	0.002279131	0.0048535764	0.0011725543	0.0039238245
0.0	0.0020939072	0.0077282325	0.011936407	0.0035063194	0.0041267015	0.0009309838	0.0022791321	0.004853579	0.0011725549	0.0039238245
0.0	0.002093906	0.007728229	0.011936396	0.0035063194	0.0041267015	0.0009309842	0.002279131	0.0048535764	0.0011725543	0.0039238245
0.0	0.9842045	0.93206465	0.99091804	0.9794917	0.9593426	0.98129106	0.94098896	0.9473164	0.98093814	0.9713802
0.0	0.9842045	0.93206465	0.99091804	0.9794917	0.9593426	0.98129106	0.94098896	0.9473164	0.98093814	0.9713802
0.0	0.9842045	0.93206465	0.99091804	0.9794916	0.9593426	0.98129106	0.94098896	0.9473164	0.98093814	0.9713802
0.0	0.9842045	0.93206465	0.99091804	0.9794917	0.9593426	0.98129106	0.94098896	0.9473164	0.98093814	0.9713802
0.0	0.9842045	0.93206465	0.99091804	0.9794917	0.9593426	0.98129106	0.94098896	0.9473164	0.98093814	0.9713802
0.0	0.9842045	0.93206465	0.99091804	0.9794916	0.9593426	0.98129106	0.94098896	0.9473164	0.98093814	0.9713802
0.0	0.9842045	0.93206465	0.99091804	0.9794917	0.9593426	0.98129106	0.94098896	0.9473164	0.98093814	0.9713802
0.0	0.9842045	0.93206465	0.99091804	0.9794917	0.9593426	0.98129106	0.94098896	0.9473164	0.98093814	0.9713802
0.0	0.9842045	0.93206465	0.99091804	0.9794917	0.9593426	0.98129106	0.94098896	0.9473164	0.98093814	0.9713802
0.0	0.99935	0.99957734	0.9998055	0.9993505	0.9987841	0.99974304	0.999739	0.99984694	0.9992848	0.998574
0.0	0.9842045	0.93206465	0.99091804	0.9794916	0.9593426	0.98129106	0.94098896	0.9473164	0.98093814	0.9713802
0.0	0.9842045	0.93206465	0.99091804	0.9794917	0.9593426	0.98129106	0.94098896	0.9473164	0.98093814	0.9713802
0.0	0.9842045	0.93206465	0.99091804	0.9794917	0.9593426	0.98129106	0.94098896	0.9473164	0.98093814	0.9713802
0.0	0.99863464	0.99806315	0.99870753	0.9954418	0.9980311	0.999071	0.9991672	0.99919146	0.9930682	0.9929471
0.0	0.99749446	0.9986203	0.99972016	0.9974299	0.99900085	0.99958223	0.999589	0.9996481	0.998648	0.9983088
0.0	0.9920952	0.99600464	0.99915195	0.99288166	0.9967526	0.9989969	0.99889225	0.99880266	0.99324304	0.99379313
0.0	0.9842045	0.93206465	0.99091804	0.9794916	0.9593426	0.98129106	0.94098896	0.9473164	0.98093814	0.9713802
0.0	0.9958619	0.99771947	0.99926585	0.97344446	0.99845195	0.99720675	0.998869	0.9975969	0.9912062	0.99783105
0.0	0.64693093	0.9279828	0.8595294	0.15097806	0.5316309	0.9241915	0.28218526	0.17520443	0.49686244	0.061809868
0.0	0.99864286	0.9990753	0.9996093	0.9970444	0.99919945	0.9993777	0.9997056	0.999684	0.99552935	0.9960722
0.0	0.9842045	0.93206465	0.99091804	0.9794917	0.9593426	0.98129106	0.94098896	0.9473164	0.98093814	0.9713802
0.0	0.9842045	0.93206465	0.99091804	0.9794916	0.9593426	0.98129106	0.94098896	0.9473164	0.98093814	0.9713802
0.0	0.9842045	0.93206465	0.99091804	0.9794916	0.9593426	0.98129106	0.94098896	0.9473164	0.98093814	0.9713802
0.0	0.9842045	0.93206465	0.99091804	0.9794916	0.9593426	0.98129106	0.94098896	0.9473164	0.98093814	0.9713802
0.0	0.9842045	0.93206465	0.99091804	0.9794916	0.9593426	0.98129106	0.94098896	0.9473164	0.98093814	0.9713802
0.0	0.9990151	0.999358	0.9996555	0.99883145	0.99912363	0.99977297	0.99958354	0.9997476	0.99935216	0.99881685
0.0	0.99935	0.99957734	0.9998055	0.9993505	0.9987841	0.99974304	0.999739	0.99984694	0.9992848	0.998574
0.0	0.9842045	0.93206465	0.99091804	0.9794917	0.9593426	0.98129106	0.94098896	0.9473164	0.98093814	0.9713802
0.0	0.99863464	0.99806315	0.99870753	0.9954418	0.9980311	0.999071	0.9991672	0.99919146	0.9930682	0.9929471
0.0	0.99863464	0.99806315	0.99870753	0.9954418	0.9980311	0.999071	0.9991672	0.99919146	0.9930682	0.9929471
0.0	0.99863464	0.99806315	0.99870753	0.9954418	0.9980311	0.999071	0.9991672	0.99919146	0.9930682	0.9929471
0.0	0.99863464	0.99806315	0.99870753	0.9954418	0.9980311	0.999071	0.9991672	0.99919146	0.9930682	0.9929471
0.0	0.99863464	0.99806315	0.99870753	0.9954418	0.9980311	0.999071	0.9991672	0.99919146	0.9930682	0.9929471
0.0	0.0012291594	0.00054233876	0.01557289	0.0002561588	0.00022859515	0.008513701	0.0002703518	0.00028870028	0.00042871755	0.103756964
0.0	0.033718463	0.00035539726	0.11556684	0.07424976	0.18160348	0.0049681985	0.00035141277	0.00023709983	0.00041994144	0.06276922
0.0	0.9842045	0.93206465	0.99091804	0.9794917	0.9593426	0.98129106	0.94098896	0.9473164	0.98093814	0.9713802
0.0	0.8207652	0.16003801	0.4004863	0.016600369	0.9309315	0.8539059	0.9892027	0.8290033	0.7873747	0.669149
0.0	0.04679943	0.301781	0.5653538	0.85143566	0.10071467	0.40894225	0.60789806	0.6115727	0.4537423	0.92866224
0.0	0.99804854	0.9969928	0.999298	0.9917208	0.99832755	0.9994186	0.99933225	0.99971145	0.9937317	0.99789137
0.0	0.9842045	0.93206465	0.99091804	0.9794917	0.9593426	0.98129106	0.94098896	0.9473164	0.98093814	0.9713802
0.0	0.9940317	0.99689484	0.9993767	0.99522877	0.9977392	0.9992861	0.9990441	0.99904066	0.9941665	0.99471164
0.0	0.9842045	0.93206465	0.99091804	0.9794917	0.9593426	0.98129106	0.94098896	0.9473164	0.98093814	0.9713802
0.0	0.9842045	0.93206465	0.99091804	0.9794917	0.9593426	0.98129106	0.94098896	0.9473164	0.98093814	0.9713802
0.0	0.9842045	0.93206465	0.99091804	0.9794917	0.9593426	0.98129106	0.94098896	0.9473164	0.98093814	0.9713802
0.0	0.9842045	0.93206465	0.99091804	0.9794917	0.9593426	0.98129106	0.94098896	0.9473164	0.98093814	0.9713802
0.0	0.9842045	0.93206465	0.99091804	0.9794917	0.9593426	0.98129106	0.94098896	0.9473164	0.98093814	0.9713802
0.0	0.9842045	0.93206465	0.99091804	0.9794916	0.9593426	0.98129106	0.94098896	0.9473164	0.98093814	0.9713802
0.0	0.9842045	0.93206465	0.99091804	0.9794916	0.9593426	0.98129106	0.94098896	0.9473164	0.98093814	0.9713802
0.0	0.99707854	0.9969054	0.99934703	0.99119395	0.9984861	0.99940455	0.9994399	0.9997813	0.9943111	0.99800473
0.0	0.9842045	0.93206465	0.99091804	0.9794917	0.9593426	0.98129106	0.94098896	0.9473164	0.98093814	0.9713802
0.0	0.9842045	0.93206465	0.99091804	0.9794917	0.9593426	0.98129106	0.94098896	0.9473164	0.98093814	0.9713802
0.0	0.9842045	0.93206465	0.99091804	0.9794917	0.9593426	0.98129106	0.94098896	0.9473164	0.98093814	0.9713802
0.0	0.9842045	0.93206465	0.99091804	0.9794917	0.9593426	0.98129106	0.94098896	0.9473164	0.98093814	0.9713802
0.0	0.9842045	0.93206465	0.99091804	0.9794917	0.9593426	0.98129106	0.94098896	0.9473164	0.98093814	0.9713802
0.0	0.9990151	0.999358	0.9996555	0.99883145	0.99912363	0.99977297	0.99958354	0.9997476	0.99935216	0.99881685
0.0	0.9842045	0.93206465	0.99091804	0.9794917	0.9593426	0.98129106	0.94098896	0.9473164	0.98093814	0.9713802
0.0	0.9842045	0.93206465	0.99091804	0.9794917	0.9593426	0.98129106	0.94098896	0.9473164	0.98093814	0.9713802
0.0	0.9842045	0.93206465	0.99091804	0.9794917	0.9593426	0.98129106	0.94098896	0.9473164	0.98093814	0.9713802
0.0	0.9842045	0.93206465	0.99091804	0.9794917	0.9593426	0.98129106	0.94098896	0.9473164	0.98093814	0.9713802
0.0	0.9842045	0.93206465	0.99091804	0.9794916	0.9593426	0.98129106	0.94098896	0.9473164	0.98093814	0.9713802
0.0	0.9842045	0.93206465	0.99091804	0.9794916	0.9593426	0.98129106	0.94098896	0.9473164	0.98093814	0.9713802
0.0	0.99745387	0.99844617	0.9995433	0.98223466	0.99877864	0.9983615	0.99929535	0.9988329	0.9953939	0.99831957
0.0	0.9991934	0.9988018	0.99935895	0.9933774	0.99850696	0.9993425	0.99775463	0.9994035	0.9954377	0.99855644
0.0	0.61510324	0.9642209	0.96115524	0.49030468	0.16386707	0.9816001	0.99518675	0.6467489	0.34670484	0.9945306
0.0	0.98493356	0.9987343	0.9871718	0.52701145	0.92360455	0.9999373	0.9968851	0.95234174	0.7424481	0.9697179
0.0	0.50413334	0.9542897	0.943503	0.26752177	0.33972985	0.80289704	0.97353065	0.9936267	0.33502704	0.8302155
0.0	0.8144967	0.86149937	0.95115244	0.56418204	0.10542841	0.98845774	0.95767844	0.87449133	0.74151254	0.81473094
0.0	0.7355379	0.96643996	0.86357486	0.2202349	0.18425071	0.8299313	0.9805946	0.57079816	0.09282245	0.8409131
0.0	0.9483157	0.99518555	0.9617206	0.78959084	0.99622476	0.9991019	0.9807944	0.98250407	0.649862	0.78392726
0.0	0.28414944	0.9794119	0.868914	0.058831055	0.5378584	0.9483639	0.89636713	0.9599461	0.06883168	0.6409815
0.0	0.7943303	0.87535167	0.84438485	0.11954183	0.4796515	0.71738863	0.93506384	0.7330283	0.10924087	0.9963683
0.0	0.00044568148	0.7817187	0.10925467	0.0009902413	0.026382029	0.003932552	0.04233234	0.55876446	0.058360055	0.0026566805
0.0	0.99981636	0.9997155	0.9999132	0.99929976	0.999701	0.9999219	0.9999161	0.99992144	0.9988752	0.99965966
0.0	0.0013415777	0.0006968895	0.0003757268	0.0010790372	0.0016735068	0.00022772783	0.0018750911	0.0005370168	0.0009963898	0.0003602772
0.0	0.00063332246	0.0040682247	0.0002110329	0.007740173	0.0009455862	0.012763158	0.001123938	0.00016498078	0.0005419509	0.0014505051
0.0	0.033489794	0.014322166	0.02424046	0.00022850667	0.13923778	0.0041617556	0.0012004046	0.010028709	0.029512092	0.18816604
0.0	0.76107776	0.8491515	0.9400768	0.86785454	0.9017562	0.4846917	0.9453828	0.88634825	0.9460331	0.91403705
0.0	0.98990333	0.98282146	0.9949951	0.98948026	0.9729277	0.96915114	0.99895215	0.99695086	0.98744476	0.9883554
0.0	0.9842045	0.93206465	0.99091804	0.9794917	0.9593426	0.98129106	0.94098896	0.9473164	0.98093814	0.9713802
0.0	0.9982918	0.99898905	0.99979013	0.9989894	0.99859816	0.99964225	0.99977857	0.9997794	0.9994307	0.9987093
0.0	0.99739766	0.99605006	0.999244	0.9911395	0.99813086	0.9993956	0.99918896	0.9997067	0.992228	0.9967481
0.0	0.9842045	0.93206465	0.99091804	0.9794917	0.9593426	0.98129106	0.94098896	0.9473164	0.98093814	0.9713802
0.0	0.99973565	0.9996582	0.99968207	0.99968815	0.997776	0.9985858	0.99998856	0.98779243	0.9786985	0.9964055
0.0	0.99960107	0.99858826	0.9994808	0.9951603	0.99866307	0.9997241	0.9982072	0.9992731	0.9965412	0.9989532
0.0	0.99972874	0.99928147	0.9996265	0.9974821	0.99922156	0.99982387	0.9990779	0.9998185	0.9976931	0.9992059
0.0	0.99797255	0.999032	0.99965954	0.98652786	0.99937314	0.9990336	0.9993654	0.99908745	0.9954725	0.99856335
0.0	0.005162282	0.009525356	0.013204591	0.0059711873	0.0032966766	0.014548057	0.010137611	0.0040150727	0.002686682	0.0028782769
0.0	0.99638414	0.9980743	0.99937856	0.9759064	0.9986791	0.9976533	0.9990087	0.9981779	0.99199355	0.99834836
0.0	0.005162282	0.009525356	0.013204591	0.00597119	0.003296675	0.014548057	0.010137616	0.0040150727	0.002686682	0.0028782783
0.0	0.99638414	0.9980743	0.99937856	0.9759064	0.9986791	0.9976533	0.9990087	0.9981779	0.99199367	0.99834836
0.0	0.9842045	0.93206465	0.99091804	0.9794917	0.9593426	0.98129106	0.94098896	0.9473164	0.98093814	0.9713802
0.0	0.9842045	0.93206465	0.99091804	0.9794916	0.9593426	0.98129106	0.94098896	0.9473164	0.98093814	0.9713802
0.0	0.9842045	0.93206465	0.99091804	0.9794917	0.9593426	0.98129106	0.94098896	0.9473164	0.98093814	0.9713802
0.0	0.99935	0.99957734	0.9998055	0.9993505	0.9987841	0.99974304	0.999739	0.99984694	0.9992848	0.998574
0.0	0.9842045	0.93206465	0.99091804	0.9794916	0.9593426	0.98129106	0.94098896	0.9473164	0.98093814	0.9713802
0.0	0.99863464	0.99806315	0.99870753	0.9954418	0.9980311	0.999071	0.9991672	0.99919146	0.9930682	0.9929471
0.0	0.9842045	0.93206465	0.99091804	0.9794917	0.9593426	0.98129106	0.94098896	0.9473164	0.98093814	0.9713802
0.0	0.99935	0.99957734	0.9998055	0.9993505	0.9987841	0.99974304	0.999739	0.99984694	0.9992848	0.998574
0.0	0.9842045	0.93206465	0.99091804	0.9794917	0.9593426	0.98129106	0.94098896	0.9473164	0.98093814	0.9713802
0.0	0.0001079437	0.00011607697	0.00023240523	0.00017200939	4.0003906e-05	0.00021986719	0.00014036041	8.625477e-05	6.77043e-05	0.00010540213
0.0	0.9842045	0.93206465	0.99091804	0.9794916	0.9593426	0.98129106	0.94098896	0.9473164	0.98093814	0.9713802
0.0	0.9842045	0.93206465	0.99091804	0.9794917	0.9593426	0.98129106	0.94098896	0.9473164	0.98093814	0.9713802
0.0	0.99935	0.99957734	0.9998055	0.9993505	0.9987841	0.99974304	0.999739	0.99984694	0.9992848	0.998574
0.0	0.9842045	0.93206465	0.99091804	0.9794916	0.9593426	0.98129106	0.94098896	0.9473164	0.98093814	0.9713802
0.0	0.99781847	0.9995394	0.99960715	0.9981464	0.9989214	0.99956757	0.999689	0.99962234	0.99903405	0.9995091
0.0	0.99935	0.99957734	0.9998055	0.9993505	0.9987841	0.99974304	0.999739	0.99984694	0.9992848	0.998574
0.0	0.9842045	0.93206465	0.99091804	0.9794917	0.9593426	0.98129106	0.94098896	0.9473164	0.98093814	0.9713802
0.0	0.0001079437	0.00011607697	0.00023240523	0.00017200939	4.0003906e-05	0.0002198674	0.00014036041	8.625477e-05	6.77043e-05	0.00010540213
0.0	0.9965797	0.998442	0.99940956	0.98166233	0.99867153	0.9986975	0.9992957	0.998415	0.9944465	0.9985066
0.0	0.005162282	0.009525356	0.013204591	0.0059711873	0.003296675	0.014548063	0.010137611	0.0040150727	0.002686682	0.0028782783
0.0	0.027643861	0.5725826	0.003454211	0.60991925	0.0053796438	0.83944273	0.9241071	0.006743552	0.012535798	0.8194646
0.0	0.004330725	0.13452765	0.0026559024	0.0073160436	0.0023073074	0.67083734	0.00080232974	0.11849401	0.00019454528	0.12195525
0.0	0.99818283	0.9969277	0.99707866	0.98503935	0.99620515	0.9980934	0.9959871	0.9982101	0.99302506	0.99727625
0.0	0.99818283	0.9969277	0.99707866	0.98503935	0.99620515	0.9980934	0.9959871	0.9982101	0.99302506	0.99727625
0.0	0.99818283	0.9969277	0.99707866	0.98503935	0.99620515	0.9980934	0.9959871	0.9982101	0.99302506	0.99727625
0.0	0.99818283	0.9969277	0.99707866	0.98503935	0.99620515	0.9980934	0.9959871	0.9982101	0.99302506	0.99727625
0.0	0.9842045	0.93206465	0.99091804	0.9794917	0.9593426	0.98129106	0.94098896	0.9473164	0.98093814	0.9713802
0.0	0.9842045	0.93206465	0.99091804	0.9794917	0.9593426	0.98129106	0.94098896	0.9473164	0.98093814	0.9713802
0.0	0.9842045	0.93206465	0.99091804	0.9794917	0.9593426	0.98129106	0.94098896	0.9473164	0.98093814	0.9713802
0.0	0.9842045	0.93206465	0.99091804	0.9794917	0.9593426	0.98129106	0.94098896	0.9473164	0.98093814	0.9713802
0.0	0.9842045	0.93206465	0.99091804	0.9794916	0.9593426	0.98129106	0.94098896	0.9473164	0.98093814	0.9713802
0.0	0.9842045	0.93206465	0.99091804	0.9794917	0.9593426	0.98129106	0.94098896	0.9473164	0.98093814	0.9713802
0.0	0.9842045	0.93206465	0.99091804	0.9794917	0.9593426	0.98129106	0.94098896	0.9473164	0.98093814	0.9713802
0.0	0.99797255	0.999032	0.99965954	0.98652786	0.99937314	0.9990336	0.9993654	0.99908745	0.9954725	0.99856335
0.0	0.9842045	0.93206465	0.99091804	0.9794917	0.9593426	0.98129106	0.94098896	0.9473164	0.98093814	0.9713802
0.0	0.9901844	0.97119564	0.9984457	0.9121231	0.98989516	0.99496776	0.9972082	0.9934616	0.98212576	0.9912316
0.0	0.99668956	0.998211	0.9995066	0.9778537	0.9987658	0.99809533	0.9989662	0.9982942	0.9934621	0.9983246
0.0	0.005162282	0.009525351	0.013204591	0.0059711873	0.0032966766	0.014548057	0.010137611	0.0040150727	0.002686682	0.0028782769
0.0	0.005162282	0.009525351	0.013204591	0.0059711873	0.003296675	0.014548057	0.010137611	0.0040150727	0.002686682	0.0028782769
0.0	0.00046810022	0.004068223	0.00019529073	0.00847625	0.0009455858	0.01053241	0.0015683651	0.00015413188	0.0020265267	0.0012937068
0.0	0.9842045	0.93206465	0.99091804	0.9794917	0.9593426	0.98129106	0.94098896	0.9473164	0.98093814	0.9713802
0.0	0.005162282	0.009525351	0.013204591	0.0059711873	0.003296675	0.014548057	0.010137611	0.0040150746	0.002686682	0.0028782783
0.0	0.99818283	0.9969277	0.99707866	0.98503935	0.99620515	0.9980934	0.9959871	0.9982101	0.99302506	0.99727625
0.0	0.9842045	0.93206465	0.99091804	0.9794916	0.9593426	0.98129106	0.94098896	0.9473164	0.98093814	0.9713802
0.0	0.9842045	0.93206465	0.99091804	0.9794917	0.9593426	0.98129106	0.94098896	0.9473164	0.98093814	0.9713802
0.0	0.9842045	0.93206465	0.99091804	0.9794917	0.9593426	0.98129106	0.94098896	0.9473164	0.98093814	0.9713802
0.0	0.9958619	0.99771947	0.99926585	0.97344446	0.99845195	0.99720675	0.998869	0.9975969	0.9912062	0.99783105
0.0	0.9842045	0.93206465	0.99091804	0.9794917	0.9593426	0.98129106	0.94098896	0.9473164	0.98093814	0.9713802
0.0	0.9842045	0.93206465	0.99091804	0.9794916	0.9593426	0.98129106	0.94098896	0.9473164	0.98093814	0.9713802
0.0	0.9842045	0.93206465	0.99091804	0.9794917	0.9593426	0.98129106	0.94098896	0.9473164	0.98093814	0.9713802
0.0	0.9842045	0.93206465	0.99091804	0.9794916	0.9593426	0.98129106	0.94098896	0.9473164	0.98093814	0.9713802
0.0	0.78025794	0.91025865	0.97934514	0.60436314	0.8098069	0.58669204	0.8652001	0.8715261	0.77601516	0.926346
0.0	0.9842045	0.93206465	0.99091804	0.9794917	0.9593426	0.98129106	0.94098896	0.9473164	0.98093814	0.9713802
0.0	0.9842045	0.93206465	0.99091804	0.9794917	0.9593426	0.98129106	0.94098896	0.9473164	0.98093814	0.9713802
0.0	0.9991032	0.9990069	0.9996245	0.9973326	0.9993888	0.9992461	0.9996939	0.99977213	0.99890363	0.99940896
0.0	0.9842045	0.93206465	0.99091804	0.9794917	0.9593426	0.98129106	0.94098896	0.9473164	0.98093814	0.9713802
0.0	0.005162282	0.009525356	0.013204591	0.00597119	0.003296675	0.014548063	0.010137616	0.0040150727	0.002686682	0.0028782769
0.0	0.9842045	0.93206465	0.99091804	0.9794917	0.9593426	0.98129106	0.94098896	0.9473164	0.98093814	0.9713802
0.0	0.6301695	0.31219962	0.8969283	0.4680786	0.06971519	0.075650804	0.40669307	0.0014398867	0.9178127	0.79591984
0.0	0.9842045	0.93206465	0.99091804	0.9794917	0.9593426	0.98129106	0.94098896	0.9473164	0.98093814	0.9713802
0.0	0.005162282	0.009525351	0.013204591	0.005971184	0.003296675	0.014548057	0.010137611	0.0040150727	0.002686682	0.0028782783
0.0	0.78025794	0.91025865	0.97934514	0.6043632	0.8098069	0.58669204	0.8652001	0.8715261	0.7760152	0.926346
0.0	0.99818283	0.9969277	0.99707866	0.98503935	0.99620515	0.9980934	0.9959871	0.9982101	0.99302506	0.99727625
0.0	0.9842045	0.93206465	0.99091804	0.9794917	0.9593426	0.98129106	0.94098896	0.9473164	0.98093814	0.9713802
0.0	0.9983279	0.99752563	0.9972258	0.9849526	0.99668914	0.99828184	0.9963542	0.9983594	0.9938413	0.99752384
0.0	0.008152523	0.056318257	0.0041331905	8.032128e-05	0.00036309732	0.09960927	0.39031425	0.13916533	0.0032381495	0.006647678
0.0	0.006195503	0.014095505	0.017275095	0.008077347	0.003911517	0.029834762	0.018419808	0.0059046336	0.0039223335	0.004362639
0.0	0.99675506	0.996752	0.99907494	0.9903262	0.9973574	0.99947125	0.99930716	0.9996433	0.9906178	0.9971813
0.0	0.9842045	0.93206465	0.99091804	0.9794917	0.9593426	0.98129106	0.94098896	0.9473164	0.98093814	0.9713802
0.0	0.99960107	0.99858826	0.9994808	0.9951603	0.99866307	0.9997241	0.9982072	0.9992731	0.9965412	0.9989532
0.0	0.9842045	0.93206465	0.99091804	0.9794917	0.9593426	0.98129106	0.94098896	0.9473164	0.98093814	0.9713802
0.0	0.00063332246	0.004068223	0.0002110329	0.007740173	0.0009455862	0.012763158	0.001123938	0.00016498078	0.0005419507	0.0014505044
0.0	0.00046810022	0.004068223	0.00019529073	0.00847625	0.0009455858	0.01053241	0.0015683651	0.00015413188	0.0020265267	0.0012937081
0.0	0.9984763	0.9992072	0.99976975	0.9990871	0.9985285	0.9996536	0.99980146	0.99978346	0.99942076	0.9989281
0.0	0.0060178773	0.010310734	0.016573986	0.006308617	0.0036571336	0.015493192	0.012151668	0.0051487233	0.002686682	0.0032023296
0.0	0.0080550695	0.016761199	0.019228669	0.011078756	0.005018797	0.027215062	0.016457366	0.0067572836	0.0042941086	0.0052483925
0.0	0.939008	0.9528887	0.8885603	0.66753846	0.8869509	0.9646029	0.9137373	0.5815597	0.51839215	0.8367553
0.0	0.9842045	0.93206465	0.99091804	0.9794917	0.9593426	0.98129106	0.94098896	0.9473164	0.98093814	0.9713802
0.0	0.057989188	0.9841434	0.5671598	0.59455365	0.007177198	0.90805376	0.0055371705	6.9038826e-05	9.035317e-05	0.856114
0.0	0.9915666	0.9722271	0.9984775	0.9187288	0.9908562	0.99556446	0.99744415	0.9934616	0.98365813	0.9919356
0.0	0.9842045	0.93206465	0.99091804	0.9794917	0.9593426	0.98129106	0.94098896	0.9473164	0.98093814	0.9713802
0.0	0.27192405	0.7837499	0.9624046	0.34269905	0.7954158	0.85687476	0.89130443	0.94055575	0.6820561	0.7691985
0.0	0.99818283	0.9969277	0.99707866	0.98503935	0.99620515	0.9980934	0.9959871	0.9982101	0.99302506	0.99727625
0.0	0.98109585	0.99657935	0.9923866	0.94875556	0.9939779	0.99916065	0.9975667	0.9988243	0.99112296	0.993425
0.0	0.9842045	0.93206465	0.99091804	0.9794916	0.9593426	0.98129106	0.94098896	0.9473164	0.98093814	0.9713802
0.0	0.9842045	0.93206465	0.99091804	0.9794917	0.9593426	0.98129106	0.94098896	0.9473164	0.98093814	0.9713802
0.0	0.9842045	0.93206465	0.99091804	0.9794917	0.9593426	0.98129106	0.94098896	0.9473164	0.98093814	0.9713802
0.0	0.99935	0.99957734	0.9998055	0.9993505	0.9987841	0.99974304	0.999739	0.99984694	0.9992848	0.998574
0.0	0.9842045	0.93206465	0.99091804	0.9794917	0.9593426	0.98129106	0.94098896	0.9473164	0.98093814	0.9713802
0.0	0.9842045	0.93206465	0.99091804	0.9794917	0.9593426	0.98129106	0.94098896	0.9473164	0.98093814	0.9713802
0.0	0.9842045	0.93206465	0.99091804	0.9794917	0.9593426	0.98129106	0.94098896	0.9473164	0.98093814	0.9713802
0.0	0.99748945	0.9984579	0.9995608	0.9828976	0.99889934	0.99812645	0.9993193	0.998857	0.99589044	0.9987224
0.0	0.9842045	0.93206465	0.99091804	0.9794917	0.9593426	0.98129106	0.94098896	0.9473164	0.98093814	0.9713802
0.0	0.9950523	0.99497694	0.99631774	0.98382723	0.9745146	0.9987085	0.9956826	0.9962016	0.9938851	0.97290266
0.0	0.99487007	0.9973115	0.9994825	0.99524754	0.99806625	0.99928695	0.99920976	0.99930406	0.99451953	0.996329
0.0	0.9842045	0.93206465	0.99091804	0.9794917	0.9593426	0.98129106	0.94098896	0.9473164	0.98093814	0.9713802
0.0	0.9809825	0.9895886	0.99812406	0.97529274	0.9963253	0.9990157	0.9965585	0.9933414	0.9795059	0.99519414
0.0	0.9818227	0.17376047	0.96010816	0.95571446	0.979187	0.960991	0.9514162	0.20776267	0.9338085	0.94631326
0.0	0.004188178	0.11322267	8.4842104e-05	0.00013781303	0.0017434824	0.7876612	0.00048732542	0.0008681001	0.0006503124	0.007256658
0.0	0.9842045	0.93206465	0.99091804	0.9794917	0.9593426	0.98129106	0.94098896	0.9473164	0.98093814	0.9713802
0.0	0.9842045	0.93206465	0.99091804	0.9794917	0.9593426	0.98129106	0.94098896	0.9473164	0.98093814	0.9713802
0.0	0.99641764	0.99526644	0.9988896	0.9867675	0.9969297	0.99914217	0.9990397	0.99948466	0.9861357	0.9957657
0.0	0.9995043	0.9995679	0.99984753	0.9993197	0.99968183	0.99988306	0.999869	0.99984145	0.999308	0.9994265
0.0	0.9992872	0.9992065	0.9997086	0.9980732	0.9994611	0.99939394	0.9997713	0.99985313	0.9993025	0.9995615
0.0	0.99919564	0.99942386	0.9997476	0.99917895	0.99945694	0.9997911	0.99979836	0.99982363	0.99925655	0.9993067
0.0	0.9842045	0.93206465	0.99091804	0.9794916	0.9593426	0.98129106	0.94098896	0.9473164	0.98093814	0.9713802
0.0	0.005162282	0.009525351	0.013204591	0.00597119	0.003296675	0.014548057	0.010137611	0.0040150727	0.002686682	0.0028782769
0.0	0.003171347	0.004940022	0.0061996733	0.0032156375	0.0013647992	0.003268268	0.0042564417	0.0011216727	0.0013909128	0.0012486683
0.0	0.0003932478	0.0006178295	0.023412261	0.0015554908	0.00024299714	0.0013269724	0.0025950416	0.025194032	0.11699431	0.0002703544
0.0	0.0003932478	0.0006178295	0.023412261	0.0015554908	0.00024299714	0.0013269724	0.0025950416	0.025194032	0.11699431	0.0002703544
0.0	0.9943268	0.9823433	0.998879	0.9458218	0.99452174	0.9967871	0.9980811	0.99654204	0.98542506	0.994759
0.0	0.011417473	0.027435947	0.0050363666	0.0099246465	0.5936155	0.7335905	0.009111303	0.026575433	0.060811207	0.0012549991
0.0	0.9842045	0.93206465	0.99091804	0.9794916	0.9593426	0.98129106	0.94098896	0.9473164	0.98093814	0.9713802
0.0	0.9842045	0.93206465	0.99091804	0.9794917	0.9593426	0.98129106	0.94098896	0.9473164	0.98093814	0.9713802
0.0	0.9842045	0.93206465	0.99091804	0.9794917	0.9593426	0.98129106	0.94098896	0.9473164	0.98093814	0.9713802
0.0	0.0001079437	0.00011607697	0.00023240523	0.00017200939	4.0003906e-05	0.00021986719	0.00014036041	8.625477e-05	6.77043e-05	0.00010540213
0.0	0.005648177	0.16488294	0.0005657797	0.11661194	0.00048218534	0.03628066	0.2658199	0.0005387985	0.00027499397	0.25373158
0.0	0.9842045	0.93206465	0.99091804	0.9794916	0.9593426	0.98129106	0.94098896	0.9473164	0.98093814	0.9713802
0.0	0.9842045	0.93206465	0.99091804	0.9794917	0.9593426	0.98129106	0.94098896	0.9473164	0.98093814	0.9713802
0.0	0.99935	0.99957734	0.9998055	0.9993505	0.9987841	0.99974304	0.999739	0.99984694	0.9992848	0.998574
0.0	0.9901844	0.97119564	0.9984457	0.9121231	0.98989516	0.99496776	0.9972082	0.9934616	0.98212576	0.9912316
0.0	0.99894136	0.9991842	0.99679476	0.99941576	0.9986179	0.9986524	0.9997383	0.99973816	0.9941632	0.9995952
0.0	0.005648177	0.16488294	0.0005657797	0.11661192	0.0004821851	0.03628066	0.2658199	0.0005387985	0.00027499424	0.2537317
0.0	0.4725595	0.7720454	0.60254747	0.56210685	0.21681947	0.42071915	0.65428185	0.52127844	0.6747846	0.184695
0.0	0.9842045	0.93206465	0.99091804	0.9794916	0.9593426	0.98129106	0.94098896	0.9473164	0.98093814	0.9713802
0.0	0.9842045	0.93206465	0.99091804	0.9794917	0.9593426	0.98129106	0.94098896	0.9473164	0.98093814	0.9713802
0.0	0.9842045	0.93206465	0.99091804	0.9794917	0.9593426	0.98129106	0.94098896	0.9473164	0.98093814	0.9713802
0.0	0.005162282	0.009525351	0.013204591	0.0059711873	0.003296675	0.014548057	0.010137616	0.0040150727	0.002686682	0.0028782769
0.0	0.9842045	0.93206465	0.99091804	0.9794917	0.9593426	0.98129106	0.94098896	0.9473164	0.98093814	0.9713802
0.0	0.005162282	0.009525351	0.013204591	0.00597119	0.003296675	0.014548057	0.010137611	0.0040150746	0.002686682	0.0028782783
0.0	0.005162282	0.01029652	0.013204591	0.0064308476	0.003672783	0.015883276	0.010137616	0.005775847	0.0028504557	0.0028782783
0.0	0.9842045	0.93206465	0.99091804	0.9794917	0.9593426	0.98129106	0.94098896	0.9473164	0.98093814	0.9713802
0.0	0.021531703	0.69877744	0.7730444	0.033156924	0.039336972	0.6178313	0.39756075	0.009208935	0.0004015714	0.78713965
0.0	0.005162282	0.0093807075	0.018872216	0.0069506112	0.003288322	0.015504375	0.011311552	0.004658492	0.0028613203	0.0033092943
0.0	0.9990151	0.999358	0.9996555	0.99883145	0.99912363	0.99977297	0.99958354	0.9997476	0.99935216	0.99881685
0.0	0.9990151	0.999358	0.9996555	0.99883145	0.99912363	0.99977297	0.99958354	0.9997476	0.99935216	0.99881685
0.0	0.99935	0.99957734	0.9998055	0.9993505	0.9987841	0.99974304	0.999739	0.99984694	0.9992848	0.998574
0.0	0.0001079437	0.00011607697	0.00023240523	0.00017200939	4.0003906e-05	0.0002198674	0.00014036041	8.625477e-05	6.77043e-05	0.00010540213
0.0	0.005648177	0.16488294	0.0005657797	0.11661189	0.0004821851	0.03628066	0.26581988	0.0005387982	0.00027499397	0.2537316
0.0	0.99935	0.99957734	0.9998055	0.9993505	0.9987841	0.99974304	0.999739	0.99984694	0.9992848	0.998574
0.0	0.0001079437	0.00011607697	0.00023240523	0.00017200939	4.0003906e-05	0.0002198674	0.00014036041	8.625477e-05	6.770423e-05	0.00010540213
0.0	0.005648177	0.16488299	0.0005657797	0.11661189	0.0004821851	0.03628066	0.26581985	0.0005387985	0.00027499397	0.2537317
0.0	0.9990151	0.999358	0.9996555	0.99883145	0.99912363	0.99977297	0.99958354	0.9997476	0.99935216	0.99881685
0.0	0.99935	0.99957734	0.9998055	0.9993505	0.9987841	0.99974304	0.999739	0.99984694	0.9992848	0.998574
0.0	0.0001079437	0.00011607697	0.00023240523	0.00017200939	4.0003906e-05	0.0002198674	0.00014036041	8.625477e-05	6.77043e-05	0.00010540213
0.0	0.005648177	0.16488294	0.0005657797	0.11661194	0.0004821851	0.03628066	0.2658199	0.0005387982	0.00027499397	0.25373158
0.0	0.9990151	0.999358	0.9996555	0.99883145	0.99912363	0.99977297	0.99958354	0.9997476	0.99935216	0.99881685
0.0	0.99935	0.99957734	0.9998055	0.9993505	0.9987841	0.99974304	0.999739	0.99984694	0.9992848	0.998574
0.0	0.0001079437	0.00011607697	0.00023240523	0.00017200939	4.0003906e-05	0.00021986719	0.00014036041	8.625477e-05	6.77043e-05	0.00010540213
0.0	0.005648177	0.16488294	0.0005657797	0.11661189	0.0004821851	0.03628066	0.26581985	0.0005387985	0.00027499424	0.2537316
0.0	0.9842045	0.93206465	0.99091804	0.9794916	0.9593426	0.98129106	0.94098896	0.9473164	0.98093814	0.9713802
0.0	0.9842045	0.93206465	0.99091804	0.9794916	0.9593426	0.98129106	0.94098896	0.9473164	0.98093814	0.9713802
0.0	0.9920952	0.99600464	0.99915195	0.99288166	0.9967526	0.9989969	0.99889225	0.99880266	0.99324304	0.99379325
0.0	0.0070000654	0.009525351	0.01560125	0.006490597	0.0043179546	0.014590769	0.011325596	0.0053911167	0.0026952496	0.0032678887
0.0	0.0035724351	0.93206465	0.027302228	0.4345189	0.0033715693	0.0023217748	0.14831457	0.8134929	0.2547864	0.021056702
0.0	0.9983474	0.99884856	0.9994295	0.9942637	0.99875116	0.9996275	0.9997123	0.9995989	0.9960691	0.99790764
0.0	0.9842045	0.93206465	0.99091804	0.9794917	0.9593426	0.98129106	0.94098896	0.9473164	0.98093814	0.9713802
0.0	0.8594321	0.9268827	0.98735666	0.68411136	0.8636667	0.6290848	0.9164269	0.9028746	0.8633872	0.9490683
0.0	0.8568674	0.9370418	0.98818237	0.697306	0.85935813	0.63237077	0.92771584	0.9180915	0.8499465	0.9547665
0.0	0.8320568	0.9256782	0.9882585	0.6568389	0.8098069	0.7121635	0.92837685	0.9155657	0.84287363	0.95535064
0.0	0.9199142	0.96835876	0.9916755	0.81087756	0.9125546	0.6798939	0.9563095	0.9597609	0.9295013	0.96959466
0.0	0.8055197	0.9294191	0.98691803	0.65568495	0.880079	0.5905169	0.9137081	0.90779865	0.84744304	0.9519454
0.0	0.85499465	0.939199	0.98854136	0.6710749	0.8668889	0.67955494	0.9109368	0.9152017	0.8332977	0.95188606
0.0	0.82720125	0.9335297	0.988288	0.6808481	0.88166046	0.7203956	0.9190715	0.91726303	0.8399614	0.9526143
0.0	0.9985732	0.9981502	0.99833894	0.990606	0.99774325	0.99896264	0.99720615	0.9988998	0.99438417	0.9979426
0.0	0.9842045	0.93206465	0.99091804	0.9794916	0.9593426	0.98129106	0.94098896	0.9473164	0.98093814	0.9713802
0.0	0.9842045	0.93206465	0.99091804	0.9794916	0.9593426	0.98129106	0.94098896	0.9473164	0.98093814	0.9713802
0.0	0.9842045	0.93206465	0.99091804	0.9794916	0.9593426	0.98129106	0.94098896	0.9473164	0.98093814	0.9713802
0.0	0.9842045	0.93206465	0.99091804	0.9794916	0.9593426	0.98129106	0.94098896	0.9473164	0.98093814	0.9713802
0.0	0.9989889	0.99815637	0.9987167	0.9916049	0.9974005	0.9988418	0.9971915	0.9989737	0.9951846	0.9982864
0.0	0.99818283	0.9969277	0.99707866	0.98503935	0.99620515	0.9980934	0.9959871	0.9982101	0.99302506	0.99727625
0.0	0.99818283	0.9969277	0.99707866	0.98503935	0.99620515	0.9980934	0.9959871	0.9982101	0.99302506	0.99727625
0.0	0.99818283	0.9969277	0.99707866	0.98503935	0.99620515	0.9980934	0.9959871	0.9982101	0.99302506	0.99727625
0.0	0.99818283	0.9969277	0.99707866	0.98503935	0.99620515	0.9980934	0.9959871	0.9982101	0.99302506	0.99727625
0.0	0.9985732	0.9981502	0.99833894	0.990606	0.99774325	0.99896264	0.99720615	0.9988998	0.99438417	0.9979426
0.0	0.9842045	0.93206465	0.99091804	0.9794916	0.9593426	0.98129106	0.94098896	0.9473164	0.98093814	0.9713802
0.0	0.9842045	0.93206465	0.99091804	0.9794916	0.9593426	0.98129106	0.94098896	0.9473164	0.98093814	0.9713802
0.0	0.9842045	0.93206465	0.99091804	0.9794916	0.9593426	0.98129106	0.94098896	0.9473164	0.98093814	0.9713802
0.0	0.998703	0.99825853	0.9985972	0.98992246	0.9975044	0.99898547	0.99722385	0.9986324	0.995082	0.9981741
0.0	0.9842045	0.93206465	0.99091804	0.9794916	0.9593426	0.98129106	0.94098896	0.9473164	0.98093814	0.9713802
0.0	0.9842045	0.93206465	0.99091804	0.9794917	0.9593426	0.98129106	0.94098896	0.9473164	0.98093814	0.9713802
0.0	0.9842045	0.93206465	0.99091804	0.9794917	0.9593426	0.98129106	0.94098896	0.9473164	0.98093814	0.9713802
0.0	0.9842045	0.93206465	0.99091804	0.9794916	0.9593426	0.98129106	0.94098896	0.9473164	0.98093814	0.9713802
0.0	0.9937065	0.9941948	0.99555933	0.98049265	0.96453744	0.998478	0.9956826	0.9962016	0.99171174	0.97290266
0.0	0.9920952	0.99600464	0.99915195	0.99288166	0.9967526	0.9989969	0.99889225	0.99880266	0.99324304	0.99379325
0.0	0.9842045	0.93206465	0.99091804	0.9794916	0.9593426	0.98129106	0.94098896	0.9473164	0.98093814	0.9713802
0.0	0.9983474	0.99884856	0.9994295	0.9942637	0.99875116	0.9996275	0.9997123	0.9995989	0.9960691	0.99790764
0.0	0.9842045	0.93206465	0.99091804	0.9794916	0.9593426	0.98129106	0.94098896	0.9473164	0.98093814	0.9713802
0.0	0.9842045	0.93206465	0.99091804	0.9794917	0.9593426	0.98129106	0.94098896	0.9473164	0.98093814	0.9713802
0.0	0.9901844	0.97119564	0.9984457	0.9121231	0.98989516	0.99496776	0.9972082	0.9934616	0.98212576	0.9912316
0.0	0.027643861	0.5725827	0.0034542095	0.6099192	0.0053796414	0.83944273	0.9241071	0.006743552	0.012535798	0.81946474
0.0	0.9842045	0.93206465	0.99091804	0.9794916	0.9593426	0.98129106	0.94098896	0.9473164	0.98093814	0.9713802
0.0	0.9842045	0.93206465	0.99091804	0.9794917	0.9593426	0.98129106	0.94098896	0.9473164	0.98093814	0.9713802
0.0	0.9842045	0.93206465	0.99091804	0.9794917	0.9593426	0.98129106	0.94098896	0.9473164	0.98093814	0.9713802
0.0	0.9842045	0.93206465	0.99091804	0.9794917	0.9593426	0.98129106	0.94098896	0.9473164	0.98093814	0.9713802
0.0	0.9842045	0.93206465	0.99091804	0.9794917	0.9593426	0.98129106	0.94098896	0.9473164	0.98093814	0.9713802
0.0	0.9842045	0.93206465	0.99091804	0.9794916	0.9593426	0.98129106	0.94098896	0.9473164	0.98093814	0.9713802
0.0	0.9842045	0.93206465	0.99091804	0.9794917	0.9593426	0.98129106	0.94098896	0.9473164	0.98093814	0.9713802
0.0	0.9842045	0.93206465	0.99091804	0.9794917	0.9593426	0.98129106	0.94098896	0.9473164	0.98093814	0.9713802
0.0	0.9842045	0.93206465	0.99091804	0.9794916	0.9593426	0.98129106	0.94098896	0.9473164	0.98093814	0.9713802
0.0	0.9842045	0.93206465	0.99091804	0.9794917	0.9593426	0.98129106	0.94098896	0.9473164	0.98093814	0.9713802
0.0	0.9842045	0.93206465	0.99091804	0.9794917	0.9593426	0.98129106	0.94098896	0.9473164	0.98093814	0.9713802
0.0	0.991029	0.99230814	0.92938286	0.9960594	0.9900568	0.98558235	0.9954366	0.9956254	0.9771463	0.9933961
0.0	0.9842045	0.93206465	0.99091804	0.9794916	0.9593426	0.98129106	0.94098896	0.9473164	0.98093814	0.9713802
0.0	0.99863464	0.99806315	0.99870753	0.9954418	0.9980311	0.999071	0.9991672	0.99919146	0.9930682	0.9929471
0.0	0.99935	0.99957734	0.9998055	0.9993505	0.9987841	0.99974304	0.999739	0.99984694	0.9992848	0.998574
0.0	0.9842045	0.93206465	0.99091804	0.9794917	0.9593426	0.98129106	0.94098896	0.9473164	0.98093814	0.9713802
0.0	0.99567515	0.9970251	0.9974354	0.9926547	0.9960796	0.9994349	0.9967914	0.9997465	0.9837992	0.9921489
0.0	0.9842045	0.93206465	0.99091804	0.9794917	0.9593426	0.98129106	0.94098896	0.9473164	0.98093814	0.9713802
0.0	0.9842045	0.93206465	0.99091804	0.9794917	0.9593426	0.98129106	0.94098896	0.9473164	0.98093814	0.9713802
0.0	0.9958619	0.99771947	0.99926585	0.97344446	0.99845195	0.9972066	0.998869	0.9975969	0.9912062	0.99783105
0.0	0.99645364	0.99599	0.9990037	0.98771983	0.9972097	0.9991703	0.9990742	0.99948466	0.9876095	0.9960349
0.0	0.9951231	0.9977386	0.9996263	0.9957682	0.99779356	0.999561	0.9993742	0.9994524	0.995697	0.99503267
0.0	0.9993048	0.99920195	0.9996681	0.99798846	0.9994887	0.9994506	0.99977094	0.99984217	0.99923825	0.99953496
0.0	0.9992895	0.99924123	0.9996476	0.99855524	0.99929667	0.9995697	0.9996153	0.9998512	0.99950826	0.99926513
0.0	0.011893602	0.00022997634	0.001964984	0.3042654	0.45601216	0.6760403	0.012967567	0.9473164	0.0019288935	0.20666121
0.0	0.99884903	0.99909747	0.99949884	0.99595165	0.9990959	0.9997104	0.9997781	0.99971634	0.99729115	0.9986168
0.0	0.9981401	0.99884915	0.9995616	0.986265	0.99929166	0.9987332	0.9995035	0.9991295	0.9963536	0.9990716
0.0	0.9842045	0.93206465	0.99091804	0.9794917	0.9593426	0.98129106	0.94098896	0.9473164	0.98093814	0.9713802
0.0	0.11633402	0.18188474	0.33361527	0.1297017	0.5593703	0.22316206	0.20606351	0.26079246	0.047224037	0.2520869
0.0	0.9992205	0.99942696	0.9997197	0.9990889	0.9991904	0.9997913	0.99965787	0.9997954	0.99946576	0.9991216
0.0	0.99123245	0.9981598	0.9994166	0.0017094128	0.95267594	0.9953002	0.98198926	0.9137993	0.9901804	0.08136587
0.0	0.9791564	0.9791671	0.99386024	0.0011523564	0.500293	0.87564546	0.64810556	0.9137993	0.9482515	0.005576489
0.0	0.9920952	0.99600464	0.99915195	0.99288166	0.9967526	0.9989969	0.99889225	0.99880266	0.99324304	0.99379313
0.0	0.9977087	0.9994326	0.99974924	0.9971431	0.9986356	0.99964297	0.99973744	0.99936754	0.99933213	0.9995395
0.0	0.9842045	0.93206465	0.99091804	0.9794917	0.9593426	0.98129106	0.94098896	0.9473164	0.98093814	0.9713802
0.0	0.9842045	0.93206465	0.99091804	0.9794917	0.9593426	0.98129106	0.94098896	0.9473164	0.98093814	0.9713802
0.0	0.9842045	0.93206465	0.99091804	0.9794916	0.9593426	0.98129106	0.94098896	0.9473164	0.98093814	0.9713802
0.0	0.9842045	0.93206465	0.99091804	0.9794917	0.9593426	0.98129106	0.94098896	0.9473164	0.98093814	0.9713802
0.0	0.9842045	0.93206465	0.99091804	0.9794917	0.9593426	0.98129106	0.94098896	0.9473164	0.98093814	0.9713802
0.0	0.9842045	0.93206465	0.99091804	0.9794917	0.9593426	0.98129106	0.94098896	0.9473164	0.98093814	0.9713802
0.0	0.9983474	0.99884856	0.9994295	0.9942637	0.99875116	0.9996275	0.9997123	0.9995989	0.9960691	0.99790764
0.0	0.99935	0.99957734	0.9998055	0.9993505	0.9987841	0.99974304	0.999739	0.99984694	0.9992848	0.998574
0.0	0.9842045	0.93206465	0.99091804	0.9794917	0.9593426	0.98129106	0.94098896	0.9473164	0.98093814	0.9713802
0.0	0.9842045	0.93206465	0.99091804	0.9794916	0.9593426	0.98129106	0.94098896	0.9473164	0.98093814	0.9713802
0.0	0.9842045	0.93206465	0.99091804	0.9794917	0.9593426	0.98129106	0.94098896	0.9473164	0.98093814	0.9713802
0.0	0.99935	0.99957734	0.9998055	0.9993505	0.9987841	0.99974304	0.999739	0.99984694	0.9992848	0.998574
0.0	0.9842045	0.93206465	0.99091804	0.9794917	0.9593426	0.98129106	0.94098896	0.9473164	0.98093814	0.9713802
0.0	0.0001079437	0.00011607697	0.00023240523	0.00017200939	4.0003906e-05	0.00021986719	0.00014036041	8.625477e-05	6.77043e-05	0.00010540213
0.0	0.9842045	0.93206465	0.99091804	0.9794917	0.9593426	0.98129106	0.94098896	0.9473164	0.98093814	0.9713802
0.0	0.99863464	0.99806315	0.99870753	0.9954418	0.9980311	0.999071	0.9991672	0.99919146	0.9930682	0.9929471
0.0	0.99935	0.99957734	0.9998055	0.9993505	0.9987841	0.99974304	0.999739	0.99984694	0.9992848	0.998574
0.0	0.9842045	0.93206465	0.99091804	0.9794917	0.9593426	0.98129106	0.94098896	0.9473164	0.98093814	0.9713802
0.0	0.9842045	0.93206465	0.99091804	0.9794917	0.9593426	0.98129106	0.94098896	0.9473164	0.98093814	0.9713802
0.0	0.9948323	0.99656504	0.9967194	0.99151456	0.9951179	0.99938536	0.9958412	0.9996942	0.97879374	0.99050343
0.0	0.6851936	0.97328216	0.9948107	0.5600792	0.52468824	0.89367443	0.9797324	0.5338548	0.82609445	0.958976
0.0	0.25610125	0.18771933	0.99896276	0.90835565	0.9485828	0.98864275	0.88518405	0.71851283	0.28178483	0.99298614
0.0	0.9842045	0.93206465	0.99091804	0.9794917	0.9593426	0.98129106	0.94098896	0.9473164	0.98093814	0.9713802
0.0	0.9842045	0.93206465	0.99091804	0.9794917	0.9593426	0.98129106	0.94098896	0.9473164	0.98093814	0.9713802
0.0	0.99935	0.99957734	0.9998055	0.9993505	0.9987841	0.99974304	0.999739	0.99984694	0.9992848	0.998574
0.0	0.9842045	0.93206465	0.99091804	0.9794917	0.9593426	0.98129106	0.94098896	0.9473164	0.98093814	0.9713802
0.0	0.0001079437	0.00011607697	0.00023240523	0.00017200939	4.0003906e-05	0.0002198674	0.00014036041	8.625477e-05	6.77043e-05	0.00010540213
0.0	0.005648177	0.16488294	0.0005657797	0.11661192	0.0004821851	0.03628066	0.2658199	0.0005387985	0.00027499397	0.2537317
0.0	0.37686488	0.78892946	0.46615458	0.4359849	0.61363643	0.9054901	0.6818534	0.9058881	0.12057636	0.32011184
0.0	0.25526237	0.629387	0.30772313	0.309714	0.38483062	0.78204656	0.5305322	0.834667	0.069940865	0.3094881
0.0	0.9991032	0.9990069	0.9996245	0.9973326	0.9993888	0.9992461	0.9996939	0.99977213	0.99890363	0.99940896
0.0	0.9842045	0.93206465	0.99091804	0.9794917	0.9593426	0.98129106	0.94098896	0.9473164	0.98093814	0.9713802
0.0	0.9842045	0.93206465	0.99091804	0.9794917	0.9593426	0.98129106	0.94098896	0.9473164	0.98093814	0.9713802
0.0	0.005162282	0.009525351	0.013204591	0.0059711873	0.0032966766	0.014548057	0.010137611	0.0040150727	0.002686682	0.0028782783
0.0	0.78025794	0.9102586	0.979345	0.6043632	0.8098069	0.58669204	0.8652001	0.8715261	0.7760152	0.926346
0.0	0.9958619	0.99771947	0.99926585	0.97344446	0.99845195	0.99720675	0.998869	0.9975969	0.9912062	0.99783105
0.0	0.9991032	0.9990069	0.9996245	0.9973326	0.9993888	0.9992461	0.9996939	0.99977213	0.99890363	0.99940896
0.0	0.99641764	0.99526644	0.9988896	0.9867675	0.9969297	0.99914217	0.9990397	0.99948466	0.9861357	0.9957657
0.0	0.006411863	0.042396083	0.048518624	0.7187006	0.015236968	0.06693673	0.19265236	0.00962754	0.011895883	0.84041977
0.0	0.9842045	0.93206465	0.99091804	0.9794917	0.9593426	0.98129106	0.94098896	0.9473164	0.98093814	0.9713802
0.0	0.9937065	0.9941948	0.99555933	0.98049265	0.96453744	0.998478	0.9956826	0.9962016	0.99171174	0.97290266
0.0	0.945969	0.98010546	0.99693847	0.9549779	0.99293464	0.9984078	0.9944799	0.99154633	0.95513946	0.99091935
0.0	0.9842045	0.93206465	0.99091804	0.9794917	0.9593426	0.98129106	0.94098896	0.9473164	0.98093814	0.9713802
0.0	0.9840896	0.98831475	0.99523866	0.9319356	0.9837848	0.99721223	0.99139094	0.99882525	0.9560871	0.9586562
0.0	0.9842045	0.93206465	0.99091804	0.9794916	0.9593426	0.98129106	0.94098896	0.9473164	0.98093814	0.9713802
0.0	0.9842045	0.93206465	0.99091804	0.9794917	0.9593426	0.98129106	0.94098896	0.9473164	0.98093814	0.9713802
0.0	0.9842045	0.93206465	0.99091804	0.9794917	0.9593426	0.98129106	0.94098896	0.9473164	0.98093814	0.9713802
0.0	0.9920952	0.99600464	0.99915195	0.99288166	0.9967526	0.9989969	0.99889225	0.99880266	0.99324304	0.99379325
0.0	0.9842045	0.93206465	0.99091804	0.9794917	0.9593426	0.98129106	0.94098896	0.9473164	0.98093814	0.9713802
0.0	0.9776382	0.99001944	0.9981026	0.9746183	0.99611497	0.99903023	0.9963027	0.99552274	0.98415947	0.9958295
0.0	0.005648177	0.16488294	0.0005657797	0.11661192	0.0004821851	0.036280643	0.26581985	0.0005387985	0.00027499397	0.25373158
0.0	0.004188178	0.11322265	8.4842104e-05	0.00013781303	0.0017434824	0.7876612	0.00048732565	0.0008681001	0.0006503124	0.007256658
0.0	0.004473469	0.07165255	0.16516416	0.0013485394	8.329611e-05	0.00030129752	0.035315055	0.0017028967	0.0067858715	0.00033114222
0.0	0.9842045	0.93206465	0.99091804	0.9794917	0.9593426	0.98129106	0.94098896	0.9473164	0.98093814	0.9713802
0.0	0.9958619	0.99771947	0.99926585	0.97344446	0.99845195	0.9972066	0.998869	0.9975969	0.9912062	0.99783105
0.0	0.9977738	0.99844545	0.99856144	0.9956037	0.99819535	0.9997048	0.99805343	0.99984086	0.990598	0.9945755
0.0	0.007024323	0.01274868	0.013885647	0.006205161	0.0035364188	0.012987711	0.011346701	0.002441413	0.0023711303	0.0020812736
0.0	0.6062978	0.8791907	0.12370715	0.42302254	0.25649098	0.3996614	0.5837115	0.0001714744	0.0003341534	0.98231333
0.0	0.9956222	0.9970228	0.99724483	0.99236906	0.9959145	0.99945253	0.9964143	0.999741	0.98120594	0.9930488
0.0	0.9977738	0.99844545	0.99856144	0.9956037	0.99819535	0.9997048	0.99805343	0.99984086	0.990598	0.9945755
0.0	0.01381629	0.00418648	0.0036973683	0.006753739	0.00019066094	0.0033154967	0.0019799524	0.020201838	0.002283608	0.05061524
0.0	0.0036274611	0.006549353	0.0073618907	0.0036739751	0.0016060431	0.0042657605	0.004945132	0.0014514758	0.0015002341	0.0018154305
0.0	0.9842045	0.93206465	0.99091804	0.9794917	0.9593426	0.98129106	0.94098896	0.9473164	0.98093814	0.9713802
0.0	0.9991677	0.99907875	0.9996613	0.9976042	0.99942964	0.99930644	0.9997279	0.99980575	0.99904174	0.99940896
0.0	0.9990264	0.99930024	0.9997056	0.99900275	0.99941707	0.99976856	0.9997578	0.99978083	0.99898726	0.9989648
0.0	0.99935	0.99957734	0.9998055	0.9993505	0.9987841	0.99974304	0.999739	0.99984694	0.9992848	0.998574
0.0	0.98518145	0.9922975	0.99820685	0.948645	0.98523974	0.9939739	0.9961294	0.99704486	0.9650535	0.98649406
0.0	0.9842045	0.93206465	0.99091804	0.9794917	0.9593426	0.98129106	0.94098896	0.9473164	0.98093814	0.9713802
0.0	0.9842045	0.93206465	0.99091804	0.9794917	0.9593426	0.98129106	0.94098896	0.9473164	0.98093814	0.9713802
0.0	0.963484	0.979563	0.9376405	0.90822846	0.78759605	0.95704186	0.98065233	0.8318473	0.822278	0.6475282
0.0	0.9842045	0.93206465	0.99091804	0.9794916	0.9593426	0.98129106	0.94098896	0.9473164	0.98093814	0.9713802
0.0	0.9997533	0.9992466	0.99974126	0.9979341	0.99927837	0.9998592	0.9992483	0.99980634	0.99766123	0.99942505
0.0	0.99980694	0.99944764	0.9997558	0.99801314	0.9993887	0.99984896	0.99925965	0.99979573	0.99779785	0.99950993
0.0	0.9997545	0.999356	0.99973446	0.99756217	0.99935323	0.9998449	0.9990988	0.99971145	0.9978654	0.9994648
0.0	0.9997563	0.99928206	0.9996499	0.9970049	0.9992692	0.9998348	0.99918467	0.99973124	0.99757546	0.9993907
0.0	0.99494994	0.9975036	0.9996019	0.99518365	0.99808383	0.99941254	0.99931633	0.9993594	0.996566	0.9969721
0.0	0.057455283	0.22831757	0.15274046	0.015976813	0.06991548	0.12587087	0.47495556	0.5773999	0.034610968	0.062053744
0.0	0.030468596	0.0009894011	0.004125453	0.06300756	0.037792854	0.62337893	0.20472759	0.98748046	0.12911819	0.08123388
0.0	0.9842045	0.93206465	0.99091804	0.9794916	0.9593426	0.98129106	0.94098896	0.9473164	0.98093814	0.9713802
0.0	0.9842045	0.93206465	0.99091804	0.9794916	0.9593426	0.98129106	0.94098896	0.9473164	0.98093814	0.9713802
0.0	0.99438536	0.9968855	0.99938893	0.99453163	0.9974775	0.99911124	0.99916816	0.9991474	0.99508744	0.9955052
0.0	0.9842045	0.93206465	0.99091804	0.9794916	0.9593426	0.98129106	0.94098896	0.9473164	0.98093814	0.9713802
0.0	0.9842045	0.93206465	0.99091804	0.9794916	0.9593426	0.98129106	0.94098896	0.9473164	0.98093814	0.9713802
0.0	0.9920952	0.99600464	0.99915195	0.99288166	0.9967526	0.9989969	0.99889225	0.99880266	0.99324304	0.99379325
0.0	0.9920952	0.99600464	0.99915195	0.99288166	0.9967526	0.9989969	0.99889225	0.99880266	0.99324304	0.99379313
0.0	0.9920952	0.99600464	0.99915195	0.99288166	0.9967526	0.9989969	0.99889225	0.99880266	0.99324304	0.99379325
0.0	0.9920952	0.99600464	0.99915195	0.99288166	0.9967526	0.9989969	0.99889225	0.99880266	0.99324304	0.99379325
0.0	0.9920952	0.99600464	0.99915195	0.99288166	0.9967526	0.9989969	0.99889225	0.99880266	0.99324304	0.99379313
0.0	0.9951231	0.9977386	0.9996263	0.9957682	0.99779356	0.999561	0.9993742	0.9994524	0.995697	0.99503267
0.0	0.9842045	0.93206465	0.99091804	0.9794916	0.9593426	0.98129106	0.94098896	0.9473164	0.98093814	0.9713802
0.0	0.9842045	0.93206465	0.99091804	0.9794916	0.9593426	0.98129106	0.94098896	0.9473164	0.98093814	0.9713802
0.0	0.9842045	0.93206465	0.99091804	0.9794916	0.9593426	0.98129106	0.94098896	0.9473164	0.98093814	0.9713802
0.0	0.9920952	0.99600464	0.99915195	0.99288166	0.9967526	0.9989969	0.99889225	0.99880266	0.99324304	0.99379325
0.0	0.9842045	0.93206465	0.99091804	0.9794917	0.9593426	0.98129106	0.94098896	0.9473164	0.98093814	0.9713802
0.0	0.9905381	0.9942778	0.99785197	0.962305	0.99070823	0.9988691	0.9959122	0.9994337	0.9842572	0.9784823
0.0	0.9842045	0.93206465	0.99091804	0.9794917	0.9593426	0.98129106	0.94098896	0.9473164	0.98093814	0.9713802
0.0	0.9842045	0.93206465	0.99091804	0.9794917	0.9593426	0.98129106	0.94098896	0.9473164	0.98093814	0.9713802
0.0	0.99485344	0.9994104	0.99934286	0.9805996	0.9965886	0.999033	0.997698	0.9999137	0.9961868	0.9917135
0.0	0.9842045	0.93206465	0.99091804	0.9794917	0.9593426	0.98129106	0.94098896	0.9473164	0.98093814	0.9713802
0.0	0.9840896	0.98831475	0.99523866	0.9319356	0.9837848	0.99721223	0.99139094	0.99882525	0.9560871	0.9586563
0.0	0.7447721	0.9315339	0.90575486	0.6343082	0.86437285	0.9582347	0.9761103	0.97141	0.7031175	0.8619172
0.0	0.7447722	0.9315339	0.90575486	0.6343082	0.8643728	0.9582347	0.9761103	0.9714101	0.7031175	0.8619171
0.0	0.7447722	0.9315339	0.905755	0.6343082	0.86437285	0.9582347	0.9761103	0.9714101	0.7031175	0.8619172
0.0	0.9842045	0.93206465	0.99091804	0.9794917	0.9593426	0.98129106	0.94098896	0.9473164	0.98093814	0.9713802
0.0	0.9842045	0.93206465	0.99091804	0.9794917	0.9593426	0.98129106	0.94098896	0.9473164	0.98093814	0.9713802
0.0	0.98936087	0.9931293	0.99703515	0.9571867	0.9911011	0.9985475	0.99527967	0.99928075	0.97907686	0.9781266
0.0	0.9842045	0.93206465	0.99091804	0.9794917	0.9593426	0.98129106	0.94098896	0.9473164	0.98093814	0.9713802
0.0	0.9842045	0.93206465	0.99091804	0.9794916	0.9593426	0.98129106	0.94098896	0.9473164	0.98093814	0.9713802
0.0	0.9842045	0.93206465	0.99091804	0.9794917	0.9593426	0.98129106	0.94098896	0.9473164	0.98093814	0.9713802
0.0	0.99935	0.99957734	0.9998055	0.9993505	0.9987841	0.99974304	0.999739	0.99984694	0.9992848	0.998574
0.0	0.00046810022	0.004068223	0.00019529073	0.008476254	0.0009455858	0.01053241	0.0015683651	0.00015413188	0.0020265267	0.0012937081
0.0	0.9842045	0.93206465	0.99091804	0.9794916	0.9593426	0.98129106	0.94098896	0.9473164	0.98093814	0.9713802
0.0	0.9842045	0.93206465	0.99091804	0.9794917	0.9593426	0.98129106	0.94098896	0.9473164	0.98093814	0.9713802
0.0	0.9842045	0.93206465	0.99091804	0.9794917	0.9593426	0.98129106	0.94098896	0.9473164	0.98093814	0.9713802
0.0	0.9842045	0.93206465	0.99091804	0.9794917	0.9593426	0.98129106	0.94098896	0.9473164	0.98093814	0.9713802
0.0	0.9842045	0.93206465	0.99091804	0.9794917	0.9593426	0.98129106	0.94098896	0.9473164	0.98093814	0.9713802
0.0	0.9842045	0.93206465	0.99091804	0.9794916	0.9593426	0.98129106	0.94098896	0.9473164	0.98093814	0.9713802
0.0	0.9842045	0.93206465	0.99091804	0.9794916	0.9593426	0.98129106	0.94098896	0.9473164	0.98093814	0.9713802
0.0	0.9842045	0.93206465	0.99091804	0.9794917	0.9593426	0.98129106	0.94098896	0.9473164	0.98093814	0.9713802
0.0	0.9842045	0.93206465	0.99091804	0.9794917	0.9593426	0.98129106	0.94098896	0.9473164	0.98093814	0.9713802
0.0	0.9842045	0.93206465	0.99091804	0.9794916	0.9593426	0.98129106	0.94098896	0.9473164	0.98093814	0.9713802
0.0	0.9842045	0.93206465	0.99091804	0.9794916	0.9593426	0.98129106	0.94098896	0.9473164	0.98093814	0.9713802
0.0	0.64693093	0.9279828	0.8595294	0.15097806	0.5316309	0.9241915	0.28218526	0.17520443	0.49686244	0.061809868
0.0	0.96374756	0.9734737	0.99770963	0.98770964	0.9688111	0.99217016	0.9966509	0.99882656	0.99387896	0.994414
0.0	0.9840896	0.98831475	0.99523866	0.9319356	0.9837848	0.99721223	0.99139094	0.99882525	0.9560871	0.9586563
0.0	0.9842045	0.93206465	0.99091804	0.9794917	0.9593426	0.98129106	0.94098896	0.9473164	0.98093814	0.9713802
0.0	0.99641764	0.99526644	0.9988896	0.9867675	0.9969297	0.99914217	0.9990397	0.99948466	0.9861357	0.9957657
0.0	0.9999113	0.9995371	0.99988186	0.99931407	0.9997993	0.99993706	0.99976975	0.99992764	0.9990833	0.9997241
0.0	0.008375858	0.012951202	0.024627624	0.010480586	0.0056816842	0.020915734	0.020951992	0.009073938	0.0052303993	0.004119234
0.0	0.92552817	0.93681335	0.9129311	0.633953	0.8939382	0.95714957	0.9307424	0.63284004	0.57214046	0.80732703
0.0	0.9842045	0.93206465	0.99091804	0.9794917	0.9593426	0.98129106	0.94098896	0.9473164	0.98093814	0.9713802
0.0	0.001588834	0.000775459	0.2701626	0.00017107771	0.00013258222	0.000105178835	0.042475663	0.34183058	0.3500418	0.26183397
0.0	0.019018006	0.17019878	0.1679417	0.0062771086	0.0059319236	0.03806238	0.012149602	0.0036417888	0.013557921	0.004763175
0.0	0.9908832	0.9715016	0.9984548	0.91943926	0.98989516	0.9954536	0.9973489	0.9935057	0.9837728	0.9912316
0.0	0.9842045	0.93206465	0.99091804	0.9794917	0.9593426	0.98129106	0.94098896	0.9473164	0.98093814	0.9713802
0.0	0.00014741982	0.0009200647	0.00019653857	0.00020826243	0.00010668554	2.7132854e-05	0.0004475871	0.00027219355	9.5068346e-05	0.00010623894
0.0	0.9961816	0.99749786	0.9978027	0.99151456	0.9964796	0.99950624	0.9958412	0.9997899	0.986613	0.99344593
0.0	0.9961816	0.99749786	0.9978027	0.99151456	0.9964796	0.99950624	0.9958412	0.9997899	0.986613	0.99344593
0.0	0.9952341	0.995477	0.99646664	0.98049265	0.97500324	0.9987602	0.9956826	0.997433	0.9945451	0.9810785
0.0	0.8560312	0.9109482	0.9698401	0.61725575	0.72524035	0.984115	0.9886275	0.9788552	0.5715179	0.7507396
0.0	0.9842045	0.93206465	0.99091804	0.9794916	0.9593426	0.98129106	0.94098896	0.9473164	0.98093814	0.9713802
0.0	0.9958619	0.99771947	0.99926585	0.97344446	0.99845195	0.9972066	0.998869	0.9975969	0.9912062	0.99783105
0.0	0.9991091	0.9988476	0.9995233	0.9968839	0.99909616	0.9995459	0.99959165	0.999718	0.9981737	0.99457043
0.0	0.9842045	0.93206465	0.99091804	0.9794916	0.9593426	0.98129106	0.94098896	0.9473164	0.98093814	0.9713802
0.0	0.9842045	0.93206465	0.99091804	0.9794917	0.9593426	0.98129106	0.94098896	0.9473164	0.98093814	0.9713802
0.0	0.005125363	0.009525356	0.015630731	0.006354008	0.0032966766	0.015905086	0.010360722	0.0040150746	0.002989639	0.003598833
0.0	0.99641764	0.99526644	0.9988896	0.9867675	0.9969297	0.99914217	0.9990397	0.99948466	0.9861357	0.9957657
0.0	0.9842045	0.93206465	0.99091804	0.9794917	0.9593426	0.98129106	0.94098896	0.9473164	0.98093814	0.9713802
0.0	0.99172956	0.9961849	0.9988533	0.96812326	0.9928717	0.996628	0.9981336	0.9985863	0.9785744	0.9935011
0.0	0.9990151	0.999358	0.9996555	0.99883145	0.99912363	0.99977297	0.99958354	0.9997476	0.99935216	0.99881685
0.0	0.9842045	0.93206465	0.99091804	0.9794917	0.9593426	0.98129106	0.94098896	0.9473164	0.98093814	0.9713802
0.0	0.9995048	0.99953485	0.99979526	0.9994729	0.9996282	0.9998987	0.99983287	0.9998511	0.99960214	0.99960095
0.0	0.99960285	0.99965644	0.9998184	0.9995943	0.9989791	0.9998535	0.9998375	0.99990666	0.99952567	0.99918586
0.0	0.9147394	0.035259098	0.00011058755	0.0020513898	0.0036537969	0.36770278	0.613085	0.9831957	0.5771405	0.7471124
0.0	0.9147394	0.035259098	0.00011058755	0.0020513898	0.0036537969	0.36770278	0.613085	0.9831957	0.5771405	0.7471124
0.0	0.9739818	0.87920856	0.99147344	0.7693544	0.8874837	0.99550194	0.99471337	0.9924791	0.95026267	0.9496295
0.0	0.9842045	0.93206465	0.99091804	0.9794917	0.9593426	0.98129106	0.94098896	0.9473164	0.98093814	0.9713802
0.0	0.99641764	0.99526644	0.9988896	0.9867675	0.9969297	0.99914217	0.9990397	0.99948466	0.9861357	0.9957657
0.0	0.004913473	0.20789368	0.0075976104	0.00040631217	0.0016679959	0.036032587	0.066037394	0.62247014	0.004206828	0.0021378654
0.0	0.007664318	0.012092038	0.014395434	0.00747988	0.0046028867	0.02219448	0.014100562	0.0059878407	0.0034744842	0.0037490875
0.0	0.003774343	0.0024247586	0.008937055	0.0025433975	0.0007946384	0.012340685	0.004686854	0.010856264	0.00084109564	0.003930623
0.0	0.99935	0.99957734	0.9998055	0.9993505	0.9987841	0.99974304	0.999739	0.99984694	0.9992848	0.998574
0.0	0.9842045	0.93206465	0.99091804	0.9794916	0.9593426	0.98129106	0.94098896	0.9473164	0.98093814	0.9713802
0.0	0.9842045	0.93206465	0.99091804	0.9794917	0.9593426	0.98129106	0.94098896	0.9473164	0.98093814	0.9713802
0.0	0.9842045	0.93206465	0.99091804	0.9794917	0.9593426	0.98129106	0.94098896	0.9473164	0.98093814	0.9713802
0.0	0.9977087	0.9994326	0.99974924	0.9971431	0.9986356	0.99964297	0.99973744	0.99936754	0.99933213	0.9995395
0.0	0.9948323	0.99656504	0.9967194	0.99151456	0.9951179	0.99938536	0.9958412	0.9996942	0.97879374	0.99050343
0.0	0.99935	0.99957734	0.9998055	0.9993505	0.9987841	0.99974304	0.999739	0.99984694	0.9992848	0.998574
0.0	0.8603853	0.7274804	0.9705988	0.8896352	0.9507885	0.70105875	0.99447626	0.98682016	0.965136	0.76093715
0.0	0.9912934	0.9942538	0.9971781	0.9776064	0.9977483	0.9976163	0.99848324	0.99217343	0.98994046	0.99651563
0.0	0.98934644	0.9939096	0.9971476	0.9771295	0.9976574	0.99745077	0.9984193	0.9948632	0.9911719	0.996229
0.0	0.9993654	0.99922454	0.9997389	0.9981681	0.99956805	0.9995363	0.9998118	0.9998234	0.99942124	0.9996203
0.0	0.9842045	0.93206465	0.99091804	0.9794916	0.9593426	0.98129106	0.94098896	0.9473164	0.98093814	0.9713802
0.0	0.99863464	0.99806315	0.99870753	0.9954418	0.9980311	0.999071	0.9991672	0.99919146	0.9930682	0.9929471
0.0	0.9842045	0.93206465	0.99091804	0.9794917	0.9593426	0.98129106	0.94098896	0.9473164	0.98093814	0.9713802
0.0	0.99935	0.99957734	0.9998055	0.9993505	0.9987841	0.99974304	0.999739	0.99984694	0.9992848	0.998574
0.0	0.9842045	0.93206465	0.99091804	0.9794917	0.9593426	0.98129106	0.94098896	0.9473164	0.98093814	0.9713802
0.0	0.0001079437	0.00011607697	0.00023240523	0.00017200939	4.0003906e-05	0.0002198674	0.00014036041	8.625477e-05	6.77043e-05	0.00010540213
0.0	0.9842045	0.93206465	0.99091804	0.9794916	0.9593426	0.98129106	0.94098896	0.9473164	0.98093814	0.9713802
0.0	0.99781847	0.9995394	0.99960715	0.9981464	0.9989214	0.99956757	0.999689	0.99962234	0.99903405	0.9995091
0.0	0.9842045	0.93206465	0.99091804	0.9794917	0.9593426	0.98129106	0.94098896	0.9473164	0.98093814	0.9713802
0.0	0.99935	0.99957734	0.9998055	0.9993505	0.9987841	0.99974304	0.999739	0.99984694	0.9992848	0.998574
0.0	0.9842045	0.93206465	0.99091804	0.9794917	0.9593426	0.98129106	0.94098896	0.9473164	0.98093814	0.9713802
0.0	0.0001079437	0.00011607697	0.00023240523	0.00017200939	4.0003906e-05	0.0002198674	0.00014036041	8.625477e-05	6.77043e-05	0.00010540213
0.0	0.9971825	0.99771947	0.9995036	0.9818897	0.99889696	0.99818075	0.999116	0.9985397	0.9941889	0.998475
0.0	0.99641764	0.99526644	0.9988896	0.9867675	0.9969297	0.99914217	0.9990397	0.99948466	0.9861357	0.9957657
0.0	0.9842045	0.93206465	0.99091804	0.9794917	0.9593426	0.98129106	0.94098896	0.9473164	0.98093814	0.9713802
0.0	0.7277813	0.93206465	0.727014	0.60923016	0.0017357953	0.79869384	0.06308736	0.85775155	0.21673287	0.1885971
0.0	0.9842045	0.93206465	0.99091804	0.9794917	0.9593426	0.98129106	0.94098896	0.9473164	0.98093814	0.9713802
0.0	0.99818283	0.9969277	0.99707866	0.98503935	0.99620515	0.9980934	0.9959871	0.9982101	0.99302506	0.99727625
0.0	0.99903905	0.999358	0.9996834	0.99894303	0.99915564	0.9997986	0.99961215	0.9997714	0.9993592	0.9990233
0.0	0.9842045	0.93206465	0.99091804	0.9794917	0.9593426	0.98129106	0.94098896	0.9473164	0.98093814	0.9713802
0.0	0.9842045	0.93206465	0.99091804	0.9794916	0.9593426	0.98129106	0.94098896	0.9473164	0.98093814	0.9713802
0.0	0.019713502	0.042352792	0.06534256	0.018675579	0.03376378	0.036497112	0.09149591	0.024492588	0.007997254	0.0055171065
0.0	0.99650156	0.99526644	0.99903846	0.98830867	0.99716264	0.9992662	0.9991492	0.9995931	0.987135	0.99650097
0.0	0.20372234	0.93206465	0.005268599	0.004905361	0.00059107115	0.0045385654	0.007056037	0.5696153	0.018750804	5.936572e-05
0.0	0.9842045	0.93206465	0.99091804	0.9794917	0.9593426	0.98129106	0.94098896	0.9473164	0.98093814	0.9713802
0.0	0.20372234	0.93206465	0.005268599	0.004905361	0.00059107115	0.0045385654	0.007056037	0.5696153	0.018750804	5.936572e-05
0.0	0.9842045	0.93206465	0.99091804	0.9794917	0.9593426	0.98129106	0.94098896	0.9473164	0.98093814	0.9713802
0.0	0.0003370794	0.00060638395	0.00042419357	0.0006601007	0.00028391773	0.00027786614	0.00078142306	0.00016504404	0.00029148202	0.00014549974
0.0	0.9991032	0.9990069	0.9996245	0.9973326	0.9993888	0.9992461	0.9996939	0.99977213	0.99890363	0.99940896
0.0	0.9842045	0.93206465	0.99091804	0.9794917	0.9593426	0.98129106	0.94098896	0.9473164	0.98093814	0.9713802
0.0	0.9842045	0.93206465	0.99091804	0.9794917	0.9593426	0.98129106	0.94098896	0.9473164	0.98093814	0.9713802
0.0	0.9842045	0.93206465	0.99091804	0.9794917	0.9593426	0.98129106	0.94098896	0.9473164	0.98093814	0.9713802
0.0	0.9842045	0.93206465	0.99091804	0.9794916	0.9593426	0.98129106	0.94098896	0.9473164	0.98093814	0.9713802
0.0	0.9992488	0.99942845	0.9997814	0.99923646	0.999564	0.999835	0.99982893	0.999788	0.99942386	0.99935716
0.0	0.99738175	0.98793787	0.99751055	0.9790932	0.9910773	0.99861324	0.99333787	0.99432015	0.97531193	0.9750447
0.0	0.99618137	0.9802639	0.9960945	0.9671745	0.98120534	0.99759716	0.9872344	0.9943351	0.9704067	0.9649837
0.0	0.9991241	0.9991117	0.999585	0.99806863	0.99919266	0.9994821	0.9995733	0.9998522	0.9994641	0.99918586
0.0	0.99747026	0.99657565	0.9991398	0.9903916	0.9978483	0.9993697	0.99925536	0.99948466	0.9910699	0.9971854
0.0	0.99713516	0.99680835	0.9991704	0.99071044	0.9979266	0.99936205	0.9992743	0.9996861	0.9905945	0.99720144
0.0	0.9994086	0.9993217	0.9997253	0.99869686	0.999438	0.99967253	0.9997063	0.9998785	0.9996294	0.99946946
0.0	0.76255804	0.98939705	0.84522724	0.99684095	0.99987495	0.99889046	0.9998246	0.9906989	0.69239885	0.999405
0.0	0.99935	0.99957734	0.9998055	0.9993505	0.9987841	0.99974304	0.999739	0.99984694	0.9992848	0.998574
0.0	0.9842045	0.93206465	0.99091804	0.9794917	0.9593426	0.98129106	0.94098896	0.9473164	0.98093814	0.9713802
0.0	0.9842045	0.93206465	0.99091804	0.9794917	0.9593426	0.98129106	0.94098896	0.9473164	0.98093814	0.9713802
0.0	0.03543598	0.010308286	0.0022259578	0.15949506	0.0009608723	0.0061746077	0.010281579	0.0010072144	0.07357979	0.120520964
0.0	0.99935	0.99957734	0.9998055	0.9993505	0.9987841	0.99974304	0.999739	0.99984694	0.9992848	0.998574
0.0	0.9842045	0.93206465	0.99091804	0.9794917	0.9593426	0.98129106	0.94098896	0.9473164	0.98093814	0.9713802
0.0	0.9842045	0.93206465	0.99091804	0.9794917	0.9593426	0.98129106	0.94098896	0.9473164	0.98093814	0.9713802
0.0	0.9842045	0.93206465	0.99091804	0.9794917	0.9593426	0.98129106	0.94098896	0.9473164	0.98093814	0.9713802
0.0	0.9977708	0.9988477	0.99972254	0.99867624	0.9979373	0.99951637	0.99973685	0.99970067	0.9991677	0.9983777
0.0	0.9977087	0.9994326	0.99974924	0.9971431	0.9986356	0.99964297	0.99973744	0.99936754	0.99933213	0.9995395
0.0	0.9842045	0.93206465	0.99091804	0.9794917	0.9593426	0.98129106	0.94098896	0.9473164	0.98093814	0.9713802
0.0	0.0064118607	0.042396083	0.04851864	0.7187006	0.015236976	0.06693673	0.19265231	0.00962754	0.011895883	0.84041977
0.0	0.99818283	0.9969277	0.99707866	0.98503935	0.99620515	0.9980934	0.9959871	0.9982101	0.99302506	0.99727625
0.0	0.79880935	0.7793955	0.046196662	0.55211735	0.853932	0.46155077	0.9425576	0.0073298602	0.94507027	0.7983059
0.0	0.9985802	0.9991425	0.99979335	0.998988	0.9986154	0.9996717	0.99977213	0.99973077	0.9994784	0.9988336
0.0	0.9997054	0.9997309	0.9998281	0.99954176	0.9995653	0.9998344	0.9998468	0.99989974	0.9994615	0.99940205
0.0	0.9842045	0.93206465	0.99091804	0.9794917	0.9593426	0.98129106	0.94098896	0.9473164	0.98093814	0.9713802
0.0	0.9967661	0.99555176	0.9989517	0.9874013	0.997171	0.9991947	0.9990928	0.9995109	0.9876066	0.9959777
0.0	0.99818283	0.9969277	0.99707866	0.98503935	0.99620515	0.9980934	0.9959871	0.9982101	0.99302506	0.99727625
0.0	0.99818283	0.9969277	0.99707866	0.98503935	0.99620515	0.9980934	0.9959871	0.9982101	0.99302506	0.99727625
0.0	0.97537553	0.9608887	0.87474906	0.8603022	0.9629021	0.99013966	0.5876218	0.9036254	0.7359303	0.99628747
0.0	0.2721478	0.63236207	0.35092372	0.32288602	0.39253	0.814906	0.5363244	0.8333836	0.08315646	0.28620207
0.0	0.99818283	0.9969277	0.99707866	0.98503935	0.99620515	0.9980934	0.9959871	0.9982101	0.99302506	0.99727625
0.0	0.9840896	0.98831475	0.99523866	0.9319356	0.9837848	0.99721223	0.99139094	0.99882525	0.9560871	0.9586563
0.0	0.9920952	0.99600464	0.99915195	0.99288166	0.9967526	0.9989969	0.99889225	0.99880266	0.99324304	0.99379313
0.0	0.9920952	0.99600464	0.99915195	0.99288166	0.9967526	0.9989969	0.99889225	0.99880266	0.99324304	0.99379325
0.0	0.9958619	0.99771947	0.99926585	0.97344446	0.99845195	0.99720675	0.998869	0.9975969	0.9912062	0.99783105
0.0	0.9991032	0.9990069	0.9996245	0.9973326	0.9993888	0.9992461	0.9996939	0.99977213	0.99890363	0.99940896
0.0	0.9937065	0.9941948	0.99555933	0.98049265	0.96453756	0.998478	0.9956826	0.9962016	0.99171174	0.97290266
0.0	0.9840896	0.98831475	0.99523866	0.9319356	0.9837848	0.99721223	0.99139094	0.99882525	0.9560871	0.9586563
0.0	0.9840896	0.98831475	0.99523866	0.9319356	0.9837848	0.99721223	0.99139094	0.99882525	0.9560871	0.9586562
0.0	0.9960742	0.9973839	0.9977875	0.99307466	0.99634403	0.99953306	0.99640614	0.9997757	0.9854812	0.9933617
0.0	0.0039398638	0.0065277326	0.009239662	0.0036833514	0.001743509	0.00483018	0.0047998433	0.0015827685	0.0018439385	0.0016887536
0.0	0.0012366953	0.00833896	0.019574372	8.452909e-05	0.00012776686	0.00023076443	0.0033467582	0.48834598	0.0018640254	0.0025994652
0.0	0.9842045	0.93206465	0.99091804	0.9794917	0.9593426	0.98129106	0.94098896	0.9473164	0.98093814	0.9713802
0.0	0.9842045	0.93206465	0.99091804	0.9794917	0.9593426	0.98129106	0.94098896	0.9473164	0.98093814	0.9713802
0.0	0.9842045	0.93206465	0.99091804	0.9794917	0.9593426	0.98129106	0.94098896	0.9473164	0.98093814	0.9713802
0.0	0.9920952	0.99600464	0.99915195	0.99288166	0.9967526	0.9989969	0.99889225	0.99880266	0.99324304	0.99379313
0.0	0.9842045	0.93206465	0.99091804	0.9794917	0.9593426	0.98129106	0.94098896	0.9473164	0.98093814	0.9713802
0.0	0.9920952	0.99600464	0.99915195	0.99288166	0.9967526	0.9989969	0.99889225	0.99880266	0.99324304	0.99379325
0.0	0.9459629	0.95932245	0.8136714	0.94420296	0.97938454	0.99604577	0.98292667	0.9910704	0.95211184	0.93963504
0.0	0.996042	0.9967038	0.9979315	0.99378306	0.99504447	0.9989323	0.99780804	0.99845564	0.9948938	0.9948244
0.0	0.9990151	0.999358	0.9996555	0.99883145	0.99912363	0.99977297	0.99958354	0.9997476	0.99935216	0.99881685
0.0	0.99960107	0.99858826	0.9994808	0.9951603	0.99866307	0.9997241	0.9982072	0.9992731	0.9965412	0.9989532
0.0	0.9842045	0.93206465	0.99091804	0.9794917	0.9593426	0.98129106	0.94098896	0.9473164	0.98093814	0.9713802
0.0	0.00095194095	0.0026087835	0.0013353233	0.0018773709	0.0017357483	0.0005629567	0.004652711	0.00043763508	0.0006285297	0.00029755026
0.0	0.9842045	0.93206465	0.99091804	0.9794917	0.9593426	0.98129106	0.94098896	0.9473164	0.98093814	0.9713802
0.0	0.99661654	0.9975031	0.9978683	0.995518	0.99813724	0.99965405	0.9980301	0.99984574	0.9883939	0.995946
0.0	0.9948323	0.99656504	0.9967194	0.99151456	0.9951179	0.99938536	0.9958412	0.9996942	0.97879374	0.99050343
0.0	0.99661654	0.9975031	0.9978683	0.995518	0.99813724	0.99965405	0.9980301	0.99984574	0.9883939	0.995946
0.0	0.9842045	0.93206465	0.99091804	0.9794916	0.9593426	0.98129106	0.94098896	0.9473164	0.98093814	0.9713802
0.0	0.9842045	0.93206465	0.99091804	0.9794917	0.9593426	0.98129106	0.94098896	0.9473164	0.98093814	0.9713802
0.0	0.9842045	0.93206465	0.99091804	0.9794917	0.9593426	0.98129106	0.94098896	0.9473164	0.98093814	0.9713802
0.0	0.9842045	0.93206465	0.99091804	0.9794916	0.9593426	0.98129106	0.94098896	0.9473164	0.98093814	0.9713802
0.0	0.9842045	0.93206465	0.99091804	0.9794917	0.9593426	0.98129106	0.94098896	0.9473164	0.98093814	0.9713802
0.0	0.9842045	0.93206465	0.99091804	0.9794917	0.9593426	0.98129106	0.94098896	0.9473164	0.98093814	0.9713802
0.0	0.05812444	0.17617077	0.00080581487	0.2202058	0.00044277927	0.015519566	0.06591557	0.00021705711	0.00024693698	0.2836186
0.0	0.9842045	0.93206465	0.99091804	0.9794917	0.9593426	0.98129106	0.94098896	0.9473164	0.98093814	0.9713802
0.0	0.9842045	0.93206465	0.99091804	0.9794917	0.9593426	0.98129106	0.94098896	0.9473164	0.98093814	0.9713802
0.0	0.9958619	0.99771947	0.99926585	0.97344446	0.99845195	0.99720675	0.998869	0.9975969	0.9912062	0.99783105
0.0	0.9920952	0.99600464	0.99915195	0.99288166	0.9967526	0.9989969	0.99889225	0.99880266	0.99324304	0.99379325
0.0	0.9842045	0.93206465	0.99091804	0.9794917	0.9593426	0.98129106	0.94098896	0.9473164	0.98093814	0.9713802
0.0	0.006411863	0.042396083	0.048518624	0.7187006	0.015236976	0.06693673	0.19265231	0.00962754	0.011895883	0.84041977
0.0	0.9958619	0.99771947	0.99926585	0.97344446	0.99845195	0.9972066	0.998869	0.9975969	0.9912062	0.99783105
0.0	0.9943316	0.9784393	0.9987753	0.93973726	0.9936382	0.9969902	0.99790835	0.9934616	0.98796195	0.9945405
0.0	0.9934462	0.9775549	0.998706	0.9344531	0.9931727	0.99674606	0.9978435	0.99569005	0.98634756	0.9939612
0.0	0.97537553	0.9608887	0.87474906	0.8603022	0.9629021	0.99013966	0.5876218	0.9036254	0.7359303	0.99628747
0.0	0.9842045	0.93206465	0.99091804	0.9794917	0.9593426	0.98129106	0.94098896	0.9473164	0.98093814	0.9713802
0.0	0.99818283	0.9969277	0.99707866	0.98503935	0.99620515	0.9980934	0.9959871	0.9982101	0.99302506	0.99727625
0.0	0.99935	0.99957734	0.9998055	0.9993505	0.9987841	0.99974304	0.999739	0.99984694	0.9992848	0.998574
0.0	0.005648177	0.16488299	0.0005657797	0.11661194	0.0004821851	0.03628066	0.26581985	0.0005387985	0.00027499397	0.25373158
0.0	0.005162282	0.009525351	0.013204591	0.0059711873	0.003296675	0.014548063	0.010137616	0.0040150727	0.002686682	0.0028782769
0.0	0.99863464	0.99806315	0.99870753	0.9954418	0.9980311	0.999071	0.9991672	0.99919146	0.9930682	0.9929471
0.0	0.9842045	0.93206465	0.99091804	0.9794916	0.9593426	0.98129106	0.94098896	0.9473164	0.98093814	0.9713802
0.0	0.9842045	0.93206465	0.99091804	0.9794917	0.9593426	0.98129106	0.94098896	0.9473164	0.98093814	0.9713802
0.0	0.99935	0.99957734	0.9998055	0.9993505	0.9987841	0.99974304	0.999739	0.99984694	0.9992848	0.998574
0.0	0.9842045	0.93206465	0.99091804	0.9794917	0.9593426	0.98129106	0.94098896	0.9473164	0.98093814	0.9713802
0.0	0.008558606	0.28150052	0.00080071855	0.34060943	0.0010879941	0.085252516	0.5016398	0.002631574	0.0012641269	0.35570905
0.0	0.09926561	0.02960222	0.001161469	0.016545812	0.0004717944	0.07309631	0.007769633	0.4520456	0.000837206	0.0027771997
0.0	0.020271275	0.52965933	0.0012652562	0.6497197	0.00094727334	0.12270178	0.76477426	0.0038287623	0.0013153577	0.71879315
0.0	0.96124893	0.47365788	0.7091102	0.46996173	0.055035148	0.31508306	0.18165094	0.9897439	0.002932317	0.6604319
0.0	0.9842045	0.93206465	0.99091804	0.9794916	0.9593426	0.98129106	0.94098896	0.9473164	0.98093814	0.9713802
0.0	0.9842045	0.93206465	0.99091804	0.9794917	0.9593426	0.98129106	0.94098896	0.9473164	0.98093814	0.9713802
0.0	0.99935	0.99957734	0.9998055	0.9993505	0.9987841	0.99974304	0.999739	0.99984694	0.9992848	0.998574
0.0	0.9842045	0.93206465	0.99091804	0.9794917	0.9593426	0.98129106	0.94098896	0.9473164	0.98093814	0.9713802
0.0	0.9842045	0.93206465	0.99091804	0.9794917	0.9593426	0.98129106	0.94098896	0.9473164	0.98093814	0.9713802
0.0	0.9842045	0.93206465	0.99091804	0.9794917	0.9593426	0.98129106	0.94098896	0.9473164	0.98093814	0.9713802
0.0	0.99935	0.99957734	0.9998055	0.9993505	0.9987841	0.99974304	0.999739	0.99984694	0.9992848	0.998574
0.0	0.9842045	0.93206465	0.99091804	0.9794917	0.9593426	0.98129106	0.94098896	0.9473164	0.98093814	0.9713802
0.0	0.00095194136	0.002608785	0.0013353233	0.0018773698	0.0017357483	0.0005629567	0.004652711	0.00043763465	0.0006285297	0.00029755052
0.0	0.9842045	0.93206465	0.99091804	0.9794917	0.9593426	0.98129106	0.94098896	0.9473164	0.98093814	0.9713802
0.0	0.9842045	0.93206465	0.99091804	0.9794917	0.9593426	0.98129106	0.94098896	0.9473164	0.98093814	0.9713802
0.0	0.9842045	0.93206465	0.99091804	0.9794917	0.9593426	0.98129106	0.94098896	0.9473164	0.98093814	0.9713802
0.0	0.0069935583	0.014775214	0.020605471	0.0073390943	0.0050258595	0.024032127	0.014338101	0.005936368	0.0047142617	0.0036977546
0.0	0.0069935583	0.014775214	0.020605471	0.0073390943	0.005025857	0.024032138	0.014338108	0.005936368	0.0047142617	0.0036977546
0.0	0.02703706	0.03629698	0.9463376	0.13095799	0.18787271	0.6605753	0.21021977	0.00088706583	0.010584163	0.00039992883
0.0	0.02703706	0.03629698	0.9463376	0.13095799	0.18787271	0.6605753	0.21021977	0.00088706583	0.010584163	0.00039992883
0.0	0.99935	0.99957734	0.9998055	0.9993505	0.9987841	0.99974304	0.999739	0.99984694	0.9992848	0.998574
0.0	0.9842045	0.93206465	0.99091804	0.9794917	0.9593426	0.98129106	0.94098896	0.9473164	0.98093814	0.9713802
0.0	0.9842045	0.93206465	0.99091804	0.9794917	0.9593426	0.98129106	0.94098896	0.9473164	0.98093814	0.9713802
0.0	0.92038834	0.94946504	0.21755849	0.7746459	0.34217343	0.37462202	0.16254961	0.72212607	0.47304013	0.4151177
0.0	0.999627	0.99961424	0.9997278	0.99934965	0.9996196	0.99984694	0.99983394	0.99993753	0.99889636	0.99928844
0.0	0.9842045	0.93206465	0.99091804	0.9794917	0.9593426	0.98129106	0.94098896	0.9473164	0.98093814	0.9713802
0.0	0.9993635	0.99940956	0.999933	0.9945825	0.99977	0.9996165	0.9998357	0.99986637	0.99930656	0.99979156
0.0	0.9842045	0.93206465	0.99091804	0.9794916	0.9593426	0.98129106	0.94098896	0.9473164	0.98093814	0.9713802
0.0	0.99935	0.99957734	0.9998055	0.9993505	0.9987841	0.99974304	0.999739	0.99984694	0.9992848	0.998574
0.0	0.003171347	0.0049400195	0.0061996733	0.0032156375	0.0013647992	0.003268268	0.0042564417	0.0011216727	0.0013909128	0.0012486683
0.0	0.15860479	0.028008701	0.047391128	0.07778004	0.29077536	0.15446891	0.20967464	0.4011837	0.036992714	0.13389319
0.0	0.94821084	0.9656155	0.9969284	0.98398376	0.92311734	0.9806261	0.98662716	0.9670648	0.9628919	0.97227514
0.0	0.9842045	0.93206465	0.99091804	0.9794917	0.9593426	0.98129106	0.94098896	0.9473164	0.98093814	0.9713802
0.0	0.006753694	0.009525351	0.013204591	0.0073379623	0.0043841307	0.020482188	0.016387016	0.0056806905	0.0036465812	0.0038937759
0.0	0.0007021701	0.93206465	0.99091804	0.003686895	0.00026720474	0.0010500186	0.00560944	5.526454e-05	0.00029404095	9.377648e-05
0.0	0.20951848	0.26908702	0.2509261	0.077920966	0.122810446	0.31462732	0.18539114	0.23393156	0.049720857	0.15645328
0.0	0.9842045	0.93206465	0.99091804	0.9794917	0.9593426	0.98129106	0.94098896	0.9473164	0.98093814	0.9713802
0.0	0.9842045	0.93206465	0.99091804	0.9794917	0.9593426	0.98129106	0.94098896	0.9473164	0.98093814	0.9713802
0.0	0.9926455	0.9972505	0.99899894	0.9948525	0.99779403	0.99933857	0.99956375	0.99954104	0.99495137	0.997687
0.0	0.0009554515	0.013784911	0.0019164736	0.114604905	0.050787024	0.1662786	0.11202819	0.00011887703	0.018007016	0.024695082
0.0	0.52566177	0.7211624	0.5700904	0.2579416	0.62970406	0.8924461	0.9227768	0.8954029	0.5714202	0.9615158
0.0	0.9968526	0.9976	0.9978654	0.99442333	0.99681866	0.9995359	0.99738914	0.99981123	0.9884115	0.9944963
0.0	0.9842045	0.93206465	0.99091804	0.9794917	0.9593426	0.98129106	0.94098896	0.9473164	0.98093814	0.9713802
0.0	0.9981458	0.9989465	0.9993703	0.99584705	0.9969355	0.99932945	0.99926955	0.9996811	0.99309033	0.99587387
0.0	0.99926037	0.9991516	0.9996855	0.99792993	0.99945897	0.9993932	0.999749	0.99983394	0.999191	0.9995252
0.0	0.9842045	0.93206465	0.99091804	0.9794917	0.9593426	0.98129106	0.94098896	0.9473164	0.98093814	0.9713802
0.0	0.00018943235	0.00296566	0.19357772	0.00081882457	2.808943e-05	0.00043166176	0.0020360576	0.27655357	0.0009733527	0.00037137995
0.0	0.99056554	0.99565613	0.9988865	0.9618376	0.99267733	0.99666363	0.99791414	0.99828136	0.9746572	0.9922699
0.0	0.99935	0.99957734	0.9998055	0.9993505	0.9987841	0.99974304	0.999739	0.99984694	0.9992848	0.998574
0.0	0.9842045	0.93206465	0.99091804	0.9794917	0.9593426	0.98129106	0.94098896	0.9473164	0.98093814	0.9713802
0.0	0.997537	0.9980849	0.99815184	0.9949531	0.9976555	0.9996432	0.9981103	0.99980813	0.99116606	0.9957747
0.0	0.64693093	0.9279828	0.8595294	0.15097806	0.5316309	0.9241915	0.28218526	0.17520443	0.49686244	0.061809868
0.0	0.99935	0.99957734	0.9998055	0.9993505	0.9987841	0.99974304	0.999739	0.99984694	0.9992848	0.998574
0.0	0.99935	0.99957734	0.9998055	0.9993505	0.9987841	0.99974304	0.999739	0.99984694	0.9992848	0.998574
0.0	0.9948323	0.99656504	0.9967194	0.99151456	0.9951179	0.99938536	0.9958412	0.9996942	0.97879374	0.99050343
0.0	0.68519366	0.97328216	0.9948107	0.56007916	0.52468824	0.89367443	0.9797324	0.5338548	0.82609445	0.958976
0.0	0.99818283	0.9969277	0.99707866	0.98503935	0.99620515	0.9980934	0.9959871	0.9982101	0.99302506	0.99727625
0.0	0.9920952	0.99600464	0.99915195	0.99288166	0.9967526	0.9989969	0.99889225	0.99880266	0.99324304	0.99379325
0.0	0.9840896	0.98831475	0.99523866	0.9319356	0.9837848	0.99721223	0.99139094	0.99882525	0.9560871	0.9586562
0.0	0.7833821	0.3729075	0.8358096	0.044557374	0.48548406	0.61004966	0.28680027	0.30626056	0.006754935	0.1019019
0.0	0.9920952	0.99600464	0.99915195	0.99288166	0.9967526	0.9989969	0.99889225	0.99880266	0.99324304	0.99379325
0.0	0.9729601	0.1653729	0.6205011	0.71258324	0.6968023	0.74437106	0.42480817	0.9473164	0.00017250986	0.08605388
0.0	0.0004473169	0.0008178619	0.00015223351	0.00018982255	8.677948e-05	0.00018216918	0.0030509457	0.9473164	0.0013906406	1.4211232e-05
0.0	0.31158835	0.36054274	0.36863098	0.10376233	0.198424	0.45098802	0.18672659	0.1793939	0.050693374	0.17971396
0.0	0.01806138	0.017820347	0.020986166	0.012257955	0.00869559	0.03768247	0.018531334	0.008724055	0.0068104817	0.006619985
0.0	0.9842045	0.93206465	0.99091804	0.9794916	0.9593426	0.98129106	0.94098896	0.9473164	0.98093814	0.9713802
0.0	0.9842045	0.93206465	0.99091804	0.9794917	0.9593426	0.98129106	0.94098896	0.9473164	0.98093814	0.9713802
0.0	0.9842045	0.93206465	0.99091804	0.9794917	0.9593426	0.98129106	0.94098896	0.9473164	0.98093814	0.9713802
0.0	0.9842045	0.93206465	0.99091804	0.9794916	0.9593426	0.98129106	0.94098896	0.9473164	0.98093814	0.9713802
0.0	0.9842045	0.93206465	0.99091804	0.9794917	0.9593426	0.98129106	0.94098896	0.9473164	0.98093814	0.9713802
0.0	0.99935	0.99957734	0.9998055	0.9993505	0.9987841	0.99974304	0.999739	0.99984694	0.9992848	0.998574
0.0	0.9990151	0.999358	0.9996555	0.99883145	0.99912363	0.99977297	0.99958354	0.9997476	0.99935216	0.99881685
0.0	0.9842045	0.93206465	0.99091804	0.9794917	0.9593426	0.98129106	0.94098896	0.9473164	0.98093814	0.9713802
0.0	0.99935	0.99957734	0.9998055	0.9993505	0.9987841	0.99974304	0.999739	0.99984694	0.9992848	0.998574
0.0	0.005648177	0.16488294	0.0005657797	0.11661192	0.0004821851	0.03628066	0.2658199	0.0005387985	0.00027499424	0.25373158
0.0	0.9842045	0.93206465	0.99091804	0.9794917	0.9593426	0.98129106	0.94098896	0.9473164	0.98093814	0.9713802
0.0	0.9842045	0.93206465	0.99091804	0.9794917	0.9593426	0.98129106	0.94098896	0.9473164	0.98093814	0.9713802
0.0	0.9842045	0.93206465	0.99091804	0.9794917	0.9593426	0.98129106	0.94098896	0.9473164	0.98093814	0.9713802
0.0	0.99935	0.99957734	0.9998055	0.9993505	0.9987841	0.99974304	0.999739	0.99984694	0.9992848	0.998574
0.0	0.9842045	0.93206465	0.99091804	0.9794916	0.9593426	0.98129106	0.94098896	0.9473164	0.98093814	0.9713802
0.0	0.9842045	0.93206465	0.99091804	0.9794917	0.9593426	0.98129106	0.94098896	0.9473164	0.98093814	0.9713802
0.0	0.9842045	0.93206465	0.99091804	0.9794917	0.9593426	0.98129106	0.94098896	0.9473164	0.98093814	0.9713802
0.0	0.9842045	0.93206465	0.99091804	0.9794917	0.9593426	0.98129106	0.94098896	0.9473164	0.98093814	0.9713802
0.0	0.99935	0.99957734	0.9998055	0.9993505	0.9987841	0.99974304	0.999739	0.99984694	0.9992848	0.998574
0.0	0.99935	0.99957734	0.9998055	0.9993505	0.9987841	0.99974304	0.999739	0.99984694	0.9992848	0.998574
0.0	0.9842045	0.93206465	0.99091804	0.9794916	0.9593426	0.98129106	0.94098896	0.9473164	0.98093814	0.9713802
0.0	0.9842045	0.93206465	0.99091804	0.9794917	0.9593426	0.98129106	0.94098896	0.9473164	0.98093814	0.9713802
0.0	0.9842045	0.93206465	0.99091804	0.9794917	0.9593426	0.98129106	0.94098896	0.9473164	0.98093814	0.9713802
0.0	0.9842045	0.93206465	0.99091804	0.9794916	0.9593426	0.98129106	0.94098896	0.9473164	0.98093814	0.9713802
0.0	0.9842045	0.93206465	0.99091804	0.9794917	0.9593426	0.98129106	0.94098896	0.9473164	0.98093814	0.9713802
0.0	0.9842045	0.93206465	0.99091804	0.9794917	0.9593426	0.98129106	0.94098896	0.9473164	0.98093814	0.9713802
0.0	0.99863464	0.99806315	0.99870753	0.9954418	0.9980311	0.999071	0.9991672	0.99919146	0.9930682	0.9929471
0.0	0.99935	0.99957734	0.9998055	0.9993505	0.9987841	0.99974304	0.999739	0.99984694	0.9992848	0.998574
0.0	0.9842045	0.93206465	0.99091804	0.9794917	0.9593426	0.98129106	0.94098896	0.9473164	0.98093814	0.9713802
0.0	0.9842045	0.93206465	0.99091804	0.9794917	0.9593426	0.98129106	0.94098896	0.9473164	0.98093814	0.9713802
0.0	0.527529	0.5791828	0.8685967	0.14712963	0.5278901	0.827239	0.90335757	0.7846706	0.15163958	0.16898604
0.0	0.9977708	0.9988477	0.99972254	0.99867624	0.9979373	0.99951637	0.99973685	0.99970067	0.9991677	0.9983777
0.0	0.0011371055	0.00024117023	0.009375883	0.0012873337	0.00019109577	0.011121546	0.00021833488	0.00023815743	0.0034631847	0.0012164541
0.0	0.9842045	0.93206465	0.99091804	0.9794917	0.9593426	0.98129106	0.94098896	0.9473164	0.98093814	0.9713802
0.0	0.9842045	0.93206465	0.99091804	0.9794917	0.9593426	0.98129106	0.94098896	0.9473164	0.98093814	0.9713802
0.0	0.99935	0.99957734	0.9998055	0.9993505	0.9987841	0.99974304	0.999739	0.99984694	0.9992848	0.998574
0.0	0.9842045	0.93206465	0.99091804	0.9794917	0.9593426	0.98129106	0.94098896	0.9473164	0.98093814	0.9713802
0.0	0.9842045	0.93206465	0.99091804	0.9794917	0.9593426	0.98129106	0.94098896	0.9473164	0.98093814	0.9713802
0.0	0.0001079437	0.00011607697	0.00023240523	0.00017200939	4.0003906e-05	0.0002198674	0.00014036041	8.625477e-05	6.77043e-05	0.00010540213
0.0	0.9842045	0.93206465	0.99091804	0.9794917	0.9593426	0.98129106	0.94098896	0.9473164	0.98093814	0.9713802
0.0	0.99863464	0.99806315	0.99870753	0.9954418	0.9980311	0.999071	0.9991672	0.99919146	0.9930682	0.9929471
0.0	0.9842045	0.93206465	0.99091804	0.9794917	0.9593426	0.98129106	0.94098896	0.9473164	0.98093814	0.9713802
0.0	0.9842045	0.93206465	0.99091804	0.9794917	0.9593426	0.98129106	0.94098896	0.9473164	0.98093814	0.9713802
0.0	0.99863464	0.99806315	0.99870753	0.9954418	0.9980311	0.999071	0.9991672	0.99919146	0.9930682	0.9929471
0.0	0.99935	0.99957734	0.9998055	0.9993505	0.9987841	0.99974304	0.999739	0.99984694	0.9992848	0.998574
0.0	0.9842045	0.93206465	0.99091804	0.9794917	0.9593426	0.98129106	0.94098896	0.9473164	0.98093814	0.9713802
0.0	0.9842045	0.93206465	0.99091804	0.9794917	0.9593426	0.98129106	0.94098896	0.9473164	0.98093814	0.9713802
0.0	0.9989046	0.9991002	0.9994917	0.9983076	0.9992204	0.99958235	0.99944955	0.99986625	0.9994031	0.9990631
0.0	0.99641764	0.99526644	0.9988896	0.9867675	0.9969297	0.99914217	0.9990397	0.99948466	0.9861357	0.9957657
0.0	0.9842045	0.93206465	0.99091804	0.9794917	0.9593426	0.98129106	0.94098896	0.9473164	0.98093814	0.9713802
0.0	0.9842045	0.93206465	0.99091804	0.9794917	0.9593426	0.98129106	0.94098896	0.9473164	0.98093814	0.9713802
0.0	0.99863464	0.99806315	0.99870753	0.9954418	0.9980311	0.999071	0.9991672	0.99919146	0.9930682	0.9929471
0.0	0.99935	0.99957734	0.9998055	0.9993505	0.9987841	0.99974304	0.999739	0.99984694	0.9992848	0.998574
0.0	0.9842045	0.93206465	0.99091804	0.9794916	0.9593426	0.98129106	0.94098896	0.9473164	0.98093814	0.9713802
0.0	0.9842045	0.93206465	0.99091804	0.9794917	0.9593426	0.98129106	0.94098896	0.9473164	0.98093814	0.9713802
0.0	0.9842045	0.93206465	0.99091804	0.9794917	0.9593426	0.98129106	0.94098896	0.9473164	0.98093814	0.9713802
0.0	0.9842045	0.93206465	0.99091804	0.9794917	0.9593426	0.98129106	0.94098896	0.9473164	0.98093814	0.9713802
0.0	0.99818283	0.9969277	0.99707866	0.98503935	0.99620515	0.9980934	0.9959871	0.9982101	0.99302506	0.99727625
0.0	0.99818283	0.9969277	0.99707866	0.98503935	0.99620515	0.9980934	0.9959871	0.9982101	0.99302506	0.99727625
0.0	0.9920952	0.99600464	0.99915195	0.99288166	0.9967526	0.9989969	0.99889225	0.99880266	0.99324304	0.99379313
0.0	0.9920952	0.99600464	0.99915195	0.99288166	0.9967526	0.9989969	0.99889225	0.99880266	0.99324304	0.99379313
0.0	0.99863464	0.99806315	0.99870753	0.9954418	0.9980311	0.999071	0.9991672	0.99919146	0.9930682	0.9929471
0.0	0.9842045	0.93206465	0.99091804	0.9794917	0.9593426	0.98129106	0.94098896	0.9473164	0.98093814	0.9713802
0.0	0.99935	0.99957734	0.9998055	0.9993505	0.9987841	0.99974304	0.999739	0.99984694	0.9992848	0.998574
0.0	0.9842045	0.93206465	0.99091804	0.9794917	0.9593426	0.98129106	0.94098896	0.9473164	0.98093814	0.9713802
0.0	0.9842045	0.93206465	0.99091804	0.9794917	0.9593426	0.98129106	0.94098896	0.9473164	0.98093814	0.9713802
0.0	0.9840896	0.98831475	0.99523866	0.9319356	0.9837848	0.99721223	0.99139094	0.99882525	0.9560871	0.9586562
0.0	0.9840896	0.98831475	0.99523866	0.9319356	0.9837848	0.99721223	0.99139094	0.99882525	0.9560871	0.9586562
0.0	0.3964653	0.29710388	0.91086245	0.75767267	0.59128207	0.65605503	0.63513166	0.72269505	0.829222	0.82257885
0.0	0.9842045	0.93206465	0.99091804	0.9794917	0.9593426	0.98129106	0.94098896	0.9473164	0.98093814	0.9713802
0.0	0.9842045	0.93206465	0.99091804	0.9794916	0.9593426	0.98129106	0.94098896	0.9473164	0.98093814	0.9713802
0.0	0.9920952	0.99600464	0.99915195	0.99288166	0.9967526	0.9989969	0.99889225	0.99880266	0.99324304	0.99379313
0.0	0.9920952	0.99600464	0.99915195	0.99288166	0.9967526	0.9989969	0.99889225	0.99880266	0.99324304	0.99379325
0.0	0.9842045	0.93206465	0.99091804	0.9794916	0.9593426	0.98129106	0.94098896	0.9473164	0.98093814	0.9713802
0.0	0.9842045	0.93206465	0.99091804	0.9794917	0.9593426	0.98129106	0.94098896	0.9473164	0.98093814	0.9713802
0.0	0.9842045	0.93206465	0.99091804	0.9794917	0.9593426	0.98129106	0.94098896	0.9473164	0.98093814	0.9713802
0.0	0.9842045	0.93206465	0.99091804	0.9794916	0.9593426	0.98129106	0.94098896	0.9473164	0.98093814	0.9713802
0.0	0.9842045	0.93206465	0.99091804	0.9794917	0.9593426	0.98129106	0.94098896	0.9473164	0.98093814	0.9713802
0.0	0.99935	0.99957734	0.9998055	0.9993505	0.9987841	0.99974304	0.999739	0.99984694	0.9992848	0.998574
0.0	0.9799284	0.85821325	0.9607381	0.76413196	0.66171163	0.95097065	0.9263096	0.9700254	0.68403757	0.9297937
0.0	0.15123463	0.1432266	0.13673624	0.048497863	0.061141115	0.10890811	0.09619044	0.13444814	0.031250384	0.08578301
0.0	0.011173152	0.013822294	0.02351904	0.01143369	0.0060848515	0.032641944	0.02215482	0.0076132263	0.004854	0.0052763186
0.0	0.5322002	0.5596716	0.74243677	0.26198617	0.402088	0.87260026	0.8446627	0.9549125	0.39025807	0.653784
0.0	0.15123463	0.1432266	0.13673624	0.048497863	0.061141115	0.10890811	0.09619044	0.13444814	0.03125039	0.085783035
0.0	0.99770564	0.9970325	0.9990036	0.9918618	0.99587893	0.9993474	0.99892884	0.99917907	0.9825351	0.9961301
0.0	0.9842045	0.93206465	0.99091804	0.9794917	0.9593426	0.98129106	0.94098896	0.9473164	0.98093814	0.9713802
0.0	0.9842045	0.93206465	0.99091804	0.9794917	0.9593426	0.98129106	0.94098896	0.9473164	0.98093814	0.9713802
0.0	0.9991032	0.9990069	0.9996245	0.9973326	0.9993888	0.9992461	0.9996939	0.99977213	0.99890363	0.99940896
0.0	0.99831367	0.99917126	0.9990404	0.99727136	0.9983423	0.9994342	0.99932563	0.99964154	0.9962296	0.9966807
0.0	0.99935	0.99957734	0.9998055	0.9993505	0.9987841	0.99974304	0.999739	0.99984694	0.9992848	0.998574
0.0	0.9842045	0.93206465	0.99091804	0.9794916	0.9593426	0.98129106	0.94098896	0.9473164	0.98093814	0.9713802
0.0	0.9842045	0.93206465	0.99091804	0.9794917	0.9593426	0.98129106	0.94098896	0.9473164	0.98093814	0.9713802
0.0	0.9842045	0.93206465	0.99091804	0.9794917	0.9593426	0.98129106	0.94098896	0.9473164	0.98093814	0.9713802
0.0	0.99935	0.99957734	0.9998055	0.9993505	0.9987841	0.99974304	0.999739	0.99984694	0.9992848	0.998574
0.0	0.99935	0.99957734	0.9998055	0.9993505	0.9987841	0.99974304	0.999739	0.99984694	0.9992848	0.998574
0.0	0.9842045	0.93206465	0.99091804	0.9794916	0.9593426	0.98129106	0.94098896	0.9473164	0.98093814	0.9713802
0.0	0.9842045	0.93206465	0.99091804	0.9794917	0.9593426	0.98129106	0.94098896	0.9473164	0.98093814	0.9713802
0.0	0.9842045	0.93206465	0.99091804	0.9794917	0.9593426	0.98129106	0.94098896	0.9473164	0.98093814	0.9713802
0.0	0.9842045	0.93206465	0.99091804	0.9794916	0.9593426	0.98129106	0.94098896	0.9473164	0.98093814	0.9713802
0.0	0.9842045	0.93206465	0.99091804	0.9794917	0.9593426	0.98129106	0.94098896	0.9473164	0.98093814	0.9713802
0.0	0.9842045	0.93206465	0.99091804	0.9794917	0.9593426	0.98129106	0.94098896	0.9473164	0.98093814	0.9713802
0.0	0.99935	0.99957734	0.9998055	0.9993505	0.9987841	0.99974304	0.999739	0.99984694	0.9992848	0.998574
0.0	0.0001079437	0.00011607697	0.00023240523	0.00017200939	4.0003906e-05	0.0002198674	0.00014036041	8.625477e-05	6.77043e-05	0.00010540213
0.0	0.005648177	0.16488299	0.0005657797	0.11661192	0.0004821851	0.03628066	0.26581988	0.0005387985	0.00027499397	0.25373158
0.0	0.99935	0.99957734	0.9998055	0.9993505	0.9987841	0.99974304	0.999739	0.99984694	0.9992848	0.998574
0.0	0.0001079437	0.00011607697	0.00023240523	0.00017200939	4.0003906e-05	0.0002198674	0.00014036041	8.625477e-05	6.77043e-05	0.00010540213
0.0	0.005648177	0.16488294	0.0005657797	0.11661189	0.0004821851	0.03628066	0.26581988	0.0005387985	0.00027499397	0.25373158
0.0	0.99935	0.99957734	0.9998055	0.9993505	0.9987841	0.99974304	0.999739	0.99984694	0.9992848	0.998574
0.0	0.9842045	0.93206465	0.99091804	0.9794917	0.9593426	0.98129106	0.94098896	0.9473164	0.98093814	0.9713802
0.0	0.9842045	0.93206465	0.99091804	0.9794917	0.9593426	0.98129106	0.94098896	0.9473164	0.98093814	0.9713802
0.0	0.9842045	0.93206465	0.99091804	0.9794917	0.9593426	0.98129106	0.94098896	0.9473164	0.98093814	0.9713802
0.0	0.9842045	0.93206465	0.99091804	0.9794917	0.9593426	0.98129106	0.94098896	0.9473164	0.98093814	0.9713802
0.0	0.9842045	0.93206465	0.99091804	0.9794916	0.9593426	0.98129106	0.94098896	0.9473164	0.98093814	0.9713802
0.0	0.9842045	0.93206465	0.99091804	0.9794917	0.9593426	0.98129106	0.94098896	0.9473164	0.98093814	0.9713802
0.0	0.99935	0.99957734	0.9998055	0.9993505	0.9987841	0.99974304	0.999739	0.99984694	0.9992848	0.998574
0.0	0.9842045	0.93206465	0.99091804	0.9794917	0.9593426	0.98129106	0.94098896	0.9473164	0.98093814	0.9713802
0.0	0.99935	0.99957734	0.9998055	0.9993505	0.9987841	0.99974304	0.999739	0.99984694	0.9992848	0.998574
0.0	0.005648177	0.16488294	0.0005657797	0.11661192	0.0004821851	0.036280643	0.26581985	0.0005387985	0.00027499397	0.25373158
0.0	0.9990151	0.999358	0.9996555	0.99883145	0.99912363	0.99977297	0.99958354	0.9997476	0.99935216	0.99881685
0.0	0.99818283	0.9969277	0.99707866	0.98503935	0.99620515	0.9980934	0.9959871	0.9982101	0.99302506	0.99727625
0.0	0.9920952	0.99600464	0.99915195	0.99288166	0.9967526	0.9989969	0.99889225	0.99880266	0.99324304	0.99379325
0.0	0.69223833	0.88882035	0.92610925	0.6063367	0.9225713	0.75659907	0.9142899	0.9345851	0.7213974	0.9143234
0.0	0.9618194	0.9805077	0.9903183	0.97282696	0.95917976	0.995433	0.9949485	0.991443	0.9679671	0.96419376
0.0	0.9840896	0.98831475	0.99523866	0.9319356	0.9837848	0.99721223	0.99139094	0.99882525	0.9560871	0.9586563
0.0	0.9920952	0.99600464	0.99915195	0.99288166	0.9967526	0.9989969	0.99889225	0.99880266	0.99324304	0.99379325
0.0	0.9993309	0.9995135	0.9997291	0.99919623	0.99934286	0.9998292	0.99971384	0.9998192	0.9995896	0.9991829
0.0	0.9842045	0.93206465	0.99091804	0.9794917	0.9593426	0.98129106	0.94098896	0.9473164	0.98093814	0.9713802
0.0	0.9842045	0.93206465	0.99091804	0.9794917	0.9593426	0.98129106	0.94098896	0.9473164	0.98093814	0.9713802
0.0	0.9842045	0.93206465	0.99091804	0.9794917	0.9593426	0.98129106	0.94098896	0.9473164	0.98093814	0.9713802
0.0	0.02160888	0.023321388	0.037076652	0.010684313	0.009830093	0.032826465	0.013468713	0.008948614	0.0062229675	0.0056827506
0.0	0.99818283	0.9969277	0.99707866	0.98503935	0.99620515	0.9980934	0.9959871	0.9982101	0.99302506	0.99727625
0.0	0.99818283	0.9969277	0.99707866	0.98503935	0.99620515	0.9980934	0.9959871	0.9982101	0.99302506	0.99727625
0.0	0.9920952	0.99600464	0.99915195	0.99288166	0.9967526	0.9989969	0.99889225	0.99880266	0.99324304	0.99379325
0.0	0.9920952	0.99600464	0.99915195	0.99288166	0.9967526	0.9989969	0.99889225	0.99880266	0.99324304	0.99379313
0.0	0.9881213	0.9920266	0.9971726	0.95082784	0.98669493	0.99788123	0.99427104	0.9992453	0.97280484	0.9734405
0.0	0.9920952	0.99600464	0.99915195	0.99288166	0.9967526	0.9989969	0.99889225	0.99880266	0.99324304	0.99379313
0.0	0.9840896	0.98831475	0.99523866	0.9319356	0.9837848	0.99721223	0.99139094	0.99882525	0.9560871	0.9586563
0.0	0.9920952	0.99600464	0.99915195	0.99288166	0.9967526	0.9989969	0.99889225	0.99880266	0.99324304	0.99379325
0.0	0.99818283	0.9969277	0.99707866	0.98503935	0.99620515	0.9980934	0.9959871	0.9982101	0.99302506	0.99727625
0.0	0.9920952	0.99600464	0.99915195	0.99288166	0.9967526	0.9989969	0.99889225	0.99880266	0.99324304	0.99379325
0.0	0.9920952	0.99600464	0.99915195	0.99288166	0.9967526	0.9989969	0.99889225	0.99880266	0.99324304	0.99379325
0.0	0.9840896	0.98831475	0.99523866	0.9319356	0.9837848	0.99721223	0.99139094	0.99882525	0.9560871	0.9586563
0.0	0.9842045	0.93206465	0.99091804	0.9794917	0.9593426	0.98129106	0.94098896	0.9473164	0.98093814	0.9713802
0.0	0.9974209	0.9863679	0.9995921	0.9971722	0.9983479	0.98445535	0.9994605	0.99527884	0.9902479	0.9980805
0.0	8.5258e-05	0.00011380441	6.952655e-05	0.0001277849	6.900362e-05	0.00020348401	0.00015450592	0.00014492995	7.7214485e-05	6.573162e-05
0.0	0.99034005	0.92784196	0.9960389	0.9904722	0.9842629	0.9981053	0.9932308	0.1485656	0.9901354	0.9870481
0.0	0.12285972	0.23792712	0.32458332	0.15617642	0.5531513	0.30362523	0.2412838	0.28456032	0.042771697	0.22522274
0.0	0.1228597	0.23792712	0.3245833	0.1561764	0.5531513	0.3036251	0.2412838	0.28456035	0.04277171	0.2252227
0.0	0.9842045	0.93206465	0.99091804	0.9794916	0.9593426	0.98129106	0.94098896	0.9473164	0.98093814	0.9713802
0.0	0.9842045	0.93206465	0.99091804	0.9794916	0.9593426	0.98129106	0.94098896	0.9473164	0.98093814	0.9713802
0.0	0.9842045	0.93206465	0.99091804	0.9794916	0.9593426	0.98129106	0.94098896	0.9473164	0.98093814	0.9713802
0.0	0.9842045	0.93206465	0.99091804	0.9794916	0.9593426	0.98129106	0.94098896	0.9473164	0.98093814	0.9713802
0.0	0.5603819	0.30388838	0.7278067	0.18318927	0.3744108	0.93252647	0.9310938	0.84261954	0.5868548	0.10816673
0.0	0.97974765	0.9772768	0.9967823	0.9722304	0.96589994	0.9884384	0.9963651	0.97222203	0.9952467	0.997092
0.0	0.08827563	0.0388402	0.099738926	0.083173	0.069164224	0.09510139	0.28242922	0.08732669	0.08069616	0.035041217
0.0	0.9842045	0.93206465	0.99091804	0.9794917	0.9593426	0.98129106	0.94098896	0.9473164	0.98093814	0.9713802
0.0	0.9989761	0.9994394	0.9998235	0.9992654	0.99887544	0.99972135	0.9998646	0.9998049	0.9995547	0.9992181
0.0	0.9977708	0.9988477	0.99972254	0.99867624	0.9979373	0.99951637	0.99973685	0.99970067	0.9991677	0.9983777
0.0	0.9983171	0.99891627	0.99939513	0.9927706	0.99818015	0.9991641	0.99972814	0.99974984	0.9991997	0.99914455
0.0	0.5062458	0.3661208	0.4452359	0.11137725	0.19888598	0.52286315	0.33702993	0.48684838	0.26299176	0.39167485
0.0	0.9797544	0.95554215	0.920946	0.6570582	0.84574133	0.9971156	0.98180664	0.98931783	0.9815415	0.8824476
0.0	0.97080886	0.9848963	0.98485893	0.9457447	0.96161973	0.996345	0.9944102	0.9926853	0.943942	0.7962599
0.0	0.9977549	0.98999256	0.99961936	0.994306	0.99963415	0.9988863	0.99947125	0.99877435	0.9988543	0.9985978
0.0	0.99459016	0.9972144	0.9995747	0.9974004	0.99815685	0.9993843	0.9992255	0.9995011	0.9942942	0.9962509
0.0	0.99910754	0.99969137	0.999899	0.99936396	0.9995441	0.99985945	0.99988425	0.99975425	0.9996006	0.9998349
0.0	0.9959424	0.99905604	0.999268	0.99637526	0.99885976	0.999062	0.9993088	0.999329	0.9988777	0.99888927
0.0	0.9960305	0.99905604	0.9993563	0.99671775	0.99888843	0.9992316	0.9993894	0.999428	0.9989213	0.9990866
0.0	0.99851567	0.99887115	0.99960893	0.99608755	0.99885106	0.99978787	0.9998286	0.9998016	0.9980369	0.99893683
0.0	0.8987348	0.88584465	0.00068419095	0.050665855	0.43816045	0.46251833	0.002911457	0.38281387	0.001854817	0.28699338
0.0	0.8987348	0.88584465	0.00068419095	0.050665855	0.43816045	0.46251833	0.002911457	0.38281387	0.001854817	0.28699338
0.0	0.99863464	0.99806315	0.99870753	0.9954418	0.9980311	0.999071	0.9991672	0.99919146	0.9930682	0.9929471
0.0	0.9977549	0.98999256	0.99961936	0.994306	0.99963415	0.9988863	0.99947125	0.99877435	0.9988543	0.9985978
0.0	0.9987381	0.9977829	0.999561	0.9954503	0.9971787	0.99916065	0.9994456	0.9992403	0.99851876	0.99703
0.0	0.83349186	0.87065226	0.95650715	0.36492094	0.8207501	0.7791709	0.90766644	0.60370344	0.7287709	0.8358362
0.0	0.9973488	0.99820673	0.9986272	0.99468863	0.9975854	0.9996101	0.9974516	0.99985266	0.9911671	0.9956108
0.0	0.9980399	0.99859303	0.9995695	0.98156047	0.99881244	0.9984837	0.99930024	0.9988826	0.99519783	0.99867177
0.0	0.09201381	0.921455	0.98011315	0.92504025	0.1788506	0.83843774	0.475869	0.95053554	0.8185879	0.91288906
0.0	0.9842045	0.93206465	0.99091804	0.9794917	0.9593426	0.98129106	0.94098896	0.9473164	0.98093814	0.9713802
0.0	0.99860483	0.9991762	0.99978083	0.99910116	0.9987545	0.99963284	0.9998029	0.9998135	0.99951077	0.99909043
0.0	0.9992576	0.99981374	0.9998746	0.9996966	0.9996284	0.9999126	0.9999312	0.9998722	0.99981886	0.9997032
0.0	0.9994087	0.99980694	0.99985826	0.99961215	0.9996668	0.99983287	0.9999045	0.999882	0.9997837	0.99977654
0.0	0.9991032	0.9990069	0.9996245	0.9973326	0.9993888	0.9992461	0.9996939	0.99977213	0.99890363	0.99940896
0.0	0.9842045	0.93206465	0.99091804	0.9794917	0.9593426	0.98129106	0.94098896	0.9473164	0.98093814	0.9713802
0.0	0.99894434	0.99922836	0.9996706	0.9989008	0.9993635	0.9997516	0.9997298	0.99974924	0.9988649	0.9989648
0.0	0.9950447	0.9969584	0.9985202	0.98084867	0.99619174	0.9983298	0.9990871	0.9989911	0.99704176	0.9963527
0.0	0.991029	0.99230814	0.9293831	0.9960594	0.9900568	0.98558235	0.9954366	0.9956254	0.9771463	0.9933961
0.0	0.99872917	0.9975547	0.99815935	0.98887956	0.9972766	0.9984769	0.99626607	0.9984865	0.9942893	0.99785465
0.0	0.99872917	0.9975547	0.99815935	0.98887956	0.9972766	0.9984769	0.99626607	0.9984865	0.9942893	0.99785465
0.0	0.010500649	0.21031776	0.07878102	0.011831793	0.08397687	0.048146453	0.94098896	0.013837271	0.0058406363	0.004078107
0.0	0.9219584	0.9639257	0.979313	0.84661394	0.9654979	0.9774507	0.9951407	0.9533876	0.89506966	0.94872075
0.0	0.22249311	0.20587309	0.25410628	0.0610331	0.08089727	0.1649621	0.15681899	0.25380972	0.058691762	0.12765417
0.0	0.9982539	0.9990771	0.9994954	0.9969131	0.9994235	0.99978	0.9994357	0.99960214	0.9989391	0.9993709
0.0	0.020123724	0.033796832	0.014449325	0.0065048365	0.013984242	0.0013104136	0.0014192294	0.00032585338	0.0014714985	0.00060892786
0.0	0.9977708	0.9988477	0.99972254	0.99867624	0.9979373	0.99951637	0.99973685	0.99970067	0.9991677	0.9983777
0.0	0.99927264	0.9994259	0.99984205	0.99945873	0.99916303	0.99983156	0.99988925	0.9998981	0.99975425	0.99943215
0.0	0.005162282	0.009525351	0.013204591	0.0059711873	0.0032966766	0.014548057	0.010137611	0.0040150746	0.002686682	0.0028782769
0.0	0.9842045	0.93206465	0.99091804	0.9794916	0.9593426	0.98129106	0.94098896	0.9473164	0.98093814	0.9713802
0.0	0.9842045	0.93206465	0.99091804	0.9794916	0.9593426	0.98129106	0.94098896	0.9473164	0.98093814	0.9713802
0.0	0.9842045	0.93206465	0.99091804	0.9794916	0.9593426	0.98129106	0.94098896	0.9473164	0.98093814	0.9713802
0.0	0.9842045	0.93206465	0.99091804	0.9794916	0.9593426	0.98129106	0.94098896	0.9473164	0.98093814	0.9713802
0.0	0.9842045	0.93206465	0.99091804	0.9794916	0.9593426	0.98129106	0.94098896	0.9473164	0.98093814	0.9713802
0.0	0.9842045	0.93206465	0.99091804	0.9794916	0.9593426	0.98129106	0.94098896	0.9473164	0.98093814	0.9713802
0.0	0.9842045	0.93206465	0.99091804	0.9794916	0.9593426	0.98129106	0.94098896	0.9473164	0.98093814	0.9713802
0.0	0.9842045	0.93206465	0.99091804	0.9794916	0.9593426	0.98129106	0.94098896	0.9473164	0.98093814	0.9713802
0.0	0.9842045	0.93206465	0.99091804	0.9794916	0.9593426	0.98129106	0.94098896	0.9473164	0.98093814	0.9713802
0.0	0.9842045	0.93206465	0.99091804	0.9794916	0.9593426	0.98129106	0.94098896	0.9473164	0.98093814	0.9713802
0.0	0.9842045	0.93206465	0.99091804	0.9794916	0.9593426	0.98129106	0.94098896	0.9473164	0.98093814	0.9713802
0.0	0.9842045	0.93206465	0.99091804	0.9794916	0.9593426	0.98129106	0.94098896	0.9473164	0.98093814	0.9713802
0.0	0.9842045	0.93206465	0.99091804	0.9794916	0.9593426	0.98129106	0.94098896	0.9473164	0.98093814	0.9713802
0.0	0.9842045	0.93206465	0.99091804	0.9794916	0.9593426	0.98129106	0.94098896	0.9473164	0.98093814	0.9713802
0.0	0.9842045	0.93206465	0.99091804	0.9794916	0.9593426	0.98129106	0.94098896	0.9473164	0.98093814	0.9713802
0.0	0.9842045	0.93206465	0.99091804	0.9794916	0.9593426	0.98129106	0.94098896	0.9473164	0.98093814	0.9713802
0.0	0.9842045	0.93206465	0.99091804	0.9794916	0.9593426	0.98129106	0.94098896	0.9473164	0.98093814	0.9713802
0.0	0.9842045	0.93206465	0.99091804	0.9794916	0.9593426	0.98129106	0.94098896	0.9473164	0.98093814	0.9713802
0.0	0.9842045	0.93206465	0.99091804	0.9794917	0.9593426	0.98129106	0.94098896	0.9473164	0.98093814	0.9713802
0.0	0.98908806	0.98207724	0.98846483	0.97556067	0.8449624	0.9957426	0.99088824	0.9936247	0.99001825	0.95601577
0.0	0.9842045	0.93206465	0.99091804	0.9794916	0.9593426	0.98129106	0.94098896	0.9473164	0.98093814	0.9713802
0.0	0.99746084	0.9984694	0.9995221	0.98228925	0.99899644	0.9979631	0.99924135	0.99856216	0.99481744	0.9985018
0.0	0.99746084	0.9984694	0.9995221	0.9822894	0.99899644	0.9979631	0.99924135	0.99856216	0.99481744	0.9985018
0.0	0.99675	0.99837214	0.99940217	0.9799733	0.9988424	0.99793625	0.99919885	0.9983798	0.9935993	0.9982299
0.0	0.9842045	0.93206465	0.99091804	0.9794917	0.9593426	0.98129106	0.94098896	0.9473164	0.98093814	0.9713802
0.0	0.005162282	0.009525351	0.013204591	0.0059711873	0.003296675	0.014548057	0.010137616	0.0040150727	0.002686682	0.0028782783
0.0	0.9842045	0.93206465	0.99091804	0.9794917	0.9593426	0.98129106	0.94098896	0.9473164	0.98093814	0.9713802
0.0	0.9842045	0.93206465	0.99091804	0.9794917	0.9593426	0.98129106	0.94098896	0.9473164	0.98093814	0.9713802
0.0	0.9842045	0.93206465	0.99091804	0.9794917	0.9593426	0.98129106	0.94098896	0.9473164	0.98093814	0.9713802
0.0	0.013784989	0.025003659	0.021172713	0.011496233	0.007990534	0.06852635	0.026502049	0.021148855	0.0092366515	0.011414238
0.0	0.007481013	0.008181206	0.00982349	0.0058828588	0.0025594449	0.013548772	0.011161173	0.0033752983	0.0040499656	0.0035436752
0.0	0.031435743	0.58465993	0.0016455929	0.5272281	0.0104606375	0.17862153	0.6061662	0.45636174	0.08353178	0.9146911
0.0	0.9842045	0.93206465	0.99091804	0.9794916	0.9593426	0.98129106	0.94098896	0.9473164	0.98093814	0.9713802
0.0	0.9842045	0.93206465	0.99091804	0.9794916	0.9593426	0.98129106	0.94098896	0.9473164	0.98093814	0.9713802
0.0	0.99940884	0.9992449	0.99996996	0.99973243	0.9999213	0.99976534	0.99994004	0.99995065	0.9992964	0.99993277
0.0	0.99940884	0.9992449	0.99996996	0.99973243	0.9999213	0.99976534	0.99994004	0.99995065	0.9992964	0.99993277
0.0	0.9842045	0.93206465	0.99091804	0.9794916	0.9593426	0.98129106	0.94098896	0.9473164	0.98093814	0.9713802
0.0	0.9842045	0.93206465	0.99091804	0.9794916	0.9593426	0.98129106	0.94098896	0.9473164	0.98093814	0.9713802
0.0	0.9842045	0.93206465	0.99091804	0.9794916	0.9593426	0.98129106	0.94098896	0.9473164	0.98093814	0.9713802
0.0	0.9842045	0.93206465	0.99091804	0.9794916	0.9593426	0.98129106	0.94098896	0.9473164	0.98093814	0.9713802
0.0	0.9842045	0.93206465	0.99091804	0.9794916	0.9593426	0.98129106	0.94098896	0.9473164	0.98093814	0.9713802
0.0	0.98347765	0.9772723	0.99077016	0.98901397	0.9338664	0.8546216	0.9911759	0.9775439	0.9791197	0.9822221
0.0	0.9842045	0.93206465	0.99091804	0.9794916	0.9593426	0.98129106	0.94098896	0.9473164	0.98093814	0.9713802
0.0	0.9842045	0.93206465	0.99091804	0.9794916	0.9593426	0.98129106	0.94098896	0.9473164	0.98093814	0.9713802
0.0	0.98622835	0.9761273	0.98873353	0.9911187	0.9316237	0.84241074	0.99163306	0.97342324	0.98334336	0.9819739
0.0	0.9842045	0.93206465	0.99091804	0.9794916	0.9593426	0.98129106	0.94098896	0.9473164	0.98093814	0.9713802
0.0	0.9842045	0.93206465	0.99091804	0.9794916	0.9593426	0.98129106	0.94098896	0.9473164	0.98093814	0.9713802
0.0	0.9842045	0.93206465	0.99091804	0.9794916	0.9593426	0.98129106	0.94098896	0.9473164	0.98093814	0.9713802
0.0	0.9919362	0.9896904	0.9985831	0.99581474	0.9863063	0.9680338	0.9965857	0.9962288	0.99324954	0.9929715
0.0	0.9842045	0.93206465	0.99091804	0.9794916	0.9593426	0.98129106	0.94098896	0.9473164	0.98093814	0.9713802
0.0	0.9842045	0.93206465	0.99091804	0.9794916	0.9593426	0.98129106	0.94098896	0.9473164	0.98093814	0.9713802
0.0	0.9729216	0.7399247	0.8950498	0.8547594	0.90970683	0.3924337	0.94338006	0.8374669	0.97694576	0.9477348
0.0	0.013946606	0.017972276	0.047922358	0.015757678	0.009376313	0.028955264	0.03173191	0.010643303	0.011410074	0.010785825
0.0	0.006687616	0.009321274	0.015066923	0.006510583	0.0035046472	0.008027361	0.010692527	0.0030164532	0.0034812167	0.003096307
0.0	0.9419376	0.7399247	0.8245055	0.62210935	0.7997024	0.0062809046	0.60133797	0.8374669	0.8392939	0.8294701
0.0	0.67292506	0.9397656	0.94130194	0.72199833	0.6100708	0.96126217	0.95372766	0.9122327	0.42868817	0.4225749
0.0	0.9322901	0.3532574	0.990868	0.9933056	0.08957166	0.96473634	0.58788234	0.9564084	0.43196067	0.6347113
0.0	0.97147423	0.977616	0.990868	0.9977106	0.96577513	0.984041	0.6231211	0.97789544	0.43196067	0.97842795
0.0	0.9322901	0.3532574	0.990868	0.9933056	0.08957166	0.96473634	0.58788234	0.9564084	0.43196067	0.6347113
0.0	0.9322901	0.3532574	0.990868	0.9933056	0.08957166	0.96473634	0.58788234	0.9564084	0.43196067	0.6347113
0.0	0.9322901	0.3532574	0.990868	0.9933056	0.08957166	0.96473634	0.58788234	0.9564084	0.43196067	0.6347113
0.0	0.98290205	0.9701874	0.9784151	0.98828703	0.9011957	0.7684414	0.98640627	0.95789057	0.9820387	0.97691214
0.0	0.9997454	0.99918956	0.99969745	0.9972882	0.99929094	0.9998252	0.999193	0.9997291	0.9977314	0.999382
0.0	0.9852181	0.995239	0.9995869	0.9883596	0.98739386	0.99669504	0.9985085	0.9926761	0.99353194	0.9954848
0.0	0.5978048	0.45788544	0.6746566	0.43067393	0.43966982	0.72945106	0.90946954	0.8164345	0.43861783	0.49316296
0.0	0.99365944	0.98663294	0.9899949	0.9600062	0.98739815	0.99349207	0.9914381	0.99688053	0.97228056	0.9598749
0.0	0.99952364	0.9995522	0.9997322	0.99918324	0.9995826	0.9998306	0.99979645	0.9999236	0.99865544	0.9992447
0.0	0.059486356	0.031415742	0.08241457	0.06473104	0.047776088	0.07017252	0.25213733	0.05390904	0.062539205	0.02897851
0.0	0.96366936	0.99299896	0.9982621	0.98626846	0.9917129	0.99920446	0.955619	0.99299264	0.8708074	0.9953277
0.0	0.9842045	0.93206465	0.99091804	0.9794916	0.9593426	0.98129106	0.94098896	0.9473164	0.98093814	0.9713802
0.0	0.9842045	0.93206465	0.99091804	0.9794916	0.9593426	0.98129106	0.94098896	0.9473164	0.98093814	0.9713802
0.0	0.9842045	0.93206465	0.99091804	0.9794917	0.9593426	0.98129106	0.94098896	0.9473164	0.98093814	0.9713802
0.0	0.99940884	0.9992449	0.99996996	0.99973243	0.9999213	0.99976534	0.99994004	0.99995065	0.9992964	0.99993277
0.0	0.03413709	0.8915375	0.95121616	0.012950562	0.0023722844	0.83442676	0.26135427	0.50348634	0.09372423	0.3735763
0.0	0.03413709	0.8915375	0.95121616	0.012950562	0.0023722844	0.83442676	0.26135427	0.50348634	0.09372423	0.3735763
0.0	0.03413709	0.8915375	0.95121616	0.012950562	0.0023722844	0.83442676	0.26135427	0.50348634	0.09372423	0.3735763
0.0	0.03413709	0.8915375	0.95121616	0.012950562	0.0023722844	0.83442676	0.26135427	0.50348634	0.09372423	0.3735763
0.0	0.009601786	0.015826054	0.043786414	0.006587209	0.004465727	0.020244643	0.031389803	0.026534077	0.00681295	0.007290327
0.0	0.8530917	0.830344	0.9425123	0.64043504	0.75202084	0.9356025	0.95902073	0.8130974	0.42111164	0.48172992
0.0	0.9983474	0.99884856	0.9994295	0.9942637	0.99875116	0.9996275	0.9997123	0.9995989	0.9960691	0.99790764
0.0	0.9521005	0.98728263	0.9879106	0.8756085	0.8089639	0.9977447	0.9867219	0.9856533	0.96809274	0.9427115
0.0	0.9842045	0.93206465	0.99091804	0.9794916	0.9593426	0.98129106	0.94098896	0.9473164	0.98093814	0.9713802
0.0	0.9842045	0.93206465	0.99091804	0.9794916	0.9593426	0.98129106	0.94098896	0.9473164	0.98093814	0.9713802
0.0	0.9842045	0.93206465	0.99091804	0.9794916	0.9593426	0.98129106	0.94098896	0.9473164	0.98093814	0.9713802
0.0	0.9842045	0.93206465	0.99091804	0.9794916	0.9593426	0.98129106	0.94098896	0.9473164	0.98093814	0.9713802
0.0	0.9842045	0.93206465	0.99091804	0.9794916	0.9593426	0.98129106	0.94098896	0.9473164	0.98093814	0.9713802
0.0	0.9842045	0.93206465	0.99091804	0.9794916	0.9593426	0.98129106	0.94098896	0.9473164	0.98093814	0.9713802
0.0	0.9842045	0.93206465	0.99091804	0.9794917	0.9593426	0.98129106	0.94098896	0.9473164	0.98093814	0.9713802
0.0	0.005162282	0.009525351	0.013204591	0.005971184	0.0032966766	0.014548057	0.010137611	0.0040150727	0.002686682	0.0028782783
0.0	0.003171347	0.004940022	0.0061996733	0.0032156375	0.0013647992	0.003268268	0.0042564417	0.0011216727	0.0013909128	0.0012486683
0.0	0.9842045	0.93206465	0.99091804	0.9794917	0.9593426	0.98129106	0.94098896	0.9473164	0.98093814	0.9713802
0.0	0.9842045	0.93206465	0.99091804	0.9794917	0.9593426	0.98129106	0.94098896	0.9473164	0.98093814	0.9713802
0.0	0.9842045	0.93206465	0.99091804	0.9794917	0.9593426	0.98129106	0.94098896	0.9473164	0.98093814	0.9713802
0.0	0.9842045	0.93206465	0.99091804	0.9794917	0.9593426	0.98129106	0.94098896	0.9473164	0.98093814	0.9713802
0.0	0.9842045	0.93206465	0.99091804	0.9794917	0.9593426	0.98129106	0.94098896	0.9473164	0.98093814	0.9713802
0.0	0.60850626	0.8448868	0.8281552	0.09077098	0.8702439	0.9114653	0.3070109	0.8721622	0.16259338	0.11707687
0.0	0.9842045	0.93206465	0.99091804	0.9794917	0.9593426	0.98129106	0.94098896	0.9473164	0.98093814	0.9713802
0.0	0.9842045	0.93206465	0.99091804	0.9794917	0.9593426	0.98129106	0.94098896	0.9473164	0.98093814	0.9713802
0.0	0.9842045	0.93206465	0.99091804	0.9794917	0.9593426	0.98129106	0.94098896	0.9473164	0.98093814	0.9713802
0.0	0.9842045	0.93206465	0.99091804	0.9794917	0.9593426	0.98129106	0.94098896	0.9473164	0.98093814	0.9713802
0.0	0.9842045	0.93206465	0.99091804	0.9794917	0.9593426	0.98129106	0.94098896	0.9473164	0.98093814	0.9713802
0.0	0.9842045	0.93206465	0.99091804	0.9794917	0.9593426	0.98129106	0.94098896	0.9473164	0.98093814	0.9713802
0.0	0.9842045	0.93206465	0.99091804	0.9794917	0.9593426	0.98129106	0.94098896	0.9473164	0.98093814	0.9713802
0.0	0.9842045	0.93206465	0.99091804	0.9794917	0.9593426	0.98129106	0.94098896	0.9473164	0.98093814	0.9713802
0.0	0.9977708	0.9988477	0.99972254	0.99867624	0.9979373	0.99951637	0.99973685	0.99970067	0.9991677	0.9983777
0.0	0.0006548289	0.0014307274	0.0011806508	0.0012146854	0.0008547885	0.0006433354	0.0016836236	0.00035000656	0.0006457163	0.0005228519
0.0	0.9913692	0.9836405	0.9950564	0.98948026	0.97690797	0.97246605	0.9990464	0.99702495	0.98889214	0.98830044
0.0	0.9913692	0.9882052	0.9950564	0.9876132	0.983511	0.97246605	0.99902415	0.9975707	0.9887522	0.98830056
0.0	0.99167633	0.9879639	0.9957183	0.9890597	0.98619986	0.9832199	0.9990188	0.99776256	0.9907691	0.9905122
0.0	0.9842045	0.93206465	0.99091804	0.9794917	0.9593426	0.98129106	0.94098896	0.9473164	0.98093814	0.9713802
0.0	0.9842045	0.93206465	0.99091804	0.9794917	0.9593426	0.98129106	0.94098896	0.9473164	0.98093814	0.9713802
0.0	0.9842045	0.0007764617	0.99091804	0.0011041784	0.00021965787	0.98129106	0.009237485	0.031134719	0.0026092923	0.9713802
0.0	0.21089838	0.94974214	0.5187974	0.5717955	0.08181568	0.86842304	0.014320915	0.9896724	0.032989696	0.9386127
0.0	0.99822336	0.99975246	0.9964186	0.9984119	0.84640235	0.9825241	0.9966468	0.9865416	0.9962037	0.9985342
0.0	0.99367553	0.98826456	0.9984548	0.9396846	0.9929657	0.9986517	0.99939215	0.99616915	0.99490875	0.99556905
0.0	0.9994647	0.928573	0.98668563	0.95640594	0.9749347	0.9982515	0.9998487	0.9999281	0.99996364	0.8312675
0.0	0.9834403	0.93633986	0.7962906	0.87997174	0.733171	0.8945399	0.5167643	0.06686082	0.86016345	0.9104862
0.0	0.9972241	0.99897254	0.999102	0.9925209	0.99703974	0.9967384	0.99974436	0.9983944	0.9974337	0.99797815
0.0	0.9844396	0.9685836	0.99489	0.8395466	0.90809506	0.9256341	0.7150982	0.009221726	0.96807843	0.9104862
0.0	0.9842045	0.93206465	0.99091804	0.9794917	0.9593426	0.98129106	0.94098896	0.9473164	0.98093814	0.9713802
0.0	0.9842045	0.93206465	0.99091804	0.9794917	0.9593426	0.98129106	0.94098896	0.9473164	0.98093814	0.9713802
0.0	0.9842045	0.93206465	0.99091804	0.9794917	0.9593426	0.98129106	0.94098896	0.9473164	0.98093814	0.9713802
0.0	0.9842045	0.93206465	0.99091804	0.9794917	0.9593426	0.98129106	0.94098896	0.9473164	0.98093814	0.9713802
0.0	0.99840385	0.9990476	0.9998128	0.99904186	0.9986387	0.99969184	0.9998191	0.9997609	0.9994898	0.9991709
0.0	0.01262114	0.15963683	0.90692353	0.0041371514	0.004249679	0.05511189	0.01857217	0.009965441	0.014573721	0.07370057
0.0	0.01262114	0.15963683	0.90692353	0.0041371514	0.004249679	0.05511189	0.01857217	0.009965441	0.014573721	0.07370057
0.0	0.9842045	0.93206465	0.99091804	0.9794917	0.9593426	0.98129106	0.94098896	0.9473164	0.98093814	0.9713802
0.0	0.9842045	0.93206465	0.99091804	0.9794917	0.9593426	0.98129106	0.94098896	0.9473164	0.98093814	0.9713802
0.0	0.94642705	0.9247773	0.9006144	0.59545887	0.7596801	0.9877701	0.9579563	0.96551293	0.9521261	0.6892714
0.0	0.94642705	0.92477745	0.9006145	0.59545887	0.75968003	0.9877701	0.9579563	0.96551293	0.9521261	0.6892714
0.0	0.94642705	0.9247773	0.9006145	0.59545887	0.7596801	0.9877701	0.9579563	0.96551293	0.9521261	0.6892714
0.0	0.99932575	0.99924684	0.9998233	0.99767977	0.9990013	0.99987686	0.99993896	0.9999341	0.99973303	0.9995185
0.0	0.99932575	0.99924684	0.9998233	0.99767977	0.9990013	0.99987686	0.99993896	0.9999341	0.99973303	0.9995185
0.0	0.9842045	0.93206465	0.99091804	0.9794916	0.9593426	0.98129106	0.94098896	0.9473164	0.98093814	0.9713802
0.0	0.0010769618	0.0022922351	0.0012718611	0.001329959	0.00083879783	0.0019441785	0.005544848	0.0006414977	0.0013183358	0.0007148597
0.0	0.0026077006	0.02166984	0.0005839349	0.012140512	0.00052229676	0.7049068	0.9391593	0.023613764	0.37738127	0.24399538
0.0	0.011607183	0.9700797	0.802985	0.010311696	0.007295951	0.050428294	0.0034539879	0.97373545	0.0068065096	0.40771917
0.0	0.97080886	0.9848963	0.98485893	0.9457447	0.96161985	0.996345	0.9944102	0.9926853	0.943942	0.79625976
0.0	0.97080886	0.9848963	0.98485893	0.9457447	0.96161973	0.996345	0.9944102	0.9926853	0.943942	0.79625976
0.0	0.98152506	0.9864564	0.98896956	0.9481176	0.97199464	0.9968353	0.99563307	0.994396	0.9558655	0.867184
0.0	0.00028578728	0.0015015483	0.0024621438	0.004676535	0.00020965449	0.00020957114	0.00017088043	0.00055103214	0.0019148444	0.0010087307
0.0	0.9842045	0.93206465	0.99091804	0.9794916	0.9593426	0.98129106	0.94098896	0.9473164	0.98093814	0.9713802
0.0	0.9842045	0.93206465	0.99091804	0.9794917	0.9593426	0.98129106	0.94098896	0.9473164	0.98093814	0.9713802
0.0	0.9842045	0.93206465	0.99091804	0.9794917	0.9593426	0.98129106	0.94098896	0.9473164	0.98093814	0.9713802
0.0	0.99935	0.99957734	0.9998055	0.9993505	0.9987841	0.99974304	0.999739	0.99984694	0.9992848	0.998574
0.0	0.99935	0.99957734	0.9998055	0.9993505	0.9987841	0.99974304	0.999739	0.99984694	0.9992848	0.998574
0.0	0.9842045	0.93206465	0.99091804	0.9794917	0.9593426	0.98129106	0.94098896	0.9473164	0.98093814	0.9713802
0.0	0.9842045	0.93206465	0.99091804	0.9794916	0.9593426	0.98129106	0.94098896	0.9473164	0.98093814	0.9713802
0.0	0.9842045	0.93206465	0.99091804	0.9794917	0.9593426	0.98129106	0.94098896	0.9473164	0.98093814	0.9713802
0.0	0.9842045	0.93206465	0.99091804	0.9794917	0.9593426	0.98129106	0.94098896	0.9473164	0.98093814	0.9713802
0.0	0.9981675	0.99667895	0.9994854	0.9968984	0.99551034	0.9990177	0.99975437	0.99978954	0.9990765	0.9990257
0.0	0.91647255	0.87225837	0.98544914	0.87861544	0.9166208	0.9326932	0.9742751	0.98005486	0.95570993	0.87452054
0.0	0.91647255	0.87225837	0.98544914	0.87861544	0.9166208	0.9326932	0.9742751	0.98005486	0.9557098	0.87452054
0.0	0.91647255	0.87225837	0.98544914	0.87861544	0.9166208	0.9326932	0.9742751	0.98005486	0.9557098	0.87452054
0.0	0.9960098	0.9977773	0.99800915	0.9942676	0.99720615	0.999482	0.99772555	0.99982446	0.9899755	0.99494815
0.0	0.9842045	0.93206465	0.99091804	0.9794916	0.9593426	0.98129106	0.94098896	0.9473164	0.98093814	0.9713802
0.0	0.9842045	0.93206465	0.99091804	0.9794917	0.9593426	0.98129106	0.94098896	0.9473164	0.98093814	0.9713802
0.0	0.9842045	0.93206465	0.99091804	0.9794917	0.9593426	0.98129106	0.94098896	0.9473164	0.98093814	0.9713802
0.0	0.9936512	0.9968444	0.9973883	0.9688514	0.994369	0.99946445	0.9977837	0.9996679	0.99753845	0.99313533
0.0	0.61262816	0.59016275	0.14269677	0.46187887	0.38067842	0.5364948	0.83409494	0.71781963	0.30007574	0.55984724
0.0	0.00012222318	0.00025239022	0.00021288187	0.0007626543	5.048732e-05	0.000245016	0.00063463696	0.00025629657	0.00039947656	0.00032428774
0.0	0.9936512	0.9968444	0.9973883	0.9688514	0.994369	0.99946445	0.9977837	0.9996679	0.99753845	0.99313533
0.0	0.9936512	0.9968444	0.9973883	0.9688514	0.994369	0.99946445	0.9977837	0.9996679	0.99753845	0.99313533
0.0	0.61262816	0.59016275	0.14269677	0.4618788	0.38067833	0.5364948	0.83409494	0.71781963	0.30007565	0.5598472
0.0	0.18262383	0.120892264	0.11341643	0.061930586	0.07393084	0.37488934	0.31244713	0.38734987	0.0850987	0.033077568
0.0	0.9919843	0.9758977	0.98924726	0.87819505	0.9044275	0.99808586	0.9907006	0.99292576	0.9853419	0.9274422
0.0	0.9842045	0.93206465	0.99091804	0.9794917	0.9593426	0.98129106	0.94098896	0.9473164	0.98093814	0.9713802
0.0	0.9842045	0.93206465	0.99091804	0.9794917	0.9593426	0.98129106	0.94098896	0.9473164	0.98093814	0.9713802
0.0	0.28568786	0.40595174	0.54048705	0.23612538	0.74828285	0.35997808	0.2728394	0.44102547	0.097289234	0.3746506
0.0	0.99326587	0.9965552	0.99775946	0.9931485	0.99207616	0.9818124	0.99937385	0.99843556	0.9959526	0.9972682
0.0	0.0070848297	0.0143587785	0.019258646	0.008063395	0.0043090642	0.018602949	0.017566076	0.0078736255	0.0047754603	0.0040911557
0.0	0.9842045	0.93206465	0.99091804	0.9794916	0.9593426	0.98129106	0.94098896	0.9473164	0.98093814	0.9713802
0.0	0.9842045	0.93206465	0.99091804	0.9794916	0.9593426	0.98129106	0.94098896	0.9473164	0.98093814	0.9713802
0.0	0.9842045	0.93206465	0.99091804	0.9794917	0.9593426	0.98129106	0.94098896	0.9473164	0.98093814	0.9713802
0.0	0.9842045	0.93206465	0.99091804	0.9794917	0.9593426	0.98129106	0.94098896	0.9473164	0.98093814	0.9713802
0.0	0.99935	0.99957734	0.9998055	0.9993505	0.9987841	0.99974304	0.999739	0.99984694	0.9992848	0.998574
0.0	0.99935	0.99957734	0.9998055	0.9993505	0.9987841	0.99974304	0.999739	0.99984694	0.9992848	0.998574
0.0	0.9842045	0.93206465	0.99091804	0.9794917	0.9593426	0.98129106	0.94098896	0.9473164	0.98093814	0.9713802
0.0	0.99935	0.99957734	0.9998055	0.9993505	0.9987841	0.99974304	0.999739	0.99984694	0.9992848	0.998574
0.0	0.99935	0.99957734	0.9998055	0.9993505	0.9987841	0.99974304	0.999739	0.99984694	0.9992848	0.998574
0.0	0.0009519405	0.0026087835	0.0013353233	0.0018773718	0.0017357474	0.0005629567	0.004652711	0.00043763508	0.0006285297	0.00029755026
0.0	0.9842045	0.93206465	0.99091804	0.9794917	0.9593426	0.98129106	0.94098896	0.9473164	0.98093814	0.9713802
0.0	0.9842045	0.93206465	0.99091804	0.9794917	0.9593426	0.98129106	0.94098896	0.9473164	0.98093814	0.9713802
0.0	0.99935	0.99957734	0.9998055	0.9993505	0.9987841	0.99974304	0.999739	0.99984694	0.9992848	0.998574
0.0	0.99935	0.99957734	0.9998055	0.9993505	0.9987841	0.99974304	0.999739	0.99984694	0.9992848	0.998574
0.0	0.9842045	0.93206465	0.99091804	0.9794917	0.9593426	0.98129106	0.94098896	0.9473164	0.98093814	0.9713802
0.0	0.9842045	0.93206465	0.99091804	0.9794917	0.9593426	0.98129106	0.94098896	0.9473164	0.98093814	0.9713802
0.0	0.9842045	0.93206465	0.99091804	0.9794917	0.9593426	0.98129106	0.94098896	0.9473164	0.98093814	0.9713802
0.0	0.9842045	0.93206465	0.99091804	0.9794917	0.9593426	0.98129106	0.94098896	0.9473164	0.98093814	0.9713802
0.0	0.9842045	0.93206465	0.99091804	0.9794917	0.9593426	0.98129106	0.94098896	0.9473164	0.98093814	0.9713802
0.0	0.9842045	0.93206465	0.99091804	0.9794917	0.9593426	0.98129106	0.94098896	0.9473164	0.98093814	0.9713802
0.0	0.9842045	0.93206465	0.99091804	0.9794917	0.9593426	0.98129106	0.94098896	0.9473164	0.98093814	0.9713802
0.0	0.9842045	0.93206465	0.99091804	0.9794917	0.9593426	0.98129106	0.94098896	0.9473164	0.98093814	0.9713802
0.0	0.9842045	0.93206465	0.99091804	0.9794917	0.9593426	0.98129106	0.94098896	0.9473164	0.98093814	0.9713802
0.0	0.9842045	0.93206465	0.99091804	0.9794917	0.9593426	0.98129106	0.94098896	0.9473164	0.98093814	0.9713802
0.0	0.9842045	0.93206465	0.99091804	0.9794917	0.9593426	0.98129106	0.94098896	0.9473164	0.98093814	0.9713802
0.0	0.9842045	0.93206465	0.99091804	0.9794917	0.9593426	0.98129106	0.94098896	0.9473164	0.98093814	0.9713802
0.0	0.9842045	0.93206465	0.99091804	0.9794917	0.9593426	0.98129106	0.94098896	0.9473164	0.98093814	0.9713802
0.0	0.9842045	0.93206465	0.99091804	0.9794917	0.9593426	0.98129106	0.94098896	0.9473164	0.98093814	0.9713802
0.0	0.9842045	0.93206465	0.99091804	0.9794917	0.9593426	0.98129106	0.94098896	0.9473164	0.98093814	0.9713802
0.0	0.9842045	0.93206465	0.99091804	0.9794917	0.9593426	0.98129106	0.94098896	0.9473164	0.98093814	0.9713802
0.0	0.9842045	0.93206465	0.99091804	0.9794917	0.9593426	0.98129106	0.94098896	0.9473164	0.98093814	0.9713802
0.0	0.9842045	0.93206465	0.99091804	0.9794917	0.9593426	0.98129106	0.94098896	0.9473164	0.98093814	0.9713802
0.0	0.99587846	0.9492667	0.9948196	0.9166426	0.9876061	0.9889443	0.98649246	0.9978028	0.9705347	0.98269236
0.0	0.99640024	0.9540488	0.9960672	0.93949413	0.988133	0.9941468	0.9907302	0.998283	0.97067004	0.98771745
0.0	0.9996582	0.9988772	0.99957174	0.99613875	0.9988213	0.9997657	0.9986687	0.9995907	0.9970818	0.9991511
0.0	0.0047746333	0.0069785938	0.008919861	0.0043057106	0.0017158042	0.004582193	0.0072594197	0.0022387847	0.0019063916	0.0019691759
0.0	0.0076924036	0.021340279	0.02145257	0.011001102	0.005465668	0.01972276	0.021966882	0.005839343	0.0037084033	0.0043295426
0.0	0.9921348	0.97579473	0.7163551	0.9595443	0.028501727	0.013777406	0.9934237	0.9994325	0.9448943	0.86565644
0.0	0.9565134	0.9991973	0.94688684	0.9997552	0.99892944	0.013777406	0.9996798	0.98241776	0.9266449	0.98061293
0.0	0.9842045	0.93206465	0.99091804	0.9794917	0.9593426	0.98129106	0.94098896	0.9473164	0.98093814	0.9713802
0.0	0.9842045	0.93206465	0.99091804	0.9794917	0.9593426	0.98129106	0.94098896	0.9473164	0.98093814	0.9713802
0.0	0.9842045	0.93206465	0.99091804	0.9794917	0.9593426	0.98129106	0.94098896	0.9473164	0.98093814	0.9713802
0.0	0.9842045	0.93206465	0.99091804	0.9794917	0.9593426	0.98129106	0.94098896	0.9473164	0.98093814	0.9713802
0.0	0.87189263	0.8268962	0.9488928	0.5809696	0.9313722	0.9620763	0.87296766	0.8814443	0.8700953	0.49539238
0.0	0.9920952	0.99600464	0.99915195	0.99288166	0.9967526	0.9989969	0.99889225	0.99880266	0.99324304	0.99379325
0.0	0.9959694	0.95917064	0.9964754	0.9294758	0.98761743	0.99148554	0.98996603	0.9983675	0.9765505	0.9883117
0.0	0.9842045	0.93206465	0.99091804	0.9794916	0.9593426	0.98129106	0.94098896	0.9473164	0.98093814	0.9713802
0.0	0.9842045	0.93206465	0.99091804	0.9794916	0.9593426	0.98129106	0.94098896	0.9473164	0.98093814	0.9713802
0.0	0.9970305	0.99900025	0.999469	0.992898	0.9993799	0.9986733	0.9994685	0.9987581	0.9967186	0.99864584
0.0	0.88460946	0.9290027	0.9965522	0.41633838	0.53240174	0.99425584	0.6612514	0.95958614	0.22121614	0.9708364
0.0	0.9842045	0.93206465	0.99091804	0.9794916	0.9593426	0.98129106	0.94098896	0.9473164	0.98093814	0.9713802
0.0	0.88460934	0.9290027	0.9965522	0.41633838	0.53240174	0.99425584	0.6612514	0.95958614	0.22121611	0.9708364
0.0	0.88460946	0.9290027	0.9965522	0.4163384	0.5324017	0.99425584	0.66125154	0.95958614	0.22121614	0.9708364
0.0	0.88460934	0.9290027	0.9965522	0.4163384	0.53240174	0.99425584	0.6612514	0.95958614	0.22121614	0.9708364
0.0	0.88460946	0.9290027	0.9965522	0.4163384	0.53240174	0.99425584	0.6612514	0.95958614	0.22121619	0.9708364
0.0	0.88460946	0.9290027	0.9965522	0.4163384	0.53240174	0.99425584	0.6612514	0.95958614	0.22121614	0.9708364
0.0	0.88460934	0.9290027	0.9965522	0.41633838	0.5324017	0.99425584	0.6612514	0.95958614	0.22121614	0.9708364
0.0	0.88460934	0.9290027	0.9965522	0.4163384	0.53240174	0.99425584	0.66125154	0.95958614	0.22121614	0.9708364
0.0	0.88460946	0.9290027	0.9965522	0.4163384	0.53240174	0.99425584	0.66125154	0.95958614	0.22121611	0.9708364
0.0	0.88460946	0.9290027	0.9965522	0.41633832	0.53240174	0.99425584	0.6612514	0.95958614	0.22121619	0.9708364
0.0	0.9842045	0.93206465	0.99091804	0.9794916	0.9593426	0.98129106	0.94098896	0.9473164	0.98093814	0.9713802
0.0	0.98279923	0.9965823	0.9983038	0.99481994	0.99597234	0.9995035	0.9966377	0.9962076	0.98502433	0.9969664
0.0	0.0001915929	0.00079739647	0.00017445348	0.0015988356	0.0015769687	9.587724e-05	0.0024762766	0.00013128293	0.0002451401	0.00025638234
0.0	0.99836427	0.9991973	0.99967813	0.9889044	0.99929917	0.9992022	0.99960095	0.9996537	0.99780864	0.9990828
0.0	0.9986713	0.997806	0.9991264	0.98742115	0.9885035	0.9995561	0.99863774	0.99890614	0.99591583	0.9913163
0.0	0.88460946	0.9290027	0.9965522	0.41633832	0.5324017	0.99425584	0.6612515	0.95958614	0.22121611	0.9708364
0.0	0.88460946	0.9290027	0.9965522	0.41633826	0.5324017	0.99425584	0.6612515	0.95958614	0.22121611	0.9708364
0.0	0.88460946	0.9290027	0.9965522	0.4163384	0.5324017	0.99425584	0.6612514	0.95958614	0.22121614	0.9708364
0.0	0.98991233	0.9795686	0.9965522	0.7475878	0.8970597	0.99912137	0.9267201	0.9946461	0.70268846	0.99722016
0.0	0.96638227	0.9923809	0.99883956	0.8537185	0.9274583	0.9981446	0.8892351	0.9979328	0.89879245	0.99715567
0.0	0.88460946	0.9290027	0.9965522	0.41633832	0.5324017	0.99425584	0.66125154	0.95958614	0.2212161	0.9708364
0.0	0.97221226	0.9812464	0.9987109	0.76793855	0.926224	0.99886996	0.9399643	0.99711096	0.6816452	0.9965191
0.0	0.88460946	0.9290027	0.9965522	0.4163384	0.53240174	0.99425584	0.6612514	0.95958614	0.22121614	0.9708364
0.0	0.88460946	0.9290027	0.9965522	0.4163384	0.5324017	0.99425584	0.6612514	0.95958614	0.22121611	0.9708364
0.0	0.88460934	0.9290027	0.9965522	0.4163384	0.53240174	0.99425584	0.66125154	0.95958614	0.22121614	0.9708364
0.0	0.99840254	0.99860257	0.9997031	0.99068296	0.99939454	0.99909186	0.99953187	0.9993274	0.9956037	0.99897015
0.0	0.88460934	0.9290027	0.9965522	0.4163384	0.53240174	0.99425584	0.6612514	0.95958614	0.22121614	0.9708364
0.0	0.88460946	0.9290027	0.9965522	0.41633838	0.5324017	0.99425584	0.66125154	0.95958614	0.22121614	0.9708364
0.0	0.88460934	0.9290027	0.9965522	0.41633838	0.5324017	0.99425584	0.6612514	0.95958614	0.22121611	0.9708364
0.0	0.88460946	0.9290027	0.9965522	0.4163384	0.53240174	0.99425584	0.6612514	0.95958614	0.22121614	0.9708364
0.0	0.88460934	0.9290027	0.9965522	0.41633832	0.5324017	0.99425584	0.6612515	0.95958614	0.2212161	0.9708364
0.0	0.9987238	0.9990637	0.9996979	0.9913024	0.99942625	0.99912757	0.99947125	0.99937564	0.9965688	0.9988489
0.0	0.99669385	0.9982748	0.9994661	0.98277736	0.9989127	0.99800605	0.9990263	0.99808073	0.99221075	0.998102
0.0	0.9982749	0.9992379	0.99962413	0.99109674	0.9992926	0.9990295	0.9995216	0.99933136	0.9976732	0.99887913
0.0	0.9958619	0.99771947	0.99926585	0.97344446	0.99845195	0.9972066	0.998869	0.9975969	0.9912062	0.99783105
0.0	0.9985833	0.99905103	0.99973196	0.9845071	0.99931467	0.99918	0.9993637	0.99939346	0.99778783	0.99910057
0.0	0.9975477	0.9991429	0.9996972	0.99206054	0.9993229	0.9991184	0.9995421	0.9992544	0.99830914	0.99895775
0.0	0.9842045	0.93206465	0.99091804	0.9794916	0.9593426	0.98129106	0.94098896	0.9473164	0.98093814	0.9713802
0.0	0.9842045	0.93206465	0.99091804	0.9794916	0.9593426	0.98129106	0.94098896	0.9473164	0.98093814	0.9713802
0.0	0.0031499267	0.013140259	0.09036817	0.005082865	0.007919019	0.0020604127	0.009322661	0.0186641	0.0036793181	0.006752258
0.0	0.002093906	0.007728229	0.011936396	0.0035063194	0.0041267015	0.0009309842	0.0022791298	0.0048535746	0.0011725543	0.0039238245
0.0	0.002093906	0.007728229	0.011936396	0.0035063194	0.0041267015	0.0009309842	0.002279131	0.0048535764	0.0011725543	0.0039238245
0.0	0.002093906	0.007728229	0.011936396	0.0035063194	0.0041267015	0.0009309842	0.002279131	0.0048535764	0.0011725543	0.0039238245
0.0	0.002093906	0.007728229	0.011936396	0.0035063194	0.0041267015	0.0009309842	0.002279131	0.0048535746	0.0011725543	0.0039238245
0.0	0.002093906	0.0077282325	0.011936407	0.0035063194	0.0041267015	0.0009309838	0.002279131	0.004853579	0.0011725549	0.0039238245
0.0	0.0031499267	0.013140259	0.09036817	0.005082865	0.007919019	0.0020604127	0.009322661	0.0186641	0.0036793181	0.006752258
0.0	0.002093906	0.007728229	0.011936396	0.0035063194	0.0041267015	0.0009309842	0.002279131	0.0048535764	0.0011725543	0.0039238245
0.0	0.002093906	0.007728229	0.011936396	0.0035063194	0.0041267034	0.0009309842	0.002279131	0.0048535764	0.0011725543	0.0039238245
0.0	0.002093906	0.007728229	0.011936396	0.0035063194	0.0041267034	0.0009309842	0.002279131	0.0048535746	0.0011725543	0.0039238245
0.0	0.002093906	0.007728229	0.011936396	0.0035063194	0.0041267015	0.0009309842	0.0022791298	0.0048535746	0.0011725543	0.0039238245
0.0	0.0020939072	0.007728229	0.011936407	0.0035063194	0.0041267015	0.0009309838	0.0022791321	0.004853579	0.0011725549	0.0039238245
0.0	0.0031499267	0.013140259	0.09036819	0.005082865	0.007919013	0.0020604127	0.009322661	0.0186641	0.0036793181	0.006752258
0.0	0.002093906	0.007728229	0.011936396	0.0035063194	0.0041267015	0.0009309842	0.0022791298	0.0048535764	0.0011725543	0.0039238245
0.0	0.002093906	0.007728229	0.011936396	0.0035063194	0.0041267034	0.0009309842	0.0022791298	0.0048535764	0.0011725543	0.0039238245
0.0	0.002093906	0.007728229	0.011936396	0.0035063194	0.0041267034	0.0009309842	0.0022791298	0.0048535764	0.0011725543	0.0039238245
0.0	0.002093906	0.007728229	0.011936396	0.0035063194	0.0041267015	0.0009309842	0.002279131	0.0048535746	0.0011725543	0.0039238245
0.0	0.002093906	0.0077282325	0.011936407	0.0035063194	0.0041267015	0.0009309838	0.002279131	0.004853579	0.0011725549	0.0039238245
0.0	0.0031499267	0.013140259	0.09036819	0.005082865	0.007919019	0.0020604117	0.009322661	0.01866409	0.0036793181	0.006752261
0.0	0.002093906	0.007728229	0.011936396	0.0035063194	0.0041267015	0.0009309842	0.002279131	0.0048535764	0.0011725543	0.0039238245
0.0	0.002093906	0.007728229	0.011936396	0.0035063194	0.0041267034	0.0009309842	0.0022791298	0.0048535764	0.0011725543	0.0039238245
0.0	0.002093906	0.007728229	0.011936396	0.0035063194	0.0041267015	0.0009309842	0.0022791298	0.0048535764	0.0011725543	0.0039238245
0.0	0.002093906	0.007728229	0.011936396	0.0035063194	0.0041267034	0.0009309842	0.002279131	0.0048535764	0.0011725543	0.0039238245
0.0	0.002093906	0.0077282325	0.011936407	0.0035063194	0.0041267015	0.0009309838	0.002279131	0.004853579	0.0011725549	0.0039238245
0.0	0.0031499267	0.013140259	0.09036817	0.005082865	0.007919019	0.0020604127	0.009322661	0.0186641	0.0036793181	0.006752258
0.0	0.002093906	0.007728229	0.011936396	0.0035063194	0.0041267034	0.0009309842	0.0022791298	0.0048535746	0.0011725543	0.0039238245
0.0	0.002093906	0.007728229	0.011936396	0.0035063194	0.0041267015	0.0009309842	0.0022791298	0.0048535764	0.0011725543	0.0039238245
0.0	0.002093906	0.007728229	0.011936396	0.0035063194	0.0041267015	0.0009309842	0.0022791298	0.0048535764	0.0011725543	0.0039238245
0.0	0.002093906	0.007728229	0.011936396	0.0035063194	0.0041267034	0.0009309842	0.002279131	0.0048535764	0.0011725543	0.0039238245
0.0	0.002093906	0.0077282325	0.011936407	0.0035063194	0.0041267015	0.0009309838	0.002279131	0.004853579	0.0011725549	0.0039238245
0.0	0.0031499267	0.013140265	0.09036819	0.005082865	0.007919013	0.0020604127	0.009322661	0.01866409	0.0036793181	0.006752258
0.0	0.002093906	0.007728229	0.011936396	0.0035063194	0.0041267015	0.0009309842	0.002279131	0.0048535764	0.0011725543	0.0039238245
0.0	0.002093906	0.007728229	0.011936396	0.0035063194	0.0041267034	0.0009309842	0.002279131	0.0048535764	0.0011725543	0.0039238245
0.0	0.002093906	0.007728229	0.011936396	0.0035063194	0.0041267034	0.0009309842	0.0022791298	0.0048535764	0.0011725543	0.0039238245
0.0	0.002093906	0.007728229	0.011936396	0.0035063194	0.0041267015	0.0009309842	0.0022791298	0.0048535764	0.0011725543	0.0039238245
0.0	0.002093906	0.007728229	0.011936407	0.0035063194	0.0041267015	0.0009309838	0.0022791321	0.004853579	0.0011725549	0.0039238245
0.0	0.0031499267	0.013140259	0.09036819	0.005082865	0.007919013	0.0020604117	0.009322661	0.01866409	0.0036793181	0.006752258
0.0	0.002093906	0.007728229	0.011936396	0.0035063194	0.0041267034	0.0009309842	0.0022791298	0.0048535764	0.0011725543	0.0039238245
0.0	0.002093906	0.007728229	0.011936396	0.0035063194	0.0041267034	0.0009309842	0.002279131	0.0048535764	0.0011725543	0.0039238245
0.0	0.002093906	0.007728229	0.011936396	0.0035063194	0.0041267015	0.0009309842	0.002279131	0.0048535764	0.0011725543	0.0039238245
0.0	0.002093906	0.007728229	0.011936396	0.0035063194	0.0041267015	0.0009309842	0.0022791298	0.0048535764	0.0011725543	0.0039238245
0.0	0.002093906	0.0077282325	0.011936407	0.0035063194	0.0041267015	0.0009309838	0.0022791321	0.004853579	0.0011725549	0.0039238245
0.0	0.002093906	0.0077282325	0.011936407	0.0035063194	0.0041267015	0.0009309838	0.0022791321	0.004853579	0.0011725549	0.0039238245
0.0	0.002093906	0.0077282325	0.011936407	0.0035063194	0.0041267015	0.0009309838	0.0022791321	0.004853579	0.0011725549	0.0039238245
0.0	0.002093906	0.007728229	0.011936396	0.0035063194	0.0041267015	0.0009309842	0.0022791298	0.0048535746	0.0011725543	0.0039238245
0.0	0.0020939072	0.0077282325	0.011936407	0.0035063194	0.0041267015	0.0009309838	0.0022791321	0.004853579	0.0011725549	0.0039238245
0.0	0.0020939072	0.0077282325	0.011936407	0.003506318	0.0041267015	0.0009309838	0.0022791321	0.004853579	0.0011725549	0.0039238245
0.0	0.002093906	0.007728229	0.011936396	0.0035063194	0.0041267015	0.0009309842	0.0022791298	0.0048535764	0.0011725543	0.0039238245
0.0	0.002093906	0.007728229	0.011936396	0.0035063194	0.0041267034	0.0009309842	0.0022791298	0.0048535764	0.0011725543	0.0039238245
0.0	0.002093906	0.007728229	0.011936396	0.0035063194	0.0041267015	0.0009309842	0.002279131	0.0048535764	0.0011725543	0.0039238245
0.0	0.002093906	0.007728229	0.011936396	0.0035063194	0.0041267015	0.0009309842	0.002279131	0.0048535764	0.0011725543	0.0039238245
0.0	0.002093906	0.007728229	0.011936396	0.0035063194	0.0041267015	0.0009309842	0.002279131	0.0048535746	0.0011725543	0.0039238245
0.0	0.0031499267	0.013140259	0.09036819	0.005082865	0.007919019	0.0020604127	0.009322661	0.0186641	0.0036793181	0.006752258
0.0	0.0020939072	0.0077282325	0.011936407	0.0035063194	0.0041267015	0.0009309838	0.0022791321	0.004853579	0.0011725549	0.0039238245
0.0	0.008071435	0.012019559	0.011936396	0.005111619	0.006453925	0.004025077	0.0035434982	0.01613973	0.0016532777	0.00984214
0.0	0.0031499267	0.013140259	0.09036819	0.005082865	0.007919015	0.0020604127	0.009322661	0.01866409	0.0036793181	0.006752258
0.0	0.002093906	0.007728229	0.011936396	0.0035063194	0.0041267015	0.0009309842	0.002279131	0.0048535764	0.0011725543	0.0039238245
0.0	0.0020939072	0.0077282325	0.011936407	0.0035063194	0.0041267015	0.0009309838	0.0022791321	0.004853579	0.0011725549	0.0039238245
0.0	0.0020939072	0.0077282325	0.011936407	0.0035063194	0.0041267015	0.0009309838	0.0022791321	0.004853579	0.0011725549	0.0039238245
0.0	0.002093906	0.007728229	0.011936396	0.0035063194	0.0041267015	0.0009309842	0.0022791298	0.0048535746	0.0011725543	0.0039238245
0.0	0.002093906	0.007728229	0.011936396	0.0035063194	0.0041267015	0.0009309842	0.002279131	0.0048535746	0.0011725543	0.0039238245
0.0	0.008071431	0.012019559	0.011936396	0.005111621	0.0064539276	0.004025077	0.0035434982	0.01613973	0.0016532777	0.00984214
0.0	0.002093906	0.007728229	0.011936396	0.0035063194	0.0041267015	0.0009309842	0.002279131	0.0048535746	0.0011725543	0.0039238245
0.0	0.002093906	0.007728229	0.011936396	0.0035063194	0.0041267034	0.0009309842	0.0022791298	0.0048535746	0.0011725543	0.0039238245
0.0	0.002093906	0.007728229	0.011936396	0.0035063194	0.0041267034	0.0009309842	0.0022791298	0.0048535746	0.0011725543	0.0039238245
0.0	0.0027808284	0.007524752	0.016373193	0.0058056824	0.0033694005	0.004896866	0.0051590065	0.028649066	0.0018923817	0.013331738
0.0	0.0031499267	0.013140259	0.09036819	0.005082865	0.007919019	0.0020604136	0.009322661	0.01866409	0.0036793181	0.006752258
0.0	0.0037438108	0.007229916	0.01464329	0.003918539	0.01941277	0.0014645255	0.0053356662	0.008087053	0.0026753803	0.013764285
0.0	0.015712291	0.011742259	0.014643275	0.0063265203	0.01923738	0.0064807064	0.008903719	0.028654149	0.003936327	0.038358804
0.0	0.0037438108	0.007229916	0.014643282	0.003918539	0.019412762	0.0014645242	0.005335661	0.008087053	0.0026753803	0.013764285
0.0	0.002093906	0.007728229	0.011936396	0.0035063194	0.0041267015	0.0009309842	0.0022791298	0.0048535764	0.0011725543	0.0039238245
0.0	0.008071438	0.012019559	0.011936396	0.005111619	0.0064539276	0.0040250793	0.0035434982	0.01613973	0.0016532777	0.009842135
0.0	0.002093906	0.007728229	0.011936396	0.0035063194	0.0041267034	0.0009309842	0.002279131	0.0048535764	0.0011725543	0.0039238245
0.0	0.0031499267	0.013140259	0.09036819	0.005082865	0.007919019	0.0020604117	0.009322661	0.0186641	0.0036793181	0.006752258
0.0	0.002093906	0.007728229	0.011936396	0.0035063194	0.0041267015	0.0009309842	0.0022791298	0.0048535746	0.0011725543	0.0039238245
0.0	0.002093906	0.007728229	0.011936396	0.0035063194	0.0041267015	0.0009309842	0.002279131	0.0048535764	0.0011725543	0.0039238245
0.0	0.0031499267	0.013140259	0.09036819	0.005082865	0.007919019	0.0020604136	0.009322661	0.0186641	0.0036793181	0.006752261
0.0	0.0020939072	0.0077282325	0.011936407	0.003506318	0.0041267015	0.0009309838	0.0022791321	0.004853579	0.0011725549	0.0039238245
0.0	0.002093906	0.007728229	0.011936396	0.0035063194	0.0041267015	0.0009309842	0.002279131	0.0048535764	0.0011725543	0.0039238245
0.0	0.002093906	0.007728229	0.011936396	0.0035063194	0.0041267034	0.0009309842	0.002279131	0.0048535764	0.0011725543	0.0039238245
0.0	0.008071435	0.012019559	0.011936396	0.005111619	0.0064539276	0.0040250807	0.0035434982	0.01613973	0.0016532777	0.00984214
0.0	0.008071431	0.012019553	0.011936396	0.005111619	0.0064539276	0.0040250793	0.0035434982	0.016139738	0.0016532777	0.00984214
0.0	0.0020939072	0.007728229	0.011936407	0.0035063194	0.0041267015	0.0009309838	0.0022791321	0.004853579	0.0011725549	0.0039238245
0.0	0.002093906	0.0077282325	0.011936407	0.0035063194	0.0041267015	0.0009309838	0.002279131	0.004853579	0.0011725549	0.0039238245
0.0	0.002093906	0.007728229	0.011936396	0.0035063194	0.0041267015	0.0009309842	0.002279131	0.0048535764	0.0011725543	0.0039238245
0.0	0.002093906	0.007728229	0.011936396	0.0035063194	0.0041267015	0.0009309842	0.0022791298	0.0048535764	0.0011725543	0.0039238245
0.0	0.008071435	0.012019559	0.011936396	0.005111619	0.006453925	0.0040250793	0.0035434982	0.01613973	0.0016532777	0.00984214
0.0	0.002093906	0.007728229	0.011936396	0.0035063194	0.0041267015	0.0009309842	0.0022791298	0.0048535764	0.0011725543	0.0039238245
0.0	0.002093906	0.007728229	0.011936396	0.0035063194	0.0041267015	0.0009309842	0.002279131	0.0048535764	0.0011725543	0.0039238245
0.0	0.009250656	0.043005466	0.054309256	0.0048513846	0.008874492	0.003869777	0.0052063614	0.0122003835	0.0017679367	0.008044911
0.0	0.0031499267	0.013140259	0.09036819	0.005082865	0.007919013	0.0020604127	0.009322661	0.0186641	0.0036793181	0.006752258
0.0	0.008071435	0.012019559	0.011936396	0.005111619	0.006453925	0.004025077	0.0035434982	0.016139738	0.0016532777	0.009842135
0.0	0.0031499267	0.013140259	0.09036817	0.005082865	0.007919013	0.0020604136	0.009322661	0.0186641	0.0036793181	0.006752258
0.0	0.016045416	0.014283398	0.046536643	0.011081421	0.0076452955	0.008698321	0.007683738	0.031257182	0.002230177	0.010559518
0.0	0.002093906	0.0077282325	0.011936407	0.0035063194	0.0041267015	0.0009309838	0.0022791321	0.004853579	0.0011725549	0.0039238245
0.0	0.002093906	0.007728229	0.011936396	0.0035063194	0.0041267034	0.0009309842	0.002279131	0.0048535764	0.0011725543	0.0039238245
0.0	0.008071435	0.012019553	0.011936396	0.005111619	0.006453925	0.0040250793	0.0035434982	0.01613973	0.0016532777	0.009842135
0.0	0.0027808284	0.007524752	0.016373193	0.0058056824	0.0033694005	0.004896866	0.0051590065	0.028649054	0.0018923817	0.013331738
0.0	0.008071435	0.012019559	0.011936396	0.005111619	0.0064539276	0.004025077	0.0035434982	0.016139738	0.0016532777	0.00984214
0.0	0.0031499267	0.013140259	0.09036819	0.005082865	0.007919015	0.0020604117	0.009322661	0.0186641	0.0036793181	0.006752258
0.0	0.0031499267	0.013140259	0.09036819	0.005082865	0.007919015	0.0020604127	0.009322661	0.0186641	0.0036793181	0.006752258
0.0	0.002093906	0.0077282325	0.011936407	0.0035063194	0.0041267015	0.0009309838	0.002279131	0.004853579	0.0011725549	0.0039238245
0.0	0.002093906	0.0077282325	0.011936407	0.0035063194	0.0041267015	0.0009309838	0.0022791321	0.004853579	0.0011725549	0.0039238245
0.0	0.002093906	0.007728229	0.011936396	0.0035063194	0.0041267015	0.0009309842	0.002279131	0.0048535764	0.0011725543	0.0039238245
0.0	0.002093906	0.007728229	0.011936396	0.0035063194	0.0041267015	0.0009309842	0.0022791298	0.0048535764	0.0011725543	0.0039238245
0.0	0.002093906	0.007728229	0.011936396	0.0035063194	0.0041267034	0.0009309842	0.002279131	0.0048535764	0.0011725543	0.0039238245
0.0	0.0031499267	0.013140259	0.09036817	0.005082865	0.007919013	0.0020604117	0.009322661	0.01866409	0.0036793181	0.006752258
0.0	0.002093906	0.007728229	0.011936396	0.0035063194	0.0041267015	0.0009309842	0.002279131	0.0048535746	0.0011725543	0.0039238245
0.0	0.008071431	0.012019553	0.011936396	0.005111619	0.0064539276	0.0040250793	0.0035434982	0.01613973	0.0016532777	0.009842135
0.0	0.0031499267	0.013140259	0.09036819	0.005082865	0.007919013	0.0020604117	0.009322661	0.01866409	0.0036793181	0.006752258
0.0	0.0031499267	0.013140265	0.09036819	0.005082865	0.007919019	0.0020604136	0.009322661	0.0186641	0.0036793181	0.006752258
0.0	0.0035232143	0.012846877	0.016014278	0.0041341977	0.013818901	0.0017231109	0.0050096493	0.011549529	0.0025972482	0.008757786
0.0	0.0035232143	0.012846877	0.016014278	0.0041341977	0.013818901	0.0017231109	0.0050096493	0.011549529	0.0025972482	0.00875779
0.0	0.0061963717	0.024887888	0.13836035	0.008614518	0.02639339	0.004009105	0.020304667	0.07388138	0.007190499	0.015112505
0.0	0.88460946	0.9290027	0.9965522	0.41633826	0.5324017	0.99425584	0.6612514	0.95958614	0.2212161	0.9708364
0.0	0.9842045	0.93206465	0.99091804	0.9794916	0.9593426	0.98129106	0.94098896	0.9473164	0.98093814	0.9713802
0.0	0.9842045	0.93206465	0.99091804	0.9794916	0.9593426	0.98129106	0.94098896	0.9473164	0.98093814	0.9713802
0.0	0.9842045	0.93206465	0.99091804	0.9794916	0.9593426	0.98129106	0.94098896	0.9473164	0.98093814	0.9713802
0.0	0.9986713	0.997806	0.9991264	0.98742115	0.9885035	0.9995561	0.99863774	0.99890614	0.99591583	0.9913163
0.0	0.9842045	0.93206465	0.99091804	0.9794916	0.9593426	0.98129106	0.94098896	0.9473164	0.98093814	0.9713802
0.0	0.9999776	0.9999465	0.99995744	0.9999336	0.99996495	0.9999919	0.9999831	0.9999924	0.99992406	0.99997914
0.0	0.9842045	0.93206465	0.99091804	0.9794916	0.9593426	0.98129106	0.94098896	0.9473164	0.98093814	0.9713802
0.0	0.9998037	0.9998659	0.99993336	0.9997807	0.9997389	0.9999331	0.99993193	0.9999193	0.99983275	0.999754
0.0	0.9842045	0.93206465	0.99091804	0.9794916	0.9593426	0.98129106	0.94098896	0.9473164	0.98093814	0.9713802
0.0	0.9842045	0.93206465	0.99091804	0.9794916	0.9593426	0.98129106	0.94098896	0.9473164	0.98093814	0.9713802
0.0	0.9842045	0.93206465	0.99091804	0.9794916	0.9593426	0.98129106	0.94098896	0.9473164	0.98093814	0.9713802
0.0	0.9842045	0.93206465	0.99091804	0.9794916	0.9593426	0.98129106	0.94098896	0.9473164	0.98093814	0.9713802
0.0	0.9842045	0.93206465	0.99091804	0.9794916	0.9593426	0.98129106	0.94098896	0.9473164	0.98093814	0.9713802
0.0	0.9842045	0.93206465	0.99091804	0.9794916	0.9593426	0.98129106	0.94098896	0.9473164	0.98093814	0.9713802
0.0	0.9842045	0.93206465	0.99091804	0.9794916	0.9593426	0.98129106	0.94098896	0.9473164	0.98093814	0.9713802
0.0	0.9842045	0.93206465	0.99091804	0.9794916	0.9593426	0.98129106	0.94098896	0.9473164	0.98093814	0.9713802
0.0	0.9842045	0.93206465	0.99091804	0.9794916	0.9593426	0.98129106	0.94098896	0.9473164	0.98093814	0.9713802
0.0	0.95962656	0.931788	0.9284385	0.6306905	0.80807966	0.9923535	0.96837217	0.9751756	0.9673313	0.72096276
0.0	0.7726659	0.9932581	0.999736	0.9628208	0.5756962	0.9958325	0.88697803	0.20700149	0.9993723	0.99938035
0.0	0.9450566	0.941998	0.99871075	0.95234793	0.9512216	0.9957052	0.9325831	0.8001216	0.86429757	0.9926428
0.0	0.035665233	0.12060386	0.24587892	0.9125989	0.10737014	0.1728101	0.55838084	0.5297046	0.15870579	0.95919025
0.0	0.9842045	0.93206465	0.99091804	0.9794917	0.9593426	0.98129106	0.94098896	0.9473164	0.98093814	0.9713802
0.0	0.07039644	0.001986923	0.0012210069	0.6270055	0.0005789006	6.3244035e-05	0.16658397	0.07173317	0.049561266	0.33649907
0.0	0.9968348	0.5488068	0.9994222	0.9993049	0.99962795	0.9975284	0.9945643	0.9957228	0.98341656	0.93024975
0.0	0.99900204	0.9986106	0.99886644	0.9946694	0.99848217	0.99935037	0.9976695	0.99921167	0.99607444	0.9988606
0.0	0.9985769	0.9973902	0.9983975	0.98925006	0.9975683	0.9986753	0.9962733	0.9988356	0.9947977	0.99733645
0.0	0.9842045	0.93206465	0.99091804	0.9794917	0.9593426	0.98129106	0.94098896	0.9473164	0.98093814	0.9713802
0.0	0.0028723928	0.005112356	0.0013086562	0.0016250444	0.490462	0.049210746	0.0032769688	0.007281181	0.87832075	0.031002978
0.0	0.9842045	0.93206465	0.99091804	0.9794916	0.9593426	0.98129106	0.94098896	0.9473164	0.98093814	0.9713802
0.0	0.9842045	0.93206465	0.99091804	0.9794917	0.9593426	0.98129106	0.94098896	0.9473164	0.98093814	0.9713802
0.0	0.9593186	0.9369066	0.9926345	0.10094189	0.9715579	0.9137394	0.9942368	0.9826491	0.9694835	0.97988176
0.0	0.9999925	0.9999645	0.99998856	0.99995005	0.99998975	0.9999913	0.99996793	0.9999963	0.9999443	0.99998
0.0	0.01672806	0.961166	0.023531502	0.00040177547	0.0023985761	0.0029470131	0.0001550656	0.00041051302	0.01223811	0.0022024005
0.0	0.9936453	0.9939028	0.99775594	0.9740587	0.9876643	0.9697721	0.99769634	0.9909695	0.9853447	0.9349528
0.0	0.9988164	0.9996865	0.9997665	0.9985019	0.9996619	0.9996964	0.99975675	0.9996767	0.9995956	0.9996227
0.0	0.9834976	0.977108	0.9951574	0.9543497	0.9944859	0.998066	0.99051255	0.98558736	0.98640025	0.98900443
0.0	0.9842045	0.93206465	0.99091804	0.9794917	0.9593426	0.98129106	0.94098896	0.9473164	0.98093814	0.9713802
0.0	0.9842045	0.93206465	0.99091804	0.9794917	0.9593426	0.98129106	0.94098896	0.9473164	0.98093814	0.9713802
0.0	0.6183482	0.7076529	0.82599217	0.35718676	0.65009683	0.78205913	0.84388256	0.6527176	0.27002546	0.18190296
0.0	0.9994516	0.99949944	0.99968135	0.99762964	0.99960655	0.9998091	0.9998723	0.9998319	0.9986407	0.9991322
0.0	0.9033941	0.9781296	0.9906307	0.80319107	0.97066396	0.75759006	0.97473294	0.9293802	0.90748715	0.98063344
0.0	0.9842045	0.93206465	0.99091804	0.9794916	0.9593426	0.98129106	0.94098896	0.9473164	0.98093814	0.9713802
0.0	0.18352982	0.4373597	0.39619043	0.10131362	0.44905964	0.40246165	0.80963486	0.34685296	0.110034466	0.2753023
0.0	0.618348	0.7551221	0.8627483	0.39625788	0.7093488	0.8213407	0.8699965	0.72423875	0.33424386	0.2301984
0.0	0.18759666	0.3288834	0.664178	0.210755	0.5934196	0.8534979	0.9067458	0.9132744	0.18131424	0.41524094
0.0	0.18759665	0.32888335	0.6641779	0.210755	0.5934196	0.85349804	0.90674585	0.9132744	0.18131424	0.41524094
0.0	0.18759665	0.32888347	0.6641779	0.21075505	0.5934196	0.8534979	0.9067458	0.9132744	0.18131423	0.41524094
0.0	0.18759663	0.32888335	0.6641779	0.21075505	0.5934197	0.85349804	0.9067458	0.9132744	0.18131427	0.41524094
0.0	0.18759666	0.3288834	0.66417783	0.210755	0.5934197	0.85349804	0.9067458	0.9132744	0.18131423	0.41524112
0.0	0.18759662	0.3288834	0.6641778	0.210755	0.5934196	0.8534979	0.9067458	0.9132744	0.18131424	0.41524094
0.0	0.32650024	0.655239	0.87208426	0.5595367	0.83715993	0.95965344	0.97058004	0.97784936	0.43276456	0.822439
0.0	0.32650024	0.6552391	0.8720843	0.5595367	0.83715993	0.95965344	0.97058004	0.97784936	0.43276465	0.8224391
0.0	0.32650027	0.655239	0.87208426	0.55953664	0.83715993	0.95965344	0.97058004	0.97784936	0.43276456	0.8224391
0.0	0.9967733	0.9984034	0.99948126	0.99226534	0.99916065	0.99910563	0.99894947	0.99954396	0.9934458	0.99396616
0.0	0.005648177	0.16488297	0.0005657797	0.11661192	0.0004821851	0.036280643	0.2658199	0.0005387985	0.00027499424	0.2537317
0.0	0.9842045	0.93206465	0.99091804	0.9794917	0.9593426	0.98129106	0.94098896	0.9473164	0.98093814	0.9713802
0.0	0.9842045	0.93206465	0.99091804	0.9794917	0.9593426	0.98129106	0.94098896	0.9473164	0.98093814	0.9713802
0.0	0.9842045	0.93206465	0.99091804	0.9794917	0.9593426	0.98129106	0.94098896	0.9473164	0.98093814	0.9713802
0.0	0.86523294	0.77697647	0.9425886	0.6025918	0.5962625	0.87644887	0.3314558	0.73606426	0.549876	0.598507
0.0	0.99951375	0.9998078	0.9999219	0.9991198	0.9996896	0.9998971	0.9999057	0.9996381	0.9996797	0.99987996
0.0	0.97603464	0.99369967	0.9991798	0.9925339	0.9512901	0.9992348	0.9926602	0.9994702	0.9649523	0.98449206
0.0	0.01034545	0.19245836	0.04508209	0.063086204	0.008617804	0.060300376	0.06699802	0.026984144	0.010444825	0.0035021137
0.0	0.00042501825	0.0525811	0.04005287	0.014426813	0.017046563	0.010751309	0.0030403188	0.034903303	0.031461034	0.008321069
0.0	0.016213829	0.25568977	0.062074617	0.07234896	0.0111487545	0.08360035	0.10347577	0.040701546	0.0141402045	0.0036199568
0.0	0.945969	0.98010546	0.99693847	0.9549779	0.99293464	0.9984078	0.9944799	0.99154633	0.95513946	0.99091935
0.0	0.9977087	0.9994326	0.99974924	0.9971431	0.9986356	0.99964297	0.99973744	0.99936754	0.99933213	0.9995395
0.0	0.9977087	0.9994326	0.99974924	0.9971431	0.9986356	0.99964297	0.99973744	0.99936754	0.99933213	0.9995395
0.0	0.9977087	0.9994326	0.99974924	0.9971431	0.9986356	0.99964297	0.99973744	0.99936754	0.99933213	0.9995395
0.0	0.9977087	0.9994326	0.99974924	0.9971431	0.9986356	0.99964297	0.99973744	0.99936754	0.99933213	0.9995395
0.0	0.9977087	0.9994326	0.99974924	0.9971431	0.9986356	0.99964297	0.99973744	0.99936754	0.99933213	0.9995395
0.0	0.9977087	0.9994326	0.99974924	0.9971431	0.9986356	0.99964297	0.99973744	0.99936754	0.99933213	0.9995395
0.0	0.9977087	0.9994326	0.99974924	0.9971431	0.9986356	0.99964297	0.99973744	0.99936754	0.99933213	0.9995395
0.0	0.9977087	0.9994326	0.99974924	0.9971431	0.9986356	0.99964297	0.99973744	0.99936754	0.99933213	0.9995395
0.0	0.9977087	0.9994326	0.99974924	0.9971431	0.9986356	0.99964297	0.99973744	0.99936754	0.99933213	0.9995395
0.0	0.9977087	0.9994326	0.99974924	0.9971431	0.9986356	0.99964297	0.99973744	0.99936754	0.99933213	0.9995395
0.0	0.99798787	0.9995017	0.99977976	0.9977825	0.9988426	0.9997037	0.9997712	0.99946564	0.9994261	0.9996055
0.0	0.9977087	0.9994326	0.99974924	0.9971431	0.9986356	0.99964297	0.99973744	0.99936754	0.99933213	0.9995395
0.0	0.9977087	0.9994326	0.99974924	0.9971431	0.9986356	0.99964297	0.99973744	0.99936754	0.99933213	0.9995395
0.0	0.9977087	0.9994326	0.99974924	0.9971431	0.9986356	0.99964297	0.99973744	0.99936754	0.99933213	0.9995395
0.0	0.9977087	0.9994326	0.99974924	0.9971431	0.9986356	0.99964297	0.99973744	0.99936754	0.99933213	0.9995395
0.0	0.9977087	0.9994326	0.99974924	0.9971431	0.9986356	0.99964297	0.99973744	0.99936754	0.99933213	0.9995395
0.0	0.9977087	0.9994326	0.99974924	0.9971431	0.9986356	0.99964297	0.99973744	0.99936754	0.99933213	0.9995395
0.0	0.9977087	0.9994326	0.99974924	0.9971431	0.9986356	0.99964297	0.99973744	0.99936754	0.99933213	0.9995395
0.0	0.9977087	0.9994326	0.99974924	0.9971431	0.9986356	0.99964297	0.99973744	0.99936754	0.99933213	0.9995395
0.0	0.9977087	0.9994326	0.99974924	0.9971431	0.9986356	0.99964297	0.99973744	0.99936754	0.99933213	0.9995395
0.0	0.9977087	0.9994326	0.99974924	0.9971431	0.9986356	0.99964297	0.99973744	0.99936754	0.99933213	0.9995395
0.0	0.9977087	0.9994326	0.99974924	0.9971431	0.9986356	0.99964297	0.99973744	0.99936754	0.99933213	0.9995395
0.0	0.9977087	0.9994326	0.99974924	0.9971431	0.9986356	0.99964297	0.99973744	0.99936754	0.99933213	0.9995395
0.0	0.9977087	0.9994326	0.99974924	0.9971431	0.9986356	0.99964297	0.99973744	0.99936754	0.99933213	0.9995395
0.0	0.9977087	0.9994326	0.99974924	0.9971431	0.9986356	0.99964297	0.99973744	0.99936754	0.99933213	0.9995395
0.0	0.945969	0.98010546	0.99693847	0.9549779	0.99293464	0.9984078	0.9944799	0.99154633	0.95513946	0.99091935
0.0	0.9999713	0.9999542	0.999956	0.99995327	0.99996746	0.99998677	0.99998295	0.9999831	0.99997294	0.9999771
0.0	0.9842045	0.93206465	0.99091804	0.9794917	0.9593426	0.98129106	0.94098896	0.9473164	0.98093814	0.9713802
0.0	0.9958619	0.99771947	0.99926585	0.97344446	0.99845195	0.99720675	0.998869	0.9975969	0.9912062	0.99783105
0.0	0.9983171	0.99891627	0.99939513	0.9927706	0.99818015	0.9991641	0.99972814	0.99974984	0.9991997	0.99914455
0.0	0.10024431	0.23680466	0.3956303	0.027511887	0.15436214	0.076179646	0.5776333	0.033070672	0.0064314324	0.08663882
0.0	0.9920952	0.99600464	0.99915195	0.99288166	0.9967526	0.9989969	0.99889225	0.99880266	0.99324304	0.99379313
0.0	0.998059	0.99846125	0.9990145	0.99751127	0.9990263	0.9988524	0.9996928	0.9999442	0.99962497	0.9990953
0.0	0.9842045	0.93206465	0.99091804	0.9794917	0.9593426	0.98129106	0.94098896	0.9473164	0.98093814	0.9713802
0.0	0.9842045	0.93206465	0.99091804	0.9794917	0.9593426	0.98129106	0.94098896	0.9473164	0.98093814	0.9713802
0.0	0.9994942	0.9996909	0.9998184	0.9993736	0.99959	0.99988604	0.9998641	0.9998858	0.999782	0.99955696
0.0	0.9991161	0.9994778	0.99970704	0.99897987	0.9992719	0.99980694	0.9996762	0.99980146	0.99951947	0.9990932
0.0	0.99935	0.99957734	0.9998055	0.9993505	0.9987841	0.99974304	0.999739	0.99984694	0.9992848	0.998574
0.0	0.99935	0.99957734	0.9998055	0.9993505	0.9987841	0.99974304	0.999739	0.99984694	0.9992848	0.998574
0.0	0.9842045	0.93206465	0.99091804	0.9794917	0.9593426	0.98129106	0.94098896	0.9473164	0.98093814	0.9713802
0.0	0.005162282	0.009525356	0.013204591	0.0059711873	0.0032966766	0.014548057	0.010137611	0.0040150727	0.002686682	0.0028782769
0.0	0.9842045	0.93206465	0.99091804	0.9794917	0.9593426	0.98129106	0.94098896	0.9473164	0.98093814	0.9713802
0.0	0.99641764	0.99526644	0.9988896	0.9867675	0.9969297	0.99914217	0.9990397	0.99948466	0.9861357	0.9957657
0.0	0.96304053	0.9649867	0.9939268	0.8921187	0.9618695	0.99278545	0.9964933	0.9927981	0.96804595	0.9746789
0.0	0.98290205	0.9701874	0.9784151	0.98828703	0.9011957	0.7684413	0.98640627	0.95789057	0.9820386	0.97691214
0.0	0.9630404	0.9649867	0.9939268	0.8921187	0.9618695	0.99278545	0.9964933	0.9927981	0.96804595	0.9746789
0.0	0.98290205	0.9701874	0.9784151	0.98828703	0.9011957	0.7684413	0.98640627	0.95789045	0.9820386	0.97691214
0.0	0.9842045	0.93206465	0.99091804	0.9794916	0.9593426	0.98129106	0.94098896	0.9473164	0.98093814	0.9713802
0.0	0.9842045	0.93206465	0.99091804	0.9794917	0.9593426	0.98129106	0.94098896	0.9473164	0.98093814	0.9713802
0.0	0.9842045	0.93206465	0.99091804	0.9794917	0.9593426	0.98129106	0.94098896	0.9473164	0.98093814	0.9713802
0.0	0.9997708	0.99977416	0.9998578	0.99957234	0.99965215	0.99986434	0.9999027	0.9999423	0.9996074	0.9995758
0.0	0.99984455	0.9998202	0.99989235	0.99975914	0.9997962	0.99993384	0.9999242	0.999954	0.9997248	0.99976116
0.0	0.99984455	0.9998202	0.99989235	0.99975914	0.9997962	0.99993384	0.9999242	0.999954	0.9997248	0.99976116
0.0	0.9842045	0.93206465	0.99091804	0.9794917	0.9593426	0.98129106	0.94098896	0.9473164	0.98093814	0.9713802
0.0	0.99967694	0.99950147	0.9998473	0.9990866	0.9998227	0.99990225	0.99989307	0.99997413	0.99957675	0.9997125
0.0	0.2814315	0.31895366	0.24001932	0.15290594	0.087970465	0.8060191	0.58664	0.50707096	0.25075418	0.019787855
0.0	0.44008508	0.4951561	0.41506496	0.23833378	0.23316425	0.9326145	0.8048394	0.79976827	0.5765045	0.05165581
0.0	0.440085	0.4951561	0.41506496	0.23833379	0.2331643	0.9326145	0.80483925	0.7997684	0.5765045	0.051655836
0.0	0.99967694	0.99950147	0.9998473	0.9990866	0.9998227	0.99990225	0.99989307	0.99997413	0.99957675	0.9997125
0.0	0.9909734	0.0011077599	0.72960514	0.49634984	0.7660757	0.9409554	0.41374567	0.93594414	0.8772265	0.4066808
0.0	0.9909734	0.0011077599	0.72960514	0.49634984	0.7660757	0.9409554	0.41374567	0.93594414	0.8772265	0.4066808
0.0	0.993148	0.0033564796	0.72960514	0.6665833	0.8315317	0.94973195	0.64802116	0.93594414	0.9214511	0.5723436
0.0	0.9988826	0.9994362	0.9997948	0.99928826	0.99917054	0.99974686	0.9998629	0.9998118	0.99968207	0.99938726
0.0	0.991029	0.99230814	0.929383	0.9960594	0.9900568	0.98558235	0.9954366	0.9956254	0.9771463	0.9933961
0.0	0.04389667	0.99448687	0.8231014	0.0066676047	0.011270982	0.37389433	0.005714172	0.9463538	0.11331888	0.79265213
0.0	0.9941485	0.9972922	0.9983027	0.99128634	0.99038374	0.99882394	0.9977703	0.9991259	0.9938778	0.982454
0.0	0.9543625	0.97454584	0.98538	0.9591234	0.94507587	0.98920083	0.9937856	0.9893059	0.951177	0.9430378
0.0	0.37008902	0.26742595	0.43273413	0.25155142	0.21687354	0.4297136	0.7951628	0.5857817	0.16177511	0.23585597
0.0	0.93580526	0.97040594	0.9835278	0.9552287	0.9203531	0.98741806	0.9928256	0.9873476	0.94096214	0.9468883
0.0	0.9941485	0.9972922	0.9983027	0.99128634	0.99038374	0.99882394	0.9977703	0.9991259	0.9938778	0.982454
0.0	0.97686857	0.98171425	0.99218845	0.94886047	0.95897764	0.9939429	0.99265	0.99730957	0.96566087	0.8888845
0.0	0.9974813	0.998058	0.99846727	0.9960206	0.9980854	0.99966335	0.99803334	0.9998642	0.9929213	0.9963258
0.0	0.9842045	0.93206465	0.99091804	0.9794916	0.9593426	0.98129106	0.94098896	0.9473164	0.98093814	0.9713802
0.0	0.9855865	0.9707252	0.40402463	0.9010081	0.911242	0.8418307	0.6470031	0.956173	0.880848	0.11774163
0.0	0.050091594	0.14823765	0.13687517	0.0577918	0.0252741	0.2873877	0.14957765	0.049987674	0.016403578	0.21855637
0.0	0.9694798	0.92498666	0.016311236	0.7152082	0.76781374	0.8732921	0.52861166	0.9617388	0.75478345	0.019360058
0.0	0.9920952	0.99600464	0.99915195	0.99288166	0.9967526	0.9989969	0.99889225	0.99880266	0.99324304	0.99379313
0.0	0.9842045	0.93206465	0.99091804	0.9794917	0.9593426	0.98129106	0.94098896	0.9473164	0.98093814	0.9713802
0.0	0.9842045	0.93206465	0.99091804	0.9794917	0.9593426	0.98129106	0.94098896	0.9473164	0.98093814	0.9713802
0.0	0.99973863	0.99985385	0.99989235	0.99948263	0.9998086	0.9999174	0.99994683	0.9999633	0.9999068	0.9998561
0.0	0.9842045	0.93206465	0.99091804	0.9794916	0.9593426	0.98129106	0.94098896	0.9473164	0.98093814	0.9713802
0.0	0.99998677	0.9999914	0.99999475	0.9999721	0.9999895	0.99999356	0.9999926	0.9999927	0.9999833	0.9999902
0.0	0.9999808	0.9999659	0.9999832	0.9999579	0.99997675	0.9999877	0.9999862	0.9999869	0.99998057	0.99998116
0.0	0.9842045	0.93206465	0.99091804	0.9794916	0.9593426	0.98129106	0.94098896	0.9473164	0.98093814	0.9713802
0.0	0.68252987	0.99800605	0.99967694	0.91970336	0.5392631	0.99613106	0.9761271	0.21950632	0.972354	0.7782585
0.0	0.9842045	0.93206465	0.99091804	0.9794916	0.9593426	0.98129106	0.94098896	0.9473164	0.98093814	0.9713802
0.0	0.9842045	0.93206465	0.99091804	0.9794916	0.9593426	0.98129106	0.94098896	0.9473164	0.98093814	0.9713802
0.0	0.9995172	0.9995364	0.99991846	0.9993055	0.99971336	0.9995733	0.9998841	0.99990726	0.9995223	0.99982506
0.0	0.7481761	0.95661604	0.9843323	0.7818248	0.94184476	0.9051945	0.9559813	0.95249724	0.5728454	0.89282775
0.0	0.51915234	0.36540473	0.9850352	0.65462285	0.9861627	0.93785745	0.45352554	0.91561806	0.9343891	0.97025216
0.0	0.019124664	0.040846463	0.085659355	0.018982373	0.011299282	0.104294196	0.041278742	0.029470084	0.0066974997	0.011821869
0.0	0.998933	0.99841094	0.99970156	0.9969348	0.99927455	0.9997451	0.99957114	0.99992263	0.9968515	0.9990871
0.0	0.998933	0.99841094	0.99970156	0.9969348	0.99927455	0.9997451	0.99957114	0.99992263	0.9968515	0.9990871
0.0	0.0129972985	0.76920766	0.0339194	0.34369168	0.011085054	0.09435567	0.8097497	0.0074304123	0.018733518	0.83277225
0.0	0.0129972985	0.76920766	0.033919387	0.34369162	0.011085054	0.09435572	0.8097497	0.007430409	0.018733514	0.83277225
0.0	0.21752839	0.39177975	0.91173446	0.5846386	0.7885067	0.8724787	0.5198188	0.89644605	0.6338958	0.5344473
0.0	0.21752839	0.39177975	0.91173446	0.5846386	0.7885067	0.8724787	0.5198188	0.89644605	0.6338958	0.5344473
0.0	0.26933318	0.24575686	0.28617293	0.0761721	0.108161464	0.17885135	0.20496121	0.24456327	0.06667463	0.12375969
0.0	0.93580514	0.97040606	0.9835278	0.9552287	0.9203531	0.98741806	0.9928256	0.9873476	0.94096214	0.9468883
0.0	0.99535733	0.9956508	0.99893826	0.98113203	0.9927366	0.9799841	0.99836665	0.9959567	0.99287194	0.962088
0.0	0.0026146402	0.011853919	0.00481397	0.002939704	0.0028311778	0.0054141926	0.010278129	0.0020580129	0.0020131415	0.0017049846
0.0	0.0024026094	0.0125892395	0.0048218193	0.0027471597	0.0030188004	0.005650679	0.011064143	0.0020574294	0.0019295545	0.0019343467
0.0	0.0016866471	0.00975482	0.003747615	0.0024349135	0.0022935465	0.0041664364	0.00796943	0.001608556	0.0015989344	0.0015790068
0.0	0.004432574	0.024774877	0.010657738	0.0036238006	0.0054869214	0.012751028	0.02229845	0.0049609784	0.0040943334	0.0035566534
0.0	0.9995339	0.99967945	0.9998354	0.999508	0.99903417	0.99981004	0.9998197	0.99988556	0.9995427	0.99908245
0.0	0.9977087	0.9994326	0.99974924	0.9971431	0.9986356	0.99964297	0.99973744	0.99936754	0.99933213	0.9995395
0.0	0.9842045	0.93206465	0.99091804	0.9794917	0.9593426	0.98129106	0.94098896	0.9473164	0.98093814	0.9713802
0.0	0.9842045	0.93206465	0.99091804	0.9794917	0.9593426	0.98129106	0.94098896	0.9473164	0.98093814	0.9713802
0.0	0.9842045	0.93206465	0.99091804	0.9794916	0.9593426	0.98129106	0.94098896	0.9473164	0.98093814	0.9713802
0.0	0.9842045	0.93206465	0.99091804	0.9794916	0.9593426	0.98129106	0.94098896	0.9473164	0.98093814	0.9713802
0.0	0.95568955	0.9297294	0.9006145	0.5963902	0.7596801	0.98973095	0.9721593	0.9673697	0.9649152	0.74013585
0.0	0.9744178	0.9854649	0.98485893	0.94824356	0.96161973	0.9967566	0.9960155	0.9930011	0.95325816	0.8255218
0.0	0.99988484	0.99984705	0.9999045	0.999681	0.99992025	0.9999225	0.99995625	0.9999629	0.9990953	0.99988544
0.0	0.9995035	0.9996257	0.99976474	0.99910235	0.99975365	0.9997003	0.999824	0.9998857	0.99833184	0.99937516
0.0	0.9958619	0.99771947	0.99926585	0.97344446	0.99845195	0.99720675	0.998869	0.9975969	0.9912062	0.99783105
0.0	0.9842045	0.93206465	0.99091804	0.9794917	0.9593426	0.98129106	0.94098896	0.9473164	0.98093814	0.9713802
0.0	0.99949515	0.9970983	0.99906486	0.9949734	0.9995665	0.9987631	0.9978416	0.9991792	0.9879402	0.99667275
0.0	0.9842045	0.93206465	0.99091804	0.9794916	0.9593426	0.98129106	0.94098896	0.9473164	0.98093814	0.9713802
0.0	0.5013422	0.24630713	0.008871707	0.4847946	0.61185753	0.8600375	0.45082155	0.20170586	0.053793576	0.35355788
0.0	0.6505773	0.3674467	0.9559483	0.80604357	0.84550714	0.88898855	0.8294539	0.83169395	0.8964173	0.8556035
0.0	0.65057725	0.3674467	0.9559483	0.80604357	0.84550714	0.88898855	0.82945395	0.83169407	0.8964173	0.8556035
0.0	0.8314951	0.88992494	0.9573746	0.61725575	0.6605922	0.98091507	0.9886275	0.9700816	0.48626924	0.68991077
0.0	0.991469	0.9689663	0.97363675	0.9720976	0.98886245	0.97555375	0.66641486	0.97795117	0.9580909	0.8674467
0.0	0.991469	0.9689663	0.97363675	0.9720976	0.98886245	0.97555375	0.66641486	0.97795117	0.9580909	0.8674467
0.0	0.9842045	0.93206465	0.99091804	0.9794917	0.9593426	0.98129106	0.94098896	0.9473164	0.98093814	0.9713802
0.0	0.003852292	0.02241197	0.018902794	0.006866824	0.0052686282	0.0015775394	0.015019291	0.02918077	0.0028052602	0.009784675
0.0	0.9842045	0.93206465	0.99091804	0.9794916	0.9593426	0.98129106	0.94098896	0.9473164	0.98093814	0.9713802
0.0	0.9842045	0.93206465	0.99091804	0.9794917	0.9593426	0.98129106	0.94098896	0.9473164	0.98093814	0.9713802
0.0	0.9993629	0.9995969	0.99980897	0.99936324	0.9987841	0.99974304	0.99974614	0.9998511	0.9993179	0.99864525
0.0	0.9993629	0.9995969	0.99980897	0.99936324	0.9987841	0.99974304	0.99974614	0.9998511	0.9993179	0.99864525
0.0	0.0009677325	0.4753124	0.006676678	0.054985747	0.9593426	0.98129106	0.7322767	0.2741415	0.002258261	0.027152348
0.0	0.9842045	0.93206465	0.99091804	0.9794917	0.9593426	0.98129106	0.94098896	0.9473164	0.98093814	0.9713802
0.0	0.9977708	0.9988477	0.99972254	0.99867624	0.9979373	0.99951637	0.99973685	0.99970067	0.9991677	0.9983777
0.0	0.00414387	0.08166228	0.31209204	0.07851098	0.09403751	0.051742624	0.21119036	0.009154857	0.0021029236	0.003534168
0.0	0.0012970348	0.012126874	0.033342663	0.0012964939	0.015375155	0.00070353516	0.008214466	0.0004720402	0.0015348354	0.00073490443
0.0	0.9842045	0.93206465	0.99091804	0.9794916	0.9593426	0.98129106	0.94098896	0.9473164	0.98093814	0.9713802
0.0	0.9842045	0.93206465	0.99091804	0.9794917	0.9593426	0.98129106	0.94098896	0.9473164	0.98093814	0.9713802
0.0	0.47255963	0.77204543	0.6025474	0.5621068	0.21681952	0.42071915	0.6542819	0.52127856	0.67478466	0.18469499
0.0	0.47255963	0.77204543	0.60254747	0.56210685	0.21681948	0.42071915	0.65428185	0.52127844	0.6747846	0.18469499
0.0	0.99935	0.99957734	0.9998055	0.9993505	0.9987841	0.99974304	0.999739	0.99984694	0.9992848	0.998574
0.0	0.99935	0.99957734	0.9998055	0.9993505	0.9987841	0.99974304	0.999739	0.99984694	0.9992848	0.998574
0.0	0.9842045	0.93206465	0.99091804	0.9794917	0.9593426	0.98129106	0.94098896	0.9473164	0.98093814	0.9713802
0.0	0.9999914	0.99997795	0.99997795	0.99996305	0.99997973	0.99999225	0.9999552	0.9999895	0.9999751	0.99997723
0.0	0.15123466	0.14322664	0.1367362	0.04849784	0.061141115	0.10890811	0.09619042	0.1344481	0.03125039	0.08578301
0.0	0.9842045	0.93206465	0.99091804	0.9794917	0.9593426	0.98129106	0.94098896	0.9473164	0.98093814	0.9713802
0.0	0.9991549	0.99934775	0.9996377	0.9986375	0.99948573	0.99964476	0.9997503	0.9998777	0.9983693	0.9986149
0.0	0.9842045	0.93206465	0.99091804	0.9794916	0.9593426	0.98129106	0.94098896	0.9473164	0.98093814	0.9713802
0.0	0.9842045	0.93206465	0.99091804	0.9794916	0.9593426	0.98129106	0.94098896	0.9473164	0.98093814	0.9713802
0.0	0.9842045	0.93206465	0.99091804	0.9794916	0.9593426	0.98129106	0.94098896	0.9473164	0.98093814	0.9713802
0.0	0.9842045	0.93206465	0.99091804	0.9794916	0.9593426	0.98129106	0.94098896	0.9473164	0.98093814	0.9713802
0.0	0.9842045	0.93206465	0.99091804	0.9794916	0.9593426	0.98129106	0.94098896	0.9473164	0.98093814	0.9713802
0.0	0.9842045	0.93206465	0.99091804	0.9794916	0.9593426	0.98129106	0.94098896	0.9473164	0.98093814	0.9713802
0.0	0.9842045	0.93206465	0.99091804	0.9794916	0.9593426	0.98129106	0.94098896	0.9473164	0.98093814	0.9713802
0.0	0.9842045	0.93206465	0.99091804	0.9794916	0.9593426	0.98129106	0.94098896	0.9473164	0.98093814	0.9713802
0.0	0.9842045	0.93206465	0.99091804	0.9794916	0.9593426	0.98129106	0.94098896	0.9473164	0.98093814	0.9713802
0.0	0.9842045	0.93206465	0.99091804	0.9794916	0.9593426	0.98129106	0.94098896	0.9473164	0.98093814	0.9713802
0.0	0.9842045	0.93206465	0.99091804	0.9794916	0.9593426	0.98129106	0.94098896	0.9473164	0.98093814	0.9713802
0.0	0.9842045	0.93206465	0.99091804	0.9794916	0.9593426	0.98129106	0.94098896	0.9473164	0.98093814	0.9713802
0.0	0.9842045	0.93206465	0.99091804	0.9794916	0.9593426	0.98129106	0.94098896	0.9473164	0.98093814	0.9713802
0.0	0.9842045	0.93206465	0.99091804	0.9794916	0.9593426	0.98129106	0.94098896	0.9473164	0.98093814	0.9713802
0.0	0.9842045	0.93206465	0.99091804	0.9794916	0.9593426	0.98129106	0.94098896	0.9473164	0.98093814	0.9713802
0.0	0.9842045	0.93206465	0.99091804	0.9794916	0.9593426	0.98129106	0.94098896	0.9473164	0.98093814	0.9713802
0.0	0.9842045	0.93206465	0.99091804	0.9794916	0.9593426	0.98129106	0.94098896	0.9473164	0.98093814	0.9713802
0.0	0.9842045	0.93206465	0.99091804	0.9794916	0.9593426	0.98129106	0.94098896	0.9473164	0.98093814	0.9713802
0.0	0.9842045	0.93206465	0.99091804	0.9794916	0.9593426	0.98129106	0.94098896	0.9473164	0.98093814	0.9713802
0.0	0.19909932	0.31206155	0.6427266	0.21283999	0.7819814	0.38584507	0.53351074	0.38331297	0.26740667	0.42662716
0.0	0.94642705	0.9247773	0.9006144	0.595459	0.7596801	0.9877701	0.9579563	0.96551293	0.9521261	0.6892714
0.0	0.9842045	0.93206465	0.99091804	0.9794917	0.9593426	0.98129106	0.94098896	0.9473164	0.98093814	0.9713802
0.0	0.0013914183	0.00050096295	0.0022166986	0.004067608	0.0008629843	0.0004833588	0.0005310716	0.0005146965	0.00020925645	0.001160931
0.0	0.98861223	0.9942059	0.99507326	0.9836678	0.99723214	0.9972766	0.9983669	0.9959616	0.9901052	0.9964671
0.0	0.06539857	0.0038853514	0.0017619116	0.0022114853	0.0010837261	0.0029315657	0.0050667054	0.0006974443	0.00026776604	0.0036211917
0.0	0.806578	0.8765698	0.913457	0.6152528	0.86774385	0.9566756	0.9620301	0.87001985	0.4859289	0.6835862
0.0	0.806578	0.8765698	0.913457	0.6152528	0.86774385	0.9566756	0.9620301	0.87001985	0.485929	0.6835862
0.0	0.9990151	0.999358	0.9996555	0.99883145	0.99912363	0.99977297	0.99958354	0.9997476	0.99935216	0.99881685
0.0	0.9990151	0.999358	0.9996555	0.99883145	0.99912363	0.99977297	0.99958354	0.9997476	0.99935216	0.99881685
0.0	0.8065781	0.8765698	0.913457	0.6152528	0.86774385	0.9566756	0.9620301	0.87001985	0.48592907	0.6835862
0.0	0.806578	0.8765698	0.913457	0.6152528	0.86774385	0.9566756	0.9620301	0.87001985	0.485929	0.68358636
0.0	0.99960107	0.99858826	0.9994808	0.9951603	0.99866307	0.9997241	0.9982072	0.9992731	0.9965412	0.9989532
0.0	0.99960107	0.99858826	0.9994808	0.9951603	0.99866307	0.9997241	0.9982072	0.9992731	0.9965412	0.9989532
0.0	0.9920952	0.99600464	0.99915195	0.99288166	0.9967526	0.9989969	0.99889225	0.99880266	0.99324304	0.99379313
0.0	0.9920952	0.99600464	0.99915195	0.99288166	0.9967526	0.9989969	0.99889225	0.99880266	0.99324304	0.99379325
0.0	0.49013078	0.6059763	0.7394049	0.3198319	0.5281608	0.6746161	0.8051687	0.521268	0.1767125	0.14287879
0.0	0.49013078	0.6059763	0.7394049	0.3198319	0.5281608	0.67461616	0.8051687	0.521268	0.1767125	0.14287879
0.0	0.9989839	0.99926955	0.99961495	0.9981761	0.99938	0.99950945	0.9997726	0.9997689	0.9967386	0.99737287
0.0	0.778027	0.080052026	0.00024906886	0.00021274529	0.0012748209	0.051122703	0.0009804706	0.07328346	0.05532118	0.0029090992
0.0	0.9828553	0.92351294	0.069406174	0.796748	0.9876199	0.9708336	0.9973757	0.9984665	0.03230767	0.99301696
0.0	0.9842045	0.93206465	0.99091804	0.9794916	0.9593426	0.98129106	0.94098896	0.9473164	0.98093814	0.9713802
0.0	0.999542	0.9996784	0.9997987	0.9995504	0.9989793	0.9998073	0.99981004	0.9998926	0.99937123	0.99909055
0.0	0.012415773	0.15912734	0.5484375	0.7742432	0.08606588	0.015799308	0.8810812	0.7880036	0.93300784	0.7791449
0.0	0.06495642	0.029377766	0.15482594	0.0050888653	0.009392298	0.12191451	0.022616647	0.02960891	0.0008813844	0.04391713
0.0	0.0020939072	0.0077282325	0.011936407	0.0035063194	0.0041267015	0.0009309838	0.0022791321	0.004853579	0.0011725549	0.0039238245
0.0	0.097093046	0.06492017	0.3416247	0.011605372	0.013807391	0.5734461	0.026284408	0.36277166	0.0012239908	0.031107262
0.0	0.064956404	0.029377766	0.15482594	0.0050888653	0.009392298	0.12191451	0.022616647	0.02960891	0.0008813844	0.04391713
0.0	0.064956404	0.029377766	0.15482594	0.0050888653	0.009392298	0.12191451	0.022616647	0.02960891	0.0008813844	0.04391713
0.0	0.064956404	0.029377759	0.15482594	0.0050888653	0.009392298	0.12191451	0.022616647	0.02960891	0.0008813844	0.04391713
0.0	0.064956404	0.029377759	0.15482594	0.0050888653	0.009392298	0.12191447	0.022616647	0.02960891	0.0008813844	0.04391713
0.0	0.06495642	0.029377759	0.15482594	0.0050888653	0.009392298	0.12191451	0.022616647	0.02960891	0.0008813844	0.04391713
0.0	0.06495642	0.029377759	0.15482593	0.0050888653	0.009392298	0.12191451	0.022616647	0.02960891	0.0008813844	0.04391713
0.0	0.06495642	0.029377759	0.15482594	0.0050888653	0.009392298	0.12191447	0.022616647	0.02960891	0.0008813844	0.04391713
0.0	0.10717392	0.16080108	0.17420408	0.0432106	0.15461548	0.21010447	0.533508	0.15354942	0.038603403	0.1280558
0.0	0.0031499267	0.013140265	0.090368204	0.005082865	0.007919013	0.0020604136	0.009322661	0.01866409	0.0036793181	0.006752258
0.0	0.0031499267	0.013140259	0.09036819	0.005082865	0.007919013	0.0020604136	0.009322661	0.01866409	0.0036793181	0.006752261
0.0	0.0031499267	0.013140259	0.090368204	0.005082865	0.007919013	0.0020604136	0.009322666	0.01866409	0.0036793181	0.006752261
0.0	0.02037418	0.009943364	0.042496778	0.011430995	0.020780437	0.0013312078	0.018372037	0.017691405	0.0064369496	0.009207156
0.0	0.0027808284	0.007524752	0.016373193	0.0058056824	0.0033694005	0.004896866	0.005159009	0.028649054	0.0018923817	0.013331738
0.0	0.002093906	0.007728229	0.011936396	0.0035063194	0.0041267015	0.0009309842	0.0022791298	0.0048535764	0.0011725543	0.0039238245
0.0	0.0027808284	0.007524752	0.016373193	0.0058056824	0.0033694005	0.004896866	0.005159009	0.028649054	0.0018923817	0.013331738
0.0	0.002093906	0.007728229	0.011936396	0.0035063194	0.0041267015	0.0009309842	0.0022791298	0.0048535764	0.0011725543	0.0039238245
0.0	0.02037418	0.009943364	0.04249677	0.011430995	0.020780437	0.0013312078	0.018372033	0.017691405	0.0064369496	0.009207156
0.0	0.0027808284	0.0075247553	0.016373193	0.0058056824	0.0033694005	0.004896866	0.005159009	0.02864906	0.0018923817	0.013331738
0.0	0.002093906	0.007728229	0.011936396	0.0035063194	0.0041267015	0.0009309842	0.002279131	0.0048535764	0.0011725543	0.0039238245
0.0	0.002093906	0.0077282325	0.011936407	0.0035063194	0.0041267015	0.0009309838	0.002279131	0.004853579	0.0011725549	0.0039238245
0.0	0.002093906	0.007728229	0.011936407	0.0035063194	0.0041267015	0.0009309838	0.0022791321	0.004853579	0.0011725549	0.0039238245
0.0	0.02037418	0.009943364	0.04249677	0.011430995	0.020780437	0.0013312078	0.018372033	0.017691405	0.0064369496	0.009207156
0.0	0.0027808284	0.007524752	0.016373193	0.0058056824	0.0033694005	0.004896866	0.005159009	0.028649054	0.0018923817	0.013331738
0.0	0.002093906	0.007728229	0.011936396	0.0035063194	0.0041267015	0.0009309842	0.0022791298	0.0048535764	0.0011725543	0.0039238245
0.0	0.020374186	0.009943364	0.04249676	0.011430995	0.020780433	0.0013312078	0.018372033	0.017691405	0.0064369496	0.009207156
0.0	0.0027808284	0.007524752	0.016373193	0.0058056824	0.0033694005	0.004896866	0.005159009	0.028649066	0.0018923817	0.013331738
0.0	0.002093906	0.007728229	0.011936407	0.0035063194	0.0041267015	0.0009309838	0.002279131	0.004853579	0.0011725549	0.0039238245
0.0	0.002093906	0.007728229	0.011936407	0.0035063194	0.0041267015	0.0009309838	0.0022791321	0.004853579	0.0011725549	0.0039238245
0.0	0.0027808284	0.007524752	0.016373193	0.0058056796	0.0033694005	0.004896866	0.005159009	0.028649054	0.0018923817	0.013331738
0.0	0.002093906	0.007728229	0.011936396	0.0035063194	0.0041267034	0.0009309842	0.0022791298	0.0048535746	0.0011725543	0.0039238245
0.0	0.0027808284	0.007524752	0.016373193	0.0058056796	0.0033694005	0.004896866	0.0051590065	0.028649066	0.0018923817	0.013331738
0.0	0.002093906	0.007728229	0.011936396	0.0035063194	0.0041267034	0.0009309842	0.002279131	0.0048535764	0.0011725543	0.0039238245
0.0	0.0027808284	0.007524752	0.016373193	0.0058056824	0.0033694005	0.004896866	0.0051590065	0.02864906	0.0018923817	0.013331738
0.0	0.002093906	0.007728229	0.011936396	0.0035063194	0.0041267034	0.0009309842	0.002279131	0.0048535746	0.0011725543	0.0039238245
0.0	0.002093906	0.0077282325	0.011936407	0.0035063194	0.0041267015	0.0009309838	0.0022791321	0.004853579	0.0011725549	0.0039238245
0.0	0.002093906	0.007728229	0.011936407	0.0035063194	0.0041267015	0.0009309838	0.002279131	0.004853579	0.0011725549	0.0039238245
0.0	0.0031499267	0.013140265	0.09036819	0.005082865	0.007919013	0.0020604127	0.009322661	0.01866409	0.0036793181	0.006752264
0.0	0.0027808284	0.007524752	0.016373193	0.0058056824	0.0033694005	0.004896866	0.005159009	0.028649066	0.0018923817	0.013331738
0.0	0.002093906	0.007728229	0.011936396	0.0035063194	0.0041267015	0.0009309842	0.002279131	0.0048535764	0.0011725543	0.0039238245
0.0	0.002093906	0.007728229	0.011936396	0.0035063194	0.0041267034	0.0009309842	0.0022791298	0.0048535746	0.0011725543	0.0039238245
0.0	0.002093906	0.0077282325	0.011936407	0.0035063194	0.0041267015	0.0009309838	0.0022791321	0.004853579	0.0011725549	0.0039238245
0.0	0.0020939072	0.0077282325	0.011936407	0.0035063194	0.0041267015	0.0009309838	0.002279131	0.004853579	0.0011725549	0.0039238245
0.0	0.002093906	0.0077282325	0.011936407	0.0035063194	0.0041267015	0.0009309838	0.002279131	0.004853579	0.0011725549	0.0039238245
0.0	0.002093906	0.007728229	0.011936407	0.0035063194	0.0041267015	0.0009309838	0.0022791321	0.004853579	0.0011725549	0.0039238245
0.0	0.002093906	0.007728229	0.011936396	0.0035063194	0.0041267015	0.0009309842	0.0022791298	0.0048535764	0.0011725543	0.0039238245
0.0	0.17773888	0.9201373	0.41922516	0.05056619	0.049861193	0.551553	0.7214783	0.7078325	0.014173452	0.7070233
0.0	0.5182736	0.89149576	0.3744911	0.18573476	0.7319229	0.9491919	0.60625774	0.28308406	0.058000084	0.34179634
0.0	0.10877793	0.6739468	0.25641578	0.04605447	0.018406803	0.39380607	0.47714013	0.31887484	0.008065764	0.48458207
0.0	0.0045784344	0.01625753	0.02227177	0.0048416085	0.004875506	0.0039173868	0.003033614	0.045954205	0.0011515218	0.0046222378
0.0	0.0045784344	0.01625753	0.02227177	0.0048416085	0.004875506	0.003917383	0.0030336168	0.045954205	0.0011515218	0.0046222354
0.0	0.002251452	0.010053593	0.022245664	0.007679261	0.02090655	0.0072397008	0.004546114	0.008403035	0.0016094261	0.009558992
0.0	0.012441788	0.013927463	0.16901252	0.019911971	0.042016648	0.008374218	0.013691243	0.025592972	0.008499637	0.010457099
0.0	0.007833068	0.0074776746	0.019841736	0.009654799	0.026391529	0.0033027425	0.0030668483	0.0056640855	0.0035978241	0.0063453102
0.0	0.007833068	0.0074776746	0.019841736	0.009654799	0.026391521	0.0033027425	0.0030668483	0.0056640855	0.0035978258	0.006345307
0.0	0.0031499267	0.013140253	0.09036819	0.005082865	0.007919013	0.0020604136	0.009322661	0.018664096	0.0036793181	0.006752261
0.0	0.002093906	0.007728229	0.011936396	0.0035063194	0.0041267015	0.0009309842	0.002279131	0.0048535746	0.0011725543	0.0039238245
0.0	0.002093906	0.007728229	0.011936396	0.0035063194	0.0041267015	0.0009309842	0.002279131	0.0048535746	0.0011725543	0.0039238245
0.0	0.0020939072	0.0077282325	0.011936407	0.0035063194	0.0041267015	0.0009309838	0.0022791321	0.004853579	0.0011725549	0.0039238245
0.0	0.002093906	0.007728229	0.011936396	0.0035063194	0.0041267015	0.0009309842	0.0022791298	0.0048535764	0.0011725543	0.0039238245
0.0	0.008071435	0.012019553	0.011936396	0.005111619	0.0064539276	0.004025077	0.0035434982	0.01613973	0.0016532777	0.009842135
0.0	0.00925066	0.04300545	0.054309234	0.0048513846	0.008874492	0.003869777	0.0052063586	0.0122003835	0.0017679367	0.008044911
0.0	0.0027808284	0.007524752	0.016373193	0.0058056824	0.0033694005	0.004896866	0.005159009	0.028649054	0.0018923817	0.013331738
0.0	0.0031499267	0.013140259	0.090368204	0.005082865	0.007919013	0.0020604136	0.009322666	0.01866409	0.0036793181	0.006752258
0.0	0.002093906	0.007728229	0.011936396	0.0035063194	0.0041267015	0.0009309842	0.0022791298	0.0048535764	0.0011725543	0.0039238245
0.0	0.002093906	0.0077282325	0.011936407	0.0035063194	0.0041267015	0.0009309838	0.0022791321	0.004853579	0.0011725549	0.0039238245
0.0	0.002093906	0.007728229	0.011936396	0.0035063194	0.0041267015	0.0009309842	0.0022791298	0.0048535746	0.0011725543	0.0039238245
0.0	0.008071431	0.012019559	0.011936396	0.005111619	0.006453925	0.004025077	0.0035434982	0.01613973	0.0016532777	0.009842135
0.0	0.00925066	0.04300545	0.054309256	0.0048513846	0.008874492	0.003869777	0.0052063614	0.012200378	0.0017679367	0.008044907
0.0	0.0027808284	0.007524752	0.016373193	0.0058056824	0.0033694005	0.004896866	0.005159009	0.028649054	0.0018923817	0.013331738
0.0	0.0031499267	0.013140253	0.09036819	0.005082865	0.007919013	0.0020604136	0.009322661	0.01866409	0.0036793181	0.006752261
0.0	0.002093906	0.007728229	0.011936396	0.0035063194	0.0041267015	0.0009309842	0.002279131	0.0048535746	0.0011725543	0.0039238245
0.0	0.0064415745	0.025037145	0.023211872	0.0036978126	0.011216027	0.0013899428	0.0069194725	0.031385973	0.0015645787	0.007244147
0.0	0.0064415745	0.025037134	0.023211867	0.0036978126	0.011216027	0.0013899428	0.006919466	0.031385988	0.0015645787	0.007244147
0.0	0.31098694	0.17081985	0.1375478	0.021630136	0.0741334	0.10385207	0.24939196	0.7301966	0.045616575	0.44896218
0.0	0.031141499	0.1485708	0.12185376	0.005320458	0.022581602	0.0056057526	0.014081033	0.099183545	0.0025280446	0.01468071
0.0	0.00787275	0.025852045	0.03174463	0.006647725	0.006127801	0.0068782377	0.015892694	0.18040341	0.0025480834	0.030352341
0.0	0.010823012	0.05156737	0.19168672	0.0059904945	0.01991358	0.0034091934	0.027918441	0.14058706	0.005413369	0.010366341
0.0	0.0064415745	0.025037134	0.023211867	0.0036978126	0.011216027	0.0013899428	0.006919466	0.031385988	0.0015645787	0.007244147
0.0	0.0064415745	0.025037134	0.023211867	0.0036978126	0.011216027	0.0013899428	0.006919466	0.031385973	0.0015645787	0.00724415
0.0	0.002093906	0.007728229	0.011936396	0.0035063194	0.0041267034	0.0009309842	0.002279131	0.0048535764	0.0011725543	0.0039238245
0.0	0.0030808717	0.019440526	0.023020264	0.0063155796	0.019151077	0.0030366874	0.005425119	0.0186232	0.001836324	0.0054641464
0.0	0.0030808717	0.019440511	0.023020271	0.006315583	0.01915107	0.003036686	0.0054251216	0.0186232	0.001836324	0.0054641464
0.0	0.013432399	0.033179894	0.023020271	0.010013897	0.0155398045	0.012825439	0.008853299	0.05949274	0.00213996	0.017315496
0.0	0.13015509	0.23254903	0.42952633	0.051319618	0.124663934	0.37383446	0.371953	0.15034558	0.0076997373	0.07859915
0.0	0.003935166	0.018088844	0.03515094	0.012059556	0.009683701	0.015079093	0.0137480805	0.11039555	0.0021951862	0.022573482
0.0	0.004843235	0.034853727	0.1990075	0.010817601	0.030042537	0.007540041	0.021612842	0.07514009	0.005334345	0.009059783
0.0	0.0030808717	0.019440511	0.023020271	0.006315583	0.019151073	0.003036686	0.0054251244	0.0186232	0.001836324	0.0054641464
0.0	0.002093906	0.0077282325	0.011936407	0.0035063194	0.0041267015	0.0009309838	0.0022791321	0.004853579	0.0011725549	0.0039238245
0.0	0.002093906	0.007728229	0.011936396	0.0035063194	0.0041267034	0.0009309842	0.0022791298	0.0048535764	0.0011725543	0.0039238245
0.0	0.008071431	0.012019559	0.011936396	0.005111619	0.006453925	0.0040250807	0.0035434982	0.01613973	0.0016532777	0.009842135
0.0	0.00925066	0.043005455	0.054309256	0.0048513846	0.008874487	0.003869777	0.0052063586	0.0122003835	0.0017679367	0.008044911
0.0	0.0027808284	0.007524752	0.016373193	0.0058056824	0.0033694005	0.004896866	0.005159009	0.028649066	0.0018923817	0.013331738
0.0	0.002093906	0.007728229	0.011936396	0.0035063194	0.0041267034	0.0009309842	0.0022791298	0.0048535764	0.0011725543	0.0039238245
0.0	0.0045784386	0.01625753	0.022271778	0.0048416057	0.004875506	0.003917383	0.003033614	0.045954205	0.0011515218	0.0046222354
0.0	0.0045784363	0.01625753	0.022271764	0.0048416085	0.004875506	0.0039173868	0.0030336168	0.045954198	0.0011515218	0.0046222354
0.0	0.019688914	0.02671173	0.02227177	0.0054509756	0.00808913	0.018078234	0.004540873	0.1458231	0.0013659409	0.014252689
0.0	0.02148005	0.09627514	0.11090934	0.007172945	0.010672913	0.017596705	0.006168372	0.13477321	0.0017993777	0.010623954
0.0	0.005773167	0.0159476	0.03163164	0.008529442	0.004227597	0.020687517	0.0068264534	0.2502082	0.0014978203	0.01822816
0.0	0.13690986	0.52699727	0.61394453	0.14023297	0.04801194	0.06058166	0.20085752	0.59642303	0.018895738	0.24610482
0.0	0.0045784363	0.01625753	0.022271764	0.0048416085	0.004875506	0.0039173868	0.0030336168	0.045954205	0.0011515218	0.0046222378
0.0	0.002251451	0.010053593	0.022245673	0.0076792534	0.020906545	0.007239704	0.004546114	0.008403039	0.0016094261	0.009558989
0.0	0.002251452	0.010053597	0.022245664	0.007679261	0.020906545	0.0072397008	0.004546114	0.008403035	0.0016094261	0.009558992
0.0	0.009237318	0.016928144	0.022245664	0.0069507197	0.020255495	0.031760007	0.007407795	0.030053731	0.0027257656	0.027564647
0.0	0.0106749525	0.060693823	0.11603456	0.0117848655	0.035747983	0.03126738	0.010281564	0.025215657	0.0028371706	0.018310849
0.0	0.003047092	0.009975208	0.03390592	0.015582595	0.010126755	0.03818416	0.011104354	0.0565322	0.0025464867	0.03837897
0.0	0.0036429586	0.01859091	0.19133984	0.0143879475	0.03331815	0.019616066	0.016893541	0.04160925	0.0060470407	0.012791844
0.0	0.010546314	0.12481866	0.24704169	0.048826635	0.20307395	0.0431014	0.13454178	0.10140817	0.024053944	0.1320284
0.0	0.00049635663	0.0003471953	0.0010806152	0.0013464334	0.0007075358	0.0002958544	0.00020120991	0.0001674813	0.00015288229	0.00045126613
0.0	0.0004985772	0.000331797	0.0010581021	0.0017149812	0.00080843095	0.0003788076	0.00021557951	0.0001399512	0.00014546617	0.0005527146
0.0	0.902675	0.9681074	0.9957266	0.8228524	0.9704807	0.9785187	0.9891339	0.9976023	0.97428143	0.88807076
0.0	0.9842045	0.93206465	0.99091804	0.9794917	0.9593426	0.98129106	0.94098896	0.9473164	0.98093814	0.9713802
0.0	0.9842045	0.93206465	0.99091804	0.9794916	0.9593426	0.98129106	0.94098896	0.9473164	0.98093814	0.9713802
0.0	0.9842045	0.93206465	0.99091804	0.9794916	0.9593426	0.98129106	0.94098896	0.9473164	0.98093814	0.9713802
0.0	0.9842045	0.93206465	0.99091804	0.9794917	0.9593426	0.98129106	0.94098896	0.9473164	0.98093814	0.9713802
0.0	0.9842045	0.93206465	0.99091804	0.9794917	0.9593426	0.98129106	0.94098896	0.9473164	0.98093814	0.9713802
[truncated: 18,803 more rows]
