# Supplementary material for: Teasing out missing reactions in genome-scale metabolic networks through hypergraph learning
Source: Nat Commun. 2023 Apr 25;14:2375. doi: 10.1038/s41467-023-38110-7 (PMC10130184; doi:10.1038/s41467-023-38110-7)
Supplement: Supplementary file 4 — Source Data [file 41467_2023_38110_MOESM4_ESM.zip › Source Data/Figure 2/j-m/iEC1344_C_nhp.csv]

	0	0.1	0.1.1	0.1.1.1	0.1.1.1.1	0.1.1.1.1.1	0.1.1.1.1.1.1	0.1.1.1.1.1.1.1	0.1.1.1.1.1.1.1.1	0
1.0	0.56678116	0.5700824	0.58236814	0.5585243	0.55416733	0.010968171	0.5816141	0.012690113	0.10983252	0.5885567
1.0	0.023600278	0.5700406	0.58153385	0.5575414	0.14086595	0.57095724	0.58148605	0.5521068	0.5760938	0.030595105
1.0	0.57061535	0.5592214	0.006566871	0.5585591	0.55347264	0.01995643	0.014927622	0.56310505	0.5748231	0.58925843
1.0	0.5691231	0.007978396	0.5839352	0.5570332	0.55272055	0.023890981	0.589201	0.55212355	0.14152107	0.000101927406
1.0	0.5724011	0.023012921	0.012954957	0.55800176	0.56123537	0.5706595	0.58222735	0.011072866	0.037777912	0.03170869
1.0	0.56868935	0.56786513	0.5838517	0.49784273	0.5532783	0.56634474	0.58058774	0.012998803	0.5743833	0.59335864
1.0	0.5565714	0.5589556	0.58388853	0.55787945	0.5617055	0.024699463	0.48410633	0.55225736	0.5767075	0.5882745
1.0	0.56710863	0.5583818	0.005343773	0.55893266	0.106062844	0.028621187	0.58171666	0.56348944	0.5814553	0.5928727
1.0	0.57002395	0.025367932	0.58312935	0.55903095	0.55724424	0.5649165	0.580614	0.011515241	0.5831177	0.5869834
1.0	0.55689377	0.5679065	0.58250487	0.5585495	0.04216684	0.5650748	0.58905745	0.0075030923	0.5841903	0.60820204
1.0	0.57158285	0.5653273	0.018030355	0.5592273	0.55677193	0.568244	0.5855363	0.552502	0.5735585	0.53962475
1.0	0.55734694	0.013186609	0.5835791	0.0071053472	0.5683277	0.5708952	0.57925427	0.5541511	0.57410866	0.59161043
1.0	0.5587462	0.5572157	0.5836784	0.5548858	0.5630277	0.567535	0.030983988	0.5666411	0.583497	0.58866787
1.0	0.5616778	0.5659653	0.00224684	0.55725986	0.042966425	0.573876	0.039881114	0.55542475	0.5750657	0.6369696
1.0	0.55720234	0.557289	0.5855412	0.5579753	0.106032014	0.57098764	0.022022197	0.55625874	0.5837543	0.5933448
1.0	0.57266456	0.015307591	0.583283	0.5571634	0.5648544	0.57011944	0.28044227	0.5541943	0.07225018	0.5860222
1.0	0.5695378	0.55824673	0.5848333	0.19787315	0.5542373	0.5656547	0.5863676	0.5565828	0.08579651	0.5922279
1.0	0.5688483	0.55689985	0.58567894	0.55815697	0.56529146	0.5702872	0.58812666	0.5561178	0.5737486	0.592223
1.0	0.5663897	0.056746446	0.012210497	0.55852437	0.56078607	0.57073027	0.00020347371	0.5533833	0.5807545	0.046792172
1.0	0.5690756	0.56838065	0.009257025	0.035440825	0.5553243	0.56660724	0.5826635	0.5641407	0.5747006	0.5867199
1.0	0.56937355	0.5660634	0.5846971	0.558542	0.56189626	0.56631935	0.5804221	0.5647795	0.5833762	0.58756924
1.0	0.6850456	0.018543523	0.006166727	0.558089	0.55442715	0.5713243	0.58073676	0.55309206	0.5860717	0.5916841
1.0	0.5680584	0.5655241	0.011633005	0.5584856	0.56073576	0.5714784	0.5866183	0.55451775	0.58248323	0.5921954
1.0	0.044912625	0.05678399	0.55276495	0.017796319	0.5558855	0.57275885	0.5882159	0.5657093	0.5813303	0.58662295
1.0	0.57121176	0.55842775	0.5835297	0.558846	0.56081516	0.5640243	0.5816043	0.55547476	0.08743862	0.55557865
1.0	0.048350155	0.56705874	0.58318955	0.55913156	0.09323944	0.56766146	0.5881017	0.5618104	0.096032776	0.5870036
1.0	0.55701095	0.56623024	0.5818203	0.5586272	0.55285585	0.024088575	0.030684367	0.0057685925	0.58526593	0.5890553
1.0	0.5603183	0.5600466	0.5852657	0.55601573	0.5546915	0.56646204	0.58795375	0.5625247	0.5736156	0.5927044
1.0	0.5666685	0.5553781	0.5820566	0.013121777	0.5620699	0.56650114	0.58047783	0.0096466	0.5741485	0.5889516
1.0	0.55572927	0.5557832	0.0147894295	0.5591051	0.14877628	0.56603193	0.5799144	0.56138974	0.5834043	0.12383768
1.0	0.18336971	0.5595323	0.007676914	0.5574677	0.5646247	0.5709061	0.83033705	4.015438e-05	0.57607967	0.58876073
1.0	0.567348	0.011964852	0.5824855	0.55750114	0.55377305	0.5713854	0.579939	0.5525689	0.5757593	3.4291115e-05
1.0	0.080804296	0.56434035	0.5854399	0.55922437	0.56351197	0.0151227005	0.37235597	0.5531687	0.099357	0.022008076
1.0	0.5689639	0.7415002	0.581702	0.55773747	0.56193066	0.57126683	0.58222336	0.5691954	0.5760433	0.59222645
1.0	0.112236306	0.5673626	0.5833018	0.5572843	0.56519663	0.5650252	0.5819666	0.5647557	0.5817632	0.025650434
1.0	0.03626156	0.019574078	0.010263336	0.55878127	0.050962992	0.5725945	0.5875244	0.56339425	0.57484716	0.5883009
1.0	0.5695367	0.5608173	0.58315367	0.5565838	0.070225194	0.5732556	0.67068946	0.55303884	0.57909554	0.58846015
1.0	0.5684466	0.5568161	0.58512473	0.55671537	0.55631393	0.56482726	0.5871711	0.565625	0.5752452	0.5918309
1.0	0.5537784	0.5565266	0.58400303	0.5585599	0.5550132	0.5733005	0.059820276	0.5578868	0.5752526	0.5866729
1.0	0.5708573	0.5581232	0.5830184	6.654979e-05	0.5833149	0.5722941	0.045530386	0.552611	0.7729689	0.59175897
1.0	0.5569459	0.56860834	0.5860189	0.5587745	0.026100097	0.56671536	0.5868029	0.5510941	0.09034763	0.108330846
1.0	0.5710608	0.015169091	0.5829681	0.55805796	0.03572599	0.57084185	0.054867014	0.018349726	0.5734453	0.5930646
1.0	0.56722295	0.5684982	0.58370686	0.02229238	0.5527688	0.56473684	0.58213663	0.56521857	0.57745534	0.115948565
1.0	0.5597861	0.55777234	0.58377683	0.55931413	0.5607284	0.57015383	0.5813182	0.012075286	0.5814907	0.046579845
1.0	0.56935525	0.5664467	0.5827558	0.55865985	0.5560598	0.57229525	0.58181715	0.011258566	0.09943046	0.5881274
1.0	0.07708084	0.015829278	0.58250725	0.5578374	0.5653016	0.5722816	0.58126134	0.56556535	0.5768305	0.045806535
1.0	0.56072015	0.56881577	0.5828487	0.023195693	0.55571735	0.5639123	0.079474665	0.5664402	0.5738304	0.5879444
1.0	0.5595452	0.557213	0.5813191	0.55797255	0.5633573	0.56506586	0.5818388	0.56338686	0.5748877	0.5870929
1.0	0.55734164	0.00028953492	0.5840769	0.5532526	0.55445427	0.5654729	0.58907104	0.56484056	0.5832529	0.591334
1.0	0.55676913	0.56639355	0.58365744	0.55819213	0.5622184	0.56745523	0.58831245	0.55368024	0.07166415	0.02174938
1.0	0.565687	0.5685564	0.5853999	0.5586724	0.5565583	0.5708518	0.5820427	0.009138578	0.10847407	0.59246963
1.0	0.21416648	0.5571447	0.5820954	0.55863255	0.052800845	0.5712337	0.5811521	0.5690418	0.577502	0.59124744
1.0	0.55612445	0.5550591	0.009585847	0.023137493	0.5659	0.5677462	0.58236796	0.5505871	0.58155495	0.59148127
1.0	0.03684461	0.5574022	0.58486724	0.010967896	0.56196994	0.56997645	0.5813783	0.019580215	0.5761891	0.5913707
1.0	0.039329242	0.57021767	0.011589542	0.013603395	0.0815572	0.56543094	0.5672265	0.01082774	0.57406396	0.036003746
1.0	0.0021622747	0.5579172	0.58416873	0.017815784	0.5648945	0.57178986	0.5876546	0.5629227	0.77278817	0.04390902
1.0	0.56776613	0.0155464355	0.011476563	6.147342e-05	0.5621872	0.5674154	0.58622503	0.5641742	0.6476153	0.014467705
1.0	0.57202405	0.012394532	0.5860798	0.5584241	0.049098544	0.5700442	0.5825569	0.55251443	0.11080413	0.5864298
1.0	4.5255572e-05	0.55756485	0.5842918	0.55631113	0.5556359	0.5702846	0.5808875	0.56195027	0.5841949	2.5212119e-05
1.0	0.566727	0.55939454	0.582954	0.55567855	0.55281043	0.57090104	0.5824512	0.5662038	0.060232483	0.5884794
1.0	0.56844825	0.5577516	0.582803	0.5587706	0.5610575	0.18058085	0.075788565	0.55296856	0.57474965	0.59111744
1.0	0.5567778	0.5569401	0.58294934	0.55795205	0.55658895	0.024582244	0.5870139	0.5537786	0.58314925	0.5874936
1.0	0.33709708	0.013049985	0.0086643705	0.55851233	0.5651224	0.5655058	0.025924645	0.008835717	0.57361007	0.5922236
1.0	0.5657681	0.5695961	0.5828115	0.55867124	0.030703964	0.5659777	0.5874726	0.55076164	0.0822249	0.58835626
1.0	0.5684152	0.5697093	0.583316	0.017240345	0.5623676	0.567574	0.58976924	0.55207306	0.57549584	0.5903233
1.0	0.5578471	0.5696284	0.58498317	0.5575042	0.5652116	0.56987333	0.58270997	0.5665927	0.5742902	0.58736795
1.0	0.030871589	0.55916834	0.5854423	0.011612195	0.55468357	0.5706569	0.587632	0.5621726	0.5824574	0.5918912
1.0	0.5586439	0.5686752	0.5835397	0.024737176	0.031088801	0.57398146	0.58802587	0.5623551	0.574232	0.8076104
1.0	0.14990006	0.56796247	0.5820179	0.070989594	0.56348646	0.5711723	0.5817291	0.5680683	0.5733086	0.5905015
1.0	0.56742984	0.5088321	0.56445134	0.19767521	0.5561812	0.57031345	0.5822274	0.5527552	0.5775295	0.27981293
1.0	0.5724447	0.5575368	0.009877911	0.557284	0.5542274	0.026910475	0.58911234	0.6191563	0.66661054	0.5909101
1.0	0.5692075	0.5687862	0.58293927	0.018332135	0.563354	0.57001436	0.5878309	0.56472695	0.58391416	0.5879326
1.0	0.06928507	0.018956931	0.5819763	0.5580637	0.55510044	0.5664843	0.59066916	0.55200136	0.58245194	0.5917275
1.0	0.57030904	0.5571419	0.58429146	0.023108697	0.5612707	0.5661815	5.1836218e-05	0.012288482	0.5828113	0.5922489
1.0	0.5584992	0.07051175	0.5813736	0.55790037	0.5612008	0.5701893	0.58194387	0.55737776	0.06485906	0.5882413
1.0	0.56514037	0.012087738	0.58449006	0.19734132	0.56489164	0.56420666	0.58117515	0.5526156	0.58384615	0.5928764
1.0	0.55908436	0.56642747	0.58327603	0.5585879	0.55727726	0.0788065	0.58231825	0.5522484	0.2554752	0.5880339
1.0	0.5668995	0.5561222	0.5830252	0.55854464	0.55595464	0.57229877	0.58154374	0.0065875496	0.0429197	0.5598598
1.0	0.5612502	0.696524	0.01085587	0.55864817	0.555289	0.57139987	0.5816233	0.568863	0.5748513	0.030357584
1.0	0.56843287	0.5566432	0.58456993	0.55850726	0.5567927	0.5691952	0.58713144	0.56560755	0.7714326	0.591012
1.0	0.5613997	0.55767256	0.5858257	0.55688673	0.5546429	0.56715393	5.2066785e-05	0.56493807	0.5743359	0.041539043
1.0	0.560457	0.5602614	0.0084881205	0.5591799	0.55440915	0.57216394	0.48154354	0.5517779	0.5748162	0.04092552
1.0	0.5556397	0.560264	0.5821009	0.5585925	0.56069374	0.5651437	0.57963437	0.6929006	0.58455396	0.031976547
1.0	0.55710113	0.02254117	0.010468601	0.5575261	0.56155443	0.5706427	0.58792424	0.56606555	0.5745969	0.59176946
1.0	0.5564162	0.56768966	0.5854432	0.55766153	0.554451	0.57102394	0.079895474	0.5614134	0.5828101	0.5873913
1.0	0.56998634	0.5602078	0.58125037	0.55801314	0.55701476	0.5671457	0.009796006	0.5525538	0.5749238	0.59111077
1.0	0.5689791	0.021632005	0.58227634	0.043570325	0.55468726	0.5696161	0.010801424	0.5648559	0.57492065	0.58816457
1.0	0.56677645	0.014082337	0.58568066	0.55697215	0.5640288	0.56776965	0.58875495	0.008247994	0.58345145	0.5879688
1.0	0.6494544	0.56649894	0.58529896	0.5584626	0.017257845	0.5671579	0.58124286	0.5624927	0.50619256	0.6492136
1.0	0.55764854	0.56516373	0.58594733	0.55849504	0.55644196	0.5714828	0.0802754	0.014278913	0.5763786	0.58799875
1.0	0.55866826	0.5578425	0.58318967	0.55869895	0.5621722	0.015881883	0.590145	0.5534136	0.5858046	0.59172624
1.0	0.054773603	0.5571699	0.58147645	0.5578881	0.5563716	0.5639757	0.04225937	0.5604948	0.58398986	0.013567943
1.0	0.57212204	0.55892915	0.58215475	0.55882806	0.5637716	0.029919503	0.022136036	0.56524736	0.581509	0.031897403
1.0	0.5686222	0.56895787	0.583674	0.5571759	0.5544906	0.099458195	0.026669217	0.5622567	0.5747221	0.5915994
1.0	0.5612486	0.5701213	0.5846589	0.55799586	0.02904902	0.56584716	0.5821409	0.004424999	0.5733272	0.5919424
1.0	0.5721811	0.5266815	0.5824753	0.5573529	0.5566479	0.56755924	0.5858961	0.01421442	0.5839451	0.5859548
1.0	0.55900294	0.57011086	0.5849692	0.55686045	0.5636514	0.56487995	0.5883258	0.552136	0.58432436	0.5879173
1.0	5.0860483e-05	0.55722344	0.58298475	0.55718726	0.08217903	0.015743278	0.12641379	0.55313647	0.045808997	0.0281663
1.0	0.57117456	0.01602259	0.58604574	0.52325004	0.56156343	0.56567055	0.1164383	0.5685789	0.5852656	0.592572
1.0	0.5589943	0.5582744	0.581012	0.014867021	0.5633681	7.36886e-05	0.5813565	0.004471011	0.58233345	0.043862652
1.0	0.554418	0.558862	0.5828294	0.5585896	0.7696946	0.56961757	0.58358926	0.52712864	0.10538477	0.6447762
1.0	0.56798315	0.5588482	0.5855536	0.016307909	0.56196123	0.57389313	0.58081746	0.55274546	0.585906	0.059086636
1.0	0.032675847	0.55700845	0.58458954	0.5590331	0.5542475	0.57364917	0.58762014	0.55621386	0.5752199	0.5914619
1.0	0.9054635	0.56019646	0.58403784	0.5590798	0.56083006	0.5678188	0.5899268	0.5656771	0.57430404	0.5922097
1.0	0.015147165	0.5703525	0.58301926	0.55837864	0.55497897	0.5638699	0.5883717	0.5564826	0.5853014	0.5899989
1.0	0.5557323	0.02125571	0.58279634	0.5590805	0.5621843	0.57042986	0.5806202	0.5514657	0.5748892	0.58849114
1.0	0.5584235	0.012949672	0.5849993	0.55783415	0.052572988	0.5709904	0.5816267	0.0076844073	0.58485025	0.5909586
1.0	0.5585977	0.55732363	0.5827833	0.5577859	0.56101876	0.56444436	0.581718	0.5564703	0.5742939	0.59141904
1.0	0.55714995	0.011928705	0.010764721	0.04366991	0.5650671	0.57329756	0.58708054	0.5643304	0.573802	0.59177047
1.0	0.050564785	0.5562432	0.5841548	0.5578129	0.55604196	0.5707978	0.031513587	0.5652281	0.5820875	0.59248346
1.0	0.11128567	0.5701878	0.5854295	0.5584654	0.56122893	0.03219378	0.581275	0.004509825	0.5821753	0.5911849
1.0	0.070699036	0.64937544	0.5823495	0.5583911	0.022033019	0.56515795	0.5876047	0.5534254	0.5748165	0.5904057
1.0	0.5577448	0.5571023	0.5840746	0.55790156	0.55399865	0.56664973	0.09824738	0.5607343	0.58603406	0.5923581
1.0	0.55721015	0.5566897	0.5826628	0.5590003	0.55416775	0.5642987	0.01709698	0.007997711	0.57503694	0.5887146
1.0	0.56922287	0.55725646	0.007107918	0.5585962	0.5549447	0.028316822	0.5857268	0.5540659	0.21811575	0.5889491
1.0	0.5675162	0.5656479	0.5837343	0.557999	0.00036040996	0.56945556	0.5796957	0.013614777	0.5742065	0.59160185
1.0	0.55800724	0.015524325	0.007654102	0.015787931	0.08151474	0.0382991	0.0011420415	0.56933546	0.5748476	0.5871852
1.0	0.5586968	0.01563644	0.5840548	0.55936795	0.5606069	0.56677496	0.58844	0.011160768	0.5765207	0.5915442
1.0	0.5582664	0.5575842	0.5832618	0.5587237	0.5548836	0.56521773	0.58072764	0.552003	0.072361276	0.58798045
1.0	0.5595952	0.07029427	0.58266145	0.01256046	0.5551136	0.5742004	0.44325215	0.7117847	0.00012143485	0.5881834
1.0	0.56741	0.5668773	0.5862071	0.5571454	0.5542059	0.5719605	0.5819991	0.5691488	0.5743629	0.59295434
1.0	0.56771344	0.022023723	0.58404815	0.5574966	0.5571741	0.033236086	0.5492522	0.5655694	0.58491147	0.5923079
1.0	0.56713414	0.5662539	0.586329	0.559014	0.55611026	0.3361057	0.58994216	0.55260235	0.58253425	0.58882046
1.0	0.56808996	0.5556046	0.010527293	0.55792874	0.52878726	0.5717828	0.046857417	0.5526928	0.5833457	0.5881501
1.0	0.5575386	0.023434306	0.5827312	0.557335	0.5548644	0.5717298	0.022246758	0.5574451	0.1113169	0.5892027
1.0	4.391642e-05	0.56946933	0.5838377	0.021588214	0.5549612	0.5641524	0.5818982	0.5623424	0.09491609	0.07914413
1.0	0.56861335	0.5568135	0.010950448	0.030662237	0.5544933	0.020170754	0.5813996	0.56546557	0.5737934	0.5596915
1.0	0.46719438	0.56716514	0.58366334	0.559103	0.5615823	0.5679277	0.58115715	0.5659426	0.5208015	0.58815074
1.0	0.56825805	0.56874835	0.5851155	0.5586626	0.5582334	0.56580853	0.5810983	0.03264583	0.5847487	0.5919423
1.0	0.5668555	0.021998953	0.58375967	0.5565735	0.121804535	0.5659827	0.5810126	0.55337226	0.10454935	0.5894389
1.0	0.55637026	0.5576098	0.5855457	0.022409244	0.76989144	0.5660858	0.5828535	0.5523495	0.57553554	0.5904631
1.0	0.5556175	0.56613797	0.5825217	0.022152217	0.767864	0.5698091	0.013805275	0.56412315	0.57704	0.5889786
1.0	0.5594952	0.5678441	0.5850579	0.5571499	0.5551559	0.57144797	0.58821803	0.56171626	0.5740598	0.5884548
1.0	0.5615282	0.5588843	0.5841052	0.55895233	0.5626272	0.56587636	0.58687145	0.5528692	0.583997	0.590159
1.0	0.90255386	0.55659163	0.5829227	0.5590595	0.55399716	0.56606793	0.58776593	0.028349182	0.5754794	0.5914345
1.0	0.0021619166	0.557622	0.5817948	0.5564719	0.028104268	0.5709469	0.5813072	0.55327004	0.07729937	0.5883713
1.0	0.56572443	0.55767107	0.58226436	0.55865103	0.5617413	0.57339805	0.58231616	0.5626853	0.5818234	0.5901528
1.0	0.571962	0.0003470388	0.5828175	0.0139064	0.5611764	0.5703432	0.70239896	0.55204916	0.046919692	0.5878397
1.0	0.55809593	0.56658775	0.58381826	0.020261182	0.5616175	0.5705526	0.58151543	0.55020785	0.0003424937	0.5873139
1.0	0.5584748	0.5692062	0.5856793	0.5573346	0.5558032	0.5697864	0.5868673	0.56555283	0.06431073	0.5931154
1.0	0.5572948	0.013607618	0.5817951	0.021241453	0.5610241	0.5665886	0.16247408	0.5522823	0.5766161	0.59166837
1.0	0.5598371	0.5673789	0.58207864	0.5581444	0.5609846	0.5716102	0.5820447	0.5545328	0.17186716	0.02263718
1.0	0.5713686	0.5583322	0.008260282	0.5577374	0.0994404	0.56667256	0.58395326	0.012354811	0.5764267	0.5886438
1.0	0.5592229	0.5575346	0.009074998	0.5580763	0.07665297	0.043066576	0.5864381	0.5621511	0.58366424	0.028476795
1.0	0.060930282	0.015625319	0.009403751	0.5589236	0.5562998	0.5660793	0.5814904	0.5614831	0.58182454	0.58902603
1.0	0.5712843	0.5594414	0.58421373	0.556939	0.5549323	0.06954864	0.58279514	0.5552466	0.57457715	0.025754685
1.0	0.5572101	0.5574662	0.5828184	0.19730629	0.55524117	0.5718419	0.5815147	0.5550463	0.5782674	0.5884519
1.0	0.03889781	0.5590451	0.012332399	0.5587082	0.55470026	0.5657692	0.58867687	0.5620849	0.06314672	0.58820325
1.0	0.5676706	0.5562589	0.5816323	0.5566054	0.5551228	0.5734868	0.58836436	0.5690991	0.5767106	0.6145249
1.0	0.90301174	0.5703249	0.58334726	0.014166757	0.5635836	0.56535244	0.5819348	0.5655143	0.57367134	0.5921953
1.0	0.56744593	0.55726546	0.58159924	0.027135476	0.55532193	0.022599084	0.8285706	0.5526087	0.5853975	0.8073433
1.0	0.033643715	0.5576158	0.5843424	0.55848444	0.5564531	0.56612307	0.57916504	0.56679344	0.5739252	0.5895831
1.0	0.5666454	0.5573976	0.5843911	0.55813044	0.55345756	0.563449	0.5870648	0.009218864	0.57334036	0.59145
1.0	0.5596445	0.020076212	0.5842445	0.5580638	0.56217545	0.56653565	0.58267254	0.010298298	0.5746122	0.5923293
1.0	0.5687188	0.5575891	0.585477	0.024741212	0.0844629	0.5664261	0.58745915	0.5526645	0.58260274	0.58871764
1.0	0.557399	0.55750304	0.0093352385	0.55795026	0.5637321	0.57375985	0.5821748	0.5521451	0.07313197	2.2392367e-05
1.0	0.5655841	0.556683	0.5835365	0.014543915	0.565044	0.04969981	0.30195227	0.563053	0.5809424	0.58834946
1.0	0.5567898	0.5576488	0.58365804	0.5585069	0.5543572	0.5663204	0.58098423	0.5513826	0.09136364	0.58849937
1.0	0.56881994	0.55597854	0.58541214	0.55885625	0.56225294	0.56616807	0.5813528	0.5525503	0.11074622	0.593692
1.0	0.56553966	0.0002898288	0.58546305	0.5579934	0.5556736	0.57156926	0.58018994	0.5572476	0.5755791	0.039445225
1.0	0.55564445	0.56700075	0.5827062	0.5589064	0.020029163	0.029245755	0.01999341	0.5520967	0.5742936	0.00020016552
1.0	0.5546159	0.57004356	0.5837609	0.558719	0.5624851	0.5716727	0.58938366	0.5537363	0.57555515	0.5887298
1.0	0.05096783	0.5654903	0.5865537	0.5584827	0.55465937	0.56668335	0.5807546	0.55339843	0.5753344	1.914213e-05
1.0	0.10873759	0.570473	0.5837163	0.008845557	0.042273052	0.5652178	0.034860827	0.55285716	0.5851462	0.58852106
1.0	0.5724448	0.5596338	0.006665729	0.017059112	0.56218374	0.5726726	0.5828607	0.56302756	0.57471263	0.054813106
1.0	0.5672924	0.5590337	0.5827245	0.55841595	0.00050487055	0.56671	0.5836996	0.010309483	0.5832344	0.59177405
1.0	0.5581905	0.56894255	0.58376503	0.5582124	0.7185026	0.01916117	0.5897474	0.5533621	0.06569179	0.5888711
1.0	0.902783	0.5704298	0.5841441	0.5595418	0.56118083	0.5638183	0.093612075	0.5532442	0.5757194	0.5885274
1.0	0.41495562	0.024948975	0.5835238	0.5589188	0.079384305	0.021292632	0.58749676	0.023575239	0.08512975	0.58808726
1.0	0.56062746	0.56744343	0.011646674	0.5568953	0.56204176	0.16587487	0.58836716	0.5517399	0.58390087	0.05106515
1.0	0.061521757	0.55662256	0.5850499	0.55792123	0.04812622	0.56678754	0.5024935	0.5558955	0.58267117	0.5883229
1.0	0.55810237	0.5683792	0.58577573	0.5588575	0.56197876	0.5674896	0.5886382	0.56232816	0.58260965	0.58937395
1.0	0.0376535	0.5663133	0.009069094	0.5571738	0.057697836	0.5663114	0.58316195	6.822993e-06	0.5769255	0.5886417
1.0	0.5569962	0.56904525	0.58307767	0.55773467	0.5560564	0.56563026	0.58148915	0.012763459	0.5830851	0.037606962
1.0	0.06780177	0.56889755	0.584814	0.5592848	0.55296576	0.5653473	0.58771616	0.5682093	0.5855109	0.59212077
1.0	0.5565878	0.5703313	0.58637935	0.011498406	0.56087583	0.56807333	0.58783	0.5525107	0.5845646	0.59099317
1.0	0.5719656	0.5593326	0.012240935	0.55799997	0.5624166	0.5699841	0.5824724	0.56426775	0.5727436	0.58921343
1.0	0.56687367	0.55685955	0.56121624	0.5587763	0.5576568	0.57121444	8.709974e-05	0.5522161	0.58501434	0.58873504
1.0	0.55812865	0.65495145	0.58415794	0.5031402	0.76769644	0.56922585	0.58119386	0.5689671	0.5768062	0.59209836
1.0	0.9056845	0.0137145845	0.5808881	0.010949616	0.06395095	0.5793442	0.5810968	0.5555783	0.57365745	0.58862984
1.0	0.55868167	0.5568338	0.58406925	0.55804735	0.55559665	0.56680655	0.5826091	0.55414677	0.5823014	0.58610815
1.0	0.566185	0.070553325	0.5554884	0.55741614	0.44122413	0.5667076	0.5885516	0.5541867	0.5738007	0.5906066
1.0	0.16392307	0.55723715	0.0071220864	0.55762076	0.5572585	0.020147705	0.5871828	0.5544314	0.06801914	0.59189534
1.0	0.16994987	5.582383e-05	0.55974925	0.5585623	0.5634351	0.5672734	0.5882113	0.5530745	0.57427543	0.5879266
1.0	0.56745857	0.55955845	0.5855191	0.55866396	0.5566588	0.5725684	0.043001387	0.56266904	0.045804568	0.5905056
1.0	0.902569	0.5559471	0.5849789	0.55886555	0.55534273	0.5751254	0.58234084	7.883599e-06	0.5822934	0.58976966
1.0	0.5720981	0.55873233	0.5859058	0.5567861	0.7027248	0.5716554	0.5872993	0.56636405	0.08455572	0.58864343
1.0	0.55551535	0.5568714	0.58820176	0.0091597885	0.21330972	0.5701632	0.5815485	0.56311953	0.5743248	0.5904614
1.0	0.060762595	4.243072e-05	0.5864202	0.5570228	0.07256789	0.5662403	0.5816015	0.5530019	0.12735675	0.58661264
1.0	0.06843825	0.55564207	0.5824834	0.55854917	0.56298053	0.026833862	0.5819921	1.0206306e-05	0.058114953	0.008748522
1.0	0.050110128	0.5572165	0.58240944	0.5567993	0.5551171	0.56750953	0.5795781	0.015014692	0.5741594	0.0425941
1.0	0.13616882	0.56711143	0.5832348	0.55691683	0.5553779	0.57155466	0.5837757	0.55280495	0.049984068	0.5885612
1.0	0.56107825	0.5669994	0.5833401	0.5583604	0.5572438	0.5679841	0.5822865	0.5561563	0.071611196	0.5921141
1.0	0.5596994	0.013768312	0.5840305	0.55837905	0.5574945	0.57155454	0.018952947	0.5531897	0.58122873	0.5901509
1.0	0.5575462	0.55687505	0.5845255	0.019506408	0.5553061	0.037774004	0.58339655	0.5625132	0.08513813	0.589543
1.0	0.5565141	0.5703521	0.58458024	0.55775315	0.5539251	0.5664791	0.662263	0.0072610104	0.57487035	0.58860743
1.0	0.5712072	0.5656877	0.58384484	0.5583896	0.5641225	0.5715539	0.5820219	0.5628114	0.6140109	0.58808774
1.0	0.5573277	0.021713706	0.0106539335	0.008880937	0.07470313	0.5715144	0.07803634	0.5537268	0.5820428	0.5878199
1.0	0.56116563	0.53043646	0.010663367	0.55745864	0.0757552	0.04083713	0.5817308	0.5543638	0.57690936	0.593245
1.0	0.06956566	0.55699605	0.5804934	0.5581852	0.027415922	0.5653951	0.5814665	0.5648668	0.5810428	0.042171773
1.0	0.56900805	0.021932716	0.58538336	0.011754267	0.5651813	0.5651007	0.58119494	0.5530917	0.5739788	0.5935043
1.0	0.040750567	0.5576776	0.6356544	0.5587298	0.55696595	0.09433954	0.58807117	0.56448674	0.57342666	0.5881918
1.0	0.025273446	0.55843455	0.583805	0.55677277	0.55444676	0.5740453	0.35115406	0.5614625	0.056181885	0.5913599
1.0	0.5561023	0.55785054	0.58287466	0.05196946	0.5547948	0.021528864	0.0058080084	0.5530917	0.024290163	0.5879007
1.0	0.5568917	0.01083982	0.58495045	0.5592999	0.5618822	0.5661956	0.58123475	0.5653861	0.57574344	0.58825094
1.0	0.56155366	8.006632e-05	0.584541	0.5567009	0.5544009	0.56612563	0.58815545	0.014645044	0.059747048	0.5889173
1.0	0.5605198	0.5567151	0.586396	0.025888449	0.5565381	0.053410046	0.58190423	0.00687786	0.57756555	0.588525
1.0	0.558135	0.5572024	0.0092340065	0.55898887	0.55727375	0.033371232	0.58163744	0.5559278	0.57376814	0.58801734
1.0	0.5574263	0.5569476	0.019062372	0.5576962	0.553969	0.00032920856	0.5823409	0.01499248	0.6576908	0.8076287
1.0	0.5582759	0.55790675	0.5859874	0.558555	0.6772102	0.029306356	0.58779377	0.015979841	0.057295002	0.06309059
1.0	0.5577087	0.56583035	0.5843743	0.5585337	0.55468035	0.16542001	0.04250658	0.020257607	0.57809347	0.5932483
1.0	0.16496862	0.5902429	0.58388466	0.5583828	0.55492586	0.5717582	0.5792808	0.009444754	0.58210945	0.5878404
1.0	0.55836225	0.55651367	0.5826995	0.55825317	0.19479145	0.5653484	0.5867788	0.5615095	0.58256656	0.588642
1.0	4.388067e-05	0.557893	0.5823278	0.5591965	0.55444324	0.57095677	0.58714944	0.56533456	0.5826472	0.048298806
1.0	0.5702475	0.5703058	0.58579534	0.5585982	0.55597407	0.00043082683	0.58086246	0.5653195	0.5836989	0.5867023
1.0	0.55637956	0.5571441	0.009968919	0.5591787	0.56527257	0.57324547	0.5870968	0.55688626	0.57577735	0.42398888
1.0	0.5572384	0.5677516	0.5825557	0.019774934	0.5575544	0.56578255	0.587995	0.014610191	0.5737061	0.5898742
1.0	0.19337533	0.56022906	0.009661662	0.5578069	0.56217676	0.56536806	0.5824194	0.55571765	0.5747592	0.5906815
1.0	0.5676695	0.5568826	0.5839439	0.55868673	0.101928234	0.5707842	0.58896124	0.55172807	0.57782143	0.59047794
1.0	0.56886023	0.5671197	0.5831323	0.55803174	0.5545519	0.016988216	0.5795674	0.55196124	0.582838	0.5925796
1.0	4.6248522e-05	0.014388158	0.5829939	0.55827117	0.556675	0.5671076	0.04545257	0.6266435	0.5740659	0.58893114
1.0	0.5574472	0.55683047	0.0075046904	0.5574687	0.077294834	0.57039046	0.03438379	0.56246275	0.58603394	0.587632
1.0	0.5609398	0.015296124	0.43538272	0.55800235	0.5618098	0.16528523	0.58701456	0.55294347	0.5749706	0.59181756
1.0	0.69966716	0.5684708	0.5834676	0.5586612	0.5548893	0.5672692	0.5891013	0.01570202	0.5707954	0.59064317
1.0	0.5664128	0.013154457	0.58527976	0.55868703	0.033060294	0.57090956	0.03814438	0.011565654	0.5771768	0.5879824
1.0	0.039388765	0.5706211	0.019768188	0.5589768	0.56201667	0.034233034	0.58234215	0.0087618595	0.17302118	0.09162162
1.0	0.55689543	0.564944	0.5831306	0.55925	0.56515485	0.02295373	0.5870464	0.5688975	0.5842167	0.5862089
1.0	0.7718418	0.5574845	0.5854257	0.5580051	0.55620575	0.571396	0.58040804	0.56487864	0.57502925	0.5884677
1.0	0.5628031	0.57056797	0.58341795	0.5592092	0.039322045	0.56604314	0.010496216	0.5657834	0.06890016	0.5864627
1.0	0.5568481	0.016797487	0.5847625	0.55604947	0.00049290864	0.029323608	0.5825958	0.019135157	0.5762484	0.59219766
1.0	0.09753972	0.5663474	0.5843583	0.5581994	0.55459285	0.041444324	6.443342e-05	0.55369097	0.0843692	0.59107745
1.0	0.5771818	0.013964729	0.5825949	0.5582213	0.56208146	0.044593878	0.5822199	0.56647176	0.58287835	0.58773965
0.0	0.07358426	0.011213177	0.01568966	0.03147998	0.041713122	0.028190129	0.056020934	0.008655631	0.09886499	0.031647302
0.0	0.07376428	0.011243331	0.015683077	0.03150322	0.041429207	0.028208377	0.056397468	0.008624936	0.098619714	0.031495634
0.0	0.051995758	0.014401226	0.01092648	0.016421152	0.04030642	0.027545517	0.024200695	0.008805281	0.081546396	0.030620785
0.0	0.052320626	0.0144414725	0.010910362	0.016418442	0.04016217	0.027513292	0.024182111	0.008860763	0.08211281	0.030505655
0.0	0.12593603	0.013389649	0.011634052	0.01418099	0.025369713	0.012531496	0.021910168	0.008818012	0.1167529	0.03840505
0.0	0.12627587	0.013372526	0.011595482	0.01427878	0.025180146	0.012505747	0.021937037	0.008787014	0.11809988	0.03836901
0.0	0.28209534	0.02679438	0.008836277	0.020066978	0.10555971	0.05492091	0.2290875	0.010553407	0.16322292	0.035744518
0.0	0.062139485	0.015314262	0.008075307	0.020561967	0.080732636	0.03261329	0.09734187	0.01097262	0.09639409	0.05665941
0.0	0.061744254	0.0152494665	0.008110372	0.020602435	0.08070438	0.032733463	0.096984506	0.011062245	0.09699783	0.057243094
0.0	0.061967656	0.015285641	0.008088239	0.020550005	0.08086445	0.032804925	0.09766475	0.010958595	0.09637121	0.056700073
0.0	0.13456303	0.011389251	0.007524118	0.015368285	0.086661145	0.051051345	0.14949383	0.012416375	0.15426445	0.018304236
0.0	0.26368794	0.0073838863	0.010742381	0.014713923	0.05160545	0.041191358	0.033427775	0.01732362	0.1241613	0.017687859
0.0	0.1341287	0.024987591	0.0075102504	0.016022725	0.05489169	0.03388999	0.02572737	0.011938736	0.17771156	0.05290652
0.0	0.80849344	0.05510622	0.011826499	0.022542052	0.66953284	0.13416184	0.30402938	0.016331164	0.464652	0.09762183
0.0	0.16958314	0.012787966	0.0061834157	0.019656831	0.045859516	0.034419462	0.06342387	0.011591865	0.06345323	0.03426981
0.0	0.14486603	0.010675733	0.008898405	0.015320504	0.07592351	0.035164487	0.09825665	0.014307425	0.09165141	0.03588596
0.0	0.80660605	0.065541975	0.014849133	0.022131827	0.61490166	0.17679441	0.25738558	0.01415216	0.68734545	0.05320029
0.0	0.3202084	0.028323822	0.010014049	0.017710092	0.030211631	0.026245842	0.051227573	0.010349713	0.05842404	0.025875326
0.0	0.079743795	0.029825034	0.010086969	0.015003969	0.01796101	0.012611332	0.015991602	0.0061191	0.026736004	0.02618752
0.0	0.07937843	0.0295992	0.010084002	0.01504766	0.017998254	0.012530103	0.015890628	0.006072484	0.026631707	0.02594078
0.0	0.1183483	0.014831306	0.007796753	0.015268124	0.10691572	0.048345644	0.05452118	0.036220636	0.075896546	0.016115474
0.0	0.043417457	0.014221337	0.0092541315	0.014207212	0.030692475	0.024933558	0.100829065	0.009370096	0.047420833	0.04838202
0.0	0.04360193	0.014184122	0.0092568295	0.014248683	0.030520437	0.024935389	0.10170804	0.009336147	0.047505666	0.048256435
0.0	0.2020257	0.018959902	0.00639805	0.015410423	0.061499696	0.040204532	0.040361874	0.018144181	0.09760733	0.017881269
0.0	0.79277235	0.05587643	0.0124498885	0.0282877	0.59203243	0.18765643	0.25982106	0.011576849	0.5500562	0.08180148
0.0	0.19651747	0.019840188	0.008835058	0.013298279	0.05661463	0.03562171	0.078742	0.009875014	0.095155746	0.030069523
0.0	0.1037246	0.012573222	0.007935144	0.014266221	0.03979294	0.039505202	0.081160136	0.012761254	0.08683287	0.020358495
0.0	0.032822188	0.023888357	0.01158316	0.020781646	0.06655157	0.021537576	0.035615023	0.015169817	0.07738189	0.030295165
0.0	0.03205981	0.023284798	0.011552012	0.020781696	0.06547749	0.021030517	0.035207767	0.01501917	0.07616703	0.030229967
0.0	0.032077763	0.023362132	0.011582914	0.02091964	0.065735824	0.021182079	0.035291392	0.015093879	0.076294966	0.03040691
0.0	0.13861084	0.011488248	0.009146257	2.8834671e-05	0.055675283	0.025511773	0.115384854	0.020127434	0.00033840744	0.03410546
0.0	0.04909794	0.010592674	0.010078386	2.6430838e-05	0.024573334	0.017246874	0.21329592	0.010416701	0.00016952209	0.044246204
0.0	0.07351771	0.014370951	0.008413566	0.013805352	0.063619	0.029416695	0.08835591	0.018942852	0.063325405	0.020072402
0.0	0.5781795	0.571035	0.49278674	0.49324027	0.5628597	0.5145864	0.66768754	0.7356634	0.47672805	0.57200176
0.0	0.5561569	0.55628866	0.58083934	0.5559416	0.55580324	0.5652446	0.58193785	0.55324745	0.5742892	0.58802176
0.0	0.071454234	0.01985014	0.012111112	3.6918587e-05	0.058277987	0.027626589	0.023463005	0.00987294	0.039521508	0.05271248
0.0	0.5785341	0.598284	0.5536201	0.0012243068	0.44149092	0.46903598	0.50885755	0.00014808367	0.48780245	0.00044820772
0.0	0.1452043	0.024396105	0.008570392	2.6391497e-05	0.03868897	0.030866558	0.029009555	3.4928373e-06	0.048274398	2.532946e-05
0.0	0.266226	0.017754028	0.006994099	0.014282304	0.07160226	0.04320239	9.383596e-05	0.016270025	0.12763014	0.026596941
0.0	0.25308254	0.010306204	0.007431657	0.015475042	0.1134796	0.042502385	0.08451331	0.014895893	0.121211894	0.020556623
0.0	0.27176186	0.013389599	0.012668819	0.014577948	0.16288915	0.038709767	0.029367609	0.011891231	0.17419368	0.012024004
0.0	0.20072174	0.014049684	0.006901462	0.014691046	0.097049564	0.02420267	0.00022118112	0.014647734	0.065598495	0.029343735
0.0	0.101190016	0.018481687	0.0073755835	0.017778242	0.22409715	0.029575465	0.027236778	0.029676866	0.17459981	0.03049332
0.0	0.12295295	0.012777136	0.007571746	0.016237866	0.046427496	0.048521303	0.10765767	0.017889744	0.08410371	0.029184857
0.0	0.12926266	0.01899257	0.0101304455	0.023170685	0.08924315	0.009928362	0.027328705	0.019569846	0.11574977	0.03906175
0.0	0.23770976	0.013994859	0.010021596	0.018931095	0.04682894	0.012518368	0.06357764	0.017143166	0.068398856	0.028983604
0.0	0.20173848	0.014200641	0.01305428	0.02667487	0.0027659682	0.019455915	0.016241187	0.016089108	0.09266645	0.04784403
0.0	0.20524955	0.0130568165	0.009085913	0.023574576	0.0600849	0.01603026	0.0234049	0.02410963	0.10091941	0.03047387
0.0	0.20178466	0.027664568	0.009064666	0.014339801	0.066338524	0.043030124	0.05767216	0.015478318	0.058138985	0.018272655
0.0	0.16886684	0.021991916	0.009523947	0.016690845	0.031456612	0.030498866	0.019515319	0.018660313	0.09827892	0.029909022
0.0	0.22573629	0.0124016665	0.006363806	0.018696304	0.10288023	0.037072062	0.016098714	0.018617228	0.07431275	0.035370294
0.0	0.7672963	0.048103083	0.010959551	0.022993455	0.6924355	0.19043836	0.19684198	0.02323931	0.5786211	0.092863716
0.0	0.080693014	0.019962046	0.005998286	0.02079179	0.10136738	0.07021712	0.048024137	0.020484183	0.09861671	0.030666
0.0	0.07876445	0.026743324	0.008168254	0.017527778	0.041926425	0.02958628	0.03411447	0.012333167	0.10468116	0.02162596
0.0	0.62618375	0.68970096	0.5620336	0.51152796	0.6545471	0.6367324	0.57353324	0.6771611	0.6834354	0.66110855
0.0	0.8685474	0.02182283	0.6348452	0.5811606	0.73956877	0.7426485	0.7406103	0.796216	0.7300528	0.27981293
0.0	0.8685474	0.02182283	0.6348452	0.5811606	0.73956877	0.7426485	0.7406103	0.796216	0.7300528	0.27981293
0.0	0.6235257	0.54769385	0.5557661	0.5304052	0.6112179	0.74715674	0.79357284	0.5894726	0.73703605	0.2893455
0.0	0.239441	0.035002574	0.010102759	0.01592962	0.030069072	0.057803676	0.054255467	0.01274796	0.07927316	0.031137433
0.0	0.94870394	0.73667663	0.5296738	0.42701283	0.8324245	0.7321136	0.6051373	0.8829083	0.82686204	0.4513079
0.0	0.5582996	0.55730075	0.5820128	0.55729103	0.55494344	0.5655392	0.5800894	0.55148214	0.57472545	0.588202
0.0	0.5577821	0.5566056	0.58175546	0.5565518	0.5548526	0.5651451	0.58016145	0.5495992	0.57410103	0.5874676
0.0	0.22335416	0.015927395	0.007929542	0.015821323	0.057329938	0.05155722	0.0928063	0.017304959	0.08724184	0.03807764
0.0	0.6921165	0.5380138	0.6174595	0.50696504	0.65828824	0.5555708	0.65567565	0.666251	0.5856159	0.5890799
0.0	0.06498768	0.013358302	0.0107117975	0.015863292	0.09510779	0.021351947	0.09454336	0.010039697	0.049766444	0.043362405
0.0	0.04799418	0.009995294	0.009547926	0.014931894	0.05740701	0.02407427	0.07261081	0.013582029	0.00033609828	0.02422276
0.0	0.112041906	0.015010645	0.016142737	0.015027934	0.024162276	0.028867694	0.062487263	0.009580479	0.048852216	0.023848385
0.0	0.1949837	0.015998762	0.009955797	0.020473573	0.038536895	0.04701719	0.0763922	0.014096161	0.096406475	0.042131543
0.0	0.4276295	0.5904085	0.51280916	0.49114624	0.6011012	0.57865745	0.6167182	0.6112647	0.62378186	0.5680867
0.0	0.64042985	0.6032877	0.55616826	0.44377014	0.6665914	0.5586829	0.49572307	0.6251773	0.5335501	0.6252245
0.0	0.5563158	0.55802864	0.5801989	0.5562881	0.55442333	0.5656332	0.57999057	0.5523198	0.574556	0.5881953
0.0	0.04513406	0.012668296	0.00804593	0.014177416	0.05664054	0.018119363	0.02955123	0.012006739	0.050893422	0.021293
0.0	0.5411153	0.58934796	0.5477856	0.017572971	0.67292994	0.4990758	0.43730542	0.6292892	0.6656708	0.5943023
0.0	0.09230988	0.014311581	0.006621393	0.00027503853	0.38947862	0.034032643	0.03587085	0.019950198	0.09874509	0.032834556
0.0	0.065086536	0.013325725	0.010737335	0.015821042	0.09739205	0.021691332	0.09619462	0.010206424	0.050620005	0.04338045
0.0	0.12026674	0.012732271	1.6647196e-05	0.01685603	0.093916364	9.818617e-05	0.04285768	0.021627992	0.0005788802	0.046280544
0.0	0.07539719	0.011713747	1.7538616e-05	0.017338742	0.09636006	0.00011589867	0.049803507	0.01930797	0.09483207	0.033097565
0.0	0.13451497	0.012165369	0.008840316	0.01599573	0.03333124	0.030264942	0.10314439	0.0074352776	0.058713853	0.03269326
0.0	0.10698597	0.010716908	0.012958769	0.021836357	0.045871083	0.03384609	0.0261928	0.0077386973	0.07304214	0.03118136
0.0	0.090574734	0.0139943985	0.006154042	0.021975089	0.041764215	0.028999059	0.021061853	0.0109094	0.07344159	0.034516405
0.0	0.79717225	0.06664217	0.018185997	0.022016231	0.58470035	0.17008829	0.23538962	0.017799528	0.46534356	0.07446911
0.0	0.10467217	0.013947786	0.014259939	0.020380585	0.04784805	0.038977206	0.021490581	0.012546859	0.090896495	0.017581297
0.0	0.16990237	0.00019401309	0.006537199	0.009266594	0.07883206	0.03294366	0.087324254	0.018652273	0.11547738	0.015312998
0.0	0.16988483	0.00019458776	0.006536329	0.009256479	0.07855982	0.0329583	0.0870327	0.01875601	0.11580854	0.015265952
0.0	0.13065049	0.00019256212	0.010274284	0.0077041546	0.03941071	0.03774888	0.05751818	0.012992766	0.06220094	0.011497663
0.0	0.67973286	0.61719215	0.5624506	0.42334977	0.53035724	0.54572284	0.63566035	0.38757148	0.5432182	0.43338656
0.0	0.636568	0.014796804	0.54142034	0.3130389	0.6378596	0.5715295	0.5611368	0.6338027	0.6602825	0.46277767
0.0	0.7437437	0.55331254	0.5810302	0.49203798	0.5877341	0.55817217	0.481277	0.68802255	0.77323574	0.6028058
0.0	0.1775355	0.014849476	0.010045287	0.020494718	0.003873547	0.050685707	0.05661048	0.023731537	0.10033265	0.027452365
0.0	0.55751544	0.5564653	0.5820854	0.5554588	0.5550394	0.5627261	0.582121	0.5518973	0.57665163	0.5882172
0.0	0.55710757	0.5559212	0.58159554	0.5559796	0.5546958	0.56550276	0.5819326	0.5516417	0.5763689	0.58808917
0.0	0.051096097	0.013945373	0.008414811	0.014094709	0.030836793	0.013842236	0.048586715	0.0071977735	0.043159865	0.06686284
0.0	0.1535289	0.021333741	0.009376401	0.021935144	0.07100406	0.04497961	0.019160923	0.012918686	0.07943593	0.018150438
0.0	0.11975357	0.024007102	0.007642416	0.018610032	0.063150935	0.056218125	0.03091011	0.021512551	0.116966225	0.033231657
0.0	0.13192491	0.019327775	0.0097167455	0.024431271	0.062081933	0.04133412	0.020443626	0.013141805	0.10335646	0.03712539
0.0	0.1847129	0.013891093	0.0069303242	0.01774239	0.064339586	0.027956283	0.06254487	0.029668065	0.19202223	0.032805916
0.0	0.5400592	0.6182948	0.45817634	0.44962496	0.58458793	0.549168	0.59266806	0.57070065	0.59487915	0.43222603
0.0	0.78668076	0.053370185	0.01559239	0.025951171	0.68598014	0.23271446	0.19277912	0.011929678	0.6535737	0.097653404
0.0	0.78197074	0.05750588	0.013628647	0.031677265	0.6865544	0.2593682	0.27992997	0.015361475	0.69194376	0.06865663
0.0	0.11624591	0.014832032	0.008383802	0.018483682	0.07514018	0.042186208	0.025490869	0.016126772	0.09958272	0.016756743
0.0	0.32023755	0.020210136	0.006591005	0.018256448	0.05761066	0.05179749	0.060926925	0.01737309	0.16808824	0.020739404
0.0	0.558614	0.55692756	0.58204925	0.5574014	0.55481106	0.56561625	0.58024824	0.5523524	0.57409936	0.58826053
0.0	0.5583544	0.55651826	0.58168006	0.55702645	0.55411345	0.5655772	0.58143437	0.5527387	0.5739825	0.5882043
0.0	0.056916926	0.018152952	0.009908364	0.017084012	0.065005906	0.012882835	0.033939328	0.01044898	0.044534553	0.019016625
0.0	0.58084446	0.58938265	0.56904376	0.5064824	0.6210939	0.38915914	0.5749174	0.781557	0.6128412	0.3646243
0.0	0.10099271	0.017964678	0.008682579	0.021479733	0.13392721	0.017577674	0.032514524	0.02342338	0.10067173	0.008864574
0.0	0.5591213	0.5577147	0.58231574	0.5567565	0.5542412	0.5654184	0.5813551	0.55271727	0.57493097	0.5884339
0.0	0.028656598	0.011201794	0.011416487	0.018726846	0.02821073	0.026941422	0.066622555	0.015147449	0.070751645	0.01994692
0.0	0.109352544	0.02039798	0.006113755	0.022841003	0.041528307	0.05396094	0.041771315	0.022205329	0.12140173	0.024815608
0.0	0.6255146	0.6926029	0.40472144	0.5421112	0.54127157	0.6582138	0.5326911	0.5449076	0.6155163	0.5975175
0.0	0.5584317	0.55699295	0.5822915	0.5564882	0.5548507	0.5652946	0.57988966	0.5500903	0.57484853	0.5877125
0.0	0.14985143	0.02464436	0.0088937	0.021816373	0.5518063	0.041576896	0.103200644	0.016426606	0.16212766	0.019353079
0.0	0.5568107	0.55798423	0.58000034	0.55638367	0.55439234	0.56544244	0.5816543	0.5530224	0.5745242	0.5883237
0.0	0.053167306	0.01492751	0.008591068	0.01443078	0.017085966	0.023427902	0.033331078	0.010052208	0.06947778	0.018097963
0.0	0.44166106	0.5775572	0.55231863	0.4666415	0.5901055	0.6006254	0.6295926	0.52141607	0.70636255	0.36564252
0.0	0.06325099	0.015272541	0.009035476	0.015979353	0.03726296	0.036299873	0.048636645	0.0114041865	0.19804293	0.025887493
0.0	0.14648548	0.01604269	0.0074803894	0.018305013	0.043212216	0.038194176	0.08808529	0.013057653	0.08251311	0.032214202
0.0	0.60756785	0.6359755	0.5379302	0.53739893	0.53469193	0.54822505	0.74683744	0.5599795	0.42617506	0.44686052
0.0	0.043422975	0.008991154	0.013201331	0.037607238	0.094599724	0.03142238	0.030076178	0.008503661	0.07190414	0.07136252
0.0	0.0906254	0.010964747	0.009134299	0.02320127	0.09229484	0.052896254	0.03326052	0.0144133745	0.09997399	0.031399522
0.0	0.16443801	0.017287841	0.008314729	0.023010464	0.048265435	0.041107427	0.042211045	0.017102672	0.12484318	0.05930221
0.0	0.19098738	0.013246024	0.009227788	0.014723439	0.058109812	0.033884037	0.029680615	0.015849771	0.12256512	0.03426554
0.0	0.7348478	0.061257757	0.016567497	0.017317483	0.6333394	0.21930476	0.25600433	0.019677076	0.5266375	0.11181152
0.0	0.09205563	0.01812027	0.008534876	0.020970702	0.043413743	0.030151533	0.036809765	0.013057075	0.16249037	0.041973524
0.0	0.06853366	0.024022248	0.009525032	0.01935102	0.05190747	0.022063114	0.040091157	0.010660056	0.09177403	0.033826645
0.0	0.13465698	0.015981955	0.008590471	0.016119927	0.068113975	0.052134242	0.033951834	0.011133152	0.1122327	0.028258888
0.0	0.17787942	0.010953666	0.010504123	0.019595627	0.1091621	0.049392268	0.046505116	0.014861526	0.093344055	0.0610799
0.0	0.16470578	0.0130958315	0.0073598344	0.018027324	0.048189364	0.040921815	0.018680224	0.011484177	0.116132624	0.029565198
0.0	0.111765884	0.019258909	0.009107137	0.019042222	0.077027306	0.067515664	0.028050195	0.014812917	0.086006284	0.021311162
0.0	0.24739438	0.01837335	0.00656041	0.014258002	0.03307786	0.03767074	0.031813383	0.017656004	0.1575874	0.02683634
0.0	0.13857709	0.012233564	0.0075508775	0.021679865	0.1088584	0.028299496	0.0681394	0.017641917	0.12646264	0.017016986
0.0	0.073435634	0.01600908	0.0050793164	0.016210314	0.10232913	0.028724892	0.05295928	0.024061568	0.14625794	0.01569922
0.0	0.20358604	0.03285486	0.0075423745	0.016537666	0.049658544	0.030296655	0.07883967	0.012108163	0.16445646	0.031777065
0.0	0.1438034	0.022365564	0.008089436	0.0140301585	0.08051591	0.020396713	0.067527354	0.015179679	0.19181773	0.05297021
0.0	0.07283008	0.026178893	0.006192717	0.012521085	0.059535474	0.020873537	0.04444818	0.015014374	0.11949181	0.064285524
0.0	0.28209132	0.031120423	0.01033156	0.015724787	0.046497725	0.046871632	0.08503514	0.018635513	0.15021008	0.023707315
0.0	0.07429059	0.02827099	0.0088781705	0.018516522	0.06687891	0.020035135	0.024961721	0.02073578	0.093370534	0.02627266
0.0	0.031571448	0.017606385	0.010236029	0.014915875	0.031290427	0.020319587	0.0086417915	0.008093979	0.05094748	0.065610774
0.0	0.5856971	0.60951185	0.54272264	0.49701506	0.595162	0.5079201	0.5797252	0.6235611	0.6080293	0.5679363
0.0	0.5213187	0.6164133	0.53202754	0.41037634	0.5228924	0.5039162	0.6270672	0.57631063	0.68271327	0.47662425
0.0	0.08397267	0.019044703	0.0079102805	0.029218422	0.025746973	0.015567994	0.04001708	0.010978252	0.040902562	0.018306457
0.0	0.07104402	0.016777826	0.010606031	0.015162417	0.04338868	0.016909475	0.0071514514	0.006860574	0.07455839	0.023650875
0.0	0.0712639	0.016675748	0.010633703	0.015179709	0.04332549	0.016926605	0.007149163	0.0068741255	0.074281655	0.023470793
0.0	0.07172978	0.016687559	0.010627945	0.015198981	0.043308184	0.016860668	0.007127682	0.0068538967	0.074525215	0.023653463
0.0	0.07106004	0.016723277	0.010627268	0.015165599	0.04331914	0.016883455	0.00713781	0.0068777525	0.074204884	0.023607476
0.0	0.05205808	0.011347481	0.019937048	0.017509712	0.025362475	0.022250012	0.06490162	0.007413698	0.08436632	0.06343066
0.0	0.051933486	0.011290639	0.019976974	0.01749424	0.025373263	0.022266343	0.0647193	0.007434514	0.084101506	0.0629945
0.0	0.05229486	0.011313284	0.019952882	0.017495602	0.025429416	0.022182455	0.064764015	0.0074292836	0.084155	0.06345857
0.0	0.051451445	0.011294834	0.019973565	0.01748295	0.02537528	0.022158762	0.06475488	0.00740979	0.08421461	0.06294144
0.0	0.05528258	0.015516338	0.009896798	0.019488195	0.037940025	0.017736241	0.02858284	0.007120839	0.0384971	0.07224062
0.0	0.054915383	0.015499916	0.009903958	0.019506764	0.037787836	0.017672943	0.028567478	0.0071536526	0.03845128	0.071568415
0.0	0.05549424	0.015495272	0.009913576	0.019505832	0.037857	0.017626537	0.028562756	0.007124255	0.03845847	0.07189094
0.0	0.054867618	0.015529061	0.009909964	0.019497408	0.03775876	0.017645795	0.028567512	0.007154746	0.038343903	0.07214886
0.0	0.04711569	0.00971933	0.013559566	0.02905893	0.033475608	0.023475427	0.043087434	0.008212233	0.060481165	0.03013162
0.0	0.6537504	0.5641415	0.58164227	0.47314045	0.55005765	0.5271903	0.39435205	0.45334688	0.61674786	0.5937422
0.0	0.044014905	0.00027204695	0.009917297	0.01876305	0.0462191	0.017789861	0.056923058	0.00578545	0.116038285	0.03353266
0.0	0.5587061	0.55718994	0.58142906	0.5553394	0.55385095	0.5651226	0.5789498	0.5524361	0.5757497	0.58813447
0.0	0.045178656	0.019504078	0.00861023	0.019658448	0.020637155	0.0247242	0.17877851	0.0063230563	0.11348339	0.020358277
0.0	0.67989874	0.019645344	0.5805644	0.5299993	0.42851374	0.6165321	0.5981157	0.50031054	0.3709961	0.52640736
0.0	0.5556269	0.5570524	0.581903	0.55480945	0.5539999	0.56346464	0.5805137	0.5525949	0.57493705	0.58752114
0.0	0.04732974	6.202665e-05	0.013866719	0.019566005	0.021851165	0.019546727	0.05043478	0.009196388	0.1081016	0.05259803
0.0	0.60099435	0.5144504	0.42952245	0.5082761	0.41363397	0.58245456	0.5702111	0.63191223	0.5405749	0.540553
0.0	0.35265994	0.5186157	0.0007727845	0.3297071	0.5502925	0.46396542	0.60443693	0.69078416	0.63934815	0.0018892689
0.0	0.0003924778	0.00010462386	9.897314e-06	0.011094645	0.05722921	0.027775785	0.04243939	0.02331919	0.17777139	6.284903e-05
0.0	0.5576917	0.5566658	0.5812987	0.5557946	0.55540776	0.5653992	0.5817734	0.55244553	0.57572806	0.5879826
0.0	4.336438e-05	8.933571e-05	1.3596693e-05	6.894015e-05	0.00023043595	0.00037900376	4.547569e-05	8.118892e-05	0.00015512622	2.4353365e-05
0.0	0.5330483	0.44656703	0.56931895	0.52225584	0.55497575	0.26582113	0.5789701	0.7315702	0.5757962	0.54076666
0.0	0.00012224964	8.114279e-05	8.921079e-06	5.079548e-05	0.0003368298	5.250351e-05	5.2714116e-05	4.9415253e-06	0.00025436538	0.042393383
0.0	4.7890906e-05	6.823957e-05	2.004378e-05	6.0412138e-05	0.00019749795	8.121114e-05	5.4040658e-05	5.3803105e-06	0.00011032214	0.037334975
0.0	4.9060927e-05	6.998146e-05	6.045346e-05	7.259421e-05	0.00029568607	6.286408e-05	4.924387e-05	8.239063e-05	0.00014634336	2.8058666e-05
0.0	0.556265	0.5568705	0.5817828	0.55709696	0.5543774	0.5654571	0.5801834	0.55281377	0.574664	0.58706456
0.0	4.9009257e-05	6.976584e-05	6.0378847e-05	7.2513874e-05	0.0002964462	6.2774576e-05	4.9390557e-05	8.225161e-05	0.00014645586	2.8012333e-05
0.0	0.00013756803	0.00039772637	1.7704715e-05	0.00022541765	0.08996976	0.00015579893	7.683584e-05	5.8391575e-05	0.0002128015	3.2558008e-05
0.0	0.000120139455	4.815088e-05	1.8162125e-05	0.00024303744	0.0003618159	0.00015622379	4.737128e-05	4.314268e-06	0.00023508628	3.372812e-05
0.0	0.054209635	0.020540241	0.013200821	0.016523495	0.03848722	0.023996038	0.087863326	0.008184964	0.04434532	0.01621748
0.0	0.5569638	0.557643	0.581717	0.556071	0.55397624	0.5653531	0.5796225	0.5548799	0.5736853	0.5860809
0.0	0.55604714	0.5571976	0.5820178	0.55598575	0.55416375	0.5652161	0.57986027	0.5536182	0.5742411	0.5867058
0.0	0.55629	0.5574688	0.5818963	0.55610037	0.55437315	0.5641698	0.5800725	0.5544916	0.57382286	0.58581626
0.0	0.55567163	0.5560865	0.58205146	0.55602616	0.5546088	0.5655691	0.5797216	0.55318195	0.57436895	0.5866278
0.0	5.3139345e-05	0.00020602587	1.0760588e-05	8.172598e-05	0.0009394698	0.00027752988	5.0225033e-05	7.0532114e-05	0.000117659845	6.190982e-05
0.0	0.0003000846	4.7786256e-05	6.5838435e-06	6.555528e-05	0.00065902865	0.00011036927	5.638087e-05	9.151248e-06	0.00038157284	6.616587e-05
0.0	0.50320727	0.28561085	0.47995043	0.4996418	0.33255273	0.2860146	0.56827426	0.11184863	0.56769186	0.57638216
0.0	4.4557124e-05	5.7420493e-05	4.3963268e-05	6.4874184e-05	0.00029741327	0.00028628905	0.00022347388	7.693827e-05	0.00010477332	3.534391e-05
0.0	0.00015764793	4.0419356e-05	1.7672815e-05	4.8452952e-05	0.00039528607	0.00016628928	0.000268171	0.000102860155	0.0001684162	2.7354627e-05
0.0	0.0002996469	5.1809777e-05	4.9551772e-06	6.702561e-05	0.0021971224	0.0002710706	0.00013311274	5.9670942e-06	0.00030395968	7.745423e-05
0.0	0.00022953341	0.00019346537	7.0108144e-06	0.00012735816	0.00092009926	0.00010017857	4.3579912e-05	1.8390361e-05	0.00047324022	1.4136227e-05
0.0	0.00013663551	4.364629e-05	1.3672773e-05	0.0002074206	0.0011209303	0.00023625065	0.00020378768	6.7609153e-06	0.00018308495	9.1421956e-05
0.0	0.5569142	0.5570672	0.58249074	0.55802464	0.5546919	0.56662965	0.58246464	0.5506566	0.5755365	0.58865434
0.0	0.55539227	0.55668837	0.58052695	0.55765134	0.554306	0.56535894	0.5816216	0.5523513	0.57430184	0.5878696
0.0	0.5578089	0.5573891	0.58298856	0.5583015	0.55501825	0.5655461	0.58146125	0.5505219	0.5732447	0.5886857
0.0	0.55905014	0.55710375	0.5826602	0.558694	0.55569327	0.5664595	0.5820975	0.55367255	0.5753755	0.5887089
0.0	0.00034900728	0.016929336	0.006342163	0.017988661	0.0007386914	0.00014924892	5.596545e-05	0.011950334	0.13477138	0.040724397
0.0	0.00024101001	3.2926167e-05	7.708001e-06	5.6953246e-05	0.0006117687	0.00016288481	5.7607245e-05	9.776459e-06	0.00042851365	3.8320217e-05
0.0	0.61939514	0.154834	0.32975972	0.4577855	0.5183273	0.45022193	0.54680616	0.3965661	0.5705881	0.52625924
0.0	0.5686289	0.5681716	0.58463454	0.5585961	0.5617128	0.57107246	0.58757794	0.563912	0.582681	0.5913002
0.0	0.70556515	0.5410669	0.57274663	0.49873525	0.51029813	0.25855017	0.6515219	0.5604626	0.37968436	0.25540227
0.0	0.5621662	0.57293195	0.5599892	0.4569733	0.6008241	0.3265241	0.66864175	0.5125347	0.5019907	0.6117136
0.0	8.5915235e-05	0.014048917	0.011231336	0.020802092	0.027466588	0.00016933275	0.09929182	0.0069509237	0.08092495	0.047089588
0.0	0.555562	0.5930357	0.5524695	0.495408	0.5380405	0.332808	0.6455905	0.5660606	0.613867	0.5410321
0.0	0.055158082	0.01974062	0.010152253	0.018427655	0.050378665	0.00013340844	0.09522758	0.009485749	0.056801762	0.017570931
0.0	0.5566079	0.55688286	0.5816322	0.555862	0.5543912	0.5649257	0.5797876	0.5536284	0.574266	0.5869122
0.0	0.55478704	0.55796707	0.581955	0.5559729	0.55497754	0.565244	0.5804283	0.55329627	0.5741848	0.5867206
0.0	0.14815159	0.019637898	0.008111136	0.017833365	0.047239766	0.032237787	0.03989589	0.017218553	0.08780607	0.030671515
0.0	0.39204147	0.5867661	0.47292173	0.49959025	0.50326264	0.62381786	0.63310534	0.7336509	0.7213635	0.6394856
0.0	0.6107572	0.49281856	0.49247938	0.48966774	0.39880005	0.5824698	0.321551	0.56408495	0.64669085	0.56632066
0.0	0.6107572	0.49281856	0.49247938	0.48966774	0.39880005	0.5824698	0.321551	0.56408495	0.64669085	0.56632066
0.0	0.0672486	0.014802685	0.00914803	0.017451696	0.0078863865	0.018160885	0.22318418	0.006794535	0.16930477	0.026070727
0.0	0.0672486	0.014802685	0.00914803	0.017451696	0.0078863865	0.018160885	0.22318418	0.006794535	0.16930477	0.026070727
0.0	0.1198151	0.021438476	0.009618528	0.015145915	0.052036516	0.029159611	0.09747782	0.016292974	0.102754846	0.02210921
0.0	0.5378466	0.72146726	0.58018833	0.37961823	0.52947986	0.5569393	0.5596646	0.5895783	0.54722005	0.39353842
0.0	0.5378466	0.72146726	0.58018833	0.37961823	0.52947986	0.5569393	0.5596646	0.5895783	0.54722005	0.39353842
0.0	0.047825657	0.013358629	0.011294259	0.012464447	0.032215495	0.016138004	0.054103773	0.011100662	0.06507646	0.027662735
0.0	0.047825657	0.013358629	0.011294259	0.012464447	0.032215495	0.016138004	0.054103773	0.011100662	0.06507646	0.027662735
0.0	0.5561788	0.5566794	0.5818148	0.55582577	0.5547344	0.56400657	0.580158	0.5531475	0.57434726	0.5867004
0.0	0.5541337	0.5568026	0.5820087	0.55600595	0.5554656	0.5652169	0.5804674	0.55284756	0.5743043	0.5866346
0.0	4.748055e-05	0.0003458795	6.144869e-05	0.00017665955	0.02919181	0.00035277157	0.00018984609	0.007782591	0.04544705	2.015553e-05
0.0	0.5614188	0.5593467	0.583264	0.55806667	0.5579412	0.5644767	0.5839984	0.5566624	0.573922	0.5878246
0.0	0.8563484	0.077624656	0.011839233	0.038531058	0.73536205	0.095545694	0.37048697	0.0070531643	0.5361489	0.25101164
0.0	0.8140767	0.056546852	0.01486661	0.03213623	0.73066646	0.10995656	0.45367438	0.0054662456	0.46204683	0.08043976
0.0	0.7753186	0.056878213	0.012310929	0.035980206	0.78591174	0.16275902	0.40807632	0.008774003	0.5760565	0.15383296
0.0	0.771204	0.055171728	0.011607221	0.046881557	0.7165717	0.11443507	0.38867784	0.008248985	0.67879575	0.17498882
0.0	0.8385389	0.060287617	0.019214362	0.031964574	0.64923173	0.16073906	0.46712354	0.012335183	0.57591325	0.17127909
0.0	0.8495549	0.047612526	0.013201597	0.035074852	0.74236095	0.19145992	0.36559576	0.010214603	0.64074486	0.16918238
0.0	0.7574627	0.044912424	0.012834951	0.03963953	0.6229074	0.11674093	0.4164013	0.0088688815	0.7506494	0.1952026
0.0	0.8291865	0.06236138	0.01666229	0.05018958	0.69417125	0.1909756	0.30015525	0.007417991	0.45726392	0.14193177
0.0	0.033358127	0.012513677	0.009097675	0.022549544	0.019284403	0.027209964	0.007630531	0.010118828	0.027301267	0.021090074
0.0	0.07626765	0.020197224	0.011162067	0.020950975	0.032911777	0.03194601	0.021710327	0.008504417	0.12007359	0.0316475
0.0	0.075441666	0.020118637	0.011160668	0.020935351	0.03291937	0.03199706	0.02163107	0.008461647	0.11941147	0.031573523
0.0	0.5577492	0.5576588	0.58305633	0.5571771	0.55544585	0.5662245	0.5803749	0.55282825	0.574305	0.58847827
0.0	0.06290683	0.022080775	0.010844975	0.027657695	0.05521544	0.030296292	0.030102078	0.015277383	0.055544727	0.031854775
0.0	0.05159775	0.01489921	0.009785964	0.016838202	0.03765934	0.06445091	0.03771146	0.010900616	0.05460686	0.013705686
0.0	0.08295079	0.009008949	0.007811323	0.020300824	0.06712154	0.03374732	0.043555845	0.0160209	0.056156833	0.034475885
0.0	0.52623093	0.6561569	0.5254333	0.45490834	0.60101724	0.41334975	0.53441465	0.6686562	0.58970153	0.34291333
0.0	0.34752303	0.008749399	0.011187754	0.010619073	0.043097064	0.033110514	0.038747907	0.013291511	0.042967618	0.047410075
0.0	0.17149833	0.01366488	0.011978157	0.010361965	0.055604868	0.038284734	0.025282195	0.016356982	0.14061895	0.030467322
0.0	0.59621024	0.68200123	0.5621292	0.41587305	0.5210661	0.5439525	0.46070424	0.74907166	0.5739479	0.37412378
0.0	0.09787344	0.013184017	0.010359525	0.017910726	0.060017783	0.043978035	0.008176753	0.014307062	0.13108084	0.033034846
0.0	0.1114541	0.009622022	0.011328346	0.019376319	0.040947568	0.028021354	0.036147036	0.016094951	0.051695246	0.016882846
0.0	0.04852642	0.0238172	0.0075965677	0.022283195	0.10214399	0.03348009	0.055344347	0.012801855	0.06619199	0.057782747
0.0	0.25178385	0.0116514675	0.0103816055	0.017588118	0.064700864	0.082285434	0.0077636284	0.013039801	0.13524723	0.027740082
0.0	0.1943976	0.014993043	0.0058637396	0.03773817	0.030754969	0.03988074	0.02966414	0.008571632	0.112323426	0.016414683
0.0	0.07816096	0.023813538	0.010007976	0.022124656	0.13661179	0.015554801	0.038835283	0.02159192	0.11799409	0.016932208
0.0	0.1487242	0.024586337	0.011299985	0.021542806	0.09625323	0.044436138	0.045606278	0.02161127	0.13212171	0.029164553
0.0	0.076353155	0.017772812	0.010834928	0.019269425	0.10291548	0.01833013	0.052623995	0.029681083	0.08897965	0.016129164
0.0	0.7358593	0.7104942	0.5040248	0.46953106	0.58775765	0.66835046	0.49370274	0.6041962	0.59674144	0.5883336
0.0	0.5559861	0.55656785	0.5825624	0.5549464	0.55616385	0.5656267	0.5791832	0.5531959	0.57424563	0.5875575
0.0	0.04197637	0.03493508	0.01411646	0.019268796	0.048278812	0.014816871	0.02329379	0.011125753	0.041139167	0.021090792
0.0	0.1280037	0.025063466	0.010952111	0.017583389	0.07265022	0.024287106	0.070939094	0.017793152	0.07655935	0.028019836
0.0	0.55582386	0.5554413	0.58202684	0.55598295	0.55494475	0.56534374	0.58122647	0.5528359	0.5751252	0.5884951
0.0	0.1478055	0.014125567	0.009155337	0.025577826	0.07813772	0.038454384	0.012319229	0.012300329	0.08726227	0.03975466
0.0	0.042153753	0.01478877	0.009542471	0.021639902	0.04032363	0.026610127	0.040692948	0.0039177476	0.05100372	0.031940274
0.0	0.093135506	0.017998794	0.008367466	0.015057699	0.090570375	0.038871817	0.045451988	0.0063181715	0.12588716	0.040735144
0.0	0.55269295	0.5619223	0.453513	0.40602657	0.6431355	0.60168356	0.69214445	0.33285272	0.63918495	0.58512944
0.0	0.09140721	0.017645372	0.008312755	0.015039882	0.08970829	0.038087107	0.044868905	0.006117636	0.12541473	0.040535435
0.0	0.5572208	0.55687726	0.58228296	0.55497706	0.5547844	0.56610334	0.5785413	0.55360913	0.57394034	0.58804137
0.0	0.034105703	0.018764451	0.008630847	0.026012499	0.035163764	0.026844176	0.020033868	0.010529568	0.06542343	0.011145848
0.0	0.19337994	0.019371133	0.0093488125	0.025299225	0.07185007	0.04126641	0.046120923	0.02152222	0.10720463	0.014039112
0.0	0.55673385	0.55552894	0.5818993	0.5559948	0.55508655	0.5652622	0.58036	0.55226463	0.57439166	0.5882974
0.0	0.14395899	0.013863205	0.009080848	0.025514308	0.07720911	0.037922457	0.012250457	0.012351377	0.086284466	0.039460998
0.0	0.1609324	0.009972181	0.010270255	0.02298721	0.09370872	0.035382517	0.008464484	0.02107932	0.108362935	0.023778738
0.0	0.7000027	0.53843534	0.5026165	0.5108693	0.6098854	0.56319606	0.2635868	0.80106306	0.6270655	0.4723992
0.0	0.15871684	0.009773607	0.010202156	0.022986995	0.09213525	0.03463209	0.008357095	0.02094845	0.106969774	0.023559438
0.0	0.09534667	0.018208927	0.011890033	0.02413493	0.08693656	0.043329842	0.05715002	0.018687552	0.11677001	0.04843721
0.0	0.06484838	0.015439143	0.00798279	0.016964749	0.04569138	0.04273399	0.080518015	0.014379599	0.08704759	0.033766605
0.0	0.5585574	0.5565479	0.5829052	0.5564474	0.5551842	0.5638198	0.58075476	0.55322886	0.57368624	0.58878887
0.0	0.5564221	0.55817395	0.58288825	0.5571022	0.5558604	0.56553125	0.58001584	0.55146265	0.5747736	0.58830625
0.0	0.10512884	0.019896228	0.00839973	7.624892e-05	0.09409419	0.049329594	0.055297054	0.013357655	0.1279628	0.0076465504
0.0	0.14969014	0.019606141	0.010881845	8.006494e-05	0.068243116	0.00076088595	0.12591173	0.014728904	0.16261962	0.025477286
0.0	0.14969014	0.019606141	0.010881845	8.006494e-05	0.068243116	0.00076088595	0.12591173	0.014728904	0.16261962	0.025477286
0.0	0.14969014	0.019606141	0.010881845	8.006494e-05	0.068243116	0.00076088595	0.12591173	0.014728904	0.16261962	0.025477286
0.0	0.13567485	0.013380328	0.023301048	0.016832836	0.02410534	0.023806393	0.06551936	0.008093489	0.108996116	0.03131095
0.0	0.80688655	0.60389	0.3298501	0.385028	0.4853887	0.49162793	0.6855094	0.6978317	0.48045358	0.59377307
0.0	0.022641852	0.012580493	0.013525473	0.018600237	0.049584404	0.019347705	0.048320718	0.009336262	0.071857594	0.04506368
0.0	0.5829771	0.6649514	0.55262417	0.50882286	0.59862024	0.4517263	0.6442794	0.6483238	0.6230895	0.31254488
0.0	0.5574241	0.5575069	0.5832051	0.55539155	0.55524594	0.5662467	0.5796374	0.5528444	0.57405245	0.5870382
0.0	0.030395305	0.023379719	0.012295758	0.009860554	0.071437165	0.029649451	0.060661823	0.010197208	0.1004015	0.036699317
0.0	0.650933	0.6288073	0.5622136	0.46014166	0.52340275	0.5931464	0.6257724	0.5767434	0.588108	0.63947725
0.0	0.23104383	0.015331242	0.010787432	0.014647652	0.055563487	0.04760325	0.0068241004	0.015064291	0.109945364	0.030803189
0.0	0.6189982	0.58636326	0.5485874	0.440245	0.5255042	0.66503936	0.515855	0.67952305	0.5349746	0.55542207
0.0	0.079443865	0.014993972	0.0076599387	0.020838983	0.0867707	0.0259089	0.016870527	0.018615067	0.15042783	0.029062238
0.0	0.21991321	0.014812285	0.011430241	0.009543263	0.053602245	0.040613193	0.0410005	0.015661223	0.0013918821	0.016921306
0.0	0.16205823	0.009148431	0.0092794085	0.016228316	0.04644583	0.03331341	0.06381047	0.011793171	0.00071597914	0.04436741
0.0	0.10989249	0.014579727	0.0103441365	0.02883586	0.025120521	0.019386439	0.028461615	0.015420092	0.056753937	0.03160006
0.0	0.114171356	0.0112430975	0.0046947454	0.019462964	0.049951494	0.037659235	0.027643047	0.0135142105	0.19730167	0.026110863
0.0	0.6539011	0.6320114	0.39369673	0.5423283	0.5350481	0.510787	0.532809	0.651199	0.6634428	0.44591916
0.0	0.12719406	0.02947923	0.009131179	0.016742136	0.06342539	0.02734292	0.1443235	0.014964389	0.112777196	0.021953715
0.0	0.04738257	0.012395723	0.008237664	0.014852516	0.031185748	0.021617537	0.066159785	0.016091244	0.07814028	0.02034604
0.0	0.5580201	0.5566909	0.58213735	0.55754477	0.5552018	0.56488854	0.58147895	0.55367476	0.57548934	0.5877879
0.0	0.52036476	0.6975934	0.57232916	0.30736604	0.52124196	0.5993728	0.5882768	0.66077787	0.5691076	0.5017223
0.0	0.11872383	0.014462594	0.010208135	0.0105070425	0.0870109	0.019852394	0.020783946	0.014579016	0.10055827	0.020133223
0.0	0.1640509	0.02393212	0.008857041	0.00020888468	0.09414087	0.053810917	0.04485442	0.012278467	0.19873428	0.021892102
0.0	0.5207516	0.6037323	0.42406774	0.49145886	0.5076935	0.5625865	0.46028203	0.645826	0.72027326	0.5230807
0.0	0.55788636	0.5580079	0.58198166	0.5575104	0.5553211	0.5659047	0.5815928	0.5544084	0.5756721	0.58770216
0.0	0.079313226	0.021764135	0.009992327	0.00029277656	0.040421043	0.031649157	0.052089974	0.00786791	0.08381134	0.1091638
0.0	0.55850935	0.5574913	0.5833666	0.5577277	0.5562012	0.5657418	0.58198535	0.55300915	0.5751132	0.5885889
0.0	0.74033	0.07732401	0.018849323	0.021791497	0.6902135	0.16980043	0.32391968	0.013803977	0.5620306	0.13958363
0.0	0.053971272	0.027370756	0.007977727	0.019545168	0.044234388	0.021967378	0.026446419	0.009430248	0.07076313	0.16839169
0.0	0.53598994	0.5892567	0.5500645	0.4968043	0.58546424	0.61022854	0.62275803	0.60742706	0.7433788	0.47663108
0.0	0.17658195	0.022946341	0.009091049	0.020386629	0.06341879	0.012807118	0.13488425	0.015231961	0.1692791	0.010930506
0.0	0.8073005	0.75366783	0.5594162	0.5240799	0.60910773	0.45398727	0.76424223	0.6119434	0.588794	0.24359678
0.0	0.16694652	0.017477905	0.009814672	0.017487014	0.06216933	0.031562336	0.06866488	0.012324161	0.1298448	0.027214319
0.0	0.8580031	0.55767375	0.4964161	0.41033375	0.6085925	0.45772675	0.5362999	0.5509827	0.76921725	0.38990963
0.0	0.662402	0.7062843	0.57587856	0.5331671	0.57332903	0.24605866	0.5574397	0.6524205	0.77118444	0.0015833224
0.0	0.0571099	0.017705215	0.014085257	0.014410679	0.04737844	0.026105732	0.030772705	0.005940196	0.11966164	0.016062431
0.0	0.09426799	0.017222267	0.0079824	0.013726005	0.081929415	0.029020773	0.06585526	0.01455599	0.11201957	0.045029934
0.0	0.90273666	0.06925718	0.017808959	0.19750392	0.767938	0.1648567	0.82865435	0.0044226237	0.77160007	0.8059999
0.0	0.27377424	0.0154255815	0.00629015	0.014733887	0.048889708	0.038156647	0.053386733	0.013642519	0.08034522	0.018924123
0.0	0.61351967	0.5816216	0.49887398	0.43382964	0.5819173	0.52930844	0.66352266	0.54471284	0.50938433	0.5925918
0.0	0.14812607	0.010501749	0.011636596	0.018470364	0.073088884	0.038097985	0.10400927	0.02125502	0.03659882	0.017740179
0.0	0.5307066	0.4768942	0.49648803	0.51880616	0.6339599	0.5969871	0.49795875	0.61330646	0.64069086	0.55477726
0.0	0.15955517	0.013699474	0.009473745	0.02013146	0.075838946	0.054066256	0.026141338	0.018146371	0.15853715	0.055334385
0.0	0.09557809	0.013686271	0.010680564	0.016715923	0.087129526	0.04750576	0.019494746	0.017735858	0.049118806	0.03900624
0.0	0.604633	0.60911125	0.5451178	0.50147337	0.61131823	0.58097357	0.61935633	0.6277084	0.52201164	0.484943
0.0	0.5616154	0.5608466	0.58272564	0.55909693	0.5584508	0.56696373	0.5836434	0.5571959	0.5775723	0.58964866
0.0	0.5582405	0.55660915	0.5830925	0.5562997	0.55488944	0.5657517	0.5802899	0.5534945	0.5750259	0.5869724
0.0	0.10151226	0.011025559	0.014774486	9.1301205e-05	0.049288824	0.009861681	0.048946135	0.009306262	0.069580875	0.045902085
0.0	0.20353684	0.01318243	0.010008079	7.8561854e-05	0.09196927	0.0128467195	0.02562511	0.015920535	0.14336477	0.043036673
0.0	0.0006082982	0.011347748	0.011542389	0.018226715	0.06101907	0.0002830113	0.00028165276	0.022992907	0.12830302	0.04293649
0.0	0.12197467	0.017994732	0.008454309	0.020727945	0.0017813839	0.052448954	0.09655528	0.014414201	0.16224293	0.018964099
0.0	0.28774998	0.014455717	0.009770059	0.018914258	0.084479384	0.04736624	0.23310842	0.021246519	0.18510626	0.020875799
0.0	0.256844	0.01793635	0.011566559	0.015946869	0.0022617748	0.04702731	0.09597126	0.023269914	0.14415383	0.037043944
0.0	0.43838117	0.5090957	0.5321345	0.5103141	0.034661643	0.5877233	0.45428595	0.6549214	0.60545194	0.5246907
0.0	0.6753305	0.6271916	0.56220925	0.534658	0.64651966	0.5334957	0.71569926	0.6392849	0.8008845	0.38059208
0.0	0.26094958	0.017823044	0.009544229	0.02131254	0.059663814	0.024980756	0.098511174	0.010117004	0.07219348	0.019822586
0.0	0.22219571	0.60670555	0.52258456	0.40964347	0.5628271	0.5630896	0.5559581	0.0010081015	0.664731	0.4977695
0.0	0.07893233	0.013273712	0.008960542	0.027524246	0.032739308	0.020086842	0.16043083	0.008730198	0.031471085	0.028784672
0.0	0.18170641	0.016826225	0.0062113036	0.026250584	0.06573957	0.036260474	0.10701209	0.025545847	0.07345192	0.043512728
0.0	0.07071759	0.012835345	0.010623013	0.014650143	0.03622004	0.02636132	0.13021265	0.018365072	0.061277434	0.055539496
0.0	0.556511	0.5572185	0.5806233	0.55627936	0.55434066	0.5653207	0.5801255	0.5505368	0.57454234	0.5874879
0.0	0.04853719	0.00645007	0.007734755	0.017735958	0.07113724	0.034328636	0.12362714	0.01426673	0.10645341	0.0149802035
0.0	0.57510155	0.41327786	0.5011876	0.51858747	0.7255638	0.48565325	0.6732386	0.41558483	0.597486	0.3246668
0.0	0.10228619	0.0075437957	0.0063582123	0.021932252	0.11301286	0.04201389	0.09852754	0.0081792595	0.117609	0.020251507
0.0	0.6338846	0.43068215	0.62178314	0.5092257	0.65823936	0.5619835	0.5987134	0.66265726	0.43656987	0.41556907
0.0	0.6830298	0.60821795	0.5910826	0.49513963	0.64605933	0.58634835	0.5550485	0.5326442	0.5388962	0.34763712
0.0	0.71119696	0.51639575	0.5912052	0.42079994	0.5064177	0.4794248	0.6745012	0.6254515	0.49886853	0.5704329
0.0	0.16910674	0.04013837	0.008963049	0.014665446	0.0964133	0.02768439	0.032802265	0.022063827	0.1381635	0.027819244
0.0	0.5800161	0.57172227	0.55347925	0.0095649995	0.50863886	0.56286454	0.45365083	0.6924305	0.5635181	0.61551875
0.0	0.15257543	0.02400498	0.008629256	0.013297641	0.12733847	0.03102081	0.06665204	0.038039524	0.13344686	0.011530231
0.0	0.20262459	0.01911694	0.006204443	0.017909938	0.0046517886	0.032855112	0.04617512	0.0227486	0.31447533	0.030094499
0.0	0.6100181	0.5977632	0.54313666	0.50448173	0.15546206	0.5829609	0.7095278	0.6231193	0.67789274	0.4971384
0.0	0.12884894	0.012541614	0.010698208	0.018576706	0.03476864	0.013700659	0.069005296	0.0059203166	0.10054399	0.017346168
0.0	0.8306032	0.569001	0.5676672	0.50154364	0.59544045	0.47601736	0.6073902	0.67917264	0.6886121	0.5294477
0.0	0.1169983	0.0148960315	0.0064544417	0.008191621	0.092315815	0.017770482	0.04359365	0.01507706	0.07582949	0.08376024
0.0	0.5256754	0.6014384	0.44146776	0.40665358	0.57383645	0.3105133	0.59874094	0.61932373	0.5357511	0.46879253
0.0	0.7177409	0.6287276	0.5694932	0.46497723	0.56613374	0.5182767	0.57948476	0.6810307	0.56898063	0.23971649
0.0	0.20627771	0.011034038	0.006843959	0.008417147	0.08412655	0.015576662	0.03152109	0.016231362	0.10351398	0.020328997
0.0	0.39925575	0.012919889	0.0058863345	0.020669345	0.08198242	0.028648527	0.083991915	0.014326576	0.3233238	0.024840925
0.0	0.16976771	0.021813499	0.007549813	0.0153149245	0.085983984	0.035562556	0.05429972	0.012933323	0.13185018	0.027483465
0.0	0.16979967	0.021820134	0.0075503956	0.015300613	0.08557721	0.03560507	0.0541058	0.012971937	0.13194278	0.027410556
0.0	0.5567895	0.5578466	0.58283234	0.5560733	0.5544267	0.5657792	0.57991105	0.55339134	0.5743102	0.5858266
0.0	0.13903245	0.018435286	0.009976066	0.01851692	0.063309565	0.035426207	0.05789967	0.01945451	0.23538798	0.037066523
0.0	0.072225556	0.01902782	0.011952237	0.021745602	0.03664969	0.027929876	0.2066148	0.010478466	0.09078739	0.05178014
0.0	0.45203254	0.53223443	0.572901	0.35310802	0.645939	0.57240015	0.49187225	0.5590074	0.59917724	0.4740881
0.0	0.57601935	0.03406425	0.5512492	0.34325695	0.5052392	0.43805066	0.563473	0.7364803	0.5691187	0.44791353
0.0	0.2905655	0.017310247	0.006286449	0.0219609	0.104085036	0.036977086	0.08141323	0.021620214	0.20290211	0.03499707
0.0	0.12659745	0.016273353	0.012879203	0.017556358	0.0383759	0.02781895	0.026475407	0.018984038	0.10399199	0.0183623
0.0	0.55608237	0.55609655	0.5818601	0.55598444	0.55560154	0.5654351	0.58211297	0.552244	0.575116	0.5879705
0.0	0.11721498	0.012853858	0.009099515	0.032348137	0.0532595	0.023158811	0.07487392	0.009655815	0.096203946	0.078805044
0.0	0.3503632	0.5920369	0.59210646	0.51747537	0.4538621	0.59507746	0.5649474	0.71123827	0.4333146	0.361732
0.0	0.09243509	0.01622416	0.009284741	0.035209175	0.033932477	0.037999697	0.044560634	0.01838174	0.0810565	0.030361649
0.0	0.1094057	0.015108745	0.008095652	0.018954223	0.07657278	0.027809447	0.025699848	0.015279944	0.090088926	0.035724033
0.0	0.55674905	0.5559575	0.5822219	0.5559568	0.5553239	0.5650891	0.5821486	0.5523214	0.5750474	0.58672374
0.0	0.06517452	0.014637979	0.012472409	0.013631012	0.04878598	0.016306309	0.115570985	0.010313541	0.031623527	0.021977287
0.0	0.15457019	0.014256916	0.010063839	0.016811652	0.11152205	0.02435132	0.14386044	0.014330469	0.06689242	0.009996034
0.0	0.10803715	0.021210382	0.0065690055	0.017292881	0.07829492	0.042188026	0.077723965	0.015880072	0.06487125	0.01995258
0.0	0.55797774	0.5564224	0.5830687	0.55757767	0.5556474	0.56515265	0.58137846	0.5527932	0.57533556	0.58722615
0.0	0.104562975	0.017530242	0.008368601	0.02323369	0.065192886	0.024053637	0.044353273	0.019056309	0.10695381	0.04680117
0.0	0.019339804	0.010445648	0.009337347	0.018983223	0.031898934	0.018488461	0.040056966	0.008788196	0.053376414	0.021299789
0.0	0.557995	0.55703753	0.5827195	0.5571304	0.5538436	0.56573504	0.5801482	0.55111027	0.57335865	0.58822733
0.0	0.05871707	0.0140475165	0.006922285	0.0071907374	0.033835642	0.053505905	0.0157654	0.005288473	0.091390535	0.01770441
0.0	0.60734606	0.65025216	0.55892193	0.5169002	0.61083394	0.51648253	0.5372431	0.66755396	0.6096955	0.72787875
0.0	0.10629389	0.017561015	0.008378619	0.023103504	0.065409586	0.024333166	0.045004524	0.01898244	0.10972873	0.046675064
0.0	0.019133985	0.010452225	0.009348358	0.019084925	0.03187493	0.018570844	0.040080506	0.008759467	0.053546835	0.021361176
0.0	0.25540182	0.010693808	0.01216977	9.524375e-05	0.067457624	0.04833937	0.015505248	0.050915264	0.002304201	0.029849954
0.0	0.17043479	0.02486106	0.010996916	0.015317224	0.040309783	0.01687642	0.030609366	0.016448777	0.07220421	0.039179433
0.0	0.64646184	0.5265789	0.56489104	0.47618413	0.56830823	0.6291413	0.56975543	0.7517865	0.73763686	0.569551
0.0	0.53983694	0.54019	0.5850987	0.5508662	0.71650696	0.4932108	0.606209	0.6379492	0.62191516	0.40941164
0.0	0.17897028	0.017502898	0.0070913397	0.014243453	0.11700125	0.04152127	0.039293386	0.019504812	0.10379156	0.03859529
0.0	0.02927617	0.010017788	0.011669273	0.020165896	0.02417674	0.027586035	0.01898769	0.0072025387	0.04646215	0.030590193
0.0	0.2152472	0.027057769	0.00792722	0.009900877	0.043159798	0.100057885	0.02772405	0.0104980925	0.08712595	0.020251252
0.0	0.13714296	0.010154022	0.006996722	0.011262764	0.07294083	0.030423949	0.034558587	0.013575469	0.08049979	0.018895345
0.0	0.13522233	0.010063431	0.006957345	0.011250659	0.07181291	0.029716376	0.033917252	0.013439529	0.0789449	0.018775262
0.0	0.13524352	0.010087734	0.0069685522	0.011325484	0.07196438	0.029889284	0.033976898	0.013496961	0.079251684	0.018895479
0.0	0.19347635	0.012259346	0.009890128	0.021799365	0.039960038	0.03954626	0.023581184	0.01456921	0.08561591	0.03611054
0.0	0.19214363	0.012105881	0.009831968	0.021796437	0.039424628	0.038643662	0.022934034	0.014388941	0.084447764	0.03577706
0.0	0.1920005	0.012140786	0.009845607	0.021932036	0.039524812	0.038940188	0.022979094	0.014450814	0.08470394	0.03607135
0.0	0.07001879	0.010228181	0.008332188	0.014144519	0.042172655	0.023951715	0.028756315	0.010051325	0.06359676	0.024014154
0.0	0.15815777	0.01648874	0.008068168	0.017779024	0.09439079	0.036935303	0.07287775	0.012694541	0.078775644	0.03460997
0.0	0.15655328	0.01638155	0.008039509	0.01777526	0.09313245	0.036128577	0.07092596	0.012366115	0.077713266	0.03432285
0.0	0.1564431	0.016436856	0.00805387	0.017896196	0.09344901	0.036376324	0.07097232	0.012384532	0.07796001	0.034606338
0.0	0.043376688	0.0147019	0.01056173	0.011047736	0.04242057	0.023045663	0.03001618	0.0074158455	0.086636566	0.025173768
0.0	0.11303068	0.022803597	0.009181592	0.011364269	0.06665349	0.049190823	0.025281519	0.01275388	0.1066487	0.028156888
0.0	0.11109873	0.022664906	0.0091037555	0.01134563	0.06553533	0.04857846	0.024705902	0.012512149	0.10557993	0.02804747
0.0	0.111092135	0.02274649	0.00911913	0.01140681	0.06570862	0.048925042	0.024719315	0.012542623	0.1059597	0.028206168
0.0	0.5569359	0.55712897	0.5823298	0.5553631	0.55454046	0.56610334	0.5799331	0.5535909	0.57362586	0.5858759
0.0	0.55616325	0.5568033	0.58200145	0.55592704	0.5546335	0.56482714	0.5794257	0.55246985	0.57372856	0.5865678
0.0	0.031552825	0.018810555	0.0071399934	0.021261675	0.049932875	0.028345175	0.05170538	0.011058797	0.10423082	0.015051711
0.0	0.24116771	0.01762122	0.008212839	0.021668743	0.0914785	0.023112858	0.058095105	0.018605253	0.16233501	0.048248157
0.0	0.7226921	0.5393099	0.52087224	0.49983507	0.75028044	0.53033835	0.660736	0.64036155	0.70540243	0.34130055
0.0	0.040856443	0.015678536	0.011001113	0.01872257	0.08060096	0.020260733	0.018742431	0.009501415	0.044283707	0.031949613
0.0	0.64362526	0.5842588	0.5259841	0.53059244	0.6383796	0.4461541	0.64839673	0.6489098	0.5850239	0.5770808
0.0	0.7957054	0.056402963	0.008300798	0.023785397	0.62810355	0.20191196	0.2540905	0.0064487136	0.56921816	0.14564545
0.0	0.7884174	0.03520936	0.014112697	0.039162017	0.6885339	0.053013157	0.30021265	0.007866518	0.638031	0.09585937
0.0	0.74634606	0.017551525	0.013787912	0.03849785	0.63928616	0.12366488	0.28815627	0.010293046	0.516259	0.18987423
0.0	0.87271065	0.06133946	0.014513199	0.030037291	0.670436	0.14077814	0.37228438	0.008360489	0.61404735	0.46418032
0.0	0.83014935	0.053119358	0.013629711	0.057805937	0.71447676	0.15534626	0.4372579	0.014995903	0.61961085	0.12257515
0.0	0.7883104	0.054720934	0.013929756	0.027916571	0.71729267	0.17318323	0.4092251	0.011009692	0.4743265	0.17390592
0.0	0.8251912	0.03790518	0.012692305	0.030411663	0.61629474	0.16982645	0.38471425	0.01846948	0.56839174	0.082905985
0.0	0.5613188	0.55910516	0.58357614	0.5588939	0.55667543	0.5675629	0.58189017	0.5566756	0.5759599	0.58979267
0.0	0.5576284	0.5543981	0.5826238	0.55833864	0.55514127	0.564029	0.58124006	0.55356836	0.5744101	0.5874683
0.0	0.55652726	0.5557907	0.58313775	0.55716467	0.5543739	0.56406724	0.58096504	0.552871	0.5746344	0.5874944
0.0	0.5578157	0.5554443	0.5834633	0.55786055	0.5557136	0.5656271	0.58050597	0.55104667	0.57479703	0.58673507
0.0	0.5570973	0.5550512	0.58252263	0.55792487	0.5551702	0.56502676	0.58178204	0.55334145	0.57494026	0.58656895
0.0	0.074310385	0.0137172155	0.013013316	0.021729223	0.027979555	0.0120709855	0.041134454	0.008705835	0.066480115	0.10556237
0.0	0.062698804	0.012041566	0.012165981	0.012947673	0.07021828	0.037886336	0.008776151	0.007907157	0.0215288	0.015029664
0.0	0.052488983	0.0108121745	0.009588174	0.016302241	0.05399207	0.018028392	0.026789583	0.0136071835	0.074504636	0.033377714
0.0	0.036727473	0.015107369	0.00946675	0.027671834	0.03462504	0.023433415	0.04216872	0.0047994084	0.07765819	0.017877517
0.0	0.03728289	0.014334713	0.0065353136	0.025277812	0.043361902	0.019578911	0.019305812	0.009606072	0.07068262	0.03232603
0.0	0.024549479	0.014896816	0.014607892	0.01523566	0.05795993	0.034939807	0.008841035	0.009467452	0.034492277	0.03139205
0.0	0.55795825	0.5549401	0.5816878	0.55801374	0.5551627	0.5663785	0.58173525	0.5527906	0.5752521	0.587383
0.0	0.55792177	0.55461776	0.5827331	0.5578257	0.5547835	0.5670504	0.580871	0.55351007	0.574921	0.5872239
0.0	0.5577845	0.55608994	0.5820948	0.5582291	0.5541105	0.56629956	0.58111656	0.5531263	0.574453	0.58684516
0.0	0.026340423	0.015198125	0.010534055	0.017049959	0.06963928	0.012376106	0.023507798	0.007093718	0.07859211	0.018693931
0.0	0.5572485	0.55518067	0.5823385	0.55606705	0.55508584	0.5653711	0.5812869	0.5512762	0.5746152	0.5885736
0.0	0.7173324	0.67956066	0.5428165	0.49927804	0.5198594	0.6822961	0.6340799	0.5274581	0.6032926	0.33449128
0.0	0.0449534	0.0114494655	0.010030209	0.022638112	0.05108082	0.019782232	0.053523302	0.00687228	0.061008498	0.14629513
0.0	0.55750656	0.5554733	0.5812344	0.5565566	0.5545878	0.56554765	0.5801534	0.5535727	0.5763757	0.5887055
0.0	0.19479494	0.013323994	0.009815113	0.014496569	0.041030772	0.0145449	0.02383027	0.015324599	0.045836307	0.022952713
0.0	0.09223498	0.012972193	0.0043166694	0.02319662	0.053654127	0.025356207	0.0228068	0.014210203	0.07543312	0.029192701
0.0	0.5569804	0.55797195	0.58291245	0.5580109	0.55460286	0.5659904	0.5820733	0.55480057	0.5746836	0.5879849
0.0	0.1574983	0.025053231	0.0058654356	0.011676969	0.27517924	0.03211998	0.07589451	0.015888264	0.13613655	0.03661002
0.0	0.55759424	0.5582914	0.5822263	0.55754477	0.5547633	0.5644392	0.5812924	0.55279994	0.5736065	0.5879882
0.0	0.035177004	0.018027512	0.008753564	0.015372593	0.035891097	0.023394706	0.12940799	0.010479969	0.0602198	0.024481503
0.0	0.16991146	0.013863869	0.009277331	0.042491548	0.043029506	0.022351213	0.027159018	0.015066457	0.075362034	0.030168261
0.0	0.5585574	0.5565479	0.5829052	0.5564474	0.5551842	0.5638198	0.58075476	0.55322886	0.57368624	0.58878887
0.0	0.557293	0.55538476	0.58124083	0.55734414	0.55379224	0.56613994	0.5810273	0.55231476	0.5740926	0.589191
0.0	0.092366755	0.015326117	0.009770801	0.016040416	0.045392577	0.029793417	0.017798154	0.012512875	0.05159199	0.011462274
0.0	0.798174	0.6071391	0.5229303	0.5148084	0.69204587	0.20733942	0.45568377	0.52440405	0.59357935	0.55189055
0.0	0.07189398	0.0094682835	0.012511709	0.023814812	0.024170715	0.025585802	0.05361949	0.008068912	0.08470246	0.046968378
0.0	0.6747577	0.5007583	0.5747228	0.41074523	0.46484238	0.57697284	0.56083447	0.4856128	0.39930776	0.59495443
0.0	0.55816364	0.5566529	0.5828937	0.5553293	0.5545389	0.5647193	0.5798905	0.55262095	0.5752069	0.586759
0.0	0.10136354	0.011620407	0.017343007	0.016174477	0.2497224	0.011375054	0.02725683	0.008463551	0.16279218	0.06194692
0.0	0.2181916	0.5450101	0.5707328	0.51580375	0.41694823	0.35452783	0.7124826	0.52272403	0.720108	0.49441436
0.0	0.5579515	0.5577019	0.5821621	0.5570651	0.55471456	0.5655782	0.5819372	0.55448127	0.5756451	0.58648276
0.0	0.5258908	0.61028844	0.4566026	0.38841468	0.32920152	0.36518896	0.6293293	0.778441	0.6619653	0.49411517
0.0	0.038563203	0.018501185	0.018268408	0.016519822	0.055691827	0.008602496	0.016702306	0.008967879	0.04735422	0.022628931
0.0	0.070313096	0.017623665	0.009747061	0.033753328	0.0339484	0.016783452	0.084440984	0.028562814	0.035823204	0.020802444
0.0	0.5571477	0.55685216	0.5815484	0.5576248	0.55483377	0.56541157	0.58157146	0.55082816	0.5717508	0.587877
0.0	0.09651236	0.014199801	0.008549944	0.022138607	0.052856088	0.025386874	0.024230497	0.025078284	0.07167209	0.014838569
0.0	0.118022226	0.01957623	0.009392315	0.019337632	0.047790058	0.038252708	0.027453797	0.028287185	0.14064181	0.014008479
0.0	0.044643722	0.015241191	0.012726297	0.01899373	0.031901475	0.01339571	0.019728394	0.0126855485	0.030122437	0.02059382
0.0	0.051495	0.0099335015	0.0073649297	0.0073852143	0.04820062	0.011466619	0.042286005	0.009626222	0.058050897	0.05187425
0.0	0.6298361	0.6898556	0.46830443	0.4750397	0.75665575	0.61766267	0.47611946	0.6799172	0.54185605	0.6074534
0.0	0.049914103	0.017717127	0.0067219925	0.013051803	0.2833424	0.021222364	0.039694242	0.007817494	0.0823422	0.03646901
0.0	0.1049385	0.012430071	0.009525518	0.021381784	0.06587385	0.04877413	0.017461585	0.009680514	0.04042131	0.028323116
0.0	0.14371747	0.021024982	0.007896125	0.016674997	0.0518156	0.12603605	0.02508429	0.021464426	0.11690616	0.01724331
0.0	0.5682765	0.5677725	0.58527917	0.5591013	0.5618255	0.5702074	0.58706903	0.565021	0.58409405	0.59240794
0.0	0.13174528	0.01688158	0.0069109458	0.020098846	0.07707478	0.02973904	0.08317734	0.030434553	0.20033756	0.04019812
0.0	0.3665521	0.012601195	0.0071699372	0.017672371	0.039610494	0.022634512	0.027041439	0.0120054055	0.24509524	0.01674639
0.0	0.64077663	0.67394954	0.5717134	0.4043098	0.6474049	0.72683847	0.5752123	0.758941	0.63940376	0.4693162
0.0	0.14924201	0.017569195	0.012816387	0.018953072	0.07617966	0.020614903	0.009661338	0.030268425	0.23140512	0.05085454
0.0	0.08063456	0.015105637	0.016837398	0.017579278	0.031259753	0.028105682	0.0331635	0.014212903	0.15394561	0.04098464
0.0	0.61218804	0.5670783	0.43375632	0.5064936	0.6107847	0.573434	0.6871069	0.6338412	0.40490586	0.5764585
0.0	0.12996294	0.011570871	0.0098771695	0.016939813	0.06733271	0.017751068	0.027891302	0.017657261	0.14818704	0.037047867
0.0	0.20777285	0.013423872	0.007975863	0.01699512	0.11291	0.01025646	0.050929293	0.026685512	0.100281574	0.035645083
0.0	0.4767236	0.4741016	0.43049175	0.49273208	0.6616049	0.55103827	0.36077785	0.82004255	0.56766427	0.5089523
0.0	0.07844879	0.015006245	0.016748527	0.017549492	0.030713674	0.027726008	0.032351974	0.0138932895	0.14941391	0.040632665
0.0	0.14960076	0.013130239	0.009205533	0.023836976	0.1251515	0.05974396	0.013786182	0.028850239	0.16277808	0.031905297
0.0	0.30327007	0.019550145	0.008349155	0.0074704695	0.15843752	0.039605536	0.063600406	0.008341646	0.1274485	0.020182623
0.0	0.06730341	0.021014385	0.012695144	0.015525395	0.12694393	0.02216304	0.03069576	0.006351838	0.06604619	0.014494368
0.0	0.0666148	0.020990001	0.012748302	0.015619084	0.12590636	0.022128787	0.03033353	0.006376213	0.066155456	0.014352498
0.0	0.5576694	0.5573344	0.58179116	0.5546782	0.55523175	0.56523365	0.5807343	0.55328554	0.5738593	0.5863066
0.0	0.5581846	0.5559725	0.58121204	0.55588806	0.55530864	0.5634586	0.58084714	0.5526665	0.5757886	0.58712906
0.0	0.09273924	0.013138213	0.01641828	0.021225173	0.07488593	0.017980382	0.041176274	0.0067952466	0.0829278	0.02428714
0.0	0.09323878	0.013147229	0.016342428	0.021071423	0.0746314	0.018084994	0.041308634	0.006788819	0.08340369	0.024133801
0.0	0.10004451	0.014140757	0.010498207	0.0238108	0.07692103	0.03478881	0.03135968	0.012835883	0.19570006	0.026265245
0.0	0.07849201	0.014184296	0.010041575	0.016634732	0.043191988	0.015674217	0.034320243	0.013419893	0.11881352	0.028574817
0.0	0.65422434	0.58490753	0.5563335	0.38063914	0.60581815	0.43341744	0.58042514	0.59357923	0.6189959	0.55285144
0.0	0.55715203	0.5559136	0.5813652	0.5559655	0.5553457	0.5653158	0.58213806	0.5526667	0.57422245	0.587997
0.0	0.058145747	0.013717073	0.009570688	0.0064401706	0.0595657	0.024331031	0.09133223	0.0053770165	0.045112982	0.017214237
0.0	0.21266547	0.013895079	0.0081865825	0.006947634	0.08963831	0.015754942	0.0809127	0.012754732	0.101230904	0.01581532
0.0	0.61757964	0.6060917	0.53586054	0.2868053	0.6305648	0.39590517	0.6702508	0.6014276	0.6885377	0.5425996
0.0	0.20943817	0.013698803	0.008128329	0.0069389204	0.08801126	0.0155816795	0.07942764	0.0125933	0.10085413	0.015621834
0.0	0.5087994	0.5315388	0.55465	0.43033704	0.5346697	0.3099875	0.57540536	0.5796102	0.73281974	0.21298325
0.0	0.08546982	0.015419731	0.0083056865	0.017628882	0.06368489	0.03374986	0.026196374	0.015195177	0.048144158	0.0128994
0.0	0.1654376	0.015457027	0.00980557	0.016308015	0.07551259	0.029185917	0.018356238	0.027002648	0.05109048	0.012648878
0.0	0.5563612	0.557569	0.5833922	0.5568673	0.55434954	0.5660856	0.58146834	0.5527065	0.572132	0.588661
0.0	0.024427636	0.012697601	0.008774965	0.022374412	0.03871998	0.015123142	0.033409607	0.009443897	0.07905582	0.023953578
0.0	0.06613044	0.013440009	0.011944131	0.007813323	0.04353505	0.023885889	0.043628845	0.012230521	0.0785044	0.015746012
0.0	0.27510804	0.017791469	0.007615911	0.008994851	0.074758515	0.027496997	0.08951834	0.010279274	0.07621155	0.019798068
0.0	0.1531701	0.020117143	0.007596956	0.016120298	0.07468764	0.018691447	0.030296635	0.018456442	0.11665791	0.021882517
0.0	0.047795605	0.013790111	0.011062235	0.022788377	0.06604132	0.022982761	0.0070670503	0.012787485	0.056576136	0.015050268
0.0	0.047933597	0.013771564	0.011056992	0.022936745	0.065728955	0.022820445	0.0070807086	0.012763922	0.057369545	0.014896087
0.0	0.12815884	0.024719011	0.010601633	0.018658027	0.053701844	0.034544677	0.02097882	0.014393066	0.08486848	0.020629263
0.0	0.5868646	0.677128	0.6295297	0.47808132	0.54245013	0.52688134	0.50381	0.5787364	0.57679504	0.50157183
0.0	0.12539808	0.024104757	0.0105658965	0.018655425	0.05343259	0.03374278	0.020815656	0.014279585	0.08262604	0.020518897
0.0	0.09424657	0.0201555	0.0051114275	0.021977466	0.034238238	0.02141538	0.021440014	0.013760674	0.05938323	0.033712715
0.0	0.17520119	0.01347895	0.009987515	0.016968789	0.06520797	0.057232063	0.006618887	0.021748723	0.20668282	0.026978504
0.0	0.076709606	0.01335829	0.0058894884	0.02072126	0.09412731	0.0106592225	0.03962422	0.01876708	0.10317415	0.010155086
0.0	0.08863525	0.014128728	0.011423841	0.013293512	0.041964058	0.012803688	0.029193152	0.006914151	0.06926606	0.031081986
0.0	0.53263927	0.6619781	0.21495067	0.47732747	0.43384168	0.5714658	0.5442787	0.5958949	0.5777979	0.49115458
0.0	0.72080517	0.59415853	0.59869075	0.46010536	0.58817166	0.34253755	0.50876576	0.620911	0.41853675	0.5121495
0.0	0.09417447	0.015742496	0.013097588	0.021510184	0.07181402	0.037870765	0.040666174	0.028474392	0.1587037	0.02490633
0.0	0.9023904	0.06935129	0.017819313	0.1971865	0.7675849	0.16467488	0.8282348	0.0044280062	0.77063537	0.80636966
0.0	0.110013366	0.015440433	0.00620636	0.015075227	0.050631866	0.034123994	0.013054973	0.015730567	0.10851664	0.019695623
0.0	0.03188522	0.017471192	0.0068069603	0.017121678	0.025354236	0.024250172	0.024918174	0.008712216	0.05712134	0.031059219
0.0	0.30890837	0.012429357	0.008953021	0.006925869	0.065005094	0.040423404	0.040873557	0.012977616	0.10832381	0.025628712
0.0	0.3042677	0.012500873	0.0089338925	0.0069513847	0.06482506	0.039958026	0.039812736	0.012777064	0.10535311	0.025609821
0.0	0.6241927	0.5825316	0.5512287	0.2993531	0.5841113	0.48951632	0.6726539	0.6294024	0.6937805	0.5754824
0.0	0.0647557	0.014002678	0.008773505	0.011045928	0.07572543	0.019564526	0.061131142	0.010657778	0.051904816	0.0237394
0.0	0.06788248	0.015302056	0.009619455	0.02505365	0.033448447	0.065253854	0.037439924	0.010148689	0.038834795	0.020506185
0.0	0.05297175	0.013817127	0.010398128	0.021701247	0.06248646	0.038617615	0.035408303	0.004709993	0.07632313	0.016119216
0.0	0.4765071	0.029038874	0.0137628615	0.058937464	0.36772773	0.18801542	0.23098792	0.0073308456	0.6157015	0.04309533
0.0	0.5580718	0.55816084	0.5821893	0.55740774	0.5549246	0.56544304	0.5815839	0.55284727	0.57509685	0.5885269
0.0	0.47658128	0.56330746	0.5770979	0.45312652	0.5356199	0.4856048	0.57040405	0.58255	0.64347917	0.4349827
0.0	0.03458227	0.011376576	0.010024586	0.028889263	0.06358124	0.016600758	0.10822758	0.00649538	0.071988605	0.017681265
0.0	0.13252015	0.013712416	0.011016615	0.016284104	0.035348136	0.026709482	0.079375975	0.01158945	0.14562684	0.021860687
0.0	0.44183627	0.57529527	0.5538098	0.48192182	0.4245078	0.57151085	0.5854904	0.6058882	0.55603296	0.5063549
0.0	0.031772666	0.009780302	0.0127516035	0.0189974	0.03454894	0.028207775	0.1376652	0.01807853	0.22784951	0.018874345
0.0	0.08749746	0.012062459	0.01059104	0.02030274	0.057051633	0.037359893	0.11686574	0.020716306	0.23604327	0.014639615
0.0	0.087116204	0.01205478	0.010580193	0.020244835	0.056743152	0.037265595	0.11677119	0.02073879	0.23669447	0.014568607
0.0	0.08789234	0.012065494	0.010558606	0.020208262	0.056903683	0.037486505	0.117368124	0.0207688	0.23734695	0.01449939
0.0	0.6682047	0.47231275	0.44505468	0.46659046	0.52438736	0.42867666	0.5851744	0.5469868	0.6599766	0.6085407
0.0	0.04462165	0.015866894	0.009960611	0.021406934	0.045236688	0.029050319	0.023643725	0.005822548	0.10574227	0.0153883435
0.0	0.19340442	0.0137071945	0.009983401	0.012343586	0.05868618	0.05673297	0.006230084	0.014204033	0.07743191	0.025639318
0.0	0.044087686	0.011853707	0.012115032	0.014977601	0.03615532	0.03557613	0.005867241	0.008553064	0.06949356	0.02108523
0.0	0.52775943	0.5761819	0.54584616	0.4660342	0.5990439	0.2720255	0.54442525	0.5623908	0.32516098	0.45287073
0.0	0.15862542	0.017301457	0.009332465	0.02067475	0.076576255	0.012144818	0.12321681	0.020248843	0.12722103	0.011660504
0.0	0.21426386	0.021239515	0.01048972	0.016609104	0.061284523	0.016531346	0.03094842	0.020071497	0.13328826	0.011883658
0.0	0.2900917	0.5719246	0.525476	0.40689936	0.51414496	0.4101629	0.4881874	0.55908144	0.5336184	0.5823027
0.0	0.031712607	0.012259022	0.011898932	0.020431122	0.07779509	0.0074003795	0.04002316	0.011674641	0.065422036	0.011745204
0.0	0.66359764	0.60009605	0.61932087	0.51550287	0.59635776	0.5689971	0.5228651	0.75244725	0.6422313	0.6346235
0.0	0.13805787	0.009876199	0.00771339	0.024172982	0.0623982	0.034255285	0.021716293	0.02248675	0.124025725	0.029538777
0.0	0.13808283	0.009886696	0.0077151563	0.024142558	0.062156886	0.034282144	0.02164167	0.022484604	0.12417905	0.029449916
0.0	0.23392963	0.012948258	0.005189159	0.02469078	0.0503089	0.039121263	0.009159655	0.020514753	0.08024098	0.018870125
0.0	0.18700391	0.020894509	0.009720013	0.016149819	0.06105613	0.020325283	0.004109986	0.010519166	0.09739612	0.021438105
0.0	0.64641434	0.48748598	0.37931442	0.49926296	0.56897753	0.56584525	0.25844172	0.61172175	0.50592625	0.5874055
0.0	0.6510262	0.592258	0.56479335	0.4054608	0.6594071	0.5763179	0.50394046	0.7099076	0.5282476	0.550797
0.0	0.3432457	0.026176674	0.008916751	0.00056429085	0.08160643	0.09187076	0.022128347	0.024236608	0.14925925	0.02696363
0.0	0.55713373	0.55662197	0.5833012	0.5579386	0.5559668	0.5642748	0.5782545	0.55233216	0.57316667	0.5872024
0.0	0.059335407	0.016642831	0.010176611	0.017119247	0.017298969	0.009103808	0.0143019585	0.0071550747	0.055795576	0.03472995
0.0	0.049344327	0.013395307	0.010137295	0.0265415	0.02863055	0.026926262	0.042146612	0.008980428	0.06309399	0.03145436
0.0	0.06040838	0.014613431	0.008461967	0.012519842	0.062415604	0.022828644	0.015948154	0.010238715	0.10779677	0.04048846
0.0	0.06680231	0.014966095	0.01178587	0.01866959	0.02174879	0.010841579	0.021781618	0.00997834	0.057282463	0.16060153
0.0	0.15086444	0.03571206	0.007649666	0.021738805	0.03738179	0.01311031	0.06949409	0.0075528044	0.0725957	0.021081502
0.0	0.06416174	0.021278776	0.010276621	0.017847484	0.024143081	0.028776398	0.036833372	0.009996426	0.036447987	0.0129524395
0.0	0.055993836	0.012092466	0.015450635	0.015911192	0.106080905	0.023557771	0.03498417	0.009282855	0.06450796	0.011917155
0.0	0.5590744	0.55650735	0.5830045	0.5569037	0.5550843	0.5621021	0.5812902	0.551471	0.5730148	0.588382
0.0	0.5586165	0.5581085	0.58281934	0.55673665	0.55503064	0.564614	0.5811992	0.5516714	0.5731769	0.58786035
0.0	0.16371278	0.012763994	0.0076084905	0.022912636	0.14419156	0.00916766	0.04673199	0.013534039	0.30229667	0.016329333
0.0	0.56035924	0.55676997	0.58320785	0.5566336	0.55522877	0.56508946	0.5808063	0.5513323	0.5729982	0.5881598
0.0	0.56049407	0.55791783	0.5823484	0.55706435	0.5557852	0.56501067	0.5810576	0.55239433	0.5741755	0.5882298
0.0	0.13922615	0.01679166	0.0126235755	0.023307329	0.056804027	0.023280466	0.058819015	0.008834861	0.16559464	0.03426141
0.0	0.13534282	0.01984709	0.010807493	0.017615724	0.12851587	0.049688943	0.009815998	0.0143664135	0.043739203	0.023083549
0.0	0.045929145	0.01580364	0.0091444515	0.017218981	0.103180416	0.01175239	0.02000398	0.023561232	0.10966126	0.016254997
0.0	0.023912827	0.017801272	0.00519787	0.018921664	0.058922853	0.042086154	0.034644775	0.009679874	0.1192423	0.026820108
0.0	0.10633732	0.01320581	0.0065869847	0.017659398	0.086214095	0.016333815	0.03319651	0.014731341	0.14220469	0.040304758
0.0	0.02507238	0.015229872	0.014748009	0.015251486	0.058693424	0.03503895	0.008884101	0.009619051	0.034680102	0.031527147
0.0	0.5608684	0.55755115	0.5814847	0.5570053	0.5549203	0.5659733	0.5813751	0.55286795	0.5735527	0.5885267
0.0	0.5592151	0.5577263	0.58276194	0.55618834	0.5548201	0.5648106	0.5802305	0.55273646	0.57272995	0.5873523
0.0	0.55993456	0.5578903	0.582296	0.55544126	0.55539745	0.564904	0.5789433	0.5532818	0.57355577	0.5887326
0.0	0.102313206	0.017367085	0.008075017	0.018441478	0.1183516	0.019455587	0.018171657	0.013750777	0.13672419	0.028396873
0.0	0.5586369	0.55680954	0.583005	0.55736494	0.55471855	0.56532335	0.5812634	0.55243754	0.57372487	0.58812535
0.0	0.7938868	0.05150396	0.011150757	0.042961355	0.69897664	0.20276158	0.46608785	0.0062341653	0.72127825	0.051710397
0.0	0.55873483	0.5584466	0.5836936	0.5574634	0.5548843	0.5655008	0.58068305	0.55017847	0.57338464	0.5872285
0.0	0.5583671	0.55631894	0.5825609	0.55681384	0.55522615	0.56538963	0.581703	0.55141294	0.573199	0.588178
0.0	0.7875402	0.051255897	0.014624299	0.04829218	0.66385055	0.09371916	0.28278807	0.0062064934	0.61509717	0.09618397
0.0	0.55906785	0.5566241	0.58264506	0.55616266	0.55429745	0.56542075	0.5797012	0.5523348	0.57422274	0.5875222
0.0	0.79567575	0.043979988	0.015062707	0.03340413	0.70125234	0.117543556	0.1477708	0.009424178	0.6119428	0.1791357
0.0	0.018713355	0.016035767	0.011614472	0.01718113	0.052773476	0.00982209	0.018587768	0.0071268254	0.056113023	0.011352714
0.0	0.010558407	0.016331164	0.005189454	0.01433156	0.04962757	0.034513075	0.015410351	0.010215893	0.06457567	0.051006872
0.0	0.041280538	0.009734523	0.008392099	0.015188728	0.04565026	0.008731915	0.10813058	0.009393797	0.05705795	0.03270624
0.0	0.55971766	0.5569721	0.5821634	0.55757374	0.5553126	0.5662717	0.5812055	0.552893	0.57369566	0.5885094
0.0	0.55764973	0.55695146	0.5837046	0.556843	0.55397505	0.5652672	0.5807652	0.55218124	0.5737016	0.5871667
0.0	0.7821382	0.06511364	0.011849692	0.028564349	0.72730184	0.1678663	0.2236744	0.0077875624	0.6096356	0.20002018
0.0	0.5587789	0.5578442	0.58287007	0.5556271	0.55566937	0.5630037	0.57899225	0.55137116	0.5740356	0.58767444
0.0	0.55699915	0.55584913	0.58131844	0.5559303	0.5551751	0.5658685	0.5816824	0.55181056	0.5745253	0.58820194
0.0	0.017857768	0.013418214	0.009836086	0.026370201	0.01782105	0.031536974	0.02712169	0.007928229	0.019100588	0.03483446
0.0	0.07728213	0.009632451	0.008949421	0.022739215	0.037289113	0.033247326	0.029314158	0.020961404	0.036842443	0.050938502
0.0	0.050521858	0.0127832955	0.00815353	0.011676423	0.10062274	0.10794822	0.096118264	0.014726185	0.061854426	0.027559832
0.0	0.5574907	0.55740815	0.58237594	0.55722374	0.5549724	0.5657117	0.58141786	0.5540532	0.5753971	0.58837336
0.0	0.4480463	0.5298254	0.5020233	0.52579826	0.7475947	0.64999914	0.6488463	0.6098748	0.53575224	0.57392937
0.0	0.020697266	0.012933116	0.009382923	0.010670628	0.055732448	0.08517158	0.034454685	0.00796505	0.04271509	0.02097861
0.0	0.63754433	0.8353406	0.5549172	0.47760263	0.59500897	0.5764983	0.6367228	0.6522565	0.5542767	0.5985393
0.0	0.045490544	0.019195255	0.011770303	0.02070848	0.04115003	0.025112595	0.028543642	0.009738651	0.07229559	0.04271544
0.0	0.5582666	0.5550582	0.5805538	0.5563035	0.55538505	0.56487507	0.5801485	0.5519094	0.575382	0.5884204
0.0	0.55785334	0.55628633	0.5821827	0.5576043	0.5552994	0.56506956	0.58112144	0.55254376	0.5746801	0.5885981
0.0	0.78107244	0.54645926	0.55402905	0.48916316	0.6383658	0.43268153	0.70355505	0.6831671	0.44455525	0.6711172
0.0	0.07142233	0.013184513	0.010135147	0.011547205	0.023912715	0.015695434	0.012669929	0.017297322	0.043552388	0.029062577
0.0	0.5570233	0.55453366	0.58123887	0.5557703	0.5556537	0.56455594	0.57835495	0.5530078	0.57490534	0.5871592
0.0	0.5566597	0.55512226	0.5812571	0.55756664	0.554591	0.56469595	0.5812592	0.55098337	0.57428527	0.5859649
0.0	0.22671017	0.010232546	0.009669783	0.021685984	0.062798165	0.046326187	0.03169311	0.011921879	0.12889637	0.018754752
0.0	0.5569813	0.55784994	0.5809694	0.55803543	0.5550467	0.56466407	0.5815846	0.55349886	0.575064	0.5859924
0.0	0.7761249	0.038726415	0.006262735	0.036243666	0.7099726	0.11071336	0.2200176	0.0077082566	0.45896333	0.15176168
0.0	0.5951504	0.27632493	0.44059566	0.43732095	0.58166885	0.5352292	0.72321934	0.6760353	0.5476362	0.53802955
0.0	0.22351469	0.014275611	0.009569436	0.019178873	0.13986023	0.033580273	0.048330817	0.018187571	0.10361618	0.014390483
0.0	0.030497456	0.011386534	0.012933128	0.018031139	0.04320448	0.028496273	0.04107281	0.015365666	0.06523258	0.041679103
0.0	0.10871587	0.012123961	0.00631274	0.020142976	0.08437909	0.031624105	0.023930384	0.025803976	0.11554718	0.033291295
0.0	0.068521254	0.011895367	0.011248431	0.01982586	0.099563554	0.019655863	0.027330285	0.019189853	0.10112442	0.007371493
0.0	0.51173043	0.53739184	0.39463416	0.51038164	0.71130073	0.48739535	0.56433207	0.55226964	0.49739885	0.2316991
0.0	0.71777284	0.5316108	0.44642425	0.43160713	0.6478915	0.52962047	0.4569459	0.6721613	0.5893577	0.50865114
0.0	0.11534125	0.014986693	0.009920196	0.013847606	0.036844008	0.018496847	0.020313462	0.007912665	0.040981736	0.07104156
0.0	0.27888003	0.013355261	0.007484349	0.016397648	0.04162749	0.0415216	0.01160337	0.013202926	0.12472026	0.013921965
0.0	0.55904406	0.53194946	0.48963848	0.41261077	0.5329714	0.5814123	0.710241	0.65920335	0.5510369	0.4401606
0.0	0.051109765	0.011840455	0.010521731	0.025884746	0.02942251	0.030537762	0.06486813	0.011268528	0.04345433	0.040773086
0.0	0.051751036	0.0118321	0.010702645	0.025889538	0.029140098	0.031093115	0.06641055	0.011485845	0.0441246	0.041347913
0.0	0.051751036	0.0118321	0.010702645	0.025889538	0.029140098	0.031093115	0.06641055	0.011485845	0.0441246	0.041347913
0.0	0.052055493	0.011881699	0.010705493	0.025845703	0.029454991	0.031087643	0.06640718	0.011535749	0.04427055	0.041255582
0.0	0.23878819	0.009259488	0.009091685	0.018405408	0.049390268	0.03298481	0.019175177	0.006032073	0.09002324	0.056018576
0.0	0.55825096	0.5577861	0.5818739	0.5567985	0.5546506	0.5663268	0.5817325	0.55214316	0.57486343	0.58811706
0.0	0.56679636	0.5666211	0.58504117	0.5582662	0.5623942	0.5694514	0.58791095	0.5616698	0.58093363	0.59058356
0.0	0.13370018	0.007914537	0.010687529	0.016147	0.030203894	0.022938184	0.010559802	0.0028190436	0.05079824	0.03794106
0.0	0.5578602	0.55705863	0.58217484	0.55688626	0.55433726	0.56647956	0.58119005	0.5534064	0.5755339	0.5886026
0.0	0.3754837	0.6638935	0.6206122	0.5053186	0.6456401	0.54972064	0.5316473	0.53027266	0.5217027	0.4340808
0.0	0.19846113	0.019990219	0.0100182	0.014912036	0.06396916	0.027892616	0.044245753	0.017709462	0.076032944	0.03791521
0.0	0.10281003	0.009509227	0.009195744	0.020330912	0.051356807	0.026986562	0.0153316725	0.022291038	0.05490404	0.020179039
0.0	0.5336397	0.41819188	0.55151415	0.45625418	0.59531665	0.612121	0.56072474	0.6483488	0.45021695	0.5912533
0.0	0.07940596	0.021263467	0.008936481	0.013143166	0.04356255	0.022921285	0.02632043	0.008812642	0.09138955	0.022453845
0.0	0.08986733	0.012732259	0.007701348	0.010158595	0.07022496	0.034712143	0.00922696	0.014862902	0.09922361	0.047485914
0.0	0.5653454	0.42236876	0.5461603	0.41551945	0.6024198	0.52441365	0.52305055	0.7134993	0.8063412	0.58808666
0.0	0.3807274	0.006564548	0.0022481757	0.0064541297	0.07250966	0.030061537	0.015575514	0.01691393	0.27443483	0.021590939
0.0	0.08939671	0.019480903	0.0071161	0.011696382	0.10025882	0.012290438	0.01903346	0.031244963	0.15322444	0.02100798
0.0	0.117621645	0.011358013	0.011112671	0.025940359	0.051624812	0.013968281	0.02313556	0.012441982	0.1219066	0.01517519
0.0	0.116962284	0.011289319	0.011072144	0.025832208	0.05098952	0.013924407	0.023216002	0.012384123	0.12132822	0.015148069
0.0	0.06422251	0.012016461	0.009405189	0.01790032	0.0377021	0.016682396	0.021923067	0.018417384	0.4591102	0.040625837
0.0	0.82376945	0.57446325	0.5521297	0.38815194	0.7539006	0.49299234	0.65246904	0.7762856	0.72924775	0.49626255
0.0	0.09741329	0.01423842	0.009194267	0.013636053	0.073956594	0.017352948	0.014060631	0.015153177	0.31353766	0.03084596
0.0	0.65711045	0.5986616	0.5088338	0.4342786	0.5009929	0.6520834	0.59339124	0.7438268	0.74381626	0.5805627
0.0	0.08594639	0.008289395	0.007691126	0.013650131	0.045360025	0.023514215	0.04388384	0.029014422	0.15720306	0.03092008
0.0	0.495194	0.5988144	0.505253	0.5057314	0.55190265	0.66615134	0.54523516	0.5373725	0.68431866	0.53424895
0.0	0.08095908	0.0075972113	0.009744517	0.019514883	0.091430075	0.016998602	0.047845945	0.01328676	0.2535776	0.023684626
0.0	0.5561636	0.5565799	0.58201295	0.5560467	0.55586386	0.564902	0.5798084	0.5542901	0.5753001	0.5886238
0.0	0.050227635	0.007523972	0.011899734	0.014321041	0.030812645	0.012094094	0.014102226	0.007852504	0.09548551	0.02082186
0.0	0.5366923	0.45055017	0.556466	0.47657824	0.7691817	0.5121405	0.5878649	0.62480384	0.82236826	0.5633815
0.0	0.55813605	0.55826944	0.58245414	0.557791	0.55700564	0.5682211	0.58235765	0.5566678	0.57705456	0.5888007
0.0	0.2802039	0.015775481	0.0045762425	0.01074149	0.030371316	0.042607997	0.07812495	0.010151822	0.08791573	0.03085964
0.0	0.16343568	0.015740959	0.005900912	0.029912474	0.035252053	0.03916058	0.011238169	0.014249318	0.09679941	0.018936343
0.0	0.050383307	0.016143547	0.009203042	0.024894103	0.060702853	0.023269355	0.033950143	0.007640518	0.07159418	0.005901276
0.0	0.12684348	0.016800858	0.010482397	0.010362204	0.086936265	0.031004628	0.018311774	0.013304475	0.30543855	0.03768118
0.0	0.30340117	0.013524589	0.0070051947	0.010370515	0.04333996	0.029510112	0.018790057	0.011326178	0.16012232	0.026464134
0.0	0.27208245	0.022133967	0.009449197	0.02228603	0.08649368	0.03193222	0.016881429	0.008756362	0.1912647	0.041684005
0.0	0.5573392	0.556027	0.5818719	0.5561344	0.55477506	0.56548405	0.58116335	0.5524593	0.5758976	0.5879113
0.0	0.327839	0.013880961	0.0067488975	0.014917984	0.025809933	0.019576851	0.025716914	0.023848325	0.19896697	0.032793786
0.0	0.0937584	0.012986695	0.0058555845	0.013951342	0.018951515	0.011286797	0.013502328	0.007373786	0.09687477	0.023537476
0.0	0.27396035	0.027734203	0.004961153	0.017711062	0.05449018	0.022955185	0.017491601	0.018537452	0.25446168	0.02837758
0.0	0.7722364	0.6983973	0.46650174	0.50227	0.673944	0.51117945	0.48338085	0.69056654	0.8329465	0.41842982
0.0	0.27069184	0.027539138	0.0049381824	0.01769045	0.054104246	0.0226852	0.016968114	0.018254345	0.25365573	0.028167656
0.0	0.5568998	0.556154	0.5819729	0.55589813	0.555692	0.5654771	0.5820479	0.55209774	0.5744266	0.58815444
0.0	0.32445332	0.013602667	0.0066965707	0.01490075	0.025569694	0.019640507	0.025154429	0.023686802	0.19674727	0.03268437
0.0	0.12652233	0.013118814	0.009578217	0.014946847	0.015323001	0.0127535425	0.06790077	0.014363523	0.061963495	0.04578296
0.0	0.369664	0.015334725	0.0023709554	0.014672035	0.07519754	0.02198404	0.018749693	0.030088102	0.16063397	0.0348328
0.0	0.7612658	0.6226268	0.30047944	0.5673149	0.7134593	0.47590134	0.45641315	0.79905456	0.6723781	0.5013186
0.0	0.36387515	0.015126239	0.0023579472	0.014668271	0.074758515	0.021600934	0.018410828	0.029739173	0.15772915	0.034605447
0.0	0.17462213	0.0146372635	0.011526624	0.011640556	0.031914238	0.04962813	0.037559744	0.013945281	0.085751586	0.03564681
0.0	0.09147876	0.018969778	0.008933419	0.014575276	0.0741407	0.052182924	0.033690806	0.012204717	0.04642416	0.014217099
0.0	0.858832	0.59481096	0.5540288	0.39919832	0.50821555	0.63522524	0.75087607	0.73616403	0.44498208	0.3287057
0.0	0.7872684	0.70462304	0.43254143	0.47299382	0.53661746	0.60399425	0.57800823	0.68777627	0.57142264	0.6194046
0.0	0.61095953	0.4812261	0.5335475	0.50255924	0.55968744	0.47387856	0.6802342	0.55254513	0.81387097	0.2680656
0.0	0.047582187	0.012628005	0.012054438	0.016002666	0.017039286	0.02691356	0.07291123	0.012123059	0.051267155	0.11897968
0.0	0.089958966	0.014429979	0.0068388884	0.020937959	0.07530781	0.03144725	0.011183324	0.035833217	0.17618911	0.03196414
0.0	0.5574554	0.55707043	0.58205974	0.5560156	0.55464894	0.5659085	0.5806129	0.5527656	0.5750647	0.5852678
0.0	0.55640393	0.55616724	0.58235765	0.5566907	0.55527157	0.56531143	0.58152455	0.5530428	0.57495815	0.5876731
0.0	0.1869056	0.00836419	0.013251853	0.010467604	0.049372416	0.016278896	0.013656386	0.017570214	0.06260608	0.011364901
0.0	0.1489871	0.01847042	0.0077593355	0.020194653	0.048448484	0.024873497	0.013927347	0.045573268	0.10459396	0.018117633
0.0	0.6032588	0.6190171	0.5269575	0.4761063	0.6488357	0.56638837	0.28647497	0.8519515	0.5440083	0.49782994
0.0	0.58327174	0.5465472	0.6159699	0.40331033	0.38367638	0.5339614	0.50824136	0.6195942	0.53919035	0.45642373
0.0	0.040922396	0.012511603	0.0072588013	0.017888268	0.081324905	0.012811048	0.009168167	0.014609057	0.111056164	0.055603698
0.0	0.79828924	0.58723307	0.36810786	0.30931425	0.69875866	0.7498515	0.4657987	0.53797984	0.7596255	0.5735598
0.0	0.00014141957	4.389063e-05	1.8359973e-05	0.00020502409	0.00034691842	0.00020275427	4.8720438e-05	5.9074328e-06	0.0004852823	4.3451557e-05
0.0	0.05510669	0.018224107	0.008168439	0.012123075	0.078742824	0.025401656	0.01463749	0.013143914	0.025305847	0.02758163
0.0	0.5555929	0.5565663	0.5814202	0.5553963	0.55432415	0.5658897	0.57976544	0.5539391	0.5748677	0.58402246
0.0	0.026178656	0.016825482	0.005880472	0.022302836	0.008594082	0.024597352	0.011530405	0.0062834197	0.08404997	0.05657285
0.0	0.52764666	0.7044329	0.45757106	0.43926287	0.73224497	0.43146884	0.61075026	0.635584	0.6265028	0.4463973
0.0	0.558128	0.5567374	0.58176893	0.5547587	0.55471313	0.56366175	0.57975996	0.55352306	0.57495886	0.5884819
0.0	0.27218232	0.022138188	0.009447792	0.0222639	0.086153276	0.031967774	0.016827645	0.00875481	0.19148773	0.041576706
0.0	0.30482948	0.0154189905	0.0112173855	0.02055922	0.09853953	0.021933852	0.033961967	0.011038301	0.29358903	0.026364978
0.0	0.32521078	0.015378982	0.0071951607	0.020150319	0.091000184	0.028180966	0.09279659	0.013012624	0.08343191	0.018377503
0.0	0.3286869	0.015419804	0.0072267884	0.020162655	0.09248469	0.028267978	0.09440324	0.013142962	0.084715165	0.018446947
0.0	0.07803251	0.013568861	0.012613951	0.021146778	0.10004595	0.015020744	0.025515132	0.020423269	0.19044015	0.036610346
0.0	0.36109605	0.021180665	0.009412301	0.019165244	0.052757945	0.03212499	0.030605583	0.013940076	0.2059199	0.023928694
0.0	0.26433274	0.012716361	0.0066125263	0.019641144	0.04547924	0.022230474	0.083212934	0.008380382	0.122338384	0.022818862
0.0	0.85824335	0.71217054	0.6548141	0.4984556	0.57185066	0.59556085	0.4250524	0.61934876	0.75520945	0.62337905
0.0	0.11125215	0.012967945	0.007922647	0.02036766	0.036337797	0.03677677	0.026825303	0.013468833	0.12117832	0.02632915
0.0	0.56478	0.5176414	0.5330585	0.5141716	0.5657832	0.55201733	0.5796692	0.5554857	0.30888003	0.4905837
0.0	0.56959754	0.6058107	0.56044334	0.39444098	0.68999213	0.621454	0.38258734	0.5083926	0.8744884	0.57818633
0.0	0.19053891	0.016963206	0.007232007	0.01633645	0.046271767	0.039741665	0.019807847	0.01640304	0.18638784	0.039549798
0.0	0.074797854	0.014915638	0.0058348416	0.008989824	0.07404979	0.048861865	0.022578465	0.015019799	0.15458523	0.023565196
0.0	0.55453306	0.60481036	0.5516933	0.37285188	0.66727054	0.54648715	0.49997526	0.68853694	0.561611	0.4077252
0.0	0.67808616	0.65544385	0.625992	0.47314206	0.6086147	0.60217303	0.59990174	0.6539878	0.7289586	0.5660955
0.0	0.109064855	0.014244069	0.009040971	0.02176744	0.033774197	0.024940757	0.014971482	0.0089126555	0.065462686	0.0438272
0.0	0.24608603	0.01931042	0.0081162825	0.012912533	0.09790715	0.043460283	0.07544022	0.007097806	0.18399039	0.035725657
0.0	0.27103108	0.018633252	0.01010058	0.013853944	0.037742063	0.029238533	0.117400624	0.013810618	0.0838473	0.031641573
0.0	0.7232729	0.51914394	0.5566128	0.49266866	0.5859401	0.58616006	0.5583432	0.49530616	0.52784353	0.512907
0.0	0.11167263	0.015173892	0.0073231324	0.018458083	0.044674367	0.017286822	0.021799965	0.0138900755	0.16335042	0.018830668
0.0	0.0675722	0.019648118	0.0080146585	0.011571215	0.032583207	0.037528936	0.05472717	0.010561306	0.029857403	0.021036556
0.0	0.028438674	0.011211052	0.0062073963	0.016200403	0.04708379	0.01096318	0.020529602	0.010260963	0.0775388	0.013625488
0.0	0.029660476	0.0115200775	0.0062401267	0.016179463	0.047928534	0.011085001	0.020850955	0.01066629	0.07933713	0.013784794
0.0	0.029756805	0.011531345	0.006247849	0.01615764	0.047883756	0.011047138	0.020853039	0.010645824	0.078915656	0.013807306
0.0	0.87996686	0.72963446	0.42988813	0.42928103	0.59675145	0.6405092	0.44435278	0.6088072	0.7966987	0.5629021
0.0	0.21558504	0.012084174	0.005671527	0.014822141	0.072581045	0.019368289	0.026831541	0.013379814	0.17668411	0.023776436
0.0	0.28893462	0.017065845	0.0059901825	0.013550059	0.06705767	0.042915825	0.015729304	0.01108372	0.05944861	0.02065992
0.0	0.020531403	0.014543258	0.011658829	0.015456236	0.04829887	0.011378041	0.014434721	0.00812321	0.08207806	0.049864966
0.0	0.116275184	0.013059054	0.010829348	0.017412575	0.044602573	0.01961274	0.021338675	0.008972157	0.07605482	0.023671232
0.0	0.1244286	0.0152614005	0.006256506	0.009107993	0.069315664	0.03540454	0.04159124	0.01197401	0.12267373	0.016888244
0.0	0.26508796	0.012548914	0.0049312096	0.018954135	0.049189366	0.059172582	0.015459757	0.01412422	0.13334584	0.0749778
0.0	0.7671523	0.019861378	0.0153334085	0.017255582	0.65656215	0.17482397	0.2583521	0.01542579	0.5667369	0.12287374
0.0	0.18478273	0.0044123186	0.0047416585	0.022999192	0.039409988	0.024701083	0.010554751	0.023547348	0.11249367	0.04625134
0.0	0.122588135	0.005649999	0.005462276	0.011265585	0.03579491	0.020894794	0.016383326	0.014032296	0.1435851	0.019490032
0.0	0.10654616	0.017347777	0.0066952384	0.0113169495	0.055558994	0.015348872	0.030687643	0.016989531	0.09718505	0.075127006
0.0	0.04577577	0.014231514	0.017923782	0.0100971	0.018138213	0.017478192	0.028776482	0.01128982	0.042312063	0.20241643
0.0	0.052210987	0.0104292575	0.0141151855	0.026078857	0.07724055	0.023927761	0.029766208	0.0076205935	0.042068288	0.030375043
0.0	0.8023843	0.04941445	0.0117644025	0.021178968	0.472155	0.16948058	0.1416361	0.020526754	0.34353843	0.099870294
0.0	0.7391278	0.06105707	0.0111848	0.032399777	0.687224	0.2363776	0.19920155	0.016125562	0.60529107	0.07127335
0.0	0.11772855	0.01504407	0.00942612	0.009858537	0.0856066	0.043502517	0.029652413	0.015234481	0.14643669	0.016054332
0.0	0.048941165	0.014167463	0.009500213	0.008571648	0.044775754	0.022721289	0.034993563	0.009469875	0.07509858	0.0128761735
0.0	0.6616273	0.5550895	0.6111568	0.5187576	0.4708322	0.5877019	0.54220647	0.7424679	0.61668414	0.44407347
0.0	0.41036052	0.6809897	0.5652552	0.4983962	0.7802577	0.6100962	0.6765308	0.60188943	0.4714535	0.32445702
0.0	0.17261817	0.016380997	0.006741403	0.013306754	0.026195455	0.024510002	0.3149552	0.014410623	0.053774744	0.016100306
0.0	0.1716126	0.016377833	0.0067591113	0.013325198	0.025909206	0.024418477	0.31473187	0.014405871	0.05392507	0.016097186
0.0	0.69364506	0.01925237	0.008806725	0.019339658	0.084500164	0.05707218	0.033059005	0.023787633	0.041370694	0.05461359
0.0	0.74851865	0.5850562	0.6170101	0.48941344	0.39396876	0.5670734	0.6761398	0.5409156	0.5199997	0.58340263
0.0	0.16532977	0.016538411	0.008320974	0.0144263515	0.05596192	0.05982967	0.03429652	0.027119393	0.2603836	0.07030125
0.0	0.15298255	0.013039095	0.007650318	0.014138854	0.13547026	0.028797075	0.011044064	0.012613525	0.101781294	0.045517623
0.0	0.105325624	0.009595359	0.0048398236	0.014270526	0.025718044	0.011380696	0.025097813	0.007914335	0.08188898	0.011870844
0.0	0.22870295	0.01239006	0.0043685045	0.02006034	0.09686651	0.019566147	0.012618829	0.012765063	0.15098059	0.02019108
0.0	0.13009477	0.014644638	0.008766698	0.017848898	0.03504591	0.013861563	0.037826512	0.019115059	0.10033455	0.023425588
0.0	0.49502555	0.59306276	0.5784967	0.4989008	0.5225709	0.58824706	0.7289318	0.68648833	0.87482446	0.6158466
0.0	0.2367801	0.034131963	0.006022694	0.019023197	0.06647377	0.010157804	0.03271702	0.015715005	0.12329237	0.034977835
0.0	0.5685632	0.45737934	0.6014833	0.4052499	0.5540298	0.276255	0.4552525	0.64841217	0.39696187	0.587663
0.0	0.56617427	0.565204	0.5850129	0.5582198	0.56023955	0.5702164	0.5869052	0.5624484	0.5814026	0.591106
0.0	0.13155553	0.02486449	0.009595326	0.023604997	0.09175551	0.039966512	0.007668933	0.035869513	0.10038427	0.04284993
0.0	0.055086914	0.015816225	0.008576383	0.01680308	0.033722997	0.036551714	0.040333148	0.00804552	0.09858056	0.046775885
0.0	0.55792993	0.55786574	0.58278257	0.5550198	0.5546061	0.5649378	0.581049	0.55379224	0.575573	0.58614606
0.0	0.5186653	0.59061027	0.6035793	0.44492024	0.5642612	0.6227818	0.36698171	0.6569864	0.5095056	0.4458381
0.0	0.08240115	0.014591365	0.011271094	0.022169309	0.025435327	0.013082557	0.028879177	0.0076211635	0.042802926	0.04065802
0.0	0.5580408	0.5572233	0.5818583	0.55530804	0.55577654	0.5629802	0.58176315	0.5526811	0.575927	0.5882999
0.0	0.07686256	0.014894451	0.008565584	0.020555995	0.03674712	0.0067555844	0.058321916	0.01754924	0.05847085	0.009598341
0.0	0.89987075	0.62758607	0.51913464	0.4989959	0.67628664	0.37771893	0.38901502	0.85852075	0.5667636	0.40777266
0.0	0.1902256	0.016846003	0.0071922117	0.016200554	0.045954973	0.03986744	0.01970632	0.016318314	0.18600209	0.039562527
0.0	0.054336265	0.015320376	0.008480069	0.01675174	0.033428274	0.035980735	0.03911367	0.00792779	0.09557543	0.0462262
0.0	0.06361951	0.01958705	0.010491591	0.019575676	0.038213376	0.027844489	0.029930403	0.008705581	0.07118021	0.03363713
0.0	0.18041559	0.022438442	0.005999662	0.015266418	0.07206466	0.04932887	0.12911372	0.008152678	0.09492715	0.025548665
0.0	0.18053316	0.022462815	0.0059943693	0.015248608	0.07182457	0.049384724	0.12870152	0.008146183	0.095185034	0.025491308
0.0	0.62187576	0.5703681	0.5413844	0.51062316	0.4985901	0.5621618	0.63427407	0.690507	0.63574415	0.20233995
0.0	0.25386563	0.017387735	0.006547439	0.013989044	0.023230577	0.039660655	0.08603508	0.0044381833	0.09819213	0.08843787
0.0	0.46705112	0.03125454	0.00632685	0.015251215	0.06389595	0.020291993	0.049359225	0.015834998	0.105238214	0.012055216
0.0	0.047299065	0.013593533	0.012985339	0.018176474	0.067977	0.017550528	0.019509088	0.008521788	0.10561174	0.026952444
0.0	0.09834374	0.009503669	0.007857543	0.016147623	0.028296513	0.016696153	0.07300566	0.0064823767	0.043853525	0.01987672
0.0	0.10453427	0.01594142	0.006581402	0.016260473	0.142759	0.030290253	0.030855684	0.00754431	0.07037088	0.015022303
0.0	0.47133118	0.5572445	0.41601038	0.4538153	0.5698886	0.60587835	0.64612424	0.6028986	0.3307528	0.40495214
0.0	0.23856099	0.013982626	0.009499222	0.018627964	0.088857405	0.020327894	0.04062685	0.012489953	0.15038857	0.031407602
0.0	0.047551274	0.0086560035	0.0076866914	0.013104222	0.04726738	0.023352157	0.018607177	0.018516133	0.18907517	0.015225554
0.0	0.11141651	0.015745716	0.008481109	0.019800562	0.0589683	0.010081579	0.07821602	0.013655216	0.10051159	0.01469077
0.0	0.11088907	0.015865183	0.008502173	0.019633204	0.059494566	0.010090034	0.080038525	0.013838416	0.10101367	0.01461951
0.0	0.047263388	0.014714173	0.00701233	0.020859746	0.01296448	0.014895277	0.008289983	0.0044970666	0.029119633	0.020052893
0.0	0.55743647	0.55605894	0.5822664	0.55580163	0.5556097	0.5652673	0.5820514	0.55176383	0.5748719	0.5877947
0.0	0.06265537	0.013327543	0.013153059	0.012186364	0.027958177	0.009081213	0.015364664	0.0076459786	0.712404	0.027486913
0.0	0.36502078	0.013088364	0.003589802	0.012965254	0.04307752	0.012148544	0.023329638	0.01353395	0.4507365	0.03327994
0.0	0.89033496	0.62447524	0.300704	0.32119668	0.44016743	0.47687712	0.49034807	0.6202544	0.4672272	0.5772598
0.0	0.1757435	0.009866617	0.007430532	0.0105188815	0.08351759	0.046985894	0.07647944	0.012862591	0.100341	0.01921096
0.0	0.71590936	0.56133455	0.44344765	0.41761175	0.7299752	0.5177636	0.7539137	0.55249465	0.56919175	0.4886875
0.0	0.055476494	0.014315564	0.0046925647	0.0065797777	0.07500699	0.025204761	0.057161998	0.026421588	0.027661862	0.031487517
0.0	0.5768455	0.6082056	0.40005636	0.3980197	0.60019696	0.34835175	0.56536627	0.7959663	0.2964415	0.6783688
0.0	0.55706644	0.55539477	0.5821059	0.5559413	0.55530816	0.5654235	0.5820054	0.55359864	0.57414687	0.5874528
0.0	0.17426798	0.015114451	0.007492263	0.012131462	0.024618978	0.031484466	0.019012958	0.0074502374	0.05515694	0.028339058
0.0	0.27394748	0.014650419	0.005736153	0.011817408	0.058650695	0.044636764	0.019794798	0.00997252	0.22421874	0.033583634
0.0	0.7559521	0.55448467	0.5371592	0.52598715	0.7096795	0.5824196	0.56166947	0.58350044	0.8023024	0.537538
0.0	0.19999415	0.5681494	0.62336427	0.35377207	0.59777045	0.3339155	0.4117254	0.36978337	0.59684527	0.37876526
0.0	0.05129535	0.019784054	0.008383145	0.0077982927	0.04044854	0.015294084	0.06817855	0.009343268	0.074515946	0.028228933
0.0	0.13092472	0.011894213	0.004708748	0.012595964	0.08076134	0.053196155	0.02863538	0.019504648	0.26823235	0.00997745
0.0	0.049442288	0.009658743	0.005763014	0.0117831	0.027631538	0.030811429	0.019430056	0.010116874	0.115691505	0.018045636
0.0	0.09181172	0.01288702	0.0050811	0.013578451	0.03818816	0.027755396	0.03214482	0.013161913	0.043961868	0.030104619
0.0	0.5968101	0.53166014	0.43084407	0.41771367	0.5710655	0.46529478	0.54134643	0.614697	0.7070814	0.55085427
0.0	0.4526771	0.6941781	0.5168726	0.25501147	0.6998857	0.6331749	0.5491029	0.63886327	0.5407645	0.68131727
0.0	0.043462038	0.009828955	0.006017667	0.020560699	0.02477015	0.013260984	0.031466193	0.0062240614	0.031645723	0.029785406
0.0	0.20873581	0.014923066	0.0092081735	0.014789548	0.038669977	0.013909839	0.011268973	0.0077196956	0.1508313	0.021819249
0.0	0.20873576	0.014923066	0.0092081735	0.014789541	0.038669977	0.013909839	0.011268973	0.0077196956	0.1508313	0.021819249
0.0	0.121117644	0.021752931	0.00960512	0.011559991	0.025438275	0.010088277	0.010664669	0.0047484976	0.09356633	0.030110065
0.0	0.12180943	0.021953408	0.009614014	0.011443432	0.025792032	0.010040968	0.010661395	0.0047456864	0.09340666	0.030169021
0.0	0.20311944	0.011995929	0.008429091	0.013504925	0.045665666	0.028317709	0.11742394	0.017717792	0.04579931	0.017089402
0.0	0.55504453	0.55242056	0.56725174	0.4959029	0.5917683	0.53381556	0.64231706	0.76839256	0.47613946	0.5194149
0.0	0.80375564	0.75690675	0.5261201	0.5061838	0.7070378	0.30044392	0.5879343	0.5938173	0.59732306	0.5804516
0.0	0.8689225	0.6204225	0.3578423	0.48920035	0.76653194	0.41571677	0.5131528	0.5220114	0.679718	0.59501153
0.0	0.08964891	0.028080741	0.007864088	0.01093199	0.05966597	0.01529741	0.039406244	0.022650255	0.08435413	0.04327911
0.0	0.02783241	0.009780652	0.009170741	0.018080942	0.05754296	0.016764648	0.023807717	0.0038634262	0.075101465	0.01081803
0.0	0.20864855	0.012591765	0.0129034445	0.020769132	0.020090785	0.01040413	0.011973491	0.007630957	0.034697235	0.03460629
0.0	0.55680084	0.55700254	0.5822447	0.55661404	0.5543753	0.56560624	0.5816323	0.55319566	0.5755411	0.58803
0.0	0.1315455	0.020652985	0.0072145956	0.018623998	0.033555895	0.01787708	0.01106586	0.02049001	0.053889066	0.0076776105
0.0	0.06705638	0.02800959	0.009762394	0.021383751	0.022233192	0.007353974	0.011814423	0.009561259	0.030358328	0.0066402
0.0	0.1246002	0.009063483	0.007408244	0.038714178	0.042272884	0.029571688	0.01357789	0.005965953	0.10392998	0.019545922
0.0	0.1251122	0.016200477	0.0061500827	0.027629584	0.070250966	0.019391233	0.006162812	0.01204611	0.08254065	0.012931528
0.0	0.6470577	0.47922733	0.5214054	0.39161676	0.56327885	0.5333484	0.3859497	0.5583892	0.6162243	0.59933686
0.0	0.096112855	0.014088296	0.0063537555	0.018856442	0.07726936	0.019206129	0.021265429	0.017703565	0.06577906	0.026661113
0.0	0.094574414	0.014134881	0.006302623	0.018847322	0.07699558	0.019178277	0.020721104	0.017447185	0.065476365	0.026694462
0.0	0.09448121	0.014202604	0.006321732	0.018846845	0.07685928	0.019190209	0.020770304	0.017431553	0.06537493	0.026708769
0.0	0.6398543	0.427975	0.38674918	0.46580285	0.5012587	0.27572134	0.53007394	0.7651798	0.4687787	0.35526964
0.0	0.11370616	0.010800756	0.006629409	0.014493319	0.090005375	0.011423901	0.016154865	0.0155764725	0.029923297	0.018774364
0.0	0.078816	0.018863937	0.01245011	0.018717699	0.028417956	0.02975188	0.036466796	0.007842795	0.09004018	0.023858754
0.0	0.07770348	0.018457	0.012360141	0.018751517	0.02797099	0.02934418	0.035647117	0.007590394	0.08834707	0.02368597
0.0	0.077543676	0.018461112	0.012398823	0.01876788	0.027852304	0.0292947	0.035692424	0.007597146	0.08771807	0.023706755
0.0	0.06226304	0.008911249	0.006422209	0.010549673	0.025970628	0.0144344615	0.0459059	0.014760409	0.021345686	0.011040622
0.0	0.6862374	0.64522135	0.53835154	0.4872075	0.4844475	0.59154916	0.72673595	0.63611	0.40651575	0.47563592
0.0	0.22149576	0.01856491	0.0065851565	0.015319002	0.065896116	0.022567097	0.020028213	0.0057198834	0.026936965	0.009707908
0.0	0.22187929	0.018611344	0.006580997	0.015375184	0.066038	0.0226385	0.020088509	0.005713893	0.02700669	0.009788584
0.0	0.55708015	0.5574215	0.5820212	0.55591553	0.5549031	0.56699294	0.5798567	0.5529846	0.57512796	0.5860717
0.0	0.21355076	0.011710656	0.009620745	0.009051927	0.042661365	0.012147468	0.01689423	0.004346536	0.017334541	0.06235141
0.0	0.060320757	0.014835726	0.0072571384	0.014203392	0.068679914	0.01466342	0.041741084	0.010453055	0.021491455	0.007270211
0.0	0.19346513	0.012705961	0.008733104	0.012449355	0.075532265	0.03037668	0.03942184	0.015488765	0.092447095	0.032312065
0.0	0.72299296	0.6507994	0.48628113	0.5310817	0.664135	0.5656658	0.6304967	0.65115494	0.6436935	0.4183324
0.0	0.0094739515	0.012866848	0.009809975	0.015559694	0.03322249	0.0053037587	0.017623797	0.00399338	0.047860846	0.012685705
0.0	0.16794625	0.007734041	0.007002565	0.011121011	0.041712645	0.021363229	0.029627446	0.0123559395	0.048382044	0.015477359
0.0	0.17243898	0.009398036	0.0065764156	0.0083941	0.046915494	0.02098182	0.040684465	0.026200484	0.038129747	0.013784736
0.0	0.17243901	0.009398036	0.0065764156	0.008394096	0.04691548	0.02098182	0.040684465	0.026200498	0.038129747	0.013784736
0.0	0.19708852	0.011491844	0.009269016	0.006918041	0.026378613	0.007965001	0.030143801	0.007522804	0.07420906	0.023144694
0.0	0.079211906	0.012558134	0.010233179	0.010076084	0.015033263	0.012310639	0.13183168	0.007482465	0.14607462	0.02790589
0.0	0.25340885	0.017635854	0.00777445	0.021525264	0.039615076	0.023767464	0.0212108	0.02119212	0.093441896	0.02391923
0.0	0.0496209	0.008556668	0.0103705	0.022965688	0.016427346	0.09803583	0.020994231	0.0097366655	0.13057034	0.012795806
0.0	0.81071043	0.039026245	0.009208052	0.030524947	0.63023794	0.20238477	0.16989036	0.017153718	0.60896903	0.17832647
0.0	0.3446945	0.4039702	0.5743699	0.36440253	0.40918222	0.5844057	0.47517294	0.5634904	0.6093157	0.49685472
0.0	0.22104627	0.020731164	0.0050209854	0.021444455	0.0477207	0.027750848	0.018746588	0.03475041	0.08297606	0.03542491
0.0	0.7983077	0.6393848	0.55519843	0.38682735	0.55183864	0.56032175	0.5667009	0.7257397	0.4283839	0.48394886
0.0	0.29765192	0.018325103	0.009940928	0.01698199	0.13539717	0.02477819	0.025605347	0.016441366	0.09276199	0.022596998
0.0	0.2985959	0.018402826	0.0099478	0.017008891	0.13509607	0.02469916	0.025539499	0.016476726	0.09220038	0.022604814
0.0	0.17504834	0.023707151	0.00788225	0.0088842865	0.05188928	0.03233991	0.032088086	0.012147215	0.17294498	0.030492585
0.0	0.55674976	0.55673254	0.58113223	0.5545273	0.5539869	0.5659392	0.579797	0.55316514	0.5753406	0.5877878
0.0	0.068617746	0.013495928	0.007938944	0.010094012	0.061607882	0.033266887	0.009981873	0.006578182	0.077481315	0.026913973
0.0	0.62189406	0.55643773	0.46439692	0.509923	0.7926802	0.65769607	0.44500595	0.54019576	0.55848527	0.54186606
0.0	0.55602616	0.5553562	0.58132976	0.5559045	0.55417967	0.5654186	0.5816383	0.55216414	0.5748906	0.5881704
0.0	0.043617126	0.0075106737	0.00970938	0.02376114	0.059277	0.009745451	0.024984896	0.008837626	0.04981056	0.030709676
0.0	0.12382673	0.0115054585	0.0062140236	0.015807481	0.04571825	0.01552109	0.038797144	0.01687259	0.07804829	0.015410655
0.0	0.08076412	0.015116865	0.012054512	0.022831779	0.028090551	0.09212692	0.02215887	0.009090692	0.13877048	0.016426437
0.0	0.8173922	0.52574104	0.48119202	0.52766186	0.5714859	0.6839493	0.5252603	0.61516196	0.40186396	0.5557207
0.0	0.13759641	0.011213029	0.0019529448	0.018933114	0.025090845	0.018718956	0.027247474	0.016719935	0.06807027	0.012375751
0.0	0.32074964	0.011486277	0.0021963813	0.015445125	0.022179414	0.030687373	0.033983674	0.023135083	0.08719811	0.014298578
0.0	0.7709878	0.5973838	0.6277201	0.47523373	0.46094772	0.47708714	0.5768911	0.7301698	0.40615317	0.51612425
0.0	0.10784539	0.020722434	0.0056753354	0.006913453	0.04301122	0.037658397	0.025611747	0.009975892	0.08258421	0.011027235
0.0	0.10708824	0.020729568	0.0056637283	0.0068710204	0.04293588	0.03779999	0.025814466	0.009975444	0.08263042	0.011063309
0.0	0.10861762	0.017986126	0.006406419	0.019005844	0.035457537	0.02682739	0.024930516	0.009441983	0.032880392	0.028884472
0.0	0.5560777	0.5559007	0.5819691	0.5558499	0.5553526	0.5654449	0.5796677	0.5525941	0.57490504	0.5885461
0.0	0.062999316	0.01017736	0.0076980544	0.02092126	0.024739085	0.0099403225	0.03409161	0.0041100914	0.014803714	0.010244878
0.0	0.5865628	0.6762071	0.5292705	0.48263657	0.575381	0.504664	0.550021	0.48176894	0.45193887	0.19828022
0.0	0.55929005	0.55702657	0.56962174	0.36653563	0.56688786	0.6128461	0.5225379	0.8081638	0.56650424	0.5746054
0.0	0.12728183	0.01341997	0.009526624	0.021905947	0.039516088	0.08925614	0.07868385	0.015982764	0.111876	0.007861269
0.0	0.17628996	0.019361543	0.0097886305	0.023922822	0.008349945	0.099485144	0.027948117	0.021000404	0.05984082	0.0087910425
0.0	0.5592355	0.55807817	0.5827309	0.55509514	0.5557648	0.5656744	0.5797502	0.5518578	0.5752661	0.58648366
0.0	0.040453136	0.010775293	0.012205649	0.020305226	0.027560875	0.020339873	0.036818076	0.009119388	0.01961569	0.022291448
0.0	0.69723576	0.56295884	0.58018625	0.52008617	0.2024107	0.7377474	0.5352091	0.6627361	0.71201456	0.33617887
0.0	0.5557457	0.55589736	0.5820365	0.5561393	0.55605024	0.5654218	0.5797304	0.5531848	0.5746943	0.58718085
0.0	0.04872754	0.014861561	0.013621444	0.022029296	0.018584963	0.027577486	0.18086123	0.010074601	0.035924632	0.03243655
0.0	0.5880888	0.64297855	0.5111672	0.5302564	0.6103554	0.58299226	0.7183851	0.6063478	0.70577365	0.25498608
0.0	0.06504517	0.010960373	0.007128198	0.015902638	0.11839557	0.026470732	0.1401599	0.01627627	0.13439666	0.02399828
0.0	0.18590832	0.018491672	0.0076204455	0.011292183	0.056602243	0.031516388	0.08970561	0.015274821	0.19064856	0.039405458
0.0	0.5573144	0.5562899	0.5822253	0.55684686	0.55542016	0.56583804	0.5803045	0.5519493	0.573437	0.5884613
0.0	0.059199106	0.010216738	0.008486909	0.01562699	0.055333305	0.021113338	0.021217763	0.007298558	0.051018585	0.02899132
0.0	0.043265942	0.019774226	0.015476654	0.021388821	0.066414274	0.02934835	0.022283899	0.011347706	0.097986646	0.013925114
0.0	0.5685586	0.5689523	0.5860289	0.5589941	0.5634727	0.57287246	0.5885019	0.5629068	0.58535343	0.5919021
0.0	0.55456877	0.5561022	0.5822875	0.5574305	0.5543698	0.5653897	0.5821125	0.5505374	0.57425624	0.588804
0.0	0.009412323	0.0143375825	0.007844364	0.013521816	0.0153504	0.011853316	0.027875973	0.009484759	0.06968659	0.013920819
0.0	0.009437355	0.014438703	0.007838681	0.013558024	0.01534955	0.011863894	0.02810374	0.00936864	0.069500014	0.013880915
0.0	0.07623614	0.018572869	0.00717105	0.019934652	0.03823211	0.012695114	0.013700177	0.031415	0.12462652	0.053983558
0.0	0.035541996	0.014577537	0.0081465915	0.020877382	0.051764835	0.01405206	0.012369359	0.010420472	0.02745896	0.03545704
0.0	0.594628	0.6457829	0.58283377	0.4853559	0.4989299	0.499437	0.5237145	0.80864465	0.8363826	0.57003874
0.0	0.07534866	0.018442785	0.0071238196	0.01991025	0.037952732	0.0125384955	0.013406655	0.031236557	0.1242172	0.053703398
0.0	0.08279383	0.010634585	0.012076781	0.022315899	0.031434763	0.016030215	0.025483439	0.012609006	0.057644054	0.023665635
0.0	0.2163276	0.01261227	0.010586538	0.021430159	0.063532874	0.026560301	0.02456567	0.030663129	0.11795151	0.020761961
0.0	0.085384786	0.01608852	0.010111556	0.014536789	0.04863195	0.021210283	0.02151473	0.014396951	0.07655822	0.016401924
0.0	0.71767753	0.53339833	0.20905042	0.42702365	0.54713696	0.47680902	0.49692595	0.6700222	0.6733038	0.57762027
0.0	0.13002156	0.008718915	0.0031495641	0.015951643	0.13199651	0.0302487	0.1397663	0.012110136	0.07458189	0.008491761
0.0	0.12998146	0.015929129	0.0035857111	0.015830683	0.06675749	0.031036094	0.11915228	0.025513722	0.18952455	0.01583852
0.0	0.5582194	0.55670726	0.5821864	0.55598116	0.55543786	0.56551415	0.58086777	0.5532094	0.5739133	0.58853114
0.0	0.03328853	0.010754747	0.0063196532	0.013990431	0.061934654	0.019477222	0.020479793	0.007252931	0.039016493	0.0067372094
0.0	0.016526658	0.026250783	0.010176145	0.012384706	0.026070895	0.01187128	0.010090824	0.0058325157	0.06279155	0.014299022
0.0	0.120855145	0.03230158	0.009051384	0.016028628	0.04206845	0.021103652	0.020239642	0.009802159	0.07909438	0.018599197
0.0	0.2635893	0.47249085	0.55088204	0.5332753	0.44684753	0.50070715	0.62064636	0.61151475	0.6911342	0.573073
0.0	0.5815089	0.5608462	0.55847245	0.2283448	0.70948315	0.60916644	0.4752734	0.61942923	0.56502014	0.22600308
0.0	0.043222785	0.007212482	0.0067493133	0.016780525	0.053429246	0.03959442	0.027432207	0.013676621	0.04244236	0.03074462
0.0	0.034754474	0.0065364465	0.010101295	0.019861707	0.029984377	0.040180344	0.01720539	0.013634694	0.0936588	0.012062005
0.0	0.55696565	0.55611914	0.582186	0.55588245	0.5553168	0.5656133	0.5820237	0.5523391	0.57460946	0.58801323
0.0	0.057799432	0.00938972	0.007768504	0.012917943	0.036807247	0.012695473	0.016199885	0.0073430664	0.024611268	0.04740144
0.0	0.67058086	0.5942399	0.5326265	0.4949871	0.4198971	0.5273356	0.5959633	0.6391447	0.64498633	0.63235927
0.0	0.031107694	0.02020013	0.007680292	0.019311156	0.05875428	0.0077632465	0.032601353	0.010204598	0.05099264	0.03626889
0.0	0.10325812	0.012426102	0.012183018	0.021608476	0.08405734	0.020217106	0.015633402	0.018819196	0.118431695	0.036425445
0.0	0.23194118	0.012794674	0.007852237	0.010669853	0.05812097	0.028825186	0.01903784	0.014596851	0.08601213	0.027797168
0.0	0.13616693	0.010749158	0.008736576	0.017586421	0.03287768	0.02051427	0.012730203	0.027890837	0.0663842	0.03078005
0.0	0.10140863	0.021137752	0.006911486	0.025412353	0.05615702	0.027959354	0.016624931	0.019802386	0.05104182	0.016547332
0.0	0.21018155	0.018852424	0.00986745	0.0189029	0.047873426	0.016867744	0.03220072	0.028454952	0.13566783	0.023188643
0.0	0.041800212	0.025455339	0.0109014325	0.0201849	0.030166175	0.01044379	0.01984955	0.015783776	0.0502451	0.019741967
0.0	0.10564681	0.025093295	0.0082818605	0.027249768	0.054099903	0.025492823	0.01389481	0.023223616	0.12162378	0.024905065
0.0	0.12086097	0.009908996	0.011430251	0.016220111	0.019830205	0.016923908	0.03796925	0.012051412	0.0936643	0.020528408
0.0	0.71888787	0.5507177	0.5757224	0.3899255	0.67485553	0.5084091	0.52325714	0.56244	0.5990892	0.5172756
0.0	0.6596639	0.032280907	0.01323199	0.015365421	0.61443806	0.08243974	0.29792055	0.019435707	0.63120896	0.045355193
0.0	0.7700972	0.034016427	0.007817306	0.029670887	0.35931438	0.11521307	0.4287136	0.0115729105	0.4951816	0.13627747
0.0	0.12452409	0.010395965	0.0076976754	0.012657916	0.088134214	0.09627497	0.023899207	0.010746208	0.07820154	0.008451794
0.0	0.61634755	0.6200419	0.5873916	0.5266622	0.7016229	0.11085214	0.71027845	0.46974635	0.44583052	0.61270505
0.0	0.5576771	0.55633056	0.5821588	0.55589414	0.5552621	0.5655227	0.58179027	0.5526439	0.5745162	0.58819014
0.0	0.09490616	0.016481472	0.010540076	0.009638836	0.0739973	0.021058487	0.011772804	0.021206131	0.11656126	0.011903754
0.0	0.21040782	0.010427053	0.0047091683	0.010343312	0.02527296	0.026720472	0.042399928	0.02288678	0.15158989	0.033780314
0.0	0.55560076	0.5563398	0.5811889	0.5546936	0.55392694	0.5647969	0.5797234	0.5541329	0.5749942	0.58737075
0.0	0.08789005	0.024820575	0.013252532	0.008154852	0.041530114	0.011220972	0.018076278	0.0111999195	0.092265785	0.020441854
0.0	0.74245685	0.59454656	0.42996404	0.3844903	0.45867962	0.45417193	0.60331035	0.6508482	0.7643898	0.56781787
0.0	0.55747867	0.55592763	0.5818991	0.55606085	0.5553529	0.5655164	0.5820783	0.55229247	0.5749292	0.5885351
0.0	0.027961662	0.009523628	0.0072319666	0.014136064	0.04057023	0.03874068	0.019810587	0.0075714635	0.049730908	0.00978973
0.0	0.106808215	0.00917285	0.006153593	0.013478695	0.037374	0.057029966	0.018356891	0.011863988	0.14076567	0.011466803
0.0	0.56077266	0.55840325	0.5822081	0.55699277	0.55701846	0.5658562	0.5821217	0.55415744	0.575092	0.58856076
0.0	0.561058	0.5586461	0.5820389	0.55612653	0.55668545	0.5659907	0.58110356	0.55502844	0.5746269	0.588788
0.0	0.20975164	0.013145399	0.010322865	0.022717196	0.059133653	0.028011862	0.072691634	0.015255611	0.18794206	0.028223963
0.0	0.04041889	0.010552033	0.010503122	0.020446738	0.044246163	0.045009505	0.09951059	0.012202891	0.053907387	0.021512577
0.0	0.040449638	0.010571785	0.01051218	0.020464005	0.044261232	0.045069207	0.0993526	0.012207713	0.053804766	0.021514244
0.0	0.5706654	0.5684095	0.58550733	0.5580713	0.5623849	0.57132435	0.5882257	0.56505543	0.5849253	0.591768
0.0	0.025334666	0.010784751	0.008469599	0.014452972	0.03329543	0.031142997	0.03523618	0.0080042435	0.05781796	0.028397657
0.0	0.025418252	0.010820224	0.008476739	0.01450046	0.033628277	0.031253602	0.03502362	0.008018598	0.057754185	0.02860044
0.0	0.11204765	0.0100991875	0.0090216175	0.0147736315	0.11837892	0.028391298	0.022208849	0.016333308	0.1503809	0.009105309
0.0	0.10066543	0.0183927	0.008037524	0.019284913	0.049139734	0.038214095	0.016419912	0.03724426	0.14547545	0.031398732
0.0	0.19153033	0.026194075	0.010012886	0.022441158	0.073074766	0.036896635	0.04028691	0.019683205	0.093940064	0.027095834
0.0	0.55640763	0.5561139	0.58220226	0.55589694	0.55586183	0.56531215	0.57982486	0.55335015	0.57465255	0.5885129
0.0	0.06856217	0.027206298	0.010338642	0.020892214	0.036132246	0.025773643	0.036216136	0.013717932	0.05229167	0.018301032
0.0	0.78088796	0.7230943	0.5590798	0.49140823	0.5820056	0.48335308	0.5853788	0.6092118	0.5453665	0.53797174
0.0	0.18889523	0.019371731	0.007362609	0.017537897	0.033228043	0.029000396	0.015872585	0.006658947	0.044871993	0.020631738
0.0	0.2214586	0.012683095	0.012263429	0.026566582	0.069315605	0.012359449	0.08986404	0.015962088	0.092354596	0.041116446
0.0	0.55750716	0.55692255	0.58294004	0.5548864	0.5542015	0.56570345	0.5807874	0.5535912	0.5747465	0.58651197
0.0	0.09078125	0.011839249	0.016277712	0.027284507	0.023705177	0.009110107	0.19955872	0.011911497	0.09110111	0.028613677
0.0	0.62422454	0.5645888	0.5391599	0.4912804	0.60069966	0.49915242	0.7135388	0.5700712	0.5056103	0.63652
0.0	0.55609703	0.5558886	0.582056	0.55591583	0.5557618	0.56538063	0.57989466	0.5533291	0.5752658	0.58762467
0.0	0.043901794	0.02249515	0.008340112	0.016122747	0.01972186	0.01848168	0.046333488	0.0058404063	0.031421613	0.017808352
0.0	0.6591234	0.53948563	0.55241084	0.50133014	0.5719838	0.5619802	0.5586697	0.5473369	0.53961474	0.60735756
0.0	0.061281744	0.008597751	0.0029235594	0.018987566	0.039208595	0.025869906	0.09660533	0.028384635	0.10393191	0.062122006
0.0	0.05984369	0.008474106	0.002914418	0.018984696	0.039076455	0.025325583	0.09399534	0.027722448	0.10233211	0.061503917
0.0	0.059885155	0.008491407	0.0029218546	0.019104082	0.039212383	0.025534153	0.09402354	0.027871452	0.102756515	0.06203175
0.0	0.098957874	0.014960009	0.0074477103	0.014274203	0.041306853	0.06958569	0.0154236825	0.010964013	0.10352028	0.017839996
0.0	0.09649074	0.014753421	0.0074245487	0.014257909	0.04081034	0.06820256	0.015061815	0.010777397	0.101458505	0.017650366
0.0	0.09685777	0.0148168225	0.0074427207	0.01435394	0.040977556	0.068700165	0.0150973825	0.010827454	0.10188455	0.017707603
0.0	0.30176717	0.0131507935	0.0058520217	0.02217276	0.060230147	0.02812114	0.03256699	0.017549025	0.07356446	0.011791127
0.0	0.8009279	0.53935045	0.47891554	0.54830503	0.61073625	0.5641947	0.5978553	0.63466287	0.4984765	0.31535804
0.0	0.11269071	0.010615647	0.0061005163	0.022839988	0.036749154	0.018845536	0.05089589	0.01804303	0.06314996	0.035130482
0.0	0.037558325	0.01408525	0.008528019	0.11157277	0.030370029	0.020345593	0.0975575	0.012662541	0.077505946	0.015319829
0.0	0.037677076	0.014106389	0.008530507	0.11072212	0.030395297	0.020364773	0.09651307	0.012667288	0.07703048	0.015366092
0.0	0.5579348	0.5559424	0.5818675	0.5556993	0.55503637	0.5654195	0.58201164	0.5534532	0.5737255	0.58737034
0.0	0.0377445	0.008867868	0.011898388	0.013030912	0.040033787	0.011252734	0.019565996	0.0071598524	0.047433455	0.012474013
0.0	0.08994325	0.012262396	0.011411666	0.014646124	0.04001259	0.031390883	0.029046804	0.014727078	0.19891118	0.015547991
0.0	0.56010664	0.63290256	0.56955165	0.50927997	0.5147885	0.64499503	0.38890833	0.5603972	0.80230707	0.33443874
0.0	0.11004861	0.013417292	0.008523544	0.021428341	0.06399957	0.006664103	0.05270101	0.0188099	0.20980339	0.020532532
0.0	0.1074565	0.0131105315	0.008499658	0.021541499	0.063289985	0.006553021	0.05124494	0.01856434	0.2087445	0.020380331
0.0	0.26841995	0.019743223	0.009130386	0.0109566	0.040800158	0.07890708	0.049333844	0.009930294	0.09426656	0.02951505
0.0	0.10443936	0.022728272	0.0069052535	0.020920558	0.016379738	0.027216658	0.029429387	0.017263718	0.15713383	0.03179541
0.0	0.2202942	0.015462979	0.0074926876	0.01894972	0.045324605	0.027090652	0.021653656	0.013025933	0.25772068	0.05845713
0.0	0.08765838	0.011274277	0.0076806266	0.014534568	0.10069213	0.09573496	0.027634801	0.016784837	0.14525475	0.046753712
0.0	0.11106073	0.01229104	0.008962101	0.004281084	0.072084025	0.033876605	0.02812894	0.008640141	0.18596454	0.02489181
0.0	0.8716881	0.09958746	0.011766426	0.028724061	0.73123384	0.25827378	0.29111966	0.011277913	0.48992446	0.108279824
0.0	0.13540246	0.013323329	0.013104925	0.018423326	0.024835646	0.038063653	0.03456383	0.015888607	0.08105592	0.035949882
0.0	0.034756184	0.037673365	0.008726988	0.026161399	0.02193377	0.016037926	0.010633116	0.0124727795	0.07949448	0.00928471
0.0	0.44661158	0.4911654	0.5799723	0.51612115	0.47882724	0.5453043	0.43250892	0.531075	0.5074665	0.53715944
0.0	0.05861632	0.017826132	0.012928928	0.009854871	0.07059758	0.014174245	0.040769883	0.0049295463	0.06503437	0.016296782
0.0	0.05750938	0.017765572	0.012951433	0.009895158	0.07067495	0.01422258	0.040675182	0.004970379	0.06374595	0.016195295
0.0	0.095805556	0.01569239	0.005914452	0.043016184	0.112703584	0.054971848	0.048870876	0.006556266	0.10258442	0.041174404
0.0	0.28098693	0.016281798	0.009772777	0.03603117	0.018556388	0.12397733	0.0354711	0.01246095	0.13767265	0.0034857076
0.0	0.10343347	0.00951932	0.0053652576	0.021192405	0.07468208	0.020007694	0.047927283	0.015427145	0.093952	0.008612405
0.0	0.17856687	0.012808462	0.010367721	0.0208911	0.013105189	0.027250009	0.103300646	0.012144836	0.2007561	0.0032638595
0.0	0.045963764	0.0123624345	0.007263153	0.023054533	0.05172267	0.014509114	0.045477543	0.019328719	0.17536102	0.02895078
0.0	0.8235273	0.037739392	0.0052975914	0.047996055	0.6375183	0.19260442	0.34679636	0.013240123	0.54443765	0.091208264
0.0	0.12738982	0.01357554	0.0069150445	0.022843216	0.052696995	0.04104937	0.036544856	0.013085851	0.08725817	0.03191804
0.0	0.76606387	0.07063689	0.01621262	0.025554283	0.62465554	0.18175508	0.186325	0.013243855	0.50463325	0.14144197
0.0	0.19214997	0.013387923	0.0031228869	0.08151637	0.04548633	0.092977025	0.117712975	0.016942767	0.10121947	0.011452196
0.0	0.11966631	0.0092967	0.0036750312	0.014872541	0.052539863	0.030457892	0.09805182	0.018130204	0.15680347	0.0143769635
0.0	0.09375037	0.024679191	0.007723462	0.015230545	0.064212576	0.04556858	0.026093781	0.007428904	0.11601849	0.025177455
0.0	0.011353523	0.017164156	0.003098028	0.021987708	0.04903141	0.028659353	0.13628063	0.0461736	0.10812023	0.01755826
0.0	0.2548071	0.055800814	0.011531073	0.020885864	0.73109746	0.18595438	0.32512695	0.031754244	0.56288123	0.07193206
0.0	0.5576017	0.5576612	0.58393943	0.5586915	0.5536286	0.5662924	0.5817267	0.5520814	0.57426965	0.58818907
0.0	0.55650777	0.5567023	0.5817827	0.5571369	0.5552192	0.56511444	0.5817648	0.55183464	0.5753657	0.58620036
0.0	0.55716467	0.55769306	0.5831731	0.5577581	0.55507493	0.56552863	0.5816337	0.55296874	0.5753249	0.5874986
0.0	0.11752412	0.011384807	0.011081714	0.025849223	0.051508427	0.0139334565	0.023064421	0.0123999845	0.122265436	0.015177641
0.0	0.56757295	0.56544507	0.584836	0.5586115	0.5612844	0.5711942	0.5885803	0.56366634	0.58252966	0.59188336
0.0	0.5675703	0.5655714	0.58465344	0.55764383	0.5610471	0.57073283	0.58743334	0.56170696	0.5820817	0.5905751
0.0	0.55595535	0.55747896	0.5807348	0.5571586	0.55369043	0.565071	0.58156174	0.55346745	0.5727794	0.58744633
0.0	0.5566627	0.557163	0.5825789	0.5570905	0.5553788	0.564337	0.5808609	0.552231	0.5742941	0.58665055
0.0	0.5587386	0.5571075	0.5823815	0.55569345	0.55469054	0.5641418	0.5812022	0.5530435	0.5745658	0.58771336
0.0	0.55566525	0.5574221	0.58129734	0.55584973	0.5541943	0.56495196	0.58042586	0.5515915	0.57594985	0.586425
0.0	0.048375063	0.012891582	0.012155429	0.016072193	0.017221216	0.027063934	0.07424453	0.012452474	0.0530808	0.118871264
0.0	0.117759585	0.01135417	0.011102431	0.02586357	0.051559936	0.013841963	0.02311042	0.0123444	0.12164832	0.015161926
0.0	0.5677725	0.5660712	0.5823585	0.5576657	0.5617841	0.5693595	0.5866872	0.56253374	0.58087504	0.5917339
0.0	0.557175	0.5565871	0.5839461	0.558541	0.5554558	0.5660744	0.57981455	0.551259	0.575768	0.5883878
0.0	0.56888956	0.56799656	0.58606726	0.5590165	0.563541	0.5733132	0.58856815	0.5658881	0.5854172	0.5921851
0.0	0.5690701	0.5673969	0.5854207	0.5582315	0.5633553	0.5736529	0.58817375	0.566592	0.5844993	0.59261125
0.0	0.5683526	0.56694794	0.5832233	0.5572995	0.5618935	0.5699156	0.5885081	0.56263065	0.5830592	0.59102863
0.0	0.11894278	0.011371418	0.011092792	0.025901103	0.051524073	0.013945071	0.023196265	0.0125166355	0.12239028	0.015152338
0.0	0.20624162	0.016876057	0.008633156	0.025420455	0.05123299	0.01574016	0.040556777	0.018344428	0.18739647	0.02944124
0.0	0.052356757	0.01748074	0.00831303	0.01820288	0.03495214	0.00047599722	0.02862016	0.009911307	0.116555765	0.01605342
0.0	0.5577754	0.5581035	0.5811283	0.5582493	0.55509156	0.5657148	0.5823338	0.5553162	0.5754964	0.58814245
0.0	0.03633814	0.01851371	0.008818587	0.0153123215	0.0367264	0.023785016	0.13114394	0.01076759	0.061657738	0.024628665
0.0	0.55910665	0.55882305	0.581709	0.5570551	0.55645514	0.5676334	0.5813972	0.5562736	0.57637715	0.58882666
0.0	0.9029741	0.06939808	0.017855126	0.19779353	0.7673484	0.16482872	0.82868135	0.004459937	0.773689	0.8063907
0.0	0.73508656	0.06280348	0.0148123335	0.027427843	0.6974579	0.13867432	0.13723508	0.032374226	0.66138387	0.15504858
0.0	0.57076347	0.56900144	0.5841136	0.5573713	0.5635667	0.57080936	0.5881311	0.5653357	0.5846881	0.5919833
0.0	0.5546747	0.55732006	0.5829271	0.55784506	0.5542138	0.5655198	0.5801923	0.5528243	0.5729573	0.5885936
0.0	0.5556679	0.55480677	0.5833987	0.55741733	0.55433875	0.5660095	0.58080435	0.5503897	0.57435304	0.58803684
0.0	0.5707365	0.5691869	0.5856913	0.5587486	0.5630953	0.5716508	0.588391	0.5649811	0.5838588	0.5926226
0.0	0.5574204	0.5574649	0.5818335	0.55689377	0.55520403	0.566265	0.5817259	0.5543684	0.5757785	0.5884494
0.0	0.5579584	0.55758	0.58382934	0.55767244	0.5561256	0.56789666	0.5808946	0.55581903	0.5770722	0.5888379
0.0	0.5613918	0.55954146	0.5820934	0.557479	0.5570249	0.5667923	0.58160776	0.5552659	0.5738991	0.5874923
0.0	0.099658355	0.014537301	0.010791341	0.023387989	0.06255088	0.02860521	0.04573426	0.011566422	0.06796445	0.046492886
0.0	0.5682446	0.5666664	0.5853555	0.5581035	0.5624259	0.5704242	0.5871169	0.56398696	0.583213	0.5901241
0.0	0.04270574	0.013085346	0.010064215	0.018538434	0.069037355	0.026341029	0.029430648	0.020344153	0.03760011	0.027911661
0.0	0.5571755	0.5572998	0.5830732	0.55713266	0.5544883	0.56594944	0.5820292	0.55176085	0.57298684	0.5889809
0.0	0.018882802	0.008149917	0.013833288	0.030789874	0.024573619	0.022806032	0.011543999	0.012699156	0.071499124	0.009913857
0.0	0.56903034	0.56811595	0.586111	0.5585119	0.5621451	0.5723383	0.5873447	0.5658562	0.5827867	0.59201324
0.0	0.5689408	0.5672866	0.5861194	0.5584824	0.5624524	0.57267845	0.58737314	0.5652473	0.5827008	0.5917626
0.0	0.5708996	0.56844836	0.58586437	0.5586801	0.5638649	0.57200795	0.5877688	0.56601447	0.5815381	0.59256315
0.0	0.5575103	0.55775625	0.5820871	0.55596054	0.5554113	0.56647867	0.58031046	0.5538687	0.5758113	0.58619833
0.0	0.5706287	0.56892025	0.58553743	0.55867475	0.5631817	0.5718376	0.58767295	0.5674222	0.5822228	0.59238875
0.0	0.5707123	0.5684509	0.5857466	0.5583222	0.56371635	0.57159656	0.58828694	0.56545734	0.58388233	0.59123987
0.0	0.101319075	0.011015654	0.014759237	9.123098e-05	0.04943065	0.009865089	0.04868342	0.009319601	0.06887298	0.045727946
0.0	0.5598911	0.5600019	0.5828925	0.5576164	0.55651754	0.5639398	0.5822851	0.5559565	0.5757481	0.58876705
0.0	0.5614648	0.5588024	0.583187	0.55806786	0.55662227	0.5633912	0.5822613	0.5555707	0.5765875	0.58837265
0.0	0.55773634	0.55679643	0.58237094	0.5584049	0.5556318	0.566833	0.5812836	0.5505982	0.57289714	0.58815986
0.0	0.5682687	0.5667934	0.58309877	0.5568245	0.5624067	0.5713914	0.58787817	0.56214327	0.582308	0.59247774
0.0	0.56027216	0.55790216	0.5833585	0.5586131	0.5556363	0.56669617	0.5813507	0.55484504	0.5759413	0.587428
0.0	0.07661047	0.012839768	0.0124756815	0.01628551	0.05147886	0.019541638	0.031146232	0.018016808	0.02247954	0.029741423
0.0	0.55924726	0.5568019	0.58300966	0.5567673	0.5544393	0.5661748	0.57989234	0.55194706	0.5726099	0.5884651
0.0	0.5688326	0.56848866	0.5855129	0.55886984	0.56359637	0.5733067	0.5879416	0.56499606	0.5852461	0.5907149
0.0	0.5677317	0.56846404	0.5856781	0.55906653	0.5635791	0.5738041	0.5880982	0.5651576	0.58556277	0.5906906
0.0	0.5681888	0.56567425	0.5846276	0.5581853	0.561092	0.5713765	0.5880975	0.5629451	0.5817689	0.5909264
0.0	0.55806273	0.55717266	0.5818787	0.5564318	0.5548225	0.5653746	0.5820901	0.55271524	0.57506424	0.5870827
0.0	0.5570204	0.557164	0.58198684	0.55746126	0.5548919	0.5657722	0.58118075	0.5527701	0.5751004	0.58773273
0.0	0.5574422	0.55766815	0.5816151	0.55698335	0.55463284	0.5649272	0.5812945	0.55370915	0.5738876	0.5863719
0.0	0.55727834	0.5580046	0.5815152	0.5568655	0.55492544	0.5652593	0.5819627	0.5531655	0.57583505	0.5876188
0.0	0.55841845	0.55706185	0.5822798	0.55691075	0.55463576	0.5657427	0.5809121	0.55171853	0.57437146	0.5863718
0.0	0.55793625	0.55719984	0.58073837	0.5572208	0.55511475	0.5653292	0.58143026	0.5535264	0.5742882	0.5880724
0.0	0.55735195	0.55707926	0.58212376	0.5570601	0.5549066	0.56636834	0.58179414	0.5529206	0.5743379	0.58630896
0.0	0.5570374	0.55759245	0.5807827	0.55733633	0.5542189	0.56560904	0.5819838	0.55332214	0.5751166	0.5879375
0.0	0.55907875	0.5580737	0.5822614	0.5562744	0.5552004	0.56581426	0.5802727	0.5528583	0.57499677	0.5875752
0.0	0.55719155	0.5576765	0.5819009	0.5566648	0.5555832	0.56570506	0.5815773	0.5521984	0.57557994	0.58775777
0.0	0.55663276	0.55782974	0.5818689	0.5564839	0.5531238	0.5660303	0.5814747	0.5542572	0.5741666	0.5878533
0.0	0.55949885	0.55661607	0.582669	0.5571129	0.55481154	0.5658193	0.5822575	0.55357224	0.57567906	0.58725166
0.0	0.5580458	0.5571272	0.5818472	0.55595976	0.5554307	0.5655612	0.5823679	0.5533794	0.57540065	0.5869004
0.0	0.5570233	0.55768985	0.5818416	0.557665	0.5547511	0.56558716	0.58124274	0.5528026	0.57539254	0.5879699
0.0	0.55663687	0.5577259	0.5830546	0.55595005	0.5534699	0.5656943	0.58060396	0.55322766	0.5741315	0.5878506
0.0	0.558061	0.5574497	0.58241546	0.5571092	0.5547745	0.5651274	0.5809256	0.5538645	0.5744811	0.5866708
0.0	0.5558136	0.5576578	0.58182704	0.556676	0.5543661	0.5649393	0.58170843	0.5531425	0.5723657	0.5869946
0.0	0.5567553	0.55741054	0.5827198	0.5562576	0.5547931	0.5646878	0.58082336	0.5525123	0.57488537	0.5879883
0.0	0.55668616	0.55744916	0.5814236	0.55644405	0.55339724	0.5649052	0.58063143	0.55209225	0.5751092	0.58653176
0.0	0.5584867	0.55898	0.5823969	0.55790824	0.5557903	0.56546885	0.5823111	0.5532583	0.5762092	0.5850944
0.0	0.55728185	0.557694	0.5819071	0.557259	0.55372834	0.5651805	0.5824546	0.5515843	0.57421577	0.58745325
0.0	0.5687587	0.56672555	0.5853233	0.55800116	0.56235206	0.57146233	0.588182	0.56274074	0.5807004	0.59074146
0.0	0.5683887	0.5668117	0.5853838	0.5581589	0.5623321	0.569811	0.5883441	0.56287694	0.58122456	0.5912988
0.0	0.5682679	0.567012	0.5845263	0.5584126	0.56199026	0.57018775	0.5869278	0.56244034	0.5813987	0.59181297
0.0	0.55701065	0.5575761	0.5832054	0.558881	0.55402535	0.5654837	0.58222723	0.55108935	0.5743236	0.5878911
0.0	0.56673104	0.5653329	0.58424795	0.55865157	0.5612641	0.5700396	0.58733165	0.5610221	0.5811391	0.5900669
0.0	0.5593969	0.558391	0.5838231	0.55784935	0.55547917	0.5664882	0.5816002	0.5534806	0.5749428	0.58968675
0.0	0.55822086	0.5559253	0.5835314	0.55783886	0.5551984	0.5627575	0.58067364	0.55199194	0.57481855	0.5874907
0.0	0.5574741	0.5576894	0.5817466	0.555945	0.5540168	0.5660895	0.58104223	0.5532097	0.5751515	0.58603317
0.0	0.16797115	0.028574465	0.007696616	0.01272532	0.08476559	0.023359116	0.016171115	0.034688078	0.19318585	0.017406164
0.0	0.11829739	0.011618545	0.011203464	0.025805527	0.052302662	0.013915275	0.02351773	0.012718504	0.12141594	0.015362003
0.0	0.16753009	0.028279955	0.0076261377	0.012797518	0.084148884	0.023283934	0.015924718	0.03472071	0.1923013	0.017279582
0.0	0.5578411	0.5570007	0.5829569	0.55728096	0.55482256	0.56361544	0.5813751	0.55180115	0.5739696	0.58840775
0.0	0.5567649	0.5552741	0.58397454	0.5581782	0.5555626	0.56542784	0.58123857	0.5513128	0.57475424	0.5886111
0.0	0.55888313	0.5581367	0.5824353	0.5571594	0.5553648	0.56531876	0.582062	0.5523606	0.57565004	0.5885235
0.0	0.55888313	0.5581367	0.5824353	0.5571594	0.5553648	0.56531876	0.582062	0.5523606	0.57565004	0.5885235
0.0	0.5582044	0.55928284	0.5830438	0.55751663	0.55546427	0.5645526	0.580467	0.5532566	0.5767424	0.5878386
0.0	0.5577077	0.55696654	0.58291054	0.55768144	0.55408627	0.56606185	0.5820751	0.55220574	0.57423794	0.58774954
0.0	0.5583274	0.55794907	0.58248645	0.55614114	0.55506206	0.5629651	0.57946366	0.55259705	0.5764593	0.5869931
0.0	0.55665106	0.55684763	0.58310527	0.5580362	0.5548731	0.5658761	0.58184993	0.5514901	0.57455146	0.5875519
0.0	0.5579851	0.5580964	0.5819124	0.5563957	0.55497956	0.5617933	0.58115184	0.5521205	0.5758351	0.58504575
0.0	0.07757701	0.0143214185	0.013741034	0.021217912	0.026664676	0.026583612	0.124774255	0.007599074	0.12924322	0.025211334
0.0	0.55785304	0.5574876	0.582408	0.55822945	0.5550297	0.56566465	0.5818933	0.5504991	0.5742955	0.58838606
0.0	0.5575061	0.55834615	0.58267957	0.5576209	0.5549311	0.5646238	0.5800937	0.5516013	0.5767303	0.58752596
0.0	0.02134722	0.016018607	0.010018347	0.008850391	0.04858031	0.020562327	0.068885766	0.009380804	0.063653804	0.018450072
0.0	0.55829966	0.55642354	0.58174604	0.5575466	0.55464536	0.5655031	0.5811963	0.55192834	0.57300574	0.5879612
0.0	0.5571643	0.5573863	0.58236307	0.5571042	0.55477035	0.5643275	0.5805007	0.5540084	0.57604104	0.5876695
0.0	0.5580467	0.5575032	0.5822111	0.55668795	0.55513906	0.5645755	0.5806323	0.55233145	0.57655656	0.58717066
0.0	0.06427	0.021247456	0.01034299	0.017814616	0.023976589	0.02880041	0.036915246	0.009952479	0.0364637	0.013043318
0.0	0.5562072	0.5575377	0.58137417	0.5556526	0.55426705	0.56272984	0.5801804	0.5526201	0.5756857	0.58647007
0.0	0.5586078	0.5578973	0.5814173	0.5556468	0.5545333	0.563079	0.579836	0.55134726	0.57651174	0.5867919
0.0	0.5574578	0.55726975	0.58347887	0.55768746	0.55366397	0.5661138	0.58089983	0.55122787	0.5748734	0.58649826
0.0	0.56757754	0.56587034	0.5832497	0.5575081	0.56061167	0.5705907	0.58731323	0.5612661	0.581474	0.58893526
0.0	0.5678464	0.5669544	0.5847468	0.55799073	0.5615122	0.57094544	0.5873916	0.5609769	0.58213407	0.59100026
0.0	0.5583453	0.5573236	0.5812878	0.5584334	0.55577374	0.5660048	0.5823666	0.55268925	0.57394975	0.587778
0.0	0.5700413	0.56731135	0.58398265	0.5557432	0.5622769	0.5711318	0.5882528	0.5646943	0.58356416	0.5914304
0.0	0.5575924	0.5574258	0.5832683	0.55780894	0.55497617	0.5664446	0.58270127	0.55198115	0.57498705	0.5880283
0.0	0.5573142	0.5569492	0.5818325	0.5563249	0.553667	0.5653296	0.58204246	0.5506203	0.5734851	0.5885957
0.0	0.55758274	0.5569994	0.5830306	0.55823547	0.5546515	0.5655435	0.5818824	0.5525863	0.57494515	0.5881065
0.0	0.5577891	0.5570927	0.58443516	0.55807495	0.55410254	0.5665497	0.58269715	0.55321527	0.5755206	0.5881936
0.0	0.5581985	0.55621755	0.5835788	0.5582379	0.5533809	0.5655191	0.5829063	0.5515217	0.57493114	0.5888075
0.0	0.5585777	0.55712146	0.58202296	0.5570362	0.5557997	0.56471467	0.5822791	0.55398345	0.5747834	0.5886844
0.0	0.56085205	0.56044894	0.58129364	0.5569493	0.5567606	0.567184	0.5833584	0.5544694	0.5764616	0.58881843
0.0	0.5682074	0.56637204	0.5824811	0.55681133	0.56164545	0.5711112	0.58775425	0.5621826	0.58150333	0.5913939
0.0	0.55976987	0.55965155	0.5842572	0.5578533	0.55776983	0.5676583	0.58345234	0.557016	0.5778972	0.5892664
0.0	0.56174916	0.5594208	0.5834114	0.55786604	0.5573487	0.5677599	0.5812047	0.55709106	0.57753867	0.58979094
0.0	0.5701513	0.5674042	0.5851977	0.55823624	0.56243885	0.57175374	0.5865312	0.5657606	0.58376783	0.5928094
0.0	0.56691396	0.566528	0.5829167	0.5579436	0.5611509	0.5675173	0.58675873	0.56130356	0.58236176	0.5905252
0.0	0.05225456	0.0118935965	0.010658659	0.02091547	0.034921966	0.006616753	0.05223102	0.00694247	0.08346623	0.0137881655
0.0	0.5579207	0.5561257	0.58113724	0.5565652	0.55435014	0.56498337	0.5804835	0.5516895	0.573502	0.58772844
0.0	0.5578014	0.5571812	0.58213806	0.5568886	0.55450976	0.5637049	0.58022946	0.5502825	0.57486206	0.58620095
0.0	0.5574709	0.556895	0.58304507	0.5561181	0.5547488	0.5646773	0.581104	0.5504486	0.5729297	0.58734196
0.0	0.55888313	0.5581367	0.5824353	0.5571594	0.5553648	0.56531876	0.582062	0.5523606	0.57565004	0.5885235
0.0	0.5583777	0.55872834	0.58371866	0.55818343	0.55481416	0.5662674	0.58263135	0.5549705	0.5768033	0.5889457
0.0	0.5574164	0.5576156	0.58363885	0.558521	0.5540547	0.5639983	0.58163524	0.55304337	0.5756382	0.58852804
0.0	0.5573852	0.5575709	0.58404183	0.55844796	0.5540491	0.56351453	0.5820986	0.5536334	0.5745986	0.5888113
0.0	0.55824316	0.55619144	0.5838177	0.5589975	0.55493593	0.56598985	0.58130825	0.5536992	0.5760448	0.58896935
0.0	0.03248241	0.0068875044	0.015451877	0.016133552	0.033899844	0.028071327	0.058531336	0.013529157	0.038945165	0.06508367
0.0	0.5702655	0.56692505	0.58546937	0.5581128	0.5625308	0.5715469	0.58711493	0.5650137	0.58366156	0.5921348
0.0	0.57030153	0.56838727	0.5835176	0.5582515	0.5630392	0.5723015	0.58802176	0.56564075	0.5830927	0.592264
0.0	0.1285836	0.0147007955	0.019019851	0.014418063	0.041032936	0.019759998	0.04801655	0.00884605	0.13350275	0.079032466
0.0	0.55841607	0.556485	0.5822295	0.5574667	0.5553447	0.5643475	0.58120704	0.55091745	0.5732599	0.5877362
0.0	0.558711	0.5570432	0.5823718	0.55760956	0.55585116	0.56423193	0.58161753	0.5521455	0.5743688	0.5885687
0.0	0.5572712	0.55730295	0.5825215	0.558328	0.5554957	0.56432205	0.5812467	0.55158967	0.5746539	0.5879217
0.0	0.55717254	0.5576677	0.58248	0.556956	0.55500364	0.56275976	0.58173007	0.5500757	0.5750764	0.587109
0.0	0.55662286	0.5574969	0.581079	0.55637705	0.55388814	0.5646357	0.5817397	0.55117434	0.57402813	0.586767
0.0	0.55767953	0.5576812	0.58191276	0.5577456	0.55548257	0.56461036	0.5818796	0.5506153	0.5749912	0.5846816
0.0	0.55697703	0.5573228	0.5828805	0.5584646	0.5538176	0.56533873	0.58166945	0.5517611	0.5746008	0.58851063
0.0	0.5679624	0.56559247	0.5848002	0.55817896	0.56111616	0.57095987	0.587467	0.56188613	0.5829909	0.5901324
0.0	0.5673985	0.56637335	0.58428377	0.5572763	0.56156206	0.5700388	0.58705926	0.5627768	0.58326167	0.5894761
0.0	0.55837667	0.556952	0.58399916	0.5580965	0.55418855	0.56613666	0.5816843	0.551665	0.57564837	0.58701575
0.0	0.55746347	0.55583596	0.58327115	0.5577612	0.55384725	0.56383634	0.58035505	0.5526893	0.57463473	0.58762133
0.0	0.5568382	0.55708486	0.5827968	0.55869913	0.5543117	0.5661849	0.58098984	0.55294997	0.5756487	0.58626056
0.0	0.5565726	0.5572331	0.58306336	0.5589507	0.55458784	0.5663405	0.58081585	0.5500851	0.57378215	0.58649015
0.0	0.5571121	0.55741906	0.5829563	0.5586894	0.5541736	0.56604576	0.5823952	0.55256015	0.5743795	0.5866873
0.0	0.55496854	0.55809385	0.58315367	0.557476	0.5541834	0.5642264	0.58018017	0.55113983	0.57459897	0.58771145
0.0	0.5572823	0.5573971	0.5823266	0.5587869	0.55508685	0.5656102	0.5807674	0.5484667	0.5750382	0.58772916
0.0	0.5573303	0.55705297	0.58381873	0.5577692	0.5534317	0.5672977	0.5801901	0.552758	0.5745312	0.5882781
0.0	0.558161	0.5571307	0.5822734	0.55873394	0.55482364	0.5661549	0.58090585	0.5479493	0.5732717	0.5875548
0.0	0.55785304	0.5576114	0.5839989	0.5586713	0.554468	0.5649576	0.5814232	0.5521341	0.5736586	0.5885074
0.0	0.5558338	0.55749416	0.58398116	0.55877113	0.5543057	0.5658018	0.58141017	0.5518976	0.57424945	0.5876432
0.0	0.557371	0.5562546	0.5838382	0.5580052	0.55477995	0.56438553	0.5806075	0.5525755	0.57499367	0.58859885
0.0	0.5568899	0.5574945	0.5838366	0.55883974	0.55432826	0.5659846	0.58163416	0.5525494	0.57262945	0.58880836
0.0	0.5579606	0.55677736	0.5823568	0.55823505	0.5539578	0.56610847	0.58129025	0.5520953	0.57458115	0.5884258
0.0	0.569217	0.56847	0.5861712	0.5590613	0.56274366	0.57378274	0.58867675	0.5659557	0.5858196	0.5906887
0.0	0.5677481	0.5667844	0.58431715	0.55897593	0.5604613	0.57035804	0.58771276	0.56266016	0.5835755	0.5897839
0.0	0.55766064	0.5569233	0.5827477	0.55738336	0.5543851	0.5665349	0.580771	0.55157816	0.57319367	0.58726275
0.0	0.5566228	0.55713916	0.58289295	0.55741477	0.5541795	0.56456876	0.58084464	0.55250895	0.5731657	0.587896
0.0	0.5565006	0.55746806	0.58333737	0.55721223	0.5542905	0.5657	0.58049744	0.55235296	0.57340735	0.58814484
0.0	0.55736625	0.55631113	0.5833278	0.5580894	0.55303025	0.56603575	0.5816711	0.55121094	0.5737926	0.5865082
0.0	0.55645627	0.5565963	0.58387095	0.55820817	0.55334175	0.56635034	0.58011615	0.54965025	0.5734496	0.5859314
0.0	0.55671245	0.55675596	0.58353114	0.5582984	0.55345666	0.5648885	0.58164877	0.55139333	0.57380337	0.5861079
0.0	0.5580837	0.55785364	0.5841528	0.5591627	0.55447555	0.56509775	0.58185554	0.55336607	0.5752427	0.58808845
0.0	0.5565915	0.55662996	0.5838415	0.5561279	0.5543764	0.5659678	0.5814224	0.55239594	0.5742496	0.58755994
0.0	0.5685083	0.56608176	0.58386695	0.5576086	0.56110615	0.57003284	0.588082	0.56288856	0.5822093	0.59116477
0.0	0.5599568	0.55688024	0.5838708	0.5588367	0.5546282	0.565768	0.5822604	0.5521565	0.57282114	0.58812153
0.0	0.557858	0.55676204	0.58395785	0.55882186	0.5540123	0.5653391	0.58060443	0.5513359	0.5742335	0.58820856
0.0	0.55819523	0.5572734	0.5830317	0.55775595	0.5545539	0.56341606	0.5817739	0.5525788	0.57374173	0.58757657
0.0	0.5577594	0.5568652	0.58327645	0.5582716	0.5544818	0.565865	0.5816418	0.55177224	0.5748591	0.5885768
0.0	0.5572979	0.5571192	0.58320373	0.5576966	0.5533801	0.56356645	0.58093184	0.5523568	0.57462424	0.5887097
0.0	0.5583182	0.555799	0.584039	0.55846345	0.5553197	0.56628543	0.5814625	0.55108374	0.57482463	0.5873404
0.0	0.55795413	0.5567621	0.5835499	0.5584919	0.55407006	0.5630197	0.5819323	0.5512331	0.5759324	0.58870834
0.0	0.55646414	0.55673236	0.58342	0.5553877	0.55471045	0.5657764	0.5806075	0.5507645	0.5744983	0.5881274
0.0	0.56941664	0.5680522	0.5863278	0.55918527	0.5635684	0.57122576	0.5880359	0.5664694	0.5855308	0.5919047
0.0	0.5572117	0.557507	0.5838	0.558083	0.5554658	0.5625944	0.5796247	0.55280215	0.5755664	0.5889096
0.0	0.55701417	0.5568565	0.58320683	0.55896384	0.5551496	0.5650668	0.58140504	0.55064106	0.5750985	0.5889596
0.0	0.55699754	0.5560805	0.5829665	0.55900997	0.5553328	0.56491756	0.5815919	0.5511901	0.57314175	0.58897537
0.0	0.55748886	0.55714196	0.5835426	0.5587592	0.55437213	0.56557626	0.5814749	0.5520286	0.57463765	0.5866342
0.0	0.5605631	0.55843306	0.58370024	0.55826664	0.55685025	0.5667136	0.582933	0.55575943	0.5742816	0.5878469
0.0	0.5597634	0.5581977	0.5812327	0.5575318	0.5565212	0.5663553	0.5827854	0.5563151	0.57387906	0.58823675
0.0	0.560778	0.55918485	0.58305335	0.5583045	0.55653965	0.56723315	0.58300805	0.5553962	0.57652617	0.5867438
0.0	0.56785136	0.5661964	0.58367556	0.55817604	0.5616537	0.5687566	0.58768123	0.5623232	0.5835391	0.59055716
0.0	0.56785136	0.5661964	0.58367556	0.55817604	0.5616537	0.5687566	0.58768123	0.5623232	0.5835391	0.59055716
0.0	0.55820227	0.557699	0.5824343	0.55763453	0.55433077	0.5656811	0.5820262	0.55175143	0.57542044	0.5869682
0.0	0.22001702	0.02787257	0.016506612	0.024809752	0.1252389	0.08768602	0.02727229	0.029912721	0.14664389	0.042752437
0.0	0.1726725	0.0178662	0.014520881	0.023785375	0.17816556	0.10234323	0.046703108	0.028335119	0.21974224	0.05454236
0.0	0.55789375	0.55763394	0.5807977	0.5567281	0.5554742	0.56657153	0.5812501	0.5515117	0.5754288	0.58533645
0.0	0.57072556	0.5687318	0.58540714	0.5579257	0.5634085	0.5706241	0.586803	0.56614286	0.58487856	0.5924484
0.0	0.57055706	0.5685542	0.58484614	0.5585041	0.5632765	0.57160205	0.5881346	0.5640687	0.5839527	0.5919922
0.0	0.5704629	0.56886226	0.5845698	0.55772907	0.56260973	0.5714298	0.5872395	0.5656177	0.5841962	0.5928188
0.0	0.55699223	0.5570017	0.5820626	0.55738443	0.55418116	0.5662463	0.5800437	0.5526856	0.5752918	0.58864295
0.0	0.5583229	0.556711	0.58198434	0.55727375	0.55426764	0.5663123	0.5822172	0.5514533	0.5745616	0.5878997
0.0	0.5545048	0.5567523	0.58171177	0.55781555	0.5544148	0.5675264	0.5798023	0.55284363	0.57258	0.5867566
0.0	0.55730885	0.55720353	0.58147544	0.5587118	0.5542036	0.56578225	0.58060074	0.55107266	0.573309	0.5880776
0.0	0.57206035	0.57034796	0.5852005	0.55845493	0.565135	0.5735088	0.58923215	0.568957	0.58477217	0.59228873
0.0	0.57206035	0.57034796	0.5852005	0.55845493	0.565135	0.5735088	0.58923215	0.568957	0.58477217	0.59228873
0.0	0.55768245	0.55658346	0.58298767	0.55861026	0.5544063	0.56346935	0.581264	0.5511405	0.5747885	0.58855176
0.0	0.55872387	0.55769384	0.58300966	0.5575837	0.5543454	0.56572306	0.5817377	0.5522311	0.57454544	0.58642787
0.0	0.5589875	0.55724007	0.5839292	0.55764574	0.5548942	0.5668565	0.5809075	0.55322236	0.57474566	0.58766365
0.0	0.55839205	0.55674225	0.5831208	0.558771	0.5544013	0.5643622	0.5819763	0.5542495	0.5729853	0.58843994
0.0	0.5595022	0.5610122	0.5826085	0.5580282	0.5579727	0.5674852	0.58354545	0.5578888	0.578502	0.58824515
0.0	0.19299838	0.016056728	0.0084589785	0.02316696	0.084205456	0.036216088	0.06223393	0.012855443	0.089170784	0.0452419
0.0	0.05745513	0.011965156	0.016023094	0.018096019	0.11820933	0.020042721	0.06953624	0.009326414	0.0899358	0.021546932
0.0	0.043195304	0.0137111405	0.01353022	0.0144310035	0.05368767	0.018909326	0.22008824	0.007642763	0.07522184	0.035986125
0.0	0.5665679	0.5656392	0.58531106	0.55897385	0.56042683	0.571222	0.587755	0.56167346	0.58168846	0.5907155
0.0	0.55791014	0.55696785	0.58271116	0.5574402	0.5545173	0.5659535	0.58194554	0.55139303	0.5749907	0.5880839
0.0	0.55738235	0.5567647	0.5829992	0.5574353	0.5538964	0.5659117	0.5816621	0.55195606	0.5748081	0.587739
0.0	0.5569982	0.5571022	0.5833157	0.5591011	0.5541296	0.56633204	0.5815711	0.5525274	0.5743195	0.5889653
0.0	0.5680352	0.5667546	0.5854988	0.55907214	0.5608268	0.56925917	0.58748746	0.56260544	0.5824113	0.5922049
0.0	0.55753064	0.5572922	0.5833736	0.5581634	0.5551207	0.56493104	0.5808889	0.5526608	0.57366544	0.5886373
0.0	0.5579192	0.5581859	0.58073217	0.5579827	0.5548053	0.56553775	0.5813427	0.5528126	0.5732461	0.58934236
0.0	0.060276512	0.012069394	0.011865486	0.022610245	0.1128776	0.034514204	0.06953271	0.009713025	0.10253638	0.042972267
0.0	0.1130679	0.026682336	0.013598028	0.035785317	0.048548013	0.026336687	0.026623964	0.010135816	0.08148363	0.028964443
0.0	0.0580847	0.011688844	0.011758013	0.02251768	0.111211374	0.034108125	0.067890175	0.009567231	0.102530956	0.042591
0.0	0.1126234	0.026679227	0.013574033	0.035725888	0.048541892	0.0263358	0.026638618	0.01012608	0.08171419	0.028988311
0.0	0.56060135	0.5598934	0.58262813	0.55683506	0.55644876	0.5665725	0.58263487	0.5546541	0.5755771	0.58848816
0.0	0.55560946	0.55654085	0.58280253	0.5571335	0.55435497	0.5645174	0.5819627	0.5502709	0.57484955	0.5889373
0.0	0.5583432	0.55826396	0.5818242	0.5582937	0.55502796	0.56669813	0.5823841	0.550672	0.5733566	0.5894247
0.0	0.56669503	0.56606275	0.5838958	0.5588398	0.5615132	0.5696381	0.5865599	0.5634509	0.58317083	0.5896141
0.0	0.5571919	0.557063	0.58165795	0.55740005	0.55473393	0.5627565	0.5814764	0.5539594	0.57471126	0.58795947
0.0	0.56564796	0.5660488	0.58319175	0.55695575	0.56122226	0.5686059	0.58752877	0.5615894	0.5827341	0.59105957
0.0	0.556751	0.55629236	0.58217984	0.5549398	0.55468655	0.56596816	0.5804695	0.55401635	0.5736722	0.5882373
0.0	0.5579111	0.55603814	0.58318645	0.55730325	0.5554708	0.5645729	0.5810171	0.552083	0.5753842	0.5860549
0.0	0.5544798	0.5571536	0.5823835	0.5585946	0.55548155	0.56610805	0.58190405	0.5506958	0.5738425	0.58821243
0.0	0.5556726	0.5566517	0.58224154	0.5587351	0.5554447	0.56626654	0.58126247	0.55320764	0.57442904	0.58669835
0.0	0.57005495	0.57045966	0.5850921	0.5591743	0.5653103	0.57390565	0.5900435	0.5684168	0.5853741	0.592104
0.0	0.57005495	0.57045966	0.5850921	0.5591743	0.5653103	0.57390565	0.5900435	0.5684168	0.5853741	0.592104
0.0	0.5563776	0.5562518	0.5814488	0.55879754	0.55450314	0.5662969	0.5817291	0.552565	0.5731541	0.5883568
0.0	0.57193834	0.5700953	0.5861222	0.5589834	0.5649668	0.57328725	0.5900706	0.5689862	0.58587605	0.59282637
0.0	0.57193834	0.5700953	0.5861222	0.5589834	0.5649668	0.57328725	0.5900706	0.5689862	0.58587605	0.59282637
0.0	0.5659149	0.5645158	0.58408004	0.55778927	0.56082857	0.5707543	0.58716875	0.56236464	0.5804844	0.59185046
0.0	0.5578879	0.55510896	0.5840305	0.5581311	0.5556917	0.56681484	0.5816404	0.55296797	0.57276285	0.5893495
0.0	0.5573457	0.5559978	0.58431286	0.5584449	0.55540925	0.5666985	0.5824007	0.55097544	0.5731667	0.5887901
0.0	0.572269	0.5686811	0.5863608	0.55858964	0.5650742	0.57398146	0.59000117	0.5687036	0.585004	0.59348315
0.0	0.572269	0.5686811	0.5863608	0.55858964	0.5650742	0.57398146	0.59000117	0.5687036	0.585004	0.59348315
0.0	0.5562772	0.5582787	0.58383876	0.55901235	0.5544974	0.56548613	0.5811304	0.5527005	0.5732909	0.5885218
0.0	0.55695933	0.55624497	0.5836728	0.5576916	0.5539288	0.565545	0.5814543	0.5509748	0.575046	0.5868254
0.0	0.55841565	0.55863446	0.58358204	0.5567353	0.55549324	0.56647426	0.57962435	0.55246365	0.5743241	0.5889439
0.0	0.5575337	0.5569606	0.58130974	0.55834305	0.55409324	0.5647753	0.58047473	0.5513854	0.5740538	0.5873458
0.0	0.5570864	0.5568547	0.5828637	0.55868757	0.55517864	0.5662454	0.5812587	0.5525445	0.5750415	0.5882291
0.0	0.55746925	0.5573633	0.5839663	0.5585284	0.55499375	0.56671274	0.5808641	0.5521115	0.5756383	0.5860876
0.0	0.5590158	0.558351	0.5844853	0.5588171	0.5550144	0.5665304	0.5825405	0.5531381	0.57654524	0.5894742
0.0	0.5587256	0.55744606	0.58337265	0.55700225	0.5539057	0.56509036	0.5812012	0.55302244	0.57494795	0.5884412
0.0	0.55849856	0.5588975	0.5832974	0.55816025	0.55583936	0.56549424	0.5815587	0.55416924	0.5768183	0.58891046
0.0	0.5590525	0.5581386	0.5841406	0.55723155	0.55350286	0.5658683	0.5814837	0.5542721	0.57366765	0.5891708
0.0	0.5574156	0.55673355	0.58326286	0.5580105	0.5546973	0.56569904	0.58099514	0.5523832	0.5748348	0.5870332
0.0	0.55654866	0.55666053	0.5827498	0.55872786	0.5545642	0.56538033	0.58157927	0.55247533	0.5734265	0.5880775
0.0	0.5577911	0.5583799	0.58382136	0.559054	0.5534136	0.56667507	0.58202463	0.5514849	0.57613033	0.5878927
0.0	0.5554922	0.5572711	0.58208	0.5583848	0.5549169	0.56726366	0.58235383	0.5532621	0.57388556	0.58781654
0.0	0.556196	0.5572171	0.58376676	0.5564092	0.5538313	0.5649003	0.5789373	0.5522122	0.5738619	0.5886847
0.0	0.55756885	0.55831575	0.5823864	0.557934	0.55547965	0.5630945	0.5813068	0.55282146	0.57410955	0.5884518
0.0	0.55631655	0.55642176	0.5827046	0.55882835	0.5539412	0.56597275	0.58203095	0.55206645	0.5743606	0.58883935
0.0	0.5580613	0.5574247	0.58259875	0.5569447	0.55552894	0.56317616	0.5815131	0.552169	0.57371795	0.5887679
0.0	0.56194186	0.5593021	0.5811206	0.5576633	0.5573484	0.5658522	0.58298415	0.5565402	0.57522696	0.5886596
0.0	0.5616545	0.5601315	0.58318883	0.5584281	0.55580485	0.5672928	0.58325	0.5567924	0.5735432	0.5876508
0.0	0.5624272	0.5604191	0.58003795	0.55831313	0.5572956	0.56647956	0.5830102	0.5566199	0.5758424	0.58939636
0.0	0.5675332	0.5668042	0.5831851	0.55716693	0.56102794	0.5700013	0.5879259	0.5622874	0.5797711	0.5923326
0.0	0.5658103	0.56510526	0.58407027	0.5585527	0.56030345	0.5702383	0.587381	0.5596634	0.58168995	0.5899321
0.0	0.5578548	0.55658215	0.58379406	0.55684793	0.555216	0.56473345	0.5816139	0.5536735	0.57472175	0.5886425
0.0	0.55659664	0.5568128	0.5820183	0.558836	0.5543031	0.5653339	0.58141136	0.5517871	0.5740384	0.58871216
0.0	0.55718595	0.55708736	0.58379126	0.5575615	0.55437714	0.5652172	0.5797177	0.553448	0.57466877	0.5896807
0.0	0.55693954	0.5564137	0.582087	0.55855536	0.55475557	0.5661135	0.58045894	0.5527724	0.5753659	0.5883437
0.0	0.5593195	0.5589124	0.58395684	0.5587384	0.55466	0.5659621	0.58084136	0.553669	0.57496727	0.5895249
0.0	0.5568596	0.55735	0.58368254	0.5588761	0.555555	0.5659036	0.58229506	0.5526439	0.5739335	0.58873236
0.0	0.55712354	0.5570825	0.5814842	0.5579859	0.5551995	0.5652286	0.58319867	0.5516497	0.5739883	0.58759487
0.0	0.5670672	0.56720185	0.58468556	0.5577164	0.5619146	0.5696049	0.58750474	0.5630018	0.5826352	0.59198344
0.0	0.56234753	0.55986476	0.5816116	0.55696493	0.5574103	0.5673204	0.58352774	0.55708903	0.5747204	0.5888094
0.0	0.55663013	0.55513114	0.5825781	0.5574231	0.5544909	0.5663901	0.5815473	0.5534401	0.57421976	0.58455145
0.0	0.55693465	0.5563716	0.5827481	0.55831635	0.5548626	0.56645966	0.58209395	0.5542598	0.5754836	0.5862798
0.0	0.56817174	0.56684303	0.58541256	0.5586082	0.5602668	0.5707459	0.5880403	0.56229913	0.5814623	0.59121454
0.0	0.5583649	0.55805755	0.58258647	0.5573518	0.55645907	0.5671645	0.5812961	0.55156004	0.57430625	0.58802277
0.0	0.5576132	0.5584628	0.5834705	0.55748814	0.55588907	0.56572133	0.5817826	0.55249584	0.57344615	0.58801144
0.0	0.5584924	0.55777365	0.5826153	0.55724883	0.5558439	0.56689906	0.58101124	0.5525004	0.5750304	0.5870413
0.0	0.5579513	0.5577305	0.58355224	0.55812174	0.55559015	0.56702536	0.5817877	0.5516844	0.5744825	0.587274
0.0	0.5587349	0.5587551	0.58372855	0.5577347	0.55626166	0.5668566	0.5819397	0.5525692	0.57657784	0.58699065
0.0	0.5578418	0.55828077	0.5822872	0.55743575	0.555428	0.5661699	0.58005553	0.5515929	0.57518613	0.5883431
0.0	0.55821687	0.55842733	0.58232915	0.5579364	0.5550984	0.5665474	0.58177555	0.55301374	0.5743975	0.5882655
0.0	0.5578699	0.55858195	0.58296424	0.5571995	0.5554113	0.5645144	0.5818549	0.5512362	0.57508755	0.58697975
0.0	0.55856925	0.55735487	0.582023	0.55802625	0.5552124	0.5661927	0.5816459	0.55176276	0.5760693	0.5860383
0.0	0.558792	0.5579472	0.58308816	0.5575762	0.5554963	0.56743103	0.58196247	0.5544378	0.5726567	0.5887815
0.0	0.5596457	0.55805063	0.5830386	0.55818594	0.5562969	0.5662855	0.5820596	0.5536284	0.57480484	0.5877289
0.0	0.5575667	0.55848235	0.5836571	0.5574634	0.5554261	0.56539047	0.58321035	0.552782	0.57449335	0.5869684
0.0	0.55866367	0.5583719	0.5828705	0.5577581	0.554067	0.56660724	0.5822501	0.5524528	0.5756275	0.5890553
0.0	0.5583312	0.55756855	0.5818582	0.5567197	0.55349004	0.5656299	0.58177567	0.55252504	0.5753086	0.58722174
0.0	0.56856513	0.5660027	0.58399326	0.5572997	0.56089354	0.56901366	0.5880435	0.5636147	0.58271307	0.5912208
0.0	0.13146365	0.036945306	0.006416945	0.018350706	0.05758425	0.026606213	0.04629124	0.013523648	0.12891582	0.11706774
0.0	0.08867391	0.010366102	0.010086049	0.015781242	0.021046387	0.036282238	0.02012748	0.013739155	0.19526859	0.033747725
0.0	0.52454346	0.011835145	0.008201881	0.01220864	0.04245194	0.024107896	0.06738544	0.009763921	0.13336226	0.01504976
0.0	0.55870223	0.5593887	0.5827966	0.5576165	0.5558473	0.56717825	0.58126044	0.55372477	0.5754981	0.588487
0.0	0.5578868	0.5589858	0.58322364	0.55796295	0.5553065	0.566437	0.58204824	0.5539637	0.5746488	0.5887696
0.0	0.55806375	0.55840385	0.58250874	0.557513	0.555239	0.56711674	0.5808743	0.55341774	0.5747933	0.58849657
0.0	0.55737174	0.5584724	0.58308434	0.5579197	0.5551193	0.5664499	0.58183295	0.55271256	0.57514596	0.5887888
0.0	0.55590755	0.55831975	0.58310705	0.5577143	0.5561273	0.5667367	0.580629	0.55446345	0.5753449	0.58804876
0.0	0.55749196	0.5587738	0.5828425	0.5579495	0.55573726	0.566809	0.5817345	0.5533154	0.5750283	0.5886156
0.0	0.5584843	0.55847985	0.5827982	0.55770206	0.55567884	0.5661404	0.5814352	0.55301446	0.5737949	0.5876687
0.0	0.55777305	0.55679363	0.58262956	0.5579615	0.5557423	0.5656353	0.581139	0.5528282	0.5742598	0.58846396
0.0	0.5681585	0.56594473	0.5845464	0.5584776	0.5624763	0.5701662	0.5868426	0.56288296	0.5814765	0.5895401
0.0	0.55826247	0.55887383	0.5818453	0.55801976	0.55602485	0.5663177	0.58165115	0.5527408	0.57522374	0.5885695
0.0	0.55763316	0.5572682	0.58346623	0.5571292	0.5551402	0.5666728	0.58109736	0.5507936	0.5739167	0.58811265
0.0	0.55704856	0.55792475	0.58265334	0.55801415	0.55519	0.5659754	0.5810773	0.55294734	0.57613814	0.5859066
0.0	0.5580798	0.5580831	0.5813079	0.55791247	0.5559531	0.5664024	0.5807391	0.5535999	0.57469517	0.58581793
0.0	0.55815417	0.55857116	0.5834625	0.5578276	0.55551755	0.56699145	0.58079445	0.5539641	0.57451946	0.58792186
0.0	0.5668568	0.5671807	0.58556277	0.55881935	0.5621447	0.57160217	0.5882328	0.562484	0.5818553	0.59055626
0.0	0.5688488	0.5669899	0.58557993	0.55814964	0.56164706	0.5716699	0.5877173	0.56200325	0.58193755	0.5904128
0.0	0.56699437	0.56657237	0.5840773	0.557074	0.5614458	0.5704496	0.58795536	0.56216246	0.582008	0.59126496
0.0	0.568924	0.56744933	0.5843454	0.5578427	0.5624718	0.57158905	0.5883424	0.56336004	0.58124256	0.5912372
0.0	0.56877047	0.5669688	0.5855297	0.5587453	0.5620713	0.5710561	0.5878039	0.5629878	0.58292973	0.5904443
0.0	0.56875974	0.5667469	0.5841669	0.5567191	0.56308067	0.5712565	0.5870615	0.5630903	0.58184975	0.5916582
0.0	0.55834407	0.5572632	0.5830968	0.5569354	0.5549519	0.5642728	0.5818136	0.55317456	0.57435304	0.5877187
0.0	0.5572109	0.55801845	0.583116	0.55653685	0.55568004	0.5628008	0.5806238	0.55273384	0.5740499	0.5864745
0.0	0.051576167	0.012740965	0.0068543125	0.0120280385	0.03669775	0.021263914	0.052499395	0.0060260915	0.06573998	0.007918428
0.0	0.05183956	0.012743389	0.0068546566	0.012009342	0.03666755	0.021270802	0.052550286	0.0059729675	0.06609284	0.00795582
0.0	0.05157842	0.012732775	0.0068557668	0.012022452	0.036655657	0.021279758	0.05218532	0.006012372	0.06590248	0.007913642
0.0	0.051866986	0.012711572	0.006836541	0.01198549	0.036629282	0.021251196	0.052514177	0.0059886184	0.0662425	0.007968604
0.0	0.05182004	0.012729693	0.0068486924	0.011995788	0.036685765	0.021194946	0.052342065	0.005996742	0.065981954	0.007936057
0.0	0.05147334	0.012746137	0.006851761	0.011990731	0.03660922	0.021260599	0.052364714	0.0059906114	0.06596779	0.007961162
0.0	0.042038456	0.019141052	0.012074079	0.016598813	0.024149008	0.012737865	0.017036762	0.012780654	0.049015056	0.016956862
0.0	0.041915566	0.019106215	0.012056421	0.016570738	0.024206804	0.012747018	0.01700925	0.0127830915	0.049067494	0.016917951
0.0	0.04161776	0.019089447	0.012036773	0.016594812	0.024186758	0.012747432	0.017040892	0.012761734	0.048795592	0.01681948
0.0	0.04220889	0.01913304	0.01202341	0.016590174	0.024163513	0.012772974	0.0170502	0.012740726	0.049069967	0.016926104
0.0	0.042203553	0.019067004	0.012035844	0.016580796	0.024094498	0.012714368	0.017038686	0.012748885	0.0489103	0.016963031
0.0	0.0415133	0.019086098	0.012016852	0.016580857	0.024208758	0.01276039	0.017030671	0.01277301	0.048803642	0.016954804
0.0	0.05931502	0.012674201	0.01378272	0.022648592	0.04554339	0.017237673	0.12602027	0.0092305485	0.17171599	0.024586754
0.0	0.059638653	0.012630313	0.013734425	0.022633113	0.045576952	0.017343357	0.12575726	0.009235818	0.17180741	0.024571892
0.0	0.058822647	0.012680731	0.013767619	0.022645036	0.045528404	0.01729434	0.12538186	0.009274136	0.17153211	0.024300365
0.0	0.059382018	0.012614457	0.013760428	0.022635445	0.045535732	0.017309599	0.12585989	0.009201377	0.17074868	0.024661768
0.0	0.059515346	0.0126365805	0.013761728	0.022654397	0.0455276	0.017278455	0.12578672	0.009224864	0.17031844	0.024628002
0.0	0.059159573	0.012638164	0.01376136	0.022633038	0.045523558	0.017298263	0.12602264	0.00925623	0.17091814	0.024484966
0.0	0.02825299	0.01217852	0.011372544	0.03284675	0.054581936	0.01814387	0.09119597	0.0070657055	0.06985737	0.02251882
0.0	0.028473549	0.012137573	0.0114095695	0.032834686	0.05473528	0.018119525	0.091637	0.0070719104	0.07076359	0.022486294
0.0	0.028276559	0.012141324	0.0113925915	0.03289323	0.05469504	0.018123206	0.09103557	0.007090729	0.07048107	0.022291169
0.0	0.028396498	0.012185119	0.011345143	0.032813787	0.05470032	0.018141527	0.09155224	0.0070559564	0.07030927	0.022425467
0.0	0.02861778	0.012142983	0.011393048	0.032862883	0.054597814	0.018083649	0.09138393	0.00706616	0.0703877	0.022486407
0.0	0.028118193	0.012164599	0.011384871	0.032840136	0.054707546	0.018036751	0.09125339	0.0070801247	0.07043148	0.022333995
0.0	0.08687646	0.014403908	0.011463749	0.018536005	0.027808981	0.03047734	0.011818594	0.0076553333	0.085860245	0.0524513
0.0	0.08664519	0.014349556	0.0114907175	0.01851713	0.02780152	0.030455017	0.011805708	0.0076577207	0.086282074	0.05243153
0.0	0.086513214	0.014398398	0.011459502	0.01853931	0.02779773	0.030501736	0.011793866	0.0076617156	0.086283416	0.051859524
0.0	0.08651474	0.014394419	0.011439388	0.018487375	0.027812578	0.030446386	0.011820554	0.0076340884	0.086336866	0.052405678
0.0	0.08680552	0.01434408	0.0114654135	0.018521566	0.027836757	0.03043434	0.011801736	0.007672392	0.08527217	0.052457083
0.0	0.08621023	0.014399426	0.0114454925	0.01852605	0.027747305	0.03039627	0.011821117	0.0076536927	0.08579522	0.052223932
0.0	0.09173036	0.016352227	0.010026796	0.008861906	0.0192759	0.03442484	0.019497225	0.014017961	0.06738318	0.017998794
0.0	0.092261136	0.016292647	0.010052009	0.008846159	0.019320464	0.034441963	0.019504484	0.013973425	0.067265555	0.018016914
0.0	0.09120074	0.016251095	0.010027899	0.0088510355	0.0193682	0.03438645	0.019489113	0.013991753	0.06722698	0.01779952
0.0	0.091574624	0.01634482	0.01002256	0.0088541815	0.019348357	0.03440658	0.019512756	0.013980404	0.06739182	0.01797109
0.0	0.09164151	0.0162734	0.010020574	0.008852036	0.019278128	0.034207396	0.019499414	0.013971591	0.06737906	0.01797003
0.0	0.09130445	0.016269553	0.010011203	0.008839247	0.019300174	0.034430295	0.019520786	0.01400096	0.067278184	0.017985234
0.0	0.09374566	0.017655196	0.009182715	0.01567986	0.044958312	0.034506544	0.26465306	0.006879202	0.0459939	0.044855136
0.0	0.09396977	0.017583651	0.009149802	0.01565826	0.04496425	0.034622446	0.2638853	0.006858865	0.04624807	0.045319878
0.0	0.09362626	0.017571235	0.009123159	0.015684653	0.045005374	0.034436952	0.26388583	0.0068462477	0.04619916	0.044825748
0.0	0.09352913	0.017665999	0.0091346055	0.015667744	0.04499642	0.03448967	0.26405957	0.0068758344	0.04593085	0.04524752
0.0	0.0939018	0.01758647	0.009147364	0.015652036	0.045015767	0.034455303	0.26371208	0.0068573677	0.045929316	0.045310058
0.0	0.09309689	0.01763425	0.0091293035	0.01563018	0.044896696	0.034428548	0.26358923	0.0068522096	0.04577192	0.0452434
0.0	0.07007606	0.012639008	0.010301482	0.028215587	0.07381652	0.02136974	0.020462885	0.012487794	0.06572558	0.010889839
0.0	0.06989838	0.012640853	0.010278653	0.02817718	0.07349303	0.021342035	0.020466365	0.0125222355	0.0657585	0.010807019
0.0	0.070457034	0.0126630245	0.010323177	0.028202768	0.073864914	0.021344984	0.020472532	0.012586027	0.065957695	0.010845906
0.0	0.06725311	0.011227651	0.009691127	0.0110844895	0.068748444	0.033597782	0.109846525	0.012966205	0.059926298	0.043073922
0.0	0.067632936	0.011244423	0.009711673	0.011059907	0.068592764	0.033605553	0.110412315	0.012975381	0.06029599	0.04284512
0.0	0.06731236	0.0112341	0.009715957	0.011079503	0.068709366	0.033581667	0.11018209	0.01294057	0.059839558	0.043100208
0.0	0.06741937	0.011274788	0.009689904	0.011080272	0.06877029	0.03363764	0.11028016	0.012960842	0.060054544	0.043258913
0.0	0.06770881	0.011218021	0.009715223	0.0110573005	0.0687243	0.03353753	0.110274665	0.01298738	0.06009166	0.043097354
0.0	0.06770854	0.011240479	0.009699852	0.0110646235	0.0688126	0.033607498	0.11071148	0.01304301	0.060285676	0.043146163
0.0	0.06731996	0.0112571	0.00969471	0.011066606	0.06880341	0.033689953	0.11017377	0.012949172	0.060034953	0.042862173
0.0	0.06781303	0.011256389	0.009682128	0.011058207	0.068561986	0.033595905	0.110690236	0.012967841	0.060162924	0.04330824
0.0	0.09279378	0.013294738	0.009864544	0.013198809	0.04066916	0.021640927	0.08008774	0.010335071	0.06753969	0.015671782
0.0	0.09264552	0.013328847	0.009848201	0.013191352	0.040645726	0.021590605	0.07978839	0.010315752	0.06746416	0.015603638
0.0	0.09272433	0.013314093	0.009871477	0.013188261	0.040634286	0.021650074	0.08018451	0.010306189	0.06773214	0.015625766
0.0	0.04535069	0.024058899	0.008448315	0.014131579	0.045506127	0.019969856	0.08284806	0.0088404585	0.04636173	0.015068588
0.0	0.060497202	0.013379045	0.007992477	0.012804942	0.03715388	0.024702199	0.06856677	0.008742594	0.047538146	0.025223127
0.0	0.060849655	0.0133406045	0.007987069	0.012789038	0.0370147	0.024667872	0.06860242	0.008759885	0.04735545	0.025126258
0.0	0.06060794	0.013324081	0.007988316	0.012803784	0.036959536	0.024602931	0.068404876	0.008702667	0.04737451	0.025279874
0.0	0.06067602	0.013366412	0.00800315	0.012790074	0.03706922	0.024708988	0.06849966	0.008708803	0.04736187	0.025166444
0.0	0.060818654	0.013390921	0.00799101	0.012798469	0.037212316	0.024700394	0.06846894	0.008808786	0.04743096	0.025117032
0.0	0.06032695	0.013340955	0.007960997	0.012792175	0.037083156	0.024647815	0.06835839	0.008728745	0.047416806	0.0253039
0.0	0.060815163	0.01339837	0.008004149	0.012778219	0.037074182	0.024597825	0.068362914	0.008771772	0.047459573	0.025223503
0.0	0.06100935	0.013354168	0.007998593	0.012797264	0.036936577	0.02462617	0.068367966	0.00872983	0.047366023	0.025184723
0.0	0.0608142	0.013352987	0.007991491	0.012768971	0.036878053	0.024635691	0.06809683	0.008761996	0.047501046	0.025134211
0.0	0.060838424	0.013369758	0.008010426	0.0128097525	0.036980808	0.024649063	0.06841522	0.008717703	0.04759889	0.02538448
0.0	0.041710243	0.01170323	0.008503166	0.015917337	0.043912984	0.024897987	0.11599704	0.009716457	0.0427305	0.018197013
0.0	0.04184138	0.011697849	0.008495315	0.01591011	0.043946963	0.024811378	0.11594449	0.009732371	0.042883206	0.018203132
0.0	0.04205018	0.01169797	0.0084994165	0.015927708	0.043890797	0.024881791	0.11560737	0.009708747	0.042716447	0.0181428
0.0	0.13451825	0.010157358	0.011108051	0.084910564	0.043821316	0.018477034	0.023994835	0.009676685	0.06586007	0.021448413
0.0	0.13490365	0.010184193	0.0111007355	0.08494106	0.044019684	0.018442707	0.023878613	0.009716365	0.06568552	0.021667091
0.0	0.13525596	0.010142123	0.011104777	0.08484656	0.043954264	0.018488374	0.023964612	0.0096905865	0.06568658	0.021509886
0.0	0.13548417	0.010141128	0.011103761	0.084955126	0.043967802	0.018450996	0.02403866	0.009702807	0.06596181	0.02167711
0.0	0.095565744	0.011180983	0.009335018	0.012841164	0.01228424	0.028677555	0.11448582	0.008079139	0.05410513	0.017641852
0.0	0.09591979	0.011211527	0.009306038	0.012848995	0.012275986	0.028766522	0.11451945	0.008093727	0.0541643	0.017551754
0.0	0.096183434	0.011196598	0.009369901	0.012839085	0.012297525	0.02869253	0.114850186	0.008101547	0.054415986	0.0175447
0.0	0.039497748	0.01927062	0.0108251	0.019594748	0.037975162	0.023617418	0.022895984	0.010997668	0.085855626	0.007727882
0.0	0.03918138	0.019258881	0.010845359	0.019600354	0.038006455	0.023645556	0.022936258	0.010980893	0.08590659	0.0077169267
0.0	0.039214674	0.019226996	0.010796982	0.019602958	0.037951827	0.023624232	0.022902813	0.010935373	0.08570005	0.00768388
0.0	0.025141241	0.01926651	0.010663266	0.018203314	0.014251717	0.06640511	0.017704502	0.008148133	0.05279009	0.024115268
0.0	0.043638274	0.015299515	0.007977811	0.018018428	0.032185078	0.035145104	0.07022977	0.009840276	0.09980312	0.029811626
0.0	0.06849679	0.012468069	0.007199985	0.016393173	0.03282513	0.027216073	0.041301582	0.0090278955	0.044209357	0.030525004
0.0	0.06859939	0.012465451	0.00721849	0.016349297	0.032625515	0.027246553	0.04149215	0.009071169	0.044427767	0.03022137
0.0	0.06819518	0.012501897	0.0072003603	0.016390605	0.032762915	0.027208064	0.041453276	0.0090483185	0.04417096	0.030369634
0.0	0.0680834	0.012478995	0.007224185	0.0163699	0.032791473	0.027131215	0.04144325	0.00905079	0.044355515	0.030366095
0.0	0.068304785	0.012468774	0.007192232	0.016388176	0.032801107	0.027098987	0.041389003	0.009075997	0.044427726	0.030424394
0.0	0.068187095	0.012457107	0.0071876263	0.016372196	0.03276359	0.0271909	0.041431032	0.009055393	0.044600096	0.03037882
0.0	0.068305895	0.012449143	0.0072065876	0.01639594	0.03275042	0.027148364	0.041399408	0.009073806	0.044248663	0.030209327
0.0	0.06867659	0.0124813095	0.0071867346	0.01637092	0.032732457	0.027166018	0.04135162	0.009090009	0.04431113	0.030401653
0.0	0.068717085	0.012504535	0.0072172596	0.016369816	0.03272081	0.027171545	0.04164797	0.00909428	0.044404656	0.030467547
0.0	0.036844507	0.012490647	0.009698785	0.02224903	0.030764319	0.035492085	0.030513588	0.011813928	0.036911286	0.029052312
0.0	0.036734615	0.0124718975	0.00970453	0.022241302	0.030739097	0.035506934	0.030617228	0.011799725	0.0370152	0.029207913
0.0	0.06454715	0.015716538	0.009933347	0.014132395	0.046850845	0.03423696	0.0345347	0.013067765	0.05169867	0.033719916
0.0	0.04708902	0.012054381	0.01118256	0.013385933	0.05923229	0.02983098	0.05982862	0.014557864	0.07913675	0.030515388
0.0	0.046939623	0.012081534	0.011181642	0.013402272	0.059339114	0.029853443	0.060246952	0.01451176	0.0791157	0.030699147
0.0	0.033212367	0.013360653	0.011996614	0.022949371	0.05448205	0.019759445	0.015868362	0.008362953	0.06451723	0.019210828
0.0	0.03310963	0.013369871	0.012038293	0.022947084	0.054432612	0.019806	0.015912835	0.008356545	0.0644806	0.019097315
0.0	0.06903787	0.015854822	0.010892186	0.020522986	0.034109935	0.025829183	0.10232702	0.010468	0.053310085	0.021205382
0.0	0.06916903	0.015935482	0.010869042	0.020526694	0.034164477	0.025831468	0.102719374	0.010530905	0.053237636	0.021296417
0.0	0.03721164	0.010819541	0.010061013	0.017598782	0.013272775	0.014382749	0.07538922	0.007117522	0.047258206	0.017384589
0.0	0.051367424	0.009572962	0.008574262	0.014288111	0.026638309	0.024998616	0.0374892	0.008159505	0.050657794	0.03265101
0.0	0.051466025	0.009566689	0.00856831	0.014294169	0.026591966	0.025024839	0.037659727	0.008182402	0.05061762	0.032257415
0.0	0.05115196	0.009602448	0.008576881	0.014293471	0.026583346	0.024995945	0.037387248	0.008157283	0.05062775	0.032540586
0.0	0.050985284	0.009585892	0.008591479	0.014268541	0.026585795	0.025081754	0.037456132	0.008164276	0.050755184	0.032378446
0.0	0.051234182	0.009584181	0.008573378	0.014299371	0.02664644	0.02505669	0.037499316	0.008201591	0.05060605	0.03235926
0.0	0.051374026	0.009554904	0.0086026015	0.014294049	0.02652584	0.025073465	0.037577547	0.008176479	0.050805494	0.03258467
0.0	0.0152434595	0.011099323	0.015146249	0.018178482	0.024236975	0.015070421	0.0070750313	0.011013358	0.059101228	0.038139623
0.0	0.015311257	0.011138677	0.015155441	0.018172761	0.024282027	0.015036907	0.0070661465	0.011081222	0.05921293	0.038346022
0.0	0.015347864	0.011107868	0.015206969	0.018172098	0.024270061	0.01505229	0.0070619527	0.011048336	0.059055474	0.03838049
0.0	0.05520412	0.012159627	0.012443881	0.014910188	0.072226	0.034114573	0.010853592	0.010684923	0.045012407	0.014864676
0.0	0.0405977	0.014894745	0.012323493	0.016077548	0.1856365	0.03188575	0.045516536	0.013172848	0.098380566	0.025128044
0.0	0.040479332	0.014833062	0.012302884	0.016108466	0.18567806	0.031917237	0.04539677	0.013194324	0.09797135	0.024997711
0.0	0.040560015	0.0149085345	0.012358074	0.01609092	0.18540771	0.031911515	0.045667283	0.013211727	0.098577335	0.025222551
0.0	0.13122341	0.036708135	0.006430381	0.018372657	0.057659276	0.026620047	0.04597174	0.013546911	0.1290909	0.117359355
0.0	0.5579678	0.55736375	0.58274794	0.5568479	0.5556178	0.56417686	0.58228254	0.55342966	0.57468057	0.58744085
0.0	0.55727714	0.5579679	0.5830547	0.55746746	0.5548508	0.5650977	0.5817672	0.5512637	0.5741276	0.5881951
0.0	0.5585481	0.55765533	0.5809784	0.55641806	0.5547119	0.5646291	0.58215535	0.55111414	0.5745421	0.5879282
0.0	0.04100107	0.018455299	0.011324902	0.016043609	0.030477813	0.028146394	0.026405904	0.008756846	0.10701665	0.013822521
0.0	0.5592128	0.557762	0.58348364	0.5572726	0.55584115	0.5650219	0.58177656	0.5531133	0.5750442	0.5882445
0.0	0.5710402	0.56894714	0.5840538	0.55815434	0.56292194	0.571206	0.5886798	0.5658543	0.5843571	0.5928538
0.0	0.55767775	0.5563454	0.5818556	0.5574026	0.55465335	0.56310207	0.5818448	0.5523012	0.5752832	0.5879471
0.0	0.56822044	0.5676938	0.58551556	0.558463	0.56170434	0.57240134	0.5878158	0.5651171	0.58517855	0.5918671
0.0	0.55847883	0.5570634	0.58266973	0.55767953	0.5550845	0.5648449	0.58043045	0.5524499	0.57439816	0.5868099
0.0	0.55754626	0.5572625	0.5822019	0.5574768	0.5561483	0.5659127	0.58216304	0.55221266	0.57555	0.58816886
0.0	0.558116	0.5573448	0.58203566	0.55760705	0.55439836	0.565579	0.5817934	0.5520509	0.57408535	0.5883727
0.0	0.5578272	0.5571288	0.58154094	0.5575143	0.5548899	0.56459045	0.5811431	0.5516842	0.574174	0.58609307
0.0	0.55797863	0.5581002	0.5821964	0.55635464	0.55476075	0.5659704	0.5801154	0.55237716	0.5763047	0.58653975
0.0	0.5570461	0.5576972	0.5821985	0.5566552	0.5545508	0.5654598	0.5798133	0.55159634	0.57458043	0.586252
0.0	0.55661917	0.55755806	0.5816803	0.55651927	0.55492157	0.56646174	0.5811764	0.5516616	0.57505697	0.5862226
0.0	0.557306	0.55786574	0.5807683	0.55586225	0.55470294	0.5660756	0.5801645	0.5516316	0.5755624	0.5865047
0.0	0.55752504	0.5553932	0.5832876	0.55635786	0.5549164	0.5646051	0.5811386	0.5494374	0.57559854	0.5887713
0.0	0.5619946	0.5595991	0.5826606	0.5581178	0.5570951	0.5676333	0.5826078	0.55603874	0.57494754	0.5891275
0.0	0.55811864	0.55541074	0.58392996	0.5585495	0.5540052	0.5650326	0.58106875	0.5490102	0.5750585	0.5882504
0.0	0.5578405	0.5571059	0.58137816	0.5566459	0.55622566	0.5656084	0.5819855	0.55215657	0.5723451	0.5863502
0.0	0.5566084	0.5570243	0.5817633	0.55667865	0.5551256	0.56545013	0.580397	0.55122304	0.57437444	0.58669406
0.0	0.5562492	0.5568485	0.5824727	0.5587509	0.55540717	0.5662433	0.58026314	0.55039644	0.5738806	0.5887278
0.0	0.5559385	0.5579863	0.5817228	0.558453	0.55498683	0.56601346	0.58089685	0.54942936	0.5741119	0.5865631
0.0	0.5549555	0.55667764	0.5841561	0.5581274	0.55482394	0.5651691	0.5791499	0.55213374	0.5748861	0.58812726
0.0	0.56106836	0.5601658	0.58330065	0.5582574	0.5571033	0.5648314	0.5826314	0.55564624	0.57605004	0.5886561
0.0	0.56140757	0.5593094	0.58287597	0.5573265	0.5567686	0.56441987	0.5814186	0.55503684	0.57567775	0.5884733
0.0	0.5584051	0.5573908	0.58401585	0.5581926	0.5541693	0.5672311	0.5822641	0.55255294	0.5756828	0.58756363
0.0	0.55674905	0.5567667	0.58154464	0.5570517	0.5551981	0.5659508	0.5814529	0.5509616	0.57352597	0.58868265
0.0	0.55817515	0.55738884	0.5824459	0.5577247	0.55536675	0.56401396	0.5816612	0.551906	0.57180965	0.58712214
0.0	0.5576071	0.55476606	0.5820545	0.557601	0.5550267	0.56426126	0.58219635	0.55222523	0.5740136	0.5875816
0.0	0.55852026	0.55791485	0.5833486	0.5564976	0.5550588	0.5650568	0.5816702	0.5530168	0.5759068	0.588893
0.0	0.5618903	0.56048894	0.5838418	0.55830264	0.5575283	0.5680932	0.5839143	0.55634785	0.57528645	0.5896758
0.0	0.559017	0.55813587	0.5822087	0.556718	0.5552526	0.56529814	0.581657	0.553727	0.5762637	0.5882089
0.0	0.56016785	0.5575337	0.5834763	0.5575294	0.5558026	0.5650823	0.58237857	0.55202836	0.57412827	0.58855885
0.0	0.9028872	0.06957475	0.017906213	0.1977451	0.7679881	0.16487536	0.82861745	0.0044684014	0.7733657	0.8061524
0.0	0.014258692	0.0065456806	0.01118391	0.010809675	0.02109938	0.042630043	0.036922745	0.011669399	0.042749155	0.034798704
0.0	0.55755013	0.5544692	0.58377	0.55862993	0.5549909	0.56459624	0.58220357	0.55086124	0.5742384	0.5888191
0.0	0.557454	0.55514723	0.5821853	0.5590177	0.5530084	0.5654142	0.5813886	0.5531436	0.57459635	0.58721304
0.0	0.57048565	0.5680204	0.58425045	0.5581017	0.56186765	0.57009107	0.5881733	0.5657021	0.582565	0.5913799
0.0	0.5702993	0.5683112	0.5837044	0.5571175	0.56159437	0.5698148	0.58807117	0.565715	0.5825285	0.59155315
0.0	0.9028158	0.06921313	0.01787344	0.19753814	0.76783717	0.1648792	0.82880825	0.0044307313	0.77194583	0.80665666
0.0	0.55735666	0.55665	0.58165073	0.55764455	0.55465114	0.5647279	0.5808229	0.55085486	0.5749263	0.5871513
0.0	0.5670277	0.56567526	0.58327067	0.55774844	0.56099004	0.569347	0.5872279	0.56218386	0.58183014	0.5914651
0.0	0.049987912	0.011609382	0.006131051	0.01636227	0.039418127	0.01727134	0.03713432	0.007858908	0.11302796	0.030033275
0.0	0.031009004	0.013092122	0.00679966	0.010932145	0.025371047	0.031858068	0.044428334	0.014972508	0.09792881	0.008839502
0.0	0.03720635	0.018349249	0.011911251	0.011137095	0.020109767	0.022382678	0.021818	0.014368235	0.06512739	0.018826915
0.0	0.020893423	0.012129136	0.010153423	0.012303341	0.03165189	0.030496988	0.03628177	0.014100509	0.054128192	0.023828212
0.0	0.034962654	0.013898843	0.010795302	0.011306994	0.018426849	0.045956958	0.016393773	0.012166078	0.045025628	0.036732674
0.0	0.04131028	0.014803589	0.010481839	0.009001348	0.020145135	0.052246887	0.01954973	0.021037376	0.065741464	0.022007542
0.0	0.029461473	0.0161188	0.008224037	0.010717777	0.034344114	0.047038477	0.08977321	0.011944874	0.04399973	0.02762026
0.0	0.026381955	0.01183829	0.009528276	0.010484163	0.03486443	0.042278666	0.050751507	0.015383315	0.05331828	0.030612487
0.0	0.021595044	0.012322257	0.010637405	0.010474749	0.033334304	0.028419068	0.031157397	0.014349933	0.060092438	0.029586013
0.0	0.04958282	0.0145323565	0.010594829	0.010506709	0.032822166	0.030773254	0.029102026	0.016976554	0.06991594	0.014487953
0.0	0.90560925	0.07056447	0.018010406	0.19759968	0.76945794	0.16599138	0.8304105	0.004576053	0.7739947	0.8073915
0.0	0.5565052	0.5570574	0.58068067	0.55595994	0.555041	0.56431276	0.5804244	0.55309635	0.5734923	0.5872636
0.0	0.5567417	0.55785245	0.5814817	0.55871964	0.5546952	0.566409	0.57970744	0.55288786	0.57377696	0.5873582
0.0	0.5551915	0.55768687	0.5811819	0.55850977	0.5558037	0.5662331	0.58209276	0.5520411	0.5738284	0.58882535
0.0	0.5554197	0.55807585	0.58377624	0.55874646	0.554528	0.565653	0.5803792	0.5530651	0.5745444	0.5868386
0.0	0.56803113	0.5664548	0.58474964	0.5590293	0.5611815	0.571359	0.5874492	0.56328607	0.5835864	0.59178025
0.0	0.55932397	0.55939096	0.5823415	0.55793947	0.55645835	0.5679342	0.5822249	0.55681384	0.577967	0.58829594
0.0	0.55924237	0.5598764	0.58201015	0.5580985	0.5559688	0.5656769	0.582287	0.5530652	0.5747363	0.5873738
0.0	0.5668333	0.56629914	0.58471483	0.55832374	0.5612394	0.5709089	0.5879194	0.56292015	0.5837467	0.5911102
0.0	0.5586481	0.5579718	0.5831485	0.55797684	0.5555019	0.5662124	0.58174473	0.55468214	0.57629716	0.5879272
0.0	0.5666169	0.5680814	0.58506596	0.55816907	0.561659	0.570467	0.58747727	0.5624349	0.58319753	0.5910306
0.0	0.23438145	0.014501945	0.005231824	0.015358553	0.06145694	0.020753896	0.021471176	0.0041635646	0.03038871	0.019263988
0.0	0.55827814	0.55643505	0.58240664	0.55563456	0.55570704	0.5678162	0.5817689	0.55663824	0.57814074	0.58857197
0.0	0.55837715	0.557394	0.58249116	0.5578923	0.5565251	0.5674878	0.5809918	0.5563692	0.5783026	0.58826876
0.0	0.5577043	0.55889344	0.5821595	0.5579316	0.5570469	0.5681863	0.5819802	0.5558966	0.57747203	0.5883727
0.0	0.55800724	0.5576765	0.5824311	0.55770206	0.55651045	0.56706166	0.5820824	0.55488515	0.5776212	0.58813816
0.0	0.5585379	0.5583949	0.5818839	0.5569041	0.5563091	0.5672769	0.58195895	0.55668205	0.5776685	0.58752763
0.0	0.55950403	0.55811155	0.5819939	0.55732685	0.55670315	0.5657817	0.5804549	0.5554438	0.5776997	0.5876151
0.0	0.55822116	0.55830014	0.5822812	0.556566	0.5568432	0.56759256	0.5820264	0.5571396	0.5781498	0.5885335
0.0	0.5594368	0.55843556	0.5824539	0.5575352	0.5565329	0.5671872	0.58262044	0.55705345	0.5782944	0.58882546
0.0	0.5584162	0.55920833	0.5824451	0.55769974	0.55637395	0.56578034	0.5814245	0.55713046	0.57722837	0.58866155
0.0	0.55870837	0.5577321	0.58217794	0.55709815	0.5562941	0.567097	0.58207804	0.5558798	0.5777678	0.5879888
0.0	0.035203394	0.01811473	0.008733186	0.015289431	0.036157954	0.023577379	0.12904386	0.010524635	0.06008451	0.024493009
0.0	0.5587831	0.5584192	0.5823477	0.5577615	0.5562011	0.56773716	0.5806682	0.55639696	0.5774311	0.58880836
0.0	0.5586133	0.5579543	0.5823223	0.5569787	0.55577123	0.5679921	0.58242023	0.5558242	0.57767195	0.5873315
0.0	0.55856544	0.5586652	0.5821299	0.55698705	0.55647814	0.56772244	0.5822728	0.55706537	0.57850575	0.5884195
0.0	0.5585602	0.5587971	0.5817008	0.55738604	0.5564183	0.56701386	0.58204144	0.5560042	0.5782534	0.58688337
0.0	0.5583431	0.5584556	0.5824211	0.55748373	0.5567967	0.5670798	0.5822158	0.55722064	0.5785198	0.58579624
0.0	0.55836993	0.5587893	0.5820898	0.55680317	0.55559766	0.56744343	0.5820067	0.55691755	0.57731724	0.5883784
0.0	0.5577026	0.5584294	0.5820608	0.55740684	0.55642194	0.5675699	0.5818229	0.55492526	0.57773787	0.5884309
0.0	0.5588724	0.55906576	0.5821547	0.556693	0.55651265	0.56801564	0.58177596	0.5569202	0.578717	0.5889995
0.0	0.55907	0.5589135	0.5818298	0.5562134	0.5568543	0.5673918	0.58122927	0.5567772	0.5781106	0.588646
0.0	0.5581118	0.55895716	0.58252054	0.55781525	0.5567383	0.5672166	0.5813193	0.5570671	0.5772377	0.5886917
0.0	0.55813396	0.5585504	0.58162993	0.5569107	0.5557942	0.567562	0.58125544	0.5553115	0.5774222	0.58805597
0.0	0.558825	0.5586135	0.58205163	0.5573277	0.5558146	0.5678424	0.5815447	0.55653703	0.57814276	0.5857782
0.0	0.55820256	0.5584587	0.58195126	0.5569825	0.55612624	0.5674547	0.5823719	0.55722433	0.5782215	0.58825964
0.0	0.55854166	0.5590247	0.5814399	0.5572656	0.5560907	0.5673793	0.5810006	0.5571589	0.57847565	0.58817524
0.0	0.56751585	0.5659219	0.5837431	0.5574499	0.56172675	0.5701064	0.58700544	0.56308126	0.5818254	0.5904811
0.0	0.5681895	0.5674808	0.5844057	0.5581229	0.56172585	0.5715252	0.58829015	0.5650955	0.5852595	0.5921915
0.0	0.55837834	0.5565651	0.5823065	0.5562823	0.55412954	0.5634795	0.5814329	0.55107355	0.574451	0.5872647
0.0	0.5686999	0.5668323	0.5852503	0.5590618	0.5621654	0.5711286	0.5881722	0.5629537	0.5819081	0.590554
0.0	0.56873775	0.56678414	0.5838816	0.5577247	0.56205344	0.5703028	0.5885406	0.5625839	0.5820343	0.59062237
0.0	0.5593243	0.5579035	0.58313364	0.55870837	0.55612075	0.56594676	0.5822585	0.55346745	0.5742842	0.5870453
0.0	0.5686643	0.5677705	0.5850351	0.5591736	0.561994	0.57061595	0.5877787	0.56478727	0.58340925	0.5920882
0.0	0.55855286	0.5585034	0.5817475	0.55845743	0.5556654	0.5651734	0.58138657	0.55310583	0.57582754	0.58698165
0.0	0.5583324	0.5569551	0.5841378	0.55863184	0.5544458	0.56572676	0.5819741	0.55212986	0.5746547	0.58819926
0.0	0.5581317	0.557826	0.58282137	0.5581898	0.55496305	0.5654261	0.58169454	0.5540102	0.5754419	0.58873993
0.0	0.57104206	0.5690923	0.584961	0.55746174	0.5634439	0.57171005	0.5885573	0.5670569	0.584378	0.591786
0.0	0.5709528	0.56891847	0.5849152	0.5586501	0.56342757	0.5715713	0.5883379	0.5672188	0.5844156	0.59134233
0.0	0.5721883	0.5703845	0.58572155	0.5588849	0.5652045	0.5742168	0.58975524	0.56897134	0.5850087	0.59243983
0.0	0.5721883	0.5703845	0.58572155	0.5588849	0.5652045	0.5742168	0.58975524	0.56897134	0.5850087	0.59243983
0.0	0.55796504	0.5572929	0.5834805	0.5586846	0.55531996	0.56655467	0.58162624	0.5530188	0.5733674	0.5874411
0.0	0.56731594	0.5653262	0.58460426	0.5581081	0.5609377	0.57093936	0.5872607	0.5620883	0.58078706	0.5897789
0.0	0.55635005	0.5577338	0.58355504	0.55874115	0.55443	0.56574935	0.58164626	0.5522633	0.5746918	0.58876073
0.0	0.5669735	0.56710225	0.585431	0.5592403	0.5610354	0.57059675	0.58848095	0.5627119	0.58204913	0.5912752
0.0	0.56761825	0.5670115	0.5839478	0.55727375	0.5614303	0.56875443	0.5875994	0.5617535	0.5820189	0.5921233
0.0	0.55785155	0.5581426	0.5819078	0.55758315	0.55491567	0.5629551	0.5817843	0.5538839	0.5752653	0.5878606
0.0	0.5658858	0.5657267	0.58386075	0.5585081	0.5608699	0.5688471	0.5879201	0.56219375	0.5816473	0.5919552
0.0	0.55778676	0.5579309	0.5821899	0.5569042	0.5545878	0.5641985	0.5828179	0.55291075	0.5745691	0.5879732
0.0	0.5575062	0.557489	0.5821722	0.5571851	0.554257	0.5650762	0.5816395	0.5514513	0.5742111	0.5863407
0.0	0.5569927	0.5569692	0.5838315	0.55854505	0.5533041	0.566407	0.5818823	0.5535906	0.5748724	0.58874863
0.0	0.55697227	0.55744976	0.5836289	0.5585419	0.5539541	0.5671526	0.5811366	0.5525742	0.5745858	0.58809483
0.0	0.11845115	0.013199474	0.011747844	0.020060096	0.06917346	0.025592675	0.034119602	0.027950915	0.14330383	0.0464369
0.0	0.57104844	0.57010645	0.5856751	0.5581925	0.5636676	0.570847	0.5893915	0.5652445	0.5843993	0.5930599
0.0	0.57104844	0.57010645	0.5856751	0.5581925	0.5636676	0.570847	0.5893915	0.5652445	0.5843993	0.5930599
0.0	0.5586669	0.55673957	0.5820468	0.5588955	0.55356365	0.565806	0.58090836	0.5526741	0.5744291	0.58875287
0.0	0.5672569	0.5664069	0.5855106	0.55837864	0.5606069	0.57126343	0.5876727	0.562105	0.5829365	0.59088594
0.0	0.5675793	0.5660745	0.5842678	0.5583132	0.5612992	0.5692298	0.58795846	0.56153107	0.5835109	0.5910543
0.0	0.56649834	0.5656709	0.58478385	0.55844533	0.5606905	0.5707012	0.5875512	0.5614771	0.5826809	0.5905079
0.0	0.56649834	0.5656709	0.58478385	0.55844533	0.5606905	0.5707012	0.5875512	0.5614771	0.5826809	0.5905079
0.0	0.5672569	0.5664069	0.5855106	0.55837864	0.5606069	0.57126343	0.5876727	0.562105	0.5829365	0.59088594
0.0	0.55726177	0.5581257	0.5833669	0.55872583	0.5548316	0.56586975	0.5820705	0.5540239	0.57491696	0.5891998
0.0	0.55678964	0.5571555	0.58266675	0.5574478	0.55351543	0.5636398	0.5815068	0.5511628	0.5745521	0.58854806
0.0	0.5572268	0.55756444	0.583841	0.5587304	0.5549612	0.56533086	0.5821976	0.55381393	0.5742863	0.58870226
0.0	0.5692349	0.56865937	0.58621913	0.55824745	0.56317675	0.57303816	0.5887579	0.56675637	0.5844367	0.59304667
0.0	0.55814046	0.5576437	0.58309144	0.5569941	0.55527836	0.5645743	0.57997876	0.55317914	0.57458925	0.587601
0.0	0.55813736	0.557152	0.5822682	0.5558865	0.55602807	0.56563807	0.58179903	0.5507952	0.5748667	0.5869624
0.0	0.57115877	0.5700132	0.58589	0.5575247	0.564772	0.5734467	0.58940774	0.5690488	0.5854758	0.5915919
0.0	0.5682939	0.5688628	0.5861039	0.55884504	0.56390035	0.5736541	0.5893178	0.5662122	0.58437145	0.59019893
0.0	0.5584632	0.559459	0.58409786	0.556045	0.5578258	0.5666565	0.5819163	0.55699974	0.5755942	0.5886344
0.0	0.5680808	0.5685734	0.5859593	0.55705726	0.56336623	0.5706479	0.5875308	0.5664298	0.5843811	0.5923735
0.0	0.5707918	0.56995475	0.58413106	0.55619115	0.5640591	0.57315516	0.5889505	0.5679021	0.5847968	0.5914839
0.0	0.5621965	0.56029695	0.5830216	0.5571089	0.55913436	0.56876093	0.5841068	0.5587351	0.57714957	0.58834183
0.0	0.56695974	0.56518805	0.58434343	0.5582203	0.5610799	0.57042634	0.58719313	0.5616672	0.5801469	0.5916142
0.0	0.55724263	0.5572643	0.5821786	0.5569377	0.5541617	0.5640547	0.58026177	0.550265	0.5764692	0.5861215
0.0	0.55730456	0.55732524	0.5831083	0.5579469	0.55315566	0.5666299	0.581839	0.5520693	0.57402575	0.58843344
0.0	0.56576234	0.5654874	0.5845487	0.55740887	0.5605486	0.570345	0.5872762	0.5612318	0.58128554	0.5903008
0.0	0.55776834	0.55750656	0.58264905	0.55841714	0.55403876	0.5657158	0.581412	0.5521689	0.5748851	0.5882323
0.0	0.1338213	0.014741421	0.008635956	0.014148388	0.06568484	0.030164419	0.041542873	0.014433411	0.09349366	0.044431064
0.0	0.5575569	0.5562214	0.5841934	0.5588495	0.55542266	0.5649106	0.58144253	0.5533581	0.5744452	0.58882177
0.0	0.5561773	0.55699867	0.5830556	0.55843663	0.5550116	0.5658387	0.57971203	0.553716	0.571464	0.5846607
0.0	0.5679259	0.5670276	0.58399624	0.55814743	0.5620983	0.56962246	0.58748823	0.56245774	0.5824973	0.5916168
0.0	0.55854636	0.55646724	0.58314943	0.55817	0.554069	0.56322247	0.5809682	0.5516301	0.5751091	0.5876442
0.0	0.5600056	0.5589132	0.5832244	0.55855525	0.5566734	0.5675035	0.5825964	0.55531824	0.575828	0.58921903
0.0	0.5693449	0.5678447	0.5851992	0.55913407	0.5626831	0.57222915	0.5891067	0.5638208	0.5832606	0.5926002
0.0	0.5576421	0.5566673	0.58363914	0.55727696	0.55438614	0.56517994	0.5813544	0.55171245	0.5772312	0.58834547
0.0	0.5583532	0.55684227	0.5821633	0.55607736	0.555695	0.5651288	0.5810493	0.5517511	0.5728667	0.5861719
0.0	0.5578579	0.556952	0.5826771	0.5564823	0.5549116	0.56327873	0.58134884	0.5495297	0.5759364	0.5864066
0.0	0.5570899	0.55803305	0.5809631	0.55699146	0.5538083	0.56493425	0.58288246	0.55221385	0.5743632	0.58782786
0.0	0.56891584	0.56666046	0.58209294	0.5582624	0.5607352	0.5711916	0.5880519	0.56275636	0.5813561	0.5902297
0.0	0.567388	0.56627005	0.5840679	0.55850583	0.5610094	0.5695645	0.58556914	0.5621397	0.58170736	0.5919771
0.0	0.5574101	0.55734867	0.58360654	0.5592253	0.5536794	0.56713825	0.5809649	0.55286336	0.5753254	0.5890925
0.0	0.56565714	0.56507766	0.5841854	0.5588439	0.5589163	0.5713704	0.58646715	0.56052643	0.5824193	0.59059745
0.0	0.5654159	0.5662105	0.58438194	0.55904967	0.56025296	0.57119846	0.58743674	0.5615095	0.5822801	0.59172374
0.0	0.5654159	0.5662105	0.58438194	0.55904967	0.56025296	0.57119846	0.58743674	0.5615095	0.5822801	0.59172374
0.0	0.5589628	0.5569139	0.58278614	0.5568292	0.5555424	0.5663785	0.5806235	0.55372524	0.5745006	0.5892338
0.0	0.5589628	0.5569139	0.58278614	0.5568292	0.5555424	0.5663785	0.5806235	0.55372524	0.5745006	0.5892338
0.0	0.55609924	0.55778235	0.5822766	0.55890036	0.5555535	0.56579876	0.58040136	0.5537255	0.57215625	0.5893898
0.0	0.55762607	0.55710196	0.58318317	0.5576664	0.554536	0.5665787	0.58205193	0.54964066	0.5756129	0.58770305
0.0	0.5583474	0.55872077	0.5838169	0.5582863	0.55708873	0.56710577	0.58286285	0.55559427	0.5745486	0.5867916
0.0	0.5680244	0.5685374	0.5859396	0.55711186	0.5632801	0.57064456	0.58774036	0.566054	0.5850343	0.5925874
0.0	0.5600036	0.55712414	0.5832448	0.55739295	0.55618805	0.56631863	0.58278835	0.55300295	0.5761464	0.58834016
0.0	0.012610751	0.02169116	0.006660692	0.017525725	0.031852987	0.015155348	0.016206102	0.007468232	0.06837585	0.06422632
0.0	0.5662538	0.5661263	0.5833734	0.5579525	0.56117755	0.5704806	0.58679676	0.56066066	0.5833046	0.5915058
0.0	0.56580067	0.56608135	0.58443755	0.5571412	0.5607654	0.5697833	0.5876451	0.56104404	0.58173513	0.5918727
0.0	0.01258124	0.021668445	0.00664599	0.017563533	0.031830143	0.015166598	0.016212657	0.007494145	0.068334304	0.06426336
0.0	0.57203245	0.569802	0.58581084	0.5581008	0.56486	0.573893	0.59010375	0.5694637	0.5854559	0.59170526
0.0	0.55969554	0.5584304	0.5817235	0.5578746	0.5560021	0.56783754	0.58128816	0.5565095	0.5782761	0.58888125
0.0	0.55724764	0.5570996	0.5812849	0.55639106	0.55450374	0.5666817	0.5814773	0.5505717	0.57434535	0.58890855
0.0	0.5589125	0.55746996	0.5840773	0.5585193	0.5552645	0.5664105	0.57910097	0.5529631	0.5766297	0.5892813
0.0	0.5582582	0.5575932	0.5820488	0.5561845	0.55585825	0.5650582	0.5799074	0.5532431	0.57645285	0.58786505
0.0	0.5585838	0.5549128	0.58014566	0.55507606	0.5554586	0.5651612	0.58110684	0.55287683	0.5750032	0.5884382
0.0	0.17093164	0.015189334	0.010214563	0.019545982	0.0510177	0.05202295	0.0666738	0.02439964	0.15916249	0.024879824
0.0	0.0697499	0.01526831	0.011322329	0.017217714	0.042005684	0.03606285	0.046951648	0.020086622	0.09937974	0.04475994
0.0	0.5710217	0.5676516	0.58485305	0.5584674	0.56323695	0.5715873	0.58797926	0.565185	0.5818582	0.592872
0.0	0.569046	0.5681394	0.58389	0.556669	0.56318676	0.57064986	0.5878383	0.56546736	0.58352906	0.5914672
0.0	0.10428577	0.011095482	0.014900106	9.114106e-05	0.050036572	0.0099207815	0.049796052	0.009468274	0.07039434	0.04614516
0.0	0.5572355	0.5562463	0.5829963	0.55780655	0.55506086	0.56517804	0.5821812	0.55306786	0.57395947	0.58758664
0.0	0.56192	0.55870783	0.5835061	0.55845016	0.5570812	0.56761515	0.58275414	0.5563711	0.5769594	0.588678
0.0	0.5567564	0.5572522	0.5814689	0.55644715	0.5542245	0.565866	0.5807278	0.5511117	0.5752137	0.58835095
0.0	0.5577251	0.55725795	0.5839642	0.55783594	0.555379	0.56631774	0.58127725	0.55053675	0.5739299	0.5885706
0.0	0.040897913	0.021769485	0.0119219115	0.030446086	0.031362426	0.013687315	0.029455163	0.005010548	0.027092697	0.033918
0.0	0.04185177	0.01505603	0.00934231	0.01517318	0.025581416	0.011982102	0.01724635	0.007133955	0.0900824	0.034743246
0.0	0.56723195	0.5656671	0.5853356	0.557235	0.5614947	0.56996155	0.5872626	0.56262755	0.5835229	0.59126395
0.0	0.55981463	0.5576183	0.5838003	0.55867255	0.5557673	0.56728506	0.58186424	0.55388945	0.57575977	0.5888535
0.0	0.558251	0.55921084	0.583353	0.5584352	0.55651844	0.56788164	0.5830923	0.5542143	0.57500386	0.5887898
0.0	0.5576924	0.55707103	0.58388346	0.55892324	0.5549028	0.56301945	0.5809564	0.5526341	0.5755924	0.58672166
0.0	0.5574356	0.5581439	0.5811872	0.55749595	0.5535354	0.56564116	0.58124256	0.55296695	0.57580614	0.5882631
0.0	0.55850846	0.55616087	0.5826681	0.5569823	0.55480695	0.5655816	0.5817379	0.5512624	0.57542425	0.58773834
0.0	0.5579268	0.5576105	0.58194274	0.558601	0.55355465	0.5643667	0.5816469	0.5520054	0.5745528	0.58769
0.0	0.56930774	0.5696641	0.58488494	0.55899954	0.5648421	0.5740508	0.58877254	0.5685809	0.58577645	0.59279966
0.0	0.56930774	0.5696641	0.58488494	0.55899954	0.5648421	0.5740508	0.58877254	0.5685809	0.58577645	0.59279966
0.0	0.55352545	0.5565133	0.58161056	0.5589383	0.5545363	0.5661976	0.57988095	0.55305004	0.5747101	0.58799213
0.0	0.55673015	0.55739534	0.58274066	0.5587431	0.5548866	0.5629587	0.5804948	0.55217606	0.5754868	0.58874786
0.0	0.047311958	0.014777339	0.013150888	0.019134648	0.028182324	0.0056573325	0.082544036	0.006416008	0.10853908	0.04130293
0.0	0.047618095	0.014631584	0.013106712	0.019153595	0.02813454	0.0056249155	0.082366824	0.0063468795	0.10807304	0.0414605
0.0	0.047636546	0.014649523	0.013103778	0.01911023	0.027994065	0.005639397	0.08235075	0.006357399	0.107774824	0.041430485
0.0	0.557209	0.55713755	0.5804828	0.55694467	0.5542247	0.5664955	0.5818001	0.55211097	0.5725783	0.58799374
0.0	0.55656576	0.55638146	0.5836819	0.5588598	0.5549354	0.5628314	0.5806059	0.55162704	0.5758982	0.58764625
0.0	0.058088195	0.013030298	0.017163262	0.011945515	0.013324382	0.017401451	0.02805762	0.0073138727	0.113315806	0.021651924
0.0	0.05838699	0.013106794	0.017195668	0.011940018	0.013327254	0.017455664	0.028044743	0.0073212637	0.113303125	0.021712884
0.0	0.10600042	0.017779907	0.008841465	0.022823418	0.061714686	0.031240497	0.025341898	0.021003522	0.099843614	0.023038642
0.0	0.15044495	0.01593484	0.010671488	0.014256743	0.025284404	0.021410314	0.03075334	0.01418387	0.19594574	0.032366153
0.0	0.5724384	0.6432677	0.60928714	0.4961508	0.5746918	0.5032522	0.50494903	0.4669734	0.8226684	0.52284956
0.0	0.5678386	0.56729025	0.5856793	0.55879897	0.562112	0.5728545	0.5874258	0.5657128	0.5854056	0.5925807
0.0	0.56034964	0.5586132	0.5828687	0.5571786	0.55699706	0.5661127	0.5815819	0.5562938	0.5757448	0.58956414
0.0	0.55625224	0.5568916	0.5814998	0.5579134	0.5545508	0.56587905	0.5784778	0.5526524	0.5746459	0.58664393
0.0	0.570315	0.5686796	0.584361	0.55810076	0.5631667	0.57088834	0.58749306	0.5649991	0.5837225	0.591414
0.0	0.558151	0.557413	0.5827976	0.55727285	0.55513084	0.5648302	0.58135724	0.55407953	0.57336736	0.5873321
0.0	0.5568639	0.5572941	0.582467	0.5560988	0.55477494	0.5652536	0.58072656	0.5518942	0.57296443	0.5878436
0.0	0.55846006	0.55847996	0.5822717	0.55697995	0.5545242	0.5659633	0.58174175	0.5525934	0.5745766	0.5882873
0.0	0.55812675	0.55788887	0.5821422	0.5571411	0.5552282	0.56491214	0.5807257	0.55238974	0.5741825	0.5872149
0.0	0.5587856	0.5579596	0.5809294	0.557076	0.55527115	0.5651205	0.5812017	0.5530605	0.57465816	0.5878138
0.0	0.5581492	0.5570663	0.58110577	0.5550981	0.5551147	0.5650799	0.5816867	0.5520031	0.57557404	0.58755505
0.0	0.55973494	0.55859286	0.5814308	0.5562662	0.5551696	0.5643663	0.5821967	0.5537834	0.5746005	0.58772653
0.0	0.55685085	0.5578207	0.58285326	0.555864	0.5555012	0.5642735	0.58156115	0.5517303	0.57550514	0.5877551
0.0	0.55707383	0.5575406	0.5826492	0.55577415	0.5545555	0.5639527	0.5798998	0.5533979	0.574583	0.588024
0.0	0.55794114	0.55736184	0.58227605	0.55713886	0.5552734	0.56433004	0.58056223	0.5509177	0.57472736	0.587811
0.0	0.55738556	0.55790585	0.5829103	0.5568278	0.5551252	0.56451845	0.5819469	0.554086	0.5747078	0.5880032
0.0	0.55830884	0.5578155	0.582781	0.5568751	0.5545758	0.56441367	0.5821506	0.55334806	0.57455015	0.58676827
0.0	0.5582352	0.55727035	0.58133245	0.55665207	0.55559975	0.5648581	0.5809452	0.55252147	0.57492745	0.5879917
0.0	0.55639815	0.5578957	0.57996666	0.5558204	0.55368763	0.5646729	0.58154327	0.5525179	0.5741958	0.5866728
0.0	0.5582038	0.5582943	0.5819762	0.5565591	0.5549433	0.5650578	0.58089316	0.55285734	0.5748079	0.5882727
0.0	0.5566277	0.55801094	0.5821602	0.5566866	0.55506986	0.5644596	0.5815632	0.55334586	0.5742411	0.5869851
0.0	0.5581848	0.55723274	0.5804519	0.5567278	0.55395377	0.56551325	0.58123195	0.5514889	0.57421225	0.5881892
0.0	0.5571269	0.55680877	0.5816464	0.5568865	0.55456144	0.5649916	0.5819607	0.5531364	0.57468045	0.58740926
0.0	0.5574046	0.55712366	0.5810971	0.5562924	0.55579144	0.56471914	0.5813152	0.55374753	0.574627	0.5878933
0.0	0.56687766	0.5650218	0.58422196	0.55901694	0.56153595	0.570288	0.58773834	0.5620115	0.58130604	0.59115237
0.0	0.56141776	0.5592895	0.5827915	0.558066	0.55709976	0.56604	0.5828107	0.5545469	0.5751996	0.5885733
0.0	0.22102167	0.03811167	0.012542936	0.020909464	0.043596968	0.060350463	0.03466564	0.028386634	0.13643672	0.056076664
0.0	0.07725119	0.010971813	0.011464948	0.015202036	0.05705061	0.017853612	0.04002738	0.011744334	0.07121695	0.040359203
0.0	0.55983484	0.5585414	0.58280516	0.55768615	0.5569744	0.5677028	0.5830037	0.55625975	0.57659966	0.5885227
0.0	0.90291923	0.069630265	0.017792253	0.19702879	0.7678208	0.16474858	0.82751393	0.004454199	0.7727358	0.80637574
0.0	0.56913376	0.5683968	0.58459	0.5574277	0.5628653	0.57101035	0.58692664	0.565307	0.5816601	0.5922904
0.0	0.5695551	0.56781507	0.5847379	0.55865324	0.5628267	0.5711891	0.58812326	0.5656307	0.5832967	0.59289527
0.0	0.5705859	0.56784976	0.5850943	0.5585312	0.5632706	0.56963634	0.588078	0.5677107	0.58451986	0.59112835
0.0	0.57085425	0.56913805	0.5847982	0.5583816	0.5633684	0.57165676	0.58836424	0.5668237	0.5836794	0.5906395
0.0	0.568566	0.5681178	0.5835388	0.55697185	0.56316555	0.5710959	0.58698153	0.56560946	0.5828752	0.5917986
0.0	0.56932646	0.5679221	0.58493847	0.5581751	0.56307584	0.57112217	0.5872764	0.5654713	0.5827431	0.59256446
0.0	0.5616841	0.5612503	0.58169585	0.5578483	0.55763054	0.56772447	0.5830058	0.55727494	0.576087	0.58690625
0.0	0.5618339	0.5609337	0.5837522	0.5585784	0.55787665	0.5670953	0.5835722	0.5569783	0.576579	0.5893582
0.0	0.5679808	0.5678321	0.5854725	0.5587067	0.5623281	0.5707482	0.5875107	0.5636501	0.5837484	0.59181684
0.0	0.5690776	0.56722903	0.5850525	0.5582237	0.5616259	0.5709334	0.5874383	0.564422	0.5838285	0.591875
0.0	0.5689309	0.5680869	0.58326083	0.558098	0.56279314	0.571654	0.5885895	0.5657615	0.58252716	0.5908092
0.0	0.5702885	0.567212	0.58485293	0.5583191	0.5636072	0.57009095	0.58796895	0.56622887	0.58259827	0.5925048
0.0	0.5691337	0.5678987	0.5847053	0.55806804	0.56370515	0.57196724	0.58851147	0.56558055	0.5841365	0.5923063
0.0	0.04286639	0.009831322	0.008794828	0.014963398	0.04990933	0.021740908	0.011867573	0.007825687	0.07083374	0.015127687
0.0	0.5568857	0.5569856	0.5825	0.55774313	0.55622184	0.565063	0.580506	0.5524702	0.5739872	0.58851105
0.0	0.5578788	0.5573667	0.58114576	0.5575807	0.5542738	0.5660317	0.5797333	0.55299896	0.5734499	0.58639425
0.0	0.57050973	0.56965923	0.58603066	0.5585478	0.565022	0.57394284	0.5901019	0.5689399	0.58605504	0.5927385
0.0	0.55561465	0.5577282	0.582356	0.55856293	0.5553754	0.5656981	0.5824042	0.5520771	0.5747046	0.5870713
0.0	0.7588266	0.055677686	0.013529343	0.03463245	0.6078093	0.13388413	0.3594854	0.0067147594	0.57087666	0.15035854
0.0	0.55671966	0.5573038	0.5821552	0.5576093	0.55591935	0.5650946	0.58159405	0.55374813	0.57589465	0.58791274
0.0	0.9127837	0.059485115	0.010811975	0.04142589	0.7698739	0.20392218	0.34977916	0.006495774	0.6842538	0.10614423
0.0	0.0021315862	0.00048222762	1.9864297e-05	9.0389876e-05	0.006931374	0.15474029	0.0004920655	8.768737e-06	0.0040107258	0.00020338081
0.0	0.0022779633	8.786446e-05	1.9464533e-05	8.723057e-05	0.650488	0.097109646	0.0005238119	8.549526e-06	0.5437909	0.00034614533
0.0	0.00490928	0.00020047552	6.8945934e-05	0.03816663	0.748069	0.11011771	0.00052055373	8.328818e-06	0.49797264	8.2599254e-05
0.0	0.0022497175	0.00012842633	6.963577e-05	0.025514213	0.64800173	0.16345228	0.0004876379	0.00010713573	0.54420155	0.00020028387
0.0	0.002250861	0.0001283416	6.951939e-05	0.02551492	0.64808357	0.16300401	0.00048735773	0.00010756383	0.54473764	0.00020025618
0.0	0.004925658	0.05138982	6.969962e-06	0.03422161	0.68380994	0.13409851	0.43272957	8.695257e-06	0.55758435	0.00036183797
0.0	0.009810239	0.00045320173	1.9428202e-05	0.04563389	0.6335333	0.14553396	0.27672055	0.00751291	0.56048834	8.40087e-05
0.0	0.56698775	0.5662615	0.58393383	0.5580692	0.56213146	0.570227	0.5877187	0.5630438	0.5826892	0.59141386
0.0	0.5577643	0.55726403	0.58181185	0.5573359	0.5553985	0.5660108	0.58162284	0.5540239	0.57494766	0.5879328
0.0	0.55763453	0.5580153	0.58207273	0.5571601	0.5549957	0.5663204	0.58262175	0.55314666	0.5761095	0.5879066
0.0	0.5572727	0.55759853	0.57994354	0.5574613	0.55552727	0.565749	0.58238685	0.5538184	0.5762652	0.5880639
0.0	0.5566837	0.5568161	0.58197343	0.5578713	0.55584943	0.565128	0.5804233	0.55342096	0.5748642	0.5876043
0.0	0.55609834	0.55645454	0.58201456	0.5570429	0.5555003	0.5663534	0.5812541	0.5532359	0.5748778	0.5882357
0.0	0.55730104	0.5562201	0.5819201	0.556433	0.55542386	0.56608343	0.5805851	0.5506624	0.5749068	0.5876302
0.0	0.55778176	0.55714494	0.58234024	0.5569635	0.5551676	0.56589514	0.5806866	0.55237436	0.5760239	0.5884031
0.0	0.55792296	0.5566832	0.582192	0.55627805	0.5551593	0.5664297	0.5816272	0.5505671	0.57585686	0.58769906
0.0	0.5573371	0.55737805	0.5800717	0.5578413	0.55508447	0.5648008	0.5817294	0.5540268	0.57494617	0.5880362
0.0	0.55665433	0.55744684	0.5802232	0.5574299	0.5546799	0.5654206	0.5824306	0.55456686	0.57525516	0.58820564
0.0	0.5578727	0.5576506	0.5800772	0.5575897	0.55430245	0.56576574	0.5821132	0.55248517	0.57502437	0.5874107
0.0	0.5566322	0.556363	0.58198935	0.5574952	0.5556443	0.56578195	0.581014	0.55372626	0.5744635	0.5886262
0.0	0.55848444	0.5569318	0.580283	0.55821073	0.5557191	0.56468666	0.5819777	0.55385447	0.57526344	0.58849585
0.0	0.55739427	0.5582498	0.581445	0.5571639	0.55408645	0.56479746	0.5802119	0.55238706	0.5737633	0.5882632
0.0	0.55691326	0.5581297	0.580355	0.555639	0.55457747	0.5668238	0.58211523	0.55346036	0.5739662	0.58806276
0.0	0.55633545	0.558324	0.5816283	0.55741656	0.55407876	0.5657268	0.5817401	0.55003965	0.5751527	0.58719987
0.0	0.557852	0.55645806	0.58003384	0.5584794	0.55425936	0.56547797	0.580792	0.5532663	0.57592297	0.5864006
0.0	0.55739087	0.55726135	0.5823384	0.5576958	0.5540871	0.56466377	0.58147794	0.5536938	0.57597315	0.5877101
0.0	0.557433	0.55731833	0.582026	0.5571593	0.5542121	0.564705	0.58072263	0.5514242	0.5753168	0.58891577
0.0	0.5574766	0.55637085	0.5815883	0.5584762	0.55495	0.5659852	0.5811768	0.5528005	0.576409	0.5884286
0.0	0.55676454	0.5574354	0.58151776	0.5568278	0.55455464	0.5662146	0.58106774	0.5544963	0.57332575	0.5874456
0.0	0.5577031	0.55635744	0.5801004	0.5546618	0.5543229	0.566257	0.581377	0.5525342	0.5719069	0.5869499
0.0	0.55778706	0.5576742	0.5803515	0.5570598	0.5546115	0.56592804	0.5810127	0.55554605	0.5765032	0.5864349
0.0	0.5579578	0.5568389	0.5802624	0.55574065	0.55466366	0.5653741	0.5812563	0.55277604	0.57509184	0.5863336
0.0	0.5563182	0.5571847	0.5816391	0.5566937	0.554994	0.56635255	0.5803993	0.5540886	0.5747241	0.58714604
0.0	0.5570291	0.5566748	0.5807304	0.5576395	0.5532627	0.56587607	0.58080834	0.5520026	0.5750048	0.5871923
0.0	0.55769706	0.55676234	0.58152306	0.5570046	0.5552105	0.5656633	0.5800645	0.5538278	0.5739943	0.5875688
0.0	0.5573173	0.5568295	0.58154714	0.557307	0.5556956	0.56523365	0.5808846	0.5539525	0.5749551	0.58831364
0.0	0.55801225	0.556667	0.5821654	0.55690104	0.5556563	0.5662023	0.5818918	0.5532401	0.5758485	0.58759373
0.0	0.5560536	0.55639935	0.5823045	0.556941	0.5538683	0.56452066	0.58030957	0.55338216	0.57560426	0.58827716
0.0	0.5576636	0.5576606	0.58120203	0.55695707	0.55536497	0.56560665	0.58189553	0.5527264	0.57280064	0.58656836
0.0	0.55741394	0.5573493	0.58202195	0.55712163	0.5547181	0.56458056	0.58022684	0.5513556	0.57492244	0.5873238
0.0	0.5582457	0.5568874	0.58194804	0.55661714	0.55572534	0.56555766	0.5802797	0.5542011	0.5731585	0.58658475
0.0	0.5580754	0.55716676	0.5815021	0.5577766	0.55609584	0.565429	0.57988757	0.55377537	0.57405293	0.5874664
0.0	0.5575821	0.5557995	0.5827116	0.5572172	0.55529135	0.56502885	0.579235	0.5534321	0.57561135	0.58794206
0.0	0.55752057	0.55733776	0.5821764	0.5574946	0.55545855	0.5664283	0.5820122	0.5520202	0.57596344	0.5878615
0.0	0.5570226	0.5569223	0.58186376	0.55769676	0.55482805	0.5661127	0.5819725	0.55167484	0.5750886	0.5869922
0.0	0.8801722	0.03661694	0.012122562	0.04368148	0.6572371	0.14768209	0.4212748	0.0067066993	0.57834995	0.16588022
0.0	0.0021316896	0.00048434077	1.9748171e-05	9.040065e-05	0.006890166	0.15523398	0.00049280154	8.769096e-06	0.003987675	0.00020343221
0.0	0.0021353685	0.00048179252	1.9826937e-05	9.000343e-05	0.0068913247	0.15395549	0.0004906995	8.809985e-06	0.00398126	0.00020283838
0.0	0.5549816	0.017058233	0.008906673	0.020970995	0.07152339	0.026889518	0.025463067	0.02760431	0.09942523	0.019759426
0.0	0.5535165	0.017040301	0.008893995	0.020930473	0.07155717	0.027075162	0.025459066	0.027416054	0.09969201	0.01991257
0.0	4.7160152e-05	4.1334253e-05	1.4665401e-05	5.7910736e-05	0.0009903767	0.0002760663	0.00014890364	2.7466216e-05	0.00011367903	2.4961184e-05
0.0	0.00013263559	5.630995e-05	5.6448604e-05	0.019471308	0.1388414	0.03475543	0.04270627	0.01091485	0.06106459	9.280202e-05
0.0	0.00013249528	5.62816e-05	5.6571473e-05	0.019486563	0.13915396	0.034805093	0.042583324	0.010901685	0.061460912	9.197941e-05
0.0	0.00013278415	5.631854e-05	5.6494595e-05	0.019465357	0.13886882	0.034792066	0.0425456	0.010898447	0.06099291	9.253013e-05
0.0	4.294085e-05	0.00020527057	3.727348e-05	0.00010941245	0.00033926102	0.021358116	4.903885e-05	5.7765624e-06	0.0002517315	7.858134e-05
0.0	4.301844e-05	0.00020479689	3.7265658e-05	0.000109199296	0.0003391181	0.021269035	4.9119913e-05	5.7416096e-06	0.00025175166	7.856709e-05
0.0	4.2912317e-05	0.00020498912	3.724882e-05	0.00010890573	0.00033892997	0.021316646	4.9179907e-05	5.7423103e-06	0.00025188492	7.900029e-05
0.0	0.041002233	0.014292826	0.018575525	0.018744484	0.03867123	0.034529746	0.056068286	0.0090449285	0.069113664	0.015420012
0.0	0.040916175	0.014338459	0.018539388	0.018789317	0.038911894	0.034560323	0.05613576	0.009018566	0.06902843	0.015523725
0.0	0.04100366	0.014310425	0.01854988	0.018770056	0.03886526	0.03462876	0.056141365	0.009040741	0.069082454	0.015502316
0.0	0.040824845	0.01430409	0.018573621	0.018760908	0.038814362	0.034544867	0.055986524	0.009033981	0.069120385	0.015520942
0.0	0.040752545	0.014296858	0.018588979	0.018748518	0.038826548	0.03477059	0.05601153	0.009039912	0.069135696	0.015487738
0.0	0.04089046	0.014343636	0.018505163	0.018798692	0.038860783	0.03474253	0.056403212	0.009040608	0.068922065	0.0155823445
0.0	0.040823918	0.014323412	0.018566139	0.01877559	0.038963225	0.034683924	0.056284223	0.00906228	0.06918853	0.015503249
0.0	0.03898956	0.013119073	0.010533895	0.013811203	0.03585825	0.016432455	0.015259673	0.007596708	0.034121197	0.069817916
0.0	0.03882799	0.013128819	0.010520655	0.013801672	0.03601588	0.016411727	0.015242767	0.007583128	0.033967663	0.07029274
0.0	0.039157502	0.013148516	0.010524656	0.013790759	0.036001842	0.01638524	0.0152481785	0.0076123546	0.034127858	0.070290014
0.0	0.03891521	0.013136543	0.010540294	0.013792678	0.03592449	0.016401649	0.015212541	0.007611601	0.034067553	0.06996782
0.0	0.038887586	0.0131105445	0.010545906	0.013790182	0.036061205	0.016465032	0.015206735	0.0076221447	0.03405955	0.07012838
0.0	0.038936332	0.013149149	0.010541249	0.013797498	0.03594946	0.016391719	0.01530356	0.0076019145	0.034103993	0.07016331
0.0	0.03916889	0.013082329	0.010564292	0.013760376	0.036021862	0.016401501	0.015278875	0.007601757	0.034184128	0.07037907
0.0	0.16880141	0.010845517	0.009476949	0.02109634	0.03834093	0.028928444	0.03587875	0.008980225	0.111954	0.038829777
0.0	0.16886595	0.010873349	0.009462216	0.021099787	0.038437966	0.028860755	0.035770226	0.008970546	0.11125561	0.039147783
0.0	0.1688313	0.010863435	0.009474863	0.02110558	0.038520362	0.028799241	0.035822168	0.008965452	0.11172489	0.039089296
0.0	0.16851795	0.010854216	0.009436455	0.021098288	0.03834814	0.028882353	0.035787094	0.008944859	0.11146259	0.038874436
0.0	0.16833133	0.010858262	0.009488622	0.021108298	0.03844218	0.028876634	0.035757285	0.009001545	0.11196776	0.038994025
0.0	0.16884232	0.010855825	0.009490499	0.021109669	0.038440857	0.02883867	0.035779536	0.008989017	0.11168555	0.03905161
0.0	0.16923848	0.010840504	0.009494745	0.021110436	0.038524568	0.028921198	0.035853438	0.008973548	0.112308696	0.039187063
0.0	0.16907625	0.010868663	0.009487003	0.021105057	0.038366344	0.02885639	0.03578693	0.008998099	0.11176354	0.039207123
0.0	4.6547226e-05	4.4860903e-05	3.2552016e-05	7.751474e-05	0.035599124	0.017934646	5.0583607e-05	5.469704e-06	0.059870157	0.000112236776
0.0	4.4242788e-05	0.00019188707	3.9594917e-05	0.00034203834	0.0014105627	0.026458964	9.013845e-05	6.646202e-05	0.0001079157	2.145352e-05
0.0	4.4139328e-05	0.00019232156	3.964891e-05	0.0003429317	0.0014129954	0.026493251	9.0233145e-05	6.620873e-05	0.0001080643	2.1482325e-05
0.0	4.4252152e-05	0.0001922176	3.9665287e-05	0.00034162088	0.0014149069	0.026455801	9.020586e-05	6.6468354e-05	0.00010808759	2.1574817e-05
0.0	4.424215e-05	0.00019225737	3.9565813e-05	0.00034209443	0.0014121023	0.02647724	8.996868e-05	6.622237e-05	0.00010808573	2.1547121e-05
0.0	4.415141e-05	0.00019210456	3.964218e-05	0.00034229146	0.0014118018	0.02654625	8.989861e-05	6.6458975e-05	0.00010830353	2.1467436e-05
0.0	4.409288e-05	0.00019222146	3.9617426e-05	0.00034260325	0.0014082158	0.02647856	9.049044e-05	6.6279674e-05	0.00010828597	2.149507e-05
0.0	4.436713e-05	0.00019178099	3.9548046e-05	0.0003425879	0.0014141108	0.026486441	9.019142e-05	6.6177294e-05	0.00010805883	2.1451944e-05
0.0	4.2705502e-05	0.00020464971	3.731029e-05	0.000109432585	0.00033830758	0.021264449	4.9016875e-05	5.7608063e-06	0.00025074507	7.86948e-05
0.0	4.285114e-05	0.000204809	3.7244274e-05	0.000109489374	0.0003387155	0.021281488	4.904839e-05	5.727915e-06	0.00025130511	7.897106e-05
0.0	4.2812946e-05	0.00020473363	3.7209265e-05	0.00010895882	0.00033952246	0.021257564	4.889395e-05	5.749626e-06	0.00025066212	7.897784e-05
0.0	4.2953463e-05	0.00020521558	3.7215406e-05	0.000109051325	0.00033892418	0.021348162	4.8861046e-05	5.7719476e-06	0.0002506103	7.880263e-05
0.0	4.277871e-05	0.00020436305	3.7298476e-05	0.00010937229	0.00033897036	0.021375814	4.878157e-05	5.758708e-06	0.00025110584	7.866591e-05
0.0	4.2785687e-05	0.00020406515	3.7240647e-05	0.000109168475	0.00033912456	0.021317173	4.879418e-05	5.7381444e-06	0.00025046695	7.88336e-05
0.0	0.5548589	0.0170217	0.008918845	0.020931559	0.07131428	0.026979817	0.025388839	0.027510358	0.09951785	0.01984017
0.0	0.5541553	0.017027814	0.008889754	0.020951591	0.07148635	0.026961068	0.025398988	0.027458552	0.09921427	0.019918986
0.0	0.5554926	0.017093448	0.008898494	0.02093977	0.071502686	0.026949862	0.025395423	0.027609015	0.09952988	0.019983074
0.0	0.5544711	0.017058777	0.008910141	0.020932302	0.07141488	0.026987087	0.025384998	0.02757404	0.09920151	0.019968297
0.0	0.55338985	0.01702711	0.008902018	0.02094274	0.071594894	0.027099093	0.0253196	0.027618483	0.09968627	0.01988602
0.0	0.55591035	0.016993545	0.008875142	0.02092297	0.071761355	0.026974956	0.025515858	0.027560081	0.09944066	0.019998387
0.0	0.55408186	0.017027238	0.008898161	0.020943189	0.07147198	0.02703053	0.025480108	0.027708424	0.09960683	0.019936362
0.0	4.7615806e-05	4.10728e-05	1.4702889e-05	5.801045e-05	0.0009872692	0.00027600708	0.00014785229	2.778258e-05	0.000113119335	2.4850407e-05
0.0	4.7149362e-05	4.1209645e-05	1.4684364e-05	5.7999383e-05	0.000990665	0.00027597183	0.0001484422	2.7530257e-05	0.00011309301	2.5029263e-05
0.0	4.726294e-05	4.11955e-05	1.4677154e-05	5.7938963e-05	0.0009919708	0.000275671	0.00014794494	2.7635737e-05	0.0001129848	2.5084988e-05
0.0	4.7077203e-05	4.1045623e-05	1.4683117e-05	5.7819416e-05	0.000989998	0.0002761529	0.00014775785	2.751388e-05	0.000113200906	2.50274e-05
0.0	4.7145673e-05	4.1107476e-05	1.4700828e-05	5.7986996e-05	0.000990827	0.00027613263	0.00014795495	2.7594102e-05	0.000113331276	2.4941766e-05
0.0	4.726623e-05	4.1133633e-05	1.4721534e-05	5.7959354e-05	0.0009914156	0.00027569436	0.000148825	2.7388927e-05	0.00011280179	2.4980045e-05
0.0	4.7428504e-05	4.110336e-05	1.4686884e-05	5.79098e-05	0.0009930928	0.00027693782	0.0001485294	2.761187e-05	0.00011324561	2.4953757e-05
0.0	0.032443933	0.031176124	0.013287634	0.015079008	0.050513316	0.028924378	0.029774996	0.007055749	0.11345262	0.020786503
0.0	0.29278776	0.012985498	0.008159818	0.02062505	0.082384504	0.029018193	0.062898315	0.00883173	0.1000024	0.019738425
0.0	0.5679763	0.5667384	0.5852957	0.5582601	0.56198746	0.5694016	0.5858716	0.563083	0.5822488	0.5917431
0.0	0.55675167	0.55809706	0.5817532	0.55658835	0.55489945	0.5656653	0.5813976	0.5510907	0.5756106	0.5861326
0.0	0.55701864	0.5557554	0.5819746	0.55668557	0.5553699	0.56329083	0.5803357	0.5529397	0.57392246	0.5867907
0.0	0.5566146	0.55639577	0.5812843	0.55681205	0.55489665	0.5640796	0.57956606	0.55311775	0.57441443	0.5865803
0.0	0.5578827	0.557193	0.58402455	0.5587106	0.55469346	0.5653536	0.58182335	0.5516895	0.57401174	0.5884919
0.0	0.5586263	0.55711037	0.58234817	0.55864406	0.55396277	0.56560785	0.58129734	0.5534527	0.5749907	0.58744055
[truncated: 18,803 more rows]
