# Supplementary material for: Teasing out missing reactions in genome-scale metabolic networks through hypergraph learning
Source: Nat Commun. 2023 Apr 25;14:2375. doi: 10.1038/s41467-023-38110-7 (PMC10130184; doi:10.1038/s41467-023-38110-7)
Supplement: Supplementary file 4 — Source Data [file 41467_2023_38110_MOESM4_ESM.zip › Source Data/Figure 2/j-m/iAF1260_nhp.csv]

	0	0.1	0.1.1	0.1.1.1	0.1.1.1.1	0.1.1.1.1.1	0.1.1.1.1.1.1	0.1.1.1.1.1.1.1	0.1.1.1.1.1.1.1.1	0
1.0	0.5857842	0.5706305	0.5645056	0.014231039	0.5842461	0.5588398	0.20574865	0.5629378	0.006005141	0.5725637
1.0	0.59567875	0.5719959	0.5719999	0.037491236	0.5860786	0.032603044	0.5558115	0.56625795	0.56120926	0.57764167
1.0	0.59987503	0.5708464	0.5631379	0.59104604	0.5871647	0.5590525	0.5574653	0.575713	0.5674462	0.5744154
1.0	0.5993087	0.573541	0.57250524	0.042221252	0.59493387	0.04244667	0.5641238	0.5652767	0.5705325	0.5789699
1.0	0.5980042	0.57120556	0.56373394	0.04020067	0.585258	0.08258616	0.5606685	0.56305015	0.5680758	0.044717662
1.0	0.5964389	0.05120332	0.56510586	0.63339484	0.59366256	0.5590846	0.56006306	0.5783428	0.05365047	0.5742596
1.0	0.0076678335	0.57127064	0.5719726	0.58530843	0.5820953	0.55395263	0.98621064	0.5651212	0.5570429	0.15488172
1.0	0.011516506	0.5743884	0.5737071	0.58849263	0.5955161	0.5583895	0.55525446	0.5656617	0.5614825	0.6108538
1.0	0.5892614	0.57101804	0.5757575	0.58929485	0.585755	0.5570254	0.5537925	0.06353162	0.56816787	0.034632865
1.0	0.58612376	0.57128084	0.5665132	0.5830097	0.20703918	0.55403346	0.00789334	0.57534873	0.56886727	0.57351345
1.0	0.014579961	0.5737028	0.57266325	0.5887576	0.03189164	0.55353403	0.5604533	0.580029	0.57043856	0.5802473
1.0	0.011756909	0.5728693	0.5648673	0.59033275	0.58493274	0.041213546	0.5628966	0.5756919	0.56785303	0.5738163
1.0	0.5965346	0.57080626	0.57249933	0.5824026	0.030065665	0.5545438	0.009390918	0.0006303705	0.5679998	0.00025862854
1.0	0.0074736737	0.014945072	0.57184196	0.008450751	0.58214796	0.5571953	0.5569141	0.5793962	0.5564792	0.044506524
1.0	0.6452847	0.57501763	0.5754767	0.04206434	0.58761257	0.061314538	0.6194235	0.5681324	0.5745347	0.044591814
1.0	0.59667146	0.5749688	6.873573e-05	0.59048206	0.5938575	0.555812	0.5604144	0.56517434	0.5628794	0.57460445
1.0	0.5996759	0.57038456	0.43329242	0.59044856	0.039704382	0.5569087	0.5613211	0.56466675	0.57217765	0.6056553
1.0	0.014864865	0.0026865934	0.57058305	0.5898462	0.5827554	0.55305713	0.01919423	0.07284116	9.78745e-05	0.5743546
1.0	0.5855954	0.08865457	0.5660541	0.5900507	0.58728665	0.55886257	0.5608423	0.5662064	0.022599842	0.5789968
1.0	0.60008246	0.5690714	0.16539164	0.5851394	0.5513189	0.06499425	0.0037662368	0.5753031	0.56819874	0.5731455
1.0	0.5873152	0.0675472	0.09542213	0.58542335	0.5947422	0.13461797	0.55660975	0.56533426	0.55627185	0.03687761
1.0	0.010165689	0.5733688	0.56764346	0.5824674	0.621508	0.27723366	0.5539865	0.5792965	0.55873704	0.5714882
1.0	0.00908048	0.5704339	0.5669677	0.5849245	0.58347636	0.5553181	0.5558901	0.57641083	0.5599424	0.5803552
1.0	0.59560204	0.57398885	0.5658549	0.58593124	0.5951352	0.55682296	0.5567676	0.5751763	0.5625589	0.5722015
1.0	0.59957504	0.5697976	0.00031502158	0.58490044	0.03129777	0.55470186	0.55490404	0.56292844	0.5556974	0.5730819
1.0	0.5995042	0.25276607	0.56333154	0.013866295	0.5836784	0.554476	0.56186044	0.8403644	0.5557341	0.57258666
1.0	0.59741706	0.57150906	0.047900584	0.5897683	0.5835767	0.5544063	0.04046114	0.039806385	0.5587038	0.5783039
1.0	0.008073111	0.06387174	0.57186544	0.5862176	0.057806503	0.55440944	0.6623958	0.56508946	0.019797023	0.57772267
1.0	0.58766115	0.5698533	0.04234779	0.5856097	0.5959017	0.55528635	0.5635207	0.57982814	0.024359569	0.5801787
1.0	0.5714765	0.5725364	0.57189137	0.58586156	0.5935828	0.5556674	0.5560354	0.54961586	0.5564338	0.5752191
1.0	0.58519727	0.028521027	0.57381475	0.04216143	0.5856194	0.5563404	0.010007361	0.56375897	0.053510383	0.5740764
1.0	0.5860037	0.5750047	0.060796194	0.5903647	0.10975363	0.5564683	0.5592625	0.5747216	0.5650442	0.5796867
1.0	0.0071773985	0.574034	0.5633086	0.58995825	0.18578358	0.54517907	0.55601364	0.5665496	0.56590676	0.5723629
1.0	0.5944012	0.57445186	0.57237417	0.58672035	0.04038149	0.5562548	0.56338704	0.5639312	0.55641687	0.5734549
1.0	0.58673984	0.5721356	0.5733861	0.58504224	0.5828915	0.55435354	0.5563089	0.56379604	0.557588	0.5770328
1.0	0.5847403	0.03235747	0.5721238	0.58959866	0.58307457	0.5567811	0.5542355	0.5630249	0.5685267	0.04456869
1.0	0.004224994	0.0004763031	0.5629401	0.5907037	0.59365654	0.038213022	0.5617546	0.5648507	0.56607026	0.087254405
1.0	8.394903e-05	0.57351834	0.57104295	0.5852984	0.58611566	0.05903559	0.5604364	0.5654509	0.5583966	0.57913536
1.0	0.5862937	0.57089317	0.5643553	0.5857445	0.58352333	0.5569654	0.5552774	0.048675608	0.56569785	0.57236266
1.0	0.59650683	0.57236445	0.5749443	0.58644706	0.5938144	0.5567462	0.5525813	0.5634308	0.99012494	0.57363063
1.0	0.5873767	0.5734132	0.56446654	0.016986655	0.5952214	0.27707988	0.55529535	0.20997791	0.9759463	0.57881916
1.0	0.5871431	0.5704571	0.5671114	0.5854572	0.59557515	0.5571595	0.55554366	0.5642425	0.5649509	0.14062184
1.0	0.584405	0.57129896	0.5757764	0.5894424	0.5831086	0.0902081	0.55199504	0.02409487	0.5590274	0.6309183
1.0	0.5930382	0.5743806	0.025280315	0.009613733	0.58526343	0.553773	0.5616866	0.5758849	0.55862504	0.5801361
1.0	0.58684355	0.018751247	0.5626035	0.585074	0.52313644	0.559459	0.015752465	0.5788673	0.4455618	0.058935735
1.0	0.58628076	0.57448536	0.05103467	0.588521	0.31690887	0.55497485	0.5560381	0.5796741	0.5573306	0.5780017
1.0	0.58616936	0.5734061	0.034025174	0.58964217	0.58371025	0.5545647	0.55520767	0.15746063	0.5560467	0.5728006
1.0	0.5855818	0.57009506	0.028255144	0.5898037	0.5849366	0.5565061	0.55576384	0.5658764	0.5554716	0.57986677
1.0	0.58710146	0.56994456	0.54835117	0.589855	0.58540446	0.057152573	0.0054760715	0.13331813	0.5708819	0.57337713
1.0	0.0049107433	0.5715677	0.5735628	0.008607052	0.5945183	0.5568774	0.5571955	0.5664174	0.55896837	0.5733117
1.0	0.58692753	0.5746012	0.566718	0.5852738	0.59378093	0.55609053	0.031638168	0.113651216	0.56726974	0.5782105
1.0	0.59594375	0.5747646	0.5720165	0.010665535	0.37528557	0.034983236	0.56383693	0.5640543	0.5562786	0.57303077
1.0	0.600095	0.09969481	0.00010470261	0.027548546	0.9036116	0.5567035	0.55384725	0.56345284	0.5691876	0.57455486
1.0	0.5955217	0.5706123	0.02971074	0.023851292	0.83433104	0.06393533	0.5536894	0.5769777	0.2520192	0.5791407
1.0	0.7030144	0.5721875	0.08215151	0.58577514	0.5923561	0.48335314	0.56090003	0.57610226	0.57314754	0.577158
1.0	0.58621323	0.5706295	0.56478816	0.5893828	0.5829746	0.04726546	0.5544533	0.587686	0.5689741	0.57417476
1.0	0.5858101	0.022011682	0.56431216	0.5853149	0.5963747	0.5563944	0.56582546	0.5754581	0.28919896	0.080660015
1.0	0.5878119	0.5719204	0.1298825	0.03023437	0.58410233	0.62707716	0.5542094	0.5644438	0.6508296	0.57906616
1.0	0.008452682	0.12012085	0.56946695	0.5909739	0.0010955282	0.5561758	0.5551731	0.046593852	0.56770474	0.05438088
1.0	0.008676745	0.014963116	0.5636675	0.5911652	0.58353966	0.20873539	0.55985916	0.05467143	0.55677104	0.575744
1.0	0.5957252	0.5714197	0.5609971	0.5842942	0.59671986	0.5574311	0.5581189	0.5763546	0.5572442	0.57747525
1.0	0.5973978	0.5702589	0.5718253	0.58400995	0.5950091	0.554803	0.5568479	0.040330745	0.56287473	0.5741808
1.0	0.5856829	0.57539606	0.05053804	0.5855018	0.58306754	0.027691158	0.9922402	0.5801995	0.10813316	0.5780011
1.0	0.58726084	0.016188838	0.06740845	0.58583933	0.59870285	0.55904263	0.6286871	0.56429124	0.005217158	0.052294496
1.0	0.05294427	0.5703522	0.57586205	0.5912299	0.6472137	0.5593571	0.55685985	0.5774489	0.5549709	0.051927697
1.0	0.5867753	0.16836904	0.5646318	0.5859899	0.59508824	0.5543982	0.562146	0.8157627	0.56486356	0.5798153
1.0	0.009279553	0.017198635	0.56700003	0.58558905	0.59352946	0.5583972	0.14238614	0.5661192	0.56800246	0.5801436
1.0	0.59791493	0.00022867428	0.5667149	0.014235508	0.027648007	0.55646455	0.5605381	0.5750045	0.5554964	0.5797496
1.0	0.0044097407	0.5707182	0.57420397	0.011887569	0.59574866	0.070861444	0.55721235	0.5799018	0.5561602	0.056778073
1.0	0.5972136	0.5703148	0.57300377	0.5898313	0.59859514	0.5550073	0.5557592	0.5553393	0.55706495	0.57374835
1.0	0.58789915	0.57501036	0.050876588	0.590593	0.598323	0.487813	0.5550062	0.56558967	0.5685562	0.5743838
1.0	0.008624052	0.019428449	0.57474273	0.04027974	0.5935186	0.5568321	0.011956461	0.565118	0.09360115	0.5747934
1.0	0.58483344	0.5707999	0.56587034	0.5896502	0.11747011	0.027515683	8.588981e-06	0.56447476	0.565989	0.5734063
1.0	0.04152944	0.57070714	0.5644668	0.032155804	0.5986035	0.5570219	0.0500874	0.58000517	0.061324034	0.57319295
1.0	0.0097291	0.570881	0.5643237	0.5850115	0.5985227	0.034228496	0.0050190683	0.0014288818	0.55666775	0.5789497
1.0	0.59492034	0.5745143	0.5741602	0.4596964	0.031655107	0.5571515	0.004285328	0.5759844	0.56694955	0.20176986
1.0	0.5986201	0.56854045	0.57282823	0.5888671	0.59545857	0.55675584	0.5543265	0.56501424	0.5743121	0.14727996
1.0	0.5869757	0.5715494	0.5650025	0.0149226375	0.5849643	0.079698175	0.5576548	0.56495667	0.084779456	0.06014324
1.0	0.010726785	0.019784948	0.5643257	0.007928728	0.583069	0.55480117	0.56564146	0.5643276	0.56270623	0.578953
1.0	0.58665675	0.5710486	0.56536627	0.58705384	0.33816323	0.5536338	0.5654836	0.5778038	0.5555247	0.5785259
1.0	0.59885424	0.5753156	0.5644824	2.637987e-05	0.5824665	0.5539145	0.56283486	0.5775308	0.56858784	0.57864904
1.0	0.5996206	0.015697164	0.5727652	0.584642	0.5848166	0.5571042	0.5633496	0.056659497	0.57215583	0.57312334
1.0	0.58706886	0.017161243	0.5638498	0.5830193	0.58376116	0.5573823	0.5599946	0.5639962	0.5677901	0.57488686
1.0	0.5905062	0.5740788	0.57606035	0.014281101	0.5843465	0.18937707	0.64155954	0.565207	0.9916932	0.573889
1.0	0.032665808	0.5750545	0.56326085	0.59113485	0.58517694	0.5545286	0.013974036	0.5672978	0.52890354	0.048858587
1.0	0.5958455	0.5721397	0.5730899	0.58521646	0.5954518	0.55694735	0.56188434	0.5795919	0.566152	0.58016497
1.0	0.588751	0.57291883	0.42822853	0.5848771	0.59789443	0.5554868	2.9392047e-06	0.5643583	0.5651225	0.57659733
1.0	0.5957008	0.017856011	0.5642236	0.012196023	0.5843578	0.55498344	0.5518294	0.56451374	0.024690347	0.55007815
1.0	0.5886889	0.5735674	0.57255036	0.013703133	0.58741003	0.036134552	0.016251573	0.56533617	0.27763	0.5740305
1.0	0.5979791	0.57103497	0.029631747	0.5851005	0.6079206	0.5549242	0.56084305	0.57602227	0.5638397	0.57285976
1.0	0.58621496	0.56988335	0.5633008	0.5874034	0.5864604	0.5564932	0.5589294	0.564838	0.558471	0.04623687
1.0	0.5987932	0.5704495	0.03080048	0.5911884	0.5876396	0.55844975	0.9838521	0.5647078	0.5574343	0.6211607
1.0	0.59844804	0.5737959	0.5647006	0.5856115	0.59367394	0.55813926	0.5547868	0.5789237	0.56861216	0.57398033
1.0	0.59836566	0.5703804	0.56321216	0.013234791	0.5829603	0.55457586	0.5558042	0.56620973	0.5566294	0.5739037
1.0	0.59960455	0.569412	0.5688737	0.5858344	0.5951875	0.278698	0.5551115	0.56700206	0.014278933	0.57912743
1.0	0.593186	0.5741126	0.56339586	0.585392	0.59813863	0.057388347	0.55573493	0.5637591	0.56889874	0.57433665
1.0	0.5856002	0.063318774	0.03743807	0.584974	0.5857929	0.5556184	0.5612244	0.5747789	0.5544033	0.5721808
1.0	0.58586127	0.56993574	0.56486076	0.5852669	0.02282771	0.1518103	0.552087	0.5633005	0.25476295	0.063365676
1.0	0.58690166	0.57427865	0.56764823	0.585316	0.58447987	0.55724865	0.5653952	0.048022795	0.55690104	0.5762097
1.0	0.58708197	0.07539236	0.5736586	0.014548015	0.5949014	0.5587682	0.5563771	0.057001248	0.5566755	0.5787026
1.0	0.58909637	0.57500327	0.5655322	0.5884067	0.59553736	0.5545596	0.021237513	0.5793354	0.5624112	0.08123637
1.0	0.58323205	0.5755161	0.5653147	0.5889944	0.5841116	0.18009807	0.55532914	0.5662876	0.6166412	0.36143485
1.0	0.5858915	0.5739298	0.5710635	0.58939224	0.59875345	0.5565665	0.55362827	0.5645455	0.57411975	0.5799922
1.0	0.5965181	0.5695761	0.56513405	0.014570188	0.5945248	0.55486536	0.013230034	0.5759063	0.02508745	0.6166359
1.0	0.5848185	0.5709172	0.5729783	0.58436376	0.7114636	0.55569	0.43980712	0.5777131	0.5577046	0.5773951
1.0	0.5962159	0.5737346	0.5636898	0.011611013	0.042386997	0.55532825	0.56064516	0.5647192	0.5571893	0.41571647
1.0	0.012115729	0.5750606	0.08049543	0.5857356	0.03887067	0.5542922	0.5660345	0.57483774	0.55834436	0.03287862
1.0	0.5891156	0.57061404	0.019116314	0.5898079	0.58368176	0.5553718	0.9946845	0.5774154	0.5580396	0.58005786
1.0	0.58698374	0.5709479	0.16049622	0.5834236	0.038867295	0.5545022	0.55969816	0.5749429	0.55942607	0.5736632
1.0	0.596862	0.5691589	0.031138469	0.5853858	0.5862428	0.55957365	0.5513012	0.574753	0.55661756	0.60307515
1.0	0.60047793	0.56995773	0.5627918	0.5836121	0.59789735	0.2786082	0.5653039	0.57892203	0.55689794	0.57864606
1.0	0.5859456	0.5702626	0.021513803	0.08662756	0.5842911	0.5542724	0.5538286	0.0014272402	0.5625303	0.068238296
1.0	0.5953334	0.023287673	0.5711855	0.58581346	0.59382844	0.5575371	0.5545969	0.5801989	0.5669125	0.20626602
1.0	0.5868898	0.57376707	0.57387096	0.58985335	0.0014743718	0.554589	0.5637666	0.57889444	0.56611675	0.572945
1.0	0.5868363	0.022158021	0.0033475857	0.018269088	0.5833967	0.5569116	0.5653449	0.5758577	0.55565023	0.5779118
1.0	0.59764683	0.5696548	0.5640653	0.5894102	0.0471577	0.5566907	0.55545145	0.5799934	0.56173086	0.58046454
1.0	0.0061214636	0.57509786	0.56794155	0.58558595	0.19993156	0.5549127	0.2578767	0.5617799	0.5625465	0.5722747
1.0	0.5858345	0.57087463	0.56455326	0.011341556	0.59548324	0.58192056	0.5657448	0.5792004	0.5546836	0.5777201
1.0	0.58634067	0.019042542	0.5651717	0.5845105	0.588372	0.5539126	0.5623495	0.5670635	0.04131681	0.0002715976
1.0	0.5979918	0.5688495	0.5651487	0.00013820967	0.58582	0.5568007	0.55425483	0.5753726	0.08621629	0.5733667
1.0	0.6000676	0.016942553	0.56652975	0.5894166	0.084682256	0.5563089	0.5613608	0.5639427	0.5712414	0.5775322
1.0	0.59803194	0.5735754	0.5627779	0.58546877	0.5939678	0.5560853	0.006305201	0.5492098	0.7112845	0.57827556
1.0	0.0068460433	0.5701268	0.028931793	0.585099	0.5932282	0.057270374	0.5612206	0.57847345	0.051213153	0.5774163
1.0	0.58534604	0.57495266	0.05663588	0.045319088	0.58317393	0.554943	0.009218952	0.07199346	0.56422836	0.57952917
1.0	0.0055287927	0.571276	0.055025134	0.59310454	0.5986968	0.19919369	0.5631742	0.56323755	0.21510985	0.45053488
1.0	0.5857566	0.5689628	0.5667699	0.58978367	0.58525443	0.5589134	0.5558463	0.5768057	0.5663431	0.04965463
1.0	0.58680123	0.57369506	0.56626356	0.58600855	0.584307	0.043836564	0.794741	0.56430143	0.5720002	0.04908522
1.0	0.0032199305	0.57110375	0.43235782	0.5855931	0.5943078	0.55616564	0.5626863	0.5641546	0.55710053	0.57766914
1.0	0.0046579167	0.5755106	0.5665116	0.5860987	0.5827318	0.05431309	0.56592464	0.6587385	0.55678713	0.5727682
1.0	0.5858825	0.57135004	0.5723155	0.58621716	0.5948626	0.55761445	0.5539922	0.56662637	0.55740523	0.5786689
1.0	0.5967538	0.25132778	5.0335315e-05	0.58510107	0.59365124	0.553919	0.56081057	0.5762514	0.5564421	0.57440597
1.0	0.59514856	0.5737102	0.564092	0.017938543	0.593923	0.5593971	0.009472299	0.12790316	0.56685233	0.57390386
1.0	0.5960228	0.20438181	0.56530577	0.58804476	0.59674865	0.5569574	0.55492854	0.20026295	0.56977105	0.07916278
1.0	0.598295	0.56834537	0.08230178	0.58380616	0.58382875	0.55589366	0.56260103	0.5633772	0.5563523	0.5743119
1.0	0.5899343	0.5739242	0.57569426	0.5892414	0.5941576	0.037468564	0.55371183	0.56888145	0.5592123	0.57946694
1.0	0.5949089	0.10542508	0.5762465	0.5829822	0.5959146	0.55852085	0.24529657	0.56417805	0.556623	0.5785657
1.0	0.5828509	0.5706903	0.56769985	0.58793104	0.5845509	0.5561558	0.554892	0.6870753	0.75339574	0.5792898
1.0	0.58558506	0.57037354	0.5655043	0.5861632	0.18490215	0.55477566	0.5619386	0.047149707	0.5643965	0.5740016
1.0	0.59866786	0.18283816	0.5730618	0.5851307	0.043221317	0.50635403	0.5606586	0.56346685	0.97498065	0.18100688
1.0	0.5984482	0.57396	0.56169873	0.5851069	0.59451634	0.5307357	0.017070157	0.044252273	0.5568725	0.5786257
1.0	0.5870485	0.575585	0.5760545	0.013465533	0.7117708	0.5572866	0.7130799	0.56594145	0.5606137	0.5738011
1.0	0.5852898	0.5740712	0.32836848	0.5856778	0.5843319	0.27085242	0.5602613	0.5303185	0.5575798	0.57953566
1.0	0.008422709	0.5706902	0.570661	0.58540577	0.59614193	0.5528081	0.69956964	0.5665201	0.5667617	0.5727153
1.0	0.5973905	0.57044804	0.51548415	0.009809739	0.06075333	0.03764708	0.55330086	0.5657451	0.08621955	0.5741917
1.0	0.59884834	0.022019487	0.56577134	0.5899325	0.5956507	0.55416155	0.5638013	0.07690308	0.01024251	0.5733159
1.0	0.5950242	0.57048565	0.047573816	0.59119916	0.588349	0.55417025	0.55345327	0.5649436	0.00366041	0.039584555
1.0	0.5985877	0.025224514	0.04683725	0.5844077	0.58298147	0.55721235	0.5553013	0.57558584	0.5605018	0.5741607
1.0	0.58795226	0.57033336	7.25967e-05	0.59031755	0.5838801	0.5583601	0.008140259	0.5655994	0.55735195	0.07538209
1.0	0.5874095	0.5707059	0.5667322	0.58391815	0.59466726	0.55809134	0.55530226	0.5752487	0.5557465	0.5725683
1.0	0.5998696	0.57302725	0.016834747	0.58386403	0.59856653	0.55782	0.55538684	0.5659493	0.56757396	0.57311326
1.0	0.59991676	0.56897634	0.56357425	0.5856859	0.0362068	0.56532997	0.56106985	0.5637133	0.5554562	0.17212711
1.0	0.5865489	0.57478535	0.5631155	0.58586246	0.59369737	0.55915266	0.55624664	0.56607985	0.55758286	0.57845294
1.0	0.59608275	0.14559452	0.56504476	0.5862598	0.58503014	0.55458313	0.55553204	0.03328029	0.57215977	0.060159445
1.0	0.5855013	0.5696586	0.030415576	0.036783487	0.5937573	0.5590535	0.5617811	0.5634988	0.5668027	0.5792512
1.0	0.58547455	0.570875	0.086725816	0.018128289	0.16158175	0.55372643	0.5606572	0.57380605	0.5674102	0.49065375
1.0	0.5956576	0.56978464	0.56367034	0.026869506	0.5943586	0.051492926	0.5568237	0.56381625	0.5640083	0.5783382
1.0	0.5840662	0.57335985	0.56195235	0.3850546	0.584598	0.5568318	0.551326	0.57912314	0.07699348	0.5743231
1.0	0.5885848	0.5724851	0.5641889	0.590724	0.5854701	0.039673686	0.55498105	0.5661661	0.5594355	0.5741345
1.0	0.5984145	0.5727595	0.56239665	0.58934027	0.5842056	0.5547952	0.0042342064	0.56392014	0.5744694	0.57802707
1.0	0.008095411	0.56933886	0.56656307	0.5862499	0.18591999	0.556934	0.5584307	0.5774931	0.5578043	0.028644038
1.0	0.5850707	0.5698302	0.059276506	0.5881167	0.58797467	0.5561395	0.55954206	0.5304004	0.67551833	0.57224315
1.0	0.5872925	0.57260406	0.57150525	0.58531123	0.59471524	0.49384186	0.5643607	0.56672716	0.57345927	0.5781077
1.0	0.010357359	0.57030314	0.57155395	0.5860817	0.5845302	0.090321414	0.56281185	0.20476338	0.8893511	0.5743961
1.0	0.58714366	0.57438755	0.44662675	0.010472915	0.5836854	0.0003661706	0.5521489	0.5666755	3.0811923e-05	0.5740878
1.0	0.59760475	0.5722911	0.5727184	0.5901885	0.0011553917	0.5565561	0.020699842	0.5658498	0.050946224	0.57839525
1.0	0.58594584	0.574714	0.5635163	0.58659756	0.19434148	0.5566369	0.55295587	0.54831296	0.5560288	0.573775
1.0	0.59584296	0.5703593	0.5745656	0.58979845	0.5848983	0.55637836	0.06972897	0.57516176	0.5575539	0.5779117
1.0	0.6001261	0.568934	0.5739095	0.5866166	0.5847846	0.55909973	0.0332628	0.052507557	0.5722325	0.5793822
1.0	0.58629346	0.57464784	0.777771	0.5856535	0.58379614	0.55409026	0.5606413	0.5653284	0.025269125	0.5746565
1.0	0.6010277	0.574118	0.563215	0.58588886	0.5841726	0.55409855	0.56233037	0.5631932	0.56658405	0.5793056
1.0	0.008388038	0.5702583	0.5726995	0.5450998	0.582408	0.5572294	0.9531489	0.56585646	0.5678137	0.57804143
1.0	0.008281089	0.01819424	0.042643875	0.04177431	0.5856672	0.5563114	0.013987445	0.57605404	0.41326505	0.5783252
1.0	0.012553198	0.5734122	0.058246367	0.58634526	0.03016612	0.03058165	0.27693287	0.5662761	0.04878478	0.57382435
1.0	0.58582395	0.5706858	0.009158949	0.013470398	0.78673846	0.10724487	0.56226784	0.56476545	0.55406284	0.5774964
1.0	0.59413767	0.57263464	0.5634851	0.5894526	0.021318723	0.5539623	0.5619114	0.56463546	0.5570284	0.032721765
1.0	0.5859744	0.5741083	0.56368	0.58634907	0.5862216	0.55677474	0.7187783	0.13328443	0.5627818	0.57831776
1.0	0.58618116	0.56999123	0.03825776	0.583653	0.5824036	0.5541395	0.56432974	0.56821615	0.5666266	0.064041466
1.0	0.59878874	0.57420397	0.5640539	0.037730172	0.037114907	0.55871785	0.5539151	0.5645262	0.0032742147	0.5783474
1.0	0.5867129	0.5742288	0.56265247	0.5908418	0.5829951	0.55957794	0.55285126	0.57487994	0.5562359	0.57904136
1.0	0.5874464	0.5742409	0.57457554	0.58902055	0.5833674	0.5568441	0.56095976	0.56353056	0.5566529	0.12403063
1.0	0.5964156	0.57126594	0.044667654	0.0117783705	0.59606296	0.55593383	0.5623173	0.6625015	0.5631768	0.5785573
1.0	0.502482	0.5709896	0.5663054	0.08029739	0.5958432	0.55901664	0.5539539	0.580045	0.5572374	0.5790639
1.0	9.852009e-06	0.09646025	0.56369114	0.5908125	0.0013958266	0.55561674	0.5603993	0.5639849	0.9716421	0.57649297
1.0	0.586468	0.57073647	0.5645851	0.012643895	0.5986892	0.046960652	0.56072456	0.56354517	0.5729492	0.5776819
1.0	0.59507006	0.5976591	0.5645874	0.58996636	0.59797996	0.55713755	0.9182436	0.56355214	0.5572098	0.5740869
1.0	0.5850063	0.571603	0.56384194	0.5856425	0.58285594	0.5583679	0.5614313	0.5638877	0.17515719	0.031974252
1.0	0.0060502775	0.5743741	0.56835663	0.5886653	0.595664	0.5558865	0.55813503	0.5651577	0.0035977538	0.5792231
1.0	0.5953972	0.57385635	0.56613785	0.00016137736	0.59541225	0.5540597	0.55523986	0.56448334	0.55777127	0.5746213
1.0	0.58889484	0.064411685	0.57591397	0.009277379	0.0873766	0.556742	0.023165412	0.5787932	0.56824017	0.08452802
1.0	0.5885889	0.58872694	0.57367676	0.5849275	0.58705354	0.55630445	0.018301152	0.56532854	0.90520823	0.41593006
1.0	0.5848915	0.5736147	0.5639345	0.5907502	0.04422524	0.5550346	0.5631932	0.5658285	0.572514	0.056992743
1.0	0.5949832	0.57151365	0.57494754	0.59129655	0.58473665	0.5584078	0.5604418	0.14970554	0.19533356	0.5732845
1.0	0.0078793485	0.57413137	0.5733768	0.58540624	0.5942027	0.5555929	0.55752605	0.5649678	0.5555035	0.57840997
1.0	0.59827363	0.5740273	0.22728957	0.58863074	0.040787607	0.5574796	0.5545413	0.57961655	0.9751339	0.096339345
1.0	0.0023085843	0.5697387	0.5708829	0.58625764	0.59539264	0.5563055	0.9526623	0.5642475	0.9943298	0.5790046
1.0	0.5970445	0.5705799	0.5753899	0.5848506	0.18521947	0.55453336	0.5619949	0.05461742	0.5558602	0.05850072
1.0	0.5873019	0.5696151	0.0004667537	0.5907421	0.58310294	0.5558043	0.560913	0.5792269	0.9895293	0.5725418
1.0	0.5863381	0.5704317	0.021139914	0.5843681	0.5954394	0.557692	0.5536977	0.56573564	0.041536197	0.57813656
1.0	0.59733415	0.5740236	0.14009438	0.017380338	0.58766246	0.55632275	0.5544775	0.03686856	0.5569723	0.57319224
1.0	0.5975439	0.5740221	0.56656754	0.5864686	0.5955356	0.030772569	0.5516221	0.5660569	8.6836015e-05	0.57182467
1.0	0.588758	0.57517016	0.050901435	0.58831155	0.58352536	0.555108	0.023956746	0.5778583	0.55583817	0.57838815
1.0	0.008587105	0.5734428	0.5734691	0.5516536	0.5949444	0.55674785	0.5577094	0.57706064	0.5702459	0.36040404
1.0	0.0060535586	0.5740413	0.56434727	0.59003735	0.5857114	0.13258533	0.008396664	0.56752706	0.5584892	0.5741074
1.0	0.011669453	0.57457536	0.5713946	0.58575135	0.030705443	0.55546874	0.56099397	0.07845508	0.5567557	0.060298383
0.0	0.005943759	0.021464057	0.03565986	0.012786232	0.025307877	0.054487195	0.009472528	0.04475033	0.037545126	0.060859963
0.0	0.005974171	0.021408623	0.035679232	0.012805864	0.02522795	0.054924533	0.009520808	0.04431017	0.037865993	0.061111588
0.0	0.0056361947	0.012406497	0.030234817	0.010776752	0.029064365	0.031640388	0.033670846	0.037200715	0.064338766	0.051223915
0.0	0.005678509	0.012460762	0.030222965	0.010732499	0.029430136	0.031380337	0.033277307	0.0371217	0.064131655	0.051044255
0.0	0.0042129806	0.012889811	0.03591753	0.013099123	0.02800788	0.027050389	0.012092221	0.032274343	0.052969765	0.046346553
0.0	0.0042107706	0.012827149	0.03542404	0.012972175	0.028020063	0.027076902	0.011990624	0.032299038	0.053160265	0.046539202
0.0	0.008515505	0.0641929	0.07692802	0.02897969	0.15474291	0.29999903	0.2932394	0.09006056	0.37876657	0.12198733
0.0	0.007028049	0.018682646	0.049900018	0.011273066	0.04236304	0.06995889	0.004190326	0.039430283	0.08319987	0.029794252
0.0	0.0069820047	0.01867526	0.0499291	0.011284579	0.042223323	0.0700509	0.004176189	0.039396532	0.08298445	0.029964123
0.0	0.011626718	0.0693755	0.08479391	0.034590393	0.21644183	0.21230567	0.7813388	0.2039297	0.14617027	0.20905104
0.0	0.017089514	0.052414652	0.10760431	0.048889074	0.5254615	0.18987934	0.6822461	0.14479853	0.3316952	0.16057537
0.0	0.008384433	0.06690547	0.08685299	0.029302876	0.1448065	0.20855519	0.68144333	0.09593008	0.24525858	0.20882232
0.0	0.051456247	0.30377677	0.2604206	0.16223937	0.89801234	0.48684826	0.9904793	0.57124346	0.9751065	0.61203617
0.0	0.010637255	0.0814257	0.08394843	0.0302905	0.0922439	0.18360972	0.48932898	0.23986559	0.09621096	0.19518545
0.0	0.021405356	0.07409645	0.07475865	0.03495683	0.15896477	0.18467097	0.75977725	0.20947954	0.10232003	0.14232202
0.0	0.07601598	0.3381875	0.2654002	0.13770683	0.8971138	0.46833304	0.99423164	0.6886599	0.9890197	0.5200556
0.0	0.008923867	0.06232226	0.07139955	0.031925026	0.08931065	0.2164424	0.49017215	0.27846014	0.20486528	0.11818957
0.0	0.0042847195	0.014823854	0.049607623	0.012430263	0.028977986	0.051019613	0.014823185	0.13069434	0.0566264	0.033774346
0.0	0.0042946977	0.014917495	0.050007463	0.012516911	0.029023124	0.05134896	0.014863552	0.1310685	0.05650995	0.033804774
0.0	0.009989359	0.089662455	0.13983454	0.034547646	0.17127733	0.1492923	0.5818828	0.22782907	0.24064173	0.22863328
0.0	0.006140137	0.0212664	0.025155164	0.014698383	0.048181143	0.046637744	0.004738923	0.07047874	0.0136686135	0.054603986
0.0	0.006156968	0.02114574	0.025442125	0.014681419	0.048166808	0.04638249	0.0047535235	0.070291325	0.013792698	0.054639988
0.0	0.020706248	0.07742862	0.086833246	0.027994094	0.15634604	0.157906	0.562805	0.12389322	0.22957052	0.20461202
0.0	0.044825688	0.3030786	0.22248866	0.13148902	0.8613886	0.45798844	0.98909795	0.65256304	0.9746278	0.56120074
0.0	0.0161695	0.065170586	0.06009008	0.02436769	0.12517768	0.18669622	0.6285868	0.112619735	0.26959628	0.15591122
0.0	0.00928271	0.06459513	0.07600963	0.02319411	0.14350493	0.19066468	0.5472438	0.13321328	0.5848728	0.1584281
0.0	0.007250487	0.068994865	0.052184742	0.027998019	0.10515103	0.14457472	0.5160401	0.05952096	0.42159864	0.18503492
0.0	0.0071041933	0.06915031	0.05147025	0.02768599	0.10198539	0.14383262	0.50976646	0.05766663	0.41392452	0.18302712
0.0	0.007127021	0.06898542	0.051670656	0.027782379	0.10261441	0.1433826	0.5111579	0.057404496	0.4154787	0.18232709
0.0	0.01917602	0.061322514	0.06297881	0.041018147	0.06852936	0.15699296	0.2633214	0.16225135	0.3519674	0.1681243
0.0	0.0077518243	0.013247071	0.030505627	0.013323236	0.034298662	0.0481534	0.003784075	0.06563204	0.04450742	0.04410275
0.0	0.009402831	0.065345444	0.06870044	0.021909907	0.1411833	0.15384936	0.24903008	0.23793535	0.20611325	0.15789354
0.0	0.6029083	0.60258114	0.53055006	0.5056945	0.71341884	0.4698168	0.6130273	0.6233187	0.7407139	0.6488346
0.0	0.58493185	0.57022893	0.5630747	0.5847165	0.5841092	0.5539563	0.55571145	0.5640591	0.5570081	0.57214135
0.0	0.0060170046	0.01747775	0.027908614	0.014035404	0.04064396	0.03846202	0.014173965	0.03540463	0.033940095	0.06039497
0.0	0.6281402	0.59471625	0.64266276	0.64079434	0.5544997	0.61100715	0.5841497	0.6283676	0.60720176	0.48199755
0.0	0.010734505	0.09120241	0.08151645	0.040455006	0.08320424	0.16029723	0.27248347	0.11535995	0.14669287	0.13586164
0.0	0.009552161	0.09142636	0.057740524	0.03822748	0.080042705	0.13180746	0.18156546	0.12552822	0.19539775	0.125598
0.0	0.009719219	0.084664464	0.054902308	0.023674868	0.08795507	0.12156673	0.6454416	0.20093036	0.35060987	0.1773919
0.0	0.008938288	0.09531895	0.08299647	0.029392889	0.08979306	0.15242372	0.56837	0.16291472	0.4150663	0.19620432
0.0	0.011144949	0.080124006	0.08263406	0.026451768	0.1315884	0.1836473	0.48583698	0.1051845	0.10037245	0.16208346
0.0	0.014319494	0.08612151	0.19481471	0.02895085	0.08992636	0.18619868	0.89466006	0.22835328	0.123429246	0.22740011
0.0	0.013941	0.08059346	0.06778571	0.025622787	0.14326087	0.1813458	0.3964679	0.17151915	0.08185318	0.3785232
0.0	0.017653441	0.053246215	0.12126388	0.039315	0.1376773	0.12995435	0.3593219	0.19646186	0.7411007	0.3534211
0.0	0.014696057	0.06514479	0.06322379	0.024619251	0.21307886	0.20074837	0.64515	0.21119708	0.1995216	0.23380168
0.0	0.009577262	0.15408954	0.16366366	0.02997363	0.12372091	0.16853644	0.1952384	0.42383566	0.08135926	0.06947343
0.0	0.010156035	0.09853269	0.05685062	0.022859555	0.18851502	0.26774323	0.13751014	0.102562115	0.102774784	0.1873638
0.0	0.015707718	0.06217575	0.06204066	0.023712758	0.1721339	0.10958793	0.13027693	0.07344385	0.2666816	0.1704642
0.0	0.010459113	0.074285686	0.046126787	0.024984512	0.20152208	0.14486203	0.4028044	0.15980242	0.05261761	0.22317986
0.0	0.01695943	0.10638586	0.05885343	0.019972712	0.12989646	0.13931923	0.63438815	0.10705537	0.06565807	0.119179524
0.0	0.045814678	0.28353176	0.19450629	0.13118657	0.88932455	0.53670067	0.98711306	0.62880695	0.97948086	0.66509956
0.0	0.010352151	0.21166058	0.041936316	0.025779588	0.10984888	0.1324062	0.56349796	0.21960649	0.09114141	0.20638563
0.0	0.00968382	0.032116555	0.02591792	0.0139901955	0.08485334	0.042485178	0.0071698083	0.0431382	0.099863015	0.043694198
0.0	0.50476384	0.6703676	0.7212362	0.68125683	0.8052354	0.6252504	0.61521536	0.65039706	0.82728034	0.58767176
0.0	0.6496881	0.76226187	0.740621	0.463002	0.80566275	0.67859316	0.75944364	0.7489908	0.732801	0.6255676
0.0	0.011881622	0.07982006	0.10253311	0.04494155	0.06503254	0.15498164	0.13644682	0.10449407	0.10474158	0.21647853
0.0	0.58197653	0.7818325	0.81081384	0.7614479	0.88596207	0.6240282	0.93974435	0.872728	0.86447036	0.8398978
0.0	0.5845451	0.56945026	0.5629122	0.584359	0.5830276	0.55384654	0.55283934	0.5643098	0.55358016	0.5718218
0.0	0.5851909	0.56958115	0.5626534	0.58441806	0.5827012	0.5537219	0.5537329	0.564156	0.55353975	0.57212156
0.0	0.011912164	0.06138528	0.075778745	0.029061068	0.109290406	0.1231992	0.2937847	0.112028114	0.39789784	0.2384417
0.0	0.6155705	0.56512356	0.66255295	0.61142445	0.6689042	0.4967273	0.576763	0.54134643	0.6112999	0.64129364
0.0	0.005956479	0.024596073	0.023708403	0.014595014	0.052546848	0.04708933	0.017591769	0.06851587	0.05662351	0.03966883
0.0	0.008621325	0.014028397	0.02092191	0.011520366	0.026224822	0.039917275	0.017035373	0.0328618	0.03666705	0.027430192
0.0	0.008306684	0.016199863	0.030975692	0.011735129	0.14258148	0.045255803	0.018406143	0.019927215	0.027385231	0.068443246
0.0	0.0070946845	0.057615515	0.068042554	0.02647306	0.29102635	0.11295104	0.3266978	0.049766257	0.254807	0.14896306
0.0	0.62306815	0.65055025	0.53397655	0.57628936	0.80528855	0.5457219	0.64139915	0.48620906	0.7730528	0.6080301
0.0	0.5147369	0.568121	0.6000536	0.59496564	0.5606526	0.5286772	0.5909023	0.52237827	0.8293098	0.53436583
0.0	0.58499557	0.57022715	0.5636523	0.5840568	0.5839864	0.5537513	0.55321556	0.5651253	0.5554562	0.57210463
0.0	0.0057078283	0.019938182	0.045144994	0.014041964	0.05121233	0.029982615	0.013298912	0.030879997	0.10519366	0.04475478
0.0	0.5638363	0.6937621	0.6616677	0.5955609	0.64905626	0.5445819	0.8300155	0.6429068	0.68368006	0.5862766
0.0	0.0118633285	0.094939664	0.098665036	0.035164796	0.16061449	0.13951887	0.74703836	0.09102571	0.39945665	0.14305535
0.0	0.005992918	0.024691787	0.023684861	0.014622752	0.052617654	0.04720724	0.017542375	0.071660906	0.05880199	0.039902363
0.0	0.011132806	0.07070557	0.036001638	0.03186797	0.21543778	0.2557581	0.21478489	0.10753734	0.30071372	0.24195905
0.0	0.008722757	0.07813915	0.02598098	0.03286499	0.33851692	0.17359506	0.25305232	0.092910476	0.23931924	0.21930341
0.0	0.007901263	0.014227448	0.025860813	0.010940785	0.02154471	0.023784706	0.01647043	0.04711063	0.13994452	0.07141668
0.0	0.0148929255	0.051552266	0.0803581	0.023694905	0.15090816	0.09823343	0.5711643	0.3110501	0.16185917	0.21923986
0.0	0.012969911	0.05446374	0.07648861	0.030086683	0.12227781	0.111188635	0.35044655	0.32536736	0.047718212	0.24945301
0.0	0.04783706	0.2992312	0.35320234	0.08855676	0.9036821	0.48918632	0.9779338	0.6992942	0.9872643	0.52627504
0.0	0.008311234	0.043005686	0.065510236	0.027678238	0.13134034	0.17847008	0.41640058	0.105186455	0.23679417	0.16339645
0.0	0.011075502	0.06697102	0.05320102	0.01492076	0.08699726	0.07239875	0.23311669	0.2073939	0.17354369	0.10391031
0.0	0.011058729	0.06666602	0.05320129	0.014923472	0.086738355	0.07195416	0.23344372	0.20744349	0.17323974	0.10399473
0.0	0.0069618965	0.014475445	0.022687895	0.006379341	0.028350301	0.066035464	0.037561335	0.04166266	0.019138034	0.018444028
0.0	0.37769964	0.6103265	0.617524	0.623184	0.7267868	0.5563164	0.66311586	0.5993334	0.8958618	0.5332471
0.0	0.54906803	0.6411316	0.5209963	0.42489073	0.71534306	0.59992915	0.6058168	0.5802458	0.7696739	0.638305
0.0	0.5696504	0.5357606	0.51176465	0.58212906	0.63835716	0.5856659	0.58850443	0.6134527	0.53699136	0.63041514
0.0	0.013977026	0.053185556	0.06815155	0.025973983	0.09637821	0.16378309	0.70465964	0.22510591	0.02690864	0.12753847
0.0	0.01641704	0.053602546	0.06737503	0.020665526	0.11177412	0.14120056	0.31891474	0.18430343	0.10475704	0.12601992
0.0	0.5843374	0.5697957	0.563634	0.5849564	0.58397937	0.55373216	0.55479807	0.56473124	0.5556046	0.5727947
0.0	0.5844118	0.56934184	0.5628157	0.58457744	0.5843106	0.5539182	0.5542607	0.56366956	0.55573726	0.5726913
0.0	0.010199086	0.02579404	0.034975663	0.012133965	0.03607586	0.054396093	0.0048515755	0.08580988	0.035154656	0.038477544
0.0	0.011234413	0.06077362	0.08912413	0.03234249	0.09559116	0.15975684	0.34095514	0.13648078	0.08549785	0.205473
0.0	0.010939903	0.07418049	0.09203987	0.030794872	0.12145741	0.17491578	0.4263323	0.08924217	0.53431433	0.1677613
0.0	0.016756648	0.078574345	0.09839239	0.046322193	0.11354503	0.14104627	0.5472139	0.1348719	0.1315082	0.24110179
0.0	0.0114566665	0.07142907	0.07215329	0.028325949	0.09321306	0.17200558	0.18114145	0.08672366	0.38160682	0.21774662
0.0	0.6190759	0.7126492	0.5312302	0.56109643	0.6576375	0.53670645	0.5473231	0.7307849	0.63600653	0.5495213
0.0	0.03819562	0.3009187	0.3061096	0.0894218	0.881349	0.3226954	0.98862606	0.6707334	0.98560256	0.5476643
0.0	0.07584775	0.28458723	0.25476572	0.15166646	0.88572645	0.53743595	0.98840886	0.73333097	0.98286116	0.5821757
0.0	0.013897746	0.045478374	0.069093555	0.021018006	0.10238371	0.12044561	0.17011243	0.08277679	0.14947544	0.1822911
0.0	0.014641432	0.06968718	0.08242472	0.029632876	0.17831697	0.18576778	0.57317716	0.14286728	0.41580096	0.17795506
0.0	0.58503926	0.56915826	0.56341344	0.5846636	0.58413064	0.5537703	0.5528228	0.56505954	0.5559206	0.57364976
0.0	0.5860348	0.5692758	0.5633506	0.5847473	0.5836227	0.55367893	0.55410254	0.5650549	0.5561583	0.5736424
0.0	0.0079880925	0.014129738	0.030811105	0.014805738	0.03871421	0.026414512	0.004919732	0.04649525	0.011792937	0.022397656
0.0	0.5473706	0.5522115	0.5377033	0.5152638	0.58148277	0.5202837	0.760642	0.69449747	0.6975724	0.46447062
0.0	0.010580079	0.054695707	0.05140029	0.026016835	0.102986604	0.13122092	0.43316105	0.1553262	0.08231074	0.14088054
0.0	0.5862504	0.5703725	0.56365055	0.58446485	0.583603	0.55362135	0.55514103	0.5640081	0.5557191	0.5735644
0.0	0.009056205	0.01818873	0.027425218	0.013324539	0.05915265	0.048448343	0.0077887494	0.054478455	0.03175264	0.040826917
0.0	0.012841074	0.10243414	0.05319188	0.0261469	0.13898665	0.17954847	0.26999587	0.29973435	0.15420455	0.1737653
0.0	0.6438131	0.625036	0.5295675	0.5386907	0.67914295	0.547759	0.6016521	0.8396327	0.6151577	0.5672767
0.0	0.5855169	0.5700893	0.56349546	0.5844279	0.5829675	0.5534877	0.55471104	0.5637115	0.55511296	0.57343936
0.0	0.01064349	0.120771825	0.06284128	0.025603486	0.13611284	0.20582522	0.36887783	0.24154362	0.57477564	0.20342472
0.0	0.5867962	0.5705816	0.56366336	0.5840883	0.58422244	0.5537064	0.5545771	0.5654047	0.5556397	0.5721257
0.0	0.005556374	0.016685361	0.027271917	0.018232247	0.03257464	0.0676261	0.01117791	0.04716269	0.007466882	0.044826142
0.0	0.5939572	0.6908245	0.553923	0.60666156	0.6941812	0.64621407	0.5084809	0.7252978	0.5846157	0.6010021
0.0	0.010315123	0.07184592	0.08840326	0.036196757	0.15852036	0.2022381	0.3314151	0.16553341	0.09799128	0.15694891
0.0	0.015381951	0.052842844	0.05959953	0.029502083	0.09167104	0.15162405	0.29067656	0.2578818	0.35015434	0.15056054
0.0	0.72866297	0.5986858	0.5033353	0.58924794	0.618809	0.53853893	0.5010773	0.644791	0.7265689	0.58598953
0.0	0.005931162	0.016090399	0.016956083	0.0155104995	0.055458874	0.053620383	0.018710759	0.038299195	0.022666236	0.053015605
0.0	0.009387334	0.05497469	0.051291082	0.014631728	0.21533126	0.22449458	0.42191944	0.09263384	0.2190745	0.24606968
0.0	0.022650082	0.109386176	0.052340396	0.03179455	0.117613055	0.1379758	0.23034431	0.25517035	0.2291767	0.2217912
0.0	0.025382273	0.09347773	0.1367199	0.01752864	0.07624765	0.13549827	0.2924621	0.14957388	0.113128126	0.2001986
0.0	0.05070193	0.2964661	0.26564488	0.12157117	0.88147074	0.547843	0.9905025	0.6828308	0.9884958	0.44678265
0.0	0.010194253	0.072828375	0.05522111	0.03244468	0.15882577	0.19139889	0.21949401	0.22269031	0.4060521	0.13597275
0.0	0.0064405617	0.011961217	0.024497509	0.010229437	0.029239116	0.033329643	0.017904537	0.070744716	0.009071713	0.06487781
0.0	0.011427369	0.060211837	0.05745067	0.024204846	0.14645843	0.18170233	0.16103323	0.109397545	0.55579185	0.2064966
0.0	0.013499889	0.047785357	0.052686945	0.0346815	0.105315804	0.22812012	0.10083129	0.11159199	0.34864604	0.2177947
0.0	0.0091370875	0.07877775	0.08881296	0.024612704	0.08120226	0.13695675	0.12629189	0.114387535	0.6129009	0.19755389
0.0	0.016704766	0.053590316	0.0401979	0.040890105	0.155795	0.23274174	0.5617296	0.088381544	0.26035094	0.21111666
0.0	0.011258279	0.07222196	0.06487393	0.0215019	0.24476513	0.15983926	0.26956922	0.12885445	0.19647561	0.15429212
0.0	0.023685148	0.066016816	0.065108575	0.028850524	0.10450021	0.12603474	0.16557632	0.11331938	0.5655884	0.16894066
0.0	0.0077631804	0.07576625	0.12437678	0.023076452	0.19589815	0.13982508	0.27158064	0.1355661	0.18434933	0.2231533
0.0	0.010238961	0.07644964	0.05226697	0.025238607	0.2628701	0.14508152	0.29035467	0.1897714	0.16380814	0.22622798
0.0	0.014175552	0.12535925	0.09968012	0.02315801	0.17170839	0.14795135	0.126194	0.11542809	0.19633308	0.14185108
0.0	0.0140339965	0.114828505	0.12170054	0.032378845	0.16315001	0.16137293	0.10212834	0.09460606	0.33994752	0.13527492
0.0	0.013736764	0.076560155	0.07534095	0.021076284	0.26796028	0.13578166	0.3319393	0.23708144	0.19031301	0.17832091
0.0	0.013481498	0.07593579	0.10333009	0.032840446	0.13996822	0.15238233	0.13427256	0.18486145	0.28293312	0.20613132
0.0	0.009618696	0.016180761	0.04328366	0.010034188	0.03900136	0.04987945	0.0050571617	0.04666895	0.025031397	0.05819125
0.0	0.5353659	0.5843507	0.5725765	0.56539994	0.6436954	0.49726027	0.6272256	0.65746397	0.64801806	0.6735485
0.0	0.43172303	0.57568496	0.67335343	0.5443734	0.53522396	0.51953	0.42212448	0.67241544	0.78787225	0.6136277
0.0	0.0073458613	0.016285503	0.036907718	0.014244049	0.04291099	0.040357508	0.0020363154	0.050602213	0.058855806	0.03029929
0.0	5.932081e-06	5.1796982e-05	0.05940633	0.010705685	0.04158423	0.0011506195	0.0067084436	0.0004735132	0.00011216766	0.040488847
0.0	5.9492186e-06	5.242661e-05	0.05927391	0.010722606	0.041763615	0.0011521127	0.006742393	0.00047486354	0.00011220435	0.0405574
0.0	5.914338e-06	5.2079897e-05	0.05945279	0.010689249	0.04160324	0.001153097	0.0066699297	0.00047407797	0.00011223282	0.04054455
0.0	5.9157032e-06	5.1720082e-05	0.059219666	0.0107125	0.04152871	0.0011491216	0.006680531	0.00047253925	0.00011168673	0.040451445
0.0	9.216638e-06	5.5391065e-05	0.04146882	0.014440637	0.034025423	0.001240812	0.007897904	0.0027629316	1.7835917e-05	0.09687673
0.0	9.241652e-06	5.5562105e-05	0.04133901	0.014414424	0.034096632	0.0012380972	0.007911853	0.002782744	1.792597e-05	0.09756111
0.0	9.190552e-06	5.545634e-05	0.041260727	0.014406305	0.034190856	0.0012404639	0.0077635655	0.0027824778	1.7857414e-05	0.09740228
0.0	9.200418e-06	5.5430643e-05	0.0411821	0.014397661	0.034046974	0.0012372178	0.0078065647	0.0027714835	1.7864466e-05	0.09743186
0.0	0.00010651111	3.3202698e-05	0.019356988	0.00011397101	0.024049863	0.043232016	2.0453954e-06	0.0028135183	3.1647407e-05	0.03998719
0.0	0.000106702835	3.3296685e-05	0.019397417	0.00011399655	0.024073279	0.043192685	2.0568405e-06	0.0028116019	3.167419e-05	0.040163722
0.0	0.00010644885	3.327681e-05	0.019424565	0.00011379953	0.023965398	0.043234862	2.0527566e-06	0.0028172934	3.1774904e-05	0.04020677
0.0	0.000106427746	3.3162636e-05	0.019351704	0.00011404699	0.024016479	0.04321349	2.0410112e-06	0.0027964662	3.1610038e-05	0.040015675
0.0	9.722199e-06	3.525881e-05	0.02098522	0.00013393881	0.007473412	0.00030001765	2.3199186e-06	0.0008994679	1.2813158e-05	0.047192957
0.0	0.21857175	0.6115036	0.5858497	0.4744496	0.47237387	0.0082710665	0.76059616	0.009498343	0.6710007	0.6492536
0.0	4.3771965e-05	0.01387146	0.034870125	0.01284079	0.001928543	0.0002608807	0.0057082423	0.0004400786	0.061447915	0.00072964065
0.0	0.5842951	0.56954956	0.563694	0.58467346	0.5855731	0.5544124	0.55364954	0.5623458	0.55765057	0.5733032
0.0	1.7191309e-05	0.023715282	0.06743164	0.013661391	0.0011888252	0.00053295144	0.0031198096	0.0016217523	0.043455042	0.0010910482
0.0	0.5835574	0.6760065	0.6770643	0.6183003	0.28280032	0.36735535	0.72555614	0.6214771	0.6375812	0.43854555
0.0	0.5854994	0.5680568	0.5623353	0.5846645	0.5837541	0.5523803	0.55485344	0.563678	0.5581638	0.573551
0.0	8.151081e-06	0.012430199	0.024552453	0.008810397	0.011025851	0.029450834	0.0026116488	0.027636115	0.05746965	0.00065119
0.0	0.5856125	0.5863413	0.5720019	0.5823942	0.43267617	0.55122864	0.27922842	0.57958555	0.6697097	0.6658065
0.0	0.45794713	0.4742211	0.481086	0.57054585	0.68724	0.5209094	0.596925	0.7302196	0.6404851	0.008408563
0.0	5.710345e-05	0.048425972	0.04622119	0.028994448	0.12241785	0.14013746	0.3437346	0.18824065	0.42438346	0.0015368463
0.0	0.5842153	0.56931776	0.562316	0.584795	0.58404404	0.55405676	0.5540434	0.5631209	0.5553328	0.5729107
0.0	0.0054338453	0.032155488	0.052033227	0.012146918	0.03918971	0.046218697	0.013332491	0.08025067	0.02470966	0.025785409
0.0	0.5556938	0.62609065	0.6718982	0.59496194	0.60139984	0.51791084	0.5651061	0.7693095	0.7034988	0.58932245
0.0	0.014582799	0.063501716	0.11055313	0.037775513	0.24112235	0.17743632	0.2200888	0.14120613	0.009618864	0.127833
0.0	0.007008469	0.014500909	0.039438196	0.013196057	0.035377663	0.03541688	0.007176386	0.07642963	0.02674609	0.044240616
0.0	0.0066752327	0.015789732	0.025010059	0.011918969	0.032681823	0.058390602	0.011029038	0.12003201	0.11906727	0.03132584
0.0	0.5865259	0.569784	0.5640835	0.58374053	0.58511746	0.5540155	0.55447155	0.56530565	0.55690473	0.5738418
0.0	0.0066585974	0.015817605	0.02501263	0.0119238	0.032837085	0.05871284	0.010961557	0.12028793	0.11927952	0.03139851
0.0	0.008624908	0.07553983	0.05689755	0.031849407	0.26412368	0.1472684	0.06422867	0.104835466	0.25295293	0.123894334
0.0	0.012884072	0.08229371	0.097965814	0.024986127	0.09659728	0.14964265	0.32986435	0.12343574	0.85039616	0.19300722
0.0	0.00813449	0.01406233	0.02657651	0.013702122	0.03043191	0.05469265	0.008962745	0.03619988	0.024939975	0.050508372
0.0	0.5856022	0.57015055	0.5642144	0.58403677	0.58455765	0.5540263	0.552086	0.56434095	0.5579572	0.57238984
0.0	0.58439213	0.56885797	0.5638377	0.58346885	0.58557945	0.55374706	0.5544614	0.5648199	0.5575086	0.5725959
0.0	0.5855905	0.5700599	0.56356543	0.58406836	0.58499855	0.55315214	0.55229914	0.56493074	0.5563243	0.57226133
0.0	0.5855287	0.56923884	0.56418234	0.58343047	0.5854852	0.5538387	0.5520165	0.5641158	0.5566026	0.5722786
0.0	0.008842205	0.013097563	0.025402345	0.010978403	0.037595123	0.040004384	0.0404975	0.021029871	0.029888954	0.054226104
0.0	0.008164759	0.09127998	0.042104736	0.03079949	0.11872587	0.16843164	0.45407963	0.12744771	0.4209225	0.17539327
0.0	0.48109382	0.6649164	0.46192953	0.59413093	0.665917	0.5535002	0.70691484	0.69671375	0.5430482	0.69828117
0.0	0.010289476	0.017580548	0.027318297	0.008723615	0.03972666	0.048449013	0.02619641	0.054740913	0.04140949	0.04141761
0.0	0.015595583	0.07631159	0.059564956	0.017444814	0.06554768	0.21801436	0.23803028	0.09841968	0.44609118	0.16934645
0.0	0.008757749	0.07840114	0.110089906	0.039503086	0.46586266	0.18053532	0.20421703	0.09531971	0.23805916	0.18412139
0.0	0.0072469665	0.07629917	0.061441075	0.039670102	0.14575793	0.1222304	0.37153947	0.09145173	0.32363722	0.17730132
0.0	0.021184435	0.08954887	0.07738235	0.034468774	0.09483483	0.17243409	0.36698383	0.12673762	0.02670583	0.1375074
0.0	0.5855699	0.57038337	0.5639819	0.5856207	0.58389133	0.55448234	0.55678797	0.56405616	0.5573459	0.57358867
0.0	0.5857057	0.57049954	0.56360096	0.5826398	0.5819395	0.5546453	0.55229765	0.5624323	0.5577387	0.57249194
0.0	0.585519	0.5704531	0.5637025	0.58571	0.5827517	0.55413187	0.554288	0.56407714	0.55649346	0.5729176
0.0	0.58899045	0.57094115	0.56424206	0.58632916	0.5835162	0.5545221	0.55556816	0.56502396	0.5602676	0.5739706
0.0	0.012026735	0.09143038	0.061037675	0.0277748	0.123600796	0.15854922	0.3925674	0.15744293	0.5274533	0.17133722
0.0	0.013123655	0.08732238	0.07975664	0.031311117	0.14126247	0.18036242	0.16707249	0.27445936	0.43360803	0.2635275
0.0	0.5079598	0.6333003	0.52143425	0.59917206	0.6507476	0.64460814	0.46059632	0.65886277	0.8590913	0.6584107
0.0	0.5967988	0.5730152	0.57247335	0.58893675	0.5951803	0.55685025	0.56369764	0.57758504	0.56769985	0.5783094
0.0	0.5847536	0.618544	0.67420447	0.571594	0.54268485	0.486884	0.56988835	0.61695915	0.62598467	0.6776437
0.0	0.6069748	0.5748168	0.59047323	0.53807455	0.8850408	0.54862857	0.36954597	0.6123223	0.47325903	0.68481874
0.0	0.0029701455	0.0149936415	0.026665404	0.010991447	0.15514018	0.033964824	0.005308397	0.019460209	0.05400996	0.05577881
0.0	0.672564	0.5986846	0.5438583	0.5207835	0.5255616	0.5890763	0.69868	0.5623585	0.7171504	0.6152068
0.0	0.00826279	0.019121818	0.03135226	0.010340448	0.023271566	0.031643722	0.011373954	0.023811448	0.031074757	0.07520321
0.0	0.5849259	0.5699214	0.5640639	0.5839556	0.58446	0.55387014	0.55338264	0.56403166	0.5562996	0.5720202
0.0	0.584711	0.5693451	0.563688	0.5838822	0.58522123	0.55325955	0.55408436	0.5648119	0.5576297	0.5727005
0.0	0.014856159	0.101206325	0.07700256	0.031785503	0.15806042	0.25027803	0.49882	0.118017785	0.6137591	0.14087656
0.0	0.5315257	0.53110075	0.5840902	0.5834315	0.59323287	0.51862496	0.5571955	0.63817817	0.6086076	0.57119125
0.0	0.57491505	0.53013074	0.55497295	0.53786993	0.53408164	0.5381979	0.57479703	0.6488182	0.74886435	0.6521648
0.0	0.57491505	0.53013074	0.55497295	0.53786993	0.53408164	0.5381979	0.57479703	0.6488182	0.74886435	0.6521648
0.0	0.005166265	0.01722685	0.041267447	0.0130506605	0.057224873	0.03203275	0.04154795	0.03822734	0.05160403	0.055977482
0.0	0.005166265	0.01722685	0.041267447	0.0130506605	0.057224873	0.03203275	0.04154795	0.03822734	0.05160403	0.055977482
0.0	0.013513873	0.04748183	0.068066984	0.031579502	0.11079876	0.16564016	0.3063662	0.11933326	0.21820517	0.23314767
0.0	0.5750891	0.6783373	0.67431897	0.47844735	0.57859355	0.59199965	0.6883384	0.6570194	0.62393194	0.64282805
0.0	0.5750891	0.6783373	0.67431897	0.47844735	0.57859355	0.59199965	0.6883384	0.6570194	0.62393194	0.64282805
0.0	0.007655953	0.011274002	0.024621308	0.016949575	0.030006258	0.04726253	0.010084149	0.05619535	0.023667308	0.05770935
0.0	0.007655953	0.011274002	0.024621308	0.016949575	0.030006258	0.04726253	0.010084149	0.05619535	0.023667308	0.05770935
0.0	0.5845042	0.5699111	0.5635522	0.5840649	0.5849517	0.55317557	0.5534231	0.56428236	0.55488014	0.5718782
0.0	0.5854346	0.5696707	0.5638583	0.58357966	0.5851595	0.55325973	0.551513	0.56400776	0.5566393	0.57252085
0.0	0.00550306	0.015314463	0.07264167	0.014330179	0.04570969	0.057391677	0.04633009	0.055354506	0.048261978	0.057121582
0.0	0.5889375	0.57196385	0.56699884	0.58596826	0.5860169	0.556608	0.5570975	0.5662835	0.5613773	0.5735268
0.0	0.06635468	0.20083979	0.21183619	0.09446247	0.8542719	0.49103993	0.9912544	0.5895046	0.98694396	0.5504384
0.0	0.03311135	0.24086408	0.23108909	0.06731679	0.887041	0.47941488	0.9902243	0.3546646	0.98921925	0.5458372
0.0	0.034501437	0.21917035	0.21048604	0.06691591	0.8300127	0.4818406	0.9894995	0.54735345	0.9910019	0.64565974
0.0	0.04895337	0.20603262	0.20737159	0.09577311	0.85554135	0.52803576	0.99109274	0.5917054	0.9675511	0.6079678
0.0	0.040659647	0.25483283	0.15264821	0.09673143	0.7992026	0.50895005	0.9868363	0.6274216	0.9865783	0.5692959
0.0	0.038477093	0.17748472	0.19315623	0.08540065	0.8359992	0.5107601	0.98630685	0.6629509	0.9826266	0.6437343
0.0	0.024434308	0.25452504	0.116987675	0.07663952	0.8006559	0.45152056	0.9903031	0.586316	0.98725045	0.58806837
0.0	0.050218094	0.23089804	0.14266174	0.103366986	0.8608615	0.48245683	0.9922909	0.62917763	0.97328126	0.5558441
0.0	0.0035841337	0.015114975	0.020184536	0.007004399	0.022763615	0.059376545	0.015558796	0.06831237	0.012270502	0.08151992
0.0	0.0049412404	0.018235112	0.049076308	0.011881056	0.040030662	0.03892651	0.012280492	0.03941331	0.028661057	0.03672967
0.0	0.004929298	0.018126622	0.048878238	0.011853903	0.040122677	0.03875565	0.012438004	0.03957136	0.028749768	0.03680106
0.0	0.58722717	0.5706474	0.5639016	0.5838413	0.5847547	0.55356926	0.5557401	0.5655555	0.5560676	0.57482386
0.0	0.005171471	0.019476289	0.028145049	0.018997742	0.11972063	0.045724023	0.013583415	0.063055836	0.11507868	0.04423586
0.0	0.010535547	0.0515394	0.07483265	0.042115353	0.084962614	0.120771155	0.39290845	0.19323169	0.34749192	0.10626775
0.0	0.56283885	0.59286565	0.57172537	0.5841409	0.6278851	0.49881667	0.5385039	0.6267435	0.59340036	0.61505884
0.0	0.0073734475	0.022017721	0.030325493	0.010193835	0.056575477	0.047929525	0.0088624	0.04415427	0.11062936	0.07888035
0.0	0.0074012903	0.021975458	0.030389639	0.010216025	0.05629359	0.047761336	0.008927334	0.044162724	0.11065232	0.07878694
0.0	0.017182957	0.035505548	0.06837443	0.017699104	0.06304393	0.15533894	0.3714686	0.17595187	0.027895428	0.12309455
0.0	0.013115443	0.111877054	0.08101252	0.034970257	0.08888886	0.16199042	0.42213112	0.18384434	0.122020885	0.29070926
0.0	0.52572566	0.5567803	0.50055784	0.5256477	0.5266741	0.5191313	0.60339165	0.6608872	0.46978492	0.45171535
0.0	0.008436475	0.066969596	0.1324682	0.032744013	0.07595788	0.15943156	0.22564572	0.1289308	0.09632948	0.2662432
0.0	0.006060428	0.13090587	0.12808931	0.04561997	0.16623983	0.15186444	0.15561423	0.21733691	0.7537635	0.20167269
0.0	0.011451953	0.08729167	0.056546025	0.03460258	0.15534699	0.16671337	0.41985866	0.20122558	0.33394825	0.16096768
0.0	0.009001901	0.02221905	0.047571287	0.015536879	0.18527377	0.05694652	0.007583106	0.054739755	0.051267046	0.08102942
0.0	0.007530252	0.0765457	0.0756223	0.034773376	0.12790573	0.21338208	0.33987406	0.13697985	0.27413905	0.20630403
0.0	0.014852656	0.0669559	0.07934887	0.033941746	0.21546349	0.19071832	0.18899134	0.13813137	0.083913974	0.1703893
0.0	0.010497345	0.10885667	0.119343296	0.0012039647	0.077465616	0.14190656	0.20040746	0.12808841	0.2070514	0.18545648
0.0	0.009282868	0.09054597	0.12160795	0.0009962152	0.06233115	0.14757729	0.41617978	0.1626691	0.26881647	0.16549979
0.0	0.00046686054	0.101827666	0.07435613	0.023765184	0.092461735	0.13376223	0.12380184	0.18793076	0.07860956	0.2875552
0.0	0.028475568	0.6295937	0.0063778358	0.5934299	0.8762326	0.5383598	0.5820468	0.67346424	0.6918753	0.599744
0.0	0.5839499	0.5693858	0.5632611	0.5834337	0.5836707	0.55371237	0.5533141	0.56323344	0.5573737	0.57212585
0.0	0.008657918	0.014991635	0.033383485	0.010729614	0.029933339	0.047502607	0.011637073	0.02230543	0.022708375	0.040316194
0.0	0.006364168	0.08180218	0.10658229	0.026239008	0.12237788	0.14575505	0.2525153	0.083072044	0.35124138	0.15400405
0.0	0.5835245	0.5691717	0.5630609	0.5837507	0.58300066	0.55394745	0.5525088	0.5641386	0.55566484	0.57126737
0.0	0.01798007	0.08564671	0.0968706	0.02634183	0.029226396	0.11936205	0.5410676	0.087745495	0.344294	0.0077707875
0.0	0.0070727705	0.021002924	0.030506535	0.010343073	0.007062337	0.022036461	0.047979955	0.03065238	0.017079849	0.04260932
0.0	0.009420766	0.092423856	0.06547196	0.029920803	0.02918816	0.11750183	0.5977371	0.10984816	0.03678498	0.20830223
0.0	0.54018444	0.6085065	0.544185	0.6174766	0.18599932	0.52626264	0.74523306	0.6181026	0.44740236	0.6431068
0.0	0.0092301	0.09151582	0.064069495	0.02967062	0.028186014	0.11695106	0.5928811	0.106454484	0.03619206	0.20769455
0.0	0.5848089	0.5695209	0.5627436	0.5840897	0.58272743	0.553999	0.55587286	0.56213254	0.55741096	0.57369196
0.0	0.016268102	0.02799741	0.017290112	0.013923673	0.039696123	0.03108788	0.0045013065	0.05692696	0.008284249	0.053198185
0.0	0.020633977	0.081912205	0.06312228	0.0010684951	0.11399877	0.123696506	0.15133499	0.10192042	0.098090485	0.19558609
0.0	0.58388835	0.56970996	0.5627372	0.58404547	0.5831674	0.55379707	0.555042	0.5641982	0.55657655	0.572561
0.0	0.017780581	0.08467241	0.09657385	0.026324334	0.028463844	0.11906785	0.5389807	0.084436215	0.33707532	0.007702503
0.0	0.017286757	0.09291592	0.1086572	0.027407423	0.07849458	0.16347723	0.3707206	0.11049437	0.3293171	0.008111339
0.0	0.74493796	0.58794624	0.5758886	0.5956002	0.6174254	0.6343117	0.63970774	0.55570775	0.61351734	0.06716237
0.0	0.01709505	0.092245	0.10710158	0.027273359	0.075966075	0.16328345	0.36716396	0.107875556	0.32169163	0.008066752
0.0	0.00561208	0.084834866	0.062419273	0.0267005	0.118984014	0.0050432123	0.48913622	0.12787385	0.33087808	0.17698634
0.0	0.012317349	0.080214836	0.0938126	0.034211956	0.13298555	0.0052496274	0.4396936	0.11160168	0.36185238	0.16802174
0.0	0.5847367	0.56992733	0.56346136	0.5857643	0.5827888	0.55443376	0.55174637	0.5653336	0.55423576	0.57397443
0.0	0.5856078	0.57030886	0.56436366	0.5836567	0.5857659	0.55380255	0.55398	0.5655065	0.55823606	0.57246757
0.0	0.012364077	0.10250817	0.052208032	0.024998607	0.12770316	0.108348034	0.28163314	0.1881125	0.059797924	0.22799174
0.0	0.0097337505	0.12055821	0.063232854	0.03507495	0.16510212	0.19957338	0.47324392	0.17483172	0.13128573	0.24589562
0.0	0.007208037	0.017944105	0.043400798	0.015365579	0.02719664	0.064169124	0.01721368	0.037296742	0.015412522	0.0299428
0.0	0.5910263	0.55151135	0.583254	0.6367323	0.60279113	0.45435178	0.68518394	0.6287961	0.78348404	0.51993406
0.0	0.007918889	0.024894081	0.02650889	0.011297013	0.029034976	0.04165392	0.014007175	0.022270953	0.0028501588	0.049321827
0.0	0.54141295	0.5716001	0.5128024	0.584245	0.62134916	0.664225	0.59357715	0.44958583	0.6106741	0.608548
0.0	0.5848941	0.56973034	0.56362665	0.5854102	0.58252215	0.5523256	0.55614716	0.562566	0.5578096	0.57364756
0.0	0.0062834197	0.0182478	0.036122795	0.00046839105	0.022808243	0.04970606	0.0026712639	0.07589033	0.04119981	0.048460007
0.0	0.53700167	0.56307954	0.5164989	0.027062329	0.6072955	0.51756454	0.5438912	0.5300857	0.5952251	0.70682186
0.0	0.009284289	0.08605148	0.062124304	0.038691733	0.22729127	0.19267096	0.49589616	0.17985469	0.44534057	0.2771433
0.0	0.5448328	0.73533887	0.009054383	0.60379785	0.660222	0.59536225	0.71659917	0.58020246	0.64460784	0.6884401
0.0	0.014041159	0.058646534	0.014727383	0.02644281	0.09475369	0.23730241	0.23489091	0.10174363	0.45977452	0.074400015
0.0	0.008237153	0.08919747	0.06383879	0.043015026	0.09021013	0.22048102	0.4549224	0.10807135	0.16332017	0.26310092
0.0	0.01161906	0.06958364	0.060492944	0.027462723	0.39635187	0.14986864	0.35042945	0.07640376	0.20636722	0.08756235
0.0	0.009525005	0.056683473	0.064017914	0.024746925	0.25629023	0.13918768	0.37031963	0.15667702	0.22919892	0.113935016
0.0	0.0078329835	0.0711204	0.057207555	0.025658747	0.09165243	0.113006644	0.924822	0.097237945	0.2353131	0.31915772
0.0	0.5860051	0.51902986	0.4919625	0.5991759	0.6368773	0.46074888	0.9117398	0.5438632	0.64640325	0.71489036
0.0	0.01104397	0.05588377	0.070572525	0.017612169	0.08544286	0.19039166	0.43214977	0.19278517	0.42003953	0.2138808
0.0	0.008247354	0.020016948	0.03501755	0.0144214975	0.03260396	0.053402815	0.014747219	0.023880454	0.06266624	0.037596617
0.0	0.58521456	0.5704597	0.5627441	0.5848176	0.5849353	0.5548171	0.55604595	0.56360483	0.5567932	0.5723325
0.0	0.58120793	0.17246176	0.5140888	0.61200535	0.6484659	0.3745792	0.6190228	0.6048214	0.60744995	0.5720602
0.0	0.007915308	0.00471381	0.042367548	0.010524904	0.04493983	0.063649245	0.009291967	0.073800765	0.021950603	0.06939258
0.0	0.008077889	0.09353535	0.09242729	0.036707208	0.18805559	0.22160865	0.40250483	0.12042156	0.36908162	0.20775236
0.0	0.5656394	0.65144026	0.5672151	0.5789649	0.7870357	0.6058142	0.60608	0.68092746	0.63521814	0.56835514
0.0	0.5857495	0.56930965	0.56481916	0.5847558	0.58423036	0.5549709	0.5550055	0.563389	0.55675286	0.57248074
0.0	0.007794729	0.023060575	0.06130889	0.013309539	0.04365622	0.053354904	0.0050926064	0.046778012	0.06289044	0.056749787
0.0	0.5864186	0.5706083	0.56498885	0.58503133	0.58357525	0.5546974	0.55543625	0.5633604	0.5574094	0.5729395
0.0	0.07217724	0.25050825	0.31743658	0.12028502	0.88847315	0.42642185	0.9934064	0.67609364	0.98924106	0.5960307
0.0	0.0044821757	0.025165057	0.0138454065	0.01447341	0.017995456	0.0398089	0.008824333	0.034789495	0.009990694	0.05450867
0.0	0.7521844	0.6790833	0.50503486	0.6076219	0.58893096	0.64371675	0.539199	0.7847315	0.5377024	0.41360825
0.0	0.008770092	0.090855226	0.013997268	0.026210135	0.11387005	0.079091504	0.12611285	0.12800439	0.60866404	0.17814702
0.0	0.6657807	0.5939549	0.5210448	0.53333193	0.5928645	0.5942523	0.712374	0.44676104	0.61629754	0.6965371
0.0	0.026555505	0.047839243	0.013931729	0.038402934	0.13276397	0.11102555	0.19163494	0.12886187	0.1901994	0.16397282
0.0	0.47741437	0.586937	0.4404626	0.5775417	0.7191571	0.58524764	0.5331887	0.5586961	0.81176287	0.5613801
0.0	0.61274886	0.59902585	0.65126497	0.5095659	0.7245705	0.50440043	0.6625678	0.6279251	0.74628586	0.6093175
0.0	0.008389882	0.018275268	0.039311852	0.014210117	0.051433954	0.039551523	0.0055306493	0.04105222	0.006465444	0.042193685
0.0	0.03234101	0.06927824	0.09194874	0.034693178	0.10448872	0.22094283	0.16400893	0.09876021	0.10640608	0.13914478
0.0	0.032725725	0.047562223	0.08072774	0.04203442	0.7112709	0.2767831	0.9529718	0.54763526	0.97502655	0.41782662
0.0	0.014588466	0.09824683	0.070823796	0.033103745	0.083876625	0.21660627	0.50869364	0.21397178	0.2055274	0.25552225
0.0	0.4447721	0.63077617	0.633715	0.36281148	0.5040458	0.59866136	0.6635123	0.7320448	0.5350049	0.598474
0.0	0.0077507133	0.09351294	0.07293594	0.021086736	0.075201586	0.11613255	0.23087542	0.16104947	0.112560205	0.16868587
0.0	0.43733054	0.6647756	0.57789373	0.5043122	0.6544134	0.6827516	0.6397495	0.8344288	0.6612725	0.5983003
0.0	0.0056477673	0.09433113	0.06535348	0.02782289	0.14299123	0.24747922	0.49750152	0.24763024	0.40065745	0.09416255
0.0	0.0054170024	0.069439285	0.06920961	0.025357325	0.11136282	0.19687693	0.23667824	0.15007396	0.53370047	0.23929445
0.0	0.5482188	0.59087294	0.4735307	0.57531095	0.61907566	0.54560924	0.5866298	0.6316363	0.6078326	0.62824804
0.0	0.5918803	0.5725409	0.5667564	0.5865253	0.58850574	0.55764693	0.5579166	0.567078	0.5652955	0.57398003
0.0	0.58463556	0.5703674	0.56496066	0.5842268	0.5840766	0.5542494	0.55332476	0.56346107	0.5582492	0.5721865
0.0	0.0063584377	0.004895767	0.037676323	0.0094175525	0.02744934	0.013818674	0.011985133	0.042533096	0.0045638797	0.042710565
0.0	0.009564304	0.03660218	0.08933835	0.026186626	0.15323462	0.071539365	0.22078508	0.14461204	0.1184508	0.21389224
0.0	0.012009704	0.09148581	0.13135205	0.01958953	0.10162251	0.15620194	0.12832649	0.21876256	0.57612544	0.18228406
0.0	0.011497837	0.06200594	0.068676606	0.0280128	0.10973634	0.19215679	0.3426717	0.11741784	0.09639546	0.17284696
0.0	0.02683864	0.104202725	0.038947005	0.018753147	0.13058773	0.16037142	0.35797527	0.11954824	0.47221977	0.12495031
0.0	0.010858421	0.08754849	0.06720601	0.017344307	0.109814785	0.18404357	0.78420424	0.109143466	0.75004673	0.14130217
0.0	0.7473899	0.627508	0.39603066	0.54903096	0.67544967	0.56590897	0.7690111	0.56011516	0.85465825	0.5647844
0.0	0.8218639	0.75456136	0.41694462	0.45064044	0.6425188	0.6053832	0.59942585	0.66105974	0.6002684	0.5155578
0.0	0.008669927	0.060489945	0.090198226	0.0152939325	0.074227385	0.16512993	0.29298764	0.12905557	0.07179228	0.28280532
0.0	0.75954074	0.5862105	0.57596153	0.64113647	0.5868693	0.51395595	0.3922621	0.5534476	0.57191485	0.5685461
0.0	0.018456096	0.01527034	0.028238649	0.014237536	0.02767562	0.053773206	0.0073675658	0.032427676	0.010542542	0.09837279
0.0	0.012723643	0.026355946	0.06366173	0.025128523	0.16884424	0.14183384	0.0733604	0.12842843	0.08888281	0.24678616
0.0	0.007683956	0.014393431	0.054769825	0.012853682	0.036978878	0.039448928	0.021509796	0.08781494	0.0024415546	0.06469997
0.0	0.5859406	0.5702171	0.56340873	0.5842698	0.5836478	0.55352575	0.5542034	0.5647153	0.5556029	0.5724297
0.0	0.005438942	0.013008277	0.026890917	0.018057082	0.052430384	0.060947448	0.006890003	0.0452338	0.18973503	0.088328645
0.0	0.61397105	0.6605968	0.5550407	0.5313668	0.5983043	0.53779984	0.67164326	0.62651134	0.5545838	0.6395726
0.0	0.009722722	0.06966995	0.0692634	0.031787373	0.15666132	0.22631583	0.31216332	0.12110192	0.5427292	0.27715415
0.0	0.0130579285	0.06884917	0.058289733	0.028916202	0.06145283	0.23729707	0.029624166	0.12785386	0.5988406	0.23680437
0.0	0.45951137	0.645351	0.49972644	0.48606077	0.8431623	0.5391032	0.5628766	0.74177366	0.56819373	0.6120107
0.0	0.4044019	0.586811	0.3780537	0.49440435	0.85357976	0.51097727	0.7983151	0.5963128	0.6072972	0.6491283
0.0	0.48834234	0.53667307	0.487137	0.5711612	0.8810405	0.52300143	0.92180985	0.64660245	0.681406	0.669487
0.0	0.011886464	0.07573284	0.06712104	0.021642795	0.12723239	0.106983304	0.13067146	0.14888594	0.055934645	0.17429714
0.0	0.6599529	0.5826765	0.5173769	0.57375985	0.79800075	0.5188979	0.5181747	0.66811514	0.6694763	0.70980984
0.0	0.010130459	0.077674635	0.07422149	0.016709287	0.16672549	0.237738	0.18258895	0.092004	0.21731001	0.18992738
0.0	0.019560782	0.09475866	0.058507763	0.037470974	0.10503741	0.22846018	0.13049419	0.12200464	0.60793006	0.2811189
0.0	0.5332553	0.6968685	0.5696853	0.599396	0.5896815	0.50643706	0.15451564	0.6034236	0.62496966	0.6616692
0.0	0.00907544	0.018087251	0.030096127	0.011821206	0.020967202	0.051181905	0.013562449	0.031365003	0.03876487	0.06546632
0.0	0.4668409	0.6919821	0.5450363	0.59526783	0.5292003	0.6717022	0.5685779	0.60767263	0.70676917	0.56440747
0.0	0.72593564	0.49502772	0.6828353	0.62918097	0.53732497	0.444894	0.062415157	0.718599	0.81482995	0.7188703
0.0	0.01587336	0.08509704	0.06420088	0.028822176	0.07141751	0.15685154	0.5592886	0.07696539	0.44896242	0.22058773
0.0	0.6942408	0.6782987	0.51097804	0.67056334	0.53782195	0.6095026	0.78707016	0.53482616	0.873179	0.6073749
0.0	0.54955614	0.6523327	0.5884368	0.6212352	0.47329572	0.4860494	0.6049443	0.55767804	0.8914599	0.5940815
0.0	0.01396402	0.112967044	0.057194047	0.024389908	0.09081508	0.18607019	0.38091022	0.09858992	0.22094165	0.1967527
0.0	0.013053756	0.06870669	0.05822954	0.02889187	0.06129841	0.23698622	0.029844975	0.12785849	0.5987566	0.23702088
0.0	0.009053664	0.064257264	0.07851231	0.020817894	0.13409707	0.13008772	0.22802633	0.1019019	0.11495125	0.23809741
0.0	0.00904701	0.06398477	0.078443855	0.020819547	0.13352044	0.12982564	0.22853021	0.10191851	0.11472237	0.23838039
0.0	0.5842816	0.5705955	0.56492794	0.5847263	0.5843594	0.554486	0.5533099	0.56505203	0.5567638	0.57225865
0.0	0.009362615	0.062247466	0.05915358	0.026860487	0.086071216	0.36017066	0.27422664	0.087464325	0.05458974	0.13790046
0.0	0.005204544	0.016572632	0.028406382	0.019267898	0.029612144	0.23951468	0.015381243	0.033700123	0.0054942383	0.05412772
0.0	0.008300919	0.016705448	0.047926944	0.011408902	0.055308223	0.06688937	0.009449545	0.017049497	0.050475523	0.07545833
0.0	0.5975954	0.59606075	0.7143904	0.5688659	0.6196359	0.5535028	0.39233628	0.48928156	0.72587097	0.6067875
0.0	0.537342	0.5836276	0.57959497	0.46285588	0.5421395	0.5207239	0.6165907	0.4581165	0.7103834	0.6097968
0.0	0.018104205	0.10939227	0.062713	0.031075224	0.0767899	0.22627664	0.016575782	0.14139593	0.5166142	0.31940258
0.0	0.0065465025	0.0034526933	0.015369527	0.010473696	0.048140552	0.038940694	0.011254967	0.10083868	0.060467925	0.04515395
0.0	0.58448464	0.5698025	0.56276345	0.58501446	0.5838227	0.55383635	0.55513257	0.5643949	0.55671275	0.57278204
0.0	0.009142443	0.014311056	0.019784942	0.009997111	0.10628426	0.03632814	0.025580144	0.05303959	0.053396206	0.038055353
0.0	0.6034376	0.6254831	0.5083574	0.54525846	0.81724817	0.58664405	0.71716505	0.65199745	0.7435842	0.64651
0.0	0.016952157	0.06677072	0.050042976	0.02343531	0.3103016	0.21428084	0.50215304	0.13250712	0.3272867	0.1532242
0.0	0.020289162	0.07077867	0.05944396	0.01950727	0.11383657	0.13827087	0.14238428	0.07696691	0.36083826	0.1327982
0.0	0.58411115	0.5700438	0.5624373	0.5850005	0.58328235	0.5537336	0.5541041	0.56557536	0.5561273	0.57245606
0.0	0.007070822	0.013197933	0.038747728	0.011527687	0.02915355	0.02463447	0.014250431	0.023521163	0.026507076	0.07133888
0.0	0.011103594	0.062671736	0.06054433	0.030756675	0.10489088	0.1346819	0.4048192	0.07623751	0.26769495	0.28295222
0.0	0.01213269	0.08206882	0.0712455	0.024787836	0.4330341	0.11150554	0.30927488	0.1177257	0.0386409	0.12288195
0.0	0.58494645	0.57158875	0.56347	0.5851875	0.5833998	0.553238	0.5521961	0.5642545	0.55826545	0.5736835
0.0	0.014491126	0.07430822	0.06794613	0.03196413	0.08986462	0.211939	0.18307254	0.12119878	0.33806062	0.24319318
0.0	0.010658865	0.019340826	0.035054572	0.013506743	0.037072036	0.06022684	0.013354984	0.0465139	0.03350413	0.07985504
0.0	0.5854937	0.56900424	0.56372076	0.58437383	0.5841267	0.5543053	0.5535475	0.5642983	0.5556675	0.5734366
0.0	0.006866821	0.018310454	0.025476376	0.0116769085	0.025148785	0.049236655	0.04954987	0.058795117	0.06286607	0.068241544
0.0	0.61197925	0.60273314	0.5831235	0.6062631	0.5605947	0.5656833	0.47747445	0.6415582	0.7745595	0.5950535
0.0	0.014604329	0.07544218	0.06772513	0.031886958	0.08963761	0.2123365	0.18382889	0.12629783	0.34304556	0.244577
0.0	0.010679823	0.01932215	0.03485511	0.013498257	0.03685032	0.05992486	0.013229985	0.04642327	0.0332135	0.07918176
0.0	0.015097056	0.022088915	0.028419368	0.014753705	0.025143314	0.032831103	0.0035974942	0.025056109	0.1350314	0.08660783
0.0	0.007299864	0.13163099	0.13820145	0.029938929	0.13087346	0.19972868	0.32962677	0.19581589	0.4198315	0.16167931
0.0	0.010205508	0.070916735	0.060621463	0.021986216	0.11617223	0.20415239	0.42757362	0.10814321	0.3247742	0.26539922
0.0	0.7323821	0.7786333	0.83170426	0.60299295	0.75398827	0.61324733	0.79250544	0.5765458	0.6997936	0.6414392
0.0	0.49562958	0.5680284	0.6776153	0.52299535	0.693078	0.49819776	0.74739236	0.68822724	0.4135147	0.6265111
0.0	0.010371054	0.072228335	0.032591827	0.05687105	0.12642689	0.29557106	0.40581256	0.10381302	0.23215023	0.2954151
0.0	0.008010589	0.022316815	0.023881014	0.009143829	0.04326154	0.040343083	0.0057094004	0.03686222	0.026090493	0.074321225
0.0	0.011378427	0.06213511	0.03494497	0.036811188	0.35309908	0.10237127	0.12673235	0.14419399	0.13460694	0.07434035
0.0	0.006083632	0.07645666	0.033164617	0.03474849	0.16478746	0.18868273	0.13687749	0.19840759	0.053852644	0.16541545
0.0	0.005972551	0.07607938	0.03267964	0.034418084	0.15868962	0.18793587	0.13520196	0.19561379	0.05178314	0.16443564
0.0	0.0059844446	0.07587125	0.032689363	0.034549594	0.15979551	0.18747549	0.13619977	0.19504145	0.052232984	0.16368508
0.0	0.0119944485	0.06064365	0.052842952	0.029926224	0.07280238	0.16182703	0.39663166	0.1561252	0.36184147	0.23230419
0.0	0.01178842	0.060698736	0.05241813	0.02979738	0.0702613	0.16109505	0.39271265	0.15118825	0.35322464	0.23147108
0.0	0.011811212	0.06043589	0.052536543	0.02987169	0.070761956	0.16081648	0.39473313	0.15043058	0.35499758	0.2302918
0.0	0.002350751	0.013171367	0.02901701	0.009190024	0.034838445	0.024846975	0.018869445	0.027950875	0.025028575	0.03973595
0.0	0.0043121525	0.062269304	0.08258199	0.02369005	0.12203996	0.120604135	0.13849741	0.15373072	0.016723959	0.1658158
0.0	0.0041900817	0.06220608	0.08191864	0.023473186	0.120861515	0.1200147	0.13521515	0.15179178	0.016357007	0.16548097
0.0	0.004209829	0.06205888	0.08204107	0.023604047	0.12151103	0.11962142	0.13650538	0.15102531	0.01650532	0.16507176
0.0	0.009088726	0.011843289	0.031415574	0.012856381	0.01938564	0.025399491	0.005190188	0.032481536	0.025844047	0.04877413
0.0	0.012405674	0.06372845	0.07859504	0.030189566	0.071535185	0.18155456	0.13276248	0.1546019	0.12617224	0.1734379
0.0	0.012212423	0.06377991	0.07704685	0.03005082	0.069741435	0.1819673	0.12973468	0.1518391	0.121888705	0.17269221
0.0	0.012250284	0.063601166	0.07713373	0.030167453	0.07018898	0.18152054	0.13099463	0.15103249	0.12275955	0.17177497
0.0	0.010214588	0.1209243	0.081525825	0.008339646	0.097781196	0.14518787	0.20478489	0.21389833	0.17698775	0.081996985
0.0	0.5849934	0.5698011	0.5630756	0.5848442	0.58511126	0.5539493	0.55284894	0.5648001	0.5563954	0.5725061
0.0	0.5846512	0.5699162	0.5626479	0.58425146	0.5856781	0.553947	0.55318063	0.56542873	0.557067	0.57269245
0.0	0.005340877	0.0064528515	0.02019862	0.013571582	0.023440953	0.04733992	0.033838212	0.02126171	0.012196138	0.025960624
0.0	0.012371986	0.08064891	0.07822518	0.024925143	0.105934486	0.17465426	0.24273795	0.16914903	0.24055795	0.16765106
0.0	0.6654383	0.6289632	0.4862261	0.5813157	0.6746407	0.6226953	0.49942273	0.6194042	0.7519164	0.61276567
0.0	0.0082481345	0.02419228	0.03288784	0.009555084	0.017226325	0.034063347	0.25311923	0.03920998	0.03339455	0.067333065
0.0	0.4998322	0.65772796	0.575379	0.5795567	0.5825801	0.5209243	0.78855	0.62471855	0.69945395	0.6515197
0.0	0.035001673	0.20273174	0.12591529	0.06664587	0.8284157	0.50332326	0.9893527	0.54035115	0.9861718	0.5841772
0.0	0.019573871	0.23041388	0.16746084	0.06872661	0.8234935	0.4192851	0.99155164	0.41355303	0.99111325	0.41760123
0.0	0.02605817	0.19777139	0.1541854	0.084083654	0.80680823	0.49225327	0.989602	0.6328922	0.9851694	0.36148718
0.0	0.052950222	0.25200033	0.1433324	0.09555254	0.8367951	0.48597643	0.99462944	0.67998505	0.9892597	0.5361868
0.0	0.03531686	0.19689111	0.13287471	0.11340148	0.80810905	0.5020503	0.98955625	0.64344645	0.98221993	0.5253589
0.0	0.036311477	0.21726304	0.155517	0.07660939	0.8347425	0.47022852	0.989116	0.615548	0.98388726	0.5195228
0.0	0.033192277	0.2524887	0.15683793	0.08935346	0.8105088	0.52590746	0.991067	0.5352915	0.9884748	0.5428889
0.0	0.5880598	0.5716722	0.5662373	0.5854146	0.5862402	0.55681986	0.5586366	0.5661614	0.5638307	0.5743004
0.0	0.005233688	0.01479483	0.017432796	0.012224578	0.040407434	0.047410794	0.005257312	0.091497324	0.0042276895	0.021597587
0.0	0.0073677124	0.022557786	0.08299799	0.009213596	0.018523557	0.022714883	0.0073771826	0.05155226	0.053029045	0.029914863
0.0	0.004234369	0.021611784	0.022876646	0.012573797	0.021741882	0.08623263	0.0068449248	0.031831004	0.0116805015	0.046119448
0.0	0.014633646	0.015037663	0.05540728	0.011169017	0.023578664	0.028118983	0.014019431	0.07494087	0.07946447	0.04173786
0.0	0.006879899	0.017109944	0.025327174	0.011565991	0.16555397	0.0420921	0.0071494165	0.021867773	0.037802897	0.0437942
0.0	0.005379072	0.016336113	0.041813243	0.011665836	0.034739852	0.043109473	0.027556095	0.07337801	0.034368858	0.060180906
0.0	0.006059099	0.022465387	0.020139912	0.013107503	0.026923977	0.028483476	0.011158537	0.0510635	0.031272307	0.067294694
0.0	0.5852236	0.5701332	0.56423736	0.58349776	0.5841012	0.55363613	0.55626476	0.56454206	0.55475134	0.57337654
0.0	0.5625905	0.7444229	0.44811338	0.57409567	0.8470868	0.60065097	0.6559821	0.6881297	0.62148	0.6341661
0.0	0.0058096615	0.016362647	0.026742438	0.010998592	0.02354789	0.053127546	0.01027136	0.045306392	0.0065126005	0.066810764
0.0	0.58460176	0.5692852	0.56408894	0.5838906	0.58386487	0.5547311	0.5536365	0.56500983	0.5563635	0.57136977
0.0	0.007418851	0.021103697	0.11774359	0.012100625	0.076022476	0.043423787	0.014753858	0.05218973	0.01900047	0.041010514
0.0	0.017358836	0.06694866	0.075223245	0.020880079	0.24406353	0.24100149	0.7323766	0.10185187	0.063534096	0.25020835
0.0	0.58601344	0.5715	0.56375605	0.58606046	0.58569896	0.554471	0.5539734	0.5638576	0.56008244	0.57345736
0.0	0.008297655	0.06624772	0.06016667	0.013594153	0.07324345	0.08327832	0.388194	0.12978819	0.3536236	0.20331761
0.0	0.58642906	0.5703927	0.5645161	0.584154	0.5844614	0.55437165	0.5536038	0.5636565	0.55789906	0.5713948
0.0	0.009098617	0.017301887	0.02817582	0.016599964	0.04034493	0.050718755	0.0013211432	0.03327346	0.0029812483	0.09229239
0.0	0.011610192	0.05215026	0.051321834	0.036255103	0.12169485	0.26339304	0.32462546	0.11037174	0.027946005	0.25461805
0.0	0.5847367	0.56992733	0.56346136	0.5857643	0.5827888	0.55443376	0.55174637	0.5653336	0.55423576	0.57397443
0.0	0.58621746	0.56954324	0.564413	0.58509636	0.5844127	0.554974	0.5554331	0.5652289	0.55626696	0.5738458
0.0	0.0052648815	0.019990738	0.030397	0.0042877663	0.046365768	0.03252441	0.0102796815	0.09979006	0.0034841476	0.046442557
0.0	0.6612072	0.5813432	0.6632654	0.30381823	0.64467263	0.55184746	0.66173035	0.72002786	0.65429723	0.5889824
0.0	0.0059218886	0.016551571	0.025001459	0.01305995	0.025345596	0.05625176	0.0024300562	0.04078219	0.026601948	0.03817743
0.0	0.5499752	0.58580655	0.518803	0.504479	0.6152348	0.59123194	0.9407109	0.5577796	0.2882264	0.5848302
0.0	0.5854076	0.5694528	0.56238955	0.58433056	0.58390695	0.5541593	0.55668384	0.56158465	0.55838436	0.57349443
0.0	0.006301575	0.010067184	0.02152363	0.013797979	0.02978597	0.029626345	0.07519698	0.06998261	0.02489231	0.051423687
0.0	0.60210305	0.558744	0.54279625	0.5794508	0.64593786	0.5984652	0.67129177	0.5828968	0.6291283	0.60320866
0.0	0.5856751	0.5706115	0.56521183	0.5846028	0.58412987	0.554275	0.554032	0.5652631	0.5556265	0.5732714
0.0	0.51439166	0.60629356	0.67430544	0.63969684	0.59514076	0.53366876	0.47877657	0.6389598	0.67323405	0.6073184
0.0	0.0053831683	0.014770134	0.020642553	0.009670733	0.03178686	0.035612978	0.0055669146	0.039174102	0.22698033	0.050090916
0.0	0.008136542	0.011083905	0.0350381	0.010582569	0.038907852	0.044675365	0.016719576	0.02411427	0.008498481	0.034198258
0.0	0.013725449	0.07222634	0.021144534	0.019195111	0.0570375	0.21952413	0.68616766	0.077288605	0.067023955	0.2274008
0.0	0.014506572	0.11779622	0.022506395	0.020791434	0.068524815	0.19005841	0.63484055	0.061066475	0.19347706	0.3187542
0.0	0.0073781363	0.01641155	0.016837288	0.008626874	0.03803367	0.07021855	0.037451528	0.04336268	0.005081341	0.04578318
0.0	0.005560844	0.02381736	0.027793424	0.012140426	0.03019377	0.03258228	0.025492717	0.036353555	0.014387731	0.060429662
0.0	0.5897918	0.65828896	0.5249231	0.52004164	0.6636387	0.5757976	0.7099462	0.664304	0.84459656	0.5528424
0.0	0.0048472355	0.017316235	0.030564666	0.011304573	0.023210082	0.051795408	0.0100467615	0.048217937	0.080378294	0.07730684
0.0	0.011049367	0.053268623	0.072519414	0.025382333	0.21592784	0.1173982	0.2243644	0.11404111	0.22319753	0.13705707
0.0	0.0093356	0.09880152	0.10946999	0.030204311	0.10252144	0.21322854	0.66292816	0.21176434	0.25099123	0.21949424
0.0	0.59620816	0.57383096	0.5724175	0.5888868	0.5954875	0.5571394	0.56331664	0.5780345	0.56918687	0.5789137
0.0	0.012504717	0.07042284	0.060763344	0.030741183	0.47534245	0.04407303	0.17099428	0.24741551	0.26947674	0.14301224
0.0	0.0070500458	0.089066386	0.09080107	0.026990373	0.08143777	0.2307841	0.5943813	0.25474644	0.17272621	0.25417256
0.0	0.567373	0.66486126	0.61563176	0.612674	0.6164221	0.5909649	0.6705822	0.6897753	0.71990925	0.60241705
0.0	0.0105619645	0.053531617	0.07419335	0.032170717	0.50728434	0.16831557	0.3222437	0.21583858	0.08822212	0.10072321
0.0	0.008573099	0.0124737425	0.027991813	0.014515232	0.23266828	0.04769215	0.009231351	0.09188363	0.04433602	0.037035603
0.0	0.6409909	0.5321815	0.3615927	0.5172761	0.49197495	0.64352113	0.62718046	0.486449	0.76071703	0.57619333
0.0	0.010713945	0.09456847	0.068438806	0.018050708	0.10305513	0.24500377	0.13203026	0.2638931	0.1545582	0.08254423
0.0	0.011363337	0.12976201	0.06230983	0.025656166	0.098302625	0.24369349	0.020325948	0.23118733	0.25784728	0.16027707
0.0	0.69969213	0.4774482	0.65915936	0.4875643	0.90476614	0.5536498	0.7980143	0.7385066	0.62725705	0.6624412
0.0	0.8700499	0.6380769	0.51698285	0.50157017	0.5030366	0.59160846	0.6970643	0.56995875	0.71887904	0.64913034
0.0	0.008253987	0.012328121	0.027390439	0.014413584	0.22666043	0.04707515	0.008907527	0.08831453	0.042647455	0.036511995
0.0	0.012787389	0.07742471	0.070600525	0.028924935	0.48025548	0.1919455	0.40829942	0.18220904	0.23425327	0.14856589
0.0	0.016621992	0.068718456	0.066193864	0.031714577	0.55391437	0.14505227	0.14371027	0.101726964	0.8115432	0.3268796
0.0	0.00853122	0.056870654	0.054655213	0.023786798	0.088618614	0.08381288	0.3913317	0.120040655	0.12620138	0.18012168
0.0	0.0042571006	0.015647689	0.041024514	0.010811088	0.0323159	0.07472892	0.022381824	0.040442318	0.012389875	0.06933978
0.0	0.0042642094	0.015643641	0.041057706	0.010805348	0.0324433	0.0748492	0.022114584	0.04045894	0.012493005	0.069703996
0.0	0.5842107	0.56961685	0.564453	0.5836006	0.5840987	0.5529336	0.55386496	0.5632858	0.5570077	0.5715113
0.0	0.5847629	0.5694606	0.56211054	0.5838204	0.5842068	0.55401886	0.5536147	0.56549585	0.5564232	0.5713524
0.0	0.004609266	0.01500626	0.032446142	0.010023015	0.035960566	0.07249885	0.0010618187	0.07202928	0.047876526	0.01898709
0.0	0.0046420884	0.0149785355	0.032453135	0.009980861	0.036098115	0.07269165	0.001058748	0.07150822	0.04779037	0.019094145
0.0	0.012290792	0.08520766	0.07175887	0.026225053	0.13381372	0.21175931	0.063140795	0.16892983	0.4352742	0.11186618
0.0	0.015790489	0.09696297	0.0956429	0.025965014	0.33011138	0.17864981	0.038843706	0.16071773	0.40697494	0.14821476
0.0	0.6074933	0.6401966	0.5645504	0.5777484	0.7958194	0.5528046	0.12281895	0.5243032	0.66765845	0.6275655
0.0	0.58417726	0.5697396	0.56253135	0.5847296	0.5839329	0.5537537	0.5554234	0.56409883	0.5570703	0.57229686
0.0	0.009088751	0.012770508	0.020871686	0.009759625	0.024087442	0.011525042	0.0098623885	0.038504913	0.029034507	0.037360642
0.0	0.007614772	0.05952478	0.058174975	0.024273008	0.07082147	0.08043053	0.25375906	0.066070564	0.17881681	0.14961398
0.0	0.46403435	0.506123	0.465903	0.60542655	0.5265021	0.6090507	0.59381413	0.60756785	0.55485284	0.57867354
0.0	0.007404521	0.058959868	0.05736617	0.024040565	0.068283424	0.080285035	0.24946646	0.06463391	0.172307	0.14907828
0.0	0.5131973	0.69203657	0.29204097	0.5598683	0.6151114	0.53543633	0.5549574	0.6142086	0.50719434	0.4227845
0.0	0.011421177	0.054153334	0.068960845	0.03409982	0.13556354	0.1952078	0.12786508	0.14545229	0.4361503	0.11892627
0.0	0.012503569	0.05958586	0.04947914	0.036563404	0.12678498	0.11430266	0.12696072	0.10478964	0.45119596	0.16084392
0.0	0.5859962	0.5700971	0.5632909	0.5855086	0.583865	0.55423903	0.5561013	0.56284684	0.55676734	0.5737707
0.0	0.009363509	0.012232907	0.021939743	0.012847984	0.034343395	0.060094006	0.0034733105	0.05556274	0.18275717	0.042928655
0.0	0.00888178	0.017785536	0.061726402	0.0066712503	0.02204044	0.028990982	0.0015150195	0.058527723	0.021715548	0.05458349
0.0	0.010278726	0.08654105	0.109708965	0.019444538	0.1453504	0.104714	0.55847776	0.09988982	0.16305059	0.10912839
0.0	0.010278566	0.08955109	0.029720878	0.017702205	0.07800267	0.13953127	0.6192625	0.16072793	0.49835426	0.095023245
0.0	0.009042087	0.008194968	0.037390415	0.011833315	0.045147173	0.034085635	0.008516398	0.04722644	0.0032402372	0.022768548
0.0	0.0090443175	0.008160292	0.03740583	0.011850623	0.045341216	0.034326587	0.008578013	0.047124542	0.003253141	0.022917794
0.0	0.010737289	0.034462657	0.048436772	0.02326657	0.19953874	0.15721872	0.85868615	0.12596008	0.033911724	0.119179115
0.0	0.5794061	0.408154	0.4706734	0.58079606	0.8190959	0.6506372	0.92706674	0.5103431	0.36214918	0.49188322
0.0	0.010463723	0.034450553	0.047582913	0.022948725	0.1960306	0.15705901	0.85723007	0.12178222	0.033162437	0.11732643
0.0	0.01382585	0.07899292	0.014023452	0.034309227	0.055301443	0.069308884	0.1711289	0.24937616	0.02619251	0.26054996
0.0	0.005843118	0.07806728	0.07974748	0.025855036	0.12786828	0.1668358	0.2375271	0.12806454	0.464965	0.22867985
0.0	0.015630268	0.093452044	0.08082823	0.01864405	0.08293252	0.22967373	0.1759659	0.111168265	0.06909282	0.29917085
0.0	0.008223581	0.018243745	0.025844622	0.011907619	0.027491368	0.045532912	0.011629704	0.027936673	0.004763928	0.046027526
0.0	0.6304649	0.50864166	0.6833499	0.5257374	0.67427033	0.47450024	0.31418404	0.553948	0.3526283	0.6149343
0.0	0.5693504	0.28264105	0.74356836	0.7026882	0.57776225	0.5502865	0.7905203	0.5710125	0.7676219	0.6230857
0.0	0.010004659	0.07626394	0.06881952	0.022408329	0.28164878	0.11981703	0.7078428	0.095377825	0.23971622	0.118633136
0.0	0.032705415	0.047276597	0.08053697	0.04182689	0.7097781	0.275774	0.95307297	0.54859734	0.97489285	0.41697583
0.0	0.018273978	0.034897707	0.068598144	0.023804044	0.17070445	0.12372759	0.7312411	0.14721917	0.5201105	0.14602347
0.0	0.009712351	0.031365715	0.030049955	0.016028043	0.05446466	0.05052928	0.0039158557	0.040134754	0.12766886	0.027736751
0.0	0.006478772	0.08307471	0.086620696	0.015004518	0.08325789	0.109244876	0.47278547	0.23594145	0.13990504	0.10733197
0.0	0.0062530767	0.08163365	0.08600464	0.014988114	0.08265078	0.10891851	0.47231632	0.2342885	0.13963866	0.1068473
0.0	0.6255301	0.7139303	0.37820923	0.62297386	0.65925455	0.5345903	0.68904585	0.61773115	0.5418672	0.66952455
0.0	0.00936085	0.021123892	0.024771025	0.015497055	0.019099664	0.008873674	0.005679018	0.01661544	0.005849071	0.020998606
0.0	0.009034186	0.1407297	0.07622233	0.019487934	0.5347841	0.16160119	0.4186915	0.110655926	0.32390288	0.09069295
0.0	0.006718975	0.02184199	0.023475062	0.010374294	0.2698475	0.10224396	0.0012759488	0.027805636	0.042607922	0.024081435
0.0	0.036849797	0.2181801	0.17426343	0.06501365	0.8494955	0.42037168	0.9833543	0.56124103	0.9844849	0.56093156
0.0	0.58585405	0.5706844	0.56469715	0.585268	0.58450484	0.554955	0.5541798	0.5645373	0.5590241	0.57234347
0.0	0.5846534	0.78518623	0.6870813	0.5689813	0.6123248	0.5267576	0.07732803	0.58558464	0.75550735	0.42659068
0.0	0.003775313	0.02277144	0.0917359	0.016377296	0.027927935	0.05277357	0.08070555	0.025816318	0.04001768	0.044029046
0.0	0.006191722	0.121835485	0.22955184	0.02927905	0.18623894	0.26365298	0.8107942	0.08150135	0.19506092	0.18326195
0.0	0.4834563	0.6749851	0.53023446	0.5494136	0.58927155	0.72583586	0.7259678	0.56698585	0.80490446	0.56008714
0.0	0.0052959407	0.014476751	0.006549201	0.0040412797	0.045847114	0.050100878	0.004020429	0.036932252	0.0043303547	0.016193708
0.0	0.0093260305	0.06709672	0.01835186	0.00898441	0.22901571	0.16541983	0.11957205	0.10433108	0.05019342	0.091356315
0.0	0.009270361	0.06698476	0.018269653	0.008937232	0.22866948	0.1652794	0.11954088	0.10411856	0.05011828	0.091300115
0.0	0.009424019	0.06745344	0.018325241	0.009013113	0.2297038	0.16578801	0.11934996	0.10463308	0.050061587	0.09148825
0.0	0.67087686	0.5584269	0.5561066	0.6939512	0.6329693	0.5167569	0.63332754	0.67690736	0.7161995	0.63976383
0.0	0.00023952487	0.013967362	0.022432074	0.011684698	0.042923804	0.035508804	0.024726296	0.026092844	0.0068036867	0.028189665
0.0	0.0056647626	0.10955988	0.09547667	0.029016385	0.1308442	0.21650803	0.1667875	0.19970079	0.44114006	0.2140967
0.0	0.0034947696	0.019222407	0.026236381	0.0138154635	0.041884765	0.055060748	0.003964354	0.032320857	0.100691095	0.047565866
0.0	0.4011728	0.54754484	0.6629909	0.6788999	0.73964816	0.5464924	0.5425737	0.8517455	0.80591184	0.64288294
0.0	0.008567738	0.103579246	0.076070555	0.020469697	0.117962904	0.14924625	0.09817539	0.10602245	0.17009287	0.20717339
0.0	0.006298626	0.08382456	0.06261752	0.03513042	0.125854	0.16764338	0.16792886	0.1072745	0.61142564	0.21375518
0.0	0.41889647	0.6904384	0.4930277	0.56498253	0.79679173	0.6242468	0.7457224	0.57478386	0.60182035	0.5441052
0.0	0.0055863503	0.021463282	0.051487688	0.007142752	0.022668736	0.044036742	0.0021239007	0.03836613	0.0066981344	0.060576763
0.0	0.58352375	0.6992226	0.2268727	0.4220584	0.5814606	0.51608783	0.6825852	0.47669706	0.83990127	0.70478815
0.0	0.014471052	0.036670107	0.014998268	0.02097937	0.4324854	0.19953041	0.24875896	0.16344449	0.5325307	0.124548756
0.0	0.014455105	0.036505654	0.014970343	0.020963218	0.43150538	0.19913371	0.24963091	0.16345176	0.53202075	0.1244609
0.0	0.009092393	0.025566949	0.05799485	0.034022503	0.07450794	0.13436463	0.8845353	0.077026665	0.046113707	0.16882746
0.0	0.010679889	0.06911897	0.05679206	0.034258265	0.0908412	0.16324896	0.8744806	0.08875128	0.04512463	0.12563014
0.0	0.5238518	0.3737848	0.4703916	0.6199662	0.63481003	0.61630696	0.9436916	0.5822015	0.58416075	0.66961366
0.0	0.47985774	0.69693553	0.63462645	0.4542344	0.6632654	0.48354906	0.6174938	0.63051885	0.7437962	0.46210903
0.0	0.013647236	0.11499922	0.16373678	0.04503544	0.75295967	0.38828978	0.8392298	0.26002538	0.42267582	0.2466742
0.0	0.5855482	0.56963235	0.5630734	0.5847124	0.5845271	0.55311656	0.55316514	0.5600469	0.55844396	0.5720912
0.0	0.024963943	0.15118839	0.086629264	0.02815925	0.14926592	0.19698471	0.040267065	0.09667187	0.31161729	0.08317558
0.0	0.0061402484	0.016515177	0.025037292	0.009245063	0.019234128	0.04855156	0.0039522354	0.032303028	0.08223762	0.04594753
0.0	0.0053508184	0.02192046	0.04891752	0.012666476	0.16927305	0.04847496	0.002743409	0.02915031	0.01640261	0.04241418
0.0	0.0042897025	0.015242967	0.028920187	0.01852301	0.026962161	0.04563002	0.015797094	0.03233578	0.012078466	0.05171879
0.0	0.00707335	0.017584987	0.02721875	0.013394619	0.025127273	0.040852144	0.015669076	0.047575004	0.0106930565	0.036034875
0.0	0.012465358	0.14335427	0.068322636	0.031450443	0.24110855	0.12987542	0.718828	0.17131814	0.28873146	0.05738792
0.0	0.005371666	0.03109617	0.029084254	0.010257318	0.0684911	0.02140547	0.1209794	0.023348024	0.009614387	0.01882828
0.0	0.005357995	0.00977321	0.031290535	0.011521886	0.06532515	0.03435082	0.027760427	0.035483573	0.00783603	0.045779552
0.0	0.007753002	0.06508144	0.097398736	0.02333445	0.11942855	0.16892904	0.36884636	0.07119754	0.21196792	0.12364817
0.0	0.010790583	0.09116993	0.045119524	0.026933216	0.15175198	0.114768	0.39708146	0.21903554	0.017255565	0.1029477
0.0	0.0133529175	0.09390567	0.16602172	0.026031232	0.073517844	0.15339717	0.64932615	0.15519767	0.12187861	0.16521621
0.0	0.014414377	0.051364165	0.06360562	0.025493206	0.09350502	0.21170717	0.24311863	0.260112	0.19435997	0.180335
0.0	0.021502988	0.09265575	0.06525286	0.027517872	0.14096141	0.11743319	0.44967577	0.21566975	0.36501795	0.16864723
0.0	0.01721715	0.0881348	0.067439504	0.020954706	0.3427799	0.1854089	0.16283305	0.07106503	0.47827256	0.2833992
0.0	0.0055905557	0.016514618	0.04229421	0.011877121	0.036044538	0.043285854	0.027833926	0.07643463	0.03554527	0.06075913
0.0	0.009480929	0.08820782	0.08170426	0.019918324	0.15715457	0.12180281	0.7346116	0.10091039	0.43206835	0.23521622
0.0	0.038334813	0.19551095	0.2407088	0.06528187	0.75161153	0.4481414	0.98267347	0.53881544	0.9845318	0.46222168
0.0	0.031331137	0.20612176	0.18203478	0.08143372	0.7833584	0.39389014	0.98264873	0.65246135	0.95699245	0.3710162
0.0	0.036255162	0.20979592	0.23574753	0.073282294	0.80078965	0.47463274	0.9850345	0.6639354	0.9749834	0.5729113
0.0	0.010975379	0.010530383	0.026739314	0.010178686	0.02264714	0.029930543	0.0122171	0.10659412	0.085480124	0.05184208
0.0	0.006336081	0.020486316	0.02018132	0.011550318	0.04925055	0.03409098	0.009384501	0.03491249	0.033987977	0.041445915
0.0	0.009901069	0.019820692	0.034849077	0.008041734	0.03544129	0.048758548	0.0043146736	0.029550664	0.045339566	0.07836818
0.0	0.027963342	0.17783673	0.24620199	0.05778493	0.85070205	0.3517396	0.99417084	0.5875279	0.98597646	0.57839
0.0	0.58420414	0.5698162	0.5627133	0.58474433	0.5835907	0.5537606	0.5555773	0.56437546	0.5553565	0.5722908
0.0	0.005411297	0.032831594	0.02650798	0.0066694967	0.030249124	0.031229688	0.08308679	0.045843128	0.043997798	0.025635505
0.0	0.010918707	0.096137136	0.08636976	0.016301973	0.10480591	0.13768424	0.68673444	0.13720809	0.4068097	0.17218032
0.0	0.011375171	0.07557523	0.058190484	0.021791501	0.2388076	0.16682187	0.6930834	0.14912388	0.27589896	0.119629264
0.0	0.5864384	0.5693056	0.56525683	0.58478487	0.5852389	0.55496323	0.55573773	0.5649099	0.55719405	0.5721131
0.0	0.59513986	0.6062601	0.59477645	0.5539748	0.63192594	0.55423915	0.81879723	0.6408737	0.57830364	0.5352516
0.0	0.0054136175	0.016340619	0.021115249	0.012258729	0.081185825	0.04284453	0.012030073	0.041267365	0.029040242	0.07718924
0.0	0.6321518	0.64567256	0.69519514	0.49440137	0.6617853	0.5301759	0.7105157	0.53948826	0.7094552	0.54347914
0.0	0.006731681	0.020312369	0.09512125	0.005172938	0.029829422	0.02030284	0.0022153428	0.040537704	0.019694803	0.033440825
0.0	0.5832018	0.56918806	0.5623241	0.5839042	0.5823093	0.55385405	0.55312496	0.5634984	0.5536574	0.5701721
0.0	0.5865123	0.570903	0.5641297	0.58356625	0.5844595	0.55409724	0.5557088	0.56549275	0.5563776	0.5729892
0.0	0.71288055	0.5946305	0.5557191	0.5369478	0.930936	0.572629	0.7613497	0.5361155	0.60423195	0.68061763
0.0	0.011691345	0.021504724	0.033033323	0.011952271	0.04847504	0.056210883	0.057079725	0.031673018	0.02460258	0.091332324
0.0	0.58372074	0.56919837	0.56306005	0.58289087	0.5840909	0.5550411	0.5532565	0.5637064	0.55593663	0.5708886
0.0	0.5849356	0.56918734	0.5635447	0.5835318	0.5844794	0.55408245	0.55496675	0.5641131	0.55615133	0.5731281
0.0	0.007849748	0.092640236	0.11083278	0.023138657	0.26601252	0.23996577	0.2304741	0.05758267	0.17609178	0.33334625
0.0	0.58545846	0.5703268	0.564481	0.5851326	0.5861365	0.5537061	0.55457807	0.5630975	0.5574939	0.57354176
0.0	0.04248513	0.1858695	0.13803558	0.054658968	0.82073665	0.4801905	0.9854033	0.59523475	0.9737095	0.52615136
0.0	0.5986587	0.57340616	0.58533156	0.5799143	0.7200017	0.5777357	0.16227718	0.5649488	0.6881529	0.5776044
0.0	0.01034197	0.084667414	0.077595554	0.028314311	0.4410444	0.15313193	0.24290934	0.061866812	0.05651224	0.08605295
0.0	0.011241996	0.015237928	0.06614048	0.0041009225	0.086346254	0.043770682	0.15615009	0.027133796	0.2767563	0.04766726
0.0	0.019996399	0.06089474	0.16691609	0.011083746	0.2226814	0.1829872	0.7690968	0.12898177	0.8559977	0.10575506
0.0	0.018436428	0.055058107	0.16387911	0.010324005	0.30048734	0.21453466	0.8571671	0.105120815	0.7241132	0.09923307
0.0	0.5788683	0.5546041	0.5755167	0.5572046	0.74095476	0.68189406	0.88576496	0.58884394	0.6572086	0.6502679
0.0	0.7351163	0.59746754	0.73369277	0.28733543	0.7316432	0.59539634	0.8967297	0.69966775	0.9006344	0.5459176
0.0	0.00654122	0.035762005	0.028411914	0.0036254143	0.032794777	0.040985	0.0058348635	0.081428096	0.018719919	0.020307062
0.0	0.00703592	0.08727386	0.10222995	0.023295976	0.08780848	0.14899918	0.5015451	0.28134838	0.14328569	0.11195348
0.0	0.49460906	0.44430923	0.56591636	0.5292671	0.7390357	0.53724563	0.27696055	0.67229885	0.50971824	0.629459
0.0	0.0059969807	0.026205225	0.029075615	0.010440608	0.09704361	0.07155246	0.0050419345	0.05188421	0.0813783	0.025817195
0.0	0.0060897097	0.026537225	0.029537013	0.0106221	0.09879328	0.07139983	0.004973729	0.054051645	0.08188479	0.026380247
0.0	0.0060897097	0.026537225	0.029537018	0.0106221	0.09879328	0.07139983	0.004973729	0.054051645	0.08188479	0.026380247
0.0	0.0061025894	0.026554136	0.029491492	0.010638032	0.09865683	0.071736716	0.005040806	0.05429354	0.08204433	0.026329994
0.0	0.012734207	0.077478416	0.0799944	0.019655	0.396515	0.21024448	0.08772835	0.13109548	0.038054526	0.11429127
0.0	0.5857124	0.56976444	0.56337804	0.5844826	0.58484066	0.5543178	0.55393684	0.5646941	0.55763596	0.5727835
0.0	0.59613734	0.57304823	0.5709767	0.589426	0.59500617	0.5570308	0.559799	0.574874	0.56694853	0.57881767
0.0	0.008632617	0.0104082655	0.024746472	0.0065690055	0.03445376	0.050597034	0.002083645	0.036855787	0.0025802525	0.03384335
0.0	0.5853483	0.56859076	0.56351066	0.5843856	0.5840727	0.554	0.5544812	0.5648861	0.55725914	0.573172
0.0	0.39473173	0.615792	0.54329324	0.6343859	0.8881154	0.5349703	0.90964067	0.48618641	0.68634963	0.42622653
0.0	0.010303636	0.09870917	0.12473663	0.024370015	0.68199724	0.19029997	0.23867203	0.123661116	0.047074307	0.14997008
0.0	0.010661681	0.058325984	0.085768096	0.03911833	0.12772106	0.10992777	0.20419423	0.1536437	0.13457973	0.149637
0.0	0.56325746	0.6406899	0.5541726	0.628021	0.71975183	0.64912546	0.674956	0.5924839	0.8177257	0.47261074
0.0	0.60066944	0.73944986	0.6667543	0.5420124	0.6623371	0.6063369	0.7295814	0.62703484	0.6793702	0.59332305
0.0	0.75246656	0.6284046	0.57633525	0.5856107	0.61632806	0.6542804	0.39743876	0.6417821	0.7231495	0.5059853
0.0	0.0049122954	0.018874085	0.035242155	0.008711479	0.048860803	0.028473062	0.0032958132	0.042825058	0.0031156954	0.04493064
0.0	0.0049119904	0.018824207	0.035047878	0.008719439	0.04847297	0.028550785	0.0032187814	0.042706132	0.0031204624	0.044679027
0.0	0.005034735	0.01897935	0.035507333	0.008792568	0.050307445	0.028730793	0.0032551484	0.044552322	0.0031554308	0.04509873
0.0	0.008760634	0.017859977	0.023600925	0.013781365	0.028825046	0.07008993	0.00048556135	0.04685013	0.11111353	0.065028556
0.0	0.011120136	0.102306806	0.0749821	0.027023928	0.43384233	0.12815753	0.10383048	0.11206049	0.12388889	0.1201845
0.0	0.70712435	0.45276877	0.5437747	0.66139656	0.6359053	0.5598461	0.7122928	0.53220224	0.5853444	0.58299804
0.0	0.009917382	0.06729665	0.056495357	0.032126516	0.14869502	0.27693585	0.8629422	0.16512644	0.85443616	0.32550314
0.0	0.009889222	0.0870647	0.094992146	0.031919755	0.22366868	0.2418092	0.91823024	0.18121311	0.8788832	0.26431257
0.0	0.006073494	0.012673026	0.024523402	0.011425651	0.0417018	0.08036654	0.18846935	0.04485102	0.28492346	0.09141021
0.0	0.0060161175	0.012669619	0.024310814	0.01141484	0.04127695	0.0804573	0.18816699	0.044985436	0.28258288	0.09080162
0.0	0.0069621108	0.082004555	0.093082055	0.03866186	0.53277266	0.2783658	0.67195684	0.09441196	0.030919552	0.12142826
0.0	0.64699537	0.6492938	0.530783	0.5586651	0.49571756	0.52938056	0.7902524	0.6101026	0.6654808	0.5968396
0.0	0.009909997	0.08608354	0.059344016	0.034116607	0.57620686	0.069970146	0.6383055	0.11225874	0.14241545	0.08424044
0.0	0.5368782	0.6755804	0.7493962	0.44266924	0.57440805	0.5637221	0.81564176	0.5766919	0.46148902	0.64600986
0.0	0.007332174	0.09042926	0.12972036	0.020912282	0.29477504	0.20114641	0.83716905	0.07852612	0.03156339	0.1458099
0.0	0.507921	0.5646153	0.58208054	0.5097124	0.70933765	0.45167327	0.7848168	0.66308093	0.66729087	0.48362467
0.0	0.019267678	0.072338685	0.072399214	0.024331803	0.42078954	0.1748056	0.82764226	0.09397128	0.062789395	0.2379842
0.0	0.58488256	0.56963664	0.56350267	0.5850965	0.5837666	0.55401134	0.5559922	0.5648438	0.55667305	0.57262325
0.0	0.005016383	0.011066402	0.035636585	0.015113577	0.03753674	0.040311676	0.051820137	0.02214583	0.005935195	0.044806235
0.0	0.69666535	0.668717	0.5403952	0.53208303	0.8381337	0.46736628	0.70198077	0.7262497	0.60704863	0.6813479
0.0	0.5851645	0.5701871	0.56626904	0.58506966	0.5858462	0.5546543	0.5545749	0.56520504	0.55906713	0.5723508
0.0	0.006265896	0.10569381	0.057300437	0.022840753	0.09442128	0.0956142	0.49044633	0.05024231	0.40361655	0.24341755
0.0	0.010599729	0.08062293	0.061663777	0.03290246	0.056842607	0.12200254	0.052691262	0.13653295	0.059477773	0.104403466
0.0	0.009687063	0.016792526	0.01725382	0.010904323	0.021653762	0.016572284	0.0033488998	0.090120055	0.00436038	0.04923085
0.0	0.011656114	0.06016349	0.016895046	0.022627952	0.4229051	0.115838304	0.18902868	0.07545087	0.07723887	0.05964674
0.0	0.5000602	0.63808024	0.1819024	0.5733932	0.7920398	0.56651944	0.49157912	0.5768975	0.7132922	0.67791605
0.0	0.014266992	0.07580729	0.05982509	0.032681998	0.4330416	0.11134491	0.15596692	0.054117598	0.033787366	0.07788471
0.0	0.0129909925	0.07613578	0.13891932	0.02448509	0.33037338	0.17544962	0.19809763	0.13338359	0.0772977	0.18553059
0.0	0.0122486	0.0715361	0.11414825	0.028267374	0.1256076	0.07688755	0.4755478	0.06504025	0.20000756	0.0668204
0.0	0.0110662365	0.050526224	0.20245856	0.02032404	0.07759911	0.12862533	0.38714895	0.17926677	0.4795892	0.15511893
0.0	0.5845297	0.569449	0.5629273	0.58500385	0.5835379	0.5534412	0.5538524	0.5640073	0.5564268	0.5724378
0.0	0.00436127	0.08548756	0.051117163	0.027661772	0.12378172	0.4290029	0.05687517	0.08326583	0.37882408	0.09068434
0.0	0.00898469	0.015790125	0.017098656	0.016889581	0.03831373	0.27762818	0.0050350023	0.020692507	0.035672843	0.0262463
0.0	0.010988088	0.10628028	0.05945012	0.022868218	0.098749034	0.35107434	0.10865456	0.06624772	0.036128774	0.07473564
0.0	0.51670307	0.73370665	0.50800556	0.46116683	0.5924398	0.52544755	0.618742	0.6119472	0.29177484	0.50582206
0.0	0.010521379	0.106386535	0.058275267	0.0226843	0.09472005	0.34935468	0.107166916	0.06608385	0.035451725	0.07442836
0.0	0.5844623	0.5693892	0.5624916	0.58461255	0.5833048	0.55373883	0.55600667	0.56419843	0.5564382	0.57246554
0.0	0.0042948197	0.08489245	0.050507206	0.027693406	0.1215596	0.42928973	0.05684563	0.083366066	0.3724975	0.0905688
0.0	0.0017443217	0.011567267	0.039494757	0.010487463	0.030969167	0.06639548	0.0015616772	0.029112704	0.062390253	0.023324398
0.0	0.0031660092	0.032175906	0.0623265	0.02244515	0.13836105	0.20305365	0.07726389	0.10709448	0.15159194	0.11331567
0.0	0.26737493	0.45271853	0.49515027	0.51079845	0.679599	0.5176372	0.39716595	0.5782051	0.6831417	0.60653925
0.0	0.0030967132	0.031912595	0.061562598	0.022113418	0.1355034	0.20210716	0.076752655	0.10378335	0.14969707	0.112936586
0.0	0.01380014	0.06444273	0.03968014	0.019255819	0.12991379	0.1423235	0.11716165	0.096619256	0.31761494	0.13145578
0.0	0.012592002	0.058473974	0.03519051	0.028820202	0.06372943	0.23334835	0.07293833	0.058069974	0.22186501	0.09843292
0.0	0.54492605	0.52504605	0.56089675	0.68611413	0.4005094	0.57046634	0.6048997	0.45538446	0.73486876	0.59303224
0.0	0.44577077	0.39306432	0.6512485	0.49074486	0.5364457	0.59786433	0.76951724	0.602545	0.48623258	0.5732236
0.0	0.7044148	0.57525283	0.64482594	0.43529746	0.618896	0.6269205	0.7682946	0.56436396	0.5650038	0.6262103
0.0	0.008868689	0.012404318	0.015198502	0.0077485787	0.04007865	0.029588478	0.009335142	0.046754554	0.0052781356	0.04772628
0.0	0.011202977	0.080938995	0.10729432	0.019810732	0.12064726	0.14913166	0.098809205	0.16349638	0.099394344	0.10035217
0.0	0.58453274	0.56946844	0.5647008	0.5836992	0.58431286	0.5542717	0.55390936	0.5637259	0.55625004	0.57220596
0.0	0.58678466	0.57014763	0.56491935	0.58414555	0.584413	0.5538258	0.55358934	0.56383324	0.55573297	0.5718929
0.0	0.004637957	0.03129069	0.036244098	0.0075690956	0.12685174	0.04322855	0.0028240182	0.0271237	0.25628906	0.022021249
0.0	0.008916397	0.039941236	0.08091568	0.020409796	0.10829339	0.16800426	0.19493432	0.10948559	0.088778876	0.100131884
0.0	0.5176311	0.39009577	0.55103296	0.58889484	0.60649115	0.6006685	0.77129894	0.5425485	0.6512072	0.60302913
0.0	0.4987474	0.60035455	0.6195344	0.6248587	0.6374708	0.5237201	0.5168596	0.5421584	0.54171324	0.49970394
0.0	0.0052117654	0.02167666	0.0511964	0.007008891	0.024946291	0.046405874	0.0023036704	0.043110438	0.020768516	0.024828961
0.0	0.38960388	0.688539	0.5211562	0.5365177	0.6611871	0.5320922	0.46611115	0.52557254	0.8414742	0.5505224
0.0	0.013734057	0.06861178	0.07111884	0.02681483	0.08939117	0.24774213	0.22003274	0.16716711	0.5700203	0.18497977
0.0	0.013464956	0.010717645	0.020016674	0.008969092	0.030104317	0.06811944	0.026885599	0.020183159	0.03492976	0.022767086
0.0	0.5833759	0.56916535	0.5641273	0.5840794	0.58246344	0.55255014	0.55040616	0.56358504	0.55352294	0.572297
0.0	0.006550271	0.009631323	0.007604675	0.008660345	0.028219294	0.030102976	0.008942201	0.02383874	0.034904387	0.051683396
0.0	0.6345049	0.6044933	0.31320882	0.5950377	0.62896705	0.52374923	0.662913	0.6586951	0.77529943	0.53856635
0.0	0.5854496	0.5692812	0.5628866	0.58420366	0.58265156	0.55349976	0.5546775	0.56219906	0.55641073	0.5736429
0.0	0.012244724	0.071294434	0.11387336	0.028242316	0.12503146	0.07650529	0.47611946	0.06518354	0.19980727	0.06681498
0.0	0.6242044	0.64460903	0.61446285	0.7064324	0.6987783	0.48965093	0.9256097	0.73966426	0.87823886	0.6300931
0.0	0.009421463	0.08227822	0.06689328	0.02519928	0.13744323	0.16551518	0.28249204	0.083267316	0.081970274	0.107384145
0.0	0.010140219	0.06702721	0.148774	0.026520556	0.08437294	0.19571336	0.16728917	0.136378	0.25608897	0.23272242
0.0	0.010249875	0.067671165	0.14907153	0.026585232	0.08535286	0.19636266	0.16907859	0.13868043	0.25873575	0.23407942
0.0	0.012405655	0.0518482	0.06562631	0.029485501	0.5285978	0.13626835	0.3164004	0.0431065	0.027897308	0.087741405
0.0	0.01341954	0.08474265	0.10565701	0.024505235	0.09816256	0.20015322	0.2928765	0.15014619	0.053400278	0.09071672
0.0	0.00932967	0.06870615	0.18594542	0.025528694	0.105038375	0.19985935	0.29151097	0.15979782	0.24940456	0.24605648
0.0	0.65225285	0.63832086	0.5418386	0.6083435	0.62447363	0.5625773	0.618394	0.5053014	0.46815202	0.47457868
0.0	0.0152399605	0.045550026	0.05558079	0.023084732	0.15972498	0.26784912	0.06664253	0.18199755	0.10235738	0.14081843
0.0	0.42760432	0.6377365	0.53317267	0.609335	0.5999875	0.53067344	0.39217854	0.5851548	0.7383877	0.418559
0.0	0.66542095	0.51636016	0.68304235	0.6523243	0.66012686	0.5011928	0.4820442	0.81816757	0.6671988	0.56465465
0.0	0.0062635005	0.06668875	0.053158604	0.029479293	0.1671881	0.10009219	0.17488004	0.13560145	0.057435233	0.09672736
0.0	0.006631293	0.06567381	0.056815565	0.0356611	0.3944903	0.21807855	0.25066912	0.07537357	0.12291385	0.115197144
0.0	0.5206669	0.6361786	0.6085742	0.5286849	0.50653356	0.61115015	0.570167	0.7309675	0.6434446	0.56556153
0.0	0.5525419	0.4512695	0.46567914	0.61168844	0.46624005	0.3479148	0.54106736	0.75761634	0.36099106	0.63633883
0.0	0.004572679	0.03187326	0.03588971	0.0096505955	0.027811946	0.013697651	0.009116359	0.069765106	0.0035440475	0.017958337
0.0	0.005645371	0.032714173	0.05040586	0.024783064	0.3541645	0.18641931	0.078889355	0.11188071	0.06903595	0.18790045
0.0	0.0129807135	0.091221526	0.037459448	0.027967107	0.39121187	0.19456328	0.39849332	0.077361204	0.21473353	0.17712024
0.0	0.57154846	0.5214954	0.48475635	0.41622257	0.7421435	0.57957727	0.64591354	0.61231154	0.76811445	0.6486903
0.0	0.013961013	0.114443704	0.017600983	0.025613725	0.26064318	0.18263443	0.3911946	0.101600215	0.30219913	0.1344641
0.0	0.0095063355	0.008279539	0.01772151	0.016620316	0.028424246	0.007709588	0.010942694	0.024059419	0.1147464	0.04443207
0.0	0.006079199	0.017381934	0.022837348	0.010327612	0.040100295	0.02909781	0.0023590433	0.027990684	0.03283372	0.026927967
0.0	0.0063315257	0.017554896	0.023291832	0.010456965	0.041207384	0.029312117	0.002350408	0.029396975	0.034347143	0.027137509
0.0	0.0063487357	0.01757862	0.02326488	0.010387084	0.041471	0.02935671	0.0024036877	0.029338678	0.03448563	0.027264455
0.0	0.49490657	0.7063795	0.45889956	0.5656841	0.48724616	0.5185928	0.28852376	0.45477626	0.56593186	0.4979548
0.0	0.010729092	0.06963001	0.07186128	0.024560763	0.13069078	0.11560384	0.05948911	0.08839938	0.084754676	0.11366649
0.0	0.011425979	0.06302119	0.06062624	0.035717	0.06720866	0.12589294	0.14467302	0.06269607	0.07189953	0.15161923
0.0	0.011522565	0.02682083	0.02241394	0.012712416	0.031813316	0.018277882	0.011128796	0.027147746	0.014217532	0.050392237
0.0	0.004698544	0.010792282	0.0358173	0.0061446317	0.041649837	0.078228265	0.03195628	0.05960979	0.024635863	0.020254733
0.0	0.0101410225	0.1066556	0.07129895	0.029677218	0.3036883	0.1093372	0.1552347	0.15331453	0.11496471	0.23561509
0.0	0.009500461	0.07905273	0.041900314	0.031512193	0.32684788	0.22042967	0.064107746	0.09256877	0.3961697	0.12980314
0.0	0.044016644	0.2514466	0.29624078	0.112236015	0.8706747	0.45642096	0.9932724	0.66899234	0.9843944	0.49733123
0.0	0.009712934	0.088932715	0.035681248	0.012464552	0.3185955	0.14434181	0.19835089	0.17067799	0.3023874	0.11561184
0.0	0.011690983	0.045359164	0.09285883	0.025014162	0.0477888	0.103569396	0.19764361	0.15999648	0.09310005	0.09006354
0.0	0.013250451	0.097743504	0.023393102	0.023590699	0.15282875	0.17156796	0.19902724	0.11562878	0.13039622	0.19397207
0.0	0.009608644	0.01672751	0.004632127	0.012310332	0.01819801	0.024832334	0.0070794947	0.033167176	0.01888103	0.050616555
0.0	0.0068147825	0.02337795	0.021350821	0.009195809	0.035816632	0.044803772	0.0027745678	0.020629581	0.031831093	0.07072746
0.0	0.046382047	0.30876133	0.16871202	0.09326675	0.8455745	0.44374812	0.98672926	0.5034207	0.96778554	0.3315992
0.0	0.04184615	0.29914048	0.15424116	0.041912857	0.87821245	0.30125973	0.9661256	0.55653703	0.9154515	0.27939615
0.0	0.006632791	0.118669935	0.07704299	0.028420841	0.086817145	0.14361708	0.18667968	0.20037235	0.1283159	0.31551513
0.0	0.0047322866	0.021162655	0.021737847	0.021401426	0.022677673	0.07443681	0.013005503	0.0775746	0.018078426	0.105118565
0.0	0.57857543	0.5918058	0.55381924	0.52182204	0.67812634	0.56588435	0.70385295	0.6733698	0.6903013	0.5777365
0.0	0.483408	0.67756385	0.6571676	0.5734039	0.57742345	0.61941206	0.8137872	0.57083505	0.59021825	0.6541798
0.0	0.007024955	0.021555293	0.034018535	0.011788776	0.057110116	0.04104473	0.030263115	0.045761198	0.012488382	0.020235619
0.0	0.008409692	0.07276347	0.051364638	0.03369895	0.11817097	0.13090882	0.07716577	0.102416255	0.054048806	0.24826649
0.0	0.6522192	0.6471437	0.48135835	0.6026943	0.71893907	0.5672416	0.5783142	0.7050191	0.62515944	0.6723881
0.0	0.017399844	0.059363194	0.06723469	0.028760703	0.16308635	0.24786475	0.11445992	0.07076004	0.42127913	0.08507351
0.0	0.014355842	0.116685934	0.07638563	0.018970035	0.2447691	0.12819716	0.079562776	0.24979097	0.59902745	0.077016085
0.0	0.009353791	0.026416883	0.030859044	0.015307253	0.025581688	0.028457196	0.000889938	0.047497824	0.013835442	0.042328313
0.0	0.016088707	0.12623301	0.081145056	0.02074569	0.106293574	0.13409352	0.036172546	0.18119185	0.43212783	0.104637936
0.0	0.021763217	0.10427482	0.06475016	0.024991238	0.06504835	0.12668772	0.5758738	0.17087723	0.3829506	0.28783947
0.0	0.5224401	0.6943952	0.6647984	0.6022919	0.6217742	0.62162685	0.5997803	0.6061094	0.7327818	0.7050203
0.0	0.029755792	0.070932366	0.07029293	0.033982024	0.08267183	0.1629228	0.48381242	0.12749825	0.07054093	0.3325225
0.0	0.5475587	0.5351874	0.5756792	0.51157224	0.53512627	0.47550732	0.47813216	0.757871	0.5717673	0.62639314
0.0	0.5936431	0.5733346	0.57151616	0.587677	0.59306586	0.55583936	0.5605783	0.5742345	0.56608164	0.5769054
0.0	0.0050236234	0.081830695	0.07669554	0.030088576	0.09570813	0.003819266	0.22643642	0.2117487	0.08944829	0.23739554
0.0	0.010664448	0.013813112	0.028392887	0.013344189	0.026816268	0.034697466	0.009460098	0.034366246	0.020151254	0.04228759
0.0	0.5848313	0.56977767	0.5630507	0.5838992	0.5853651	0.5541966	0.55224586	0.5655898	0.55618316	0.5721981
0.0	0.5839014	0.631616	0.590284	0.5111924	0.6366499	0.688641	0.7812562	0.58732766	0.57925093	0.5342812
0.0	0.007217687	0.022992533	0.024712263	0.010166745	0.028932799	0.02196036	0.01773316	0.051975407	0.026645582	0.03287092
0.0	0.5841409	0.569771	0.5631177	0.58518815	0.583726	0.55379134	0.55436295	0.5639144	0.55537176	0.57301486
0.0	0.008618868	0.01598305	0.023046564	0.011216392	0.02565626	0.057240956	0.0066627623	0.030904781	0.007058817	0.033451732
0.0	0.51933306	0.6261332	0.5431026	0.56997645	0.63887787	0.62776566	0.4082185	0.67887	0.44893354	0.57924175
0.0	0.0062180976	0.06650125	0.053015217	0.029261565	0.16652258	0.09958511	0.17485666	0.13545112	0.05673876	0.096046455
0.0	0.010280332	0.013646035	0.027859563	0.013255395	0.025681239	0.03444768	0.009344177	0.032861885	0.019746296	0.04157766
0.0	0.0051707667	0.02192278	0.03470831	0.017828422	0.047458615	0.045306172	0.0065971203	0.062365435	0.0023633577	0.05532199
0.0	0.016968613	0.034821816	0.053537834	0.017524287	0.3319368	0.11562252	0.31818202	0.09340842	0.26513493	0.111276545
0.0	0.01695014	0.03471083	0.053427547	0.01750763	0.33074462	0.115369946	0.31869984	0.09342284	0.26489767	0.11129265
0.0	0.5038465	0.64843214	0.4842544	0.5435429	0.78603417	0.6149542	0.6388501	0.6003102	0.73032385	0.656196
0.0	0.01490544	0.10361124	0.10038974	0.01582774	0.5648007	0.09938677	0.052825674	0.08380744	0.21621963	0.067971
0.0	0.016728867	0.038036514	0.12958087	0.03631745	0.10906648	0.16099435	0.22153193	0.090786174	0.16817737	0.19751933
0.0	0.007123479	0.015766777	0.025310477	0.010856454	0.041272223	0.022772018	0.004896473	0.028754001	0.0037825294	0.01863054
0.0	0.0065160105	0.014100965	0.089920856	0.009197591	0.02189821	0.049997363	0.004961899	0.096998096	0.01643671	0.0741525
0.0	0.008007478	0.11008277	0.048001	0.022145282	0.087396756	0.16449767	0.08514006	0.16738722	0.03480053	0.13323526
0.0	0.6825125	0.77781916	0.5356241	0.5673945	0.65192026	0.51600933	0.6688414	0.6910054	0.6192562	0.53620815
0.0	0.017694736	0.052681074	0.07587008	0.038832534	0.376497	0.14825957	0.31430244	0.08854421	0.41807976	0.11795866
0.0	0.021327127	0.16954961	0.056210756	0.016051892	0.35794312	0.14924766	0.43732396	0.09542013	0.24267352	0.1294479
0.0	0.010920674	0.06304214	0.11908973	0.008775952	0.14178373	0.280074	0.13481414	0.15054555	0.16987018	0.073820665
0.0	0.011258656	0.06320586	0.11931619	0.008854537	0.1436151	0.2799195	0.1348681	0.15278733	0.169963	0.07373835
0.0	0.6776767	0.575567	0.5640546	0.5596104	0.8194846	0.5420053	0.689641	0.5986313	0.5269864	0.52248204
0.0	0.0061158356	0.021823455	0.03803756	0.008448603	0.041462585	0.04139258	0.0036803426	0.019073987	0.0037269897	0.043814164
0.0	0.58443594	0.5689486	0.56292266	0.5849876	0.5835905	0.55346185	0.55464834	0.56366366	0.5577226	0.57260996
0.0	0.0047108065	0.01841822	0.03151305	0.008466617	0.015794141	0.030087702	0.0083495425	0.03848806	0.012858874	0.03656645
0.0	0.008980793	0.046523556	0.081259236	0.019929962	0.12537594	0.1694252	0.2061857	0.08608029	0.0830472	0.11463029
0.0	0.49500248	0.5186914	0.5667441	0.46559653	0.55139196	0.58647066	0.67397636	0.667738	0.7367206	0.53489614
0.0	0.008417649	0.13142905	0.054798014	0.020889916	0.11992345	0.11942265	0.079805836	0.07423345	0.21114843	0.15606223
0.0	0.543668	0.7202233	0.49271518	0.55219764	0.6123893	0.58417207	0.32470807	0.58859617	0.8856809	0.55143064
0.0	0.011793037	0.09041208	0.10618189	0.034492582	0.479503	0.16520685	0.14890599	0.14441577	0.19120218	0.22225627
0.0	0.5804236	0.61895573	0.6750476	0.61665934	0.8610443	0.5669541	0.37164107	0.73409224	0.8078819	0.67009306
0.0	0.58433837	0.56965065	0.5628435	0.5849149	0.58329093	0.55358064	0.55405223	0.56424713	0.5555827	0.5727341
0.0	0.007395407	0.01998108	0.029655969	0.009961372	0.03457785	0.054280527	0.0052664825	0.042992588	0.0033434327	0.02400278
0.0	0.014123577	0.11074829	0.056417976	0.021117566	0.16225749	0.17998494	0.3347085	0.091648735	0.09885575	0.11528189
0.0	0.5399103	0.67334366	0.504898	0.50009394	0.7729453	0.53788143	0.6037461	0.5168008	0.33105394	0.45781058
0.0	0.65923154	0.60063714	0.722075	0.551789	0.5445714	0.53935033	0.5241519	0.66067314	0.31587377	0.6703269
0.0	0.010704033	0.014443664	0.053623293	0.017711328	0.09608938	0.07096738	0.011401385	0.03433216	0.00092587475	0.034474786
0.0	0.027809013	0.09318058	0.05290898	0.024712022	0.11159931	0.104480386	0.08069197	0.258458	0.13294233	0.24585171
0.0	0.015608972	0.018805359	0.026334848	0.008787291	0.027687889	0.016938105	0.005706386	0.055185825	0.039878473	0.054699957
0.0	0.008830407	0.06699346	0.027506772	0.010840428	0.12767044	0.16379216	0.28565207	0.09575715	0.15140793	0.12185859
0.0	0.61958444	0.63006437	0.5793354	0.59732664	0.716833	0.4844878	0.5422881	0.54058945	0.77428126	0.6644963
0.0	0.40763333	0.6857778	0.37186137	0.40520045	0.4457955	0.562741	0.60380673	0.63566643	0.7212255	0.64971346
0.0	0.0045145284	0.013510307	0.008740066	0.0047449586	0.025224768	0.038593818	0.01086648	0.032346074	0.04530309	0.020771785
0.0	0.011522446	0.11359789	0.034959193	0.007079535	0.09206245	0.14577709	0.2466805	0.1944103	0.1031997	0.14602719
0.0	0.0115224505	0.11359789	0.034959186	0.0070795314	0.09206245	0.1457771	0.24668047	0.1944103	0.1031997	0.14602719
0.0	0.0055055185	0.026422147	0.04782112	0.0026512104	0.025251819	0.03779173	0.018655604	0.040084396	0.0048584016	0.052091222
0.0	0.012494264	0.09811133	0.11668913	0.02411281	0.45080614	0.21683857	0.33272895	0.1427605	0.24113658	0.12625243
0.0	0.67469746	0.6328997	0.5795208	0.5808476	0.618057	0.5591079	0.30851436	0.63526034	0.7678694	0.6704897
0.0	0.5876609	0.65255237	0.63375854	0.52570575	0.5994067	0.58881307	0.47211632	0.58772117	0.7431505	0.54364866
0.0	0.63406783	0.74383926	0.71837944	0.5754414	0.665181	0.4858081	0.69263697	0.7529497	0.6884567	0.6658619
0.0	0.014173065	0.18475285	0.1121809	0.022156106	0.44577765	0.12785791	0.3096096	0.17178516	0.1748598	0.24009296
0.0	0.010402903	0.025058746	0.036742866	0.01177458	0.024951927	0.06429298	0.017011069	0.050101854	0.02980342	0.04673541
0.0	0.0032185104	0.024365587	0.051184606	0.0114709595	0.036953423	0.090668015	0.013172291	0.06051785	0.14083204	0.020993363
0.0	0.5852191	0.57014966	0.5644171	0.5846966	0.5843618	0.55432534	0.5545848	0.56414074	0.5548264	0.57178533
0.0	0.013471557	0.050388146	0.0734975	0.018159822	0.14187807	0.15939884	0.33507943	0.1414265	0.26386216	0.19115327
0.0	0.00732028	0.01353029	0.030138059	0.011273384	0.041516647	0.08833732	0.037937053	0.054491103	0.019310249	0.0800182
0.0	0.008391699	0.08049266	0.06592506	0.02301458	0.11334828	0.15322167	0.12844768	0.11340987	0.048710078	0.16909085
0.0	0.008503166	0.049169417	0.05947408	0.029967407	0.25566489	0.17956725	0.70753056	0.12915485	0.06623267	0.23975852
0.0	0.67897475	0.5125391	0.47320366	0.5024103	0.62559766	0.5090179	0.5705967	0.5418936	0.50875354	0.60618716
0.0	0.0051409816	0.11799334	0.05550594	0.040077627	0.086892575	0.13697287	0.16644615	0.10590368	0.29744264	0.19324385
0.0	0.0051694033	0.116937295	0.054884348	0.040002134	0.08457082	0.13664462	0.16721736	0.10155861	0.28997412	0.19140221
0.0	0.005158835	0.117705576	0.05493297	0.040040888	0.084004276	0.13689612	0.16689202	0.101170264	0.2898222	0.19181055
0.0	0.35485533	0.6312496	0.5675047	0.5519584	0.5222725	0.5911956	0.40528777	0.39241308	0.70412034	0.5271397
0.0	0.0042076167	0.015437202	0.008962529	0.009122408	0.02028623	0.07077732	0.009460223	0.014652926	0.15357263	0.014639877
0.0	0.0074959863	0.021175588	0.008627567	0.009076225	0.02161435	0.053157143	0.008176309	0.03485854	0.0037600852	0.034324337
0.0	0.007263754	0.021156097	0.008369396	0.009021124	0.020932922	0.05259375	0.007943031	0.03367988	0.003595792	0.03376396
0.0	0.007267434	0.021038929	0.008411736	0.009032858	0.02105034	0.052709196	0.007997038	0.033713967	0.0036070924	0.03369933
0.0	0.008832457	0.034631383	0.015095269	0.010742143	0.036900632	0.032898	0.043268085	0.028245633	0.034410555	0.04972991
0.0	0.45294333	0.5725433	0.5355573	0.537234	0.4909498	0.5563768	0.8781565	0.57759315	0.6782639	0.5770631
0.0	0.010901911	0.0456058	0.04070387	0.037426017	0.054007694	0.1768857	0.3505624	0.1327852	0.110657245	0.12525892
0.0	0.010922312	0.045742355	0.040892366	0.037577584	0.054201875	0.17727101	0.35111883	0.1326647	0.11123826	0.12605691
0.0	0.5842083	0.5697735	0.5635895	0.5841807	0.5829442	0.5547425	0.5538986	0.5642929	0.5572973	0.5721904
0.0	0.0253373	0.062031448	0.075091176	0.022898177	0.050707582	0.17909542	0.23376785	0.09875994	0.17945886	0.14204194
0.0	0.0034117945	0.0064389626	0.01523405	0.016407488	0.018271064	0.051320836	0.014870857	0.02734025	0.019951954	0.018055864
0.0	0.0034819448	0.006482334	0.015372745	0.016437065	0.018564379	0.051573206	0.015040588	0.028139794	0.020519607	0.018315988
0.0	0.015421547	0.06899781	0.06819708	0.02158561	0.1107337	0.1708194	0.3080912	0.08249754	0.045808263	0.20068955
0.0	0.7129518	0.62035257	0.5046392	0.47291735	0.6670459	0.65209925	0.6560892	0.45242202	0.44841897	0.5939168
0.0	0.007476599	0.02132239	0.032363635	0.015033201	0.024087373	0.06011476	0.013098623	0.021285936	0.013834252	0.034121282
0.0	0.01087871	0.09322322	0.046559338	0.027105406	0.18599361	0.12101601	0.43527687	0.08451716	0.15133204	0.124858215
0.0	0.005809686	0.103677556	0.045536086	0.030756105	0.118116215	0.16648325	0.5151007	0.07995909	0.12646726	0.24496615
0.0	0.005809683	0.103677556	0.04553608	0.030756112	0.118116215	0.16648324	0.5151008	0.0799591	0.12646726	0.24496615
0.0	0.0063235713	0.05500105	0.065110624	0.025316505	0.10855433	0.1706472	0.22329849	0.06487309	0.1654393	0.13735166
0.0	0.015445493	0.042911015	0.06628693	0.04471924	0.11037139	0.10912944	0.12089021	0.075344525	0.09604894	0.124124005
0.0	0.008196759	0.060744785	0.054784775	0.023630876	0.06440467	0.15796919	0.5025391	0.1625237	0.052570824	0.084870644
0.0	0.0071591884	0.09690228	0.05487653	0.022831656	0.10619355	0.12985542	0.14127629	0.18582481	0.093118094	0.083732575
0.0	0.05360847	0.23833792	0.14253995	0.09479691	0.8560134	0.3689066	0.97794306	0.50933087	0.9557275	0.53669024
0.0	0.61241066	0.5711941	0.49203828	0.4881391	0.630667	0.5551367	0.5366869	0.60291564	0.644155	0.53406394
0.0	0.018105917	0.06727716	0.051022086	0.028688092	0.10070659	0.088059515	0.30071086	0.07142595	0.11222477	0.16614975
0.0	0.5404085	0.64187235	0.5366795	0.5651148	0.9115946	0.46742535	0.32076937	0.5214257	0.58363944	0.6774738
0.0	0.008095434	0.10272541	0.053637605	0.025737498	0.33639088	0.1160181	0.30623117	0.11276651	0.37247783	0.14813532
0.0	0.008104522	0.1032465	0.054020654	0.025784805	0.33589247	0.11618863	0.30661166	0.11238509	0.37221184	0.14840588
0.0	0.007136779	0.07730182	0.056340553	0.009796125	0.20800948	0.054298043	0.2035766	0.06962542	0.06804119	0.095145404
0.0	0.6554912	0.55791205	0.5735245	0.44704804	0.7440966	0.50173	0.40426052	0.69186133	0.83936626	0.63590115
0.0	0.0088209845	0.08279564	0.046640936	0.011543406	0.13316268	0.04373937	0.22192596	0.1232713	0.1115588	0.13664454
0.0	0.5861229	0.56941956	0.5629556	0.58497965	0.5827617	0.5539177	0.55591166	0.5622929	0.5577018	0.57301915
0.0	0.01098784	0.014431736	0.0038944227	0.009777867	0.10647705	0.046269033	0.006360481	0.026683392	0.0053240377	0.029725714
0.0	0.62880325	0.57493794	0.1156888	0.5476544	0.8398568	0.6759232	0.6033888	0.62625605	0.57055503	0.5026886
0.0	0.5844867	0.5695207	0.56266975	0.58480686	0.58346003	0.55382985	0.55471987	0.5638887	0.55541646	0.5724609
0.0	0.008940785	0.013011203	0.003344502	0.012416457	0.041341554	0.03030631	0.01079523	0.03322819	0.030275222	0.034911953
0.0	0.013908741	0.050676614	0.010743263	0.012663053	0.11637898	0.13603733	0.21368201	0.11609318	0.045404978	0.10883784
0.0	0.003731254	0.019467402	0.023349764	0.032898717	0.09980017	0.06091466	0.010704812	0.03872101	0.0023446912	0.043213
0.0	0.5028831	0.55124366	0.58964866	0.45226443	0.7399077	0.5107532	0.8700906	0.6031515	0.4078005	0.67571825
0.0	0.006642843	0.09137365	0.019798651	0.02166988	0.10041728	0.14912139	0.13917796	0.1911511	0.07283003	0.14416778
0.0	0.013826942	0.10361772	0.01698754	0.02810068	0.078508705	0.1165461	0.10700553	0.100063525	0.17140193	0.13809942
0.0	0.32187885	0.5799867	0.21903208	0.5208019	0.6093475	0.33773056	0.18210725	0.7304086	0.8911605	0.55518764
0.0	0.0054071713	0.007285866	0.021304043	0.0047119134	0.038120802	0.031166535	0.015745118	0.06970975	0.016797606	0.015332126
0.0	0.005388857	0.007288788	0.021334916	0.004726489	0.03781866	0.031127525	0.015882831	0.06978999	0.017018	0.015475565
0.0	0.0048874463	0.06395931	0.087943554	0.021759365	0.10117122	0.12312739	0.14502306	0.099481426	0.30597097	0.21892413
0.0	0.5842283	0.56966734	0.5620917	0.58508515	0.5836463	0.5539816	0.55434644	0.5640562	0.55603033	0.5725068
0.0	0.0036255314	0.012345168	0.028834745	0.012440371	0.018279072	0.02130987	0.0030900755	0.04439881	0.063450165	0.059077848
0.0	0.3963873	0.52839106	0.62153786	0.528486	0.64389205	0.5811785	0.63587886	0.69249153	0.7017043	0.51378757
0.0	0.6374481	0.45255557	0.6447163	0.49935746	0.7038833	0.55768394	0.4278794	0.7645566	0.8080806	0.5827621
0.0	0.57017565	0.6550501	0.6885276	0.58397406	0.6699978	0.48343813	0.85448456	0.583507	0.5071869	0.4937833
0.0	0.0123773245	0.045052618	0.02539917	0.023868497	0.07135435	0.10226211	0.08415094	0.08332275	0.16426088	0.1907592
0.0	0.010267604	0.050257545	0.017611738	0.027957503	0.12932092	0.079389706	0.025183406	0.14055319	0.26442936	0.12773651
0.0	0.58575547	0.5694129	0.56315345	0.5855909	0.5828998	0.55438066	0.55668616	0.56235915	0.5576258	0.57352835
0.0	0.006049979	0.0111337295	0.006013837	0.008184557	0.036828596	0.027694115	0.0005560711	0.043700255	0.022748478	0.033340044
0.0	0.5920715	0.56329113	0.36224312	0.64728373	0.59930366	0.45154262	0.10152842	0.63622475	0.71108305	0.50897497
0.0	0.5844374	0.56974566	0.5627375	0.58525777	0.58356166	0.55398977	0.5554578	0.5642225	0.55597365	0.5726366
0.0	0.006094442	0.017660338	0.014057328	0.009693693	0.016927756	0.01797603	0.001522895	0.01780148	0.09578317	0.030838458
0.0	0.6562498	0.54908663	0.49278563	0.60047084	0.544653	0.5944022	0.64727145	0.7133974	0.5178506	0.645655
0.0	0.0062477454	0.050651822	0.019736469	0.0077915983	0.07928143	0.15071562	0.080690235	0.18726718	0.45831463	0.15472129
0.0	0.011523227	0.028465504	0.03923001	0.017720206	0.08110797	0.116835415	0.10876676	0.16475566	0.4925726	0.16307329
0.0	0.58508897	0.5694772	0.56380564	0.5844553	0.5839463	0.5535143	0.55553496	0.5658321	0.5573721	0.5728589
0.0	0.0038508615	0.009916048	0.006860213	0.0031092493	0.044540733	0.033713993	0.0023909425	0.036562648	0.048699815	0.037436686
0.0	0.010761904	0.014298927	0.024604417	0.014674738	0.013952856	0.039877377	0.0015711429	0.027604725	0.04037836	0.024453131
0.0	0.59805816	0.5747007	0.5748668	0.59126145	0.59511214	0.5570033	0.5637422	0.5794241	0.568791	0.57875997
0.0	0.5857916	0.5694951	0.5631246	0.58553016	0.5829009	0.55464834	0.55350643	0.56371015	0.55580485	0.5722938
0.0	0.011130329	0.006821777	0.00574264	0.010362542	0.028876798	0.016928691	0.0017358656	0.027270412	0.0236918	0.03819879
0.0	0.011164262	0.006822685	0.0057372246	0.010399135	0.029038714	0.016990144	0.0017415265	0.027394887	0.023586322	0.038467206
0.0	0.012317245	0.030401869	0.04447714	0.024717506	0.29684088	0.18516906	0.13647713	0.071213655	0.14780086	0.16283764
0.0	0.007877542	0.0126038175	0.0166941	0.00838232	0.2039066	0.039780468	0.0123815	0.03623458	0.015942385	0.043054283
0.0	0.58456874	0.43521026	0.4618585	0.5227924	0.7292601	0.6641646	0.44886288	0.64377093	0.49906334	0.6657567
0.0	0.011954569	0.030250741	0.04386954	0.024599636	0.29059267	0.18429036	0.13342173	0.06997272	0.14345458	0.16234511
0.0	0.0030140392	0.01006555	0.0033539743	0.00539558	0.015311222	0.018704955	0.027752334	0.074927494	0.009086647	0.06989283
0.0	0.004568017	0.058267713	0.009651789	0.0152199995	0.07656993	0.11801875	0.21735124	0.145113	0.119506955	0.20230928
0.0	0.0028210054	0.020050153	0.0025244108	0.0060958113	0.028290203	0.06027661	0.0010755294	0.04052158	0.016138285	0.04665195
0.0	0.58319294	0.6258727	0.42025608	0.53253525	0.50561994	0.38738617	0.647485	0.5419541	0.6928017	0.62369114
0.0	0.007920312	0.039556712	0.022776084	0.0073181703	0.123505846	0.11050199	0.06361021	0.14697774	0.6916659	0.12998936
0.0	0.008687879	0.04485494	0.017752938	0.0057363654	0.12637329	0.13649684	0.029905023	0.041405097	0.04718207	0.1682214
0.0	0.5845814	0.56926215	0.56291455	0.5847149	0.5856207	0.55327374	0.5546888	0.56493825	0.5547171	0.57310444
0.0	0.0049859113	0.009355815	0.019290727	0.006209726	0.034506354	0.016652143	0.006449731	0.06773458	0.0644815	0.01838417
0.0	0.0037866142	0.013463929	0.002967272	0.009864684	0.17453867	0.020099442	0.0014921969	0.01269549	0.02457414	0.053015653
0.0	0.006495734	0.069444604	0.0140703125	0.02732922	0.43621895	0.099815995	0.05592494	0.07798439	0.21943836	0.31573948
0.0	0.646322	0.44995508	0.42302108	0.5733042	0.82834846	0.50407696	0.70281315	0.7380318	0.35983604	0.7003131
0.0	0.47346175	0.4740738	0.32697326	0.53208655	0.6732584	0.60083264	0.6713009	0.605116	0.7821737	0.54187685
0.0	0.008442469	0.04098438	0.06063573	0.01552288	0.08832978	0.13297719	0.12611967	0.17355976	0.35370505	0.13063355
0.0	0.007955031	0.029067481	0.04235894	0.015449425	0.19852594	0.15602872	0.049025986	0.121229775	0.28166476	0.14238961
0.0	0.58442515	0.56970865	0.5626664	0.5847317	0.58313674	0.5536919	0.55422693	0.5640646	0.5561671	0.5722093
0.0	0.0041863727	0.0128707485	0.020993354	0.0058602802	0.044948924	0.018771598	0.0024502573	0.014352287	0.10043288	0.048562154
0.0	0.5667337	0.6242489	0.46335647	0.5440026	0.6527361	0.5887557	0.49942002	0.53071773	0.70994776	0.43130323
0.0	0.009728549	0.01169893	0.021020193	0.007202463	0.059767347	0.06738507	0.001214114	0.024213655	0.017642604	0.074532434
0.0	0.013851814	0.090156496	0.05856227	0.02107528	0.48718384	0.14633425	0.020575488	0.09864831	0.14728911	0.07576609
0.0	0.014425226	0.032906733	0.020962229	0.01655949	0.36358336	0.13949303	0.08653845	0.056785688	0.050172113	0.091447614
0.0	0.007394564	0.029976951	0.026503956	0.017326875	0.39971647	0.16639225	0.062273197	0.06535625	0.10296392	0.060130507
0.0	0.006669863	0.035995126	0.04742052	0.011586233	0.14231464	0.09765965	0.03919622	0.0402902	0.034949843	0.033586852
0.0	0.0063132397	0.053213723	0.028803494	0.019045256	0.10371279	0.118327826	0.08216132	0.1429159	0.022362426	0.11031943
0.0	0.001667953	0.00870426	0.008188243	0.007396864	0.026570374	0.041636206	0.0008129563	0.039954357	0.002631768	0.019432278
0.0	0.0027087796	0.049536925	0.025848519	0.023575282	0.29956228	0.1015839	0.02263114	0.08076149	0.32128823	0.08769561
0.0	0.015483652	0.012981299	0.010823246	0.011314016	0.018484013	0.026417913	0.0019144316	0.030250158	0.0030190889	0.025464214
0.0	0.618362	0.60650885	0.50522316	0.4729453	0.8094312	0.5575519	0.62838244	0.7710388	0.5311007	0.559031
0.0	0.03791745	0.23578672	0.102510035	0.050040856	0.85514027	0.35868466	0.95961654	0.51019317	0.97096664	0.5408421
0.0	0.029156676	0.150399	0.11058219	0.07614742	0.80443364	0.28931385	0.9720622	0.48743182	0.9501113	0.3409622
0.0	0.007501289	0.055620763	0.04128403	0.011385724	0.2830194	0.090238236	0.10511202	0.070367485	0.11567963	0.13467762
0.0	0.6348988	0.5989698	0.73597074	0.6112265	0.8581429	0.4983892	0.09394623	0.7659843	0.7937563	0.7064606
0.0	0.5843711	0.5692148	0.56259686	0.5845805	0.5840391	0.55385226	0.5541677	0.5653408	0.5564264	0.5728395
0.0	0.018730655	0.11862075	0.0439073	0.0179721	0.54707676	0.10708619	0.03690953	0.115306795	0.08269186	0.1241972
0.0	0.012429872	0.05180089	0.021290189	0.01697214	0.41985807	0.061320003	0.07457145	0.076820515	0.013350725	0.06491566
0.0	0.5849192	0.56927156	0.56320405	0.5849147	0.5831226	0.55372155	0.55571365	0.5630006	0.55700386	0.57330585
0.0	0.0019448819	0.01031875	0.010510464	0.0084377285	0.046646766	0.063030176	0.0016843949	0.018195327	0.017912537	0.018200472
0.0	0.4177428	0.6364761	0.7062277	0.6659618	0.91020584	0.5302522	0.7573812	0.58563876	0.8208412	0.7288283
0.0	0.5843101	0.56965053	0.56298786	0.5847805	0.5841524	0.55371404	0.5552758	0.5638469	0.5549093	0.5725572
0.0	0.0043589976	0.004850756	0.012066483	0.0070368256	0.43285948	0.04013096	0.025953578	0.014295628	0.016345026	0.023614567
0.0	0.005815158	0.03420619	0.040006556	0.02391056	0.5568123	0.1933222	0.42678857	0.052410245	0.037762027	0.08201814
0.0	0.58785963	0.57095987	0.5657873	0.5853252	0.58538043	0.5560084	0.55598617	0.5661942	0.5603211	0.5737517
0.0	0.58822626	0.57126254	0.56619066	0.5848201	0.58518195	0.5560854	0.55500937	0.56604934	0.5604275	0.57348293
0.0	0.012037062	0.053259596	0.029429289	0.013079171	0.12702374	0.14869083	0.03774823	0.032860853	0.10046963	0.108407244
0.0	0.005748175	0.019252852	0.059050325	0.01079244	0.027325159	0.047174543	0.0070114266	0.042794403	0.0060328585	0.0015328316
0.0	0.0057489513	0.0192734	0.058983356	0.010796275	0.027334057	0.047301654	0.0070354706	0.042492975	0.0060225	0.0015324705
0.0	0.5981055	0.57495767	0.57328963	0.59053105	0.59598255	0.55827403	0.56232035	0.57735306	0.57205755	0.57830715
0.0	0.012433091	0.020528076	0.018685387	0.007312602	0.19299272	0.0124778785	0.0029229634	0.016681762	0.0010410537	0.022225251
0.0	0.01252805	0.020603897	0.018868878	0.0073405537	0.19256748	0.012599148	0.0029630528	0.016727919	0.0010348823	0.022242147
0.0	0.010747384	0.08837006	0.037315607	0.010912363	0.06081845	0.13641526	0.07284681	0.06521557	0.024817718	0.06804943
0.0	0.014845354	0.06657135	0.027605403	0.026368847	0.16718745	0.100673094	0.15408784	0.12700665	0.010714905	0.13952887
0.0	0.013948409	0.08022189	0.025829801	0.028522952	0.22792827	0.109142534	0.14797501	0.11248109	0.03586046	0.06268897
0.0	0.58445334	0.56954235	0.5616133	0.58493507	0.58410394	0.55405056	0.55475837	0.5643235	0.55655444	0.5727312
0.0	0.00689956	0.008288141	0.0051494315	0.013071886	0.1172532	0.026455622	0.0052901814	0.035225257	0.008171395	0.010615302
0.0	0.67739	0.6999472	0.5191934	0.5561312	0.7918489	0.44781056	0.5544628	0.641163	0.5066443	0.57168263
0.0	0.011689318	0.06911976	0.019006737	0.015138013	0.11936039	0.1090595	0.036537744	0.1520782	0.02177695	0.07533534
0.0	0.005293316	0.060335573	0.040411152	0.02896871	0.44754705	0.1276594	0.108368166	0.14951962	0.050547834	0.10546887
0.0	0.58591336	0.5689113	0.5633098	0.58514076	0.58307374	0.55278426	0.55526936	0.5623031	0.5576549	0.5736326
0.0	0.004857332	0.014721212	0.013455255	0.00934853	0.1811928	0.040789448	0.009080694	0.06496237	0.00235716	0.03353681
0.0	0.47533152	0.5338197	0.5135524	0.61766535	0.6497146	0.5486943	0.33925512	0.70009303	0.7812983	0.60281664
0.0	0.58457994	0.5692591	0.562739	0.58524853	0.58365333	0.5530297	0.55519485	0.5639258	0.5557191	0.572552
0.0	0.00770752	0.01842136	0.027593803	0.007168304	0.03567431	0.029438244	0.0012545215	0.10877505	0.001295971	0.023272898
0.0	0.69366133	0.5183023	0.22622316	0.58930576	0.6276043	0.56697446	0.5321646	0.5533476	0.6720604	0.5927524
0.0	0.015899906	0.056446347	0.017189594	0.025221063	0.4037887	0.088408425	0.024124892	0.13476413	0.030018862	0.08462521
0.0	0.015591351	0.056563396	0.016945366	0.024986243	0.39533418	0.08807985	0.023896942	0.1328715	0.02947524	0.08437421
0.0	0.015667332	0.056315407	0.016976714	0.025121026	0.39714453	0.087644756	0.024141036	0.13232355	0.029729314	0.08398899
0.0	0.014177058	0.06308756	0.028241958	0.020780485	0.43351272	0.1406292	0.13608268	0.07766505	0.009291419	0.053094078
0.0	0.0135708535	0.06264578	0.027551847	0.02061606	0.42154902	0.13972124	0.13477103	0.07516578	0.008881603	0.052287456
0.0	0.013683645	0.06225306	0.027610134	0.02071218	0.42364708	0.1392466	0.13572915	0.07476558	0.008988491	0.0521678
0.0	0.0064515187	0.101213284	0.025066197	0.024363087	0.5826487	0.17034048	0.25101212	0.2963564	0.026938308	0.07872967
0.0	0.56932276	0.62156916	0.4774298	0.66553956	0.8927818	0.73309577	0.5829929	0.80792695	0.4623624	0.6083172
0.0	0.0031953766	0.019616717	0.010644594	0.008622715	0.03916017	0.016228385	0.008605534	0.04081166	0.0017514477	0.025958069
0.0	0.008289074	0.006008011	0.016724186	0.008763662	0.045292385	0.030028665	0.0042294282	0.048949167	0.0054684887	0.012931765
0.0	0.008312005	0.0060089366	0.016752046	0.008773579	0.045276843	0.03031027	0.004225973	0.048737474	0.005486755	0.0129179675
0.0	0.5845603	0.5693758	0.56290483	0.58433527	0.58321154	0.55376905	0.5542918	0.564015	0.5563471	0.5726083
0.0	0.013858916	0.009585159	0.021419868	0.007960541	0.018885694	0.035907205	0.00224991	0.03299957	0.007040949	0.016063297
0.0	0.009546325	0.09163339	0.047616202	0.021346418	0.06207157	0.13823405	0.047949493	0.09291534	0.5075629	0.06356329
0.0	0.55553424	0.80003965	0.5717045	0.53514856	0.56414807	0.5366652	0.46316907	0.6018678	0.88723063	0.54719096
0.0	0.015533197	0.07740409	0.06288116	0.02585494	0.5449066	0.1221309	0.013021894	0.033904724	0.11956776	0.080767736
0.0	0.015014233	0.07646747	0.062184673	0.025661347	0.534742	0.12088981	0.012909191	0.033462435	0.11686321	0.07963034
0.0	0.013023566	0.069055274	0.0400638	0.029655445	0.27624285	0.113224894	0.041343093	0.028961064	0.19934988	0.080628164
0.0	0.0075499313	0.05562536	0.029044297	0.016162258	0.094979584	0.09182158	0.110945135	0.09944	0.053051915	0.033401515
0.0	0.011982136	0.05426639	0.028487312	0.019047873	0.060480557	0.1333383	0.17620426	0.09221366	0.030947512	0.05077765
0.0	0.012480223	0.05792753	0.034689743	0.025955241	0.13501589	0.14373365	0.022504056	0.08903426	0.17802414	0.067137696
0.0	0.014828325	0.055369653	0.03573081	0.022803184	0.099825166	0.16447034	0.037048582	0.06054738	0.08587462	0.04521352
0.0	0.049690768	0.19167635	0.18696521	0.06514315	0.908377	0.29806748	0.9825753	0.63093406	0.9529543	0.4994858
0.0	0.0085390005	0.053720746	0.045253877	0.013717971	0.25113857	0.084611244	0.02232399	0.11225933	0.023847708	0.07042923
0.0	0.003820627	0.009022091	0.0107818	0.008540268	0.013319363	0.046008267	0.000745105	0.089985594	0.05329618	0.025276337
0.0	0.59880483	0.64883894	0.51295936	0.62107575	0.59361684	0.60118014	0.52744377	0.77441096	0.5020528	0.59923226
0.0	0.0057377117	0.011190086	0.016034488	0.008019065	0.020724632	0.03523049	0.016012903	0.02743467	0.017147392	0.022421494
0.0	0.00572007	0.011141198	0.015887981	0.008047856	0.02076069	0.03533399	0.015968591	0.027285734	0.017102871	0.022390088
0.0	0.009952245	0.08140601	0.042614087	0.019862538	0.6354889	0.13831127	0.10433153	0.06996391	0.024542157	0.0710621
0.0	0.017823428	0.05152129	0.05430568	0.016311388	0.26995254	0.13895139	0.14698215	0.1405553	0.12291618	0.07771379
0.0	0.009661074	0.06421785	0.028529566	0.01934254	0.22002232	0.14818458	0.17465293	0.07512522	0.03340217	0.1139681
0.0	0.008461687	0.05822262	0.064307876	0.02392128	0.24678892	0.15221234	0.23781386	0.0912085	0.19418281	0.08157175
0.0	0.008029435	0.02460139	0.033851054	0.01158186	0.429213	0.16217497	0.053868026	0.056959223	0.03063861	0.1950101
0.0	0.030148165	0.2838693	0.2735681	0.056999832	0.84854627	0.42514038	0.9671328	0.70788485	0.9786587	0.4900672
0.0	0.0044932747	0.093520805	0.06008051	0.02655564	0.43933055	0.16795218	0.23550032	0.090366326	0.27020857	0.11991617
0.0	0.01932195	0.22616538	0.18707864	0.12416577	0.86107475	0.43860087	0.9874778	0.5969237	0.97591454	0.4973991
0.0	0.012247602	0.04533125	0.04521754	0.013397291	0.3245585	0.15661444	0.112995856	0.17716515	0.023232829	0.105563596
0.0	0.0079688	0.07295485	0.022886006	0.00874975	0.5121453	0.12614009	0.24271148	0.049028385	0.17640296	0.058025453
0.0	0.009319442	0.058516204	0.017518902	0.015899831	0.57551134	0.12140031	0.21072313	0.07608919	0.20636988	0.090733655
0.0	0.020018838	0.04975789	0.051615383	0.0130776325	0.10959416	0.14312655	0.1360788	0.052639626	0.0067477026	0.060593292
0.0	0.0364542	0.2008627	0.2253078	0.06297254	0.76156944	0.41727534	0.9781617	0.5868573	0.954001	0.5416768
0.0	0.58599883	0.5712996	0.5632925	0.58536774	0.5828243	0.5542087	0.5549054	0.5638523	0.55736506	0.5735316
0.0	0.5849813	0.57080054	0.5654307	0.58488286	0.58490115	0.5541295	0.55474526	0.5638656	0.5548221	0.57345945
0.0	0.5839928	0.56929064	0.5626983	0.58476645	0.58314735	0.5535172	0.5547454	0.5641414	0.5536664	0.5717017
0.0	0.0060170786	0.012686511	0.024447717	0.011451824	0.041809283	0.08011734	0.1889906	0.045196123	0.28425807	0.091511235
0.0	0.59649783	0.5741853	0.57185405	0.58934706	0.5955049	0.5570085	0.5597727	0.57561874	0.566906	0.57790136
0.0	0.5955156	0.5734584	0.5721276	0.5891351	0.5937022	0.55619407	0.5605118	0.574246	0.5670115	0.57713073
0.0	0.58434886	0.5696224	0.56419176	0.58210874	0.5840776	0.5538695	0.5520704	0.5638162	0.5549751	0.57161695
0.0	0.5872408	0.5694082	0.5626216	0.5847104	0.58359385	0.554503	0.55415905	0.56532604	0.55788314	0.5723614
0.0	0.58456475	0.5692718	0.56286764	0.58421993	0.58465326	0.55418736	0.5511623	0.5638699	0.5576343	0.5725233
0.0	0.0093248235	0.012411248	0.015346516	0.007848619	0.04111053	0.029830124	0.0093347225	0.04907721	0.0053621414	0.04818835
0.0	0.0060275234	0.012760335	0.024447456	0.011478142	0.041759472	0.08030579	0.19054571	0.04532869	0.28425878	0.091539666
0.0	0.5944309	0.5726771	0.57170373	0.5875527	0.59445196	0.5567004	0.56081486	0.57404524	0.56623185	0.5760646
0.0	0.5844985	0.571023	0.5638133	0.58369285	0.5821243	0.55355525	0.55509704	0.5648696	0.55559385	0.57369864
0.0	0.5981873	0.57370347	0.5746521	0.59081954	0.5956302	0.55615664	0.56271935	0.5792525	0.57000333	0.57964563
0.0	0.597486	0.57301855	0.5750673	0.5910451	0.5956079	0.5563085	0.56225044	0.5771098	0.56974447	0.57952076
0.0	0.5952017	0.57319754	0.57019293	0.5872672	0.595158	0.5560853	0.55987227	0.57453924	0.56529963	0.5781629
0.0	0.006068847	0.012777015	0.024721023	0.011461556	0.04180001	0.08069097	0.19100878	0.04544399	0.28660423	0.09144585
0.0	0.01273227	0.044608146	0.06652181	0.022439584	0.43123254	0.2166555	0.8375379	0.19708832	0.6676758	0.1784207
0.0	0.009691149	0.016492877	0.0413358	0.0119974045	0.023666197	0.072581865	0.042113975	0.0490994	0.0032850602	0.05366133
0.0	0.58467317	0.5701039	0.5653778	0.5847023	0.5842459	0.55297756	0.5517984	0.56413937	0.5568098	0.5724092
0.0	0.009269699	0.01738099	0.02859116	0.016696239	0.04133342	0.050743073	0.0013601448	0.03461519	0.0030599455	0.093975484
0.0	0.5858165	0.57088155	0.56693435	0.58558303	0.5870664	0.55481744	0.55519855	0.56624377	0.5571545	0.5736728
0.0	0.032709654	0.047562115	0.081121095	0.042131756	0.712651	0.27965423	0.9534651	0.5494197	0.9752771	0.41834942
0.0	0.04425529	0.2859613	0.23221624	0.098475315	0.763053	0.46446306	0.98292667	0.6081261	0.98892725	0.45885107
0.0	0.5988446	0.5747934	0.57282573	0.58971477	0.5956145	0.5570464	0.56174654	0.57712275	0.57296306	0.5789453
0.0	0.5829182	0.5685264	0.5608047	0.58582675	0.583013	0.55279857	0.5532585	0.5625515	0.5547827	0.57221264
0.0	0.58182716	0.5695752	0.5624955	0.5848919	0.5821778	0.55448866	0.5523545	0.5643805	0.5550746	0.5729212
0.0	0.59835947	0.5749799	0.5734714	0.59001476	0.59542716	0.5589145	0.5622447	0.57714534	0.5730367	0.5784913
0.0	0.5861326	0.57035315	0.5655861	0.584884	0.5855085	0.55325645	0.5545149	0.56447387	0.5585272	0.57411325
0.0	0.5863569	0.5713234	0.5668465	0.58621114	0.58515733	0.5549548	0.55538917	0.5649757	0.55870515	0.5742666
0.0	0.5884768	0.57228404	0.5667169	0.5860392	0.58588296	0.55642545	0.5538155	0.56578475	0.5618567	0.5724765
0.0	0.010542239	0.025986012	0.03758109	0.010847978	0.027709221	0.021811819	0.0043924702	0.0401548	0.0036061362	0.053225126
0.0	0.5960624	0.57414037	0.57207966	0.58933926	0.59526896	0.55689436	0.56005377	0.5761437	0.56758034	0.57896745
0.0	0.5824788	0.5706439	0.5624134	0.58530325	0.5830495	0.5533825	0.5508489	0.56421113	0.5538582	0.5723984
0.0	0.009922632	0.008076648	0.015371973	0.009268744	0.024214545	0.023527985	0.0022168178	0.027025446	0.0022416282	0.021644551
0.0	0.5968748	0.5739188	0.57334983	0.58923906	0.5957723	0.5573466	0.5618334	0.57663727	0.56909835	0.57904524
0.0	0.59621406	0.5740393	0.5734853	0.58974725	0.5953987	0.5573705	0.5608145	0.5759238	0.56859136	0.5786804
0.0	0.5986836	0.57477313	0.5732288	0.58976424	0.59533983	0.558542	0.56274855	0.57619935	0.5730135	0.5787896
0.0	0.5843422	0.5704086	0.56516963	0.5826096	0.58399	0.5543851	0.5520505	0.5626543	0.55583537	0.57371914
0.0	0.5987741	0.5748032	0.57331896	0.58949226	0.5962341	0.55884224	0.5643207	0.57751733	0.57306594	0.57893705
0.0	0.59872574	0.5737801	0.57304054	0.5880693	0.59566957	0.5578297	0.56181276	0.57601476	0.57270545	0.5778064
0.0	0.006360523	0.004911219	0.037806913	0.009399247	0.027379645	0.01378714	0.012065033	0.042598624	0.0045441417	0.042852744
0.0	0.5883111	0.5719412	0.5657833	0.5862092	0.58648485	0.55622244	0.556386	0.56758964	0.5605987	0.5742417
0.0	0.58922154	0.5721589	0.5665898	0.58612883	0.5861303	0.5563656	0.5563336	0.5671582	0.5613898	0.5735574
0.0	0.5847042	0.56991154	0.5642097	0.5843589	0.5831226	0.55350035	0.55253285	0.56333876	0.55789596	0.5715279
0.0	0.5948632	0.57339555	0.5714069	0.5879338	0.5939807	0.5567721	0.5609319	0.5744715	0.5669625	0.57677615
0.0	0.58911675	0.57145226	0.5648947	0.5843635	0.5843316	0.5550395	0.5559337	0.56338274	0.56281024	0.5732935
0.0	0.006142763	0.021393094	0.06523468	0.007297408	0.036044333	0.055970877	0.011808279	0.042670872	0.016617822	0.054589625
0.0	0.5830448	0.570095	0.5648	0.5853928	0.58324254	0.5543568	0.55422306	0.5650934	0.55711937	0.5733362
0.0	0.59826845	0.5741825	0.5741758	0.59054554	0.5960487	0.55660725	0.561664	0.5792403	0.5694302	0.57925797
0.0	0.59843427	0.5742208	0.57472324	0.5907737	0.59591347	0.55643684	0.56368357	0.579349	0.56950575	0.57899
0.0	0.5957401	0.573862	0.57147235	0.58879894	0.5942091	0.55658954	0.5610633	0.5755337	0.56776124	0.57851577
0.0	0.5854827	0.56952375	0.56369525	0.58468723	0.5839783	0.5543549	0.5554876	0.56413597	0.5577535	0.57257646
0.0	0.5861535	0.5695471	0.56386566	0.58429873	0.584188	0.55355626	0.5559232	0.5641697	0.55765355	0.5727407
0.0	0.58506864	0.5697964	0.5645972	0.5839286	0.58428526	0.55424833	0.55447763	0.56528896	0.5541455	0.57190675
0.0	0.5844282	0.5698791	0.5640527	0.58355874	0.58397645	0.5546002	0.55440074	0.565179	0.5555626	0.5718345
0.0	0.58655703	0.5699836	0.56386817	0.5853554	0.58406645	0.554889	0.5549834	0.5644453	0.5568721	0.57232606
0.0	0.5849784	0.56923586	0.56381315	0.58512294	0.58387107	0.55397356	0.5559998	0.5650828	0.55633605	0.572455
0.0	0.5857975	0.5692155	0.56335354	0.5856336	0.5842156	0.55472535	0.55602986	0.5648589	0.5578528	0.5720608
0.0	0.5862317	0.5697539	0.5646563	0.5841713	0.5841471	0.55403125	0.55429906	0.5654915	0.5569856	0.5723246
0.0	0.5860464	0.5692733	0.5642071	0.582923	0.5839924	0.5540486	0.5543166	0.56329614	0.55567306	0.57169586
0.0	0.5867952	0.5708644	0.5658892	0.5839972	0.5861427	0.55513996	0.5547947	0.5647705	0.5573126	0.57338905
0.0	0.5852314	0.56985337	0.56212854	0.58499104	0.5850617	0.55371577	0.55503595	0.56400925	0.5572555	0.5729913
0.0	0.5964573	0.57373965	0.5723015	0.5892046	0.5952537	0.5548996	0.55956227	0.5757202	0.5672934	0.5772331
0.0	0.5964151	0.5736649	0.5714188	0.5891849	0.59513336	0.5547109	0.5600127	0.5754047	0.56673443	0.57858735
0.0	0.59512675	0.57414186	0.57085943	0.58927834	0.5952171	0.5566756	0.55756426	0.57518494	0.56749856	0.5783721
0.0	0.584997	0.57068676	0.5626554	0.5849546	0.58354187	0.5543056	0.55565846	0.5644571	0.5559236	0.5742983
0.0	0.5942246	0.5740237	0.5694527	0.5882753	0.5932669	0.5566085	0.5616142	0.5744722	0.5661801	0.5780048
0.0	0.586355	0.57134223	0.56497306	0.585852	0.5836754	0.55476665	0.55621016	0.56453097	0.5574165	0.5725886
0.0	0.5869322	0.56910473	0.5638685	0.58588374	0.5829716	0.5541415	0.5525742	0.5616044	0.5574554	0.57373065
0.0	0.0060617984	0.07645437	0.0832093	0.038829602	0.15489627	0.20737289	0.8742767	0.116479896	0.77569544	0.21872433
0.0	0.0061982633	0.012706188	0.02496413	0.011423615	0.042274177	0.07990514	0.18972078	0.045600686	0.28684714	0.091502115
0.0	0.0059215804	0.07608445	0.08225668	0.03882549	0.15121894	0.20709422	0.87323856	0.11548632	0.77346367	0.21813115
0.0	0.58484066	0.5696666	0.56507343	0.5841488	0.5835224	0.5545338	0.5544842	0.5639242	0.55713546	0.57274485
0.0	0.58547574	0.5705629	0.56421065	0.58440924	0.583418	0.5544488	0.55640817	0.5625794	0.5576472	0.5726253
0.0	0.5858482	0.57055223	0.56513405	0.5858978	0.5853692	0.5536549	0.5542094	0.56489325	0.5582219	0.57424057
0.0	0.5858482	0.57055223	0.56513405	0.5858978	0.5853692	0.5536549	0.5542094	0.56489325	0.5582219	0.57424057
0.0	0.5869054	0.56870323	0.5624117	0.5860579	0.5853046	0.55438817	0.55680674	0.5644451	0.5568543	0.57121253
0.0	0.0067729997	0.019748295	0.011233047	0.0055568027	0.023481146	0.07886848	0.0028971047	0.037232444	0.06914986	0.030780008
0.0	0.0044033667	0.022577308	0.016293228	0.010745924	0.02678001	0.03764708	0.014953582	0.05720867	0.037774906	0.06618816
0.0	0.5859191	0.5693402	0.5638323	0.5840488	0.5846123	0.55464685	0.5557115	0.56304073	0.5573657	0.5730726
0.0	0.5852338	0.56916034	0.56166744	0.5843887	0.58336556	0.5545453	0.5556355	0.56415045	0.5552494	0.57102513
0.0	0.010163453	0.0147059	0.025917606	0.013538917	0.034486614	0.039639432	0.0057842624	0.0243076	0.012373163	0.062206462
0.0	0.5858604	0.5698119	0.56431425	0.58466816	0.58344734	0.55436724	0.55372655	0.563175	0.55753464	0.5727636
0.0	0.5844875	0.57007474	0.56209815	0.58451784	0.58315086	0.5536805	0.55425024	0.56413925	0.5565132	0.5710827
0.0	0.0023085843	0.04592597	0.028644608	0.012652119	0.0362068	0.0329128	0.014542425	0.023412023	0.001022304	0.053567078
0.0	0.0023046974	0.045627184	0.028660053	0.012671367	0.03611673	0.032887034	0.01458412	0.02329871	0.0010164508	0.053542178
0.0	0.58531904	0.5695518	0.56410027	0.5840144	0.58428836	0.55455744	0.5571671	0.56464785	0.5573996	0.57329315
0.0	0.5867766	0.5707942	0.5629843	0.5861725	0.58380765	0.5540653	0.5545572	0.5636247	0.5576226	0.57102823
0.0	0.005732442	0.022793416	0.0362773	0.013157008	0.031924993	0.020948231	0.024475759	0.042225752	0.00521716	0.025882913
0.0	0.0057232203	0.02277281	0.036241908	0.013141929	0.031920046	0.020943156	0.02423727	0.042151988	0.005189218	0.025866115
0.0	0.5858052	0.5702128	0.5638338	0.58505046	0.5837922	0.554966	0.5554447	0.5628729	0.5564241	0.5728572
0.0	0.5861435	0.56995785	0.5640498	0.5858112	0.5862321	0.55452967	0.5569524	0.56305975	0.5567371	0.5710016
0.0	0.0077473028	0.0092081	0.07678165	0.012512658	0.06388601	0.034028582	0.038415667	0.025297133	0.041958146	0.04762282
0.0	0.58508176	0.56989217	0.56312776	0.58556604	0.58391905	0.55383754	0.5555372	0.56446755	0.55626976	0.5713014
0.0	0.58319074	0.5690646	0.5634306	0.5833775	0.5822517	0.55449593	0.5534217	0.56454515	0.5549522	0.56951696
0.0	0.5871695	0.57065547	0.563951	0.5858345	0.585075	0.5545635	0.5551381	0.5632763	0.5565566	0.5731324
0.0	0.5948872	0.5740224	0.5708002	0.58828866	0.59454113	0.55662286	0.5610208	0.57333624	0.5655486	0.576574
0.0	0.5945783	0.5737233	0.57214993	0.5893952	0.5954484	0.55683076	0.55926925	0.5750269	0.5679193	0.57792115
0.0	0.58758986	0.5711132	0.565023	0.5851534	0.5859506	0.5547291	0.55445653	0.56335545	0.55626357	0.5724318
0.0	0.5964932	0.5736596	0.57187575	0.5862268	0.595612	0.5579827	0.55894554	0.57622623	0.5691576	0.577825
0.0	0.58527344	0.56967103	0.5629727	0.5847982	0.5832012	0.5549181	0.555878	0.56564796	0.5545193	0.5725657
0.0	0.5847687	0.5707998	0.5619451	0.5836598	0.58106005	0.5550913	0.55140865	0.5645814	0.553251	0.5703845
0.0	0.58557165	0.5716255	0.5618986	0.58274716	0.58522415	0.55462897	0.5537775	0.56406057	0.5559137	0.573904
0.0	0.585764	0.57102937	0.5628121	0.5850118	0.58361405	0.55385655	0.55443066	0.56530505	0.55393636	0.5732196
0.0	0.585818	0.57121265	0.5638862	0.5846257	0.58325493	0.5541802	0.55585015	0.5644928	0.5558473	0.57434845
0.0	0.5872584	0.5709966	0.56452215	0.5851185	0.58550364	0.55415654	0.55407274	0.5650289	0.55869925	0.57358927
0.0	0.5879516	0.5719859	0.5680165	0.5842972	0.5872782	0.55624837	0.55706906	0.5657026	0.5628206	0.5740923
0.0	0.59512234	0.57271814	0.57013756	0.58865887	0.5931897	0.55596846	0.5599343	0.57522476	0.5659112	0.5774755
0.0	0.5885047	0.57040215	0.5682626	0.5861293	0.5866568	0.55558926	0.5587333	0.5686498	0.5583176	0.57492745
0.0	0.58895123	0.5710787	0.56523	0.5849552	0.58618295	0.556635	0.55689514	0.56579524	0.56163573	0.5732136
0.0	0.5977991	0.57391924	0.5722263	0.5882125	0.5954173	0.55838174	0.5617206	0.5759767	0.5708937	0.57741225
0.0	0.59445816	0.57279634	0.5721371	0.5885794	0.59343666	0.55462694	0.55931073	0.57432085	0.5674866	0.5771739
0.0	0.0061297086	0.019758524	0.03253524	0.0134409135	0.02849158	0.035317983	0.009540745	0.02603008	0.01839381	0.059032254
0.0	0.58449346	0.56966597	0.5635706	0.58385444	0.5837584	0.55433935	0.55379957	0.56317776	0.55569285	0.572956
0.0	0.5847564	0.56921	0.5628358	0.58371294	0.5839704	0.554246	0.5519251	0.5636462	0.5569056	0.57210535
0.0	0.5858482	0.57055223	0.56513405	0.5858978	0.5853692	0.5536549	0.5542094	0.56489325	0.5582219	0.57424057
0.0	0.58767086	0.5717183	0.56510985	0.5856723	0.58651525	0.5551298	0.5560501	0.56507975	0.5606954	0.57405376
0.0	0.58618337	0.571601	0.56481457	0.5842544	0.5840109	0.5539021	0.55422556	0.5639298	0.5585583	0.5738481
0.0	0.58655137	0.57182086	0.5655096	0.5858871	0.5842802	0.55455816	0.5557798	0.564328	0.55957216	0.5734397
0.0	0.004502601	0.016345646	0.029249879	0.009848471	0.12012798	0.025804425	0.008182533	0.19415185	0.038898468	0.07223129
0.0	0.59797865	0.5746768	0.57211715	0.5880701	0.5950616	0.5585306	0.5628295	0.57645994	0.56872904	0.577129
0.0	0.59822625	0.57446486	0.5727113	0.5884714	0.595512	0.5566953	0.56243944	0.57665557	0.57178307	0.5772337
0.0	0.013711463	0.022543218	0.032835856	0.014933843	0.046043642	0.05639091	0.012235518	0.060948823	0.02110375	0.05994181
0.0	0.5848873	0.5698857	0.56372255	0.58414334	0.5835753	0.553333	0.55421025	0.5624195	0.5581565	0.5736495
0.0	0.58703107	0.5699866	0.56385285	0.5851585	0.58447653	0.55398947	0.55304646	0.5637058	0.5559839	0.57303566
0.0	0.58654976	0.5706546	0.5641135	0.5841815	0.58338815	0.55367476	0.5556408	0.56336117	0.55786735	0.5721463
0.0	0.5863335	0.57020867	0.5636763	0.584709	0.5835798	0.554971	0.5533976	0.56390697	0.5565817	0.57166576
0.0	0.584485	0.57009894	0.5618494	0.58413094	0.5830253	0.5549223	0.55316186	0.56340986	0.5537764	0.57193094
0.0	0.5864289	0.57004684	0.56463665	0.5849338	0.5833052	0.5541464	0.5544648	0.56301296	0.55651367	0.57351613
0.0	0.5853877	0.5713772	0.5630106	0.5856463	0.58281964	0.5544488	0.55381167	0.56482464	0.55763537	0.5735807
0.0	0.59535474	0.5739161	0.57128185	0.5889207	0.5931314	0.55723464	0.56137896	0.574336	0.56856656	0.57754487
0.0	0.59429336	0.57419163	0.5707996	0.5884653	0.5940043	0.5568363	0.5570492	0.5763404	0.56388944	0.57756495
0.0	0.58592564	0.5710788	0.5640589	0.5853247	0.58370245	0.55529547	0.55559206	0.56429654	0.55916166	0.57299143
0.0	0.58517706	0.5689151	0.56421834	0.5853863	0.58284664	0.5546969	0.5558729	0.5650341	0.5574103	0.5734986
0.0	0.58640313	0.5686555	0.5636716	0.5856038	0.5845568	0.55418634	0.5540836	0.564844	0.55692565	0.5736112
0.0	0.5832907	0.56940955	0.56374025	0.584233	0.58310133	0.5546204	0.5545017	0.5643112	0.5545908	0.57246894
0.0	0.5876969	0.5715629	0.5640857	0.5858101	0.5857057	0.55592155	0.55685115	0.56554866	0.5627156	0.5735621
0.0	0.5853702	0.56900835	0.5631319	0.5859058	0.5845435	0.55283034	0.55522823	0.5634744	0.5565988	0.5734367
0.0	0.5860979	0.569923	0.5634709	0.5845594	0.5835853	0.5530754	0.55510044	0.5630644	0.5574158	0.5729745
0.0	0.58612067	0.5707737	0.563751	0.58547217	0.58380115	0.55392754	0.55479586	0.5648151	0.5581972	0.5737112
0.0	0.58598846	0.5709242	0.56364775	0.5856302	0.58283985	0.5542469	0.55545026	0.5636708	0.5581362	0.57380146
0.0	0.58619636	0.56978863	0.56081754	0.5849386	0.5809556	0.55216795	0.55231595	0.5637013	0.553002	0.5726386
0.0	0.5867736	0.57023495	0.5628205	0.5854593	0.583785	0.5543948	0.55520684	0.5647613	0.56123275	0.5736958
0.0	0.5978221	0.57424873	0.5741539	0.5901562	0.5948948	0.556166	0.56133467	0.5785236	0.56982464	0.579516
0.0	0.5950205	0.57347536	0.5714283	0.58927244	0.5938333	0.5557643	0.55872864	0.57589394	0.56883645	0.5787222
0.0	0.5840247	0.56949496	0.5629331	0.58539826	0.58367693	0.5539698	0.55207366	0.56208915	0.5555684	0.57257885
0.0	0.58418375	0.5700247	0.56346637	0.5853047	0.5828052	0.55431706	0.5514615	0.5640238	0.5547619	0.5726605
0.0	0.58460736	0.5696349	0.5636377	0.58527356	0.58335924	0.55465436	0.5518547	0.56481516	0.55544764	0.572506
0.0	0.5864856	0.57088107	0.56116164	0.5849753	0.5830082	0.55204153	0.5507177	0.56383055	0.55714285	0.5735657
0.0	0.5868055	0.5711427	0.5621232	0.58556384	0.58386	0.5543981	0.55376583	0.5625905	0.5573929	0.5736512
0.0	0.58596736	0.56939936	0.5612593	0.5858699	0.58131295	0.55200016	0.55168265	0.56263256	0.5549963	0.57276976
0.0	0.5871619	0.57096916	0.56262356	0.58599716	0.583964	0.55449104	0.55692446	0.5654009	0.55827874	0.5724195
0.0	0.5836432	0.570438	0.5633763	0.5833604	0.58284456	0.55335754	0.55402166	0.56433636	0.5525163	0.5743266
0.0	0.59566873	0.5738885	0.5721565	0.5890741	0.59471166	0.5558659	0.55887485	0.5751405	0.5682744	0.5778544
0.0	0.58589786	0.5706901	0.56448644	0.5858601	0.58407056	0.55417144	0.55697566	0.56404614	0.55681103	0.57349485
0.0	0.5845966	0.5712144	0.5626477	0.58537966	0.58324605	0.5539866	0.5520018	0.5636118	0.5574523	0.57457227
0.0	0.5857042	0.57005936	0.5640506	0.58632207	0.58459145	0.5553047	0.5551774	0.5642206	0.5570547	0.57345414
0.0	0.58655345	0.5699438	0.5625908	0.5854979	0.58397985	0.5546237	0.5565781	0.562822	0.55550283	0.5740058
0.0	0.5846418	0.569679	0.5638084	0.5856123	0.5831091	0.5546996	0.55505294	0.56490785	0.55675113	0.5728325
0.0	0.58745116	0.5710411	0.5641743	0.5852676	0.5827886	0.5544899	0.5538278	0.5651581	0.5565371	0.57370234
0.0	0.597782	0.573885	0.57490057	0.5907119	0.595923	0.5568066	0.56321365	0.5787387	0.56920636	0.57927376
0.0	0.5864671	0.57091904	0.5633969	0.58577716	0.58478713	0.5539417	0.55556226	0.564611	0.5587018	0.57294273
0.0	0.5843813	0.5712154	0.5630003	0.5853461	0.5840504	0.5548573	0.5541872	0.5626774	0.55668026	0.57475364
0.0	0.5861815	0.5705427	0.56266266	0.5864661	0.58405524	0.55378306	0.5561196	0.56094164	0.55344325	0.573896
0.0	0.5857666	0.57105875	0.5645592	0.58573765	0.5841682	0.5539689	0.5560736	0.5631764	0.5550066	0.57385224
0.0	0.58927536	0.5724111	0.56658566	0.585068	0.5873571	0.5559053	0.552921	0.5654926	0.561636	0.57386416
0.0	0.5851916	0.5709594	0.56544316	0.5844573	0.5832475	0.55592805	0.5543114	0.5648916	0.5575406	0.5696391
0.0	0.5883869	0.5719379	0.5665909	0.58613497	0.5858777	0.55546075	0.5563526	0.5644564	0.56212	0.57335275
0.0	0.58485925	0.56981105	0.5640104	0.5842843	0.58381754	0.55470747	0.55331767	0.56331307	0.55636626	0.57337725
0.0	0.011515801	0.13766453	0.10993034	0.07415337	0.38098827	0.23853034	0.6498273	0.3074461	0.6310039	0.28494465
0.0	0.012501032	0.14897814	0.13587885	0.06794135	0.50919414	0.23071223	0.62377226	0.34032542	0.47964525	0.34533185
0.0	0.58527386	0.5704081	0.5627736	0.584387	0.5846655	0.5538781	0.54871744	0.5638544	0.5534648	0.5724916
0.0	0.59881264	0.57328707	0.5740121	0.5895146	0.59603184	0.5568736	0.56047744	0.57720137	0.57131666	0.5788442
0.0	0.5980797	0.5751711	0.5733546	0.5898535	0.59590644	0.55839413	0.56218547	0.5766325	0.5720108	0.57829916
0.0	0.5987536	0.5747936	0.57244664	0.59033275	0.59584016	0.5584152	0.56105715	0.57585233	0.5721675	0.57806444
0.0	0.58458006	0.5705794	0.56356597	0.5849894	0.58425915	0.553313	0.5543284	0.5647303	0.5579966	0.5741743
0.0	0.5856761	0.5702067	0.5641219	0.5846193	0.58387595	0.55438536	0.55401546	0.5637976	0.5557249	0.57235235
0.0	0.58474535	0.57186633	0.56373024	0.5837194	0.5815214	0.5537981	0.55198234	0.5639137	0.55339634	0.57149976
0.0	0.58584076	0.571187	0.5642317	0.58477116	0.58328074	0.55385464	0.5556347	0.563563	0.55702156	0.57485247
0.0	0.5999247	0.57498735	0.5751119	0.59126127	0.5982072	0.55944574	0.5632082	0.57996285	0.573065	0.5799395
0.0	0.5999247	0.57498735	0.5751119	0.59126127	0.5982072	0.55944574	0.5632082	0.57996285	0.573065	0.5799395
0.0	0.5855853	0.5693306	0.56296074	0.5862268	0.5831044	0.55478615	0.55534357	0.56450367	0.55504733	0.5734204
0.0	0.5850156	0.5693067	0.5642584	0.58404994	0.58521247	0.5544625	0.5553356	0.56367123	0.55584157	0.5729678
0.0	0.58565104	0.57110184	0.56495374	0.5846634	0.58351874	0.5546693	0.55417913	0.5649981	0.55936384	0.57430744
0.0	0.5857753	0.5689324	0.56456816	0.58527166	0.5850826	0.55432975	0.55664974	0.56433666	0.5583202	0.5731962
0.0	0.5891143	0.57100266	0.56871873	0.58678573	0.58857113	0.5549382	0.5586071	0.56760997	0.5595493	0.5754262
0.0	0.010196351	0.091531634	0.015418933	0.0011257023	0.094769314	0.117408484	0.29601693	0.12101087	0.34941602	0.25462994
0.0	0.005157795	0.016802585	0.030093512	0.009170607	0.021404872	0.020556087	0.09578847	0.01784868	0.015421511	0.019410066
0.0	0.017495798	0.01922372	0.03465844	0.015377964	0.032631006	0.056766663	0.0055737584	0.02469077	0.004320132	0.022674166
0.0	0.594301	0.57328725	0.5720842	0.58910745	0.5928328	0.5559477	0.56054616	0.5754316	0.56485367	0.57751405
0.0	0.5854496	0.56948775	0.5639843	0.5844768	0.5841005	0.5546917	0.55528945	0.564665	0.5573849	0.5729968
0.0	0.5854046	0.56701314	0.564388	0.5851523	0.5827032	0.55445933	0.55604994	0.5640734	0.55534667	0.5730125
0.0	0.5859428	0.56871647	0.56396466	0.58557147	0.5821935	0.55471694	0.5557812	0.5626091	0.5581194	0.5742702
0.0	0.59648174	0.57402694	0.5725687	0.5899602	0.595564	0.55511254	0.558433	0.5762514	0.56794226	0.578807
0.0	0.5862823	0.5699771	0.56488216	0.5860923	0.58551586	0.5527397	0.5547298	0.5658601	0.55668473	0.57354397
0.0	0.58873403	0.57022357	0.5653475	0.5852958	0.5847992	0.551754	0.55217564	0.5650763	0.55887085	0.5728513
0.0	0.005022372	0.016353624	0.034838703	0.017243028	0.030945208	0.029590689	0.005121248	0.10760042	0.037233915	0.041098837
0.0	0.0072068837	0.012226835	0.02673694	0.012030526	0.019548472	0.030416317	0.008942839	0.066010654	0.08490685	0.02253942
0.0	0.0048808227	0.016181475	0.034512535	0.017191986	0.030390086	0.029593514	0.0050861407	0.103738315	0.036284678	0.04060173
0.0	0.0072005074	0.012224929	0.026679214	0.012013637	0.019565506	0.030437952	0.008971512	0.06608995	0.084955536	0.022555415
0.0	0.58853936	0.57222897	0.5666524	0.5845155	0.58702105	0.55617476	0.5538199	0.56443596	0.5628159	0.5738128
0.0	0.58654046	0.57029533	0.5631927	0.5860525	0.58352244	0.55423784	0.5555296	0.56407726	0.5560034	0.5737222
0.0	0.58732986	0.571369	0.5642798	0.58539474	0.58300537	0.55436206	0.554256	0.5633022	0.55676156	0.57371724
0.0	0.5962371	0.5724633	0.5720571	0.5889832	0.59467196	0.5550569	0.5614642	0.57481915	0.56776863	0.57653487
0.0	0.5856207	0.5705331	0.56338334	0.5847481	0.5843691	0.55533314	0.55400956	0.5647178	0.55689365	0.5724125
0.0	0.59371346	0.57374775	0.5716754	0.58727413	0.5940611	0.55651164	0.55890286	0.5745133	0.563825	0.5778299
0.0	0.5851652	0.5700583	0.5630662	0.58509713	0.58287907	0.5540667	0.5562106	0.56255984	0.55819076	0.5731401
0.0	0.58643836	0.56879544	0.5626881	0.58491224	0.58330303	0.55487657	0.5534646	0.5632546	0.55699	0.57205
0.0	0.5869651	0.5692132	0.5633736	0.5855719	0.58262813	0.5543638	0.5548963	0.5648734	0.5575502	0.57419586
0.0	0.586129	0.57128996	0.5627227	0.5854378	0.5821935	0.55394065	0.55459046	0.56355953	0.55717593	0.5733769
0.0	0.59987074	0.5738714	0.5756416	0.59015965	0.5980087	0.55933815	0.5653517	0.57966137	0.5735411	0.5798282
0.0	0.59987074	0.5738714	0.5756416	0.59015965	0.5980087	0.55933815	0.5653517	0.57966137	0.5735411	0.5798282
0.0	0.5849839	0.5706474	0.5641579	0.5856413	0.58369285	0.55432904	0.5563911	0.5635215	0.5579276	0.5729115
0.0	0.59943444	0.5749242	0.5756262	0.59038514	0.5983993	0.5585944	0.5659797	0.5792768	0.57320786	0.57964635
0.0	0.59943444	0.5749242	0.5756262	0.59038514	0.5983993	0.5585944	0.5659797	0.5792768	0.57320786	0.57964635
0.0	0.59384304	0.573068	0.5711392	0.5886219	0.59378546	0.5545409	0.561085	0.57338804	0.5670906	0.5774608
0.0	0.5846755	0.57105565	0.56415164	0.5858368	0.58368	0.5522087	0.5544761	0.5631349	0.55787915	0.57306206
0.0	0.58406544	0.57146645	0.5637203	0.5858	0.5829288	0.553649	0.5563929	0.56408244	0.5577481	0.57409793
0.0	0.59903497	0.5754215	0.57625306	0.59138685	0.59884256	0.55766416	0.56539017	0.5794575	0.5737928	0.5798145
0.0	0.59903497	0.5754215	0.57625306	0.59138685	0.59884256	0.55766416	0.56539017	0.5794575	0.5737928	0.5798145
0.0	0.5865578	0.57171935	0.56400925	0.5862868	0.58328176	0.5544975	0.5535881	0.56513554	0.5581327	0.5734132
0.0	0.5857498	0.5721147	0.5629809	0.5859371	0.5827787	0.55462927	0.55478185	0.5643199	0.55602306	0.57347685
0.0	0.58567375	0.5700706	0.5632683	0.58603084	0.5829704	0.5535827	0.5543302	0.5659507	0.55454797	0.5726228
0.0	0.58539397	0.569993	0.56290346	0.58516246	0.5830715	0.5537752	0.5513281	0.56411994	0.55607426	0.5736524
0.0	0.5863287	0.5705612	0.5640905	0.58548146	0.5834249	0.55394965	0.5552753	0.56396157	0.5573718	0.5742714
0.0	0.587946	0.5709084	0.5651316	0.5857477	0.5832307	0.5548839	0.55516195	0.565497	0.55680573	0.5735663
0.0	0.58790517	0.5710099	0.5630369	0.5858684	0.5839767	0.5543035	0.55590075	0.56471825	0.55869335	0.57369816
0.0	0.588128	0.5709242	0.5659865	0.5854711	0.58375394	0.55480886	0.5559851	0.56588155	0.5598947	0.57425994
0.0	0.58674794	0.5710385	0.56377816	0.58608544	0.5835959	0.55284125	0.55407006	0.56399024	0.55611295	0.5730575
0.0	0.58664006	0.5710918	0.5639593	0.58572364	0.5837975	0.553713	0.5548849	0.5637808	0.5590262	0.5721759
0.0	0.58762395	0.5709767	0.5635633	0.5855771	0.58548653	0.55488783	0.5563245	0.5636549	0.5560819	0.57412183
0.0	0.58488727	0.57015264	0.56436896	0.584142	0.5834648	0.5536736	0.5535577	0.5640557	0.55560213	0.57286686
0.0	0.58797604	0.5708146	0.5647078	0.5863267	0.5856924	0.553053	0.554036	0.56836146	0.55819076	0.5734101
0.0	0.5858522	0.5704962	0.56278557	0.58385396	0.5827144	0.5546104	0.55567265	0.56385267	0.55922246	0.57455426
0.0	0.58777356	0.57132506	0.56700367	0.5842215	0.58606875	0.5573557	0.55704576	0.56606054	0.5610815	0.57267165
0.0	0.5878423	0.5713219	0.5672919	0.58598614	0.58742577	0.5575553	0.55797255	0.5656011	0.5629763	0.57368124
0.0	0.5875911	0.57042176	0.5675003	0.58446723	0.58720416	0.5576	0.55894476	0.56619966	0.562227	0.5735643
0.0	0.59435946	0.5731328	0.5717515	0.58893186	0.59416854	0.55619526	0.56191015	0.5756943	0.5663362	0.5775349
0.0	0.59469384	0.57345855	0.5707829	0.58923084	0.5934165	0.55581623	0.56113154	0.5747617	0.56699485	0.5777533
0.0	0.58527225	0.56812716	0.56343126	0.58538115	0.583532	0.55463487	0.5545924	0.56440103	0.5565007	0.57297355
0.0	0.58647996	0.57046	0.5642569	0.58594877	0.583254	0.553907	0.5556682	0.56397724	0.5565918	0.57313365
0.0	0.5847816	0.5711062	0.5640422	0.5860277	0.5835549	0.55519575	0.55457586	0.56348276	0.5571873	0.5728989
0.0	0.5863963	0.57081264	0.56360185	0.58504665	0.5834174	0.5542254	0.55394167	0.56442225	0.55608165	0.5732642
0.0	0.58763266	0.57106656	0.5659546	0.58534765	0.5844814	0.5546095	0.5558847	0.56570476	0.5582478	0.57459927
0.0	0.58545536	0.5700464	0.5634718	0.58544344	0.5843249	0.55455023	0.5552878	0.565673	0.55824316	0.5731864
0.0	0.59716403	0.5737493	0.5724941	0.5886657	0.5939606	0.55626523	0.55871814	0.57586247	0.5689878	0.5772015
0.0	0.58680373	0.5710826	0.5668433	0.58536685	0.58801466	0.5574344	0.557899	0.56561327	0.56135124	0.57415944
0.0	0.59573174	0.57304484	0.5713264	0.58700585	0.59408206	0.55694145	0.5602631	0.5736056	0.567276	0.5779508
0.0	0.5857998	0.57031584	0.56422514	0.58449674	0.58613104	0.5537001	0.55669296	0.56589735	0.55915326	0.57284737
0.0	0.58639383	0.5710618	0.5628993	0.5852051	0.58375674	0.552995	0.5542302	0.56379235	0.55731213	0.5719035
0.0	0.5864095	0.57122797	0.56308943	0.5845684	0.58573294	0.5541985	0.5557446	0.56521285	0.5596652	0.5731278
0.0	0.5866417	0.57047325	0.5637028	0.58445674	0.5855434	0.55413973	0.5549238	0.5669441	0.55921084	0.5736931
0.0	0.58669895	0.57117975	0.5643775	0.5851406	0.5858313	0.5548846	0.5557112	0.5678053	0.5605735	0.5732707
0.0	0.58660364	0.57138044	0.5648505	0.5847066	0.5859607	0.55418795	0.5551471	0.56624186	0.5576981	0.5737305
0.0	0.58714855	0.5705128	0.5624704	0.5839929	0.5855844	0.55475056	0.5546201	0.5659046	0.5572928	0.572556
0.0	0.5869481	0.57118183	0.5643852	0.5844279	0.58635277	0.5548951	0.5556971	0.56394154	0.5584361	0.5717446
0.0	0.58627856	0.5706922	0.56432074	0.58517987	0.58489025	0.55400133	0.5574292	0.565576	0.55725384	0.5736347
0.0	0.5863707	0.5699878	0.56371456	0.58368665	0.5846836	0.55438715	0.55593187	0.56523246	0.55750823	0.5722913
0.0	0.58680224	0.5707381	0.56382626	0.5841654	0.58563226	0.5537327	0.556106	0.56536597	0.5566134	0.57336956
0.0	0.5850146	0.5707386	0.5635753	0.585916	0.58433986	0.55283445	0.55612993	0.562757	0.55868804	0.57330287
0.0	0.586074	0.5701377	0.56381655	0.5824674	0.5842861	0.55430245	0.5544119	0.5641861	0.55641687	0.5720243
0.0	0.58572954	0.56965166	0.5635447	0.58172417	0.58474135	0.5548231	0.55264205	0.56299245	0.5569959	0.57296956
0.0	0.59655	0.5723268	0.57181245	0.5877332	0.596157	0.55649126	0.559536	0.57566994	0.56815225	0.5785594
0.0	0.011837649	0.0920076	0.04305271	0.038571205	0.078464754	0.12142086	0.39415368	0.09427651	0.11874167	0.216043
0.0	0.006551581	0.052051295	0.028421685	0.020837821	0.10404395	0.16973834	0.65653455	0.041415885	0.048899684	0.18094502
0.0	0.010008189	0.06293822	0.111819625	0.023769818	0.118754394	0.08785238	0.117185645	0.06571874	0.08614065	0.22423878
0.0	0.5868831	0.5707877	0.56429225	0.58522177	0.5867948	0.5542312	0.55556774	0.56730276	0.55831814	0.57402915
0.0	0.5868804	0.57092965	0.563217	0.5837719	0.58581847	0.5542696	0.5553877	0.56565267	0.55809957	0.57331926
0.0	0.58664614	0.5714577	0.5645249	0.5844508	0.58587605	0.55440164	0.5556981	0.5662184	0.5597881	0.57204074
0.0	0.58677024	0.571129	0.5646142	0.5843532	0.5846829	0.5542404	0.5544958	0.5664174	0.558397	0.57376224
0.0	0.5861021	0.5712013	0.56393015	0.5849429	0.5854754	0.5530592	0.5557801	0.5673885	0.55829877	0.5725595
0.0	0.58698803	0.5706434	0.5635828	0.5847915	0.58626294	0.554443	0.55563724	0.5661811	0.55896723	0.57284665
0.0	0.58615595	0.5705952	0.5641787	0.58420956	0.58547866	0.5534696	0.5544343	0.56474394	0.55706364	0.5726778
0.0	0.58569854	0.57037425	0.5640944	0.58309096	0.5858012	0.5536882	0.5544999	0.5654443	0.55849147	0.5727669
0.0	0.5963869	0.5727992	0.5715255	0.58905953	0.59545296	0.55658215	0.560251	0.57637274	0.5669557	0.5786745
0.0	0.58712816	0.5716554	0.5641921	0.58475876	0.5852513	0.55457115	0.5557252	0.5660188	0.5584314	0.574083
0.0	0.5856553	0.57074267	0.5643182	0.5846146	0.58531713	0.5536871	0.5561966	0.5660068	0.55916876	0.57304484
0.0	0.58677053	0.5708752	0.5646508	0.5849531	0.58638203	0.5543667	0.55541337	0.56637514	0.558773	0.57347786
0.0	0.5864349	0.5705505	0.5641195	0.5844606	0.5861617	0.5544629	0.555268	0.56579894	0.55915326	0.5737377
0.0	0.58528835	0.5703326	0.5640513	0.5844263	0.58566153	0.5546237	0.5556051	0.56588423	0.5582845	0.5727219
0.0	0.59592664	0.5743702	0.5720371	0.5893674	0.5951089	0.55750966	0.56081164	0.5743975	0.5668884	0.577735
0.0	0.5963303	0.5738938	0.57188886	0.5893853	0.59551483	0.5574944	0.55850226	0.57509047	0.5667502	0.5782874
0.0	0.5961145	0.5729848	0.5711704	0.58708847	0.59407324	0.55536103	0.5579752	0.5746819	0.56526035	0.57717675
0.0	0.59605837	0.57378477	0.5715187	0.5878847	0.59477794	0.5567151	0.5588954	0.5749042	0.56744546	0.57725996
0.0	0.5964911	0.5743573	0.57200176	0.5894708	0.5949149	0.55673814	0.5604026	0.5752642	0.5653498	0.57867205
0.0	0.59643734	0.5726523	0.57142437	0.587452	0.59460706	0.5567548	0.5621521	0.57489467	0.5678458	0.57818294
0.0	0.58579355	0.5698267	0.5635023	0.5857128	0.58397907	0.5533734	0.55646104	0.56307846	0.55711734	0.5734591
0.0	0.5841019	0.569484	0.5628867	0.5838413	0.5833909	0.5527012	0.5526071	0.56328815	0.5572377	0.57320386
0.0	0.0076301848	0.011801582	0.05318117	0.012110684	0.0699493	0.03888453	0.008226876	0.084138535	0.048594814	0.064356714
0.0	0.007656471	0.011814707	0.05310821	0.012118205	0.06979584	0.03902807	0.0082116425	0.08361907	0.048767414	0.06424651
0.0	0.0076181414	0.011777472	0.053131312	0.012102722	0.069733635	0.038665317	0.008181899	0.08415333	0.048424874	0.06405202
0.0	0.0076322285	0.011826354	0.053467486	0.0121648405	0.07004873	0.038894646	0.008265697	0.08432237	0.04889288	0.06427436
0.0	0.0076547395	0.011830149	0.053135894	0.012119285	0.06960757	0.03902346	0.008215765	0.0838841	0.04869637	0.06436843
0.0	0.0076223104	0.011746649	0.05296767	0.012117406	0.069728985	0.038940623	0.008208059	0.08396923	0.048567727	0.06432454
0.0	0.006957803	0.017140314	0.01607929	0.010490512	0.027423222	0.022084441	0.017037345	0.072288156	0.008793806	0.043538265
0.0	0.006959131	0.01710943	0.016106283	0.010462233	0.027368547	0.022189716	0.01691967	0.07263206	0.008817082	0.043565735
0.0	0.0069238846	0.017099073	0.016077932	0.01047329	0.027267778	0.022001088	0.01676457	0.07182232	0.008806867	0.043433987
0.0	0.0069507197	0.017054522	0.01609841	0.010503016	0.027412592	0.022141173	0.016877394	0.07211723	0.008855534	0.04339274
0.0	0.006976037	0.01709224	0.016086314	0.010483129	0.027377294	0.022178018	0.016871903	0.07239247	0.008795385	0.043536965
0.0	0.0069401297	0.017014889	0.016037272	0.010501036	0.027285568	0.022123227	0.016932977	0.07202287	0.008799897	0.043431077
0.0	0.0053790235	0.016037408	0.035859868	0.009581017	0.027293315	0.031001752	0.012867375	0.05052167	0.011398473	0.06339934
0.0	0.0053459737	0.01597811	0.03598291	0.009563757	0.02720094	0.031055043	0.01289086	0.050436936	0.011377295	0.06336282
0.0	0.0053648097	0.01597496	0.03595486	0.0095657315	0.02715088	0.030785441	0.012627469	0.050203696	0.011314175	0.06296953
0.0	0.005371376	0.015953012	0.03580831	0.009592377	0.027208814	0.030886836	0.012834009	0.05038729	0.011430262	0.063165605
0.0	0.005355358	0.015909273	0.036007702	0.009574969	0.027139258	0.030953309	0.012767203	0.050307956	0.011403364	0.063343026
0.0	0.005362607	0.015978895	0.03601199	0.009574585	0.027299214	0.030981835	0.012817099	0.050292004	0.01148559	0.06329768
0.0	0.0077571734	0.017852684	0.03452444	0.014401722	0.039083656	0.051449604	0.0074874735	0.042171597	0.014724774	0.046622913
0.0	0.0077872165	0.017909627	0.03472287	0.014461955	0.03916303	0.051722787	0.007604826	0.04207166	0.014822803	0.046844278
0.0	0.007766839	0.0178778	0.034630425	0.014398479	0.039020773	0.051353846	0.00745525	0.041921206	0.014641713	0.046499208
0.0	0.0077730594	0.017805532	0.03467995	0.0144565655	0.039095394	0.05156445	0.0075434884	0.04186012	0.01475668	0.04668288
0.0	0.007776671	0.017875632	0.03471184	0.014436226	0.03910842	0.051608823	0.0075185294	0.04204991	0.014790348	0.046850163
0.0	0.00777206	0.017735843	0.034642566	0.014410962	0.039134275	0.051554304	0.0074882032	0.041850172	0.014664626	0.046537362
0.0	0.009554931	0.017390521	0.03908029	0.012017577	0.02888123	0.046258662	0.052187994	0.022953494	0.0062928805	0.032439616
0.0	0.0095281	0.017282244	0.039069045	0.012001446	0.028797135	0.046377394	0.05245095	0.022889141	0.0063159745	0.032471105
0.0	0.0095142145	0.017314611	0.039104003	0.011980787	0.02872772	0.045899954	0.052017685	0.022937406	0.0062751393	0.032338176
0.0	0.009535609	0.01734061	0.039243378	0.012038395	0.02883421	0.046296354	0.05243051	0.022899127	0.006353737	0.032507755
0.0	0.009531534	0.017197933	0.039013676	0.011997257	0.02880385	0.046159036	0.05256509	0.02298804	0.006319492	0.032457978
0.0	0.009504935	0.017304221	0.038960632	0.012007973	0.028727794	0.046195634	0.052250136	0.022885846	0.006298399	0.0323835
0.0	0.011561669	0.018168984	0.025065904	0.014955759	0.021421796	0.026083127	0.009109853	0.022060039	0.010509997	0.11973663
0.0	0.01155694	0.018074088	0.02503267	0.014991966	0.021434916	0.02616515	0.009183323	0.021970555	0.010689224	0.12009329
0.0	0.011526308	0.018100535	0.025005167	0.01494757	0.02144304	0.026016781	0.009036675	0.021971077	0.010581976	0.11939312
0.0	0.011542003	0.018069882	0.025027202	0.015002842	0.021449424	0.026096432	0.009106466	0.02197498	0.010598608	0.11962811
0.0	0.011564236	0.018098993	0.025029633	0.014969632	0.021414911	0.026106747	0.009089984	0.022057692	0.010628762	0.12008225
0.0	0.011544625	0.018055048	0.02495368	0.014952218	0.021489546	0.026116604	0.009123434	0.021968126	0.01062414	0.1196848
0.0	0.0039139385	0.012743706	0.029987263	0.01341283	0.024266606	0.026591534	0.0019687947	0.031465504	0.004997355	0.05526429
0.0	0.003917277	0.012807908	0.030006396	0.013389164	0.024222543	0.026662732	0.0019649598	0.031462792	0.0050354614	0.05531783
0.0	0.0039087054	0.012762359	0.030052897	0.013353621	0.024259426	0.02642146	0.001956232	0.03143267	0.0050534587	0.05517886
0.0	0.003908811	0.012712757	0.03003695	0.013381117	0.024189815	0.026562754	0.0019718767	0.0313522	0.0050567873	0.055099685
0.0	0.0039201244	0.012761531	0.030022684	0.013396655	0.024249246	0.026681196	0.0019757422	0.031285655	0.005056351	0.055377174
0.0	0.0039134054	0.012726051	0.029988851	0.013421705	0.024165627	0.026548387	0.001959217	0.031261127	0.004991462	0.054982454
0.0	0.008269232	0.023642074	0.05011579	0.017086376	0.048947588	0.05443195	0.015149948	0.03794619	0.015371158	0.018973878
0.0	0.008298263	0.023655219	0.050065354	0.017127167	0.0490787	0.05424298	0.015128425	0.03794765	0.015228936	0.018969262
0.0	0.008304453	0.02370569	0.05011267	0.017217238	0.049337324	0.054621767	0.015268833	0.037762582	0.015383185	0.019019438
0.0	0.005905759	0.013920458	0.060037963	0.015768694	0.03247247	0.037187755	0.008493299	0.051460262	0.0022852642	0.046552934
0.0	0.0059027756	0.013889676	0.060185086	0.015761621	0.032590833	0.037154026	0.008444225	0.051665068	0.002259313	0.046569776
0.0	0.0058721234	0.01387752	0.0598667	0.015742177	0.03242867	0.037380323	0.008426724	0.051567566	0.0022671064	0.046551857
0.0	0.005916002	0.013923142	0.060070004	0.015673349	0.03237081	0.03710699	0.008418688	0.051152434	0.0022612142	0.04647601
0.0	0.005896522	0.013966621	0.060192212	0.01576515	0.032509882	0.037303958	0.00853701	0.051406767	0.0022974822	0.04692157
0.0	0.0059244074	0.013940364	0.060333543	0.015752576	0.032534774	0.037335146	0.0085363565	0.05143427	0.0022900226	0.04676196
0.0	0.0059012617	0.013933464	0.060023762	0.01574466	0.032603934	0.037426617	0.008582503	0.05160796	0.0022778334	0.046838038
0.0	0.005895477	0.013931564	0.05998925	0.015787302	0.03254881	0.037336577	0.008549749	0.05154575	0.0022644438	0.04676786
0.0	0.004984116	0.014119453	0.024217721	0.014101396	0.019171603	0.04111862	0.0068353205	0.058666084	0.033169013	0.059195817
0.0	0.0049578487	0.014107969	0.024101306	0.014031872	0.019064963	0.04103183	0.0068494547	0.058187384	0.032744545	0.05899045
0.0	0.0049703415	0.014033734	0.02409635	0.01406557	0.019150078	0.041118667	0.006875796	0.05809573	0.032965988	0.0590075
0.0	0.008804657	0.015920117	0.025671763	0.014654136	0.040421654	0.045009647	0.010868341	0.018083503	0.02939163	0.038739126
0.0	0.013605456	0.016432168	0.019362248	0.01151332	0.037424017	0.06633944	0.0089577995	0.03655744	0.021090822	0.046357512
0.0	0.0135495365	0.01636937	0.019370615	0.011488411	0.03730032	0.06609534	0.008883405	0.03657965	0.020989638	0.04608409
0.0	0.013535778	0.016402433	0.01935325	0.011487728	0.03722925	0.06617362	0.008905308	0.036469746	0.02098718	0.0459722
0.0	0.013578745	0.01646193	0.019302927	0.011458038	0.037153438	0.0661178	0.008952932	0.036246866	0.021096531	0.04608346
0.0	0.013602845	0.016487548	0.019346239	0.011471376	0.03740054	0.06644664	0.008985059	0.03660672	0.021129742	0.046199076
0.0	0.013558928	0.016463982	0.019349162	0.011481146	0.037299544	0.066322915	0.008937334	0.0363535	0.021112934	0.04606353
0.0	0.013561703	0.016464662	0.019464223	0.011509223	0.037367508	0.06656124	0.0090259975	0.036419965	0.021200119	0.046263207
0.0	0.013604752	0.016511876	0.019413505	0.01152408	0.037418332	0.0665546	0.009171455	0.036583003	0.021091627	0.046318382
0.0	0.013585926	0.016482145	0.019380456	0.011478618	0.0374916	0.066526756	0.009081943	0.03647619	0.021159587	0.046175383
0.0	0.013618953	0.016557882	0.019349586	0.011506419	0.037330624	0.06658372	0.008964507	0.036517665	0.021112747	0.046117906
0.0	0.010162278	0.01373865	0.036073726	0.011192223	0.043449543	0.045445625	0.006165067	0.07118625	0.0120759625	0.038822412
0.0	0.010137386	0.013743278	0.03607294	0.011195041	0.043419052	0.04562694	0.0062599904	0.07163176	0.012033666	0.038968258
0.0	0.01017105	0.013744906	0.03599946	0.011226132	0.043333814	0.045553785	0.0062777805	0.07171255	0.012169425	0.038980614
0.0	0.0056456253	0.02354545	0.026300706	0.015326232	0.035163138	0.055317316	0.009963028	0.07223583	0.013543541	0.024866749
0.0	0.005615322	0.0235826	0.026390193	0.015389608	0.03518733	0.05536377	0.009976489	0.07240753	0.013536738	0.02486906
0.0	0.0056425184	0.023574628	0.026308168	0.015373554	0.035288267	0.055432905	0.01007733	0.07272827	0.013555178	0.02476474
0.0	0.0056591677	0.023538316	0.026279042	0.015430948	0.03528176	0.055454493	0.010018805	0.07280119	0.013580744	0.024903284
0.0	0.00553669	0.014503798	0.03234301	0.012073835	0.025828153	0.035364546	0.0663928	0.08838904	0.011885546	0.036812935
0.0	0.005554782	0.014565184	0.03239729	0.012053604	0.025857713	0.035427306	0.06736435	0.088472374	0.0118710175	0.036977444
0.0	0.005555178	0.0145772	0.032482762	0.012083269	0.02594625	0.03559924	0.06778484	0.08863109	0.011925688	0.037068333
0.0	0.007764341	0.018072091	0.03536639	0.0105801225	0.03281585	0.031648368	0.012849689	0.032680113	0.06139546	0.037968963
0.0	0.0077472846	0.01806769	0.035274398	0.010537351	0.032813847	0.03150509	0.012718654	0.032601662	0.061015785	0.03781909
0.0	0.0078064213	0.018112531	0.03541016	0.0105814515	0.032777525	0.03170766	0.012912825	0.03272084	0.06114127	0.037844095
0.0	0.008344557	0.015844915	0.020777836	0.013287741	0.03013423	0.036919195	0.009491634	0.036724377	0.011947485	0.071255706
0.0	0.0039992295	0.017432125	0.01892367	0.01241095	0.030176613	0.050413273	0.0026344052	0.023145124	0.03998938	0.043206353
0.0	0.009380295	0.012587224	0.040299013	0.0067497315	0.022189707	0.0595812	0.010302007	0.021958826	0.038676422	0.03948694
0.0	0.0093857115	0.012482544	0.040229775	0.006753668	0.02217567	0.059299573	0.010291016	0.021929167	0.03894514	0.03938827
0.0	0.009388133	0.012574571	0.040346798	0.006760443	0.02215657	0.059208065	0.0103094485	0.021927867	0.03874767	0.039367948
0.0	0.009372934	0.012548596	0.040329657	0.0067463727	0.022117617	0.059542734	0.010272189	0.021723827	0.038671043	0.039475504
0.0	0.009366958	0.01259757	0.04032804	0.006759582	0.022132078	0.059735116	0.010375601	0.021847213	0.038776867	0.039541587
0.0	0.009402316	0.012574347	0.040192153	0.00676182	0.022111677	0.059673734	0.010368592	0.021792486	0.038990166	0.039534163
0.0	0.0093898885	0.012608163	0.040323213	0.0067775464	0.022223137	0.05957802	0.010441528	0.021972049	0.039188165	0.039551523
0.0	0.009344614	0.012587551	0.04037725	0.006757223	0.022204474	0.059805114	0.010389946	0.021874772	0.039001066	0.039534498
0.0	0.009373288	0.012622238	0.040375702	0.006767254	0.022233387	0.059410375	0.010374558	0.021953152	0.039102543	0.039533593
0.0	0.006560562	0.014164014	0.026799493	0.019436903	0.029986305	0.02844529	0.00876575	0.032437965	0.010534349	0.041926797
0.0	0.0065765246	0.01412489	0.02660809	0.019474182	0.030023038	0.02853468	0.008744479	0.03235917	0.010506843	0.04196892
0.0	0.008270835	0.018687053	0.048687622	0.010711231	0.02988026	0.049554255	0.008181147	0.051812157	0.12785324	0.08687973
0.0	0.0058665285	0.020242875	0.030198948	0.011573975	0.15501791	0.061613325	0.06295554	0.027927557	0.055814758	0.045614135
0.0	0.0058752056	0.02031906	0.03016105	0.011573354	0.15452163	0.061707947	0.06258345	0.027885221	0.05583929	0.045740888
0.0	0.0061702346	0.018988693	0.044597466	0.006373142	0.03493976	0.03506555	0.014321023	0.036790792	0.008112472	0.020828376
0.0	0.0061914525	0.019076973	0.044658884	0.0063798637	0.035214692	0.03501212	0.014513473	0.036976594	0.008238938	0.020930488
0.0	0.006902681	0.020887151	0.048585877	0.012087568	0.06562289	0.04059419	0.04783037	0.04782595	0.3566839	0.019831594
0.0	0.006928106	0.020948129	0.048710775	0.0121098915	0.06529144	0.040692575	0.048048023	0.047861174	0.3578091	0.019829862
0.0	0.007438192	0.018534625	0.02416774	0.008206537	0.04949547	0.032319605	0.003906931	0.06034139	0.011681377	0.08885856
0.0	0.006715908	0.011906464	0.026832003	0.0059386115	0.041047625	0.03303568	0.00347353	0.059266254	0.005293826	0.058330815
0.0	0.006675625	0.011829285	0.02679765	0.005943855	0.041007955	0.032822687	0.0034349945	0.059473805	0.0052605504	0.058008786
0.0	0.006673706	0.011871068	0.0268742	0.005939791	0.041029103	0.032812037	0.0034462134	0.059248526	0.0052812714	0.058084577
0.0	0.0066938973	0.011870452	0.026831733	0.005930232	0.040983815	0.03289489	0.0034650548	0.058649413	0.0052768216	0.05839844
0.0	0.0067506237	0.011891585	0.026974443	0.0059494474	0.041053575	0.03298711	0.003507636	0.05918445	0.0052983025	0.058287803
0.0	0.0066968556	0.011868992	0.026836876	0.0059499606	0.04105032	0.033016723	0.0034564475	0.05932252	0.0052876477	0.05843209
0.0	0.005790183	0.014822622	0.035410427	0.008709429	0.049630165	0.04438461	0.03993332	0.050741	0.008772626	0.04514186
0.0	0.0057898974	0.014833509	0.035503276	0.00872422	0.049539167	0.044408046	0.040051	0.05107669	0.008753643	0.045252483
0.0	0.0057787644	0.014772306	0.03526335	0.008741334	0.0497229	0.044492196	0.040050503	0.051205162	0.008807013	0.045448832
0.0	0.009874217	0.012907689	0.02127375	0.011037946	0.025034986	0.053070642	0.0036723923	0.03475864	0.036960453	0.043819927
0.0	0.012773899	0.01797673	0.05007548	0.011703666	0.0273605	0.053666417	0.0061378246	0.07812203	0.013428754	0.07413564
0.0	0.012731013	0.017880354	0.049465038	0.011693313	0.027241891	0.05336735	0.006181215	0.07844997	0.0133045055	0.074064374
0.0	0.012725362	0.017985452	0.05002992	0.011759858	0.027337493	0.05357136	0.006139797	0.078676075	0.013405867	0.074437946
0.0	0.011785754	0.09201243	0.043083172	0.03860074	0.07843871	0.121184185	0.3936305	0.09463796	0.11868239	0.21672943
0.0	0.5858618	0.5705234	0.5637898	0.58549684	0.58422977	0.5525408	0.5517301	0.56306213	0.55762637	0.57357997
0.0	0.58463115	0.5702455	0.562925	0.58587754	0.5836164	0.55282885	0.55699056	0.5633434	0.55819714	0.5740241
0.0	0.5854546	0.57043904	0.5631591	0.5860568	0.58511597	0.5534981	0.55509186	0.56346977	0.55803263	0.57311565
0.0	0.00960146	0.022442026	0.023665793	0.00026999452	0.03307217	0.047979455	0.0022019646	0.042915273	0.039031167	0.047950007
0.0	0.5847112	0.5705945	0.5643282	0.5860413	0.58374435	0.5530194	0.55647767	0.564042	0.55866873	0.5739499
0.0	0.59897584	0.57442576	0.57379466	0.5895666	0.5961577	0.5572416	0.5607503	0.57666814	0.5716774	0.5783937
0.0	0.5846598	0.5698563	0.56435245	0.5842352	0.5850346	0.5544878	0.555205	0.56401557	0.556817	0.57266074
0.0	0.59513223	0.5738145	0.57344836	0.58900607	0.59390354	0.55445457	0.5590301	0.57678103	0.5654516	0.57762516
0.0	0.5847446	0.57056016	0.56352794	0.58398163	0.58390677	0.55391425	0.554443	0.5661971	0.55677116	0.5731278
0.0	0.58567595	0.57015085	0.56310374	0.58416563	0.5846336	0.55416536	0.5538328	0.56476843	0.557281	0.57275146
0.0	0.58494246	0.5690186	0.56403893	0.5824376	0.58504057	0.55382246	0.555382	0.5650604	0.5572758	0.57360107
0.0	0.5839283	0.57066935	0.56310725	0.5834659	0.58378685	0.5535989	0.55581397	0.5645037	0.55815214	0.5734444
0.0	0.5845897	0.5705889	0.5640957	0.58385223	0.58439916	0.5547142	0.55378145	0.5641517	0.55713207	0.57370883
0.0	0.5840871	0.5701886	0.5646124	0.5835784	0.5842644	0.5535025	0.55208707	0.565174	0.55710846	0.5730664
0.0	0.58440614	0.5707392	0.5637264	0.58378047	0.584074	0.5545491	0.55337936	0.56596833	0.5568245	0.5736244
0.0	0.58518213	0.5707014	0.56381494	0.58425695	0.5855218	0.55497986	0.55418366	0.5645764	0.5569255	0.5731284
0.0	0.59064686	0.57158643	0.56618667	0.5861882	0.58636194	0.55642736	0.5568693	0.5660624	0.56183267	0.5730933
0.0	0.60013074	0.5751371	0.57537806	0.5902396	0.59745044	0.55856943	0.56490064	0.58027595	0.5747068	0.5790404
0.0	0.5861038	0.57022697	0.56274545	0.584498	0.5834329	0.5529702	0.5543886	0.56543124	0.5560534	0.57258636
0.0	0.5860941	0.57059973	0.56171674	0.5844467	0.58337456	0.5536797	0.5538694	0.56514066	0.5563158	0.5717064
0.0	0.5855225	0.5699944	0.5640616	0.584147	0.5847963	0.5535773	0.5520761	0.5658005	0.5546847	0.5728889
0.0	0.5855017	0.57044405	0.56461567	0.5846984	0.5851464	0.5540925	0.55551577	0.56577927	0.557389	0.5724962
0.0	0.5862512	0.5700967	0.56307244	0.58439976	0.5836313	0.55443263	0.5560504	0.5646226	0.5557557	0.57331026
0.0	0.58484197	0.570327	0.56434774	0.5848194	0.5840594	0.5545355	0.55552375	0.56393474	0.5571766	0.573846
0.0	0.58550286	0.570928	0.56370395	0.58435965	0.58240175	0.554616	0.5543661	0.5638585	0.55843484	0.57259053
0.0	0.5911053	0.57220083	0.56702477	0.5856548	0.5861539	0.5564783	0.557732	0.5628396	0.5651552	0.5732606
0.0	0.5905164	0.5711682	0.5666044	0.5849909	0.585709	0.557011	0.55649656	0.5642337	0.564183	0.57268846
0.0	0.5874926	0.5710938	0.5641433	0.58555645	0.5838231	0.554928	0.5522503	0.5648324	0.55874854	0.57370794
0.0	0.58736426	0.57010674	0.5624976	0.5857404	0.5834749	0.5546441	0.55485773	0.56534207	0.5580663	0.57362795
0.0	0.58555573	0.57021916	0.5631441	0.58424425	0.58521444	0.5547336	0.55507135	0.5662922	0.5563787	0.5734712
0.0	0.58403945	0.5692444	0.56377536	0.5836596	0.584917	0.5537551	0.5536841	0.5663458	0.55710906	0.5734118
0.0	0.58698976	0.5699908	0.5651377	0.5836755	0.5843458	0.5535903	0.55382	0.56445754	0.55712414	0.5724262
0.0	0.5896903	0.572559	0.5675123	0.5861382	0.5871181	0.557335	0.55999595	0.56646216	0.5659662	0.57466656
0.0	0.58372164	0.57051814	0.5648089	0.5856027	0.5834411	0.55430984	0.55307055	0.56674063	0.5572955	0.5734571
0.0	0.5867713	0.57026047	0.56435215	0.5853448	0.58371884	0.55509764	0.55271477	0.56630254	0.5555762	0.57407254
0.0	0.03275623	0.047676124	0.08096316	0.04212927	0.7115916	0.2788533	0.9533924	0.5500584	0.97493863	0.41876972
0.0	0.0066996827	0.04640561	0.06319383	0.023255076	0.25414503	0.13292928	0.46990147	0.2929531	0.058955226	0.12732781
0.0	0.58569497	0.5684056	0.56258523	0.5838287	0.58431673	0.5532327	0.5512144	0.5634925	0.55389637	0.57038814
0.0	0.5849861	0.5705178	0.56273615	0.5851418	0.58569646	0.55405104	0.55439764	0.5637206	0.5576044	0.573099
0.0	0.033463605	0.04779952	0.081628144	0.0420902	0.7149538	0.28039387	0.9533126	0.55275893	0.9753813	0.41986907
0.0	0.03348667	0.04765762	0.08167649	0.042025592	0.7151637	0.27911276	0.9530836	0.5536561	0.97561693	0.42141366
0.0	0.033510648	0.048028965	0.08166159	0.041958842	0.71661687	0.2801047	0.95350814	0.55131763	0.97559047	0.42091006
0.0	0.033350963	0.047950182	0.08175526	0.041931108	0.7141392	0.2786336	0.95279896	0.551938	0.9753171	0.41905624
0.0	0.0334233	0.047605805	0.08135954	0.041885626	0.7140155	0.27855837	0.9528951	0.55051756	0.975298	0.41917604
0.0	0.03356371	0.04767856	0.08184983	0.042149607	0.71601015	0.27973244	0.9535875	0.55311847	0.97554374	0.42188552
0.0	0.033416204	0.047518764	0.08128651	0.041836485	0.71420103	0.27697966	0.9526616	0.5514399	0.97502476	0.4188379
0.0	0.5978113	0.5732855	0.5727521	0.58958393	0.59525883	0.55772406	0.55925465	0.57735837	0.5728633	0.5775146
0.0	0.5980777	0.5729969	0.57365304	0.58972234	0.59540504	0.5576247	0.5615082	0.5768273	0.5728709	0.57731426
0.0	0.03277273	0.0477915	0.08075272	0.04201605	0.71150345	0.27643013	0.9527915	0.54927677	0.9751449	0.4189271
0.0	0.5954305	0.57314247	0.57113403	0.58757466	0.59428144	0.55580664	0.56048137	0.57534397	0.5670842	0.5770697
0.0	0.0033489526	0.012833441	0.011398946	0.003950295	0.029845044	0.04872461	0.0004921251	0.03525809	0.010401003	0.012678904
0.0	0.012820713	0.038187552	0.06790284	0.027566083	0.09316078	0.16641393	0.5417365	0.2225922	0.12903622	0.12986597
0.0	0.014074568	0.04946617	0.04318832	0.021832248	0.086072825	0.11904871	0.66710275	0.16506127	0.030979345	0.100506656
0.0	0.0146516515	0.061539486	0.048868317	0.02300442	0.10427261	0.18051307	0.5288172	0.09007238	0.05143585	0.127527
0.0	0.015677271	0.061853185	0.068754144	0.024394777	0.092187755	0.15857871	0.73214686	0.09680027	0.02604703	0.09548477
0.0	0.023889208	0.07000924	0.055368923	0.023082722	0.07772803	0.11878567	0.47026545	0.08716183	0.030415107	0.15385848
0.0	0.0070270374	0.04581109	0.06123937	0.027406719	0.08048126	0.12689827	0.37330097	0.109534256	0.023836479	0.10691797
0.0	0.010381121	0.045531217	0.10160187	0.023415228	0.07584272	0.17514664	0.5617455	0.11364145	0.014525372	0.14071034
0.0	0.031636942	0.037765	0.048508734	0.023347871	0.08255015	0.16365868	0.29109874	0.10129838	0.036468893	0.15322073
0.0	6.3951295e-05	0.05933697	0.06967535	0.019122485	0.017593203	0.12921217	0.4337767	0.08081177	0.06708508	0.09306097
0.0	0.033389494	0.048265435	0.08228701	0.042256154	0.7159406	0.2782343	0.9532235	0.55518496	0.9758648	0.421584
0.0	0.5848187	0.5707728	0.56524175	0.5855645	0.5836298	0.5543042	0.55263513	0.5631437	0.5561991	0.5725192
0.0	0.58638257	0.5711622	0.5650163	0.5860638	0.5839033	0.55476844	0.55506283	0.5632324	0.55608064	0.572843
0.0	0.5846427	0.57064825	0.5642866	0.58447033	0.58265954	0.5547883	0.55502105	0.56324756	0.55676156	0.57082736
0.0	0.5864324	0.57102066	0.56558335	0.58593476	0.5839345	0.5544288	0.5544491	0.5641507	0.5570291	0.57260066
0.0	0.5957673	0.5741948	0.5719017	0.5895335	0.5931602	0.5561151	0.5602762	0.575068	0.569776	0.5785321
0.0	0.5870593	0.57105595	0.565771	0.5856042	0.58675337	0.5543571	0.5548426	0.56651235	0.55793786	0.5736331
0.0	0.58691424	0.5692477	0.5647658	0.5854326	0.58600414	0.5529702	0.55502003	0.5645504	0.5556917	0.5729685
0.0	0.59526765	0.5726018	0.5716762	0.58880377	0.5944448	0.55512184	0.5597346	0.5757604	0.5653532	0.5780254
0.0	0.5863472	0.5694905	0.565145	0.5850314	0.5852392	0.5531153	0.5543883	0.5652083	0.5563949	0.57310814
0.0	0.595312	0.572431	0.5719618	0.58836514	0.5949777	0.5549935	0.5604225	0.5758038	0.56608796	0.5776843
0.0	0.016710946	0.07455199	0.07345966	0.032969583	0.063483596	0.07521955	0.59412664	0.14821948	0.099820495	0.14251822
0.0	0.5857685	0.57068557	0.5664657	0.58530617	0.5861022	0.55431575	0.5543428	0.5660192	0.5580453	0.5723118
0.0	0.58568734	0.5708712	0.5673201	0.5857348	0.5864879	0.5546601	0.5549732	0.56618243	0.5598563	0.5736111
0.0	0.5844083	0.5708393	0.5669231	0.5852855	0.58552235	0.5546018	0.5551188	0.5655143	0.55752224	0.5721113
0.0	0.58633685	0.5709066	0.56683797	0.58570045	0.5860326	0.5547137	0.5542633	0.56567734	0.559632	0.5736591
0.0	0.58446944	0.5689976	0.565225	0.5848932	0.5850913	0.5548425	0.5539817	0.5640539	0.55637336	0.5725972
0.0	0.5865255	0.5704349	0.56734806	0.5853931	0.58725536	0.5548091	0.55432934	0.56521845	0.55759066	0.5741217
0.0	0.5861275	0.56900424	0.5654784	0.58521205	0.5865223	0.5534814	0.55441463	0.5662013	0.5572999	0.5735482
0.0	0.5861419	0.5704622	0.5671925	0.58586496	0.5867144	0.5547304	0.55402076	0.5654511	0.55877036	0.5725496
0.0	0.58606875	0.5700592	0.56695753	0.58599406	0.5863333	0.55474687	0.5553931	0.5650053	0.55915284	0.5736582
0.0	0.58620125	0.5709828	0.5666363	0.5855915	0.58610106	0.55430245	0.5546334	0.56624347	0.5597327	0.5736494
0.0	0.009101618	0.017347096	0.028261928	0.01665533	0.041164555	0.050565094	0.0013269427	0.033314206	0.0030004634	0.092328265
0.0	0.5859126	0.57016695	0.5667896	0.5852882	0.58663	0.5550545	0.5541726	0.5663005	0.55989695	0.5734262
0.0	0.5859955	0.568947	0.5659308	0.5856208	0.58774793	0.5544006	0.5552966	0.56593657	0.55920416	0.57383436
0.0	0.5867272	0.5707317	0.567039	0.58596915	0.5854272	0.55400264	0.55480975	0.5658662	0.5595641	0.5735805
0.0	0.5862214	0.57016116	0.5671824	0.58598566	0.5864161	0.55464727	0.55467147	0.56625414	0.55847466	0.57368374
0.0	0.58590084	0.57106304	0.5671609	0.5859671	0.58618927	0.55468607	0.55461884	0.56595856	0.5585167	0.5737058
0.0	0.5861918	0.5704415	0.5659114	0.58486015	0.58598244	0.5542362	0.5554307	0.5655929	0.55923057	0.57420677
0.0	0.5864426	0.57038325	0.5671957	0.585802	0.5869392	0.5543773	0.5550516	0.565899	0.5588182	0.57330173
0.0	0.58665746	0.570791	0.56713307	0.5857137	0.58687866	0.5548289	0.5565276	0.56553143	0.55929625	0.5739808
0.0	0.58538574	0.5709412	0.56699526	0.5844974	0.5855855	0.554259	0.55543274	0.56409377	0.55824435	0.5732087
0.0	0.58596504	0.57022357	0.5660477	0.58409536	0.58597696	0.55446506	0.5548097	0.56522226	0.5588984	0.57410437
0.0	0.5837616	0.56995124	0.56479335	0.5846225	0.5852589	0.5546661	0.5513048	0.5656977	0.556453	0.57165027
0.0	0.58572346	0.5707721	0.5671713	0.58580494	0.5862918	0.5541296	0.55518943	0.56548476	0.5591428	0.57359016
0.0	0.5857229	0.5701696	0.56671315	0.5853297	0.5859091	0.5547433	0.5556645	0.56418806	0.5584117	0.5746877
0.0	0.5858547	0.5703525	0.5674002	0.58491373	0.58622503	0.55476934	0.5552277	0.56668437	0.5578394	0.573314
0.0	0.59478635	0.57277286	0.5709336	0.5883022	0.59418154	0.5561077	0.5602106	0.57526904	0.5663172	0.5766828
0.0	0.59542173	0.57347155	0.5740854	0.58943534	0.59560907	0.5556844	0.55919015	0.5759891	0.5673446	0.57848454
0.0	0.5847369	0.5687659	0.56275254	0.5835065	0.5846804	0.55419815	0.5536883	0.5636385	0.557145	0.5726763
0.0	0.5958104	0.5743753	0.5714754	0.589267	0.5948574	0.55720955	0.56147605	0.5741385	0.5672665	0.57854867
0.0	0.59505373	0.5730081	0.57090056	0.5873296	0.595107	0.5560886	0.560751	0.57551306	0.56576025	0.5773786
0.0	0.5861987	0.5709925	0.5637975	0.585568	0.58538383	0.55506694	0.55667865	0.5639688	0.5570021	0.5741421
0.0	0.59713316	0.5740846	0.5723307	0.5889867	0.5953762	0.55719215	0.5635092	0.5767946	0.56841743	0.578774
0.0	0.5879744	0.5716188	0.56547254	0.5858798	0.58585566	0.55383766	0.55636406	0.5648527	0.55956185	0.57392085
0.0	0.587029	0.5699797	0.56485415	0.5855625	0.58407134	0.5545301	0.55377203	0.56377786	0.55779296	0.5741089
0.0	0.5882384	0.5712987	0.5645804	0.585667	0.5844645	0.5552998	0.55396986	0.56514263	0.55787617	0.5735006
0.0	0.59857196	0.57458377	0.5735642	0.58916837	0.596579	0.5582923	0.5623812	0.5775767	0.5714553	0.57831997
0.0	0.5985629	0.5747644	0.57305217	0.58952874	0.5965604	0.5587117	0.5626031	0.5773498	0.5728227	0.5784135
0.0	0.599939	0.57534677	0.5762449	0.5911877	0.5986576	0.5585971	0.56554574	0.5798566	0.57453126	0.5798829
0.0	0.599939	0.57534677	0.5762449	0.5911877	0.5986576	0.5585971	0.56554574	0.5798566	0.57453126	0.5798829
0.0	0.5861144	0.57133305	0.5646055	0.5861343	0.5855992	0.5538079	0.55683964	0.5638018	0.5563817	0.57398796
0.0	0.59492165	0.57412857	0.5719169	0.58915627	0.5950121	0.5556921	0.5609862	0.57366645	0.56699055	0.57806396
0.0	0.58690315	0.57100594	0.56427383	0.585628	0.5836721	0.5520458	0.5554944	0.5653644	0.5550537	0.57335037
0.0	0.5967865	0.5744652	0.5729275	0.59031326	0.5947726	0.5565135	0.56229174	0.57633823	0.56657326	0.5792162
0.0	0.59606063	0.5721619	0.5716422	0.5883909	0.5950471	0.5553416	0.5608132	0.5752142	0.5669172	0.57816344
0.0	0.5855606	0.5705274	0.56515056	0.5854071	0.5846036	0.55369693	0.5548797	0.56504816	0.5571784	0.5737919
0.0	0.5962218	0.57278866	0.57176757	0.58839655	0.5939748	0.55590826	0.5588766	0.5749585	0.56467974	0.5773623
0.0	0.5858638	0.56949776	0.56488293	0.58532023	0.5851024	0.5538675	0.5541852	0.56430936	0.5575393	0.5737371
0.0	0.5851548	0.56996423	0.564749	0.5848823	0.58438796	0.5546533	0.5561898	0.56379944	0.55705804	0.57388705
0.0	0.5858259	0.5712106	0.5641701	0.5860243	0.5831291	0.5534505	0.55552626	0.56454796	0.55879754	0.5742896
0.0	0.58603764	0.5707509	0.5631562	0.5859548	0.5834474	0.5538939	0.5541279	0.565063	0.5584328	0.57358927
0.0	0.022708125	0.076892056	0.13833565	0.008420842	0.27974564	0.30155203	0.9079504	0.13065794	0.8553007	0.22235747
0.0	0.59935737	0.5748968	0.57446706	0.590297	0.598336	0.55918694	0.5640055	0.57825303	0.5729554	0.57988065
0.0	0.59935737	0.5748968	0.57446706	0.590297	0.598336	0.55918694	0.5640055	0.57825303	0.5729554	0.57988065
0.0	0.5864784	0.5709107	0.56380373	0.5857172	0.5851953	0.5546461	0.55623835	0.56397694	0.555536	0.57250273
0.0	0.5954931	0.5732798	0.57298917	0.5897487	0.59482	0.556583	0.56066585	0.57664007	0.5662568	0.57927144
0.0	0.5942528	0.5740695	0.57150155	0.5889376	0.5953436	0.55617064	0.55916053	0.57571656	0.5658739	0.57811093
0.0	0.59527963	0.5739335	0.57034856	0.5895364	0.5937731	0.55527633	0.55965555	0.5757214	0.56634474	0.57799995
0.0	0.59527963	0.5739335	0.57034856	0.5895364	0.5937731	0.55527633	0.55965555	0.5757214	0.56634474	0.57799995
0.0	0.5954931	0.5732798	0.57298917	0.5897487	0.59482	0.556583	0.56066585	0.57664007	0.5662568	0.57927144
0.0	0.58620185	0.5709186	0.56392676	0.5856449	0.5834024	0.5540987	0.5526297	0.56494886	0.5589019	0.5742946
0.0	0.58598703	0.57093656	0.5631392	0.5848421	0.5833349	0.55401963	0.5535254	0.5631027	0.5543293	0.5741375
0.0	0.5862813	0.57060367	0.56367755	0.5860002	0.5839716	0.55283165	0.55486727	0.56585985	0.5579039	0.5730524
0.0	0.5988674	0.5741696	0.5745249	0.5897441	0.5963383	0.5567548	0.5615506	0.5780836	0.56843525	0.57863253
0.0	0.5863337	0.56965894	0.56392556	0.5854669	0.58357376	0.5529131	0.5553791	0.5655666	0.55805916	0.5740853
0.0	0.5829055	0.56952107	0.5636192	0.58506286	0.5843021	0.5544839	0.55242985	0.5655549	0.55851835	0.57335
0.0	0.5983688	0.57440054	0.57526535	0.5891297	0.5978179	0.55843294	0.5620707	0.5777574	0.5715205	0.57916564
0.0	0.5970294	0.5745819	0.5746236	0.5899265	0.5975724	0.557702	0.56426084	0.57738644	0.56888896	0.5797997
0.0	0.5879046	0.5705048	0.5675423	0.5874916	0.58778554	0.5544855	0.55857927	0.56821066	0.5578552	0.5740203
0.0	0.5965856	0.5739723	0.5745312	0.59096247	0.59655374	0.55593735	0.5644732	0.57877445	0.56899834	0.57947296
0.0	0.598952	0.57411	0.57461226	0.58813334	0.5979658	0.55826485	0.56235486	0.5777849	0.57071143	0.5787022
0.0	0.5893466	0.57093626	0.56829417	0.5857056	0.58771956	0.55770963	0.55820626	0.5686402	0.56407094	0.5723783
0.0	0.59528786	0.5735803	0.5711962	0.58932537	0.59468347	0.5566697	0.56056774	0.5742229	0.5670056	0.57737136
0.0	0.5844162	0.5702752	0.56259745	0.58469737	0.5845636	0.5541652	0.5514219	0.5643722	0.5546598	0.57275546
0.0	0.58616555	0.5707815	0.5630126	0.5855556	0.584161	0.5542503	0.5568229	0.5640835	0.55569607	0.5738049
0.0	0.5947734	0.5740576	0.5698048	0.5888057	0.59428823	0.5566014	0.5614165	0.5739674	0.5654101	0.57819116
0.0	0.5858287	0.57036227	0.56323195	0.58568066	0.58417916	0.55507314	0.5568383	0.56507206	0.55714345	0.57343805
0.0	0.011038492	0.04938798	0.07989041	0.032974534	0.13680522	0.19709568	0.3520221	0.18497539	0.27886778	0.1689571
0.0	0.58535624	0.5704296	0.56347954	0.5856733	0.5839467	0.5543087	0.556701	0.5620598	0.55606943	0.5740938
0.0	0.59621024	0.57360506	0.5721551	0.58906287	0.5953124	0.5562651	0.5597591	0.57339644	0.5672191	0.5780653
0.0	0.5848836	0.5706728	0.5637224	0.585086	0.58353627	0.55478686	0.5548713	0.563958	0.55684614	0.57381696
0.0	0.5891052	0.57171947	0.5670534	0.58708674	0.58602273	0.554612	0.5569096	0.56778735	0.55913323	0.57385534
0.0	0.5982803	0.5749807	0.5738902	0.5908171	0.5952381	0.55653584	0.5619041	0.5785218	0.5683949	0.5785895
0.0	0.5849175	0.57072604	0.5628402	0.5853557	0.58573496	0.55394375	0.55521584	0.56260973	0.55638385	0.5735776
0.0	0.5843856	0.5705566	0.5618559	0.5818174	0.5847842	0.5549335	0.5523866	0.5621664	0.5532309	0.57013667
0.0	0.58489066	0.56993204	0.56433594	0.5848629	0.58349127	0.55442363	0.5542436	0.5642576	0.55622053	0.57270527
0.0	0.5947947	0.5727317	0.57068795	0.5881435	0.5948484	0.5563812	0.5579745	0.57518953	0.565423	0.57801175
0.0	0.59421057	0.57364684	0.57169163	0.5885501	0.5946133	0.55556726	0.55779994	0.57560515	0.56345296	0.57787114
0.0	0.58649194	0.57158613	0.56404537	0.5865293	0.5856634	0.55364794	0.5544421	0.5659521	0.55270916	0.57295793
0.0	0.5940073	0.57438993	0.56999475	0.588661	0.5935552	0.55599767	0.5572539	0.5749773	0.5635929	0.5766686
0.0	0.5944689	0.57448536	0.57084006	0.59009534	0.5934178	0.5568215	0.5576165	0.5755625	0.5634503	0.57855964
0.0	0.5851836	0.57088846	0.5638889	0.5867131	0.5858515	0.55422497	0.55361515	0.5653488	0.55533254	0.57265866
0.0	0.5851836	0.57088846	0.5638889	0.5867131	0.5858515	0.55422497	0.55361515	0.5653488	0.55533254	0.57265866
0.0	0.585111	0.57070065	0.5632235	0.585005	0.583697	0.5533848	0.5525186	0.56328577	0.550851	0.57294804
0.0	0.5867969	0.57034683	0.5630897	0.5855784	0.5827275	0.5549026	0.55297637	0.56508136	0.55207324	0.5734127
0.0	0.5873197	0.5717991	0.5654334	0.58513373	0.58571416	0.5557466	0.55573326	0.56467557	0.5609375	0.5740067
0.0	0.5959681	0.5740469	0.5752289	0.5901603	0.5961882	0.5558606	0.5619708	0.57903296	0.5684087	0.5796233
0.0	0.58720547	0.5702462	0.56578654	0.5852871	0.5845897	0.5534281	0.5518723	0.56552315	0.55565006	0.5727854
0.0	0.01188025	0.019813124	0.032571845	0.007959634	0.033338737	0.022495942	0.012941148	0.06649101	0.03744996	0.04988564
0.0	0.59485793	0.5729222	0.5718481	0.58743787	0.59288454	0.556318	0.55857044	0.57510626	0.5655532	0.5770851
0.0	0.59506714	0.5717822	0.5705622	0.588492	0.592714	0.55546457	0.55832374	0.5759068	0.5670517	0.5782732
0.0	0.011876573	0.019773474	0.032611527	0.00796551	0.03329817	0.022415444	0.012764679	0.0662585	0.0371244	0.049658656
0.0	0.6000499	0.5750921	0.576181	0.59105396	0.598362	0.5583073	0.5637278	0.58000904	0.5747308	0.5790424
0.0	0.5853139	0.5708578	0.5669585	0.58565915	0.5862979	0.5543874	0.55512136	0.56613576	0.55936265	0.573607
0.0	0.5851266	0.57061946	0.5630613	0.58416206	0.5822732	0.554141	0.5531454	0.5646209	0.55683947	0.57348096
0.0	0.58648455	0.56914705	0.56402194	0.5861017	0.58366305	0.55476564	0.55501294	0.56465507	0.55857176	0.57366943
0.0	0.5862523	0.5706818	0.5645469	0.5847901	0.583052	0.5539317	0.553835	0.5631588	0.55760664	0.5725831
0.0	0.5861105	0.56982327	0.5641008	0.58355504	0.5826594	0.5548953	0.5522839	0.5643709	0.55697733	0.5709541
0.0	0.014666327	0.068321675	0.0951318	0.047417782	0.12754425	0.1813157	0.27151588	0.113882296	0.30956322	0.20211
0.0	0.010537415	0.019035542	0.038038854	0.01573742	0.035701208	0.049613558	0.012257233	0.03031247	0.023359204	0.047103092
0.0	0.5983971	0.5749515	0.57357657	0.5904304	0.5960436	0.55856484	0.56082565	0.5773481	0.5730531	0.57807726
0.0	0.596791	0.5743017	0.5735504	0.58920085	0.59505516	0.55835396	0.55912966	0.5763896	0.57238406	0.577394
0.0	0.006536877	0.004920397	0.038117003	0.009450256	0.027724622	0.014087138	0.01237789	0.04450078	0.0046088784	0.04300332
0.0	0.5855186	0.56990683	0.56377655	0.5845117	0.58419186	0.55422395	0.55509675	0.5617439	0.5548948	0.573478
0.0	0.5879735	0.57162803	0.56567556	0.5838581	0.5864121	0.55616987	0.55523276	0.5659182	0.561999	0.5727375
0.0	0.5857285	0.5698626	0.5637449	0.5845867	0.58365583	0.5534983	0.55357885	0.5638242	0.55678076	0.5726917
0.0	0.58751845	0.5710535	0.56329155	0.5851252	0.5830848	0.5538612	0.5572629	0.56494385	0.5582835	0.5734693
0.0	0.008713077	0.011698103	0.012354019	0.011254634	0.022649031	0.031840365	0.0010171526	0.023676377	0.0024918031	0.013341407
0.0	0.005632663	0.016592758	0.023202091	0.011768273	0.015961504	0.049928017	0.01661578	0.031183844	0.011660224	0.043601703
0.0	0.59603304	0.5742062	0.57097006	0.5894446	0.59406316	0.55537474	0.56003684	0.5757084	0.5676963	0.5780293
0.0	0.5891325	0.5718748	0.5667934	0.5872537	0.58560693	0.5547288	0.5570717	0.5675143	0.55971336	0.5746559
0.0	0.58628845	0.5711439	0.5645507	0.58579266	0.5839882	0.5533709	0.554428	0.5643386	0.5570869	0.5729787
0.0	0.5860458	0.56788325	0.56427115	0.5850632	0.58417183	0.55304533	0.5541129	0.56292015	0.5577196	0.57346404
0.0	0.5846605	0.5685067	0.5647252	0.5835184	0.58424443	0.55332774	0.55525386	0.56386614	0.5571571	0.57227993
0.0	0.586234	0.56789196	0.563091	0.5858072	0.5832766	0.5522762	0.555134	0.5631418	0.5577702	0.5736683
0.0	0.59939563	0.57502246	0.5750745	0.5899821	0.5981463	0.55954474	0.56324935	0.57959884	0.57400864	0.57867396
0.0	0.59939563	0.57502246	0.5750745	0.5899821	0.5981463	0.55954474	0.56324935	0.57959884	0.57400864	0.57867396
0.0	0.58540523	0.5706911	0.5645518	0.58580774	0.5825026	0.5554263	0.5559927	0.56289124	0.5575439	0.5714969
0.0	0.58684427	0.57042605	0.56431556	0.5847652	0.5832585	0.5542016	0.55498844	0.56343615	0.5580347	0.5719822
0.0	0.007093745	0.018552745	0.05758519	0.011142879	0.07053025	0.03892847	0.010635338	0.043461673	0.022626763	0.04033874
0.0	0.007074141	0.01857636	0.057250705	0.011056372	0.07010606	0.03881905	0.010640677	0.04334042	0.022721007	0.04027301
0.0	0.00708549	0.018568344	0.05743851	0.011061394	0.07026931	0.03881075	0.01063453	0.043295737	0.022623464	0.040254656
0.0	0.5865891	0.5703667	0.5628104	0.58458436	0.584494	0.5546582	0.5542242	0.56405604	0.5541301	0.57395744
0.0	0.010947345	0.018026952	0.023493404	0.013731028	0.040213708	0.058140513	0.0067229928	0.06085527	0.040617287	0.032420702
0.0	0.010977667	0.0180933	0.023541922	0.013769951	0.04024251	0.058271203	0.00675752	0.060633887	0.040929	0.03256509
0.0	0.0074931737	0.114352904	0.074253395	0.04001995	0.18413006	0.24094394	0.5497835	0.10394438	0.41749236	0.16738553
0.0	0.011709895	0.09151998	0.07322312	0.026600188	0.1331395	0.19398636	0.29618543	0.14132497	0.31618172	0.13100217
0.0	0.56761974	0.6639158	0.5957341	0.61475664	0.5663684	0.56973076	0.48737404	0.64560807	0.72202337	0.6413444
0.0	0.59601915	0.57474947	0.5737896	0.5897774	0.5959076	0.55713755	0.56254697	0.57682794	0.56791216	0.5775898
0.0	0.5878981	0.571697	0.5656865	0.5853199	0.5847086	0.55549234	0.55497795	0.56494343	0.5622931	0.5725619
0.0	0.58633244	0.57087404	0.5635795	0.58520293	0.583745	0.5543712	0.5550271	0.5643069	0.55735296	0.573191
0.0	0.5977822	0.57469046	0.57228786	0.5881923	0.5948325	0.5583528	0.559741	0.57599247	0.5714059	0.5770787
0.0	0.58509123	0.5706584	0.5634853	0.5837617	0.5831738	0.55388236	0.5544906	0.5649221	0.55578506	0.5717552
0.0	0.5867745	0.56939596	0.56331086	0.5845814	0.5837009	0.55423886	0.5544093	0.56294084	0.5563074	0.57256746
0.0	0.5869106	0.5694245	0.56245357	0.5850481	0.5841172	0.5551551	0.5547021	0.56423986	0.5560442	0.57235163
0.0	0.5865423	0.5691224	0.56370634	0.5847383	0.583244	0.55334395	0.55264205	0.56481487	0.5582896	0.5727307
0.0	0.5867438	0.5692417	0.56386626	0.5846166	0.5841574	0.5549181	0.55448526	0.5641631	0.55671805	0.57257307
0.0	0.5849016	0.5693836	0.56298393	0.58454734	0.5855115	0.5542232	0.5524691	0.56526047	0.55755895	0.5724217
0.0	0.5882453	0.5691806	0.56392765	0.584848	0.58477527	0.5539162	0.5542698	0.56553876	0.55976874	0.5725557
0.0	0.5868175	0.5684243	0.5625007	0.584271	0.5840083	0.555003	0.55457985	0.56431943	0.5572362	0.57241815
0.0	0.58747226	0.5699299	0.563138	0.5846334	0.5842445	0.5541303	0.5526034	0.5640971	0.559371	0.57245064
0.0	0.5866243	0.5696268	0.5636272	0.5842255	0.58409846	0.554408	0.5548474	0.56416655	0.5592012	0.57248384
0.0	0.5869082	0.56952524	0.5627742	0.58446884	0.58405405	0.5541476	0.55459845	0.5648358	0.55878323	0.5725345
0.0	0.586659	0.56940114	0.5635905	0.5845797	0.58481944	0.5546481	0.55470484	0.56322366	0.5561932	0.5724084
0.0	0.5862544	0.56939715	0.56281173	0.58453757	0.5840581	0.5544174	0.5540539	0.56471556	0.5579457	0.572767
0.0	0.5859906	0.56967956	0.5634067	0.5836072	0.58331686	0.55447894	0.55417687	0.5649596	0.55512834	0.57261336
0.0	0.5865875	0.5696009	0.5639491	0.5845253	0.5841754	0.554752	0.5544721	0.5628538	0.558736	0.572392
0.0	0.58702147	0.56954426	0.5630351	0.5845049	0.58434284	0.5542904	0.55481166	0.564234	0.5571341	0.572688
0.0	0.5856453	0.56940377	0.56431973	0.583695	0.583966	0.553604	0.55351526	0.5638834	0.55861175	0.57267934
0.0	0.5861873	0.56842864	0.5627505	0.5844867	0.5839498	0.5539986	0.55262387	0.56471926	0.55529845	0.57259685
0.0	0.5853043	0.56927496	0.561282	0.584625	0.584001	0.553947	0.5538284	0.56441027	0.55779874	0.57257545
0.0	0.5947249	0.57321954	0.57121015	0.58858216	0.5942789	0.55598354	0.5598025	0.5757692	0.56504476	0.5781647
0.0	0.5881115	0.57212985	0.56550217	0.5846172	0.5865189	0.555952	0.55610955	0.56365544	0.55988866	0.5739249
0.0	0.015705729	0.110655226	0.077842824	0.056934092	0.3082789	0.21250859	0.58771056	0.18484841	0.64366394	0.20587501
0.0	0.0080109555	0.013764616	0.03595676	0.0136573035	0.034394044	0.0724876	0.015442855	0.039688323	0.053928476	0.03463262
0.0	0.5877066	0.5714086	0.5657488	0.58569217	0.58563715	0.5561101	0.5569594	0.5661618	0.5621283	0.5734528
0.0	0.03268002	0.047921	0.08129074	0.04185304	0.71241355	0.27793568	0.9531879	0.5510122	0.9750567	0.41866767
0.0	0.5982593	0.57430273	0.5737367	0.5890468	0.59528756	0.5586222	0.56005585	0.57576287	0.57235354	0.5765397
0.0	0.59761655	0.5735742	0.57306176	0.5897438	0.59511197	0.5579136	0.5616074	0.57726693	0.57304454	0.5777027
0.0	0.5984918	0.57440627	0.57311004	0.58958364	0.59635174	0.5587657	0.5627398	0.57710546	0.57291466	0.5783984
0.0	0.59879017	0.574554	0.57357186	0.5893312	0.59665835	0.5585599	0.561905	0.577299	0.57323074	0.57830024
0.0	0.5974626	0.574275	0.5731054	0.58931035	0.59562266	0.55837417	0.5599963	0.5757644	0.5719303	0.57673424
0.0	0.59755707	0.57420313	0.5733943	0.5897595	0.5949745	0.55842406	0.56080866	0.576892	0.5715677	0.57763255
0.0	0.5906607	0.5724076	0.56755275	0.5861228	0.5881189	0.556762	0.55914235	0.5655187	0.5621991	0.5737699
0.0	0.58901674	0.57191676	0.5673327	0.58585066	0.58877754	0.5571099	0.56039655	0.5675778	0.56343585	0.5755158
0.0	0.59703076	0.57405657	0.57182944	0.5883402	0.59589946	0.55718684	0.5632096	0.5770303	0.5684986	0.5787832
0.0	0.5967574	0.57357645	0.57281923	0.5893148	0.5955378	0.5570336	0.56096965	0.5781788	0.5686223	0.57879156
0.0	0.5979366	0.57432127	0.5737082	0.58995444	0.5956512	0.5584355	0.5614021	0.57726556	0.5696623	0.57807577
0.0	0.5983162	0.5744031	0.57354	0.58937395	0.5953605	0.5580585	0.5606015	0.5766633	0.57107586	0.57795846
0.0	0.5982381	0.5743214	0.57324195	0.5896689	0.59536237	0.55827874	0.56214744	0.5778363	0.57212657	0.5785089
0.0	0.009382981	0.027970232	0.03199154	0.014430284	0.042089064	0.02324663	0.006334637	0.06230792	0.020907976	0.027024085
0.0	0.58639157	0.5709945	0.56513906	0.5844514	0.58425057	0.5541439	0.55569863	0.56526065	0.55603224	0.5733607
0.0	0.5863461	0.57000375	0.5627403	0.5851115	0.583532	0.55449826	0.55367875	0.56237984	0.55727756	0.57242244
0.0	0.60030156	0.5752505	0.5758966	0.59125525	0.5987238	0.55910224	0.56501615	0.5789484	0.5742522	0.5799702
0.0	0.5870484	0.5714775	0.5643007	0.585774	0.5826327	0.55410475	0.5540939	0.5648981	0.5562332	0.57371014
0.0	0.033333942	0.20070522	0.1585456	0.07468791	0.7769354	0.43866324	0.9893355	0.55569583	0.9863266	0.574004
0.0	0.58610904	0.5706678	0.5650953	0.5854141	0.5853832	0.5530945	0.55619794	0.5644219	0.5575927	0.5737708
0.0	3.0861444e-05	0.0027024932	0.22769693	0.06109932	0.03991419	0.004410176	0.9931284	0.0076308376	0.99020255	0.01865509
0.0	0.028756965	0.20344602	0.15802333	0.06751401	0.77696306	0.48112175	0.99374336	0.5529209	0.98112684	0.5351541
0.0	0.029641459	0.20464663	0.1301033	0.08506408	0.86294776	0.4829358	0.9860589	0.5341832	0.987357	0.5382414
0.0	0.041760042	0.19133401	0.16586906	0.09314044	0.8170215	0.47116	0.9934849	0.57052165	0.9860314	0.49827084
0.0	0.033062518	0.21037655	0.16003892	0.051935866	0.7689107	0.5462749	0.9810985	0.5598361	0.99169284	0.53785676
0.0	0.033081617	0.21149361	0.16046555	0.05203054	0.7688438	0.54675514	0.9810994	0.5598281	0.9916937	0.5372788
0.0	0.027724363	0.21942362	0.16258535	0.060115755	0.7617073	0.44944736	0.9836556	0.632103	0.9867927	0.54428446
0.0	2.9139994e-05	0.17457587	0.21979243	0.102577545	0.84611267	0.47206536	0.99178106	0.521778	0.986477	0.48098415
0.0	0.59544915	0.573838	0.57187104	0.58933383	0.5945485	0.55523545	0.56052625	0.5758353	0.567288	0.5782101
0.0	0.5873437	0.5703816	0.5636216	0.5856562	0.5856744	0.55371034	0.5566505	0.5644706	0.557999	0.57433033
0.0	0.5875741	0.57074565	0.5648877	0.5860015	0.5864879	0.5536845	0.55704814	0.5651353	0.558093	0.5747539
0.0	0.5843165	0.56928843	0.5631596	0.58578646	0.5860699	0.5534202	0.55516833	0.5642788	0.55615795	0.5733747
0.0	0.585796	0.5706124	0.56363267	0.58613425	0.5841136	0.55396426	0.55673784	0.563274	0.55552655	0.57309276
0.0	0.58687603	0.57070744	0.56388676	0.58560586	0.58648175	0.5524525	0.5552516	0.56395733	0.55676055	0.57429016
0.0	0.5873349	0.5698287	0.56381935	0.5845694	0.58604366	0.552461	0.5569002	0.56449366	0.55698293	0.57361144
0.0	0.58713454	0.5704809	0.56531113	0.58574057	0.58723503	0.55281913	0.55563956	0.5648849	0.5573541	0.5748068
0.0	0.58702487	0.5699462	0.56440246	0.5848945	0.58648765	0.55284077	0.55766535	0.56489307	0.55709547	0.57422584
0.0	0.585534	0.57060945	0.56348723	0.58562	0.58530766	0.5532161	0.5550338	0.56374043	0.55573976	0.57336533
0.0	0.5851835	0.57045025	0.563168	0.58517325	0.5860483	0.553417	0.5560554	0.56316394	0.5567558	0.5735451
0.0	0.58609754	0.569727	0.5637626	0.5843965	0.5859623	0.5530413	0.55557775	0.56375724	0.555546	0.5734438
0.0	0.58650315	0.56994754	0.5636606	0.58432585	0.58514214	0.5539498	0.5557203	0.5635382	0.55658597	0.5741168
0.0	0.58655417	0.5701995	0.5631444	0.5848718	0.58617765	0.5537291	0.5539282	0.5639895	0.55607474	0.5741766
0.0	0.58620995	0.5694117	0.56433	0.5839801	0.5845143	0.5534926	0.5546264	0.5638809	0.5572356	0.57362014
0.0	0.5865504	0.56976545	0.5657111	0.5836474	0.58655256	0.55295897	0.55469835	0.56408376	0.5557966	0.5732002
0.0	0.5875455	0.5690178	0.5655553	0.5846374	0.58728284	0.5526488	0.5556507	0.5654423	0.5579098	0.57334393
0.0	0.5847553	0.5701639	0.56451774	0.5842483	0.5854454	0.5539761	0.55499095	0.5649033	0.55716276	0.5732496
0.0	0.585826	0.57085186	0.5640882	0.5852053	0.58670795	0.55312264	0.5535557	0.5647372	0.5571969	0.5742404
0.0	0.58616585	0.56910914	0.5649184	0.58459467	0.58358854	0.55331045	0.55550116	0.5661604	0.555471	0.5739101
0.0	0.58619153	0.570678	0.564135	0.584229	0.58650875	0.55353683	0.5544916	0.5648021	0.55687994	0.5741502
0.0	0.58555174	0.569776	0.562201	0.58495253	0.5863626	0.55299324	0.555808	0.56237364	0.5561114	0.57327485
0.0	0.58450687	0.56938	0.56338227	0.5825933	0.5851905	0.5523364	0.5541088	0.5648157	0.5518013	0.5719024
0.0	0.5857778	0.56908226	0.56161255	0.58363134	0.58434665	0.5533635	0.5566289	0.5623772	0.5571371	0.5731014
0.0	0.5856598	0.5691221	0.5634363	0.5823596	0.5842908	0.5525893	0.55415803	0.5650309	0.55350345	0.5722112
0.0	0.5851722	0.57095206	0.5637264	0.5853041	0.5853792	0.55367786	0.5549805	0.56334686	0.557111	0.5733376
0.0	0.58427817	0.56986934	0.5635963	0.58415174	0.5852085	0.5532857	0.5553302	0.56411153	0.5560624	0.57163775
0.0	0.5846385	0.5704238	0.5645524	0.5850394	0.5871916	0.5539827	0.55573136	0.56472963	0.5575096	0.5731455
0.0	0.5855702	0.5697132	0.56363153	0.58430254	0.5856445	0.5537373	0.55582386	0.56492585	0.55753887	0.57256275
0.0	0.5855907	0.57007045	0.56345946	0.58527017	0.5847343	0.553701	0.55636585	0.5635641	0.55874056	0.5729477
0.0	0.58550364	0.5707318	0.56451523	0.58564425	0.58649915	0.553276	0.55615824	0.5644241	0.55853045	0.5739771
0.0	0.5869899	0.57037354	0.5642352	0.584125	0.58489937	0.55279624	0.55512404	0.5651783	0.55849534	0.57370955
0.0	0.58618546	0.5699259	0.5637595	0.58449876	0.58494365	0.55260813	0.5568206	0.5647541	0.55633324	0.573097
0.0	0.5873823	0.5706363	0.5634874	0.58488065	0.58355576	0.5540357	0.5541735	0.5641628	0.5580407	0.5731331
0.0	0.58545685	0.5703099	0.5640169	0.58350927	0.5846173	0.5536042	0.55491894	0.5647982	0.55720204	0.5736027
0.0	0.58693343	0.5701174	0.5642436	0.5850784	0.5854303	0.553646	0.5553292	0.56348586	0.55798197	0.5737362
0.0	0.58672184	0.5710362	0.56420773	0.584795	0.5846523	0.5532683	0.55502224	0.5660869	0.5577814	0.5744835
0.0	0.58578736	0.5697394	0.5638175	0.5845699	0.58570063	0.55281687	0.5569162	0.5641926	0.5572945	0.5731765
0.0	0.0003189727	0.0018397989	0.00031623064	0.0005249873	0.032960072	0.0038904832	0.040534403	0.022744074	0.991521	0.0045118784
0.0	0.02858525	0.2034661	0.15676822	0.067526184	0.7772662	0.48163423	0.9937389	0.5514716	0.980941	0.53311646
0.0	0.028434938	0.20320697	0.15778819	0.06760307	0.7762983	0.48107854	0.99375594	0.55155253	0.9809973	0.5334574
0.0	7.712023e-06	0.0002021144	0.03313571	0.012377051	0.0019433598	0.00028614906	0.02183352	0.00043080034	0.025681531	0.0011264737
0.0	7.733263e-06	0.00020168128	0.033245094	0.0124200005	0.0019494847	0.00028774375	0.022087088	0.00043001465	0.025756381	0.0011282681
0.0	0.009193819	0.011982113	0.019434813	0.014096386	0.031203154	0.060751993	0.031727068	0.06144917	0.09027471	0.041564826
0.0	5.4497677e-06	0.014790201	0.031472184	0.014028489	0.04764047	0.05104354	0.006017478	0.41645116	0.06270221	0.07970887
0.0	5.44396e-06	0.014766139	0.031500697	0.013993076	0.047554243	0.050731707	0.0060151056	0.41491812	0.0622919	0.07930555
0.0	5.4328248e-06	0.014683124	0.031529937	0.014071822	0.047645554	0.05087708	0.006016645	0.4156985	0.06297823	0.07947246
0.0	0.008846155	0.01359453	0.036001522	0.011742182	0.025030086	0.042337727	0.011503675	0.025991932	0.03370917	0.035014972
0.0	0.008883682	0.013581614	0.036123354	0.0117399525	0.024940087	0.0423216	0.011468073	0.025945684	0.03354688	0.03496634
0.0	0.008892162	0.013559892	0.036043257	0.011755359	0.024974171	0.042340223	0.011483197	0.025896557	0.033683386	0.034984645
0.0	0.00010078279	3.182922e-05	3.1369884e-05	0.00017230454	0.001458095	0.00058616616	5.232037e-06	0.00032273453	8.771001e-05	0.0007215714
0.0	0.00010092003	3.211047e-05	3.1412696e-05	0.0001725008	0.0014640444	0.00058892614	5.242041e-06	0.000321814	8.787234e-05	0.00072133756
0.0	0.00010049412	3.203251e-05	3.1400323e-05	0.00017245328	0.0014672567	0.00058896455	5.2450664e-06	0.00032179774	8.716945e-05	0.0007240484
0.0	0.000100523735	3.2009055e-05	3.1337804e-05	0.00017216068	0.0014607495	0.0005892919	5.224872e-06	0.0003215864	8.785684e-05	0.00072417123
0.0	0.00010055844	3.205384e-05	3.141602e-05	0.00017248963	0.001477257	0.00058808335	5.281749e-06	0.00032248476	8.8200584e-05	0.00072499743
0.0	0.00010026994	3.202335e-05	3.1263597e-05	0.00017243536	0.0014612073	0.0005884652	5.243806e-06	0.00032156956	8.75661e-05	0.00072007795
0.0	0.00010066282	3.200808e-05	3.1365787e-05	0.00017181465	0.0014643596	0.0005902579	5.2686337e-06	0.00032352004	8.844146e-05	0.00072326773
0.0	6.1493038e-06	9.56827e-05	3.3236436e-05	0.015239259	0.0014274591	0.0005473862	2.9911473e-06	0.00034809232	1.1987552e-05	0.00067825185
0.0	6.1482365e-06	9.60131e-05	3.320954e-05	0.015255498	0.0014230553	0.0005486139	2.984864e-06	0.00034918415	1.2102524e-05	0.0006790287
0.0	6.1519786e-06	9.624502e-05	3.3258348e-05	0.015223545	0.0014186612	0.00055106235	3.0109668e-06	0.0003469923	1.2074152e-05	0.0006821193
0.0	6.1462783e-06	9.5517324e-05	3.323609e-05	0.015274399	0.0014259279	0.00054998824	3.0128426e-06	0.00035010147	1.206842e-05	0.00068317645
0.0	6.151175e-06	9.592571e-05	3.3294014e-05	0.015285361	0.0014355971	0.00055228174	3.0177166e-06	0.00034875632	1.206529e-05	0.00068119087
0.0	6.1549185e-06	9.6186304e-05	3.3230765e-05	0.015265794	0.001428611	0.0005512562	3.004874e-06	0.00035030782	1.20754885e-05	0.0006829434
0.0	6.1388796e-06	9.6220065e-05	3.3302207e-05	0.015306073	0.0014256	0.00055281894	3.0295796e-06	0.00034935266	1.215295e-05	0.00068207824
0.0	6.5397246e-05	0.00013397356	5.9347265e-05	0.00013934904	0.0013888016	0.00025838945	4.6556747e-06	0.0013292631	0.035466745	0.00025427612
0.0	6.496575e-05	0.00013474983	5.9222093e-05	0.00013963647	0.0013949979	0.00025969077	4.6318664e-06	0.0013191389	0.03553463	0.00025372324
0.0	6.533205e-05	0.00013499921	5.9218484e-05	0.00013916646	0.0013954605	0.0002601056	4.6550354e-06	0.001316364	0.035642713	0.00025385537
0.0	6.533928e-05	0.00013402199	5.927532e-05	0.00013920163	0.0013935952	0.00026042692	4.639019e-06	0.001317444	0.035508852	0.0002535042
0.0	6.549286e-05	0.00013437952	5.9247403e-05	0.00013939873	0.0014028497	0.0002602477	4.646759e-06	0.0013239785	0.035742927	0.00025406506
0.0	6.518325e-05	0.00013500023	5.9408587e-05	0.00013963954	0.0013994096	0.0002606182	4.657775e-06	0.0013250053	0.035695508	0.00025447915
0.0	6.52169e-05	0.00013452722	5.9280297e-05	0.00013960732	0.0013947124	0.00026046965	4.667317e-06	0.0013203627	0.03561201	0.0002531023
0.0	6.558054e-05	0.0001345793	5.9293525e-05	0.00013982314	0.0013897694	0.00026111363	4.6933974e-06	0.0013209644	0.035990294	0.0002555192
0.0	0.0073520946	0.018897064	0.017235257	0.014659397	0.03683482	0.03964039	0.007675885	0.09742215	0.029264567	0.054265484
0.0	0.008116896	0.018075027	0.035406765	0.011328821	0.03995455	0.04543794	0.01721556	0.022707751	0.014587535	0.064077415
0.0	0.008112248	0.017953325	0.03523762	0.011346288	0.039901726	0.045581263	0.017103152	0.02260415	0.014563657	0.06391638
0.0	0.008103685	0.01800942	0.03532182	0.011331951	0.03989431	0.045771524	0.017161928	0.022597102	0.0145761315	0.06404606
0.0	0.0081090685	0.018050086	0.03534337	0.011334687	0.039974052	0.045738265	0.017230783	0.022625789	0.014668719	0.06433291
0.0	0.00811411	0.018060086	0.035335753	0.011351991	0.039976448	0.04576747	0.017321097	0.022633245	0.014744115	0.064229384
0.0	0.008113219	0.017924763	0.035297237	0.011334339	0.039894216	0.04567059	0.017136337	0.022650097	0.014542343	0.064115174
0.0	0.008111862	0.01808455	0.035410658	0.0113162985	0.0399277	0.045888733	0.017338652	0.022707686	0.014651982	0.06428132
0.0	0.008870776	0.013577807	0.036086284	0.011758972	0.024906805	0.042078607	0.011490127	0.026020655	0.033557594	0.03496509
0.0	0.008871556	0.0135298455	0.03601186	0.011756058	0.024956685	0.042184908	0.01143813	0.025973754	0.033652708	0.034829363
0.0	0.008848526	0.01363257	0.036050677	0.011732642	0.02485055	0.042421404	0.011546997	0.02597743	0.033859156	0.035045184
0.0	0.008870492	0.013571557	0.0358984	0.011760623	0.025044642	0.04230781	0.011436794	0.026003746	0.033986624	0.03507907
0.0	0.00886573	0.013572225	0.035901107	0.011739582	0.025080966	0.042230383	0.011541029	0.025993425	0.0335939	0.035034955
0.0	0.008848868	0.013569251	0.03604673	0.011695644	0.024914773	0.042379837	0.011530285	0.02588789	0.033660293	0.035071623
0.0	7.7354025e-06	0.00020134734	0.033245698	0.012410711	0.0019486888	0.00028589848	0.02195859	0.0004345116	0.025638472	0.0011303433
0.0	7.711119e-06	0.00020168319	0.03313958	0.012396312	0.001944258	0.00028695966	0.02163049	0.0004317928	0.025643196	0.0011246856
0.0	7.724691e-06	0.00020236586	0.033242818	0.012364863	0.0019484885	0.00028789055	0.021888232	0.00043217003	0.025712537	0.0011267087
0.0	7.711935e-06	0.00020082621	0.033198964	0.0124016255	0.0019486507	0.00028759235	0.021904286	0.00043071	0.025818238	0.0011319633
0.0	7.727271e-06	0.0002020674	0.033232555	0.012402244	0.0019617642	0.00028734238	0.022029586	0.0004317603	0.02567568	0.0011288685
0.0	7.738266e-06	0.00020271656	0.033248175	0.012419216	0.0019549513	0.00028716822	0.021970492	0.00043149	0.025680613	0.001127538
0.0	7.719028e-06	0.00020248785	0.033283368	0.012395028	0.001957329	0.0002880325	0.022068866	0.00043090136	0.025724791	0.0011324411
0.0	0.0091718715	0.01195203	0.019366976	0.014080199	0.031149378	0.060590442	0.0315612	0.0615885	0.08892008	0.041358102
0.0	0.0091679115	0.011936874	0.019365191	0.01404302	0.031149551	0.06047352	0.031282116	0.061519075	0.08930966	0.041487712
0.0	0.009161178	0.0120357415	0.019435477	0.014055028	0.031182075	0.060810797	0.03160765	0.06139563	0.08924331	0.04156797
0.0	0.009169748	0.011984259	0.019282114	0.014079776	0.031211877	0.06093066	0.0316119	0.06144664	0.0899058	0.041700676
0.0	0.009192835	0.011993002	0.01932978	0.014088456	0.031291205	0.06069556	0.03182634	0.061520785	0.08997115	0.04155003
0.0	0.0092084	0.011985592	0.019301645	0.014062641	0.031051397	0.06065548	0.0315391	0.06143293	0.089191966	0.04156832
0.0	0.009187533	0.012033926	0.019396467	0.014082707	0.031203136	0.061009903	0.03171292	0.061690535	0.089427345	0.041667286
0.0	0.0061894488	0.014141866	0.028365888	0.018356629	0.036074165	0.043783497	0.0071551255	0.05252933	0.048104655	0.07241217
0.0	0.014859887	0.07138436	0.067294024	0.028087419	0.39667842	0.22666596	0.3995459	0.24794836	0.1792998	0.15162234
0.0	0.5958459	0.57375133	0.5721567	0.58936	0.59488356	0.5567698	0.5595433	0.57593364	0.5678001	0.5779659
0.0	0.5848989	0.570399	0.5631793	0.5832394	0.58490306	0.55417126	0.55337375	0.5647534	0.55592394	0.57385576
0.0	0.5862037	0.56846666	0.5630948	0.5848202	0.58324903	0.55461323	0.55297714	0.5645833	0.55681705	0.573489
0.0	0.58530647	0.5707831	0.56275624	0.5846072	0.5835128	0.55451125	0.5545614	0.563765	0.5556662	0.57362175
0.0	0.5865477	0.571512	0.56383127	0.58436143	0.5844237	0.553959	0.5564966	0.5679289	0.5566748	0.5730349
0.0	0.5867363	0.571279	0.56410533	0.5856554	0.585857	0.5549182	0.55652153	0.56596273	0.5576078	0.5740023
0.0	0.586677	0.5690906	0.5634354	0.58457047	0.582701	0.5544297	0.55545217	0.56203645	0.55546343	0.57288843
0.0	0.58609504	0.5700967	0.563739	0.58414304	0.5853696	0.55470526	0.55101395	0.56417	0.5563697	0.57425964
0.0	0.58840185	0.5704434	0.5670658	0.58570874	0.58673245	0.55676425	0.55936354	0.5663435	0.56332946	0.5747196
0.0	0.5838687	0.571134	0.5643836	0.58417696	0.581054	0.55451244	0.5533673	0.5641672	0.55555964	0.5698545
0.0	0.58620197	0.5698815	0.5643293	0.5842399	0.5819636	0.5541569	0.55480945	0.56338644	0.5570615	0.5708691
0.0	0.0055730348	0.026398396	0.047937978	0.0026648906	0.025441773	0.03794093	0.018820053	0.040001657	0.0049933973	0.05200327
0.0	0.5853867	0.5709944	0.56281745	0.5861374	0.58405614	0.55495155	0.5561408	0.5639862	0.5545131	0.57329977
0.0	0.59946483	0.5753947	0.5760907	0.5906536	0.59820443	0.5594933	0.5653819	0.57969344	0.5741157	0.5796899
0.0	0.58430594	0.5709223	0.5629393	0.58419746	0.5818979	0.5546659	0.5553974	0.5637119	0.5560767	0.57291996
0.0	0.5993416	0.5754802	0.5756532	0.5907294	0.5985735	0.5585434	0.56602424	0.5798586	0.5744619	0.5803066
0.0	0.5996492	0.57541674	0.5754524	0.59137833	0.5985793	0.5588232	0.5655362	0.58027345	0.57368475	0.58028924
0.0	0.5874684	0.57089746	0.5640222	0.5861618	0.58348626	0.5548173	0.5530661	0.5649913	0.55317813	0.57391137
0.0	0.5869447	0.57078654	0.56398267	0.58541983	0.5852555	0.5547923	0.5558337	0.56337136	0.5568595	0.5735012
0.0	0.5850149	0.57002676	0.56343764	0.5844176	0.5828808	0.5541461	0.55572546	0.56368417	0.5548905	0.57250756
0.0	0.5860714	0.5703567	0.5645169	0.5858402	0.58358	0.5542161	0.5562667	0.5640812	0.5570171	0.5737717
0.0	0.5883783	0.571877	0.5666127	0.58568746	0.5858909	0.5555583	0.55570984	0.56520236	0.5576603	0.57283443
0.0	0.58496207	0.56916463	0.5641754	0.5843511	0.5825245	0.5530641	0.55133396	0.5626778	0.55597055	0.5735155
0.0	0.5888031	0.5719011	0.5653151	0.58558303	0.58544886	0.55536187	0.55651593	0.56572556	0.56163836	0.5745357
0.0	0.58366585	0.5691553	0.563721	0.5846846	0.5827155	0.5529767	0.5522485	0.56067556	0.55651456	0.5720233
0.0	0.5960487	0.5748925	0.57122135	0.5895668	0.5956187	0.55590475	0.5610169	0.5762873	0.5679874	0.5785007
0.0	0.010798689	0.08954238	0.06655107	0.029089294	0.094146766	0.19152148	0.07958345	0.25832865	0.60615104	0.07160931
0.0	0.015604209	0.00890799	0.024917161	0.011951466	0.04280365	0.08634753	0.05199403	0.019316806	0.011604442	0.030857308
0.0	0.008594005	0.016094899	0.019812796	0.009620923	0.032102432	0.03358434	0.0010543715	0.020415766	0.14899	0.014936362
0.0	0.015067547	0.008944487	0.024570968	0.011875179	0.041624293	0.08630439	0.051679235	0.01880006	0.011805091	0.03050096
0.0	0.59495616	0.5723725	0.57114875	0.589357	0.59374684	0.55611736	0.55950665	0.57633114	0.56554484	0.5783179
0.0	0.59463805	0.5736126	0.57141256	0.58786833	0.593187	0.55622494	0.55999434	0.57456046	0.56712097	0.5783164
0.0	0.58513623	0.5702079	0.56421626	0.58397716	0.58309656	0.55427843	0.5537679	0.5638012	0.55693907	0.5734989
0.0	0.58550453	0.5690638	0.56453115	0.58416456	0.5842928	0.552977	0.55374247	0.5651831	0.5559938	0.5724559
0.0	0.5947353	0.57219267	0.5718037	0.5887724	0.59433985	0.55481553	0.5600824	0.57542264	0.5657472	0.5775136
0.0	0.59463173	0.57244253	0.57161635	0.58889836	0.5945266	0.5548884	0.559958	0.576394	0.56602424	0.57737404
0.0	0.009969422	0.04957044	0.044905275	0.036962654	0.3734418	0.13072003	0.088589616	0.14272262	0.075456865	0.11400876
0.0	0.5974835	0.57414865	0.5748035	0.5902841	0.59539986	0.5559754	0.5627112	0.5789199	0.5686143	0.578178
0.0	0.5995624	0.5749701	0.5757216	0.5911617	0.5985527	0.5593434	0.5652361	0.57912517	0.5741263	0.5799526
0.0	0.5876251	0.56949055	0.5656009	0.5856574	0.5839842	0.55434245	0.5567074	0.5661601	0.55784935	0.574211
0.0	0.5859387	0.5699267	0.5646945	0.5860932	0.5834131	0.5547501	0.557	0.56496644	0.5564472	0.57361203
0.0	0.59826607	0.5742996	0.5728265	0.5893715	0.5952883	0.55881524	0.56252116	0.5774506	0.57201624	0.5781194
0.0	0.58885944	0.5707726	0.56811655	0.5874956	0.5886684	0.555449	0.55891955	0.5682591	0.5587449	0.57611024
0.0	0.5875866	0.5706671	0.5633446	0.5864326	0.58435285	0.55509037	0.5546575	0.56608784	0.5581777	0.5730607
0.0	0.5849464	0.5698174	0.56440794	0.585074	0.5842526	0.5530019	0.55619365	0.56437016	0.5572632	0.5733785
0.0	0.008325221	0.021327047	0.05380611	0.014892345	0.04675488	0.043815363	0.014349779	0.06327187	0.009536209	0.06082638
0.0	0.008282209	0.021259096	0.05361653	0.014926998	0.046465147	0.04367325	0.014331937	0.063282005	0.009439763	0.06076288
0.0	0.008231449	0.021329077	0.05346716	0.014836931	0.046314187	0.043381035	0.014248797	0.06336959	0.009469826	0.060740218
0.0	0.013421131	0.014240112	0.030747628	0.012845975	0.017810453	0.032835856	0.0464308	0.07121059	0.007544099	0.04499634
0.0	0.6949989	0.7602746	0.57387316	0.55898386	0.63434905	0.6600175	0.7814208	0.61412334	0.61052966	0.63176477
0.0	0.5979104	0.5748778	0.5752366	0.59084725	0.5955069	0.5568066	0.5632911	0.57901347	0.56883526	0.57945555
0.0	0.5859642	0.5709693	0.5643535	0.5858585	0.58295953	0.55401665	0.55473864	0.56342983	0.55426496	0.57323915
0.0	0.58635366	0.57087296	0.56470054	0.58641076	0.5824321	0.5547317	0.5532854	0.5645476	0.5563064	0.5734282
0.0	0.59940916	0.5755856	0.57596475	0.5905101	0.59804535	0.55913347	0.56530213	0.57897395	0.573481	0.57923216
0.0	0.586418	0.5715728	0.56486887	0.58621323	0.58329916	0.5543449	0.5552095	0.5653949	0.55680656	0.57194644
0.0	0.5853468	0.5709007	0.5646708	0.58546144	0.58305347	0.55435205	0.5560003	0.56518584	0.55461496	0.5738916
0.0	0.59812987	0.5737959	0.5728065	0.5894309	0.5956901	0.55783844	0.56035626	0.57647824	0.57254994	0.5781962
0.0	0.5964501	0.5739724	0.5711864	0.58865035	0.5945051	0.5551749	0.5606969	0.5759252	0.5679653	0.5778304
0.0	0.5871984	0.57043076	0.5630597	0.58493805	0.58438647	0.5531754	0.5537868	0.56375235	0.55779594	0.5734151
0.0	0.5961105	0.5744724	0.5712926	0.58898616	0.5939766	0.5541428	0.55913174	0.5764068	0.56673396	0.57817674
0.0	0.58598834	0.5696726	0.56234974	0.58553785	0.5840678	0.5530409	0.5543315	0.5629602	0.55608785	0.5737568
[truncated: 17,827 more rows]
