# Supplementary material for: Teasing out missing reactions in genome-scale metabolic networks through hypergraph learning
Source: Nat Commun. 2023 Apr 25;14:2375. doi: 10.1038/s41467-023-38110-7 (PMC10130184; doi:10.1038/s41467-023-38110-7)
Supplement: Supplementary file 4 — Source Data [file 41467_2023_38110_MOESM4_ESM.zip › Source Data/Figure 2/j-m/STM_v1_0_cheshire.csv]

	0	0.1	0.1.1	0.1.1.1	0.1.1.1.1	0.1.1.1.1.1	0.1.1.1.1.1.1	0.1.1.1.1.1.1.1	0.1.1.1.1.1.1.1.1	0
1.0	0.5512894	0.92267877	0.99996734	0.9994918	0.918656	0.9946673	0.57990277	0.92038953	0.9986457	0.9999238
1.0	0.99894446	0.99907	0.7119054	0.010349292	0.88600063	0.9994197	0.9991191	0.00050035515	0.8398605	0.9762255
1.0	0.99892896	0.9993193	0.010950339	0.874969	0.9997004	0.99601835	0.9962521	0.92385316	0.98572356	0.99950016
1.0	0.99989533	0.99920887	0.9996476	0.56389606	0.9755103	0.96945894	0.99834347	0.8159807	0.9632175	0.99991655
1.0	0.8335188	0.9661628	0.9841883	0.9998312	0.9898218	0.9536703	0.9977483	0.99971396	0.8457403	0.16908057
1.0	0.99828905	0.98774856	0.99999094	0.9983791	0.9853071	0.29211524	0.99942684	0.99990916	0.9991955	0.0025576015
1.0	0.9996282	0.99948174	0.99966276	0.9995722	0.99783236	0.9810306	0.82633847	0.9896003	0.9989353	0.9795634
1.0	0.96900564	0.9996865	0.9974412	0.9981635	0.9917304	0.99739766	0.9931415	0.9998555	0.99903655	0.9998821
1.0	0.00015578645	0.9975993	0.998868	0.99624795	0.9810244	0.9907684	0.9890912	0.98469096	0.689816	0.99608684
1.0	0.84822583	0.9340446	0.019303171	0.9834765	0.07484496	0.44201005	0.230656	0.99807477	0.99317425	0.9987569
1.0	0.81018364	0.9062724	0.9998648	0.99926513	0.9793443	0.9962727	0.0028438317	0.65221107	0.99690837	0.99999785
1.0	0.9988803	0.9994281	0.99842536	0.99983466	0.9455117	0.36293972	0.047456656	0.9987508	0.020794254	0.9999697
1.0	0.8908131	0.9801296	0.99813217	0.99860126	0.91141903	0.9997805	0.8907814	0.9997849	0.99242777	0.9995915
1.0	0.9798814	0.9996543	0.9880674	0.59627247	0.008285374	0.9996965	0.9995977	0.9988373	0.99987984	0.00030627666
1.0	0.3348119	0.99973756	0.99976915	0.09358226	0.90846884	0.9996916	0.9996099	0.98566794	0.6643939	0.9954762
1.0	0.9990243	0.9892581	0.9972029	0.8140974	0.9987587	0.9791653	0.9975914	0.39096078	0.9754871	0.99799514
1.0	0.0007187716	0.9767398	0.9973853	0.99976605	0.9965076	0.99947137	0.90253085	0.9977048	0.99674404	0.99663216
1.0	0.99836344	0.99447906	0.99985385	0.99973303	0.99924964	0.4394997	0.30811855	0.9992957	0.9990478	0.9958177
1.0	0.99879956	0.029249586	0.99488586	0.99704295	0.98602146	0.9944247	0.9892362	0.0016119229	0.3695832	0.9990428
1.0	0.9908269	0.09123939	0.9996499	0.9997464	0.8756237	0.9998617	0.9972792	0.08310779	0.99878985	0.9753381
1.0	0.986661	0.9927544	0.9502262	0.9998503	0.9189466	0.9946808	0.9911528	0.16408889	0.99803287	0.99919254
1.0	0.8325481	0.9967481	0.87510675	0.99738306	0.98337495	0.9933255	0.9999417	0.99968374	0.99826425	0.023361566
1.0	0.72351694	0.7727002	0.99989045	0.99099004	0.75509256	0.998505	0.9960228	0.034119107	0.9284738	0.9080639
1.0	0.998816	0.9926443	0.7630885	0.8225161	0.03299382	0.9909388	0.58402807	0.2743907	0.9997538	0.87065744
1.0	0.9983139	0.9878649	0.8280634	0.9974509	0.9650501	0.9791653	0.9897681	0.99755764	0.999856	0.9986607
1.0	0.9772101	0.9999629	0.99998975	0.998114	0.99811685	0.99752635	0.8545525	0.9998447	0.00033151527	0.9949334
1.0	0.9991893	0.9990097	0.6642293	0.9979511	0.99772054	0.99582654	0.9993986	0.9977223	0.9954341	0.9996854
1.0	0.97892624	0.99621433	0.9929322	0.40881902	0.99964833	0.08001967	0.9911391	0.9973878	0.006315702	0.9995196
1.0	0.99529123	0.90323216	0.92080265	0.47275585	0.35429832	0.9674758	0.016527092	0.99001545	0.9996388	0.9997414
1.0	0.9983339	0.9982817	0.00021909166	0.9994924	0.9853071	0.99977714	0.9978763	0.963401	0.99980396	0.9995722
1.0	0.67064625	0.12818356	0.99748236	0.9985453	0.714559	0.99960655	0.9846395	0.99900526	0.07053022	0.99970764
1.0	0.97844005	0.9829717	0.999954	0.9940764	0.99953616	0.99568284	0.78227645	0.94939756	0.9999484	0.9958412
1.0	0.1456762	0.98557925	0.9987394	0.99039626	0.9976851	0.98694986	0.9315682	0.99794036	0.99984026	0.9997358
1.0	0.48423198	0.99940884	0.9301766	0.99718684	0.99846625	0.9985707	0.99581015	0.9966593	0.9998394	0.11437804
1.0	0.99994206	0.9997211	0.99949634	0.99611974	0.866493	0.99660635	0.9403343	0.99989974	0.9970675	0.9756039
1.0	0.9291101	0.9999386	0.991876	0.99966395	0.9786652	0.67691785	0.9961139	0.9989242	0.0297238	0.81407654
1.0	0.99318707	0.9947955	0.9996908	0.7812304	0.99986184	0.13441274	0.99819034	0.9411788	0.99736553	0.95690227
1.0	0.9991435	0.9991892	0.999131	0.9933381	0.9853071	0.00093400455	0.0034684895	0.99986196	0.00466148	0.98958206
1.0	0.9902929	0.9961545	0.9978307	0.9996233	0.17121148	0.99419665	0.9414157	0.98566794	0.15001178	0.99162817
1.0	0.9543132	0.9999386	0.018163968	0.9884398	0.42866346	0.12907441	0.99534094	0.9989164	0.7712596	0.9987332
1.0	0.99861455	0.9996269	0.0005933905	0.99936074	0.9939109	0.98744035	0.9879431	0.99913234	0.99978894	0.9998172
1.0	0.99504447	0.9990702	0.77590257	0.9997961	0.9995509	0.087780684	0.9999931	0.994121	0.51721734	0.9999938
1.0	0.74197155	0.3780421	0.9895593	0.0034597008	0.7738575	0.992278	0.8374787	0.9992362	0.67164034	0.99598604
1.0	0.9348335	0.34051868	0.99001503	0.99382776	0.985741	0.9830572	0.006012725	0.9833946	0.011001694	0.9884448
1.0	0.96377265	0.97932935	0.99997663	0.9996772	0.9004564	0.09757488	0.0007099809	0.9998933	0.8870696	0.9969734
1.0	0.6142342	0.51325613	0.62081456	0.21265024	0.86135614	0.9963666	0.58985865	0.0033010885	0.99975735	0.84561414
1.0	0.7669163	0.013051755	0.9872225	0.9974534	0.0023133778	0.99785703	0.99875355	0.9387717	0.9947725	0.023145366
1.0	0.20761293	0.9996012	0.9990295	0.3412973	0.99994123	0.41371775	0.9973894	0.541479	0.7869517	0.9995758
1.0	0.99828905	0.04669187	0.8390976	0.99951756	0.9976031	0.0010338317	0.76133937	0.9999008	0.99989283	0.9994961
1.0	0.97624457	0.9999788	0.5464334	0.9996282	0.037554488	0.3492949	0.9961139	0.9998752	0.99995935	0.9998381
1.0	0.9976331	0.20613614	0.9996494	0.9980697	0.99144804	0.98128635	0.9996332	0.8237215	0.0047851307	0.7894584
1.0	0.9988487	0.9947935	0.99475324	0.9933381	0.00017088109	0.99291396	0.9179598	0.7592403	0.9999825	0.17640041
1.0	0.99890053	0.9995666	0.0032066735	0.99425286	0.9342919	0.9791653	0.87749076	0.5666368	0.9951533	0.999821
1.0	0.99000543	0.85381514	0.8370357	0.97555304	0.23371148	0.9914209	0.98849523	0.04195592	0.98871267	0.0099791875
1.0	0.9492325	0.38085544	0.9996724	0.99999785	0.99466854	0.9960555	0.9927409	0.9715557	0.9992453	0.9998017
1.0	0.3177665	0.9988285	0.9928933	0.9684216	0.99948066	0.025703903	0.5735891	0.99325526	0.99485815	0.9973273
1.0	0.9761321	0.99964404	0.82743955	0.9741132	0.030410573	0.9991823	0.9651598	0.93980604	0.8995143	0.9996387
1.0	0.99666625	0.9996087	0.5510945	0.99947816	0.19466305	0.9778855	0.98345655	0.9998816	0.064357355	0.9995141
1.0	0.9981316	0.98557925	0.9999895	0.9468142	0.9983303	0.02899152	0.9931552	0.9969285	0.9970187	0.99191344
1.0	0.9905962	0.99959344	0.9807962	0.99949515	0.063291825	0.9900838	0.99750394	0.9989759	0.9931242	0.9985903
1.0	0.04585944	0.9990139	0.9953875	0.9947925	0.9985598	0.9950058	0.96530205	0.9999707	0.9991211	0.999468
1.0	0.9933084	0.096849844	0.0033022165	0.9988985	0.3587924	0.9926158	0.99990165	0.9918405	0.99990094	0.18578535
1.0	0.99933857	0.9979145	0.95861554	0.8827889	0.9866324	0.9987404	0.020760367	0.9997224	0.9945464	0.86581045
1.0	0.97742563	0.9999136	0.98391366	0.9933381	0.98786885	0.99978155	0.32527837	0.3544732	0.9999274	0.9998017
1.0	0.18212213	0.025276983	0.99967	0.004614263	0.018744629	0.9971374	0.99996436	0.0040561925	0.9294182	0.99965906
1.0	0.9901522	0.27609584	0.9994966	0.9998957	0.9974049	0.9842039	0.96615165	0.99991393	0.5113033	0.99975854
1.0	0.999154	0.99900323	0.9999716	0.992642	0.07456204	0.9370222	0.84123313	0.0663515	0.9990101	0.9996451
1.0	0.9323006	0.9989668	0.9999496	0.9996828	0.99039626	0.99760973	0.9916756	0.99912053	0.99485815	0.3188342
1.0	0.00045862098	0.9991105	0.9996909	0.99711466	0.0091301575	0.99739194	0.5632342	0.9972535	0.99499714	0.9995809
1.0	0.0005543444	0.0022313548	0.99432135	0.99940336	0.96652067	0.9953461	0.93786436	0.9767039	0.12416095	0.99961215
1.0	0.072896145	0.845393	0.8331357	0.0404965	0.9914623	0.99948126	0.0011093968	0.9988404	0.99485815	0.9956454
1.0	0.9995654	0.999074	0.005077367	0.9868462	0.43682247	0.97522163	0.64696395	0.98886967	0.99980325	0.35388175
1.0	0.9999261	0.99387157	0.9997646	0.0058540497	0.99995494	0.99998033	0.99379903	0.9998956	0.9794	0.9986708
1.0	0.5568448	0.99861324	0.9997243	0.9976508	0.97123957	0.444847	0.9961139	0.9890703	0.99904877	0.9935642
1.0	0.9995592	0.98056245	0.9980952	0.960597	0.06307461	0.99926597	0.9969445	0.4351574	0.9986546	0.99925166
1.0	0.99958724	0.8861416	0.9995316	0.99999344	0.09670236	0.99723595	0.9722196	0.99956995	0.9565016	0.99875057
1.0	0.8864548	0.9561418	0.9932821	0.65459883	0.9996551	0.9950199	0.9980116	0.9995735	0.9738679	0.9999348
1.0	0.02979335	0.99168724	0.9991788	0.9990569	0.5836587	0.9139574	0.99968064	0.9872269	0.41097105	0.9997359
1.0	0.9990565	0.9997538	0.99970406	0.9991953	0.00037485937	0.3388638	0.9964282	0.9850445	0.99985754	0.94142985
1.0	0.9982496	0.99966514	0.9969758	0.98409605	0.25099805	0.992927	0.9919742	0.96727496	0.9968893	0.33880705
1.0	0.9892265	0.53644	0.999706	0.9999336	0.9986552	0.99717355	0.98889995	0.9998311	0.9999863	0.003276849
1.0	0.98746026	0.9993222	0.99975294	0.99905854	0.9693693	0.9993855	0.99985373	0.99994016	0.9877104	0.9997241
1.0	0.22686404	0.98791724	0.00012775589	0.98874307	0.99819535	0.99981755	0.99859303	0.9963497	0.99485815	0.9999945
1.0	0.6812214	0.99964964	0.99365366	0.9880851	0.9857226	0.9999132	0.4063555	0.9973008	0.99640346	0.9971841
1.0	0.00073728315	0.98557925	0.0040963017	0.9987305	0.9845941	0.9782106	0.0010279401	0.9977119	0.9959943	0.989447
1.0	0.9975085	0.99958795	0.9998072	0.9986004	0.99726534	0.9667554	0.8786696	0.99990916	0.9892709	0.99956733
1.0	0.9990723	0.9375977	0.99959606	0.9896885	0.004841911	0.99523264	0.9916624	0.9946538	0.97551537	0.00034464613
1.0	0.104537256	0.9996487	0.9998987	0.99991655	0.9919797	0.9957196	0.07096982	0.9945564	0.9960389	0.99493814
1.0	0.60743105	0.97126365	0.9984059	0.9873077	0.9992181	0.9968658	0.9996351	0.9986345	0.99905974	0.9999423
1.0	0.9945746	0.99891615	0.99943405	0.9914745	0.9957432	0.9919376	0.0035170387	0.9999714	0.9711629	0.0001562022
1.0	0.09501707	0.97129625	0.99745196	0.9998179	0.99424213	0.9886672	0.999532	0.92607766	0.9998228	0.9998109
1.0	0.6188319	0.9971891	0.9919159	0.9706779	0.99795544	0.60633034	0.99664354	0.9853279	0.9963038	0.9961659
1.0	0.049971655	0.6925963	0.9960471	0.99974734	0.9982687	0.959673	0.99970216	0.9937348	0.9887961	0.1497249
1.0	0.8993014	0.9927618	0.9996643	0.9862357	0.988995	0.08327577	0.9966679	0.99712497	0.999629	0.99989533
1.0	0.5553222	0.5802394	0.99999213	0.9970797	0.99840516	0.9993606	0.9995043	0.9980147	0.99561536	0.9997516
1.0	0.99931943	0.99840206	0.99225074	0.9377363	0.9979506	0.7096703	0.9964269	0.98566794	0.5652912	0.9995689
1.0	0.038333617	0.12903272	0.95320064	0.98649025	0.93455255	0.46222946	0.9818881	0.7169542	0.9988152	0.99644804
1.0	0.9951617	0.99500114	0.9991979	0.9989453	0.95362085	0.92552716	0.99637574	0.9916584	0.9996581	0.9984463
1.0	0.98971015	0.9827309	0.99665016	0.9962697	0.00018879476	0.46528566	0.98831534	0.93581027	0.99985576	0.9992599
1.0	0.97607875	0.99964535	0.9962626	0.16081029	0.99963737	0.9891906	0.9913053	0.98566794	0.9655096	0.47731322
1.0	0.9760719	0.9975563	0.98655313	0.9159819	0.019890908	0.9998565	0.9944021	0.8524904	0.005927587	0.99946004
1.0	0.9985274	0.71003205	0.9918492	0.99992764	0.00050363026	0.9597316	0.99949765	0.9996933	0.9988167	0.99983275
1.0	0.99828905	0.99345386	0.99999726	0.9781009	0.9619533	0.9942654	0.99969244	0.9994677	0.9996568	0.99292773
1.0	0.9767469	0.9983242	0.9997398	0.9998876	0.99785525	0.000582717	0.0061680707	0.5529635	0.9986663	0.009304362
1.0	0.44656783	0.99951005	0.98079795	0.9982456	0.99985933	0.99951243	0.9487552	0.914149	0.44345894	0.99903
1.0	0.9971052	0.9996209	0.9851226	0.9949215	0.9414048	0.99936086	0.4486021	0.94363326	0.9998766	0.9968252
1.0	0.9942159	0.99968195	0.99383074	0.0042300085	0.99782926	0.7961494	0.60047287	0.9998203	0.99975115	0.99987185
1.0	0.99245125	0.5365621	0.99606967	0.11679678	0.7438445	0.8977327	0.96708596	0.99961406	0.9907135	0.99356925
1.0	0.99364763	0.9977325	0.97857565	0.99901164	0.99029154	0.9988819	0.97457993	0.8236118	0.99988174	0.01102947
1.0	0.9989009	0.99925035	0.99961346	0.008215885	0.9960938	0.99628973	0.99161243	0.99992025	0.34831735	0.9998479
1.0	0.98744893	0.9930259	0.45520818	0.9999865	0.9856537	0.99955314	0.94585836	0.93456763	0.7949195	0.99980515
1.0	0.99939823	0.005811082	0.99710435	0.99510634	0.9995772	0.95634544	0.94570494	0.9993298	0.99965847	0.9995453
1.0	0.9999114	0.9995809	0.99998486	0.42554006	0.8895756	0.9994993	0.991115	0.040011637	0.9921753	0.9998921
1.0	0.95658964	0.78701806	0.9996321	0.9947343	0.22963755	0.95777583	0.11505542	0.99878865	0.28778443	0.0017246125
1.0	0.9878868	0.9963044	0.9996146	0.99494463	0.9965681	0.9940439	0.99951565	0.004944339	0.0067016343	0.192143
1.0	0.22153047	0.9995865	0.9969777	0.9999502	0.89320606	0.9996588	0.015694587	0.99376124	0.9977296	0.9841176
1.0	0.9938067	0.9971973	0.99998045	0.99799144	0.97726625	0.99803275	0.9986958	0.99993145	0.4748922	0.99909735
1.0	0.9798293	0.99927384	0.99608153	0.047575902	0.98829156	0.9997222	0.9611589	0.21489908	0.9995952	0.9967512
1.0	0.4309463	0.9996947	0.9985594	0.7934408	0.9968561	0.98620296	0.99977607	0.9936784	0.9987992	0.90864986
1.0	0.99284405	0.99948776	0.99992025	0.9965481	0.9906282	0.9994273	0.999503	0.99954575	0.99994326	0.8800771
1.0	0.5733379	0.99799937	0.99475324	0.8461299	0.24073054	0.98876464	0.9998795	0.98566794	0.52616554	0.9997985
1.0	0.4162873	0.9985581	0.9919228	0.9975878	0.8848164	0.10035277	0.99565214	0.99336666	0.99293846	0.8937005
1.0	0.04157377	0.99915934	0.08335911	0.9960427	0.7121383	0.004549456	0.99987304	0.9988588	0.30181867	0.9943422
1.0	0.99236506	0.9270546	0.999899	0.96956956	0.38012508	0.99917656	0.56974447	0.99040526	0.9986786	0.9993747
1.0	0.9999268	0.99911577	0.9997911	0.9785598	0.61620456	0.99965453	0.9961139	0.97028214	0.99186456	0.9927411
1.0	0.96540684	0.9996567	0.9995172	0.21573259	0.9876721	0.99940014	0.94977313	0.9877456	0.99731547	0.9989705
1.0	0.008711067	0.61470777	0.9999354	0.9989504	0.9996736	0.909839	0.20426166	0.8073286	0.9999578	0.0017387575
1.0	0.9973314	0.9999169	0.99848914	0.9974095	0.21061799	0.53816974	0.99921393	0.9998735	0.0059719114	0.9926686
1.0	0.98799485	0.9990544	0.99475324	0.07537106	0.31474942	0.4560238	0.8409815	0.9923299	0.99989736	0.14978245
1.0	0.95827085	0.99867046	0.9951461	0.99929667	0.3243899	0.9996124	0.96925193	0.9995092	0.99018186	0.99962246
1.0	0.9958616	0.9998418	0.99976915	0.9966767	0.91786313	0.9058691	0.9997105	0.7647319	0.99967134	0.9988368
1.0	0.9935427	0.9997148	0.9999279	0.2408263	0.5658783	0.99890876	0.9685402	0.58700514	0.98711723	0.9998286
1.0	0.25303155	0.1282396	0.99973077	0.9999627	0.9344689	0.0558079	0.998632	0.99818254	0.9989029	0.5629514
1.0	0.6854582	0.9925385	0.99475324	0.9862708	0.93300354	0.9910815	0.7289822	0.15050437	0.9999709	0.18063901
1.0	0.95818657	0.9875958	0.8649622	0.9997352	0.5976722	0.836084	0.8678929	0.7299465	0.9986507	0.9941454
1.0	0.66217345	0.9979631	0.9956092	0.9996762	0.9975222	0.99949133	0.99976665	0.99936205	0.99984074	0.99985933
1.0	0.99295205	0.9904337	0.99979943	0.99622655	0.9966995	0.98820937	0.35190263	0.9979646	0.9919024	0.9952957
1.0	0.9887249	0.9995384	0.9996551	0.98117596	0.94376916	0.9968849	0.9972811	0.8076377	0.9995683	0.98888654
1.0	0.9997874	0.07632242	0.998061	0.99957424	0.020653602	0.9995596	0.99944705	0.9915714	0.99485815	0.9957131
1.0	0.9903054	0.9999659	0.99906296	0.8930783	0.67715204	0.9395913	0.012596017	0.9999033	0.93484676	0.99892515
1.0	0.9563161	0.993757	0.99801266	0.996121	0.9769693	0.9996313	0.028841395	0.99973196	0.0020027233	0.99700516
1.0	0.9966317	0.99982363	0.9963593	0.99288905	0.99425477	0.9995666	0.99950135	0.99976736	0.99835867	0.9997589
1.0	0.9139286	0.9929241	0.99995553	0.9886629	0.99345124	0.9791653	0.0043765106	0.99883085	0.53375816	0.9998468
1.0	0.9830278	0.9589633	0.99567944	0.99981064	0.97842693	0.9992267	0.99948114	0.95409703	0.9984793	0.999845
1.0	0.9991246	0.93219215	0.9984133	0.8736923	0.7745645	0.9860904	0.9529422	0.9986753	0.99714124	0.9545319
1.0	0.9200306	0.9997008	0.012793806	0.8819893	0.011085074	0.99373156	0.00045153932	0.9007612	0.8728235	0.9999504
1.0	0.16915485	0.98454815	0.9961015	0.999089	0.9796382	0.9538511	0.96436334	0.7868768	0.047467444	0.9998598
1.0	0.9841649	0.9608346	0.9973941	0.9681798	0.9996834	0.99789655	0.9899412	0.9012618	0.9983412	0.98220176
1.0	0.9979634	0.9997156	0.046244	0.8212368	0.99480975	0.98859614	0.99366957	0.0039612525	0.9618581	0.9998012
1.0	0.9996203	0.0027146188	0.998645	0.9918419	0.021527976	0.99628663	0.56908256	0.99742067	0.9981457	0.95407057
1.0	0.9758251	0.99777067	0.99973613	0.5626166	0.99973434	0.9996772	0.99995184	0.8547372	0.7720127	0.28022173
1.0	0.99828905	0.99992573	0.99835443	0.9958633	0.9993623	0.99898356	0.99983275	0.031694513	0.99985075	0.99993265
1.0	0.99587125	0.001248116	0.42136964	0.99996626	0.9996057	0.99620724	0.9929351	0.99483705	0.99968207	0.9953792
1.0	0.97811216	0.013831149	0.055978827	0.9938257	0.1513646	0.9791653	0.999617	0.95516884	0.9987367	0.3202428
1.0	0.95124596	0.99993753	0.54475623	0.29165053	0.41357666	0.93254316	0.99938786	0.9986744	0.9988329	0.7563373
1.0	0.92732275	0.9999684	0.9999665	0.9933721	0.9978289	0.99931467	0.066790536	0.9954028	0.999877	0.9860789
1.0	0.94026446	0.99938726	0.9998503	0.99136645	0.03324039	0.9902534	0.014303855	0.99955875	0.998237	0.001672438
1.0	0.34404898	0.99970955	0.9874614	0.855916	0.9972409	0.9987674	0.9351488	0.0021615906	0.03319571	0.52392405
1.0	0.99914396	0.9887792	0.2579226	0.99100727	0.9989201	0.0010773317	0.9155889	0.0007362405	0.0050616045	0.99948704
1.0	0.9998197	0.28829226	0.9996432	0.9962417	0.9996191	0.99612767	0.40033513	0.9705897	0.9452991	0.9998394
1.0	0.99828905	0.9994228	0.99987173	0.98098433	0.9750334	0.0018441201	0.65003216	0.12656532	0.9108134	0.9996245
1.0	0.99840444	0.19020347	0.34104237	0.99765056	0.99780864	0.12913519	0.9918858	0.98566794	0.9998913	0.0043935524
1.0	0.9942479	0.86628145	0.99927014	0.9997564	0.002424898	0.9959275	0.9845151	0.9997756	0.9999585	0.9999856
1.0	0.99144745	0.99525476	0.9579245	0.99152803	0.9995615	1.3779299e-05	0.9333751	0.9995509	0.998464	0.8933241
1.0	0.9879832	0.98557925	0.99674654	0.9921152	0.96936834	0.9665873	0.6609697	0.6841125	0.997981	0.99695575
1.0	0.9992879	0.97837687	0.016245652	0.96510357	0.9979656	0.9967309	0.99716187	0.00031965674	0.9999194	0.9621927
1.0	0.529451	0.9919423	0.8149236	0.9863782	0.983244	0.00085965014	0.99775475	0.9998721	0.99994135	0.9995505
1.0	0.9993042	0.98557925	0.99957675	0.9997141	0.9996911	0.9977901	0.9995592	0.7856522	0.99983823	0.99959964
1.0	0.9034805	0.99955004	0.9976488	0.9998946	0.9875777	0.99955314	0.9979746	0.99977094	0.99698335	0.99385107
1.0	0.841244	0.44346103	0.99971646	0.99952793	0.9966659	0.99891853	0.954172	0.9974693	0.99733907	0.97980154
1.0	0.010833273	0.86581886	0.99598396	0.9998454	0.9998512	0.002605722	0.39891952	0.07578106	0.9923177	0.99594975
1.0	0.5710695	0.94696736	0.9995432	0.9995369	0.9680834	0.99985945	0.9961139	0.9979316	0.99256855	0.99048984
1.0	0.99893206	0.9999448	0.9996617	0.99727434	0.99260473	0.99647635	0.00032333322	0.30119303	0.9998493	0.9952909
1.0	0.56090665	0.0071887732	0.99475324	0.9996755	0.9910307	0.09794478	0.99842983	0.98869634	0.21361417	0.9998115
1.0	0.8772984	0.9994686	0.2463669	0.9997899	0.9794694	0.9916755	0.95710117	0.9990877	0.9931908	0.998038
1.0	0.9910533	0.0048385146	0.9996816	0.9997199	0.99963725	0.74424	0.9911611	0.0010412848	0.9992144	0.9999254
1.0	0.9945305	0.99962234	0.9998196	0.9929382	0.92175585	0.023314146	0.5228422	0.92414117	0.21006235	0.99984264
1.0	0.0048618196	0.99785054	0.99837035	0.99775785	0.9992212	0.13822766	0.99994874	0.99987566	0.9805604	0.6620094
1.0	0.9977422	0.93728805	0.99709105	0.9997273	0.99917054	0.36724573	0.99860686	0.99701655	0.6825777	0.99914217
1.0	0.0618037	0.9826438	0.999754	0.9931243	0.99742657	0.9992354	0.9994708	0.9687431	0.9999821	0.9949334
1.0	0.40795633	0.9989197	0.9969127	0.00075135217	0.99402034	0.004510784	0.9976521	0.9717762	0.9987764	0.99987316
1.0	0.9992424	0.99960357	0.9368854	0.05145116	0.9990363	0.9995389	0.9996996	0.9993788	0.67428285	0.0117301205
1.0	0.9998486	0.9996018	0.9997576	0.153055	0.99691534	0.9981287	0.9994553	0.6542924	0.99984396	0.98535556
1.0	0.657317	0.9995209	0.9810339	0.60823905	0.6081206	0.9997428	0.98138154	0.99449664	0.45486927	0.9953773
1.0	0.26005748	0.98557925	0.99389136	0.6645786	0.8971242	0.9982481	0.9999225	0.99391454	0.9981263	0.26960698
1.0	0.94613093	0.9991036	0.9739512	0.9770388	0.9853071	0.9994086	0.99931705	0.98446554	0.98053104	0.9876023
1.0	0.57137364	0.99297273	0.042844374	0.99908006	0.99833953	0.9995165	0.997101	0.99932253	0.9999895	0.9996687
1.0	0.9668677	0.9956567	0.99910957	0.9982021	0.98001903	0.11069863	0.09180589	0.6357061	0.9966546	0.99940085
1.0	0.9956518	0.63620853	0.99962735	0.9720773	0.5146314	0.99744093	0.99819285	0.99989355	0.99485815	0.999923
1.0	0.095714524	0.99977547	0.4531279	0.9979393	0.105739616	0.9960763	0.99976844	0.9760976	0.1430792	0.24661049
1.0	0.98437196	0.99820185	0.99431926	0.9932888	0.99926955	0.9993093	0.9999205	0.42200768	0.997609	0.9949334
1.0	0.9995378	0.998072	0.9954464	0.9994796	0.9997565	0.111682996	0.99959904	0.9999938	0.12018001	0.99979717
1.0	0.9533309	0.7932099	0.99945194	0.999456	0.9414958	4.994229e-05	0.99736184	0.99979943	0.94917214	0.99942744
1.0	0.8778902	0.0038933447	0.99909925	0.9981218	0.9996749	0.00012123781	0.99670804	0.9998418	0.9993191	0.9991936
1.0	0.6087403	0.9976553	0.99964786	0.00028908672	0.9890998	0.9859826	0.597444	0.9999347	0.021442093	0.99996996
1.0	0.91551757	0.99771094	0.9998318	0.16161287	0.999328	0.99799323	0.9979808	0.8914378	0.014078075	0.9970796
1.0	0.9958877	0.6897805	0.9924063	0.9997615	0.9399279	0.40397426	0.99577063	0.9919952	0.99917656	0.9998647
1.0	0.08295103	0.9953642	0.9177199	0.9769383	0.9974178	0.9653724	0.70753497	0.9977847	0.0011287599	0.010515483
1.0	0.99924076	0.99919623	0.99753153	0.99232835	0.62100565	0.99777067	0.99946135	0.99986184	0.9998404	0.09111675
1.0	0.9885871	0.9982804	0.9974256	0.98642516	0.99797803	0.9942782	0.99918395	0.9880998	0.9957157	0.047680832
1.0	0.9924799	0.9989833	0.0026466465	0.98163545	0.0011159983	0.9991467	0.0148955	0.9992312	0.999476	0.99957734
1.0	0.98684376	0.9996948	0.48624638	0.9996214	0.97132194	0.98890907	0.9975581	0.99981767	0.98305315	0.22959438
1.0	0.78586364	0.9913087	0.9977071	0.99959534	0.9975374	0.99321294	0.98914963	0.029736599	0.9953329	0.99894553
1.0	0.9992243	0.72454685	0.95857966	0.93295383	0.9979929	0.9977889	0.0010279401	0.99579054	0.6186037	0.9748445
1.0	0.999278	0.9995771	0.9974837	0.8785598	0.9530475	0.16897161	0.99379975	0.9999596	0.18710832	0.9918588
1.0	0.9953745	0.99899894	0.9864509	0.9846074	0.25237975	0.18277918	0.999236	0.9977951	0.9996209	0.99451256
1.0	0.9886567	0.9993793	0.9980178	0.99363315	0.9963876	0.99954814	0.9954144	0.98946583	0.16928671	0.9993387
1.0	0.4845172	0.99653316	0.025350902	0.9983059	0.6888263	0.9950847	0.0036114256	0.997279	0.99993074	0.9949334
1.0	0.021132391	0.9937448	0.9983346	0.9632345	0.9997876	0.99961925	0.9926099	0.9983841	0.9993538	0.9995977
1.0	0.9987225	0.9985122	0.99653107	0.95530415	0.00027671136	0.9871594	0.5238754	0.99978405	0.99967	0.9996978
1.0	0.8502141	0.99896264	0.0003581825	0.8692455	0.9973569	0.035329986	0.7584038	0.9964072	0.6693098	0.559096
1.0	0.06597416	0.9998135	0.9952545	0.99974936	0.9162287	0.9493712	0.01377153	0.99973255	0.99815434	0.0025686924
1.0	0.016443333	0.9835563	0.99475324	0.996874	0.99469924	0.46445063	0.060932767	0.90035623	0.9879105	0.99994874
1.0	0.93835735	0.6516128	0.99816436	0.9996462	0.9353033	0.01552474	0.99906117	0.9997167	0.98541266	0.8764815
1.0	0.99898356	0.5463281	0.038360626	0.9993437	0.5076943	0.15077618	0.9713478	0.99989545	0.001419845	0.997283
1.0	0.13955906	0.9993586	0.6954969	0.97710526	0.9864673	0.22058232	0.99632865	0.9461178	0.889112	0.99395084
0.0	0.99828905	0.98557925	0.99475324	0.9933381	0.9853071	0.9791653	0.9961139	0.98566794	0.99485815	0.9949334
0.0	0.99828905	0.98557925	0.99475324	0.9933381	0.9853071	0.9791653	0.9961139	0.98566794	0.99485815	0.9949334
0.0	0.99828905	0.98557925	0.99475324	0.9933381	0.9853071	0.9791653	0.9961139	0.98566794	0.99485815	0.9949334
0.0	0.99828905	0.98557925	0.99475324	0.9933381	0.9853071	0.9791653	0.9961139	0.98566794	0.99485815	0.9949334
0.0	0.99828905	0.98557925	0.99475324	0.9933381	0.9853071	0.9791653	0.9961139	0.98566794	0.99485815	0.9949334
0.0	0.99828905	0.98557925	0.99475324	0.9933381	0.9853071	0.9791653	0.9961139	0.98566794	0.99485815	0.9949334
0.0	0.97408015	0.9877729	0.9980848	0.9848438	0.9533921	0.9811406	0.9626188	0.9981669	0.9972709	0.9933382
0.0	0.8789717	0.7855415	0.9465615	0.9649224	0.9514571	0.26193416	0.7733146	0.93917733	0.881577	0.47023076
0.0	0.8789717	0.7855415	0.9465615	0.9649224	0.9514571	0.26193416	0.7733146	0.93917733	0.881577	0.47023076
0.0	0.9980647	0.9963367	0.99949074	0.99876165	0.99544036	0.9940439	0.9978104	0.99971634	0.9962121	0.9954497
0.0	0.98697555	0.9987197	0.9992094	0.99682117	0.98689157	0.9929333	0.99289215	0.9989759	0.99582505	0.99929106
0.0	0.9787617	0.99813545	0.9986817	0.9943621	0.97792894	0.9884356	0.9867792	0.99856865	0.99242777	0.9989956
0.0	0.9726403	0.98515564	0.9901282	0.9898544	0.9692532	0.95990556	0.9703223	0.98757255	0.97584605	0.997617
0.0	0.9787617	0.99813545	0.9986817	0.9943621	0.97792894	0.9884356	0.9867792	0.99856865	0.99242777	0.9989956
0.0	0.9787617	0.99813545	0.9986817	0.9943621	0.97792894	0.9884356	0.9867792	0.99856865	0.99242777	0.9989956
0.0	0.9726403	0.98515564	0.9901282	0.9898544	0.96925306	0.95990556	0.9703223	0.98757255	0.97584605	0.997617
0.0	0.9988109	0.99957746	0.99960226	0.9996666	0.9963876	0.9992772	0.9994011	0.9998636	0.9998136	0.9998017
0.0	0.99828905	0.98557925	0.99475324	0.9933381	0.9853071	0.9791653	0.9961139	0.98566794	0.99485815	0.9949334
0.0	0.99828905	0.98557925	0.99475324	0.9933381	0.9853071	0.9791653	0.9961139	0.98566794	0.99485815	0.9949334
0.0	0.9988109	0.99957746	0.99960226	0.9996666	0.9963876	0.9992772	0.9994011	0.9998636	0.9998136	0.9998017
0.0	0.99828905	0.98557925	0.99475324	0.9933381	0.9853071	0.9791653	0.9961139	0.98566794	0.99485815	0.9949334
0.0	0.99828905	0.98557925	0.99475324	0.9933381	0.9853071	0.9791653	0.9961139	0.98566794	0.99485815	0.9949334
0.0	0.9787617	0.99813545	0.9986817	0.9943621	0.97792894	0.9884356	0.9867792	0.99856865	0.99242777	0.9989956
0.0	0.9726403	0.98515564	0.9901282	0.9898544	0.9692532	0.95990556	0.9703223	0.98757255	0.97584605	0.997617
0.0	0.9980647	0.9963367	0.99949074	0.99876165	0.99544036	0.9940439	0.9978104	0.99971634	0.9962121	0.9954497
0.0	0.9787617	0.99813545	0.9986817	0.9943621	0.97792894	0.9884356	0.9867792	0.99856865	0.99242777	0.9989956
0.0	0.9988109	0.99957746	0.99960226	0.9996666	0.9963876	0.9992772	0.9994011	0.9998636	0.9998136	0.9998017
0.0	0.0016422808	0.0052704606	0.00054310716	6.150685e-05	0.00015069538	0.00010337206	0.00030723357	0.00012958498	0.0003333814	0.0043933815
0.0	0.01792698	0.00018131797	0.0015035106	0.002795803	0.011171023	0.0062679686	0.0019683964	0.59578526	0.02337482	0.0009016808
0.0	0.9988109	0.99957746	0.99960226	0.9996666	0.9963876	0.9992772	0.9994011	0.9998636	0.9998136	0.9998017
0.0	0.99828905	0.98557925	0.99475324	0.9933381	0.9853071	0.9791653	0.9961139	0.98566794	0.99485815	0.9949334
0.0	0.9988109	0.99957746	0.99960226	0.9996666	0.9963876	0.9992772	0.9994011	0.9998636	0.9998136	0.9998017
0.0	0.99828905	0.98557925	0.99475324	0.9933381	0.9853071	0.9791653	0.9961139	0.98566794	0.99485815	0.9949334
0.0	0.99828905	0.98557925	0.99475324	0.9933381	0.9853071	0.9791653	0.9961139	0.98566794	0.99485815	0.9949334
0.0	0.99828905	0.98557925	0.99475324	0.9933381	0.9853071	0.9791653	0.9961139	0.98566794	0.99485815	0.9949334
0.0	0.99828905	0.98557925	0.99475324	0.9933381	0.9853071	0.9791653	0.9961139	0.98566794	0.99485815	0.9949334
0.0	0.9988109	0.99957746	0.99960226	0.9996666	0.9963876	0.9992772	0.9994011	0.9998636	0.9998136	0.9998017
0.0	0.9980647	0.9963367	0.99949074	0.99876165	0.99544036	0.9940439	0.9978104	0.99971634	0.9962121	0.9954497
0.0	0.9980647	0.9963367	0.99949074	0.99876165	0.99544036	0.9940439	0.9978104	0.99971634	0.9962121	0.9954497
0.0	0.9787617	0.99813545	0.9986817	0.9943621	0.97792894	0.9884356	0.9867792	0.99856865	0.99242777	0.9989956
0.0	0.9787617	0.99813545	0.9986817	0.9943621	0.97792894	0.9884356	0.9867792	0.99856865	0.99242777	0.9989956
0.0	0.6614806	0.9918841	0.9841287	0.96509504	0.8734642	0.82284546	0.6734158	0.9810689	0.7529455	0.9860531
0.0	0.7191766	0.9907265	0.9858732	0.9656218	0.88473505	0.7626297	0.6094897	0.9806497	0.7289209	0.9862256
0.0	0.6870942	0.99070626	0.9870342	0.96909934	0.87760264	0.80550146	0.7254854	0.98046607	0.7346758	0.9853397
0.0	0.6467197	0.99161494	0.98476285	0.96535647	0.87700635	0.8195817	0.65684634	0.9796275	0.7151785	0.9829269
0.0	0.62302434	0.9886674	0.9774834	0.94953126	0.823233	0.74994004	0.60905266	0.97637695	0.6680044	0.98186994
0.0	0.62302434	0.9886674	0.9774834	0.94953114	0.823233	0.74994004	0.60905266	0.97637695	0.66800433	0.98186994
0.0	0.62302434	0.9886674	0.9774834	0.94953114	0.823233	0.7499401	0.6090528	0.97637695	0.66800433	0.98186994
0.0	0.62302434	0.9886674	0.9774834	0.94953114	0.823233	0.7499401	0.60905284	0.97637695	0.66800433	0.98186994
0.0	0.62302434	0.9886674	0.9774834	0.94953114	0.823233	0.7499401	0.6090528	0.97637695	0.6680044	0.98186994
0.0	0.9726403	0.98515564	0.9901282	0.9898544	0.9692532	0.95990556	0.9703223	0.98757255	0.97584605	0.997617
0.0	0.9787617	0.99813545	0.9986817	0.9943621	0.97792894	0.9884356	0.9867792	0.99856865	0.99242777	0.9989956
0.0	0.93137825	0.9965778	0.99497753	0.9601199	0.98148525	0.98792493	0.230656	0.00031965674	0.999156	0.7409633
0.0	0.010833273	0.2589938	0.046614245	0.5915996	0.38012508	0.72952515	0.99980694	0.9999201	0.16207254	0.9961247
0.0	0.9787617	0.99813545	0.9986817	0.9943621	0.97792894	0.9884356	0.9867792	0.99856865	0.99242777	0.9989956
0.0	0.99828905	0.98557925	0.99475324	0.9933381	0.9853071	0.9791653	0.9961139	0.98566794	0.99485815	0.9949334
0.0	0.99828905	0.98557925	0.99475324	0.9933381	0.9853071	0.9791653	0.9961139	0.98566794	0.99485815	0.9949334
0.0	0.9988109	0.99957746	0.99960226	0.9996666	0.9963876	0.9992772	0.9994011	0.9998636	0.9998136	0.9998017
0.0	0.99828905	0.98557925	0.99475324	0.9933381	0.9853071	0.9791653	0.9961139	0.98566794	0.99485815	0.9949334
0.0	0.9995796	0.99959093	0.99971217	0.9995353	0.99967813	0.99921274	0.9998053	0.9998129	0.9998373	0.9995208
0.0	0.00041586644	0.020589767	0.009628677	0.004434266	0.5275618	0.0004247629	0.0025799456	0.01711908	0.0018933708	0.0024478794
0.0	0.9704615	0.9383594	0.74179226	0.66402406	0.7603671	0.9482088	0.8106273	0.9291074	0.9674969	0.99580044
0.0	0.9988109	0.99957746	0.99960226	0.9996666	0.9963876	0.9992772	0.9994011	0.9998636	0.9998136	0.9998017
0.0	0.99828905	0.98557925	0.99475324	0.9933381	0.9853071	0.9791653	0.9961139	0.98566794	0.99485815	0.9949334
0.0	0.99828905	0.98557925	0.99475324	0.9933381	0.9853071	0.9791653	0.9961139	0.98566794	0.99485815	0.9949334
0.0	0.99828905	0.98557925	0.99475324	0.9933381	0.9853071	0.9791653	0.9961139	0.98566794	0.99485815	0.9949334
0.0	0.99828905	0.98557925	0.99475324	0.9933381	0.9853071	0.9791653	0.9961139	0.98566794	0.99485815	0.9949334
0.0	0.99828905	0.98557925	0.99475324	0.9933381	0.9853071	0.9791653	0.9961139	0.98566794	0.99485815	0.9949334
0.0	0.9988109	0.99957746	0.99960226	0.9996666	0.9963876	0.9992772	0.9994011	0.9998636	0.9998136	0.9998017
0.0	0.9741829	0.9980599	0.99832517	0.99794096	0.9899858	0.9885754	0.98678255	0.99218327	0.9943482	0.9979746
0.0	0.98826104	0.996249	0.9966336	0.9968919	0.9745924	0.98403776	0.98495215	0.9972652	0.99590427	0.99883586
0.0	0.9749577	0.999198	0.9994129	0.99811435	0.9942404	0.9946673	0.9962774	0.99684924	0.99652326	0.9988311
0.0	0.99828905	0.98557925	0.99475324	0.9933381	0.9853071	0.9791653	0.9961139	0.98566794	0.99485815	0.9949334
0.0	0.9980647	0.9963367	0.99949074	0.99876165	0.99544036	0.9940439	0.9978104	0.99971634	0.9962121	0.9954497
0.0	0.9787617	0.99813545	0.9986817	0.9943621	0.97792894	0.9884356	0.9867792	0.99856865	0.99242777	0.9989956
0.0	0.9726403	0.98515564	0.9901282	0.9898544	0.9692532	0.95990556	0.9703223	0.98757255	0.97584605	0.997617
0.0	0.9787617	0.99813545	0.9986817	0.9943621	0.97792894	0.9884356	0.9867792	0.99856865	0.99242777	0.9989956
0.0	0.98826104	0.996249	0.9966336	0.9968919	0.9745924	0.98403776	0.98495215	0.9972652	0.99590427	0.99883586
0.0	0.9787617	0.99813545	0.9986817	0.9943621	0.97792894	0.9884356	0.9867792	0.99856865	0.99242777	0.9989956
0.0	0.9861466	0.99887043	0.99947506	0.99636096	0.9852241	0.9944518	0.9947547	0.9990226	0.99540013	0.9994941
0.0	0.99828905	0.98557925	0.99475324	0.9933381	0.9853071	0.9791653	0.9961139	0.98566794	0.99485815	0.9949334
0.0	0.99828905	0.98557925	0.99475324	0.9933381	0.9853071	0.9791653	0.9961139	0.98566794	0.99485815	0.9949334
0.0	0.99828905	0.98557925	0.99475324	0.9933381	0.9853071	0.9791653	0.9961139	0.98566794	0.99485815	0.9949334
0.0	0.99828905	0.98557925	0.99475324	0.9933381	0.9853071	0.9791653	0.9961139	0.98566794	0.99485815	0.9949334
0.0	0.99828905	0.98557925	0.99475324	0.9933381	0.9853071	0.9791653	0.9961139	0.98566794	0.99485815	0.9949334
0.0	0.99828905	0.98557925	0.99475324	0.9933381	0.9853071	0.9791653	0.9961139	0.98566794	0.99485815	0.9949334
0.0	0.99828905	0.98557925	0.99475324	0.9933381	0.9853071	0.9791653	0.9961139	0.98566794	0.99485815	0.9949334
0.0	0.99828905	0.98557925	0.99475324	0.9933381	0.9853071	0.9791653	0.9961139	0.98566794	0.99485815	0.9949334
0.0	0.9980647	0.9963367	0.99949074	0.99876165	0.99544036	0.9940439	0.9978104	0.99971634	0.9962121	0.9954497
0.0	0.9980647	0.9963367	0.99949074	0.99876165	0.99544036	0.9940439	0.9978104	0.99971634	0.9962121	0.9954497
0.0	0.9787617	0.99813545	0.9986817	0.9943621	0.97792894	0.9884356	0.9867792	0.99856865	0.99242777	0.9989956
0.0	0.9787617	0.99813545	0.9986817	0.9943621	0.97792894	0.9884356	0.9867792	0.99856865	0.99242777	0.9989956
0.0	0.99828905	0.98557925	0.99475324	0.9933381	0.9853071	0.9791653	0.9961139	0.98566794	0.99485815	0.9949334
0.0	0.9726404	0.98515564	0.9901282	0.9898544	0.9692532	0.95990556	0.9703223	0.98757255	0.97584605	0.997617
0.0	0.9726403	0.98515564	0.9901282	0.9898544	0.9692532	0.95990556	0.9703223	0.98757255	0.97584605	0.997617
0.0	0.9787617	0.99813545	0.9986817	0.9943621	0.97792894	0.9884356	0.9867792	0.99856865	0.99242777	0.9989956
0.0	0.9787617	0.99813545	0.9986817	0.9943621	0.97792894	0.9884356	0.9867792	0.99856865	0.99242777	0.9989956
0.0	0.99828905	0.98557925	0.99475324	0.9933381	0.9853071	0.9791653	0.9961139	0.98566794	0.99485815	0.9949334
0.0	0.99828905	0.98557925	0.99475324	0.9933381	0.9853071	0.9791653	0.9961139	0.98566794	0.99485815	0.9949334
0.0	0.99828905	0.98557925	0.99475324	0.9933381	0.9853071	0.9791653	0.9961139	0.98566794	0.99485815	0.9949334
0.0	0.99828905	0.98557925	0.99475324	0.9933381	0.9853071	0.9791653	0.9961139	0.98566794	0.99485815	0.9949334
0.0	0.9988109	0.99957746	0.99960226	0.9996666	0.9963876	0.9992772	0.9994011	0.9998636	0.9998136	0.9998017
0.0	0.99828905	0.98557925	0.99475324	0.9933381	0.9853071	0.9791653	0.9961139	0.98566794	0.99485815	0.9949334
0.0	0.99828905	0.98557925	0.99475324	0.9933381	0.9853071	0.9791653	0.9961139	0.98566794	0.99485815	0.9949334
0.0	0.9988109	0.99957746	0.99960226	0.9996666	0.9963876	0.9992772	0.9994011	0.9998636	0.9998136	0.9998017
0.0	0.99828905	0.98557925	0.99475324	0.9933381	0.9853071	0.9791653	0.9961139	0.98566794	0.99485815	0.9949334
0.0	0.99828905	0.98557925	0.99475324	0.9933381	0.9853071	0.9791653	0.9961139	0.98566794	0.99485815	0.9949334
0.0	0.9991335	0.99963367	0.99969065	0.9997309	0.99735934	0.9994666	0.9995229	0.9998951	0.99986625	0.99985397
0.0	0.99828905	0.98557925	0.99475324	0.9933381	0.9853071	0.9791653	0.9961139	0.98566794	0.99485815	0.9949334
0.0	0.99828905	0.98557925	0.99475324	0.9933381	0.9853071	0.9791653	0.9961139	0.98566794	0.99485815	0.9949334
0.0	0.99828905	0.98557925	0.99475324	0.9933381	0.9853071	0.9791653	0.9961139	0.98566794	0.99485815	0.9949334
0.0	0.9988109	0.99957746	0.99960226	0.9996666	0.9963876	0.9992772	0.9994011	0.9998636	0.9998136	0.9998017
0.0	0.9988109	0.99957746	0.99960226	0.9996666	0.9963876	0.9992772	0.9994011	0.9998636	0.9998136	0.9998017
0.0	0.99828905	0.98557925	0.99475324	0.9933381	0.9853071	0.9791653	0.9961139	0.98566794	0.99485815	0.9949334
0.0	0.98826104	0.996249	0.9966336	0.9968919	0.9745924	0.98403776	0.98495215	0.9972652	0.99590427	0.99883586
0.0	0.0007341225	0.85253024	0.043813843	0.003049429	0.51760525	0.0013261909	0.10093945	0.0002831662	0.0019210678	0.0013236476
0.0	0.9980647	0.9963367	0.99949074	0.99876165	0.99544036	0.9940439	0.9978104	0.99971634	0.9962121	0.9954497
0.0	0.9787617	0.99813545	0.9986817	0.9943621	0.97792894	0.9884356	0.9867792	0.99856865	0.99242777	0.9989956
0.0	0.9726403	0.98515564	0.9901282	0.9898544	0.9692532	0.95990556	0.9703223	0.98757255	0.97584605	0.997617
0.0	0.9787617	0.99813545	0.9986817	0.9943621	0.97792894	0.9884356	0.9867792	0.99856865	0.99242777	0.9989956
0.0	0.9741829	0.9980599	0.99832517	0.99794096	0.9899858	0.9885754	0.98678255	0.99218327	0.9943482	0.9979746
0.0	0.9980647	0.9963367	0.99949074	0.99876165	0.99544036	0.9940439	0.9978104	0.99971634	0.9962121	0.9954497
0.0	0.9980647	0.9963367	0.99949074	0.99876165	0.99544036	0.9940439	0.9978104	0.99971634	0.9962121	0.9954497
0.0	0.9787617	0.99813545	0.9986817	0.9943621	0.97792894	0.9884356	0.9867792	0.99856865	0.99242777	0.9989956
0.0	0.9787617	0.99813545	0.9986817	0.9943621	0.97792894	0.9884356	0.9867792	0.99856865	0.99242777	0.9989956
0.0	0.9787617	0.99813545	0.9986817	0.9943621	0.97792894	0.9884356	0.9867792	0.99856865	0.99242777	0.9989956
0.0	0.9787617	0.99813545	0.9986817	0.9943621	0.97792894	0.9884356	0.9867792	0.99856865	0.99242777	0.9989956
0.0	0.9988109	0.99957746	0.99960226	0.9996666	0.9963876	0.9992772	0.9994011	0.9998636	0.9998136	0.9998017
0.0	0.9988109	0.99957746	0.99960226	0.9996666	0.9963876	0.9992772	0.9994011	0.9998636	0.9998136	0.9998017
0.0	0.9980647	0.9963367	0.99949074	0.99876165	0.99544036	0.9940439	0.9978104	0.99971634	0.9962121	0.9954497
0.0	0.9787617	0.99813545	0.9986817	0.9943621	0.97792894	0.9884356	0.9867792	0.99856865	0.99242777	0.9989956
0.0	0.9787617	0.99813545	0.9986817	0.9943621	0.97792894	0.9884356	0.9867792	0.99856865	0.99242777	0.9989956
0.0	0.9988109	0.99957746	0.99960226	0.9996666	0.9963876	0.9992772	0.9994011	0.9998636	0.9998136	0.9998017
0.0	0.99828905	0.98557925	0.99475324	0.9933381	0.9853071	0.9791653	0.9961139	0.98566794	0.99485815	0.9949334
0.0	0.99828905	0.98557925	0.99475324	0.9933381	0.9853071	0.9791653	0.9961139	0.98566794	0.99485815	0.9949334
0.0	0.99828905	0.98557925	0.99475324	0.9933381	0.9853071	0.9791653	0.9961139	0.98566794	0.99485815	0.9949334
0.0	0.99828905	0.98557925	0.99475324	0.9933381	0.9853071	0.9791653	0.9961139	0.98566794	0.99485815	0.9949334
0.0	0.0038860212	0.069392696	0.015048706	0.010509655	0.002757119	0.015928358	0.0018597533	0.013188317	0.00053873146	0.0023508663
0.0	0.0038860212	0.06939271	0.015048706	0.010509655	0.002757119	0.015928352	0.0018597533	0.013188317	0.00053873146	0.0023508663
0.0	0.0038860212	0.06939271	0.015048706	0.010509655	0.002757119	0.015928358	0.0018597549	0.013188317	0.00053873146	0.0023508663
0.0	0.0038860175	0.06939275	0.0150486985	0.01050966	0.002757119	0.015928358	0.001859756	0.0131883295	0.00053873094	0.0023508675
0.0	0.0038860212	0.069392696	0.015048706	0.010509655	0.002757119	0.015928352	0.0018597549	0.013188317	0.00053873146	0.0023508654
0.0	0.0038860212	0.06939271	0.015048706	0.010509655	0.002757119	0.015928358	0.0018597549	0.013188317	0.00053873146	0.0023508654
0.0	0.0038860212	0.069392696	0.015048706	0.010509655	0.002757119	0.015928358	0.0018597549	0.013188317	0.00053873146	0.0023508663
0.0	0.0038860175	0.06939271	0.015048706	0.010509655	0.002757119	0.015928358	0.0018597549	0.013188323	0.00053873094	0.0023508675
0.0	0.0038860212	0.069392696	0.015048706	0.010509655	0.002757119	0.015928352	0.0018597549	0.013188317	0.00053873146	0.0023508663
0.0	0.0038860212	0.069392696	0.015048706	0.010509655	0.002757119	0.015928352	0.0018597533	0.013188317	0.00053873146	0.0023508654
0.0	0.0038860212	0.069392696	0.015048706	0.010509655	0.0027571176	0.015928358	0.0018597549	0.013188317	0.00053873146	0.0023508663
0.0	0.0038860175	0.06939275	0.0150486985	0.010509655	0.002757119	0.015928358	0.001859756	0.0131883295	0.00053873094	0.0023508675
0.0	0.0038860212	0.069392696	0.015048706	0.010509655	0.002757119	0.015928352	0.0018597549	0.013188317	0.00053873146	0.0023508654
0.0	0.99828905	0.98557925	0.99475324	0.9933381	0.9853071	0.9791653	0.9961139	0.98566794	0.99485815	0.9949334
0.0	0.99828905	0.98557925	0.99475324	0.9933381	0.9853071	0.9791653	0.9961139	0.98566794	0.99485815	0.9949334
0.0	0.99828905	0.98557925	0.99475324	0.9933381	0.9853071	0.9791653	0.9961139	0.98566794	0.99485815	0.9949334
0.0	0.99828905	0.98557925	0.99475324	0.9933381	0.9853071	0.9791653	0.9961139	0.98566794	0.99485815	0.9949334
0.0	0.99828905	0.98557925	0.99475324	0.9933381	0.9853071	0.9791653	0.9961139	0.98566794	0.99485815	0.9949334
0.0	0.99828905	0.98557925	0.99475324	0.9933381	0.9853071	0.9791653	0.9961139	0.98566794	0.99485815	0.9949334
0.0	0.99828905	0.98557925	0.99475324	0.9933381	0.9853071	0.9791653	0.9961139	0.98566794	0.99485815	0.9949334
0.0	0.99828905	0.98557925	0.99475324	0.9933381	0.9853071	0.9791653	0.9961139	0.98566794	0.99485815	0.9949334
0.0	0.99828905	0.98557925	0.99475324	0.9933381	0.9853071	0.9791653	0.9961139	0.98566794	0.99485815	0.9949334
0.0	0.9988109	0.99957746	0.99960226	0.9996666	0.9963876	0.9992772	0.9994011	0.9998636	0.9998136	0.9998017
0.0	0.99828905	0.98557925	0.99475324	0.9933381	0.9853071	0.9791653	0.9961139	0.98566794	0.99485815	0.9949334
0.0	0.99828905	0.98557925	0.99475324	0.9933381	0.9853071	0.9791653	0.9961139	0.98566794	0.99485815	0.9949334
0.0	0.99828905	0.98557925	0.99475324	0.9933381	0.9853071	0.9791653	0.9961139	0.98566794	0.99485815	0.9949334
0.0	0.9749576	0.999198	0.9994129	0.99811435	0.9942404	0.9946673	0.9962774	0.99684924	0.99652326	0.9988311
0.0	0.9932734	0.9992945	0.9995389	0.9983211	0.9909327	0.9940111	0.99640083	0.99927837	0.99770606	0.99942905
0.0	0.9787617	0.99813545	0.9986817	0.9943621	0.97792894	0.9884356	0.9867792	0.99856865	0.99242777	0.9989956
0.0	0.99828905	0.98557925	0.99475324	0.9933381	0.9853071	0.9791653	0.9961139	0.98566794	0.99485815	0.9949334
0.0	0.98826104	0.996249	0.9966336	0.9968919	0.9745924	0.98403776	0.98495215	0.9972652	0.99590427	0.99883586
0.0	0.078330316	0.0071732034	0.6705335	0.058183517	0.014747946	0.016242726	0.06469447	0.7798569	0.0065234173	0.4066047
0.0	0.9268141	0.99818265	0.9978339	0.99468046	0.9789403	0.99034065	0.992576	0.99591655	0.997547	0.99863154
0.0	0.99828905	0.98557925	0.99475324	0.9933381	0.9853071	0.9791653	0.9961139	0.98566794	0.99485815	0.9949334
0.0	0.99828905	0.98557925	0.99475324	0.9933381	0.9853071	0.9791653	0.9961139	0.98566794	0.99485815	0.9949334
0.0	0.99828905	0.98557925	0.99475324	0.9933381	0.9853071	0.9791653	0.9961139	0.98566794	0.99485815	0.9949334
0.0	0.99828905	0.98557925	0.99475324	0.9933381	0.9853071	0.9791653	0.9961139	0.98566794	0.99485815	0.9949334
0.0	0.99828905	0.98557925	0.99475324	0.9933381	0.9853071	0.9791653	0.9961139	0.98566794	0.99485815	0.9949334
0.0	0.9889915	0.99839324	0.9989039	0.99808145	0.99041253	0.9971968	0.99076766	0.9987061	0.9974625	0.99721646
0.0	0.9988109	0.99957746	0.99960226	0.9996666	0.9963876	0.9992772	0.9994011	0.9998636	0.9998136	0.9998017
0.0	0.99828905	0.98557925	0.99475324	0.9933381	0.9853071	0.9791653	0.9961139	0.98566794	0.99485815	0.9949334
0.0	0.9749576	0.999198	0.9994129	0.99811435	0.9942404	0.9946673	0.9962774	0.99684924	0.99652326	0.9988311
0.0	0.9749576	0.999198	0.9994129	0.99811435	0.9942404	0.9946673	0.9962774	0.99684924	0.99652326	0.9988311
0.0	0.9749577	0.999198	0.9994129	0.99811435	0.9942404	0.9946673	0.9962774	0.99684924	0.99652326	0.9988311
0.0	0.9749577	0.999198	0.9994129	0.99811435	0.9942404	0.9946673	0.9962774	0.99684924	0.99652326	0.9988311
0.0	0.9749577	0.999198	0.9994129	0.99811435	0.9942404	0.9946673	0.9962774	0.99684924	0.99652326	0.9988311
0.0	0.04403093	0.0002978173	0.057102248	0.9302533	0.044347376	0.046098568	0.15371715	0.10393627	0.00060114026	0.06901372
0.0	0.0068198037	0.004213113	0.0009968313	0.0011961511	0.5664551	0.002396919	0.00282768	0.110276	0.0010519526	0.0040630773
0.0	0.99828905	0.98557925	0.99475324	0.9933381	0.9853071	0.9791653	0.9961139	0.98566794	0.99485815	0.9949334
0.0	0.95180696	0.9824385	0.9681382	0.90299636	0.932191	0.0011056482	0.9162207	0.9850322	0.0008584673	0.9826565
0.0	0.16493842	0.07564225	0.17725316	0.08478009	0.102538794	0.12946454	0.26514122	0.72058564	0.29114196	0.15302117
0.0	0.9926528	0.99920684	0.99840206	0.9983833	0.9915105	0.9964999	0.9975157	0.9983677	0.9991953	0.9997515
0.0	0.99828905	0.98557925	0.99475324	0.9933381	0.9853071	0.9791653	0.9961139	0.98566794	0.99485815	0.9949334
0.0	0.9853661	0.99865204	0.99905604	0.9956351	0.9802577	0.99145246	0.9898129	0.998855	0.9950052	0.9991524
0.0	0.99828905	0.98557925	0.99475324	0.9933381	0.9853071	0.9791653	0.9961139	0.98566794	0.99485815	0.9949334
0.0	0.99828905	0.98557925	0.99475324	0.9933381	0.9853071	0.9791653	0.9961139	0.98566794	0.99485815	0.9949334
0.0	0.99828905	0.98557925	0.99475324	0.9933381	0.9853071	0.9791653	0.9961139	0.98566794	0.99485815	0.9949334
0.0	0.99828905	0.98557925	0.99475324	0.9933381	0.9853071	0.9791653	0.9961139	0.98566794	0.99485815	0.9949334
0.0	0.99828905	0.98557925	0.99475324	0.9933381	0.9853071	0.9791653	0.9961139	0.98566794	0.99485815	0.9949334
0.0	0.99828905	0.98557925	0.99475324	0.9933381	0.9853071	0.9791653	0.9961139	0.98566794	0.99485815	0.9949334
0.0	0.99828905	0.98557925	0.99475324	0.9933381	0.9853071	0.9791653	0.9961139	0.98566794	0.99485815	0.9949334
0.0	0.9920758	0.99917895	0.99834156	0.9986498	0.9928596	0.9960484	0.9968731	0.99827087	0.99907756	0.99972075
0.0	0.99828905	0.98557925	0.99475324	0.9933381	0.9853071	0.9791653	0.9961139	0.98566794	0.99485815	0.9949334
0.0	0.99828905	0.98557925	0.99475324	0.9933381	0.9853071	0.9791653	0.9961139	0.98566794	0.99485815	0.9949334
0.0	0.99828905	0.98557925	0.99475324	0.9933381	0.9853071	0.9791653	0.9961139	0.98566794	0.99485815	0.9949334
0.0	0.99828905	0.98557925	0.99475324	0.9933381	0.9853071	0.9791653	0.9961139	0.98566794	0.99485815	0.9949334
0.0	0.99828905	0.98557925	0.99475324	0.9933381	0.9853071	0.9791653	0.9961139	0.98566794	0.99485815	0.9949334
0.0	0.9889915	0.99839324	0.9989039	0.99808145	0.99041253	0.9971968	0.99076766	0.9987061	0.9974625	0.99721646
0.0	0.99828905	0.98557925	0.99475324	0.9933381	0.9853071	0.9791653	0.9961139	0.98566794	0.99485815	0.9949334
0.0	0.99828905	0.98557925	0.99475324	0.9933381	0.9853071	0.9791653	0.9961139	0.98566794	0.99485815	0.9949334
0.0	0.99828905	0.98557925	0.99475324	0.9933381	0.9853071	0.9791653	0.9961139	0.98566794	0.99485815	0.9949334
0.0	0.99828905	0.98557925	0.99475324	0.9933381	0.9853071	0.9791653	0.9961139	0.98566794	0.99485815	0.9949334
0.0	0.99828905	0.98557925	0.99475324	0.9933381	0.9853071	0.9791653	0.9961139	0.98566794	0.99485815	0.9949334
0.0	0.99828905	0.98557925	0.99475324	0.9933381	0.9853071	0.9791653	0.9961139	0.98566794	0.99485815	0.9949334
0.0	0.9925228	0.99735165	0.9974118	0.99807894	0.98391944	0.9895188	0.9892119	0.9982344	0.99779546	0.9989967
0.0	0.9990294	0.9984195	0.99966407	0.9991341	0.99820054	0.9956709	0.9985391	0.9998129	0.99864167	0.99764663
0.0	0.72328174	0.96316683	0.8830779	0.9857449	0.99029	0.88845086	0.71189576	0.60989255	0.69744587	0.9872339
0.0	0.99359846	0.9817089	0.99825567	0.9991141	0.55401164	0.8234944	0.8678451	0.79330975	0.76715386	0.9971807
0.0	0.14293148	0.17223993	0.06638216	0.9606207	0.37581712	0.17277329	0.7584113	0.84164935	0.45115232	0.7834142
0.0	0.6480557	0.066771135	0.80042017	0.9793817	0.49695545	0.73908764	0.6642308	0.8983039	0.65207154	0.9882974
0.0	0.67800623	0.98673046	0.9902991	0.90607667	0.5431897	0.77996075	0.68643385	0.9601854	0.9961979	0.8842949
0.0	0.9969368	0.97919685	0.9935961	0.9642562	0.93101054	0.6291166	0.4534789	0.7025369	0.9444976	0.998958
0.0	0.76510227	0.048673257	0.10322946	0.94443154	0.25828338	0.05638165	0.6099346	0.17770447	0.43945146	0.7851111
0.0	0.838413	0.9627616	0.72328156	0.9421445	0.27107108	0.08497541	0.7864599	0.6332383	0.12941597	0.97241104
0.0	0.012780335	0.84907097	0.88387066	0.71095496	0.7295443	3.656655e-05	0.32539925	0.06246433	0.9193377	0.04753385
0.0	0.9991604	0.9995035	0.9995838	0.9993198	0.99977475	0.99956733	0.99984896	0.9993425	0.99988496	0.9998648
0.0	0.00082572235	0.0018253198	0.002388102	0.00048797874	0.0002729443	0.0006394702	0.001178589	0.0014732357	0.0001369188	0.0029359735
0.0	0.0007770901	0.007194009	0.0051220036	0.004545846	0.003116509	0.0027386202	0.003450897	0.004370799	0.018569546	0.003097807
0.0	0.5140616	0.82779646	0.91068816	0.8616621	0.18561937	0.43832126	0.38240474	0.7157932	0.8605121	0.87051076
0.0	0.9716096	0.99229914	0.9780441	0.9921004	0.9716489	0.9782833	0.9946818	0.9957984	0.95362425	0.99723524
0.0	0.99828905	0.98557925	0.99475324	0.9933381	0.9853071	0.9791653	0.9961139	0.98566794	0.99485815	0.9949334
0.0	0.9966053	0.9982926	0.9992902	0.9992787	0.995178	0.9969524	0.99672854	0.99931145	0.99874204	0.9996613
0.0	0.9934448	0.99915135	0.99973613	0.9986972	0.99591595	0.99775946	0.9974038	0.9996007	0.99757224	0.9997547
0.0	0.99692374	0.9991223	0.99934083	0.9995376	0.9964675	0.99893147	0.9993993	0.9995734	0.99960965	0.999726
0.0	0.9876109	0.998965	0.998287	0.99826705	0.9912583	0.995194	0.99693525	0.9977308	0.9985549	0.9996278
0.0	0.99828905	0.98557925	0.99475324	0.9933381	0.9853071	0.9791653	0.9961139	0.98566794	0.99485815	0.9949334
0.0	0.9980647	0.9963367	0.99949074	0.99876165	0.99544036	0.9940439	0.9978104	0.99971634	0.9962121	0.9954497
0.0	0.9952094	0.9907073	0.97429085	0.84366715	0.98076814	0.733502	0.955943	0.9990638	0.9505378	0.9985152
0.0	0.99831784	0.999097	0.99977	0.9994337	0.99885297	0.9990922	0.99815136	0.9994748	0.9996693	0.99876946
0.0	0.9996991	0.9997614	0.9999162	0.9996908	0.99972886	0.99976975	0.99974304	0.99972755	0.99992514	0.9996271
0.0	0.9934551	0.9978769	0.998868	0.9982304	0.98788494	0.99412113	0.9933255	0.99849796	0.998302	0.9993612
0.0	0.0011859327	0.007834807	0.008500847	0.008771017	0.0009171225	0.0015666285	0.0037594691	0.00198848	0.0016107047	0.006273475
0.0	0.99106216	0.9968869	0.997063	0.9974771	0.9733209	0.9874369	0.9884898	0.9975043	0.99689436	0.99888104
0.0	0.0011859327	0.007834807	0.00850084	0.008771017	0.0009171225	0.0015666285	0.0037594691	0.00198848	0.0016107047	0.006273475
0.0	0.99106216	0.9968869	0.997063	0.9974771	0.9733209	0.9874369	0.9884898	0.9975043	0.99689436	0.99888104
0.0	0.99828905	0.98557925	0.99475324	0.9933381	0.9853071	0.9791653	0.9961139	0.98566794	0.99485815	0.9949334
0.0	0.99828905	0.98557925	0.99475324	0.9933381	0.9853071	0.9791653	0.9961139	0.98566794	0.99485815	0.9949334
0.0	0.99828905	0.98557925	0.99475324	0.9933381	0.9853071	0.9791653	0.9961139	0.98566794	0.99485815	0.9949334
0.0	0.9988109	0.99957746	0.99960226	0.9996666	0.9963876	0.9992772	0.9994011	0.9998636	0.9998136	0.9998017
0.0	0.99828905	0.98557925	0.99475324	0.9933381	0.9853071	0.9791653	0.9961139	0.98566794	0.99485815	0.9949334
0.0	0.9749576	0.999198	0.9994129	0.99811435	0.9942404	0.9946673	0.9962774	0.99684924	0.99652326	0.9988311
0.0	0.99828905	0.98557925	0.99475324	0.9933381	0.9853071	0.9791653	0.9961139	0.98566794	0.99485815	0.9949334
0.0	0.9988109	0.99957746	0.99960226	0.9996666	0.9963876	0.9992772	0.9994011	0.9998636	0.9998136	0.9998017
0.0	0.99828905	0.98557925	0.99475324	0.9933381	0.9853071	0.9791653	0.9961139	0.98566794	0.99485815	0.9949334
0.0	0.0016422808	0.0052704606	0.00054310716	6.150685e-05	0.00015069538	0.00010337206	0.00030723357	0.00012958498	0.0003333814	0.0043933773
0.0	0.99828905	0.98557925	0.99475324	0.9933381	0.9853071	0.9791653	0.9961139	0.98566794	0.99485815	0.9949334
0.0	0.99828905	0.98557925	0.99475324	0.9933381	0.9853071	0.9791653	0.9961139	0.98566794	0.99485815	0.9949334
0.0	0.9988109	0.99957746	0.99960226	0.9996666	0.9963876	0.9992772	0.9994011	0.9998636	0.9998136	0.9998017
0.0	0.99828905	0.98557925	0.99475324	0.9933381	0.9853071	0.9791653	0.9961139	0.98566794	0.99485815	0.9949334
0.0	0.9990947	0.9994382	0.99917585	0.99885786	0.995865	0.99940395	0.9984408	0.9994541	0.99973196	0.9997291
0.0	0.9988109	0.99957746	0.99960226	0.9996666	0.9963876	0.9992772	0.9994011	0.9998636	0.9998136	0.9998017
0.0	0.99828905	0.98557925	0.99475324	0.9933381	0.9853071	0.9791653	0.9961139	0.98566794	0.99485815	0.9949334
0.0	0.0016422808	0.0052704606	0.00054310716	6.150685e-05	0.00015069538	0.00010337206	0.00030723357	0.00012958498	0.0003333814	0.0043933773
0.0	0.99445796	0.9972313	0.998013	0.99826884	0.98614603	0.9916347	0.99157727	0.99892956	0.99738294	0.999335
0.0	0.0011859327	0.007834807	0.008500843	0.008771017	0.0009171225	0.0015666285	0.0037594691	0.00198848	0.0016107047	0.006273475
0.0	0.20521961	0.0015895746	0.02497009	0.12488672	0.26939854	0.13449839	0.0044171517	0.9266174	0.24175544	0.011960202
0.0	0.27195525	0.034752496	0.10357911	0.0010701673	0.00046700228	0.00019080844	0.0061175283	0.0025263303	0.7526215	0.033133086
0.0	0.99828905	0.98557925	0.99475324	0.9933381	0.9853071	0.9791653	0.9961139	0.98566794	0.99485815	0.9949334
0.0	0.99828905	0.98557925	0.99475324	0.9933381	0.9853071	0.9791653	0.9961139	0.98566794	0.99485815	0.9949334
0.0	0.99828905	0.98557925	0.99475324	0.9933381	0.9853071	0.9791653	0.9961139	0.98566794	0.99485815	0.9949334
0.0	0.99828905	0.98557925	0.99475324	0.9933381	0.9853071	0.9791653	0.9961139	0.98566794	0.99485815	0.9949334
0.0	0.99828905	0.98557925	0.99475324	0.9933381	0.9853071	0.9791653	0.9961139	0.98566794	0.99485815	0.9949334
0.0	0.99828905	0.98557925	0.99475324	0.9933381	0.9853071	0.9791653	0.9961139	0.98566794	0.99485815	0.9949334
0.0	0.99828905	0.98557925	0.99475324	0.9933381	0.9853071	0.9791653	0.9961139	0.98566794	0.99485815	0.9949334
0.0	0.9934551	0.9978769	0.998868	0.9982304	0.98788494	0.99412113	0.9933255	0.99849796	0.998302	0.9993612
0.0	0.99828905	0.98557925	0.99475324	0.9933381	0.9853071	0.9791653	0.9961139	0.98566794	0.99485815	0.9949334
0.0	0.9881693	0.9990061	0.99893624	0.9936591	0.9937133	0.99482274	0.952969	0.9945156	0.93586427	0.9946096
0.0	0.9915426	0.9973688	0.99735475	0.99772567	0.9818507	0.9883989	0.98864603	0.99798054	0.9961597	0.9990426
0.0	0.0011859327	0.007834807	0.008500843	0.008771021	0.0009171225	0.0015666285	0.0037594691	0.00198848	0.0016107047	0.006273475
0.0	0.0011859321	0.007834807	0.008500843	0.008771017	0.0009171225	0.0015666285	0.0037594691	0.00198848	0.0016107047	0.006273475
0.0	0.00062599755	0.008495953	0.0026481585	0.0024563803	0.001436657	0.0032567251	0.003450899	0.0031927912	0.006205299	0.0030978087
0.0	0.99828905	0.98557925	0.99475324	0.9933381	0.9853071	0.9791653	0.9961139	0.98566794	0.99485815	0.9949334
0.0	0.0011859321	0.007834807	0.008500847	0.008771021	0.0009171225	0.0015666285	0.0037594691	0.0019884808	0.0016107047	0.006273475
0.0	0.99828905	0.98557925	0.99475324	0.9933381	0.9853071	0.9791653	0.9961139	0.98566794	0.99485815	0.9949334
0.0	0.99828905	0.98557925	0.99475324	0.9933381	0.9853071	0.9791653	0.9961139	0.98566794	0.99485815	0.9949334
0.0	0.99828905	0.98557925	0.99475324	0.9933381	0.9853071	0.9791653	0.9961139	0.98566794	0.99485815	0.9949334
0.0	0.98826104	0.996249	0.9966336	0.9968919	0.9745924	0.98403776	0.98495215	0.9972652	0.99590427	0.99883586
0.0	0.99828905	0.98557925	0.99475324	0.9933381	0.9853071	0.9791653	0.9961139	0.98566794	0.99485815	0.9949334
0.0	0.99828905	0.98557925	0.99475324	0.9933381	0.9853071	0.9791653	0.9961139	0.98566794	0.99485815	0.9949334
0.0	0.99828905	0.98557925	0.99475324	0.9933381	0.9853071	0.9791653	0.9961139	0.98566794	0.99485815	0.9949334
0.0	0.99828905	0.98557925	0.99475324	0.9933381	0.9853071	0.9791653	0.9961139	0.98566794	0.99485815	0.9949334
0.0	0.6500984	0.9953107	0.90137476	0.8341741	0.4039333	0.842892	0.275988	0.9064287	0.25925463	0.8953258
0.0	0.99828905	0.98557925	0.99475324	0.9933381	0.9853071	0.9791653	0.9961139	0.98566794	0.99485815	0.9949334
0.0	0.99828905	0.98557925	0.99475324	0.9933381	0.9853071	0.9791653	0.9961139	0.98566794	0.99485815	0.9949334
0.0	0.9980799	0.99876416	0.99948776	0.9991093	0.99525094	0.9989675	0.99737775	0.9994325	0.9993125	0.9996611
0.0	0.99828905	0.98557925	0.99475324	0.9933381	0.9853071	0.9791653	0.9961139	0.98566794	0.99485815	0.9949334
0.0	0.0011859327	0.007834807	0.00850084	0.008771021	0.0009171225	0.0015666285	0.0037594691	0.00198848	0.0016107047	0.006273475
0.0	0.99828905	0.98557925	0.99475324	0.9933381	0.9853071	0.9791653	0.9961139	0.98566794	0.99485815	0.9949334
0.0	0.8300127	0.962326	0.98054725	0.0015437419	0.8810353	0.90823644	0.036246914	0.59093714	0.30423722	0.9591215
0.0	0.99828905	0.98557925	0.99475324	0.9933381	0.9853071	0.9791653	0.9961139	0.98566794	0.99485815	0.9949334
0.0	0.0011859327	0.007834807	0.008500847	0.008771021	0.0009171225	0.0015666285	0.0037594691	0.0019884808	0.0016107047	0.006273475
0.0	0.6500983	0.9953107	0.90137476	0.83417416	0.40393347	0.84289193	0.27598792	0.9064287	0.25925463	0.89532566
0.0	0.9980647	0.9963367	0.99949074	0.99876165	0.99544036	0.9940439	0.9978104	0.99971634	0.9962121	0.9954497
0.0	0.99828905	0.98557925	0.99475324	0.9933381	0.9853071	0.9791653	0.9961139	0.98566794	0.99485815	0.9949334
0.0	0.9980647	0.9963367	0.99949074	0.99876165	0.99544036	0.9940439	0.9978104	0.99971634	0.9962121	0.9954497
0.0	0.007190383	0.00040171246	0.0019887686	0.27606943	0.0042743324	8.2770435e-05	0.0011381123	0.0014807471	0.08525403	0.0016971073
0.0	0.0015907079	0.010530348	0.023086628	0.01412329	0.0015737774	0.0023688506	0.005267734	0.008642605	0.0024295961	0.01264377
0.0	0.9912416	0.9990657	0.99790645	0.99813807	0.9911624	0.99550027	0.9965647	0.99844486	0.99872726	0.99968183
0.0	0.99828905	0.98557925	0.99475324	0.9933381	0.9853071	0.9791653	0.9961139	0.98566794	0.99485815	0.9949334
0.0	0.99831784	0.999097	0.99977	0.9994337	0.99885297	0.9990922	0.99815136	0.9994748	0.9996693	0.99876946
0.0	0.99828905	0.98557925	0.99475324	0.9933381	0.9853071	0.9791653	0.9961139	0.98566794	0.99485815	0.9949334
0.0	0.0007770901	0.007194009	0.0051220013	0.004545846	0.003116509	0.0027386202	0.003450897	0.004370799	0.01856955	0.0030978057
0.0	0.00062599755	0.008495953	0.0026481585	0.0024563803	0.001436657	0.0032567268	0.003450899	0.0031927896	0.006205302	0.0030978087
0.0	0.99745566	0.99932444	0.9993685	0.999501	0.99650156	0.99902344	0.99950564	0.99956363	0.99973863	0.9997507
0.0	0.0011917152	0.008097851	0.008500847	0.010382513	0.0009171225	0.001744482	0.004115736	0.00198848	0.0016807136	0.0072101085
0.0	0.0016791703	0.015295514	0.015069705	0.016533084	0.0017783542	0.0027946702	0.0077274647	0.0034809872	0.0038811662	0.0089236135
0.0	0.010023947	0.7401159	0.014941666	0.101023994	0.0014111915	0.06643599	0.13543251	0.78912747	0.9647638	0.013105288
0.0	0.9881693	0.9990061	0.99893624	0.9936591	0.9937133	0.99482274	0.952969	0.9945156	0.93586427	0.9946096
0.0	0.99828905	0.98557925	0.99475324	0.9933381	0.9853071	0.9791653	0.9961139	0.98566794	0.99485815	0.9949334
0.0	0.11417798	0.20639424	0.8865978	0.82392436	0.32515785	0.28136337	0.19195987	0.40237474	0.4162187	0.72844064
0.0	0.9980647	0.9963367	0.99949074	0.99876165	0.99544036	0.9940439	0.9978104	0.99971634	0.9962121	0.9954497
0.0	0.92969984	0.9869206	0.99684095	0.9932458	0.97265697	0.9113904	0.98754275	0.97800535	0.9896826	0.9972146
0.0	0.99828905	0.98557925	0.99475324	0.9933381	0.9853071	0.9791653	0.9961139	0.98566794	0.99485815	0.9949334
0.0	0.99828905	0.98557925	0.99475324	0.9933381	0.9853071	0.9791653	0.9961139	0.98566794	0.99485815	0.9949334
0.0	0.99828905	0.98557925	0.99475324	0.9933381	0.9853071	0.9791653	0.9961139	0.98566794	0.99485815	0.9949334
0.0	0.9988109	0.99957746	0.99960226	0.9996666	0.9963876	0.9992772	0.9994011	0.9998636	0.9998136	0.9998017
0.0	0.9980799	0.99876416	0.99948776	0.9991093	0.99525094	0.9989675	0.99737775	0.9994325	0.9993125	0.9996611
0.0	0.99828905	0.98557925	0.99475324	0.9933381	0.9853071	0.9791653	0.9961139	0.98566794	0.99485815	0.9949334
0.0	0.99828905	0.98557925	0.99475324	0.9933381	0.9853071	0.9791653	0.9961139	0.98566794	0.99485815	0.9949334
0.0	0.99828905	0.98557925	0.99475324	0.9933381	0.9853071	0.9791653	0.9961139	0.98566794	0.99485815	0.9949334
0.0	0.98826104	0.996249	0.9966336	0.9968919	0.9745924	0.98403776	0.98495215	0.9972652	0.99590427	0.99883586
0.0	0.99828905	0.98557925	0.99475324	0.9933381	0.9853071	0.9791653	0.9961139	0.98566794	0.99485815	0.9949334
0.0	0.9787617	0.99813545	0.9986817	0.9943621	0.97792894	0.9884356	0.9867792	0.99856865	0.99242777	0.9989956
0.0	0.99828905	0.98557925	0.99475324	0.9933381	0.9853071	0.9791653	0.9961139	0.98566794	0.99485815	0.9949334
0.0	0.96307737	0.99715686	0.9976828	0.9952311	0.95545244	0.98048776	0.9866862	0.976453	0.99256855	0.9899474
0.0	0.99828905	0.98557925	0.99475324	0.9933381	0.9853071	0.9791653	0.9961139	0.98566794	0.99485815	0.9949334
0.0	0.001060558	0.0033411805	0.021681452	0.9933381	0.0068445266	0.9791653	0.005346536	0.0024759173	0.32392392	0.013947655
0.0	0.00023163253	0.05918019	0.00051106495	7.0267204e-05	0.0007272949	0.0022732117	0.0006786266	3.3596247e-05	0.6237668	0.016098628
0.0	0.99828905	0.98557925	0.99475324	0.9933381	0.9853071	0.9791653	0.9961139	0.98566794	0.99485815	0.9949334
0.0	0.99828905	0.98557925	0.99475324	0.9933381	0.9853071	0.9791653	0.9961139	0.98566794	0.99485815	0.9949334
0.0	0.98437196	0.9988293	0.9974546	0.9973834	0.98594207	0.9925155	0.99534094	0.9965168	0.99813336	0.9994842
0.0	0.9953974	0.999116	0.9997094	0.9988875	0.99477935	0.9988329	0.9964586	0.99946076	0.99899846	0.9993166
0.0	0.9980799	0.99876416	0.99948776	0.9991093	0.99525094	0.9989675	0.99737775	0.9994325	0.9993125	0.9996611
0.0	0.9953974	0.999116	0.9997094	0.9988875	0.99477935	0.9988329	0.9964586	0.99946076	0.99899846	0.9993166
0.0	0.99828905	0.98557925	0.99475324	0.9933381	0.9853071	0.9791653	0.9961139	0.98566794	0.99485815	0.9949334
0.0	0.0011859327	0.007834807	0.008500847	0.008771021	0.0009171225	0.0015666285	0.0037594691	0.00198848	0.0016107047	0.006273475
0.0	0.0006663326	0.0056329486	0.0055744243	0.005784109	0.0009003562	0.0011033204	0.0024117506	0.001132137	0.0010821435	0.0044337274
0.0	0.4162428	0.93911445	0.83946025	0.9109897	0.6964185	0.199979	0.5917672	0.84430844	0.3141674	0.6179401
0.0	0.17141846	0.00052673934	0.029922212	0.06326084	0.0010135106	3.861862e-05	0.0016474874	0.0002209522	0.0012851941	0.010200124
0.0	0.17141846	0.00052673934	0.029922212	0.06326084	0.0010135106	3.861862e-05	0.0016474874	0.0002209522	0.0012851941	0.010200124
0.0	0.9881693	0.9990061	0.99893624	0.9936591	0.9937133	0.99482274	0.952969	0.9945156	0.93586427	0.9946096
0.0	0.99828905	0.98557925	0.99475324	0.9933381	0.9853071	0.9791653	0.9961139	0.98566794	0.99485815	0.9949334
0.0	0.99828905	0.98557925	0.99475324	0.9933381	0.9853071	0.9791653	0.9961139	0.98566794	0.99485815	0.9949334
0.0	0.99828905	0.98557925	0.99475324	0.9933381	0.9853071	0.9791653	0.9961139	0.98566794	0.99485815	0.9949334
0.0	0.99828905	0.98557925	0.99475324	0.9933381	0.9853071	0.9791653	0.9961139	0.98566794	0.99485815	0.9949334
0.0	0.0016422808	0.0052704606	0.00054310716	6.150685e-05	0.00015069538	0.00010337206	0.00030723357	0.00012958498	0.0003333814	0.0043933815
0.0	0.01792698	0.00018131797	0.0015035091	0.002795803	0.011171023	0.0062679686	0.0019683954	0.59578526	0.023374809	0.0009016808
0.0	0.99828905	0.98557925	0.99475324	0.9933381	0.9853071	0.9791653	0.9961139	0.98566794	0.99485815	0.9949334
0.0	0.99828905	0.98557925	0.99475324	0.9933381	0.9853071	0.9791653	0.9961139	0.98566794	0.99485815	0.9949334
0.0	0.9988109	0.99957746	0.99960226	0.9996666	0.9963876	0.9992772	0.9994011	0.9998636	0.9998136	0.9998017
0.0	0.9881693	0.9990061	0.99893624	0.9936591	0.9937133	0.99482274	0.952969	0.9945156	0.93586427	0.9946096
0.0	0.97601026	0.9983308	0.99871564	0.9991442	0.9931445	0.9960206	0.99871004	0.9993092	0.9986314	0.9984906
0.0	0.01792698	0.00018131797	0.0015035099	0.002795803	0.011171023	0.0062679686	0.0019683954	0.59578526	0.02337482	0.0009016804
0.0	0.74122053	0.20512456	0.31053758	0.8593752	0.61448365	0.7379703	0.928675	0.8293965	0.91005003	0.8876677
0.0	0.99828905	0.98557925	0.99475324	0.9933381	0.9853071	0.9791653	0.9961139	0.98566794	0.99485815	0.9949334
0.0	0.99828905	0.98557925	0.99475324	0.9933381	0.9853071	0.9791653	0.9961139	0.98566794	0.99485815	0.9949334
0.0	0.99828905	0.98557925	0.99475324	0.9933381	0.9853071	0.9791653	0.9961139	0.98566794	0.99485815	0.9949334
0.0	0.0011859327	0.007834807	0.00850084	0.008771017	0.0009171225	0.0015666285	0.0037594691	0.00198848	0.0016107047	0.006273475
0.0	0.99828905	0.98557925	0.99475324	0.9933381	0.9853071	0.9791653	0.9961139	0.98566794	0.99485815	0.9949334
0.0	0.9329854	0.9985921	0.9978301	0.9953135	0.98404986	0.9940189	0.9948139	0.99682164	0.9982882	0.99895847
0.0	0.0011859327	0.007834807	0.00850084	0.008771017	0.0009171225	0.0015666285	0.0037594691	0.0019884808	0.0016107047	0.006273475
0.0	0.0011621757	0.008123775	0.01101754	0.0088764345	0.0008884201	0.0015448786	0.0041091684	0.0020189802	0.0016606292	0.006273475
0.0	0.99828905	0.98557925	0.99475324	0.9933381	0.9853071	0.9791653	0.9961139	0.98566794	0.99485815	0.9949334
0.0	0.90286916	0.58194745	0.07552107	0.95069927	0.11479661	0.033283055	0.27764723	0.9876775	0.02952518	0.9129446
0.0	0.0010999658	0.00848473	0.00850084	0.010287151	0.00097549544	0.0017285665	0.0036411989	0.0023514794	0.0018141001	0.006242383
0.0	0.9889915	0.99839324	0.9989039	0.99808145	0.99041253	0.9971968	0.99076766	0.9987061	0.9974625	0.99721646
0.0	0.9889915	0.99839324	0.9989039	0.99808145	0.99041253	0.9971968	0.99076766	0.9987061	0.9974625	0.99721646
0.0	0.9988109	0.99957746	0.99960226	0.9996666	0.9963876	0.9992772	0.9994011	0.9998636	0.9998136	0.9998017
0.0	0.0016422808	0.0052704606	0.00054310716	6.150685e-05	0.00015069538	0.00010337206	0.00030723357	0.0001295851	0.0003333814	0.0043933773
0.0	0.01792698	0.00018131797	0.0015035091	0.002795803	0.011171023	0.0062679686	0.0019683954	0.59578526	0.023374815	0.0009016808
0.0	0.9988109	0.99957746	0.99960226	0.9996666	0.9963876	0.9992772	0.9994011	0.9998636	0.9998136	0.9998017
0.0	0.0016422808	0.0052704606	0.00054310716	6.150685e-05	0.00015069538	0.00010337206	0.00030723357	0.00012958498	0.0003333814	0.0043933773
0.0	0.01792698	0.00018131797	0.0015035091	0.002795803	0.011171023	0.0062679686	0.0019683964	0.59578526	0.02337482	0.0009016808
0.0	0.9889915	0.99839324	0.9989039	0.99808145	0.99041253	0.9971968	0.99076766	0.9987061	0.9974625	0.99721646
0.0	0.9988109	0.99957746	0.99960226	0.9996666	0.9963876	0.9992772	0.9994011	0.9998636	0.9998136	0.9998017
0.0	0.0016422808	0.0052704606	0.00054310716	6.150685e-05	0.00015069553	0.00010337216	0.00030723357	0.00012958498	0.0003333814	0.0043933773
0.0	0.01792698	0.00018131797	0.0015035091	0.002795803	0.011171023	0.0062679686	0.0019683964	0.59578526	0.023374809	0.0009016808
0.0	0.9889915	0.99839324	0.9989039	0.99808145	0.99041253	0.9971968	0.99076766	0.9987061	0.9974625	0.99721646
0.0	0.9988109	0.99957746	0.99960226	0.9996666	0.9963876	0.9992772	0.9994011	0.9998636	0.9998136	0.9998017
0.0	0.0016422808	0.0052704606	0.00054310716	6.150685e-05	0.00015069538	0.00010337206	0.00030723357	0.0001295851	0.0003333814	0.0043933773
0.0	0.01792698	0.00018131797	0.0015035106	0.002795803	0.011171023	0.0062679686	0.0019683954	0.59578526	0.023374826	0.0009016808
0.0	0.9980647	0.9963367	0.99949074	0.99876165	0.99544036	0.9940439	0.9978104	0.99971634	0.9962121	0.9954497
0.0	0.99828905	0.98557925	0.99475324	0.9933381	0.9853071	0.9791653	0.9961139	0.98566794	0.99485815	0.9949334
0.0	0.99828905	0.98557925	0.99475324	0.9933381	0.9853071	0.9791653	0.9961139	0.98566794	0.99485815	0.9949334
0.0	0.9787617	0.99813545	0.9986817	0.9943621	0.97792894	0.9884356	0.9867792	0.99856865	0.99242777	0.9989956
0.0	0.0011859321	0.008916654	0.010022622	0.008337071	0.00089970144	0.0015948595	0.0039451034	0.002289235	0.0015385975	0.006899047
0.0	0.99828905	0.10719221	0.0005120604	0.00270832	0.003234332	0.0010766335	0.00042745314	0.16233402	0.0015283645	0.41565114
0.0	0.99589914	0.99958855	0.9996779	0.99936754	0.9958539	0.99781275	0.99851125	0.99913377	0.9982545	0.99953794
0.0	0.99828905	0.98557925	0.99475324	0.9933381	0.9853071	0.9791653	0.9961139	0.98566794	0.99485815	0.9949334
0.0	0.74233997	0.9964916	0.9322268	0.88726604	0.48936817	0.91711813	0.3634679	0.9415554	0.35272828	0.93319255
0.0	0.7388768	0.9961205	0.95250094	0.8754486	0.43972903	0.9058028	0.39651364	0.93101406	0.3406346	0.9163127
0.0	0.74837554	0.9961959	0.9522627	0.8801111	0.4712087	0.89513844	0.3619217	0.9382191	0.3744883	0.93069404
0.0	0.7626632	0.99808073	0.97901523	0.88654035	0.5872241	0.97517985	0.69279194	0.972389	0.6349261	0.95063096
0.0	0.74861556	0.9962993	0.95243764	0.8825583	0.5103444	0.89911413	0.38778776	0.9293115	0.37137046	0.9295655
0.0	0.73834145	0.9962089	0.9415742	0.88472515	0.38164544	0.88514286	0.3407174	0.93661094	0.38185856	0.9271877
0.0	0.72794133	0.9962768	0.95224357	0.8767184	0.4931542	0.84792477	0.37487915	0.946534	0.36983645	0.92803913
0.0	0.998705	0.9980411	0.99955314	0.9991505	0.99806195	0.9954856	0.9987412	0.99976355	0.9981975	0.99711156
0.0	0.99840254	0.99726677	0.9996283	0.9990571	0.9978282	0.995704	0.9986985	0.99979	0.9986594	0.997701
0.0	0.9980647	0.9963367	0.99949074	0.99876165	0.99544036	0.9940439	0.9978104	0.99971634	0.9962121	0.9954497
0.0	0.9980647	0.9963367	0.99949074	0.99876165	0.99544036	0.9940439	0.9978104	0.99971634	0.9962121	0.9954497
0.0	0.9980647	0.9963367	0.99949074	0.99876165	0.99544036	0.9940439	0.9978104	0.99971634	0.9962121	0.9954497
0.0	0.9980647	0.9963367	0.99949074	0.99876165	0.99544036	0.9940439	0.9978104	0.99971634	0.9962121	0.9954497
0.0	0.998705	0.9980411	0.99955314	0.9991505	0.99806195	0.9954856	0.9987412	0.99976355	0.9981975	0.99711156
0.0	0.9984884	0.9978758	0.9995977	0.99909973	0.9977685	0.99576604	0.9986504	0.9997596	0.9983734	0.9973803
0.0	0.99828905	0.98557925	0.99475324	0.9933381	0.9853071	0.9791653	0.9961139	0.98566794	0.99485815	0.9949334
0.0	0.99828905	0.98557925	0.99475324	0.9933381	0.9853071	0.9791653	0.9961139	0.98566794	0.99485815	0.9949334
0.0	0.99828905	0.98557925	0.99475324	0.9933381	0.9853071	0.9791653	0.9961139	0.98566794	0.99485815	0.9949334
0.0	0.99828905	0.98557925	0.99475324	0.9933381	0.9853071	0.9791653	0.9961139	0.98566794	0.99485815	0.9949334
0.0	0.45440248	0.98487747	0.9651387	0.9849685	0.66575307	0.6959571	0.7015496	0.93166184	0.747918	0.9011988
0.0	0.9787617	0.99813545	0.9986817	0.9943621	0.97792894	0.9884356	0.9867792	0.99856865	0.99242777	0.9989956
0.0	0.99828905	0.98557925	0.99475324	0.9933381	0.9853071	0.9791653	0.9961139	0.98566794	0.99485815	0.9949334
0.0	0.99589914	0.99958855	0.9996779	0.99936754	0.9958539	0.99781275	0.99851125	0.99913377	0.9982545	0.99953794
0.0	0.99828905	0.98557925	0.99475324	0.9933381	0.9853071	0.9791653	0.9961139	0.98566794	0.99485815	0.9949334
0.0	0.99828905	0.98557925	0.99475324	0.9933381	0.9853071	0.9791653	0.9961139	0.98566794	0.99485815	0.9949334
0.0	0.9881693	0.9990061	0.99893624	0.9936591	0.9937133	0.99482274	0.952969	0.9945156	0.93586427	0.9946096
0.0	0.9943686	0.99757785	0.9983803	0.99787605	0.99059474	0.99753225	0.9937162	0.9984927	0.99719524	0.99849606
0.0	0.20521961	0.0015895746	0.024970096	0.12488669	0.26939857	0.13449836	0.0044171517	0.9266174	0.24175541	0.011960202
0.0	0.99828905	0.98557925	0.99475324	0.9933381	0.9853071	0.9791653	0.9961139	0.98566794	0.99485815	0.9949334
0.0	0.99828905	0.98557925	0.99475324	0.9933381	0.9853071	0.9791653	0.9961139	0.98566794	0.99485815	0.9949334
0.0	0.99828905	0.98557925	0.99475324	0.9933381	0.9853071	0.9791653	0.9961139	0.98566794	0.99485815	0.9949334
0.0	0.99828905	0.98557925	0.99475324	0.9933381	0.9853071	0.9791653	0.9961139	0.98566794	0.99485815	0.9949334
0.0	0.99828905	0.98557925	0.99475324	0.9933381	0.9853071	0.9791653	0.9961139	0.98566794	0.99485815	0.9949334
0.0	0.99828905	0.98557925	0.99475324	0.9933381	0.9853071	0.9791653	0.9961139	0.98566794	0.99485815	0.9949334
0.0	0.99828905	0.98557925	0.99475324	0.9933381	0.9853071	0.9791653	0.9961139	0.98566794	0.99485815	0.9949334
0.0	0.99828905	0.98557925	0.99475324	0.9933381	0.9853071	0.9791653	0.9961139	0.98566794	0.99485815	0.9949334
0.0	0.99828905	0.98557925	0.99475324	0.9933381	0.9853071	0.9791653	0.9961139	0.98566794	0.99485815	0.9949334
0.0	0.99828905	0.98557925	0.99475324	0.9933381	0.9853071	0.9791653	0.9961139	0.98566794	0.99485815	0.9949334
0.0	0.99828905	0.98557925	0.99475324	0.9933381	0.9853071	0.9791653	0.9961139	0.98566794	0.99485815	0.9949334
0.0	0.9059775	0.9957202	0.9968957	0.99468166	0.9629267	0.9780517	0.99629444	0.9961713	0.9936739	0.9968267
0.0	0.9749576	0.999198	0.9994129	0.99811435	0.9942404	0.9946673	0.9962774	0.99684924	0.99652326	0.9988311
0.0	0.9988109	0.99957746	0.99960226	0.9996666	0.9963876	0.9992772	0.9994011	0.9998636	0.9998136	0.9998017
0.0	0.99828905	0.98557925	0.99475324	0.9933381	0.9853071	0.9791653	0.9961139	0.98566794	0.99485815	0.9949334
0.0	0.96618325	0.99881697	0.9988073	0.99896204	0.99513763	0.96489066	0.9937104	0.99476296	0.9952252	0.9992083
0.0	0.99828905	0.98557925	0.99475324	0.9933381	0.9853071	0.9791653	0.9961139	0.98566794	0.99485815	0.9949334
0.0	0.99828905	0.98557925	0.99475324	0.9933381	0.9853071	0.9791653	0.9961139	0.98566794	0.99485815	0.9949334
0.0	0.98826104	0.996249	0.9966336	0.9968919	0.9745924	0.98403776	0.98495215	0.9972652	0.99590427	0.99883586
0.0	0.98437196	0.9988293	0.9974546	0.9973834	0.98594207	0.9925155	0.99534094	0.9965168	0.99813336	0.9994842
0.0	0.9895851	0.9989409	0.99925107	0.99778986	0.98691607	0.99294174	0.99468404	0.99914074	0.99693006	0.999421
0.0	0.9980799	0.99876416	0.99948776	0.9991093	0.99525094	0.9989675	0.99737775	0.9994325	0.9993125	0.9996611
0.0	0.9943686	0.99757785	0.9983803	0.99787605	0.99059474	0.99753225	0.9937162	0.9984927	0.99719524	0.99849606
0.0	0.99828905	0.98557925	0.99475324	0.9933381	0.9853071	0.9791653	0.9961139	0.98566794	0.99485815	0.9949334
0.0	0.99589914	0.99958855	0.9996779	0.99936754	0.9958539	0.99781275	0.99851125	0.99913377	0.9982545	0.99953794
0.0	0.9898033	0.9978283	0.99680126	0.99733436	0.98195964	0.9917366	0.99057204	0.9982352	0.9974136	0.999265
0.0	0.99828905	0.98557925	0.99475324	0.9933381	0.9853071	0.9791653	0.9961139	0.98566794	0.99485815	0.9949334
0.0	0.9943686	0.99757785	0.9983803	0.99787605	0.99059474	0.99753225	0.9937162	0.9984927	0.99719524	0.99849606
0.0	0.023365367	0.24792694	0.30622292	0.180369	0.062392753	0.10566235	0.026638202	0.17402239	0.09458245	0.22386558
0.0	0.9889915	0.99839324	0.9989039	0.99808145	0.99041253	0.9971968	0.99076766	0.9987061	0.9974625	0.99721646
0.0	0.99828905	0.98557925	0.99475324	0.9933381	0.9853071	0.9791653	0.9961139	0.98566794	0.99485815	0.9949334
0.0	0.99828905	0.98557925	0.99475324	0.9933381	0.9853071	0.9791653	0.9961139	0.98566794	0.99485815	0.9949334
0.0	0.99828905	0.98557925	0.99475324	0.9933381	0.9853071	0.9791653	0.9961139	0.98566794	0.99485815	0.9949334
0.0	0.98437196	0.9988293	0.9974546	0.9973834	0.98594207	0.9925155	0.99534094	0.9965168	0.99813336	0.9994842
0.0	0.9787617	0.99813545	0.9986817	0.9943621	0.97792894	0.9884356	0.9867792	0.99856865	0.99242777	0.9989956
0.0	0.9989235	0.999803	0.9994147	0.99944705	0.99485636	0.99865806	0.99788636	0.99963224	0.99968743	0.99976605
0.0	0.99828905	0.98557925	0.99475324	0.9933381	0.9853071	0.9791653	0.9961139	0.98566794	0.99485815	0.9949334
0.0	0.99828905	0.98557925	0.99475324	0.9933381	0.9853071	0.9791653	0.9961139	0.98566794	0.99485815	0.9949334
0.0	0.99828905	0.98557925	0.99475324	0.9933381	0.9853071	0.9791653	0.9961139	0.98566794	0.99485815	0.9949334
0.0	0.99828905	0.98557925	0.99475324	0.9933381	0.9853071	0.9791653	0.9961139	0.98566794	0.99485815	0.9949334
0.0	0.99828905	0.98557925	0.99475324	0.9933381	0.9853071	0.9791653	0.9961139	0.98566794	0.99485815	0.9949334
0.0	0.99828905	0.98557925	0.99475324	0.9933381	0.9853071	0.9791653	0.9961139	0.98566794	0.99485815	0.9949334
0.0	0.99589914	0.99958855	0.9996779	0.99936754	0.9958539	0.99781275	0.99851125	0.99913377	0.9982545	0.99953794
0.0	0.9988109	0.99957746	0.99960226	0.9996666	0.9963876	0.9992772	0.9994011	0.9998636	0.9998136	0.9998017
0.0	0.99828905	0.98557925	0.99475324	0.9933381	0.9853071	0.9791653	0.9961139	0.98566794	0.99485815	0.9949334
0.0	0.99828905	0.98557925	0.99475324	0.9933381	0.9853071	0.9791653	0.9961139	0.98566794	0.99485815	0.9949334
0.0	0.99828905	0.98557925	0.99475324	0.9933381	0.9853071	0.9791653	0.9961139	0.98566794	0.99485815	0.9949334
0.0	0.9988109	0.99957746	0.99960226	0.9996666	0.9963876	0.9992772	0.9994011	0.9998636	0.9998136	0.9998017
0.0	0.99828905	0.98557925	0.99475324	0.9933381	0.9853071	0.9791653	0.9961139	0.98566794	0.99485815	0.9949334
0.0	0.0016422808	0.0052704606	0.00054310716	6.150685e-05	0.00015069538	0.00010337216	0.00030723357	0.0001295851	0.0003333814	0.0043933815
0.0	0.99828905	0.98557925	0.99475324	0.9933381	0.9853071	0.9791653	0.9961139	0.98566794	0.99485815	0.9949334
0.0	0.9749577	0.999198	0.9994129	0.99811435	0.9942404	0.9946673	0.9962774	0.99684924	0.99652326	0.9988311
0.0	0.9988109	0.99957746	0.99960226	0.9996666	0.9963876	0.9992772	0.9994011	0.9998636	0.9998136	0.9998017
0.0	0.99828905	0.98557925	0.99475324	0.9933381	0.9853071	0.9791653	0.9961139	0.98566794	0.99485815	0.9949334
0.0	0.99828905	0.98557925	0.99475324	0.9933381	0.9853071	0.9791653	0.9961139	0.98566794	0.99485815	0.9949334
0.0	0.96618325	0.99881697	0.9988073	0.99896204	0.99513763	0.96489066	0.9937104	0.99476296	0.9952252	0.9992083
0.0	0.9336561	0.9574628	0.33091092	0.3558001	0.12891759	0.52353495	0.41341284	0.6626576	0.62887675	0.9768695
0.0	0.8212111	0.7250961	0.9940679	0.98250467	0.51852846	0.85549617	0.97724164	0.47457668	0.9570526	0.95815283
0.0	0.99828905	0.98557925	0.99475324	0.9933381	0.9853071	0.9791653	0.9961139	0.98566794	0.99485815	0.9949334
0.0	0.99828905	0.98557925	0.99475324	0.9933381	0.9853071	0.9791653	0.9961139	0.98566794	0.99485815	0.9949334
0.0	0.9988109	0.99957746	0.99960226	0.9996666	0.9963876	0.9992772	0.9994011	0.9998636	0.9998136	0.9998017
0.0	0.99828905	0.98557925	0.99475324	0.9933381	0.9853071	0.9791653	0.9961139	0.98566794	0.99485815	0.9949334
0.0	0.0016422808	0.0052704606	0.00054310716	6.150685e-05	0.00015069553	0.00010337206	0.00030723357	0.00012958498	0.0003333814	0.0043933773
0.0	0.01792698	0.00018131797	0.0015035099	0.002795803	0.011171023	0.0062679686	0.0019683964	0.59578526	0.023374809	0.0009016804
0.0	0.23979619	0.6968024	0.73701006	0.72344077	0.49624723	0.44718862	0.34328854	0.40402558	0.48545223	0.8883375
0.0	0.2011231	0.6419937	0.49953458	0.6461144	0.29020602	0.3279495	0.26573437	0.2678708	0.35694587	0.79630333
0.0	0.9980799	0.99876416	0.99948776	0.9991093	0.99525094	0.9989675	0.99737775	0.9994325	0.9993125	0.9996611
0.0	0.99828905	0.98557925	0.99475324	0.9933381	0.9853071	0.9791653	0.9961139	0.98566794	0.99485815	0.9949334
0.0	0.99828905	0.98557925	0.99475324	0.9933381	0.9853071	0.9791653	0.9961139	0.98566794	0.99485815	0.9949334
0.0	0.0011859327	0.007834807	0.008500847	0.008771021	0.0009171225	0.0015666285	0.0037594691	0.00198848	0.0016107047	0.006273475
0.0	0.6500983	0.9953107	0.90137476	0.83417416	0.4039335	0.84289193	0.27598786	0.9064287	0.25925463	0.89532566
0.0	0.98826104	0.996249	0.9966336	0.9968919	0.9745924	0.98403776	0.98495215	0.9972652	0.99590427	0.99883586
0.0	0.9980799	0.99876416	0.99948776	0.9991093	0.99525094	0.9989675	0.99737775	0.9994325	0.9993125	0.9996611
0.0	0.98437196	0.9988293	0.9974546	0.9973834	0.98594207	0.9925155	0.99534094	0.9965168	0.99813336	0.9994842
0.0	0.065903224	0.028663566	0.036605798	0.019749906	0.026554875	0.12946454	0.11544408	0.36949027	0.11316004	0.053221308
0.0	0.99828905	0.98557925	0.99475324	0.9933381	0.9853071	0.9791653	0.9961139	0.98566794	0.99485815	0.9949334
0.0	0.4544024	0.98487747	0.9651387	0.9849685	0.66575307	0.695957	0.7015496	0.93166184	0.74791795	0.9011988
0.0	0.96307737	0.99715686	0.9976828	0.9952311	0.95545244	0.98048776	0.9866862	0.976453	0.99256855	0.9899474
0.0	0.99828905	0.98557925	0.99475324	0.9933381	0.9853071	0.9791653	0.9961139	0.98566794	0.99485815	0.9949334
0.0	0.9726404	0.98515564	0.9901282	0.9898544	0.9692532	0.95990556	0.9703223	0.98757255	0.97584605	0.997617
0.0	0.99828905	0.98557925	0.99475324	0.9933381	0.9853071	0.9791653	0.9961139	0.98566794	0.99485815	0.9949334
0.0	0.99828905	0.98557925	0.99475324	0.9933381	0.9853071	0.9791653	0.9961139	0.98566794	0.99485815	0.9949334
0.0	0.99828905	0.98557925	0.99475324	0.9933381	0.9853071	0.9791653	0.9961139	0.98566794	0.99485815	0.9949334
0.0	0.9787617	0.99813545	0.9986817	0.9943621	0.97792894	0.9884356	0.9867792	0.99856865	0.99242777	0.9989956
0.0	0.99828905	0.98557925	0.99475324	0.9933381	0.9853071	0.9791653	0.9961139	0.98566794	0.99485815	0.9949334
0.0	0.97910166	0.9986193	0.9987099	0.9974023	0.9833076	0.9924211	0.993226	0.9926553	0.997378	0.99463767
0.0	0.01792698	0.00018131797	0.0015035106	0.002795803	0.011171023	0.0062679686	0.0019683964	0.59578526	0.023374826	0.0009016808
0.0	0.00023163253	0.05918019	0.00051106495	7.0267204e-05	0.00072729454	0.0022732117	0.0006786266	3.3596247e-05	0.6237668	0.016098628
0.0	0.17423539	0.034526672	0.0007415794	0.0060820202	0.0018086832	0.6482995	0.013614635	0.4218016	0.76624763	0.0025410724
0.0	0.99828905	0.98557925	0.99475324	0.9933381	0.9853071	0.9791653	0.9961139	0.98566794	0.99485815	0.9949334
0.0	0.98826104	0.996249	0.9966336	0.9968919	0.9745924	0.98403776	0.98495215	0.9972652	0.99590427	0.99883586
0.0	0.981365	0.9993932	0.9993585	0.9994061	0.9971878	0.98717356	0.9971879	0.9971731	0.99837947	0.99959344
0.0	0.0011689556	0.010372473	0.021684967	0.010512938	0.0019889702	0.00244494	0.004725345	0.0023667677	0.002497723	0.010385892
0.0	0.67541414	0.9904739	0.18222168	0.96365994	0.61256903	0.13084048	0.9184163	0.54393965	0.43505162	0.45649832
0.0	0.9734797	0.9990351	0.9987901	0.9990953	0.9947265	0.9716177	0.99504954	0.995248	0.99651116	0.9992322
0.0	0.981365	0.9993932	0.9993585	0.9994061	0.9971878	0.98717356	0.9971879	0.9971731	0.99837947	0.99959344
0.0	0.0040396294	0.09317645	0.023637798	0.0064220084	0.0024981508	0.09673773	0.016815357	0.8198966	0.00090841134	0.08415377
0.0	0.0008444802	0.007828823	0.006048247	0.0065877805	0.00082785665	0.0014874098	0.003289299	0.0012905913	0.0014938171	0.0046476484
0.0	0.99828905	0.98557925	0.99475324	0.9933381	0.9853071	0.9791653	0.9961139	0.98566794	0.99485815	0.9949334
0.0	0.9980799	0.99876416	0.99948776	0.9991093	0.99525094	0.9989675	0.99737775	0.9994325	0.9993125	0.9996611
0.0	0.9953974	0.999116	0.9997094	0.9988875	0.99477935	0.9988329	0.9964586	0.99946076	0.99899846	0.9993166
0.0	0.9988109	0.99957746	0.99960226	0.9996666	0.9963876	0.9992772	0.9994011	0.9998636	0.9998136	0.9998017
0.0	0.9704615	0.9383594	0.74179244	0.66402406	0.7603671	0.9482088	0.8106273	0.9291074	0.9674969	0.99580044
0.0	0.99828905	0.98557925	0.99475324	0.9933381	0.9853071	0.9791653	0.9961139	0.98566794	0.99485815	0.9949334
0.0	0.99828905	0.98557925	0.99475324	0.9933381	0.9853071	0.9791653	0.9961139	0.98566794	0.99485815	0.9949334
0.0	0.59093213	0.9059244	0.9796887	0.82463753	0.7793444	0.74408174	0.81846356	0.9581026	0.9533159	0.9534896
0.0	0.99828905	0.98557925	0.99475324	0.9933381	0.9853071	0.9791653	0.9961139	0.98566794	0.99485815	0.9949334
0.0	0.0639387	0.09152013	0.12930214	0.053326793	0.13137299	0.053551283	0.03205184	0.120631665	0.054094292	0.51292497
0.0	0.9993162	0.9996675	0.999866	0.9996935	0.99961156	0.9997496	0.9996024	0.9996568	0.99985826	0.99958414
0.0	0.9991013	0.9995115	0.9998641	0.9997193	0.99945515	0.99970466	0.9993704	0.9997162	0.9999087	0.99951196
0.0	0.9992046	0.9994771	0.99985015	0.9996985	0.9995419	0.9994734	0.9992501	0.9997012	0.9998833	0.99946314
0.0	0.9991652	0.99931955	0.9998479	0.9996557	0.99944466	0.999481	0.99919933	0.9996747	0.99987674	0.9994295
0.0	0.98906964	0.9988632	0.9992268	0.99722975	0.98505473	0.9926198	0.9935767	0.99910337	0.99566025	0.99913764
0.0	0.03925404	0.53404045	0.116784744	0.06028831	0.059728637	0.049139153	0.014757206	0.09469605	0.022453338	0.2345933
0.0	0.0011989629	0.0010503253	0.0038139524	0.28995526	0.001342895	0.0006108959	0.0010314353	0.04773275	0.0022396531	0.004294679
0.0	0.9833603	0.99845874	0.9990783	0.9959109	0.98200905	0.99150544	0.9910363	0.9988146	0.99440455	0.99916697
0.0	0.9787617	0.99813545	0.9986817	0.9943621	0.97792894	0.9884356	0.9867792	0.99856865	0.99242777	0.9989956
0.0	0.9787617	0.99813545	0.9986817	0.9943621	0.97792894	0.9884356	0.9867792	0.99856865	0.99242777	0.9989956
0.0	0.9787617	0.99813545	0.9986817	0.9943621	0.97792894	0.9884356	0.9867792	0.99856865	0.99242777	0.9989956
0.0	0.9787617	0.99813545	0.9986817	0.9943621	0.97792894	0.9884356	0.9867792	0.99856865	0.99242777	0.9989956
0.0	0.9787617	0.99813545	0.9986817	0.9943621	0.97792894	0.9884356	0.9867792	0.99856865	0.99242777	0.9989956
0.0	0.9895851	0.9989409	0.99925107	0.99778986	0.9869162	0.99294174	0.99468404	0.99914074	0.99693006	0.999421
0.0	0.9787617	0.99813545	0.9986817	0.9943621	0.97792894	0.9884356	0.9867792	0.99856865	0.99242777	0.9989956
0.0	0.98607254	0.9912616	0.9956494	0.99501604	0.9873613	0.97997916	0.98797745	0.9924695	0.99039465	0.9984668
0.0	0.98872095	0.99646074	0.9975076	0.99670213	0.9925189	0.983526	0.99379164	0.9960401	0.99316496	0.99913234
0.0	0.9726403	0.98515564	0.9901282	0.9898544	0.96925306	0.95990556	0.9703223	0.98757255	0.97584605	0.997617
0.0	0.7080895	0.9515361	0.8599856	0.84695214	0.71876645	0.8274519	0.66894054	0.8761363	0.771685	0.9780596
0.0	0.70808953	0.9515362	0.8599855	0.84695214	0.71876645	0.8274519	0.6689405	0.8761363	0.77168506	0.9780596
0.0	0.7080896	0.9515362	0.8599855	0.84695226	0.71876645	0.8274519	0.6689405	0.8761363	0.7716851	0.9780596
0.0	0.98397684	0.9896548	0.995106	0.9950126	0.9850456	0.97677535	0.97937745	0.9929871	0.9888855	0.9985966
0.0	0.99828905	0.98557925	0.99475324	0.9933381	0.9853071	0.9791653	0.9961139	0.98566794	0.99485815	0.9949334
0.0	0.99828905	0.98557925	0.99475324	0.9933381	0.9853071	0.9791653	0.9961139	0.98566794	0.99485815	0.9949334
0.0	0.9988109	0.99957746	0.99960226	0.9996666	0.9963876	0.9992772	0.9994011	0.9998636	0.9998136	0.9998017
0.0	0.00062599755	0.008495953	0.0026481585	0.0024563838	0.0014366576	0.0032567251	0.003450899	0.0031927896	0.006205302	0.003097807
0.0	0.99828905	0.98557925	0.99475324	0.9933381	0.9853071	0.9791653	0.9961139	0.98566794	0.99485815	0.9949334
0.0	0.99828905	0.98557925	0.99475324	0.9933381	0.9853071	0.9791653	0.9961139	0.98566794	0.99485815	0.9949334
0.0	0.99828905	0.98557925	0.99475324	0.9933381	0.9853071	0.9791653	0.9961139	0.98566794	0.99485815	0.9949334
0.0	0.99828905	0.98557925	0.99475324	0.9933381	0.9853071	0.9791653	0.9961139	0.98566794	0.99485815	0.9949334
0.0	0.99828905	0.98557925	0.99475324	0.9933381	0.9853071	0.9791653	0.9961139	0.98566794	0.99485815	0.9949334
0.0	0.99828905	0.98557925	0.99475324	0.9933381	0.9853071	0.9791653	0.9961139	0.98566794	0.99485815	0.9949334
0.0	0.99828905	0.98557925	0.99475324	0.9933381	0.9853071	0.9791653	0.9961139	0.98566794	0.99485815	0.9949334
0.0	0.99828905	0.98557925	0.99475324	0.9933381	0.9853071	0.9791653	0.9961139	0.98566794	0.99485815	0.9949334
0.0	0.99828905	0.98557925	0.99475324	0.9933381	0.9853071	0.9791653	0.9961139	0.98566794	0.99485815	0.9949334
0.0	0.99828905	0.98557925	0.99475324	0.9933381	0.9853071	0.9791653	0.9961139	0.98566794	0.99485815	0.9949334
0.0	0.99828905	0.98557925	0.99475324	0.9933381	0.9853071	0.9791653	0.9961139	0.98566794	0.99485815	0.9949334
0.0	0.078330316	0.0071732034	0.6705335	0.058183517	0.014747946	0.016242726	0.06469447	0.7798569	0.0065234173	0.4066047
0.0	0.98218197	0.9834526	0.98117733	0.99378914	0.7614501	0.99619436	0.8019512	0.99649006	0.93243253	0.9650504
0.0	0.9726404	0.98515564	0.9901282	0.9898544	0.9692532	0.95990556	0.9703223	0.98757255	0.97584605	0.997617
0.0	0.99828905	0.98557925	0.99475324	0.9933381	0.9853071	0.9791653	0.9961139	0.98566794	0.99485815	0.9949334
0.0	0.98437196	0.9988293	0.9974546	0.9973834	0.98594207	0.9925155	0.99534094	0.9965168	0.99813336	0.9994842
0.0	0.9996762	0.99978846	0.9999403	0.9998678	0.99979883	0.99987006	0.9997851	0.9998085	0.9999286	0.99979025
0.0	0.002213914	0.01705649	0.020735811	0.019788234	0.0017125867	0.0037242076	0.0066392794	0.0028798443	0.0025725914	0.019114012
0.0	0.596835	0.0010475952	0.06551692	0.9889465	0.06134905	0.26868302	0.0022970177	0.9864227	0.001685342	0.8527484
0.0	0.013630442	0.0017513543	0.03990515	0.001025103	0.016549831	0.021760043	0.017930934	0.16038957	0.0018527163	0.053084817
0.0	0.9881693	0.9990061	0.99893624	0.9936591	0.9937133	0.99482274	0.952969	0.9945156	0.93586427	0.9946096
0.0	0.99828905	0.98557925	0.99475324	0.9933381	0.9853071	0.9791653	0.9961139	0.98566794	0.99485815	0.9949334
0.0	0.0002010333	0.0001423356	0.00034099453	3.9043356e-05	2.5065332e-05	0.0007014892	0.00013056272	4.894723e-05	8.7857006e-05	0.00021879292
0.0	0.9750761	0.99881697	0.9990557	0.99924517	0.99615544	0.97669345	0.995676	0.99600095	0.9970983	0.99936754
0.0	0.9750761	0.99881697	0.9990557	0.99924517	0.99615544	0.97669345	0.995676	0.99600095	0.9970983	0.99936754
0.0	0.5348406	0.98487747	0.97536397	0.99006045	0.74772376	0.77574825	0.7778886	0.9460734	0.8397903	0.9261787
0.0	0.22913802	0.91547346	0.9462277	0.91785073	0.29875842	0.50462955	0.7575454	0.78915864	0.7107408	0.84792715
0.0	0.99828905	0.98557925	0.99475324	0.9933381	0.9853071	0.9791653	0.9961139	0.98566794	0.99485815	0.9949334
0.0	0.98826104	0.996249	0.9966336	0.9968919	0.9745924	0.98403776	0.98495215	0.9972652	0.99590427	0.99883586
0.0	0.98115945	0.9946049	0.99939585	0.9983895	0.9956768	0.9916978	0.9981488	0.9964334	0.99774796	0.9992587
0.0	0.99828905	0.98557925	0.99475324	0.9933381	0.9853071	0.9791653	0.9961139	0.98566794	0.99485815	0.9949334
0.0	0.99828905	0.98557925	0.99475324	0.9933381	0.9853071	0.9791653	0.9961139	0.98566794	0.99485815	0.9949334
0.0	0.0011859321	0.007361117	0.0097742025	0.010066063	0.00105685	0.0017050325	0.0038211534	0.0019978285	0.0017797033	0.006370506
0.0	0.98437196	0.9988293	0.9974546	0.9973834	0.98594207	0.9925155	0.99534094	0.9965168	0.99813336	0.9994842
0.0	0.99828905	0.98557925	0.99475324	0.9933381	0.9853071	0.9791653	0.9961139	0.98566794	0.99485815	0.9949334
0.0	0.99828905	0.98557925	0.99475324	0.9933381	0.9853071	0.9791653	0.9961139	0.98566794	0.99485815	0.9949334
0.0	0.99828905	0.98557925	0.99475324	0.9933381	0.9853071	0.9791653	0.9961139	0.98566794	0.99485815	0.9949334
0.0	0.87872046	0.16067031	0.11267228	0.0785302	0.1850884	0.25202277	0.17993437	0.4272567	0.4738547	0.89401263
0.0	0.9704615	0.9383594	0.74179226	0.66402406	0.7603671	0.9482087	0.8106272	0.9291074	0.9674969	0.99580044
0.0	0.9914949	0.99254066	0.99207675	0.9832296	0.96592486	0.9847179	0.98286563	0.9927819	0.9952792	0.9992084
0.0	0.9704615	0.9383594	0.7417923	0.6640242	0.7603671	0.9482087	0.8106273	0.9291074	0.9674969	0.99580044
0.0	0.057821594	0.08577518	0.120657034	0.053023763	0.12806217	0.053343	0.029327368	0.121683195	0.05207804	0.50101286
0.0	0.9889915	0.99839324	0.9989039	0.99808145	0.99041253	0.9971968	0.99076766	0.9987061	0.9974625	0.99721646
0.0	0.99828905	0.98557925	0.99475324	0.9933381	0.9853071	0.9791653	0.9961139	0.98566794	0.99485815	0.9949334
0.0	0.9974644	0.9994723	0.99985063	0.9994968	0.99735993	0.9990375	0.9978922	0.9996835	0.9996195	0.9995447
0.0	0.999132	0.9996549	0.9997123	0.9997292	0.9974764	0.9994374	0.9995303	0.99988544	0.9998518	0.99980825
0.0	0.4810914	0.96572834	0.9000743	0.93471164	0.3182558	0.977029	0.47895026	0.9818425	0.9439205	0.5126713
0.0	0.4810914	0.96572834	0.9000743	0.93471164	0.3182558	0.977029	0.47895026	0.9818425	0.9439205	0.5126713
0.0	0.9556395	0.981219	0.9709709	0.9857943	0.992581	0.9851768	0.96355414	0.9876297	0.9751521	0.98354673
0.0	0.99828905	0.98557925	0.99475324	0.9933381	0.9853071	0.9791653	0.9961139	0.98566794	0.99485815	0.9949334
0.0	0.98437196	0.9988293	0.9974546	0.9973834	0.98594207	0.9925155	0.99534094	0.9965168	0.99813336	0.9994842
0.0	0.0015734792	0.013242696	0.015721407	0.009228586	0.0015435067	0.0021008723	0.006742664	0.0032512597	0.002310237	0.009090847
0.0	0.023081806	0.0036704734	0.0048793964	0.05909215	0.0092039285	0.0008787576	0.022014722	0.15110566	0.03758817	0.0008830703
0.0	0.9988109	0.99957746	0.99960226	0.9996666	0.9963876	0.9992772	0.9994011	0.9998636	0.9998136	0.9998017
0.0	0.99828905	0.98557925	0.99475324	0.9933381	0.9853071	0.9791653	0.9961139	0.98566794	0.99485815	0.9949334
0.0	0.99828905	0.98557925	0.99475324	0.9933381	0.9853071	0.9791653	0.9961139	0.98566794	0.99485815	0.9949334
0.0	0.99828905	0.98557925	0.99475324	0.9933381	0.9853071	0.9791653	0.9961139	0.98566794	0.99485815	0.9949334
0.0	0.9989235	0.999803	0.9994147	0.99944705	0.99485636	0.99865806	0.99788636	0.99963224	0.99968743	0.99976605
0.0	0.96618325	0.99881697	0.9988073	0.99896204	0.99513763	0.96489066	0.9937104	0.99476296	0.9952252	0.9992083
0.0	0.9988109	0.99957746	0.99960226	0.9996666	0.9963876	0.9992772	0.9994011	0.9998636	0.9998136	0.9998017
0.0	0.9980799	0.99876416	0.99948776	0.9991093	0.99525094	0.9989675	0.99737775	0.9994325	0.9993125	0.9996611
0.0	0.99828905	0.98557925	0.99475324	0.9933381	0.9853071	0.9791653	0.9961139	0.98566794	0.99485815	0.9949334
0.0	0.92455465	0.9927206	0.97730255	0.9709788	0.9438284	0.9780999	0.97984	0.99431026	0.9950093	0.9922764
0.0	0.9594091	0.99691075	0.9894014	0.98445106	0.9771664	0.99163437	0.9911986	0.99772197	0.9984353	0.99690056
0.0	0.9980799	0.99876416	0.99948776	0.9991093	0.99525094	0.9989675	0.99737775	0.9994325	0.9993125	0.9996611
0.0	0.9985587	0.9991322	0.99964726	0.99933666	0.99643975	0.99934167	0.998336	0.9996037	0.999617	0.9997609
0.0	0.99828905	0.98557925	0.99475324	0.9933381	0.9853071	0.9791653	0.9961139	0.98566794	0.99485815	0.9949334
0.0	0.9749576	0.999198	0.9994129	0.99811435	0.9942404	0.9946673	0.9962774	0.99684924	0.99652326	0.9988311
0.0	0.99828905	0.98557925	0.99475324	0.9933381	0.9853071	0.9791653	0.9961139	0.98566794	0.99485815	0.9949334
0.0	0.9988109	0.99957746	0.99960226	0.9996666	0.9963876	0.9992772	0.9994011	0.9998636	0.9998136	0.9998017
0.0	0.99828905	0.98557925	0.99475324	0.9933381	0.9853071	0.9791653	0.9961139	0.98566794	0.99485815	0.9949334
0.0	0.0016422808	0.0052704606	0.00054310716	6.150685e-05	0.00015069538	0.00010337216	0.00030723357	0.00012958498	0.0003333814	0.0043933815
0.0	0.99828905	0.98557925	0.99475324	0.9933381	0.9853071	0.9791653	0.9961139	0.98566794	0.99485815	0.9949334
0.0	0.9990947	0.9994382	0.99917585	0.99885786	0.995865	0.99940395	0.9984408	0.9994541	0.99973196	0.9997291
0.0	0.99828905	0.98557925	0.99475324	0.9933381	0.9853071	0.9791653	0.9961139	0.98566794	0.99485815	0.9949334
0.0	0.9988109	0.99957746	0.99960226	0.9996666	0.9963876	0.9992772	0.9994011	0.9998636	0.9998136	0.9998017
0.0	0.99828905	0.98557925	0.99475324	0.9933381	0.9853071	0.9791653	0.9961139	0.98566794	0.99485815	0.9949334
0.0	0.0016422808	0.0052704606	0.00054310716	6.150685e-05	0.00015069538	0.00010337206	0.00030723357	0.00012958498	0.0003333814	0.0043933773
0.0	0.9922531	0.9971547	0.9976908	0.99805045	0.98278284	0.99007577	0.9910676	0.99812216	0.9972356	0.999059
0.0	0.98437196	0.9988293	0.9974546	0.9973834	0.98594207	0.9925155	0.99534094	0.9965168	0.99813336	0.9994842
0.0	0.99828905	0.98557925	0.99475324	0.9933381	0.9853071	0.9791653	0.9961139	0.98566794	0.99485815	0.9949334
0.0	0.8869501	0.013279904	0.2714923	0.92607266	0.8437818	0.31740004	0.8253068	0.8484237	0.05484895	0.024210494
0.0	0.99828905	0.98557925	0.99475324	0.9933381	0.9853071	0.9791653	0.9961139	0.98566794	0.99485815	0.9949334
0.0	0.9980647	0.9963367	0.99949074	0.99876165	0.99544036	0.9940439	0.9978104	0.99971634	0.9962121	0.9954497
0.0	0.990343	0.99864954	0.99898213	0.99832374	0.99071103	0.99797124	0.9926125	0.998931	0.99792945	0.9975733
0.0	0.99828905	0.98557925	0.99475324	0.9933381	0.9853071	0.9791653	0.9961139	0.98566794	0.99485815	0.9949334
0.0	0.99828905	0.98557925	0.99475324	0.9933381	0.9853071	0.9791653	0.9961139	0.98566794	0.99485815	0.9949334
0.0	0.0077175447	0.03203794	0.04773998	0.015463051	0.007898745	0.020713553	0.012592862	0.01981019	0.016778795	0.07080542
0.0	0.98630863	0.99897254	0.9976272	0.9976344	0.9869257	0.9945603	0.9959991	0.99725455	0.9984902	0.99958366
0.0	0.09909171	0.0089983465	0.0023920725	0.0047774846	0.0037386604	0.0014361023	0.030331241	0.98429966	0.008294622	0.88045084
0.0	0.99828905	0.98557925	0.99475324	0.9933381	0.9853071	0.9791653	0.9961139	0.98566794	0.99485815	0.9949334
0.0	0.09909171	0.0089983465	0.0023920725	0.0047774846	0.0037386604	0.0014361023	0.030331241	0.98429966	0.008294622	0.88045084
0.0	0.99828905	0.98557925	0.99475324	0.9933381	0.9853071	0.9791653	0.9961139	0.98566794	0.99485815	0.9949334
0.0	0.00011194498	0.0007202427	0.0005027259	0.0007392474	8.32807e-05	0.00030680068	0.00043235277	0.0001127977	0.00025670888	0.00051381736
0.0	0.9980799	0.99876416	0.99948776	0.9991093	0.99525094	0.9989675	0.99737775	0.9994325	0.9993125	0.9996611
0.0	0.99828905	0.98557925	0.99475324	0.9933381	0.9853071	0.9791653	0.9961139	0.98566794	0.99485815	0.9949334
0.0	0.99828905	0.98557925	0.99475324	0.9933381	0.9853071	0.9791653	0.9961139	0.98566794	0.99485815	0.9949334
0.0	0.99828905	0.98557925	0.99475324	0.9933381	0.9853071	0.9791653	0.9961139	0.98566794	0.99485815	0.9949334
0.0	0.99828905	0.98557925	0.99475324	0.9933381	0.9853071	0.9791653	0.9961139	0.98566794	0.99485815	0.9949334
0.0	0.9953974	0.999116	0.9997094	0.9988875	0.99477935	0.9988329	0.9964586	0.99946076	0.99899846	0.9993166
0.0	0.99828905	0.69247276	0.0035235507	0.0018443905	0.011993612	0.050408203	0.0055318456	0.53961474	0.5494618	0.43442345
0.0	0.9593662	0.91833407	0.98737913	0.91600573	0.97518164	0.9619583	0.9198462	0.98798263	0.9605771	0.9669417
0.0	0.98437196	0.9988293	0.9974546	0.9973834	0.98594207	0.9925155	0.99534094	0.9965168	0.99813336	0.9994842
0.0	0.99579006	0.9982545	0.9989229	0.99839383	0.9929705	0.9984333	0.9957557	0.9989557	0.99853706	0.9989774
0.0	0.96611905	0.99194556	0.99997747	0.9999584	0.9685245	0.9995266	0.99731964	0.99981266	0.99777883	0.9999186
0.0	0.9988109	0.99957746	0.99960226	0.9996666	0.9963876	0.9992772	0.9994011	0.9998636	0.9998136	0.9998017
0.0	0.99828905	0.98557925	0.99475324	0.9933381	0.9853071	0.9791653	0.9961139	0.98566794	0.99485815	0.9949334
0.0	0.99828905	0.98557925	0.99475324	0.9933381	0.9853071	0.9791653	0.9961139	0.98566794	0.99485815	0.9949334
0.0	0.0054315575	0.0003620514	0.0025385623	0.0018593062	0.062307786	0.00059504627	0.031623613	0.07886969	0.02870715	0.022855194
0.0	0.9988109	0.99957746	0.99960226	0.9996666	0.9963876	0.9992772	0.9994011	0.9998636	0.9998136	0.9998017
0.0	0.99828905	0.98557925	0.99475324	0.9933381	0.9853071	0.9791653	0.9961139	0.98566794	0.99485815	0.9949334
0.0	0.99828905	0.98557925	0.99475324	0.9933381	0.9853071	0.9791653	0.9961139	0.98566794	0.99485815	0.9949334
0.0	0.99828905	0.98557925	0.99475324	0.9933381	0.9853071	0.9791653	0.9961139	0.98566794	0.99485815	0.9949334
0.0	0.9962681	0.99901795	0.9989986	0.9993156	0.99502325	0.99848807	0.9991129	0.9994479	0.9995167	0.9996456
0.0	0.9989235	0.999803	0.9994147	0.99944705	0.99485636	0.99865806	0.99788636	0.99963224	0.99968743	0.99976605
0.0	0.99828905	0.98557925	0.99475324	0.9933381	0.9853071	0.9791653	0.9961139	0.98566794	0.99485815	0.9949334
0.0	0.065903224	0.028663566	0.036605798	0.019749906	0.026554875	0.12946454	0.11544405	0.36949033	0.11316004	0.053221308
0.0	0.9980647	0.9963367	0.99949074	0.99876165	0.99544036	0.9940439	0.9978104	0.99971634	0.9962121	0.9954497
0.0	0.115875304	0.18587744	0.2537845	0.9978411	0.09154418	0.20135584	0.72035295	0.0017664764	0.9642089	0.25397936
0.0	0.99928707	0.9995721	0.9999025	0.99973077	0.9995571	0.9996244	0.9993648	0.9996643	0.9998913	0.9995035
0.0	0.998784	0.99975914	0.99989724	0.99986553	0.999126	0.9994286	0.9997615	0.99976116	0.99989057	0.99981683
0.0	0.9980647	0.9963367	0.99949074	0.99876165	0.99544036	0.9940439	0.9978104	0.99971634	0.9962121	0.9954497
0.0	0.9182607	0.97207177	0.9881725	0.9882085	0.95220757	0.7465484	0.88085735	0.95007646	0.98876673	0.96960235
0.0	0.20332433	0.6899524	0.5424358	0.6729206	0.3834263	0.341725	0.25594515	0.31474817	0.29745057	0.8211311
0.0	0.9980647	0.9963367	0.99949074	0.99876165	0.99544036	0.9940439	0.9978104	0.99971634	0.9962121	0.9954497
0.0	0.9726404	0.98515564	0.9901282	0.9898544	0.9692532	0.95990556	0.9703223	0.98757255	0.97584605	0.997617
0.0	0.9787617	0.99813545	0.9986817	0.9943621	0.97792894	0.9884356	0.9867792	0.99856865	0.99242777	0.9989956
0.0	0.9787617	0.99813545	0.9986817	0.9943621	0.97792894	0.9884356	0.9867792	0.99856865	0.99242777	0.9989956
0.0	0.98826104	0.996249	0.9966336	0.9968919	0.9745924	0.98403776	0.98495215	0.9972652	0.99590427	0.99883586
0.0	0.9980799	0.99876416	0.99948776	0.9991093	0.99525094	0.9989675	0.99737775	0.9994325	0.9993125	0.9996611
0.0	0.45440245	0.98487747	0.9651387	0.9849685	0.66575307	0.6959572	0.70154953	0.93166184	0.74791807	0.9011988
0.0	0.9726404	0.98515564	0.9901282	0.9898544	0.9692532	0.95990556	0.9703223	0.98757255	0.97584605	0.997617
0.0	0.9726403	0.98515564	0.9901282	0.9898544	0.9692532	0.95990556	0.9703223	0.98757255	0.97584605	0.997617
0.0	0.97626686	0.9992111	0.99905425	0.999231	0.9963284	0.9754204	0.9953982	0.9962219	0.9956494	0.99935585
0.0	0.0009430287	0.00960155	0.007241318	0.007914589	0.0012865303	0.0015391265	0.0030993712	0.0016394156	0.0011653784	0.005815216
0.0	0.032117736	0.00043214532	0.0022070894	0.01573336	0.0061082174	0.00024941604	0.0035794692	0.62922364	0.0055359495	0.04527937
0.0	0.99828905	0.98557925	0.99475324	0.9933381	0.9853071	0.9791653	0.9961139	0.98566794	0.99485815	0.9949334
0.0	0.99828905	0.98557925	0.99475324	0.9933381	0.9853071	0.9791653	0.9961139	0.98566794	0.99485815	0.9949334
0.0	0.9787617	0.99813545	0.9986817	0.9943621	0.97792894	0.9884356	0.9867792	0.99856865	0.99242777	0.9989956
0.0	0.99828905	0.98557925	0.99475324	0.9933381	0.9853071	0.9791653	0.9961139	0.98566794	0.99485815	0.9949334
0.0	0.9787617	0.99813545	0.9986817	0.9943621	0.97792894	0.9884356	0.9867792	0.99856865	0.99242777	0.9989956
0.0	0.857595	0.99257654	0.9793661	0.92678744	0.93533593	0.97174793	0.86351013	0.9797823	0.90700394	0.9808894
0.0	0.94575655	0.9853371	0.9914949	0.98044777	0.9463328	0.9629686	0.9515548	0.98833174	0.9578789	0.9674937
0.0	0.9889915	0.99839324	0.9989039	0.99808145	0.99041253	0.9971968	0.99076766	0.9987061	0.9974625	0.99721646
0.0	0.99831784	0.999097	0.99977	0.9994337	0.99885297	0.9990922	0.99815136	0.9994748	0.9996693	0.99876946
0.0	0.99828905	0.98557925	0.99475324	0.9933381	0.9853071	0.9791653	0.9961139	0.98566794	0.99485815	0.9949334
0.0	0.00029237685	0.0020033703	0.0035403918	0.0044208206	0.00026037503	0.0010225865	0.0017148154	0.00085838925	0.0006446882	0.0020412179
0.0	0.99828905	0.98557925	0.99475324	0.9933381	0.9853071	0.9791653	0.9961139	0.98566794	0.99485815	0.9949334
0.0	0.96618325	0.99881697	0.9988073	0.99896204	0.99513763	0.96489066	0.9937104	0.99476296	0.9952252	0.9992083
0.0	0.96618325	0.99881697	0.9988073	0.99896204	0.99513763	0.96489066	0.9937104	0.99476296	0.9952252	0.9992083
0.0	0.96618325	0.99881697	0.9988073	0.99896204	0.99513763	0.96489066	0.9937104	0.99476296	0.9952252	0.9992083
0.0	0.99828905	0.98557925	0.99475324	0.9933381	0.9853071	0.9791653	0.9961139	0.98566794	0.99485815	0.9949334
0.0	0.99828905	0.98557925	0.99475324	0.9933381	0.9853071	0.9791653	0.9961139	0.98566794	0.99485815	0.9949334
0.0	0.99828905	0.98557925	0.99475324	0.9933381	0.9853071	0.9791653	0.9961139	0.98566794	0.99485815	0.9949334
0.0	0.99828905	0.98557925	0.99475324	0.9933381	0.9853071	0.9791653	0.9961139	0.98566794	0.99485815	0.9949334
0.0	0.99828905	0.98557925	0.99475324	0.9933381	0.9853071	0.9791653	0.9961139	0.98566794	0.99485815	0.9949334
0.0	0.99828905	0.98557925	0.99475324	0.9933381	0.9853071	0.9791653	0.9961139	0.98566794	0.99485815	0.9949334
0.0	0.018938456	0.0026363928	0.0007508694	0.0011541207	0.020039583	0.0026020997	0.0008845587	0.4837144	0.011717308	0.005713546
0.0	0.99828905	0.98557925	0.99475324	0.9933381	0.9853071	0.9791653	0.9961139	0.98566794	0.99485815	0.9949334
0.0	0.99828905	0.98557925	0.99475324	0.9933381	0.9853071	0.9791653	0.9961139	0.98566794	0.99485815	0.9949334
0.0	0.98826104	0.996249	0.9966336	0.9968919	0.9745924	0.98403776	0.98495215	0.9972652	0.99590427	0.99883586
0.0	0.9787617	0.99813545	0.9986817	0.9943621	0.97792894	0.9884356	0.9867792	0.99856865	0.99242777	0.9989956
0.0	0.99828905	0.98557925	0.99475324	0.9933381	0.9853071	0.9791653	0.9961139	0.98566794	0.99485815	0.9949334
0.0	0.065903224	0.02866356	0.036605798	0.019749906	0.026554871	0.12946452	0.11544408	0.36949027	0.11316004	0.053221308
0.0	0.98826104	0.996249	0.9966336	0.9968919	0.9745924	0.98403776	0.98495215	0.9972652	0.99590427	0.99883586
0.0	0.9881693	0.9990061	0.99893624	0.9936591	0.9937133	0.99482274	0.95296913	0.9945156	0.93586427	0.9946096
0.0	0.9937779	0.999337	0.9993467	0.99573576	0.9969554	0.9977791	0.9760593	0.99704546	0.97719187	0.9974637
0.0	0.9182607	0.97207177	0.9881725	0.9882085	0.95220757	0.7465484	0.88085735	0.95007646	0.98876673	0.96960235
0.0	0.99828905	0.98557925	0.99475324	0.9933381	0.9853071	0.9791653	0.9961139	0.98566794	0.99485815	0.9949334
0.0	0.9980647	0.9963367	0.99949074	0.99876165	0.99544036	0.9940439	0.9978104	0.99971634	0.9962121	0.9954497
0.0	0.9988109	0.99957746	0.99960226	0.9996666	0.9963876	0.9992772	0.9994011	0.9998636	0.9998136	0.9998017
0.0	0.01792698	0.00018131797	0.0015035091	0.002795803	0.011171023	0.0062679686	0.0019683954	0.59578526	0.023374809	0.0009016804
0.0	0.0011859321	0.007834807	0.00850084	0.008771021	0.0009171225	0.0015666285	0.0037594691	0.0019884808	0.0016107047	0.006273475
0.0	0.9749576	0.999198	0.9994129	0.99811435	0.9942404	0.9946673	0.9962774	0.99684924	0.99652326	0.9988311
0.0	0.99828905	0.98557925	0.99475324	0.9933381	0.9853071	0.9791653	0.9961139	0.98566794	0.99485815	0.9949334
0.0	0.99828905	0.98557925	0.99475324	0.9933381	0.9853071	0.9791653	0.9961139	0.98566794	0.99485815	0.9949334
0.0	0.9988109	0.99957746	0.99960226	0.9996666	0.9963876	0.9992772	0.9994011	0.9998636	0.9998136	0.9998017
0.0	0.99828905	0.98557925	0.99475324	0.9933381	0.9853071	0.9791653	0.9961139	0.98566794	0.99485815	0.9949334
0.0	0.01792698	0.00018131797	0.0015035106	0.002795803	0.011171023	0.0062679686	0.0019683954	0.59578526	0.023374826	0.0009016808
0.0	0.99828905	0.98557925	0.99475324	0.9933381	0.9853071	0.9791653	0.9961139	0.98566794	0.99485815	0.9949334
0.0	0.01792698	0.00018131797	0.0015035106	0.002795803	0.011171023	0.0062679686	0.0019683954	0.59578526	0.023374809	0.0009016808
0.0	0.99828905	0.98557925	0.99475324	0.9933381	0.9853071	0.9791653	0.9961139	0.98566794	0.99485815	0.9949334
0.0	0.99828905	0.98557925	0.99475324	0.9933381	0.9853071	0.9791653	0.9961139	0.98566794	0.99485815	0.9949334
0.0	0.99828905	0.98557925	0.99475324	0.9933381	0.9853071	0.9791653	0.9961139	0.98566794	0.99485815	0.9949334
0.0	0.9988109	0.99957746	0.99960226	0.9996666	0.9963876	0.9992772	0.9994011	0.9998636	0.9998136	0.9998017
0.0	0.99828905	0.98557925	0.99475324	0.9933381	0.9853071	0.9791653	0.9961139	0.98566794	0.99485815	0.9949334
0.0	0.99828905	0.98557925	0.99475324	0.9933381	0.9853071	0.9791653	0.9961139	0.98566794	0.99485815	0.9949334
0.0	0.99828905	0.98557925	0.99475324	0.9933381	0.9853071	0.9791653	0.9961139	0.98566794	0.99485815	0.9949334
0.0	0.9988109	0.99957746	0.99960226	0.9996666	0.9963876	0.9992772	0.9994011	0.9998636	0.9998136	0.9998017
0.0	0.99828905	0.98557925	0.99475324	0.9933381	0.9853071	0.9791653	0.9961139	0.98566794	0.99485815	0.9949334
0.0	0.00029237685	0.0020033703	0.0035403918	0.0044208225	0.00026037503	0.0010225865	0.0017148154	0.00085838925	0.0006446885	0.0020412197
0.0	0.99828905	0.98557925	0.99475324	0.9933381	0.9853071	0.9791653	0.9961139	0.98566794	0.99485815	0.9949334
0.0	0.99828905	0.98557925	0.99475324	0.9933381	0.9853071	0.9791653	0.9961139	0.98566794	0.99485815	0.9949334
0.0	0.99828905	0.98557925	0.99475324	0.9933381	0.9853071	0.9791653	0.9961139	0.98566794	0.99485815	0.9949334
0.0	0.0013743378	0.009427553	0.011268517	0.011451953	0.0010763115	0.0019409687	0.004076622	0.0027090595	0.0018913831	0.0074663237
0.0	0.0013743378	0.009427548	0.011268522	0.011451953	0.0010763115	0.0019409677	0.00407662	0.0027090595	0.0018913831	0.0074663237
0.0	0.0008713321	0.0008538638	0.0006850107	0.07676771	0.00036558043	0.0026154397	0.0007550289	0.8944521	0.0062449863	0.00036429943
0.0	0.9988109	0.99957746	0.99960226	0.9996666	0.9963876	0.9992772	0.9994011	0.9998636	0.9998136	0.9998017
0.0	0.99828905	0.98557925	0.99475324	0.9933381	0.9853071	0.9791653	0.9961139	0.98566794	0.99485815	0.9949334
0.0	0.99828905	0.98557925	0.99475324	0.9933381	0.9853071	0.9791653	0.9961139	0.98566794	0.99485815	0.9949334
0.0	0.3243482	0.9540628	0.8537698	0.9302798	0.14414708	0.116144605	0.012195989	0.25201863	0.693958	0.37618703
0.0	0.9981109	0.99959475	0.99980205	0.99957675	0.99926895	0.999432	0.99947923	0.999526	0.9996711	0.99983394
0.0	0.99828905	0.98557925	0.99475324	0.9933381	0.9853071	0.9791653	0.9961139	0.98566794	0.99485815	0.9949334
0.0	0.9980513	0.99856913	0.99948645	0.9994886	0.9970782	0.9977871	0.9974995	0.9995727	0.9990393	0.99975985
0.0	0.99828905	0.98557925	0.99475324	0.9933381	0.9853071	0.9791653	0.9961139	0.98566794	0.99485815	0.9949334
0.0	0.9988109	0.99957746	0.99960226	0.9996666	0.9963876	0.9992772	0.9994011	0.9998636	0.9998136	0.9998017
0.0	0.0006663326	0.0056329486	0.0055744243	0.005784109	0.00090035575	0.0011033204	0.0024117506	0.001132137	0.0010821435	0.0044337274
0.0	0.030417027	0.4986199	0.36942014	0.040486854	0.07073462	0.0382814	0.008486042	0.56230056	0.0076564127	0.48493797
0.0	0.648672	0.99230427	0.9847515	0.9804925	0.6444125	0.96491	0.9633324	0.98290455	0.98099893	0.99714214
0.0	0.99828905	0.98557925	0.99475324	0.9933381	0.9853071	0.9791653	0.9961139	0.98566794	0.99485815	0.9949334
0.0	0.0011859321	0.007834807	0.008500847	0.008771017	0.0009171225	0.0015666285	0.0037594691	0.00198848	0.0016107047	0.006273475
0.0	0.99828905	0.98557925	0.99475324	0.9933381	0.9853071	0.9791653	0.9961139	0.98566794	0.99485815	0.9949334
0.0	0.2101185	0.12693407	0.2708421	0.2515796	0.13777106	0.12624386	0.15521313	0.7916863	0.30040795	0.16482538
0.0	0.99828905	0.98557925	0.99475324	0.9933381	0.9853071	0.9791653	0.9961139	0.98566794	0.99485815	0.9949334
0.0	0.99828905	0.98557925	0.99475324	0.9933381	0.9853071	0.9791653	0.9961139	0.98566794	0.99485815	0.9949334
0.0	0.99421823	0.9967824	0.99920815	0.99688965	0.9902547	0.99797577	0.9917834	0.9981123	0.99825996	0.99731785
0.0	0.00062524126	0.21941046	0.0023289975	0.023242926	0.031149304	0.0032245144	0.0028399657	0.005591327	0.016805522	0.0003451469
0.0	0.7501064	0.8179987	0.58562076	0.54181963	0.36812568	0.3700678	0.35097077	0.4380809	0.48600549	0.7377908
0.0	0.96618325	0.99881697	0.9988073	0.99896204	0.99513763	0.96489066	0.9937104	0.99476296	0.9952252	0.9992083
0.0	0.99828905	0.98557925	0.99475324	0.9933381	0.9853071	0.9791653	0.9961139	0.98566794	0.99485815	0.9949334
0.0	0.9493796	0.9891816	0.98011786	0.95791674	0.93039995	0.9542236	0.9220439	0.98207456	0.9690316	0.99645376
0.0	0.9980799	0.99876416	0.99948776	0.9991093	0.99525094	0.9989675	0.99737775	0.9994325	0.9993125	0.9996611
0.0	0.99828905	0.98557925	0.99475324	0.9933381	0.9853071	0.9791653	0.9961139	0.98566794	0.99485815	0.9949334
0.0	0.0063267006	0.0006057347	0.006819971	0.05766755	0.0013308122	9.519571e-05	0.007167415	0.02361952	0.0015217317	0.00272352
0.0	0.9704615	0.9383594	0.7417923	0.66402394	0.76036704	0.9482088	0.81062716	0.9291074	0.9674969	0.99580044
0.0	0.9914949	0.99254066	0.99207675	0.9832296	0.96592486	0.9847179	0.98286563	0.9927819	0.9952792	0.9992084
0.0	0.9988109	0.99957746	0.99960226	0.9996666	0.9963876	0.9992772	0.9994011	0.9998636	0.9998136	0.9998017
0.0	0.99828905	0.98557925	0.99475324	0.9933381	0.9853071	0.9791653	0.9961139	0.98566794	0.99485815	0.9949334
0.0	0.98206586	0.99937516	0.9993923	0.99935263	0.9970072	0.9855415	0.9964735	0.99729484	0.997979	0.99942845
0.0	0.078330316	0.0071732034	0.6705335	0.058183517	0.014747946	0.016242726	0.06469447	0.7798569	0.0065234173	0.4066047
0.0	0.9988109	0.99957746	0.99960226	0.9996666	0.9963876	0.9992772	0.9994011	0.9998636	0.9998136	0.9998017
0.0	0.9988109	0.99957746	0.99960226	0.9996666	0.9963876	0.9992772	0.9994011	0.9998636	0.9998136	0.9998017
0.0	0.96618325	0.99881697	0.9988073	0.99896204	0.99513763	0.96489066	0.9937104	0.99476296	0.9952252	0.9992083
0.0	0.9336561	0.95746285	0.33091098	0.35579997	0.12891759	0.52353495	0.41341275	0.66265756	0.62887675	0.9768695
0.0	0.9980647	0.9963367	0.99949074	0.99876165	0.99544036	0.9940439	0.9978104	0.99971634	0.9962121	0.9954497
0.0	0.9787617	0.99813545	0.9986817	0.9943621	0.97792894	0.9884356	0.9867792	0.99856865	0.99242777	0.9989956
0.0	0.9726403	0.98515564	0.9901282	0.9898544	0.9692532	0.95990556	0.9703223	0.98757255	0.97584605	0.997617
0.0	0.8767539	0.035988912	0.61816585	0.0007474497	0.00020296781	0.025856867	0.07529051	0.6955789	0.0037218714	0.0022122483
0.0	0.9787617	0.99813545	0.9986817	0.9943621	0.97792894	0.9884356	0.9867792	0.99856865	0.99242777	0.9989956
0.0	0.107705295	0.0014672448	0.7665819	0.88882524	0.00018048674	0.0006299495	0.025468811	0.011200284	0.2729556	0.2801514
0.0	0.00014667487	0.01401945	0.00023818354	0.0004297241	0.0003412498	0.0002865638	0.00044374095	0.00016260348	4.790511e-05	3.0238009e-05
0.0	0.3018106	0.28304014	0.42572725	0.40661898	0.14584203	0.2001461	0.23382014	0.84588546	0.40358987	0.23593323
0.0	0.0019923986	0.010112635	0.015678676	0.01015731	0.0012985639	0.0019175877	0.0057335943	0.0030680338	0.0025575052	0.009676941
0.0	0.99828905	0.98557925	0.99475324	0.9933381	0.9853071	0.9791653	0.9961139	0.98566794	0.99485815	0.9949334
0.0	0.9900733	0.9990044	0.99830127	0.9977672	0.9902112	0.993901	0.99676335	0.99761677	0.9987999	0.99963546
0.0	0.99828905	0.98557925	0.99475324	0.9933381	0.9853071	0.9791653	0.9961139	0.98566794	0.99485815	0.9949334
0.0	0.99828905	0.98557925	0.99475324	0.9933381	0.9853071	0.9791653	0.9961139	0.98566794	0.99485815	0.9949334
0.0	0.99828905	0.98557925	0.99475324	0.9933381	0.9853071	0.9791653	0.9961139	0.98566794	0.99485815	0.9949334
0.0	0.99828905	0.98557925	0.99475324	0.9933381	0.9853071	0.9791653	0.9961139	0.98566794	0.99485815	0.9949334
0.0	0.99828905	0.98557925	0.99475324	0.9933381	0.9853071	0.9791653	0.9961139	0.98566794	0.99485815	0.9949334
0.0	0.9988109	0.99957746	0.99960226	0.9996666	0.9963876	0.9992772	0.9994011	0.9998636	0.9998136	0.9998017
0.0	0.9889915	0.99839324	0.9989039	0.99808145	0.99041253	0.9971968	0.99076766	0.9987061	0.9974625	0.99721646
0.0	0.99828905	0.98557925	0.99475324	0.9933381	0.9853071	0.9791653	0.9961139	0.98566794	0.99485815	0.9949334
0.0	0.9988109	0.99957746	0.99960226	0.9996666	0.9963876	0.9992772	0.9994011	0.9998636	0.9998136	0.9998017
0.0	0.01792698	0.00018131797	0.0015035099	0.002795803	0.011171023	0.0062679686	0.0019683954	0.59578526	0.023374826	0.0009016808
0.0	0.99828905	0.98557925	0.99475324	0.9933381	0.9853071	0.9791653	0.9961139	0.98566794	0.99485815	0.9949334
0.0	0.99828905	0.98557925	0.99475324	0.9933381	0.9853071	0.9791653	0.9961139	0.98566794	0.99485815	0.9949334
0.0	0.99828905	0.98557925	0.99475324	0.9933381	0.9853071	0.9791653	0.9961139	0.98566794	0.99485815	0.9949334
0.0	0.9988109	0.99957746	0.99960226	0.9996666	0.9963876	0.9992772	0.9994011	0.9998636	0.9998136	0.9998017
0.0	0.99828905	0.98557925	0.99475324	0.9933381	0.9853071	0.9791653	0.9961139	0.98566794	0.99485815	0.9949334
0.0	0.99828905	0.98557925	0.99475324	0.9933381	0.9853071	0.9791653	0.9961139	0.98566794	0.99485815	0.9949334
0.0	0.99828905	0.98557925	0.99475324	0.9933381	0.9853071	0.9791653	0.9961139	0.98566794	0.99485815	0.9949334
0.0	0.99828905	0.98557925	0.99475324	0.9933381	0.9853071	0.9791653	0.9961139	0.98566794	0.99485815	0.9949334
0.0	0.99828905	0.98557925	0.99475324	0.9933381	0.9853071	0.9791653	0.9961139	0.98566794	0.99485815	0.9949334
0.0	0.9988109	0.99957746	0.99960226	0.9996666	0.9963876	0.9992772	0.9994011	0.9998636	0.9998136	0.9998017
0.0	0.9988109	0.99957746	0.99960226	0.9996666	0.9963876	0.9992772	0.9994011	0.9998636	0.9998136	0.9998017
0.0	0.99828905	0.98557925	0.99475324	0.9933381	0.9853071	0.9791653	0.9961139	0.98566794	0.99485815	0.9949334
0.0	0.99828905	0.98557925	0.99475324	0.9933381	0.9853071	0.9791653	0.9961139	0.98566794	0.99485815	0.9949334
0.0	0.99828905	0.98557925	0.99475324	0.9933381	0.9853071	0.9791653	0.9961139	0.98566794	0.99485815	0.9949334
0.0	0.99828905	0.98557925	0.99475324	0.9933381	0.9853071	0.9791653	0.9961139	0.98566794	0.99485815	0.9949334
0.0	0.99828905	0.98557925	0.99475324	0.9933381	0.9853071	0.9791653	0.9961139	0.98566794	0.99485815	0.9949334
0.0	0.99828905	0.98557925	0.99475324	0.9933381	0.9853071	0.9791653	0.9961139	0.98566794	0.99485815	0.9949334
0.0	0.9749576	0.999198	0.9994129	0.99811435	0.9942404	0.9946673	0.9962774	0.99684924	0.99652326	0.9988311
0.0	0.9988109	0.99957746	0.99960226	0.9996666	0.9963876	0.9992772	0.9994011	0.9998636	0.9998136	0.9998017
0.0	0.99828905	0.98557925	0.99475324	0.9933381	0.9853071	0.9791653	0.9961139	0.98566794	0.99485815	0.9949334
0.0	0.99828905	0.98557925	0.99475324	0.9933381	0.9853071	0.9791653	0.9961139	0.98566794	0.99485815	0.9949334
0.0	0.053978283	0.18629585	0.43424645	0.20960532	0.108501256	0.29382834	0.19655305	0.26517808	0.20917448	0.4873916
0.0	0.9962681	0.99901795	0.9989986	0.9993156	0.99502325	0.99848807	0.9991129	0.9994479	0.9995167	0.9996456
0.0	0.0056923293	0.020000428	0.0068236706	0.017614156	0.06546261	0.001093718	0.002222456	0.044988398	0.016736375	0.0012466736
0.0	0.99828905	0.98557925	0.99475324	0.9933381	0.9853071	0.9791653	0.9961139	0.98566794	0.99485815	0.9949334
0.0	0.99828905	0.98557925	0.99475324	0.9933381	0.9853071	0.9791653	0.9961139	0.98566794	0.99485815	0.9949334
0.0	0.9988109	0.99957746	0.99960226	0.9996666	0.9963876	0.9992772	0.9994011	0.9998636	0.9998136	0.9998017
0.0	0.99828905	0.98557925	0.99475324	0.9933381	0.9853071	0.9791653	0.9961139	0.98566794	0.99485815	0.9949334
0.0	0.99828905	0.98557925	0.99475324	0.9933381	0.9853071	0.9791653	0.9961139	0.98566794	0.99485815	0.9949334
0.0	0.0016422808	0.0052704606	0.00054310716	6.150685e-05	0.00015069538	0.00010337206	0.00030723357	0.00012958498	0.0003333814	0.0043933815
0.0	0.99828905	0.98557925	0.99475324	0.9933381	0.9853071	0.9791653	0.9961139	0.98566794	0.99485815	0.9949334
0.0	0.9749576	0.999198	0.9994129	0.99811435	0.9942404	0.9946673	0.9962774	0.99684924	0.99652326	0.9988311
0.0	0.99828905	0.98557925	0.99475324	0.9933381	0.9853071	0.9791653	0.9961139	0.98566794	0.99485815	0.9949334
0.0	0.99828905	0.98557925	0.99475324	0.9933381	0.9853071	0.9791653	0.9961139	0.98566794	0.99485815	0.9949334
0.0	0.9749576	0.999198	0.9994129	0.99811435	0.9942404	0.9946673	0.9962774	0.99684924	0.99652326	0.9988311
0.0	0.9988109	0.99957746	0.99960226	0.9996666	0.9963876	0.9992772	0.9994011	0.9998636	0.9998136	0.9998017
0.0	0.99828905	0.98557925	0.99475324	0.9933381	0.9853071	0.9791653	0.9961139	0.98566794	0.99485815	0.9949334
0.0	0.99828905	0.98557925	0.99475324	0.9933381	0.9853071	0.9791653	0.9961139	0.98566794	0.99485815	0.9949334
0.0	0.997445	0.99760747	0.9989415	0.9988544	0.9958587	0.9992059	0.9970409	0.99919623	0.99900836	0.999212
0.0	0.98437196	0.9988293	0.9974546	0.9973834	0.98594207	0.9925155	0.99534094	0.9965168	0.99813336	0.9994842
0.0	0.99828905	0.98557925	0.99475324	0.9933381	0.9853071	0.9791653	0.9961139	0.98566794	0.99485815	0.9949334
0.0	0.99828905	0.98557925	0.99475324	0.9933381	0.9853071	0.9791653	0.9961139	0.98566794	0.99485815	0.9949334
0.0	0.9749577	0.999198	0.9994129	0.99811435	0.9942404	0.9946673	0.9962774	0.99684924	0.99652326	0.9988311
0.0	0.9988109	0.99957746	0.99960226	0.9996666	0.9963876	0.9992772	0.9994011	0.9998636	0.9998136	0.9998017
0.0	0.99828905	0.98557925	0.99475324	0.9933381	0.9853071	0.9791653	0.9961139	0.98566794	0.99485815	0.9949334
0.0	0.99828905	0.98557925	0.99475324	0.9933381	0.9853071	0.9791653	0.9961139	0.98566794	0.99485815	0.9949334
0.0	0.99828905	0.98557925	0.99475324	0.9933381	0.9853071	0.9791653	0.9961139	0.98566794	0.99485815	0.9949334
0.0	0.99828905	0.98557925	0.99475324	0.9933381	0.9853071	0.9791653	0.9961139	0.98566794	0.99485815	0.9949334
0.0	0.9980647	0.9963367	0.99949074	0.99876165	0.99544036	0.9940439	0.9978104	0.99971634	0.9962121	0.9954497
0.0	0.9980647	0.9963367	0.99949074	0.99876165	0.99544036	0.9940439	0.9978104	0.99971634	0.9962121	0.9954497
0.0	0.9787617	0.99813545	0.9986817	0.9943621	0.97792894	0.9884356	0.9867792	0.99856865	0.99242777	0.9989956
0.0	0.9787617	0.99813545	0.9986817	0.9943621	0.97792894	0.9884356	0.9867792	0.99856865	0.99242777	0.9989956
0.0	0.9749577	0.999198	0.9994129	0.99811435	0.9942404	0.9946673	0.9962774	0.99684924	0.99652326	0.9988311
0.0	0.99828905	0.98557925	0.99475324	0.9933381	0.9853071	0.9791653	0.9961139	0.98566794	0.99485815	0.9949334
0.0	0.9988109	0.99957746	0.99960226	0.9996666	0.9963876	0.9992772	0.9994011	0.9998636	0.9998136	0.9998017
0.0	0.99828905	0.98557925	0.99475324	0.9933381	0.9853071	0.9791653	0.9961139	0.98566794	0.99485815	0.9949334
0.0	0.99828905	0.98557925	0.99475324	0.9933381	0.9853071	0.9791653	0.9961139	0.98566794	0.99485815	0.9949334
0.0	0.9726403	0.98515564	0.9901282	0.9898544	0.96925306	0.95990556	0.9703223	0.98757255	0.97584605	0.997617
0.0	0.9726403	0.98515564	0.9901282	0.9898544	0.9692532	0.95990556	0.9703223	0.98757255	0.97584605	0.997617
0.0	0.061521262	0.9019187	0.71358186	0.8086588	0.51489586	0.8370549	0.6081719	0.94232696	0.8964414	0.8209098
0.0	0.99828905	0.98557925	0.99475324	0.9933381	0.9853071	0.9791653	0.9961139	0.98566794	0.99485815	0.9949334
0.0	0.99828905	0.98557925	0.99475324	0.9933381	0.9853071	0.9791653	0.9961139	0.98566794	0.99485815	0.9949334
0.0	0.9787617	0.99813545	0.9986817	0.9943621	0.97792894	0.9884356	0.9867792	0.99856865	0.99242777	0.9989956
0.0	0.9787617	0.99813545	0.9986817	0.9943621	0.97792894	0.9884356	0.9867792	0.99856865	0.99242777	0.9989956
0.0	0.99828905	0.98557925	0.99475324	0.9933381	0.9853071	0.9791653	0.9961139	0.98566794	0.99485815	0.9949334
0.0	0.99828905	0.98557925	0.99475324	0.9933381	0.9853071	0.9791653	0.9961139	0.98566794	0.99485815	0.9949334
0.0	0.99828905	0.98557925	0.99475324	0.9933381	0.9853071	0.9791653	0.9961139	0.98566794	0.99485815	0.9949334
0.0	0.99828905	0.98557925	0.99475324	0.9933381	0.9853071	0.9791653	0.9961139	0.98566794	0.99485815	0.9949334
0.0	0.99828905	0.98557925	0.99475324	0.9933381	0.9853071	0.9791653	0.9961139	0.98566794	0.99485815	0.9949334
0.0	0.9988109	0.99957746	0.99960226	0.9996666	0.9963876	0.9992772	0.9994011	0.9998636	0.9998136	0.9998017
0.0	0.73177814	0.54846627	0.9035224	0.96689147	0.6431689	0.60546774	0.8304359	0.91901356	0.8034142	0.87813836
0.0	0.18080728	0.10502118	0.21245368	0.2121346	0.07664584	0.084046945	0.124232166	0.56196606	0.22523691	0.115217395
0.0	0.0020220715	0.008488401	0.020069908	0.014672103	0.001467393	0.0025419064	0.0046330593	0.0033134916	0.0027604024	0.0105953235
0.0	0.34862536	0.20613614	0.47181445	0.45456687	0.4691104	0.29140064	0.43822312	0.8073286	0.5716376	0.3392912
0.0	0.18080728	0.10502116	0.21245368	0.21213453	0.07664584	0.08404698	0.124232166	0.561966	0.22523686	0.115217395
0.0	0.8118009	0.9695957	0.99629337	0.9919453	0.9441438	0.97062355	0.9886508	0.9804262	0.98613304	0.9916461
0.0	0.99828905	0.98557925	0.99475324	0.9933381	0.9853071	0.9791653	0.9961139	0.98566794	0.99485815	0.9949334
0.0	0.99828905	0.98557925	0.99475324	0.9933381	0.9853071	0.9791653	0.9961139	0.98566794	0.99485815	0.9949334
0.0	0.9980799	0.99876416	0.99948776	0.9991093	0.99525094	0.9989675	0.99737775	0.9994325	0.9993125	0.9996611
0.0	0.99544734	0.9985287	0.99903286	0.99889356	0.992109	0.99693525	0.9953295	0.9993699	0.99919814	0.99935645
0.0	0.9988109	0.99957746	0.99960226	0.9996666	0.9963876	0.9992772	0.9994011	0.9998636	0.9998136	0.9998017
0.0	0.99828905	0.98557925	0.99475324	0.9933381	0.9853071	0.9791653	0.9961139	0.98566794	0.99485815	0.9949334
0.0	0.99828905	0.98557925	0.99475324	0.9933381	0.9853071	0.9791653	0.9961139	0.98566794	0.99485815	0.9949334
0.0	0.99828905	0.98557925	0.99475324	0.9933381	0.9853071	0.9791653	0.9961139	0.98566794	0.99485815	0.9949334
0.0	0.9988109	0.99957746	0.99960226	0.9996666	0.9963876	0.9992772	0.9994011	0.9998636	0.9998136	0.9998017
0.0	0.9988109	0.99957746	0.99960226	0.9996666	0.9963876	0.9992772	0.9994011	0.9998636	0.9998136	0.9998017
0.0	0.99828905	0.98557925	0.99475324	0.9933381	0.9853071	0.9791653	0.9961139	0.98566794	0.99485815	0.9949334
0.0	0.99828905	0.98557925	0.99475324	0.9933381	0.9853071	0.9791653	0.9961139	0.98566794	0.99485815	0.9949334
0.0	0.99828905	0.98557925	0.99475324	0.9933381	0.9853071	0.9791653	0.9961139	0.98566794	0.99485815	0.9949334
0.0	0.99828905	0.98557925	0.99475324	0.9933381	0.9853071	0.9791653	0.9961139	0.98566794	0.99485815	0.9949334
0.0	0.99828905	0.98557925	0.99475324	0.9933381	0.9853071	0.9791653	0.9961139	0.98566794	0.99485815	0.9949334
0.0	0.99828905	0.98557925	0.99475324	0.9933381	0.9853071	0.9791653	0.9961139	0.98566794	0.99485815	0.9949334
0.0	0.9988109	0.99957746	0.99960226	0.9996666	0.9963876	0.9992772	0.9994011	0.9998636	0.9998136	0.9998017
0.0	0.0016422808	0.0052704606	0.00054310716	6.150685e-05	0.00015069553	0.00010337216	0.00030723357	0.00012958498	0.0003333814	0.0043933773
0.0	0.01792698	0.00018131797	0.0015035091	0.002795803	0.011171023	0.0062679686	0.0019683954	0.59578526	0.023374826	0.0009016808
0.0	0.9988109	0.99957746	0.99960226	0.9996666	0.9963876	0.9992772	0.9994011	0.9998636	0.9998136	0.9998017
0.0	0.0016422808	0.0052704606	0.00054310716	6.150685e-05	0.00015069538	0.00010337206	0.00030723357	0.0001295851	0.0003333814	0.0043933773
0.0	0.01792698	0.00018131797	0.0015035106	0.002795803	0.011171023	0.0062679686	0.0019683964	0.59578526	0.023374826	0.0009016808
0.0	0.9988109	0.99957746	0.99960226	0.9996666	0.9963876	0.9992772	0.9994011	0.9998636	0.9998136	0.9998017
0.0	0.99828905	0.98557925	0.99475324	0.9933381	0.9853071	0.9791653	0.9961139	0.98566794	0.99485815	0.9949334
0.0	0.99828905	0.98557925	0.99475324	0.9933381	0.9853071	0.9791653	0.9961139	0.98566794	0.99485815	0.9949334
0.0	0.99828905	0.98557925	0.99475324	0.9933381	0.9853071	0.9791653	0.9961139	0.98566794	0.99485815	0.9949334
0.0	0.99828905	0.98557925	0.99475324	0.9933381	0.9853071	0.9791653	0.9961139	0.98566794	0.99485815	0.9949334
0.0	0.99828905	0.98557925	0.99475324	0.9933381	0.9853071	0.9791653	0.9961139	0.98566794	0.99485815	0.9949334
0.0	0.99828905	0.98557925	0.99475324	0.9933381	0.9853071	0.9791653	0.9961139	0.98566794	0.99485815	0.9949334
0.0	0.9988109	0.99957746	0.99960226	0.9996666	0.9963876	0.9992772	0.9994011	0.9998636	0.9998136	0.9998017
0.0	0.99828905	0.98557925	0.99475324	0.9933381	0.9853071	0.9791653	0.9961139	0.98566794	0.99485815	0.9949334
0.0	0.9988109	0.99957746	0.99960226	0.9996666	0.9963876	0.9992772	0.9994011	0.9998636	0.9998136	0.9998017
0.0	0.01792698	0.00018131797	0.0015035099	0.002795803	0.011171023	0.0062679686	0.0019683954	0.59578526	0.023374826	0.0009016808
0.0	0.9889915	0.99839324	0.9989039	0.99808145	0.99041253	0.9971968	0.99076766	0.9987061	0.9974625	0.99721646
0.0	0.9980647	0.9963367	0.99949074	0.99876165	0.99544036	0.9940439	0.9978104	0.99971634	0.9962121	0.9954497
0.0	0.9787617	0.99813545	0.9986817	0.9943621	0.97792894	0.9884356	0.9867792	0.99856865	0.99242777	0.9989956
0.0	0.5674372	0.659705	0.8393997	0.9127698	0.49434236	0.4792235	0.7293268	0.84748155	0.7071109	0.7270014
0.0	0.9096752	0.95864	0.97769666	0.97509164	0.8869839	0.9617822	0.9652372	0.9879447	0.98795646	0.9934929
0.0	0.9726403	0.98515564	0.9901282	0.9898544	0.9692532	0.95990556	0.9703223	0.98757255	0.97584605	0.997617
0.0	0.9787617	0.99813545	0.9986817	0.9943621	0.97792894	0.9884356	0.9867792	0.99856865	0.99242777	0.9989956
0.0	0.99210525	0.9987256	0.99927336	0.9985769	0.9922227	0.9978904	0.9928041	0.99899095	0.9983193	0.99797934
0.0	0.99828905	0.98557925	0.99475324	0.9933381	0.9853071	0.9791653	0.9961139	0.98566794	0.99485815	0.9949334
0.0	0.99828905	0.98557925	0.99475324	0.9933381	0.9853071	0.9791653	0.9961139	0.98566794	0.99485815	0.9949334
0.0	0.99828905	0.98557925	0.99475324	0.9933381	0.9853071	0.9791653	0.9961139	0.98566794	0.99485815	0.9949334
0.0	0.0025544432	0.011884381	0.017819623	0.012510018	0.0020645317	0.0028118198	0.011474415	0.002530294	0.0035443453	0.014808465
0.0	0.9980647	0.9963367	0.99949074	0.99876165	0.99544036	0.9940439	0.9978104	0.99971634	0.9962121	0.9954497
0.0	0.9980647	0.9963367	0.99949074	0.99876165	0.99544036	0.9940439	0.9978104	0.99971634	0.9962121	0.9954497
0.0	0.9787617	0.99813545	0.9986817	0.9943621	0.97792894	0.9884356	0.9867792	0.99856865	0.99242777	0.9989956
0.0	0.9787617	0.99813545	0.9986817	0.9943621	0.97792894	0.9884356	0.9867792	0.99856865	0.99242777	0.9989956
0.0	0.9816821	0.98831964	0.9937496	0.9937364	0.9811018	0.971414	0.98141736	0.9911356	0.985683	0.99826306
0.0	0.9787617	0.99813545	0.9986817	0.9943621	0.97792894	0.9884356	0.9867792	0.99856865	0.99242777	0.9989956
0.0	0.9726403	0.98515564	0.9901282	0.9898544	0.9692532	0.95990556	0.9703223	0.98757255	0.97584605	0.997617
0.0	0.9787617	0.99813545	0.9986817	0.9943621	0.97792894	0.9884356	0.9867792	0.99856865	0.99242777	0.9989956
0.0	0.9980647	0.9963367	0.99949074	0.99876165	0.99544036	0.9940439	0.9978104	0.99971634	0.9962121	0.9954497
0.0	0.9787617	0.99813545	0.9986817	0.9943621	0.97792894	0.9884356	0.9867792	0.99856865	0.99242777	0.9989956
0.0	0.9787617	0.99813545	0.9986817	0.9943621	0.97792894	0.9884356	0.9867792	0.99856865	0.99242777	0.9989956
0.0	0.9726403	0.98515564	0.9901282	0.9898544	0.9692532	0.95990556	0.9703223	0.98757255	0.97584605	0.997617
0.0	0.99828905	0.98557925	0.99475324	0.9933381	0.9853071	0.9791653	0.9961139	0.98566794	0.99485815	0.9949334
0.0	0.9741243	0.99661946	0.99592483	0.9970235	0.8381385	0.99523574	0.87085974	0.9983291	0.9549525	0.9865231
0.0	0.00015185178	0.0005698107	0.0003433401	0.00021038119	0.0004669084	0.00041339846	0.0003015366	0.00010440709	6.712046e-05	0.00018212559
0.0	0.03181655	0.27574688	0.9297165	0.9162322	0.089205004	0.7762465	0.4097511	0.8152698	0.97889984	0.6048502
0.0	0.027057488	0.42859876	0.62254053	0.1938471	0.088590115	0.13304538	0.036343083	0.30443147	0.6422955	0.35888585
0.0	0.027057488	0.42859873	0.6225406	0.19384712	0.088590115	0.13304538	0.036343075	0.30443138	0.6422954	0.35888585
0.0	0.99828905	0.98557925	0.99475324	0.9933381	0.9853071	0.9791653	0.9961139	0.98566794	0.99485815	0.9949334
0.0	0.99828905	0.98557925	0.99475324	0.9933381	0.9853071	0.9791653	0.9961139	0.98566794	0.99485815	0.9949334
0.0	0.99828905	0.98557925	0.99475324	0.9933381	0.9853071	0.9791653	0.9961139	0.98566794	0.99485815	0.9949334
0.0	0.09223205	0.18321371	0.4180917	0.81986564	0.021639176	0.29484415	0.17439653	0.47838536	0.36479783	0.10410952
0.0	0.96307546	0.6650564	0.93346643	0.9898212	0.971901	0.9913291	0.99833435	0.98595864	0.99833304	0.9975944
0.0	0.020686932	0.02801857	0.07727644	0.16730441	0.004875425	0.03478327	0.060060866	0.065014526	0.15142137	0.012513017
0.0	0.99828905	0.98557925	0.99475324	0.9933381	0.9853071	0.9791653	0.9961139	0.98566794	0.99485815	0.9949334
0.0	0.9979506	0.9992481	0.999534	0.9996556	0.99722135	0.9991123	0.99959487	0.9996592	0.9997384	0.9997675
0.0	0.9962681	0.99901795	0.9989986	0.9993156	0.99502325	0.99848807	0.9991129	0.9994479	0.9995167	0.9996456
0.0	0.99689376	0.9970293	0.9989548	0.99892896	0.984487	0.9961247	0.99905616	0.99923456	0.99941087	0.9988127
0.0	0.55826235	0.45535994	0.5518789	0.605443	0.3475145	0.3115168	0.5952144	0.9252205	0.67713505	0.3733861
0.0	0.75907713	0.86163235	0.84033424	0.9546636	0.557788	0.89173204	0.6575012	0.9838298	0.91371566	0.8283934
0.0	0.522099	0.95584506	0.9714328	0.93459165	0.5878533	0.9290003	0.7456737	0.93192184	0.8804022	0.9756944
0.0	0.9936824	0.999094	0.9989385	0.9995765	0.9870957	0.99530447	0.9968014	0.9952127	0.99953413	0.99636984
0.0	0.9834803	0.99824405	0.9990569	0.9943621	0.98259556	0.9917584	0.98827565	0.99883586	0.99501204	0.99916005
0.0	0.99904615	0.99980694	0.9995055	0.99944705	0.9955811	0.9988979	0.9981127	0.9996779	0.99973553	0.9997873
0.0	0.99842846	0.99870944	0.99893016	0.9971777	0.9775454	0.9986552	0.996702	0.9990439	0.9994122	0.9988919
0.0	0.99858993	0.9988576	0.99899477	0.9973465	0.9787152	0.99889463	0.99743974	0.99911016	0.9994648	0.9989957
0.0	0.9962889	0.99908936	0.9996604	0.99917585	0.9979867	0.9987074	0.9992275	0.99947804	0.9995927	0.99940324
0.0	0.29116932	0.86663955	0.5061295	0.9159485	0.7094173	0.016820656	0.80142874	0.32369542	0.77451676	0.9214685
0.0	0.29116932	0.86663955	0.5061295	0.9159485	0.7094173	0.016820656	0.80142874	0.32369542	0.77451676	0.9214685
0.0	0.9749576	0.999198	0.9994129	0.99811435	0.9942404	0.9946673	0.9962774	0.99684924	0.99652326	0.9988311
0.0	0.9936824	0.999094	0.9989385	0.9995765	0.9870957	0.99530447	0.9968014	0.9952127	0.99953413	0.99636984
0.0	0.99288154	0.9989604	0.9985721	0.9970511	0.99023026	0.99776053	0.99654776	0.9961201	0.9988103	0.9989961
0.0	0.7046861	0.7991767	0.9240911	0.8160177	0.5124788	0.3178961	0.4911662	0.95450336	0.9398786	0.68638414
0.0	0.98146546	0.9992212	0.99937075	0.9993517	0.9968111	0.98139143	0.99520785	0.99680966	0.9974457	0.99947864
0.0	0.99086773	0.9970304	0.9975547	0.9977336	0.980227	0.9876453	0.98495215	0.9972652	0.9969524	0.99883586
0.0	0.99828905	0.98557925	0.99475324	0.9933381	0.9853071	0.9791653	0.9961139	0.98566794	0.99485815	0.9949334
0.0	0.99675506	0.9991666	0.9992254	0.9994469	0.9960396	0.99874985	0.99933136	0.99953973	0.99964786	0.9996722
0.0	0.99968016	0.999726	0.99970055	0.99977213	0.9976361	0.9997627	0.99945766	0.9998765	0.9999064	0.9998759
0.0	0.9997979	0.9996879	0.99958485	0.9997471	0.9969797	0.99971706	0.99950504	0.9998648	0.999918	0.99992466
0.0	0.9980799	0.99876416	0.99948776	0.9991093	0.99525094	0.9989675	0.99737775	0.9994325	0.9993125	0.9996611
0.0	0.99828905	0.98557925	0.99475324	0.9933381	0.9853071	0.9791653	0.9961139	0.98566794	0.99485815	0.9949334
0.0	0.9953974	0.999116	0.9997094	0.9988875	0.99477935	0.9988329	0.9964586	0.99946076	0.99899846	0.9993166
0.0	0.9901378	0.9908466	0.998151	0.9954201	0.9875049	0.9938046	0.9871837	0.99640983	0.994103	0.9986744
0.0	0.9059775	0.9957202	0.9968957	0.99468166	0.9629267	0.9780517	0.99629444	0.9961713	0.9936739	0.9968267
0.0	0.99840087	0.99752	0.99956506	0.99892825	0.9957846	0.99533784	0.99860436	0.99972516	0.9967194	0.99624926
0.0	0.99840087	0.99752	0.99956506	0.99892825	0.9957846	0.99533784	0.99860436	0.99972516	0.9967194	0.99624926
0.0	0.99828905	0.98557925	0.99475324	0.9933381	0.9853071	0.9791653	0.9961139	0.98566794	0.99485815	0.9949334
0.0	0.115230136	0.9757264	0.8789134	0.8980638	0.22906108	0.2136148	0.59728825	0.6824264	0.805109	0.9270117
0.0	0.20846267	0.10502116	0.24584445	0.24320868	0.09049931	0.101542994	0.17946444	0.561966	0.28281096	0.13235086
0.0	0.9978656	0.9995747	0.99961025	0.99975437	0.99888927	0.99931014	0.9986665	0.9992901	0.9997285	0.9996001
0.0	0.0072578737	0.0043038097	0.005707777	0.007752165	0.27305168	0.0001054535	0.00036586684	0.00810495	0.0020145704	0.001609217
0.0	0.9962681	0.99901795	0.9989986	0.9993156	0.99502325	0.99848807	0.9991129	0.9994479	0.9995167	0.9996456
0.0	0.99836713	0.9995061	0.99975663	0.9998118	0.9978083	0.9994894	0.9996668	0.9997993	0.9998424	0.999882
0.0	0.0011859321	0.007834807	0.008500843	0.008771021	0.0009171225	0.0015666278	0.0037594691	0.00198848	0.0016107047	0.006273475
0.0	0.99828905	0.98557925	0.99475324	0.9933381	0.9853071	0.9791653	0.9961139	0.98566794	0.99485815	0.9949334
0.0	0.99828905	0.98557925	0.99475324	0.9933381	0.9853071	0.9791653	0.9961139	0.98566794	0.99485815	0.9949334
0.0	0.99828905	0.98557925	0.99475324	0.9933381	0.9853071	0.9791653	0.9961139	0.98566794	0.99485815	0.9949334
0.0	0.99828905	0.98557925	0.99475324	0.9933381	0.9853071	0.9791653	0.9961139	0.98566794	0.99485815	0.9949334
0.0	0.99828905	0.98557925	0.99475324	0.9933381	0.9853071	0.9791653	0.9961139	0.98566794	0.99485815	0.9949334
0.0	0.99828905	0.98557925	0.99475324	0.9933381	0.9853071	0.9791653	0.9961139	0.98566794	0.99485815	0.9949334
0.0	0.99828905	0.98557925	0.99475324	0.9933381	0.9853071	0.9791653	0.9961139	0.98566794	0.99485815	0.9949334
0.0	0.99828905	0.98557925	0.99475324	0.9933381	0.9853071	0.9791653	0.9961139	0.98566794	0.99485815	0.9949334
0.0	0.99828905	0.98557925	0.99475324	0.9933381	0.9853071	0.9791653	0.9961139	0.98566794	0.99485815	0.9949334
0.0	0.39031646	0.9824155	0.9621125	0.9440346	0.56709385	0.8798524	0.276757	0.988008	0.60969853	0.86322
0.0	0.99828905	0.98557925	0.99475324	0.9933381	0.9853071	0.9791653	0.9961139	0.98566794	0.99485815	0.9949334
0.0	0.9926005	0.9970092	0.9979214	0.9981091	0.9837467	0.98969066	0.991572	0.9983272	0.99771595	0.99913776
0.0	0.9926005	0.9970092	0.9979214	0.9981091	0.9837467	0.98969066	0.991572	0.9983272	0.99771595	0.99913776
0.0	0.9911423	0.9969778	0.9977958	0.99737084	0.9749433	0.9888037	0.9888359	0.9978782	0.996985	0.99901116
0.0	0.99828905	0.98557925	0.99475324	0.9933381	0.9853071	0.9791653	0.9961139	0.98566794	0.99485815	0.9949334
0.0	0.0011859321	0.007834807	0.008500843	0.008771021	0.0009171225	0.0015666285	0.0037594691	0.00198848	0.0016107047	0.0062734718
0.0	0.99828905	0.98557925	0.99475324	0.9933381	0.9853071	0.9791653	0.9961139	0.98566794	0.99485815	0.9949334
0.0	0.99828905	0.98557925	0.99475324	0.9933381	0.9853071	0.9791653	0.9961139	0.98566794	0.99485815	0.9949334
0.0	0.0018350362	0.018315628	0.027181642	0.016482422	0.0017737689	0.0025870427	0.00735653	0.0041193315	0.005015714	0.008775346
0.0	0.0010732261	0.010623122	0.012390767	0.011072041	0.0016955304	0.0017502785	0.0038558159	0.0024853733	0.0021596188	0.006583769
0.0	0.0685525	0.020374596	0.2916779	0.027552223	0.13458739	0.12165725	0.012662457	0.95302975	0.43876	0.003812447
0.0	0.007286087	0.0056944946	0.038076404	0.57579875	0.0037252111	0.08660566	0.010191882	0.18605962	0.004409489	0.069338046
0.0	0.99828905	0.98557925	0.99475324	0.9933381	0.9853071	0.9791653	0.9961139	0.98566794	0.99485815	0.9949334
0.0	0.99828905	0.98557925	0.99475324	0.9933381	0.9853071	0.9791653	0.9961139	0.98566794	0.99485815	0.9949334
0.0	0.9983339	0.9998087	0.9996685	0.9998957	0.9991885	0.9997044	0.9978071	0.99990547	0.9987326	0.9995977
0.0	0.9983339	0.9998087	0.9996685	0.9998957	0.9991885	0.9997044	0.9978071	0.99990547	0.9987326	0.9995977
0.0	0.9983339	0.9998087	0.9996685	0.9998957	0.9991885	0.9997044	0.9978071	0.99990547	0.9987326	0.9995977
0.0	0.99828905	0.98557925	0.99475324	0.9933381	0.9853071	0.9791653	0.9961139	0.98566794	0.99485815	0.9949334
0.0	0.9788061	0.9754159	0.97667617	0.9948329	0.868238	0.9961404	0.8393435	0.9950872	0.9322482	0.9609743
0.0	0.9901149	0.9875958	0.9921876	0.9978454	0.95186704	0.99811953	0.93545485	0.99763584	0.943201	0.983957
0.0	0.99828905	0.98557925	0.99475324	0.9933381	0.9853071	0.9791653	0.9961139	0.98566794	0.99485815	0.9949334
0.0	0.99828905	0.98557925	0.99475324	0.9933381	0.9853071	0.9791653	0.9961139	0.98566794	0.99485815	0.9949334
0.0	0.9843746	0.9902623	0.99181056	0.9968876	0.933015	0.99799085	0.9054393	0.9936784	0.9452991	0.9878104
0.0	0.99828905	0.98557925	0.99475324	0.9933381	0.9853071	0.9791653	0.9961139	0.98566794	0.99485815	0.9949334
0.0	0.99828905	0.98557925	0.99475324	0.9933381	0.9853071	0.9791653	0.9961139	0.98566794	0.99485815	0.9949334
0.0	0.98860955	0.9940247	0.99130857	0.9970138	0.95128024	0.99739194	0.9390659	0.99701416	0.97417295	0.9820349
0.0	0.9693671	0.9403189	0.9673767	0.99302673	0.79100984	0.9941884	0.7591277	0.99087346	0.9004511	0.9461396
0.0	0.99828905	0.98557925	0.99475324	0.9933381	0.9853071	0.9791653	0.9961139	0.98566794	0.99485815	0.9949334
0.0	0.99828905	0.98557925	0.99475324	0.9933381	0.9853071	0.9791653	0.9961139	0.98566794	0.99485815	0.9949334
0.0	0.98780185	0.98260134	0.9861216	0.9969783	0.94304925	0.9984577	0.9278977	0.99753654	0.987835	0.9753381
0.0	0.9658621	0.93599373	0.9703737	0.99265856	0.7531218	0.99544275	0.76740515	0.99078393	0.92086524	0.92303807
0.0	0.99828905	0.98557925	0.99475324	0.9933381	0.9853071	0.9791653	0.9961139	0.98566794	0.99485815	0.9949334
0.0	0.99828905	0.98557925	0.99475324	0.9933381	0.9853071	0.9791653	0.9961139	0.98566794	0.99485815	0.9949334
0.0	0.9939738	0.99309266	0.98622155	0.99602026	0.9733357	0.99628663	0.8903866	0.9960299	0.9585343	0.9704075
0.0	0.99828905	0.98557925	0.99475324	0.9933381	0.9853071	0.9791653	0.9961139	0.98566794	0.99485815	0.9949334
0.0	0.99828905	0.98557925	0.99475324	0.9933381	0.9853071	0.9791653	0.9961139	0.98566794	0.99485815	0.9949334
0.0	0.0037018536	0.005930521	0.0026946291	0.0049013784	0.19782221	0.000835749	0.92390233	0.0005040279	0.008826939	0.006654243
0.0	0.0011660774	0.00802689	0.008971661	0.00866202	0.0009896862	0.0016150177	0.0043109716	0.0020526152	0.0016323235	0.0058593666
0.0	0.0006663326	0.0056329486	0.0055744243	0.005784109	0.00090035575	0.0011033193	0.0024117506	0.001132137	0.0010821435	0.0044337274
0.0	0.98381823	0.9988613	0.9974821	0.99734	0.98623705	0.99289554	0.9956357	0.99668	0.9981627	0.99948007
0.0	0.99828905	0.98557925	0.99475324	0.9933381	0.9853071	0.9791653	0.9961139	0.98566794	0.99485815	0.9949334
0.0	0.07315195	0.41629785	0.5254719	0.25462174	0.078812815	0.54411584	0.22372466	0.22227536	0.40834033	0.7868176
0.0	0.0037729444	0.9435177	0.97144496	0.8872629	0.05669157	0.00542232	0.04987725	0.17129631	0.9195322	0.60316825
0.0	0.3540051	0.9435177	0.99837506	0.9159819	0.9644517	0.42402047	0.86342657	0.95743436	0.96338683	0.60316825
0.0	0.0037729444	0.9435177	0.97144496	0.8872629	0.05669157	0.00542232	0.04987725	0.17129631	0.9195322	0.60316825
0.0	0.0037729444	0.9435177	0.97144496	0.8872629	0.05669157	0.00542232	0.04987725	0.17129631	0.9195322	0.60316825
0.0	0.0037729444	0.9435177	0.97144496	0.8872629	0.05669157	0.00542232	0.04987725	0.17129631	0.9195322	0.60316825
0.0	0.96215755	0.9089321	0.95435786	0.9897424	0.7166792	0.99289095	0.70124394	0.98760855	0.84722865	0.89830536
0.0	0.9988489	0.99946994	0.99984884	0.9995821	0.9993218	0.9995377	0.99889046	0.99961746	0.99978274	0.9992262
0.0	0.94685394	0.95669645	0.9898733	0.98753756	0.9216958	0.97481626	0.9698948	0.9731601	0.98594517	0.99843425
0.0	0.1803241	0.42162418	0.73543155	0.33951283	0.16161862	0.22013924	0.15113378	0.60670733	0.71768486	0.5978178
0.0	0.9626342	0.99179745	0.99829906	0.99332184	0.9969849	0.91708595	0.968758	0.9877862	0.97253925	0.9927254
0.0	0.9977858	0.9995944	0.99979573	0.9995561	0.99919504	0.99939346	0.99943715	0.9995028	0.9996418	0.99981004
0.0	0.021317473	0.029327374	0.10045279	0.20566191	0.0058173668	0.0401006	0.07329997	0.07326847	0.17749059	0.013850551
0.0	0.97684073	0.79966307	0.98571277	0.9824347	0.9129038	0.53363174	0.7224135	0.95286155	0.95953596	0.98694754
0.0	0.99828905	0.98557925	0.99475324	0.9933381	0.9853071	0.9791653	0.9961139	0.98566794	0.99485815	0.9949334
0.0	0.99828905	0.98557925	0.99475324	0.9933381	0.9853071	0.9791653	0.9961139	0.98566794	0.99485815	0.9949334
0.0	0.9983339	0.9998087	0.9996685	0.9998957	0.9991885	0.9997044	0.9978071	0.99990547	0.9987326	0.9995977
0.0	0.26489523	0.87000364	0.8923312	0.9781464	0.21020223	0.036877748	0.097849995	0.083724454	0.44505876	0.3203587
0.0	0.26489523	0.87000364	0.8923312	0.9781464	0.21020223	0.036877748	0.097849995	0.083724454	0.44505876	0.3203587
0.0	0.26489523	0.87000364	0.8923312	0.9781464	0.21020223	0.036877748	0.097849995	0.083724454	0.44505876	0.3203587
0.0	0.0061836387	0.0062657744	0.010650767	0.0067674974	0.015089408	0.045156088	0.0048103253	0.0034847136	0.0034384502	0.009184355
0.0	0.3065788	0.7534763	0.9257892	0.7822001	0.46424118	0.6716441	0.60873926	0.8271459	0.72959566	0.9081971
0.0	0.99589914	0.99958855	0.9996779	0.99936754	0.9958539	0.99781275	0.99851125	0.99913377	0.9982545	0.99953794
0.0	0.57428133	0.9590219	0.90238804	0.9585712	0.5250366	0.36085555	0.81181544	0.89969003	0.18167228	0.69641924
0.0	0.99828905	0.98557925	0.99475324	0.9933381	0.9853071	0.9791653	0.9961139	0.98566794	0.99485815	0.9949334
0.0	0.99828905	0.98557925	0.99475324	0.9933381	0.9853071	0.9791653	0.9961139	0.98566794	0.99485815	0.9949334
0.0	0.99828905	0.98557925	0.99475324	0.9933381	0.9853071	0.9791653	0.9961139	0.98566794	0.99485815	0.9949334
0.0	0.99828905	0.98557925	0.99475324	0.9933381	0.9853071	0.9791653	0.9961139	0.98566794	0.99485815	0.9949334
0.0	0.99828905	0.98557925	0.99475324	0.9933381	0.9853071	0.9791653	0.9961139	0.98566794	0.99485815	0.9949334
0.0	0.99828905	0.98557925	0.99475324	0.9933381	0.9853071	0.9791653	0.9961139	0.98566794	0.99485815	0.9949334
0.0	0.99828905	0.98557925	0.99475324	0.9933381	0.9853071	0.9791653	0.9961139	0.98566794	0.99485815	0.9949334
0.0	0.0011859327	0.007834807	0.008500843	0.008771017	0.0009171225	0.0015666285	0.0037594691	0.00198848	0.0016107047	0.006273475
0.0	0.0006663326	0.0056329463	0.0055744243	0.005784109	0.0009003562	0.0011033193	0.0024117497	0.001132137	0.0010821435	0.0044337274
0.0	0.99828905	0.98557925	0.99475324	0.9933381	0.9853071	0.9791653	0.9961139	0.98566794	0.99485815	0.9949334
0.0	0.99828905	0.98557925	0.99475324	0.9933381	0.9853071	0.9791653	0.9961139	0.98566794	0.99485815	0.9949334
0.0	0.99828905	0.98557925	0.99475324	0.9933381	0.9853071	0.9791653	0.9961139	0.98566794	0.99485815	0.9949334
0.0	0.039175186	0.86856306	0.011717739	0.5643129	0.0172009	0.028730575	0.27175984	0.520092	0.22162998	0.0002029413
0.0	0.92455465	0.9927206	0.97730255	0.9709788	0.9438285	0.9780999	0.97984	0.99431026	0.9950093	0.9922764
0.0	0.99828905	0.98557925	0.99475324	0.9933381	0.9853071	0.9791653	0.9961139	0.98566794	0.99485815	0.9949334
0.0	0.99828905	0.98557925	0.99475324	0.9933381	0.9853071	0.9791653	0.9961139	0.98566794	0.99485815	0.9949334
0.0	0.99828905	0.98557925	0.99475324	0.9933381	0.9853071	0.9791653	0.9961139	0.98566794	0.99485815	0.9949334
0.0	0.99828905	0.98557925	0.99475324	0.9933381	0.9853071	0.9791653	0.9961139	0.98566794	0.99485815	0.9949334
0.0	0.99828905	0.98557925	0.99475324	0.9933381	0.9853071	0.9791653	0.9961139	0.98566794	0.99485815	0.9949334
0.0	0.99828905	0.98557925	0.99475324	0.9933381	0.9853071	0.9791653	0.9961139	0.98566794	0.99485815	0.9949334
0.0	0.9962681	0.99901795	0.9989986	0.9993156	0.99502325	0.99848807	0.9991129	0.9994479	0.9995167	0.9996456
0.0	0.00027878772	0.0012925491	0.0011412525	0.0018837032	0.00016900014	0.00050713116	0.0008772563	0.00031507172	0.0006532914	0.0012882376
0.0	0.9716096	0.99229914	0.9780441	0.9921004	0.9716489	0.9782833	0.9946818	0.9957984	0.95362425	0.99723524
0.0	0.9675807	0.99063474	0.97901046	0.99340326	0.9648718	0.9775929	0.9940256	0.9953458	0.95372754	0.9975458
0.0	0.96775603	0.9890799	0.9864335	0.99173707	0.9642023	0.97905236	0.9955146	0.99580896	0.9651688	0.99744654
0.0	0.99828905	0.98557925	0.99475324	0.9933381	0.9853071	0.9791653	0.9961139	0.98566794	0.99485815	0.9949334
0.0	0.99828905	0.98557925	0.99475324	0.9933381	0.9853071	0.9791653	0.9961139	0.98566794	0.99485815	0.9949334
0.0	0.04269743	0.08169731	0.0047607026	0.03581506	0.02704472	0.0019851697	0.00066175987	0.0023756204	0.06446422	0.1265179
0.0	0.92458314	0.053827614	0.9961027	0.9508319	0.026084388	0.029799491	0.20261064	0.0045244824	0.024891179	0.79570806
0.0	0.9798834	0.998395	0.090218686	0.97730553	0.99904305	0.99245054	0.99706984	0.6379124	0.9281826	0.9981055
0.0	0.974239	0.99791414	0.9975762	0.9987889	0.96304244	0.97549415	0.9920745	0.99810326	0.9938539	0.9967801
0.0	0.41821906	0.9996014	0.86366457	0.99992704	0.99995387	0.9652915	0.9999044	0.9846764	0.4601082	0.06872647
0.0	0.7975397	0.9860865	0.0006293581	0.7501416	0.9641285	0.502017	0.9676809	0.98726386	0.90456146	0.959592
0.0	0.98036903	0.9960263	0.9928046	0.9989059	0.9925263	0.9881044	0.9979189	0.9989556	0.9870279	0.9995875
0.0	0.515572	0.98902774	0.0014607155	0.83416057	0.9570938	0.84589475	0.96809053	0.9935393	0.94514704	0.9674022
0.0	0.99828905	0.98557925	0.99475324	0.9933381	0.9853071	0.9791653	0.9961139	0.98566794	0.99485815	0.9949334
0.0	0.99828905	0.98557925	0.99475324	0.9933381	0.9853071	0.9791653	0.9961139	0.98566794	0.99485815	0.9949334
0.0	0.9975303	0.9992878	0.9994386	0.9996117	0.99682343	0.9989774	0.9994411	0.99963284	0.99964154	0.9997807
0.0	0.0005667004	0.43267474	0.5729155	0.588763	0.047019266	0.008423653	0.51309216	0.58216023	0.0010860271	0.67777157
0.0	0.0005667004	0.43267474	0.5729155	0.588763	0.047019266	0.008423653	0.51309216	0.58216023	0.0010860271	0.67777157
0.0	0.99828905	0.98557925	0.99475324	0.9933381	0.9853071	0.9791653	0.9961139	0.98566794	0.99485815	0.9949334
0.0	0.99828905	0.98557925	0.99475324	0.9933381	0.9853071	0.9791653	0.9961139	0.98566794	0.99485815	0.9949334
0.0	0.6611232	0.76938504	0.70621663	0.91117215	0.4194685	0.83552283	0.5307981	0.9683621	0.82883793	0.7542795
0.0	0.6611232	0.76938504	0.70621663	0.91117215	0.4194684	0.83552283	0.5307981	0.9683621	0.82883793	0.7542795
0.0	0.66112316	0.76938504	0.70621663	0.91117215	0.4194685	0.83552283	0.5307981	0.9683621	0.828838	0.75427955
0.0	0.99828905	0.98557925	0.99475324	0.9933381	0.9853071	0.9791653	0.9961139	0.98566794	0.99485815	0.9949334
0.0	0.00048964773	0.0011265541	0.0044872747	0.0028931843	0.0003612653	0.00097459846	0.0010473671	0.0013795045	0.00070469803	0.0020933663
0.0	0.6505232	0.004384066	0.41403365	0.07097452	0.35689282	0.07577919	0.00074637315	0.8903086	0.0046074702	0.41974697
0.0	0.01886199	0.058253977	0.04187095	0.0060429405	0.36657128	0.016313126	0.11147509	0.10042226	0.018945066	0.30466875
0.0	0.522099	0.95584506	0.9714328	0.93459165	0.5878535	0.9290003	0.7456736	0.9319218	0.8804024	0.9756944
0.0	0.52209896	0.95584506	0.9714328	0.93459165	0.5878535	0.9290003	0.74567366	0.93192184	0.8804024	0.9756944
0.0	0.6304477	0.96178687	0.97790784	0.94833595	0.7126842	0.9576369	0.7979601	0.95825845	0.9133152	0.98234636
0.0	0.0007090664	0.0058934176	0.0011867275	0.0006753461	3.9945164e-05	0.00015339731	0.0010385603	0.007911044	0.0002859988	0.0016778853
0.0	0.99828905	0.98557925	0.99475324	0.9933381	0.9853071	0.9791653	0.9961139	0.98566794	0.99485815	0.9949334
0.0	0.99828905	0.98557925	0.99475324	0.9933381	0.9853071	0.9791653	0.9961139	0.98566794	0.99485815	0.9949334
0.0	0.99828905	0.98557925	0.99475324	0.9933381	0.9853071	0.9791653	0.9961139	0.98566794	0.99485815	0.9949334
0.0	0.9988109	0.99957746	0.99960226	0.9996666	0.9963876	0.9992772	0.9994011	0.9998636	0.9998136	0.9998017
0.0	0.9988109	0.99957746	0.99960226	0.9996666	0.9963876	0.9992772	0.9994011	0.9998636	0.9998136	0.9998017
0.0	0.99828905	0.98557925	0.99475324	0.9933381	0.9853071	0.9791653	0.9961139	0.98566794	0.99485815	0.9949334
0.0	0.99828905	0.98557925	0.99475324	0.9933381	0.9853071	0.9791653	0.9961139	0.98566794	0.99485815	0.9949334
0.0	0.99828905	0.98557925	0.99475324	0.9933381	0.9853071	0.9791653	0.9961139	0.98566794	0.99485815	0.9949334
0.0	0.99828905	0.98557925	0.99475324	0.9933381	0.9853071	0.9791653	0.9961139	0.98566794	0.99485815	0.9949334
0.0	0.9942773	0.99813145	0.99933773	0.99862385	0.991097	0.9979538	0.9966595	0.9988416	0.9997576	0.9992594
0.0	0.7860385	0.8795449	0.9591696	0.9349443	0.7950108	0.8409922	0.74484146	0.9701029	0.9720366	0.9165791
0.0	0.7860385	0.87954503	0.9591696	0.9349443	0.7950108	0.8409923	0.7448416	0.9701029	0.9720366	0.9165791
0.0	0.7860385	0.87954503	0.9591696	0.9349443	0.7950108	0.8409923	0.7448417	0.9701029	0.9720366	0.9165791
0.0	0.9786821	0.9992335	0.9992611	0.99937856	0.9967957	0.9792372	0.99629825	0.99641836	0.9976816	0.9994369
0.0	0.99828905	0.98557925	0.99475324	0.9933381	0.9853071	0.9791653	0.9961139	0.98566794	0.99485815	0.9949334
0.0	0.99828905	0.98557925	0.99475324	0.9933381	0.9853071	0.9791653	0.9961139	0.98566794	0.99485815	0.9949334
0.0	0.99828905	0.98557925	0.99475324	0.9933381	0.9853071	0.9791653	0.9961139	0.98566794	0.99485815	0.9949334
0.0	0.97263575	0.9917692	0.9978042	0.9986526	0.9938643	0.9663498	0.99439514	0.99378324	0.9957873	0.9995154
0.0	0.45451957	0.5242767	0.718802	0.68977743	0.092106685	0.31305987	0.18520331	0.6384729	0.123185955	0.52149355
0.0	0.00032218022	0.010916261	0.00049150235	0.00094536645	0.00026052826	0.00013741739	0.00031597025	3.2219115e-05	6.159666e-05	0.0066033583
0.0	0.97263575	0.9917692	0.9978042	0.9986526	0.9938643	0.9663498	0.99439514	0.99378324	0.9957873	0.9995154
0.0	0.97263575	0.9917692	0.9978042	0.9986526	0.9938643	0.9663498	0.99439514	0.99378324	0.9957873	0.9995154
0.0	0.45451957	0.5242767	0.71880203	0.68977743	0.09210664	0.31305978	0.1852033	0.6384729	0.12318597	0.5214936
0.0	0.091048256	0.13830227	0.22694662	0.23115604	0.0248275	0.05472352	0.06452412	0.052076556	0.07966293	0.29286158
0.0	0.82439476	0.837913	0.9155522	0.984798	0.7323436	0.9559201	0.8514442	0.9928846	0.98062253	0.946488
0.0	0.99828905	0.98557925	0.99475324	0.9933381	0.9853071	0.9791653	0.9961139	0.98566794	0.99485815	0.9949334
0.0	0.99828905	0.98557925	0.99475324	0.9933381	0.9853071	0.9791653	0.9961139	0.98566794	0.99485815	0.9949334
0.0	0.035008132	0.33290663	0.32709515	0.20355335	0.09271391	0.10195231	0.046815254	0.33066228	0.2053785	0.37885022
0.0	0.98697376	0.99321777	0.9864509	0.9979328	0.98287266	0.9806613	0.9967679	0.99801695	0.9670606	0.9992035
0.0	0.0016305945	0.01043415	0.01045113	0.013374017	0.0012926315	0.0021057753	0.0048924764	0.0026594438	0.0017549025	0.008724757
0.0	0.99828905	0.98557925	0.99475324	0.9933381	0.9853071	0.9791653	0.9961139	0.98566794	0.99485815	0.9949334
0.0	0.99828905	0.98557925	0.99475324	0.9933381	0.9853071	0.9791653	0.9961139	0.98566794	0.99485815	0.9949334
0.0	0.99828905	0.98557925	0.99475324	0.9933381	0.9853071	0.9791653	0.9961139	0.98566794	0.99485815	0.9949334
0.0	0.99828905	0.98557925	0.99475324	0.9933381	0.9853071	0.9791653	0.9961139	0.98566794	0.99485815	0.9949334
0.0	0.9988109	0.99957746	0.99960226	0.9996666	0.9963876	0.9992772	0.9994011	0.9998636	0.9998136	0.9998017
0.0	0.9988109	0.99957746	0.99960226	0.9996666	0.9963876	0.9992772	0.9994011	0.9998636	0.9998136	0.9998017
0.0	0.99828905	0.98557925	0.99475324	0.9933381	0.9853071	0.9791653	0.9961139	0.98566794	0.99485815	0.9949334
0.0	0.9988109	0.99957746	0.99960226	0.9996666	0.9963876	0.9992772	0.9994011	0.9998636	0.9998136	0.9998017
0.0	0.9988109	0.99957746	0.99960226	0.9996666	0.9963876	0.9992772	0.9994011	0.9998636	0.9998136	0.9998017
0.0	0.00029237685	0.0020033715	0.0035403897	0.0044208206	0.0002603753	0.0010225865	0.0017148154	0.0008583888	0.00064468756	0.0020412197
0.0	0.99828905	0.98557925	0.99475324	0.9933381	0.9853071	0.9791653	0.9961139	0.98566794	0.99485815	0.9949334
0.0	0.99828905	0.98557925	0.99475324	0.9933381	0.9853071	0.9791653	0.9961139	0.98566794	0.99485815	0.9949334
0.0	0.9988109	0.99957746	0.99960226	0.9996666	0.9963876	0.9992772	0.9994011	0.9998636	0.9998136	0.9998017
0.0	0.9988109	0.99957746	0.99960226	0.9996666	0.9963876	0.9992772	0.9994011	0.9998636	0.9998136	0.9998017
0.0	0.99828905	0.98557925	0.99475324	0.9933381	0.9853071	0.9791653	0.9961139	0.98566794	0.99485815	0.9949334
0.0	0.99828905	0.98557925	0.99475324	0.9933381	0.9853071	0.9791653	0.9961139	0.98566794	0.99485815	0.9949334
0.0	0.98522514	0.9938099	0.99021894	0.996829	0.97981983	0.98103106	0.9959121	0.99843925	0.9724159	0.99893755
0.0	0.99828905	0.98557925	0.99475324	0.9933381	0.9853071	0.9791653	0.9961139	0.98566794	0.99485815	0.9949334
0.0	0.99828905	0.98557925	0.99475324	0.9933381	0.9853071	0.9791653	0.9961139	0.98566794	0.99485815	0.9949334
0.0	0.99828905	0.98557925	0.99475324	0.9933381	0.9853071	0.9791653	0.9961139	0.98566794	0.99485815	0.9949334
0.0	0.99828905	0.98557925	0.99475324	0.9933381	0.9853071	0.9791653	0.9961139	0.98566794	0.99485815	0.9949334
0.0	0.99828905	0.98557925	0.99475324	0.9933381	0.9853071	0.9791653	0.9961139	0.98566794	0.99485815	0.9949334
0.0	0.99828905	0.98557925	0.99475324	0.9933381	0.9853071	0.9791653	0.9961139	0.98566794	0.99485815	0.9949334
0.0	0.99828905	0.98557925	0.99475324	0.9933381	0.9853071	0.9791653	0.9961139	0.98566794	0.99485815	0.9949334
0.0	0.99828905	0.98557925	0.99475324	0.9933381	0.9853071	0.9791653	0.9961139	0.98566794	0.99485815	0.9949334
0.0	0.99828905	0.98557925	0.99475324	0.9933381	0.9853071	0.9791653	0.9961139	0.98566794	0.99485815	0.9949334
0.0	0.99828905	0.98557925	0.99475324	0.9933381	0.9853071	0.9791653	0.9961139	0.98566794	0.99485815	0.9949334
0.0	0.99828905	0.98557925	0.99475324	0.9933381	0.9853071	0.9791653	0.9961139	0.98566794	0.99485815	0.9949334
0.0	0.99828905	0.98557925	0.99475324	0.9933381	0.9853071	0.9791653	0.9961139	0.98566794	0.99485815	0.9949334
0.0	0.9292445	0.9725408	0.9906482	0.98348016	0.9870522	0.970628	0.98355895	0.9858889	0.9911282	0.9965282
0.0	0.9317886	0.977634	0.9918172	0.98700523	0.9874166	0.9757193	0.9847645	0.98795766	0.993687	0.9960672
0.0	0.9986304	0.999368	0.99979883	0.99951243	0.998781	0.9992631	0.99863285	0.9995684	0.9997826	0.9987828
0.0	0.00083707756	0.008625422	0.008577348	0.008515191	0.0008704545	0.001424937	0.0032406794	0.0016821929	0.0016928287	0.0048234416
0.0	0.0013976783	0.0129526155	0.013141044	0.012429163	0.00091489655	0.0023512524	0.0051398184	0.0029976703	0.0037006314	0.0067559876
0.0	0.015557219	0.75112975	0.90401626	0.99793375	0.0015162439	0.8176915	0.98363924	0.89493436	0.99394435	0.45134938
0.0	0.04680435	0.9910948	0.5389421	0.975131	0.0047569964	0.99924916	0.987986	0.9657041	0.99520737	0.012043291
0.0	0.99828905	0.98557925	0.99475324	0.9933381	0.9853071	0.9791653	0.9961139	0.98566794	0.99485815	0.9949334
0.0	0.99828905	0.98557925	0.99475324	0.9933381	0.9853071	0.9791653	0.9961139	0.98566794	0.99485815	0.9949334
0.0	0.99828905	0.98557925	0.99475324	0.9933381	0.9853071	0.9791653	0.9961139	0.98566794	0.99485815	0.9949334
0.0	0.76666224	0.48565853	0.96928865	0.7412343	0.5297462	0.8972662	0.8784989	0.8934713	0.9809234	0.92265606
0.0	0.9787617	0.99813545	0.9986817	0.9943621	0.97792894	0.9884356	0.9867792	0.99856865	0.99242777	0.9989956
0.0	0.9396152	0.9804095	0.99256104	0.9851789	0.98695314	0.9670437	0.9876951	0.9853909	0.9916328	0.99639064
0.0	0.9931278	0.9987637	0.997761	0.99826497	0.9873169	0.99214023	0.99355465	0.99833065	0.9986582	0.99918526
0.0	0.68084025	0.050884347	0.9446516	0.8687292	0.8207785	0.13926442	0.024907151	0.77469486	0.123344295	0.9567786
0.0	0.99828905	0.98557925	0.99475324	0.9933381	0.9853071	0.9791653	0.9961139	0.98566794	0.99485815	0.9949334
0.0	0.68084025	0.05088436	0.9446516	0.8687291	0.8207785	0.13926442	0.024907159	0.77469486	0.123344295	0.9567786
0.0	0.68084025	0.050884347	0.9446516	0.8687292	0.8207785	0.13926439	0.024907159	0.7746949	0.123344295	0.9567786
0.0	0.68084025	0.050884347	0.9446516	0.8687292	0.8207785	0.13926439	0.024907151	0.7746949	0.123344295	0.9567786
0.0	0.6808402	0.050884347	0.9446516	0.8687291	0.8207785	0.1392644	0.024907151	0.7746949	0.123344295	0.9567786
0.0	0.6808402	0.05088436	0.9446516	0.8687291	0.8207785	0.13926442	0.024907146	0.77469486	0.123344295	0.9567786
0.0	0.68084025	0.05088436	0.9446516	0.8687291	0.8207785	0.1392644	0.024907146	0.7746949	0.123344295	0.9567786
0.0	0.68084025	0.050884366	0.9446516	0.8687291	0.8207785	0.13926442	0.024907146	0.7746949	0.123344295	0.9567786
0.0	0.68084025	0.05088436	0.9446516	0.8687291	0.8207785	0.13926439	0.024907146	0.7746949	0.123344295	0.9567786
0.0	0.68084025	0.050884366	0.9446516	0.8687291	0.8207785	0.13926439	0.024907134	0.77469486	0.123344295	0.9567786
0.0	0.99828905	0.98557925	0.99475324	0.9933381	0.9853071	0.9791653	0.9961139	0.98566794	0.99485815	0.9949334
0.0	0.98594725	0.9681658	0.99554515	0.9979703	0.9898831	0.7680792	0.9584194	0.9812858	0.99286145	0.99618065
0.0	7.052518e-05	0.0021711022	0.0017826146	0.00041370833	0.000244878	0.00013880715	0.00055745087	0.00017848732	0.000381766	0.00030269133
0.0	0.99568033	0.99882084	0.9987936	0.9989237	0.9914221	0.9957818	0.9965377	0.9988207	0.99855477	0.9994412
0.0	0.99290186	0.9954122	0.99594337	0.99360424	0.99268204	0.99681807	0.97612846	0.9983778	0.99021834	0.98465735
0.0	0.68084025	0.050884366	0.9446516	0.8687291	0.8207785	0.13926432	0.024907151	0.774695	0.123344325	0.9567786
0.0	0.68084025	0.050884366	0.9446516	0.8687292	0.8207785	0.13926435	0.024907159	0.774695	0.123344325	0.9567786
0.0	0.68084025	0.05088436	0.9446516	0.8687291	0.8207785	0.13926439	0.024907146	0.7746949	0.123344295	0.9567786
0.0	0.9730849	0.7969707	0.996576	0.9944665	0.94401914	0.8491699	0.21838914	0.977011	0.72993815	0.9924304
0.0	0.97554976	0.32584447	0.9978369	0.9648439	0.92069197	0.2576313	0.8815839	0.9338326	0.65802574	0.9961649
0.0	0.68084013	0.050884366	0.9446516	0.8687292	0.8207785	0.13926435	0.024907146	0.774695	0.123344354	0.9567786
0.0	0.91714066	0.16794062	0.99386156	0.97907287	0.9647427	0.25551867	0.21636844	0.9890675	0.4316275	0.992547
0.0	0.68084025	0.050884347	0.9446516	0.8687291	0.8207785	0.13926439	0.024907146	0.77469486	0.123344265	0.9567786
0.0	0.6808402	0.05088436	0.9446516	0.8687291	0.8207785	0.13926442	0.024907159	0.77469486	0.123344265	0.9567786
0.0	0.6808402	0.05088436	0.9446516	0.8687292	0.8207785	0.13926442	0.024907159	0.77469486	0.123344295	0.9567786
0.0	0.9953328	0.9989202	0.9985481	0.9988702	0.991213	0.99529487	0.9967398	0.99838495	0.99882346	0.9995683
0.0	0.68084025	0.050884347	0.9446516	0.8687291	0.8207785	0.13926439	0.024907159	0.77469486	0.123344295	0.9567786
0.0	0.6808402	0.05088436	0.9446516	0.8687291	0.8207785	0.13926439	0.024907146	0.7746949	0.123344295	0.9567786
0.0	0.6808402	0.05088436	0.9446516	0.8687291	0.8207785	0.13926442	0.024907146	0.7746949	0.123344265	0.9567786
0.0	0.6808402	0.05088436	0.9446516	0.8687291	0.8207785	0.13926439	0.024907159	0.7746949	0.123344295	0.9567786
0.0	0.6808402	0.050884392	0.9446516	0.8687291	0.8207785	0.13926432	0.024907146	0.774695	0.123344325	0.9567786
0.0	0.99586844	0.9989511	0.9989637	0.9990183	0.9909525	0.9940924	0.9966529	0.9988255	0.99882585	0.99944204
0.0	0.99231815	0.9973375	0.9975333	0.9976788	0.97788686	0.987931	0.98833126	0.9978892	0.99722266	0.99901974
0.0	0.9956285	0.99882966	0.9985789	0.99881846	0.9895976	0.99489474	0.9973001	0.99871135	0.99890816	0.9994222
0.0	0.98826104	0.996249	0.9966336	0.9968919	0.9745924	0.98403776	0.98495215	0.9972652	0.99590427	0.99883586
0.0	0.99702674	0.99895775	0.9984701	0.9990036	0.99364316	0.9953679	0.99406284	0.9990042	0.9986129	0.99949884
0.0	0.99532396	0.9977666	0.9979596	0.99847704	0.99179393	0.9955872	0.99683833	0.99906975	0.99893063	0.9995235
0.0	0.99828905	0.98557925	0.99475324	0.9933381	0.9853071	0.9791653	0.9961139	0.98566794	0.99485815	0.9949334
0.0	0.99828905	0.98557925	0.99475324	0.9933381	0.9853071	0.9791653	0.9961139	0.98566794	0.99485815	0.9949334
0.0	0.009650791	0.09436799	0.017153911	0.016420089	0.004498999	0.07760259	0.0030193687	0.06640078	0.0015020267	0.009560799
0.0	0.0038860212	0.06939271	0.015048706	0.010509655	0.0027571176	0.015928352	0.0018597549	0.013188317	0.00053873146	0.0023508654
0.0	0.0038860212	0.069392696	0.015048706	0.010509655	0.002757119	0.015928352	0.0018597549	0.013188317	0.00053873146	0.0023508663
0.0	0.0038860212	0.069392696	0.015048706	0.010509655	0.002757119	0.015928352	0.0018597549	0.013188317	0.00053873146	0.0023508663
0.0	0.0038860212	0.06939271	0.015048706	0.010509655	0.0027571176	0.015928352	0.0018597533	0.013188317	0.00053873146	0.0023508663
0.0	0.0038860212	0.06939275	0.0150486985	0.01050966	0.002757119	0.015928358	0.001859756	0.0131883295	0.00053873094	0.0023508675
0.0	0.009650791	0.09436794	0.017153911	0.016420098	0.004498999	0.0776026	0.0030193687	0.06640078	0.0015020267	0.009560808
0.0	0.0038860212	0.06939271	0.015048706	0.010509655	0.0027571176	0.015928352	0.0018597549	0.013188317	0.00053873146	0.0023508663
0.0	0.0038860212	0.069392696	0.015048706	0.010509655	0.002757119	0.015928352	0.0018597549	0.013188317	0.00053873146	0.0023508654
0.0	0.0038860212	0.06939271	0.015048706	0.010509655	0.0027571176	0.015928352	0.0018597549	0.013188317	0.00053873146	0.0023508654
0.0	0.0038860212	0.06939271	0.015048706	0.010509655	0.002757119	0.015928352	0.0018597549	0.013188317	0.00053873146	0.0023508663
0.0	0.0038860175	0.06939271	0.0150486985	0.010509655	0.002757119	0.015928358	0.0018597549	0.013188323	0.00053873094	0.0023508675
0.0	0.009650791	0.09436799	0.017153911	0.016420098	0.004498999	0.07760259	0.0030193673	0.06640078	0.0015020267	0.009560808
0.0	0.0038860212	0.069392696	0.015048706	0.010509655	0.002757119	0.015928358	0.0018597549	0.013188317	0.00053873146	0.0023508654
0.0	0.0038860212	0.069392696	0.015048706	0.010509655	0.002757119	0.015928352	0.0018597549	0.013188317	0.00053873146	0.0023508654
0.0	0.0038860212	0.069392696	0.015048706	0.010509655	0.002757119	0.015928352	0.0018597549	0.013188317	0.00053873146	0.0023508663
0.0	0.0038860212	0.069392696	0.015048706	0.010509655	0.0027571176	0.015928352	0.0018597549	0.013188317	0.00053873146	0.0023508663
0.0	0.0038860175	0.06939275	0.0150486985	0.010509655	0.002757119	0.015928358	0.001859756	0.0131883295	0.00053873094	0.0023508675
0.0	0.009650791	0.09436799	0.017153911	0.016420089	0.004498999	0.0776026	0.0030193687	0.06640078	0.0015020267	0.009560799
0.0	0.0038860212	0.069392696	0.015048706	0.010509655	0.0027571176	0.015928358	0.0018597533	0.013188317	0.00053873146	0.0023508663
0.0	0.0038860212	0.06939271	0.015048706	0.010509655	0.002757119	0.015928352	0.0018597549	0.013188317	0.00053873146	0.0023508663
0.0	0.0038860212	0.069392696	0.015048706	0.010509655	0.002757119	0.015928358	0.0018597549	0.013188317	0.00053873146	0.0023508663
0.0	0.0038860212	0.069392696	0.015048706	0.010509655	0.002757119	0.015928352	0.0018597549	0.013188317	0.00053873146	0.0023508654
0.0	0.0038860175	0.06939275	0.015048706	0.010509655	0.002757119	0.015928358	0.001859756	0.0131883295	0.00053873094	0.0023508675
0.0	0.009650791	0.09436799	0.017153911	0.016420098	0.004498999	0.0776026	0.0030193673	0.06640077	0.0015020267	0.009560804
0.0	0.0038860212	0.06939271	0.015048706	0.010509655	0.002757119	0.015928352	0.0018597549	0.013188317	0.00053873146	0.0023508654
0.0	0.0038860212	0.069392696	0.015048706	0.010509655	0.002757119	0.015928352	0.0018597549	0.013188317	0.00053873146	0.0023508654
0.0	0.0038860212	0.06939271	0.015048706	0.010509655	0.002757119	0.015928352	0.0018597549	0.013188317	0.00053873146	0.0023508663
0.0	0.0038860212	0.06939271	0.015048706	0.010509655	0.002757119	0.015928358	0.0018597533	0.013188317	0.00053873146	0.0023508654
0.0	0.0038860212	0.06939275	0.0150486985	0.010509655	0.002757119	0.015928358	0.001859756	0.0131883295	0.00053873094	0.0023508675
0.0	0.009650791	0.09436799	0.017153902	0.016420089	0.004498999	0.0776026	0.0030193673	0.06640078	0.0015020267	0.009560799
0.0	0.0038860212	0.06939271	0.015048706	0.010509655	0.002757119	0.015928352	0.0018597549	0.013188317	0.00053873146	0.0023508663
0.0	0.0038860212	0.06939271	0.015048706	0.010509655	0.002757119	0.015928352	0.0018597549	0.013188317	0.00053873146	0.0023508663
0.0	0.0038860212	0.06939271	0.015048706	0.010509655	0.0027571176	0.015928358	0.0018597549	0.013188317	0.00053873146	0.0023508663
0.0	0.0038860212	0.069392696	0.015048706	0.010509655	0.002757119	0.015928352	0.0018597549	0.013188317	0.00053873146	0.0023508654
0.0	0.0038860175	0.06939271	0.0150486985	0.010509655	0.002757119	0.015928358	0.001859756	0.0131883295	0.00053873094	0.0023508675
0.0	0.009650791	0.09436799	0.017153902	0.016420089	0.004498999	0.07760259	0.0030193673	0.06640078	0.0015020267	0.009560799
0.0	0.0038860212	0.069392696	0.015048706	0.010509655	0.0027571176	0.015928352	0.0018597549	0.013188317	0.00053873146	0.0023508654
0.0	0.0038860212	0.06939271	0.015048706	0.010509655	0.002757119	0.015928352	0.0018597533	0.013188317	0.00053873146	0.0023508663
0.0	0.0038860212	0.069392696	0.015048706	0.010509655	0.002757119	0.015928352	0.0018597533	0.013188317	0.00053873146	0.0023508663
0.0	0.0038860212	0.06939271	0.015048706	0.010509655	0.0027571176	0.015928352	0.0018597549	0.013188317	0.00053873146	0.0023508654
0.0	0.0038860175	0.06939271	0.0150486985	0.010509655	0.002757119	0.015928358	0.0018597549	0.0131883295	0.00053873094	0.0023508675
0.0	0.0038860212	0.06939275	0.0150486985	0.01050966	0.002757119	0.015928358	0.001859756	0.013188323	0.00053873094	0.0023508675
0.0	0.0038860175	0.06939275	0.015048706	0.01050966	0.002757119	0.015928358	0.001859756	0.013188323	0.00053873094	0.0023508675
0.0	0.0038860212	0.06939271	0.015048706	0.010509655	0.002757119	0.015928358	0.0018597533	0.013188317	0.00053873146	0.0023508663
0.0	0.0038860175	0.06939275	0.0150486985	0.01050966	0.002757119	0.015928358	0.001859756	0.0131883295	0.00053873094	0.0023508675
0.0	0.0038860212	0.06939275	0.0150486985	0.01050966	0.002757119	0.015928358	0.001859756	0.0131883295	0.00053873094	0.0023508675
0.0	0.0038860212	0.069392696	0.015048706	0.010509655	0.002757119	0.015928352	0.0018597549	0.013188317	0.00053873146	0.0023508654
0.0	0.0038860212	0.06939271	0.015048706	0.010509655	0.002757119	0.015928358	0.0018597549	0.013188317	0.00053873146	0.0023508663
0.0	0.0038860212	0.069392696	0.015048706	0.010509655	0.002757119	0.015928352	0.0018597549	0.013188317	0.00053873146	0.0023508663
0.0	0.0038860212	0.069392696	0.015048706	0.010509655	0.002757119	0.015928352	0.0018597549	0.013188317	0.00053873146	0.0023508654
0.0	0.0038860212	0.06939271	0.015048706	0.010509655	0.002757119	0.015928352	0.0018597533	0.013188317	0.00053873146	0.0023508663
0.0	0.009650791	0.09436799	0.017153911	0.016420089	0.004498999	0.0776026	0.0030193687	0.06640078	0.0015020267	0.009560808
0.0	0.0038860212	0.06939275	0.0150486985	0.01050966	0.002757119	0.015928358	0.0018597549	0.0131883295	0.00053873094	0.0023508675
0.0	0.013243556	0.23629354	0.060564	0.029082043	0.0036717225	0.050906803	0.0013464533	0.038617816	0.00043649224	0.0043596555
0.0	0.009650791	0.09436794	0.017153911	0.016420098	0.004498999	0.0776026	0.0030193687	0.066400796	0.0015020267	0.009560808
0.0	0.0038860212	0.069392696	0.015048706	0.010509655	0.002757119	0.015928358	0.0018597549	0.013188317	0.00053873146	0.0023508654
0.0	0.0038860175	0.06939271	0.0150486985	0.010509655	0.002757119	0.015928358	0.0018597549	0.0131883295	0.00053873094	0.0023508675
0.0	0.0038860175	0.06939271	0.0150486985	0.01050966	0.002757119	0.015928358	0.001859756	0.0131883295	0.00053873094	0.0023508675
0.0	0.0038860212	0.069392696	0.015048706	0.010509655	0.0027571176	0.015928352	0.0018597549	0.013188317	0.00053873146	0.0023508663
0.0	0.0038860212	0.069392696	0.015048706	0.010509655	0.002757119	0.015928352	0.0018597549	0.013188317	0.00053873146	0.0023508663
0.0	0.013243563	0.23629354	0.06056401	0.029082043	0.0036717241	0.050906777	0.0013464533	0.038617816	0.00043649224	0.0043596593
0.0	0.0038860212	0.069392696	0.015048706	0.010509655	0.002757119	0.015928358	0.0018597549	0.013188317	0.00053873146	0.0023508663
0.0	0.0038860212	0.06939271	0.015048706	0.010509655	0.002757119	0.015928352	0.0018597549	0.013188317	0.00053873146	0.0023508663
0.0	0.0038860212	0.069392696	0.015048706	0.010509655	0.002757119	0.015928358	0.0018597549	0.013188317	0.00053873146	0.0023508654
0.0	0.0062567755	0.05378398	0.040315606	0.012629147	0.005485033	0.020554973	0.0028898476	0.051521547	0.0006487101	0.0029959308
0.0	0.009650791	0.09436799	0.017153911	0.016420098	0.004498999	0.0776026	0.0030193673	0.066400796	0.0015020267	0.009560799
0.0	0.005352986	0.0861501	0.022176126	0.011854132	0.00602804	0.018637542	0.0014182972	0.025861345	0.00065439934	0.007889166
0.0	0.019621242	0.2924048	0.088476524	0.035365388	0.010664337	0.06385716	0.0012796049	0.09121818	0.0005337913	0.013999907
0.0	0.005352986	0.08615007	0.022176126	0.011854132	0.00602804	0.018637542	0.0014182958	0.025861355	0.00065439934	0.007889166
0.0	0.0038860212	0.069392696	0.015048706	0.010509655	0.002757119	0.015928352	0.0018597549	0.013188317	0.00053873146	0.0023508663
0.0	0.013243563	0.2362935	0.06056401	0.029082043	0.0036717241	0.050906815	0.0013464533	0.038617816	0.00043649224	0.0043596593
0.0	0.0038860212	0.06939271	0.015048706	0.010509655	0.0027571176	0.015928352	0.0018597549	0.013188317	0.00053873146	0.0023508654
0.0	0.009650791	0.09436799	0.017153911	0.016420089	0.004498999	0.0776026	0.0030193687	0.066400796	0.0015020267	0.009560808
0.0	0.0038860212	0.06939271	0.015048706	0.010509655	0.002757119	0.015928352	0.0018597533	0.013188317	0.00053873146	0.0023508663
0.0	0.0038860212	0.06939271	0.015048706	0.010509655	0.002757119	0.015928352	0.0018597533	0.013188317	0.00053873146	0.0023508654
0.0	0.009650791	0.09436799	0.017153911	0.016420089	0.004498999	0.0776026	0.0030193673	0.06640078	0.0015020267	0.009560808
0.0	0.0038860212	0.06939271	0.015048706	0.010509655	0.002757119	0.015928358	0.001859756	0.0131883295	0.00053873094	0.0023508675
0.0	0.0038860212	0.069392696	0.015048706	0.010509655	0.002757119	0.015928352	0.0018597549	0.013188317	0.00053873146	0.0023508663
0.0	0.0038860212	0.069392696	0.015048706	0.010509655	0.002757119	0.015928358	0.0018597549	0.013188317	0.00053873146	0.0023508654
0.0	0.013243556	0.23629354	0.06056401	0.029082043	0.0036717241	0.050906815	0.0013464533	0.038617816	0.00043649224	0.0043596555
0.0	0.013243556	0.2362935	0.06056401	0.02908205	0.0036717225	0.050906815	0.0013464533	0.038617816	0.00043649224	0.0043596593
0.0	0.0038860212	0.06939271	0.0150486985	0.01050966	0.002757119	0.015928358	0.001859756	0.013188323	0.00053873094	0.0023508675
0.0	0.0038860212	0.06939275	0.0150486985	0.01050966	0.002757119	0.015928358	0.001859756	0.0131883295	0.00053873094	0.0023508675
0.0	0.0038860212	0.06939271	0.015048706	0.010509655	0.0027571176	0.015928358	0.0018597549	0.013188317	0.00053873146	0.0023508663
0.0	0.0038860212	0.06939271	0.015048706	0.010509655	0.002757119	0.015928352	0.0018597549	0.013188317	0.00053873146	0.0023508654
0.0	0.013243563	0.23629354	0.060564	0.029082043	0.0036717241	0.05090683	0.0013464533	0.038617816	0.00043649224	0.0043596593
0.0	0.0038860212	0.06939271	0.015048706	0.010509655	0.002757119	0.015928358	0.0018597549	0.013188317	0.00053873146	0.0023508663
0.0	0.0038860212	0.069392696	0.015048706	0.010509655	0.002757119	0.015928352	0.0018597533	0.013188317	0.00053873146	0.0023508654
0.0	0.04172437	0.52062994	0.03240084	0.033519566	0.025899984	0.029233893	0.0029006205	0.024409955	0.0011314373	0.0043068575
0.0	0.009650791	0.09436799	0.017153911	0.016420089	0.004498999	0.0776026	0.0030193673	0.06640078	0.0015020267	0.009560808
0.0	0.013243556	0.23629354	0.06056401	0.029082043	0.0036717241	0.050906792	0.001346454	0.038617816	0.00043649224	0.0043596555
0.0	0.009650791	0.09436799	0.017153911	0.016420089	0.004498999	0.07760262	0.0030193673	0.066400796	0.0015020267	0.009560799
0.0	0.023199793	0.2283426	0.09530822	0.09407972	0.0070175016	0.13299626	0.0038115995	0.049218018	0.0010319847	0.0057560424
0.0	0.0038860212	0.06939271	0.015048706	0.01050966	0.002757119	0.015928358	0.001859756	0.013188323	0.00053873094	0.0023508675
0.0	0.0038860212	0.069392696	0.015048706	0.010509655	0.002757119	0.015928352	0.0018597549	0.013188317	0.00053873146	0.0023508663
0.0	0.013243563	0.23629354	0.06056401	0.029082043	0.0036717225	0.05090683	0.0013464533	0.038617827	0.00043649247	0.0043596593
0.0	0.0062567783	0.05378399	0.040315606	0.012629147	0.005485033	0.020554973	0.0028898502	0.051521547	0.0006487101	0.0029959308
0.0	0.013243563	0.2362935	0.060564	0.029082043	0.0036717241	0.050906803	0.0013464533	0.038617816	0.00043649247	0.0043596555
0.0	0.009650791	0.09436799	0.017153911	0.016420098	0.004498999	0.07760259	0.0030193687	0.06640078	0.0015020267	0.009560808
0.0	0.009650791	0.09436799	0.017153911	0.016420098	0.004498999	0.07760259	0.0030193687	0.06640078	0.0015020267	0.009560808
0.0	0.0038860175	0.06939271	0.0150486985	0.01050966	0.002757119	0.015928358	0.0018597549	0.0131883295	0.00053873094	0.0023508675
0.0	0.0038860212	0.06939275	0.0150486985	0.010509655	0.002757119	0.015928358	0.0018597549	0.0131883295	0.00053873094	0.0023508675
0.0	0.0038860212	0.06939271	0.015048706	0.010509655	0.002757119	0.015928358	0.0018597549	0.013188317	0.00053873146	0.0023508663
0.0	0.0038860212	0.069392696	0.015048706	0.010509655	0.002757119	0.015928358	0.0018597549	0.013188317	0.00053873146	0.0023508663
0.0	0.0038860212	0.06939271	0.015048706	0.010509655	0.002757119	0.015928352	0.0018597549	0.013188317	0.00053873146	0.0023508654
0.0	0.009650791	0.09436794	0.017153911	0.016420098	0.004498999	0.0776026	0.0030193687	0.06640078	0.0015020267	0.009560799
0.0	0.0038860212	0.06939271	0.015048706	0.010509655	0.002757119	0.015928352	0.0018597549	0.013188317	0.00053873146	0.0023508654
0.0	0.013243556	0.23629354	0.06056401	0.029082043	0.0036717241	0.050906815	0.0013464533	0.038617827	0.00043649247	0.0043596555
0.0	0.009650791	0.09436799	0.017153911	0.016420089	0.004498999	0.07760262	0.0030193673	0.06640078	0.0015020267	0.009560804
0.0	0.009650791	0.09436794	0.017153911	0.016420089	0.004498999	0.07760262	0.0030193673	0.06640078	0.0015020267	0.009560799
0.0	0.0053934823	0.06546756	0.027500292	0.017708782	0.004644649	0.04701196	0.0011363714	0.015841473	0.0006160056	0.008438538
0.0	0.0053934823	0.06546756	0.027500292	0.017708782	0.004644649	0.04701196	0.0011363708	0.015841473	0.0006160056	0.008438538
0.0	0.013549085	0.11376715	0.031167068	0.02598265	0.008898153	0.22675134	0.00260893	0.12905392	0.0028167658	0.02680639
0.0	0.6808402	0.050884392	0.9446516	0.8687292	0.8207785	0.13926432	0.024907146	0.774695	0.123344265	0.9567786
0.0	0.99828905	0.98557925	0.99475324	0.9933381	0.9853071	0.9791653	0.9961139	0.98566794	0.99485815	0.9949334
0.0	0.99828905	0.98557925	0.99475324	0.9933381	0.9853071	0.9791653	0.9961139	0.98566794	0.99485815	0.9949334
0.0	0.99828905	0.98557925	0.99475324	0.9933381	0.9853071	0.9791653	0.9961139	0.98566794	0.99485815	0.9949334
0.0	0.99290186	0.9954122	0.99594337	0.99360424	0.99268204	0.99681807	0.97612846	0.9983778	0.99021834	0.98465735
0.0	0.99828905	0.98557925	0.99475324	0.9933381	0.9853071	0.9791653	0.9961139	0.98566794	0.99485815	0.9949334
0.0	0.99984777	0.9999474	0.9999701	0.99999166	0.9998294	0.9999485	0.9999329	0.9999808	0.99997807	0.99998236
0.0	0.99828905	0.98557925	0.99475324	0.9933381	0.9853071	0.9791653	0.9961139	0.98566794	0.99485815	0.9949334
0.0	0.99937385	0.99987674	0.999813	0.9998499	0.99848145	0.9998153	0.9998839	0.9998412	0.999905	0.99996305
0.0	0.99828905	0.98557925	0.99475324	0.9933381	0.9853071	0.9791653	0.9961139	0.98566794	0.99485815	0.9949334
0.0	0.99828905	0.98557925	0.99475324	0.9933381	0.9853071	0.9791653	0.9961139	0.98566794	0.99485815	0.9949334
0.0	0.99828905	0.98557925	0.99475324	0.9933381	0.9853071	0.9791653	0.9961139	0.98566794	0.99485815	0.9949334
0.0	0.99828905	0.98557925	0.99475324	0.9933381	0.9853071	0.9791653	0.9961139	0.98566794	0.99485815	0.9949334
0.0	0.99828905	0.98557925	0.99475324	0.9933381	0.9853071	0.9791653	0.9961139	0.98566794	0.99485815	0.9949334
0.0	0.99828905	0.98557925	0.99475324	0.9933381	0.9853071	0.9791653	0.9961139	0.98566794	0.99485815	0.9949334
0.0	0.99828905	0.98557925	0.99475324	0.9933381	0.9853071	0.9791653	0.9961139	0.98566794	0.99485815	0.9949334
0.0	0.99828905	0.98557925	0.99475324	0.9933381	0.9853071	0.9791653	0.9961139	0.98566794	0.99485815	0.9949334
0.0	0.72202694	0.7952089	0.7500512	0.93770134	0.47463328	0.85318625	0.5699667	0.9750295	0.8428432	0.7812324
0.0	0.99888295	0.99960583	0.99966717	0.9996762	0.9970483	0.9994406	0.9995003	0.9998716	0.99981457	0.99982953
0.0	0.0075688018	0.0016360219	0.0012914791	0.28366923	0.002276318	0.0034233187	0.0051495438	0.010195577	0.31270748	0.083437964
0.0	0.04389977	0.0016360219	0.05192368	0.042722285	0.036915913	0.0069261966	0.004026041	0.0065495544	0.01776286	0.017720016
0.0	0.87070465	0.7800037	0.990764	0.98395306	0.45533147	0.8198354	0.96953267	0.7640565	0.933353	0.9679901
0.0	0.4627982	0.9903503	0.8904043	0.7773551	0.4367408	0.98945224	0.86497146	0.9914163	0.86740935	0.8743764
0.0	0.87070465	0.7800037	0.990764	0.98395306	0.45533147	0.8198354	0.96953267	0.7640565	0.933353	0.9679901
0.0	0.99700874	0.754691	0.97818005	0.8794813	0.9998714	0.97869724	0.9271232	0.33955923	0.19936751	0.99993837
0.0	0.9990596	0.99869967	0.9996032	0.9991443	0.9987054	0.9974503	0.9992274	0.9997534	0.9988859	0.99804175
0.0	0.9986199	0.99860966	0.9995523	0.9989975	0.99706465	0.99593496	0.99782157	0.99974436	0.9985159	0.99711394
0.0	0.99828905	0.98557925	0.99475324	0.9933381	0.9853071	0.9791653	0.9961139	0.98566794	0.99485815	0.9949334
0.0	0.015697747	0.84558284	0.13148166	0.33350483	0.0912875	0.0032608265	0.07658165	0.8288513	0.04085969	0.21926951
0.0	0.99828905	0.98557925	0.99475324	0.9933381	0.9853071	0.9791653	0.9961139	0.98566794	0.99485815	0.9949334
0.0	0.99828905	0.98557925	0.99475324	0.9933381	0.9853071	0.9791653	0.9961139	0.98566794	0.99485815	0.9949334
0.0	0.0028687594	0.005566907	0.016342888	0.57579887	0.002429031	0.058848217	0.009644395	0.15854186	0.0025388654	0.05077029
0.0	0.9999851	0.99998784	0.9999974	0.99999857	0.9999875	0.9999914	0.999985	0.9999964	0.99999905	0.99999833
0.0	0.0055573196	0.031902052	0.7931153	0.030508112	0.9320571	0.026425844	0.021505157	0.2812437	0.03780994	0.0066809454
0.0	0.99120003	0.99476683	0.99324715	0.9826766	0.9873875	0.9972209	0.996438	0.9875924	0.99676216	0.9915446
0.0	0.9992316	0.99960417	0.9996464	0.9988073	0.98958707	0.9992706	0.9983005	0.99955875	0.999731	0.9995602
0.0	0.80609256	0.99429363	0.9959997	0.9886565	0.94429874	0.906809	0.9641747	0.92889106	0.96857965	0.98067266
0.0	0.99828905	0.98557925	0.99475324	0.9933381	0.9853071	0.9791653	0.9961139	0.98566794	0.99485815	0.9949334
0.0	0.99828905	0.98557925	0.99475324	0.9933381	0.9853071	0.9791653	0.9961139	0.98566794	0.99485815	0.9949334
0.0	0.99312866	0.99856013	0.9992091	0.9943545	0.98601806	0.9839587	0.99629223	0.99612206	0.9994081	0.9985331
0.0	0.99199533	0.99925214	0.9993413	0.994187	0.991189	0.9840127	0.9975231	0.9959777	0.9991462	0.998606
0.0	0.9924159	0.9986143	0.9992036	0.99388933	0.985369	0.9829292	0.99413514	0.99385023	0.9992182	0.99848396
0.0	0.9913318	0.9989298	0.9991773	0.9936987	0.98432124	0.9788835	0.9946597	0.9940843	0.9990194	0.9977182
0.0	0.9950519	0.9990765	0.99933237	0.9940643	0.9865449	0.98111504	0.99490154	0.9949189	0.9989999	0.9985222
0.0	0.98137784	0.9973443	0.99801457	0.9929757	0.97569764	0.9638603	0.9907408	0.9902947	0.99838364	0.9973953
0.0	0.98682994	0.9975146	0.99869967	0.98926604	0.97205466	0.97109723	0.9899749	0.99096525	0.9983492	0.99789053
0.0	0.2152579	0.6807089	0.8195017	0.5723249	0.23430385	0.43201205	0.40867138	0.651696	0.42147973	0.78709656
0.0	0.99796057	0.9996995	0.99984133	0.99976355	0.99832946	0.9990821	0.9995153	0.9996574	0.9993387	0.99980325
0.0	0.7791548	0.99830127	0.9823685	0.94134945	0.75206685	0.94870347	0.5708459	0.9715244	0.5096432	0.96449065
0.0	0.16531868	0.79053926	0.65588033	0.5246725	0.06475661	0.092502825	0.1779259	0.3796964	0.089874096	0.7182844
0.0	0.26837108	0.70524687	0.86506164	0.64267665	0.27389553	0.4688324	0.464548	0.7118088	0.49504262	0.82645214
0.0	0.052816693	0.3663257	0.57040435	0.35997617	0.0883692	0.11184009	0.14141856	0.13418731	0.17564988	0.30755597
0.0	0.052816693	0.36632577	0.57040435	0.3599763	0.0883692	0.11184007	0.14141859	0.1341873	0.1756499	0.3075559
0.0	0.052816708	0.3663257	0.5704044	0.35997617	0.0883692	0.11184009	0.14141859	0.1341873	0.1756499	0.3075559
0.0	0.05281668	0.36632577	0.57040435	0.35997623	0.0883692	0.11184007	0.14141853	0.13418731	0.1756499	0.3075559
0.0	0.052816708	0.36632577	0.57040435	0.3599763	0.0883692	0.11184009	0.14141859	0.1341873	0.17564993	0.3075559
0.0	0.052816693	0.3663258	0.5704044	0.3599763	0.0883692	0.11184009	0.14141859	0.13418727	0.17564994	0.30755594
0.0	0.40413162	0.80748945	0.90283	0.8163541	0.40224096	0.5387998	0.62399274	0.6791163	0.7281472	0.75209117
0.0	0.40413162	0.80748934	0.90283	0.8163541	0.40224087	0.5387997	0.62399274	0.6791163	0.7281472	0.75209117
0.0	0.40413162	0.80748945	0.90283	0.8163541	0.40224087	0.5387998	0.6239929	0.6791163	0.7281473	0.75209117
0.0	0.9927166	0.99799204	0.9993405	0.99564135	0.98576516	0.9942667	0.9958508	0.9980621	0.99770963	0.99879396
0.0	0.01792698	0.00018131797	0.0015035106	0.002795803	0.011171023	0.0062679686	0.0019683964	0.59578526	0.023374809	0.0009016808
0.0	0.99828905	0.98557925	0.99475324	0.9933381	0.9853071	0.9791653	0.9961139	0.98566794	0.99485815	0.9949334
0.0	0.99828905	0.98557925	0.99475324	0.9933381	0.9853071	0.9791653	0.9961139	0.98566794	0.99485815	0.9949334
0.0	0.99828905	0.98557925	0.99475324	0.9933381	0.9853071	0.9791653	0.9961139	0.98566794	0.99485815	0.9949334
0.0	0.13055684	0.89319956	0.95031357	0.89077604	0.7186686	0.12404275	0.7187175	0.675667	0.24405845	0.8199123
0.0	0.99945265	0.9998797	0.99980074	0.9996996	0.9977295	0.9994814	0.9992118	0.99982977	0.9998356	0.99990225
0.0	0.9539656	0.9802116	0.9925028	0.9982375	0.9632523	0.9997774	0.99637043	0.9997439	0.9888543	0.7219232
0.0	0.0010262937	0.040784653	0.0115444455	0.024633182	0.000634918	0.008367173	0.0036998773	0.0035210953	0.0051831836	0.015376874
0.0	0.09533252	0.94806725	0.007922824	0.20330279	0.053948186	0.30326283	0.35319015	0.08139588	0.0007116673	0.0009086923
0.0	0.0025781842	0.10304716	0.05827206	0.09059681	0.0014472454	0.027053451	0.0068101436	0.010934491	0.014800321	0.023969056
0.0	0.96307737	0.99715686	0.9976828	0.9952311	0.95545244	0.98048776	0.9866862	0.976453	0.99256855	0.9899474
0.0	0.9989235	0.999803	0.9994147	0.99944705	0.99485636	0.99865806	0.99788636	0.99963224	0.99968743	0.99976605
0.0	0.9989235	0.999803	0.9994147	0.99944705	0.99485636	0.99865806	0.99788636	0.99963224	0.99968743	0.99976605
0.0	0.9989235	0.999803	0.9994147	0.99944705	0.99485636	0.99865806	0.99788636	0.99963224	0.99968743	0.99976605
0.0	0.9989235	0.999803	0.9994147	0.99944705	0.99485636	0.99865806	0.99788636	0.99963224	0.99968743	0.99976605
0.0	0.9989235	0.999803	0.9994147	0.99944705	0.99485636	0.99865806	0.99788636	0.99963224	0.99968743	0.99976605
0.0	0.9989235	0.999803	0.9994147	0.99944705	0.99485636	0.99865806	0.99788636	0.99963224	0.99968743	0.99976605
0.0	0.9989235	0.999803	0.9994147	0.99944705	0.99485636	0.99865806	0.99788636	0.99963224	0.99968743	0.99976605
0.0	0.9989235	0.999803	0.9994147	0.99944705	0.99485636	0.99865806	0.99788636	0.99963224	0.99968743	0.99976605
0.0	0.9989235	0.999803	0.9994147	0.99944705	0.99485636	0.99865806	0.99788636	0.99963224	0.99968743	0.99976605
0.0	0.9989235	0.999803	0.9994147	0.99944705	0.99485636	0.99865806	0.99788636	0.99963224	0.99968743	0.99976605
0.0	0.9989235	0.999803	0.9994147	0.99944705	0.99485636	0.99865806	0.99788636	0.99963224	0.99968743	0.99976605
0.0	0.9989235	0.999803	0.9994147	0.99944705	0.99485636	0.99865806	0.99788636	0.99963224	0.99968743	0.99976605
0.0	0.9989235	0.999803	0.9994147	0.99944705	0.99485636	0.99865806	0.99788636	0.99963224	0.99968743	0.99976605
0.0	0.9989235	0.999803	0.9994147	0.99944705	0.99485636	0.99865806	0.99788636	0.99963224	0.99968743	0.99976605
0.0	0.9989235	0.999803	0.9994147	0.99944705	0.99485636	0.99865806	0.99788636	0.99963224	0.99968743	0.99976605
0.0	0.9989235	0.999803	0.9994147	0.99944705	0.99485636	0.99865806	0.99788636	0.99963224	0.99968743	0.99976605
0.0	0.9989235	0.999803	0.9994147	0.99944705	0.99485636	0.99865806	0.99788636	0.99963224	0.99968743	0.99976605
0.0	0.9989235	0.999803	0.9994147	0.99944705	0.99485636	0.99865806	0.99788636	0.99963224	0.99968743	0.99976605
0.0	0.9989235	0.999803	0.9994147	0.99944705	0.99485636	0.99865806	0.99788636	0.99963224	0.99968743	0.99976605
0.0	0.9989235	0.999803	0.9994147	0.99944705	0.99485636	0.99865806	0.99788636	0.99963224	0.99968743	0.99976605
0.0	0.9989235	0.999803	0.9994147	0.99944705	0.99485636	0.99865806	0.99788636	0.99963224	0.99968743	0.99976605
0.0	0.9989235	0.999803	0.9994147	0.99944705	0.99485636	0.99865806	0.99788636	0.99963224	0.99968743	0.99976605
0.0	0.9989235	0.999803	0.9994147	0.99944705	0.99485636	0.99865806	0.99788636	0.99963224	0.99968743	0.99976605
0.0	0.9989235	0.999803	0.9994147	0.99944705	0.99485636	0.99865806	0.99788636	0.99963224	0.99968743	0.99976605
0.0	0.9989235	0.999803	0.9994147	0.99944705	0.99485636	0.99865806	0.99788636	0.99963224	0.99968743	0.99976605
0.0	0.96307737	0.99715686	0.9976828	0.9952311	0.95545244	0.98048776	0.9866862	0.976453	0.99256855	0.9899474
0.0	0.9999275	0.99996495	0.9999348	0.99998593	0.99969125	0.99994516	0.99994314	0.9999778	0.9999876	0.9999926
0.0	0.99828905	0.98557925	0.99475324	0.9933381	0.9853071	0.9791653	0.9961139	0.98566794	0.99485815	0.9949334
0.0	0.98826104	0.996249	0.9966336	0.9968919	0.9745924	0.98403776	0.98495215	0.9972652	0.99590427	0.99883586
0.0	0.99689376	0.9970293	0.9989548	0.99892896	0.984487	0.9961247	0.99905616	0.99923456	0.99941087	0.9988127
0.0	0.020974882	0.48920935	0.16290224	0.2601292	0.04389308	0.028335746	0.04400945	0.097309075	0.13194472	0.10287697
0.0	0.9787617	0.99813545	0.9986817	0.9943621	0.97792894	0.9884356	0.9867792	0.99856865	0.99242777	0.9989956
0.0	0.99943274	0.9998913	0.9993073	0.9994331	0.99027854	0.99966466	0.9974184	0.999841	0.9995078	0.9998611
0.0	0.99828905	0.98557925	0.99475324	0.9933381	0.9853071	0.9791653	0.9961139	0.98566794	0.99485815	0.9949334
0.0	0.99828905	0.98557925	0.99475324	0.9933381	0.9853071	0.9791653	0.9961139	0.98566794	0.99485815	0.9949334
0.0	0.99493045	0.9989605	0.99946743	0.99944216	0.9960692	0.99903	0.9970874	0.9993506	0.99920064	0.99894565
0.0	0.9917577	0.9985318	0.99907494	0.99864787	0.9924003	0.99797744	0.9934924	0.999009	0.99836034	0.99783957
0.0	0.9988109	0.99957746	0.99960226	0.9996666	0.9963876	0.9992772	0.9994011	0.9998636	0.9998136	0.9998017
0.0	0.9988109	0.99957746	0.99960226	0.9996666	0.9963876	0.9992772	0.9994011	0.9998636	0.9998136	0.9998017
0.0	0.99828905	0.98557925	0.99475324	0.9933381	0.9853071	0.9791653	0.9961139	0.98566794	0.99485815	0.9949334
0.0	0.0011859327	0.007834807	0.008500843	0.008771017	0.0009171225	0.0015666285	0.0037594691	0.0019884808	0.0016107047	0.006273475
0.0	0.99828905	0.98557925	0.99475324	0.9933381	0.9853071	0.9791653	0.9961139	0.98566794	0.99485815	0.9949334
0.0	0.98437196	0.9988293	0.9974546	0.9973834	0.98594207	0.9925155	0.99534094	0.9965168	0.99813336	0.9994842
0.0	0.937618	0.988304	0.9914972	0.9959746	0.73509234	0.9143204	0.9786483	0.99241525	0.9867018	0.9819567
0.0	0.96215755	0.9089321	0.95435786	0.9897424	0.71667916	0.99289095	0.7012439	0.98760855	0.8472285	0.89830536
0.0	0.937618	0.988304	0.9914972	0.9959746	0.73509234	0.9143204	0.9786483	0.99241525	0.9867018	0.9819567
0.0	0.96215755	0.9089321	0.95435786	0.9897424	0.71667916	0.99289095	0.7012439	0.98760855	0.84722865	0.89830536
0.0	0.99828905	0.98557925	0.99475324	0.9933381	0.9853071	0.9791653	0.9961139	0.98566794	0.99485815	0.9949334
0.0	0.99828905	0.98557925	0.99475324	0.9933381	0.9853071	0.9791653	0.9961139	0.98566794	0.99485815	0.9949334
0.0	0.99828905	0.98557925	0.99475324	0.9933381	0.9853071	0.9791653	0.9961139	0.98566794	0.99485815	0.9949334
0.0	0.9987419	0.99970657	0.99987304	0.99983656	0.9989666	0.9994622	0.9997503	0.9997651	0.99985754	0.9997836
0.0	0.9989196	0.99984896	0.999856	0.9999007	0.9991542	0.99953604	0.99978536	0.99984074	0.99990714	0.9998374
0.0	0.9989196	0.99984896	0.999856	0.9999007	0.9991542	0.99953604	0.99978536	0.99984074	0.99990714	0.9998374
0.0	0.99828905	0.98557925	0.99475324	0.9933381	0.9853071	0.9791653	0.9961139	0.98566794	0.99485815	0.9949334
0.0	0.9974498	0.99983144	0.99963045	0.9997508	0.99795544	0.9993907	0.9992342	0.9996151	0.99983275	0.9998921
0.0	0.006864909	0.17770211	0.09040607	0.23936555	0.006950075	0.05530476	0.016575089	0.051916715	0.01866573	0.09123765
0.0	0.011578241	0.23151523	0.15703171	0.3742745	0.008393024	0.113002725	0.023411216	0.09768702	0.030636827	0.14896137
0.0	0.011578241	0.23151523	0.15703171	0.3742745	0.008393028	0.113002725	0.023411216	0.097687006	0.030636804	0.14896135
0.0	0.9974498	0.99983144	0.99963045	0.9997508	0.99795544	0.9993907	0.9992342	0.9996151	0.99983275	0.9998921
0.0	0.9723508	0.98028517	0.9734311	0.98151326	0.7927896	0.75964135	0.926288	0.995689	0.68505317	0.03380338
0.0	0.9723508	0.98028517	0.9734311	0.98151326	0.7927896	0.75964135	0.926288	0.995689	0.68505317	0.03380338
0.0	0.98139006	0.98028517	0.99152	0.9860529	0.9645746	0.88366854	0.926288	0.9891105	0.8106474	0.0855943
0.0	0.99798214	0.9994572	0.99964905	0.99967265	0.9978567	0.9991891	0.9996345	0.9996536	0.9997948	0.99979466
0.0	0.9059775	0.9957202	0.9968957	0.99468166	0.9629267	0.9780517	0.99629444	0.9961713	0.9936739	0.9968267
0.0	0.016779093	0.10138245	0.07334192	0.0026003974	0.68556327	0.023139477	0.052591365	0.2615014	0.018066395	0.43208337
0.0	0.83592397	0.9404488	0.9643083	0.9547932	0.83694494	0.92114353	0.91067827	0.9743794	0.9822151	0.9862657
0.0	0.1548686	0.40420973	0.647075	0.23315108	0.13762382	0.19294138	0.13128154	0.52281046	0.6273011	0.57071877
0.0	0.9170242	0.95372385	0.9729547	0.97570497	0.8699192	0.95586336	0.9446759	0.98666775	0.9886817	0.9910841
0.0	0.9776098	0.9949491	0.998171	0.9955669	0.9850021	0.9868745	0.98504806	0.9986155	0.99655044	0.9966731
0.0	0.8519941	0.97430307	0.9929241	0.96591425	0.93679756	0.93341106	0.9355743	0.99237144	0.97860444	0.97343856
0.0	0.96618325	0.99881697	0.9988073	0.99896204	0.99513763	0.96489066	0.9937104	0.99476296	0.9952252	0.9992083
0.0	0.99828905	0.98557925	0.99475324	0.9933381	0.9853071	0.9791653	0.9961139	0.98566794	0.99485815	0.9949334
0.0	0.9864607	0.99961	0.999617	0.99916124	0.99831295	0.99919707	0.9993741	0.99905187	0.9998128	0.99977714
0.0	0.8124831	0.9491867	0.6859475	0.9785873	0.053569715	0.3050195	0.8897177	0.15035601	0.72275424	0.5812794
0.0	0.0042057713	0.14203212	0.118982315	0.025819479	0.012650915	0.015723245	0.028005483	0.07018658	0.04473753	0.03600182
0.0	0.75985384	0.93784803	0.6615571	0.9391027	0.017908847	0.3050195	0.9406977	0.11136257	0.5585692	0.3987092
0.0	0.9787617	0.99813545	0.9986817	0.9943621	0.97792894	0.9884356	0.9867792	0.99856865	0.99242777	0.9989956
0.0	0.99828905	0.98557925	0.99475324	0.9933381	0.9853071	0.9791653	0.9961139	0.98566794	0.99485815	0.9949334
0.0	0.99975854	0.99968946	0.9999044	0.99986506	0.9989203	0.99972945	0.999905	0.99993217	0.9999473	0.9999428
0.0	0.99828905	0.98557925	0.99475324	0.9933381	0.9853071	0.9791653	0.9961139	0.98566794	0.99485815	0.9949334
0.0	0.9999858	0.9999882	0.9999906	0.9999975	0.9999566	0.99998915	0.9999845	0.99998045	0.9999949	0.9999969
0.0	0.99995697	0.999979	0.99997294	0.9999949	0.99988234	0.9999759	0.9999665	0.99998176	0.9999927	0.99999726
0.0	0.99828905	0.98557925	0.99475324	0.9933381	0.9853071	0.9791653	0.9961139	0.98566794	0.99485815	0.9949334
0.0	0.91120076	0.9852444	0.9945732	0.98370415	0.9830671	0.3058051	0.738681	0.99818844	0.9998555	0.996357
0.0	0.99828905	0.98557925	0.99475324	0.9933381	0.9853071	0.9791653	0.9961139	0.98566794	0.99485815	0.9949334
0.0	0.9960759	0.99835724	0.99941134	0.9997254	0.99772865	0.997191	0.9977494	0.9978116	0.99870646	0.99987066
0.0	0.6560532	0.93507695	0.9137278	0.92395145	0.5487671	0.5505616	0.5024991	0.71228623	0.78045917	0.984339
0.0	0.686572	0.9518627	0.8885816	0.8075189	0.7004911	0.7507955	0.8716452	0.79463303	0.7092157	0.854745
0.0	0.003335732	0.032564025	0.03640157	0.030584197	0.004941379	0.007972408	0.015412347	0.0051610507	0.0051493756	0.026980381
0.0	0.9954104	0.9995671	0.99939775	0.99920064	0.99724543	0.998519	0.9988232	0.9983841	0.9991955	0.99986553
0.0	0.036409583	0.01129606	0.016650395	0.0064212326	0.15086325	0.4168283	0.007942516	0.95327526	0.10679164	0.011980092
0.0	0.03640959	0.011296054	0.016650395	0.0064212326	0.15086329	0.4168283	0.007942516	0.95327526	0.10679164	0.011980092
0.0	0.686572	0.8886505	0.8215326	0.7290566	0.68139017	0.6571488	0.78467315	0.94408375	0.8621153	0.82335603
0.0	0.686572	0.8886505	0.8215326	0.7290566	0.68139017	0.6571488	0.78467315	0.94408375	0.8621153	0.82335603
0.0	0.21749525	0.12345443	0.3142474	0.3376525	0.13081811	0.110203065	0.18147123	0.7118434	0.30231842	0.1327584
0.0	0.0015480261	0.0070607224	0.0035733907	0.02030062	0.0009311137	0.0015465315	0.003095403	0.002738972	0.0031368975	0.013883147
0.0	0.0011079784	0.0050174515	0.0022430292	0.010754996	0.0006147358	0.0009656911	0.0021838218	0.0017448855	0.002257843	0.0088193705
0.0	0.0011079784	0.0050174515	0.0022430292	0.010754996	0.0006147358	0.0009656911	0.0021838206	0.0017448855	0.002257844	0.008819367
0.0	0.002303206	0.009024095	0.0043777805	0.028185641	0.0011659908	0.001961094	0.0034702998	0.0031324765	0.004401166	0.020655159
0.0	0.9991202	0.9996402	0.9997309	0.99974805	0.99748695	0.9995091	0.9995198	0.9998921	0.9998541	0.999841
0.0	0.9989235	0.999803	0.9994147	0.99944705	0.99485636	0.99865806	0.99788636	0.99963224	0.99968743	0.99976605
0.0	0.99828905	0.98557925	0.99475324	0.9933381	0.9853071	0.9791653	0.9961139	0.98566794	0.99485815	0.9949334
0.0	0.99828905	0.98557925	0.99475324	0.9933381	0.9853071	0.9791653	0.9961139	0.98566794	0.99485815	0.9949334
0.0	0.99828905	0.98557925	0.99475324	0.9933381	0.9853071	0.9791653	0.9961139	0.98566794	0.99485815	0.9949334
0.0	0.99828905	0.98557925	0.99475324	0.9933381	0.9853071	0.9791653	0.9961139	0.98566794	0.99485815	0.9949334
0.0	0.74082595	0.7750228	0.72129995	0.9393808	0.5003203	0.8797445	0.59609765	0.9771897	0.84279007	0.754964
0.0	0.57794386	0.9596586	0.97365075	0.9501375	0.65890205	0.94807184	0.78344506	0.95039874	0.8925458	0.97622764
0.0	0.9994066	0.99985385	0.999853	0.9999131	0.99902296	0.99974173	0.9998154	0.99978846	0.9998926	0.9999217
0.0	0.99832124	0.9996754	0.9996512	0.9996136	0.9974579	0.9990176	0.9992779	0.9993507	0.99969625	0.9997471
0.0	0.98826104	0.996249	0.9966336	0.9968919	0.9745924	0.98403776	0.98495215	0.9972652	0.99590427	0.99883586
0.0	0.99828905	0.98557925	0.99475324	0.9933381	0.9853071	0.9791653	0.9961139	0.98566794	0.99485815	0.9949334
0.0	0.9948415	0.998892	0.99907327	0.9984529	0.9990361	0.99842983	0.99679345	0.9918321	0.99923813	0.99439865
0.0	0.99828905	0.98557925	0.99475324	0.9933381	0.9853071	0.9791653	0.9961139	0.98566794	0.99485815	0.9949334
0.0	0.32578772	0.27234215	0.93976146	0.4213156	0.020792264	0.1135583	0.12539136	0.94716835	0.040540684	0.36912602
0.0	0.101642735	0.9471709	0.9009784	0.9028412	0.6186956	0.90163654	0.6870854	0.9583836	0.9662111	0.93353903
0.0	0.101642735	0.9471709	0.9009785	0.9028412	0.6186956	0.90163654	0.68708545	0.9583836	0.9662111	0.93353903
0.0	0.1901272	0.91547346	0.933736	0.8865464	0.24321117	0.4337182	0.70620096	0.7423949	0.6222958	0.8155976
0.0	0.9080174	0.9316174	0.99238914	0.98850596	0.9892225	0.63881314	0.97774464	0.98538464	0.9533187	0.8668287
0.0	0.99828905	0.98557925	0.99475324	0.9933381	0.9853071	0.9791653	0.9961139	0.98566794	0.99485815	0.9949334
0.0	0.006793007	0.15162191	0.02182284	0.033886064	0.0046719606	0.021695381	0.002128502	0.022047598	0.0029097493	0.0045092916
0.0	0.99828905	0.98557925	0.99475324	0.9933381	0.9853071	0.9791653	0.9961139	0.98566794	0.99485815	0.9949334
0.0	0.99828905	0.98557925	0.99475324	0.9933381	0.9853071	0.9791653	0.9961139	0.98566794	0.99485815	0.9949334
0.0	0.9988109	0.99957746	0.99960226	0.9996666	0.9963876	0.9992772	0.9994011	0.9998636	0.9998136	0.9998017
0.0	0.9988109	0.99957746	0.99960226	0.9996666	0.9963876	0.9992772	0.9994011	0.9998636	0.9998136	0.9998017
0.0	0.99828905	0.98557925	0.99475324	0.9933381	0.9853071	0.9791653	0.9961139	0.98566794	0.99485815	0.9949334
0.0	0.99828905	0.98557925	0.99475324	0.9933381	0.9853071	0.9791653	0.9961139	0.98566794	0.99485815	0.9949334
0.0	0.9962681	0.99901795	0.9989986	0.9993156	0.99502325	0.99848807	0.9991129	0.9994479	0.9995167	0.9996456
0.0	0.004634091	0.03787501	0.064288676	0.014989614	0.0027828193	0.0029476043	0.049275097	0.007490791	0.054922536	0.205283
0.0	0.00031424707	0.010082497	0.0066548446	0.0035540555	0.00020271329	0.00054852915	0.00087123114	0.00088816916	0.0030252696	0.003038384
0.0	0.99828905	0.98557925	0.99475324	0.9933381	0.9853071	0.9791653	0.9961139	0.98566794	0.99485815	0.9949334
0.0	0.83047605	0.4893026	0.41027936	0.9615813	0.64169943	0.82092357	0.9385428	0.91240543	0.9744994	0.9550925
0.0	0.9988109	0.99957746	0.99960226	0.9996666	0.9963876	0.9992772	0.9994011	0.9998636	0.9998136	0.9998017
0.0	0.9999677	0.9999851	0.9999795	0.99999833	0.99995494	0.99995863	0.99995756	0.9999918	0.9999957	0.99999785
0.0	0.18080723	0.1050212	0.21245368	0.21213455	0.07664584	0.08404702	0.12423218	0.56196606	0.225237	0.115217395
0.0	0.99828905	0.98557925	0.99475324	0.9933381	0.9853071	0.9791653	0.9961139	0.98566794	0.99485815	0.9949334
0.0	0.98987997	0.99835473	0.99888843	0.9984976	0.99640584	0.9975079	0.9975145	0.9986745	0.9991652	0.99956256
0.0	0.99828905	0.98557925	0.99475324	0.9933381	0.9853071	0.9791653	0.9961139	0.98566794	0.99485815	0.9949334
0.0	0.99828905	0.98557925	0.99475324	0.9933381	0.9853071	0.9791653	0.9961139	0.98566794	0.99485815	0.9949334
0.0	0.99828905	0.98557925	0.99475324	0.9933381	0.9853071	0.9791653	0.9961139	0.98566794	0.99485815	0.9949334
0.0	0.99828905	0.98557925	0.99475324	0.9933381	0.9853071	0.9791653	0.9961139	0.98566794	0.99485815	0.9949334
0.0	0.99828905	0.98557925	0.99475324	0.9933381	0.9853071	0.9791653	0.9961139	0.98566794	0.99485815	0.9949334
0.0	0.99828905	0.98557925	0.99475324	0.9933381	0.9853071	0.9791653	0.9961139	0.98566794	0.99485815	0.9949334
0.0	0.99828905	0.98557925	0.99475324	0.9933381	0.9853071	0.9791653	0.9961139	0.98566794	0.99485815	0.9949334
0.0	0.99828905	0.98557925	0.99475324	0.9933381	0.9853071	0.9791653	0.9961139	0.98566794	0.99485815	0.9949334
0.0	0.99828905	0.98557925	0.99475324	0.9933381	0.9853071	0.9791653	0.9961139	0.98566794	0.99485815	0.9949334
0.0	0.99828905	0.98557925	0.99475324	0.9933381	0.9853071	0.9791653	0.9961139	0.98566794	0.99485815	0.9949334
0.0	0.99828905	0.98557925	0.99475324	0.9933381	0.9853071	0.9791653	0.9961139	0.98566794	0.99485815	0.9949334
0.0	0.99828905	0.98557925	0.99475324	0.9933381	0.9853071	0.9791653	0.9961139	0.98566794	0.99485815	0.9949334
0.0	0.99828905	0.98557925	0.99475324	0.9933381	0.9853071	0.9791653	0.9961139	0.98566794	0.99485815	0.9949334
0.0	0.99828905	0.98557925	0.99475324	0.9933381	0.9853071	0.9791653	0.9961139	0.98566794	0.99485815	0.9949334
0.0	0.99828905	0.98557925	0.99475324	0.9933381	0.9853071	0.9791653	0.9961139	0.98566794	0.99485815	0.9949334
0.0	0.99828905	0.98557925	0.99475324	0.9933381	0.9853071	0.9791653	0.9961139	0.98566794	0.99485815	0.9949334
0.0	0.99828905	0.98557925	0.99475324	0.9933381	0.9853071	0.9791653	0.9961139	0.98566794	0.99485815	0.9949334
0.0	0.99828905	0.98557925	0.99475324	0.9933381	0.9853071	0.9791653	0.9961139	0.98566794	0.99485815	0.9949334
0.0	0.99828905	0.98557925	0.99475324	0.9933381	0.9853071	0.9791653	0.9961139	0.98566794	0.99485815	0.9949334
0.0	0.04534291	0.44395092	0.6380732	0.33437672	0.098836124	0.12252375	0.062242027	0.5183044	0.2755647	0.41021782
0.0	0.6611232	0.76938504	0.70621663	0.91117215	0.4194685	0.83552283	0.5307981	0.9683621	0.82883793	0.75427955
0.0	0.99828905	0.98557925	0.99475324	0.9933381	0.9853071	0.9791653	0.9961139	0.98566794	0.99485815	0.9949334
0.0	0.0022619222	0.0005530698	0.0006234121	0.00018021297	0.0011172455	0.002411644	0.00043711308	0.00038382673	0.0004627802	0.00091587554
0.0	0.9481993	0.99597883	0.98937476	0.98682404	0.9696268	0.9822113	0.98439896	0.9964144	0.99687696	0.99397016
0.0	0.0008096961	0.005795835	0.0019489059	0.00078086625	0.0038070723	0.018375874	0.0019617297	0.0021996745	0.00037151063	0.056927316
0.0	0.5943288	0.88487387	0.95821553	0.598621	0.84015834	0.8501392	0.69386095	0.9105603	0.8638765	0.92812794
0.0	0.594329	0.88487387	0.95821553	0.598621	0.8401584	0.8501391	0.6938608	0.9105603	0.8638765	0.92812794
0.0	0.9889915	0.99839324	0.9989039	0.99808145	0.99041253	0.9971968	0.99076766	0.9987061	0.9974625	0.99721646
0.0	0.9889915	0.99839324	0.9989039	0.99808145	0.99041253	0.9971968	0.99076766	0.9987061	0.9974625	0.99721646
0.0	0.5943288	0.8848738	0.95821553	0.598621	0.84015834	0.8501391	0.69386095	0.9105603	0.8638765	0.92812794
0.0	0.59432894	0.88487387	0.95821553	0.59862095	0.8401584	0.8501392	0.6938609	0.9105603	0.8638765	0.92812794
0.0	0.99831784	0.999097	0.99977	0.9994337	0.99885297	0.9990922	0.99815136	0.9994748	0.9996693	0.99876946
0.0	0.99831784	0.999097	0.99977	0.9994337	0.99885297	0.9990922	0.99815136	0.9994748	0.9996693	0.99876946
0.0	0.9787617	0.99813545	0.9986817	0.9943621	0.97792894	0.9884356	0.9867792	0.99856865	0.99242777	0.9989956
0.0	0.9787617	0.99813545	0.9986817	0.9943621	0.97792894	0.9884356	0.9867792	0.99856865	0.99242777	0.9989956
0.0	0.15451805	0.6060544	0.7779485	0.44604996	0.19625284	0.36725524	0.30897743	0.5120708	0.30517203	0.725608
0.0	0.15451805	0.60605454	0.7779485	0.44604984	0.19625284	0.36725518	0.30897743	0.5120707	0.30517203	0.725608
0.0	0.94534576	0.9986308	0.9986407	0.996802	0.9860423	0.9921042	0.993867	0.99692816	0.9982547	0.99879754
0.0	0.0005581346	0.05536543	0.0002293691	0.0001794063	3.0509533e-05	0.0024154189	4.949311e-05	0.000701764	0.0003876433	0.00040170233
0.0	0.15063949	0.9168154	0.9998512	0.9942128	0.013450838	0.9885465	0.030462328	0.17363706	0.9958152	0.94527155
0.0	0.99828905	0.98557925	0.99475324	0.9933381	0.9853071	0.9791653	0.9961139	0.98566794	0.99485815	0.9949334
0.0	0.9989497	0.99968517	0.9997583	0.9997446	0.9964964	0.999419	0.9994368	0.99988747	0.9998623	0.99984205
0.0	0.76031566	0.045405947	0.8542962	0.99139637	0.9287623	0.005067181	0.9609962	0.00509149	0.1393762	0.10459163
0.0	0.021062968	0.010418309	0.0100917015	0.061274417	0.012252488	0.009286632	0.029173017	0.018285085	0.003608018	0.1916465
0.0	0.0038860212	0.06939275	0.015048706	0.01050966	0.002757119	0.015928358	0.001859756	0.0131883295	0.00053873094	0.0023508675
0.0	0.02572396	0.013094074	0.081424035	0.15704286	0.105357036	0.0073147486	0.23044941	0.08249251	0.027311672	0.46778956
0.0	0.021062968	0.010418309	0.0100917015	0.061274417	0.012252488	0.009286632	0.029173017	0.018285079	0.003608018	0.19164655
0.0	0.021062974	0.010418309	0.0100917015	0.061274417	0.012252488	0.009286627	0.029173017	0.018285085	0.003608018	0.1916465
0.0	0.021062968	0.010418309	0.0100917015	0.061274424	0.012252488	0.009286627	0.029173026	0.018285079	0.003608018	0.19164652
0.0	0.021062968	0.010418314	0.0100917015	0.061274424	0.012252488	0.009286627	0.029173017	0.018285085	0.003608018	0.19164652
0.0	0.021062968	0.010418309	0.0100917015	0.061274417	0.012252488	0.009286632	0.029173017	0.018285079	0.003608018	0.1916465
0.0	0.02106298	0.010418314	0.0100917015	0.061274424	0.012252488	0.009286632	0.029173017	0.018285079	0.003608018	0.1916465
0.0	0.021062974	0.010418309	0.0100917015	0.061274417	0.012252488	0.009286627	0.029173017	0.018285079	0.003608018	0.19164655
0.0	0.072833076	0.6046938	0.2616864	0.21325316	0.021101812	0.03302164	0.05543074	0.12043284	0.037774377	0.4434358
0.0	0.009650791	0.09436794	0.017153919	0.016420089	0.004498999	0.07760259	0.0030193687	0.06640077	0.0015020267	0.009560799
0.0	0.009650791	0.09436794	0.017153919	0.016420089	0.004498999	0.07760262	0.0030193673	0.06640077	0.0015020267	0.009560804
0.0	0.009650791	0.09436794	0.017153919	0.016420098	0.004498999	0.07760259	0.0030193687	0.06640078	0.0015020267	0.009560799
0.0	0.01063613	0.11052428	0.064678855	0.02481859	0.006287024	0.10182367	0.003400083	0.035560913	0.0020882764	0.0038721377
0.0	0.0062567783	0.05378398	0.040315606	0.012629147	0.005485033	0.020554973	0.0028898502	0.051521547	0.0006487101	0.0029959308
0.0	0.0038860212	0.069392696	0.015048706	0.010509655	0.002757119	0.015928352	0.0018597533	0.013188317	0.00053873146	0.0023508663
0.0	0.0062567783	0.05378398	0.040315613	0.012629147	0.005485033	0.020554973	0.002889849	0.051521573	0.0006487101	0.0029959308
0.0	0.0038860212	0.069392696	0.015048706	0.010509655	0.0027571176	0.015928352	0.0018597549	0.013188317	0.00053873146	0.0023508663
0.0	0.01063613	0.11052428	0.06467884	0.024818586	0.006287024	0.10182367	0.003400083	0.035560913	0.0020882764	0.003872136
0.0	0.0062567783	0.05378398	0.040315613	0.012629147	0.005485033	0.020554973	0.002889849	0.05152156	0.0006487101	0.0029959308
0.0	0.0038860212	0.069392696	0.015048706	0.010509655	0.0027571176	0.015928358	0.0018597549	0.013188317	0.00053873146	0.0023508663
0.0	0.0038860175	0.06939271	0.0150486985	0.01050966	0.002757119	0.015928358	0.001859756	0.0131883295	0.00053873094	0.0023508675
0.0	0.0038860175	0.06939271	0.0150486985	0.01050966	0.002757119	0.015928358	0.001859756	0.013188323	0.00053873094	0.0023508675
0.0	0.01063613	0.110524304	0.064678855	0.024818579	0.006287024	0.10182367	0.003400083	0.03556092	0.0020882764	0.0038721377
0.0	0.0062567755	0.05378399	0.040315606	0.012629147	0.005485033	0.020554973	0.002889849	0.051521547	0.0006487101	0.0029959308
0.0	0.0038860212	0.069392696	0.015048706	0.010509655	0.002757119	0.015928358	0.0018597549	0.013188317	0.00053873146	0.0023508663
0.0	0.01063613	0.110524304	0.064678855	0.02481859	0.006287024	0.10182367	0.003400083	0.035560913	0.0020882764	0.0038721377
0.0	0.0062567783	0.05378399	0.040315613	0.012629147	0.0054850304	0.020554973	0.002889849	0.051521547	0.0006487101	0.0029959308
0.0	0.0038860212	0.06939275	0.0150486985	0.010509655	0.002757119	0.015928358	0.001859756	0.0131883295	0.00053873094	0.0023508675
0.0	0.0038860212	0.06939275	0.015048706	0.01050966	0.002757119	0.015928358	0.001859756	0.0131883295	0.00053873094	0.0023508675
0.0	0.0062567783	0.05378399	0.040315613	0.012629147	0.0054850304	0.020554973	0.002889849	0.051521573	0.0006487101	0.0029959308
0.0	0.0038860212	0.06939271	0.015048706	0.010509655	0.002757119	0.015928352	0.0018597549	0.013188317	0.00053873146	0.0023508654
0.0	0.0062567755	0.05378399	0.040315613	0.012629147	0.005485033	0.020554973	0.002889849	0.051521547	0.0006487101	0.0029959308
0.0	0.0038860212	0.069392696	0.015048706	0.010509655	0.002757119	0.015928352	0.0018597549	0.013188317	0.00053873146	0.0023508663
0.0	0.0062567783	0.05378399	0.040315613	0.012629147	0.005485033	0.020554973	0.002889849	0.051521573	0.0006487101	0.0029959308
0.0	0.0038860212	0.06939271	0.015048706	0.010509655	0.002757119	0.015928352	0.0018597549	0.013188317	0.00053873146	0.0023508654
0.0	0.0038860175	0.06939275	0.0150486985	0.010509655	0.002757119	0.015928358	0.001859756	0.0131883295	0.00053873094	0.0023508675
0.0	0.0038860175	0.06939271	0.0150486985	0.010509655	0.002757119	0.015928358	0.0018597549	0.013188323	0.00053873094	0.0023508675
0.0	0.009650791	0.09436796	0.017153919	0.016420089	0.004498999	0.0776026	0.0030193673	0.06640077	0.0015020267	0.009560799
0.0	0.0062567755	0.05378399	0.040315606	0.012629147	0.005485033	0.020554973	0.0028898476	0.051521547	0.0006487101	0.0029959308
0.0	0.0038860212	0.069392696	0.015048706	0.010509655	0.002757119	0.015928352	0.0018597549	0.013188317	0.00053873146	0.0023508654
0.0	0.0038860212	0.069392696	0.015048706	0.010509655	0.0027571176	0.015928352	0.0018597533	0.013188317	0.00053873146	0.0023508663
0.0	0.0038860212	0.06939275	0.0150486985	0.010509655	0.002757119	0.015928358	0.0018597549	0.0131883295	0.00053873094	0.0023508675
0.0	0.0038860175	0.06939271	0.0150486985	0.010509655	0.002757119	0.015928358	0.001859756	0.0131883295	0.00053873094	0.0023508675
0.0	0.0038860175	0.06939275	0.0150486985	0.010509655	0.002757119	0.015928358	0.001859756	0.0131883295	0.00053873094	0.0023508675
0.0	0.0038860212	0.06939271	0.0150486985	0.01050966	0.002757119	0.015928358	0.001859756	0.013188323	0.00053873094	0.0023508675
0.0	0.0038860212	0.069392696	0.015048706	0.010509655	0.0027571176	0.015928352	0.0018597549	0.013188317	0.00053873146	0.0023508663
0.0	0.041049264	0.31520927	0.21347937	0.14860779	0.16291845	0.019743826	0.08878972	0.0939906	0.051964745	0.9712692
0.0	0.9588636	0.79090923	0.7851896	0.469398	0.02296389	0.03055149	0.08797605	0.11352797	0.033504292	0.84991187
0.0	0.022957735	0.33028245	0.14915302	0.12100236	0.036748912	0.023356356	0.058753107	0.03372471	0.05606238	0.59517395
0.0	0.00555606	0.11132385	0.023892226	0.019060759	0.011884784	0.03131569	0.0069936085	0.069874205	0.0032164508	0.0077405656
0.0	0.00555606	0.11132385	0.023892215	0.019060759	0.011884784	0.03131569	0.0069936085	0.069874205	0.0032164508	0.0077405656
0.0	0.013169521	0.13202475	0.020768331	0.02784552	0.009071453	0.02138175	0.002968288	0.013494822	0.0021931962	0.004764199
0.0	0.03555926	0.096451335	0.021750843	0.01908946	0.008629541	0.087668285	0.008133901	0.17187072	0.0075772274	0.016087424
0.0	0.014564138	0.07163425	0.020015232	0.012790399	0.0051498786	0.017615402	0.0031821644	0.017621113	0.0027357475	0.0030613015
0.0	0.014564138	0.07163425	0.020015232	0.012790392	0.0051498786	0.017615402	0.0031821644	0.017621113	0.0027357463	0.0030613015
0.0	0.009650791	0.094367914	0.017153919	0.016420089	0.004498999	0.0776026	0.0030193673	0.06640078	0.0015020267	0.009560799
0.0	0.0038860212	0.06939271	0.015048706	0.010509655	0.002757119	0.015928352	0.0018597549	0.013188317	0.00053873146	0.0023508654
0.0	0.0038860212	0.069392696	0.015048706	0.010509655	0.002757119	0.015928352	0.0018597549	0.013188317	0.00053873146	0.0023508654
0.0	0.0038860212	0.06939275	0.0150486985	0.01050966	0.002757119	0.015928358	0.001859756	0.0131883295	0.00053873094	0.0023508675
0.0	0.0038860212	0.069392696	0.015048706	0.010509655	0.0027571176	0.015928352	0.0018597549	0.013188317	0.00053873146	0.0023508663
0.0	0.013243563	0.2362935	0.06056401	0.029082043	0.0036717225	0.050906815	0.0013464533	0.038617816	0.00043649224	0.0043596555
0.0	0.04172437	0.52062994	0.032400854	0.033519566	0.02589999	0.029233886	0.0029006205	0.02440996	0.0011314373	0.0043068575
0.0	0.0062567755	0.05378399	0.040315613	0.012629147	0.005485033	0.020554973	0.0028898476	0.051521573	0.0006487101	0.0029959308
0.0	0.009650797	0.094367914	0.017153919	0.016420089	0.004499001	0.07760262	0.0030193673	0.06640077	0.0015020267	0.009560799
0.0	0.0038860212	0.06939271	0.015048706	0.010509655	0.0027571176	0.015928352	0.0018597549	0.013188317	0.00053873146	0.0023508663
0.0	0.0038860175	0.06939271	0.0150486985	0.01050966	0.002757119	0.015928358	0.001859756	0.0131883295	0.00053873094	0.0023508675
0.0	0.0038860212	0.06939271	0.015048706	0.010509655	0.002757119	0.015928352	0.0018597549	0.013188317	0.00053873146	0.0023508663
0.0	0.013243563	0.2362935	0.06056401	0.029082043	0.0036717241	0.050906815	0.0013464533	0.038617834	0.00043649247	0.0043596593
0.0	0.04172437	0.52063006	0.032400854	0.03351956	0.02589999	0.029233899	0.0029006205	0.02440996	0.0011314373	0.0043068575
0.0	0.0062567783	0.05378399	0.040315606	0.012629147	0.005485033	0.020554973	0.0028898476	0.051521547	0.0006487101	0.0029959308
0.0	0.009650791	0.09436794	0.017153919	0.016420089	0.004499001	0.0776026	0.0030193687	0.06640077	0.0015020267	0.009560804
0.0	0.0038860212	0.06939271	0.015048706	0.010509655	0.002757119	0.015928352	0.0018597549	0.013188317	0.00053873146	0.0023508654
0.0	0.0052939816	0.60092926	0.018193819	0.015949966	0.00907032	0.016030066	0.0016217405	0.05459346	0.0005392781	0.01895571
0.0	0.0052939868	0.6009292	0.018193822	0.015949974	0.009070325	0.016030058	0.0016217398	0.05459344	0.0005392784	0.0189557
0.0	0.045587562	0.89483094	0.5671961	0.30478784	0.2016811	0.40244627	0.005765566	0.9062544	0.0022966473	0.10637063
0.0	0.05753486	0.9380539	0.03601222	0.047028206	0.08947761	0.030277742	0.00347932	0.16683842	0.0010845254	0.03199293
0.0	0.00866807	0.37602288	0.05295533	0.021526815	0.02112322	0.020063452	0.0027034006	0.19523849	0.0006591125	0.019324226
0.0	0.013730396	0.6809025	0.02201775	0.024601815	0.01946227	0.086112365	0.0038234082	0.3405461	0.0015810468	0.06191933
0.0	0.0052939868	0.60092926	0.018193822	0.015949974	0.009070325	0.016030058	0.001621739	0.05459343	0.0005392784	0.018955706
0.0	0.0052939868	0.6009293	0.018193822	0.015949974	0.009070325	0.016030058	0.0016217398	0.05459343	0.0005392784	0.018955696
0.0	0.0038860212	0.06939271	0.015048706	0.010509655	0.002757119	0.015928352	0.0018597549	0.013188317	0.00053873146	0.0023508654
0.0	0.00547649	0.09300518	0.018745407	0.015151063	0.0029791994	0.025633654	0.0017591445	0.012089389	0.00076284364	0.007635573
0.0	0.0054764925	0.093005136	0.018745407	0.015151063	0.0029791994	0.025633646	0.001759142	0.012089384	0.0007628433	0.007635573
0.0	0.017793901	0.29042774	0.075731784	0.04162847	0.0043051643	0.08404902	0.0018063284	0.043848883	0.0006802716	0.013371495
0.0	0.44776505	0.783482	0.52823573	0.27958754	0.33144745	0.41896275	0.08384737	0.3069375	0.06493877	0.2713291
0.0	0.008154004	0.060970627	0.05623165	0.022139516	0.0068567186	0.02910695	0.0033453286	0.058412813	0.0008591343	0.007953917
0.0	0.013273957	0.11809481	0.022027431	0.024198364	0.0055518965	0.12849377	0.0036347483	0.10450898	0.0022867608	0.035001382
0.0	0.0054764925	0.093005136	0.018745404	0.015151072	0.002979198	0.025633637	0.001759142	0.012089384	0.0007628433	0.007635573
0.0	0.0038860212	0.06939271	0.0150486985	0.01050966	0.002757119	0.015928358	0.001859756	0.0131883295	0.00053873094	0.0023508675
0.0	0.0038860212	0.069392696	0.015048706	0.010509655	0.002757119	0.015928352	0.0018597549	0.013188317	0.00053873146	0.0023508663
0.0	0.013243563	0.2362935	0.060564	0.029082043	0.0036717225	0.050906777	0.0013464533	0.038617816	0.00043649247	0.0043596555
0.0	0.041724376	0.52063	0.03240084	0.033519566	0.025899976	0.029233899	0.0029006205	0.02440996	0.0011314373	0.0043068575
0.0	0.0062567783	0.05378399	0.040315606	0.012629147	0.005485033	0.020554973	0.0028898476	0.05152158	0.0006487101	0.0029959308
0.0	0.0038860212	0.069392696	0.015048706	0.010509655	0.002757119	0.015928352	0.0018597549	0.013188317	0.00053873146	0.0023508663
0.0	0.0055560577	0.11132385	0.023892205	0.019060759	0.01188479	0.031315684	0.006993605	0.06987422	0.0032164508	0.0077405656
0.0	0.0055560577	0.11132385	0.023892215	0.019060759	0.011884784	0.03131569	0.0069936085	0.069874205	0.0032164508	0.0077405656
0.0	0.017536648	0.34947908	0.09567246	0.052843597	0.017854098	0.10459459	0.0076413457	0.2174326	0.0023277635	0.011036078
0.0	0.053445574	0.57949543	0.044154838	0.056117356	0.108596794	0.059403103	0.01597568	0.22378461	0.004103706	0.013659418
0.0	0.008581562	0.06462587	0.06952001	0.027201073	0.023030046	0.03519575	0.009489392	0.24128354	0.0033432771	0.00728037
0.0	0.18358347	0.5204473	0.22703123	0.42352805	0.1709753	0.87732375	0.03342788	0.92444813	0.097275816	0.2574577
0.0	0.0055560577	0.11132385	0.023892226	0.019060763	0.01188479	0.0313157	0.0069936085	0.06987419	0.0032164508	0.0077405656
0.0	0.013169539	0.1320248	0.02076832	0.02784552	0.009071443	0.02138173	0.0029682908	0.013494816	0.0021931962	0.004764194
0.0	0.013169539	0.13202474	0.02076832	0.027845534	0.009071453	0.02138175	0.0029682908	0.013494822	0.0021931962	0.004764197
0.0	0.041598782	0.39118844	0.07969694	0.08268918	0.0131400805	0.071638264	0.0039299736	0.043797057	0.0021694903	0.008168734
0.0	0.113662094	0.6913593	0.036999647	0.08143076	0.08195774	0.03870769	0.008040719	0.03533203	0.003278578	0.008874685
0.0	0.01750476	0.06644413	0.057130907	0.04073968	0.017944854	0.024617627	0.0040594144	0.06396218	0.0022861538	0.0055304184
0.0	0.03324126	0.17291667	0.022610577	0.044132322	0.015990093	0.10018399	0.008264592	0.09703373	0.0067604594	0.022482399
0.0	0.18075813	0.8003787	0.2975882	0.10626555	0.13873369	0.3463163	0.013791091	0.3119693	0.018567786	0.1357472
0.0	0.0012991768	0.00032107084	0.00040559447	8.810711e-05	0.0006579762	0.00088764	0.00018569683	0.00019357755	0.00012338175	0.0003718976
0.0	0.0010979939	0.0002665005	0.00037048143	7.904972e-05	0.0005844722	0.0007824599	0.00024337388	0.00018573951	0.00017166679	0.00030820083
0.0	0.5493327	0.9569977	0.98281443	0.97895277	0.89046323	0.72765535	0.9585542	0.8220603	0.91858274	0.99763715
0.0	0.99828905	0.98557925	0.99475324	0.9933381	0.9853071	0.9791653	0.9961139	0.98566794	0.99485815	0.9949334
0.0	0.99828905	0.98557925	0.99475324	0.9933381	0.9853071	0.9791653	0.9961139	0.98566794	0.99485815	0.9949334
0.0	0.99828905	0.98557925	0.99475324	0.9933381	0.9853071	0.9791653	0.9961139	0.98566794	0.99485815	0.9949334
0.0	0.7385777	0.99213386	0.9997645	0.99944645	0.97691035	0.24496195	0.25131074	0.41061065	0.80565006	0.99631834
0.0	0.9995523	0.9977665	0.99958926	0.9997012	0.9983576	0.99965537	0.9999331	0.9998841	0.9999856	0.9999062
0.0	0.99828905	0.98557925	0.99475324	0.9933381	0.9853071	0.9791653	0.9961139	0.98566794	0.99485815	0.9949334
0.0	0.99828905	0.98557925	0.99475324	0.9933381	0.9853071	0.9791653	0.9961139	0.98566794	0.99485815	0.9949334
0.0	0.9692123	0.9967429	0.99519324	0.99145824	0.9790431	0.9908131	0.9812108	0.99435437	0.9983865	0.996588
0.0	0.0011859321	0.007834807	0.00850084	0.008771021	0.0009171225	0.0015666285	0.0037594691	0.0019884808	0.0016107047	0.006273475
0.0	0.99828905	0.98557925	0.99475324	0.9933381	0.9853071	0.9791653	0.9961139	0.98566794	0.99485815	0.9949334
0.0	0.99828905	0.98557925	0.99475324	0.9933381	0.9853071	0.9791653	0.9961139	0.98566794	0.99485815	0.9949334
0.0	0.99832326	0.9975241	0.9995658	0.9990319	0.99674404	0.9955646	0.9983553	0.9997528	0.9968244	0.99608874
0.0	0.5972635	0.0025071597	0.032174695	0.0027468407	0.0010032672	0.011360632	0.0022022736	0.020516578	0.00097077945	0.8188987
0.0	0.9988109	0.99957746	0.99960226	0.9996666	0.9963876	0.9992772	0.9994011	0.9998636	0.9998136	0.9998017
0.0	0.99828905	0.98557925	0.99475324	0.9933381	0.9853071	0.9791653	0.9961139	0.98566794	0.99485815	0.9949334
0.0	0.9988109	0.99957746	0.99960226	0.9996666	0.9963876	0.9992772	0.9994011	0.9998636	0.9998136	0.9998017
0.0	0.9988109	0.99957746	0.99960226	0.9996666	0.9963876	0.9992772	0.9994011	0.9998636	0.9998136	0.9998017
0.0	0.80757254	0.86661375	0.9860767	0.9742254	0.75069046	0.19461134	0.8448117	0.7893776	0.86332077	0.6327237
0.0	0.80757254	0.86661375	0.9860767	0.9742254	0.75069046	0.19461134	0.8448117	0.7893776	0.86332077	0.6327237
0.0	0.80757254	0.86661375	0.9860767	0.9742254	0.75069046	0.19461134	0.8448117	0.7893776	0.86332077	0.6327237
0.0	0.80757254	0.86661375	0.9860767	0.9742254	0.75069046	0.19461134	0.8448117	0.7893776	0.86332077	0.6327237
0.0	0.99611616	0.9984884	0.9990595	0.99809045	0.9980836	0.9982822	0.99781394	0.9955794	0.99897134	0.99846196
0.0	0.99828905	0.98557925	0.99475324	0.9933381	0.9853071	0.9791653	0.9961139	0.98566794	0.99485815	0.9949334
0.0	0.9988354	0.99923646	0.9996189	0.9991861	0.9989723	0.99802446	0.9992113	0.99981827	0.9992261	0.99851924
0.0	0.99828905	0.98557925	0.99475324	0.9933381	0.9853071	0.9791653	0.9961139	0.98566794	0.99485815	0.9949334
0.0	0.999102	0.9994216	0.9998419	0.99967265	0.99803084	0.9993575	0.99965906	0.9997627	0.99979764	0.99984074
0.0	0.99756134	0.9992945	0.9994246	0.9994911	0.9965676	0.9990097	0.99943346	0.99961746	0.99970895	0.9997533
0.0	0.24277623	0.6681562	0.7654241	0.5592868	0.2045197	0.21152923	0.1910958	0.29241937	0.62413657	0.7070838
0.0	0.0443865	0.8074139	0.5937142	0.9248653	0.022079235	0.03269823	0.056995656	0.8776225	0.01525963	0.71160203
0.0	0.8033502	0.8182712	0.875168	0.79673994	0.74706364	0.89323497	0.5432805	0.89366585	0.8271368	0.77818006
0.0	0.0038986392	0.31720915	0.07013079	0.76178974	0.0027877197	0.035374306	0.023210563	0.30933577	0.028707419	0.1216073
0.0	0.0026667693	0.018006135	0.031230485	0.06391254	0.001099595	0.009082058	0.0039985515	0.016893763	0.01493618	0.036393736
0.0	0.4300807	0.0039297775	0.8086983	0.78730845	0.053203773	0.09481657	0.00865222	0.99481344	0.16881034	0.34920418
0.0	0.87718445	0.9868738	0.41007352	0.86790544	0.7146464	0.96051747	0.70148987	0.7697387	0.041485615	0.0009086923
0.0	0.091580376	0.2613044	0.5385737	0.4364872	0.027419774	0.047589008	0.18071575	0.2730204	0.27088317	0.4825878
0.0	0.0014008257	0.022709396	0.04191664	0.027783254	0.0008525102	0.0032835805	0.0051557086	0.015179687	0.04732629	0.051841445
0.0	0.9980647	0.9963367	0.99949074	0.99876165	0.99544036	0.9940439	0.9978104	0.99971634	0.9962121	0.9954497
0.0	0.99691665	0.99912566	0.9991547	0.9994486	0.9954462	0.99873656	0.99926263	0.9995178	0.99958247	0.9997147
0.0	0.9988109	0.99957746	0.99960226	0.9996666	0.9963876	0.9992772	0.9994011	0.9998636	0.9998136	0.9998017
0.0	0.99828905	0.98557925	0.99475324	0.9933381	0.9853071	0.9791653	0.9961139	0.98566794	0.99485815	0.9949334
0.0	0.99828905	0.98557925	0.99475324	0.9933381	0.9853071	0.9791653	0.9961139	0.98566794	0.99485815	0.9949334
0.0	0.9268141	0.99818265	0.9978339	0.99468046	0.9789403	0.99034065	0.992576	0.99591655	0.997547	0.99863154
0.0	0.8153375	0.9455311	0.9787167	0.9210735	0.65333265	0.73452747	0.8700086	0.973006	0.93574744	0.9161314
0.0	0.5088281	0.945187	0.93608826	0.74414194	0.705092	0.0470019	0.0012908212	0.060107924	0.7582655	0.9493672
0.0	0.06015792	0.9859235	0.97430396	0.85066426	0.61889946	0.11417444	0.33631462	0.9954358	0.46477577	0.6960602
0.0	0.99932384	0.9995497	0.99964464	0.9997186	0.9978428	0.99967885	0.9995832	0.9998901	0.99988484	0.9998611
0.0	0.9505991	0.9780383	0.99143183	0.99242765	0.90862644	0.9790475	0.9636757	0.9928155	0.9959727	0.99479467
0.0	0.9903776	0.9995523	0.9996201	0.99973255	0.99725205	0.99231905	0.9979073	0.99838614	0.998847	0.99961984
0.0	0.9992144	0.99951315	0.99953556	0.9995907	0.99767095	0.99964035	0.99944085	0.99987316	0.9998591	0.99981815
0.0	0.7178453	0.035404824	0.31560257	0.32441154	0.0011685943	0.00034582603	0.47397593	0.86925155	0.006038861	0.99209505
0.0	0.9988109	0.99957746	0.99960226	0.9996666	0.9963876	0.9992772	0.9994011	0.9998636	0.9998136	0.9998017
0.0	0.99828905	0.98557925	0.99475324	0.9933381	0.9853071	0.9791653	0.9961139	0.98566794	0.99485815	0.9949334
0.0	0.99828905	0.98557925	0.99475324	0.9933381	0.9853071	0.9791653	0.9961139	0.98566794	0.99485815	0.9949334
0.0	0.9899254	0.996387	0.9989304	0.9984658	0.9857292	0.99555475	0.995754	0.99800247	0.9977621	0.99793446
0.0	0.98096794	0.9988876	0.9992893	0.998838	0.98173517	0.98719984	0.99818367	0.9991122	0.9982652	0.998156
0.0	0.008080472	0.0061711613	0.03868507	0.013831039	0.05708563	0.0044513666	0.0056343805	0.013147867	0.0057908176	0.0062889303
0.0	0.7992638	0.9892481	0.99324316	0.985408	0.91240007	0.87565804	0.9588424	0.9743182	0.97347313	0.9902256
0.0	0.025214693	0.3386445	0.04290943	0.029001072	0.0054619964	0.034004312	0.011352612	0.22754504	0.0017308638	0.0065889535
0.0	0.99828905	0.98557925	0.99475324	0.9933381	0.9853071	0.9791653	0.9961139	0.98566794	0.99485815	0.9949334
0.0	0.0012181753	0.022462297	0.00900237	0.0037778425	0.00324318	0.0113618	0.0009500758	0.01455999	0.0043902975	0.005349453
0.0	0.0044269003	0.013773163	0.019322727	0.00527524	0.0048497845	0.004426722	0.008524528	0.021683183	0.0022382746	0.005061667
0.0	0.0026348487	0.008893061	0.031471178	0.00398307	0.0071790772	0.002605804	0.008950804	0.011868842	0.0031002422	0.005061667
0.0	0.01578422	0.72221136	0.0071944925	0.006742987	0.28308737	0.120624445	0.0022564782	0.015616636	0.00025440368	0.0017340223
0.0	0.012304889	0.20823364	0.4840843	0.20757748	0.02802029	0.06761111	0.13540721	0.14218102	0.091308884	0.13891406
0.0	0.012304889	0.20823364	0.4840843	0.20757744	0.028020276	0.06761113	0.13540721	0.14218102	0.09130886	0.13891406
0.0	0.04963572	0.030250993	0.0813256	0.10039822	0.012568654	0.26555172	0.115904	0.23851672	0.0476939	0.021210346
[truncated: 17,716 more rows]
