# Supplementary material for: Teasing out missing reactions in genome-scale metabolic networks through hypergraph learning
Source: Nat Commun. 2023 Apr 25;14:2375. doi: 10.1038/s41467-023-38110-7 (PMC10130184; doi:10.1038/s41467-023-38110-7)
Supplement: Supplementary file 4 — Source Data [file 41467_2023_38110_MOESM4_ESM.zip › Source Data/Figure 2/j-m/iSDY_1059_nhp.csv]

	0	0.1	0.1.1	0.1.1.1	0.1.1.1.1	0.1.1.1.1.1	0.1.1.1.1.1.1	0.1.1.1.1.1.1.1	0.1.1.1.1.1.1.1.1	0
1.0	0.5684959	0.5784564	0.5909628	0.5619664	0.5621227	0.5778623	0.55292827	0.57471204	0.5813307	0.5779584
1.0	0.1040669	0.5796116	0.5879288	0.42881536	0.5532166	0.58642834	0.29537922	0.57497966	0.5754473	0.017319538
1.0	0.014078306	0.56905055	0.5835315	0.029810775	0.5513779	0.58645123	0.55472213	0.025455717	0.57458526	0.2746604
1.0	0.5715689	0.5713574	0.58966357	0.5568933	0.5524647	0.58588296	0.55794656	0.9990109	0.57393235	0.00035763314
1.0	0.020539565	0.5708001	0.5830483	0.5763541	0.05315935	0.57790846	0.5546939	0.58004737	0.5780087	0.58018595
1.0	0.5640801	0.5777629	0.031847473	0.53280604	0.5543593	0.57683784	0.55410594	0.5887932	0.59452796	0.5787436
1.0	0.42019364	0.5815279	0.5900198	0.56931055	0.55273265	0.33201456	0.56516397	0.5748844	0.57153976	0.5784708
1.0	0.56990343	0.5832379	0.40115947	0.5622869	0.5632495	0.5763754	0.55357176	0.5754977	0.044405505	0.58168507
1.0	0.5644187	0.5800692	0.592347	0.57225406	0.5546805	0.5859536	0.5530812	0.70786417	0.57560223	0.05304317
1.0	0.5663327	0.57110876	0.583292	0.5585144	0.56138533	0.11435603	0.56350297	0.58808357	0.5924702	0.5816691
1.0	0.0002779109	0.58484054	0.0489409	0.76748973	0.565028	0.0002894237	0.014987896	0.7136107	0.5726598	0.03966721
1.0	0.00012623759	0.4382285	0.8482595	0.57585275	0.5536584	0.0002520288	0.5525144	0.57852083	0.5935911	0.5815136
1.0	0.5693892	0.5820412	0.005783563	0.5580307	0.5571926	0.13465063	0.5547654	0.57927233	0.5952598	0.5823621
1.0	0.56547785	0.5807259	0.5827314	0.5603492	0.553079	0.052946012	0.5680425	0.578116	0.5927611	0.57440436
1.0	0.5719614	0.57232136	0.58443606	0.5696086	0.5539496	0.57698065	0.56664747	0.0016972044	0.574099	0.5786898
1.0	0.56978077	0.5680269	0.026313344	0.5687951	0.55333656	0.5769777	0.54993945	0.5736978	0.59459937	0.5828064
1.0	0.56583273	0.5725698	0.58707327	0.5732929	0.08834147	0.5786963	0.5629809	0.57506204	0.008433775	0.5781706
1.0	0.5647148	0.5708584	0.044670206	0.5763587	0.5534147	0.39724487	0.56231976	0.5744648	0.59262615	0.58234507
1.0	0.02797068	0.5698652	0.589119	0.5730402	0.5543643	0.32707214	0.00016789894	0.5870935	0.5778089	0.58110756
1.0	0.56528693	0.5697056	0.5860282	0.56885993	0.56151736	0.58540344	0.5485791	0.010728657	0.58699286	0.579416
1.0	0.56561875	0.57109874	0.58287793	0.014493168	0.56321716	0.6568562	0.5536452	0.59214306	0.5958124	0.57966995
1.0	0.56544477	0.5678642	0.5908354	0.91100246	0.5529333	0.00024531333	0.88272834	0.04510999	0.5912416	0.57935184
1.0	0.5662615	0.56847686	0.5935564	0.56034994	0.5516063	0.5841409	0.567393	0.5880347	0.5943075	0.5792101
1.0	0.57183385	0.5787569	0.036900185	0.03326954	0.5551553	0.5879655	0.19312586	0.5757622	0.5748469	0.20643203
1.0	0.027550792	0.013447491	0.038847838	0.5613395	0.5528196	0.5846698	0.5640101	0.65538746	0.5739148	0.044728234
1.0	0.027629241	0.2752575	0.19124861	0.55674946	0.56480706	0.6829409	0.5534924	0.5927411	0.5741736	0.57939965
1.0	0.013309946	0.5774082	0.5970558	0.571513	0.7911995	0.5856588	0.56600034	0.576781	0.5891773	0.5807695
1.0	0.5634088	0.074607745	0.5901008	0.59102106	0.02737894	0.0005180706	0.054335076	0.575671	0.573196	1.0931125e-05
1.0	0.56403404	0.5664235	0.59153855	0.5598397	0.5542516	0.5872301	0.5655349	0.5914384	0.03640765	0.57732755
1.0	0.5725423	0.5694333	0.03509217	0.5576309	0.5622492	0.5745613	0.0005022079	0.5730249	0.5771898	0.00019120147
1.0	0.5682627	0.5814747	0.5858944	0.09214971	0.5543658	0.5779565	0.55320144	0.57593566	0.57485056	0.58122754
1.0	0.5648771	0.58307546	0.5853728	0.5626226	0.55314004	0.00029676067	0.55209655	0.6021369	0.57602495	1.7468557e-05
1.0	0.5693259	0.5708002	0.5837074	0.5582275	0.55268955	0.5896631	0.5558124	0.5793198	0.5782695	0.5807744
1.0	0.57062733	0.015058562	0.5848839	0.15781912	0.5650354	0.5876292	0.5573475	0.58829904	0.03393979	0.5816879
1.0	0.56527984	0.8776364	0.5836309	0.57581085	0.56543833	0.5900585	0.5640127	0.57669914	0.57878506	0.57866794
1.0	0.5645854	0.5799418	0.5922286	0.57276356	0.555028	0.08050111	0.56125295	0.57357955	0.11945105	0.58326614
1.0	0.0005057108	0.57098526	0.58646804	0.048210982	0.55342245	0.5765131	0.553351	0.58930916	0.025403557	0.000642106
1.0	0.569812	0.05221469	0.0002656248	0.56032044	0.56528234	0.576098	0.554113	0.0052425307	0.57636666	0.57934713
1.0	0.5652069	0.9883433	0.5912439	0.56905544	0.5658163	0.57694983	0.55037886	0.9985424	0.5729846	0.5805321
1.0	0.5719624	0.5310008	0.42430663	0.55933076	0.55470663	0.019392906	0.5533622	0.58841854	0.066064164	0.03814565
1.0	0.57115763	0.5693886	0.057890907	0.7374956	0.5526262	0.81587124	0.5514833	0.5895815	0.5701614	0.5811067
1.0	0.021747852	0.57201904	0.58161664	0.55767167	0.56297886	0.58995885	0.0090375375	0.5594264	0.5932778	0.5804993
1.0	0.5676941	0.58144385	0.58995324	0.558042	0.03746889	0.5863103	0.5628563	0.020319074	0.5777491	0.5820148
1.0	0.5639982	0.5750983	0.58265877	0.5718728	0.5473971	0.57614946	0.5567695	0.57745564	0.5940421	0.5801097
1.0	0.5702106	0.080919966	0.5836952	0.5579397	0.5637054	0.5862491	0.55570704	0.5881251	0.5753805	0.58305377
1.0	0.565637	0.581452	0.38521096	0.57261395	0.04086428	0.57795763	0.5522725	0.5900591	0.5921922	0.58303624
1.0	0.068972155	0.047850408	0.5882822	0.55973786	0.55566126	0.5773083	0.15926081	0.5718442	0.7077551	0.5788717
1.0	0.5715779	0.57682294	0.5903909	0.5587078	0.5549889	0.57817835	0.5564449	0.59213144	0.59625244	0.5794681
1.0	0.5627586	0.56986624	0.58327776	0.57641786	0.06449688	0.58565533	0.5530088	0.010036324	0.008241186	0.58227426
1.0	0.5700436	0.029568434	0.5372023	0.5614949	0.5654035	0.58677304	0.8829171	0.7042789	0.5955505	0.58184123
1.0	0.56419164	0.5768905	0.5835921	0.5692517	0.5540145	0.5759171	0.5538991	0.9987734	0.57097656	0.5775036
1.0	0.5699133	0.57103175	0.5836449	0.08549787	0.42354172	0.5771744	0.565211	0.5764136	0.57593215	0.58089757
1.0	0.57159454	0.5793035	0.58614063	0.5689949	0.55399865	0.589707	0.56439203	0.5900821	0.57848936	0.57968074
1.0	0.5696189	0.57956874	0.6636409	0.558441	0.5541484	0.5781092	0.006759444	0.5892674	0.57851684	0.5836338
1.0	0.56435335	0.5778037	0.58502436	0.5712191	0.55506235	0.5777732	0.5533409	0.57466507	0.5761858	0.57810456
1.0	0.56494033	0.03751111	0.5903222	0.557282	0.55341125	0.5791325	0.55385715	0.5912681	0.59457403	0.57895225
1.0	0.017965738	0.5803181	0.58455706	0.5720188	0.5641648	0.5790749	0.56343424	0.581212	0.57118523	0.5820373
1.0	0.016650684	0.004578063	0.5902832	0.57028174	0.066916026	0.57807857	0.5543093	0.5842279	0.5766266	0.035351314
1.0	0.00018000037	0.4924094	0.054912094	0.5726617	0.56255335	0.5783765	0.013098395	0.5733143	0.57496995	0.5803375
1.0	0.5655473	0.44407243	0.5910699	0.5613031	0.56212664	0.58704364	0.5528173	0.59274155	0.57926357	0.5775714
1.0	0.01645894	0.5672589	0.5900312	0.5579919	0.5651475	0.5866653	0.55274534	0.596586	0.5769725	0.13214809
1.0	0.572038	0.5659863	0.5920497	0.5547531	0.59760493	0.21423991	0.009461372	0.008661193	0.577621	0.5760018
1.0	0.0005394716	0.96954656	0.5851423	0.07682434	0.5555974	0.579741	0.56305766	0.5877313	0.59437966	0.5785441
1.0	0.5654467	0.5700149	0.5846515	0.017734198	0.55292326	0.5858404	0.55433077	0.573167	0.5954943	0.58126503
1.0	0.5697019	0.5707355	0.5854055	0.5732969	0.5539725	0.5783477	0.56413907	0.5876225	0.5744546	0.002796434
1.0	0.5642837	0.56917506	0.58414954	0.55716664	0.5655655	0.5838932	0.5524445	0.5767592	0.57799363	0.5820658
1.0	0.5596043	0.014962905	0.58940065	0.5719575	0.00012849712	0.57608527	0.56619394	0.5932086	0.5741771	0.5803496
1.0	0.014426886	0.57028854	0.58450294	0.571301	0.5539155	0.5787296	0.5652297	0.576895	0.12312351	0.11305179
1.0	0.5656319	0.5702819	0.59028864	0.9129039	0.5537195	0.5770733	0.55305946	0.57515305	0.57643527	0.58009696
1.0	0.5214673	0.045802046	0.59850013	0.030045023	0.5532854	0.09389239	0.5553922	0.00017440242	0.57546926	0.582024
1.0	0.06959928	0.5716685	0.00022104684	0.56337607	0.5535854	0.5891769	0.5520199	0.57139915	0.59400237	0.026560558
1.0	0.07804726	0.57226956	0.5908531	0.57323277	0.55304384	0.052022453	0.5526465	0.5760629	0.57780564	0.73377436
1.0	0.56490976	0.5737868	0.58190894	0.021828067	0.45274922	0.5767403	0.026100753	0.59210044	0.59272015	0.58063996
1.0	0.5654936	0.5810064	0.5840489	0.75143975	0.5576587	0.94062674	0.5550228	0.01291189	0.5715282	0.5801603
1.0	0.5713927	0.57094675	0.590016	0.558765	0.5649531	0.5874399	0.56753904	0.5749692	0.5767527	0.5791492
1.0	0.07022756	0.57803524	0.5900759	0.5700617	0.5655505	0.58736056	0.5521791	0.5796229	0.59777564	0.5791118
1.0	0.5653111	0.5693467	0.81491494	0.5586477	0.5527098	0.5765732	0.5635038	0.5968135	0.577785	0.58065623
1.0	0.057714883	0.017765032	0.58384144	0.55971175	0.55118406	0.59033823	0.5638193	0.5763328	0.5971042	0.60445
1.0	0.568017	0.5816561	0.58358306	0.5693931	0.5658653	0.5872421	0.006518629	0.58179724	0.57343876	0.5781361
1.0	0.015082081	0.56890935	0.060923822	0.5618056	0.5544258	0.6930329	0.55399996	0.57447875	0.59370744	0.42670748
1.0	0.5680427	0.57275665	0.5889357	0.6196991	0.56217146	0.5753596	0.553289	0.57372326	0.0074238386	0.5797146
1.0	0.568016	0.032784447	0.592356	0.5589479	0.55456114	0.5868041	0.88107836	0.8910597	0.57977134	0.5828579
1.0	0.5661868	0.57734066	0.58318144	0.5593304	0.5524346	0.32744533	0.5527825	0.31423953	0.010008674	0.58087754
1.0	0.5649715	0.16362897	0.58406776	0.55820763	0.5644863	0.58684504	0.55327076	0.59188306	0.03712753	0.6432017
1.0	0.56942487	0.28448468	0.5837223	0.56751335	0.039721258	0.5770463	0.56761205	0.5965453	0.88729936	0.58237654
1.0	0.56333506	0.589446	0.5843202	0.558814	0.56306267	0.5897108	0.5585075	0.010076769	0.5984974	0.03747393
1.0	0.5650373	0.5810952	0.5835707	0.047307342	0.55418414	0.33125672	0.5647893	0.58989567	0.5760039	0.5787116
1.0	0.5693686	0.5813916	0.5838947	0.06796692	0.10979016	0.5764831	0.0067639467	0.020970678	0.5769066	0.5784347
1.0	0.54446995	0.78633606	0.59099984	0.057062287	0.5652711	0.5791194	0.55691856	0.5948782	0.57871544	0.57842934
1.0	0.57016754	0.5695528	0.58746433	0.56996465	0.55301017	0.5883453	0.5532513	0.573977	0.2313553	0.5782461
1.0	0.56960076	0.56853765	0.5880156	0.75512457	0.56079996	0.57713586	0.55162805	0.59598017	0.003144405	0.5780372
1.0	0.5709469	0.5687279	0.58307475	0.5685038	0.03595334	0.57634646	0.55335367	0.59177536	0.5720013	0.5812375
1.0	0.00039071357	0.58130074	0.58715534	0.019252384	0.5634943	0.13474394	0.55322003	0.5910557	0.5896509	0.5008818
1.0	0.56558114	0.56915253	0.58862877	0.064662024	0.6738218	0.095131144	0.0071029463	0.5924019	0.57556236	0.83410674
1.0	0.56229043	0.5798505	0.5861755	0.5166186	0.56309044	0.40460917	0.026067706	0.5776306	0.5933176	0.57947606
1.0	0.014556836	0.58231133	0.58393204	0.57312775	0.5617821	0.58645487	0.0015381244	0.013522725	0.58290744	0.58215517
1.0	0.5697255	0.6274282	0.58295333	0.5172986	0.9234973	0.58907646	0.55568266	0.5726548	0.59739774	0.58004755
1.0	0.566142	0.9696405	0.5845236	0.55871236	0.5530226	0.0003345059	0.5651524	0.5704969	0.0123245735	0.57978535
1.0	0.5664928	0.5718501	0.58372116	0.5575747	0.042067	0.5876371	0.56292	0.59224623	0.015068765	0.5817702
1.0	0.56802845	0.56797963	0.5887859	0.5733438	0.5572306	0.071884885	0.5635288	0.59459424	0.95335925	0.5001724
1.0	0.5698198	0.57943714	0.0020006532	0.5588801	0.55039394	0.63593996	0.56589323	0.59507376	0.004400516	0.06007525
1.0	0.014526335	0.58325	0.5829693	0.5579796	0.5542562	0.063830495	0.5581787	0.011423195	0.5944336	0.5826317
1.0	0.5632923	0.040810462	0.58463275	0.04490599	0.55745435	0.57613224	0.567052	0.5921698	0.59529215	0.58216107
1.0	0.56666136	0.5812411	0.00023174717	0.5576377	0.5536634	0.00031101558	0.5605909	0.57503647	0.5791573	0.57508916
1.0	0.5722836	0.5683998	0.58465564	0.5592949	0.6719563	0.57837737	0.56885743	0.5905226	0.59789133	0.956314
1.0	0.5652577	0.28205806	0.05956769	0.5690983	0.8040267	0.32734787	0.5547358	0.97988635	0.5813503	0.5796617
1.0	0.57119685	0.9694854	0.5843583	0.08759547	0.00018649017	0.5777449	0.5540531	0.013088358	0.021591768	0.57971656
1.0	0.5655983	0.57093936	0.591436	0.5576724	0.55291134	0.57761824	0.5669642	0.5764479	0.9942464	0.65880626
1.0	0.563509	0.20247248	0.58884215	0.042542	0.59644496	0.42836213	0.56844765	0.58995825	0.5930758	0.5800305
1.0	0.5694417	0.5807575	0.5900243	0.5609549	0.026853288	0.57827896	0.0026557178	0.57456964	0.6534952	0.58080834
1.0	0.018505538	0.58260727	0.026064739	0.9112427	0.063779	0.5862721	0.5547347	0.58914036	0.5741644	0.57634
1.0	0.56569874	0.06562474	0.5839167	0.56421083	0.5649359	0.58962935	0.54962933	0.0054162988	0.5750112	0.7473699
1.0	0.571444	0.014073124	0.040938944	0.5689744	0.5550829	0.5765234	0.55407774	0.5895531	0.58078235	0.0660526
1.0	0.56881225	0.6930553	0.58708215	0.5610901	0.55215055	0.5780488	0.55370766	0.5839726	0.57650745	0.5783127
1.0	0.56974965	0.5823126	0.5849206	0.5695826	0.5547915	0.585403	0.5627037	0.5904131	0.5985601	0.59977734
1.0	0.5708486	0.5700666	0.06099419	0.576019	0.5638612	0.5758464	0.006490911	0.5712388	0.57710135	0.5826323
1.0	0.00011523648	0.5814179	0.7938033	0.55926204	0.06445076	0.57650644	0.56143314	0.57353246	0.5734274	0.58181816
1.0	0.5643123	0.47629076	0.59053975	0.55716676	0.5532712	0.57872546	0.5659902	0.5894827	0.59213275	0.58146983
1.0	0.56346965	0.56842107	0.58441156	0.57048655	0.5616881	0.5776784	0.55201864	0.5965235	0.59298366	0.5762438
1.0	0.0009390232	0.5706028	0.04862182	0.06781577	0.5530494	0.57704765	0.566717	0.57493174	0.59255886	0.58198386
1.0	0.5699038	0.5661089	0.03463774	0.5581231	0.28592223	0.57906455	0.564168	0.59053653	0.59506476	0.5430636
1.0	0.017801054	0.57918507	0.040612187	0.56027466	0.0573722	0.5766938	0.0071313544	0.5906336	0.5920653	0.5793825
1.0	0.5631667	0.96826285	0.5900038	0.5587091	0.59377384	0.5771099	0.554477	0.59469175	0.5776298	0.007951072
1.0	0.5648527	0.57060415	0.5867134	0.57226914	0.56310064	0.5868599	0.56095636	0.039538544	0.5790452	0.58079106
1.0	0.014301011	0.5696125	0.5919497	0.55700976	0.00014561508	0.048909813	0.63265914	0.021893809	0.5971816	0.58194816
1.0	0.022779632	0.57010376	0.5844636	0.5638086	0.562449	0.4397859	0.55238426	0.5762231	0.8007843	0.5797885
1.0	0.014034354	0.56848186	0.07745773	0.91053045	0.55495197	0.57750463	0.5543568	0.5782457	0.0099499	0.7501594
1.0	0.56977546	0.58165663	0.5841056	0.5721503	0.053087253	0.57770455	0.5581491	0.590411	0.5749808	0.57908726
1.0	0.017430304	0.57079035	0.5889799	0.56175315	0.561995	0.5852414	0.5669096	0.5894175	0.5781458	0.58352077
1.0	0.56871957	0.5698107	0.39432892	0.05606253	0.5542101	0.5749038	0.00035796335	0.0026580228	0.5774763	0.7495381
1.0	0.5674182	0.5773159	0.5889629	0.5580232	0.56279427	0.57803756	0.5514678	0.5725075	0.5806047	0.19234715
1.0	0.56430435	0.57133836	0.5894205	0.57149726	0.56614065	0.5868368	0.55467516	0.57718503	0.59434605	0.5833443
1.0	0.5712758	0.9707037	0.5908652	0.5712612	0.55417275	0.5856116	0.5662681	0.5889876	0.58947885	0.57859355
1.0	0.56452525	0.5789692	0.5887781	0.55711514	0.55651563	0.5734388	0.09046509	0.5813932	0.5785411	0.113509744
1.0	0.568676	0.58303326	0.041899197	0.57632047	0.46153307	0.58684826	0.7028644	0.97999704	0.5978294	0.5827567
1.0	0.56993747	0.5688425	0.76610786	0.55710816	0.5539363	0.5772546	0.56520253	0.57756484	0.59187394	0.5781581
1.0	0.5651098	0.56887543	0.58461267	0.55904394	0.000119596756	0.5854681	0.8825235	0.0044421335	0.57568306	0.58275557
1.0	0.066475965	0.56941986	0.5896835	0.08280676	0.56300783	0.21620266	0.565863	0.010086339	0.026739532	0.028978577
1.0	0.5692273	0.5705147	0.5900712	0.55830127	0.09601146	0.5783977	0.02107965	0.010780926	0.035047006	0.5817025
1.0	0.60940605	0.5717202	0.5912711	0.57202816	0.5630391	0.012079234	0.55269825	0.9800575	0.5762649	0.16332951
1.0	0.5686161	0.5826981	0.5882614	0.55711186	0.55466634	0.098487675	0.55272174	0.56814	0.5922465	0.5825805
1.0	0.021655696	0.035388894	0.5901119	0.5574037	0.5531205	0.5856459	0.554717	0.5789282	0.9604924	0.5821355
1.0	0.016706506	0.56955284	0.5858208	0.91104805	0.5534725	0.57565993	0.56301755	0.59308827	0.4611133	0.58048695
1.0	0.023938026	0.57810026	0.05788128	0.012000553	0.7442561	0.007831098	0.55314845	0.34618488	0.0040930873	0.58276856
1.0	0.5698708	0.3675293	0.03911043	0.5594436	0.5645335	0.57740784	0.56248176	0.575644	0.107192546	0.58071536
1.0	0.01806254	0.5832083	0.59289867	0.35426712	0.5621096	0.5837448	0.56390494	0.587587	0.5918703	0.58083004
1.0	0.027686715	0.5731242	0.58903706	0.06475353	0.5658274	0.5780659	0.40331152	0.010956896	0.57835287	0.57933635
1.0	0.563326	0.5844415	0.58611304	0.5599857	0.5606091	0.085566126	0.56465614	0.5846851	0.5934556	0.58055264
1.0	0.56317765	0.56790966	0.5908153	0.059720505	0.02538298	0.0979355	0.01165412	0.5743741	0.59761965	0.7505778
1.0	0.027772684	0.57063407	0.58486664	0.0077562924	0.5511201	0.5767944	0.55193853	0.5878817	0.57399106	0.5805608
1.0	0.56542265	0.010515409	0.069772765	0.0174639	0.5537444	0.00031651717	0.5534485	0.59590584	0.57579935	0.5795646
1.0	0.5668027	0.57460165	0.59064907	0.55739945	0.5656546	0.5788322	0.56594896	0.57145566	0.5785997	0.5796658
1.0	0.56593573	0.56639266	0.5850913	0.5576641	0.56177795	0.576188	0.0020426442	0.9805429	0.5754559	0.58137476
1.0	0.015903512	0.58183706	0.5916717	0.56109977	0.56486773	0.5765189	0.013796668	0.57448596	0.5961988	0.5782513
1.0	0.059874658	0.5677412	0.5818961	0.57383746	0.08163013	0.5759029	0.56618583	0.58532935	0.5944223	0.58120465
1.0	0.57131094	0.5694945	0.039779376	0.55502903	0.016414253	0.5781379	0.56711996	0.0141364895	0.59013766	0.57810664
1.0	0.56701005	0.5697981	0.5908691	0.57315844	0.5521736	0.57651293	0.5541928	0.007615114	0.59464955	0.5770464
1.0	0.5639607	0.5681565	0.5892901	0.5698333	0.555094	0.5871159	0.5663331	0.59745735	0.5791236	0.7486795
1.0	0.013572755	0.5824764	0.08734446	0.55770266	0.55380297	0.57684886	0.5531071	0.9803264	0.57868075	0.5801651
1.0	0.56948406	0.30041617	0.07636486	0.013296077	0.56311977	0.57631963	0.0034054562	0.5726843	0.59826916	0.58259565
1.0	0.56352437	0.57663566	0.58186746	0.56185824	0.5631111	0.57641137	0.0029724524	0.5770706	0.5770379	0.14725871
1.0	0.5687254	0.5707036	0.5910418	0.032833956	0.5547694	0.5896471	0.5523638	0.5851124	0.591675	0.6589087
1.0	0.5687443	0.582245	0.59246176	0.5737772	0.56532884	0.016510174	0.5494895	0.5760514	0.600418	0.5788829
1.0	0.56609464	0.57903385	0.59003735	0.55939174	0.55364263	0.5869531	0.568262	0.02585794	0.016198136	0.58257014
1.0	0.56473875	0.57735133	0.5836319	0.56884915	0.5657662	0.33065048	0.04903361	0.57780707	0.57502115	0.5828749
1.0	0.5678406	0.57876635	0.5859055	0.575152	0.5516261	0.5858445	0.05300416	0.007373549	0.5933944	0.5844967
1.0	0.012433793	0.5813999	0.5903658	0.5724452	0.038166475	0.5775554	0.5667592	0.00015684725	0.5932874	0.5816196
1.0	0.57219064	0.111676045	0.58841556	0.56934124	0.55373156	0.5774389	0.56391335	0.5754404	0.5900754	0.5811124
1.0	0.012161505	0.58134246	0.3038351	0.5399592	0.5543882	0.5768121	0.5624306	0.5756112	0.5787981	0.57834536
1.0	0.020140603	0.57025266	0.58444506	0.56918824	0.065489866	0.58980334	0.5646346	0.57232493	0.5766171	0.5786507
1.0	0.5717781	0.5814829	0.58342475	0.55822635	0.56361485	0.62504256	0.8927882	0.00081354915	0.59450364	0.13083439
1.0	0.57050294	0.5793314	0.58440644	0.5628116	0.554745	0.58648956	0.011512229	0.7006324	0.5779025	0.5789033
1.0	0.57207596	0.0006453303	0.6404959	0.5586957	0.38241115	0.58606374	0.5675521	0.5944053	0.5774894	0.5821391
1.0	0.6343879	0.56965923	0.589954	0.57122505	0.017770367	0.5890302	0.001374383	0.5742022	0.0044074156	0.2906301
1.0	0.5639618	0.5803972	0.58846945	0.575877	0.5990047	0.5766812	0.21563114	0.58088404	0.5764542	0.57902247
1.0	0.027504228	0.58264637	0.6952016	0.5574681	0.55114824	0.58905536	0.566602	0.01547056	0.5986107	0.00058056216
1.0	0.012343981	0.5808168	0.5891691	0.5586232	0.55380744	0.00027258412	0.07992302	0.00016149112	0.5925012	0.5814568
1.0	0.5696392	0.56981456	0.58666027	0.10279214	0.56334734	0.5749742	0.007179478	0.004355435	0.58891517	0.5812684
1.0	0.569444	0.1907492	0.028058516	0.55858046	0.55414295	0.08766657	0.55325437	0.048489064	0.57926446	0.29722786
1.0	0.5635697	0.57631856	0.58958036	0.07770383	0.55387396	0.57581574	0.5515861	0.5896508	0.5908289	0.5805304
1.0	0.56364256	0.5790439	0.31164873	0.55967134	0.56550986	0.58688456	0.55160195	0.5703918	0.5938491	0.57978076
1.0	0.5679127	0.09985722	0.587097	0.0655219	0.56305385	0.58437425	0.5569287	0.57458496	0.57658136	0.04162461
1.0	0.56528723	0.004130442	0.5899138	0.5717881	0.03646458	0.5850433	0.5684368	0.0099735325	0.597467	0.58103365
1.0	0.0008190521	0.5690304	0.79352593	0.06218188	0.5654327	0.6163553	0.07305794	0.6976881	0.5756821	0.580103
1.0	0.021338942	0.57080674	0.58413213	0.5570287	0.7226881	0.5762519	0.5482943	0.5905617	0.57645434	0.45301646
1.0	0.0031889312	0.5794259	0.58969116	0.56352293	0.5537247	0.58536285	0.5535689	0.5892221	0.5816377	0.5795956
1.0	0.027760867	0.5798629	0.5843105	0.9110584	0.50914145	0.57732624	0.55346704	0.5859059	0.57307184	0.58189887
1.0	0.5667518	0.64114743	0.5903718	0.6135129	0.55191195	0.58490264	0.56332564	0.005324606	0.5920056	0.08565435
1.0	0.5618516	0.5713724	0.5845383	0.0387417	0.56619996	0.0005073364	0.012544053	0.5732625	0.5934526	4.632886e-05
1.0	0.56976396	0.5846975	0.049507305	0.52116096	0.5543834	0.5879265	0.5632562	0.58395505	0.591528	0.58099526
1.0	0.56472665	0.5774832	0.58746153	0.5707224	0.5627538	0.5896997	0.48051006	0.5892369	0.040876884	0.5828352
1.0	0.5655863	0.124254085	0.7661949	0.5614149	0.23411505	0.57742256	0.55424225	0.57445955	0.94996595	0.5827776
1.0	0.5646186	0.5780987	0.58985794	0.56862336	0.56261146	0.57586265	0.010803508	0.57164437	0.5747271	0.57865745
1.0	0.0006291035	0.595733	0.5914292	0.55953074	0.55473924	0.5865007	0.004374467	0.6642255	0.57581437	7.4983895e-05
1.0	0.5697547	0.570625	0.59051543	0.009448094	0.5549413	0.26395592	0.5636522	0.59171146	0.58004	0.58065516
1.0	0.5651495	0.578383	0.58742696	0.5709931	0.5529405	0.5849445	0.56313425	0.016861537	0.57848287	0.57995033
1.0	0.5634099	0.5667876	0.5860914	0.5687455	0.55451655	0.002940712	0.5533569	0.5963098	0.028766943	0.35826948
1.0	0.56327254	0.572523	0.58195513	0.55815315	0.565198	0.07858574	0.56288207	0.5730745	0.57382	0.5816427
1.0	0.5724277	0.5799349	0.582917	0.048050784	0.5526729	0.44116363	0.55402464	0.58981943	0.5748189	0.00014448633
1.0	0.5696161	0.5682649	0.58365333	0.5695982	0.026764952	0.57581156	0.60836226	0.7156934	0.0040528653	0.5797765
1.0	0.564809	0.57869625	0.3845826	0.044150207	0.26262382	0.32761008	0.56328356	0.5745492	0.23109938	0.57695735
1.0	0.57171404	0.57165396	0.58953094	0.56813365	0.4737544	0.5749679	0.5534358	0.5853772	0.573367	0.58012456
1.0	0.565169	0.5814189	0.5901745	0.5642805	0.55277956	0.5767097	0.5526935	0.01106763	0.59268486	0.08479789
1.0	0.5706176	0.5820292	0.5825428	0.9131724	0.5533341	0.58611244	0.5563365	0.5789476	0.59687895	0.25936007
1.0	0.013182893	0.57093257	0.68341905	0.018095078	0.55995476	0.588895	0.5646494	0.5893583	0.599011	0.57741654
1.0	0.5704253	0.02246365	0.58817995	0.06379383	0.5368966	0.057070293	0.56380594	0.5770886	0.5908	0.58018935
1.0	0.56729424	0.049840655	0.5893356	0.55901134	0.56334424	0.5762315	0.013660972	0.5866376	0.59350896	0.58047783
1.0	0.56563073	0.08358862	0.59248066	0.55740213	0.08991836	0.5774433	0.007564734	0.57541466	0.5840517	0.57880545
1.0	0.5679999	0.5686116	0.6294837	0.55880976	0.5605722	0.5757912	0.5473215	0.575261	0.5764716	0.58072186
1.0	0.013585286	0.7210273	0.5840341	0.07290504	0.554052	0.5770907	0.5528862	0.57846427	0.027239343	0.40490225
0.0	0.016695794	0.04223344	0.03998094	0.028285056	0.06709664	0.10589762	0.011181131	0.0046180272	0.016663976	0.086247854
0.0	0.016669776	0.041771937	0.040353138	0.028407184	0.066228814	0.10554134	0.011303763	0.0046238415	0.016774192	0.085933596
0.0	0.015528887	0.090622246	0.04523499	0.027078925	0.06876774	0.06997988	0.007684891	0.0050075394	0.011728572	0.10683957
0.0	0.015514677	0.091349795	0.04555201	0.026759073	0.06918068	0.07003005	0.0077890297	0.005037308	0.011685749	0.10871275
0.0	0.014932826	0.11974393	0.044359233	0.025180867	0.060490314	0.08285447	0.0061383215	0.0044526686	0.005020971	0.04315489
0.0	0.014892185	0.12056084	0.044712063	0.025589304	0.060097974	0.082866676	0.006180433	0.004450638	0.005032383	0.043357827
0.0	0.072167166	0.70469826	0.23278548	0.09961587	0.26362985	0.42807767	0.26189733	0.47256947	0.24153455	0.7632803
0.0	0.56283003	0.56791073	0.5841484	0.5571399	0.55307907	0.57424086	0.5526776	0.5760517	0.5740667	0.57594997
0.0	0.0224942	0.28283846	0.055879135	0.19088404	0.039003156	0.13170202	0.020406768	0.038308013	0.008144989	0.5320244
0.0	0.022451432	0.28510645	0.05598237	0.19209304	0.039351955	0.13343877	0.020185566	0.038493052	0.008155191	0.53350705
0.0	0.022596782	0.2794381	0.05619771	0.18912645	0.039244372	0.134439	0.020236885	0.038496353	0.008102233	0.5314852
0.0	0.022511277	0.28011575	0.05599162	0.19078957	0.03927703	0.1337087	0.0201105	0.038484722	0.008286569	0.5322186
0.0	0.08211561	0.7076776	0.16543305	0.08666256	0.28422964	0.4042599	0.23265617	0.48501375	0.30234674	0.5172594
0.0	0.06336872	0.08854741	0.32208484	0.17108329	0.49081686	0.40944478	0.08541689	0.42601827	0.4082631	0.3559066
0.0	0.06002225	0.624302	0.2144972	0.053385306	0.27100474	0.3881519	0.22249901	0.4724047	0.2640116	0.5199331
0.0	0.11472692	0.97227603	0.82312703	0.704706	0.7534534	0.6256598	0.55994755	0.9989542	0.97791857	0.7792351
0.0	0.057595078	0.30555925	0.32464808	0.12992294	0.27067566	0.37175015	0.1983416	0.3953269	0.38512203	0.2590589
0.0	0.073513575	0.91281855	0.17310576	0.07354992	0.27119634	0.38993934	0.20309141	0.61768377	0.32691014	0.5542317
0.0	0.12391634	0.9858393	0.86496	0.48840365	0.79201806	0.6268796	0.61962503	0.9988325	0.96044344	0.89142215
0.0	0.05483611	0.19549313	0.28713423	0.06632953	0.23083971	0.4598342	0.23810276	0.39456463	0.4112143	0.46823123
0.0	0.014230324	0.037648957	0.049569137	0.048111107	0.029159313	0.10457364	0.30774584	0.0065667126	0.025675097	0.10782517
0.0	0.014203606	0.037486892	0.04965725	0.0478994	0.029103205	0.10556344	0.3089168	0.00673718	0.02555151	0.107859544
0.0	0.052187845	0.7598627	0.21021362	0.1121511	0.19901872	0.42598522	0.12725346	0.6895361	0.10043269	0.3230431
0.0	0.016427606	0.10660382	0.036026254	0.0820666	0.03035063	0.1112248	0.012317268	0.027837396	0.0038043028	0.054084275
0.0	0.016410766	0.10657217	0.036035627	0.081804864	0.030512778	0.110927336	0.012519322	0.027840467	0.003798571	0.054223325
0.0	0.044161186	0.14711906	0.23490463	0.04656893	0.18451688	0.27998158	0.05770647	0.5847533	0.57623756	0.21989797
0.0	0.13394248	0.9710215	0.85799694	0.63659894	0.8430467	0.698805	0.5958305	0.9992926	0.97223604	0.6558008
0.0	0.052984502	0.3848487	0.22007605	0.035753224	0.27026594	0.2859975	0.09290626	0.5648481	0.6261113	0.34573492
0.0	0.059729	0.55784786	0.23296703	0.078550525	0.28907505	0.33416808	0.16605772	0.8212256	0.6102074	0.2416493
0.0	0.0133622	0.016994515	0.026679412	0.053255662	0.037067972	0.03288116	0.0001289829	0.010989456	0.024032326	4.7951858e-06
0.0	0.013430783	0.016834138	0.02652625	0.052910663	0.037260666	0.032834966	0.00012914385	0.011058312	0.024088793	4.7868793e-06
0.0	0.06632079	0.63024324	0.24352239	0.08517366	0.2393177	0.45863938	0.0381182	0.25359142	0.41766086	0.1870718
0.0	0.066184565	0.6249065	0.24250089	0.08305372	0.23846367	0.4576728	0.03733197	0.2462785	0.40423855	0.18492801
0.0	0.066286765	0.6231182	0.24285303	0.08303343	0.23682466	0.45862144	0.037534673	0.24631535	0.40754703	0.18407276
0.0	0.06405234	0.4806014	0.24711858	0.06607561	0.44703507	0.40175873	0.05943276	0.47842664	0.28523576	0.39958456
0.0	0.015532123	0.07278199	0.048249193	0.01500495	0.07813565	0.10057873	0.0104240915	0.012267212	0.028179012	0.11134501
0.0	0.04269892	0.33967185	0.30693182	0.10049314	0.20467	0.45031306	0.036653053	0.2147657	0.5251575	0.4814194
0.0	0.49578917	0.6590309	0.6504008	0.6889821	0.6452823	0.5615085	0.48988456	0.6486727	0.8400574	0.51018757
0.0	0.56470317	0.56637114	0.58359486	0.5557118	0.554043	0.5753985	0.5542113	0.5742194	0.5744974	0.57718116
0.0	0.013467515	0.14472571	0.085574776	0.09425842	0.10493776	0.13675787	0.008812975	0.011717474	0.020513643	0.026866512
0.0	0.64772195	0.84320366	0.58629113	0.6930688	0.589674	0.6565088	0.74951255	0.6990049	0.862305	0.68000674
0.0	0.06723844	0.5862692	0.3075199	0.15657593	0.36833227	0.48221177	0.3055002	0.3884923	0.6104068	0.2527396
0.0	0.052735943	0.3391448	0.24286869	0.2771436	0.3301406	0.38948062	0.12567534	0.3024329	0.41291374	0.49153516
0.0	0.052700736	0.6423797	0.31561399	0.026788356	0.41491792	0.395074	0.04829303	0.5355507	0.12513301	0.4338243
0.0	0.045435194	0.6364991	0.28913534	0.028503852	0.30027768	0.28137398	0.029575411	0.55475795	0.18180647	0.55409455
0.0	0.04051159	0.49033052	0.20642288	0.123350374	0.265046	0.34947437	0.061213244	0.46345925	0.31653437	0.37216914
0.0	0.05475794	0.40244612	0.19612654	0.06266034	0.37662175	0.44683924	0.07435076	0.4990827	0.44255298	0.4745579
0.0	0.078250006	0.074124746	0.24231999	0.10560402	0.24515735	0.6225524	0.057163883	0.4894525	0.6799769	0.37077108
0.0	0.067480855	0.5289984	0.2705968	0.05444486	0.39258364	0.3167672	0.04372863	0.5465371	0.9772723	0.45712817
0.0	0.08158976	0.708873	0.4265001	0.054355968	0.2560483	0.4304105	0.015969662	0.52520496	0.81415683	0.49508405
0.0	0.046847768	0.11845827	0.15082638	0.041848633	0.15544905	0.4989491	0.09329348	0.37786767	0.6310694	0.45256832
0.0	0.081319205	0.42833316	0.2960573	0.06327107	0.27640638	0.40022153	0.114040196	0.36318773	0.09616308	0.54803073
0.0	0.082934745	0.3935727	0.1608652	0.017388728	0.20783244	0.6071348	0.107906334	0.46671155	0.22615324	0.47195593
0.0	0.08837739	0.36870974	0.32982168	0.15513648	0.2628105	0.47435287	0.059914745	0.48344818	0.5628622	0.46820232
0.0	0.07889045	0.11169275	0.2518902	0.081594765	0.3421596	0.36063972	0.023243213	0.5344742	0.4478846	0.28223494
0.0	0.12786536	0.96637684	0.87942064	0.616258	0.75745034	0.65794885	0.6833116	0.9995845	0.9885251	0.625643
0.0	0.048943184	0.39511994	0.3107867	0.045443755	0.49640417	0.5086127	0.0702085	0.64374286	0.15999901	0.46449476
0.0	0.021178959	0.021941397	0.03995648	0.03691627	0.09273745	0.112173416	0.0070471256	0.018267121	0.03533977	0.037635155
0.0	0.6592248	0.693638	0.697817	0.6446174	0.6578861	0.7038503	0.64775985	0.91712165	0.7705101	0.5755144
0.0	0.5991038	0.97162306	0.7505514	0.8786258	0.88627726	0.8532957	0.91030943	0.70786417	0.9283219	0.7669635
0.0	0.5991038	0.97162306	0.7505514	0.8786258	0.88627726	0.8532957	0.91030943	0.70786417	0.9283219	0.7669635
0.0	0.66302234	0.8964973	0.61858636	0.78948474	0.63571733	0.7057465	0.64376146	0.94887424	0.6909724	0.4913436
0.0	0.054088376	0.17959489	0.18853164	0.16094154	0.30070674	0.3147081	0.036758203	0.29438934	0.4562915	0.39039335
0.0	0.67520064	0.88114804	0.7532565	0.9857901	0.904282	0.83808166	0.81782246	0.9922471	0.97588456	0.5924695
0.0	0.5638388	0.56879467	0.58295363	0.55899197	0.55309474	0.57687616	0.55297303	0.57690495	0.57509226	0.5751341
0.0	0.56412834	0.56879336	0.58389354	0.5575664	0.553853	0.57707244	0.55367273	0.57913935	0.57421285	0.57603925
0.0	0.039202534	0.44552985	0.29799685	0.068608	0.28893656	0.34272528	0.040734775	0.33476767	0.110642396	0.24720345
0.0	0.36217502	0.74338275	0.6258108	0.6865741	0.6722655	0.54710585	0.65281135	0.74210685	0.6938313	0.6420013
0.0	0.014906994	0.050941788	0.04115479	0.025437923	0.03576711	0.16189592	0.014812869	0.009329199	0.017578283	0.02781027
0.0	0.013349682	0.32022223	0.1332257	0.039036002	0.109029524	0.05946753	0.013691158	0.0067184693	0.012954275	0.26440895
0.0	0.014267254	0.07362043	0.034489196	0.06876289	0.028696232	0.082146995	0.0057366453	0.005298858	0.052932553	0.029623268
0.0	0.06611735	0.3883189	0.2334916	0.17987013	0.33579764	0.40158865	0.043274924	0.36613384	0.68704504	0.3314106
0.0	0.63626677	0.77635276	0.63204116	0.63800037	0.6160775	0.57250184	0.7112597	0.83712596	0.72370636	0.68087506
0.0	0.51361376	0.747837	0.6048827	0.47877362	0.6873053	0.5232455	0.7429207	0.79653883	0.8326981	0.6474327
0.0	0.56383127	0.5698346	0.58294564	0.5557052	0.5535367	0.57606214	0.5536809	0.5768364	0.57326424	0.57600886
0.0	0.01626978	0.041292936	0.08834139	0.11176946	0.029107818	0.07247895	0.010796804	0.0063554263	0.015260986	0.066292256
0.0	0.5299933	0.46241385	0.5131788	0.70251244	0.6796557	0.635041	0.53765273	0.80842453	0.76393193	0.46934912
0.0	0.05597514	0.11192941	0.25398186	0.20244715	0.30242172	0.3653568	0.2661865	0.3862895	0.8390344	0.1950357
0.0	0.017808635	0.03027341	0.055666544	0.02230342	0.040107667	0.051882677	0.010912359	0.025120435	0.020525873	0.037610758
0.0	0.015203134	0.05155854	0.04181574	0.025213249	0.03632224	0.16541596	0.014911609	0.0095725	0.018301602	0.028188666
0.0	0.060310557	0.3047406	0.35159004	0.10687397	0.0042709387	0.52008575	0.0420522	0.75154114	0.35169634	0.51340824
0.0	0.07033456	0.27339715	0.23533885	0.056942023	0.44250402	0.527198	0.12644282	0.5067987	0.33955613	0.42339358
0.0	0.007911527	0.06626864	0.085842244	0.030286698	0.026959471	0.0931442	0.004862452	0.010941791	0.0019174936	0.020189473
0.0	0.055708624	0.3893822	0.23025653	0.047543846	0.24586432	0.38661113	0.09260602	0.50749797	0.5891303	0.48442882
0.0	0.055913866	0.30848268	0.20502749	0.072685026	0.3252737	0.47247496	0.06275477	0.3285169	0.5381271	0.35472092
0.0	0.118876845	0.9773895	0.8466375	0.66667145	0.7803389	0.5978002	0.61941344	0.9991202	0.97756743	0.78252006
0.0	0.07002216	0.78802174	0.2340961	0.06349713	0.26199317	0.43646538	0.063345365	0.43933716	0.7283974	0.41731137
0.0	0.046768326	0.5045422	0.23923437	0.08144274	0.34707788	0.18160264	0.027377423	0.17861077	0.5553291	0.37337935
0.0	0.046784975	0.5032374	0.23917542	0.08160259	0.34721157	0.18216965	0.027204879	0.1789897	0.55566984	0.37307185
0.0	0.0176743	0.091420315	0.044234075	0.028788732	0.066885896	0.091105215	0.015613829	0.004789261	0.005654415	0.03750225
0.0	0.59739417	0.7428159	0.570284	0.7134806	0.5849262	0.59449446	0.33386672	0.5432945	0.61131495	0.41010165
0.0	0.5796002	0.6866942	0.6076623	0.7728386	0.775718	0.60514784	0.457302	0.57191885	0.8644424	0.5520582
0.0	0.6100659	0.6380338	0.48264712	0.6507641	0.63274187	0.49992853	0.73636913	0.74445355	0.69271094	0.4887585
0.0	0.04437035	0.26768947	0.28769198	0.072154395	0.29640964	0.47161138	0.10703475	0.05369129	0.6934642	0.31625357
0.0	0.055890687	0.40648183	0.34122092	0.05406711	0.2854626	0.48039404	0.06623803	0.45912355	0.76743066	0.4981115
0.0	0.06597566	0.6503878	0.008648274	0.06466635	0.27168486	0.46946	0.18007958	0.35970604	0.47005442	0.3547776
0.0	0.63741606	0.8917421	0.06264735	0.6044439	0.81996495	0.62650746	0.793891	0.64153	0.78597975	0.64757586
0.0	0.56405336	0.56591797	0.5823825	0.557559	0.55250514	0.57538515	0.5530378	0.5741686	0.5746798	0.5762277
0.0	0.56421405	0.5657281	0.58270115	0.5568879	0.55367005	0.5754534	0.5536501	0.57337576	0.5741257	0.57525086
0.0	0.01075324	0.014369673	0.079222605	0.02035423	0.04838506	0.07849237	0.026123809	0.01364497	0.035137314	4.787803e-05
0.0	0.06717792	0.14304611	0.32119435	0.06874537	0.2865554	0.36842126	0.094246	0.28975075	0.36511406	0.31600764
0.0	0.065767035	0.5720675	0.008880731	0.08385408	0.27629325	0.43931526	0.0425973	0.24859095	0.5493197	0.3781837
0.0	0.110711925	0.29753166	0.31382212	0.10324359	0.0030378946	0.3852708	0.058911808	0.21813604	0.52366364	0.3327616
0.0	0.06725224	0.21299416	0.2811081	0.049442705	0.29309246	0.3559141	0.20863235	0.48625678	0.51828486	0.20525222
0.0	0.5145568	0.679099	0.6909067	0.6809713	0.6803124	0.8348648	0.5607071	0.18793724	0.67810494	0.0022866554
0.0	0.15244633	0.9819406	0.8244914	0.56308943	0.8077072	0.7244202	0.64275604	0.9987287	0.98683435	0.8260055
0.0	0.12089194	0.9720373	0.8639481	0.60773057	0.78559667	0.5485311	0.66185653	0.9990415	0.99027973	0.03717894
0.0	0.0527868	0.11971647	0.2696246	0.05326728	0.29305398	0.40126908	0.11063814	0.30052876	0.36424527	0.5141799
0.0	0.060660765	0.7233786	0.008546993	0.056197964	0.31935066	0.2367062	0.07115599	0.1808861	0.62110305	0.0006834825
0.0	0.5635969	0.56811494	0.5834192	0.5591968	0.5530956	0.57682925	0.55233496	0.57570934	0.57394063	0.57536584
0.0	0.56384844	0.5679714	0.58381486	0.55982745	0.5535668	0.5774467	0.553461	0.5781444	0.5734975	0.57594365
0.0	0.011066648	0.044552736	0.053957734	0.018194947	0.048551206	0.08556295	0.021583777	0.027297731	0.0036503025	0.08323474
0.0	0.5452117	0.8055774	0.5881196	0.7090126	0.6567508	0.62354517	0.7644385	0.79104924	0.7023409	0.6305066
0.0	0.05251377	0.41677028	0.2546645	0.072704986	0.3270855	0.45174178	0.13452207	0.6177071	0.18302548	0.42056018
0.0	0.56397307	0.56959647	0.58272713	0.5597154	0.5533867	0.5774081	0.5543876	0.57980555	0.57450134	0.5764807
0.0	0.018605208	0.034670062	0.03267221	0.057366	0.03735041	0.12730213	0.02809946	0.0061958227	0.015843138	0.04366017
0.0	0.07228186	0.37993723	0.22486797	0.07739156	0.30017653	0.43987316	0.15955433	0.2826142	0.41467828	0.333096
0.0	0.60496205	0.6699943	0.5045219	0.6166397	0.7160296	0.66308945	0.6779975	0.6849107	0.6207985	0.6820908
0.0	0.5639491	0.56879073	0.5834602	0.55699915	0.5540023	0.5767457	0.55354935	0.5800604	0.574	0.57651764
0.0	0.07171024	0.6790853	0.2552078	0.06796088	0.4140365	0.5031785	0.09394829	0.46824786	0.4309745	0.437043
0.0	0.56408525	0.5703684	0.58307105	0.55633116	0.5540267	0.5767723	0.55494803	0.5786058	0.5715555	0.5763243
0.0	0.014844621	0.28723893	0.02885018	0.017787853	0.16426136	0.08444095	0.011051603	0.020535761	0.027112298	0.059294432
0.0	0.54215854	0.837554	0.5161529	0.46439677	0.75045913	0.6621902	0.7359316	0.8889942	0.75717986	0.77442086
0.0	0.05335932	0.7008559	0.2619108	0.05099521	0.53055996	0.42781445	0.061228555	0.5130562	0.46353686	0.58831567
0.0	0.04393415	0.44986677	0.21572575	0.12584554	0.20909354	0.47776437	0.0033331395	0.17394048	0.12999335	0.24267834
0.0	0.53066355	0.7383967	0.5332628	0.65375066	0.6473242	0.63781434	0.1400733	0.5781346	0.39770308	0.6400671
0.0	0.0185285	0.010085649	0.03501709	0.07631096	0.0558786	0.057523128	0.008270061	0.01032235	0.015216091	0.078093715
0.0	0.079107404	0.16771525	0.20909365	0.10554107	0.3018865	0.29155353	0.07484831	0.27024007	0.39041078	0.41937765
0.0	0.05178388	0.65053344	0.23701245	0.08568081	0.33966702	0.33679283	0.080773294	0.3620324	0.5155342	0.2125843
0.0	0.057222396	0.5747745	0.34284768	0.06788969	0.29982606	0.26342642	0.117783666	0.16194098	0.6280105	0.32535347
0.0	0.13512231	0.96061206	0.83483356	0.50181836	0.8110443	0.6446713	0.43403032	0.99947804	0.9769463	0.86231434
0.0	0.048991058	0.22675064	0.23132066	0.09640979	0.39604717	0.3612215	0.03873209	0.366526	0.20070703	0.20010018
0.0	0.014545747	0.020317256	0.036562253	0.027396925	0.035477236	0.12163374	0.013788243	0.02109538	0.004496706	0.1693394
0.0	0.057203878	0.2485791	0.2328759	0.09107703	0.41216102	0.22952294	0.044560876	0.22374347	0.9380071	0.39612636
0.0	0.080977894	0.61268526	0.3374123	0.0610262	0.32354432	0.4938327	0.031821672	0.5189768	0.6578669	0.26470017
0.0	0.06754074	0.5669822	0.26086164	0.13520904	0.4974923	0.27778834	0.05681767	0.20172523	0.96935195	0.35814273
0.0	0.07344663	0.46408832	0.3363935	0.18150555	0.22710787	0.537935	0.04275498	0.41664943	0.4347505	0.65432614
0.0	0.0576839	0.2821194	0.22392868	0.052437976	0.45188648	0.34388167	0.015160246	0.23459798	0.7218365	0.47482532
0.0	0.082134016	0.4006999	0.26554957	0.07163238	0.296925	0.5611331	0.040144335	0.3747896	0.27625492	0.21311794
0.0	0.063894026	0.36511198	0.18730707	0.06253725	0.4441622	0.37094945	0.03719569	0.49729154	0.5008367	0.10384548
0.0	0.047851734	0.5578833	0.22696991	0.076988205	0.2592074	0.30713838	0.056014724	0.40989164	0.2698949	0.3563705
0.0	0.069919124	0.6305962	0.187622	0.050308827	0.27712068	0.46900094	0.03448325	0.47645465	0.6787629	0.250032
0.0	0.06678055	0.61555576	0.3761262	0.038955588	0.28930503	0.374772	0.032291446	0.44790488	0.7494098	0.52215296
0.0	0.071626626	0.5537571	0.22914454	0.0439413	0.32697746	0.33908793	0.09559563	0.22109127	0.34308326	0.19847044
0.0	0.06489712	0.6269169	0.18830079	0.11215299	0.41870737	0.562836	0.11029447	0.33283037	0.31143844	0.20668598
0.0	0.01832197	0.37761766	0.030675163	0.031615075	0.046072017	0.11053598	0.0067443894	0.0045911497	0.036487143	0.02348114
0.0	0.4499901	0.45973983	0.622395	0.64661705	0.650237	0.575212	0.7205715	0.6896852	0.7837183	0.57604593
0.0	0.5672456	0.6993148	0.60372746	0.5591129	0.6909304	0.71597636	0.6209869	0.85632443	0.7582326	0.76308113
0.0	0.022651948	0.01868643	0.04649774	0.03451205	0.036963012	0.13572226	0.0076693655	0.0078158965	0.0027343114	0.20147085
0.0	0.018122768	0.03276492	0.08244045	0.021969268	0.029903626	0.15661913	0.009197822	0.0109569365	0.05303513	0.02535974
0.0	0.018115321	0.032558713	0.082890205	0.021966707	0.03003721	0.15635498	0.009119224	0.010802826	0.052248705	0.025302283
0.0	0.009580941	0.041078612	0.06182726	0.02672261	0.068243936	0.040579114	0.00788695	0.0065258127	0.010772396	0.041561566
0.0	0.009483536	0.0407732	0.061942507	0.026742326	0.06845016	0.040662233	0.007882596	0.0065057212	0.010519265	0.04145119
0.0	0.009555748	0.040860664	0.06199009	0.026813019	0.06823296	0.040649235	0.00790593	0.006448903	0.0106715895	0.041559335
0.0	0.009511065	0.040820878	0.062159218	0.026786642	0.06816427	0.04049588	0.007886588	0.006411007	0.010463061	0.041135486
0.0	0.020073082	0.021961737	0.073573515	0.030024242	0.075442314	0.06320121	0.0043031047	0.014111397	0.021179928	0.075512126
0.0	0.02015902	0.021871137	0.07372951	0.029936627	0.07478049	0.06311378	0.00429347	0.014224906	0.021271463	0.07553097
0.0	0.020075193	0.021604747	0.07357719	0.029923446	0.07486938	0.06353128	0.0042898334	0.013964185	0.021571128	0.07570793
0.0	0.019974396	0.021622857	0.073513895	0.029851776	0.075516656	0.06280417	0.004313918	0.013947812	0.021537378	0.075765155
0.0	0.015792934	0.04539643	0.04901352	0.1778839	0.039012678	0.0922564	0.09625855	0.0261858	0.0026425563	0.028515924
0.0	0.015828617	0.044892047	0.049066316	0.1777115	0.039059673	0.09246318	0.09725982	0.026525741	0.0026511839	0.02861191
0.0	0.015848737	0.04460158	0.048915002	0.17718254	0.03886658	0.09294014	0.09659196	0.026300231	0.002658173	0.02862647
0.0	0.015772965	0.044777915	0.049212564	0.17697802	0.039034966	0.091770455	0.096822426	0.026301146	0.0026733656	0.02870511
0.0	0.008844462	0.00076222233	0.077735	0.01491629	0.0427351	0.046136737	0.009062335	0.009091079	0.008834866	0.025107015
0.0	0.56363165	0.42077056	0.58224016	0.54012084	0.38129005	0.43478385	0.347679	0.48925427	0.4636906	0.5389298
0.0	0.00020524043	0.00088328775	0.00044036584	0.01776821	0.00034557655	0.00068776426	0.00034823423	0.00021201267	0.006114396	1.599219e-05
0.0	0.5645823	0.5656417	0.58264154	0.55622864	0.5529579	0.57777584	0.5542465	0.5727467	0.5756171	0.57882035
0.0	0.00013358486	0.039806228	0.0010543695	0.010539991	0.00032550533	0.00026169085	0.00012568699	0.00012604453	0.0044832933	1.9675179e-05
0.0	0.29326925	0.59989107	0.31245014	0.49541157	0.41461816	0.4521948	0.48765498	0.52989656	0.6295543	0.8351869
0.0	0.56462497	0.5657809	0.58322823	0.5559229	0.5509832	0.57744277	0.5536739	0.5720987	0.57596034	0.57768965
0.0	0.0003322664	0.0063967984	0.0003155118	0.2523399	0.000109316825	0.0004442245	7.138354e-05	0.0014168972	0.0062709874	1.5744648e-05
0.0	0.56353045	0.47715434	0.5858606	0.82696366	0.39573088	0.59920835	0.32607415	0.5273498	0.5733229	0.5396057
0.0	0.33613044	0.60866606	0.5860698	0.6338707	0.31701645	0.53524816	0.6373151	0.6383609	0.61884046	0.74976754
0.0	0.0015261096	0.042888086	0.011798796	0.05615107	0.00686886	0.0118036065	0.002552274	0.24008115	0.87981653	6.63462e-05
0.0	0.5643202	0.56568044	0.582697	0.557001	0.5532922	0.5751922	0.5537331	0.57309014	0.57426757	0.57684016
0.0	0.0007148733	0.0013438015	0.0003042856	0.017034	0.00018781962	0.00031324592	0.00019919225	0.00068521086	0.23735799	8.862687e-06
0.0	0.26625046	0.57059944	0.43570793	0.5554711	0.3869814	0.56945115	0.46607074	0.47382167	0.5973413	0.5367651
0.0	0.00090024335	0.019124279	0.0019013381	0.08436482	0.005556832	0.0045226444	0.0011627709	0.11329361	0.3175015	1.863962e-05
0.0	0.00017465987	0.00085892144	0.00025023925	0.018623414	0.00041207977	0.00038956784	0.00019660135	0.0019101731	0.003983895	4.1411768e-06
0.0	0.00038712943	0.00076236005	0.00031760352	0.027623156	0.00027282254	0.00032485244	0.00010734925	0.00018500352	0.021769268	4.018769e-06
0.0	0.5645523	0.56830376	0.5842541	0.5572876	0.55421203	0.57596654	0.555025	0.57750154	0.5752001	0.57821584
0.0	0.00038670123	0.00076269865	0.00031678707	0.027646692	0.00027253138	0.00032254565	0.000107876396	0.00018427063	0.021769296	4.0157497e-06
0.0	0.00062660046	0.008742033	0.010734753	0.55547905	0.0046982025	0.0037606712	0.00051182695	0.012319989	0.8866728	0.00010840819
0.0	0.0016858068	0.14241336	0.010967214	0.18032373	0.005196009	0.0041413894	0.00090740965	0.5865712	0.6063592	0.0001988429
0.0	0.020192945	0.19519603	0.099746354	0.05752176	0.075032786	0.035867807	0.006857621	0.0076673655	0.09719587	0.02853906
0.0	0.5643436	0.570971	0.5815341	0.5581895	0.55222243	0.5769808	0.5539104	0.57514334	0.57605773	0.5779875
0.0	0.56360304	0.5684867	0.58244944	0.5590692	0.5536059	0.5771394	0.5525035	0.57511175	0.5748717	0.5756704
0.0	0.5642535	0.56885755	0.58215714	0.5569494	0.5531513	0.5769149	0.5530375	0.5747102	0.57587177	0.5774099
0.0	0.5642257	0.5681594	0.5830573	0.5588767	0.5527364	0.57709426	0.5524156	0.5756488	0.57569253	0.57562774
0.0	0.0004916176	0.00083098636	0.0002474168	0.049039982	0.00015489786	0.00032994192	7.966875e-05	0.0003603629	0.005496018	1.9326751e-05
0.0	0.0017153248	0.03387522	0.010734266	0.19900604	0.007168976	0.01683118	0.0010226677	0.47379228	0.84679896	0.00026739103
0.0	0.35997543	0.49254003	0.5563025	0.5661239	0.5383116	0.68035066	0.51766735	0.854739	0.5825797	0.57225734
0.0	0.0007130696	0.0021280604	0.0005064264	0.098758586	0.00011078302	0.00047685805	7.3192066e-05	0.0008321964	0.078763254	1.2476088e-05
0.0	0.0031122467	0.026288249	0.0042641265	0.3380407	0.002743002	0.007943519	0.0015224708	0.03287128	0.78150755	0.0001214455
0.0	0.0006928737	0.06472737	0.0029388194	0.09607227	0.0023225637	0.0067515196	0.002427966	0.013041132	0.15274768	5.734482e-05
0.0	0.0009260398	0.019223379	0.002322127	0.18277784	0.005820594	0.0072276983	0.00048195466	0.07671796	0.21681675	0.00019064169
0.0	0.0009428674	0.023333061	0.0036689113	0.26895162	0.002040669	0.0051439675	0.0030712674	0.006103726	0.7574095	9.351393e-05
0.0	0.5653872	0.57180756	0.5825276	0.55776757	0.553864	0.57769656	0.5527156	0.5768607	0.57554233	0.5788716
0.0	0.56109047	0.56844896	0.58366185	0.557084	0.5543429	0.57711446	0.55394787	0.5735252	0.57164997	0.58009136
0.0	0.56542087	0.5690214	0.5841998	0.55809265	0.55295324	0.5777634	0.5552653	0.5757523	0.5766045	0.58006805
0.0	0.0005937339	0.0050854385	0.0002172652	0.012829739	0.00014154652	0.0003226699	0.0009093436	0.0008082446	0.0036171456	8.771463e-06
0.0	0.0005911278	0.0051324214	0.00021600976	0.012850264	0.00014176103	0.00032375086	0.00090449065	0.00080465316	0.0035844438	8.775881e-06
0.0	0.0003769046	0.0010145527	0.000777089	0.14596842	0.00091873965	0.0003170883	0.00017536142	0.00036184213	0.0033650098	3.5880596e-05
0.0	0.5662793	0.5685387	0.58496237	0.55935895	0.55409527	0.5770673	0.5523374	0.5732868	0.58003557	0.5802915
0.0	0.0021173933	0.03876575	0.009338674	0.02811183	0.0015150281	0.015118469	0.0019503079	0.15440397	0.6207419	0.000317507
0.0	0.003705297	0.030373434	0.010114239	0.2291209	0.0057867146	0.012496194	0.0016619524	0.7809908	0.8421275	0.00035347245
0.0	0.28789485	0.5764126	0.5408491	0.751351	0.43846366	0.4963308	0.6068768	0.57223266	0.65715456	0.36430386
0.0	0.56930214	0.5807317	0.5882766	0.5702377	0.5639941	0.5869283	0.5643415	0.5875802	0.59201443	0.5818685
0.0	0.62092966	0.5724911	0.54288393	0.4098713	0.4320971	0.47011372	0.76852393	0.9604519	0.58207643	0.5311283
0.0	0.50274694	0.6490458	0.52612776	0.56101674	0.5507291	0.52005166	0.4998176	0.65211296	0.5735527	0.4253205
0.0	0.00058504986	0.0012203448	0.00031236498	0.011383111	0.000119080345	0.0006826512	6.966359e-05	0.0005700293	0.0032321145	1.5704683e-05
0.0	0.56474483	0.91351676	0.65648437	0.5534033	0.66841805	0.72926617	0.5657135	0.61654097	0.55772233	0.5450972
0.0	0.0003718775	0.0011639373	0.00038267224	0.09411781	0.00029889224	0.0006484523	0.00016883586	0.00070623565	0.0031646881	1.128572e-05
0.0	0.56434923	0.56919265	0.5824887	0.55838513	0.5530567	0.57648367	0.5541875	0.57462347	0.57581145	0.5764752
0.0	0.5633011	0.56928337	0.5824788	0.55835485	0.55358607	0.5769994	0.55156094	0.574657	0.5749411	0.57840025
0.0	0.0025748732	0.14980572	0.0019999947	0.09001176	0.006777967	0.0036525857	0.0022633646	0.25817308	0.9567107	0.00018021553
0.0	0.0057471916	0.7492755	0.5730884	0.52401316	0.42938438	0.033041876	0.12508498	0.69116575	0.65471786	0.5602462
0.0	0.44487914	0.7871874	0.6282587	0.554289	0.5858109	0.6141972	0.62551326	0.40492186	0.8571326	0.32878268
0.0	0.44487914	0.7871874	0.6282587	0.554289	0.5858109	0.6141972	0.62551326	0.40492186	0.8571326	0.32878268
0.0	0.015698668	0.0109361	0.00047396502	0.06640275	0.00011549776	0.046595674	0.011185085	0.0008988685	0.07388872	8.266982e-06
0.0	0.015698668	0.0109361	0.00047396502	0.06640275	0.00011549776	0.046595674	0.011185085	0.0008988685	0.07388872	8.266982e-06
0.0	0.059106085	0.022329679	0.0032105397	0.02943856	0.001908385	0.26190275	0.035135582	0.005977978	0.5842491	5.7026937e-05
0.0	0.606887	0.7886958	0.73849154	0.35174796	0.007600519	0.5734521	0.50770646	0.4411207	0.5713972	0.55248404
0.0	0.606887	0.7886958	0.73849154	0.35174796	0.007600519	0.5734521	0.50770646	0.4411207	0.5713972	0.55248404
0.0	0.014803924	0.0007961539	0.00040356236	0.0076657548	0.00013126228	0.11423516	0.005542201	0.00018024682	0.009458905	9.551848e-06
0.0	0.014803924	0.0007961539	0.00040356236	0.0076657548	0.00013126228	0.11423516	0.005542201	0.00018024682	0.009458905	9.551848e-06
0.0	0.56427014	0.5665406	0.5827869	0.55729693	0.55391663	0.57642287	0.55339015	0.57439417	0.57587814	0.5758217
0.0	0.56358236	0.5687934	0.58345133	0.5583373	0.55275077	0.57694983	0.5525341	0.57513934	0.575868	0.5776253
0.0	0.00010791652	0.001099086	0.00022051382	0.0124520045	0.00013935316	0.00028691097	0.0015463473	0.0008083628	0.93964076	1.0383921e-05
0.0	0.5659488	0.5718504	0.58583534	0.56236887	0.5536229	0.578007	0.54987806	0.58163863	0.575101	0.5802224
0.0	0.08264278	0.9961422	0.83204806	0.8802909	0.76646477	0.7519975	0.6406088	0.9985683	0.99003077	0.8660909
0.0	0.082002595	0.9770106	0.8202376	0.6574178	0.8622064	0.6263539	0.63812214	0.9982046	0.96593404	0.7973942
0.0	0.101333916	0.9946584	0.7637436	0.6976622	0.7695808	0.70215076	0.8075587	0.9993205	0.97615755	0.8782374
0.0	0.115059525	0.9931211	0.89551413	0.6257302	0.74910605	0.6799189	0.6257499	0.9992976	0.9906793	0.8647602
0.0	0.12189846	0.8497821	0.036183488	0.5025335	0.73707205	0.51819956	0.48993528	0.99955684	0.9830504	0.84462607
0.0	0.09776525	0.98266625	0.035164498	0.62388664	0.8775202	0.6930221	0.6638687	0.99827254	0.9873039	0.63098884
0.0	0.15096429	0.98890465	0.0914702	0.64386547	0.759792	0.72003686	0.66427654	0.999406	0.970043	0.7980365
0.0	0.09661298	0.98512256	0.05633916	0.7381943	0.86909556	0.7324518	0.59855145	0.99880564	0.9776894	0.79997444
0.0	0.015378772	0.03257622	0.06435903	0.015704025	0.033919558	0.001577906	0.21982062	0.013093883	0.06236251	1.4232525e-05
0.0	0.012733782	0.19168332	0.03572488	0.085562654	0.042916175	0.07454627	0.004768904	0.006526403	0.006828694	0.049370635
0.0	0.012709814	0.18875715	0.03535559	0.08460111	0.042634945	0.07465143	0.004755087	0.0064238156	0.0066767093	0.049336627
0.0	0.5633685	0.56907445	0.5834816	0.5576982	0.5530754	0.57567114	0.553798	0.5735556	0.5706378	0.57748723
0.0	0.016360067	0.05518084	0.0594887	0.1470719	0.2929348	0.09642838	0.016257849	0.010892865	0.13411699	0.056473494
0.0	0.021230541	0.03313891	0.05477516	0.053211857	0.06259328	0.08418608	0.0076183975	0.026124585	0.014814909	0.037773684
0.0	0.018601082	0.057394728	0.04107876	0.046223745	0.05231513	0.066430904	0.0052026557	0.01801499	0.011771989	0.20072226
0.0	0.016163372	0.109967366	0.06951892	0.06718204	0.025318965	0.09788375	0.006391245	0.009731931	0.016186364	0.10951018
0.0	0.01617752	0.1101268	0.06958609	0.06721199	0.025377298	0.09826009	0.0063673374	0.009757344	0.016204963	0.10958535
0.0	0.050068382	0.26633564	0.3358829	0.043326255	0.24876392	0.45819682	0.14692873	0.30966395	0.47568372	0.6001115
0.0	0.54805595	0.4875541	0.6042429	0.4961528	0.60126746	0.6140967	0.86645293	0.69993097	0.2820988	0.54121125
0.0	0.068661034	0.72821265	0.20126376	0.13175581	0.32622018	0.2954904	0.04083058	0.1974767	0.32484323	0.595249
0.0	0.06517709	0.4866496	0.1655715	0.056779414	0.32063496	0.41636834	0.20781478	0.39795238	0.27933684	0.18266788
0.0	0.54598606	0.7564254	0.44196934	0.65828735	0.63366526	0.5565951	0.78433025	0.7974874	0.8107399	0.43542802
0.0	0.05129215	0.7577644	0.3083242	0.08251146	0.24674729	0.2839168	0.04950743	0.46085054	0.78685546	0.2696326
0.0	0.0869286	0.72164774	0.31528836	0.13048883	0.44243526	0.5813645	0.44473282	0.7471545	0.9556461	0.842503
0.0	0.02003163	0.1665465	0.050782748	0.065086216	0.048126012	0.13171473	0.009823046	0.020757066	0.16468547	0.11288138
0.0	0.020173378	0.1675791	0.05117576	0.06484549	0.04833413	0.13150017	0.009749878	0.020844057	0.16657759	0.11297927
0.0	0.043804623	0.46262282	0.32284936	0.055352375	0.35021058	0.36023703	0.039144695	0.23834932	0.7642426	0.39956397
0.0	0.021390757	0.062009063	0.051960234	0.05884951	0.055726256	0.16988713	0.007165136	0.013709102	0.16247162	0.065354295
0.0	0.081834815	0.39620516	0.30428326	0.09678346	0.40428522	0.43856287	0.32648835	0.54442453	0.7088475	0.2945024
0.0	0.08083843	0.34520793	0.31091356	0.07116127	0.37913212	0.29487094	0.03303002	0.23879613	0.21706071	0.18332635
0.0	0.064727835	0.6486959	0.1478197	0.10170741	0.14179952	0.2898597	0.33855614	0.28554344	0.45052075	0.2809801
0.0	0.06990303	0.5425454	0.16448751	0.117517136	0.14032707	0.30875245	0.15351844	0.30068538	0.44201106	0.28524873
0.0	0.095032156	0.5537263	0.15843417	0.064687006	0.41420823	0.4132443	0.35492668	0.28646576	0.38064665	0.46495503
0.0	0.65672845	0.5642723	0.4376839	0.66474074	0.64623964	0.5178644	0.7398572	0.861495	0.6038302	0.63398516
0.0	0.563734	0.5651142	0.58268166	0.5569081	0.5529206	0.57724184	0.55253476	0.57335275	0.5739923	0.5802259
0.0	0.017377457	0.5217803	0.034562323	0.022460675	0.0382187	0.1089313	0.008499939	0.016534116	0.02926355	0.07957662
0.0	0.063858315	0.6921295	0.24916245	0.05437175	0.393003	0.48630846	0.12660432	0.33794993	0.6875095	0.42984015
0.0	0.5625921	0.5657759	0.5822136	0.55741334	0.5528951	0.57567966	0.5529665	0.5705567	0.5746003	0.5772539
0.0	0.07021505	0.31604484	0.23082292	0.12085165	0.23067549	0.5328042	0.21846256	0.32373554	0.05776459	0.3109705
0.0	0.014445198	0.12320143	0.042042345	0.079386204	0.02101937	0.15539162	0.015735522	0.006367887	0.0053454153	0.029513452
0.0	0.06329436	0.32758662	0.24408314	0.054989252	0.16860197	0.54422	0.14463612	0.38751692	0.38519794	0.2998759
0.0	0.5496047	0.58253014	0.62004375	0.3788971	0.55459875	0.6334185	0.66207373	0.84272605	0.57654727	0.6349845
0.0	0.062105596	0.32167557	0.24182431	0.05276035	0.16700275	0.5399806	0.14178447	0.3760162	0.37058	0.2973247
0.0	0.5641745	0.5661246	0.582342	0.5571677	0.55297214	0.57741505	0.5528445	0.5734961	0.57429636	0.57922465
0.0	0.022276388	0.21546377	0.024742858	0.028887756	0.07639509	0.11370824	0.0031146426	0.008329892	0.051206816	0.24030395
0.0	0.08295355	0.73629594	0.20035712	0.086400986	0.27692962	0.43858242	0.028899804	0.39627734	0.59770805	0.45582324
0.0	0.564308	0.56547606	0.5823441	0.5578768	0.55303454	0.5754448	0.55263245	0.57518494	0.57484794	0.5767588
0.0	0.07001474	0.31314215	0.22896972	0.1192212	0.23192811	0.533785	0.2162423	0.32548064	0.05654615	0.31060565
0.0	0.072570615	0.67921525	0.24789728	0.053746656	0.45886916	0.46130154	0.13113843	0.46604446	0.27452353	0.48136416
0.0	0.5644325	0.90585786	0.5202462	0.39334384	0.8409583	0.6249288	0.7505907	0.77796614	0.7579872	0.82808656
0.0	0.07168978	0.6748118	0.24476838	0.051706083	0.45771036	0.45879722	0.12841097	0.45780313	0.26696333	0.4778505
0.0	0.05055465	0.5006185	0.24944246	0.086679615	0.50479245	0.4627915	0.11239512	0.51928794	0.9885102	0.64030594
0.0	0.068382956	0.4883934	0.17266288	0.071453296	0.41750237	0.5793821	0.021049228	0.44452372	0.9843603	0.24974962
0.0	0.5646247	0.5693789	0.5816047	0.55737394	0.55287296	0.57685614	0.5501291	0.57600904	0.5733886	0.5775295
0.0	0.5623643	0.56442803	0.5838024	0.556249	0.55272484	0.5765513	0.55216634	0.57670724	0.57561046	0.5762365
0.0	0.057812415	0.14795224	0.22451799	0.07796079	0.23937163	0.28299007	0.023418443	0.54924613	0.82251906	0.17154351
0.0	0.0012426375	0.13570447	0.0081613	0.29013175	0.0036682996	0.0038851833	0.0005628244	0.03547407	0.64681816	7.619157e-05
0.0	0.0012426375	0.13570447	0.0081613	0.29013175	0.0036682996	0.0038851833	0.0005628244	0.03547407	0.64681816	7.619157e-05
0.0	0.0012426375	0.13570447	0.0081613	0.29013175	0.0036682996	0.0038851833	0.0005628244	0.03547407	0.64681816	7.619157e-05
0.0	0.01305318	0.031461913	0.020153284	0.059354994	0.033140227	0.07440778	0.003348572	0.0053119375	0.0057551092	0.114620544
0.0	0.50359994	0.718827	0.4683264	0.5527708	0.6208011	0.56743634	0.7245069	0.7208556	0.7947987	0.5531405
0.0	0.012630782	0.07262701	0.026575536	0.020723494	0.055208962	0.09659387	0.012549163	0.013314895	0.024758397	0.13677317
0.0	0.5641165	0.78653944	0.6062834	0.49467596	0.6456357	0.6348068	0.56147814	0.74132603	0.6833078	0.26209
0.0	0.5647472	0.566673	0.58274174	0.5568731	0.55282384	0.5767595	0.5544963	0.5745573	0.57522726	0.57989967
0.0	0.012212055	0.019841723	0.028738966	0.018607663	0.05305993	0.04299487	0.006236044	0.018332928	0.042663675	0.05314141
0.0	0.642619	0.64027584	0.54609704	0.52554303	0.55468416	0.5664717	0.49112025	0.80883473	0.80479324	0.7478152
0.0	0.0762091	0.54663515	0.30294913	0.06405737	0.5055716	0.46526402	0.342186	0.6034472	0.8326981	0.7844048
0.0	0.42579252	0.721335	0.61469686	0.6211127	0.72110397	0.55635214	0.68457675	0.70382214	0.8476335	0.673942
0.0	0.5636	0.565879	0.58065194	0.5585275	0.55289114	0.5773024	0.5538529	0.5776522	0.5750589	0.57833594
0.0	0.5625068	0.56956404	0.5833669	0.5586242	0.552986	0.5768613	0.55289364	0.5769624	0.5756473	0.57905215
0.0	0.5635325	0.56704295	0.5829223	0.5581035	0.55415815	0.57655364	0.552022	0.5753552	0.57540685	0.5788716
0.0	0.56559074	0.5693862	0.58398706	0.5574931	0.5533465	0.5767051	0.55255365	0.57359433	0.57862014	0.57918614
0.0	0.047524597	0.12641445	0.12668303	0.070411764	0.1680845	0.4714164	0.048871174	0.36988962	0.043922532	0.00092252553
0.0	0.034511123	0.52378637	0.14230846	0.092037246	0.33960727	0.5598867	0.17214012	0.3320597	0.76084036	0.44895682
0.0	0.081305295	0.1726028	0.114257395	0.076403074	0.28117377	0.30937153	0.12422347	0.24770783	0.82164776	0.47337952
0.0	0.081305295	0.1726028	0.114257395	0.076403074	0.28117377	0.30937153	0.12422344	0.24770783	0.82164776	0.47337958
0.0	0.081305295	0.17260282	0.114257395	0.076403074	0.28117377	0.30937153	0.12422347	0.24770777	0.82164776	0.47337958
0.0	0.08453722	0.11286414	0.17321144	0.017319562	0.37610593	0.29651275	0.027894193	0.41663024	0.30366185	0.62939936
0.0	0.047627155	0.19243616	0.21909565	0.056365628	0.18691076	0.19886424	0.061555352	0.076364	0.21457784	0.25458097
0.0	0.48205602	0.6461792	0.6310122	0.56230444	0.5672745	0.51546764	0.6717946	0.15639536	0.38153896	0.3093069
0.0	0.056014586	0.21039476	0.12797134	0.12163023	0.3509912	0.418527	0.08097404	0.48472604	0.18255097	0.2860788
0.0	0.019800507	0.25249588	0.027748771	0.010498018	0.064246096	0.10808328	0.041152954	0.005575606	0.02792368	0.09585427
0.0	0.56331515	0.5686495	0.5816314	0.5585942	0.5541521	0.57723945	0.55435765	0.5745936	0.57394624	0.57749134
0.0	0.56392765	0.470515	0.59068286	0.5811223	0.7130975	0.6866437	0.70405555	0.8549024	0.590491	0.5888011
0.0	0.013827604	0.006341911	0.048802033	0.015449309	0.060729694	0.071084045	0.016887136	0.0122100245	0.003754907	0.016371043
0.0	0.09283419	0.42284206	0.24909349	0.07108979	0.21683332	0.014251195	0.104500815	0.19108188	0.27706462	0.7115102
0.0	0.60791075	0.6395157	0.68459123	0.45922917	0.58728844	0.032230478	0.61467713	0.7702616	0.6655044	0.50846565
0.0	0.5629614	0.5692335	0.5834735	0.5588742	0.5538092	0.57736593	0.55354995	0.57383907	0.57398295	0.5781317
0.0	0.021697976	0.071775496	0.029646095	0.057769757	0.0379485	0.09145576	0.014317784	0.0059127137	0.027950617	0.21760002
0.0	0.5659694	0.56892395	0.5841009	0.5580734	0.5541686	0.5770597	0.5527897	0.57486224	0.574925	0.5766103
0.0	0.17473924	0.9544393	0.32976878	0.6477793	0.8426685	0.73906195	0.6060638	0.9991248	0.9712279	0.66368824
0.0	0.01473568	0.06888228	0.032315243	0.033732343	0.03952311	0.15235846	0.0012666603	0.0061535374	0.03797404	0.0818298
0.0	0.4512676	0.5284907	0.5924324	0.47862917	0.79666716	0.48867142	0.64457285	0.87584436	0.7717582	0.52669865
0.0	0.061533898	0.23124233	0.1629032	0.03628885	0.45246583	0.30564216	0.05046599	0.25494495	0.48871562	0.27549803
0.0	0.65370584	0.58722025	0.5354559	0.74299735	0.8854671	0.6083528	0.6253702	0.7587674	0.68592685	0.43046725
0.0	0.013286947	0.025734745	0.018531043	0.015889531	0.09750978	0.049605522	0.010514284	0.009033989	0.019542463	0.2810804
0.0	0.04281123	0.24871182	0.23743933	0.12149058	0.38108414	0.25323895	0.013114901	0.36772248	0.61009765	0.22611603
0.0	0.5785743	0.8032986	0.59969485	0.765952	0.012452381	0.6851553	0.71648294	0.72437114	0.5231142	0.762465
0.0	0.017294163	0.08235529	0.05033699	0.024806002	0.06496245	0.041041024	0.013239133	0.017481804	0.029866887	0.056070734
0.0	0.5129989	0.7818501	0.65332407	0.58207965	0.05447414	0.64159137	0.64289623	0.78938645	0.67917174	0.43427703
0.0	0.014980984	0.047772083	0.08463021	0.052609682	0.00052554026	0.102928326	0.0077871648	0.016458137	0.069260545	0.016831122
0.0	0.013422085	0.023142716	0.06467425	0.02871277	0.04889781	0.020853873	0.007238738	0.0037888722	0.06250623	0.05607167
0.0	0.062897034	0.89749044	0.26416776	0.055278495	0.30116007	0.4360431	0.0008186713	0.374375	0.24069026	0.5783054
0.0	0.027726993	0.96942407	0.7948655	0.9108279	0.5932944	0.32602876	0.8815884	0.980027	0.96078557	0.74853384
0.0	0.048893888	0.22133082	0.33060616	0.114753105	0.49575865	0.4125037	0.27291155	0.4939401	0.35639182	0.32205996
0.0	0.5950819	0.6388975	0.6814768	0.41148064	0.78894854	0.60043174	0.521541	0.25268716	0.8370973	0.71611667
0.0	0.014846748	0.046272915	0.056349955	0.049864184	0.072403006	0.033693407	0.0056965007	0.0049677673	0.0047231615	0.10111042
0.0	0.06046713	0.14078863	0.2235857	0.101844236	0.3081147	0.24686049	0.09103387	0.58927095	0.27292424	0.30245817
0.0	0.63681144	0.72588545	0.5332823	0.6622243	0.684249	0.6195957	0.6733292	0.9222076	0.9116627	0.70070004
0.0	0.07135538	0.30456057	0.23960984	0.11950701	0.3406893	0.40710694	0.17035572	0.70328695	0.70062876	0.63618785
0.0	0.0514334	0.50683105	0.180984	0.078891575	0.23420446	0.42613235	0.14274539	0.46663055	0.4092726	0.70235974
0.0	0.012167448	0.10343522	0.07417221	0.064177774	0.074765675	0.07404794	0.026650384	0.015948476	0.0114367455	0.29325736
0.0	0.6222839	0.67196894	0.6493298	0.6752679	0.6697853	0.6151163	0.6709464	0.86227113	0.89000505	0.6080927
0.0	0.012206114	0.10242148	0.07426719	0.063233346	0.07461563	0.07405968	0.026098497	0.015665406	0.011573473	0.29321516
0.0	0.56456816	0.5732807	0.5849196	0.5635589	0.55269843	0.5794897	0.5546525	0.5811531	0.5828692	0.5805984
0.0	0.00852128	0.029676838	0.04093475	0.02100315	0.037984423	0.029112516	0.012519182	0.0039181127	0.013881365	1.31899515e-05
0.0	0.56457585	0.56793445	0.5833131	0.55617726	0.5530488	0.57522804	0.5530158	0.573818	0.57611954	0.57827204
0.0	0.56493706	0.5684246	0.5835788	0.5577515	0.55113006	0.5751761	0.5511674	0.5726213	0.57578236	0.5797849
0.0	0.56405765	0.57123524	0.5830589	0.5580421	0.5529467	0.5769349	0.5519064	0.57438487	0.5783416	0.57867855
0.0	0.018337019	0.12965019	0.04517956	0.021979198	0.03213193	0.039246075	0.006611712	0.0069654244	0.016486483	0.22929643
0.0	0.07017501	0.4319769	0.12644088	0.057110645	0.29184303	0.25995076	0.06045659	0.27404797	0.074677795	0.5293494
0.0	0.018361367	0.12974331	0.045159243	0.021879572	0.03202143	0.03923489	0.0066003622	0.006944864	0.016448129	0.23031944
0.0	0.0005145241	0.38015243	0.00192146	0.046525527	0.0017049472	0.011546214	0.0016919118	0.03460739	0.33689907	0.00017308127
0.0	0.05475623	0.918344	0.16391829	0.12585896	0.31608963	0.51043934	0.26839274	0.01497317	0.33451137	0.47897586
0.0	0.014313155	0.2085314	0.02829687	0.03578758	0.06429717	0.095332645	0.010310796	0.0095214555	0.009989181	0.03668298
0.0	0.014416605	0.20630106	0.028349794	0.035807345	0.06488156	0.095746376	0.010201257	0.009380814	0.0100156935	0.03686678
0.0	0.01441332	0.20725758	0.028421743	0.0355721	0.06473998	0.095419556	0.010238412	0.009391303	0.009994935	0.03714521
0.0	0.062547565	0.6260278	0.33304265	0.0412761	0.4893799	0.470946	0.05890504	0.50136095	0.423322	0.4514721
0.0	0.066613525	0.86512184	0.28859958	0.03534855	0.42329708	0.48438397	0.043423846	0.5977986	0.5075897	0.457613
0.0	0.013736318	0.7509381	0.060520414	0.018833835	0.056424398	0.10353427	0.012688984	0.04269509	0.02874196	0.113077305
0.0	0.013596833	0.749752	0.060124338	0.018949222	0.05624943	0.10420503	0.0124854725	0.042268008	0.02890447	0.11268244
0.0	0.5326949	0.59113413	0.7044959	0.6432537	0.7983148	0.67545944	0.48543128	0.7879499	0.83049446	0.5809146
0.0	0.059398904	0.39628094	0.18415575	0.07504214	0.29971462	0.37386975	0.034172464	0.41298103	0.26234454	0.36994416
0.0	0.5462176	0.71848446	0.7352831	0.48110598	0.67682487	0.67328537	0.10974595	0.8447964	0.87130183	0.5047602
0.0	0.014933598	0.034503743	0.07193351	0.053105216	0.023488892	0.08575402	0.057948083	0.010903551	0.0061719976	0.038340095
0.0	0.00072027906	0.056854747	0.053330533	0.0193952	0.057130266	0.00049485057	0.0016125469	0.009008654	0.27036345	0.036537487
0.0	0.0586329	0.28504845	0.008013521	0.0952409	0.29125807	0.2453201	0.021319171	0.27325866	0.88275474	0.45865074
0.0	0.018187504	0.19624378	0.030191794	0.03420266	0.05072783	0.0016358295	0.009239025	0.028848454	0.055726558	0.09198722
0.0	0.5640906	0.5694675	0.58355826	0.55563897	0.5541651	0.5766413	0.55400246	0.5789523	0.5737254	0.5765176
0.0	0.019052655	0.021863364	0.07613469	0.029383175	0.04590526	0.06443675	0.0057541467	0.0097845085	0.06927139	0.1235023
0.0	0.54770845	0.7728594	0.55684763	0.49237728	0.76808304	0.6184033	0.67113775	0.69883555	0.6558848	0.7172935
0.0	0.06804057	0.25560886	0.3064848	0.0803832	0.44094634	0.35848492	0.16379301	0.32104376	0.49267745	0.5228166
0.0	0.05973272	0.29135287	0.013583753	0.08842276	0.3197019	0.3650919	0.11689521	0.41142285	0.6970444	0.1412398
0.0	0.05583048	0.51385564	0.5369829	0.6053614	0.76015794	0.6090915	0.86587834	0.052789383	0.84200335	0.5146549
0.0	0.053947747	0.79028374	0.4344054	0.7059379	0.88786685	0.6571396	0.78456926	0.15157324	0.6438111	0.7921486
0.0	0.6003298	0.7390403	0.63481444	0.5306299	0.5189058	0.547318	0.65444773	0.75238043	0.5545269	0.00034796874
0.0	0.06643419	0.3827899	0.11718291	0.060394768	0.3121773	0.37168875	0.05292559	0.2828157	0.20120439	0.00022526982
0.0	0.56533915	0.85432285	0.62500614	0.4730046	0.56100595	0.653684	0.8209689	0.7799189	0.7562694	0.0054143826
0.0	0.067570396	0.10153414	0.009244553	0.03750417	0.15792896	0.19386218	0.00078692514	0.26061526	0.5948969	0.19203915
0.0	0.055834267	0.24406274	0.01593606	0.059569612	0.32232144	0.41155395	0.06263109	0.6081488	0.7788238	0.43335205
0.0	0.54867667	0.7605914	0.42070636	0.6758563	0.042079262	0.62421554	0.35679194	0.79145396	0.7386282	0.46353522
0.0	0.015792444	0.076234736	0.034059096	0.041278027	0.088571444	0.069698706	0.07821925	0.008304854	0.030915461	0.012462928
0.0	0.55262166	0.546018	0.5769102	0.6509205	0.81975704	0.6374251	0.5369967	0.8188017	0.78427964	0.4524186
0.0	0.6123513	0.7207941	0.05872912	0.53393304	0.7697578	0.5980451	0.66039985	0.6948393	0.806755	0.5863563
0.0	0.0011497862	0.024351172	0.19613981	0.4817437	0.43431517	0.36631465	0.07417256	0.47909015	0.08636779	0.27597797
0.0	0.01493848	0.15000114	0.4896458	0.96157134	0.7948432	0.5731721	0.76294833	0.8142504	0.37649205	0.6267738
0.0	0.015594045	0.6617347	0.5382915	0.547326	0.7359129	0.6433001	0.820988	0.9050928	0.85252124	0.6044848
0.0	0.066460855	0.01761999	0.34257057	0.5044338	0.32154974	0.44960183	0.37233904	0.2299357	0.6029231	0.41231462
0.0	0.059745952	0.2923785	0.013605795	0.088481784	0.3198193	0.3654931	0.11629018	0.41334087	0.69651085	0.14154977
0.0	0.06176014	0.40305918	0.12351119	0.055521715	0.42222816	0.30024913	0.059173662	0.36866236	0.21641032	0.00020426097
0.0	0.061808884	0.40429264	0.123636834	0.055563964	0.42230472	0.30096006	0.058764923	0.3705099	0.21627396	0.00020406632
0.0	0.56491774	0.569438	0.5827357	0.5586335	0.5535824	0.57688504	0.55291826	0.57564676	0.57505935	0.57780766
0.0	0.058851626	0.10442242	0.2607663	0.09983695	0.3797543	0.43376774	0.11711005	0.14113554	0.47991106	0.3368632
0.0	0.01659454	0.049626857	0.037533514	0.036555503	0.06465748	0.04999323	0.0065513947	0.004529352	0.03275286	0.05633718
0.0	0.013071965	0.049227066	0.053537946	0.04778768	0.026791023	0.094087295	0.23187539	0.4433457	0.26328254	0.0337348
0.0	0.5434672	0.7273717	0.6390665	0.7477833	0.68923414	0.6891825	0.7571625	0.9118457	0.93784565	0.5235251
0.0	0.0130795725	0.04991102	0.053887703	0.04895508	0.027291883	0.095702544	0.23533866	0.4532988	0.26986232	0.03393221
0.0	0.013045411	0.050242547	0.053991362	0.048982836	0.027251987	0.09567122	0.2355733	0.45399195	0.27580485	0.03411959
0.0	0.54007363	0.7262037	0.58535314	0.6195534	0.62520134	0.70454836	0.052658305	0.972483	0.9559229	0.75839
0.0	0.053921066	0.3907831	0.017589685	0.07978033	0.34278974	0.49391693	0.027318453	0.39607102	0.32097948	0.2626829
0.0	0.0139543135	0.08610428	0.06762037	0.055376865	0.1093307	0.073409714	0.03454975	0.0011289772	0.07524559	0.031845253
0.0	0.5650232	0.5663935	0.5827495	0.557904	0.552721	0.5755043	0.5531574	0.57488656	0.5772545	0.577463
0.0	0.02326626	0.032583747	0.07896431	0.03692207	0.07963521	0.021829208	0.014164308	0.008715437	0.039483584	0.13568729
0.0	0.5425127	0.6904562	0.61266446	0.5578754	0.60836565	0.49653262	0.88648546	0.8720932	0.830368	0.6387897
0.0	0.063401215	0.23391142	0.33043018	0.06743245	0.29315934	0.14999059	0.49732962	0.52657425	0.49184555	0.45040706
0.0	0.07324647	0.5813964	0.11621745	0.4086224	0.36077365	0.42856804	0.011252643	0.73924637	0.4591132	0.5933375
0.0	0.5641561	0.56626683	0.58234626	0.55693585	0.55301434	0.5757057	0.55268085	0.5731046	0.57361704	0.5772637
0.0	0.013325832	0.05133304	0.057512276	0.012373286	0.087224334	0.06364586	0.0016041251	0.008230483	0.02724579	0.019999802
0.0	0.053841323	0.39150944	0.23544903	0.04554899	0.4870165	0.34843853	0.015125884	0.37293014	0.55065984	0.3211786
0.0	0.05908739	0.04255387	0.30270252	0.074823335	0.20772494	0.40357587	0.18869987	0.42011634	0.32833436	0.43743217
0.0	0.564617	0.56935143	0.5851572	0.5591152	0.5526731	0.5780329	0.5580456	0.5741542	0.57557535	0.57906204
0.0	0.055383775	0.047076207	0.23416084	0.0807822	0.3097493	0.36477017	0.048692156	0.76015943	0.21426746	0.56067795
0.0	0.016399955	0.0037660308	0.044228937	0.04413417	0.07024174	0.06819894	0.007865766	0.046983235	0.018555054	0.10690078
0.0	0.5649388	0.5691502	0.5846688	0.5578275	0.55222	0.57595146	0.55153096	0.5734399	0.5762082	0.57695913
0.0	0.019840721	0.011858629	0.06633012	0.018658148	0.041682348	0.11942165	0.009531143	0.016974596	0.0680253	0.24246132
0.0	0.52973264	0.37413946	0.5954498	0.7808944	0.62006503	0.6479821	0.78284943	0.9033524	0.6027377	0.68886125
0.0	0.05550258	0.04750726	0.23557983	0.081981406	0.3108187	0.36375967	0.04900967	0.7629306	0.21230687	0.5624164
0.0	0.01628626	0.0037220165	0.043701105	0.043847546	0.07035634	0.0675981	0.007883029	0.04650669	0.01824459	0.107754685
0.0	0.06993691	0.16156453	0.23588197	0.1790096	0.42510292	0.5087929	0.019737659	0.6252805	0.5437624	0.33309755
0.0	0.07236685	0.2966355	0.2164775	0.090719715	0.48869482	0.46390188	0.29473013	0.27010223	0.13181141	0.12376831
0.0	0.5892171	0.805993	0.5399329	0.7079366	0.70472383	0.77896464	0.7387817	0.9324845	0.8532716	0.5346316
0.0	0.6783808	0.5727826	0.6551539	0.77947575	0.7508526	0.58693993	0.80920106	0.97005725	0.6170831	0.8016674
0.0	0.028259583	0.103980884	0.059407223	0.07634371	0.055076804	0.10035809	0.014347533	0.14479478	0.00827418	0.09538003
0.0	0.028600594	0.104946785	0.0597087	0.075850055	0.055150766	0.10104246	0.014233066	0.1461094	0.008384615	0.09555524
0.0	0.020058785	0.466116	0.056552716	0.026589738	0.086605094	0.08317985	0.007762166	0.05570951	0.047927305	0.112961434
0.0	0.020161271	0.4644923	0.056238648	0.026528925	0.08664982	0.08280977	0.0077452986	0.05541263	0.04785436	0.11257945
0.0	0.09553575	0.33635843	0.23531017	0.17347857	0.438595	0.4472084	0.08657202	0.41641945	0.250056	0.56109804
0.0	0.56357545	0.56674683	0.58231616	0.5578029	0.5534369	0.5769326	0.55139244	0.57608896	0.5760396	0.5757895
0.0	0.01356354	0.06808824	0.033516012	0.0427799	0.028562145	0.080528155	0.010517776	0.020588992	0.010665127	0.08798755
0.0	0.015853051	0.11197939	0.11981012	0.027519498	0.042268492	0.11003503	0.0054081567	0.0076895575	0.012495289	0.08832167
0.0	0.09989687	0.70947266	0.15006016	0.15188025	0.43293604	0.2563022	0.057147466	0.5738917	0.5168439	0.21817745
0.0	0.042100705	0.13726181	0.17795691	0.12441843	0.3643467	0.23255245	0.048585624	0.7860582	0.53658503	0.19813217
0.0	0.042006675	0.1340437	0.17527926	0.1220975	0.36037192	0.2300054	0.047658082	0.778484	0.5262279	0.19574599
0.0	0.042045407	0.13384968	0.17554632	0.121803954	0.36002687	0.23077524	0.047928177	0.7787754	0.5299502	0.19489641
0.0	0.06117474	0.4264761	0.37651068	0.06548941	0.21318218	0.48883227	0.053372256	0.263082	0.5601152	0.37659952
0.0	0.06035149	0.41871107	0.37500304	0.06271879	0.21056272	0.4861986	0.052306976	0.2534565	0.5534206	0.37256673
0.0	0.06049469	0.41669926	0.3755382	0.06280529	0.21043953	0.48739082	0.052580446	0.25436136	0.5567665	0.3717664
0.0	0.017582491	0.0081919655	0.047305513	0.060851753	0.020163499	0.08141898	0.0054650535	0.016976953	0.050332434	0.033003964
0.0	0.07524197	0.06485581	0.2858759	0.08683017	0.1964307	0.25080478	0.036260236	0.3517312	0.6398492	0.3870484
0.0	0.074925326	0.06323609	0.28139806	0.08363524	0.19475307	0.24866611	0.03534724	0.3458588	0.62969947	0.38416097
0.0	0.075060405	0.06281486	0.28129464	0.08360667	0.19339836	0.2499509	0.0355831	0.34689185	0.633336	0.38295037
0.0	0.01649031	0.06997231	0.09262396	0.03445182	0.014709168	0.06181866	0.004681454	0.006645226	0.021950843	0.026432453
0.0	0.06504871	0.29947075	0.4400035	0.058075305	0.24132201	0.3449549	0.19942501	0.24958004	0.14686057	0.3305287
0.0	0.06388123	0.29408726	0.43636048	0.056413505	0.23954913	0.34318206	0.1962341	0.24381894	0.14032924	0.327442
0.0	0.06388195	0.2927431	0.43633878	0.056357086	0.23822932	0.3439072	0.19733317	0.24439073	0.14286028	0.3259729
0.0	0.058021363	0.3360594	0.23241426	0.05633515	0.3414914	0.31694734	0.22095527	0.30751303	0.74968106	0.34899467
0.0	0.56278986	0.56941676	0.58343685	0.5579691	0.5524487	0.5764392	0.55344975	0.57651484	0.5774237	0.5781855
0.0	0.5635511	0.56800675	0.58341193	0.55723846	0.55309445	0.57735497	0.5527934	0.57606786	0.5762776	0.5782363
0.0	0.014817088	0.09722152	0.060524188	0.047359392	0.03417699	0.07065962	0.02638631	0.055282954	0.010249608	0.07798555
0.0	0.5634985	0.5672053	0.583909	0.558917	0.5537835	0.5765037	0.55082864	0.5738472	0.57307017	0.57849765
0.0	0.047332358	0.85690194	0.2582414	0.13354975	0.44104123	0.4611393	0.054790188	0.264318	0.60764974	0.5406746
0.0	0.496898	0.9244297	0.5400479	0.66645974	0.6162151	0.5739058	0.7677661	0.7581714	0.8412796	0.7742142
0.0	0.019593025	0.084851965	0.025329297	0.026426353	0.04244069	0.07779047	0.018168665	0.013698579	0.038033348	0.05179453
0.0	0.6012037	0.78055316	0.62549454	0.81532586	0.72748035	0.6634756	0.75002444	0.6081961	0.75802666	0.8283414
0.0	0.13399886	0.96796596	0.81254977	0.73183995	0.7780728	0.729302	0.7232793	0.9982262	0.99077165	0.9176836
0.0	0.14227831	0.95177436	0.8361152	0.6345876	0.6555712	0.6714409	0.60576826	0.997761	0.9958811	0.94504917
0.0	0.07576604	0.98456764	0.8521493	0.68650895	0.85712063	0.5614791	0.7297148	0.9989183	0.98259616	0.9170548
0.0	0.13657561	0.97872	0.7769764	0.77222705	0.7406629	0.78498024	0.6460359	0.9985379	0.9963685	0.94302297
0.0	0.08330294	0.9853516	0.7965786	0.6607553	0.7033868	0.7276198	0.7174417	0.99900454	0.9860881	0.9576374
0.0	0.12699758	0.98094386	0.73738956	0.85731363	0.67166835	0.6090372	0.6242494	0.9991887	0.9942351	0.75855386
0.0	0.14624192	0.9907685	0.77320576	0.83865094	0.79594576	0.7617847	0.5597626	0.9989243	0.9935389	0.7957152
0.0	0.56486547	0.5689605	0.58430827	0.56138533	0.55249095	0.57729816	0.55391705	0.57867885	0.57690555	0.57946724
0.0	0.5629424	0.56654215	0.58328253	0.5583731	0.5544777	0.5769479	0.5531078	0.5764896	0.57677203	0.578909
0.0	0.56331664	0.5680539	0.58394134	0.55853677	0.5517355	0.57603395	0.55175334	0.5735303	0.5769855	0.5791852
0.0	0.5652357	0.5639098	0.5831224	0.55635357	0.55204207	0.57639486	0.55254376	0.57282186	0.5734199	0.5784363
0.0	0.562066	0.56871694	0.5847549	0.5580061	0.55205804	0.5758678	0.55404425	0.57270527	0.57597363	0.5785153
0.0	0.5653883	0.56599265	0.5826317	0.55630827	0.552775	0.57514894	0.5529418	0.57554877	0.5750179	0.5780348
0.0	0.562117	0.56724644	0.5826172	0.55767065	0.5528221	0.5760217	0.54976445	0.5730439	0.56598955	0.580096
0.0	0.5647827	0.56755066	0.5844265	0.55804384	0.5529595	0.57667965	0.5533598	0.57694876	0.57551575	0.5796179
0.0	0.014999594	0.023510208	0.026970208	0.0184688	0.043293513	0.045944687	0.097233765	0.7104502	0.0052428786	0.04057502
0.0	0.56258315	0.5675932	0.58382463	0.55950683	0.5536809	0.57577366	0.5533979	0.573467	0.5766184	0.57958776
0.0	0.5653339	0.5663058	0.5839038	0.5574714	0.55312407	0.576754	0.55355275	0.5751644	0.57668996	0.5800904
0.0	0.5648198	0.56538284	0.5837708	0.55610955	0.55304796	0.57567906	0.553806	0.57584876	0.57428485	0.578975
0.0	0.5650665	0.5673178	0.5807495	0.55722886	0.5528555	0.575201	0.5529452	0.5758616	0.57422	0.5789142
0.0	0.018335361	0.047627326	0.041029543	0.041944087	0.046252143	0.13295509	0.021234155	0.00587644	0.009728641	0.07772649
0.0	0.023920048	0.017361805	0.060649894	0.047857836	0.02587653	0.07644435	0.0023101708	0.005344201	0.003550351	0.09939306
0.0	0.016965726	0.15153292	0.043601815	0.020203155	0.06809461	0.18277633	0.010101624	0.008536325	0.027091853	0.034958553
0.0	0.015435605	0.007160534	0.057985224	0.059717406	0.04794414	0.092416994	0.0166168	0.01711981	0.016934145	0.33605328
0.0	0.5645249	0.5667564	0.58378434	0.5584033	0.55351573	0.5763523	0.5507287	0.57640755	0.57296246	0.5773704
0.0	0.013663054	0.03857744	0.08005582	0.05233945	0.025918437	0.060619544	0.007065156	0.007101406	0.032136403	0.037059534
0.0	0.5639056	0.5683156	0.5845166	0.55762637	0.5521652	0.5768194	0.55149543	0.57201546	0.5730803	0.5764675
0.0	0.5639085	0.56968385	0.5841612	0.559799	0.5538665	0.57663566	0.5554026	0.5746457	0.57564795	0.5790665
0.0	0.5650927	0.5682835	0.58325547	0.5584194	0.5519516	0.5776032	0.55311745	0.5752394	0.5735169	0.5778164
0.0	0.56427103	0.569845	0.58443606	0.55897504	0.5529441	0.5760491	0.55429006	0.57263935	0.57817703	0.57906383
0.0	0.56364536	0.56967205	0.58357245	0.5584499	0.55404216	0.57549185	0.55324227	0.5784209	0.57527006	0.57964194
0.0	0.019985693	0.046574138	0.021873074	0.04363666	0.1245536	0.10535045	0.048509493	0.13080545	0.041260935	0.052008808
0.0	0.5647994	0.57080436	0.5833336	0.5591185	0.5528043	0.576518	0.55429703	0.57275903	0.5802341	0.5798538
0.0	0.5647385	0.5687038	0.58215857	0.5596134	0.5541677	0.5766566	0.54948974	0.57645106	0.57427657	0.5771128
0.0	0.5381797	0.7054901	0.5308089	0.58357394	0.6316788	0.5009823	0.6166621	0.8385304	0.63317186	0.5535792
0.0	0.014932727	0.0753512	0.07045459	0.042891145	0.033293527	0.119538315	0.003335992	0.006403497	0.014655871	0.023835016
0.0	0.5643509	0.5683022	0.58133125	0.55712605	0.55298036	0.5764555	0.5525913	0.57762074	0.5737709	0.5754565
0.0	0.018580342	0.040730536	0.038649928	0.03502824	0.054623883	0.09920392	0.004852886	0.0074431146	0.02309589	0.09227359
0.0	0.06137111	0.48172954	0.42138082	0.12440829	0.3320798	0.39504668	0.039180987	0.53011364	0.6101992	0.3181657
0.0	0.56320137	0.568621	0.5824019	0.5584505	0.5526813	0.5779964	0.55331945	0.5743843	0.57404447	0.5775626
0.0	0.05095115	0.45203063	0.24113601	0.07372147	0.15806268	0.36850855	0.07437241	0.20720297	0.38890526	0.18497205
0.0	0.5629563	0.5693209	0.58234644	0.558762	0.5542379	0.5772498	0.55371255	0.573872	0.57485867	0.5784914
0.0	0.014052035	0.04824666	0.09348147	0.030429896	0.066560104	0.08635392	0.0070637916	0.005357098	0.01932573	0.046293225
0.0	0.060272492	0.43736562	0.23326531	0.066129714	0.48340088	0.54657423	0.08300531	0.825911	0.37267083	0.20067123
0.0	0.012768909	0.060490385	0.0404459	0.035928115	0.035208583	0.06826062	0.023432212	0.020666115	0.039165605	0.09251931
0.0	0.5646247	0.5693789	0.5816047	0.55737394	0.55287296	0.57685614	0.5501291	0.57600904	0.5733886	0.5775295
0.0	0.56311005	0.5697024	0.5843136	0.5580096	0.5524424	0.5758896	0.55317414	0.5755624	0.57664055	0.5793508
0.0	0.019140206	0.03812071	0.014118935	0.043848366	0.019901576	0.08849866	0.008404425	0.017177144	0.0100622345	0.16350366
0.0	0.62779605	0.60560274	0.40451527	0.6820341	0.54838794	0.4992715	0.6136511	0.68681353	0.77910346	0.6845623
0.0	0.009255648	0.020961834	0.03596872	0.013169409	0.02002164	0.08653711	0.0016320428	0.0031162808	0.010188862	0.082940586
0.0	0.5032992	0.7076315	0.6018179	0.65045255	0.74270767	0.5289822	0.29251143	0.54660136	0.52101856	0.64044565
0.0	0.56511503	0.56530964	0.58335084	0.5569259	0.5529353	0.57688147	0.55376524	0.572805	0.57616055	0.57964635
0.0	0.017344657	0.15050018	0.03417528	0.012298006	0.08880615	0.10206913	0.039865952	0.00554727	0.035914462	0.033555962
0.0	0.48464617	0.73080134	0.58502585	0.49877384	0.70286304	0.61973953	0.8064499	0.7698309	0.825406	0.48279625
0.0	0.56361246	0.5700239	0.5828933	0.55815685	0.5535091	0.5769122	0.5535104	0.5750511	0.57467294	0.57857543
0.0	0.5626498	0.8354181	0.61061776	0.5056753	0.5430682	0.7329291	0.5601032	0.8342645	0.4307148	0.78734845
0.0	0.017081443	0.0144243855	0.13857199	0.040008917	0.073245764	0.10086799	0.00847538	0.007246036	0.011498368	0.04766121
0.0	0.016825294	0.038803704	0.035026856	0.03133087	0.04735618	0.054580845	0.0018985547	0.008993525	0.008178478	0.06254777
0.0	0.564119	0.5651561	0.5840974	0.557084	0.55257463	0.57696116	0.5535411	0.5725551	0.57685894	0.57795674
0.0	0.054047603	0.42982802	0.21623397	0.03587906	0.44836572	0.28464684	0.13085708	0.67501616	0.103761256	0.14250802
0.0	0.068330444	0.5139696	0.13954708	0.05473311	0.22866918	0.32655832	0.12930265	0.40305987	0.15389931	0.38279873
0.0	0.017874125	0.14037892	0.050656408	0.015446662	0.04202438	0.05468354	0.006851885	0.056142364	0.015062509	0.009170121
0.0	0.021321712	0.001191006	0.06847569	0.13507687	0.07277792	0.09090405	0.0109814415	0.006733885	0.0048426148	0.043819547
0.0	0.58314437	0.59386975	0.5965448	0.5904473	0.54093206	0.61667645	0.62730616	0.9465185	0.7549284	0.53970116
0.0	0.012574424	0.19602333	0.063782275	0.04428206	0.029805942	0.11783429	0.0250164	0.015124158	0.008383604	0.09643169
0.0	0.08016025	0.22952017	0.27719876	0.085718505	0.21040256	0.28962424	0.10306984	0.77536803	0.49364498	0.40643957
0.0	0.062851585	0.57917523	0.20497502	0.053324584	0.5209302	0.47548214	0.12507272	0.93151975	0.06761535	0.38540184
0.0	0.5696063	0.5780516	0.58901834	0.56916934	0.5619672	0.5867902	0.5641162	0.5875232	0.5925863	0.5790493
0.0	0.043151427	0.65211016	0.3102658	0.08924056	0.30515817	0.14370944	0.05709805	0.56504005	0.7706597	0.73126537
0.0	0.07950627	0.60492444	0.2275681	0.088621445	0.66310245	0.30836937	0.12588719	0.4554959	0.10698006	0.24691635
0.0	0.60966545	0.7245748	0.7058303	0.68803304	0.8266115	0.75282705	0.84662914	0.94912124	0.37105584	0.6236811
0.0	0.05721196	0.5053871	0.20707041	0.061424345	0.3339761	0.26939327	0.04128102	0.4396932	0.6408197	0.63790804
0.0	0.5637742	0.56981546	0.58071935	0.55889183	0.5535965	0.576888	0.55363905	0.57490313	0.5780771	0.5781928
0.0	0.014769503	0.0764837	0.07485975	0.028117249	0.038096614	0.10369971	0.012655413	0.03694423	0.066692345	0.26032633
0.0	0.396089	0.44774145	0.53652334	0.62635905	0.7920685	0.6476265	0.75425225	0.70166695	0.5893077	0.44681093
0.0	0.014161418	0.08420796	0.04155947	0.009739488	0.080792874	0.09005923	0.062642165	0.014540442	0.15667595	0.036241144
0.0	0.03148867	0.063786	0.20892954	0.0765899	0.2531162	0.321659	0.054532405	0.22011007	0.5769657	0.17945693
0.0	0.0641237	0.14279589	0.22009534	0.03303336	0.3688007	0.36794174	0.2617426	0.3251104	0.8398945	0.31096697
0.0	0.650703	0.8901353	0.57700115	0.61773485	0.4811724	0.70641255	0.6070274	0.8800975	0.81862944	0.57304424
0.0	0.014713266	0.07378913	0.07367277	0.027124904	0.037526827	0.10177325	0.012639324	0.035369296	0.064793944	0.25929064
0.0	0.051969066	0.20947765	0.4204195	0.12522198	0.16855937	0.4233988	0.0629899	0.27860796	0.60687166	0.40621528
0.0	0.055714153	0.5571604	0.26371178	0.13283546	0.5756135	0.27278507	0.035869002	0.41029832	0.16175501	0.39027092
0.0	0.01717205	0.06467497	0.06337447	0.03735323	0.149846	0.050456773	0.011406993	0.034247685	0.012654353	0.02863609
0.0	0.017164622	0.06477791	0.06371195	0.037827395	0.15028279	0.050770957	0.011277403	0.034851234	0.01261334	0.02858632
0.0	0.56292385	0.57085556	0.5832693	0.5557274	0.5524626	0.5759567	0.55290747	0.57501155	0.5779821	0.5785603
0.0	0.56488156	0.57023627	0.58145136	0.5583646	0.5530894	0.5764146	0.5511905	0.5768759	0.57405096	0.5769362
0.0	0.014545759	0.017913325	0.020799587	0.01462478	0.045753814	0.060885277	0.016693836	0.021657247	0.010312101	0.014198812
0.0	0.014517864	0.018034786	0.020902565	0.014576029	0.04615726	0.060495988	0.016739044	0.021548942	0.010358053	0.0138777625
0.0	0.061959114	0.3062364	0.14103828	0.054828193	0.33268967	0.44564205	0.11339348	0.5317189	0.4482667	0.22984588
0.0	0.067658186	0.52068007	0.20303003	0.053092774	0.24978195	0.43499333	0.15595682	0.48606423	0.31581545	0.458194
0.0	0.58829725	0.89285266	0.59147274	0.46467343	0.6337404	0.65760106	0.7576921	0.8423208	0.8685107	0.621882
0.0	0.5649873	0.56667787	0.5829643	0.55789804	0.553208	0.57495314	0.5536933	0.57548565	0.5751044	0.57751876
0.0	0.012737331	0.113152884	0.020322686	0.10702418	0.08180319	0.08435579	0.005848862	0.008033203	0.015079015	0.070965484
0.0	0.04521442	0.36637798	0.1326591	0.043180823	0.3695268	0.25031492	0.05660049	0.32608256	0.45496124	0.32687876
0.0	0.55335176	0.7718213	0.60006005	0.51790565	0.6205313	0.47784832	0.59614265	0.60096425	0.7286599	0.64644754
0.0	0.045095157	0.36151853	0.13139531	0.04265639	0.36496812	0.24685061	0.055746734	0.31637788	0.43924302	0.3240454
0.0	0.5778898	0.6970613	0.66230386	0.6761559	0.5450944	0.6099963	0.58106774	0.62754494	0.8262301	0.45172974
0.0	0.07427942	0.43021286	0.43846238	0.041847255	0.1972836	0.38373455	0.11441613	0.37342295	0.44533613	0.27858275
0.0	0.081254624	0.16544609	0.16779715	0.036545593	0.46466643	0.52486837	0.2437133	0.45083386	0.6005203	0.2662416
0.0	0.5667179	0.5704425	0.5825995	0.56091994	0.55305475	0.5779504	0.5569643	0.57462806	0.5781178	0.57814187
0.0	0.016585195	0.0512585	0.0666065	0.036649007	0.01980952	0.05876037	0.020143827	0.0044880053	0.003683346	0.023062112
0.0	0.012880798	0.051511854	0.03673871	0.048813634	0.06851717	0.034462813	0.004515212	0.008030365	0.06766641	0.08107469
0.0	0.060335528	0.48825684	0.20503399	0.085709356	0.38146332	0.29610252	0.04909835	0.23150462	0.6882899	0.17181364
0.0	0.05047981	0.48536107	0.5790349	0.047206864	0.43518588	0.45185328	0.15239699	0.401901	0.830807	0.5889613
0.0	0.014249774	0.18965395	0.043906476	0.03642157	0.03706661	0.046630707	0.0036679022	0.02334797	0.020429078	0.021510756
0.0	0.014324967	0.19144419	0.043541126	0.036245067	0.036986444	0.047028955	0.0037026063	0.023055961	0.020628477	0.021681383
0.0	0.06436389	0.7961748	0.26363778	0.038558446	0.30091378	0.33574232	0.021337256	0.5565147	0.7041482	0.23065585
0.0	0.6034458	0.86176485	0.59428596	0.5341448	0.6458847	0.57994276	0.5862154	0.90121883	0.7677463	0.6458331
0.0	0.06419871	0.7940686	0.26180696	0.037590913	0.29856148	0.3349725	0.020457044	0.5487847	0.6957546	0.22866812
0.0	0.06352183	0.18106142	0.15801136	0.058437627	0.24004729	0.4434268	0.032076545	0.41309765	0.38063848	0.29284778
0.0	0.05932236	0.14979582	0.28348988	0.078759104	0.42193824	0.42988327	0.058981422	0.23310228	0.35108933	0.4386112
0.0	0.059322346	0.1497958	0.28348988	0.078759134	0.42193824	0.42988327	0.05898141	0.23310228	0.3510894	0.4386112
0.0	0.059322346	0.1497958	0.28348982	0.078759134	0.42193827	0.42988327	0.05898141	0.23310228	0.35108933	0.43861127
0.0	0.08642526	0.38703406	0.33801165	0.07836142	0.45470724	0.57935715	0.029457228	0.6602309	0.72112006	0.58307606
0.0	0.05479368	0.61425185	0.1675775	0.13474579	0.39585605	0.28059274	0.0048190076	0.39111945	0.35102746	0.20323572
0.0	0.013879354	0.09458636	0.053475376	0.03844454	0.019832827	0.04771395	0.027999012	0.06292277	0.0120593235	0.054138314
0.0	0.5314369	0.6761717	0.7288503	0.5615658	0.5834796	0.6123858	0.57382673	0.6370462	0.81847024	0.5443866
0.0	0.00965406	0.049449492	0.05591958	0.02407389	0.047697704	0.044105355	0.009182963	0.008328238	0.015108901	0.03747135
0.0	0.4256872	0.85774577	0.45029187	0.53987694	0.64786226	0.5986342	0.66508615	0.52440214	0.60210115	0.60831684
0.0	0.06592637	0.33609444	0.25465104	0.05388199	0.2490027	0.4308642	0.03532489	0.19577564	0.013040531	0.45648384
0.0	0.027608482	0.96957445	0.7937283	0.9107725	0.5930183	0.32662103	0.88181907	0.9799328	0.9605861	0.7478984
0.0	0.56518227	0.56998986	0.5851591	0.5576859	0.553563	0.57696027	0.55412346	0.574109	0.5753364	0.5775933
0.0	0.058283363	0.3282991	0.39897588	0.08368828	0.2884546	0.49566773	0.14731279	0.51780397	0.25141904	0.40221187
0.0	0.012225435	0.02489376	0.13039789	0.09296593	0.024492508	0.14481606	0.02809389	0.010577184	0.0068941875	0.029846128
0.0	0.086684145	0.2975637	0.43701747	0.10656242	0.55784756	0.3682073	0.036601268	0.55070835	0.21371152	0.4095032
0.0	0.08686466	0.2956715	0.43615466	0.104518905	0.5577168	0.36328173	0.036533248	0.5452256	0.21015152	0.40728247
0.0	0.56126666	0.8541617	0.73900765	0.72844315	0.8223399	0.5982941	0.64460695	0.98954165	0.80169624	0.7595208
0.0	0.016843602	0.11372427	0.03937216	0.019886954	0.04220382	0.07204829	0.01017007	0.0058768606	0.008963948	0.024407757
0.0	0.05878059	0.24810609	0.30089703	0.021138648	0.28622535	0.4070206	0.12173134	0.33376214	0.42691967	0.41834322
0.0	0.017885422	0.066302784	0.045739297	0.0070213173	0.07825823	0.08565623	0.011284934	0.00391873	0.05312097	0.10584963
0.0	0.08014757	0.9697586	0.84308434	0.6147578	0.7464796	0.7304104	0.5974355	0.9983494	0.95739317	0.8937247
0.0	0.00942477	0.11311001	0.066688545	0.06300902	0.04108933	0.052320465	0.008753254	0.014713039	0.018892556	0.014151676
0.0	0.56252855	0.56919277	0.58211404	0.55800194	0.55341965	0.5773117	0.5539584	0.5734379	0.5746427	0.57848895
0.0	0.61236465	0.9012058	0.5336334	0.5964245	0.6909755	0.5421115	0.55453974	0.7564607	0.8618612	0.7343674
0.0	0.018157233	0.21731307	0.044755667	0.02285891	0.038635377	0.03202828	0.0073427535	0.009283649	0.008003805	0.06867241
0.0	0.06913719	0.66701263	0.23084573	0.043629937	0.43000174	0.20853782	0.12245282	0.13695496	0.16232234	0.14209077
0.0	0.5023154	0.87325	0.6130122	0.5848518	0.67096645	0.7052471	0.7869548	0.49035323	0.5753946	0.6050536
0.0	0.01743911	0.027739638	0.045305163	0.025770254	0.04596737	0.06073955	0.0031562187	0.671922	0.0068498836	0.07693418
0.0	0.06755829	0.23324983	0.25502113	0.06927804	0.38659382	0.25691742	0.04691933	0.981861	0.36334	0.25049004
0.0	0.06749911	0.2334494	0.25419673	0.069415934	0.38820675	0.2541816	0.046900395	0.9817677	0.363568	0.2510529
0.0	0.06779597	0.23274752	0.25658783	0.06931162	0.38704517	0.25604287	0.046821915	0.9818486	0.36379117	0.25293338
0.0	0.52995616	0.6636198	0.55888754	0.61499536	0.831187	0.44290277	0.5985502	0.66017866	0.6764158	0.73129976
0.0	0.015592939	0.038588688	0.066438995	0.037596263	0.026156995	0.102082856	0.014337718	0.043851096	0.007823199	0.012441302
0.0	0.077983364	0.56359595	0.347459	0.09122643	0.46355018	0.3868841	0.3489414	0.5399095	0.7845735	0.5858267
0.0	0.023394601	0.08213035	0.08387309	0.053589363	0.091370724	0.11606266	0.19452758	0.033589303	0.23737735	0.30999723
0.0	0.6323637	0.783919	0.4799694	0.6165515	0.62966144	0.59313875	0.80786073	0.8346451	0.868718	0.6411879
0.0	0.02283215	0.0795016	0.08330503	0.052729405	0.090896696	0.11501327	0.19404764	0.032976784	0.23170327	0.31044543
0.0	0.022931982	0.0797114	0.08351618	0.052270245	0.0905229	0.11556077	0.1939534	0.032629285	0.2358277	0.3094612
0.0	0.061038606	0.45925608	0.12880638	0.061028227	0.60395217	0.26055178	0.22306667	0.3257728	0.50296104	0.35555992
0.0	0.059766583	0.35721046	0.16309851	0.034200013	0.6968177	0.46151268	0.39103895	0.5656672	0.8937806	0.84401214
0.0	0.4942139	0.95269454	0.4521189	0.54584503	0.8332167	0.4988779	0.77835065	0.8191915	0.6957602	0.5125043
0.0	0.013502722	0.10237489	0.02017287	0.031359524	0.060212024	0.043030947	0.039419103	0.009347475	0.02163098	0.03089485
0.0	0.013364765	0.10149566	0.01979636	0.03088179	0.05927894	0.042056944	0.03921659	0.009021908	0.021181252	0.030873451
0.0	0.013458852	0.10024359	0.019763356	0.030966772	0.059918918	0.041950297	0.039495822	0.008986116	0.021081338	0.03135428
0.0	0.55593175	0.85481036	0.67237365	0.54726684	0.7185771	0.5832919	0.61930966	0.7593893	0.66412586	0.5949785
0.0	0.060716815	0.6974634	0.2601951	0.09489332	0.31891525	0.40775812	0.07580887	0.43471602	0.667044	0.22477718
0.0	0.060752697	0.6985249	0.26026008	0.095108055	0.3191339	0.4084522	0.07562203	0.43635914	0.66775703	0.22456953
0.0	0.049179796	0.30760413	0.25712806	0.06425947	0.25513238	0.35892072	0.08080139	0.30796668	0.35450298	0.4609954
0.0	0.0514072	0.33070475	0.24840608	0.050312243	0.16968201	0.25314057	0.08211551	0.6204149	0.25067708	0.38373378
0.0	0.4483189	0.71321684	0.566573	0.6188434	0.6364825	0.6104849	0.7508619	0.6657807	0.70719814	0.6177076
0.0	0.5656694	0.5365452	0.39606345	0.66441894	0.6058897	0.52201504	0.57498795	0.7436199	0.62711453	0.5394835
0.0	0.5634785	0.5692372	0.58311665	0.55840546	0.5541862	0.57609725	0.5527037	0.576328	0.5771375	0.57838625
0.0	0.56436676	0.5691295	0.58295083	0.5579942	0.55528975	0.5767974	0.5521033	0.5757557	0.5757129	0.57837266
0.0	0.10244182	0.19885458	0.33441865	0.15309806	0.61755586	0.55556715	0.0877736	0.3757028	0.33967048	0.4789293
0.0	0.56237584	0.56803733	0.5842208	0.5575868	0.55321574	0.5776552	0.55285037	0.57397395	0.5739115	0.5789174
0.0	0.05268028	0.36190912	0.18375096	0.096476935	0.45663098	0.24744187	0.031149162	0.46979076	0.35889494	0.09040912
0.0	0.016280225	0.036993213	0.03352125	0.024577683	0.07702071	0.110397354	0.10425805	0.005649171	0.007687528	0.007415993
0.0	0.006774414	0.25097734	0.043402787	0.051361024	0.039403554	0.04011252	0.013649238	0.010493914	0.02210426	0.005969427
0.0	0.024402762	0.06206616	0.08685649	0.043260545	0.060039636	0.16932552	0.013491916	0.01212949	0.0063898074	0.038757455
0.0	0.006808686	0.09137264	0.07441712	0.072835945	0.07317235	0.18655111	0.006352175	0.0049894755	0.014530922	0.07173391
0.0	0.046580523	0.08101566	0.2581617	0.057958715	0.27586374	0.5879504	0.32029375	0.71086764	0.49285877	0.63677603
0.0	0.009126582	0.020041432	0.025145495	0.04608282	0.05312674	0.090702854	0.18720223	0.0112613365	0.013036849	0.14043954
0.0	0.009613447	0.036068685	0.01595436	0.027525982	0.026900575	0.07202061	0.009305959	0.0054821363	0.016124064	0.02907049
0.0	0.56551677	0.5698555	0.5842125	0.56016976	0.5549561	0.5775516	0.55502635	0.57891977	0.57720363	0.57818246
0.0	0.565981	0.566697	0.58333904	0.5581818	0.5547643	0.5780646	0.5525831	0.57654965	0.57329065	0.57838565
0.0	0.56552076	0.56983364	0.5851432	0.56004566	0.5564747	0.57722944	0.5548143	0.576924	0.5774272	0.5782288
0.0	0.09050909	0.3652659	0.13537137	0.08884148	0.37312967	0.43586758	0.051998522	0.48489052	0.8164151	0.18121818
0.0	0.5660406	0.5687712	0.58373976	0.557285	0.55251086	0.5778199	0.5520264	0.57399505	0.57780784	0.5785521
0.0	0.566012	0.5691296	0.58547735	0.5594235	0.5539604	0.5777357	0.5551648	0.5761238	0.5805179	0.57611626
0.0	0.56487215	0.56815165	0.5832842	0.5567176	0.5543865	0.57758003	0.5513827	0.5747498	0.57129663	0.5789657
0.0	0.56543016	0.57005155	0.58472544	0.5603095	0.555822	0.57613957	0.554764	0.5770532	0.5760957	0.5775753
0.0	0.06664605	0.21182209	0.17299803	0.029023787	0.43789274	0.29255015	0.075845346	0.95602155	0.104505345	0.27617717
0.0	0.56520426	0.566591	0.5828305	0.55798	0.554791	0.57727605	0.5527638	0.5760976	0.5753001	0.5778736
0.0	0.5654967	0.5691993	0.58507603	0.5605969	0.55590016	0.57845676	0.55432546	0.5763613	0.5783168	0.57940924
0.0	0.5647726	0.5675343	0.5839872	0.5595795	0.55490136	0.5753638	0.5546097	0.5759814	0.57743317	0.5790857
0.0	0.5647573	0.5685157	0.5848993	0.5601017	0.555911	0.5764116	0.55522954	0.5773694	0.5790826	0.579021
0.0	0.063319944	0.42419478	0.123246565	0.0671232	0.38116443	0.48802766	0.09150551	0.30433202	0.1651054	0.4349384
0.0	0.062045272	0.079741135	0.36418277	0.07719842	0.23859668	0.32550028	0.023239756	0.40948603	0.19387221	0.5438606
0.0	0.085375704	0.5266755	0.10986567	0.067718744	0.6036119	0.5279674	0.030208182	0.5515868	0.7009028	0.2712489
0.0	0.069080666	0.105880104	0.21669288	0.07290646	0.42404324	0.34168863	0.11345068	0.5834796	0.24222544	0.46239054
0.0	0.5646194	0.57030416	0.5838932	0.56097126	0.55551815	0.5761054	0.5543451	0.5772626	0.57934093	0.5783625
0.0	0.013759282	0.039760653	0.0812337	0.05366886	0.026218979	0.061710477	0.0073394207	0.0074187494	0.033324856	0.037337314
0.0	0.5662617	0.5713903	0.58254427	0.5585234	0.5556127	0.57682836	0.55292666	0.5753565	0.5751031	0.5770215
0.0	0.565679	0.5707609	0.5840812	0.5600363	0.5557685	0.57735157	0.55471474	0.5764874	0.5805922	0.57717174
0.0	0.56518936	0.56943387	0.5836315	0.5599981	0.5547373	0.57734394	0.55553	0.5742667	0.5800327	0.57861066
0.0	0.5663016	0.5678025	0.58331895	0.5579877	0.5542702	0.5777646	0.5518405	0.57410985	0.572632	0.57676154
0.0	0.5646302	0.5692438	0.58524793	0.5593713	0.55519646	0.5764829	0.5552731	0.576525	0.5781537	0.5779622
0.0	0.065602295	0.09024235	0.13685611	0.064666376	0.46364635	0.47619817	0.08845551	0.77063537	0.62607795	0.07573636
0.0	0.5662583	0.56949085	0.5812651	0.5593436	0.5531241	0.5773623	0.5541086	0.5743807	0.578269	0.57855076
0.0	0.56540745	0.56847346	0.58071154	0.558052	0.553294	0.5775696	0.5530216	0.5756161	0.5733067	0.5748179
0.0	0.5653422	0.5690301	0.5820065	0.5592287	0.55432695	0.5784774	0.5550115	0.5770772	0.57589716	0.57521856
0.0	0.56481725	0.56685805	0.58285505	0.5579582	0.55413276	0.57771575	0.5507443	0.5750789	0.5711761	0.57749504
0.0	0.5651585	0.56869143	0.5819322	0.55827504	0.5552916	0.57781684	0.5520796	0.5764049	0.57374835	0.575179
0.0	0.07989323	0.9912947	0.6213142	0.67990243	0.75809133	0.69240063	0.492641	0.99866486	0.9890377	0.32602254
0.0	0.5651178	0.5694344	0.5827786	0.5592302	0.5551749	0.57871926	0.5534164	0.5774112	0.57443124	0.5754572
0.0	0.56540674	0.56875724	0.5825557	0.5582285	0.55182105	0.57763886	0.55103207	0.57682574	0.57509655	0.5769635
0.0	0.56487674	0.56897515	0.5807459	0.55744416	0.55361444	0.5773048	0.5512226	0.57648456	0.5772144	0.5746328
0.0	0.5646946	0.56946105	0.5819134	0.5586869	0.5542547	0.578442	0.5539296	0.577707	0.5787139	0.5748935
0.0	0.56371516	0.5679649	0.58087337	0.5576132	0.553911	0.5760136	0.55313855	0.575251	0.57222474	0.57705283
0.0	0.5652824	0.56873065	0.5809916	0.5566531	0.5535661	0.5771593	0.55192745	0.5754456	0.5759066	0.5752936
0.0	0.07736918	0.98146397	0.6899485	0.5046554	0.85285705	0.6366822	0.345449	0.9980818	0.9734042	0.72893107
0.0	0.5650568	0.5694351	0.5820074	0.5577071	0.55451167	0.5778827	0.5540245	0.5767718	0.5771921	0.5754357
0.0	0.564262	0.5675616	0.5829803	0.5562124	0.55424005	0.57719505	0.55161005	0.5754579	0.5725296	0.5760648
0.0	0.56411177	0.567106	0.58114177	0.55907565	0.55237854	0.576535	0.55136865	0.5758809	0.5736492	0.5754276
0.0	0.5639538	0.5680273	0.58206135	0.55934167	0.5534024	0.5774984	0.5533602	0.57666665	0.57519025	0.5756188
0.0	0.56427735	0.5669722	0.58217794	0.55947465	0.5544367	0.57862014	0.5539773	0.57716304	0.57779056	0.5754958
0.0	0.10507679	0.97101915	0.6483166	0.59096485	0.7779	0.5345723	0.54616547	0.99850607	0.939121	0.731752
0.0	0.009418211	0.007061862	0.059589017	0.042078633	0.05064736	0.07425389	0.011902055	0.021706406	0.033401083	0.05068736
0.0	0.017847635	0.059446454	0.012096824	0.07127463	0.093801975	0.07725908	0.0044364245	0.022446426	0.06849927	0.026227446
0.0	0.020269128	0.022192234	0.027843598	0.029581463	0.062614575	0.051061615	0.01650429	0.01780704	0.009773782	0.04313324
0.0	0.5648441	0.56994	0.58201617	0.55996776	0.5543478	0.57874876	0.55290425	0.5773474	0.57892555	0.5752605
0.0	0.5648861	0.5659354	0.5825437	0.55816734	0.554107	0.5775952	0.5510422	0.5768356	0.5741949	0.5762424
0.0	0.5649415	0.56711966	0.5808434	0.5587909	0.5535532	0.5777751	0.55251247	0.57396686	0.5775285	0.57527566
0.0	0.56483084	0.5679446	0.5816726	0.559625	0.5537514	0.57852733	0.5539821	0.57534504	0.5785392	0.57549024
0.0	0.56423765	0.5622271	0.5831506	0.5586416	0.5539481	0.5778338	0.5519293	0.57472676	0.571839	0.57489
0.0	0.5641754	0.5676939	0.5811326	0.5587177	0.55292934	0.57696766	0.55149835	0.575058	0.5743392	0.5747559
0.0	0.09479282	0.9463477	0.643521	0.5968472	0.7663278	0.72503835	0.40298042	0.9984842	0.9524619	0.31424338
0.0	0.5642043	0.5682885	0.58224446	0.55917543	0.5534855	0.5777614	0.55375963	0.5764321	0.5754774	0.57506615
0.0	0.56554383	0.5678777	0.58191586	0.5594264	0.5529249	0.5773557	0.5517167	0.574519	0.5750548	0.5769965
0.0	0.56418973	0.56644803	0.5828561	0.5578631	0.5533899	0.5750447	0.55190736	0.5755145	0.57720864	0.5767932
0.0	0.012896601	0.026311021	0.06685646	0.01642243	0.01881016	0.10454561	0.016413715	0.01527158	0.006798671	0.048371088
0.0	0.06633095	0.39607123	0.37635458	0.051374502	0.270253	0.3808104	0.08632918	0.5426757	0.30036688	0.27347144
0.0	0.040900957	0.26560482	0.17710957	0.029104322	0.2940802	0.3361801	0.4087355	0.23425178	0.34166938	0.1095352
0.0	0.5639719	0.57025343	0.5831528	0.55828494	0.5527274	0.5778293	0.5533266	0.57538646	0.57554483	0.57875675
0.0	0.5053689	0.738868	0.61634326	0.5088015	0.7513644	0.5622523	0.603227	0.7388933	0.710374	0.5313345
0.0	0.012880579	0.058559958	0.023832278	0.045227677	0.028574016	0.062269416	0.13739212	0.0023274214	0.022697428	0.04850732
0.0	0.5017981	0.8559672	0.58578104	0.5117153	0.62725616	0.58982104	0.67519736	0.6214856	0.60481405	0.60848445
0.0	0.013442412	0.06564481	0.040060505	0.015441796	0.03196003	0.119523436	0.039864145	0.020066006	0.069848165	0.004151224
0.0	0.56451136	0.5679294	0.58177966	0.5589819	0.5522201	0.57423735	0.5525898	0.5772316	0.57479024	0.57635033
0.0	0.5648244	0.5690221	0.5827271	0.55907625	0.5537944	0.5773075	0.5492523	0.5746849	0.57512313	0.5780598
0.0	0.555292	0.6176041	0.5116285	0.5332945	0.7765082	0.49141088	0.31894323	0.9410577	0.7451544	0.5060839
0.0	0.015644375	0.02181736	0.03596075	0.029072648	0.035610273	0.042274166	0.013826689	0.013007083	0.02390459	0.022198962
0.0	0.56503206	0.56966037	0.5821216	0.55767167	0.5529448	0.5762072	0.5527898	0.5758187	0.5722565	0.57480305
0.0	0.5648548	0.56987506	0.5824682	0.5576786	0.55383277	0.57572824	0.5501841	0.5746133	0.5744144	0.5782756
0.0	0.0482277	0.13283542	0.1988218	0.060382698	0.20403923	0.16568115	0.057719577	0.54936457	0.38715124	0.4504347
0.0	0.010806596	0.0066071223	0.022124933	0.018736653	0.027074447	0.02045163	0.011240659	0.010218078	0.02784658	0.05106268
0.0	0.5649265	0.5674358	0.58393663	0.55963176	0.55411303	0.5772337	0.55091566	0.57408303	0.57336783	0.57622576
0.0	0.11548517	0.98353666	0.8067824	0.79803294	0.76912934	0.6477562	0.49135515	0.9978904	0.9954378	0.74097437
0.0	0.5625131	0.7384502	0.42749876	0.6454233	0.7360222	0.599763	0.5449223	0.9212456	0.6342025	0.7172154
0.0	0.043780126	0.18804467	0.101678394	0.049425382	0.24472629	0.36279535	0.03523366	0.30838633	0.33188096	0.29938376
0.0	0.016189385	0.10955278	0.06116474	0.056219418	0.042052764	0.1175064	0.009476243	0.010345909	0.02948354	0.0523976
0.0	0.016086632	0.10864952	0.060582776	0.05558401	0.042010527	0.117510736	0.009479918	0.010102854	0.028852114	0.051922474
0.0	0.074380495	0.33694708	0.19442332	0.21527657	0.21210147	0.48717445	0.07251309	0.5434348	0.5863389	0.37852976
0.0	0.076452754	0.89512974	0.3163188	0.08870343	0.3421424	0.37339315	0.03826441	0.79915184	0.6734482	0.54752606
0.0	0.016207524	0.10877685	0.06071034	0.055462558	0.041891474	0.11745736	0.00939567	0.009939501	0.028589183	0.052584235
0.0	0.6043032	0.67874455	0.53575295	0.9267907	0.63183004	0.7380831	0.71731716	0.9089387	0.89217305	0.6857479
0.0	0.016086753	0.107381195	0.06111577	0.055481743	0.041712224	0.11733661	0.009565144	0.009915996	0.02869457	0.05204476
0.0	0.014731258	0.046903096	0.050909936	0.030554282	0.06531877	0.06425736	0.020723017	0.0066760955	0.13947198	0.036251962
0.0	0.06905459	0.55509275	0.19403577	0.053832814	0.5805883	0.34007967	0.13927047	0.4701266	0.06941944	0.47036985
0.0	0.4924246	0.8361677	0.6038942	0.6200606	0.7627074	0.441972	0.5662781	0.67945933	0.8673619	0.68658257
0.0	0.015338499	0.04822564	0.014946447	0.05468275	0.034383815	0.06702428	0.006198907	0.0066788285	0.06521162	0.0027778668
0.0	0.015250898	0.04818742	0.015237564	0.054807834	0.0343293	0.069069944	0.0063488525	0.0068565235	0.065616444	0.0028014225
0.0	0.015250898	0.04818742	0.015237564	0.054807834	0.0343293	0.069069944	0.006348856	0.0068565235	0.065616444	0.0028014225
0.0	0.015310171	0.04839689	0.015210133	0.054839686	0.034110386	0.069375224	0.0063385135	0.0068857856	0.065256864	0.002803176
0.0	0.06345648	0.75214565	0.15531015	0.10359297	0.18061791	0.4514206	0.04122951	0.21048963	0.4479986	0.11185498
0.0	0.5648719	0.5706144	0.58447236	0.5568126	0.5533879	0.5771209	0.5522097	0.57530135	0.57546276	0.5769224
0.0	0.57008904	0.5791004	0.58908975	0.5709079	0.563155	0.5848374	0.5617458	0.5874653	0.591131	0.5827863
0.0	0.0152394455	0.25935298	0.04211615	0.071119525	0.019338632	0.07377161	0.01197305	0.006976281	0.013674215	0.03933563
0.0	0.56378335	0.5682787	0.58247125	0.5589762	0.55219376	0.5769103	0.5530582	0.57379687	0.5741015	0.57984364
0.0	0.5633042	0.5685558	0.58089024	0.55726945	0.55226177	0.5778111	0.5499495	0.57478553	0.5751129	0.57730335
0.0	0.5623154	0.5682725	0.5817935	0.55739176	0.55158335	0.5767979	0.54969436	0.5739557	0.57561207	0.5791769
0.0	0.42542148	0.77774847	0.53192556	0.55249035	0.81006366	0.7273565	0.6338356	0.838084	0.6055691	0.6034043
0.0	0.0324839	0.34474674	0.23646292	0.13238616	0.4679561	0.44626066	0.064333625	0.444139	0.4454104	0.11546592
0.0	0.05745616	0.55822206	0.20656154	0.10542827	0.34775537	0.004710366	0.09567467	0.290902	0.28384775	0.52125967
0.0	0.63514984	0.82251537	0.56753623	0.72647524	0.7604655	0.01837558	0.54118156	0.7069915	0.60046595	0.5943325
0.0	0.51404756	0.6368086	0.42559576	0.5872131	0.6514102	0.7144981	0.7995479	0.8542574	0.931797	0.6252652
0.0	0.020300731	0.06878836	0.014741552	0.022349548	0.06363099	0.06925455	0.009322833	0.007089678	0.007004276	0.15392885
0.0	0.02020071	0.06853046	0.0146516105	0.022377823	0.063034125	0.06912741	0.009394645	0.00699817	0.0069857347	0.15354015
0.0	0.020201296	0.069821835	0.01488661	0.022979949	0.065117456	0.069658324	0.009676328	0.0071569243	0.007363163	0.15437283
0.0	0.016087176	0.028870199	0.0015453192	0.029448893	0.04240694	0.08418753	0.008329934	0.010140717	0.046154186	0.04349836
0.0	0.0153439	0.029825356	0.0625597	0.023469487	0.043837123	0.102378584	0.011262038	0.0071470104	0.056388993	0.13306004
0.0	0.066627584	0.1673535	0.26502812	0.11524997	0.24642454	0.12639003	0.01632078	0.107568435	0.16900411	0.028031072
0.0	0.43738925	0.63184375	0.6534796	0.69228244	0.69680893	0.71901214	0.43494037	0.6885087	0.89764994	0.6418639
0.0	0.057242014	0.5168289	0.29839385	0.08276262	0.36989975	0.48775584	0.01964426	0.75307	0.84303695	0.5405761
0.0	0.014403908	0.048501242	0.06594828	0.03276664	0.035671227	0.103431545	0.0046638497	0.029997498	0.033814907	0.028540397
0.0	0.113803044	0.48535198	0.29637027	0.14319934	0.3196651	0.21567942	0.017479092	0.7068959	0.80225086	0.66364825
0.0	0.013081185	0.051914353	0.041940026	0.061809395	0.039281785	0.064626805	0.004354339	0.05419117	0.030797105	0.16981995
0.0	0.013125075	0.051783923	0.042004757	0.062038075	0.03947536	0.06483947	0.0043466827	0.05508494	0.031284608	0.16700022
0.0	0.013315735	0.05277151	0.042633984	0.06468014	0.040272806	0.06540221	0.0045254016	0.05650996	0.033302788	0.1683701
0.0	0.013080218	0.05238481	0.042174745	0.06265572	0.039502542	0.06504929	0.004381571	0.054388907	0.031437457	0.16991155
0.0	0.013337528	0.052781593	0.04263988	0.06446944	0.040386803	0.06569759	0.0045462023	0.05616271	0.03285915	0.16963087
0.0	0.05426102	0.32194358	0.22279084	0.05907318	0.35197026	0.29009882	0.04209313	0.29115182	0.60634506	0.50180995
0.0	0.58192056	0.7244187	0.58492434	0.6010118	0.71582216	0.7259347	0.68984413	0.72641665	0.6959786	0.5990838
0.0	0.06546581	0.18121958	0.19618778	0.041305587	0.31939018	0.30257547	0.049510043	0.15998304	0.16204904	0.46286756
0.0	0.5458726	0.8988583	0.60371256	0.5806035	0.61894625	0.5726477	0.58904475	0.85004526	0.8732087	0.7758081
0.0	0.08057613	0.72816175	0.17455205	0.045692928	0.21469066	0.38616598	0.026841847	0.4030147	0.41160795	0.6363357
0.0	0.026704859	0.110158294	0.028435046	0.027002247	0.03849155	0.10413663	0.0042840443	0.004832271	0.085425645	0.1549156
0.0	0.57095444	0.83392745	0.5475995	0.6072871	0.56385064	0.6109887	0.1818555	0.84677064	0.89214706	0.58247596
0.0	0.048874058	0.14745225	0.23107442	0.22541289	0.27433062	0.27022904	0.019645391	0.25635508	0.25896114	0.21697189
0.0	0.56306654	0.5666324	0.58218306	0.55722815	0.55322003	0.5759281	0.55302453	0.5750922	0.5750592	0.5769765
0.0	0.0101549905	0.010719733	0.028374052	0.16252324	0.042826448	0.041029576	0.016461171	0.0070752725	0.006084324	0.022426121
0.0	0.5323783	0.624656	0.50620896	0.7672702	0.7047669	0.5529076	0.4201375	0.6444297	0.6123794	0.58966607
0.0	0.5665791	0.5721613	0.5846997	0.5621147	0.5558134	0.57994825	0.5572422	0.579591	0.5801785	0.5806849
0.0	0.049128786	0.5237406	0.1609517	0.07744533	0.33759227	0.2770536	0.028721694	0.2810463	0.8101564	0.17123303
0.0	0.032734316	0.7181023	0.17456326	0.101898775	0.180483	0.60465163	0.014002435	0.43081954	0.25214273	0.38424528
0.0	0.013192332	0.008450296	0.023689637	0.0576034	0.027379548	0.05404565	0.0066202516	0.0077484874	0.008178254	0.016009424
0.0	0.010346026	0.0038560391	0.036037516	0.04584616	0.062787935	0.07348052	0.018392235	0.002700999	0.12663193	0.13751847
0.0	0.010386672	0.0038281388	0.036147967	0.046144404	0.062266216	0.073399365	0.018354574	0.0027044306	0.12769768	0.13711613
0.0	0.041554168	0.744055	0.19008933	0.06423717	0.41365772	0.39240807	0.058363043	0.12380477	0.24650973	0.12665665
0.0	0.56522065	0.7066965	0.6187861	0.90303487	0.61209446	0.59558994	0.69339234	0.7162361	0.5190502	0.81803787
0.0	0.05126815	0.6916324	0.19951215	0.06554348	0.15303673	0.3956275	0.15538195	0.48387298	0.20685959	0.35514197
0.0	0.050024286	0.70681274	0.2200015	0.13286358	0.32887226	0.39011708	0.027751291	0.2869692	0.0994729	0.30122626
0.0	0.044548232	0.39233392	0.17620718	0.124974646	0.13974994	0.31768358	0.16680582	0.45412323	0.19822834	0.279751
0.0	0.049973734	0.25385642	0.16771184	0.07055075	0.2588808	0.3693479	0.028837388	0.20900917	0.23823118	0.2407868
0.0	0.56340104	0.56691176	0.58276165	0.5573982	0.5526877	0.575553	0.55415845	0.57136846	0.57489467	0.57652164
0.0	0.050887812	0.09310949	0.23075417	0.053131096	0.4008918	0.418634	0.021365482	0.5246666	0.5870615	0.5623333
0.0	0.009989219	0.0073815417	0.03383691	0.02649134	0.058431517	0.09485267	0.0024443227	0.03111983	0.013819213	0.11866822
0.0	0.04692671	0.09947192	0.101391725	0.031878024	0.35122412	0.44749898	0.009033797	0.33928195	0.16863988	0.17109534
0.0	0.60154563	0.5579271	0.42199215	0.6391457	0.6154162	0.6635902	0.53015596	0.81144327	0.38674182	0.45141116
0.0	0.046034154	0.096749745	0.100423984	0.031570416	0.34767985	0.44644105	0.008652649	0.32903096	0.1622739	0.16953024
0.0	0.56432617	0.56653786	0.583162	0.5579178	0.5535573	0.5761709	0.55222625	0.574364	0.5751934	0.5773537
0.0	0.049946565	0.09166138	0.22818013	0.052406214	0.40180406	0.41267946	0.020624273	0.51690257	0.581607	0.56206006
0.0	0.013198075	0.034304466	0.073868684	0.032528657	0.08027461	0.06617693	0.0095149465	0.017347217	0.091142535	0.0845523
0.0	0.059164874	0.33638865	0.22464444	0.08433601	0.28321335	0.44546536	0.07536182	0.59898347	0.47783187	0.23538269
0.0	0.57002765	0.6703872	0.47937575	0.6931424	0.54901195	0.79464823	0.7244922	0.827661	0.44717968	0.48810434
0.0	0.058092132	0.32976988	0.22207129	0.08236315	0.28031448	0.4447335	0.07372572	0.59111506	0.46582663	0.23308793
0.0	0.051766157	0.4700217	0.14196408	0.08375343	0.19453174	0.45087856	0.16341132	0.23413855	0.59630305	0.7735518
0.0	0.053184774	0.32473817	0.15437566	0.06522496	0.17580271	0.46459508	0.08036142	0.23617314	0.24985759	0.33379596
0.0	0.6079362	0.64655435	0.59596527	0.56619287	0.60222363	0.6894341	0.63781744	0.55321723	0.84957564	0.4636951
0.0	0.5382726	0.75644463	0.58515376	0.86433285	0.51549166	0.67679095	0.5653398	0.68858004	0.8829327	0.83307475
0.0	0.5481387	0.5678227	0.55281067	0.6755198	0.5819964	0.5550929	0.37723556	0.6860187	0.60622686	0.62030464
0.0	0.021238957	0.07502715	0.01981782	0.026952704	0.05414633	0.04517733	0.0053600185	0.013438486	0.04175146	0.017004173
0.0	0.0543365	0.47221348	0.19594887	0.08432784	0.271267	0.3938147	0.06716401	0.47079423	0.2886657	0.7482698
0.0	0.5632597	0.57040626	0.5821592	0.55689603	0.5522448	0.5768759	0.5524254	0.57524055	0.5773111	0.57782054
0.0	0.56321037	0.56921464	0.58265877	0.55675226	0.55237377	0.57770556	0.55259496	0.573975	0.57549036	0.5767568
0.0	0.010178653	0.016111203	0.02833712	0.014555249	0.039316066	0.06522644	0.0077211345	0.0037190118	0.005195134	0.040571075
0.0	0.053080637	0.3943548	0.34963647	0.071083084	0.46941397	0.43783918	0.031640418	0.3690148	0.53687364	0.52690905
0.0	0.56842893	0.65561396	0.63378	0.72133005	0.6816732	0.5569509	0.52929175	0.7719092	0.67769796	0.6724755
0.0	0.54405063	0.7643579	0.59322566	0.5971274	0.73496336	0.74678475	0.66210943	0.8078331	0.44816208	0.6522482
0.0	0.015174761	0.05119718	0.08354531	0.027655141	0.06258433	0.09388999	0.0049794763	0.012103961	0.0710364	0.09774029
0.0	0.54268265	0.63283855	0.6265204	0.6988529	0.72640103	0.7093345	0.5678366	0.78684604	0.8376967	0.7732294
0.0	0.00051968195	0.03433364	0.0019781967	0.29691172	0.0031522769	0.0061887098	0.00048162404	0.06637098	0.15938254	0.0002929765
0.0	0.016912153	0.05045826	0.070247024	0.05995271	0.025313934	0.052188504	0.014394217	0.009460943	0.015409034	0.03433653
0.0	0.5610246	0.56961507	0.5827071	0.55892706	0.55111146	0.5768146	0.5535391	0.57499546	0.5765812	0.57819223
0.0	0.01099396	0.0411934	0.026674746	0.025928317	0.044662442	0.07664707	0.047199517	0.005275958	0.051589277	0.004916227
0.0	0.5957506	0.58039767	0.60533756	0.46255484	0.5702761	0.68983245	0.6415466	0.68292654	0.80312014	0.41343918
0.0	0.5645151	0.56545144	0.5824894	0.5573484	0.55132717	0.5759934	0.552723	0.5726739	0.5745797	0.57906747
0.0	0.044572167	0.39269155	0.17623942	0.124906756	0.13993667	0.31801155	0.16640168	0.4546716	0.19802482	0.27997154
0.0	0.49962786	0.7379003	0.561918	0.63538814	0.74645084	0.5662637	0.5198007	0.6981294	0.71892774	0.6667438
0.0	0.061333712	0.4946434	0.22931197	0.1347662	0.16156793	0.34506962	0.2247424	0.5124881	0.40621525	0.3392842
0.0	0.05882494	0.25913408	0.007332403	0.071299724	0.35782808	0.2811336	0.0005984617	0.2161335	0.42377812	0.50599474
0.0	0.058940236	0.26045573	0.0073602074	0.07251423	0.3618558	0.28423792	0.00060780393	0.21698163	0.42522797	0.5056061
0.0	0.051697433	0.3462016	0.24755129	0.04246554	0.1809887	0.38696128	0.029535502	0.2969648	0.22783333	0.5514204
0.0	0.04805146	0.30293927	0.1981588	0.082637034	0.44488174	0.36542982	0.04704036	0.25028187	0.24814197	0.2903333
0.0	0.6181006	0.5960806	0.58397514	0.6330827	0.6318852	0.61992776	0.703753	0.75947595	0.4971345	0.84571743
0.0	0.058542088	0.17189944	0.109195866	0.068191916	0.28776473	0.395092	0.051751517	0.36340523	0.6155915	0.51863956
0.0	0.27712166	0.61024016	0.679208	0.39726552	0.6985235	0.69948417	0.73951757	0.7514885	0.6061985	0.6311062
0.0	0.66369736	0.4977626	0.49203855	0.63144094	0.7402397	0.53673273	0.6543847	0.9989491	0.83878136	0.6716542
0.0	0.049261674	0.23243384	0.27327898	0.17640945	0.28416413	0.33881918	0.046510246	0.99716175	0.5302984	0.38266703
0.0	0.053317245	0.11143695	0.2559836	0.092383265	0.29145095	0.3247148	0.093477264	0.99370474	0.5209959	0.4090862
0.0	0.51602364	0.66507685	0.45391038	0.8061973	0.71338254	0.60243034	0.53243756	0.8530923	0.83004826	0.90637296
0.0	0.4991161	0.7227913	0.6125921	0.8592038	0.5500304	0.5820328	0.6735356	0.99915814	0.88327616	0.7718799
0.0	0.0167345	0.056833245	0.04326238	0.04017139	0.053500276	0.04937446	0.005090389	0.008022666	0.012333515	0.037453502
0.0	0.012471997	0.014372207	0.05368056	0.06222121	0.05195113	0.09190921	0.017452989	0.957378	0.017596392	0.03257814
0.0	0.012389339	0.01436068	0.0539919	0.0614332	0.05154688	0.09142663	0.017483506	0.95726454	0.017553119	0.032470096
0.0	0.056618184	0.09289205	0.11825606	0.03090146	0.38367608	0.19339745	0.021129457	0.42741856	0.28646484	0.25858516
0.0	0.045885164	0.18087646	0.13037063	0.03426847	0.25899118	0.3184836	0.046579972	0.61160076	0.6315161	0.26156577
0.0	0.5542654	0.85278654	0.603145	0.62720853	0.69808966	0.67746115	0.7338676	0.722261	0.8229332	0.5056527
0.0	0.054316312	0.2853448	0.12084167	0.13432573	0.4581719	0.36702946	0.05262757	0.37619716	0.4191036	0.48243552
0.0	0.019068098	0.11639354	0.058522586	0.033441503	0.061110727	0.038784113	0.04727463	0.0062222597	0.010384379	0.011964486
0.0	0.016444119	0.12910631	0.058522984	0.11881556	0.04628665	0.021199292	0.016185353	0.056606356	0.025528297	0.19432406
0.0	0.016524797	0.13545774	0.059246175	0.122118756	0.04780359	0.021666965	0.016949615	0.05927617	0.027014202	0.19620852
0.0	0.04834827	0.26495224	0.25611186	0.11556194	0.5162279	0.3347737	0.03155967	0.11381671	0.72041726	0.4601202
0.0	0.02565938	0.029583953	0.100732006	0.02876019	0.03833644	0.056086224	0.0046590045	0.0703773	0.17631696	0.19933327
0.0	0.003824869	0.016525347	0.019157367	0.025462592	0.03067385	0.041391984	0.014344809	0.0057727788	0.00833311	0.08034267
0.0	0.028500453	0.28114638	0.17524351	0.06298226	0.44361937	0.4823756	0.07286888	0.75921845	0.42036656	0.17223588
0.0	0.032631528	0.058471274	0.18508323	0.14793012	0.21654351	0.5742438	0.37778345	0.3557762	0.06536226	0.12402618
0.0	0.1320166	0.9148623	0.35175106	0.70831025	0.7850263	0.51489186	0.59236926	0.9991372	0.9853753	0.66959
0.0	0.06518118	0.15302879	0.14032404	0.24150373	0.22108811	0.22710404	0.45289832	0.5609805	0.8562263	0.4780689
0.0	0.044764556	0.11229818	0.19021176	0.14945886	0.23767555	0.12360843	0.04290915	0.3639827	0.86026084	0.35160336
0.0	0.060623873	0.2781516	0.17555992	0.025002519	0.46789762	0.23932905	0.04039429	0.22251177	0.17673182	0.32201064
0.0	0.015016089	0.018909438	0.025259761	0.033127543	0.10687524	0.041104477	0.009433072	0.007359274	0.016145894	0.096130796
0.0	0.019402802	0.010038271	0.04191878	0.037432615	0.030827656	0.09370061	0.0033880454	0.0102790315	0.015246023	0.21800135
0.0	0.11198136	0.9830899	0.7947958	0.6494229	0.83076984	0.77885026	0.6414095	0.99863064	0.95132965	0.76240027
0.0	0.10562535	0.925368	0.8146665	0.7341347	0.73327225	0.67273605	0.37571022	0.9990181	0.9541694	0.63700515
0.0	0.032112755	0.4007733	0.27958998	0.057499636	0.36043105	0.4365407	0.06391825	0.45122644	0.26394108	0.3758126
0.0	0.005510601	0.10774661	0.026484357	0.031839345	0.044518013	0.19467707	0.010103508	0.015556868	0.009017399	0.04886058
0.0	0.0054255947	0.10340913	0.025958033	0.030656865	0.04458238	0.19282708	0.009698827	0.014832792	0.008721595	0.048775833
0.0	0.4799417	0.6839539	0.5206005	0.60474974	0.75561017	0.6734737	0.62998563	0.8717415	0.6655136	0.44035408
0.0	0.005460033	0.10432881	0.026101539	0.030988256	0.044122092	0.192161	0.009747084	0.015082939	0.008648563	0.048925664
0.0	0.5838642	0.40399644	0.55330974	0.45740604	0.62559617	0.7130839	0.7635032	0.5563227	0.8902505	0.7899466
0.0	0.007377864	0.10875864	0.04833877	0.026960148	0.05074108	0.104196414	0.00563955	0.008221392	0.0033122825	0.035219997
0.0	0.007367151	0.10815685	0.048623428	0.026848018	0.050827656	0.10377933	0.0056231604	0.008173197	0.0033665532	0.03507014
0.0	0.04232171	0.07897304	0.2856793	0.06335697	0.34623823	0.32703286	0.015406908	0.09978481	0.58851945	0.26746416
0.0	0.5663016	0.787394	0.52635044	0.6784626	0.83110124	0.6400572	0.5938157	0.72455233	0.6281652	0.5568341
0.0	0.0266217	0.25144732	0.21832038	0.08672312	0.32887912	0.54288745	0.05088627	0.41863766	0.034648556	0.15941472
0.0	0.052554928	0.10263836	0.17727692	0.15950562	0.19615565	0.20939976	0.033918902	0.13338673	0.3336892	0.122666724
0.0	0.011704968	0.029705813	0.04023702	0.07966142	0.05964375	0.012964362	0.01983327	0.005511874	0.007514787	0.024939999
0.0	0.040296007	0.12845576	0.21178246	0.16057265	0.27781993	0.14150026	0.15570346	0.25050148	0.4649241	0.45891348
0.0	0.04937287	0.5937215	0.13702503	0.066858545	0.4454345	0.39952195	0.022596335	0.39237428	0.2205206	0.2796783
0.0	0.53839076	0.5354263	0.4002937	0.71741635	0.60433215	0.44800678	0.59708357	0.8205632	0.4704043	0.6438212
0.0	0.037782125	0.33035383	0.11228241	0.10867044	0.35601395	0.48113534	0.03224077	0.33507657	0.047135368	0.23780523
0.0	0.49850437	0.7831355	0.49585629	0.6862193	0.80718213	0.62964404	0.5605918	0.68727684	0.73371685	0.747731
0.0	0.56857747	0.5783277	0.58819354	0.5689241	0.5618758	0.5862957	0.56195635	0.5863551	0.589664	0.5809348
0.0	0.099649586	0.11518162	0.25551608	0.08500324	0.18668707	0.015549202	0.08555913	0.45197362	0.52876425	0.6456254
0.0	0.01740914	0.05265543	0.033847094	0.02942102	0.052091315	0.055495415	0.013653881	0.007908826	0.008215896	0.04573086
0.0	0.5650313	0.5690949	0.58260083	0.5584019	0.55326724	0.57679063	0.55359447	0.5777509	0.5761145	0.5747657
0.0	0.610042	0.65993565	0.48276007	0.7396018	0.586182	0.66170067	0.5052241	0.5348266	0.71860796	0.62893057
0.0	0.013247925	0.089381225	0.01235449	0.04835138	0.0755811	0.068743594	0.0037913064	0.0028278937	0.02470764	0.027704231
0.0	0.56425756	0.5657759	0.58227646	0.55765086	0.5522326	0.57508975	0.5531201	0.5735916	0.5747617	0.5777976
0.0	0.010695958	0.050493594	0.0150928795	0.058860816	0.03644325	0.014757372	0.008855152	0.008688126	0.003240972	0.008328726
0.0	0.54381454	0.58850056	0.6244509	0.43830466	0.67405707	0.49166805	0.6504711	0.72282887	0.48949003	0.63587177
0.0	0.04900314	0.23280075	0.2727527	0.17618346	0.2841854	0.34005833	0.046289556	0.9971476	0.530574	0.38287687
0.0	0.01715699	0.051552825	0.03342873	0.028308997	0.050934225	0.054365426	0.0137524195	0.007784251	0.0079571605	0.045960397
0.0	0.016730413	0.0761826	0.040152676	0.015737575	0.02695627	0.00095322065	0.014681614	0.007095105	0.026469879	0.0807486
0.0	0.024018686	0.28303492	0.32089484	0.06247511	0.3358527	0.14184396	0.04429852	0.5541603	0.2847973	0.0563868
0.0	0.024029274	0.28358138	0.32083422	0.062493846	0.33600307	0.14246918	0.04395816	0.5544976	0.2846952	0.056434758
0.0	0.5343664	0.6296059	0.50631773	0.610379	0.6402519	0.5445772	0.74943084	0.8715369	0.2592489	0.44604892
0.0	0.022323163	0.047509246	0.1895075	0.045585174	0.2687546	0.14634722	0.0966597	0.40718493	0.028270157	0.047304545
0.0	0.07751902	0.28294507	0.21348326	0.030844847	0.40174514	0.092490576	0.09408847	0.62959373	0.170589	0.1735432
0.0	0.016794456	0.045784	0.03603344	0.039472867	0.008826665	0.062198903	0.05667767	0.02278985	0.01031854	0.13671644
0.0	0.012113954	0.031573478	0.07083079	0.049026128	0.03158893	0.0795078	0.0033953937	0.006231389	0.0048244214	0.10176673
0.0	0.060913455	0.11563605	0.108396575	0.041173045	0.37627375	0.15981752	0.057384893	0.23508604	0.1844368	0.5598237
0.0	0.54629225	0.59462863	0.63683295	0.61603427	0.5443691	0.45337906	0.69085675	0.76798534	0.8284487	0.60839903
0.0	0.05561686	0.07648821	0.6538492	0.044007696	0.3248923	0.4302489	0.023418205	0.2064239	0.60344523	0.24654944
0.0	0.065156706	0.1195025	0.21050945	0.08280383	0.3517996	0.41905585	0.018820416	0.16284938	0.1662934	0.23947847
0.0	0.04865822	0.04021401	0.1478214	0.193497	0.46955964	0.3814053	0.17853378	0.22962977	0.2810871	0.123752855
0.0	0.048709285	0.04065286	0.14904626	0.19638719	0.47279075	0.3815231	0.17921142	0.23240007	0.2839374	0.124843925
0.0	0.5035704	0.83270335	0.45929354	0.7255316	0.62917775	0.7194846	0.6592777	0.8645099	0.7770829	0.851307
0.0	0.008403969	0.038081493	0.043828256	0.06331079	0.027844358	0.051575016	0.007423926	0.007490029	0.05075981	0.012672351
0.0	0.56429344	0.56380016	0.58154285	0.55754614	0.5520413	0.57515806	0.5531917	0.5755919	0.57552254	0.5767105
0.0	0.014714297	0.02554924	0.031768177	0.008472135	0.027065454	0.08925311	0.013533847	0.02566804	0.026101407	0.018125204
0.0	0.060987137	0.10816673	0.16329907	0.016069418	0.21804981	0.39618516	0.055562414	0.40653422	0.6206703	0.12083667
0.0	0.54618096	0.5395179	0.5929544	0.60455245	0.70925206	0.65512973	0.5637811	0.74369055	0.78162795	0.54619
0.0	0.05750161	0.17283756	0.17864417	0.05216919	0.16983387	0.5491334	0.009687109	0.49829435	0.55622977	0.16944359
0.0	0.40539715	0.66638947	0.56978995	0.7261664	0.67279917	0.79484177	0.34518448	0.8981486	0.7480865	0.59588677
0.0	0.04332372	0.1091935	0.15167223	0.034018394	0.3725225	0.25690418	0.03884457	0.33436427	0.1332382	0.14740779
0.0	0.49383283	0.73162484	0.59284246	0.60504764	0.64422685	0.64871293	0.48285517	0.72777647	0.5477027	0.5221231
0.0	0.562472	0.5661079	0.5819982	0.55785954	0.5534477	0.57495075	0.55397916	0.5754489	0.57459944	0.5760878
0.0	0.015038702	0.009379901	0.015769707	0.034102626	0.022749545	0.07798856	0.0059735365	0.0073782476	0.010082469	0.04706272
0.0	0.056709204	0.10279538	0.10967425	0.05365983	0.1188084	0.35692176	0.042929243	0.2794154	0.5487553	0.27130467
0.0	0.6290317	0.6802013	0.44362175	0.6864179	0.5716174	0.68079007	0.8447662	0.75534314	0.8741453	0.5914534
0.0	0.5557802	0.66446316	0.3932142	0.640761	0.6713399	0.48197716	0.74959224	0.5393002	0.97157425	0.4967525
0.0	0.009378869	0.050263785	0.049158864	0.018636944	0.021393897	0.019049376	0.0070695835	0.0074633844	0.021308701	0.022903688
0.0	0.03764424	0.44908887	0.17047325	0.02361796	0.42691422	0.4036936	0.04270156	0.48856565	0.58746535	0.1264203
0.0	0.011561964	0.037423562	0.020758031	0.013868213	0.056723747	0.0549312	0.0031829055	0.01225915	0.082608044	0.033826
0.0	0.057713885	0.18278794	0.22751097	0.08245754	0.35491964	0.22239387	0.026433654	0.14639851	0.6986401	0.092128135
0.0	0.6656608	0.7359235	0.590123	0.48458353	0.7235453	0.61473227	0.6231071	0.62306625	0.8108867	0.32176507
0.0	0.45894215	0.7069641	0.6056844	0.6059669	0.6151181	0.72096306	0.6106837	0.8186354	0.8172946	0.6887397
0.0	0.008597166	0.014047556	0.041109994	0.03340949	0.031316742	0.036026865	0.0047950465	0.0031758484	0.024046546	0.033965357
0.0	0.043310344	0.08370577	0.18843481	0.046027098	0.24033074	0.16662498	0.0059892824	0.16069724	0.4169871	0.2508697
0.0	0.043310344	0.08370577	0.18843481	0.046027098	0.24033074	0.16662498	0.0059892824	0.16069725	0.41698706	0.25086963
0.0	0.013170463	0.017803581	0.013535108	0.038295377	0.024887448	0.019403327	0.0026062797	0.006185133	0.07001952	0.041314233
0.0	0.013216564	0.017913133	0.0135012735	0.03829508	0.024789657	0.019339813	0.0025877785	0.0061828294	0.06913781	0.041415416
0.0	0.06692146	0.37922788	0.3711503	0.035391305	0.1820903	0.2264949	0.07318407	0.25040874	0.22698186	0.11233087
0.0	0.4071542	0.66614085	0.46652913	0.50485295	0.6298622	0.6070822	0.8208765	0.8032512	0.79214305	0.5643074
0.0	0.57924414	0.7772085	0.6085749	0.5410474	0.59844923	0.55908555	0.54430574	0.8467515	0.5123204	0.3068003
0.0	0.008975379	0.01309829	0.027116863	0.037575632	0.07591521	0.054189026	0.00824043	0.020169849	0.0590065	0.07153183
0.0	0.59219325	0.7441035	0.49420798	0.83817285	0.6187659	0.6450415	0.65829074	0.7253888	0.7109369	0.39271557
0.0	0.00053118146	0.116032645	0.020505413	0.15960094	0.0030098741	0.49118432	0.043493044	0.122677915	0.71230054	6.0903752e-05
0.0	0.012789273	0.028044343	0.087739095	0.23166451	0.12671968	0.066899695	0.0032149635	0.006007365	0.013315371	0.039975706
0.0	0.008969096	0.0130906	0.027080972	0.037560306	0.075787224	0.053964555	0.008268931	0.020152017	0.05876437	0.07144051
0.0	0.5624373	0.5706426	0.5821042	0.55826557	0.5523368	0.5763733	0.5512329	0.5716692	0.5753958	0.5765785
0.0	0.045582063	0.23309879	0.1527348	0.0452004	0.18410406	0.33420905	0.020604642	0.19605276	0.06795022	0.09601444
0.0	0.010717954	0.071219	0.04164843	0.025439268	0.009186751	0.062368654	0.01682001	0.004034137	0.009205677	0.020066762
0.0	0.035645	0.07314633	0.19878963	0.025245933	0.24749394	0.19852297	0.07543799	0.70296663	0.40684956	0.15286927
0.0	0.073633865	0.06903756	0.17905861	0.020238461	0.24166177	0.3022875	0.02469174	0.9159633	0.18280411	0.40293288
0.0	0.5633382	0.51160294	0.659004	0.60421807	0.616334	0.45926392	0.7219634	0.94892716	0.41842154	0.5263484
0.0	0.050498802	0.17742673	0.18184114	0.069070175	0.40112922	0.12934075	0.024114253	0.28034157	0.5387471	0.12648894
0.0	0.050407562	0.17526278	0.1793178	0.06758091	0.40109435	0.12790501	0.023878897	0.27218083	0.53523713	0.12652169
0.0	0.050551143	0.17647465	0.18060543	0.06750552	0.40152088	0.12643838	0.024077334	0.27284634	0.5328277	0.12673438
0.0	0.010898482	0.015118348	0.03578317	0.032426696	0.06608116	0.020788848	0.0031805404	0.025673946	0.00697315	0.009887322
0.0	0.59659797	0.6963323	0.6707662	0.5648515	0.6243604	0.5572262	0.51783586	0.7677088	0.31874365	0.47126144
0.0	0.008896294	0.012761561	0.047989182	0.034644537	0.049314752	0.05679027	0.0042516305	0.011889534	0.007418854	0.016882988
0.0	0.010539678	0.061923973	0.028234564	0.039782435	0.08259354	0.024520144	0.0049741445	0.013298717	0.0035895004	0.042025276
0.0	0.010459586	0.05924181	0.027875872	0.038754877	0.0799958	0.023440238	0.0049078315	0.01296277	0.0033373733	0.04137403
0.0	0.010440543	0.060324535	0.028097099	0.038711064	0.079947546	0.023654966	0.0049354276	0.013155516	0.0033614996	0.0416917
0.0	0.018643014	0.018358756	0.045624483	0.038348306	0.033960488	0.10123257	0.027172478	0.0038827814	0.015248249	0.015081154
0.0	0.5790511	0.56763303	0.61787766	0.6666991	0.6421355	0.42929605	0.34329242	0.6387602	0.7702831	0.84118295
0.0	0.036478493	0.07674601	0.25041103	0.018917771	0.16557808	0.37812573	0.031052733	0.22499958	0.26042145	0.36812744
0.0	0.036519475	0.076689705	0.2501839	0.018924836	0.16573817	0.37838972	0.031158011	0.22423118	0.25855535	0.36889037
0.0	0.56361645	0.56987023	0.5825696	0.5590424	0.5524395	0.57750636	0.5539046	0.57610554	0.57756615	0.57629645
0.0	0.0431242	0.24472588	0.21418853	0.037661396	0.09681379	0.3659061	0.026472937	0.16382076	0.15307169	0.44711247
0.0	0.008675686	0.007681364	0.04012178	0.0126376515	0.027139988	0.06164589	0.005207937	0.02034395	0.015119569	0.030021047
0.0	0.008684369	0.007887002	0.04079874	0.012761044	0.027345743	0.06251884	0.005271591	0.021294074	0.0155254835	0.030326035
0.0	0.06268778	0.2065447	0.14261906	0.060579143	0.20724098	0.42778957	0.020084506	0.37669536	0.58800316	0.13866699
0.0	0.5739351	0.6097593	0.61619645	0.8015109	0.54057413	0.79046845	0.44841906	0.83552337	0.80744934	0.48716098
0.0	0.0153249735	0.0048159515	0.031844094	0.0129758995	0.018982427	0.04042366	0.004403461	0.008079834	0.00755249	0.005107542
0.0	0.054302245	0.17843464	0.2386544	0.09451716	0.30486667	0.3818679	0.17149423	0.400407	0.2237587	0.08147492
0.0	0.07061256	0.37436968	0.15630656	0.035506412	0.21715447	0.25397143	0.46329564	0.13525619	0.31272617	0.21586826
0.0	0.07061256	0.37436968	0.15630656	0.035506412	0.21715447	0.2539714	0.46329564	0.13525619	0.3127261	0.21586826
0.0	0.0660621	0.1313942	0.18574223	0.058799352	0.27739966	0.27404904	0.079930626	0.30922836	0.64463985	0.17931513
0.0	0.051874634	0.08132588	0.15597612	0.097796604	0.37695026	0.27597943	0.039752863	0.23238431	0.4302912	0.42843446
0.0	0.06230028	0.18556702	0.21070598	0.10716479	0.23036686	0.3322929	0.092707515	0.28439754	0.16691701	0.45432463
0.0	0.052077226	0.19092958	0.23540056	0.07907615	0.23668204	0.43493822	0.038925964	0.18791492	0.16731964	0.69404197
0.0	0.06794566	0.98445255	0.7935447	0.5812972	0.6851988	0.7597522	0.48178494	0.99867237	0.97962785	0.62933946
0.0	0.53756315	0.75802284	0.63413596	0.5575781	0.79964393	0.6686945	0.61418927	0.8346265	0.8623949	0.49068344
0.0	0.02200177	0.11946397	0.026454007	0.018256132	0.086812496	0.06914975	0.010926995	0.046765614	0.047135968	0.06561368
0.0	0.021980489	0.11901741	0.026347926	0.018258337	0.08735128	0.06849795	0.0109826485	0.04570974	0.04711995	0.06527023
0.0	0.055034865	0.3069535	0.2237278	0.061805055	0.13123292	0.46387222	0.06808467	0.3644064	0.327361	0.27610773
0.0	0.50815344	0.8387694	0.43901485	0.51493126	0.7437535	0.6228963	0.8095676	0.71348584	0.7137604	0.39891556
0.0	0.041981507	0.5848857	0.21292125	0.03452219	0.3893813	0.44028962	0.162342	0.29584026	0.42745912	0.20381437
0.0	0.042108428	0.5858759	0.21345226	0.034351885	0.39021498	0.4376942	0.1630518	0.29744205	0.4252052	0.20359363
0.0	0.013667412	0.1304676	0.0981714	0.017604472	0.06307839	0.06927373	0.02603634	0.008194837	0.16655579	0.01847293
0.0	0.07900593	0.29498562	0.1741349	0.040523827	0.5466085	0.58417344	0.06387817	0.3652389	0.60209465	0.1361948
0.0	0.020940667	0.033835087	0.03870205	0.024349926	0.052680604	0.10518988	0.0032552474	0.015846565	0.027536053	0.008104506
0.0	0.56456196	0.5665355	0.5834056	0.5568856	0.5532864	0.5760978	0.55197567	0.5727943	0.5760994	0.57960296
0.0	0.012388894	0.07763954	0.019791236	0.028307661	0.04408997	0.11054146	0.01862905	0.008317689	0.008016194	0.010649174
0.0	0.57044494	0.83254105	0.4456265	0.6323166	0.6037108	0.7108467	0.53447324	0.82820636	0.41257703	0.45452994
0.0	0.5644546	0.5659716	0.5831983	0.5577655	0.55324763	0.57525855	0.5532195	0.5742813	0.574964	0.5764131
0.0	0.010326203	0.060188908	0.027566614	0.026567075	0.038046487	0.066639565	0.008198306	0.0038443147	0.043771364	0.0344727
0.0	0.052313168	0.45392743	0.12696046	0.028285082	0.32658476	0.377842	0.040366333	0.27828944	0.57678914	0.107936956
0.0	0.018349838	0.021301573	0.02449002	0.06102	0.056148607	0.07323751	0.020284751	0.010259665	0.04188926	0.08158061
0.0	0.61469066	0.57351327	0.58283	0.82626504	0.4167714	0.6397254	0.37799245	0.6992981	0.68759626	0.43120253
0.0	0.057169076	0.777449	0.24448016	0.07302709	0.4058654	0.25965124	0.10074819	0.39078602	0.49520147	0.19539762
0.0	0.050040312	0.33746555	0.18036838	0.016922368	0.38587254	0.33662328	0.042192202	0.6111703	0.11807267	0.31578273
0.0	0.57779384	0.8650879	0.60780233	0.7910958	0.819005	0.6295066	0.67784935	0.95270723	0.41462305	0.54668546
0.0	0.01574141	0.010218397	0.04842518	0.0053432607	0.040149543	0.04682418	0.008241362	0.0034173278	0.020299118	0.0119436635
0.0	0.015794186	0.010275258	0.048793115	0.005358722	0.039945003	0.046755	0.008235727	0.0034042362	0.020238176	0.012002035
0.0	0.060430333	0.22508386	0.18319474	0.071337305	0.4484222	0.32013035	0.12410091	0.5529951	0.5331556	0.46312207
0.0	0.5634503	0.5665338	0.5832586	0.55751204	0.55316806	0.5764314	0.55305946	0.5752863	0.57517606	0.5763576
0.0	0.009875462	0.029148374	0.06209196	0.030526245	0.035948332	0.054653157	0.040122576	0.024481503	0.02063954	0.21194865
0.0	0.6015426	0.70690566	0.5085264	0.6661076	0.77417725	0.5915837	0.7209729	0.7938455	0.827803	0.49664992
0.0	0.47960994	0.5492061	0.5031937	0.7045699	0.786113	0.669212	0.6328548	0.8428189	0.76458734	0.81069916
0.0	0.061696984	0.488448	0.24554376	0.14596127	0.40266362	0.20828888	0.06370104	0.25446418	0.35076225	0.33947825
0.0	0.060911622	0.26368043	0.2659021	0.06677862	0.2712704	0.3636473	0.10669832	0.50465256	0.28582233	0.41624963
0.0	0.56459856	0.56414026	0.5845073	0.5565316	0.5531506	0.57618135	0.55291164	0.5738892	0.57593304	0.57906884
0.0	0.013592944	0.02138009	0.0363124	0.06611643	0.051801745	0.11861754	0.00743909	0.004895075	0.005864546	0.06052793
0.0	0.53364825	0.70150983	0.66892755	0.7106457	0.6263475	0.6142517	0.80315894	0.9191904	0.5309377	0.67437714
0.0	0.5634475	0.56668687	0.58391774	0.5573704	0.5532064	0.5762432	0.5531292	0.57516885	0.57569385	0.5768412
0.0	0.014504384	0.09857454	0.043384895	0.0816928	0.08482179	0.01437726	0.013187337	0.006263723	0.05961032	0.064819984
0.0	0.5874195	0.7276801	0.60685647	0.62812126	0.6962321	0.5487462	0.6324153	0.7462841	0.62119144	0.644068
0.0	0.0523557	0.14862688	0.18817998	0.066068955	0.3553305	0.4651341	0.02129944	0.46335384	0.40429676	0.24419682
0.0	0.06430142	0.24125665	0.18921855	0.050012685	0.1901812	0.40444258	0.052785654	0.24831372	0.17999402	0.29862675
0.0	0.5635947	0.5656919	0.5838888	0.5591216	0.5543683	0.5766079	0.5529599	0.57472956	0.5768995	0.5775766
0.0	0.01443573	0.020717418	0.042975456	0.042346206	0.055477478	0.08192192	0.0038088937	0.062434547	0.031213773	0.096844845
0.0	0.0121362	0.053151686	0.0648799	0.026213326	0.038855422	0.069576725	0.0035337214	0.025714764	0.06790714	0.011373981
0.0	0.5721871	0.5795457	0.5908414	0.57303536	0.5641582	0.58918333	0.56637084	0.5901684	0.5938422	0.58147305
0.0	0.5656687	0.5694471	0.58297235	0.5606038	0.55253565	0.57737523	0.54996043	0.57453895	0.5742745	0.57902175
0.0	0.008508676	0.0067879288	0.032696683	0.026463158	0.106436834	0.02941701	0.0071312366	0.010678695	0.087785974	0.15331954
0.0	0.008471582	0.0067812935	0.032810736	0.026186924	0.106028534	0.029435322	0.007092458	0.01069608	0.08736533	0.15248209
0.0	0.053933475	0.25683275	0.1473627	0.11041746	0.25122312	0.24529786	0.104193896	0.43954816	0.12562396	0.35059512
0.0	0.0097154295	0.051403884	0.020223072	0.023196254	0.02122586	0.0735701	0.016464746	0.02323523	0.0028899559	0.14913286
0.0	0.5919146	0.64743537	0.53344625	0.7758387	0.6889956	0.5989407	0.6903353	0.68559515	0.5398858	0.6137729
0.0	0.053844314	0.25230142	0.1457212	0.10915121	0.24883118	0.24265805	0.103014626	0.42566884	0.11715997	0.34793144
0.0	0.0141424835	0.020418843	0.049235437	0.039057206	0.037814043	0.08468511	0.016766628	0.014281866	0.0060935407	0.053223938
0.0	0.054287873	0.4538251	0.25053892	0.0572446	0.39934155	0.41397467	0.08283927	0.31570008	0.15846592	0.22484931
0.0	0.011843692	0.3054529	0.041803304	0.017989192	0.098049864	0.11332109	0.010220673	0.0093420055	0.010099216	0.016917618
0.0	0.49247128	0.69527024	0.6656582	0.658113	0.6772049	0.57334405	0.77400106	0.7028125	0.57421726	0.52968043
0.0	0.055590615	0.28928968	0.22265464	0.045442883	0.2967072	0.26152956	0.047607467	0.5766644	0.9453441	0.10869668
0.0	0.060255226	0.325062	0.1434569	0.030556586	0.29300818	0.23967852	0.03719947	0.4251091	0.7008783	0.48475355
0.0	0.5645346	0.5659976	0.5830137	0.55645645	0.5534437	0.5766256	0.5543991	0.57435834	0.57670313	0.5767134
0.0	0.012162898	0.01948282	0.035696324	0.023350824	0.04016728	0.04701434	0.0051152236	0.012438683	0.09559748	0.012254312
0.0	0.015161882	0.09897222	0.06588903	0.014329587	0.066571794	0.038997803	0.01539366	0.006003824	0.025978634	0.011784327
0.0	0.053570017	0.40353283	0.28656676	0.027834112	0.40364546	0.29991132	0.19167607	0.35201123	0.2840162	0.3580686
0.0	0.5206687	0.6419951	0.6179442	0.4842634	0.6747058	0.7415601	0.79276955	0.81288236	0.8951152	0.6771126
0.0	0.5660552	0.640805	0.63819975	0.69625074	0.7177477	0.60733145	0.36943284	0.8016725	0.6874717	0.65063405
0.0	0.046881016	0.71180296	0.13390358	0.028747484	0.3350248	0.37685493	0.093562074	0.5595266	0.269159	0.22359869
0.0	0.033182163	0.5758537	0.092002265	0.014760652	0.18885033	0.28640115	0.055348225	0.19377519	0.36908713	0.070915446
0.0	0.56438524	0.5654014	0.5828654	0.5579425	0.55425763	0.5767915	0.5564464	0.57516754	0.57682353	0.5763452
0.0	0.021040617	0.20528202	0.04405685	0.014936453	0.08883482	0.10165744	0.009835027	0.030037243	0.03035942	0.11516703
0.0	0.64117736	0.7502874	0.64237213	0.6438228	0.2769373	0.5592089	0.24888591	0.79707986	0.36721313	0.48116305
0.0	0.018783059	0.05720536	0.066560686	0.011340684	0.065456256	0.06895261	0.020758975	0.03310611	0.008746517	0.004713819
0.0	0.09313327	0.24961762	0.2667885	0.034160364	0.20051228	0.3424703	0.03729456	0.18637829	0.4191644	0.48951346
0.0	0.08711358	0.34674084	0.21862508	0.13640168	0.31383163	0.4082825	0.2505425	0.34851208	0.33079374	0.34279743
0.0	0.052620713	0.23563524	0.21209738	0.06440876	0.24197772	0.35462958	0.03696507	0.09632328	0.54213417	0.43316805
0.0	0.07028222	0.3717313	0.19354619	0.09742465	0.34948027	0.3782991	0.02803028	0.29796207	0.5763103	0.29624608
0.0	0.047869507	0.22687238	0.19701327	0.070923865	0.3866941	0.3645582	0.077279784	0.5073822	0.67766654	0.16729312
0.0	0.012262627	0.015799072	0.020505901	0.03227983	0.066980556	0.07197737	0.043669976	0.020569032	0.0368395	0.011518156
0.0	0.05018008	0.347337	0.18233372	0.06117107	0.408136	0.3298666	0.24848302	0.4799903	0.5114738	0.1354784
0.0	0.017972723	0.08655558	0.07083892	0.027512047	0.048020124	0.07630992	0.0031098556	0.009231883	0.024352137	0.017098086
0.0	0.55508465	0.37573162	0.6639716	0.52769715	0.6087758	0.68468744	0.5184706	0.7941679	0.85351306	0.49685442
0.0	0.10064635	0.98185086	0.84768724	0.59245735	0.7801299	0.6799707	0.5057719	0.99895275	0.98214906	0.35998234
0.0	0.08389006	0.96857196	0.7659686	0.6156765	0.6571912	0.60648966	0.47742167	0.9994624	0.94958377	0.5767075
0.0	0.05374471	0.43250716	0.24530388	0.07732118	0.41211256	0.27166966	0.02106294	0.1354224	0.8779803	0.16547923
0.0	0.64705336	0.78004855	0.5993345	0.58932596	0.773444	0.72401047	0.4067857	0.4107994	0.70228446	0.6232532
0.0	0.5646421	0.5660705	0.58336526	0.5579682	0.55329007	0.5762461	0.55402565	0.5739512	0.5754137	0.5757913
0.0	0.07821035	0.46137065	0.2950246	0.034122482	0.2734496	0.40516204	0.039041646	0.38541326	0.7155769	0.1437226
0.0	0.03464956	0.33333918	0.16287516	0.15335314	0.29291412	0.3419037	0.19380751	0.34433064	0.41627073	0.39102283
0.0	0.5646216	0.5659186	0.58354455	0.557187	0.5529115	0.57632995	0.5524357	0.57346505	0.5763018	0.5787006
0.0	0.017795544	0.017217755	0.061298445	0.040234443	0.043332234	0.08241892	0.0073541203	0.0043963105	0.011321395	0.1010826
0.0	0.5254116	0.6590172	0.6317852	0.6386563	0.66943467	0.7089424	0.8600467	0.617997	0.6907139	0.4968884
0.0	0.56438035	0.5659354	0.5838338	0.5580181	0.55296373	0.5759162	0.5534553	0.57425094	0.57720983	0.57655996
0.0	0.012525214	0.02084776	0.041092046	0.029116074	0.108152755	0.07695355	0.0029837945	0.013332484	0.061687842	0.032762468
0.0	0.061821938	0.12656192	0.22480857	0.045498144	0.41291648	0.23202167	0.029634077	0.49920437	0.23858371	0.30825117
0.0	0.5654874	0.57037127	0.586493	0.5618967	0.55316335	0.5785226	0.55405873	0.5807132	0.57634807	0.57873243
0.0	0.5644296	0.5701954	0.5869485	0.56271994	0.5528303	0.57714283	0.554837	0.5790336	0.577301	0.5791074
0.0	0.059192818	0.094852895	0.31575394	0.08214501	0.34058353	0.38363174	0.018275186	0.42978072	0.3252012	0.67995656
0.0	0.0077576917	0.14553487	0.06692789	0.04657022	0.074795745	0.053618606	0.0027239758	0.010863487	0.013919549	0.042410083
0.0	0.0077683427	0.14390394	0.067009404	0.046763904	0.07414381	0.053383183	0.0027071044	0.010884796	0.0136998985	0.042135507
0.0	0.016894706	0.061428577	0.06562968	0.050816525	0.044448964	0.16738412	0.0028933892	0.011643152	0.09718349	0.27519032
0.0	0.016910149	0.061479837	0.06546791	0.0507979	0.044337537	0.16675125	0.0028925266	0.011572409	0.097257435	0.27726096
0.0	0.015752887	0.01748141	0.042785678	0.026578313	0.027382087	0.07474533	0.008885706	0.009121322	0.06326346	0.006401619
0.0	0.015821524	0.017373165	0.04262978	0.026466621	0.027338248	0.07484535	0.008914462	0.009151548	0.062489577	0.006410648
0.0	0.5694836	0.5798202	0.58963287	0.5726262	0.56229633	0.58644223	0.56179804	0.5918786	0.5918906	0.58177984
0.0	0.013971954	0.012588131	0.03653176	0.032422718	0.07726623	0.08597121	0.0047263657	0.0018763926	0.06523223	0.047331933
0.0	0.013935725	0.01258726	0.036555868	0.031971972	0.0775996	0.08635978	0.0047222963	0.001886567	0.06504662	0.047409475
0.0	0.056558643	0.20237306	0.24213472	0.07983811	0.40592834	0.2573235	0.050931428	0.22354943	0.82463706	0.095832154
0.0	0.05790834	0.6558642	0.1434343	0.07192858	0.34332898	0.31541306	0.07597317	0.2593701	0.7451694	0.24328203
0.0	0.03946209	0.27404475	0.16159482	0.053629667	0.49965096	0.40165934	0.009783331	0.3008922	0.4110156	0.21377926
0.0	0.56345445	0.56638175	0.5834686	0.55761015	0.55318886	0.5758977	0.5524885	0.5760024	0.57550615	0.5765625
0.0	0.011162535	0.036573593	0.019720927	0.058635607	0.07246592	0.12543096	0.0024435518	0.009290875	0.008972301	0.014818771
0.0	0.5685521	0.62188697	0.5544374	0.5339747	0.67940927	0.561265	0.4508295	0.72745687	0.7645224	0.64072394
0.0	0.057971265	0.23911075	0.22936492	0.05698575	0.24858105	0.34973255	0.06690284	0.30187508	0.18121687	0.39727998
0.0	0.055797007	0.40835008	0.120727785	0.029788278	0.3278453	0.41878664	0.0730272	0.18090433	0.5216175	0.19192895
0.0	0.5649642	0.56649655	0.58352923	0.55886364	0.5525612	0.5764209	0.5525094	0.5740305	0.5759745	0.57681483
0.0	0.016973387	0.13995226	0.016473481	0.018342882	0.035862613	0.10490697	0.018470956	0.0062721604	0.022759993	0.039537817
0.0	0.5452628	0.6738928	0.5258642	0.57696706	0.6092974	0.69576925	0.5536978	0.6991765	0.7581654	0.5503401
0.0	0.5634489	0.5661713	0.58319753	0.55761594	0.55320054	0.57618445	0.55337507	0.5760951	0.57536465	0.57674706
0.0	0.013485595	0.017971897	0.03295188	0.048843775	0.012808486	0.090375856	0.005382206	0.008934416	0.008467898	0.05702892
0.0	0.56813836	0.7937508	0.5723763	0.59909546	0.6406026	0.66031086	0.7208643	0.7574714	0.67467004	0.76402056
0.0	0.073226616	0.2758287	0.060138	0.0342083	0.5037892	0.42121923	0.086025365	0.26420763	0.31412828	0.09743979
0.0	0.07293531	0.27016574	0.05953292	0.03356099	0.5011411	0.4183565	0.08348316	0.252921	0.30131394	0.09562086
0.0	0.07304966	0.26982602	0.0596455	0.03352267	0.49917638	0.41917232	0.084085606	0.25412634	0.30369002	0.09530244
0.0	0.047186203	0.16949543	0.16640283	0.071975924	0.36973667	0.1922233	0.012353529	0.17592321	0.109053224	0.08333711
0.0	0.046602942	0.16572829	0.16486359	0.07034884	0.36497656	0.19251117	0.011980702	0.16968527	0.103293225	0.08219808
0.0	0.04669154	0.16465233	0.16508558	0.07031027	0.3625841	0.19339608	0.011973243	0.16996233	0.104930036	0.08172163
0.0	0.046290565	0.123365745	0.3002225	0.034342065	0.40555388	0.23561727	0.029284703	0.17921595	0.27121934	0.31124228
0.0	0.5161482	0.6042147	0.63210773	0.6268668	0.6453948	0.52858907	0.67244023	0.46774584	0.6402308	0.6567733
0.0	0.01734789	0.044940464	0.05090413	0.024041545	0.07941376	0.06900435	0.007914612	0.010938437	0.03683686	0.034256853
0.0	0.013974148	0.082897194	0.03314997	0.014704	0.01849425	0.15506801	0.006277825	0.009546564	0.0013491638	0.06563676
0.0	0.013953584	0.08316302	0.03319449	0.014730773	0.018730022	0.15530033	0.0061955675	0.009487317	0.0013558025	0.065898865
0.0	0.5648153	0.5666453	0.5823202	0.55774325	0.55342	0.5762349	0.55370575	0.5739223	0.5751944	0.57646596
0.0	0.013466096	0.008909741	0.0350124	0.013810541	0.048717536	0.107270196	0.0029664568	0.008361257	0.01071252	0.013195406
0.0	0.052892257	0.06531308	0.1653124	0.03825655	0.3668912	0.3229042	0.009690142	0.33647266	0.31299365	0.046341766
0.0	0.56401867	0.62859744	0.5542056	0.66580373	0.7273544	0.5502618	0.3464441	0.72470224	0.5979297	0.398647
0.0	0.050944027	0.17016362	0.116369024	0.11820899	0.5021675	0.2921714	0.075792305	0.24280031	0.49567193	0.17621118
0.0	0.05051229	0.16674647	0.11470666	0.11473949	0.49906132	0.2902264	0.0756465	0.23316866	0.4893114	0.1734786
0.0	0.10190442	0.64370984	0.11733508	0.04331967	0.47734907	0.32020798	0.16697471	0.29714304	0.73416203	0.2275215
0.0	0.055589244	0.11193724	0.1677492	0.0654262	0.15239446	0.41176942	0.062487725	0.25843498	0.081927374	0.21567024
0.0	0.037394352	0.39738658	0.13777532	0.056740407	0.39926788	0.45436686	0.038300205	0.12330081	0.117715634	0.29509756
0.0	0.049510155	0.22351249	0.3859002	0.023741394	0.32078025	0.27905098	0.057572227	0.48828486	0.81974435	0.3429218
0.0	0.04108545	0.23542508	0.17754978	0.027088461	0.40187702	0.20724414	0.037708007	0.5632501	0.30206475	0.38651282
0.0	0.10916692	0.95315677	0.7367124	0.65388	0.74808896	0.68806887	0.6325865	0.9992495	0.96109396	0.68798107
0.0	0.048118588	0.06550999	0.15876333	0.037060507	0.15949413	0.33061773	0.07840602	0.34217447	0.21270494	0.17957756
0.0	0.015293424	0.029044395	0.045136735	0.011074928	0.11769481	0.059701018	0.052069318	0.0056511424	0.0062083285	0.028690163
0.0	0.57623076	0.8408826	0.6748995	0.5500922	0.48928064	0.6285533	0.6607373	0.7152106	0.6900933	0.048748415
0.0	0.013876836	0.05503318	0.05494655	0.009829415	0.04103826	0.09734569	0.0046746377	0.0050012427	0.013666017	0.020118417
0.0	0.013822093	0.055821937	0.054706715	0.009863716	0.041250862	0.096981555	0.0047057634	0.0048491913	0.013791965	0.02034845
0.0	0.04871197	0.45963153	0.16741711	0.060837504	0.28590623	0.5269541	0.020019751	0.41458163	0.06406743	0.13759965
0.0	0.043535717	0.13710569	0.20539713	0.04591233	0.3633271	0.2372895	0.025835833	0.22555895	0.1142629	0.11178037
0.0	0.053970117	0.20535977	0.20116173	0.059420813	0.24659967	0.49142367	0.018789629	0.9355476	0.5319171	0.38944757
0.0	0.062277716	0.21052538	0.30848423	0.030243482	0.17507699	0.18978369	0.038715668	0.30597568	0.29865682	0.1083242
0.0	0.0459457	0.8400934	0.21249722	0.084357664	0.22377959	0.44514206	0.020791832	0.9052457	0.566262	0.65134555
0.0	0.16055259	0.9551761	0.8269303	0.6449934	0.8955673	0.64764506	0.50399417	0.9986676	0.98944455	0.8600553
0.0	0.057809506	0.17780572	0.14660397	0.05223737	0.31455246	0.3737578	0.01940357	0.33147976	0.5107528	0.15509738
0.0	0.11496679	0.97371596	0.7658089	0.5472306	0.7733846	0.66584426	0.4152706	0.9990125	0.9799682	0.84580415
0.0	0.041995462	0.19382498	0.20111066	0.03925447	0.40394053	0.4643264	0.01980489	0.49244282	0.17270094	0.26323014
0.0	0.053645667	0.1981015	0.21397711	0.054604027	0.12235559	0.33453786	0.018445756	0.64965534	0.4907626	0.1662597
0.0	0.052611668	0.85410875	0.19817524	0.10541577	0.13271336	0.3836524	0.017918596	0.6807341	0.061721694	0.14560153
0.0	0.062457353	0.23254333	0.13410215	0.08560363	0.3620399	0.34494674	0.026330777	0.6839626	0.7635297	0.1425257
0.0	0.107858926	0.9497261	0.78097314	0.60113466	0.732051	0.65982825	0.56932145	0.9995906	0.97705567	0.47797912
0.0	0.5646048	0.56843555	0.58529097	0.5584388	0.5517384	0.5767531	0.55310047	0.57422686	0.5735894	0.58092004
0.0	0.5647926	0.56918937	0.5825004	0.5555924	0.5528754	0.57651955	0.5526591	0.56863284	0.5760919	0.5796496
0.0	0.56452245	0.5688955	0.5842339	0.5589109	0.55367327	0.57745504	0.55419236	0.5760276	0.57609284	0.5770157
0.0	0.5660039	0.5693292	0.5834306	0.5585371	0.5536899	0.57590216	0.55427897	0.5752975	0.570436	0.5783569
0.0	0.5624124	0.56710047	0.58295655	0.5580722	0.5530547	0.57476634	0.5513468	0.57335836	0.5723971	0.57835937
0.0	0.5636547	0.5677379	0.5824136	0.55894035	0.5531343	0.57545257	0.55262405	0.5716775	0.5723227	0.5786031
0.0	0.5644919	0.5649853	0.5827198	0.5592753	0.5525339	0.5753531	0.5532807	0.576791	0.57513684	0.57891643
0.0	0.56453806	0.56669044	0.58138216	0.5563789	0.5529125	0.57415056	0.5527207	0.57332605	0.57459253	0.57991976
0.0	0.5629919	0.56648326	0.5826015	0.5581094	0.55219126	0.57513016	0.5532481	0.5752155	0.5715964	0.5795654
0.0	0.56391805	0.5688321	0.5820223	0.5582213	0.5530866	0.57440716	0.55209184	0.5743771	0.5747409	0.57696676
0.0	0.56501234	0.56417245	0.5824684	0.55853695	0.5526751	0.5754794	0.5521787	0.5745446	0.5757155	0.57854533
0.0	0.5652197	0.5679195	0.58285445	0.55878425	0.5536922	0.5756761	0.5541132	0.5741782	0.57451504	0.57825243
0.0	0.564686	0.5670589	0.5824543	0.5583035	0.55195457	0.5758334	0.5524025	0.57078266	0.57405263	0.5788378
0.0	0.56385124	0.56707764	0.5828752	0.5589223	0.5518953	0.5754297	0.5529725	0.57405347	0.5723453	0.57875884
0.0	0.5632572	0.5670956	0.58235824	0.55925274	0.5528263	0.57542354	0.5527195	0.57647735	0.5725618	0.57909334
0.0	0.5626336	0.56856745	0.5815007	0.558893	0.55283445	0.576673	0.55238515	0.57215273	0.5743866	0.57753587
0.0	0.013078482	0.05198079	0.042076886	0.06198893	0.03998668	0.064853474	0.0043448154	0.054396104	0.03176074	0.17011029
0.0	0.5640915	0.56738675	0.58195496	0.55900323	0.55267686	0.5751353	0.552554	0.5758741	0.5716763	0.5787443
0.0	0.5694046	0.57896805	0.58691615	0.5699941	0.56333953	0.5853184	0.5636595	0.5870367	0.59441	0.5809847
0.0	0.5697984	0.57851595	0.58913356	0.56974936	0.5631942	0.5856652	0.5624372	0.58899695	0.5920281	0.5807629
0.0	0.5632387	0.5662414	0.58137375	0.5567553	0.55125576	0.57599217	0.5533831	0.5729161	0.5752418	0.5790757
0.0	0.5644346	0.56742907	0.58084446	0.5567981	0.5510499	0.57685834	0.55304223	0.5732873	0.5744756	0.5779939
0.0	0.56352663	0.5662489	0.58122426	0.5566893	0.55093724	0.5768666	0.55501264	0.5733114	0.57469416	0.5804152
0.0	0.56363505	0.56653684	0.5815681	0.55767214	0.55025727	0.5758682	0.55268407	0.57094723	0.57566774	0.5784737
0.0	0.021452952	0.07760035	0.020120203	0.027297461	0.05546019	0.046133347	0.0053808	0.013828945	0.04392109	0.017183721
0.0	0.013114395	0.052185293	0.04228047	0.062179077	0.039800227	0.065463476	0.004360262	0.054924943	0.031385735	0.17031781
0.0	0.5676725	0.57727057	0.5885709	0.56900066	0.5608243	0.58565766	0.5628651	0.586005	0.5896718	0.57645744
0.0	0.56511456	0.5695778	0.58288664	0.55906403	0.5522122	0.5752024	0.55198026	0.57213914	0.5715879	0.5805466
0.0	0.5713522	0.5826512	0.59165335	0.5730212	0.56476486	0.5896244	0.5676527	0.5911027	0.59579	0.5834329
0.0	0.57110775	0.58303285	0.59194994	0.5729041	0.56448174	0.58931	0.5684276	0.59278804	0.59551984	0.58122647
0.0	0.5695482	0.5766282	0.5885256	0.5689289	0.56368977	0.585744	0.5635645	0.5870295	0.58881146	0.57733315
0.0	0.013085199	0.052472223	0.042081363	0.062527694	0.039737985	0.06477881	0.004371087	0.055356253	0.03164756	0.16867922
0.0	0.056258038	0.33425206	0.14781842	0.13553742	0.25197518	0.46778178	0.015449924	0.53635824	0.7633988	0.729114
0.0	0.0003300407	0.006697478	0.0006309518	0.011817263	0.0001221344	0.00065498904	0.0002559996	0.0032164431	0.0823023	1.0236241e-05
0.0	0.56554204	0.5697192	0.58463085	0.5585289	0.55380654	0.5762176	0.550932	0.5746121	0.5741928	0.5770383
0.0	0.014212241	0.04834386	0.09445491	0.031567108	0.068809085	0.08840351	0.0071334955	0.005578867	0.020159774	0.04616021
0.0	0.56734097	0.5707044	0.5860045	0.5622683	0.5555292	0.5785709	0.55608207	0.57985747	0.57814616	0.5760251
0.0	0.5649338	0.570754	0.58402413	0.5593916	0.5550213	0.5769724	0.5557651	0.57407176	0.57544893	0.57792133
0.0	0.5636142	0.56644464	0.583877	0.55920625	0.5532626	0.577827	0.55137885	0.57377255	0.57512623	0.57680917
0.0	0.5625431	0.56782275	0.5834282	0.55886894	0.55282885	0.5781477	0.55205566	0.574629	0.5769894	0.5762489
0.0	0.5626198	0.5667805	0.5847369	0.55746365	0.5528056	0.5781751	0.55127776	0.57507664	0.5740854	0.578411
0.0	0.56300944	0.56865466	0.5835094	0.5571436	0.5544135	0.57675296	0.55299217	0.5734483	0.5721272	0.57732177
0.0	0.56380796	0.57014656	0.58389354	0.55743873	0.5510626	0.5774152	0.55258733	0.5744197	0.573272	0.57626253
0.0	0.56456894	0.5670499	0.58371514	0.5592274	0.5533492	0.5759114	0.5520963	0.57468253	0.57411253	0.5794462
0.0	0.5634687	0.5708194	0.58443964	0.5582627	0.55266047	0.5772905	0.5531567	0.5737047	0.57321966	0.5770286
0.0	0.5653869	0.56694263	0.5840365	0.5579681	0.55402607	0.5765612	0.5564439	0.5764126	0.57607186	0.579226
0.0	0.56399864	0.5678712	0.58393353	0.5567777	0.5523548	0.57646585	0.55372465	0.5728818	0.5726226	0.57821244
0.0	0.027640862	0.9698248	0.7939704	0.91122967	0.59162354	0.32762602	0.8833366	0.9798828	0.9614419	0.75090146
0.0	0.14239809	0.9737386	0.8357869	0.5912428	0.601767	0.71539974	0.46561396	0.9994578	0.9948278	0.66376156
0.0	0.56430805	0.57020247	0.5845519	0.55693656	0.5548003	0.5783098	0.55566597	0.57550603	0.5751569	0.57612455
0.0	0.5635145	0.569627	0.58434516	0.5589516	0.554518	0.5772138	0.55509067	0.57589245	0.5749334	0.57878166
0.0	0.5629472	0.5670858	0.5845195	0.5581816	0.55469394	0.57764775	0.5556892	0.5758756	0.5763475	0.57879937
0.0	0.5642824	0.57010305	0.584419	0.55852073	0.5539327	0.57754827	0.55492043	0.57484734	0.576406	0.5784312
0.0	0.5644167	0.56895465	0.5848232	0.5599803	0.55404973	0.57748634	0.5547428	0.5750185	0.5773994	0.57887
0.0	0.56959784	0.58090174	0.5908324	0.57286155	0.5635152	0.58621156	0.56401974	0.59166557	0.5908132	0.5774176
0.0	0.56611174	0.5688587	0.58367765	0.5581076	0.553093	0.5770357	0.55016917	0.5707344	0.5752729	0.5784607
0.0	0.565282	0.56919533	0.583962	0.556087	0.55583864	0.5775105	0.55085605	0.56875646	0.5782443	0.58053577
0.0	0.5685826	0.58033544	0.59034985	0.5728074	0.561292	0.5859534	0.5627261	0.5868263	0.5925273	0.5823633
0.0	0.5659694	0.5707006	0.58448917	0.55655044	0.553508	0.57582176	0.55360967	0.5767979	0.57730067	0.5774488
0.0	0.5672958	0.57165116	0.5868758	0.5610253	0.5563981	0.5804069	0.5574046	0.5797513	0.5818035	0.5807141
0.0	0.5641749	0.5710998	0.58704865	0.5641419	0.55263317	0.5786862	0.55335015	0.5800233	0.57969606	0.5809151
0.0	0.015870456	0.09030888	0.07782999	0.04460713	0.057043985	0.054877494	0.02524438	0.008180262	0.00968361	0.13373533
0.0	0.5695772	0.57910806	0.5898631	0.56845504	0.5621179	0.58622617	0.5608924	0.5881983	0.5933948	0.5810717
0.0	0.56504434	0.5690503	0.5831589	0.5570923	0.55375093	0.57728076	0.55237126	0.57289106	0.57603157	0.5804125
0.0	0.018571023	0.33550978	0.0012351654	0.038035072	0.035310853	0.07118375	0.048940685	0.0075929053	0.007378059	0.041894726
0.0	0.014073747	0.057408355	0.022529343	0.029047772	0.0747113	0.013637149	0.0036849615	0.018309988	0.016268263	0.08057422
0.0	0.57027483	0.581472	0.59031934	0.57303995	0.56531566	0.588901	0.56555414	0.5929946	0.5958467	0.5810939
0.0	0.5703906	0.5806549	0.5907654	0.5731457	0.5655074	0.5887789	0.5657201	0.5924846	0.59590554	0.5819758
0.0	0.5683121	0.579733	0.5906741	0.5728807	0.5632546	0.58658385	0.5627498	0.5900009	0.5924513	0.5818831
0.0	0.5630282	0.5699942	0.5829118	0.5583432	0.5528533	0.5772255	0.5524271	0.5747261	0.5729423	0.5779623
0.0	0.5683423	0.5809551	0.5902934	0.57338387	0.5627604	0.58676744	0.5637749	0.59011245	0.5947308	0.5811214
0.0	0.56370634	0.57170236	0.5846782	0.55881906	0.55442387	0.57728153	0.5557784	0.5770811	0.5770756	0.57892656
0.0	0.56423247	0.5685175	0.5823937	0.55768925	0.553967	0.5768843	0.5537487	0.5758633	0.57247263	0.5753017
0.0	0.5696936	0.5806828	0.5903231	0.57106805	0.5612412	0.58553797	0.5627306	0.58718216	0.5870871	0.58177006
0.0	0.018277442	0.13096651	0.045652337	0.022127781	0.032118134	0.039125286	0.006685988	0.006969852	0.016310792	0.23113199
0.0	0.56326437	0.56986505	0.582074	0.5571154	0.5528187	0.57710534	0.5499004	0.57280177	0.5751912	0.57814944
0.0	0.5632221	0.5695093	0.58295774	0.5560634	0.554097	0.5768134	0.550775	0.5722494	0.57710284	0.5787688
0.0	0.5654423	0.57062346	0.5850893	0.5576596	0.5531483	0.577256	0.5523755	0.57549053	0.5770506	0.57780313
0.0	0.56442255	0.5713613	0.5868911	0.5629703	0.5517544	0.5790834	0.55401045	0.576483	0.57568437	0.5813594
0.0	0.5642138	0.5725471	0.58701056	0.56237197	0.5534305	0.5790647	0.5531153	0.5773872	0.5762401	0.58093053
0.0	0.5656115	0.57037246	0.5832985	0.5571484	0.5535322	0.57587355	0.552411	0.5726822	0.5738351	0.57943016
0.0	0.56768095	0.5776083	0.58758587	0.5691293	0.56051356	0.5867173	0.5626127	0.5847061	0.5898785	0.5801945
0.0	0.5658968	0.5707013	0.58607686	0.56277615	0.5530695	0.5771936	0.5529232	0.57649434	0.57954055	0.5785075
0.0	0.56516945	0.5703451	0.5856475	0.5614561	0.5528925	0.5786846	0.5536716	0.5780967	0.57612944	0.5787607
0.0	0.00019268223	0.115372054	0.120361924	0.04347687	0.1183799	0.054599028	0.040515643	0.032653857	0.052061442	0.11661271
0.0	0.56462485	0.56985384	0.5836699	0.5584293	0.5550933	0.5782159	0.55101264	0.5728589	0.5737295	0.57852054
0.0	0.57068914	0.5815752	0.5921649	0.57407147	0.5632034	0.5891229	0.5677132	0.59194374	0.5967693	0.5781888
0.0	0.57119626	0.5827516	0.5917201	0.5737044	0.5649288	0.5891751	0.56581306	0.5930044	0.59570277	0.5805201
0.0	0.5641296	0.569259	0.58461803	0.55847156	0.55359954	0.57781327	0.5544595	0.5767542	0.57772267	0.57676625
0.0	0.56862307	0.5784247	0.5888974	0.570034	0.5614302	0.5853292	0.5630078	0.5871148	0.58957756	0.5795044
0.0	0.56472176	0.56689936	0.58263546	0.5567132	0.5534484	0.5767267	0.55534035	0.5747679	0.5741696	0.5780729
0.0	0.56430304	0.5651397	0.58134186	0.55859745	0.5503449	0.57707834	0.55319595	0.57385695	0.57673913	0.5780773
0.0	0.56532085	0.5677007	0.5816298	0.5577726	0.55178875	0.5768644	0.5533761	0.57200307	0.57453334	0.57792693
0.0	0.5641578	0.5646048	0.5804953	0.5575955	0.55096763	0.575162	0.5524117	0.57510597	0.5733463	0.578183
0.0	0.5648678	0.567776	0.5821698	0.55776024	0.5521465	0.57604295	0.5532077	0.5733979	0.5726482	0.57864904
0.0	0.5640687	0.5654519	0.5818184	0.55679905	0.5507504	0.57542557	0.55040073	0.5734543	0.5715688	0.5794403
0.0	0.5637361	0.5648421	0.58200574	0.5565487	0.5514004	0.5745323	0.55245024	0.57321066	0.57367724	0.5791471
0.0	0.56440794	0.5679836	0.5819739	0.5584168	0.55104464	0.57556444	0.5503428	0.57183695	0.5749139	0.5797812
0.0	0.5648409	0.5640141	0.58214504	0.55735475	0.55092	0.5749325	0.55273753	0.5720748	0.5749065	0.57907635
0.0	0.56459004	0.56672907	0.58279264	0.55692494	0.5503448	0.57581216	0.5527345	0.5718192	0.57749367	0.5786525
0.0	0.56468606	0.5668615	0.58248824	0.5574772	0.5507236	0.5763291	0.55271584	0.5724384	0.5771336	0.5788246
0.0	0.5641099	0.56603986	0.5829818	0.5561853	0.5500076	0.57603866	0.55429137	0.5726353	0.5754154	0.5784351
0.0	0.5650147	0.56675535	0.58233786	0.55813634	0.5506144	0.57633394	0.55136055	0.57068205	0.57443446	0.57849795
0.0	0.5652345	0.56772375	0.582769	0.5582487	0.5510075	0.57575345	0.5539962	0.5729047	0.57967067	0.57586676
0.0	0.5650674	0.5644392	0.58194065	0.5574951	0.5515267	0.5756786	0.55371237	0.5713139	0.5760176	0.5788937
0.0	0.56373525	0.56658083	0.5808318	0.5561026	0.5498814	0.57572067	0.55246586	0.57382745	0.57355285	0.57997835
0.0	0.5641914	0.5659827	0.58268136	0.55697316	0.5509997	0.5757306	0.55294734	0.5720214	0.57198966	0.57991654
0.0	0.56457025	0.56773055	0.5820898	0.5570406	0.5509364	0.5757411	0.5525353	0.57204336	0.57360214	0.57991594
0.0	0.5636311	0.5652692	0.5820952	0.55689275	0.5505985	0.57603556	0.55318373	0.5730028	0.57419324	0.5770189
0.0	0.56455284	0.5680241	0.5825353	0.5565193	0.55385435	0.57732195	0.5521611	0.5753279	0.5757156	0.5770798
0.0	0.56522185	0.56723547	0.5831843	0.55600977	0.55362064	0.5775956	0.5540807	0.5736503	0.5734196	0.5774926
0.0	0.56534046	0.567573	0.58336526	0.55974936	0.5535939	0.5782626	0.55271405	0.5751863	0.5768268	0.5800556
0.0	0.5648939	0.56743085	0.5832333	0.55637157	0.55362403	0.5762611	0.5545648	0.5742033	0.57511973	0.57633084
0.0	0.5674743	0.5789366	0.5893238	0.5682377	0.5632868	0.586316	0.56202376	0.58735234	0.5929172	0.58128756
0.0	0.5679307	0.57950485	0.5891725	0.56763655	0.5640862	0.5862324	0.56187755	0.5878759	0.591067	0.58148277
0.0	0.5682174	0.58013934	0.5900556	0.5692697	0.56343013	0.58653164	0.5630103	0.5879498	0.5905228	0.5818767
0.0	0.5644256	0.56915164	0.5841274	0.5571042	0.55408627	0.5771467	0.55184966	0.5762168	0.5708702	0.58081156
0.0	0.5688267	0.57961106	0.5885951	0.5697976	0.5630024	0.5857196	0.56114274	0.5889789	0.5879233	0.5792386
0.0	0.5656692	0.56907064	0.58460116	0.5586505	0.5535166	0.5758778	0.55240786	0.5740835	0.57848185	0.57583493
0.0	0.5640795	0.5683794	0.5845124	0.55826485	0.5518963	0.57670337	0.55435205	0.5712472	0.57350147	0.5791923
0.0	0.56353295	0.5680152	0.5831315	0.556849	0.5531973	0.5770236	0.55179757	0.57455164	0.57692194	0.5769794
0.0	0.07367687	0.4500813	0.1342273	0.15386873	0.31662983	0.26580426	0.09385807	0.7950005	0.5689004	0.33298132
0.0	0.013283396	0.0524069	0.04274699	0.06462713	0.04013795	0.06566358	0.004519816	0.055876914	0.03304832	0.17002483
0.0	0.073908895	0.4484945	0.13281196	0.15163971	0.31504568	0.26495466	0.09383165	0.79278016	0.5625428	0.33086503
0.0	0.5644669	0.56645834	0.583667	0.55729425	0.55339724	0.57766527	0.5529942	0.5763447	0.5740681	0.5734777
0.0	0.019889556	0.042514738	0.03509217	0.09727992	0.041940898	0.10304671	0.0053431266	0.08345681	0.02326274	0.102618426
0.0	0.56513697	0.56712484	0.5826194	0.55626184	0.55324036	0.57785404	0.5530538	0.57480776	0.57518697	0.5760305
0.0	0.01806254	0.015542829	0.05747057	0.024409277	0.1076122	0.069786176	0.007302906	0.018212747	0.016796527	0.0125079565
0.0	0.012343981	0.04761565	0.025002703	0.04490599	0.09797386	0.084196925	0.010406772	0.021646297	0.008409359	0.07255378
0.0	0.01297173	0.09754216	0.024251938	0.04819641	0.10351561	0.11184436	0.012039144	0.013900006	0.026261799	0.035351314
0.0	0.56535643	0.5701658	0.5802492	0.5574954	0.5531905	0.5777459	0.55331725	0.5741359	0.5753158	0.58055663
0.0	0.5654658	0.56526095	0.58430773	0.5577031	0.5541722	0.57626	0.5523615	0.57624716	0.5762537	0.5738141
0.0	0.5654658	0.56526095	0.58430773	0.5577031	0.5541722	0.57626	0.5523615	0.57624716	0.5762537	0.5738141
0.0	0.5654789	0.5689626	0.58100796	0.55849797	0.5526229	0.5748851	0.5533029	0.57449615	0.57299703	0.5770179
0.0	0.56438875	0.56916547	0.5829033	0.55958897	0.5524985	0.57645106	0.5531119	0.5773296	0.57335025	0.57993066
0.0	0.5654227	0.56830806	0.5833763	0.55696625	0.5532247	0.5777728	0.5523613	0.574862	0.5743576	0.5783833
0.0	0.56524616	0.56865126	0.5828644	0.5578526	0.5529229	0.57641673	0.55395085	0.57845163	0.5738535	0.57757354
0.0	0.5654112	0.5683136	0.5828202	0.55707145	0.5516069	0.5762646	0.55225265	0.5750223	0.5771057	0.5802453
0.0	0.5653429	0.56849307	0.5828217	0.5575127	0.5532459	0.57761717	0.55224043	0.57430685	0.5765167	0.5807973
0.0	0.5654375	0.56766033	0.58392286	0.55827314	0.5519027	0.57704306	0.5549317	0.57750475	0.57164615	0.5763744
0.0	0.5659152	0.56982386	0.5827169	0.5570827	0.552623	0.5785428	0.5539885	0.5755003	0.57817274	0.58021915
0.0	0.56624764	0.56976724	0.5833986	0.5596487	0.5530602	0.57615745	0.5550084	0.57829183	0.5761645	0.5796375
0.0	0.019843355	0.042546254	0.035204656	0.09735604	0.041834403	0.10301504	0.0053293486	0.08298702	0.022954676	0.10214397
0.0	0.56492746	0.567483	0.5831592	0.5556059	0.5527215	0.577296	0.55325687	0.5761951	0.5770246	0.5798736
0.0	0.5649447	0.56948394	0.5834263	0.55753887	0.55382276	0.57730293	0.55435973	0.574771	0.57117194	0.5784304
0.0	0.012690693	0.19150247	0.04966335	0.026821395	0.027870364	0.060135383	0.004716408	0.013134064	0.02653343	0.06595066
0.0	0.5648968	0.5691029	0.5825962	0.556235	0.55124116	0.5771488	0.55480325	0.5776531	0.578042	0.5767631
0.0	0.56552035	0.5679496	0.5835742	0.55863124	0.55263734	0.57639617	0.5542427	0.575413	0.572947	0.5757983
0.0	0.013640741	0.11419496	0.09020055	0.04114657	0.05101165	0.08753474	0.056003857	0.020463865	0.010008674	0.027632002
0.0	0.5655614	0.567068	0.5836226	0.55842286	0.55268675	0.5762517	0.5539366	0.5751955	0.572488	0.5775687
0.0	0.0091272155	0.020120561	0.025101969	0.045986246	0.05315935	0.090555884	0.18727282	0.011232279	0.013134869	0.14046453
0.0	0.0091272155	0.020120561	0.025101969	0.045986246	0.05315935	0.090555884	0.18727282	0.011232273	0.013134869	0.14046453
0.0	0.012650212	0.1898004	0.049798466	0.026715072	0.027852654	0.060418013	0.004686842	0.013088358	0.026739532	0.0656496
0.0	0.5653021	0.56946576	0.58368623	0.55767995	0.55365455	0.5759608	0.55341566	0.5754954	0.5740626	0.57826644
0.0	0.5653076	0.56888574	0.583656	0.5569956	0.5539702	0.5770167	0.5533386	0.57595587	0.5743134	0.5786405
0.0	0.5643315	0.5682933	0.5838729	0.5581995	0.5546229	0.57674646	0.5544794	0.5739562	0.57089007	0.5772071
0.0	0.5685674	0.57745874	0.5889442	0.570306	0.5639063	0.58532006	0.5632679	0.5867533	0.5867893	0.5777178
0.0	0.56946063	0.57740116	0.5880149	0.5684211	0.5618619	0.5862214	0.5630355	0.58543175	0.5907969	0.5782133
0.0	0.5654583	0.5678894	0.5840547	0.55840737	0.55294764	0.57626975	0.55313724	0.5717279	0.5733602	0.57718104
0.0	0.56429017	0.56921613	0.5841107	0.5574799	0.55339	0.5768752	0.5526506	0.57126933	0.5759399	0.5780186
0.0	0.5687134	0.58032805	0.5895656	0.5728095	0.563169	0.58626705	0.5629884	0.5919559	0.59255785	0.5815053
0.0	0.56467026	0.56690323	0.58303267	0.5574331	0.5541705	0.57685834	0.5522447	0.5727844	0.5761295	0.5798614
0.0	0.56422573	0.5677619	0.58428746	0.55760276	0.55260223	0.577252	0.55464554	0.57676315	0.5772347	0.5776057
0.0	0.5638648	0.5669238	0.58276695	0.5579202	0.5530897	0.57754385	0.55315584	0.5731732	0.5745206	0.57900244
0.0	0.5651285	0.5680243	0.5830004	0.5571013	0.5526736	0.57705396	0.55306506	0.57343584	0.57627076	0.5803742
0.0	0.5647684	0.5703984	0.5840081	0.55898476	0.55340505	0.5775685	0.55348235	0.5734556	0.5742596	0.58043975
0.0	0.56483465	0.56941366	0.5844974	0.55887467	0.5535778	0.5774927	0.55109453	0.5745086	0.5764657	0.5790191
0.0	0.56545526	0.569698	0.58398867	0.55763334	0.55434287	0.5763053	0.5546822	0.57491636	0.5778065	0.5752413
0.0	0.56646085	0.56699616	0.5839655	0.55652475	0.55391324	0.5780523	0.5544926	0.5730178	0.57729334	0.5810095
0.0	0.5644261	0.57242656	0.58632123	0.5621265	0.5543982	0.57857233	0.5536135	0.57724774	0.5818468	0.5800656
0.0	0.56436306	0.5684451	0.5823659	0.55775285	0.551553	0.57623214	0.5517895	0.57296056	0.57475394	0.57859045
0.0	0.5697473	0.5812468	0.5891617	0.57025474	0.5643344	0.5860508	0.5641059	0.5902896	0.5976951	0.58142895
0.0	0.5667458	0.5736144	0.58613664	0.56462127	0.557735	0.581115	0.5567681	0.58036375	0.5815291	0.5794938
0.0	0.5655543	0.5667853	0.58431894	0.55830085	0.55400205	0.57599616	0.5503839	0.57453614	0.5773841	0.5787441
0.0	0.56367725	0.5686579	0.5834712	0.55851907	0.55256236	0.57605934	0.5498811	0.5759332	0.57252246	0.57803005
0.0	0.5648896	0.5707402	0.5872242	0.55994135	0.554898	0.57857275	0.55233485	0.57683134	0.57749045	0.5804998
0.0	0.56934935	0.57969	0.5907898	0.5705907	0.5638871	0.5867966	0.56178814	0.58798236	0.59350073	0.5828462
0.0	0.56900495	0.5780181	0.58836144	0.5688989	0.5621479	0.5848091	0.5625424	0.5846789	0.5913889	0.57931644
0.0	0.018071497	0.20455705	0.06920542	0.03955832	0.050368592	0.07916777	0.011715569	0.02948376	0.12545845	0.0063314927
0.0	0.5657179	0.5677565	0.5840542	0.5583633	0.55463105	0.5786725	0.5519659	0.5770021	0.5773977	0.5781982
0.0	0.564351	0.5695319	0.58468574	0.55911314	0.5541498	0.5772666	0.5543234	0.57854897	0.5786707	0.5784157
0.0	0.5634893	0.5698411	0.5824674	0.5559732	0.55291563	0.5772487	0.55417055	0.5761676	0.574005	0.5742536
0.0	0.5674755	0.57460606	0.5869976	0.562991	0.55734706	0.5813032	0.55761355	0.5831557	0.5819293	0.5784592
0.0	0.56356883	0.56829804	0.58355325	0.55717796	0.55339503	0.5766713	0.5528295	0.574898	0.57169867	0.576173
0.0	0.5654658	0.56526095	0.58430773	0.5577031	0.5541722	0.57626	0.5523615	0.57624716	0.5762537	0.5738141
0.0	0.5635414	0.56862795	0.58304465	0.5558211	0.5536886	0.5759513	0.5520349	0.5748866	0.5770107	0.57328373
0.0	0.5641919	0.56882864	0.58398473	0.55868316	0.55314165	0.57619876	0.55286473	0.57802504	0.57796425	0.5781878
0.0	0.56501454	0.569493	0.58232653	0.5573548	0.5531126	0.57601416	0.5525946	0.5761317	0.5754927	0.57393825
0.0	0.5643391	0.56648415	0.58250165	0.5573265	0.5542862	0.576778	0.5534639	0.5771861	0.5782605	0.5772784
0.0	0.56593245	0.5686031	0.58313364	0.555713	0.55430275	0.5771987	0.5541794	0.57505584	0.57824516	0.57769114
0.0	0.5652179	0.56742084	0.5839145	0.55493504	0.55400974	0.57648027	0.55241895	0.5745465	0.5786522	0.5782773
0.0	0.5654954	0.5679681	0.58396673	0.5585175	0.5532535	0.5769624	0.55120885	0.5736979	0.5738206	0.5793221
0.0	0.5655932	0.5692348	0.5843532	0.55881697	0.55376697	0.5770533	0.5524087	0.5756543	0.57770365	0.5794526
0.0	0.56521136	0.5669986	0.58349395	0.55822366	0.5552953	0.57830924	0.5537442	0.57456446	0.5768418	0.58143747
0.0	0.56513804	0.5702251	0.5824759	0.55822057	0.5540385	0.57615	0.5536655	0.57708347	0.57509184	0.5740757
0.0	0.018101763	0.032954946	0.08288454	0.0221374	0.030592727	0.15670693	0.009254958	0.01103765	0.053313993	0.025307423
0.0	0.5673426	0.58026445	0.59005743	0.5720211	0.5633483	0.5871856	0.56088847	0.5882647	0.59170216	0.58307004
0.0	0.565338	0.56833905	0.5838665	0.559031	0.55350924	0.57730424	0.5530089	0.5749243	0.5771772	0.5797294
0.0	0.5650604	0.5714469	0.58342	0.55926806	0.5523701	0.5765206	0.55507535	0.5747252	0.5766348	0.57781833
0.0	0.56477994	0.569651	0.5828049	0.5597522	0.5525501	0.5772923	0.55410576	0.57525295	0.5799776	0.5797497
0.0	0.5694761	0.5792998	0.5905842	0.57148033	0.5632659	0.5859618	0.56328994	0.59122705	0.59343076	0.5826025
0.0	0.5649692	0.56939006	0.58288276	0.55688006	0.55345726	0.5769205	0.5533555	0.57596326	0.57640797	0.57839656
0.0	0.01784786	0.018017171	0.049153607	0.016295971	0.079426065	0.0991807	0.011380997	0.011166347	0.040710956	0.053940106
0.0	0.5631433	0.564896	0.5801953	0.55643976	0.5541639	0.576759	0.5553109	0.5758101	0.5720372	0.5787869
0.0	0.5630098	0.5667247	0.581043	0.5568744	0.5554675	0.57775027	0.5538112	0.5763913	0.57742655	0.5786169
0.0	0.5652269	0.56543183	0.5794267	0.55918884	0.55302685	0.5754655	0.5522419	0.5753513	0.5762145	0.57678944
0.0	0.5649968	0.56764174	0.5811294	0.5591536	0.55259144	0.5758296	0.5547888	0.57388717	0.57444483	0.57781386
0.0	0.56499153	0.56792253	0.58090115	0.55908364	0.5505021	0.57611865	0.5545472	0.57616186	0.5734915	0.57704324
0.0	0.56313837	0.56614333	0.57990736	0.5562058	0.55451924	0.5767326	0.55420583	0.5748775	0.5727099	0.5782892
0.0	0.564721	0.56801826	0.5841344	0.5602051	0.55352926	0.5766477	0.54482937	0.5750249	0.57356995	0.5780478
0.0	0.5689903	0.5786903	0.5888272	0.56930006	0.5606536	0.5860708	0.5634016	0.5878173	0.59027493	0.5768128
0.0	0.5700708	0.5803471	0.5883409	0.5684832	0.5616742	0.58660835	0.5637083	0.5875609	0.5899488	0.5805151
0.0	0.5645257	0.56897336	0.5833976	0.5576456	0.55091804	0.57738245	0.55512667	0.5740275	0.5737291	0.5769775
0.0	0.5644573	0.5701551	0.5838508	0.55787945	0.5514355	0.5761083	0.55045414	0.573946	0.5762311	0.5806293
0.0	0.565674	0.5704789	0.58383465	0.55689895	0.5515949	0.5767394	0.5525231	0.57404417	0.5733507	0.5796772
0.0	0.563262	0.57056403	0.58253896	0.55871016	0.55386686	0.57697266	0.55126923	0.5719378	0.5760742	0.5803401
0.0	0.56545585	0.5707829	0.58312654	0.5577022	0.5523471	0.57567394	0.55307585	0.57464767	0.5739803	0.5810376
0.0	0.56521416	0.57020956	0.58393264	0.5571649	0.5535935	0.57449514	0.55330575	0.57458866	0.5719952	0.578861
0.0	0.5646341	0.57029325	0.58627737	0.5617378	0.5533745	0.57859135	0.5538202	0.5799315	0.57501364	0.5790954
0.0	0.56597596	0.56681854	0.58408606	0.5595752	0.5546756	0.5753575	0.55238384	0.5747222	0.57261044	0.5794586
0.0	0.56475735	0.5713654	0.58395225	0.55815196	0.5532513	0.5766303	0.55363595	0.57597613	0.5779026	0.57844514
0.0	0.5657539	0.569498	0.5843304	0.5596711	0.55404425	0.5767121	0.5523908	0.5754564	0.5733699	0.58023626
0.0	0.56541234	0.56872326	0.58463	0.55827695	0.5534555	0.57790786	0.5509322	0.575085	0.57739085	0.5812423
0.0	0.56519914	0.5696212	0.58427304	0.5575101	0.5531124	0.57522124	0.55174893	0.5739502	0.573292	0.5780455
0.0	0.56562275	0.5694542	0.58339095	0.5560895	0.55364263	0.57688755	0.55341125	0.57337207	0.5711562	0.58060396
0.0	0.5650208	0.57130164	0.58363557	0.5572543	0.5531173	0.57534236	0.5489847	0.574766	0.5711622	0.5765839
0.0	0.5650669	0.56934536	0.58401304	0.5570325	0.55270934	0.57753676	0.5523092	0.57141185	0.5757328	0.58012897
0.0	0.5715632	0.57977057	0.59088063	0.5728881	0.56434083	0.5885659	0.56731904	0.59236294	0.5921204	0.58037686
0.0	0.56935364	0.57718223	0.58746994	0.5700502	0.5611457	0.5840376	0.56040573	0.5881617	0.58733106	0.5792106
0.0	0.56480044	0.5694258	0.5846527	0.55671763	0.5546262	0.5760439	0.5512173	0.57606757	0.5767256	0.5772658
0.0	0.5625693	0.5695278	0.5837331	0.5573397	0.5545561	0.5763249	0.55315	0.5756446	0.5762309	0.57624954
0.0	0.5644652	0.5695904	0.58273065	0.55736214	0.5542283	0.5762734	0.5527309	0.5741568	0.57639086	0.57777655
0.0	0.56658286	0.5688049	0.5848695	0.559134	0.5501339	0.57833517	0.55390936	0.5752674	0.57190365	0.5782099
0.0	0.56504095	0.5674402	0.5827837	0.55899966	0.5539313	0.57632095	0.5523848	0.57498366	0.57088494	0.5785991
0.0	0.5626486	0.5667804	0.58340645	0.55759406	0.55209297	0.5763247	0.5536119	0.5748401	0.5687351	0.5760121
0.0	0.56339276	0.5683508	0.58412015	0.5572561	0.55281985	0.5755799	0.55408984	0.5733711	0.5782668	0.58038557
0.0	0.5654308	0.56978816	0.58347565	0.55702233	0.5531181	0.5763493	0.5511717	0.57252043	0.5740332	0.581178
0.0	0.5698613	0.5765162	0.58851	0.56755024	0.5633411	0.58594865	0.56232435	0.58704495	0.5897722	0.57896435
0.0	0.5638703	0.5694923	0.58264416	0.55789757	0.5534983	0.5745981	0.5541027	0.57311016	0.5759486	0.57906574
0.0	0.5654815	0.56588846	0.5835401	0.5579652	0.5540343	0.5763295	0.5522287	0.57336414	0.57659394	0.58048433
0.0	0.5641654	0.5667274	0.58244616	0.55775785	0.5534229	0.57733274	0.5524416	0.5753406	0.5754046	0.5778156
0.0	0.56565905	0.5667548	0.58352727	0.55854315	0.5526484	0.5762079	0.55344725	0.5735056	0.57539	0.577817
0.0	0.5636546	0.5650357	0.5818551	0.558444	0.5541726	0.5750885	0.55293936	0.5753946	0.57641965	0.5810941
0.0	0.56612355	0.5662797	0.5829588	0.5581332	0.55402255	0.5773853	0.55194026	0.57622707	0.57297546	0.5798728
0.0	0.56609	0.5694279	0.5847433	0.5591259	0.5528908	0.57744634	0.5542849	0.5747961	0.5780735	0.58084303
0.0	0.5655104	0.56828207	0.58301526	0.5578058	0.5537639	0.5770234	0.55224115	0.57414055	0.57284814	0.5776017
0.0	0.5715242	0.58129966	0.59201175	0.5735912	0.5641196	0.5893744	0.5671932	0.59321547	0.5958299	0.5828877
0.0	0.56378525	0.57103074	0.58400315	0.5585914	0.55378634	0.5766885	0.55369866	0.57702774	0.5739857	0.5789023
0.0	0.56470764	0.56805485	0.5836402	0.5580833	0.5533644	0.57683605	0.5543197	0.57543063	0.57629853	0.58099616
0.0	0.5657994	0.5692054	0.58543074	0.5564276	0.5533481	0.57667303	0.5544346	0.57517844	0.57730544	0.5809863
0.0	0.5652502	0.56828415	0.5849158	0.55655164	0.5546678	0.5764893	0.5539816	0.57340735	0.57770914	0.5783013
0.0	0.56583816	0.57013845	0.58469135	0.5573608	0.55378854	0.5775331	0.5518696	0.57483125	0.57369274	0.5789052
0.0	0.5646865	0.5721535	0.58493936	0.5609172	0.5547758	0.5796813	0.55302507	0.57868266	0.5775327	0.5799383
0.0	0.5644314	0.56924313	0.58548445	0.5632148	0.5544947	0.5786601	0.55454683	0.57819897	0.5754841	0.581391
0.0	0.565493	0.57305926	0.58566296	0.56248456	0.5539605	0.5790007	0.5547193	0.5815821	0.5776361	0.5803711
0.0	0.56923115	0.57898885	0.5889799	0.5696018	0.56334543	0.5859535	0.5638246	0.5851124	0.5917331	0.57944775
0.0	0.56923115	0.57898885	0.5889799	0.5696018	0.56334543	0.5859535	0.5638246	0.5851124	0.5917331	0.57944775
0.0	0.5639437	0.57050836	0.5836207	0.55597395	0.5526411	0.5771277	0.5537729	0.5753471	0.5776968	0.57782084
0.0	0.10838081	0.5800764	0.219455	0.21256118	0.46842837	0.5191153	0.015088905	0.78620785	0.5963207	0.7373578
0.0	0.090364404	0.47104046	0.33645278	0.17588028	0.45801696	0.5148437	0.12799112	0.79244906	0.36145586	0.5652409
0.0	0.563738	0.56662416	0.5830324	0.55786043	0.55414015	0.57793987	0.5528088	0.57578504	0.5750269	0.57723
0.0	0.56411594	0.56780654	0.5825608	0.5587578	0.55157787	0.57660496	0.55300665	0.5761821	0.5734889	0.5763703
0.0	0.569928	0.58178973	0.5888009	0.5727257	0.5627426	0.58569205	0.5636828	0.5917096	0.59284115	0.5814632
0.0	0.5695405	0.5816916	0.59070534	0.5723499	0.561177	0.5879729	0.5657649	0.5915817	0.595609	0.58118653
0.0	0.5700556	0.58196205	0.5898931	0.5714243	0.5626238	0.5876911	0.5608957	0.59285486	0.59129745	0.5792747
0.0	0.5659776	0.5682422	0.58469427	0.5581057	0.55343056	0.5783806	0.5538448	0.5763284	0.57657415	0.57720375
0.0	0.56468433	0.56994194	0.58177006	0.55801344	0.55473334	0.5775123	0.55101675	0.5769339	0.576613	0.5753338
0.0	0.5651181	0.56811625	0.5849273	0.5570214	0.55389017	0.57733953	0.5533371	0.57459295	0.5757827	0.5772497
0.0	0.5647432	0.5665125	0.58233094	0.55804265	0.5520188	0.57687616	0.55257154	0.57609475	0.57825845	0.5792066
0.0	0.56546336	0.56858313	0.5820601	0.55550414	0.5537692	0.5778002	0.5522229	0.5755338	0.5752076	0.57844627
0.0	0.5647591	0.5709191	0.5829703	0.55880964	0.5498449	0.57673967	0.5533145	0.5726852	0.57501024	0.5785199
0.0	0.56495774	0.5669769	0.5823506	0.557011	0.55137324	0.57624584	0.5530321	0.57205075	0.57424265	0.58010936
0.0	0.5713855	0.5839204	0.5898352	0.576575	0.5639304	0.59000546	0.5683375	0.596567	0.5977365	0.5838567
0.0	0.5713855	0.5839204	0.5898352	0.576575	0.5639304	0.59000546	0.5683375	0.596567	0.5977365	0.5838567
0.0	0.56547034	0.56742805	0.5832623	0.5590283	0.55352914	0.5768265	0.5525288	0.57100654	0.57805157	0.58061534
0.0	0.5649954	0.5685817	0.58275867	0.55531037	0.5520502	0.57797307	0.5543496	0.57421494	0.5755592	0.57741445
0.0	0.56364346	0.5677465	0.58419794	0.5574804	0.5530033	0.5772208	0.55358106	0.57210034	0.57439387	0.57952064
0.0	0.56565386	0.5661689	0.58431226	0.5582062	0.5535171	0.5772701	0.5536748	0.5720494	0.57495755	0.5798426
0.0	0.5646685	0.5712228	0.58524126	0.56231856	0.55667883	0.58016926	0.5583576	0.57995707	0.5808673	0.57694227
0.0	0.057879515	0.40207857	0.27827573	0.15007567	0.4529984	0.25731802	0.044081632	0.25889382	0.8016897	0.28573954
0.0	0.017182168	0.058278784	0.05244691	0.018374385	0.026021397	0.069183215	0.0032085672	0.004709139	0.012726183	0.04406927
0.0	0.01966298	0.0058026006	0.05193799	0.035868656	0.043692756	0.060548645	0.00012510158	0.011495761	0.014871422	0.37659994
0.0	0.56330603	0.57053757	0.5832727	0.55851	0.5522324	0.57628775	0.5549626	0.5756738	0.57733536	0.57910603
0.0	0.5644481	0.57037586	0.5840423	0.55783665	0.5553011	0.57707363	0.5541817	0.5768563	0.57711226	0.5772183
0.0	0.570515	0.5788831	0.58986276	0.56786513	0.56366277	0.5867942	0.56355643	0.58768326	0.58752626	0.582393
0.0	0.5651776	0.56950253	0.5828143	0.5581967	0.5528334	0.5785839	0.55383164	0.5760808	0.57793134	0.5783841
0.0	0.5634864	0.56957626	0.5826378	0.55781543	0.5536521	0.57707614	0.5527976	0.5738524	0.57737464	0.57824314
0.0	0.5656688	0.56969243	0.58497095	0.560548	0.5549247	0.57826775	0.5540358	0.576247	0.57700205	0.57971126
0.0	0.56889725	0.57796055	0.5883861	0.56781113	0.56284666	0.58691734	0.5631196	0.58599186	0.5931442	0.5823754
0.0	0.56418127	0.56857914	0.5832796	0.5561546	0.55419594	0.5765552	0.5529403	0.57633215	0.5745254	0.578824
0.0	0.5642961	0.56644857	0.58335066	0.5583639	0.55148923	0.57677335	0.5536495	0.5765539	0.5757015	0.58002675
0.0	0.01680642	0.028812796	0.05960064	0.037555635	0.034849092	0.06776101	0.01762946	0.010124718	0.007487927	0.028291322
0.0	0.017857343	0.05225695	0.019515054	0.028814515	0.04417536	0.08543642	0.00064176496	0.010739702	0.05621899	0.08843029
0.0	0.016489768	0.027988628	0.0586824	0.03635023	0.034317043	0.06614357	0.017460905	0.009850601	0.0073547605	0.028144209
0.0	0.017854055	0.05227589	0.01955579	0.02881346	0.04427974	0.08534302	0.0006406109	0.010906915	0.05650353	0.088802926
0.0	0.56379104	0.56825924	0.58270836	0.5583201	0.5545787	0.57767075	0.5545776	0.5762524	0.57456094	0.57622397
0.0	0.5646475	0.5698802	0.5864142	0.5628472	0.55393094	0.57975	0.5560352	0.58173597	0.57623297	0.5803264
0.0	0.56516695	0.5697374	0.5840805	0.5593787	0.554024	0.57679445	0.55253035	0.5719138	0.5739879	0.58038455
0.0	0.56513274	0.56798667	0.5841933	0.55857354	0.5528891	0.5768308	0.5556015	0.57284653	0.57382613	0.57885194
0.0	0.57018244	0.58136386	0.5866279	0.571541	0.5622662	0.5855159	0.5599942	0.58610845	0.5924065	0.58127
0.0	0.5644758	0.56958485	0.581062	0.5564866	0.55305505	0.5765196	0.5514414	0.5750865	0.57576954	0.5760526
0.0	0.5644476	0.5681032	0.5828404	0.55709255	0.5533989	0.5760077	0.55098593	0.5746967	0.5745813	0.5775878
0.0	0.56970674	0.5779436	0.58869755	0.56866914	0.56150836	0.5852869	0.56098	0.5887209	0.58929116	0.577093
0.0	0.56490976	0.5668973	0.58356404	0.5556337	0.55354214	0.57585764	0.5531974	0.5752566	0.5778541	0.5777858
0.0	0.56372803	0.5660234	0.5844723	0.55932474	0.55212736	0.57725006	0.5537819	0.5757222	0.5723318	0.57459706
0.0	0.5657658	0.5696197	0.5818723	0.55793273	0.5517565	0.57586807	0.5536635	0.57418275	0.5750635	0.5796775
0.0	0.56638634	0.57158434	0.58393687	0.5583889	0.55458075	0.5771669	0.5528649	0.57568604	0.5733903	0.5770055
0.0	0.5719275	0.5839516	0.5908675	0.5765502	0.5647174	0.58940434	0.56795734	0.59541994	0.59852254	0.5829426
0.0	0.5719275	0.5839516	0.5908675	0.5765502	0.5647174	0.58940434	0.56795734	0.59541994	0.59852254	0.5829426
0.0	0.56535006	0.5673658	0.5838912	0.55688035	0.5538549	0.5750572	0.55335605	0.57518363	0.5756729	0.58059645
0.0	0.5720746	0.5843517	0.5924191	0.5764317	0.5650749	0.58887684	0.5663151	0.5960041	0.5975105	0.5835702
0.0	0.5720746	0.5843517	0.5924191	0.5764317	0.5650749	0.58887684	0.5663151	0.5960041	0.5975105	0.5835702
0.0	0.5685798	0.5780525	0.58848727	0.568076	0.56217915	0.58586025	0.562134	0.58616126	0.5916702	0.5812196
0.0	0.5649188	0.5696823	0.5838499	0.5574426	0.55281705	0.576187	0.5541869	0.57319146	0.5735273	0.5791455
0.0	0.56515586	0.5703289	0.58365166	0.55777496	0.55378467	0.5769545	0.55459803	0.5708733	0.57831275	0.5805624
0.0	0.57154524	0.5839018	0.59174436	0.5762215	0.5657393	0.5893833	0.56817126	0.59601945	0.59689337	0.5828506
0.0	0.57154524	0.5839018	0.59174436	0.5762215	0.5657393	0.5893833	0.56817126	0.59601945	0.59689337	0.5828506
0.0	0.56602436	0.56919354	0.5847571	0.5579657	0.55528694	0.57844955	0.55312395	0.5738145	0.5749266	0.5784949
0.0	0.5660735	0.56935066	0.58156186	0.55889535	0.5554432	0.5768658	0.55052865	0.57727987	0.57601964	0.57803065
0.0	0.5654179	0.5675669	0.58509094	0.55623883	0.5550526	0.5770889	0.55293393	0.57324207	0.57585853	0.57701856
0.0	0.5651993	0.56953293	0.58392125	0.55759543	0.55340046	0.5753688	0.55296344	0.5726876	0.5768124	0.5805169
0.0	0.5650727	0.5705183	0.5843319	0.5564495	0.5532592	0.57710207	0.55237556	0.57293797	0.5771139	0.5763207
0.0	0.56525856	0.56750107	0.58422774	0.56078804	0.5545973	0.5772342	0.5540947	0.5742356	0.57932705	0.58033067
0.0	0.5664454	0.569392	0.58408606	0.5579293	0.55328673	0.5765643	0.5537129	0.5745341	0.57648915	0.5784355
0.0	0.56550884	0.56556493	0.5847327	0.55685353	0.55358404	0.5768714	0.5517498	0.5721774	0.57331467	0.57884103
0.0	0.5647621	0.5691452	0.5839374	0.55701536	0.55443054	0.57588387	0.55397063	0.57424456	0.57493055	0.58128643
0.0	0.5638511	0.5676774	0.58392376	0.5574952	0.55489236	0.5767251	0.5548651	0.57052034	0.5709893	0.5801179
0.0	0.56567717	0.56841797	0.5847192	0.55857486	0.55412114	0.5750852	0.55257446	0.57584757	0.57426554	0.58054066
0.0	0.564508	0.56744623	0.58418673	0.55905885	0.5537114	0.5764965	0.5509537	0.57307273	0.57736003	0.58137375
0.0	0.5658039	0.5694398	0.5829014	0.5572064	0.55368865	0.57705617	0.5524978	0.57396114	0.5745751	0.58027995
0.0	0.5640619	0.56826764	0.58400583	0.55563	0.55025977	0.57450545	0.552443	0.56982106	0.57628393	0.57994497
0.0	0.5630147	0.5655915	0.5835908	0.55754757	0.55419785	0.57585204	0.55275023	0.5761521	0.5742049	0.58062
0.0	0.56451696	0.57022744	0.58334666	0.55890393	0.5532794	0.57766783	0.55349344	0.5738444	0.57414865	0.57737285
0.0	0.5631486	0.56820935	0.5841799	0.55797505	0.5530115	0.5760054	0.5479866	0.57518345	0.57949793	0.58005846
0.0	0.5631481	0.5699921	0.5835213	0.55893815	0.5541991	0.57650083	0.5523998	0.573235	0.5766253	0.57964915
0.0	0.5646752	0.5716704	0.58442223	0.5616732	0.55426985	0.57726794	0.55228806	0.57885766	0.5794012	0.57760304
0.0	0.5634127	0.569273	0.58561885	0.5628198	0.5537724	0.5780567	0.5534136	0.5786943	0.57976097	0.58001274
0.0	0.5647206	0.57186264	0.5865485	0.5615592	0.55509216	0.57793313	0.55260617	0.57861257	0.57983434	0.5798346
0.0	0.5699748	0.5802785	0.5876285	0.5697845	0.56116533	0.5865173	0.5639733	0.58761066	0.59315366	0.5816949
0.0	0.569686	0.58017373	0.58967894	0.56912416	0.5630604	0.5861259	0.56240433	0.5896714	0.5914545	0.57821757
0.0	0.5655041	0.5686776	0.58329266	0.55585027	0.55375457	0.5773178	0.5521218	0.5745056	0.5755084	0.5787608
0.0	0.56598765	0.5711232	0.58463687	0.5572525	0.5534962	0.577386	0.5528666	0.5756679	0.57553154	0.5792909
0.0	0.56333303	0.56850487	0.58052987	0.5575991	0.5538424	0.57683325	0.55351907	0.57428765	0.5744912	0.57965034
0.0	0.5629568	0.5690501	0.58260643	0.55731404	0.5508045	0.5763395	0.5511148	0.573039	0.57601714	0.5792707
0.0	0.56198585	0.5682443	0.58480006	0.56008834	0.55382323	0.5768722	0.5533871	0.5750997	0.5726011	0.58055586
0.0	0.56411487	0.56788003	0.584007	0.55787337	0.55317307	0.5751162	0.5519494	0.5703888	0.57463294	0.57958806
0.0	0.5645082	0.56688124	0.584914	0.5580425	0.55477905	0.576622	0.55406	0.5787283	0.5782979	0.5772659
0.0	0.56767267	0.5797202	0.5887338	0.569755	0.5620304	0.5865238	0.56357	0.58615726	0.5918136	0.5821972
0.0	0.5651154	0.57093614	0.58649164	0.5629007	0.553786	0.5772268	0.5538324	0.58153987	0.5793342	0.58080745
0.0	0.56478584	0.5693401	0.5833157	0.55594	0.5525522	0.5766961	0.55443966	0.57540226	0.5793347	0.5785996
0.0	0.56333137	0.5691103	0.58324367	0.55752295	0.5532465	0.57577044	0.55378777	0.5741081	0.57558167	0.5781307
0.0	0.5635806	0.57090825	0.5815291	0.5595722	0.55382055	0.57732284	0.55256045	0.57554954	0.57527524	0.5783264
0.0	0.565013	0.56575	0.583812	0.55845636	0.55277056	0.5784829	0.5548185	0.577279	0.57232755	0.57981646
0.0	0.56481695	0.56901073	0.58344024	0.5579348	0.55339766	0.57781833	0.55396163	0.5763602	0.5742855	0.5803972
0.0	0.5647019	0.5659416	0.5821182	0.5585836	0.5536329	0.5764751	0.55474335	0.57580394	0.5744716	0.5798189
0.0	0.5640194	0.57067925	0.5834858	0.56021965	0.5533663	0.57668865	0.5540492	0.574297	0.57306135	0.5779282
0.0	0.5659394	0.56777227	0.5835026	0.5583823	0.5539871	0.5768749	0.5534466	0.5757755	0.5761817	0.5792562
0.0	0.565038	0.56722134	0.5831189	0.55650944	0.55272156	0.5772213	0.5541609	0.5755473	0.5718351	0.5784294
0.0	0.5694701	0.5787498	0.5880709	0.5692444	0.5629004	0.5849333	0.56331676	0.5863687	0.59151393	0.5824749
0.0	0.56506646	0.5680245	0.58513504	0.55950135	0.5540794	0.57752705	0.5523102	0.57595617	0.57651556	0.5768581
0.0	0.5642237	0.57208794	0.58323747	0.5564905	0.5524328	0.5743829	0.5516703	0.5760017	0.57590204	0.5780395
0.0	0.5656116	0.56974363	0.5828991	0.5587967	0.554468	0.575999	0.5542035	0.5718279	0.57855135	0.57691824
0.0	0.56432205	0.56881994	0.58412075	0.5584789	0.55440325	0.5770297	0.55162793	0.574866	0.5755369	0.5758888
0.0	0.5643365	0.56757355	0.58461803	0.560347	0.5517496	0.57695425	0.55361193	0.57752734	0.5778872	0.5767948
0.0	0.56419444	0.56889766	0.5842601	0.5581582	0.55466324	0.57548654	0.5535252	0.57662094	0.5763186	0.5790897
0.0	0.5637316	0.56594867	0.583423	0.5591624	0.55282986	0.576419	0.5535059	0.57562894	0.5735513	0.57898253
0.0	0.56444114	0.57026887	0.58432275	0.5594487	0.5527325	0.57636225	0.55223006	0.57618326	0.573476	0.5791716
0.0	0.5663157	0.56971425	0.58490294	0.55915385	0.5545862	0.57719594	0.5532512	0.5756724	0.5795984	0.578854
0.0	0.5650198	0.56828964	0.5850072	0.5581782	0.55561334	0.57710403	0.5541023	0.57681596	0.5766017	0.58008
0.0	0.565215	0.57049286	0.58477235	0.5595476	0.55399966	0.5755839	0.5511665	0.5730413	0.57439035	0.5787435
0.0	0.5649681	0.56841385	0.58294195	0.55815494	0.5534813	0.57529813	0.5511187	0.57375973	0.5746144	0.57870734
0.0	0.5643454	0.56982267	0.5827745	0.558569	0.55329543	0.5757354	0.5524516	0.57555026	0.57584524	0.5796956
0.0	0.5649848	0.56939197	0.5830251	0.5594289	0.5545763	0.5750376	0.55119675	0.5753934	0.57611036	0.57914484
0.0	0.5681541	0.57708865	0.58844835	0.5691098	0.56337905	0.5847304	0.564088	0.5847649	0.5902649	0.58008
0.0	0.07142749	0.36807904	0.2223729	0.071245246	0.3089683	0.39546946	0.0239082	0.36081618	0.65355396	0.3612161
0.0	0.030034896	0.5625553	0.18489581	0.1089538	0.32590267	0.38350877	0.07750704	0.7272427	0.65517294	0.38609377
0.0	0.042381063	0.2936713	0.20134087	0.20413493	0.30063525	0.3266716	0.02935571	0.28290516	0.15034446	0.7155608
0.0	0.56337124	0.56928545	0.58429503	0.55832386	0.5526522	0.57574177	0.5524014	0.5758223	0.57795125	0.57961434
0.0	0.56450504	0.5675521	0.58356726	0.55799025	0.5539771	0.57737094	0.5530926	0.57425374	0.57708395	0.57986385
0.0	0.5633229	0.56906694	0.5849805	0.55989075	0.55470663	0.57742447	0.5541667	0.5765285	0.5778533	0.5776485
0.0	0.5647459	0.57128465	0.5836761	0.55798805	0.55520624	0.5772657	0.55112475	0.57527703	0.5740688	0.5781438
0.0	0.56551445	0.5673227	0.58441573	0.5597557	0.5536285	0.5774001	0.5520281	0.5749212	0.5765324	0.5781608
0.0	0.5657452	0.56975156	0.5840361	0.55936754	0.5556424	0.5775276	0.55180085	0.5758784	0.5777166	0.5786124
0.0	0.564947	0.56910646	0.582481	0.55880934	0.5544188	0.57657415	0.55075544	0.5777647	0.5744288	0.57835734
0.0	0.5650133	0.56734973	0.58309674	0.5575494	0.5519738	0.5768046	0.55168647	0.575681	0.57234687	0.5780482
0.0	0.5692951	0.5765775	0.58928716	0.5690563	0.56338674	0.584299	0.56291693	0.58660924	0.5925955	0.580299
0.0	0.56516856	0.5706642	0.5840607	0.5585795	0.5531177	0.5762161	0.55347335	0.5775123	0.57722884	0.5773031
0.0	0.5642534	0.5667204	0.58469284	0.5599568	0.5541444	0.57568336	0.5518849	0.5752822	0.5770855	0.57939595
0.0	0.56339735	0.5664411	0.5849354	0.5593172	0.55515605	0.5762517	0.5535459	0.5745346	0.5742368	0.5799955
0.0	0.56515974	0.5681323	0.5827085	0.5575938	0.5539371	0.5773505	0.5530106	0.5745157	0.57855916	0.57803375
0.0	0.5643685	0.56937695	0.5843523	0.55910724	0.553212	0.5762333	0.5535031	0.57561487	0.5757174	0.5793595
0.0	0.56990767	0.5793513	0.58928454	0.56890684	0.56402236	0.5851888	0.56454396	0.58611166	0.5911823	0.5819978
0.0	0.56969446	0.58018553	0.58923733	0.56950134	0.5637225	0.58541083	0.56313944	0.58803564	0.59191513	0.5824288
0.0	0.567869	0.577607	0.58988	0.56947565	0.5628554	0.5846067	0.56336033	0.5869901	0.5888867	0.5817024
0.0	0.5705779	0.57864535	0.5871115	0.5695549	0.56284106	0.58543926	0.5623101	0.58608365	0.59041244	0.58222806
0.0	0.5699937	0.5798256	0.5884529	0.5691226	0.5624295	0.58675265	0.5645244	0.5905686	0.5902102	0.5811748
0.0	0.569707	0.57745165	0.5896851	0.56919336	0.5634815	0.5855224	0.5641228	0.5866093	0.588433	0.5798454
0.0	0.56425303	0.5698597	0.5837948	0.55756485	0.55279446	0.57507384	0.5526223	0.5742117	0.5774607	0.5790617
0.0	0.5650218	0.5689984	0.58317816	0.55758953	0.5543143	0.57422096	0.5492646	0.57242167	0.5747157	0.57897675
0.0	0.023906877	0.08683921	0.035873223	0.0367259	0.029564198	0.14324908	0.41370374	0.015647586	0.043178815	0.050137732
0.0	0.024031753	0.086387925	0.03584312	0.03662903	0.029546788	0.14315462	0.40926117	0.015559855	0.04366485	0.04988927
0.0	0.024074236	0.086150184	0.03584439	0.036657758	0.029470425	0.14321157	0.41106257	0.015578039	0.04328846	0.050087854
0.0	0.023968572	0.086891405	0.03586574	0.036658622	0.029642947	0.14280051	0.41350448	0.01559068	0.043234088	0.050539747
0.0	0.024015121	0.0864175	0.035587348	0.036604367	0.029534042	0.1431823	0.41195336	0.015490159	0.04382734	0.050103296
0.0	0.023994805	0.08668796	0.03569163	0.036587235	0.029553106	0.14309102	0.41343787	0.015567014	0.042824168	0.050367784
0.0	0.012232808	0.12538476	0.06884336	0.015746381	0.030839868	0.04581381	0.01957686	0.013069308	0.0058489847	0.09439313
0.0	0.012218447	0.12524852	0.068523884	0.015705198	0.030889137	0.046259016	0.019294119	0.013093028	0.00582196	0.09504492
0.0	0.012224427	0.12461614	0.0685451	0.015724735	0.030757498	0.046105508	0.019426381	0.013048021	0.0057216003	0.09460955
0.0	0.012215334	0.12621632	0.06866369	0.01566828	0.031035656	0.04589215	0.01949117	0.013246678	0.005836587	0.09509763
0.0	0.012218786	0.12562141	0.068674244	0.015689055	0.030851213	0.046320517	0.019566135	0.013022892	0.005807249	0.09505808
0.0	0.012183914	0.12482471	0.06846398	0.015646366	0.030858971	0.045880478	0.019534502	0.01293353	0.0057262573	0.09472148
0.0	0.011367227	0.07816085	0.032108426	0.040804617	0.030942764	0.09485249	0.007164905	0.0044073905	0.020275386	0.0864958
0.0	0.011374763	0.07807198	0.032170843	0.040689435	0.030747008	0.09513543	0.0071104523	0.004385271	0.020470906	0.08607624
0.0	0.011399559	0.07739397	0.032021377	0.04085605	0.030664468	0.09466056	0.0071517355	0.004342949	0.020061258	0.086465016
0.0	0.011383089	0.07852844	0.03223381	0.04084497	0.030820347	0.09521916	0.007182099	0.0044122995	0.0202728	0.08603459
0.0	0.011388585	0.07684706	0.03214707	0.040796425	0.030722648	0.09550789	0.0071270885	0.0043712906	0.020300105	0.08610293
0.0	0.011353051	0.078003	0.032104306	0.04067587	0.030905722	0.09518014	0.007178493	0.0043957992	0.020329086	0.086197175
0.0	0.017359348	0.13605417	0.049523734	0.0115732	0.032632936	0.074391305	0.013274063	0.008178273	0.013699223	0.0494866
0.0	0.01738397	0.13513213	0.049152758	0.011576479	0.03229023	0.07405357	0.013095276	0.008108723	0.013572099	0.04966668
0.0	0.017433375	0.1353078	0.049301192	0.011609174	0.032335028	0.07401125	0.01315889	0.008174322	0.013716261	0.04961042
0.0	0.017403921	0.13558656	0.04938612	0.011624866	0.032451127	0.07410999	0.013207315	0.0082059745	0.0135765355	0.04991935
0.0	0.017372506	0.1348469	0.04897649	0.0115539	0.032217767	0.07410078	0.013184507	0.008084092	0.01371848	0.049288534
0.0	0.017345397	0.1342834	0.049199488	0.011533607	0.032272164	0.07406884	0.013213629	0.00804823	0.013707942	0.049644742
0.0	0.011281307	0.06787153	0.116445	0.03906331	0.021916315	0.036452357	0.010222637	0.006916918	0.029965125	0.042705704
0.0	0.01127281	0.06723669	0.11634412	0.039117347	0.021962697	0.03669803	0.010113599	0.006847619	0.030469159	0.04266321
0.0	0.011314105	0.066906065	0.11633779	0.03916937	0.021859504	0.036348436	0.010150112	0.0069186273	0.030283503	0.04287961
0.0	0.011301535	0.067239024	0.11615125	0.03915547	0.02192667	0.03637883	0.010183227	0.006911106	0.030022562	0.042891435
0.0	0.011295036	0.067427434	0.11616398	0.039081443	0.021870416	0.036788672	0.010203105	0.006838098	0.030218277	0.042822372
0.0	0.011263428	0.06671972	0.11633069	0.03901687	0.021907812	0.03633273	0.010192473	0.0067979665	0.03006262	0.042387918
0.0	0.017190456	0.11329349	0.05791374	0.04283676	0.094474986	0.060848758	0.009360404	0.0038199008	0.003959352	0.12893721
0.0	0.017259067	0.11329153	0.05783904	0.04268822	0.09408109	0.06101138	0.0092273485	0.0038412737	0.003963953	0.1276586
0.0	0.01720848	0.11225419	0.057919674	0.04286717	0.093743026	0.060856767	0.009303901	0.0038549132	0.003856547	0.12804799
0.0	0.017228942	0.11338416	0.057783958	0.042820513	0.094415285	0.060797375	0.009359396	0.0038707862	0.0039224452	0.12948494
0.0	0.017240288	0.1122442	0.057986815	0.0427104	0.09383155	0.061142426	0.00936139	0.0038411296	0.0039323336	0.1279347
0.0	0.017131126	0.113231815	0.057896964	0.042583097	0.09457349	0.0608306	0.009369884	0.0038330862	0.0039057601	0.12912054
0.0	0.01912307	0.07507621	0.035171907	0.026043542	0.041493963	0.05892464	0.017370716	0.006016708	0.0024880548	0.008496741
0.0	0.019080633	0.07521029	0.035151426	0.026097577	0.041694388	0.058988936	0.017114675	0.00602942	0.0024439285	0.008488213
0.0	0.019092282	0.07421735	0.035127435	0.025980866	0.041425373	0.059048403	0.017222766	0.0059447032	0.0024279752	0.008478069
0.0	0.019101866	0.07526171	0.03525219	0.026079088	0.041649945	0.0591723	0.01728763	0.006076808	0.002434996	0.008500734
0.0	0.019137172	0.07445631	0.035015382	0.025969742	0.04125069	0.059137154	0.017217455	0.0059544635	0.0024614763	0.008494535
0.0	0.019033318	0.07460451	0.03514111	0.025828728	0.041525	0.05926111	0.01725495	0.0059282305	0.0024159465	0.0085078515
0.0	6.23278e-05	0.10524107	0.060040507	0.03510231	0.046551917	0.06494524	0.0049097	0.0050305063	0.020686	0.03343768
0.0	6.247556e-05	0.105647534	0.060639765	0.03516898	0.046775777	0.065126054	0.004911578	0.005019271	0.020464988	0.033552654
0.0	6.205559e-05	0.10456266	0.060222868	0.03487583	0.046245515	0.065010525	0.004896671	0.0049852543	0.020439224	0.033368677
0.0	0.0059731654	0.03426803	0.11299866	0.022417007	0.047349963	0.07468122	0.019096512	0.010266572	0.01197181	0.049786124
0.0	0.005970171	0.03450754	0.11319356	0.022339853	0.047564916	0.07477671	0.019202258	0.010212543	0.011878996	0.04960244
0.0	0.005979468	0.03467777	0.11326553	0.02237048	0.04759504	0.07528505	0.019075906	0.01035343	0.012078636	0.049628455
0.0	0.005969376	0.034211878	0.11244777	0.022288399	0.04748732	0.07435235	0.019123362	0.0101977475	0.0119391065	0.049168035
0.0	0.005966083	0.03441523	0.112258874	0.02231255	0.04750166	0.07480434	0.01914947	0.010140574	0.011906531	0.04966953
0.0	0.005956973	0.0340916	0.11252851	0.022219589	0.04735315	0.075350836	0.019035334	0.010245294	0.011896163	0.04933495
0.0	0.005970301	0.0341886	0.11211061	0.022256583	0.04751324	0.07464607	0.01909835	0.01021171	0.011866538	0.049890943
0.0	0.005975677	0.03421016	0.11301691	0.022341935	0.04769267	0.07435876	0.019208374	0.010269524	0.012130667	0.04971358
0.0	0.010778577	0.07630955	0.040764604	0.030059548	0.03037613	0.054333936	0.00559129	0.00424341	0.011998382	0.2398903
0.0	0.010730642	0.07681635	0.04086707	0.030032435	0.030466974	0.054256443	0.0055740466	0.0042371666	0.012023154	0.24078228
0.0	0.010759137	0.07676409	0.040745255	0.030102398	0.030149622	0.05417463	0.005571354	0.0042316294	0.011894247	0.24283624
0.0	0.010168112	0.022599299	0.03862637	0.023889251	0.03430576	0.11660397	0.021531153	0.003925489	0.025966544	0.113900945
0.0	0.015248549	0.013472528	0.059779953	0.05510243	0.031131325	0.13160466	0.0071028955	0.023866273	0.01568843	0.024497984
0.0	0.015203685	0.013455198	0.059921887	0.054836247	0.0314399	0.1311148	0.0070840847	0.023843545	0.015833922	0.024697347
0.0	0.01523576	0.0133755645	0.060007256	0.05520058	0.031377524	0.13084583	0.0070897858	0.023954503	0.015774408	0.024485245
0.0	0.015220264	0.01322118	0.059587013	0.054862846	0.031407855	0.13066979	0.007050947	0.023734692	0.015941078	0.024377946
0.0	0.015206348	0.013586449	0.059600797	0.05489131	0.031162301	0.1304378	0.0070657185	0.023527164	0.015515748	0.024615996
0.0	0.015189563	0.013344421	0.05968097	0.054938752	0.031196065	0.13046864	0.0070628086	0.023743443	0.015788926	0.024606748
0.0	0.0151345655	0.01328589	0.05976337	0.054739423	0.031224145	0.13080712	0.007072158	0.023662725	0.015520637	0.0245971
0.0	0.015113649	0.013401414	0.05964208	0.05490316	0.031437505	0.13099255	0.007079548	0.023714205	0.01565247	0.024568105
0.0	0.015242458	0.0133109735	0.059793003	0.05496713	0.031496245	0.13070308	0.00705744	0.02364993	0.015897175	0.024436591
0.0	0.0151113	0.013372646	0.059701316	0.054952912	0.031137064	0.1308134	0.0070602507	0.0237032	0.01578191	0.024444027
0.0	0.013254341	0.100622654	0.039884306	0.06462662	0.03217748	0.20651689	0.0067048157	0.013840942	0.024041366	0.047520403
0.0	0.01326843	0.10053332	0.04004041	0.064835854	0.03217566	0.20699586	0.0066979565	0.013785312	0.023680694	0.04771225
0.0	0.01328089	0.10063129	0.040017948	0.06469661	0.032260183	0.20652474	0.006709819	0.013869523	0.023551261	0.047906812
0.0	0.018097324	0.118357025	0.041038983	0.02194246	0.042975284	0.085332476	0.007667935	0.024769146	0.23428777	0.030958513
0.0	0.018025812	0.11739564	0.041078538	0.02188196	0.042602126	0.08587419	0.007612697	0.024359332	0.23113835	0.030742597
0.0	0.018123932	0.11848471	0.041123677	0.022041276	0.042910222	0.08594822	0.007645002	0.024956377	0.23459674	0.03119442
0.0	0.018017298	0.11769972	0.041149862	0.021996189	0.042675354	0.08593064	0.007600185	0.024740975	0.23306204	0.030981118
0.0	0.011253699	0.09420653	0.023931509	0.038885117	0.02708388	0.055437688	0.0045185504	0.00409156	0.0053510116	0.07434004
0.0	0.011079232	0.09395435	0.023866002	0.03894124	0.02692209	0.05563802	0.0045369198	0.004023483	0.0052891155	0.07441239
0.0	0.011186141	0.09309262	0.02394393	0.038946968	0.026948912	0.055253025	0.004545374	0.004051951	0.005303613	0.07457953
0.0	0.011916931	0.039217193	0.01733719	0.021589028	0.11994931	0.07511616	0.0034263881	0.017995851	0.019875126	0.0534629
0.0	0.011899038	0.039619982	0.017129399	0.021583237	0.12086629	0.07469414	0.003433211	0.017806666	0.019964626	0.053814076
0.0	0.011878319	0.039525744	0.017288726	0.021623967	0.12089748	0.07486775	0.003411905	0.017747235	0.019639693	0.054117072
0.0	0.012135297	0.023979483	0.06235891	0.036154695	0.04890979	0.13978316	0.045235522	0.007713287	0.0044077565	0.019859193
0.0	0.012575709	0.06310436	0.04579344	0.021891413	0.03766205	0.03535951	0.007897101	0.024217214	0.008481361	0.014829843
0.0	0.013614916	0.051368695	0.03644218	0.044248898	0.034661356	0.06764352	0.0052604303	0.010615562	0.09972413	0.014766804
0.0	0.013572129	0.051439516	0.036114756	0.043985814	0.034821413	0.06721103	0.00524179	0.010389599	0.09958171	0.014768525
0.0	0.013640595	0.05200949	0.03663345	0.044288315	0.035153903	0.06796919	0.0052559935	0.010545831	0.099309646	0.014762101
0.0	0.013608771	0.050872717	0.03639213	0.044118226	0.035126314	0.06719061	0.0052378573	0.0105068935	0.1007753	0.014643028
0.0	0.013615321	0.05130328	0.036460415	0.043678652	0.03480797	0.06748035	0.0052353437	0.010380645	0.09960424	0.014772044
0.0	0.013523526	0.050951723	0.036431648	0.044080313	0.034926496	0.0679184	0.00527765	0.010513361	0.09857806	0.014602924
0.0	0.013621149	0.051560547	0.036319427	0.043928843	0.034825124	0.06736225	0.0052589313	0.010400459	0.0996249	0.014843506
0.0	0.013549065	0.05105884	0.036517885	0.044385903	0.034925733	0.06732838	0.005255011	0.010536616	0.09826267	0.014729756
0.0	0.013588214	0.051596537	0.036452424	0.04403858	0.03479639	0.06766467	0.0052549313	0.010442849	0.10007161	0.0147434855
0.0	0.018165005	0.05145853	0.024030939	0.029460806	0.02430032	0.10827826	0.0075982613	0.006134637	0.034802444	0.067646034
0.0	0.01815771	0.05116849	0.024023091	0.029409422	0.02425604	0.10872402	0.007613406	0.006173452	0.034734514	0.06816613
0.0	0.018062785	0.3842773	0.040655445	0.026594909	0.034903746	0.048874777	0.010657075	0.008398458	0.008376389	0.12189103
0.0	0.012284455	0.31489134	0.087370455	0.018495813	0.028566571	0.11333863	0.015770767	0.0065733353	0.03168923	0.021711199
0.0	0.012312836	0.31698224	0.087401874	0.01855035	0.028503561	0.11355278	0.015687803	0.006711342	0.031643055	0.021695586
0.0	0.011378588	0.04313378	0.07127772	0.057290446	0.031274624	0.061316546	0.012596735	0.005514648	0.03624448	0.031978816
0.0	0.011390416	0.04252134	0.07118128	0.057272058	0.03149274	0.061282173	0.012520371	0.0055342983	0.036742453	0.031760916
0.0	0.018296147	0.30082735	0.023894323	0.06034235	0.027324023	0.081989065	0.013637444	0.008617328	0.04295218	0.009398244
0.0	0.018381216	0.30219653	0.023893522	0.060490787	0.027366372	0.08191342	0.013812949	0.008735845	0.042975374	0.009447479
0.0	0.014448857	0.19863015	0.040275287	0.023337224	0.054233618	0.14688279	0.011427768	0.01722443	0.02005988	0.025586117
0.0	0.01115354	0.044029105	0.0808618	0.18468997	0.052960448	0.08067423	0.011696372	0.0148880435	0.008926959	0.015805747
0.0	0.011147009	0.04438916	0.08057396	0.18470567	0.053316668	0.08041835	0.011714322	0.014656465	0.008836064	0.015711524
0.0	0.011131667	0.04480668	0.08097272	0.1850208	0.05313523	0.08067504	0.011774141	0.014857513	0.0087517565	0.015944669
0.0	0.011159431	0.044155158	0.080558315	0.18440261	0.053416997	0.08042565	0.011741424	0.0147263855	0.008953906	0.015772114
0.0	0.011153497	0.04444644	0.080495186	0.18470672	0.05311287	0.0806994	0.011819591	0.014779811	0.008829702	0.015865406
0.0	0.011138367	0.04448128	0.08072821	0.18473218	0.05316349	0.08023738	0.011756749	0.014811249	0.008856061	0.015745806
0.0	0.010485964	0.1994622	0.03283037	0.26298827	0.017209131	0.08199328	0.012332058	0.011838313	0.05630623	0.108004324
0.0	0.010518629	0.19998357	0.03304934	0.26292503	0.017086655	0.082115285	0.012376637	0.011841136	0.05519563	0.10867852
0.0	0.010500164	0.19975942	0.03303371	0.26320964	0.017212164	0.08173387	0.012406515	0.011744501	0.056509353	0.10929428
0.0	0.012441402	0.016106395	0.017916951	0.025695968	0.03611006	0.07938009	0.0189432	0.010174137	0.017480886	0.037010103
0.0	0.015425732	0.036168937	0.0364613	0.06268793	0.06470508	0.11210869	0.005817182	0.019738812	0.009277646	0.14580195
0.0	0.015476734	0.036317825	0.036463164	0.06308257	0.06467591	0.11226529	0.005824834	0.019738933	0.009111549	0.14667057
0.0	0.015377264	0.036315005	0.036486708	0.06293399	0.06460297	0.11226482	0.005823393	0.019543353	0.009128561	0.1461377
0.0	0.07152505	0.36533058	0.22214451	0.071750686	0.30938172	0.39427888	0.023926185	0.36072913	0.6541647	0.36216876
0.0	0.5642504	0.56959873	0.5831737	0.5584858	0.5549073	0.5757028	0.55202895	0.57369286	0.57797015	0.5790356
0.0	0.5645503	0.5701411	0.584199	0.556779	0.5540512	0.57549113	0.55173177	0.5738945	0.5792911	0.5795534
0.0	0.5639634	0.5691828	0.5838439	0.5583934	0.5529512	0.57412934	0.5528816	0.57407755	0.578695	0.5779731
0.0	0.5648696	0.5661004	0.5848421	0.5584958	0.5547619	0.57628304	0.5518763	0.5743313	0.57654184	0.5800021
0.0	0.56302005	0.5691327	0.5820004	0.5580447	0.55424976	0.57511854	0.5512175	0.5731151	0.5782074	0.5795338
0.0	0.5640649	0.5681199	0.5836243	0.55814797	0.55520195	0.575269	0.5513101	0.5739447	0.57776564	0.57765913
0.0	0.56416184	0.56940114	0.5849194	0.55680025	0.5547916	0.5738093	0.5504862	0.57522357	0.5776914	0.57990175
0.0	0.5637677	0.5699712	0.5821245	0.5572476	0.5546335	0.5753222	0.54902774	0.5712978	0.5757744	0.5795276
0.0	0.56468016	0.56885576	0.5843192	0.55801976	0.5533914	0.57422334	0.55045325	0.5746264	0.57500595	0.5799571
0.0	0.56304294	0.56783015	0.58404225	0.5594409	0.55284756	0.57532185	0.55231595	0.5748307	0.5771882	0.5806079
0.0	0.56434166	0.5684225	0.5836246	0.5583211	0.5532807	0.5748931	0.5513415	0.5768062	0.57311517	0.57930344
0.0	0.5629826	0.56926113	0.5836262	0.5573788	0.55440474	0.57570285	0.5522574	0.5743325	0.5774464	0.57896525
0.0	0.5644261	0.5699768	0.5832687	0.555886	0.5529336	0.575791	0.5512208	0.5717161	0.5764985	0.57775885
0.0	0.5629357	0.5697138	0.5843272	0.5582933	0.55394036	0.57510513	0.55018336	0.5745889	0.576913	0.578298
0.0	0.56365985	0.56851846	0.5847464	0.5585036	0.55200934	0.57453966	0.55176306	0.5750448	0.57549006	0.5805933
0.0	0.56407607	0.56937516	0.5839982	0.5588923	0.55419976	0.5756635	0.54902375	0.5727169	0.5748606	0.57914263
0.0	0.5643232	0.56988454	0.58371574	0.5579975	0.5536417	0.57601005	0.55187464	0.5753408	0.5761179	0.57839185
0.0	0.5638764	0.56902236	0.5837148	0.55768794	0.5527202	0.5750068	0.552636	0.57497144	0.57635194	0.58093786
0.0	0.5647467	0.56799346	0.58436394	0.5579111	0.5542658	0.5745254	0.551187	0.57388246	0.57686394	0.5793829
0.0	0.56409574	0.57015026	0.584233	0.5563313	0.55200475	0.57348096	0.55122715	0.57214576	0.5779684	0.5797289
0.0	0.5627333	0.5684184	0.58337635	0.5564143	0.5543279	0.5742565	0.5517164	0.57469684	0.57796913	0.5776942
0.0	0.564943	0.5698961	0.58390695	0.5571713	0.5537274	0.5752715	0.55288035	0.5732796	0.57969344	0.5785649
0.0	0.5645094	0.56852525	0.58389705	0.5574079	0.5528224	0.57447803	0.55158174	0.57284826	0.5797027	0.57962924
0.0	0.5644729	0.5706227	0.5837168	0.55881786	0.5538705	0.57573164	0.5524623	0.57492393	0.5778361	0.5805051
0.0	0.56332815	0.56978506	0.5833565	0.5569279	0.55295616	0.5747986	0.5500353	0.5741213	0.5742391	0.5792852
0.0	0.5644769	0.56831783	0.5836272	0.5586236	0.55434674	0.57494205	0.5532022	0.574417	0.5788294	0.5789166
0.0	0.5648148	0.56885856	0.583526	0.55805576	0.55392015	0.57517827	0.55326295	0.57480556	0.57842624	0.5789933
0.0	0.5649325	0.5683901	0.5840247	0.5572998	0.5530428	0.5749104	0.55137825	0.5730901	0.5770155	0.57998556
0.0	0.56405246	0.5703619	0.5838413	0.55873984	0.5543017	0.57561886	0.55095476	0.5750455	0.57808685	0.5770713
0.0	0.01780429	0.048272107	0.0018950134	0.03456026	0.03641231	0.014239591	0.020107793	0.019139746	0.022494683	0.0073639085
0.0	0.56396925	0.5682363	0.58277446	0.55787945	0.5535774	0.57465386	0.55044997	0.5732757	0.57773834	0.57855797
0.0	0.5646273	0.57040614	0.583496	0.5584772	0.5526276	0.5748274	0.5497706	0.5760666	0.579556	0.5802138
0.0	0.564678	0.57031995	0.5840359	0.55843693	0.5544942	0.57472646	0.5529921	0.57608974	0.57802546	0.5787943
0.0	0.5649071	0.5682467	0.5837252	0.5584795	0.5546349	0.57437724	0.552128	0.5719783	0.5802452	0.57964706
0.0	0.5636328	0.5718943	0.5840556	0.55805206	0.55318415	0.5753945	0.5521042	0.57243943	0.57671314	0.5797947
0.0	0.5649938	0.5679683	0.5833939	0.55637234	0.5551746	0.57692534	0.5490706	0.57519615	0.57997364	0.5796888
0.0	0.56944567	0.5809523	0.590368	0.5725463	0.5642277	0.58798176	0.56498164	0.5933989	0.59251994	0.57951295
0.0	0.56370866	0.57083607	0.58344537	0.556016	0.5539562	0.5774843	0.55389047	0.57352334	0.57742417	0.575769
0.0	0.57071435	0.58240575	0.5914683	0.5728231	0.56577986	0.58928853	0.5657253	0.5902879	0.59308094	0.581223
0.0	0.5636248	0.5704187	0.58278	0.560987	0.5541977	0.5763774	0.5538246	0.57717323	0.5778285	0.5784832
0.0	0.5654832	0.56970286	0.5839635	0.55813235	0.55417746	0.57899755	0.55220616	0.57635146	0.5735653	0.578935
0.0	0.56476337	0.5678866	0.58399594	0.5584664	0.55296576	0.5782197	0.5532228	0.57563233	0.57655686	0.5788081
0.0	0.5646055	0.56871635	0.58243144	0.55878186	0.55333656	0.5761131	0.55253154	0.57538754	0.57814014	0.5789789
0.0	0.5638441	0.5695195	0.58452445	0.55991596	0.5522561	0.5766752	0.55029356	0.5742553	0.57904	0.5793839
0.0	0.5651799	0.5688475	0.5833273	0.556883	0.55386245	0.5747109	0.55410576	0.57382166	0.5734161	0.57955307
0.0	0.56470674	0.5668789	0.5819904	0.55645263	0.55330145	0.5765228	0.5519966	0.574937	0.57419163	0.579596
0.0	0.5660262	0.56742495	0.58284307	0.5584885	0.5544168	0.5760565	0.5527741	0.5750475	0.57622343	0.57912004
0.0	0.56436944	0.5692245	0.58305156	0.5574014	0.5544409	0.5758678	0.55222434	0.5756842	0.5753566	0.5795915
0.0	0.5647911	0.5673469	0.5800256	0.55873483	0.55318743	0.5768381	0.5521127	0.5755965	0.5754521	0.5760592
0.0	0.56374866	0.5682582	0.58375025	0.55943924	0.553243	0.577567	0.5534168	0.57559556	0.5723163	0.57914233
0.0	0.5646178	0.56801564	0.58305144	0.55736136	0.5525605	0.57760966	0.55422854	0.5739543	0.57536775	0.5794487
0.0	0.5642547	0.5686539	0.58330804	0.55705863	0.5517029	0.5765285	0.55330825	0.5771711	0.57628375	0.57972354
0.0	0.5642829	0.56889313	0.58292127	0.5586241	0.55332536	0.5762198	0.5543688	0.5756489	0.57683724	0.57879156
0.0	0.5655989	0.5676389	0.58397245	0.5572395	0.5535106	0.57644075	0.5549507	0.5735464	0.5752047	0.5798323
0.0	0.5640706	0.5688732	0.58301014	0.5560948	0.5528806	0.5773436	0.55420005	0.57416695	0.57639754	0.5796446
0.0	0.56432366	0.56803054	0.5836454	0.5582833	0.5512075	0.57656837	0.55411524	0.57497036	0.57270426	0.57968646
0.0	0.56458205	0.56708366	0.58316964	0.5596038	0.55300844	0.5766734	0.5539131	0.57285744	0.57462	0.5780909
0.0	0.56512254	0.56900746	0.5826188	0.5562635	0.5531811	0.5780203	0.55297905	0.57969445	0.5742315	0.5794468
0.0	0.56641924	0.5677425	0.5826098	0.55770135	0.5535386	0.57716376	0.55259967	0.5756556	0.5761097	0.5767581
0.0	0.56579524	0.5694604	0.5825892	0.5587448	0.5541208	0.57674617	0.5534948	0.5760275	0.5759668	0.57792366
0.0	0.564945	0.5686028	0.58290505	0.55694234	0.5551346	0.57799953	0.5532703	0.5748326	0.5762831	0.57726955
0.0	0.5654752	0.56571394	0.5834297	0.55759	0.5553261	0.578228	0.55183643	0.5760635	0.5745685	0.57898366
0.0	0.56605846	0.5689087	0.5822354	0.5584209	0.55476254	0.57757735	0.55235374	0.57363623	0.57535857	0.57829654
0.0	0.56527746	0.5694625	0.5823292	0.5589956	0.5549348	0.5778001	0.5526284	0.57566804	0.57519853	0.57870734
0.0	0.5643738	0.5677949	0.583368	0.55608165	0.55406654	0.57584804	0.5519826	0.57554984	0.5738041	0.579826
0.0	0.56489694	0.5674334	0.5825938	0.5571428	0.55316514	0.5778719	0.55189407	0.57658356	0.5767051	0.5803036
0.0	0.56295204	0.5705875	0.5833194	0.5586624	0.5518848	0.5761199	0.55060816	0.57439977	0.57508934	0.5779971
0.0	0.5640547	0.572507	0.58703077	0.5627525	0.5511721	0.5786831	0.5553565	0.5808983	0.5762938	0.57871825
0.0	0.5654365	0.5695193	0.5837446	0.55792594	0.5547336	0.5774755	0.55548066	0.57468927	0.57492304	0.57875067
0.0	0.56539875	0.5694419	0.58296806	0.5581446	0.5545706	0.5774272	0.55489	0.5751118	0.5748284	0.5790734
0.0	0.5652287	0.56802064	0.58277255	0.55800253	0.5535905	0.5773857	0.5547506	0.5704072	0.5771128	0.5802168
0.0	0.56298643	0.5701741	0.58377326	0.5586948	0.5530532	0.57860476	0.55181706	0.5757604	0.57620734	0.5783314
0.0	0.564739	0.56989694	0.5833198	0.5582782	0.55263376	0.5768019	0.5510236	0.572881	0.5738285	0.57585037
0.0	0.565609	0.5689855	0.58335906	0.55645245	0.55207866	0.5760561	0.553234	0.5716282	0.57514095	0.5793082
0.0	0.5636063	0.56572634	0.5843342	0.55770564	0.55355495	0.5765146	0.553171	0.5717419	0.5671052	0.5772481
0.0	0.56547016	0.5692201	0.5844243	0.55765927	0.5529936	0.5748969	0.55631745	0.573942	0.5763457	0.58096135
0.0	0.5639658	0.5686742	0.58611	0.56119156	0.55292493	0.57719815	0.55491656	0.5774333	0.57235277	0.5802117
0.0	0.5664725	0.5709352	0.58560926	0.561733	0.55448055	0.5779994	0.5542707	0.5800366	0.5760653	0.5790084
0.0	0.56439847	0.57071155	0.58411515	0.5557105	0.55404544	0.57745785	0.5537811	0.57673496	0.57617444	0.5802389
0.0	0.5651922	0.5687468	0.5841725	0.5587922	0.5523597	0.57640797	0.5535645	0.57506907	0.57726103	0.57799447
0.0	0.5653597	0.56654793	0.58522415	0.5576768	0.5502707	0.5767107	0.5550142	0.57416654	0.5757798	0.5785385
0.0	0.565516	0.56876194	0.5823625	0.5572777	0.55290186	0.5777898	0.55239844	0.5737677	0.5778072	0.5772805
0.0	0.5641893	0.56698865	0.58274645	0.5579911	0.5531642	0.5765173	0.5509606	0.57528234	0.57554317	0.57969314
0.0	0.564462	0.5680982	0.58220583	0.5583522	0.55283564	0.57736826	0.5513196	0.57589954	0.5748893	0.5767147
0.0	0.5649734	0.56846064	0.5841444	0.5580331	0.5527567	0.57571507	0.55391985	0.5771537	0.5772394	0.57574654
0.0	0.56326413	0.56760854	0.5841648	0.5581975	0.5548588	0.5772378	0.5528602	0.57772845	0.5760597	0.5783828
0.0	0.5631897	0.56807435	0.58450073	0.5582593	0.5535927	0.5782674	0.55321956	0.5771483	0.57641304	0.5785438
0.0	0.5638865	0.5691512	0.5836273	0.5591577	0.5535615	0.57732433	0.5540462	0.5761666	0.57601064	0.5786201
0.0	0.5634748	0.5688132	0.5843749	0.5590044	0.55212826	0.5782378	0.553136	0.57490337	0.5777282	0.5765962
0.0	0.56552404	0.5731162	0.5849325	0.5633341	0.55400926	0.5771541	0.554337	0.58112365	0.58226115	0.5807776
0.0	0.56361616	0.56822306	0.5825661	0.557319	0.55297315	0.5761239	0.5505592	0.576257	0.57498306	0.57827884
0.0	0.5636567	0.5726248	0.58464766	0.5604853	0.5559199	0.5766968	0.5521831	0.5765791	0.5750304	0.5778842
0.0	0.027754487	0.96984667	0.7946616	0.91212636	0.59521425	0.3285219	0.8828529	0.98010916	0.9611914	0.75186765
0.0	0.074710935	0.5095938	0.22085667	0.040138163	0.37948945	0.43400598	0.044194248	0.61655784	0.8441934	0.3174692
0.0	0.566096	0.5668745	0.5831134	0.5559584	0.55126065	0.5768459	0.5506946	0.5713819	0.57810545	0.58085513
0.0	0.56519806	0.56751466	0.5841812	0.55775595	0.55385464	0.57653403	0.55031604	0.57292855	0.5775911	0.57996595
0.0	0.5680173	0.5803854	0.5898749	0.5713637	0.5614183	0.5858404	0.56314254	0.5897606	0.5890724	0.5809466
0.0	0.5700703	0.58089304	0.5898367	0.572704	0.5625749	0.5871791	0.5621123	0.5895056	0.5903961	0.5821842
0.0	0.027593432	0.96979785	0.7933349	0.9109137	0.59165394	0.32716206	0.8812098	0.979812	0.96056473	0.74920774
0.0	0.56251043	0.5682599	0.5842453	0.55882615	0.5532026	0.5768153	0.55652815	0.57644355	0.5764793	0.5792305
0.0	0.5624851	0.5675301	0.5838107	0.55794597	0.5528647	0.57589084	0.555436	0.57581455	0.5744008	0.57933587
0.0	0.56976974	0.5796279	0.58743435	0.5695119	0.5630975	0.5855645	0.56157947	0.5842885	0.59034824	0.57997036
0.0	0.01142828	0.03088603	0.11294633	0.052178692	0.011428446	0.083839536	0.010818694	0.019510215	0.19356182	0.062940255
0.0	0.5627405	0.569962	0.58286345	0.55765057	0.55281615	0.5770522	0.55350596	0.57396215	0.57219017	0.57784307
0.0	0.087620854	0.63743395	0.17570253	0.056111254	0.3721212	0.42514068	0.48966494	0.6823445	0.7508833	0.40146482
0.0	0.06501626	0.73215103	0.22073886	0.028724553	0.34733152	0.35368603	0.09975887	0.7346923	0.42579466	0.53205526
0.0	0.079721086	0.72141486	0.18765862	0.023995068	0.39607623	0.39302698	0.06474177	0.7520151	0.63754886	0.4201125
0.0	0.061351657	0.6627141	0.28201014	0.047470443	0.27534747	0.3140677	0.052286394	0.66042507	0.79779994	0.4442545
0.0	0.0861683	0.7495764	0.20134206	0.043202914	0.44964463	0.41360697	0.049834296	0.5319422	0.47760412	0.5168621
0.0	0.08589051	0.7278596	0.16844504	0.046034258	0.45758992	0.3720399	0.084784165	0.62547004	0.48041314	0.19399162
0.0	0.035723858	0.5327544	0.25695062	0.039907176	0.41260782	0.34991488	0.12432243	0.73876435	0.81533974	0.3887231
0.0	0.06723022	0.76467794	0.17053403	0.058756486	0.38924438	0.4149423	0.03360345	0.65645874	0.95459396	0.3808527
0.0	0.063203245	0.7390979	0.15594916	0.0738169	0.41202196	0.4555047	0.12261521	0.73001355	0.4772164	0.59899247
0.0	0.027638922	0.9695058	0.794576	0.91081274	0.5927814	0.32570386	0.8825003	0.98006815	0.9604187	0.74909395
0.0	0.5642418	0.5677646	0.58366495	0.5585245	0.5530584	0.5771353	0.5545216	0.575982	0.57696086	0.57855284
0.0	0.027711872	0.9704476	0.7963767	0.9129273	0.59932464	0.33173972	0.882232	0.9805597	0.96167064	0.7506184
0.0	0.5641833	0.5709854	0.5824384	0.5567018	0.5538584	0.57675123	0.55275035	0.5748532	0.5722896	0.5765179
0.0	0.5656596	0.5688194	0.58333176	0.5569586	0.5528074	0.57604593	0.5534952	0.5766604	0.57426417	0.57747996
0.0	0.56566167	0.5667922	0.5843254	0.55866337	0.5520621	0.5766651	0.5531079	0.57393426	0.57565564	0.57933706
0.0	0.56494236	0.5692306	0.5841363	0.5571473	0.5536022	0.577687	0.55250627	0.5732038	0.5732434	0.5779774
0.0	0.56949425	0.5778453	0.58936083	0.5705213	0.5629259	0.5858207	0.5616985	0.5854428	0.59336954	0.58174086
0.0	0.56585914	0.5718277	0.5853147	0.56093603	0.55572635	0.57969385	0.55750066	0.58179194	0.580911	0.57686853
0.0	0.56758887	0.57356906	0.5864335	0.5625794	0.5564789	0.5798989	0.55739766	0.5828629	0.58062434	0.5788903
0.0	0.5645113	0.56983775	0.58241045	0.55747896	0.55528927	0.5762759	0.55414385	0.57694954	0.57713187	0.5777211
0.0	0.56871635	0.5786664	0.58974653	0.5688602	0.56210625	0.58738786	0.56383026	0.58764195	0.5908198	0.5814953
0.0	0.5642197	0.5695208	0.5843219	0.5584252	0.55284715	0.57850695	0.55412143	0.5740252	0.57420266	0.5797952
0.0	0.5646791	0.5679722	0.5842581	0.5587637	0.55334806	0.57628304	0.55184567	0.5750778	0.57632554	0.57806927
0.0	0.5650349	0.5688284	0.5842455	0.5570576	0.55568725	0.5777082	0.5520487	0.57519275	0.57736236	0.57497615
0.0	0.5646126	0.56832904	0.5847744	0.5589191	0.553694	0.57716733	0.55361784	0.57580286	0.57666034	0.578
0.0	0.5649863	0.5688148	0.58329827	0.5572531	0.55594444	0.5779492	0.5521009	0.57508427	0.57615584	0.5746948
0.0	0.5689468	0.5783114	0.58635026	0.5697881	0.5634759	0.5868018	0.56227803	0.58914465	0.5912032	0.57999444
0.0	0.5644708	0.56466305	0.5835886	0.557552	0.55449	0.5775114	0.5541184	0.5742939	0.57776874	0.5766896
0.0	0.5637812	0.57004887	0.582976	0.5587844	0.55359083	0.57704055	0.55197775	0.5767179	0.57574415	0.5739329
0.0	0.56336087	0.56734043	0.583299	0.55731344	0.55437964	0.57695717	0.5510961	0.5722191	0.57395995	0.5748283
0.0	0.56563187	0.5698747	0.582383	0.55798286	0.552823	0.5767947	0.5535059	0.57342345	0.57493085	0.58109456
0.0	0.04662354	0.44488004	0.21411072	0.03863365	0.23450154	0.386878	0.028328806	0.90681726	0.13928582	0.4466119
0.0	0.5660821	0.5725413	0.5853599	0.5620166	0.5551175	0.5789783	0.5562211	0.580758	0.5806898	0.57960135
0.0	0.56617516	0.5745872	0.58487916	0.5623951	0.555051	0.5800764	0.5579741	0.5796976	0.5811192	0.5786889
0.0	0.5669044	0.573691	0.5858788	0.56236786	0.55635875	0.58018357	0.5560522	0.579951	0.57869935	0.5807079
0.0	0.5667819	0.5722333	0.5851508	0.5622359	0.5548041	0.57802814	0.55709845	0.5786172	0.5782672	0.5801953
0.0	0.5672651	0.57278264	0.584644	0.56058824	0.55612445	0.5803371	0.555864	0.57779104	0.5801293	0.58098596
0.0	0.56719387	0.5728239	0.5850016	0.56178164	0.55642503	0.57946676	0.5547992	0.58045846	0.5804186	0.58005315
0.0	0.56636417	0.5731896	0.5850249	0.5620215	0.5554131	0.58058894	0.5566887	0.57922274	0.5805677	0.57923335
0.0	0.5673874	0.57230467	0.5861258	0.5618051	0.55618525	0.58010644	0.55622286	0.58088464	0.5817201	0.58012384
0.0	0.5676053	0.57218516	0.5856665	0.5620249	0.5551537	0.57946557	0.55682456	0.58193445	0.5799962	0.57992643
0.0	0.5671134	0.5714688	0.5847343	0.56084794	0.5552942	0.5785327	0.5563892	0.5770885	0.5816521	0.57964706
0.0	0.01432224	0.049379926	0.0926634	0.030720353	0.06710749	0.08607142	0.007251953	0.005453261	0.019930013	0.04672291
0.0	0.5664412	0.57290816	0.5859761	0.5608848	0.5544705	0.5800703	0.5569675	0.5800355	0.5805868	0.57949907
0.0	0.5664074	0.57245463	0.58616775	0.56114423	0.5556491	0.5806203	0.5573165	0.5813847	0.5803245	0.5793317
0.0	0.5667149	0.5720016	0.58599126	0.56177676	0.5575045	0.5798884	0.55673754	0.5806534	0.57982844	0.5811535
0.0	0.56663346	0.5721679	0.58626556	0.56364805	0.5546664	0.5801185	0.5580374	0.58236617	0.5820953	0.5797621
0.0	0.5674847	0.5730842	0.58543926	0.5623403	0.5559771	0.58076775	0.55704826	0.58023465	0.57790166	0.5803524
0.0	0.5664808	0.57254666	0.58447075	0.56050843	0.5559065	0.5798501	0.55645853	0.5796907	0.58004844	0.57976997
0.0	0.56671196	0.5700129	0.58604574	0.5633984	0.5568899	0.5796088	0.555936	0.5805038	0.58047575	0.57968163
0.0	0.5663638	0.57178354	0.58491784	0.56067187	0.5554402	0.5790522	0.55668664	0.58210033	0.58002084	0.5802909
0.0	0.5682339	0.5722393	0.5858107	0.562142	0.55548346	0.5791584	0.55663186	0.58191544	0.58021593	0.580458
0.0	0.5668012	0.5729065	0.5833044	0.5613675	0.55638015	0.5803717	0.5563425	0.57883316	0.58057934	0.57990235
0.0	0.56360424	0.5701155	0.5850324	0.5592092	0.5553047	0.579818	0.55612975	0.57789254	0.5802687	0.57938087
0.0	0.5655727	0.5735836	0.585915	0.562335	0.5542477	0.57820946	0.5547866	0.5822826	0.5807135	0.5809386
0.0	0.5672217	0.5702904	0.58604145	0.56091046	0.5554508	0.5794239	0.55422217	0.57976276	0.58090514	0.57887906
0.0	0.5678832	0.5737712	0.5857684	0.562955	0.557161	0.58050704	0.5566862	0.5804537	0.5815036	0.58052933
0.0	0.5679875	0.5784797	0.5877503	0.5693975	0.56203043	0.5876167	0.5609825	0.5864675	0.59038347	0.5811718
0.0	0.57018363	0.5814152	0.5909436	0.57218814	0.5652127	0.58849394	0.5672033	0.59421146	0.5953894	0.57937133
0.0	0.5634302	0.568792	0.5833122	0.5583794	0.55451024	0.5764839	0.555387	0.5750119	0.5781556	0.5793207
0.0	0.5637059	0.5686308	0.58321124	0.55668396	0.5542372	0.577004	0.55298084	0.57535994	0.5748199	0.5763582
0.0	0.5650384	0.5691271	0.5819857	0.5576092	0.553051	0.57446665	0.5522294	0.576784	0.5738631	0.5738065
0.0	0.56998897	0.57884735	0.58940876	0.5690023	0.5630036	0.5849821	0.5629737	0.5871367	0.5894407	0.5823857
0.0	0.5693005	0.5777082	0.5885186	0.56921166	0.56391466	0.58552676	0.5633265	0.5869172	0.58992255	0.5788275
0.0	0.56598693	0.5691879	0.5846109	0.5591701	0.55490273	0.576092	0.5529839	0.5745822	0.5755083	0.57986456
[truncated: 21,567 more rows]
