# Supplementary material for: Teasing out missing reactions in genome-scale metabolic networks through hypergraph learning
Source: Nat Commun. 2023 Apr 25;14:2375. doi: 10.1038/s41467-023-38110-7 (PMC10130184; doi:10.1038/s41467-023-38110-7)
Supplement: Supplementary file 4 — Source Data [file 41467_2023_38110_MOESM4_ESM.zip › Source Data/Figure 2/j-m/iEcSMS35_1347_cheshire.csv]

	0	0.1	0.1.1	0.1.1.1	0.1.1.1.1	0.1.1.1.1.1	0.1.1.1.1.1.1	0.1.1.1.1.1.1.1	0.1.1.1.1.1.1.1.1	0
1.0	0.998792	0.010449276	0.9987154	0.9008413	0.99966407	0.9662988	0.25300136	0.99971586	0.99930227	0.91241705
1.0	0.2421832	0.99941766	0.029354	0.8908416	0.6420094	0.9997888	0.99986875	0.99174154	0.99974006	0.99801093
1.0	0.7675048	0.9021505	0.9996315	0.99956864	0.9996742	0.9997423	0.9991339	0.994348	0.99969447	0.9999293
1.0	0.9926496	0.99832886	0.9924481	0.99995065	0.01787513	0.99994075	0.99071735	0.7343869	0.99978584	0.99983335
1.0	0.9877515	0.92644936	0.9992933	0.97078955	0.4877173	0.9981444	0.65183127	0.92231953	0.9927671	0.9993662
1.0	0.99588025	0.18360455	0.99820316	0.95829296	0.99882644	0.9995339	0.99131036	0.99743503	0.763098	0.53988266
1.0	0.9894498	0.5505425	0.9998425	0.99972624	0.99990416	0.99926084	0.972525	0.9678504	0.99784946	0.0010046695
1.0	0.9988765	0.9813781	0.99732566	0.99954283	0.99993074	0.9999492	0.99414575	0.14268744	0.9960426	0.031535994
1.0	0.99949825	0.993741	0.99562496	0.9985582	0.99999607	0.999907	0.013703514	0.99914265	0.54475075	0.9995316
1.0	0.99989927	0.9976908	0.9382265	0.9998259	0.99032193	0.9998932	0.9997452	0.74143887	0.9991973	0.9632779
1.0	0.70350206	0.99947137	0.9994609	0.007146561	0.9343508	0.9997124	0.9997004	0.99000776	0.9992754	0.07669533
1.0	0.99319553	0.985672	0.99917394	0.99977237	0.43562168	0.9973515	0.02698015	0.9301909	0.87344223	0.9988733
1.0	0.9951599	0.0028638805	0.9992368	0.9951931	0.9997764	0.9999764	0.99942195	0.703338	0.99850214	0.9997192
1.0	0.5352542	0.9957755	0.10500057	0.0022960345	0.9953042	0.9983839	0.972525	0.6707417	0.99808973	0.99091434
1.0	0.98163927	0.06587376	0.99346054	0.9997086	0.9897703	0.99991345	0.9977323	0.99249214	0.99994147	0.998648
1.0	0.998705	0.010588427	0.9986584	0.9998876	0.00032208904	0.99720037	0.98284376	0.9826146	0.36012828	0.99819607
1.0	0.997827	0.9543822	0.28741074	0.9951066	0.9997379	0.64722717	0.9994035	0.97873497	0.9996809	0.99809057
1.0	0.9998548	0.069458194	0.99889034	0.93183917	0.9999391	0.99886	0.9983992	0.9983651	0.60192883	0.9992601
1.0	0.83869296	0.9994752	0.04102655	0.9997557	0.16119382	0.99895215	0.9993399	0.9989065	0.9999474	0.9998568
1.0	0.9991905	0.95731515	0.9994535	0.97344434	0.9799525	0.9999764	0.97510684	0.6797527	0.9994469	6.4233485e-05
1.0	0.47724012	0.9980028	0.99959666	0.98987633	0.90146756	0.9989925	0.11694399	0.9917482	0.9657906	0.999042
1.0	0.25486153	0.8842381	0.93545973	0.0003854063	0.99529284	0.9999733	0.9962543	0.008546298	0.9913912	0.9940475
1.0	0.9331367	0.9998111	0.53685963	0.98629147	0.99964106	0.8503442	0.99259347	0.9997433	0.9968321	0.9986015
1.0	0.9860081	0.9931427	0.9987534	0.9996075	0.99994934	0.9871128	0.9952791	0.99992037	0.99963653	0.99744284
1.0	0.96903765	0.012779397	0.00031919446	0.9985941	0.9999404	0.99998665	0.94918805	0.9929052	0.95053023	0.0035193055
1.0	0.5266899	0.22751677	0.99828064	0.9995047	0.9998228	0.8768908	0.017851949	0.9977198	0.9997305	0.1591838
1.0	0.9407909	0.9900102	0.99890494	0.99882203	0.99905103	0.9999049	0.9989208	0.99846363	0.023113035	0.9997805
1.0	0.94414026	0.9955069	0.5963611	0.1644478	0.9995623	0.99917346	0.999912	0.96702933	0.0008142126	0.09658985
1.0	0.9982091	0.78126055	0.00021145506	0.9748215	0.9996113	0.9969651	0.99877554	0.894794	0.9862701	0.5436356
1.0	0.9740907	0.34362128	0.89293367	0.99865973	0.99599946	0.9996049	0.99983776	0.9576613	0.9559796	0.0017920356
1.0	0.9981419	0.011348369	0.9981111	0.60317796	0.89979416	0.9997882	0.9990695	0.6034139	0.9884918	0.99824595
1.0	0.99505204	0.86583656	0.9964401	0.74150187	0.99986327	0.9998888	0.9973303	0.9993356	0.999198	0.9824494
1.0	0.9862365	0.9994754	0.99957675	0.9834984	0.98522687	0.9977164	0.5197791	0.99881727	0.8623154	0.8420594
1.0	0.19126293	0.9998863	0.99921286	0.9995547	0.9999217	0.9990483	0.6077563	0.9731957	0.9797285	0.9994468
1.0	0.0028946756	0.99811894	0.97099036	0.999678	0.9969446	0.9900413	0.9999831	0.98944074	0.9961563	0.5876821
1.0	0.9947038	0.99961287	0.9998721	0.9941673	0.99999547	0.99522686	0.9972071	0.97541887	0.9996593	0.9998166
1.0	0.999466	0.99261224	0.2733311	0.9991794	0.9946509	0.9999893	0.92213017	0.9999752	0.065997735	0.0058075655
1.0	0.08464954	0.3157178	0.99660563	0.99953413	0.99860877	0.99681574	0.13903113	0.9997664	0.9594937	0.34685153
1.0	0.9987722	0.98824114	0.99904007	0.97078955	0.99971277	0.9956085	0.99616927	0.999233	0.13221398	0.98774964
1.0	0.41324097	0.9996313	0.9997892	0.73619956	0.9817664	0.999933	0.99497104	0.99436826	0.9998271	0.99981505
1.0	0.985743	0.9989573	0.9973531	0.9985763	0.7090398	0.3269866	0.972525	0.019593524	0.9159087	0.9998652
1.0	0.95892316	0.99821556	0.99985766	0.97723275	0.9857717	0.9990428	0.9959848	0.0037223238	0.91906404	0.9987814
1.0	0.99765635	0.45078668	0.9670136	0.9494383	0.9999372	0.9998159	0.9996269	0.999928	0.9998778	0.9992648
1.0	0.99754024	0.87010247	0.63740546	0.0006266336	0.9984686	0.9862555	0.9994535	0.9937429	0.9720532	0.9998578
1.0	0.9484837	0.9989704	0.9987832	0.9991511	0.005317002	0.997148	0.00021050879	0.9989059	0.01741206	0.99985874
1.0	0.9994624	0.9996433	0.99929357	0.99772686	0.99989605	0.8213095	0.99945146	0.0024553896	0.47287357	0.98405343
1.0	0.99508035	0.28002113	0.99985707	0.7002839	0.99331206	0.9987778	0.8640971	0.7662741	0.99782735	0.9998529
1.0	0.9799628	0.9990012	0.48050076	0.23354866	0.70536506	0.99982774	0.000393533	0.96358305	0.99914014	0.9998692
1.0	0.054537162	0.62857294	0.99720025	0.9996295	0.99855477	0.9927527	0.9991617	0.9997874	0.99996865	0.8452086
1.0	0.9996767	0.92518747	0.9855642	0.997482	0.94223523	0.9992442	0.8204575	0.9991412	0.0006467569	0.8304084
1.0	0.03282137	0.99691737	0.99753153	0.99888605	0.99968743	0.40767968	0.99885726	0.99869424	0.9975592	0.99943703
1.0	0.70615727	0.23771727	0.9952779	0.9989513	0.9994547	0.99654937	0.46942848	0.9978617	0.99753016	0.9582108
1.0	0.99859124	0.9979651	0.998895	0.99854004	0.9999304	0.006884315	0.96293	0.99901175	0.72529674	0.9994566
1.0	0.98990285	0.9929981	0.9992582	0.99928856	0.9991061	0.8836193	0.9994112	0.99045134	0.71803	0.41039675
1.0	0.985743	0.99986124	0.98928016	0.99976784	0.9985989	0.999206	0.99829	0.9999548	0.99639267	0.98359203
1.0	0.85114217	0.9843522	0.00017300552	0.022945812	0.23337522	0.87984335	0.9960699	0.4608705	0.9707071	0.9989961
1.0	0.016721169	0.99976164	0.8062684	0.0024664667	0.828348	0.89081424	0.9993006	0.999582	0.98014724	0.9996674
1.0	0.9943277	0.9970004	0.99959236	0.5948843	0.98500764	0.9999471	0.9997086	0.84255785	0.99777454	0.99120456
1.0	0.99624974	0.9995074	0.9999491	0.9998221	0.999995	0.9957837	0.9999869	0.97021747	0.999328	0.9975649
1.0	0.998588	0.9993845	0.99800116	0.99994135	0.987422	0.9859116	0.99623966	0.9978671	0.999564	0.99638075
1.0	0.9998807	0.99638176	0.9809527	0.998857	0.9999188	0.9997037	0.9999708	0.98520863	0.76693195	0.8071604
1.0	0.9737834	0.96891606	0.9997371	0.99254066	0.9999801	0.9932215	0.6839566	0.99875057	0.9997489	0.7213969
1.0	0.42564696	0.9996785	0.9975432	0.82384264	0.9999597	0.92612106	0.9867964	0.9991353	0.09210395	0.9968496
1.0	0.9720863	0.80394346	0.99989164	0.79546726	0.99409974	0.99994564	0.99459803	0.88015395	0.9971945	0.98774964
1.0	0.20261098	0.99897385	0.99978656	0.99830806	0.31999627	0.99686277	0.9994715	0.99837095	0.9862476	0.0026956454
1.0	0.99991465	0.9992322	0.9951114	0.9881825	0.99210656	0.9976478	0.003195878	0.99876654	0.9996605	0.98774964
1.0	0.9772974	0.9998179	0.9533317	0.99030167	0.6347122	0.9921218	0.9742371	0.23562637	0.12144838	0.4057906
1.0	0.98421824	0.35621482	0.9993536	0.60219145	0.9975867	0.99890196	0.99201113	0.988184	0.4029988	0.99969053
1.0	0.9884752	0.9788968	0.99996126	0.4050279	0.99991345	0.99993944	0.95310265	0.9998362	0.9968573	0.999521
1.0	0.9955037	0.99701834	0.9995384	0.9514778	0.9995055	0.99954516	0.9997576	0.99995315	0.99936634	0.98780805
1.0	0.8150549	0.99936026	0.9462269	0.99559855	0.9996246	0.76818585	0.99345386	0.99000776	0.99959856	0.99693537
1.0	0.08226679	0.8407965	0.0004936163	0.99907815	0.9997009	0.99991477	0.99993634	0.9998418	0.99136907	0.06426479
1.0	0.9827928	0.9939705	0.9050227	0.6438756	0.9998685	0.99982005	0.99985194	0.99509335	0.0043875515	0.24797966
1.0	0.9860242	0.09636826	0.74665856	0.100707136	0.163237	0.9994105	0.98250914	0.9937139	0.99904937	0.8248007
1.0	0.99931014	0.9878704	0.60171354	0.9995852	0.99973744	0.9999478	0.9649093	0.9977956	0.9956006	0.010258377
1.0	0.9966355	0.053314336	0.99655306	0.9990233	0.99965334	0.99985063	0.9922207	0.9997669	0.9996271	0.9627334
1.0	0.99986935	0.99716455	0.50028527	0.99987245	0.9973285	0.20145957	0.99991894	0.9997539	0.9978064	0.9994973
1.0	0.00019205877	0.6209705	0.08048895	0.9973259	0.98500764	0.99948657	0.85782295	0.99981254	0.99936646	0.9928005
1.0	0.99781525	0.7647537	0.024408245	0.20809056	0.82796854	0.99973196	0.99589795	0.9816042	0.60601115	0.7375405
1.0	0.9999045	0.026163496	0.9999403	0.9934569	0.99987555	0.011468105	0.9892531	0.6127932	0.9991265	0.9932934
1.0	0.9980205	0.99851483	0.9971096	0.99197024	0.99721706	0.9998147	0.99951446	0.99984324	0.9849288	0.9988745
1.0	0.99981254	0.9392972	0.9990095	0.99965644	0.99984753	0.99891496	0.92115617	0.9998907	0.99695694	0.9993826
1.0	0.9999579	0.9949929	0.99742174	0.93920296	0.9986205	0.8814891	0.99884063	0.7681456	0.9993538	0.9986462
1.0	0.79410714	0.66432977	0.9951563	0.99868506	0.89853984	0.9996691	0.9993782	0.9979559	0.99932456	0.99984705
1.0	0.97142357	0.9992085	0.9997416	0.08867566	0.9994824	0.06701831	0.039836586	0.9998832	0.9956989	0.98774964
1.0	0.99865746	0.30080813	0.9996729	0.6217597	0.9984164	0.97447926	0.30768853	0.9999422	0.49571392	0.99929035
1.0	0.9492905	0.99956423	0.053681314	0.0005868772	0.9999895	0.9998863	0.3619734	0.62465423	0.9822886	0.9976782
1.0	0.9908579	0.996126	0.99588734	0.9986959	0.9999608	0.9989473	0.9958151	0.998495	0.9556557	0.9938186
1.0	0.49201357	0.9198077	0.99907684	0.9982475	0.9997466	0.99880016	0.99975854	0.976138	0.34221283	0.9379319
1.0	0.9992017	0.99230665	0.9985252	0.9977137	0.0010118117	0.99592173	0.99781215	0.8319164	0.9960278	0.910519
1.0	0.9968574	0.99951506	0.9992151	0.99872416	0.00059718994	0.99898964	0.99973017	0.99993825	0.99974495	0.98774964
1.0	0.99842405	0.9998313	0.99917525	0.9727454	0.011096323	0.99981827	0.0006226425	0.99828374	0.99732286	0.5800088
1.0	0.99423224	0.9833613	0.9993119	0.995773	0.9997422	0.99996936	0.96888787	0.7428827	0.99998605	0.9994598
1.0	0.99415106	0.9945661	0.76719624	0.9997863	0.9997434	0.9112674	0.99913764	0.99835867	0.9997273	0.9993374
1.0	0.082976334	0.998912	0.9954336	0.9999261	0.9822397	0.9950959	0.9998565	0.9992337	0.99960643	0.0028911848
1.0	0.99320954	0.9999765	0.97182006	0.7518381	0.8876938	0.00037104942	0.99553645	0.9997632	0.9890914	0.99916184
1.0	0.3395604	0.9996037	0.9990134	0.9999771	0.96798766	0.15779175	0.988529	0.97117496	0.99854714	0.99999666
1.0	0.819262	0.8232305	0.99288815	0.99870634	0.9511535	0.99995935	0.98759174	0.63374037	0.99805814	0.9997272
1.0	0.99993837	0.9994869	0.99424124	0.9999715	0.99265975	0.9971221	0.44876888	0.9903895	0.41773638	0.99996734
1.0	0.7357511	0.9978678	0.9961016	0.99985874	0.5704404	0.99955875	0.99972755	0.99814165	0.44674173	0.9967649
1.0	0.9848621	0.9995059	0.5990793	0.99829787	0.014339302	0.5823626	0.9999802	0.9976792	0.9997185	0.9995054
1.0	0.9949562	0.00074274314	0.99874866	0.9747711	0.9999715	0.9995503	0.9984022	0.99972695	0.9972754	0.40321827
1.0	0.99993396	0.95236605	0.9995153	0.99968934	0.9958235	0.999047	0.9996809	0.9981115	0.999902	0.99982256
1.0	0.9999095	0.99880326	0.99869186	0.99724364	0.99968064	0.999925	0.018915541	0.9996432	0.17178623	0.9999975
1.0	0.99971694	0.6532461	0.9984503	0.99913836	0.8728305	0.99885106	0.9990594	0.0004458206	0.9858086	0.5338183
1.0	0.728597	0.57639587	0.99504155	0.9995426	0.9989042	0.9997552	0.99071234	0.98674446	0.9657906	0.95800346
1.0	0.986206	0.9991683	0.99653155	0.99334586	0.99686474	0.88515204	0.9952945	0.8955196	0.99981433	0.36285427
1.0	0.9984047	0.9937	0.865113	0.999498	0.9383252	0.30790043	0.9631656	0.10340436	0.9778876	0.9999664
1.0	0.9968046	0.99921083	0.58857596	0.9936892	0.99974483	0.9996848	0.90547323	0.027427912	0.9999616	0.9984647
1.0	0.99939036	0.9997936	0.995479	0.9627406	0.99981004	0.90827924	0.99952066	0.99964845	0.98274326	0.9994168
1.0	0.9999987	0.9966112	0.9915405	0.99936515	0.9987005	0.99991286	0.9997775	0.99254674	0.9898011	0.99943334
1.0	0.78428096	0.99295956	0.9985481	0.89093584	0.66118807	0.9992341	0.98380566	0.23975162	0.9997476	0.9985372
1.0	0.92482036	0.99946636	0.9944922	0.7080812	0.9999809	0.9982381	0.92460954	0.21079631	0.98765755	0.5379619
1.0	0.9942993	0.93373156	0.0015506432	0.9996051	0.99828714	0.99994445	0.99914837	0.7396358	0.97855216	0.00049065315
1.0	0.9972696	0.9994999	0.9999548	0.9912019	0.99284315	0.026590787	0.9950781	0.99994457	0.98196614	0.9913139
1.0	0.8597945	0.999305	0.9993605	0.9995209	0.99966824	0.9997942	0.9219717	0.95834833	0.999762	0.87831426
1.0	0.94612765	0.855866	0.999116	0.9954782	0.99984634	0.9998995	0.99906033	0.999859	0.9387709	0.9983057
1.0	0.09534157	0.9993255	0.99747235	0.99860567	0.99906415	0.9956483	0.074024945	0.017207842	0.23012422	0.69753677
1.0	0.9932668	0.3125421	0.9997247	0.069686234	0.9987104	0.99626046	0.9982509	0.9814315	0.9929972	0.99993503
1.0	0.4213842	0.99604046	0.99908936	0.0035385836	0.9923394	0.99987507	0.9994549	0.9994955	0.34946495	0.9999002
1.0	0.9949679	0.9984725	0.9996244	0.99902225	0.9949321	0.9987851	0.9998758	0.9992223	0.99902236	0.039504245
1.0	0.09288713	0.98179424	0.9664651	0.070072554	0.9994554	0.99670357	0.74876547	0.9996878	0.99080276	0.9989422
1.0	0.99830854	0.9994962	0.9992454	0.9148244	0.999691	0.9419047	0.99914336	0.9977708	0.9996105	0.9999031
1.0	0.9961743	0.99230665	0.9993631	0.9988643	0.9996018	0.99978715	0.99467695	0.99979526	0.9665549	0.99954706
1.0	0.10460559	0.9990889	0.99993587	0.9999931	0.99934596	0.9993297	0.64064056	0.99989796	0.9994875	0.9997925
1.0	0.9966723	0.9241227	0.9922476	0.9973328	0.999905	0.99969506	0.972525	0.1649963	0.012882557	0.99172455
1.0	0.99819934	0.9985574	0.9766565	0.997934	0.99884677	0.9929375	0.972525	0.9942212	0.99963415	0.9999559
1.0	0.99992466	0.9973074	0.9999527	0.9989906	0.99976426	0.052250855	0.9965281	0.005686683	0.0021851396	0.9999784
1.0	0.99851364	0.23586448	0.99883217	0.9010899	0.9999647	0.9998784	0.07336523	0.98403543	0.999923	0.9998704
1.0	0.049716447	0.9999664	0.9983291	0.9965996	0.99147284	0.9999869	0.0014455603	0.9999701	0.75488365	0.30405742
1.0	0.9728607	0.028083118	0.9992847	0.9988972	0.9999654	0.9996166	0.74870056	0.99971133	0.99932456	0.0034790256
1.0	0.99359787	0.9929409	0.9991485	0.9996679	0.9959556	0.9909541	0.6055651	0.99000776	0.5384303	0.99972206
1.0	0.2589948	0.0057604266	0.99886346	0.9246889	0.98500764	0.99914384	0.9930634	0.9997794	0.002296052	0.9999454
1.0	0.005966881	0.99868816	0.9778854	0.9997758	0.99960035	0.99932194	0.98373914	0.79263556	0.9997421	0.98774964
1.0	0.07468536	0.99974304	0.9681189	0.99962306	0.99973124	0.9832919	0.996176	0.99983406	0.9818351	0.99929225
1.0	0.9982287	0.9940586	0.99987555	0.99976	0.9862917	0.9968382	0.9999367	0.089521736	0.99967444	0.01285655
1.0	0.998439	0.98109746	0.9998652	0.99941695	0.752057	0.9998727	0.94036996	0.6686332	0.99978584	0.99653685
1.0	0.99843293	0.999655	0.99899524	0.9991848	0.9998511	0.995248	0.9997687	0.9975624	0.96470433	0.9999083
1.0	0.938197	0.97610974	0.9938818	0.99957484	0.44197983	0.18717502	0.9978459	0.9968749	0.99874264	0.9992725
1.0	0.00686253	0.99949694	0.21651722	0.99299824	0.99994814	0.9961779	0.99980134	0.44094452	0.71076363	0.9956619
1.0	0.95427394	0.9943051	0.9207845	0.8373972	0.9952863	0.90827924	0.999642	0.5320708	0.9003788	0.0009491886
1.0	0.9999088	0.99997103	0.8083898	0.99345547	0.99904805	0.999298	0.99989665	0.8449447	0.84781766	0.38407964
1.0	0.9998853	0.9713002	0.98928016	0.99973184	0.20254269	0.99995136	0.9999291	0.99146515	0.99968326	0.9995048
1.0	0.9952101	0.9839947	0.79812515	0.018333908	0.610205	0.9985826	0.9994972	0.99630886	0.99992085	0.99991584
1.0	0.9949385	0.93025035	0.8663725	0.99724185	0.00018001616	0.9999175	0.99890184	0.10851627	0.8564978	0.9995364
1.0	0.99937385	0.99872285	0.25139603	0.9820499	0.006649378	0.95758396	0.0020702386	0.9997507	0.9225958	0.9298171
1.0	0.8122055	0.99413353	0.9997552	0.9950163	0.99964464	0.9998938	0.99841523	0.9986533	0.36450422	0.9999404
1.0	0.99120975	0.99394965	0.9977221	0.2576238	0.7501669	0.9998647	0.99983275	0.99989855	0.9990208	0.9998105
1.0	0.9930555	0.9491413	0.9989587	0.99933213	0.93842095	0.9999342	0.5210318	0.9999918	0.9823223	0.9999261
1.0	0.984286	0.015187864	0.99963117	0.99994946	0.03427949	0.99994636	0.9998134	0.95459133	0.34215742	0.9607533
1.0	0.9979759	0.9988242	0.99068636	0.9985771	0.99930644	0.9999529	0.98288584	0.980096	0.9439789	0.9995732
1.0	0.99721175	0.6999779	0.9991092	0.95207953	0.9997669	0.4600543	0.94061506	0.99963284	0.9953231	0.99988496
1.0	0.98324627	0.99589527	0.9999726	0.6761956	0.09083627	0.99744594	0.9596923	0.93557984	0.9963952	0.9948637
1.0	0.99852955	0.99898547	0.9996525	0.99218786	0.9992466	0.9904483	0.9999858	0.99214315	0.0006070782	0.99972445
1.0	0.98887026	0.73634183	0.4970585	0.038262557	0.98500764	0.35775977	0.9976209	0.9972938	0.99914634	0.9973884
1.0	0.9790148	0.99955124	0.9987669	0.9522676	0.99721366	0.9999112	0.9997156	0.99687505	0.999038	0.99987113
1.0	0.999895	0.99181247	0.8999119	0.9994904	0.99671507	0.99925023	0.8728553	0.98380363	0.99971193	0.99966395
1.0	0.0003643347	0.9976566	0.9992151	0.86147326	0.9997203	0.7173181	0.9948842	0.9995184	0.99930286	0.99984455
1.0	0.99865806	0.99952984	0.99809843	0.9993087	0.98014164	0.40915447	0.16817932	0.99362624	0.004206484	0.00012437032
1.0	0.99838734	0.6711458	0.9994993	0.004718681	0.9988651	0.9991689	0.9993623	0.45241594	0.9983771	0.86545146
1.0	0.9269973	0.14285819	0.0026412245	0.99467576	0.42900386	0.9936598	0.7932773	0.8999854	0.9822886	0.98774964
1.0	0.97031724	0.99505925	0.9979761	0.6994004	0.99469864	0.9988714	0.9996855	0.8566696	0.9971378	0.9935342
1.0	0.99685895	0.9972051	0.9992423	0.9991221	0.969396	0.09815019	0.99919385	0.83167654	0.9988141	0.99975234
1.0	0.74710995	0.9574041	0.99855894	0.9966762	0.9996556	0.99728465	0.9986713	0.9540394	0.99856585	0.9992912
1.0	0.9909753	0.065510385	0.5672949	0.9951627	0.5416798	0.8274204	0.999908	0.1656699	0.99817324	0.060762845
1.0	0.9993113	0.9811251	0.004566075	0.9980323	0.99678636	0.9048121	0.93354297	0.9845769	0.9992493	0.9993905
1.0	0.09983999	0.58966345	0.9972076	0.9997979	0.99963224	0.99914384	0.9136999	0.9912436	0.7469624	0.998485
1.0	0.9996111	0.9879381	0.57655644	0.9993061	0.99990416	0.99916184	0.99985194	0.9996075	0.998541	0.99546945
1.0	0.99442863	0.00871697	0.99599165	0.99933165	0.99892634	0.040368762	0.9970655	0.6679083	0.9966114	0.060762845
1.0	0.9502309	0.9957194	0.6933348	0.99912435	0.98500764	0.99520135	0.11905165	0.99814665	0.9994649	0.999864
1.0	0.9990571	0.9992472	0.69639623	0.98889685	0.9708138	0.9998473	0.99862504	0.95693576	0.9999013	0.99987483
1.0	0.9973744	0.9486462	0.99208075	0.013997682	0.026069757	0.75852406	0.9979911	0.9920806	0.9975616	0.9995372
1.0	0.9988789	0.9998234	0.99349606	0.99357635	0.9958093	0.99979013	0.9751847	0.9999769	0.28280532	0.9998555
1.0	0.9933775	0.999711	0.98280084	0.9143495	0.99390996	0.9996191	0.9995528	0.009775241	0.94819367	0.016265234
1.0	0.99896467	0.3491151	0.99901295	0.90662795	0.8201864	0.99986017	0.51590073	0.96883106	0.9974777	0.99991095
1.0	0.9951266	0.51316315	0.9638124	0.9581628	0.0069480743	0.9934629	0.9993979	0.99983764	0.99394965	0.99984574
1.0	0.9978522	0.9918566	0.99881124	0.0013725379	0.9997657	0.97661555	0.99978274	0.9803257	0.99685633	0.006173288
1.0	0.9978923	0.084258385	0.99983346	0.9997706	0.99682355	0.90827924	0.41808334	0.82934743	0.99996436	0.9975574
1.0	0.9926824	0.9987997	0.99998057	0.98829484	0.99979335	0.7216998	0.0016475117	0.8069453	0.97397614	0.99998176
1.0	0.122767486	0.9999403	0.99758744	0.67286855	0.99999464	0.99980325	0.0046635973	0.9990792	0.9193822	0.98774964
1.0	0.9981117	0.9775033	0.999469	0.9994142	0.99935645	0.9805156	0.00085238786	0.9981007	0.99963117	0.009285035
1.0	0.9999696	0.9729102	0.99904627	0.99487513	0.99966097	0.9443902	0.73855376	0.08491342	0.99937004	0.9995604
1.0	0.9954632	0.9825516	0.98928016	0.008626474	0.9489453	0.9998319	0.9990821	0.9982047	0.9123217	0.99954563
1.0	0.9988784	0.9953139	0.99998665	0.99635565	0.9987381	0.99995327	0.9989096	0.39571267	0.9962077	0.9999465
1.0	0.9707836	0.9932595	0.99987555	0.9992136	0.9998971	0.99980456	0.99987245	0.99964523	0.9987658	0.9946061
1.0	0.99879515	0.9855699	0.060029685	0.49865597	0.9392966	0.35275257	0.9991222	0.9987024	0.99952686	0.99431014
1.0	0.00023981695	0.99454826	0.99305624	0.9980326	0.39639026	0.99772877	0.99602354	0.99000776	0.9834984	0.5604119
1.0	0.9989704	0.3732311	0.997297	0.99896634	0.9992582	0.9996339	0.99977714	0.9999379	0.9995728	0.9170867
1.0	0.15575491	0.9816839	0.9911488	0.99853706	0.99638075	0.8692143	0.8169144	0.9994235	0.41037992	0.99997854
1.0	0.976186	0.99968874	0.99866104	0.37454972	0.06865937	0.6282482	0.53904253	0.9813151	0.9999075	0.9961689
1.0	0.9982634	0.0015867007	0.9779011	0.9741485	0.92755705	0.007565729	0.83169705	0.989461	0.99967	0.0031951126
1.0	0.44522345	0.86760527	0.825528	0.9951755	0.854609	0.97805256	0.9994493	0.99880075	0.9822886	0.99989426
1.0	0.015263823	0.9665285	0.99903405	0.99979955	0.9999771	0.9946248	0.9995603	0.9993692	0.9994991	0.9992601
1.0	0.00045692464	0.99786204	0.48205802	0.9981358	0.9997795	0.99973553	0.05984912	0.999813	0.9921693	0.9984674
1.0	0.98071057	0.45359164	0.98701525	0.9999217	0.99994695	0.95527536	0.003293136	0.98359424	0.99650747	0.9998741
1.0	0.13340451	0.010953593	0.8730911	0.9998247	0.99986374	0.999944	0.67488605	0.972818	0.8960535	0.99942243
1.0	0.9992028	0.99770653	0.9969873	0.9997886	0.9971213	0.9997931	0.99925786	0.9874254	0.00040493367	0.99937963
1.0	0.985743	0.9469678	0.15404451	0.992478	0.99590033	0.9999372	0.9999871	0.9996252	0.99920267	0.9999043
1.0	0.9958081	0.7489081	0.99783045	0.9948003	0.9903957	0.9996959	0.9711702	0.9999386	0.9990808	0.99993443
1.0	0.98817015	0.88974243	0.9997341	0.9999113	0.9999131	0.9998184	0.9932828	0.9999279	0.99922264	0.9194339
1.0	0.9836431	0.9995024	0.051289294	0.39181203	0.9998179	0.998434	0.99298286	0.9990416	0.9992513	0.9997297
1.0	0.997635	0.99454474	0.8630022	0.0015369122	0.99983597	0.99907947	0.9987588	0.9493465	0.98937327	0.9998796
1.0	0.9998653	0.79553974	0.42344505	0.0075300345	0.82410675	0.9990946	0.9995921	0.080962285	0.9995332	0.7380523
1.0	0.19115177	0.99629694	0.0040439097	0.95982695	0.9993212	0.9966029	0.99775153	0.9965412	0.99966645	0.9998807
1.0	0.9982614	0.9827728	0.79159904	0.9995061	0.99966085	0.9911329	0.9998055	0.97881407	0.99987566	0.9927741
1.0	0.28368562	0.70031893	0.8270425	0.0333387	0.9997161	0.60599446	0.9968477	0.9109974	0.99888474	0.99856526
1.0	0.9792533	0.19261149	0.044273578	0.99900705	0.1741488	0.7232208	0.9999589	0.99809545	0.99693453	0.99898964
1.0	0.99809855	0.019842517	0.9990351	0.6284027	0.9673085	0.7708587	0.0013750645	0.9983273	0.9990706	0.92680985
1.0	0.99904674	0.63744974	0.99672675	0.0010350262	0.9998468	0.9998191	0.99402255	0.99862707	0.9999094	0.25777808
1.0	0.9966557	0.99230665	0.5774985	0.97078955	0.99869883	0.9998704	0.001219126	0.9988205	0.2334849	0.9173698
1.0	0.024984721	0.914643	0.99940765	0.880952	0.99952924	0.977214	0.9997516	0.9914972	0.8396917	0.9999423
1.0	0.9965777	0.99659747	0.06583414	0.74977267	0.9999782	0.0003512408	0.99991274	0.9995678	0.9990633	0.9995621
1.0	0.9998447	0.92139465	0.99305177	0.9986168	0.002162467	0.017839136	0.9995208	0.9841135	0.99904174	0.9994436
1.0	0.9491547	0.89332265	0.9998678	0.9776503	0.890352	0.998887	0.28593907	0.9994216	0.99936694	0.9981456
1.0	0.985743	0.9949685	0.9997954	0.9940469	0.998898	0.9973616	0.028040823	0.9914692	0.98397946	0.55612046
1.0	0.825198	0.72949684	0.9781526	0.97078955	0.00021857047	0.99866116	0.99921095	0.9989711	0.2839202	0.9999447
1.0	0.9999002	0.7612358	0.99888414	0.99973446	0.031264808	0.99996686	0.9966307	0.926964	0.99978703	0.9994394
1.0	0.9927309	0.05113144	0.98603445	0.99996614	0.9979303	0.99972516	0.9996271	0.6527687	0.99950695	0.9999014
1.0	0.9960944	0.99848014	0.98928016	0.4394855	0.23443456	0.32190514	0.99381155	0.9855378	0.9959189	0.7205758
1.0	0.9970253	0.99039525	0.99473333	0.5680734	0.9997749	0.99013937	0.996172	0.9873931	0.9979365	0.9999602
1.0	0.9422675	0.80816734	0.845723	0.4166435	0.9990922	0.99670994	0.872613	0.494409	0.99974734	0.99490005
1.0	0.0030476465	0.99597305	0.9995839	0.8057444	0.9988172	0.99979	0.99860007	0.99311215	0.99756855	0.99972886
1.0	0.9992198	0.98289686	0.9999511	0.039643604	0.99992406	0.99637234	0.049663045	0.9998629	0.7331694	0.019524578
1.0	0.27275017	0.970948	0.99311066	0.0013660489	0.999818	0.9999366	0.99078244	0.999655	0.31824332	0.9954217
1.0	0.9919443	0.9999672	0.41940346	0.9985454	0.9998672	0.0039499877	0.69645023	0.25007248	0.99844307	0.995181
1.0	0.9984225	0.99908507	0.99964	0.999908	0.9999304	0.9999789	0.0066162734	0.9897385	0.9999832	0.99999297
1.0	0.996702	0.97444993	0.9784219	0.9998542	0.99905187	0.99945885	0.996968	0.34539717	0.65234435	0.9999968
1.0	0.9831086	0.97123677	0.99582255	0.9980204	0.98500764	0.99974567	0.7337805	0.99630094	0.95332456	0.9994778
1.0	0.985743	0.9944465	0.981248	0.9985537	0.9988042	0.99967134	0.999551	0.99960035	0.0075903474	0.054859396
0.0	0.985743	0.99230665	0.98928016	0.97078955	0.98500764	0.90827924	0.972525	0.99000776	0.9822886	0.98774964
0.0	0.985743	0.99230665	0.98928016	0.97078955	0.98500764	0.90827924	0.972525	0.99000776	0.9822886	0.98774964
0.0	0.985743	0.99230665	0.98928016	0.97078955	0.98500764	0.90827924	0.972525	0.99000776	0.9822886	0.98774964
0.0	0.985743	0.99230665	0.98928016	0.97078955	0.98500764	0.90827924	0.972525	0.99000776	0.9822886	0.98774964
0.0	0.985743	0.99230665	0.98928016	0.97078955	0.98500764	0.90827924	0.972525	0.99000776	0.9822886	0.98774964
0.0	0.985743	0.99230665	0.98928016	0.97078955	0.98500764	0.90827924	0.972525	0.99000776	0.9822886	0.98774964
0.0	0.9882775	0.9785187	0.99579066	0.9921218	0.99858874	0.99833125	0.99015105	0.99755955	0.995458	0.9990816
0.0	0.98397994	0.83060163	0.35610205	0.63781714	0.86203	0.8276142	0.8650795	0.90756696	0.7782188	0.4924422
0.0	0.98397994	0.83060163	0.35610205	0.63781714	0.86203	0.8276142	0.8650795	0.90756696	0.7782188	0.4924422
0.0	0.98397994	0.83060163	0.35610205	0.63781714	0.86203	0.8276142	0.8650795	0.90756696	0.7782188	0.4924422
0.0	0.99126816	0.9901904	0.99778014	0.99790144	0.9995832	0.9996117	0.9964851	0.9988231	0.9959571	0.9980275
0.0	0.99613225	0.9983981	0.9981502	0.99833375	0.999338	0.9990152	0.9966588	0.99790984	0.99889153	0.99882346
0.0	0.9951266	0.99735945	0.9969356	0.9974368	0.99902904	0.998326	0.99453187	0.99703825	0.99829584	0.99794406
0.0	0.95028776	0.9803827	0.9921284	0.9845456	0.9943929	0.99654347	0.9847562	0.99061245	0.9942268	0.9951656
0.0	0.9951266	0.99735945	0.9969356	0.9974368	0.99902904	0.998326	0.99453187	0.99703825	0.99829584	0.99794406
0.0	0.9951266	0.99735945	0.9969356	0.9974368	0.99902904	0.998326	0.99453187	0.99703825	0.99829584	0.99794406
0.0	0.95028776	0.9803827	0.9921284	0.9845456	0.9943929	0.99654347	0.9847562	0.99061245	0.9942268	0.9951656
0.0	0.99838924	0.99945074	0.9987954	0.9995171	0.99964464	0.9997868	0.9993641	0.99957746	0.9996506	0.99984455
0.0	0.985743	0.99230665	0.98928016	0.97078955	0.98500764	0.90827924	0.972525	0.99000776	0.9822886	0.98774964
0.0	0.985743	0.99230665	0.98928016	0.97078955	0.98500764	0.90827924	0.972525	0.99000776	0.9822886	0.98774964
0.0	0.99838924	0.99945074	0.9987954	0.9995171	0.99964464	0.9997868	0.9993641	0.99957746	0.9996506	0.99984455
0.0	0.985743	0.99230665	0.98928016	0.97078955	0.98500764	0.90827924	0.972525	0.99000776	0.9822886	0.98774964
0.0	0.985743	0.99230665	0.98928016	0.97078955	0.98500764	0.90827924	0.972525	0.99000776	0.9822886	0.98774964
0.0	0.9951266	0.99735945	0.9969356	0.9974368	0.99902904	0.998326	0.99453187	0.99703825	0.99829584	0.99794406
0.0	0.95028776	0.9803827	0.9921284	0.9845456	0.9943929	0.99654347	0.9847562	0.99061245	0.9942268	0.9951656
0.0	0.99126816	0.9901904	0.99778014	0.99790144	0.9995832	0.9996117	0.9964851	0.9988231	0.9959571	0.9980275
0.0	0.9951266	0.99735945	0.9969356	0.9974368	0.99902904	0.998326	0.99453187	0.99703825	0.99829584	0.99794406
0.0	0.99838924	0.99945074	0.9987954	0.9995171	0.99964464	0.9997868	0.9993641	0.99957746	0.9996506	0.99984455
0.0	2.9504965e-05	0.00014844885	4.715134e-05	0.00020454415	0.0007466666	0.0004438038	0.0003216557	0.0001675412	0.00017850382	0.00029941218
0.0	0.005628749	0.0015061679	0.12793913	0.0019066655	0.0013131753	0.0007162477	0.00044150706	0.20350078	0.03343789	0.054507334
0.0	0.99838924	0.99945074	0.9987954	0.9995171	0.99964464	0.9997868	0.9993641	0.99957746	0.9996506	0.99984455
0.0	0.985743	0.99230665	0.98928016	0.97078955	0.98500764	0.90827924	0.972525	0.99000776	0.9822885	0.98774964
0.0	0.99838924	0.99945074	0.9987954	0.9995171	0.99964464	0.9997868	0.9993641	0.99957746	0.9996506	0.99984455
0.0	0.985743	0.99230665	0.98928016	0.97078955	0.98500764	0.90827924	0.972525	0.99000776	0.9822886	0.98774964
0.0	0.985743	0.99230665	0.98928016	0.97078955	0.98500764	0.90827924	0.972525	0.99000776	0.9822885	0.98774964
0.0	0.985743	0.99230665	0.98928016	0.97078955	0.98500764	0.90827924	0.972525	0.99000776	0.9822886	0.98774964
0.0	0.985743	0.99230665	0.98928016	0.97078955	0.98500764	0.90827924	0.972525	0.99000776	0.9822886	0.98774964
0.0	0.99838924	0.99945074	0.9987954	0.9995171	0.99964464	0.9997868	0.9993641	0.99957746	0.9996506	0.99984455
0.0	0.99126816	0.9901904	0.99778014	0.99790144	0.9995832	0.9996117	0.9964851	0.9988231	0.9959571	0.9980275
0.0	0.99126816	0.9901904	0.99778014	0.99790144	0.9995832	0.9996117	0.9964851	0.9988231	0.9959571	0.9980275
0.0	0.9951266	0.99735945	0.9969356	0.9974368	0.99902904	0.998326	0.99453187	0.99703825	0.99829584	0.99794406
0.0	0.9951266	0.99735945	0.9969356	0.9974368	0.99902904	0.998326	0.99453187	0.99703825	0.99829584	0.99794406
0.0	0.9905805	0.97818106	0.99679166	0.9956637	0.9963123	0.99416625	0.9898527	0.99333006	0.97755194	0.9983235
0.0	0.99012977	0.97777724	0.9970974	0.9957911	0.9969632	0.9937835	0.98788106	0.99436593	0.97377974	0.9983341
0.0	0.98997784	0.97962314	0.9969317	0.9950937	0.9967722	0.9932001	0.98761797	0.99499536	0.97588366	0.9981351
0.0	0.9894756	0.98140544	0.9969298	0.9957432	0.99688834	0.99423665	0.98818505	0.99424475	0.9767397	0.9983896
0.0	0.9860371	0.97137964	0.99588263	0.99474096	0.9959556	0.9921218	0.9837546	0.991486	0.9657906	0.99779886
0.0	0.9860371	0.9713797	0.99588263	0.99474096	0.9959556	0.9921218	0.9837546	0.991486	0.9657906	0.99779886
0.0	0.9860371	0.9713797	0.99588263	0.99474096	0.9959556	0.9921218	0.9837546	0.991486	0.9657906	0.99779886
0.0	0.9860371	0.9713797	0.99588263	0.99474096	0.9959556	0.9921218	0.9837546	0.991486	0.9657906	0.99779886
0.0	0.9860371	0.9713797	0.99588263	0.99474096	0.9959556	0.9921218	0.9837546	0.991486	0.9657906	0.99779886
0.0	0.95028776	0.9803827	0.9921284	0.9845456	0.9943929	0.99654347	0.9847562	0.99061245	0.9942268	0.9951656
0.0	0.9951266	0.99735945	0.9969356	0.9974368	0.99902904	0.998326	0.99453187	0.99703825	0.99829584	0.99794406
0.0	0.9935667	0.99557555	0.999318	0.99896467	0.99973184	0.99973255	0.9982017	0.99955934	0.99734026	0.9987249
0.0	0.93669474	0.99433196	0.99935955	0.99878675	0.99643075	0.9990553	0.96455294	0.9990395	0.8928838	0.06426479
0.0	0.99999404	0.99927145	0.99938166	0.9997342	0.9892357	0.99255943	0.9997217	0.9999807	0.12144838	0.9992386
0.0	0.99999404	0.99927145	0.99938166	0.9997342	0.9892357	0.99255943	0.9997217	0.9999807	0.12144838	0.9992386
0.0	0.99991024	0.995652	0.9979869	0.9150139	0.44057	0.9895695	0.9830461	0.9996995	0.12144838	0.99689424
0.0	0.9951266	0.99735945	0.9969356	0.9974368	0.99902904	0.998326	0.99453187	0.99703825	0.99829584	0.99794406
0.0	0.15529288	0.0009240721	0.0014534696	0.0038570764	0.025883926	0.0058199763	0.00073890435	0.0009959898	0.0004245148	0.004908048
0.0	0.985743	0.99230665	0.98928016	0.97078955	0.98500764	0.90827924	0.972525	0.99000776	0.9822886	0.98774964
0.0	0.985743	0.99230665	0.98928016	0.97078955	0.98500764	0.90827924	0.972525	0.99000776	0.9822886	0.98774964
0.0	0.99838924	0.99945074	0.9987954	0.9995171	0.99964464	0.9997868	0.9993641	0.99957746	0.9996506	0.99984455
0.0	0.985743	0.99230665	0.98928016	0.97078955	0.98500764	0.90827924	0.972525	0.99000776	0.9822886	0.98774964
0.0	0.9987521	0.9990558	0.9999074	0.99973136	0.99989176	0.9998185	0.9993255	0.9998331	0.9992867	0.99964404
0.0	0.895759	0.011181405	0.0005978534	0.00021092851	0.32260206	0.03543603	0.0019250565	0.00050861493	0.009692719	0.0017761328
0.0	0.9805767	0.9919647	0.9849605	0.98963237	0.98416454	0.9962727	0.9826522	0.947124	0.93576217	0.9973008
0.0	0.99838924	0.99945074	0.9987954	0.9995171	0.99964464	0.9997868	0.9993641	0.99957746	0.9996506	0.99984455
0.0	0.985743	0.99230665	0.98928016	0.97078955	0.98500764	0.90827924	0.972525	0.99000776	0.9822886	0.98774964
0.0	0.985743	0.99230665	0.98928016	0.97078955	0.98500764	0.90827924	0.972525	0.99000776	0.9822886	0.98774964
0.0	0.985743	0.99230665	0.98928016	0.97078955	0.98500764	0.90827924	0.972525	0.99000776	0.9822886	0.98774964
0.0	0.985743	0.99230665	0.98928016	0.97078955	0.98500764	0.90827924	0.972525	0.99000776	0.9822886	0.98774964
0.0	0.985743	0.99230665	0.98928016	0.97078955	0.98500764	0.90827924	0.972525	0.99000776	0.9822886	0.98774964
0.0	0.99838924	0.99945074	0.9987954	0.9995171	0.99964464	0.9997868	0.9993641	0.99957746	0.9996506	0.99984455
0.0	0.99946195	0.99894124	0.999705	0.99874604	0.9997682	0.99914336	0.99945813	0.9994111	0.99805284	0.9994665
0.0	0.9880916	0.9925799	0.993302	0.996917	0.9982913	0.9987575	0.9942867	0.99380165	0.9992494	0.99904186
0.0	0.99717975	0.9958176	0.99880195	0.99893385	0.99953604	0.9992816	0.9993937	0.9990871	0.9982248	0.9992011
0.0	0.985743	0.99230665	0.98928016	0.97078955	0.98500764	0.90827924	0.972525	0.99000776	0.9822886	0.98774964
0.0	0.99126816	0.9901904	0.99778014	0.99790144	0.9995832	0.9996117	0.9964851	0.9988231	0.9959571	0.9980275
0.0	0.9951266	0.99735945	0.9969356	0.9974368	0.99902904	0.998326	0.99453187	0.99703825	0.99829584	0.99794406
0.0	0.95028776	0.9803827	0.9921284	0.9845456	0.9943929	0.99654347	0.9847562	0.99061245	0.9942268	0.9951656
0.0	0.9951266	0.99735945	0.9969356	0.9974368	0.99902904	0.998326	0.99453187	0.99703825	0.99829584	0.99794406
0.0	0.9880916	0.9925799	0.993302	0.996917	0.9982913	0.9987575	0.9942867	0.99380165	0.9992494	0.99904186
0.0	0.9951266	0.99735945	0.9969356	0.9974368	0.99902904	0.998326	0.99453187	0.99703825	0.99829584	0.99794406
0.0	0.99808586	0.99885666	0.99867946	0.99883527	0.99938416	0.99910814	0.99796045	0.9989826	0.9993204	0.99920493
0.0	0.985743	0.99230665	0.98928016	0.97078955	0.98500764	0.90827924	0.972525	0.99000776	0.9822886	0.98774964
0.0	0.985743	0.99230665	0.98928016	0.97078955	0.98500764	0.90827924	0.972525	0.99000776	0.9822886	0.98774964
0.0	0.985743	0.99230665	0.98928016	0.97078955	0.98500764	0.90827924	0.972525	0.99000776	0.9822886	0.98774964
0.0	0.1968308	0.0016992349	0.020781728	0.0025411304	0.0029635376	0.0039658155	0.38672504	0.00046632456	0.00066172425	0.0007766722
0.0	0.1968308	0.0016992349	0.020781728	0.0025411304	0.0029635376	0.0039658155	0.38672504	0.00046632456	0.00066172425	0.0007766722
0.0	0.985743	0.99230665	0.98928016	0.97078955	0.98500764	0.90827924	0.972525	0.99000776	0.9822885	0.98774964
0.0	0.985743	0.99230665	0.98928016	0.97078955	0.98500764	0.90827924	0.972525	0.99000776	0.9822885	0.98774964
0.0	0.985743	0.99230665	0.98928016	0.97078955	0.98500764	0.90827924	0.972525	0.99000776	0.9822886	0.98774964
0.0	0.99126816	0.9901904	0.99778014	0.99790144	0.9995832	0.9996117	0.9964851	0.9988231	0.9959571	0.9980275
0.0	0.99126816	0.9901904	0.99778014	0.99790144	0.9995832	0.9996117	0.9964851	0.9988231	0.9959571	0.9980275
0.0	0.9951266	0.99735945	0.9969356	0.9974368	0.99902904	0.998326	0.99453187	0.99703825	0.99829584	0.99794406
0.0	0.9951266	0.99735945	0.9969356	0.9974368	0.99902904	0.998326	0.99453187	0.99703825	0.99829584	0.99794406
0.0	0.985743	0.99230665	0.98928016	0.97078955	0.98500764	0.90827924	0.972525	0.99000776	0.9822886	0.98774964
0.0	0.95028776	0.9803827	0.9921284	0.9845456	0.9943929	0.99654347	0.9847562	0.99061245	0.9942268	0.9951656
0.0	0.95028776	0.9803827	0.9921284	0.9845456	0.9943929	0.99654347	0.9847562	0.99061245	0.9942268	0.9951656
0.0	0.9951266	0.99735945	0.9969356	0.9974368	0.99902904	0.998326	0.99453187	0.99703825	0.99829584	0.99794406
0.0	0.9951266	0.99735945	0.9969356	0.9974368	0.99902904	0.998326	0.99453187	0.99703825	0.99829584	0.99794406
0.0	0.985743	0.99230665	0.98928016	0.97078955	0.98500764	0.90827924	0.972525	0.99000776	0.9822886	0.98774964
0.0	0.985743	0.99230665	0.98928016	0.97078955	0.98500764	0.90827924	0.972525	0.99000776	0.9822886	0.98774964
0.0	0.985743	0.99230665	0.98928016	0.97078955	0.98500764	0.90827924	0.972525	0.99000776	0.9822886	0.98774964
0.0	0.985743	0.99230665	0.98928016	0.97078955	0.98500764	0.90827924	0.972525	0.99000776	0.9822886	0.98774964
0.0	0.99838924	0.99945074	0.9987954	0.9995171	0.99964464	0.9997868	0.9993641	0.99957746	0.9996506	0.99984455
0.0	0.985743	0.99230665	0.98928016	0.97078955	0.98500764	0.90827924	0.972525	0.99000776	0.9822886	0.98774964
0.0	0.985743	0.99230665	0.98928016	0.97078955	0.98500764	0.90827924	0.972525	0.99000776	0.9822886	0.98774964
0.0	0.99838924	0.99945074	0.9987954	0.9995171	0.99964464	0.9997868	0.9993641	0.99957746	0.9996506	0.99984455
0.0	0.985743	0.99230665	0.98928016	0.97078955	0.98500764	0.90827924	0.972525	0.99000776	0.9822886	0.98774964
0.0	0.985743	0.99230665	0.98928016	0.97078955	0.98500764	0.90827924	0.972525	0.99000776	0.9822886	0.98774964
0.0	0.99884677	0.9996381	0.9990808	0.9995981	0.9997098	0.99981993	0.99950135	0.9996625	0.9996799	0.99987054
0.0	0.985743	0.99230665	0.98928016	0.97078955	0.98500764	0.90827924	0.972525	0.99000776	0.9822886	0.98774964
0.0	0.985743	0.99230665	0.98928016	0.97078955	0.98500764	0.90827924	0.972525	0.99000776	0.9822886	0.98774964
0.0	0.985743	0.99230665	0.98928016	0.97078955	0.98500764	0.90827924	0.972525	0.99000776	0.9822886	0.98774964
0.0	0.99838924	0.99945074	0.9987954	0.9995171	0.99964464	0.9997868	0.9993641	0.99957746	0.9996506	0.99984455
0.0	0.99838924	0.99945074	0.9987954	0.9995171	0.99964464	0.9997868	0.9993641	0.99957746	0.9996506	0.99984455
0.0	0.985743	0.99230665	0.98928016	0.97078955	0.98500764	0.90827924	0.972525	0.99000776	0.9822886	0.98774964
0.0	0.9880916	0.9925799	0.993302	0.996917	0.9982913	0.9987575	0.9942867	0.99380165	0.9992494	0.99904186
0.0	0.0039270124	0.055873316	6.726534e-05	0.0010238722	0.0050119013	0.0047959774	0.0006128025	0.0041686445	5.633315e-05	0.00010439833
0.0	0.99126816	0.9901904	0.99778014	0.99790144	0.9995832	0.9996117	0.9964851	0.9988231	0.9959571	0.9980275
0.0	0.9951266	0.99735945	0.9969356	0.9974368	0.99902904	0.998326	0.99453187	0.99703825	0.99829584	0.99794406
0.0	0.95028776	0.9803827	0.9921284	0.9845456	0.9943929	0.99654347	0.9847562	0.99061245	0.9942268	0.9951656
0.0	0.9951266	0.99735945	0.9969356	0.9974368	0.99902904	0.998326	0.99453187	0.99703825	0.99829584	0.99794406
0.0	0.99946195	0.99894124	0.999705	0.99874604	0.9997682	0.99914336	0.99945813	0.9994111	0.99805284	0.9994665
0.0	0.99126816	0.9901904	0.99778014	0.99790144	0.9995832	0.9996117	0.9964851	0.9988231	0.9959571	0.9980275
0.0	0.99126816	0.9901904	0.99778014	0.99790144	0.9995832	0.9996117	0.9964851	0.9988231	0.9959571	0.9980275
0.0	0.9951266	0.99735945	0.9969356	0.9974368	0.99902904	0.998326	0.99453187	0.99703825	0.99829584	0.99794406
0.0	0.9951266	0.99735945	0.9969356	0.9974368	0.99902904	0.998326	0.99453187	0.99703825	0.99829584	0.99794406
0.0	0.9951266	0.99735945	0.9969356	0.9974368	0.99902904	0.998326	0.99453187	0.99703825	0.99829584	0.99794406
0.0	0.9951266	0.99735945	0.9969356	0.9974368	0.99902904	0.998326	0.99453187	0.99703825	0.99829584	0.99794406
0.0	0.99838924	0.99945074	0.9987954	0.9995171	0.99964464	0.9997868	0.9993641	0.99957746	0.9996506	0.99984455
0.0	0.99838924	0.99945074	0.9987954	0.9995171	0.99964464	0.9997868	0.9993641	0.99957746	0.9996506	0.99984455
0.0	0.99126816	0.9901904	0.99778014	0.99790144	0.9995832	0.9996117	0.9964851	0.9988231	0.9959571	0.9980275
0.0	0.9951266	0.99735945	0.9969356	0.9974368	0.99902904	0.998326	0.99453187	0.99703825	0.99829584	0.99794406
0.0	0.9951266	0.99735945	0.9969356	0.9974368	0.99902904	0.998326	0.99453187	0.99703825	0.99829584	0.99794406
0.0	0.99838924	0.99945074	0.9987954	0.9995171	0.99964464	0.9997868	0.9993641	0.99957746	0.9996506	0.99984455
0.0	0.985743	0.99230665	0.98928016	0.97078955	0.98500764	0.90827924	0.972525	0.99000776	0.9822885	0.98774964
0.0	0.985743	0.99230665	0.98928016	0.97078955	0.98500764	0.90827924	0.972525	0.99000776	0.9822886	0.98774964
0.0	0.985743	0.99230665	0.98928016	0.97078955	0.98500764	0.90827924	0.972525	0.99000776	0.9822886	0.98774964
0.0	0.985743	0.99230665	0.98928016	0.97078955	0.98500764	0.90827924	0.972525	0.99000776	0.9822886	0.98774964
0.0	0.0016157936	0.020048363	0.0011557406	0.0047625056	0.033611577	0.018402763	0.0014949064	0.0035364404	0.0020623363	0.0042429427
0.0	0.0016157936	0.020048363	0.0011557406	0.0047625033	0.033611577	0.01840275	0.001494905	0.0035364404	0.0020623363	0.0042429427
0.0	0.0016157936	0.020048363	0.0011557406	0.0047625033	0.03361157	0.018402755	0.0014949064	0.0035364404	0.0020623382	0.004242941
0.0	0.001615792	0.020048369	0.0011557417	0.0047625056	0.03361157	0.018402746	0.0014949042	0.0035364425	0.0020623372	0.004242945
0.0	0.0016157936	0.020048369	0.0011557406	0.0047625056	0.03361157	0.018402755	0.0014949064	0.0035364404	0.0020623363	0.004242941
0.0	0.0016157936	0.020048363	0.0011557406	0.0047625056	0.03361157	0.018402755	0.0014949064	0.0035364404	0.0020623382	0.004242941
0.0	0.0016157936	0.020048363	0.0011557406	0.0047625033	0.033611577	0.018402755	0.001494905	0.0035364425	0.0020623382	0.004242941
0.0	0.001615792	0.020048378	0.0011557412	0.004762508	0.03361157	0.018402746	0.0014949042	0.0035364425	0.0020623382	0.0042429427
0.0	0.0016157936	0.020048363	0.0011557406	0.0047625033	0.03361157	0.018402755	0.001494905	0.0035364404	0.0020623382	0.0042429427
0.0	0.0016157936	0.020048363	0.0011557406	0.0047625056	0.03361157	0.018402755	0.001494905	0.0035364404	0.0020623363	0.0042429427
0.0	0.0016157936	0.020048363	0.0011557406	0.0047625056	0.03361157	0.01840275	0.0014949064	0.0035364425	0.0020623382	0.004242941
0.0	0.001615792	0.020048378	0.0011557417	0.0047625056	0.03361157	0.018402746	0.001494905	0.0035364404	0.0020623372	0.004242945
0.0	0.0016157936	0.020048369	0.0011557406	0.0047625033	0.033611577	0.018402755	0.001494905	0.0035364404	0.0020623363	0.004242941
0.0	0.985743	0.99230665	0.98928016	0.97078955	0.98500764	0.90827924	0.972525	0.99000776	0.9822886	0.98774964
0.0	0.985743	0.99230665	0.98928016	0.97078955	0.98500764	0.90827924	0.972525	0.99000776	0.9822886	0.98774964
0.0	0.985743	0.99230665	0.98928016	0.97078955	0.98500764	0.90827924	0.972525	0.99000776	0.9822886	0.98774964
0.0	0.985743	0.99230665	0.98928016	0.97078955	0.98500764	0.90827924	0.972525	0.99000776	0.9822886	0.98774964
0.0	0.985743	0.99230665	0.98928016	0.97078955	0.98500764	0.90827924	0.972525	0.99000776	0.9822886	0.98774964
0.0	0.985743	0.99230665	0.98928016	0.97078955	0.98500764	0.90827924	0.972525	0.99000776	0.9822886	0.98774964
0.0	0.985743	0.99230665	0.98928016	0.97078955	0.98500764	0.90827924	0.972525	0.99000776	0.9822886	0.98774964
0.0	0.985743	0.99230665	0.98928016	0.97078955	0.98500764	0.90827924	0.972525	0.99000776	0.9822886	0.98774964
0.0	0.985743	0.99230665	0.98928016	0.97078955	0.98500764	0.90827924	0.972525	0.99000776	0.9822886	0.98774964
0.0	0.99838924	0.99945074	0.9987954	0.9995171	0.99964464	0.9997868	0.9993641	0.99957746	0.9996506	0.99984455
0.0	0.985743	0.99230665	0.98928016	0.97078955	0.98500764	0.90827924	0.972525	0.99000776	0.9822885	0.98774964
0.0	0.985743	0.99230665	0.98928016	0.97078955	0.98500764	0.90827924	0.972525	0.99000776	0.9822886	0.98774964
0.0	0.985743	0.99230665	0.98928016	0.97078955	0.98500764	0.90827924	0.972525	0.99000776	0.9822886	0.98774964
0.0	0.99717975	0.9958176	0.99880195	0.99893385	0.99953604	0.9992816	0.9993937	0.9990871	0.9982248	0.9992011
0.0	0.9982639	0.9990711	0.99858487	0.99884593	0.99953544	0.9995017	0.9985783	0.99943036	0.99939287	0.99937904
0.0	0.9951266	0.99735945	0.9969356	0.9974368	0.99902904	0.998326	0.99453187	0.99703825	0.99829584	0.99794406
0.0	0.985743	0.99230665	0.98928016	0.97078955	0.98500764	0.90827924	0.972525	0.99000776	0.9822886	0.98774964
0.0	0.9880916	0.9925799	0.993302	0.996917	0.9982913	0.9987575	0.9942867	0.99380165	0.9992494	0.99904186
0.0	0.28349566	0.18682586	0.38389498	0.60761195	0.8970727	0.8713268	0.41922876	0.9810699	0.49054873	0.40589273
0.0	0.9964999	0.9982798	0.99866545	0.9991804	0.9994535	0.9994085	0.9994307	0.9988538	0.9967501	0.9997359
0.0	0.985743	0.99230665	0.98928016	0.97078955	0.98500764	0.90827924	0.972525	0.99000776	0.9822886	0.98774964
0.0	0.985743	0.99230665	0.98928016	0.97078955	0.98500764	0.90827924	0.972525	0.99000776	0.9822885	0.98774964
0.0	0.985743	0.99230665	0.98928016	0.97078955	0.98500764	0.90827924	0.972525	0.99000776	0.9822885	0.98774964
0.0	0.985743	0.99230665	0.98928016	0.97078955	0.98500764	0.90827924	0.972525	0.99000776	0.9822885	0.98774964
0.0	0.985743	0.99230665	0.98928016	0.97078955	0.98500764	0.90827924	0.972525	0.99000776	0.9822885	0.98774964
0.0	0.9990901	0.99930024	0.99905235	0.9995197	0.9997298	0.99968135	0.99869895	0.9994702	0.99899536	0.99952114
0.0	0.99838924	0.99945074	0.9987954	0.9995171	0.99964464	0.9997868	0.9993641	0.99957746	0.9996506	0.99984455
0.0	0.985743	0.99230665	0.98928016	0.97078955	0.98500764	0.90827924	0.972525	0.99000776	0.9822886	0.98774964
0.0	0.99717975	0.9958176	0.99880195	0.99893385	0.99953604	0.9992816	0.9993937	0.9990871	0.9982248	0.9992011
0.0	0.99717975	0.9958176	0.99880195	0.99893385	0.99953604	0.9992816	0.9993937	0.9990871	0.9982248	0.9992011
0.0	0.99717975	0.9958176	0.99880195	0.99893385	0.99953604	0.9992816	0.9993937	0.9990871	0.9982248	0.9992011
0.0	0.99717975	0.9958176	0.99880195	0.99893385	0.99953604	0.9992816	0.9993937	0.9990871	0.9982248	0.9992011
0.0	0.99717975	0.9958176	0.99880195	0.99893385	0.99953604	0.9992816	0.9993937	0.9990871	0.9982248	0.9992011
0.0	0.003776443	0.0015398588	0.29576498	0.00213565	0.0006579182	0.011395442	0.972525	0.013131988	0.10966854	0.00088884734
0.0	0.012090164	0.014915273	0.0016021454	0.0045859073	0.3037883	0.10389672	0.00091443636	0.00034325256	0.10238917	6.807786e-05
0.0	0.985743	0.99230665	0.98928016	0.97078955	0.98500764	0.90827924	0.972525	0.99000776	0.9822886	0.98774964
0.0	0.985743	0.99230665	0.98928016	0.97078955	0.98500764	0.90827924	0.972525	0.99000776	0.9822886	0.98774964
0.0	0.044669047	0.04912597	0.8575093	0.112387724	0.11327637	0.06157422	0.015273904	0.06612341	0.606435	0.6880037
0.0	0.996447	0.99576676	0.998243	0.9987357	0.9991179	0.9992175	0.999206	0.998706	0.9994299	0.99956924
0.0	0.985743	0.99230665	0.98928016	0.97078955	0.98500764	0.90827924	0.972525	0.99000776	0.9822886	0.98774964
0.0	0.9966679	0.9976648	0.9972036	0.99769527	0.99918765	0.998453	0.99453187	0.9980221	0.9986166	0.99843425
0.0	0.985743	0.99230665	0.98928016	0.97078955	0.98500764	0.90827924	0.972525	0.99000776	0.9822886	0.98774964
0.0	0.985743	0.99230665	0.98928016	0.97078955	0.98500764	0.90827924	0.972525	0.99000776	0.9822886	0.98774964
0.0	0.985743	0.99230665	0.98928016	0.97078955	0.98500764	0.90827924	0.972525	0.99000776	0.9822886	0.98774964
0.0	0.985743	0.99230665	0.98928016	0.97078955	0.98500764	0.90827924	0.972525	0.99000776	0.9822886	0.98774964
0.0	0.985743	0.99230665	0.98928016	0.97078955	0.98500764	0.90827924	0.972525	0.99000776	0.9822886	0.98774964
0.0	0.985743	0.99230665	0.98928016	0.97078955	0.98500764	0.90827924	0.972525	0.99000776	0.9822885	0.98774964
0.0	0.985743	0.99230665	0.98928016	0.97078955	0.98500764	0.90827924	0.972525	0.99000776	0.9822885	0.98774964
0.0	0.99607486	0.99688536	0.99837506	0.9984794	0.99918586	0.99929225	0.9992567	0.9990528	0.9994423	0.99965405
0.0	0.985743	0.99230665	0.98928016	0.97078955	0.98500764	0.90827924	0.972525	0.99000776	0.9822886	0.98774964
0.0	0.985743	0.99230665	0.98928016	0.97078955	0.98500764	0.90827924	0.972525	0.99000776	0.9822886	0.98774964
0.0	0.985743	0.99230665	0.98928016	0.97078955	0.98500764	0.90827924	0.972525	0.99000776	0.9822886	0.98774964
0.0	0.985743	0.99230665	0.98928016	0.97078955	0.98500764	0.90827924	0.972525	0.99000776	0.9822886	0.98774964
0.0	0.985743	0.99230665	0.98928016	0.97078955	0.98500764	0.90827924	0.972525	0.99000776	0.9822886	0.98774964
0.0	0.9990901	0.99930024	0.99905235	0.9995197	0.9997298	0.99968135	0.99869895	0.9994702	0.99899536	0.99952114
0.0	0.985743	0.99230665	0.98928016	0.97078955	0.98500764	0.90827924	0.972525	0.99000776	0.9822886	0.98774964
0.0	0.985743	0.99230665	0.98928016	0.97078955	0.98500764	0.90827924	0.972525	0.99000776	0.9822886	0.98774964
0.0	0.985743	0.99230665	0.98928016	0.97078955	0.98500764	0.90827924	0.972525	0.99000776	0.9822886	0.98774964
0.0	0.985743	0.99230665	0.98928016	0.97078955	0.98500764	0.90827924	0.972525	0.99000776	0.9822886	0.98774964
0.0	0.985743	0.99230665	0.98928016	0.97078955	0.98500764	0.90827924	0.972525	0.99000776	0.9822885	0.98774964
0.0	0.985743	0.99230665	0.98928016	0.97078955	0.98500764	0.90827924	0.972525	0.99000776	0.9822885	0.98774964
0.0	0.99345946	0.9954703	0.9958692	0.9981718	0.99892384	0.9992274	0.9966348	0.996846	0.9994772	0.99942195
0.0	0.9954294	0.99559194	0.999097	0.9989513	0.99975604	0.99972147	0.9981457	0.999582	0.9972209	0.99897027
0.0	0.6561205	0.655104	0.73818433	0.8512152	0.940046	0.24403462	0.5531578	0.81156856	0.3913733	0.7592712
0.0	0.9939985	0.95851487	0.56564265	0.973584	0.9800004	0.9713207	0.8702095	0.9761052	0.9877373	0.9871458
0.0	0.9793779	0.36899468	0.38284543	0.7037273	0.80656946	0.6682362	0.8647299	0.57843906	0.91238123	0.74447685
0.0	0.9341159	0.29787278	0.5404162	0.8834559	0.9408594	0.77208203	0.92277074	0.9838938	0.68393254	0.9283316
0.0	0.5067322	0.48561874	0.37698397	0.49433193	0.80920535	0.4003174	0.30845416	0.19393381	0.5455994	0.97607
0.0	0.9839767	0.9207978	0.65500534	0.9864891	0.98672813	0.9960769	0.9428285	0.99909866	0.99743634	0.98860675
0.0	0.7191523	0.2239726	0.08112366	0.28862596	0.73972154	0.52262807	0.85698116	0.40761414	0.56851816	0.14305985
0.0	0.46241054	0.6378182	0.8527119	0.6211916	0.9553392	0.50063074	0.97138244	0.99478275	0.63811857	0.28406954
0.0	0.060992792	0.037954852	0.205471	0.02396838	0.023076361	0.90827924	0.00032480757	0.007965626	0.13585614	0.30189833
0.0	0.9996563	0.99984026	0.9999101	0.9998926	0.99990916	0.9999088	0.99982846	0.9998338	0.9996922	0.99993193
0.0	0.0016941412	0.0030846936	0.002690222	0.006554831	0.0077111707	0.0035376404	0.005087226	0.000686971	0.002109776	0.0010725372
0.0	0.0016147009	0.01143266	0.0028870378	0.006557371	0.038435884	0.010837238	0.0027439701	0.00061066885	0.0005702459	0.0012071582
0.0	0.2162712	0.058415122	0.029259944	0.19861718	0.11094258	0.51817787	0.00055821415	0.8867742	0.11281719	0.014676695
0.0	0.8164216	0.8762553	0.70965445	0.8406557	0.90643173	0.56613356	0.9303707	0.8921998	0.38487163	0.65305585
0.0	0.99583286	0.9978764	0.9971244	0.9989642	0.9993344	0.99958915	0.9977189	0.99807405	0.9996401	0.99961495
0.0	0.99832743	0.9991435	0.9987	0.999081	0.9995951	0.9994394	0.9978604	0.99907386	0.99928397	0.9993818
0.0	0.9772974	0.99039197	0.99325657	0.991958	0.99690956	0.9949656	0.9909198	0.98665905	0.98886734	0.9986045
0.0	0.985743	0.99230665	0.98928016	0.97078955	0.98500764	0.90827924	0.972525	0.99000776	0.9822886	0.98774964
0.0	0.99624985	0.9979359	0.99907553	0.9983216	0.9995982	0.999411	0.99946207	0.999371	0.9994118	0.999608
0.0	0.9926345	0.99342996	0.9964814	0.99776506	0.99828714	0.9987851	0.998708	0.9976792	0.99896884	0.9992601
0.0	0.985743	0.99230665	0.98928016	0.97078955	0.98500764	0.90827924	0.972525	0.99000776	0.9822886	0.98774964
0.0	0.99126816	0.9901904	0.99778014	0.99790144	0.9995832	0.9996117	0.9964851	0.9988231	0.9959571	0.9980275
0.0	0.9989398	0.31796327	0.99829584	0.9914492	0.62806284	0.99988806	0.18188359	0.9779323	0.53658473	0.99997413
0.0	0.9980094	0.9982925	0.9994475	0.99952674	0.99982244	0.9998969	0.99937004	0.999559	0.9978775	0.9996383
0.0	0.99902225	0.9989121	0.99965143	0.9996232	0.9998698	0.99991953	0.9995871	0.99974054	0.9986947	0.99979824
0.0	0.99551624	0.9952507	0.99677557	0.99819	0.99900705	0.9995229	0.99718755	0.99781287	0.99960405	0.9994474
0.0	0.0028946756	0.0061905724	0.0073359273	0.009553013	0.018020213	0.014954129	0.013524423	0.00784182	0.011887618	0.0054131113
0.0	0.98988265	0.99302673	0.99420446	0.9970395	0.9984919	0.9990152	0.9948167	0.994713	0.9993357	0.9992493
0.0	0.0028946756	0.0061905785	0.0073359306	0.009553013	0.018020213	0.014954129	0.013524423	0.007841824	0.011887624	0.0054131113
0.0	0.98988265	0.99302673	0.99420446	0.9970395	0.9984919	0.9990152	0.9948166	0.994713	0.9993357	0.9992493
0.0	0.985743	0.99230665	0.98928016	0.97078955	0.98500764	0.90827924	0.972525	0.99000776	0.9822886	0.98774964
0.0	0.985743	0.99230665	0.98928016	0.97078955	0.98500764	0.90827924	0.972525	0.99000776	0.9822886	0.98774964
0.0	0.985743	0.99230665	0.98928016	0.97078955	0.98500764	0.90827924	0.972525	0.99000776	0.9822886	0.98774964
0.0	0.99838924	0.99945074	0.9987954	0.9995171	0.99964464	0.9997868	0.9993641	0.99957746	0.9996506	0.99984455
0.0	0.985743	0.99230665	0.98928016	0.97078955	0.98500764	0.90827924	0.972525	0.99000776	0.9822885	0.98774964
0.0	0.99717975	0.9958176	0.99880195	0.99893385	0.99953604	0.9992816	0.9993937	0.9990871	0.9982248	0.9992011
0.0	0.985743	0.99230665	0.98928016	0.97078955	0.98500764	0.90827924	0.972525	0.99000776	0.9822886	0.98774964
0.0	0.99838924	0.99945074	0.9987954	0.9995171	0.99964464	0.9997868	0.9993641	0.99957746	0.9996506	0.99984455
0.0	0.985743	0.99230665	0.98928016	0.97078955	0.98500764	0.90827924	0.972525	0.99000776	0.9822886	0.98774964
0.0	2.9504965e-05	0.00014844885	4.715134e-05	0.00020454415	0.000746667	0.0004438038	0.0003216557	0.0001675412	0.00017850382	0.00029941218
0.0	0.985743	0.99230665	0.98928016	0.97078955	0.98500764	0.90827924	0.972525	0.99000776	0.9822886	0.98774964
0.0	0.985743	0.99230665	0.98928016	0.97078955	0.98500764	0.90827924	0.972525	0.99000776	0.9822886	0.98774964
0.0	0.99838924	0.99945074	0.9987954	0.9995171	0.99964464	0.9997868	0.9993641	0.99957746	0.9996506	0.99984455
0.0	0.985743	0.99230665	0.98928016	0.97078955	0.98500764	0.90827924	0.972525	0.99000776	0.9822885	0.98774964
0.0	0.9994271	0.9984302	0.99975246	0.9986958	0.99977654	0.9998141	0.9997249	0.99955946	0.99935585	0.9998024
0.0	0.99838924	0.99945074	0.9987954	0.9995171	0.99964464	0.9997868	0.9993641	0.99957746	0.9996506	0.99984455
0.0	0.985743	0.99230665	0.98928016	0.97078955	0.98500764	0.90827924	0.972525	0.99000776	0.9822886	0.98774964
0.0	2.9504965e-05	0.00014844885	4.7151385e-05	0.00020454415	0.000746667	0.0004438038	0.0003216557	0.0001675412	0.00017850382	0.00029941218
0.0	0.9961427	0.99575645	0.9959835	0.9980831	0.99896514	0.99911827	0.99633276	0.997417	0.9995333	0.99941516
0.0	0.002894673	0.0061905724	0.0073359306	0.009553013	0.018020213	0.014954129	0.01352441	0.00784182	0.011887618	0.0054131113
0.0	0.044475514	0.065827176	0.7810728	0.0059311055	0.024940329	0.015659958	0.017798519	0.8970714	0.24571915	0.4609957
0.0	0.078853585	0.35521558	0.014417575	0.2702051	0.16803053	0.13534068	0.046126064	0.080057114	0.20598216	0.00457893
0.0	0.99126816	0.9901904	0.99778014	0.99790144	0.9995832	0.9996117	0.9964851	0.9988231	0.9959571	0.9980275
0.0	0.99126816	0.9901904	0.99778014	0.99790144	0.9995832	0.9996117	0.9964851	0.9988231	0.9959571	0.9980275
0.0	0.99126816	0.9901904	0.99778014	0.99790144	0.9995832	0.9996117	0.9964851	0.9988231	0.9959571	0.9980275
0.0	0.99126816	0.9901904	0.99778014	0.99790144	0.9995832	0.9996117	0.9964851	0.9988231	0.9959571	0.9980275
0.0	0.985743	0.99230665	0.98928016	0.97078955	0.98500764	0.90827924	0.972525	0.99000776	0.9822886	0.98774964
0.0	0.985743	0.99230665	0.98928016	0.97078955	0.98500764	0.90827924	0.972525	0.99000776	0.9822886	0.98774964
0.0	0.985743	0.99230665	0.98928016	0.97078955	0.98500764	0.90827924	0.972525	0.99000776	0.9822886	0.98774964
0.0	0.985743	0.99230665	0.98928016	0.97078955	0.98500764	0.90827924	0.972525	0.99000776	0.9822886	0.98774964
0.0	0.985743	0.99230665	0.98928016	0.97078955	0.98500764	0.90827924	0.972525	0.99000776	0.9822886	0.98774964
0.0	0.985743	0.99230665	0.98928016	0.97078955	0.98500764	0.90827924	0.972525	0.99000776	0.9822886	0.98774964
0.0	0.985743	0.99230665	0.98928016	0.97078955	0.98500764	0.90827924	0.972525	0.99000776	0.9822886	0.98774964
0.0	0.9955161	0.9952507	0.99677557	0.99819	0.99900705	0.9995229	0.99718755	0.99781287	0.99960405	0.9994474
0.0	0.985743	0.99230665	0.98928016	0.97078955	0.98500764	0.90827924	0.972525	0.99000776	0.9822886	0.98774964
0.0	0.96057785	0.9838357	0.98568314	0.99453163	0.9976693	0.99671835	0.99744356	0.994638	0.95180124	0.9932881
0.0	0.9907459	0.9940428	0.99507195	0.99764204	0.9986443	0.9991598	0.9958209	0.99559	0.9994405	0.9992065
0.0	0.002894673	0.0061905724	0.0073359306	0.009553013	0.018020213	0.014954136	0.013524418	0.00784182	0.011887624	0.0054131113
0.0	0.002894673	0.0061905724	0.0073359306	0.009553013	0.018020213	0.014954136	0.01352441	0.007841824	0.011887613	0.0054131113
0.0	0.0009857701	0.005821339	0.0021321652	0.0050097494	0.021395963	0.01105887	0.0022144746	0.00072046136	0.0004970661	0.0008990909
0.0	0.985743	0.99230665	0.98928016	0.97078955	0.98500764	0.90827924	0.972525	0.99000776	0.9822886	0.98774964
0.0	0.0028946756	0.0061905785	0.0073359306	0.009553013	0.018020213	0.014954136	0.01352441	0.007841824	0.011887618	0.0054131113
0.0	0.99126816	0.9901904	0.99778014	0.99790144	0.9995832	0.9996117	0.9964851	0.9988231	0.9959571	0.9980275
0.0	0.985743	0.99230665	0.98928016	0.97078955	0.98500764	0.90827924	0.972525	0.99000776	0.9822886	0.98774964
0.0	0.985743	0.99230665	0.98928016	0.97078955	0.98500764	0.90827924	0.972525	0.99000776	0.9822886	0.98774964
0.0	0.985743	0.99230665	0.98928016	0.97078955	0.98500764	0.90827924	0.972525	0.99000776	0.9822886	0.98774964
0.0	0.9880916	0.9925799	0.993302	0.996917	0.9982913	0.9987575	0.9942867	0.99380165	0.9992494	0.99904186
0.0	0.985743	0.99230665	0.98928016	0.97078955	0.98500764	0.90827924	0.972525	0.99000776	0.9822886	0.98774964
0.0	0.985743	0.99230665	0.98928016	0.97078955	0.98500764	0.90827924	0.972525	0.99000776	0.9822886	0.98774964
0.0	0.985743	0.99230665	0.98928016	0.97078955	0.98500764	0.90827924	0.972525	0.99000776	0.9822886	0.98774964
0.0	0.985743	0.99230665	0.98928016	0.97078955	0.98500764	0.90827924	0.972525	0.99000776	0.9822886	0.98774964
0.0	0.92285275	0.91363734	0.69113463	0.75385934	0.9193242	0.77567357	0.6683267	0.6754284	0.9194867	0.7840044
0.0	0.985743	0.99230665	0.98928016	0.97078955	0.98500764	0.90827924	0.972525	0.99000776	0.9822886	0.98774964
0.0	0.985743	0.99230665	0.98928016	0.97078955	0.98500764	0.90827924	0.972525	0.99000776	0.9822886	0.98774964
0.0	0.99765635	0.9988207	0.99858415	0.99954104	0.99966407	0.99983764	0.9990343	0.9989059	0.99966097	0.9997539
0.0	0.985743	0.99230665	0.98928016	0.97078955	0.98500764	0.90827924	0.972525	0.99000776	0.9822886	0.98774964
0.0	0.0028946756	0.0061905724	0.0073359273	0.009553013	0.018020213	0.014954136	0.013524418	0.00784182	0.011887618	0.0054131113
0.0	0.985743	0.99230665	0.98928016	0.97078955	0.98500764	0.90827924	0.972525	0.99000776	0.9822886	0.98774964
0.0	0.8315443	0.003057266	0.017251296	0.0021856565	0.98060673	0.9817093	0.15651588	0.07488892	0.5332241	0.004706246
0.0	0.985743	0.99230665	0.98928016	0.97078955	0.98500764	0.90827924	0.972525	0.99000776	0.9822886	0.98774964
0.0	0.002894673	0.0061905724	0.0073359273	0.009553013	0.018020213	0.014954136	0.01352441	0.007841824	0.011887618	0.0054131113
0.0	0.92285275	0.91363734	0.69113463	0.7538592	0.9193242	0.77567357	0.6683266	0.67542833	0.9194868	0.78400445
0.0	0.99126816	0.9901904	0.99778014	0.99790144	0.9995832	0.9996117	0.9964851	0.9988231	0.9959571	0.9980275
0.0	0.985743	0.99230665	0.98928016	0.97078955	0.98500764	0.90827924	0.972525	0.99000776	0.9822886	0.98774964
0.0	0.99326867	0.99046904	0.99809986	0.9979844	0.9996228	0.99963	0.99694663	0.9989774	0.9967457	0.9982405
0.0	0.00050249	0.0014974873	0.25263402	0.011817257	0.0018117013	0.008387058	0.0036452785	0.0022294056	0.0014803502	0.27045998
0.0	0.0069726906	0.012786232	0.012403728	0.013389541	0.035483174	0.020231444	0.019474782	0.024860958	0.02285673	0.008513802
0.0	0.99602425	0.9956773	0.9979342	0.9984969	0.99897695	0.9990736	0.9990565	0.99873644	0.9994153	0.99957186
0.0	0.985743	0.99230665	0.98928016	0.97078955	0.98500764	0.90827924	0.972525	0.99000776	0.9822886	0.98774964
0.0	0.9980094	0.9982925	0.9994475	0.99952674	0.99982244	0.9998969	0.99937004	0.999559	0.9978775	0.9996383
0.0	0.985743	0.99230665	0.98928016	0.97078955	0.98500764	0.9082791	0.972525	0.99000776	0.9822886	0.98774964
0.0	0.0016147009	0.01143266	0.0028870378	0.006557371	0.038435895	0.010837238	0.0027439687	0.00061066885	0.00057024613	0.0012071582
0.0	0.0009857701	0.005821339	0.0021321652	0.0050097494	0.021395957	0.01105887	0.0022144746	0.00072046166	0.0004970661	0.0008990909
0.0	0.9970198	0.9984694	0.99919957	0.99876416	0.9996518	0.999553	0.9995679	0.9995647	0.99953604	0.9996952
0.0	0.0033253995	0.0061905724	0.008353827	0.010444775	0.021797234	0.014954129	0.015202214	0.008948246	0.012672477	0.0054131113
0.0	0.003313712	0.008474242	0.008626486	0.014211987	0.02760347	0.023528738	0.020636499	0.015256385	0.017788503	0.007134404
0.0	0.67583805	0.5386897	0.7797766	0.9678357	0.97985613	0.96244764	0.9338791	0.68385524	0.87631506	0.937489
0.0	6.49989e-05	0.009808104	0.00044701746	0.07933271	0.77613086	0.9643221	0.043368462	0.07419507	0.02672281	0.008955509
0.0	0.96057785	0.9838357	0.98568314	0.99453163	0.9976693	0.99671835	0.99744356	0.994638	0.95180124	0.9932881
0.0	0.985743	0.99230665	0.98928016	0.97078955	0.98500764	0.90827924	0.972525	0.99000776	0.9822886	0.98774964
0.0	0.5267972	0.8490665	0.34588203	0.8759084	0.9435182	0.8458795	0.7914985	0.7440767	0.7415099	0.9409873
0.0	0.99126816	0.9901904	0.99778014	0.99790144	0.9995832	0.9996117	0.9964851	0.9988231	0.9959571	0.9980275
0.0	0.9717558	0.9734076	0.98139507	0.9949345	0.99338186	0.99897325	0.9880563	0.9848647	0.9930547	0.9962543
0.0	0.985743	0.99230665	0.98928016	0.97078955	0.98500764	0.90827924	0.972525	0.99000776	0.9822886	0.98774964
0.0	0.985743	0.99230665	0.98928016	0.97078955	0.98500764	0.90827924	0.972525	0.99000776	0.9822886	0.98774964
0.0	0.985743	0.99230665	0.98928016	0.97078955	0.98500764	0.90827924	0.972525	0.99000776	0.9822886	0.98774964
0.0	0.99838924	0.99945074	0.9987954	0.9995171	0.99964464	0.9997868	0.9993641	0.99957746	0.9996506	0.99984455
0.0	0.99765635	0.9988207	0.99858415	0.99954104	0.99966407	0.99983764	0.9990343	0.9989059	0.99966097	0.9997539
0.0	0.985743	0.99230665	0.98928016	0.97078955	0.98500764	0.90827924	0.972525	0.99000776	0.9822886	0.98774964
0.0	0.985743	0.99230665	0.98928016	0.97078955	0.98500764	0.90827924	0.972525	0.99000776	0.9822886	0.98774964
0.0	0.985743	0.99230665	0.98928016	0.97078955	0.98500764	0.90827924	0.972525	0.99000776	0.9822886	0.98774964
0.0	0.9880916	0.9925799	0.993302	0.996917	0.9982913	0.9987575	0.9942867	0.99380165	0.9992494	0.99904186
0.0	0.985743	0.99230665	0.98928016	0.97078955	0.98500764	0.90827924	0.972525	0.99000776	0.9822886	0.98774964
0.0	0.9914124	0.9635483	0.9906707	0.9936941	0.99808717	0.9877149	0.992806	0.98885787	0.9920859	0.99736243
0.0	0.9951266	0.99735945	0.9969356	0.9974368	0.99902904	0.998326	0.99453187	0.99703825	0.99829584	0.99794406
0.0	0.985743	0.99230665	0.98928016	0.97078955	0.98500764	0.90827924	0.972525	0.99000776	0.9822886	0.98774964
0.0	0.98989034	0.9730718	0.9932081	0.99524164	0.9971324	0.9964663	0.9742371	0.9914972	0.9913912	0.99830186
0.0	0.985743	0.99230665	0.98928016	0.97078955	0.98500764	0.90827924	0.972525	0.99000776	0.9822886	0.98774964
0.0	0.0011870713	0.0016330845	0.98928016	0.97078955	8.753847e-05	0.081158035	0.0037628158	0.037916657	0.0017369706	0.0005774023
0.0	2.6963384e-05	0.0009343722	2.3219474e-05	0.18072122	0.006096129	0.00057074206	5.0829934e-05	0.5041871	0.005122441	0.47973788
0.0	0.985743	0.99230665	0.98928016	0.97078955	0.98500764	0.90827924	0.972525	0.99000776	0.9822886	0.98774964
0.0	0.985743	0.99230665	0.98928016	0.97078955	0.98500764	0.90827924	0.972525	0.99000776	0.9822886	0.98774964
0.0	0.9926345	0.99342996	0.9964814	0.99776506	0.99828714	0.9987851	0.998708	0.9976792	0.99896884	0.9992601
0.0	0.9990324	0.99932635	0.9989786	0.9996457	0.9998155	0.9997671	0.99902797	0.99964154	0.99938476	0.9995584
0.0	0.99765635	0.9988207	0.99858415	0.99954104	0.99966407	0.99983764	0.9990343	0.9989059	0.99966097	0.9997539
0.0	0.9990324	0.99932635	0.9989786	0.9996457	0.9998155	0.9997671	0.99902797	0.99964154	0.99938476	0.9995584
0.0	0.985743	0.99230665	0.98928016	0.97078955	0.98500764	0.90827924	0.972525	0.99000776	0.9822886	0.98774964
0.0	0.0028946756	0.0061905724	0.0073359306	0.009553013	0.018020213	0.014954129	0.013524418	0.00784182	0.011887618	0.0054131113
0.0	0.0014671289	0.0034077307	0.0022998203	0.0055368	0.0047959043	0.0065270495	0.004083035	0.002921567	0.003842511	0.001994537
0.0	0.9266356	0.771746	0.7589679	0.95585483	0.9795338	0.9871294	0.98255587	0.9768546	0.8380176	0.9071734
0.0	0.001025762	0.016084397	0.010670793	0.001781673	0.00063694926	0.0051123393	0.13715403	0.0018624949	0.00015729986	0.000115955496
0.0	0.001025762	0.016084397	0.010670793	0.001781673	0.00063694926	0.0051123393	0.13715403	0.0018624949	0.00015729986	0.000115955496
0.0	0.96057785	0.9838357	0.98568314	0.99453163	0.9976693	0.99671835	0.99744356	0.994638	0.95180124	0.9932881
0.0	0.044907175	0.48514336	0.03589684	0.41370296	0.64990497	0.0002369125	0.4908023	0.9258105	0.008626474	0.33045444
0.0	0.985743	0.99230665	0.98928016	0.97078955	0.98500764	0.90827924	0.972525	0.99000776	0.9822885	0.98774964
0.0	0.985743	0.99230665	0.98928016	0.97078955	0.98500764	0.90827924	0.972525	0.99000776	0.9822886	0.98774964
0.0	0.985743	0.99230665	0.98928016	0.97078955	0.98500764	0.90827924	0.972525	0.99000776	0.9822886	0.98774964
0.0	2.9504965e-05	0.00014844885	4.715134e-05	0.00020454415	0.000746667	0.0004438038	0.0003216557	0.0001675412	0.00017850382	0.00029941218
0.0	0.005628749	0.0015061665	0.12793913	0.0019066655	0.0013131753	0.0007162477	0.00044150706	0.20350078	0.03343788	0.054507323
0.0	0.985743	0.99230665	0.98928016	0.97078955	0.98500764	0.90827924	0.972525	0.99000776	0.9822885	0.98774964
0.0	0.985743	0.99230665	0.98928016	0.97078955	0.98500764	0.90827924	0.972525	0.99000776	0.9822886	0.98774964
0.0	0.99838924	0.99945074	0.9987954	0.9995171	0.99964464	0.9997868	0.9993641	0.99957746	0.9996506	0.99984455
0.0	0.96057785	0.9838357	0.98568314	0.99453163	0.9976693	0.99671835	0.99744356	0.994638	0.95180124	0.9932881
0.0	0.9978613	0.99870396	0.9993304	0.9996069	0.99987495	0.9993808	0.99961865	0.9994993	0.9981639	0.9986242
0.0	0.005628749	0.0015061665	0.12793913	0.0019066655	0.0013131747	0.0007162484	0.00044150706	0.20350078	0.03343789	0.054507334
0.0	0.95851624	0.3554275	0.19747303	0.27848575	0.50859797	0.121586606	0.31452245	0.7662765	0.709361	0.46341887
0.0	0.985743	0.99230665	0.98928016	0.97078955	0.98500764	0.90827924	0.972525	0.99000776	0.9822886	0.98774964
0.0	0.985743	0.99230665	0.98928016	0.97078955	0.98500764	0.90827924	0.972525	0.99000776	0.9822886	0.98774964
0.0	0.985743	0.99230665	0.98928016	0.97078955	0.98500764	0.90827924	0.972525	0.99000776	0.9822886	0.98774964
0.0	0.0028946756	0.0061905724	0.0073359306	0.009553013	0.018020213	0.014954136	0.01352441	0.007841824	0.011887613	0.0054131113
0.0	0.985743	0.99230665	0.98928016	0.97078955	0.98500764	0.90827924	0.972525	0.99000776	0.9822886	0.98774964
0.0	0.002894673	0.0061905785	0.0073359273	0.009553013	0.018020213	0.014954129	0.01352441	0.007841824	0.011887618	0.0054131113
0.0	0.003323047	0.0065271324	0.007108645	0.009553013	0.019448886	0.0147862965	0.014056369	0.008413542	0.01212684	0.005646252
0.0	0.985743	0.99230665	0.98928016	0.97078955	0.98500764	0.90827924	0.972525	0.99000776	0.9822886	0.98774964
0.0	0.08484238	0.0045546605	0.589515	0.44728678	0.106130436	0.13407427	0.06147939	0.41262296	0.08914997	0.045955993
0.0	0.003484664	0.0061905724	0.008437401	0.009553013	0.01685369	0.017616367	0.015519681	0.00825483	0.012491465	0.005369491
0.0	0.9990901	0.99930024	0.99905235	0.9995197	0.9997298	0.99968135	0.99869895	0.9994702	0.99899536	0.99952114
0.0	0.9990901	0.99930024	0.99905235	0.9995197	0.9997298	0.99968135	0.99869895	0.9994702	0.99899536	0.99952114
0.0	0.99838924	0.99945074	0.9987954	0.9995171	0.99964464	0.9997868	0.9993641	0.99957746	0.9996506	0.99984455
0.0	2.9504965e-05	0.00014844885	4.715134e-05	0.00020454415	0.0007466666	0.0004438038	0.00032165603	0.0001675412	0.00017850382	0.00029941218
0.0	0.005628749	0.0015061665	0.12793913	0.0019066655	0.0013131747	0.0007162477	0.00044150706	0.20350073	0.03343788	0.054507334
0.0	0.99838924	0.99945074	0.9987954	0.9995171	0.99964464	0.9997868	0.9993641	0.99957746	0.9996506	0.99984455
0.0	2.9504965e-05	0.00014844885	4.715134e-05	0.00020454415	0.0007466666	0.0004438038	0.0003216557	0.0001675412	0.00017850382	0.00029941218
0.0	0.005628749	0.0015061679	0.12793913	0.0019066655	0.0013131753	0.0007162477	0.00044150706	0.20350078	0.03343789	0.054507334
0.0	0.9990901	0.99930024	0.99905235	0.9995197	0.9997298	0.99968135	0.99869895	0.9994702	0.99899536	0.99952114
0.0	0.99838924	0.99945074	0.9987954	0.9995171	0.99964464	0.9997868	0.9993641	0.99957746	0.9996506	0.99984455
0.0	2.9504965e-05	0.00014844885	4.715134e-05	0.00020454415	0.0007466666	0.0004438038	0.00032165603	0.0001675412	0.00017850382	0.00029941218
0.0	0.005628749	0.0015061665	0.12793913	0.0019066655	0.0013131753	0.0007162484	0.00044150706	0.20350073	0.03343789	0.054507334
0.0	0.9990901	0.99930024	0.99905235	0.9995197	0.9997298	0.99968135	0.99869895	0.9994702	0.99899536	0.99952114
0.0	0.99838924	0.99945074	0.9987954	0.9995171	0.99964464	0.9997868	0.9993641	0.99957746	0.9996506	0.99984455
0.0	2.9504965e-05	0.00014844885	4.7151385e-05	0.00020454415	0.0007466666	0.0004438038	0.0003216557	0.0001675412	0.00017850382	0.00029941218
0.0	0.005628749	0.0015061665	0.12793913	0.0019066655	0.0013131753	0.0007162477	0.00044150706	0.20350078	0.03343788	0.054507334
0.0	0.99126816	0.9901904	0.99778014	0.99790144	0.9995832	0.9996117	0.9964851	0.9988231	0.9959571	0.9980275
0.0	0.985743	0.99230665	0.98928016	0.97078955	0.98500764	0.90827924	0.972525	0.99000776	0.9822885	0.98774964
0.0	0.985743	0.99230665	0.98928016	0.97078955	0.98500764	0.90827924	0.972525	0.99000776	0.9822885	0.98774964
0.0	0.9951266	0.99735945	0.9969356	0.9974368	0.99902904	0.998326	0.99453187	0.99703825	0.99829584	0.99794406
0.0	0.002761911	0.0070975707	0.0076231863	0.009453925	0.018198334	0.017202657	0.014678378	0.00784182	0.012976248	0.0060120556
0.0	0.00013203367	0.32933637	0.044551928	0.004751458	0.0659485	0.09874012	0.058572773	0.99000776	0.07707676	0.26727492
0.0	0.99745077	0.99609345	0.9984503	0.999526	0.9996101	0.9995136	0.99966884	0.9989135	0.9976755	0.99940217
0.0	0.985743	0.99230665	0.98928016	0.97078955	0.98500764	0.90827924	0.972525	0.99000776	0.9822886	0.98774964
0.0	0.95237863	0.94166756	0.7778499	0.81737113	0.95212287	0.84233934	0.7460942	0.76451015	0.9490664	0.87641054
0.0	0.9518301	0.940345	0.8054048	0.8070127	0.94720197	0.857662	0.7535063	0.7026169	0.9438817	0.86702293
0.0	0.94809157	0.94886607	0.79618573	0.8110732	0.9483784	0.83604306	0.75837356	0.7984608	0.9473826	0.8632552
0.0	0.95072824	0.9558356	0.84551543	0.8412028	0.9719653	0.83576035	0.8734495	0.9251303	0.9714219	0.9753827
0.0	0.9484051	0.94711274	0.76182616	0.8089974	0.94956446	0.8631335	0.76178366	0.8286829	0.94261783	0.87099093
0.0	0.94812435	0.9466667	0.7607015	0.81398904	0.94575024	0.8032721	0.7608675	0.76697004	0.948662	0.8501696
0.0	0.95200163	0.9485869	0.77851313	0.7999888	0.9193242	0.81052965	0.7626055	0.76939887	0.9371655	0.8554378
0.0	0.99404174	0.99372876	0.99883896	0.9981317	0.99972016	0.9997012	0.99788374	0.99938774	0.9972783	0.99857855
0.0	0.985743	0.99230665	0.98928016	0.97078955	0.98500764	0.90827924	0.972525	0.99000776	0.9822886	0.98774964
0.0	0.985743	0.99230665	0.98928016	0.97078955	0.98500764	0.90827924	0.972525	0.99000776	0.9822886	0.98774964
0.0	0.985743	0.99230665	0.98928016	0.97078955	0.98500764	0.90827924	0.972525	0.99000776	0.9822886	0.98774964
0.0	0.985743	0.99230665	0.98928016	0.97078955	0.98500764	0.90827924	0.972525	0.99000776	0.9822886	0.98774964
0.0	0.99482083	0.9944647	0.99913675	0.9984724	0.9996772	0.999696	0.99709475	0.99944764	0.9969951	0.9987771
0.0	0.99126816	0.9901904	0.99778014	0.99790144	0.9995832	0.9996117	0.996485	0.9988231	0.9959571	0.9980275
0.0	0.99126816	0.9901904	0.99778014	0.99790144	0.9995832	0.9996117	0.9964851	0.9988231	0.9959571	0.9980275
0.0	0.99126816	0.9901904	0.99778014	0.99790144	0.9995832	0.9996117	0.9964851	0.9988231	0.9959571	0.9980275
0.0	0.99126816	0.9901904	0.99778014	0.99790144	0.9995832	0.9996117	0.996485	0.9988231	0.9959571	0.9980275
0.0	0.99404174	0.99372876	0.99883896	0.9981317	0.99972016	0.9997012	0.99788374	0.99938774	0.9972783	0.99857855
0.0	0.985743	0.99230665	0.98928016	0.97078955	0.98500764	0.90827924	0.972525	0.99000776	0.9822886	0.98774964
0.0	0.985743	0.99230665	0.98928016	0.97078955	0.98500764	0.90827924	0.972525	0.99000776	0.9822886	0.98774964
0.0	0.985743	0.99230665	0.98928016	0.97078955	0.98500764	0.90827924	0.972525	0.99000776	0.9822886	0.98774964
0.0	0.99421847	0.99394315	0.99893063	0.9981091	0.9996742	0.9997038	0.9972076	0.9992455	0.9965522	0.9985733
0.0	0.985743	0.99230665	0.98928016	0.97078955	0.98500764	0.90827924	0.972525	0.99000776	0.9822886	0.98774964
0.0	0.985743	0.99230665	0.98928016	0.97078955	0.98500764	0.90827924	0.972525	0.99000776	0.9822886	0.98774964
0.0	0.985743	0.99230665	0.98928016	0.97078955	0.98500764	0.90827924	0.972525	0.99000776	0.9822886	0.98774964
0.0	0.985743	0.99230665	0.98928016	0.97078955	0.98500764	0.90827924	0.972525	0.99000776	0.9822886	0.98774964
0.0	0.9914124	0.9635483	0.9906707	0.9936941	0.99808717	0.9877149	0.992806	0.98885787	0.9920859	0.99736243
0.0	0.9951266	0.99735945	0.9969356	0.9974368	0.99902904	0.998326	0.99453187	0.99703825	0.99829584	0.99794406
0.0	0.985743	0.99230665	0.98928016	0.97078955	0.98500764	0.90827924	0.972525	0.99000776	0.9822886	0.98774964
0.0	0.985743	0.99230665	0.98928016	0.97078955	0.98500764	0.90827924	0.972525	0.99000776	0.9822886	0.98774964
0.0	0.985743	0.99230665	0.98928016	0.97078955	0.98500764	0.90827924	0.972525	0.99000776	0.9822886	0.98774964
0.0	0.96057785	0.9838357	0.98568314	0.99453163	0.9976693	0.99671835	0.99744356	0.994638	0.95180124	0.9932881
0.0	0.044475526	0.065827176	0.7810728	0.0059311055	0.024940329	0.015659958	0.017798519	0.8970714	0.24571921	0.46099576
0.0	0.985743	0.99230665	0.98928016	0.97078955	0.98500764	0.90827924	0.972525	0.99000776	0.9822886	0.98774964
0.0	0.985743	0.99230665	0.98928016	0.97078955	0.98500764	0.90827924	0.972525	0.99000776	0.9822886	0.98774964
0.0	0.985743	0.99230665	0.98928016	0.97078955	0.98500764	0.90827924	0.972525	0.99000776	0.9822886	0.98774964
0.0	0.985743	0.99230665	0.98928016	0.97078955	0.98500764	0.90827924	0.972525	0.99000776	0.9822886	0.98774964
0.0	0.985743	0.99230665	0.98928016	0.97078955	0.98500764	0.90827924	0.972525	0.99000776	0.9822886	0.98774964
0.0	0.985743	0.99230665	0.98928016	0.97078955	0.98500764	0.90827924	0.972525	0.99000776	0.9822886	0.98774964
0.0	0.985743	0.99230665	0.98928016	0.97078955	0.98500764	0.90827924	0.972525	0.99000776	0.9822886	0.98774964
0.0	0.985743	0.99230665	0.98928016	0.97078955	0.98500764	0.90827924	0.972525	0.99000776	0.9822886	0.98774964
0.0	0.985743	0.99230665	0.98928016	0.97078955	0.98500764	0.90827924	0.972525	0.99000776	0.9822886	0.98774964
0.0	0.985743	0.99230665	0.98928016	0.97078955	0.98500764	0.90827924	0.972525	0.99000776	0.9822886	0.98774964
0.0	0.985743	0.99230665	0.98928016	0.97078955	0.98500764	0.90827924	0.972525	0.99000776	0.9822886	0.98774964
0.0	0.9922025	0.99145085	0.9900856	0.99690527	0.9979804	0.99206007	0.99613756	0.99526924	0.97548836	0.99193513
0.0	0.985743	0.99230665	0.98928016	0.97078955	0.98500764	0.90827924	0.972525	0.99000776	0.9822886	0.98774964
0.0	0.99717975	0.9958176	0.99880195	0.99893385	0.99953604	0.9992816	0.9993937	0.9990871	0.9982248	0.9992011
0.0	0.99838924	0.99945074	0.9987954	0.9995171	0.99964464	0.9997868	0.9993641	0.99957746	0.9996506	0.99984455
0.0	0.985743	0.99230665	0.98928016	0.97078955	0.98500764	0.90827924	0.972525	0.99000776	0.9822886	0.98774964
0.0	0.993971	0.9933548	0.99535614	0.997865	0.99809784	0.9990005	0.9976126	0.99613285	0.997097	0.9967193
0.0	0.72190434	0.9342425	0.98928016	0.75122404	0.9513592	0.988908	0.77987397	0.5096742	0.81129533	0.9752289
0.0	0.72190434	0.9342425	0.98928016	0.75122404	0.9513592	0.988908	0.77987397	0.5096742	0.81129533	0.9752289
0.0	0.9880916	0.9925799	0.993302	0.996917	0.9982913	0.9987575	0.9942867	0.99380165	0.9992494	0.99904186
0.0	0.99252665	0.9935667	0.99625397	0.99795365	0.9983418	0.99890256	0.99879515	0.9976792	0.99902534	0.9993212
0.0	0.99775875	0.9986992	0.9984768	0.9986669	0.9994803	0.99915683	0.9972662	0.9978859	0.9988758	0.99905723
0.0	0.9982475	0.9991844	0.9989748	0.99964833	0.9997404	0.999869	0.9992859	0.9992506	0.9997209	0.9998053
0.0	0.99802846	0.9989942	0.99849164	0.99937075	0.99954283	0.999734	0.9986203	0.99827504	0.9994326	0.9997489
0.0	0.0112980995	0.5466788	0.0019816472	0.6913757	0.0013709781	0.000449396	0.0041968795	0.99000776	0.0007875433	0.15931453
0.0	0.9982327	0.9975237	0.99904424	0.9996269	0.9997086	0.99964	0.99973637	0.9992638	0.9984097	0.99960274
0.0	0.99334055	0.99657553	0.99728036	0.99835926	0.9992811	0.9994475	0.9976186	0.9975223	0.99955827	0.9995297
0.0	0.985743	0.99230665	0.98928016	0.97078955	0.98500764	0.90827924	0.972525	0.99000776	0.9822886	0.98774964
0.0	0.2931075	0.47816652	0.6694007	0.5288154	0.8356321	0.7685819	0.70356816	0.31723192	0.29640883	0.71456736
0.0	0.99922	0.9994659	0.9992067	0.99960476	0.9997789	0.9997205	0.99899787	0.99955267	0.99918705	0.9996444
0.0	0.9939948	0.43165007	0.9910285	0.99283856	0.9689649	0.54100436	0.9938885	0.96070015	0.98599005	0.4096861
0.0	0.84950125	0.13874567	0.6286613	0.7411336	0.96245104	0.9156838	0.91533345	0.8163196	0.85514283	0.4096861
0.0	0.9951266	0.99735945	0.9969356	0.9974368	0.99902904	0.998326	0.99453187	0.99703825	0.99829584	0.99794406
0.0	0.9986457	0.9977258	0.99911445	0.99925536	0.99975175	0.99977297	0.999608	0.9994104	0.99912256	0.9996656
0.0	0.985743	0.99230665	0.98928016	0.97078955	0.98500764	0.90827924	0.972525	0.99000776	0.9822886	0.98774964
0.0	0.985743	0.99230665	0.98928016	0.97078955	0.98500764	0.90827924	0.972525	0.99000776	0.9822886	0.98774964
0.0	0.985743	0.99230665	0.98928016	0.97078955	0.98500764	0.90827924	0.972525	0.99000776	0.9822886	0.98774964
0.0	0.985743	0.99230665	0.98928016	0.97078955	0.98500764	0.90827924	0.972525	0.99000776	0.9822886	0.98774964
0.0	0.985743	0.99230665	0.98928016	0.97078955	0.98500764	0.90827924	0.972525	0.99000776	0.9822886	0.98774964
0.0	0.985743	0.99230665	0.98928016	0.97078955	0.98500764	0.90827924	0.972525	0.99000776	0.9822886	0.98774964
0.0	0.99745077	0.99609345	0.9984503	0.999526	0.9996101	0.9995136	0.99966884	0.9989135	0.9976755	0.99940217
0.0	0.99838924	0.99945074	0.9987954	0.9995171	0.99964464	0.9997868	0.9993641	0.99957746	0.9996506	0.99984455
0.0	0.985743	0.99230665	0.98928016	0.97078955	0.98500764	0.90827924	0.972525	0.99000776	0.9822886	0.98774964
0.0	0.985743	0.99230665	0.98928016	0.97078955	0.98500764	0.90827924	0.972525	0.99000776	0.9822885	0.98774964
0.0	0.985743	0.99230665	0.98928016	0.97078955	0.98500764	0.90827924	0.972525	0.99000776	0.9822886	0.98774964
0.0	0.99838924	0.99945074	0.9987954	0.9995171	0.99964464	0.9997868	0.9993641	0.99957746	0.9996506	0.99984455
0.0	0.985743	0.99230665	0.98928016	0.97078955	0.98500764	0.90827924	0.972525	0.99000776	0.9822886	0.98774964
0.0	2.9504965e-05	0.00014844885	4.715134e-05	0.00020454415	0.000746667	0.0004438038	0.00032165603	0.0001675412	0.00017850382	0.00029941218
0.0	0.985743	0.99230665	0.98928016	0.97078955	0.98500764	0.90827924	0.972525	0.99000776	0.9822886	0.98774964
0.0	0.99717975	0.9958176	0.99880195	0.99893385	0.99953604	0.9992816	0.9993937	0.9990871	0.9982248	0.9992011
0.0	0.99838924	0.99945074	0.9987954	0.9995171	0.99964464	0.9997868	0.9993641	0.99957746	0.9996506	0.99984455
0.0	0.985743	0.99230665	0.98928016	0.97078955	0.98500764	0.90827924	0.972525	0.99000776	0.9822886	0.98774964
0.0	0.985743	0.99230665	0.98928016	0.97078955	0.98500764	0.90827924	0.972525	0.99000776	0.9822886	0.98774964
0.0	0.993971	0.9933548	0.99535614	0.997865	0.99809784	0.9990005	0.9976126	0.99613285	0.997097	0.9967193
0.0	0.9353433	0.83635515	0.91348225	0.97341114	0.88179183	0.7881269	0.80636656	0.7616384	0.6600683	0.96659976
0.0	0.98670524	0.9931558	0.7754275	0.97490543	0.6094675	0.996635	0.9945111	0.99106747	0.9291253	0.93271196
0.0	0.985743	0.99230665	0.98928016	0.97078955	0.98500764	0.90827924	0.972525	0.99000776	0.9822886	0.98774964
0.0	0.985743	0.99230665	0.98928016	0.97078955	0.98500764	0.90827924	0.972525	0.99000776	0.9822886	0.98774964
0.0	0.99838924	0.99945074	0.9987954	0.9995171	0.99964464	0.9997868	0.9993641	0.99957746	0.9996506	0.99984455
0.0	0.985743	0.99230665	0.98928016	0.97078955	0.98500764	0.90827924	0.972525	0.99000776	0.9822886	0.98774964
0.0	2.9504965e-05	0.00014844885	4.715134e-05	0.00020454415	0.0007466666	0.0004438038	0.0003216557	0.0001675412	0.00017850382	0.00029941218
0.0	0.005628749	0.0015061665	0.12793913	0.0019066655	0.0013131753	0.0007162484	0.00044150706	0.20350078	0.03343789	0.054507334
0.0	0.28400868	0.5201844	0.6019388	0.5506315	0.76556134	0.9164899	0.6775664	0.4321037	0.6149614	0.66719586
0.0	0.17028898	0.4303903	0.38169992	0.42993015	0.67518336	0.83710873	0.54096234	0.23593605	0.45662317	0.6041846
0.0	0.99765635	0.9988207	0.99858415	0.99954104	0.99966407	0.99983764	0.9990343	0.9989059	0.99966097	0.9997539
0.0	0.985743	0.99230665	0.98928016	0.97078955	0.98500764	0.90827924	0.972525	0.99000776	0.9822886	0.98774964
0.0	0.985743	0.99230665	0.98928016	0.97078955	0.98500764	0.90827924	0.972525	0.99000776	0.9822886	0.98774964
0.0	0.002894673	0.0061905724	0.0073359306	0.009553013	0.018020213	0.014954129	0.01352441	0.007841824	0.011887613	0.0054131113
0.0	0.92285275	0.91363734	0.69113463	0.7538592	0.9193241	0.7756736	0.6683266	0.67542833	0.9194867	0.78400445
0.0	0.9880916	0.9925799	0.993302	0.996917	0.9982913	0.9987575	0.9942867	0.99380165	0.9992494	0.99904186
0.0	0.99765635	0.9988207	0.99858415	0.99954104	0.99966407	0.99983764	0.9990343	0.9989059	0.99966097	0.9997539
0.0	0.9926345	0.99342996	0.9964814	0.99776506	0.99828714	0.9987851	0.998708	0.9976792	0.99896884	0.9992601
0.0	0.02440852	0.024077995	0.55703795	0.049861647	0.030258147	0.06157425	0.003497158	0.015064589	0.29425898	0.23453826
0.0	0.985743	0.99230665	0.98928016	0.97078955	0.98500764	0.90827924	0.972525	0.99000776	0.9822886	0.98774964
0.0	0.9914124	0.9635483	0.9906707	0.9936941	0.99808717	0.9877149	0.992806	0.98885787	0.9920859	0.99736243
0.0	0.98989034	0.9730718	0.9932081	0.99524164	0.9971324	0.9964663	0.9742371	0.9914972	0.9913912	0.99830186
0.0	0.985743	0.99230665	0.98928016	0.97078955	0.98500764	0.90827924	0.972525	0.99000776	0.9822886	0.98774964
0.0	0.95028776	0.9803827	0.9921284	0.9845456	0.9943929	0.99654347	0.9847562	0.99061245	0.9942268	0.9951656
0.0	0.985743	0.99230665	0.98928016	0.97078955	0.98500764	0.90827924	0.972525	0.99000776	0.9822886	0.98774964
0.0	0.985743	0.99230665	0.98928016	0.97078955	0.98500764	0.90827924	0.972525	0.99000776	0.9822886	0.98774964
0.0	0.985743	0.99230665	0.98928016	0.97078955	0.98500764	0.90827924	0.972525	0.99000776	0.9822886	0.98774964
0.0	0.9951266	0.99735945	0.9969356	0.9974368	0.99902904	0.998326	0.99453187	0.99703825	0.99829584	0.99794406
0.0	0.985743	0.99230665	0.98928016	0.97078955	0.98500764	0.90827924	0.972525	0.99000776	0.9822886	0.98774964
0.0	0.9957652	0.9893166	0.9965514	0.9970649	0.9980566	0.99753547	0.9832843	0.99571913	0.995387	0.99925405
0.0	0.005628749	0.0015061679	0.12793916	0.0019066655	0.0013131753	0.0007162477	0.00044150706	0.20350078	0.03343789	0.054507323
0.0	2.6963413e-05	0.00093437126	2.3219474e-05	0.1807212	0.006096126	0.0005707423	5.0829934e-05	0.5041871	0.005122443	0.47973788
0.0	0.0004961159	0.011491508	0.015397015	0.1222377	0.028303409	0.234283	0.0045965724	0.0019728334	0.005369394	0.054177813
0.0	0.985743	0.99230665	0.98928016	0.97078955	0.98500764	0.90827924	0.972525	0.99000776	0.9822886	0.98774964
0.0	0.9880916	0.9925799	0.993302	0.996917	0.9982913	0.9987575	0.9942867	0.99380165	0.9992494	0.99904186
0.0	0.9977361	0.9963567	0.99801385	0.9986129	0.9989434	0.9995203	0.9986772	0.9985061	0.99855	0.99852103
0.0	0.0033957972	0.0051014246	0.0073210113	0.008103593	0.009336275	0.016055543	0.009026552	0.007953793	0.00986576	0.0034085584
0.0	0.890467	0.10759691	0.949729	0.0007120262	0.298805	0.89172816	0.50150746	0.9691055	0.6637845	0.37373847
0.0	0.9949092	0.99388534	0.9960466	0.9978974	0.998292	0.9991652	0.9977964	0.9967242	0.9973878	0.9976185
0.0	0.9977361	0.9963567	0.99801385	0.9986129	0.9989434	0.9995203	0.9986772	0.9985061	0.99855	0.99852103
0.0	0.0024160487	0.0039146263	0.11496808	0.0046624313	0.019330243	0.03280157	0.091648616	0.028471367	0.057337027	0.08689116
0.0	0.0016666402	0.0032943396	0.002753965	0.005851192	0.005644622	0.008050898	0.004547897	0.0036450361	0.0047126603	0.0029661367
0.0	0.985743	0.99230665	0.98928016	0.97078955	0.98500764	0.90827924	0.972525	0.99000776	0.9822886	0.98774964
0.0	0.99765635	0.9988207	0.99858415	0.99954104	0.99966407	0.99983764	0.9990343	0.9989059	0.99966097	0.9997539
0.0	0.9990324	0.99932635	0.9989786	0.9996457	0.9998155	0.9997671	0.99902797	0.99964154	0.99938476	0.9995584
0.0	0.99838924	0.99945074	0.9987954	0.9995171	0.99964464	0.9997868	0.9993641	0.99957746	0.9996506	0.99984455
0.0	0.9805767	0.9919647	0.9849605	0.98963237	0.98416454	0.9962727	0.9826522	0.947124	0.93576205	0.9973008
0.0	0.985743	0.99230665	0.98928016	0.97078955	0.98500764	0.90827924	0.972525	0.99000776	0.9822886	0.98774964
0.0	0.985743	0.99230665	0.98928016	0.97078955	0.98500764	0.90827924	0.972525	0.99000776	0.9822886	0.98774964
0.0	0.68730485	0.6042802	0.8635672	0.8632408	0.8730072	0.85854036	0.93447226	0.7597455	0.8723797	0.93567336
0.0	0.985743	0.99230665	0.98928016	0.97078955	0.98500764	0.90827924	0.972525	0.99000776	0.9822886	0.98774964
0.0	0.41224974	0.25463772	0.018698208	0.25049558	0.48264363	0.085285895	0.09011364	0.29846826	0.8342078	0.13138306
0.0	0.9991423	0.99945754	0.9997682	0.9997495	0.99990463	0.99993265	0.9997037	0.9998066	0.9990901	0.99977595
0.0	0.99915195	0.9992052	0.9997204	0.9997187	0.99989367	0.99992967	0.9996767	0.9998204	0.9990747	0.99981385
0.0	0.9990019	0.99910897	0.99967253	0.9996747	0.9998926	0.99993324	0.99965966	0.9998098	0.9989047	0.9997893
0.0	0.99907434	0.9990693	0.99968314	0.9996158	0.9998821	0.99992645	0.999617	0.9997769	0.9986889	0.9997863
0.0	0.99810493	0.99847406	0.99821365	0.99828833	0.9993931	0.99859864	0.99692035	0.9987226	0.9989637	0.9989513
0.0	0.070859015	0.08035581	0.016794244	0.0933001	0.06392441	0.3509974	0.12375582	0.059133783	0.011309253	0.05032711
0.0	0.900281	0.057029985	0.60616165	0.8565426	0.10695071	0.5751534	0.022405034	0.9355472	0.017810937	0.07171622
0.0	0.985743	0.99230665	0.98928016	0.97078955	0.98500764	0.90827924	0.972525	0.99000776	0.9822886	0.98774964
0.0	0.985743	0.99230665	0.98928016	0.97078955	0.98500764	0.90827924	0.972525	0.99000776	0.9822886	0.98774964
0.0	0.9961991	0.9980075	0.9978289	0.9979595	0.99919504	0.99882525	0.9960108	0.99743915	0.99867034	0.99860483
0.0	0.985743	0.99230665	0.98928016	0.97078955	0.98500764	0.90827924	0.972525	0.99000776	0.9822886	0.98774964
0.0	0.985743	0.99230665	0.98928016	0.97078955	0.98500764	0.90827924	0.972525	0.99000776	0.9822886	0.98774964
0.0	0.9951266	0.99735945	0.9969356	0.9974368	0.99902904	0.998326	0.99453187	0.99703825	0.99829584	0.99794406
0.0	0.9951266	0.99735945	0.9969356	0.9974368	0.99902904	0.998326	0.99453187	0.99703825	0.99829584	0.99794406
0.0	0.9951266	0.99735945	0.9969356	0.9974368	0.99902904	0.998326	0.99453187	0.99703825	0.99829584	0.99794406
0.0	0.9951266	0.99735945	0.9969356	0.9974368	0.99902904	0.998326	0.99453187	0.99703825	0.99829584	0.99794406
0.0	0.9951266	0.99735945	0.9969356	0.9974368	0.99902904	0.998326	0.99453187	0.99703825	0.99829584	0.99794406
0.0	0.99775875	0.9986992	0.9984768	0.9986669	0.9994803	0.99915683	0.9972662	0.9978859	0.9988758	0.99905723
0.0	0.985743	0.99230665	0.98928016	0.97078955	0.98500764	0.90827924	0.972525	0.99000776	0.9822886	0.98774964
0.0	0.985743	0.99230665	0.98928016	0.97078955	0.98500764	0.90827924	0.972525	0.99000776	0.9822886	0.98774964
0.0	0.985743	0.99230665	0.98928016	0.97078955	0.98500764	0.90827924	0.972525	0.99000776	0.9822886	0.98774964
0.0	0.9951266	0.99735945	0.9969356	0.9974368	0.99902904	0.998326	0.99453187	0.99703825	0.99829584	0.99794406
0.0	0.985743	0.99230665	0.98928016	0.97078955	0.98500764	0.9082791	0.972525	0.99000776	0.9822886	0.98774964
0.0	0.9762106	0.9898552	0.99620205	0.99087286	0.9973375	0.99844223	0.9928819	0.9970186	0.997065	0.9977805
0.0	0.985743	0.99230665	0.98928016	0.97078955	0.98500764	0.9082791	0.972525	0.99000776	0.9822886	0.98774964
0.0	0.985743	0.99230665	0.98928016	0.97078955	0.98500764	0.9082791	0.972525	0.99000776	0.9822886	0.98774964
0.0	0.99660647	0.995379	0.99889034	0.9963522	0.9990314	0.99946266	0.99799204	0.9990909	0.9987558	0.9990439
0.0	0.985743	0.99230665	0.98928016	0.97078955	0.98500764	0.9082791	0.972525	0.99000776	0.9822886	0.98774964
0.0	0.95028776	0.9803827	0.9921284	0.9845456	0.9943929	0.99654347	0.9847562	0.99061245	0.9942268	0.9951656
0.0	0.60929835	0.82324606	0.7411205	0.86922383	0.9183737	0.94973046	0.8630862	0.5750813	0.8217854	0.8771464
0.0	0.60929835	0.8232461	0.7411205	0.8692239	0.9183737	0.94973046	0.86308634	0.57508117	0.82178533	0.8771464
0.0	0.60929847	0.82324606	0.7411206	0.8692239	0.9183737	0.94973046	0.86308634	0.57508117	0.8217854	0.8771464
0.0	0.985743	0.99230665	0.98928016	0.97078955	0.98500764	0.9082791	0.972525	0.99000776	0.9822886	0.98774964
0.0	0.985743	0.99230665	0.98928016	0.97078955	0.98500764	0.9082791	0.972525	0.99000776	0.9822886	0.98774964
0.0	0.9743862	0.98714393	0.99602085	0.99098325	0.9972051	0.99797124	0.9914342	0.99554104	0.9965796	0.99758506
0.0	0.985743	0.99230665	0.98928016	0.97078955	0.98500764	0.9082791	0.972525	0.99000776	0.9822886	0.98774964
0.0	0.985743	0.99230665	0.98928016	0.97078955	0.98500764	0.90827924	0.972525	0.99000776	0.9822885	0.98774964
0.0	0.985743	0.99230665	0.98928016	0.97078955	0.98500764	0.90827924	0.972525	0.99000776	0.9822886	0.98774964
0.0	0.99838924	0.99945074	0.9987954	0.9995171	0.99964464	0.9997868	0.9993641	0.99957746	0.9996506	0.99984455
0.0	0.0009857701	0.005821339	0.0021321664	0.0050097494	0.021395963	0.01105887	0.0022144746	0.00072046166	0.0004970661	0.0008990904
0.0	0.985743	0.99230665	0.98928016	0.97078955	0.98500764	0.90827924	0.972525	0.99000776	0.9822886	0.98774964
0.0	0.985743	0.99230665	0.98928016	0.97078955	0.98500764	0.90827924	0.972525	0.99000776	0.9822886	0.98774964
0.0	0.985743	0.99230665	0.98928016	0.97078955	0.98500764	0.90827924	0.972525	0.99000776	0.9822886	0.98774964
0.0	0.985743	0.99230665	0.98928016	0.97078955	0.98500764	0.90827924	0.972525	0.99000776	0.9822886	0.98774964
0.0	0.985743	0.99230665	0.98928016	0.97078955	0.98500764	0.90827924	0.972525	0.99000776	0.9822886	0.98774964
0.0	0.985743	0.99230665	0.98928016	0.97078955	0.98500764	0.90827924	0.972525	0.99000776	0.9822886	0.98774964
0.0	0.985743	0.99230665	0.98928016	0.97078955	0.98500764	0.90827924	0.972525	0.99000776	0.9822886	0.98774964
0.0	0.985743	0.99230665	0.98928016	0.97078955	0.98500764	0.90827924	0.972525	0.99000776	0.9822886	0.98774964
0.0	0.985743	0.99230665	0.98928016	0.97078955	0.98500764	0.90827924	0.972525	0.99000776	0.9822886	0.98774964
0.0	0.985743	0.99230665	0.98928016	0.97078955	0.98500764	0.90827924	0.972525	0.99000776	0.9822886	0.98774964
0.0	0.985743	0.99230665	0.98928016	0.97078955	0.98500764	0.90827924	0.972525	0.99000776	0.9822886	0.98774964
0.0	0.28349566	0.18682586	0.38389498	0.60761195	0.8970727	0.8713268	0.41922876	0.9810699	0.49054873	0.40589273
0.0	0.95028776	0.9803827	0.9921284	0.9845456	0.9943929	0.99654347	0.9847562	0.99061245	0.9942268	0.9951656
0.0	0.985743	0.99230665	0.98928016	0.97078955	0.98500764	0.90827924	0.972525	0.99000776	0.9822886	0.98774964
0.0	0.9926345	0.99342996	0.9964814	0.99776506	0.99828714	0.9987851	0.998708	0.9976792	0.99896884	0.9992601
0.0	0.99952257	0.99966717	0.9998826	0.9998306	0.9999536	0.9999622	0.9998388	0.9999237	0.9994448	0.99992025
0.0	0.0040041194	0.008581525	0.015192167	0.013518432	0.033985578	0.02787239	0.022548834	0.014900721	0.01729515	0.009420431
0.0	0.689881	0.5711476	0.8918744	0.9627568	0.9833783	0.9721531	0.9355366	0.7057768	0.88274634	0.947474
0.0	0.0014544042	0.8588241	0.8237946	0.08795893	0.5550201	0.006918883	0.0038539558	0.0013104517	0.012672327	0.068595886
0.0	0.0031399482	0.019574951	0.004014644	0.1638403	0.13565166	0.13305663	0.026463563	0.024935825	0.022048663	0.04588055
0.0	0.96057785	0.9838357	0.98568314	0.99453163	0.9976693	0.99671835	0.99744356	0.994638	0.95180124	0.9932881
0.0	0.985743	0.99230665	0.98928016	0.97078955	0.98500764	0.90827924	0.972525	0.99000776	0.9822886	0.98774964
0.0	0.00010209082	0.0013425715	0.0009263478	0.0003821819	9.2848495e-05	4.1621657e-05	0.0001215675	0.00028329773	0.0007642366	0.00016870906
0.0	0.9964863	0.99555486	0.9966191	0.99832827	0.99868816	0.9992138	0.9976126	0.997505	0.99778444	0.9978877
0.0	0.9964863	0.99555486	0.9966191	0.99832827	0.99868816	0.9992138	0.9976126	0.997505	0.99778444	0.9978877
0.0	0.9948197	0.975571	0.9934047	0.9952068	0.9986532	0.99110186	0.992806	0.9927604	0.9941202	0.99812573
0.0	0.4979548	0.7405832	0.8422911	0.87833834	0.97445655	0.9700749	0.88197327	0.9400652	0.84404755	0.97144854
0.0	0.985743	0.99230665	0.98928016	0.97078955	0.98500764	0.90827924	0.972525	0.99000776	0.9822886	0.98774964
0.0	0.9880916	0.9925799	0.993302	0.996917	0.9982913	0.9987575	0.9942867	0.99380165	0.9992494	0.99904186
0.0	0.9994655	0.99879384	0.9993389	0.99976534	0.9998405	0.99978465	0.9995036	0.99937904	0.9993438	0.99983907
0.0	0.985743	0.99230665	0.98928016	0.97078955	0.98500764	0.90827924	0.972525	0.99000776	0.9822886	0.98774964
0.0	0.985743	0.99230665	0.98928016	0.97078955	0.98500764	0.90827924	0.972525	0.99000776	0.9822886	0.98774964
0.0	0.0031999606	0.0065563307	0.0073359306	0.009553013	0.018648434	0.015410532	0.015832895	0.0082356855	0.011887613	0.005955841
0.0	0.9926345	0.99342996	0.9964814	0.99776506	0.99828714	0.9987851	0.998708	0.9976792	0.99896884	0.9992601
0.0	0.985743	0.99230665	0.98928016	0.97078955	0.98500764	0.90827924	0.972525	0.99000776	0.9822886	0.98774964
0.0	0.985743	0.99230665	0.98928016	0.97078955	0.98500764	0.90827924	0.972525	0.99000776	0.9822886	0.98774964
0.0	0.42935565	0.38952518	0.40006253	0.6078908	0.6321411	0.88299114	0.34239355	0.21736065	0.180761	0.70930755
0.0	0.9805767	0.9919647	0.9849605	0.98963237	0.98416454	0.9962727	0.9826522	0.947124	0.93576217	0.9973008
0.0	0.9962697	0.9973048	0.9943386	0.9986999	0.99578047	0.9991485	0.99721044	0.9969662	0.99485236	0.99968266
0.0	0.9805767	0.9919647	0.9849605	0.98963237	0.98416454	0.9962727	0.9826522	0.947124	0.93576217	0.9973008
0.0	0.4112212	0.24315466	0.01911687	0.25586158	0.49014086	0.078872316	0.09881553	0.28974667	0.83461446	0.12901096
0.0	0.9990901	0.99930024	0.99905235	0.9995197	0.9997298	0.99968135	0.99869895	0.9994702	0.99899536	0.99952114
0.0	0.985743	0.99230665	0.98928016	0.97078955	0.98500764	0.90827924	0.972525	0.99000776	0.9822886	0.98774964
0.0	0.9996075	0.9996611	0.9995571	0.9998356	0.99990237	0.9998617	0.99959046	0.9998585	0.9996737	0.99980456
0.0	0.9987979	0.99965787	0.9992367	0.9996	0.99982363	0.9998184	0.99954396	0.99974436	0.9997259	0.9999126
0.0	0.43489122	0.11476226	0.88491255	0.8821491	0.8045005	0.13396446	0.8891234	0.99361223	0.56347805	0.97734994
0.0	0.43489122	0.11476226	0.88491255	0.8821491	0.8045005	0.13396446	0.8891234	0.99361223	0.56347805	0.97734994
0.0	0.8975365	0.80319554	0.9915925	0.9857035	0.99611354	0.9946861	0.97486454	0.99074054	0.9390507	0.99359316
0.0	0.985743	0.99230665	0.98928016	0.97078955	0.98500764	0.90827924	0.972525	0.99000776	0.9822886	0.98774964
0.0	0.9926345	0.99342996	0.9964814	0.99776506	0.99828714	0.9987851	0.998708	0.9976792	0.99896884	0.9992601
0.0	0.24134828	0.009921981	0.019586075	0.3524785	0.015637094	0.017012194	0.00021787925	0.00032557547	0.21205355	0.73142284
0.0	0.0045960797	0.0077166134	0.00972747	0.013080883	0.025986038	0.019465368	0.017950753	0.009421918	0.016984807	0.008628574
0.0	0.004167364	0.99230665	0.0005878105	0.97078955	0.98500764	0.12967116	0.0011587677	0.0045275916	0.15736836	0.023098694
0.0	0.99838924	0.99945074	0.9987954	0.9995171	0.99964464	0.9997868	0.9993641	0.99957746	0.9996506	0.99984455
0.0	0.985743	0.99230665	0.98928016	0.97078955	0.98500764	0.90827924	0.972525	0.99000776	0.9822885	0.98774964
0.0	0.985743	0.99230665	0.98928016	0.97078955	0.98500764	0.90827924	0.972525	0.99000776	0.9822886	0.98774964
0.0	0.985743	0.99230665	0.98928016	0.97078955	0.98500764	0.90827924	0.972525	0.99000776	0.9822886	0.98774964
0.0	0.9986457	0.9977258	0.99911445	0.99925536	0.99975175	0.99977297	0.999608	0.9994104	0.99912256	0.9996656
0.0	0.993971	0.9933548	0.99535614	0.997865	0.99809784	0.9990005	0.9976126	0.99613285	0.997097	0.9967193
0.0	0.99838924	0.99945074	0.9987954	0.9995171	0.99964464	0.9997868	0.9993641	0.99957746	0.9996506	0.99984455
0.0	0.83281696	0.77777714	0.47360665	0.8939724	0.88930106	0.57638663	0.9339241	0.9023218	0.52589315	0.71239644
0.0	0.99765635	0.9988207	0.99858415	0.99954104	0.99966407	0.99983764	0.9990343	0.9989059	0.99966097	0.9997539
0.0	0.985743	0.99230665	0.98928016	0.97078955	0.98500764	0.90827924	0.972525	0.99000776	0.9822886	0.98774964
0.0	0.9655294	0.99147403	0.99791676	0.9944817	0.9967141	0.99784696	0.9942427	0.9960627	0.9714826	0.998494
0.0	0.9495662	0.9878329	0.9971386	0.9944817	0.99594265	0.99684757	0.9913788	0.9940884	0.96081483	0.9979931
0.0	0.99804306	0.99904543	0.9987752	0.99954104	0.9997009	0.99985874	0.9991892	0.9991165	0.99969554	0.99978334
0.0	0.99765635	0.9988207	0.99858415	0.99954104	0.99966407	0.99983764	0.9990343	0.9989059	0.99966097	0.9997539
0.0	0.985743	0.99230665	0.98928016	0.97078955	0.98500764	0.90827924	0.972525	0.99000776	0.9822885	0.98774964
0.0	0.99717975	0.9958176	0.99880195	0.99893385	0.99953604	0.9992816	0.9993937	0.9990871	0.9982248	0.9992011
0.0	0.985743	0.99230665	0.98928016	0.97078955	0.98500764	0.90827924	0.972525	0.99000776	0.9822886	0.98774964
0.0	0.99838924	0.99945074	0.9987954	0.9995171	0.99964464	0.9997868	0.9993641	0.99957746	0.9996506	0.99984455
0.0	0.985743	0.99230665	0.98928016	0.97078955	0.98500764	0.90827924	0.972525	0.99000776	0.9822886	0.98774964
0.0	2.9504965e-05	0.00014844885	4.715134e-05	0.00020454415	0.0007466666	0.0004438038	0.00032165603	0.0001675412	0.00017850382	0.00029941218
0.0	0.985743	0.99230665	0.98928016	0.97078955	0.98500764	0.90827924	0.972525	0.99000776	0.9822885	0.98774964
0.0	0.9994271	0.9984302	0.99975246	0.9986958	0.99977654	0.9998141	0.9997249	0.99955946	0.99935585	0.9998024
0.0	0.985743	0.99230665	0.98928016	0.97078955	0.98500764	0.90827924	0.972525	0.99000776	0.9822886	0.98774964
0.0	0.99838924	0.99945074	0.9987954	0.9995171	0.99964464	0.9997868	0.9993641	0.99957746	0.9996506	0.99984455
0.0	0.985743	0.99230665	0.98928016	0.97078955	0.98500764	0.90827924	0.972525	0.99000776	0.9822886	0.98774964
0.0	2.9504965e-05	0.00014844885	4.715134e-05	0.00020454415	0.0007466666	0.0004438038	0.0003216557	0.0001675412	0.00017850382	0.00029941218
0.0	0.99375266	0.995175	0.9952749	0.99798226	0.9987897	0.99914026	0.9958366	0.9961991	0.9994154	0.99936813
0.0	0.9926345	0.99342996	0.9964814	0.99776506	0.99828714	0.9987851	0.998708	0.9976792	0.99896884	0.9992601
0.0	0.985743	0.99230665	0.98928016	0.97078955	0.98500764	0.90827924	0.972525	0.99000776	0.9822886	0.98774964
0.0	0.7828432	0.6681607	0.61351854	0.7178669	0.12767877	0.75175273	0.020580014	0.8312689	0.05287586	0.77105755
0.0	0.985743	0.99230665	0.98928016	0.97078955	0.98500764	0.90827924	0.972525	0.99000776	0.9822886	0.98774964
0.0	0.99126816	0.9901904	0.99778014	0.99790144	0.9995832	0.9996117	0.996485	0.9988231	0.9959571	0.9980275
0.0	0.99923325	0.9993704	0.9990783	0.9995641	0.99976784	0.99969816	0.9987668	0.99955255	0.9990619	0.9995752
0.0	0.985743	0.99230665	0.98928016	0.97078955	0.98500764	0.90827924	0.972525	0.99000776	0.9822886	0.98774964
0.0	0.985743	0.99230665	0.98928016	0.97078955	0.98500764	0.90827924	0.972525	0.99000776	0.9822886	0.98774964
0.0	0.0046293773	0.011860456	0.015820922	0.07012891	0.09495863	0.1328902	0.06869986	0.011837153	0.017524287	0.059828646
0.0	0.99455655	0.9943634	0.99676067	0.9980901	0.9986045	0.99883896	0.9987827	0.99801683	0.9991007	0.99937797
0.0	0.52738005	0.0026521059	0.0028890562	0.0019047383	0.014135346	0.47176477	0.005830481	0.018442458	0.00086934125	0.0040400093
0.0	0.985743	0.99230665	0.98928016	0.97078955	0.98500764	0.90827924	0.972525	0.99000776	0.9822886	0.98774964
0.0	0.52738005	0.0026521059	0.0028890562	0.0019047383	0.014135346	0.47176477	0.005830481	0.018442458	0.00086934125	0.0040400093
0.0	0.985743	0.99230665	0.98928016	0.97078955	0.98500764	0.90827924	0.972525	0.99000776	0.9822886	0.98774964
0.0	0.00018104915	0.0006768284	0.00020934627	0.00085077196	0.0012381132	0.0008634449	0.00066890474	0.00032521036	0.00032464036	0.00027365825
0.0	0.99765635	0.9988207	0.99858415	0.99954104	0.99966407	0.99983764	0.9990343	0.9989059	0.99966097	0.9997539
0.0	0.985743	0.99230665	0.98928016	0.97078955	0.98500764	0.9082791	0.972525	0.99000776	0.9822886	0.98774964
0.0	0.985743	0.99230665	0.98928016	0.97078955	0.98500764	0.90827924	0.972525	0.99000776	0.9822886	0.98774964
0.0	0.985743	0.99230665	0.98928016	0.97078955	0.98500764	0.90827924	0.972525	0.99000776	0.9822886	0.98774964
0.0	0.985743	0.99230665	0.98928016	0.97078955	0.98500764	0.90827924	0.972525	0.99000776	0.9822886	0.98774964
0.0	0.99920696	0.99942446	0.9991142	0.9996457	0.99983466	0.9997992	0.99917656	0.99970907	0.9994523	0.9996277
0.0	0.0045429	0.0023646613	0.0019876466	0.0017852366	0.98500764	0.00079570187	0.972525	0.0011171588	0.0028303366	0.0015712215
0.0	0.9882003	0.96126217	0.99512047	0.9953341	0.9971751	0.996518	0.9964677	0.98968035	0.97378564	0.98948693
0.0	0.98481154	0.95023865	0.9940123	0.9953341	0.99653256	0.9956279	0.9956039	0.9870609	0.96819085	0.98666835
0.0	0.99802846	0.9989942	0.9984915	0.99937075	0.99954283	0.999734	0.9986203	0.99827504	0.9994326	0.9997489
0.0	0.9926345	0.99342996	0.9964814	0.99776506	0.99828714	0.9987851	0.998708	0.9976792	0.99896884	0.9992601
0.0	0.99802846	0.9989942	0.99849164	0.99937075	0.99954283	0.999734	0.9986203	0.99827504	0.9994326	0.9997489
0.0	0.985743	0.99230665	0.98928016	0.97078955	0.98500764	0.90827924	0.972525	0.99000776	0.9822886	0.98774964
0.0	0.99838924	0.99945074	0.9987954	0.9995171	0.99964464	0.9997868	0.9993641	0.99957746	0.9996506	0.99984455
0.0	0.985743	0.99230665	0.98928016	0.97078955	0.98500764	0.90827924	0.972525	0.99000776	0.9822886	0.98774964
0.0	0.985743	0.99230665	0.98928016	0.97078955	0.98500764	0.90827924	0.972525	0.99000776	0.9822886	0.98774964
0.0	0.015337851	0.0016448143	0.072276935	0.00051037	0.0006711582	0.0017083714	0.0071749217	0.0056319875	0.017094545	0.014356058
0.0	0.99838924	0.99945074	0.9987954	0.9995171	0.99964464	0.9997868	0.9993641	0.99957746	0.9996506	0.99984455
0.0	0.985743	0.99230665	0.98928016	0.97078955	0.98500764	0.90827924	0.972525	0.99000776	0.9822886	0.98774964
0.0	0.985743	0.99230665	0.98928016	0.97078955	0.98500764	0.90827924	0.972525	0.99000776	0.9822886	0.98774964
0.0	0.985743	0.99230665	0.98928016	0.97078955	0.98500764	0.90827924	0.972525	0.99000776	0.9822886	0.98774964
0.0	0.99624974	0.9979359	0.99907553	0.9983216	0.9995982	0.999411	0.99946207	0.999371	0.9994118	0.999608
0.0	0.9986457	0.9977258	0.99911445	0.99925536	0.99975175	0.99977297	0.999608	0.9994104	0.99912256	0.9996656
0.0	0.985743	0.99230665	0.98928016	0.97078955	0.98500764	0.90827924	0.972525	0.99000776	0.9822886	0.98774964
0.0	0.02440852	0.024077995	0.5570379	0.049861666	0.030258147	0.061574236	0.003497158	0.015064589	0.29425898	0.23453826
0.0	0.99126816	0.9901904	0.99778014	0.99790144	0.9995832	0.9996117	0.9964851	0.9988231	0.9959571	0.9980275
0.0	0.24233213	0.77616155	0.9967193	0.00990112	0.99139726	0.95697683	0.56091994	0.97837365	0.73397255	0.9117279
0.0	0.9995808	0.9997434	0.999796	0.9998149	0.9999591	0.99992144	0.99986136	0.99989796	0.99980587	0.999943
0.0	0.99126816	0.9901904	0.99778014	0.99790144	0.9995832	0.9996117	0.9964851	0.9988231	0.9959571	0.9980275
0.0	0.99207944	0.99052775	0.99810874	0.9981768	0.99960333	0.99962676	0.9967566	0.9989473	0.99634725	0.99805164
0.0	0.9375468	0.76838875	0.9864225	0.9810564	0.9920334	0.97938305	0.9818409	0.9792175	0.88210195	0.97745615
0.0	0.18552642	0.46450597	0.41651398	0.4889985	0.6956193	0.86139435	0.58172274	0.25095606	0.5118825	0.5466188
0.0	0.99126816	0.9901904	0.99778014	0.99790144	0.9995832	0.9996117	0.9964851	0.9988231	0.9959571	0.9980275
0.0	0.95028776	0.9803827	0.9921284	0.9845456	0.9943929	0.99654347	0.9847562	0.99061245	0.9942268	0.9951656
0.0	0.9951266	0.99735945	0.9969356	0.9974368	0.99902904	0.998326	0.99453187	0.99703825	0.99829584	0.99794406
0.0	0.9951266	0.99735945	0.9969356	0.9974368	0.99902904	0.998326	0.99453187	0.99703825	0.99829584	0.99794406
0.0	0.9880916	0.9925799	0.993302	0.996917	0.9982913	0.9987575	0.9942867	0.99380165	0.9992494	0.99904186
0.0	0.99765635	0.9988207	0.99858415	0.99954104	0.99966407	0.99983764	0.9990343	0.9989059	0.99966097	0.9997539
0.0	0.9914124	0.9635483	0.9906707	0.9936941	0.99808717	0.9877149	0.992806	0.98885787	0.9920859	0.99736243
0.0	0.95028776	0.9803827	0.9921284	0.9845456	0.9943929	0.99654347	0.9847562	0.99061245	0.9942268	0.9951656
0.0	0.95028776	0.9803827	0.9921284	0.9845456	0.9943929	0.99654347	0.9847562	0.99061245	0.9942268	0.9951656
0.0	0.99567515	0.99511814	0.99662066	0.99827766	0.99855703	0.9992874	0.998154	0.9972646	0.9979663	0.9974769
0.0	0.001893461	0.0043136966	0.0033805766	0.0069002267	0.006441657	0.009515244	0.0055524255	0.0038980707	0.005635214	0.0024703108
0.0	0.010819613	0.029657114	0.0039652125	0.00030580867	0.0021270318	0.0025611706	0.00198846	0.00026655768	0.013488666	0.0375273
0.0	0.985743	0.99230665	0.98928016	0.97078955	0.98500764	0.90827924	0.972525	0.99000776	0.9822886	0.98774964
0.0	0.985743	0.99230665	0.98928016	0.97078955	0.98500764	0.90827924	0.972525	0.99000776	0.9822886	0.98774964
0.0	0.985743	0.99230665	0.98928016	0.97078955	0.98500764	0.90827924	0.972525	0.99000776	0.9822886	0.98774964
0.0	0.9951266	0.99735945	0.9969356	0.9974368	0.99902904	0.998326	0.99453187	0.99703825	0.99829584	0.99794406
0.0	0.985743	0.99230665	0.98928016	0.97078955	0.98500764	0.90827924	0.972525	0.99000776	0.9822886	0.98774964
0.0	0.9951266	0.99735945	0.9969356	0.9974368	0.99902904	0.998326	0.99453187	0.99703825	0.99829584	0.99794406
0.0	0.96375483	0.9483103	0.9448381	0.9830859	0.99511635	0.9904542	0.9711386	0.93986744	0.98322034	0.94272804
0.0	0.99054974	0.9964768	0.99545395	0.9963617	0.9986092	0.9966097	0.99087405	0.99296016	0.9908738	0.99732375
0.0	0.9990901	0.99930024	0.99905235	0.9995197	0.9997298	0.99968135	0.99869895	0.9994702	0.99899536	0.99952114
0.0	0.9980094	0.9982925	0.9994475	0.99952674	0.99982244	0.9998969	0.99937004	0.999559	0.9978775	0.9996383
0.0	0.985743	0.99230665	0.98928016	0.97078955	0.98500764	0.90827924	0.972525	0.99000776	0.9822886	0.98774964
0.0	0.0008480678	0.0017018805	0.0011034034	0.004557474	0.010025457	0.005437457	0.0047307773	0.0006903128	0.0017125802	0.0022309856
0.0	0.985743	0.99230665	0.98928016	0.97078955	0.98500764	0.90827924	0.972525	0.99000776	0.9822886	0.98774964
0.0	0.997322	0.9955512	0.9965977	0.9986975	0.99885845	0.9994148	0.998686	0.99839103	0.9979989	0.997981
0.0	0.993971	0.9933548	0.99535614	0.997865	0.99809784	0.9990005	0.9976126	0.99613285	0.997097	0.9967193
0.0	0.997322	0.9955512	0.9965977	0.9986975	0.99885845	0.9994148	0.998686	0.99839103	0.9979989	0.997981
0.0	0.985743	0.99230665	0.98928016	0.97078955	0.98500764	0.90827924	0.972525	0.99000776	0.9822886	0.98774964
0.0	0.985743	0.99230665	0.98928016	0.97078955	0.98500764	0.90827924	0.972525	0.99000776	0.9822886	0.98774964
0.0	0.985743	0.99230665	0.98928016	0.97078955	0.98500764	0.90827924	0.972525	0.99000776	0.9822886	0.98774964
0.0	0.985743	0.99230665	0.98928016	0.97078955	0.98500764	0.90827924	0.972525	0.99000776	0.9822885	0.98774964
0.0	0.985743	0.99230665	0.98928016	0.97078955	0.98500764	0.90827924	0.972525	0.99000776	0.9822886	0.98774964
0.0	0.985743	0.99230665	0.98928016	0.97078955	0.98500764	0.90827924	0.972525	0.99000776	0.9822886	0.98774964
0.0	0.003940176	0.0029064822	0.045342054	0.0016836397	0.000531462	0.00047255255	0.009611708	0.15890986	0.040635232	0.017335337
0.0	0.985743	0.99230665	0.98928016	0.97078955	0.98500764	0.90827924	0.972525	0.99000776	0.9822886	0.98774964
0.0	0.985743	0.99230665	0.98928016	0.97078955	0.98500764	0.90827924	0.972525	0.99000776	0.9822886	0.98774964
0.0	0.9880916	0.9925799	0.993302	0.996917	0.9982913	0.9987575	0.9942867	0.99380165	0.9992494	0.99904186
0.0	0.9951266	0.99735945	0.9969356	0.9974368	0.99902904	0.998326	0.99453187	0.99703825	0.99829584	0.99794406
0.0	0.985743	0.99230665	0.98928016	0.97078955	0.98500764	0.90827924	0.972525	0.99000776	0.9822886	0.98774964
0.0	0.02440852	0.02407799	0.55703795	0.049861666	0.030258147	0.06157425	0.003497158	0.015064589	0.29425898	0.23453826
0.0	0.9880916	0.9925799	0.993302	0.996917	0.9982913	0.9987575	0.9942867	0.99380165	0.9992494	0.99904186
0.0	0.9736459	0.9886929	0.98994946	0.99453163	0.99809664	0.9977647	0.99821955	0.99640936	0.96415055	0.9953063
0.0	0.96057785	0.9838357	0.98568314	0.99453163	0.9976693	0.99671835	0.99744356	0.994638	0.95180124	0.9932881
0.0	0.9375468	0.76838875	0.9864225	0.9810564	0.9920334	0.97938305	0.9818409	0.9792175	0.88210195	0.97745615
0.0	0.985743	0.99230665	0.98928016	0.97078955	0.98500764	0.90827924	0.972525	0.99000776	0.9822886	0.98774964
0.0	0.99126816	0.9901904	0.99778014	0.99790144	0.9995832	0.9996117	0.9964851	0.9988231	0.9959571	0.9980275
0.0	0.99838924	0.99945074	0.9987954	0.9995171	0.99964464	0.9997868	0.9993641	0.99957746	0.9996506	0.99984455
0.0	0.005628749	0.0015061679	0.12793913	0.0019066655	0.0013131753	0.0007162477	0.00044150706	0.20350078	0.033437897	0.054507334
0.0	0.0028946756	0.0061905724	0.0073359273	0.009553013	0.018020213	0.014954129	0.01352441	0.007841824	0.011887618	0.0054131113
0.0	0.985743	0.99230665	0.98928016	0.97078955	0.98500764	0.90827924	0.972525	0.99000776	0.9822886	0.98774964
0.0	0.99717975	0.9958176	0.99880195	0.99893385	0.99953604	0.9992816	0.9993937	0.9990871	0.9982248	0.9992011
0.0	0.985743	0.99230665	0.98928016	0.97078955	0.98500764	0.90827924	0.972525	0.99000776	0.9822885	0.98774964
0.0	0.985743	0.99230665	0.98928016	0.97078955	0.98500764	0.90827924	0.972525	0.99000776	0.9822886	0.98774964
0.0	0.99838924	0.99945074	0.9987954	0.9995171	0.99964464	0.9997868	0.9993641	0.99957746	0.9996506	0.99984455
0.0	0.985743	0.99230665	0.98928016	0.97078955	0.98500764	0.90827924	0.972525	0.99000776	0.9822886	0.98774964
0.0	0.005628749	0.0015061665	0.12793913	0.0019066655	0.0013131753	0.0007162477	0.00044150706	0.20350078	0.033437897	0.054507334
0.0	0.985743	0.99230665	0.98928016	0.97078955	0.98500764	0.90827924	0.972525	0.99000776	0.9822886	0.98774964
0.0	0.019568507	0.0015061665	0.54211	0.0018864827	0.0051343353	0.00094997574	0.0010288355	0.20350073	0.08909874	0.054507334
0.0	0.3486243	0.99230665	0.76275766	0.16510084	0.17826118	0.10671157	0.06270361	0.99000776	0.06920568	0.98774964
0.0	0.985743	0.99230665	0.98928016	0.97078955	0.98500764	0.90827924	0.972525	0.99000776	0.9822885	0.98774964
0.0	0.985743	0.99230665	0.98928016	0.97078955	0.98500764	0.90827924	0.972525	0.99000776	0.9822886	0.98774964
0.0	0.99838924	0.99945074	0.9987954	0.9995171	0.99964464	0.9997868	0.9993641	0.99957746	0.9996506	0.99984455
0.0	0.985743	0.99230665	0.98928016	0.97078955	0.98500764	0.90827924	0.972525	0.99000776	0.9822886	0.98774964
0.0	0.985743	0.99230665	0.98928016	0.97078955	0.98500764	0.90827924	0.972525	0.99000776	0.9822886	0.98774964
0.0	0.985743	0.99230665	0.98928016	0.97078955	0.98500764	0.90827924	0.972525	0.99000776	0.9822886	0.98774964
0.0	0.99838924	0.99945074	0.9987954	0.9995171	0.99964464	0.9997868	0.9993641	0.99957746	0.9996506	0.99984455
0.0	0.985743	0.99230665	0.98928016	0.97078955	0.98500764	0.90827924	0.972525	0.99000776	0.9822886	0.98774964
0.0	0.0008480678	0.0017018821	0.0011034019	0.0045574717	0.010025457	0.005437457	0.0047307797	0.0006903128	0.0017125802	0.0022309856
0.0	0.985743	0.99230665	0.98928016	0.97078955	0.98500764	0.90827924	0.972525	0.99000776	0.9822886	0.98774964
0.0	0.985743	0.99230665	0.98928016	0.97078955	0.98500764	0.90827924	0.972525	0.99000776	0.9822886	0.98774964
0.0	0.985743	0.99230665	0.98928016	0.97078955	0.98500764	0.90827924	0.972525	0.99000776	0.9822886	0.98774964
0.0	0.0039227135	0.0074609476	0.0073359273	0.012925187	0.024822349	0.019435564	0.01668871	0.010880254	0.014713287	0.007501111
0.0	0.0039227135	0.0074609476	0.0073359273	0.012925182	0.024822349	0.019435564	0.01668871	0.01088026	0.014713301	0.007501111
0.0	0.04957589	0.00020168186	0.98928016	0.8772067	0.00071449595	0.16058135	0.00014535649	0.0002585637	0.0640592	0.0010707668
0.0	0.04957589	0.00020168186	0.98928016	0.8772067	0.00071449595	0.16058135	0.00014535649	0.0002585637	0.0640592	0.0010707668
0.0	0.99838924	0.9995016	0.99882954	0.99951935	0.99964464	0.9997874	0.99936897	0.99957746	0.99966514	0.99985266
0.0	0.985743	0.99230665	0.98928016	0.97078955	0.98500764	0.90827924	0.972525	0.99000776	0.9822886	0.98774964
0.0	0.985743	0.99230665	0.98928016	0.97078955	0.98500764	0.90827924	0.972525	0.99000776	0.9822886	0.98774964
0.0	0.061587162	0.14531723	0.4547015	0.2007626	0.029527817	0.14110565	0.12152145	0.69474137	0.5600049	0.14909032
0.0	0.99946207	0.9994678	0.99960405	0.99974114	0.9998319	0.99991465	0.9998086	0.9996557	0.9997181	0.99987113
0.0	0.985743	0.99230665	0.98928016	0.97078955	0.98500764	0.90827924	0.972525	0.99000776	0.9822886	0.98774964
0.0	0.99839336	0.99926823	0.9991117	0.9995357	0.9997762	0.9998461	0.99936706	0.99947685	0.99982953	0.99985194
0.0	0.985743	0.99230665	0.98928016	0.97078955	0.98500764	0.90827924	0.972525	0.99000776	0.9822886	0.98774964
0.0	0.99838924	0.99945074	0.9987954	0.9995171	0.99964464	0.9997868	0.9993641	0.99957746	0.9996506	0.99984455
0.0	0.0014671289	0.0034077307	0.0022998191	0.0055368	0.0047959043	0.0065270495	0.004083033	0.002921567	0.0038425091	0.001994537
0.0	0.24234553	0.026735567	0.38390175	0.30622137	0.4306301	0.30288813	0.16682138	0.0929754	0.41041023	0.08890977
0.0	0.9660987	0.75939924	0.96191925	0.9418276	0.9634844	0.97777516	0.9586126	0.9846475	0.98292303	0.99049395
0.0	0.985743	0.99230665	0.98928016	0.97078955	0.98500764	0.90827924	0.972525	0.99000776	0.9822886	0.98774964
0.0	0.0028946756	0.008794109	0.010204859	0.012621473	0.02842799	0.020795913	0.018126652	0.011590367	0.016814223	0.0076466985
0.0	0.985743	0.003776154	0.0003992578	0.0027392427	0.0706527	0.002412306	0.0008941461	0.0018944534	0.006595618	0.0021869463
0.0	0.05835636	0.13152479	0.1773692	0.53583246	0.685171	0.76062137	0.1096867	0.16222346	0.16136388	0.549564
0.0	0.985743	0.99230665	0.98928016	0.97078955	0.98500764	0.90827924	0.972525	0.99000776	0.9822886	0.98774964
0.0	0.985743	0.99230665	0.98928016	0.97078955	0.98500764	0.90827924	0.972525	0.99000776	0.9822886	0.98774964
0.0	0.99757105	0.9982948	0.9967732	0.99905723	0.9993747	0.99905246	0.99516845	0.99867874	0.9966744	0.9988637
0.0	0.0024231973	0.0013086905	0.0026228975	0.24047907	2.0869047e-05	0.012763369	0.0061080926	0.002101944	0.01872578	0.0030474844
0.0	0.25246346	0.546376	0.82681835	0.85846156	0.5496653	0.69443315	0.51647854	0.33014494	0.26372722	0.9285567
0.0	0.993971	0.9933548	0.99535614	0.997865	0.99809784	0.9990005	0.9976126	0.99613285	0.997097	0.9967193
0.0	0.985743	0.99230665	0.98928016	0.97078955	0.98500764	0.90827924	0.972525	0.99000776	0.9822886	0.98774964
0.0	0.9924231	0.9951054	0.99438596	0.99481285	0.9984249	0.99919945	0.9957288	0.9895438	0.98600316	0.9992512
0.0	0.99765635	0.9988207	0.99858415	0.99954104	0.99966407	0.99983764	0.9990343	0.9989059	0.99966097	0.9997539
0.0	0.985743	0.99230665	0.98928016	0.97078955	0.98500764	0.9082791	0.972525	0.99000776	0.9822886	0.98774964
0.0	0.029899733	0.0003088886	4.9829545e-05	0.003550668	0.0878238	0.011919513	0.00055565947	0.0015653111	0.00038020918	0.0025733698
0.0	0.9805767	0.9919647	0.9849605	0.98963237	0.98416454	0.9962727	0.9826522	0.947124	0.93576205	0.9973008
0.0	0.9962697	0.9973048	0.9943386	0.9986999	0.99578047	0.9991485	0.99721044	0.9969662	0.99485236	0.99968266
0.0	0.99838924	0.99945074	0.9987954	0.9995171	0.99964464	0.9997868	0.9993641	0.99957746	0.9996506	0.99984455
0.0	0.985743	0.99230665	0.98928016	0.97078955	0.98500764	0.90827924	0.972525	0.99000776	0.9822886	0.98774964
0.0	0.9975426	0.99726355	0.9975581	0.99864215	0.9990785	0.99926287	0.9984969	0.9982191	0.9983582	0.99862266
0.0	0.28349566	0.18682586	0.38389498	0.60761195	0.8970727	0.8713268	0.41922876	0.9810699	0.49054873	0.40589273
0.0	0.99838924	0.99945074	0.9987954	0.9995171	0.99964464	0.9997868	0.9993641	0.99957746	0.9996506	0.99984455
0.0	0.99838924	0.99945074	0.9987954	0.9995171	0.99964464	0.9997868	0.9993641	0.99957746	0.9996506	0.99984455
0.0	0.993971	0.9933548	0.99535614	0.997865	0.99809784	0.9990005	0.9976126	0.99613285	0.997097	0.9967193
0.0	0.9353433	0.83635515	0.91348225	0.97341114	0.88179183	0.78812695	0.80636656	0.76163834	0.6600682	0.96659976
0.0	0.99126816	0.9901904	0.99778014	0.99790144	0.9995832	0.9996117	0.9964851	0.9988231	0.9959571	0.9980275
0.0	0.9951266	0.99735945	0.9969356	0.9974368	0.99902904	0.998326	0.99453187	0.99703825	0.99829584	0.99794406
0.0	0.95028776	0.9803827	0.9921284	0.9845456	0.9943929	0.99654347	0.9847562	0.99061245	0.9942268	0.9951656
0.0	0.74836	0.06413453	0.41357124	0.0041483333	0.0927259	0.82781255	0.34147784	0.00019166965	0.3769463	0.19425039
0.0	0.9951266	0.99735945	0.9969356	0.9974368	0.99902904	0.998326	0.99453187	0.99703825	0.99829584	0.99794406
0.0	0.0047424175	0.0002495076	0.23332867	0.6042158	0.023536699	0.06794717	0.5472265	0.9190311	0.81965035	0.46436352
0.0	0.0022073593	0.01880458	0.0003186478	0.00033596373	6.42567e-05	0.0007780367	7.6388074e-05	0.0001308817	0.002096664	0.0002969857
0.0	0.07530216	0.102982685	0.26571876	0.6592676	0.7051767	0.77497035	0.14947224	0.2412601	0.18372163	0.6604213
0.0	0.0073672095	0.011721445	0.01119758	0.012868448	0.035692606	0.025126474	0.021078411	0.0111434935	0.020073768	0.010158418
0.0	0.985743	0.99230665	0.98928016	0.97078955	0.98500764	0.90827924	0.972525	0.99000776	0.9822886	0.98774964
0.0	0.985743	0.99230665	0.98928016	0.97078955	0.98500764	0.90827924	0.972525	0.99000776	0.9822886	0.98774964
0.0	0.985743	0.99230665	0.98928016	0.97078955	0.98500764	0.90827924	0.972525	0.99000776	0.9822886	0.98774964
0.0	0.985743	0.99230665	0.98928016	0.97078955	0.98500764	0.90827924	0.972525	0.99000776	0.9822885	0.98774964
0.0	0.985743	0.99230665	0.98928016	0.97078955	0.98500764	0.90827924	0.972525	0.99000776	0.9822886	0.98774964
0.0	0.99838924	0.99945074	0.9987954	0.9995171	0.99964464	0.9997868	0.9993641	0.99957746	0.9996506	0.99984455
0.0	0.9990901	0.99930024	0.99905235	0.9995197	0.9997298	0.99968135	0.99869895	0.9994702	0.99899536	0.99952114
0.0	0.985743	0.99230665	0.98928016	0.97078955	0.98500764	0.90827924	0.972525	0.99000776	0.9822886	0.98774964
0.0	0.99838924	0.99945074	0.9987954	0.9995171	0.99964464	0.9997868	0.9993641	0.99957746	0.9996506	0.99984455
0.0	0.005628749	0.0015061665	0.12793915	0.0019066655	0.0013131747	0.0007162477	0.00044150706	0.20350079	0.03343789	0.054507334
0.0	0.985743	0.99230665	0.98928016	0.97078955	0.98500764	0.90827924	0.972525	0.99000776	0.9822886	0.98774964
0.0	0.985743	0.99230665	0.98928016	0.97078955	0.98500764	0.90827924	0.972525	0.99000776	0.9822886	0.98774964
0.0	0.985743	0.99230665	0.98928016	0.97078955	0.98500764	0.90827924	0.972525	0.99000776	0.9822886	0.98774964
0.0	0.99838924	0.99945074	0.9987954	0.9995171	0.99964464	0.9997868	0.9993641	0.99957746	0.9996506	0.99984455
0.0	0.985743	0.99230665	0.98928016	0.97078955	0.98500764	0.90827924	0.972525	0.99000776	0.9822885	0.98774964
0.0	0.985743	0.99230665	0.98928016	0.97078955	0.98500764	0.90827924	0.972525	0.99000776	0.9822886	0.98774964
0.0	0.985743	0.99230665	0.98928016	0.97078955	0.98500764	0.90827924	0.972525	0.99000776	0.9822886	0.98774964
0.0	0.985743	0.99230665	0.98928016	0.97078955	0.98500764	0.90827924	0.972525	0.99000776	0.9822886	0.98774964
0.0	0.99838924	0.99945074	0.9987954	0.9995171	0.99964464	0.9997868	0.9993641	0.99957746	0.9996506	0.99984455
0.0	0.99838924	0.99945074	0.9987954	0.9995171	0.99964464	0.9997868	0.9993641	0.99957746	0.9996506	0.99984455
0.0	0.985743	0.99230665	0.98928016	0.97078955	0.98500764	0.90827924	0.972525	0.99000776	0.9822886	0.98774964
0.0	0.985743	0.99230665	0.98928016	0.97078955	0.98500764	0.90827924	0.972525	0.99000776	0.9822886	0.98774964
0.0	0.985743	0.99230665	0.98928016	0.97078955	0.98500764	0.90827924	0.972525	0.99000776	0.9822886	0.98774964
0.0	0.985743	0.99230665	0.98928016	0.97078955	0.98500764	0.90827924	0.972525	0.99000776	0.9822885	0.98774964
0.0	0.985743	0.99230665	0.98928016	0.97078955	0.98500764	0.90827924	0.972525	0.99000776	0.9822886	0.98774964
0.0	0.985743	0.99230665	0.98928016	0.97078955	0.98500764	0.90827924	0.972525	0.99000776	0.9822886	0.98774964
0.0	0.99717975	0.9958176	0.99880195	0.99893385	0.99953604	0.9992816	0.9993937	0.9990871	0.9982248	0.9992011
0.0	0.99838924	0.99945074	0.9987954	0.9995171	0.99964464	0.9997868	0.9993641	0.99957746	0.9996506	0.99984455
0.0	0.985743	0.99230665	0.98928016	0.97078955	0.98500764	0.9082791	0.972525	0.99000776	0.9822886	0.98774964
0.0	0.985743	0.99230665	0.98928016	0.97078955	0.98500764	0.90827924	0.972525	0.99000776	0.9822886	0.98774964
0.0	0.1788045	0.2864149	0.2985202	0.413335	0.6927691	0.8305588	0.76790106	0.31365067	0.17178625	0.78046733
0.0	0.99624974	0.9979359	0.99907553	0.9983216	0.9995982	0.999411	0.99946207	0.999371	0.9994118	0.999608
0.0	0.00010633594	0.033426825	0.0003217588	0.015432006	8.553781e-05	0.00033832935	0.0028406505	0.024561279	0.056639798	0.0002974022
0.0	0.985743	0.99230665	0.98928016	0.97078955	0.98500764	0.90827924	0.972525	0.99000776	0.9822886	0.98774964
0.0	0.985743	0.99230665	0.98928016	0.97078955	0.98500764	0.90827924	0.972525	0.99000776	0.9822886	0.98774964
0.0	0.99838924	0.99945074	0.9987954	0.9995171	0.99964464	0.9997868	0.9993641	0.99957746	0.9996506	0.99984455
0.0	0.985743	0.99230665	0.98928016	0.97078955	0.98500764	0.90827924	0.972525	0.99000776	0.9822886	0.98774964
0.0	0.985743	0.99230665	0.98928016	0.97078955	0.98500764	0.90827924	0.972525	0.99000776	0.9822886	0.98774964
0.0	2.9504965e-05	0.00014844885	4.715134e-05	0.00020454415	0.0007466666	0.0004438038	0.0003216557	0.0001675412	0.00017850382	0.00029941218
0.0	0.985743	0.99230665	0.98928016	0.97078955	0.98500764	0.90827924	0.972525	0.99000776	0.9822886	0.98774964
0.0	0.99717975	0.9958176	0.99880195	0.99893385	0.99953604	0.9992816	0.9993937	0.9990871	0.9982248	0.9992011
0.0	0.985743	0.99230665	0.98928016	0.97078955	0.98500764	0.90827924	0.972525	0.99000776	0.9822886	0.98774964
0.0	0.985743	0.99230665	0.98928016	0.97078955	0.98500764	0.90827924	0.972525	0.99000776	0.9822886	0.98774964
0.0	0.99717975	0.9958176	0.99880195	0.99893385	0.99953604	0.9992816	0.9993937	0.9990871	0.9982248	0.9992011
0.0	0.99838924	0.99945074	0.9987954	0.9995171	0.99964464	0.9997868	0.9993641	0.99957746	0.9996506	0.99984455
0.0	0.985743	0.99230665	0.98928016	0.97078955	0.98500764	0.90827924	0.972525	0.99000776	0.9822886	0.98774964
0.0	0.985743	0.99230665	0.98928016	0.97078955	0.98500764	0.90827924	0.972525	0.99000776	0.9822886	0.98774964
0.0	0.9986204	0.9992446	0.9990388	0.99952877	0.999597	0.9997619	0.99918014	0.9987638	0.9995722	0.9997677
0.0	0.9926345	0.99342996	0.9964814	0.99776506	0.99828714	0.9987851	0.998708	0.9976792	0.99896884	0.9992601
0.0	0.985743	0.99230665	0.98928016	0.97078955	0.98500764	0.90827924	0.972525	0.99000776	0.9822886	0.98774964
0.0	0.985743	0.99230665	0.98928016	0.97078955	0.98500764	0.90827924	0.972525	0.99000776	0.9822886	0.98774964
0.0	0.99717975	0.9958176	0.99880195	0.99893385	0.99953604	0.9992816	0.9993937	0.9990871	0.9982248	0.9992011
0.0	0.99838924	0.99945074	0.9987954	0.9995171	0.99964464	0.9997868	0.9993641	0.99957746	0.9996506	0.99984455
0.0	0.985743	0.99230665	0.98928016	0.97078955	0.98500764	0.90827924	0.972525	0.99000776	0.9822885	0.98774964
0.0	0.985743	0.99230665	0.98928016	0.97078955	0.98500764	0.90827924	0.972525	0.99000776	0.9822886	0.98774964
0.0	0.985743	0.99230665	0.98928016	0.97078955	0.98500764	0.90827924	0.972525	0.99000776	0.9822886	0.98774964
0.0	0.985743	0.99230665	0.98928016	0.97078955	0.98500764	0.90827924	0.972525	0.99000776	0.9822886	0.98774964
0.0	0.99126816	0.9901904	0.99778014	0.99790144	0.9995832	0.9996117	0.9964851	0.9988231	0.9959571	0.9980275
0.0	0.99126816	0.9901904	0.99778014	0.99790144	0.9995832	0.9996117	0.9964851	0.9988231	0.9959571	0.9980275
0.0	0.9951266	0.99735945	0.9969356	0.9974368	0.99902904	0.998326	0.99453187	0.99703825	0.99829584	0.99794406
0.0	0.9951266	0.99735945	0.9969356	0.9974368	0.99902904	0.998326	0.99453187	0.99703825	0.99829584	0.99794406
0.0	0.99717975	0.9958176	0.99880195	0.99893385	0.99953604	0.9992816	0.9993937	0.9990871	0.9982248	0.9992011
0.0	0.985743	0.99230665	0.98928016	0.97078955	0.98500764	0.90827924	0.972525	0.99000776	0.9822886	0.98774964
0.0	0.99838924	0.99945074	0.9987954	0.9995171	0.99964464	0.9997868	0.9993641	0.99957746	0.9996506	0.99984455
0.0	0.985743	0.99230665	0.98928016	0.97078955	0.98500764	0.90827924	0.972525	0.99000776	0.9822886	0.98774964
0.0	0.985743	0.99230665	0.98928016	0.97078955	0.98500764	0.90827924	0.972525	0.99000776	0.9822886	0.98774964
0.0	0.95028776	0.9803827	0.9921284	0.9845456	0.9943929	0.99654347	0.9847562	0.99061245	0.9942268	0.9951656
0.0	0.95028776	0.9803827	0.9921284	0.9845456	0.9943929	0.99654347	0.9847562	0.99061245	0.9942268	0.9951656
0.0	0.8692695	0.123771116	0.841582	0.3661471	0.81005085	0.60215896	0.54944026	0.6817874	0.7332811	0.6832917
0.0	0.985743	0.99230665	0.98928016	0.97078955	0.98500764	0.90827924	0.972525	0.99000776	0.9822886	0.98774964
0.0	0.985743	0.99230665	0.98928016	0.97078955	0.98500764	0.90827924	0.972525	0.99000776	0.9822885	0.98774964
0.0	0.9951266	0.99735945	0.9969356	0.9974368	0.99902904	0.998326	0.99453187	0.99703825	0.99829584	0.99794406
0.0	0.9951266	0.99735945	0.9969356	0.9974368	0.99902904	0.998326	0.99453187	0.99703825	0.99829584	0.99794406
0.0	0.985743	0.99230665	0.98928016	0.97078955	0.98500764	0.90827924	0.972525	0.99000776	0.9822886	0.98774964
0.0	0.985743	0.99230665	0.98928016	0.97078955	0.98500764	0.90827924	0.972525	0.99000776	0.9822886	0.98774964
0.0	0.985743	0.99230665	0.98928016	0.97078955	0.98500764	0.90827924	0.972525	0.99000776	0.9822886	0.98774964
0.0	0.985743	0.99230665	0.98928016	0.97078955	0.98500764	0.90827924	0.972525	0.99000776	0.9822885	0.98774964
0.0	0.985743	0.99230665	0.98928016	0.97078955	0.98500764	0.90827924	0.972525	0.99000776	0.9822886	0.98774964
0.0	0.99838924	0.99945074	0.9987954	0.9995171	0.99964464	0.9997868	0.9993641	0.99957746	0.9996506	0.99984455
0.0	0.719592	0.88243586	0.96127826	0.96616745	0.9931773	0.98236233	0.9386161	0.9769835	0.91235423	0.8227711
0.0	0.019565625	0.06381145	0.09354855	0.39519155	0.40871638	0.52300084	0.071655355	0.081738204	0.072327994	0.1382304
0.0	0.005510544	0.009321477	0.017876696	0.015728146	0.034018777	0.031081554	0.03623147	0.019952994	0.02016721	0.009963518
0.0	0.17090133	0.23348531	0.5982235	0.83032125	0.7900992	0.93319166	0.37585652	0.81050193	0.6914773	0.49539086
0.0	0.021900095	0.08093515	0.14357798	0.41027135	0.5292424	0.6152595	0.1082425	0.12158937	0.1034518	0.17743592
0.0	0.98967946	0.99514425	0.99762625	0.9983175	0.9992192	0.99945515	0.9992435	0.9989405	0.9949058	0.9988531
0.0	0.985743	0.99230665	0.98928016	0.97078955	0.98500764	0.90827924	0.972525	0.99000776	0.9822886	0.98774964
0.0	0.985743	0.99230665	0.98928016	0.97078955	0.98500764	0.90827924	0.972525	0.99000776	0.9822886	0.98774964
0.0	0.99765635	0.9988207	0.99858415	0.99954104	0.99966407	0.99983764	0.9990343	0.9989059	0.99966097	0.9997539
0.0	0.99628556	0.99749327	0.9981318	0.99828005	0.9996215	0.99952185	0.9989808	0.9991466	0.99828464	0.99964285
0.0	0.99838924	0.99945074	0.9987954	0.9995171	0.99964464	0.9997868	0.9993641	0.99957746	0.9996506	0.99984455
0.0	0.985743	0.99230665	0.98928016	0.97078955	0.98500764	0.90827924	0.972525	0.99000776	0.9822885	0.98774964
0.0	0.985743	0.99230665	0.98928016	0.97078955	0.98500764	0.90827924	0.972525	0.99000776	0.9822886	0.98774964
0.0	0.985743	0.99230665	0.98928016	0.97078955	0.98500764	0.90827924	0.972525	0.99000776	0.9822886	0.98774964
0.0	0.99838924	0.99945074	0.9987954	0.9995171	0.99964464	0.9997868	0.9993641	0.99957746	0.9996506	0.99984455
0.0	0.99838924	0.99945074	0.9987954	0.9995171	0.99964464	0.9997868	0.9993641	0.99957746	0.9996506	0.99984455
0.0	0.985743	0.99230665	0.98928016	0.97078955	0.98500764	0.90827924	0.972525	0.99000776	0.9822886	0.98774964
0.0	0.985743	0.99230665	0.98928016	0.97078955	0.98500764	0.90827924	0.972525	0.99000776	0.9822886	0.98774964
0.0	0.985743	0.99230665	0.98928016	0.97078955	0.98500764	0.90827924	0.972525	0.99000776	0.9822886	0.98774964
0.0	0.985743	0.99230665	0.98928016	0.97078955	0.98500764	0.90827924	0.972525	0.99000776	0.9822885	0.98774964
0.0	0.985743	0.99230665	0.98928016	0.97078955	0.98500764	0.90827924	0.972525	0.99000776	0.9822886	0.98774964
0.0	0.985743	0.99230665	0.98928016	0.97078955	0.98500764	0.90827924	0.972525	0.99000776	0.9822886	0.98774964
0.0	0.99838924	0.99945074	0.9987954	0.9995171	0.99964464	0.9997868	0.9993641	0.99957746	0.9996506	0.99984455
0.0	2.9504965e-05	0.00014844885	4.715134e-05	0.00020454415	0.0007466666	0.0004438038	0.0003216557	0.0001675412	0.00017850382	0.00029941218
0.0	0.005628749	0.0015061679	0.12793915	0.0019066655	0.0013131747	0.0007162477	0.00044150706	0.20350078	0.03343788	0.054507304
0.0	0.99838924	0.99945074	0.9987954	0.9995171	0.99964464	0.9997868	0.9993641	0.99957746	0.9996506	0.99984455
0.0	2.9504965e-05	0.00014844885	4.7151385e-05	0.00020454415	0.0007466666	0.0004438038	0.00032165603	0.0001675412	0.00017850382	0.00029941218
0.0	0.005628749	0.0015061679	0.12793913	0.0019066655	0.0013131747	0.0007162484	0.00044150706	0.20350078	0.03343789	0.054507334
0.0	0.99838924	0.99945074	0.9987954	0.9995171	0.99964464	0.9997868	0.9993641	0.99957746	0.9996506	0.99984455
0.0	0.985743	0.99230665	0.98928016	0.97078955	0.98500764	0.90827924	0.972525	0.99000776	0.9822886	0.98774964
0.0	0.985743	0.99230665	0.98928016	0.97078955	0.98500764	0.90827924	0.972525	0.99000776	0.9822886	0.98774964
0.0	0.985743	0.99230665	0.98928016	0.97078955	0.98500764	0.90827924	0.972525	0.99000776	0.9822886	0.98774964
0.0	0.985743	0.99230665	0.98928016	0.97078955	0.98500764	0.90827924	0.972525	0.99000776	0.9822886	0.98774964
0.0	0.985743	0.99230665	0.98928016	0.97078955	0.98500764	0.90827924	0.972525	0.99000776	0.9822885	0.98774964
0.0	0.985743	0.99230665	0.98928016	0.97078955	0.98500764	0.90827924	0.972525	0.99000776	0.9822886	0.98774964
0.0	0.99838924	0.99945074	0.9987954	0.9995171	0.99964464	0.9997868	0.9993641	0.99957746	0.9996506	0.99984455
0.0	0.985743	0.99230665	0.98928016	0.97078955	0.98500764	0.90827924	0.972525	0.99000776	0.9822886	0.98774964
0.0	0.99838924	0.99945074	0.9987954	0.9995171	0.99964464	0.9997868	0.9993641	0.99957746	0.9996506	0.99984455
0.0	0.005628749	0.0015061665	0.12793913	0.0019066655	0.0013131753	0.0007162477	0.00044150706	0.20350073	0.03343788	0.054507323
0.0	0.9990901	0.99930024	0.99905235	0.9995197	0.9997298	0.99968135	0.99869895	0.9994702	0.99899536	0.99952114
0.0	0.99126816	0.9901904	0.99778014	0.99790144	0.9995832	0.9996117	0.9964851	0.9988231	0.9959571	0.9980275
0.0	0.9951266	0.99735945	0.9969356	0.9974368	0.99902904	0.998326	0.99453187	0.99703825	0.99829584	0.99794406
0.0	0.74270046	0.9183977	0.7997472	0.9516408	0.9666705	0.945942	0.8584573	0.87566996	0.9321266	0.9868117
0.0	0.8608084	0.95709574	0.9555441	0.9637184	0.99223834	0.9894015	0.9852063	0.98316205	0.99215513	0.9945741
0.0	0.95028776	0.9803827	0.9921284	0.9845456	0.9943929	0.99654347	0.9847562	0.99061245	0.9942268	0.9951656
0.0	0.9951266	0.99735945	0.9969356	0.9974368	0.99902904	0.998326	0.99453187	0.99703825	0.99829584	0.99794406
0.0	0.9994312	0.999485	0.9994253	0.99965155	0.99980813	0.99975103	0.9991671	0.9996681	0.99929583	0.9996393
0.0	0.985743	0.99230665	0.98928016	0.97078955	0.98500764	0.90827924	0.972525	0.99000776	0.9822886	0.98774964
0.0	0.985743	0.99230665	0.98928016	0.97078955	0.98500764	0.90827924	0.972525	0.99000776	0.9822886	0.98774964
0.0	0.985743	0.99230665	0.98928016	0.97078955	0.98500764	0.90827924	0.972525	0.99000776	0.9822886	0.98774964
0.0	0.005432212	0.008166933	0.007529643	0.011829212	0.025071094	0.021890657	0.019048026	0.026233368	0.015991528	0.011620188
0.0	0.99126816	0.9901904	0.99778014	0.99790144	0.9995832	0.9996117	0.9964851	0.9988231	0.9959571	0.9980275
0.0	0.99126816	0.9901904	0.99778014	0.99790144	0.9995832	0.9996117	0.9964851	0.9988231	0.9959571	0.9980275
0.0	0.9951266	0.99735945	0.9969356	0.9974368	0.99902904	0.998326	0.99453187	0.99703825	0.99829584	0.99794406
0.0	0.9951266	0.99735945	0.9969356	0.9974368	0.99902904	0.998326	0.99453187	0.99703825	0.99829584	0.99794406
0.0	0.9582985	0.9871214	0.9951757	0.9893611	0.99642205	0.99766845	0.9900323	0.99315697	0.9960984	0.99686617
0.0	0.9951266	0.99735945	0.9969356	0.9974368	0.99902904	0.998326	0.99453187	0.99703825	0.99829584	0.99794406
0.0	0.95028776	0.9803827	0.9921284	0.9845456	0.9943929	0.99654347	0.9847562	0.99061245	0.9942268	0.9951656
0.0	0.9951266	0.99735945	0.9969356	0.9974368	0.99902904	0.998326	0.99453187	0.99703825	0.99829584	0.99794406
0.0	0.99126816	0.9901904	0.99778014	0.99790144	0.9995832	0.9996117	0.9964851	0.9988231	0.9959571	0.9980275
0.0	0.9951266	0.99735945	0.9969356	0.9974368	0.99902904	0.998326	0.99453187	0.99703825	0.99829584	0.99794406
0.0	0.9951266	0.99735945	0.9969356	0.9974368	0.99902904	0.998326	0.99453187	0.99703825	0.99829584	0.99794406
0.0	0.95028776	0.9803827	0.9921284	0.9845456	0.9943929	0.99654347	0.9847562	0.99061245	0.9942268	0.9951656
0.0	0.985743	0.99230665	0.98928016	0.97078955	0.98500764	0.90827924	0.972525	0.99000776	0.9822886	0.98774964
0.0	0.99229604	0.9978243	0.9929228	0.9814605	0.99957806	0.99952114	0.98221153	0.97545356	0.9873892	0.99901736
0.0	0.00018606638	0.0003378322	0.00010233791	0.00023812996	8.695418e-05	0.0005754544	0.00024327134	9.8993914e-05	8.97875e-05	0.00012661939
0.0	0.36612386	0.8902029	0.98921156	0.9989556	0.9950677	0.70417166	0.94823927	0.51338357	0.9757598	0.98952186
0.0	0.70161945	0.85000366	0.9634322	0.8876454	0.9889697	0.96655	0.9591477	0.61415434	0.84654987	0.87016267
0.0	0.7016193	0.85000366	0.9634322	0.8876454	0.9889697	0.96655	0.9591477	0.61415434	0.84654987	0.87016267
0.0	0.985743	0.99230665	0.98928016	0.97078955	0.98500764	0.90827924	0.972525	0.99000776	0.9822886	0.98774964
0.0	0.985743	0.99230665	0.98928016	0.97078955	0.98500764	0.90827924	0.972525	0.99000776	0.9822886	0.98774964
0.0	0.985743	0.99230665	0.98928016	0.97078955	0.98500764	0.90827924	0.972525	0.99000776	0.9822886	0.98774964
0.0	0.985743	0.99230665	0.98928016	0.97078955	0.98500764	0.90827924	0.972525	0.99000776	0.9822886	0.98774964
0.0	0.11379725	0.3011767	0.7984857	0.789041	0.95748574	0.879491	0.80847234	0.63825583	0.5470204	0.8642689
0.0	0.9964306	0.9440805	0.92761225	0.93687207	0.98121566	0.68917674	0.9929838	0.9914076	0.97724277	0.98672324
0.0	0.015486268	0.031912226	0.04607004	0.29753557	0.31430084	0.32885787	0.18936038	0.021296568	0.024122996	0.46495742
0.0	0.985743	0.99230665	0.98928016	0.97078955	0.98500764	0.90827924	0.972525	0.99000776	0.9822886	0.98774964
0.0	0.9983663	0.99887234	0.9994893	0.9990627	0.99974483	0.99970716	0.99959725	0.99967635	0.999622	0.99977094
0.0	0.99624974	0.9979359	0.99907553	0.9983216	0.9995982	0.999411	0.99946207	0.999371	0.9994118	0.999608
0.0	0.9922212	0.99718577	0.99768686	0.9991406	0.99845886	0.9996364	0.99828964	0.9953016	0.99895597	0.9993729
0.0	0.09663773	0.254934	0.5606607	0.84373707	0.82714355	0.7374778	0.28404796	0.45730525	0.33146	0.76335716
0.0	0.50349194	0.90823066	0.99518967	0.9795725	0.9963541	0.99000365	0.940369	0.979741	0.9572377	0.9811839
0.0	0.78987974	0.93378675	0.9870379	0.96818227	0.99722147	0.9952761	0.9885712	0.988801	0.97799736	0.9926797
0.0	0.998214	0.9967294	0.99972516	0.9991819	0.99979633	0.9992736	0.99906033	0.99826956	0.9997266	0.998719
0.0	0.99759704	0.99818295	0.99812263	0.99831486	0.99934286	0.9990338	0.9964864	0.9978174	0.99887294	0.9988254
0.0	0.9996063	0.99896324	0.9996271	0.9996381	0.99987423	0.999876	0.99980575	0.9995983	0.9995372	0.9998331
0.0	0.99800664	0.99701774	0.9992194	0.9978102	0.99949515	0.99954873	0.99911565	0.999225	0.9989256	0.99949205
0.0	0.9984896	0.9973099	0.99924755	0.9980716	0.99956924	0.9995828	0.99916065	0.9992854	0.9990146	0.9995591
0.0	0.997145	0.99759656	0.9993362	0.99961615	0.9996878	0.9997713	0.99967504	0.999561	0.9988361	0.9996389
0.0	0.044526022	0.757482	0.743086	0.19952203	0.6058947	0.96422523	0.48536456	0.99144745	0.29628098	0.14246233
0.0	0.044526022	0.757482	0.743086	0.19952203	0.6058947	0.96422523	0.48536456	0.99144745	0.29628098	0.14246233
0.0	0.99717975	0.9958176	0.99880195	0.99893385	0.99953604	0.9992816	0.9993937	0.9990871	0.9982248	0.9992011
0.0	0.998214	0.9967294	0.99972516	0.9991819	0.99979633	0.9992736	0.99906033	0.99826956	0.9997266	0.998719
0.0	0.9990114	0.9903212	0.99969053	0.99755764	0.99964964	0.99948406	0.99849224	0.99784994	0.99906427	0.99957615
0.0	0.47659978	0.44648498	0.72502667	0.8759537	0.9160176	0.9834508	0.48995697	0.5950008	0.43638155	0.81570274
0.0	0.9971571	0.9971048	0.9973853	0.9985424	0.99920386	0.9994837	0.99847835	0.9982773	0.99853945	0.9984737
0.0	0.99132466	0.9942111	0.9946062	0.9975783	0.99863595	0.99902964	0.995726	0.99537563	0.99941885	0.99927074
0.0	0.985743	0.99230665	0.98928016	0.97078955	0.98500764	0.90827924	0.972525	0.99000776	0.9822886	0.98774964
0.0	0.99724615	0.9983183	0.99930394	0.99881375	0.999671	0.99954826	0.99956435	0.9995659	0.9994949	0.9996953
0.0	0.9997594	0.99972874	0.99977845	0.99970335	0.9998872	0.9998504	0.99970156	0.99990726	0.9998109	0.999861
0.0	0.99957806	0.9997795	0.99960405	0.9996216	0.99990535	0.99983585	0.99965405	0.9998524	0.9998908	0.99990654
0.0	0.99765635	0.9988207	0.99858415	0.99954104	0.99966407	0.99983764	0.9990343	0.9989059	0.99966097	0.9997539
0.0	0.985743	0.99230665	0.98928016	0.97078955	0.98500764	0.9082791	0.972525	0.99000776	0.9822886	0.98774964
0.0	0.9990324	0.99932635	0.9989786	0.9996457	0.9998155	0.9997671	0.99902797	0.99964154	0.99938476	0.9995584
0.0	0.98853534	0.99415165	0.99425346	0.996698	0.99890757	0.9993309	0.9940988	0.995513	0.99890625	0.99922013
0.0	0.9922025	0.99145085	0.9900856	0.99690527	0.9979804	0.99206007	0.99613756	0.99526924	0.97548836	0.99193513
0.0	0.9921057	0.9913168	0.99859124	0.99811554	0.99961805	0.99968565	0.9972971	0.9991573	0.9964498	0.99829394
0.0	0.9921057	0.9913168	0.99859124	0.99811554	0.99961805	0.99968565	0.9972971	0.9991573	0.9964498	0.99829394
0.0	0.985743	0.99230665	0.98928016	0.97078955	0.98500764	0.90827924	0.972525	0.99000776	0.9822886	0.98774964
0.0	0.9288643	0.9145441	0.97298855	0.96978766	0.97734433	0.88078237	0.96989846	0.9708803	0.88275826	0.97447103
0.0	0.0331185	0.07856996	0.14091916	0.45944473	0.44209903	0.6832153	0.109515294	0.118912406	0.11340699	0.19795948
0.0	0.99965143	0.99870455	0.9995497	0.9991756	0.999793	0.99953556	0.99785906	0.9995296	0.9990706	0.9998449
0.0	0.05671002	0.0013391172	0.00096840726	0.0009900999	0.22278005	0.034790896	0.0023256526	0.00030622323	0.008988249	0.00039879832
0.0	0.99624974	0.9979359	0.99907553	0.9983216	0.9995982	0.999411	0.99946207	0.999371	0.9994118	0.999608
0.0	0.9989291	0.9993759	0.99961567	0.9994628	0.9997539	0.9998053	0.9997912	0.99978787	0.9997781	0.9998454
0.0	0.0028946756	0.0061905785	0.0073359306	0.009553013	0.018020213	0.014954136	0.013524418	0.00784182	0.011887613	0.0054131113
0.0	0.985743	0.99230665	0.98928016	0.97078955	0.98500764	0.90827924	0.972525	0.99000776	0.9822886	0.98774964
0.0	0.985743	0.99230665	0.98928016	0.97078955	0.98500764	0.90827924	0.972525	0.99000776	0.9822886	0.98774964
0.0	0.985743	0.99230665	0.98928016	0.97078955	0.98500764	0.90827924	0.972525	0.99000776	0.9822886	0.98774964
0.0	0.985743	0.99230665	0.98928016	0.97078955	0.98500764	0.90827924	0.972525	0.99000776	0.9822886	0.98774964
0.0	0.985743	0.99230665	0.98928016	0.97078955	0.98500764	0.90827924	0.972525	0.99000776	0.9822886	0.98774964
0.0	0.985743	0.99230665	0.98928016	0.97078955	0.98500764	0.90827924	0.972525	0.99000776	0.9822886	0.98774964
0.0	0.985743	0.99230665	0.98928016	0.97078955	0.98500764	0.90827924	0.972525	0.99000776	0.9822886	0.98774964
0.0	0.985743	0.99230665	0.98928016	0.97078955	0.98500764	0.90827924	0.972525	0.99000776	0.9822886	0.98774964
0.0	0.985743	0.99230665	0.98928016	0.97078955	0.98500764	0.90827924	0.972525	0.99000776	0.9822886	0.98774964
0.0	0.985743	0.99230665	0.98928016	0.97078955	0.98500764	0.90827924	0.972525	0.99000776	0.9822886	0.98774964
0.0	0.985743	0.99230665	0.98928016	0.97078955	0.98500764	0.90827924	0.972525	0.99000776	0.9822886	0.98774964
0.0	0.985743	0.99230665	0.98928016	0.97078955	0.98500764	0.90827924	0.972525	0.99000776	0.9822886	0.98774964
0.0	0.985743	0.99230665	0.98928016	0.97078955	0.98500764	0.90827924	0.972525	0.99000776	0.9822886	0.98774964
0.0	0.985743	0.99230665	0.98928016	0.97078955	0.98500764	0.90827924	0.972525	0.99000776	0.9822886	0.98774964
0.0	0.985743	0.99230665	0.98928016	0.97078955	0.98500764	0.90827924	0.972525	0.99000776	0.9822886	0.98774964
0.0	0.985743	0.99230665	0.98928016	0.97078955	0.98500764	0.90827924	0.972525	0.99000776	0.9822886	0.98774964
0.0	0.985743	0.99230665	0.98928016	0.97078955	0.98500764	0.90827924	0.972525	0.99000776	0.9822886	0.98774964
0.0	0.985743	0.99230665	0.98928016	0.97078955	0.98500764	0.90827924	0.972525	0.99000776	0.9822886	0.98774964
0.0	0.985743	0.99230665	0.98928016	0.97078955	0.98500764	0.9082791	0.972525	0.99000776	0.9822886	0.98774964
0.0	0.98137754	0.97390807	0.9342841	0.98787516	0.9985422	0.96072614	0.98521024	0.8525892	0.9538873	0.9636523
0.0	0.985743	0.99230665	0.98928016	0.97078955	0.98500764	0.90827924	0.972525	0.99000776	0.9822886	0.98774964
0.0	0.99255085	0.9928911	0.9946995	0.99752444	0.99864334	0.9991322	0.99573296	0.99608165	0.99942243	0.99938
0.0	0.99255085	0.9928911	0.9946995	0.99752444	0.99864334	0.9991322	0.99573296	0.99608165	0.99942243	0.99938
0.0	0.9912651	0.9948325	0.9945403	0.9975787	0.99859303	0.99913764	0.9963277	0.9951592	0.99937063	0.99929655
0.0	0.985743	0.99230665	0.98928016	0.97078955	0.98500764	0.90827924	0.972525	0.99000776	0.9822886	0.98774964
0.0	0.002894673	0.0061905724	0.0073359306	0.009553013	0.018020213	0.014954136	0.013524423	0.00784182	0.011887618	0.0054131113
0.0	0.985743	0.99230665	0.98928016	0.97078955	0.98500764	0.90827924	0.972525	0.99000776	0.9822886	0.98774964
0.0	0.985743	0.99230665	0.98928016	0.97078955	0.98500764	0.90827924	0.972525	0.99000776	0.9822886	0.98774964
0.0	0.985743	0.99230665	0.98928016	0.97078955	0.98500764	0.9082791	0.972525	0.99000776	0.9822886	0.98774964
0.0	0.0075514214	0.013284846	0.03558654	0.04617849	0.14753015	0.024182562	0.06888364	0.07867093	0.039329935	0.11454354
0.0	0.0032719248	0.0061591975	0.007906387	0.02190768	0.020393588	0.010960704	0.013723319	0.00941653	0.011560852	0.016164517
0.0	0.005774089	0.09926803	0.9561024	0.27360773	0.8092038	0.0024496277	0.010853894	0.55736935	0.59687924	0.98754054
0.0	0.8683619	0.99649686	0.99008733	0.9786389	0.9982116	0.9936047	0.9781919	0.9671513	0.97948736	0.9986064
0.0	0.985743	0.99230665	0.98928016	0.97078955	0.98500764	0.90827924	0.972525	0.99000776	0.9822886	0.98774964
0.0	0.9701034	0.99131775	0.9924034	0.9807334	0.99899334	0.99611354	0.95310265	0.9350895	0.9788734	0.99805295
0.0	0.8892954	0.9929409	0.99047285	0.9711278	0.9993753	0.9973515	0.98414975	0.9731521	0.98035175	0.9989416
0.0	0.94612765	0.9955069	0.9943473	0.98008037	0.998992	0.9959928	0.9840284	0.95674235	0.9796332	0.9984232
0.0	0.985743	0.99230665	0.98928016	0.97078955	0.98500764	0.90827924	0.972525	0.99000776	0.9822886	0.98774964
0.0	0.9998807	0.9999033	0.99995995	0.99972564	0.99998295	0.999925	0.99946195	0.9998652	0.9998441	0.9998996
0.0	0.9998807	0.9999033	0.99995995	0.99972564	0.99998295	0.999925	0.99946195	0.9998652	0.9998441	0.9998996
0.0	0.985743	0.99230665	0.98928016	0.97078955	0.98500764	0.90827924	0.972525	0.99000776	0.9822886	0.98774964
0.0	0.985743	0.99230665	0.98928016	0.97078955	0.98500764	0.90827924	0.972525	0.99000776	0.9822886	0.98774964
0.0	0.985743	0.99230665	0.98928016	0.97078955	0.98500764	0.90827924	0.972525	0.99000776	0.9822886	0.98774964
0.0	0.985743	0.99230665	0.98928016	0.97078955	0.98500764	0.90827924	0.972525	0.99000776	0.9822886	0.98774964
0.0	0.985743	0.99230665	0.98928016	0.97078955	0.98500764	0.90827924	0.972525	0.99000776	0.9822886	0.98774964
0.0	0.71697456	0.9822682	0.9628954	0.94053435	0.9969867	0.9897063	0.941557	0.8737465	0.9592654	0.9972133
0.0	0.985743	0.99230665	0.98928016	0.97078955	0.98500764	0.90827924	0.972525	0.99000776	0.9822886	0.98774964
0.0	0.985743	0.99230665	0.98928016	0.97078955	0.98500764	0.90827924	0.972525	0.99000776	0.9822886	0.98774964
0.0	0.7672069	0.9843487	0.9598507	0.93915254	0.9977451	0.9936267	0.94421315	0.83201903	0.9561675	0.9970413
0.0	0.985743	0.99230665	0.98928016	0.97078955	0.98500764	0.90827924	0.972525	0.99000776	0.9822886	0.98774964
0.0	0.985743	0.99230665	0.98928016	0.97078955	0.98500764	0.90827924	0.972525	0.99000776	0.9822886	0.98774964
0.0	0.9611486	0.99323386	0.9939611	0.9859388	0.9990013	0.9986111	0.97446805	0.95250136	0.9887705	0.9987387
0.0	0.985743	0.99230665	0.98928016	0.97078955	0.98500764	0.90827924	0.972525	0.99000776	0.9822886	0.98774964
0.0	0.9739388	0.9968418	0.9766565	0.9793452	0.9985158	0.9963486	0.98284376	0.9698878	0.9833745	0.9981823
0.0	0.9739388	0.9968418	0.9766565	0.9793452	0.9985158	0.9963486	0.98284376	0.9698879	0.9833745	0.9981823
0.0	0.9716251	0.9936458	0.98879707	0.9835707	0.99868184	0.99670994	0.9807047	0.9647898	0.9820436	0.9986105
0.0	0.985743	0.99230665	0.98928016	0.97078955	0.98500764	0.90827924	0.972525	0.99000776	0.9822886	0.98774964
0.0	0.985743	0.99230665	0.98928016	0.97078955	0.98500764	0.90827924	0.972525	0.99000776	0.9822886	0.98774964
0.0	0.92597646	0.8743675	0.5787363	0.7338934	0.9991493	0.91981095	0.9839692	0.97032344	0.98995334	0.00014420251
0.0	0.004689742	0.009066936	0.011386014	0.0142077785	0.040783387	0.028558237	0.029049197	0.012430106	0.021644909	0.007635739
0.0	0.0025218404	0.0048893294	0.0037835087	0.0077040885	0.008896841	0.010002586	0.007102455	0.00454634	0.007015897	0.0028768047
0.0	0.94522905	0.81048447	0.74088335	0.2366684	0.8153691	0.14524317	0.79104465	0.9819949	0.8769644	0.00011272598
0.0	0.14041956	0.45855436	0.79020846	0.605797	0.9516176	0.9232809	0.84148866	0.90499574	0.6476326	0.9389099
0.0	0.95425135	0.38560706	0.9225973	0.9228829	0.9791104	0.94490695	0.9882946	0.799903	0.012403682	0.87978476
0.0	0.9745059	0.8158342	0.9437561	0.9448614	0.9947025	0.94490695	0.98264587	0.9738601	0.6804946	0.87978476
0.0	0.95425135	0.38560706	0.9225973	0.9228829	0.9791104	0.94490695	0.9882946	0.799903	0.012403682	0.87978476
0.0	0.95425135	0.38560706	0.9225973	0.9228829	0.9791104	0.94490695	0.9882946	0.799903	0.012403682	0.87978476
0.0	0.95425135	0.38560706	0.9225973	0.9228829	0.9791104	0.94490695	0.9882946	0.799903	0.012403682	0.87978476
0.0	0.68303317	0.979428	0.94161963	0.92626655	0.99721706	0.991139	0.9136999	0.74634725	0.9430129	0.9968444
0.0	0.9989256	0.99930036	0.99960154	0.99971193	0.9998981	0.99993205	0.9996606	0.99979204	0.9982331	0.9998135
0.0	0.99666995	0.9952768	0.9925874	0.99759656	0.9971066	0.9975011	0.99519604	0.9956055	0.99728143	0.9994394
0.0	0.21199426	0.37157142	0.542026	0.6040052	0.8567594	0.8229934	0.5625909	0.48271424	0.57795537	0.8624709
0.0	0.98600996	0.9580498	0.9837144	0.9930657	0.99324894	0.99901426	0.99627113	0.997474	0.97690445	0.996563
0.0	0.9993917	0.99939716	0.99954623	0.99972373	0.9998246	0.99991	0.99977714	0.9996288	0.999666	0.9998585
0.0	0.014699787	0.030666254	0.03830192	0.2966506	0.27469102	0.3297126	0.21127287	0.022157231	0.02233557	0.5254792
0.0	0.9415693	0.80611223	0.9983949	0.99307775	0.9956989	0.9920695	0.97994244	0.9682911	0.9258431	0.96822995
0.0	0.985743	0.99230665	0.98928016	0.97078955	0.98500764	0.90827924	0.972525	0.99000776	0.9822885	0.98774964
0.0	0.985743	0.99230665	0.98928016	0.97078955	0.98500764	0.90827924	0.972525	0.99000776	0.9822885	0.98774964
0.0	0.985743	0.99230665	0.98928016	0.97078955	0.98500764	0.9082791	0.972525	0.99000776	0.9822886	0.98774964
0.0	0.9998807	0.9999033	0.99995995	0.99972564	0.99998295	0.999925	0.99946195	0.9998652	0.9998441	0.9998996
0.0	0.36400664	0.07477225	0.94365895	0.6216516	0.30754355	0.53241324	0.94980496	0.96087104	0.010587928	0.002759993
0.0	0.36400664	0.07477225	0.94365895	0.6216516	0.30754355	0.53241324	0.94980496	0.96087104	0.010587928	0.002759993
0.0	0.36400664	0.07477225	0.94365895	0.6216516	0.30754355	0.53241324	0.94980496	0.96087104	0.010587928	0.002759993
0.0	0.36400664	0.07477225	0.94365895	0.6216516	0.30754355	0.53241324	0.94980496	0.96087104	0.010587928	0.002759993
0.0	0.0060625197	0.009494481	0.013954509	0.014522703	0.021711644	0.051683642	0.038146682	0.0071982024	0.0042715184	0.04046927
0.0	0.46818703	0.5769424	0.75160986	0.8177327	0.9697621	0.96578896	0.93312675	0.712682	0.697209	0.87803245
0.0	0.9974509	0.99609345	0.9984503	0.999526	0.9996101	0.9995136	0.99966884	0.9989135	0.9976755	0.99940217
0.0	0.74961615	0.6827135	0.9236702	0.96486723	0.9842868	0.8728158	0.91054213	0.67726433	0.8926276	0.99141276
0.0	0.985743	0.99230665	0.98928016	0.97078955	0.98500764	0.90827924	0.972525	0.99000776	0.9822886	0.98774964
0.0	0.985743	0.99230665	0.98928016	0.97078955	0.98500764	0.90827924	0.972525	0.99000776	0.9822886	0.98774964
0.0	0.985743	0.99230665	0.98928016	0.97078955	0.98500764	0.90827924	0.972525	0.99000776	0.9822886	0.98774964
0.0	0.985743	0.99230665	0.98928016	0.97078955	0.98500764	0.90827924	0.972525	0.99000776	0.9822886	0.98774964
0.0	0.985743	0.99230665	0.98928016	0.97078955	0.98500764	0.90827924	0.972525	0.99000776	0.9822886	0.98774964
0.0	0.985743	0.99230665	0.98928016	0.97078955	0.98500764	0.90827924	0.972525	0.99000776	0.9822886	0.98774964
0.0	0.985743	0.99230665	0.98928016	0.97078955	0.98500764	0.90827924	0.972525	0.99000776	0.9822886	0.98774964
0.0	0.002894673	0.0061905785	0.0073359306	0.009553013	0.018020213	0.014954136	0.013524423	0.00784182	0.011887618	0.0054131113
0.0	0.0014671289	0.0034077307	0.0022998203	0.0055368	0.0047959043	0.0065270495	0.004083033	0.002921567	0.003842511	0.001994537
0.0	0.985743	0.99230665	0.98928016	0.97078955	0.98500764	0.90827924	0.972525	0.99000776	0.9822886	0.98774964
0.0	0.985743	0.99230665	0.98928016	0.97078955	0.98500764	0.90827924	0.972525	0.99000776	0.9822886	0.98774964
0.0	0.985743	0.99230665	0.98928016	0.97078955	0.98500764	0.90827924	0.972525	0.99000776	0.9822886	0.98774964
0.0	0.985743	0.99230665	0.98928016	0.97078955	0.98500764	0.90827924	0.972525	0.99000776	0.9822886	0.98774964
0.0	0.985743	0.99230665	0.98928016	0.97078955	0.98500764	0.90827924	0.972525	0.99000776	0.9822886	0.98774964
0.0	0.985743	0.99230665	0.98928016	0.97078955	0.98500764	0.90827924	0.972525	0.99000776	0.9822886	0.98774964
0.0	0.985743	0.99230665	0.98928016	0.97078955	0.98500764	0.90827924	0.972525	0.99000776	0.9822886	0.98774964
0.0	0.985743	0.99230665	0.98928016	0.97078955	0.98500764	0.90827924	0.972525	0.99000776	0.9822886	0.98774964
0.0	0.985743	0.99230665	0.98928016	0.97078955	0.98500764	0.90827924	0.972525	0.99000776	0.9822886	0.98774964
0.0	0.985743	0.99230665	0.98928016	0.97078955	0.98500764	0.90827924	0.972525	0.99000776	0.9822886	0.98774964
0.0	0.985743	0.99230665	0.98928016	0.97078955	0.98500764	0.90827924	0.972525	0.99000776	0.9822886	0.98774964
0.0	0.985743	0.99230665	0.98928016	0.97078955	0.98500764	0.90827924	0.972525	0.99000776	0.9822886	0.98774964
0.0	0.985743	0.99230665	0.98928016	0.97078955	0.98500764	0.90827924	0.972525	0.99000776	0.9822886	0.98774964
0.0	0.99624985	0.9979359	0.99907553	0.9983216	0.9995982	0.999411	0.99946207	0.999371	0.9994118	0.999608
0.0	0.0003164384	0.0014588381	0.00043876606	0.0016355633	0.0032565023	0.0023902422	0.0016549597	0.0009545934	0.00075224915	0.0006334127
0.0	0.9788396	0.9894638	0.9964307	0.993089	0.9970059	0.9952922	0.99473673	0.9878191	0.99194384	0.9981982
0.0	0.9860742	0.9922849	0.997382	0.9948402	0.9975122	0.99713373	0.99730057	0.9877116	0.9924442	0.9982497
0.0	0.985743	0.99230665	0.98928016	0.97078955	0.98500764	0.90827924	0.972525	0.99000776	0.9822886	0.98774964
0.0	0.985743	0.99230665	0.98928016	0.97078955	0.98500764	0.90827924	0.972525	0.99000776	0.9822886	0.98774964
0.0	0.32510403	0.70665085	0.0016799826	0.018231198	0.014950182	0.00040443966	0.00077250035	0.0011699236	0.0022345802	0.0009640662
0.0	0.18474066	0.0008827573	0.13056819	0.024793819	0.07417066	0.016038505	0.00068395556	0.010798953	0.33937535	0.11813016
0.0	0.9961803	0.98255354	0.998223	0.9988951	0.9992932	0.9031861	0.9999318	0.99979144	0.9999144	0.9993349
0.0	0.99114424	0.95015967	0.9971982	0.997681	0.9993118	0.9975388	0.9973176	0.9954295	0.9934369	0.9988814
0.0	0.9480521	0.9306675	0.9993237	0.9916568	0.9999697	0.13376461	0.9999994	0.99986756	0.99898463	0.95678735
0.0	0.7987385	0.43877327	0.9054901	0.7101882	0.87019604	0.31062204	0.97387874	0.99387616	0.91473264	0.9256282
0.0	0.9948283	0.9971167	0.9988148	0.99770063	0.99910766	0.99822146	0.9989208	0.9982303	0.9982468	0.99946266
0.0	0.9424157	0.16936435	0.9080042	0.83124965	0.98617053	0.7124341	0.9899199	0.9925206	0.956646	0.94120944
0.0	0.985743	0.99230665	0.98928016	0.97078955	0.98500764	0.90827924	0.972525	0.99000776	0.9822886	0.98774964
0.0	0.985743	0.99230665	0.98928016	0.97078955	0.98500764	0.90827924	0.972525	0.99000776	0.9822886	0.98774964
0.0	0.985743	0.99230665	0.98928016	0.97078955	0.98500764	0.90827924	0.972525	0.99000776	0.9822886	0.98774964
0.0	0.985743	0.99230665	0.98928016	0.97078955	0.98500764	0.90827924	0.972525	0.99000776	0.9822886	0.98774964
0.0	0.9978771	0.9984427	0.9993413	0.9988631	0.99973124	0.9995478	0.99953556	0.9995858	0.9995426	0.99976534
0.0	0.63665	0.0223195	0.0755735	0.29525045	0.03090651	0.4544979	0.11042335	0.7809557	0.26803178	0.0033136837
0.0	0.63665	0.0223195	0.0755735	0.29525045	0.03090651	0.4544979	0.11042335	0.7809557	0.26803178	0.0033136837
0.0	0.985743	0.99230665	0.98928016	0.97078955	0.98500764	0.90827924	0.972525	0.99000776	0.9822886	0.98774964
0.0	0.985743	0.99230665	0.98928016	0.97078955	0.98500764	0.90827924	0.972525	0.99000776	0.9822886	0.98774964
0.0	0.31276995	0.8171523	0.9805809	0.9072669	0.9905667	0.9830505	0.80963373	0.9295592	0.88754815	0.8958001
0.0	0.31276995	0.8171523	0.9805809	0.9072669	0.9905667	0.9830505	0.80963385	0.9295592	0.88754815	0.8958001
0.0	0.31276992	0.8171523	0.9805809	0.9072669	0.9905667	0.9830505	0.80963385	0.9295592	0.88754815	0.8958001
0.0	0.9994886	0.99814045	0.9994993	0.99969685	0.9998242	0.999681	0.9996704	0.9998018	0.9993118	0.99989617
0.0	0.9994886	0.99814045	0.9994993	0.99969685	0.9998242	0.999681	0.9996704	0.9998018	0.9993118	0.99989617
0.0	0.985743	0.99230665	0.98928016	0.97078955	0.98500764	0.90827924	0.972525	0.99000776	0.9822886	0.98774964
0.0	0.0007657209	0.0023539606	0.0008615559	0.0022113107	0.005741706	0.0018986741	0.0015628516	0.001902524	0.0012655979	0.0010792738
0.0	0.60364074	0.25277376	0.59422374	0.09681951	0.89845043	0.013749398	0.012678659	0.9666363	0.79445654	0.48354888
0.0	0.90475464	0.011607237	0.019008698	0.00974344	0.61177915	0.2963891	0.058003943	0.012057539	0.010152133	0.2630762
0.0	0.78987974	0.93378675	0.9870379	0.96818227	0.99722147	0.9952761	0.9885712	0.988801	0.97799736	0.9926797
0.0	0.78987974	0.93378687	0.9870379	0.96818227	0.99722147	0.9952761	0.9885711	0.988801	0.97799736	0.9926797
0.0	0.8323276	0.94838184	0.9904811	0.9774885	0.9976209	0.99563134	0.99116665	0.9915553	0.98218924	0.99436355
0.0	5.0463063e-05	0.0014825283	0.00076963945	0.0010046226	0.0045217	0.011804591	0.0003132519	0.00068944495	0.00042129046	0.0025611816
0.0	0.985743	0.99230665	0.98928016	0.97078955	0.98500764	0.90827924	0.972525	0.99000776	0.9822886	0.98774964
0.0	0.985743	0.99230665	0.98928016	0.97078955	0.98500764	0.90827924	0.972525	0.99000776	0.9822886	0.98774964
0.0	0.985743	0.99230665	0.98928016	0.97078955	0.98500764	0.90827924	0.972525	0.99000776	0.9822886	0.98774964
0.0	0.99838924	0.99945074	0.9987954	0.9995171	0.99964464	0.9997868	0.9993641	0.99957746	0.9996506	0.99984455
0.0	0.99838924	0.99945074	0.9987954	0.9995171	0.99964464	0.9997868	0.9993641	0.99957746	0.9996506	0.99984455
0.0	0.985743	0.99230665	0.98928016	0.97078955	0.98500764	0.90827924	0.972525	0.99000776	0.9822886	0.98774964
0.0	0.985743	0.99230665	0.98928016	0.97078955	0.98500764	0.90827924	0.972525	0.99000776	0.9822886	0.98774964
0.0	0.985743	0.99230665	0.98928016	0.97078955	0.98500764	0.90827924	0.972525	0.99000776	0.9822886	0.98774964
0.0	0.985743	0.99230665	0.98928016	0.97078955	0.98500764	0.90827924	0.972525	0.99000776	0.9822886	0.98774964
0.0	0.9885394	0.9949523	0.99799335	0.99889416	0.99943024	0.9995504	0.9983175	0.9984145	0.99883014	0.9996456
0.0	0.734922	0.88528216	0.9441694	0.91107804	0.9919471	0.96443874	0.9476958	0.91981137	0.92526716	0.97670764
0.0	0.734922	0.88528216	0.9441694	0.91107804	0.9919471	0.96443874	0.9476958	0.9198115	0.92526704	0.97670764
0.0	0.734922	0.88528216	0.9441694	0.91107804	0.9919471	0.96443874	0.9476958	0.9198115	0.92526704	0.97670764
0.0	0.99582666	0.9964539	0.99725866	0.99848396	0.9988524	0.9990005	0.99810237	0.9972222	0.9981585	0.99839336
0.0	0.985743	0.99230665	0.98928016	0.97078955	0.98500764	0.90827924	0.972525	0.99000776	0.9822886	0.98774964
0.0	0.985743	0.99230665	0.98928016	0.97078955	0.98500764	0.90827924	0.972525	0.99000776	0.9822886	0.98774964
0.0	0.985743	0.99230665	0.98928016	0.97078955	0.98500764	0.90827924	0.972525	0.99000776	0.9822886	0.98774964
0.0	0.9948544	0.9837016	0.99509025	0.9988825	0.99675506	0.99946815	0.992417	0.9951133	0.99736243	0.9968856
0.0	0.05793448	0.18936574	0.03747542	0.09005745	0.17324622	0.07082461	0.06501482	0.71800613	0.1451911	0.092910714
0.0	0.00013971412	0.008182908	0.00016465547	0.00059743103	0.001703272	0.00019821218	0.002814158	0.00018059139	0.00031484803	0.0005212131
0.0	0.9948544	0.9837016	0.99509025	0.9988825	0.99675506	0.99946815	0.992417	0.9951133	0.99736243	0.9968856
0.0	0.9948544	0.9837016	0.99509025	0.9988825	0.99675506	0.99946815	0.9924171	0.9951133	0.99736243	0.9968856
0.0	0.05793448	0.18936574	0.0374754	0.09005741	0.17324622	0.07082459	0.06501482	0.71800613	0.14519113	0.092910714
0.0	0.057147633	0.05521269	0.04624663	0.3511279	0.44678366	0.4289362	0.06295147	0.27850416	0.3185141	0.15448296
0.0	0.6313589	0.938613	0.9966536	0.9650283	0.99772877	0.996243	0.96545124	0.9788124	0.9634367	0.95958865
0.0	0.985743	0.99230665	0.98928016	0.97078955	0.98500764	0.90827924	0.972525	0.99000776	0.9822886	0.98774964
0.0	0.985743	0.99230665	0.98928016	0.97078955	0.98500764	0.90827924	0.972525	0.99000776	0.9822886	0.98774964
0.0	0.40187463	0.5635084	0.80175394	0.677412	0.9331985	0.8246053	0.80821997	0.46910727	0.37171516	0.75847703
0.0	0.98976594	0.9944465	0.99678445	0.9968707	0.99810576	0.9978275	0.9964748	0.99163705	0.9921693	0.99887484
0.0	0.005367576	0.010541015	0.016474556	0.018541735	0.036791176	0.028080735	0.028902369	0.015740396	0.017290378	0.010481127
0.0	0.985743	0.99230665	0.98928016	0.97078955	0.98500764	0.90827924	0.972525	0.99000776	0.9822886	0.98774964
0.0	0.985743	0.99230665	0.98928016	0.97078955	0.98500764	0.90827924	0.972525	0.99000776	0.9822886	0.98774964
0.0	0.985743	0.99230665	0.98928016	0.97078955	0.98500764	0.90827924	0.972525	0.99000776	0.9822886	0.98774964
0.0	0.985743	0.99230665	0.98928016	0.97078955	0.98500764	0.90827924	0.972525	0.99000776	0.9822886	0.98774964
0.0	0.99838924	0.99945074	0.9987954	0.9995171	0.99964464	0.9997868	0.9993641	0.99957746	0.9996506	0.99984455
0.0	0.99838924	0.99945074	0.9987954	0.9995171	0.99964464	0.9997868	0.9993641	0.99957746	0.9996506	0.99984455
0.0	0.985743	0.99230665	0.98928016	0.97078955	0.98500764	0.90827924	0.972525	0.99000776	0.9822886	0.98774964
0.0	0.99838924	0.99945074	0.9987954	0.9995171	0.99964464	0.9997868	0.9993641	0.99957746	0.9996506	0.99984455
0.0	0.99838924	0.99945074	0.9987954	0.9995171	0.99964464	0.9997868	0.9993641	0.99957746	0.9996506	0.99984455
0.0	0.0008480682	0.0017018805	0.0011034023	0.004557474	0.010025461	0.005437457	0.0047307773	0.00069031253	0.0017125802	0.0022309846
0.0	0.985743	0.99230665	0.98928016	0.97078955	0.98500764	0.90827924	0.972525	0.99000776	0.9822886	0.98774964
0.0	0.985743	0.99230665	0.98928016	0.97078955	0.98500764	0.90827924	0.972525	0.99000776	0.9822886	0.98774964
0.0	0.99838924	0.99945074	0.9987954	0.9995171	0.99964464	0.9997868	0.9993641	0.99957746	0.9996506	0.99984455
0.0	0.99838924	0.99945074	0.9987954	0.9995171	0.99964464	0.9997868	0.9993641	0.99957746	0.9996506	0.99984455
0.0	0.985743	0.99230665	0.98928016	0.97078955	0.98500764	0.90827924	0.972525	0.99000776	0.9822886	0.98774964
0.0	0.985743	0.99230665	0.98928016	0.97078955	0.98500764	0.90827924	0.972525	0.99000776	0.9822886	0.98774964
0.0	0.985743	0.99230665	0.98928016	0.97078955	0.98500764	0.90827924	0.972525	0.99000776	0.9822886	0.98774964
0.0	0.985743	0.99230665	0.98928016	0.97078955	0.98500764	0.90827924	0.972525	0.99000776	0.9822886	0.98774964
0.0	0.985743	0.99230665	0.98928016	0.97078955	0.98500764	0.90827924	0.972525	0.99000776	0.9822886	0.98774964
0.0	0.985743	0.99230665	0.98928016	0.97078955	0.98500764	0.90827924	0.972525	0.99000776	0.9822886	0.98774964
0.0	0.985743	0.99230665	0.98928016	0.97078955	0.98500764	0.90827924	0.972525	0.99000776	0.9822886	0.98774964
0.0	0.985743	0.99230665	0.98928016	0.97078955	0.98500764	0.90827924	0.972525	0.99000776	0.9822886	0.98774964
0.0	0.985743	0.99230665	0.98928016	0.97078955	0.98500764	0.90827924	0.972525	0.99000776	0.9822886	0.98774964
0.0	0.985743	0.99230665	0.98928016	0.97078955	0.98500764	0.90827924	0.972525	0.99000776	0.9822886	0.98774964
0.0	0.985743	0.99230665	0.98928016	0.97078955	0.98500764	0.90827924	0.972525	0.99000776	0.9822886	0.98774964
0.0	0.985743	0.99230665	0.98928016	0.97078955	0.98500764	0.90827924	0.972525	0.99000776	0.9822886	0.98774964
0.0	0.985743	0.99230665	0.98928016	0.97078955	0.98500764	0.90827924	0.972525	0.99000776	0.9822886	0.98774964
0.0	0.985743	0.99230665	0.98928016	0.97078955	0.98500764	0.90827924	0.972525	0.99000776	0.9822886	0.98774964
0.0	0.985743	0.99230665	0.98928016	0.97078955	0.98500764	0.90827924	0.972525	0.99000776	0.9822886	0.98774964
0.0	0.985743	0.99230665	0.98928016	0.97078955	0.98500764	0.90827924	0.972525	0.99000776	0.9822886	0.98774964
0.0	0.985743	0.99230665	0.98928016	0.97078955	0.98500764	0.90827924	0.972525	0.99000776	0.9822886	0.98774964
0.0	0.985743	0.99230665	0.98928016	0.97078955	0.98500764	0.90827924	0.972525	0.99000776	0.9822886	0.98774964
0.0	0.95288914	0.9889761	0.99625695	0.99616206	0.9947174	0.999218	0.99508154	0.98242366	0.96286786	0.99444747
0.0	0.9484522	0.99132526	0.99657625	0.9960049	0.9955747	0.999338	0.9961069	0.982051	0.9747754	0.994699
0.0	0.9987159	0.9990553	0.9997079	0.99967015	0.9998627	0.9999163	0.9996289	0.9997199	0.99869365	0.9997172
0.0	0.0027171231	0.0058648433	0.0064086323	0.010306184	0.007956574	0.0104346275	0.012058738	0.0064605908	0.008221924	0.002900826
0.0	0.005973885	0.0124554755	0.018688671	0.01891853	0.03276745	0.023872714	0.055138018	0.024607725	0.024906937	0.007876643
0.0	0.9718764	0.06109872	0.95508444	0.3336229	0.09837053	0.9280266	0.98279107	0.98255056	0.834738	0.057259884
0.0	0.9924661	0.60517645	0.93461156	0.38291332	0.06307954	0.86125594	0.9844431	0.99761295	0.88259655	0.057259884
0.0	0.985743	0.99230665	0.98928016	0.97078955	0.98500764	0.90827924	0.972525	0.99000776	0.9822886	0.98774964
0.0	0.985743	0.99230665	0.98928016	0.97078955	0.98500764	0.90827924	0.972525	0.99000776	0.9822886	0.98774964
0.0	0.985743	0.99230665	0.98928016	0.97078955	0.98500764	0.90827924	0.972525	0.99000776	0.9822886	0.98774964
0.0	0.985743	0.99230665	0.98928016	0.97078955	0.98500764	0.90827924	0.972525	0.99000776	0.9822886	0.98774964
0.0	0.9951266	0.99735945	0.9969356	0.9974368	0.99902904	0.998326	0.99453187	0.99703825	0.99829584	0.99794406
0.0	0.985743	0.99230665	0.98928016	0.97078955	0.98500764	0.90827924	0.972525	0.99000776	0.9822886	0.98774964
0.0	0.985743	0.99230665	0.98928016	0.97078955	0.98500764	0.90827924	0.972525	0.99000776	0.9822886	0.98774964
0.0	0.99682695	0.9954211	0.99657947	0.9985896	0.9990609	0.99923146	0.99606687	0.9981957	0.9995883	0.9995178
0.0	0.18591349	0.46054682	0.98849535	0.90506953	0.9572518	0.9776178	0.9383187	0.5971506	0.42016506	0.33470395
0.0	0.985743	0.99230665	0.98928016	0.97078955	0.98500764	0.90827924	0.972525	0.99000776	0.9822886	0.98774964
0.0	0.18591349	0.46054682	0.98849535	0.90506953	0.9572518	0.9776178	0.9383187	0.5971507	0.420165	0.33470392
0.0	0.18591349	0.4605469	0.98849535	0.90506953	0.9572518	0.9776178	0.9383187	0.5971506	0.420165	0.33470395
0.0	0.18591349	0.4605469	0.98849535	0.90506953	0.9572518	0.9776178	0.9383187	0.5971507	0.420165	0.33470392
0.0	0.18591352	0.4605469	0.98849535	0.90506953	0.9572518	0.9776178	0.9383187	0.5971507	0.420165	0.33470392
0.0	0.18591349	0.46054682	0.98849535	0.90506953	0.9572518	0.9776178	0.9383187	0.5971507	0.420165	0.33470392
0.0	0.18591352	0.4605469	0.98849535	0.90506953	0.9572518	0.9776178	0.9383187	0.5971507	0.42016494	0.33470392
0.0	0.18591349	0.46054682	0.98849535	0.90506953	0.9572518	0.9776178	0.9383187	0.5971507	0.42016494	0.33470392
0.0	0.18591352	0.46054688	0.98849535	0.90506953	0.9572518	0.9776179	0.9383187	0.5971507	0.420165	0.33470395
0.0	0.18591349	0.46054703	0.98849535	0.90506965	0.9572518	0.9776178	0.93831885	0.5971507	0.42016494	0.33470398
0.0	0.985743	0.99230665	0.98928016	0.97078955	0.98500764	0.90827924	0.972525	0.99000776	0.9822886	0.98774964
0.0	0.9881224	0.9600232	0.99948394	0.9971373	0.998645	0.99752325	0.9916152	0.9940983	0.9920161	0.9974088
0.0	0.00025039222	0.0012235205	0.00013091565	0.001036852	0.0004410229	0.0005972463	0.00050195114	0.00019307966	0.00059728214	0.0006525413
0.0	0.99587005	0.99617517	0.997171	0.9990023	0.9991066	0.9995896	0.99722433	0.99787176	0.9996772	0.9995958
0.0	0.9941571	0.9956227	0.9990952	0.9985946	0.9994692	0.99919194	0.9978617	0.99830794	0.9965406	0.999313
0.0	0.18591341	0.4605469	0.98849535	0.90506965	0.95725167	0.9776178	0.93831885	0.59715044	0.42016485	0.33470392
0.0	0.18591341	0.4605469	0.98849535	0.90506965	0.9572518	0.9776178	0.9383187	0.59715056	0.42016494	0.33470395
0.0	0.18591349	0.4605469	0.98849535	0.90506953	0.9572518	0.9776179	0.9383187	0.5971506	0.420165	0.33470392
0.0	0.5354603	0.9445212	0.99443144	0.9935023	0.9874489	0.99583924	0.99739635	0.9785252	0.6841207	0.95638907
0.0	0.2860282	0.92932665	0.99020165	0.99219257	0.9925251	0.997569	0.9948979	0.9520898	0.8606983	0.9519209
0.0	0.1859134	0.4605469	0.98849535	0.90506965	0.95725167	0.9776178	0.9383187	0.59715056	0.42016485	0.33470395
0.0	0.58828574	0.78568393	0.99428165	0.9884759	0.9934854	0.99704474	0.99605197	0.9436538	0.9496012	0.96400297
0.0	0.18591349	0.46054682	0.98849535	0.90506953	0.9572518	0.9776178	0.9383187	0.5971507	0.420165	0.33470392
0.0	0.18591349	0.46054682	0.98849535	0.90506953	0.9572518	0.9776178	0.9383187	0.5971507	0.42016506	0.33470395
0.0	0.18591349	0.4605469	0.98849535	0.90506953	0.9572518	0.9776178	0.9383187	0.5971507	0.42016494	0.33470395
0.0	0.99658644	0.99695957	0.9970319	0.99877244	0.99908113	0.9994906	0.997223	0.9978137	0.99963033	0.9994991
0.0	0.18591349	0.4605469	0.98849535	0.90506953	0.9572518	0.9776178	0.9383187	0.5971507	0.420165	0.33470395
0.0	0.18591349	0.4605469	0.98849535	0.90506953	0.9572518	0.9776179	0.9383187	0.5971507	0.42016506	0.33470392
0.0	0.18591352	0.4605469	0.98849535	0.90506953	0.9572518	0.9776178	0.9383187	0.5971507	0.42016506	0.33470392
0.0	0.18591352	0.46054688	0.98849535	0.90506953	0.9572518	0.9776178	0.9383187	0.5971507	0.420165	0.33470392
0.0	0.18591341	0.4605469	0.98849535	0.90506965	0.95725167	0.9776178	0.93831885	0.5971506	0.42016494	0.33470392
0.0	0.99651575	0.99701715	0.9962585	0.998307	0.99888736	0.99927145	0.9967871	0.9984072	0.999607	0.99951446
0.0	0.9921313	0.993321	0.9938055	0.9972486	0.9985183	0.9988689	0.9942867	0.995695	0.9993837	0.9992229
0.0	0.9969369	0.9959596	0.99662954	0.9987161	0.99890685	0.9993382	0.9976713	0.9985238	0.99966955	0.99953246
0.0	0.9880916	0.9925799	0.993302	0.996917	0.9982913	0.9987575	0.9942867	0.99380165	0.9992494	0.99904186
0.0	0.99672264	0.9969885	0.99686974	0.9986842	0.9992143	0.99956375	0.9978619	0.99870336	0.99959105	0.999605
0.0	0.9977118	0.9970758	0.9966594	0.99879324	0.9988788	0.9995926	0.9975165	0.9985588	0.9996637	0.9995534
0.0	0.985743	0.99230665	0.98928016	0.97078955	0.98500764	0.90827924	0.972525	0.99000776	0.9822886	0.98774964
0.0	0.985743	0.99230665	0.98928016	0.97078955	0.98500764	0.90827924	0.972525	0.99000776	0.9822886	0.98774964
0.0	0.009791053	0.11112347	0.0014080757	0.0116177015	0.038399342	0.042607874	0.0055430653	0.014217406	0.0063280524	0.008084938
0.0	0.0016157936	0.020048363	0.0011557406	0.0047625056	0.033611577	0.01840275	0.001494905	0.0035364404	0.0020623382	0.004242941
0.0	0.0016157936	0.020048363	0.0011557406	0.0047625056	0.033611577	0.01840275	0.001494905	0.0035364404	0.0020623382	0.004242941
0.0	0.0016157936	0.020048363	0.0011557406	0.0047625033	0.033611577	0.01840275	0.001494905	0.0035364404	0.0020623382	0.004242941
0.0	0.0016157936	0.020048363	0.0011557406	0.0047625056	0.03361157	0.018402755	0.001494905	0.0035364404	0.0020623382	0.004242941
0.0	0.001615792	0.020048369	0.0011557417	0.0047625056	0.03361157	0.018402746	0.0014949042	0.0035364404	0.0020623372	0.0042429427
0.0	0.009791053	0.11112345	0.0014080757	0.0116177015	0.038399342	0.042607874	0.005543063	0.014217406	0.0063280524	0.008084938
0.0	0.0016157936	0.020048363	0.0011557406	0.0047625033	0.033611577	0.018402763	0.0014949064	0.0035364425	0.0020623382	0.0042429427
0.0	0.0016157936	0.020048363	0.0011557406	0.0047625033	0.03361157	0.01840275	0.001494905	0.0035364404	0.0020623382	0.0042429427
0.0	0.0016157936	0.020048363	0.0011557406	0.0047625033	0.03361157	0.018402763	0.0014949064	0.0035364404	0.0020623382	0.0042429427
0.0	0.0016157936	0.020048363	0.0011557406	0.0047625056	0.033611577	0.018402763	0.001494905	0.0035364404	0.0020623382	0.004242941
0.0	0.001615792	0.020048378	0.0011557417	0.0047625056	0.03361157	0.018402746	0.0014949042	0.0035364404	0.0020623382	0.0042429427
0.0	0.009791053	0.11112345	0.0014080757	0.0116177015	0.038399342	0.042607874	0.005543063	0.014217406	0.0063280524	0.008084938
0.0	0.0016157936	0.020048363	0.0011557406	0.0047625033	0.03361157	0.018402763	0.001494905	0.0035364404	0.0020623363	0.004242941
0.0	0.0016157936	0.020048363	0.0011557406	0.0047625033	0.033611577	0.018402763	0.001494905	0.0035364404	0.0020623363	0.004242941
0.0	0.0016157936	0.020048363	0.0011557406	0.0047625033	0.033611577	0.01840275	0.001494905	0.0035364425	0.0020623382	0.0042429427
0.0	0.0016157936	0.020048363	0.0011557406	0.0047625033	0.033611577	0.01840275	0.001494905	0.0035364404	0.0020623363	0.0042429427
0.0	0.001615792	0.020048369	0.0011557417	0.004762508	0.03361157	0.018402746	0.0014949042	0.0035364404	0.0020623372	0.0042429427
0.0	0.009791053	0.11112345	0.001408075	0.0116177015	0.038399342	0.042607885	0.005543063	0.014217406	0.0063280524	0.008084938
0.0	0.0016157936	0.020048369	0.0011557406	0.0047625056	0.033611577	0.018402755	0.001494905	0.0035364425	0.0020623382	0.0042429427
0.0	0.0016157936	0.020048369	0.0011557406	0.0047625056	0.033611577	0.018402755	0.0014949064	0.0035364404	0.0020623363	0.0042429427
0.0	0.0016157936	0.020048363	0.0011557406	0.0047625056	0.03361157	0.01840275	0.001494905	0.0035364404	0.0020623382	0.0042429427
0.0	0.0016157936	0.020048363	0.0011557406	0.0047625056	0.03361157	0.018402755	0.001494905	0.0035364425	0.0020623363	0.004242941
0.0	0.001615792	0.020048369	0.0011557417	0.0047625056	0.03361157	0.018402746	0.0014949042	0.003536439	0.0020623382	0.004242945
0.0	0.009791053	0.11112347	0.0014080757	0.0116177015	0.038399342	0.042607885	0.00554306	0.014217406	0.0063280524	0.008084934
0.0	0.0016157936	0.020048369	0.0011557406	0.0047625033	0.03361157	0.018402755	0.001494905	0.0035364425	0.0020623363	0.0042429427
0.0	0.0016157936	0.020048369	0.0011557406	0.0047625056	0.033611577	0.018402763	0.0014949064	0.0035364404	0.0020623363	0.004242941
0.0	0.0016157936	0.020048363	0.0011557406	0.0047625056	0.033611577	0.018402755	0.001494905	0.0035364404	0.0020623382	0.0042429427
0.0	0.0016157936	0.020048363	0.0011557406	0.0047625033	0.03361157	0.018402763	0.001494905	0.0035364425	0.0020623363	0.004242941
0.0	0.001615792	0.020048378	0.0011557412	0.004762508	0.03361157	0.018402746	0.0014949042	0.003536439	0.0020623372	0.0042429427
0.0	0.009791053	0.11112347	0.0014080757	0.0116177015	0.038399342	0.042607874	0.005543063	0.014217406	0.0063280524	0.008084938
0.0	0.0016157936	0.020048369	0.0011557406	0.0047625033	0.033611577	0.018402763	0.001494905	0.0035364425	0.0020623363	0.004242941
0.0	0.0016157936	0.020048369	0.0011557406	0.0047625033	0.033611577	0.018402763	0.001494905	0.0035364404	0.0020623382	0.0042429427
0.0	0.0016157936	0.020048363	0.0011557406	0.0047625033	0.03361157	0.018402755	0.001494905	0.0035364404	0.0020623363	0.004242941
0.0	0.0016157936	0.020048363	0.0011557406	0.0047625056	0.03361157	0.01840275	0.001494905	0.0035364404	0.0020623363	0.0042429427
0.0	0.001615792	0.020048378	0.0011557417	0.004762508	0.03361157	0.018402746	0.001494905	0.003536439	0.0020623372	0.0042429427
0.0	0.009791053	0.11112345	0.0014080757	0.011617708	0.038399335	0.042607874	0.00554306	0.014217406	0.0063280524	0.008084938
0.0	0.0016157936	0.020048363	0.0011557406	0.0047625056	0.033611577	0.018402755	0.001494905	0.0035364404	0.0020623382	0.004242941
0.0	0.0016157936	0.020048363	0.0011557406	0.0047625056	0.033611577	0.018402763	0.001494905	0.0035364404	0.0020623382	0.004242941
0.0	0.0016157936	0.020048369	0.0011557406	0.0047625056	0.03361157	0.018402755	0.001494905	0.0035364404	0.0020623363	0.004242941
0.0	0.0016157936	0.020048369	0.0011557406	0.0047625033	0.033611577	0.01840275	0.001494905	0.0035364425	0.0020623382	0.0042429427
0.0	0.001615792	0.020048369	0.0011557417	0.0047625056	0.03361157	0.018402746	0.0014949042	0.0035364404	0.0020623372	0.004242945
0.0	0.001615792	0.020048369	0.0011557417	0.004762508	0.03361157	0.018402755	0.0014949042	0.0035364404	0.0020623372	0.0042429427
0.0	0.001615792	0.020048369	0.0011557412	0.0047625056	0.03361157	0.018402755	0.0014949042	0.0035364404	0.0020623372	0.0042429427
0.0	0.0016157936	0.020048363	0.0011557406	0.0047625056	0.033611577	0.01840275	0.001494905	0.0035364404	0.0020623363	0.0042429427
0.0	0.001615792	0.020048378	0.0011557412	0.0047625056	0.03361157	0.018402746	0.0014949042	0.003536439	0.0020623382	0.0042429427
0.0	0.001615792	0.020048369	0.0011557412	0.004762508	0.03361157	0.018402746	0.001494905	0.0035364425	0.0020623382	0.0042429427
0.0	0.0016157936	0.020048363	0.0011557406	0.0047625033	0.033611577	0.018402755	0.0014949064	0.0035364425	0.0020623382	0.0042429427
0.0	0.0016157936	0.020048369	0.0011557406	0.0047625056	0.03361157	0.01840275	0.001494905	0.0035364404	0.0020623382	0.0042429427
0.0	0.0016157936	0.020048363	0.0011557406	0.0047625056	0.033611577	0.01840275	0.001494905	0.0035364425	0.0020623363	0.004242941
0.0	0.0016157936	0.020048363	0.0011557406	0.0047625033	0.033611577	0.018402763	0.001494905	0.0035364404	0.0020623363	0.0042429427
0.0	0.0016157936	0.020048363	0.0011557406	0.0047625033	0.03361157	0.018402763	0.001494905	0.0035364425	0.0020623363	0.0042429427
0.0	0.009791053	0.11112347	0.0014080757	0.011617708	0.038399342	0.042607885	0.005543063	0.014217406	0.0063280524	0.008084938
0.0	0.001615792	0.020048369	0.0011557412	0.0047625056	0.03361157	0.018402746	0.001494905	0.003536439	0.0020623382	0.0042429427
0.0	0.0022740879	0.043361377	0.001495446	0.012530669	0.035343874	0.025508411	0.0051637613	0.008564689	0.0025253752	0.012372156
0.0	0.009791053	0.11112345	0.0014080757	0.011617708	0.038399335	0.042607885	0.005543063	0.014217406	0.0063280524	0.008084934
0.0	0.0016157936	0.020048363	0.0011557406	0.0047625033	0.033611577	0.018402755	0.001494905	0.0035364404	0.0020623363	0.0042429427
0.0	0.001615792	0.020048369	0.0011557417	0.004762508	0.03361157	0.018402746	0.0014949042	0.003536439	0.0020623372	0.0042429427
0.0	0.001615792	0.020048378	0.0011557417	0.004762508	0.03361157	0.018402746	0.0014949042	0.0035364425	0.0020623382	0.004242945
0.0	0.0016157936	0.020048369	0.0011557406	0.0047625056	0.033611577	0.018402755	0.001494905	0.0035364425	0.0020623363	0.0042429427
0.0	0.0016157936	0.020048363	0.0011557406	0.0047625056	0.033611577	0.018402755	0.001494905	0.0035364404	0.0020623363	0.004242941
0.0	0.0022740879	0.043361377	0.0014954474	0.012530669	0.035343874	0.025508411	0.0051637613	0.008564689	0.0025253752	0.012372144
0.0	0.0016157936	0.020048369	0.0011557406	0.0047625056	0.033611577	0.018402763	0.0014949064	0.0035364404	0.0020623382	0.0042429427
0.0	0.0016157936	0.020048363	0.0011557406	0.0047625033	0.03361157	0.018402755	0.0014949064	0.0035364404	0.0020623363	0.0042429427
0.0	0.0016157936	0.020048369	0.0011557406	0.0047625033	0.03361157	0.018402763	0.001494905	0.0035364425	0.0020623363	0.0042429427
0.0	0.001800381	0.026538856	0.0025936682	0.008238416	0.10239443	0.029775932	0.004151096	0.004429848	0.005938189	0.02137404
0.0	0.009791053	0.11112345	0.0014080757	0.011617708	0.038399342	0.042607885	0.0055430653	0.014217406	0.0063280524	0.008084938
0.0	0.0022731307	0.03352484	0.0026141268	0.008540595	0.04462061	0.017794153	0.0023978038	0.0052799084	0.0033641094	0.005161753
0.0	0.0032172136	0.089613914	0.0039410265	0.0209325	0.053420603	0.03357737	0.008068832	0.015279032	0.0045365603	0.01426844
0.0	0.0022731295	0.033524834	0.0026141268	0.008540599	0.04462059	0.01779416	0.0023978038	0.0052799084	0.0033641094	0.0051617506
0.0	0.0016157936	0.020048369	0.0011557406	0.0047625056	0.033611577	0.01840275	0.001494905	0.0035364425	0.0020623363	0.0042429427
0.0	0.002274089	0.043361377	0.0014954474	0.012530675	0.035343874	0.025508419	0.0051637613	0.008564689	0.0025253752	0.012372156
0.0	0.0016157936	0.020048363	0.0011557406	0.0047625056	0.033611577	0.018402755	0.0014949064	0.0035364404	0.0020623363	0.004242941
0.0	0.009791053	0.11112345	0.0014080757	0.011617708	0.038399342	0.042607874	0.005543063	0.014217406	0.0063280524	0.008084938
0.0	0.0016157936	0.020048369	0.0011557406	0.0047625056	0.03361157	0.018402755	0.001494905	0.0035364404	0.0020623363	0.004242941
0.0	0.0016157936	0.020048363	0.0011557406	0.0047625033	0.03361157	0.018402755	0.001494905	0.0035364404	0.0020623363	0.0042429427
0.0	0.009791053	0.11112347	0.0014080757	0.011617708	0.038399342	0.042607874	0.00554306	0.014217406	0.0063280524	0.008084938
0.0	0.001615792	0.020048369	0.0011557417	0.0047625056	0.03361157	0.018402746	0.0014949042	0.003536439	0.0020623372	0.0042429427
0.0	0.0016157936	0.020048363	0.0011557406	0.0047625056	0.03361157	0.018402755	0.0014949064	0.0035364425	0.0020623363	0.004242941
0.0	0.0016157936	0.020048369	0.0011557406	0.0047625033	0.033611577	0.018402755	0.001494905	0.0035364404	0.0020623363	0.0042429427
0.0	0.002274089	0.043361377	0.001495446	0.012530669	0.035343867	0.025508419	0.005163759	0.008564689	0.0025253752	0.012372156
0.0	0.002274089	0.043361377	0.001495446	0.012530669	0.035343874	0.025508411	0.0051637613	0.008564689	0.0025253752	0.012372144
0.0	0.001615792	0.020048369	0.0011557417	0.004762508	0.03361157	0.018402746	0.0014949042	0.0035364404	0.0020623372	0.0042429427
0.0	0.001615792	0.020048378	0.0011557417	0.0047625056	0.03361157	0.018402746	0.001494905	0.003536439	0.0020623372	0.0042429427
0.0	0.0016157936	0.020048363	0.0011557406	0.0047625033	0.033611577	0.018402755	0.001494905	0.0035364404	0.0020623382	0.004242941
0.0	0.0016157936	0.020048363	0.0011557406	0.0047625056	0.033611577	0.01840275	0.001494905	0.0035364404	0.0020623363	0.004242941
0.0	0.002274089	0.043361377	0.0014954474	0.012530663	0.035343874	0.025508411	0.0051637613	0.008564689	0.0025253752	0.012372144
0.0	0.0016157936	0.020048363	0.0011557406	0.0047625033	0.033611577	0.018402763	0.0014949064	0.0035364404	0.0020623382	0.0042429427
0.0	0.0016157936	0.020048363	0.0011557406	0.0047625033	0.033611577	0.01840275	0.001494905	0.0035364404	0.0020623363	0.0042429427
0.0	0.0017155453	0.07258231	0.0017806675	0.0074265166	0.07691675	0.06796005	0.005360715	0.026517246	0.0050920583	0.031151175
0.0	0.009791053	0.11112345	0.0014080757	0.011617708	0.038399342	0.042607874	0.005543063	0.014217406	0.0063280524	0.008084938
0.0	0.002274087	0.043361377	0.0014954474	0.012530669	0.035343874	0.025508419	0.0051637613	0.008564689	0.0025253752	0.012372144
0.0	0.009791053	0.11112345	0.0014080757	0.0116177015	0.038399342	0.042607885	0.00554306	0.014217406	0.0063280524	0.008084938
0.0	0.0056737107	0.055864222	0.0023279274	0.015818205	0.060029246	0.038257465	0.0073522893	0.008625912	0.004655711	0.03864199
0.0	0.001615792	0.020048369	0.0011557412	0.004762508	0.03361157	0.018402746	0.001494905	0.0035364404	0.0020623372	0.0042429427
0.0	0.0016157936	0.020048363	0.0011557406	0.0047625056	0.033611577	0.018402763	0.001494905	0.0035364404	0.0020623363	0.004242941
0.0	0.0022740879	0.04336137	0.0014954474	0.012530669	0.035343867	0.025508411	0.0051637613	0.008564689	0.0025253752	0.012372144
0.0	0.001800381	0.02653885	0.002593671	0.0082384115	0.10239441	0.029775918	0.004151096	0.004429848	0.005938192	0.02137404
0.0	0.002274089	0.04336137	0.001495446	0.012530663	0.035343867	0.025508411	0.0051637613	0.008564689	0.0025253752	0.012372144
0.0	0.009791053	0.11112345	0.001408075	0.0116177015	0.038399335	0.042607874	0.00554306	0.014217406	0.0063280524	0.008084934
0.0	0.009791053	0.11112345	0.0014080757	0.0116177015	0.038399342	0.042607885	0.005543063	0.014217406	0.0063280524	0.008084938
0.0	0.001615792	0.020048369	0.0011557417	0.0047625056	0.03361157	0.018402755	0.0014949042	0.0035364425	0.0020623372	0.0042429427
0.0	0.001615792	0.020048369	0.0011557412	0.0047625056	0.03361157	0.018402746	0.0014949042	0.003536439	0.0020623372	0.0042429427
0.0	0.0016157936	0.020048363	0.0011557406	0.0047625033	0.033611577	0.018402755	0.001494905	0.0035364404	0.0020623382	0.0042429427
0.0	0.0016157936	0.020048363	0.0011557406	0.0047625056	0.03361157	0.018402755	0.001494905	0.0035364404	0.0020623363	0.004242941
0.0	0.0016157936	0.020048369	0.0011557406	0.0047625056	0.03361157	0.018402755	0.001494905	0.0035364404	0.0020623363	0.0042429427
0.0	0.009791053	0.11112345	0.0014080757	0.011617708	0.038399335	0.042607874	0.00554306	0.014217406	0.0063280524	0.008084938
0.0	0.0016157936	0.020048363	0.0011557406	0.0047625056	0.033611577	0.01840275	0.001494905	0.0035364404	0.0020623382	0.004242941
0.0	0.002274087	0.043361377	0.001495446	0.012530669	0.035343874	0.025508424	0.0051637613	0.008564689	0.002525374	0.012372144
0.0	0.009791053	0.11112345	0.0014080757	0.011617708	0.038399342	0.042607874	0.005543063	0.014217406	0.0063280524	0.008084938
0.0	0.009791053	0.11112347	0.001408075	0.0116177015	0.038399342	0.042607874	0.005543063	0.014217406	0.0063280524	0.008084938
0.0	0.0019540584	0.021323718	0.0017207927	0.0062060724	0.04430389	0.03153252	0.0031372164	0.004352698	0.00541933	0.0051296367
0.0	0.0019540584	0.021323718	0.0017207927	0.0062060724	0.044303868	0.03153252	0.0031372164	0.004352698	0.00541933	0.0051296367
0.0	0.015647372	0.12805077	0.002329504	0.015301992	0.039522313	0.083956406	0.012054404	0.022561723	0.019775543	0.011139936
0.0	0.18591341	0.46054682	0.98849535	0.90506965	0.9572518	0.9776178	0.93831885	0.5971506	0.42016485	0.33470392
0.0	0.985743	0.99230665	0.98928016	0.97078955	0.98500764	0.90827924	0.972525	0.99000776	0.9822886	0.98774964
0.0	0.985743	0.99230665	0.98928016	0.97078955	0.98500764	0.90827924	0.972525	0.99000776	0.9822886	0.98774964
0.0	0.985743	0.99230665	0.98928016	0.97078955	0.98500764	0.90827924	0.972525	0.99000776	0.9822886	0.98774964
0.0	0.9941571	0.9956227	0.9990952	0.9985946	0.9994692	0.99919194	0.9978617	0.99830794	0.9965406	0.999313
0.0	0.985743	0.99230665	0.98928016	0.97078955	0.98500764	0.90827924	0.972525	0.99000776	0.9822886	0.98774964
0.0	0.99994683	0.9999572	0.99998796	0.9999809	0.99999654	0.99998343	0.99998367	0.9999827	0.9999727	0.9999943
0.0	0.985743	0.99230665	0.98928016	0.97078955	0.98500764	0.90827924	0.972525	0.99000776	0.9822886	0.98774964
0.0	0.99979466	0.99952185	0.99987817	0.99975795	0.99994373	0.9998914	0.9998841	0.999912	0.99992955	0.9999728
0.0	0.985743	0.99230665	0.98928016	0.97078955	0.98500764	0.90827924	0.972525	0.99000776	0.9822886	0.98774964
0.0	0.985743	0.99230665	0.98928016	0.97078955	0.98500764	0.90827924	0.972525	0.99000776	0.9822886	0.98774964
0.0	0.985743	0.99230665	0.98928016	0.97078955	0.98500764	0.90827924	0.972525	0.99000776	0.9822886	0.98774964
0.0	0.985743	0.99230665	0.98928016	0.97078955	0.98500764	0.90827924	0.972525	0.99000776	0.9822886	0.98774964
0.0	0.985743	0.99230665	0.98928016	0.97078955	0.98500764	0.90827924	0.972525	0.99000776	0.9822886	0.98774964
0.0	0.985743	0.99230665	0.98928016	0.97078955	0.98500764	0.90827924	0.972525	0.99000776	0.9822886	0.98774964
0.0	0.985743	0.99230665	0.98928016	0.97078955	0.98500764	0.90827924	0.972525	0.99000776	0.9822886	0.98774964
0.0	0.985743	0.99230665	0.98928016	0.97078955	0.98500764	0.90827924	0.972525	0.99000776	0.9822886	0.98774964
0.0	0.985743	0.99230665	0.98928016	0.97078955	0.98500764	0.90827924	0.972525	0.99000776	0.9822886	0.98774964
0.0	0.3872419	0.8434775	0.98705566	0.93001014	0.9918173	0.98921084	0.8665552	0.9344706	0.91522396	0.9124041
0.0	0.0025386142	0.014231447	0.10642934	0.033440758	0.86475295	0.05138058	0.9859579	0.04803364	0.614341	0.0045105573
0.0	0.19683081	0.8215441	0.74712837	0.39575732	0.98615056	0.9771764	0.9998435	0.8807906	0.597092	0.00077667186
0.0	0.0338427	0.42121923	0.97860533	0.8746388	0.9999454	0.9558311	0.8397423	0.98440486	0.99103266	0.0002055136
0.0	0.9886221	0.9911945	0.91403437	0.9857518	0.92687887	0.99632025	0.9932492	0.9858725	0.98026043	0.9677564
0.0	0.024553578	0.2444273	0.37762374	0.6688686	0.124706484	0.6828494	0.135316	0.03927219	0.43231922	0.60931915
0.0	0.738722	0.85709137	0.19192007	0.8924243	0.2955423	0.9478798	0.035598464	0.20941293	0.0027734134	0.004666974
0.0	0.08284867	0.9568012	0.9997038	0.9907975	0.99407035	0.9947508	0.99871945	0.99857926	0.9998784	0.9037307
0.0	0.99342805	0.9952519	0.99909174	0.9991769	0.9997353	0.99968636	0.99812025	0.99938476	0.9976942	0.9988201
0.0	0.9925903	0.991931	0.9986558	0.9982175	0.9995944	0.99965036	0.9967949	0.99888843	0.99696773	0.9983639
0.0	0.985743	0.99230665	0.98928016	0.97078955	0.98500764	0.90827924	0.972525	0.99000776	0.9822886	0.98774964
0.0	0.0043538744	0.388578	0.9713558	0.004142817	0.048081513	0.3308391	0.0033173237	0.0024835356	0.9816489	0.013882174
0.0	0.985743	0.99230665	0.98928016	0.97078955	0.98500764	0.90827924	0.972525	0.99000776	0.9822886	0.98774964
0.0	0.985743	0.99230665	0.98928016	0.97078955	0.98500764	0.9082791	0.972525	0.99000776	0.9822886	0.98774964
0.0	0.46615306	0.98197836	0.9649576	0.9163407	0.99306	0.98563415	0.9996784	0.99341476	0.984774	0.9983499
0.0	0.9999802	0.99998856	0.9999924	0.99998283	0.9999964	0.9999931	0.9999913	0.99999464	0.99996674	0.9999964
0.0	0.5356749	0.0036328183	0.015163385	0.022079766	0.11114781	0.20185594	0.8556338	0.33810663	0.7500796	0.57550746
0.0	0.9854278	0.9732915	0.99497014	0.9945714	0.9874363	0.992488	0.9922672	0.9899738	0.99817944	0.99143106
0.0	0.9993961	0.99888355	0.999658	0.99920964	0.9997472	0.99984574	0.9995285	0.99966526	0.9995376	0.99976987
0.0	0.9944887	0.94580764	0.99153835	0.9918852	0.9960334	0.9934007	0.97894627	0.9900864	0.9891956	0.9964373
0.0	0.985743	0.99230665	0.98928016	0.97078955	0.98500764	0.90827924	0.972525	0.99000776	0.9822886	0.98774964
0.0	0.985743	0.99230665	0.98928016	0.97078955	0.98500764	0.90827924	0.972525	0.99000776	0.9822886	0.98774964
0.0	0.27876943	0.37531257	0.55969435	0.75068414	0.90997773	0.9168285	0.80589527	0.6110241	0.58468	0.79422903
0.0	0.9990891	0.99860436	0.9996474	0.9998173	0.9998865	0.99979573	0.99983954	0.99961156	0.9992473	0.99980325
0.0	0.98913074	0.9700115	0.94855237	0.9240562	0.9851282	0.9518276	0.931175	0.85877174	0.97824436	0.97891986
0.0	0.985743	0.99230665	0.98928016	0.97078955	0.98500764	0.90827924	0.972525	0.99000776	0.9822886	0.98774964
0.0	0.21953315	0.2070731	0.17535582	0.5209796	0.7652146	0.4741535	0.5269917	0.10107473	0.35208586	0.3332891
0.0	0.3368724	0.43256336	0.63364506	0.7938715	0.931453	0.91682863	0.84748256	0.674558	0.64020044	0.83660215
0.0	0.20515004	0.23810054	0.4065723	0.43705812	0.7567464	0.71211606	0.31585962	0.19954883	0.35367846	0.67388946
0.0	0.20515011	0.2381006	0.4065723	0.4370581	0.7567464	0.71211606	0.31585974	0.19954878	0.3536784	0.67388946
0.0	0.20515016	0.2381006	0.4065723	0.43705818	0.7567465	0.71211606	0.31585965	0.19954878	0.35367852	0.67388946
0.0	0.20515008	0.2381006	0.4065723	0.4370581	0.7567465	0.7121161	0.31585962	0.19954883	0.3536784	0.67388946
0.0	0.20515004	0.23810054	0.4065723	0.4370581	0.7567464	0.7121161	0.31585965	0.19954883	0.35367846	0.67388946
0.0	0.20515	0.2381006	0.4065723	0.4370581	0.7567464	0.71211606	0.3158596	0.19954883	0.35367846	0.6738895
0.0	0.5504849	0.7296263	0.8055094	0.82908905	0.92962873	0.9255074	0.59065455	0.5869722	0.727355	0.94572884
0.0	0.55048484	0.72962624	0.8055093	0.82908905	0.92962873	0.9255074	0.59065455	0.5869722	0.727355	0.94572884
0.0	0.55048484	0.7296263	0.8055093	0.829089	0.92962873	0.9255074	0.59065455	0.58697224	0.72735494	0.94572884
0.0	0.9976394	0.99719644	0.9990048	0.9991111	0.9996126	0.9995468	0.9995701	0.9989095	0.9990293	0.9994893
0.0	0.005628749	0.0015061679	0.12793913	0.0019066655	0.0013131747	0.0007162477	0.00044150706	0.20350078	0.03343788	0.054507334
0.0	0.985743	0.99230665	0.98928016	0.97078955	0.98500764	0.90827924	0.972525	0.99000776	0.9822886	0.98774964
0.0	0.985743	0.99230665	0.98928016	0.97078955	0.98500764	0.90827924	0.972525	0.99000776	0.9822886	0.98774964
0.0	0.985743	0.99230665	0.98928016	0.97078955	0.98500764	0.90827924	0.972525	0.99000776	0.9822886	0.98774964
0.0	0.72832215	0.40505558	0.6232934	0.66146916	0.54602224	0.5463335	0.6541572	0.8115061	0.74905807	0.35570404
0.0	0.99965024	0.999485	0.9998454	0.99973696	0.9999424	0.99991214	0.99990463	0.99983776	0.99978834	0.9999286
0.0	0.9946408	0.999033	0.9989801	0.9992866	0.99967265	0.99947244	0.9991737	0.9991072	0.99739194	0.9995528
0.0	0.001920386	0.018361485	0.024410073	0.020479761	0.18765551	0.048932176	0.025087042	0.15711161	0.023172917	0.027615119
0.0	0.0046731955	0.3337051	0.23523389	0.099394225	0.067641266	0.24302879	0.069082454	0.023787625	0.0069217477	0.0045828284
0.0	0.00943395	0.03871838	0.12334583	0.057446506	0.59237325	0.109982416	0.09086742	0.3885356	0.0496691	0.08264509
0.0	0.98989034	0.9730718	0.9932081	0.99524164	0.9971324	0.9964663	0.9742371	0.9914972	0.9913912	0.99830186
0.0	0.9986457	0.9977258	0.99911445	0.99925536	0.99975175	0.99977297	0.999608	0.9994104	0.99912256	0.9996656
0.0	0.9986457	0.9977258	0.99911445	0.99925536	0.99975175	0.99977297	0.999608	0.9994104	0.99912256	0.9996656
0.0	0.9986457	0.9977258	0.99911445	0.99925536	0.99975175	0.99977297	0.999608	0.9994104	0.99912256	0.9996656
0.0	0.9986457	0.9977258	0.99911445	0.99925536	0.99975175	0.99977297	0.999608	0.9994104	0.99912256	0.9996656
0.0	0.9986457	0.9977258	0.99911445	0.99925536	0.99975175	0.99977297	0.999608	0.9994104	0.99912256	0.9996656
0.0	0.9986457	0.9977258	0.99911445	0.99925536	0.99975175	0.99977297	0.999608	0.9994104	0.99912256	0.9996656
0.0	0.9986457	0.9977258	0.99911445	0.99925536	0.99975175	0.99977297	0.999608	0.9994104	0.99912256	0.9996656
0.0	0.9986457	0.9977258	0.99911445	0.99925536	0.99975175	0.99977297	0.999608	0.9994104	0.99912256	0.9996656
0.0	0.9986457	0.9977258	0.99911445	0.99925536	0.99975175	0.99977297	0.999608	0.9994104	0.99912256	0.9996656
0.0	0.9986457	0.9977258	0.99911445	0.99925536	0.99975175	0.99977297	0.999608	0.9994104	0.99912256	0.9996656
0.0	0.9986457	0.9977258	0.99911445	0.99925536	0.99975175	0.99977297	0.999608	0.9994104	0.99912256	0.9996656
0.0	0.9986457	0.9977258	0.99911445	0.99925536	0.99975175	0.99977297	0.999608	0.9994104	0.99912256	0.9996656
0.0	0.9986457	0.9977258	0.99911445	0.99925536	0.99975175	0.99977297	0.999608	0.9994104	0.99912256	0.9996656
0.0	0.9986457	0.9977258	0.99911445	0.99925536	0.99975175	0.99977297	0.999608	0.9994104	0.99912256	0.9996656
0.0	0.9986457	0.9977258	0.99911445	0.99925536	0.99975175	0.99977297	0.999608	0.9994104	0.99912256	0.9996656
0.0	0.9986457	0.9977258	0.99911445	0.99925536	0.99975175	0.99977297	0.999608	0.9994104	0.99912256	0.9996656
0.0	0.9986457	0.9977258	0.99911445	0.99925536	0.99975175	0.99977297	0.999608	0.9994104	0.99912256	0.9996656
0.0	0.9986457	0.9977258	0.99911445	0.99925536	0.99975175	0.99977297	0.999608	0.9994104	0.99912256	0.9996656
0.0	0.9986457	0.9977258	0.99911445	0.99925536	0.99975175	0.99977297	0.999608	0.9994104	0.99912256	0.9996656
0.0	0.9986457	0.9977258	0.99911445	0.99925536	0.99975175	0.99977297	0.999608	0.9994104	0.99912256	0.9996656
0.0	0.9986457	0.9977258	0.99911445	0.99925536	0.99975175	0.99977297	0.999608	0.9994104	0.99912256	0.9996656
0.0	0.9986457	0.9977258	0.99911445	0.99925536	0.99975175	0.99977297	0.999608	0.9994104	0.99912256	0.9996656
0.0	0.9986457	0.9977258	0.99911445	0.99925536	0.99975175	0.99977297	0.999608	0.9994104	0.99912256	0.9996656
0.0	0.9986457	0.9977258	0.99911445	0.99925536	0.99975175	0.99977297	0.999608	0.9994104	0.99912256	0.9996656
0.0	0.9986457	0.9977258	0.99911445	0.99925536	0.99975175	0.99977297	0.999608	0.9994104	0.99912256	0.9996656
0.0	0.98989034	0.9730718	0.9932081	0.99524164	0.9971324	0.9964663	0.9742371	0.9914972	0.9913912	0.99830186
0.0	0.9999677	0.9999639	0.999984	0.999966	0.9999932	0.99997056	0.9999807	0.99997437	0.99998486	0.999992
0.0	0.985743	0.99230665	0.98928016	0.97078955	0.98500764	0.9082791	0.972525	0.99000776	0.9822886	0.98774964
0.0	0.9880916	0.9925799	0.993302	0.996917	0.9982913	0.9987575	0.9942867	0.99380165	0.9992494	0.99904186
0.0	0.9922212	0.99718577	0.99768686	0.9991406	0.99845886	0.9996364	0.99828964	0.9953016	0.99895597	0.9993729
0.0	0.009700508	0.04842036	0.14046016	0.13634723	0.060312584	0.06535269	0.040665258	0.04851328	0.21460058	0.25734124
0.0	0.9951266	0.99735945	0.9969356	0.9974368	0.99902904	0.998326	0.99453187	0.99703825	0.99829584	0.99794406
0.0	0.9978441	0.9995129	0.9998739	0.99884063	0.99989593	0.9998722	0.99971205	0.99948597	0.9994804	0.9998832
0.0	0.985743	0.99230665	0.98928016	0.97078955	0.98500764	0.90827924	0.972525	0.99000776	0.9822886	0.98774964
0.0	0.985743	0.99230665	0.98928016	0.97078955	0.98500764	0.90827924	0.972525	0.99000776	0.9822886	0.98774964
0.0	0.99957484	0.9997471	0.9997279	0.99981195	0.9998963	0.99984753	0.9996013	0.9998765	0.9995701	0.9997806
0.0	0.99921227	0.99947315	0.9992974	0.9996265	0.9997794	0.99974746	0.99901533	0.9996203	0.9991974	0.99958605
0.0	0.99838924	0.99945074	0.9987954	0.9995171	0.99964464	0.9997868	0.9993641	0.99957746	0.9996506	0.99984455
0.0	0.99838924	0.99945074	0.9987954	0.9995171	0.99964464	0.9997868	0.9993641	0.99957746	0.9996506	0.99984455
0.0	0.985743	0.99230665	0.98928016	0.97078955	0.98500764	0.90827924	0.972525	0.99000776	0.9822886	0.98774964
0.0	0.0028946756	0.0061905785	0.0073359273	0.009553013	0.018020213	0.014954129	0.01352441	0.007841824	0.011887618	0.0054131113
0.0	0.985743	0.99230665	0.98928016	0.97078955	0.98500764	0.90827924	0.972525	0.99000776	0.9822886	0.98774964
0.0	0.9926345	0.99342996	0.9964814	0.99776506	0.99828714	0.9987851	0.998708	0.9976792	0.99896884	0.9992601
0.0	0.9195223	0.88668066	0.97280574	0.99088365	0.9942469	0.9897683	0.98849773	0.94250107	0.95019644	0.99488455
0.0	0.68303317	0.979428	0.94161963	0.92626655	0.99721706	0.991139	0.9136999	0.7463473	0.9430128	0.9968444
0.0	0.9195223	0.88668066	0.97280574	0.99088365	0.9942469	0.9897683	0.98849773	0.94250107	0.95019644	0.99488455
0.0	0.6830331	0.979428	0.9416196	0.9262667	0.99721706	0.991139	0.9136999	0.7463473	0.9430128	0.9968444
0.0	0.985743	0.99230665	0.98928016	0.97078955	0.98500764	0.90827924	0.972525	0.99000776	0.9822886	0.98774964
0.0	0.985743	0.99230665	0.98928016	0.97078955	0.98500764	0.90827924	0.972525	0.99000776	0.9822886	0.98774964
0.0	0.985743	0.99230665	0.98928016	0.97078955	0.98500764	0.90827924	0.972525	0.99000776	0.9822886	0.98774964
0.0	0.99944204	0.9996605	0.9997861	0.9998252	0.999938	0.9999124	0.999821	0.9998826	0.9997205	0.99992645
0.0	0.9996208	0.9997396	0.9998356	0.9998785	0.99997234	0.99993193	0.99985695	0.99991333	0.9998275	0.9999627
0.0	0.9996208	0.9997396	0.9998356	0.9998785	0.99997234	0.99993193	0.99985695	0.99991333	0.9998275	0.9999627
0.0	0.985743	0.99230665	0.98928016	0.97078955	0.98500764	0.90827924	0.972525	0.99000776	0.9822886	0.98774964
0.0	0.9993187	0.9993955	0.99983096	0.99979955	0.9999461	0.9998647	0.9998048	0.9997669	0.99993944	0.999954
0.0	0.045763765	0.1897731	0.4869451	0.17260745	0.62192875	0.30769306	0.27478826	0.3433682	0.4875381	0.079927854
0.0	0.10225989	0.3207239	0.84788185	0.3707816	0.8814985	0.6160308	0.62346196	0.6091249	0.7601886	0.21551657
0.0	0.10225989	0.320724	0.84788185	0.37078157	0.8814985	0.61603075	0.623462	0.60912496	0.7601886	0.21551645
0.0	0.9993187	0.9993955	0.99983096	0.99979955	0.9999461	0.9998647	0.9998048	0.9997669	0.99993944	0.999954
0.0	0.82622576	0.83560634	0.9593461	0.9164269	0.68498975	0.9336126	0.97653884	0.1250358	0.7469477	0.30150038
0.0	0.82622576	0.83560634	0.9593461	0.9164269	0.68498975	0.9336126	0.97653884	0.1250358	0.7469477	0.30150038
0.0	0.87355155	0.9238034	0.97833794	0.8963715	0.8204477	0.94275767	0.9822014	0.25089076	0.7469477	0.30150038
0.0	0.99777764	0.99902666	0.99961	0.9991761	0.9998299	0.999746	0.99972683	0.99969125	0.99966717	0.9998246
0.0	0.9922025	0.99145085	0.9900856	0.99690527	0.9979804	0.99206007	0.99613756	0.99526924	0.97548836	0.99193513
0.0	0.90509415	0.017526366	0.04047511	0.008149589	0.66068816	0.6610928	0.006134236	0.013646736	0.006211042	0.18877326
0.0	0.9747976	0.99137926	0.9889309	0.99424523	0.9974927	0.9982058	0.993697	0.99497825	0.99579215	0.9986798
0.0	0.81150264	0.93508166	0.94496334	0.95079064	0.9916278	0.9832894	0.97380865	0.96421677	0.9884899	0.99005044
0.0	0.11034364	0.16859074	0.25263536	0.4162152	0.7046634	0.6684008	0.3034935	0.22298177	0.42209673	0.7022585
0.0	0.7819848	0.92598355	0.93271196	0.94504696	0.9906489	0.9831045	0.97012615	0.9625233	0.98430413	0.98548394
0.0	0.9747975	0.99137926	0.9889309	0.99424523	0.9974927	0.9982058	0.993697	0.99497825	0.99579215	0.9986798
0.0	0.90828353	0.949257	0.9519086	0.9767543	0.9852447	0.9930825	0.95103467	0.9691631	0.9527165	0.9939732
0.0	0.9970336	0.9957618	0.99680376	0.9985085	0.9988186	0.9992681	0.9984028	0.99759287	0.99827147	0.9977119
0.0	0.985743	0.99230665	0.98928016	0.97078955	0.98500764	0.90827924	0.972525	0.99000776	0.9822886	0.98774964
0.0	0.9751409	0.850351	0.8679938	0.0011019049	0.9873766	0.9907514	0.95761216	0.9702574	0.7079065	0.9508524
0.0	0.34313092	0.032257132	0.056922786	0.037443414	0.26738292	0.07812978	0.21327245	0.102659225	0.21012191	0.19926067
0.0	0.97738576	0.767566	0.93250066	0.0006210216	0.96022004	0.97784346	0.85181797	0.9595118	0.78361326	0.853933
0.0	0.9951266	0.99735945	0.9969356	0.9974368	0.99902904	0.998326	0.99453187	0.99703825	0.99829584	0.99794406
0.0	0.985743	0.99230665	0.98928016	0.97078955	0.98500764	0.90827924	0.972525	0.99000776	0.9822886	0.98774964
0.0	0.985743	0.99230665	0.98928016	0.97078955	0.98500764	0.90827924	0.972525	0.99000776	0.9822886	0.98774964
0.0	0.99966204	0.99982506	0.9997675	0.9998859	0.999863	0.9999244	0.9997973	0.9998348	0.9999064	0.9998716
0.0	0.985743	0.99230665	0.98928016	0.97078955	0.98500764	0.90827924	0.972525	0.99000776	0.9822886	0.98774964
0.0	0.9999901	0.99998796	0.9999958	0.9999858	0.9999964	0.999992	0.9999933	0.9999895	0.9999943	0.9999964
0.0	0.99996936	0.99997866	0.99998116	0.9999639	0.9999931	0.9999683	0.99998486	0.99998593	0.99998915	0.9999926
0.0	0.985743	0.99230665	0.98928016	0.97078955	0.98500764	0.90827924	0.972525	0.99000776	0.9822886	0.98774964
0.0	0.6768628	0.9986028	0.96101856	0.9996761	0.99846953	0.99939704	0.6938525	0.99913955	0.9940771	0.99720436
0.0	0.985743	0.99230665	0.98928016	0.97078955	0.98500764	0.90827924	0.972525	0.99000776	0.9822886	0.98774964
0.0	0.985743	0.99230665	0.98928016	0.97078955	0.98500764	0.90827924	0.972525	0.99000776	0.9822886	0.98774964
0.0	0.99979347	0.9998331	0.9999064	0.99938	0.99995875	0.9998234	0.9997445	0.9997825	0.99986863	0.9998566
0.0	0.887526	0.8314893	0.98751754	0.63467294	0.99130577	0.9706824	0.921822	0.8773241	0.982982	0.9345141
0.0	0.96274966	0.94746065	0.9878605	0.6843607	0.9791724	0.97628933	0.98685503	0.99061686	0.83904654	0.8894119
0.0	0.01557017	0.030067593	0.046323143	0.026948992	0.089648	0.06746201	0.08966302	0.043882426	0.04236628	0.01237691
0.0	0.9986438	0.9984937	0.99938405	0.99932027	0.9996457	0.99972075	0.99967253	0.9995952	0.9997427	0.99972886
0.0	0.024771525	0.09658486	0.73100615	0.0016120432	0.0086745955	0.0079073105	0.028659115	0.92627	0.16031623	0.0923627
0.0	0.024771525	0.09658486	0.73100615	0.0016120432	0.0086745955	0.0079073105	0.028659115	0.92626995	0.16031623	0.0923627
0.0	0.9071193	0.88733786	0.8516472	0.6275583	0.9645018	0.8186499	0.95535135	0.98568183	0.83904654	0.7749307
0.0	0.9071193	0.88733786	0.8516472	0.6275583	0.9645018	0.8186499	0.95535135	0.98568183	0.83904654	0.7749307
0.0	0.03649468	0.11361133	0.19553566	0.49087834	0.61497134	0.6148298	0.1305944	0.14487001	0.126633	0.23376074
0.0	0.7819847	0.92598355	0.93271196	0.94504684	0.9906489	0.9831045	0.97012615	0.9625233	0.98430413	0.98548394
0.0	0.004920033	0.009094422	0.0016786836	0.01827218	0.044292465	0.015831135	0.022704862	0.017696029	0.0018883556	0.0053016706
0.0	0.0036571175	0.0078003732	0.0015393962	0.015024617	0.032223154	0.01152948	0.01752139	0.012629135	0.0017471361	0.0037294077
0.0	0.015440817	0.015996931	0.0031237125	0.040712446	0.2173182	0.055744767	0.1010013	0.05701389	0.002511724	0.015545496
0.0	0.9988789	0.9996375	0.99903405	0.99958724	0.9997633	0.9997936	0.99951696	0.99971825	0.9997055	0.99989605
0.0	0.9986457	0.9977258	0.99911445	0.99925536	0.99975175	0.99977297	0.999608	0.9994104	0.99912256	0.9996656
0.0	0.985743	0.99230665	0.98928016	0.97078955	0.98500764	0.90827924	0.972525	0.99000776	0.9822886	0.98774964
0.0	0.985743	0.99230665	0.98928016	0.97078955	0.98500764	0.90827924	0.972525	0.99000776	0.9822886	0.98774964
0.0	0.985743	0.99230665	0.98928016	0.97078955	0.98500764	0.90827924	0.972525	0.99000776	0.9822886	0.98774964
0.0	0.985743	0.99230665	0.98928016	0.97078955	0.98500764	0.90827924	0.972525	0.99000776	0.9822886	0.98774964
0.0	0.4225284	0.8534456	0.9830586	0.93125975	0.9906104	0.98675853	0.83649725	0.9434509	0.8979909	0.9186101
0.0	0.8583839	0.9483416	0.9881485	0.9768372	0.9974915	0.99620026	0.9902863	0.9902563	0.9810559	0.9944489
0.0	0.9995448	0.99980897	0.9999511	0.99986076	0.99998343	0.9999323	0.9999337	0.9999324	0.9999043	0.99997234
0.0	0.9994844	0.9996153	0.9998889	0.99958104	0.9999502	0.99984944	0.99981385	0.99975747	0.999757	0.99991965
0.0	0.9880916	0.9925799	0.993302	0.996917	0.9982913	0.9987575	0.9942867	0.99380165	0.9992494	0.99904186
0.0	0.985743	0.99230665	0.98928016	0.97078955	0.98500764	0.90827924	0.972525	0.99000776	0.9822886	0.98774964
0.0	0.9985781	0.9990689	0.9998956	0.9992854	0.99993455	0.9998609	0.99955744	0.99948335	0.99849045	0.99975723
0.0	0.985743	0.99230665	0.98928016	0.97078955	0.98500764	0.90827924	0.972525	0.99000776	0.9822886	0.98774964
0.0	0.27339262	0.6044229	0.43434134	0.3347574	0.878824	0.88745314	0.84607714	0.9808164	0.0073922225	0.6988884
0.0	0.9094832	0.2267326	0.963194	0.5522544	0.89009154	0.76229644	0.7326796	0.8535243	0.8611252	0.8800591
0.0	0.9094831	0.22673257	0.963194	0.5522544	0.89009154	0.7622965	0.7326796	0.8535243	0.8611251	0.8800591
0.0	0.39720756	0.6849114	0.7889509	0.84778756	0.9627485	0.9604859	0.88197327	0.9135942	0.8060225	0.9585885
0.0	0.980179	0.977362	0.9848738	0.9739058	0.91398	0.96135646	0.98242444	0.9883171	0.9622037	0.9425181
0.0	0.980179	0.977362	0.9848738	0.9739058	0.91398	0.96135646	0.98242444	0.9883171	0.9622037	0.9425181
0.0	0.985743	0.99230665	0.98928016	0.97078955	0.98500764	0.90827924	0.972525	0.99000776	0.9822886	0.98774964
0.0	0.0027391387	0.07316459	0.0047819964	0.013353942	0.104512945	0.038075116	0.0046420996	0.007891831	0.011400052	0.06630194
0.0	0.985743	0.99230665	0.98928016	0.97078955	0.98500764	0.90827924	0.972525	0.99000776	0.9822886	0.98774964
0.0	0.985743	0.99230665	0.98928016	0.97078955	0.98500764	0.90827924	0.972525	0.99000776	0.9822886	0.98774964
0.0	0.99838924	0.99945074	0.9987954	0.9995171	0.99964464	0.9997868	0.9993641	0.99957746	0.9996506	0.99984455
0.0	0.99838924	0.99945074	0.9987954	0.9995171	0.99964464	0.9997868	0.9993641	0.99957746	0.9996506	0.99984455
0.0	0.985743	0.99230665	0.98928016	0.97078955	0.98500764	0.90827924	0.972525	0.99000776	0.9822886	0.98774964
0.0	0.985743	0.99230665	0.98928016	0.97078955	0.98500764	0.90827924	0.972525	0.99000776	0.9822886	0.98774964
0.0	0.99624974	0.9979359	0.99907553	0.9983216	0.9995982	0.999411	0.99946207	0.999371	0.9994118	0.999608
0.0	0.015128704	0.051547408	0.028560935	0.15278918	0.11389337	0.089439906	0.058667537	0.010202186	0.07730359	0.26699683
0.0	0.0010468728	0.0016599898	0.0038785602	0.0072709513	0.026149685	0.025490372	0.013969109	0.0014972612	0.0014101826	0.014301562
0.0	0.985743	0.99230665	0.98928016	0.97078955	0.98500764	0.90827924	0.972525	0.99000776	0.9822886	0.98774964
0.0	0.985743	0.99230665	0.98928016	0.97078955	0.98500764	0.90827924	0.972525	0.99000776	0.9822886	0.98774964
0.0	0.95851624	0.35542747	0.19747303	0.27848577	0.5085981	0.121586606	0.3145224	0.7662765	0.709361	0.46341887
0.0	0.95851624	0.35542744	0.19747303	0.27848575	0.508598	0.12158663	0.31452245	0.7662765	0.709361	0.46341875
0.0	0.99838924	0.99945074	0.9987954	0.9995171	0.99964464	0.9997868	0.9993641	0.99957746	0.9996506	0.99984455
0.0	0.99832946	0.999445	0.9987954	0.99950826	0.9996443	0.99978405	0.99937207	0.999589	0.99965096	0.9998449
0.0	0.99997854	0.9999864	0.99999285	0.9999808	0.999995	0.99998295	0.99998784	0.9999902	0.9999887	0.99999654
0.0	0.019565629	0.06381148	0.09354854	0.3951915	0.40871638	0.5230008	0.0716554	0.08173813	0.07232802	0.1382304
0.0	0.985743	0.99230665	0.98928016	0.97078955	0.98500764	0.90827924	0.972525	0.99000776	0.9822886	0.98774964
0.0	0.99837625	0.9991198	0.99929523	0.9994592	0.9994954	0.9997992	0.9994842	0.99943763	0.999111	0.9997948
0.0	0.985743	0.99230665	0.98928016	0.97078955	0.98500764	0.90827924	0.972525	0.99000776	0.9822886	0.98774964
0.0	0.985743	0.99230665	0.98928016	0.97078955	0.98500764	0.90827924	0.972525	0.99000776	0.9822886	0.98774964
0.0	0.985743	0.99230665	0.98928016	0.97078955	0.98500764	0.90827924	0.972525	0.99000776	0.9822886	0.98774964
0.0	0.985743	0.99230665	0.98928016	0.97078955	0.98500764	0.90827924	0.972525	0.99000776	0.9822886	0.98774964
0.0	0.985743	0.99230665	0.98928016	0.97078955	0.98500764	0.90827924	0.972525	0.99000776	0.9822886	0.98774964
0.0	0.985743	0.99230665	0.98928016	0.97078955	0.98500764	0.90827924	0.972525	0.99000776	0.9822886	0.98774964
0.0	0.985743	0.99230665	0.98928016	0.97078955	0.98500764	0.90827924	0.972525	0.99000776	0.9822886	0.98774964
0.0	0.985743	0.99230665	0.98928016	0.97078955	0.98500764	0.90827924	0.972525	0.99000776	0.9822886	0.98774964
0.0	0.985743	0.99230665	0.98928016	0.97078955	0.98500764	0.90827924	0.972525	0.99000776	0.9822886	0.98774964
0.0	0.985743	0.99230665	0.98928016	0.97078955	0.98500764	0.90827924	0.972525	0.99000776	0.9822886	0.98774964
0.0	0.985743	0.99230665	0.98928016	0.97078955	0.98500764	0.90827924	0.972525	0.99000776	0.9822886	0.98774964
0.0	0.985743	0.99230665	0.98928016	0.97078955	0.98500764	0.90827924	0.972525	0.99000776	0.9822886	0.98774964
0.0	0.985743	0.99230665	0.98928016	0.97078955	0.98500764	0.90827924	0.972525	0.99000776	0.9822886	0.98774964
0.0	0.985743	0.99230665	0.98928016	0.97078955	0.98500764	0.90827924	0.972525	0.99000776	0.9822886	0.98774964
0.0	0.985743	0.99230665	0.98928016	0.97078955	0.98500764	0.90827924	0.972525	0.99000776	0.9822886	0.98774964
0.0	0.985743	0.99230665	0.98928016	0.97078955	0.98500764	0.90827924	0.972525	0.99000776	0.9822886	0.98774964
0.0	0.985743	0.99230665	0.98928016	0.97078955	0.98500764	0.90827924	0.972525	0.99000776	0.9822886	0.98774964
0.0	0.985743	0.99230665	0.98928016	0.97078955	0.98500764	0.90827924	0.972525	0.99000776	0.9822886	0.98774964
0.0	0.985743	0.99230665	0.98928016	0.97078955	0.98500764	0.90827924	0.972525	0.99000776	0.9822886	0.98774964
0.0	0.445811	0.5577218	0.8205601	0.7188546	0.9337408	0.8312783	0.8803562	0.26316383	0.3789623	0.8861544
0.0	0.31276995	0.8171523	0.9805809	0.90726703	0.9905667	0.9830505	0.80963385	0.9295592	0.88754815	0.8958001
0.0	0.985743	0.99230665	0.98928016	0.97078955	0.98500764	0.90827924	0.972525	0.99000776	0.9822886	0.98774964
0.0	0.00031522257	0.012082877	0.00021426086	0.0022326112	0.0027955235	0.0017900536	0.00033634764	0.0036373222	0.004612492	0.0014050691
0.0	0.9770871	0.99396473	0.9984108	0.9965804	0.99746704	0.9984066	0.9958646	0.99675936	0.977191	0.998585
0.0	0.0008418008	0.0014411638	0.00024190187	0.0049119345	0.001308893	0.0028916083	0.0026781873	0.023495795	0.0012851696	0.003985282
0.0	0.5705754	0.79206795	0.8445873	0.8927383	0.9621091	0.96816784	0.9374307	0.73992616	0.82532513	0.97465014
0.0	0.5705754	0.79206795	0.8445873	0.8927383	0.9621091	0.96816784	0.9374306	0.73992616	0.82532513	0.97465014
0.0	0.9990901	0.99930024	0.99905235	0.9995197	0.9997298	0.99968135	0.99869895	0.9994702	0.99899536	0.99952114
0.0	0.9990901	0.99930024	0.99905235	0.9995197	0.9997298	0.99968135	0.99869895	0.9994702	0.99899536	0.99952114
0.0	0.57057536	0.79206795	0.8445873	0.8927383	0.9621091	0.96816784	0.9374307	0.73992616	0.82532513	0.97465014
0.0	0.5705754	0.79206795	0.8445873	0.8927383	0.9621091	0.96816784	0.9374307	0.73992616	0.82532513	0.97465014
0.0	0.9980094	0.9982925	0.9994475	0.99952674	0.99982244	0.9998969	0.99937004	0.999559	0.9978775	0.9996383
0.0	0.9980094	0.9982925	0.9994475	0.99952674	0.99982244	0.9998969	0.99937004	0.999559	0.9978775	0.9996383
0.0	0.9951266	0.99735945	0.9969356	0.9974368	0.99902904	0.998326	0.99453187	0.99703825	0.99829584	0.99794406
0.0	0.9951266	0.99735945	0.9969356	0.9974368	0.99902904	0.998326	0.99453187	0.99703825	0.99829584	0.99794406
0.0	0.19647895	0.27934328	0.40944892	0.6663165	0.84277624	0.870241	0.76196706	0.4583982	0.46764037	0.7439363
0.0	0.19647895	0.27934325	0.40944892	0.6663165	0.84277624	0.8702409	0.76196706	0.45839798	0.46764037	0.7439363
0.0	0.9979658	0.99898094	0.99903166	0.99939823	0.99963415	0.9996313	0.9995888	0.99916613	0.9977653	0.99980026
0.0	0.02017884	0.0015111875	0.00022609331	0.00043730563	0.0008603147	0.009405856	0.00088885834	0.027499784	0.008271868	0.00010749308
0.0	0.985743	0.99230665	0.98928016	0.97078955	0.98500764	0.90827924	0.972525	0.99000776	0.9822886	0.98774964
0.0	0.9992053	0.9996867	0.9991411	0.99961555	0.99980944	0.9998192	0.99954045	0.99973935	0.9997559	0.999902
0.0	0.40880507	0.78301454	0.34647515	0.32840294	0.01936411	0.21366318	0.7187922	0.02122952	0.33344573	0.7660517
0.0	0.010355757	0.014972338	0.002467619	0.027859258	0.031190984	0.0085272845	0.017599797	0.01289026	0.03734766	0.0111526605
0.0	0.001615792	0.020048369	0.0011557417	0.0047625056	0.03361157	0.018402755	0.001494905	0.0035364404	0.0020623372	0.0042429427
0.0	0.1804374	0.0309859	0.004829639	0.050707232	0.15669206	0.02231199	0.032222148	0.25745127	0.25332206	0.07192318
0.0	0.010355757	0.014972338	0.002467619	0.027859263	0.031190984	0.008527289	0.017599797	0.01289026	0.03734766	0.01115265
0.0	0.010355757	0.014972338	0.002467619	0.027859258	0.031190984	0.008527289	0.017599797	0.01289026	0.03734766	0.01115265
0.0	0.010355757	0.014972338	0.002467619	0.027859258	0.031190984	0.008527289	0.017599797	0.01289026	0.03734766	0.01115265
0.0	0.010355757	0.014972354	0.002467619	0.027859258	0.031190984	0.0085272845	0.017599797	0.01289026	0.03734766	0.01115265
0.0	0.010355757	0.014972338	0.002467619	0.027859258	0.031190984	0.0085272845	0.017599797	0.01289026	0.03734766	0.01115265
0.0	0.010355757	0.014972338	0.002467619	0.027859263	0.031190984	0.0085272845	0.017599797	0.01289026	0.03734766	0.01115265
0.0	0.010355761	0.014972338	0.002467619	0.027859263	0.031190984	0.0085272845	0.017599797	0.01289026	0.03734766	0.01115265
0.0	0.05836214	0.094443545	0.038477175	0.21655491	0.4439553	0.25968868	0.19960007	0.04183458	0.12339925	0.08733206
0.0	0.009791053	0.11112345	0.001408075	0.011617696	0.038399342	0.042607885	0.00554306	0.014217406	0.006328049	0.008084934
0.0	0.009791053	0.11112345	0.001408075	0.011617696	0.038399328	0.042607874	0.00554306	0.014217406	0.006328049	0.008084934
0.0	0.009791058	0.11112345	0.001408075	0.0116177015	0.038399328	0.042607885	0.00554306	0.014217406	0.0063280524	0.008084938
0.0	0.0030695188	0.07662564	0.0071217217	0.013360629	0.075920574	0.07470693	0.0036101255	0.015645765	0.009403826	0.017560743
0.0	0.001800381	0.02653885	0.0025936696	0.008238416	0.10239443	0.029775918	0.004151098	0.004429848	0.005938192	0.02137404
0.0	0.0016157936	0.020048363	0.0011557406	0.0047625056	0.033611577	0.018402755	0.0014949064	0.0035364425	0.0020623382	0.0042429427
0.0	0.001800381	0.026538856	0.002593671	0.0082384115	0.10239441	0.029775925	0.004151098	0.004429848	0.005938189	0.02137404
0.0	0.0016157936	0.020048363	0.0011557406	0.0047625033	0.033611577	0.018402755	0.0014949064	0.0035364404	0.0020623382	0.004242941
0.0	0.0030695188	0.07662564	0.0071217217	0.013360629	0.0759206	0.07470694	0.0036101255	0.015645765	0.009403826	0.017560752
0.0	0.0018003818	0.026538856	0.0025936696	0.0082384115	0.10239438	0.029775932	0.004151096	0.004429848	0.005938192	0.02137404
0.0	0.0016157936	0.020048369	0.0011557406	0.0047625056	0.033611577	0.018402755	0.001494905	0.0035364404	0.0020623363	0.004242941
0.0	0.001615792	0.020048369	0.0011557417	0.004762508	0.03361157	0.018402746	0.0014949042	0.0035364425	0.0020623372	0.004242945
0.0	0.001615792	0.020048369	0.0011557417	0.004762508	0.03361157	0.018402746	0.0014949042	0.0035364404	0.0020623372	0.0042429427
0.0	0.0030695188	0.07662565	0.007121719	0.013360621	0.0759206	0.07470693	0.0036101255	0.015645778	0.009403826	0.017560752
0.0	0.001800381	0.026538856	0.0025936696	0.008238416	0.10239441	0.029775932	0.004151098	0.004429848	0.005938192	0.02137404
0.0	0.0016157936	0.020048363	0.0011557406	0.0047625056	0.033611577	0.018402755	0.0014949064	0.0035364404	0.0020623363	0.004242941
0.0	0.0030695188	0.07662565	0.007121719	0.013360629	0.075920574	0.07470693	0.0036101234	0.01564577	0.009403826	0.017560752
0.0	0.001800381	0.02653885	0.002593671	0.0082384115	0.10239443	0.029775932	0.004151096	0.004429848	0.005938192	0.02137404
0.0	0.001615792	0.020048369	0.0011557417	0.0047625056	0.03361157	0.018402746	0.0014949042	0.0035364404	0.0020623372	0.0042429427
0.0	0.001615792	0.020048369	0.0011557412	0.0047625056	0.03361157	0.018402746	0.0014949042	0.0035364404	0.0020623382	0.0042429427
0.0	0.001800381	0.026538856	0.002593671	0.0082384115	0.10239441	0.029775932	0.004151096	0.004429848	0.005938192	0.02137404
0.0	0.0016157936	0.020048363	0.0011557406	0.0047625033	0.033611577	0.01840275	0.001494905	0.0035364404	0.0020623382	0.004242941
0.0	0.001800381	0.02653885	0.002593671	0.008238416	0.10239443	0.029775932	0.004151098	0.004429848	0.005938192	0.02137404
0.0	0.0016157936	0.020048363	0.0011557406	0.0047625033	0.033611577	0.018402763	0.001494905	0.0035364425	0.0020623382	0.0042429427
0.0	0.001800381	0.026538856	0.0025936696	0.0082384115	0.10239441	0.029775925	0.004151098	0.004429848	0.005938192	0.02137404
0.0	0.0016157936	0.020048363	0.0011557406	0.0047625033	0.03361157	0.018402755	0.001494905	0.0035364425	0.0020623363	0.004242941
0.0	0.001615792	0.020048369	0.0011557412	0.0047625056	0.03361157	0.018402755	0.0014949042	0.0035364425	0.0020623372	0.0042429427
0.0	0.001615792	0.020048369	0.0011557412	0.004762508	0.03361157	0.018402746	0.0014949042	0.003536439	0.0020623372	0.0042429427
0.0	0.009791058	0.11112345	0.0014080763	0.011617696	0.038399328	0.042607874	0.00554306	0.014217412	0.006328049	0.008084938
0.0	0.001800381	0.026538856	0.002593671	0.008238416	0.10239441	0.029775932	0.004151098	0.004429848	0.005938189	0.02137404
0.0	0.0016157936	0.020048369	0.0011557406	0.0047625056	0.03361157	0.018402755	0.001494905	0.0035364404	0.0020623382	0.004242941
0.0	0.0016157936	0.020048363	0.0011557406	0.0047625056	0.03361157	0.01840275	0.0014949064	0.0035364404	0.0020623382	0.0042429427
0.0	0.001615792	0.020048378	0.0011557412	0.004762508	0.03361157	0.018402746	0.0014949042	0.003536439	0.0020623382	0.004242945
0.0	0.001615792	0.020048369	0.0011557417	0.004762508	0.03361157	0.018402746	0.0014949042	0.0035364404	0.0020623372	0.004242945
0.0	0.001615792	0.020048378	0.0011557417	0.004762508	0.03361157	0.018402746	0.0014949042	0.0035364404	0.0020623372	0.0042429427
0.0	0.001615792	0.020048369	0.0011557417	0.004762508	0.03361157	0.018402746	0.0014949042	0.0035364404	0.0020623382	0.004242945
0.0	0.0016157936	0.020048363	0.0011557406	0.0047625033	0.033611577	0.018402763	0.001494905	0.0035364404	0.0020623363	0.0042429427
0.0	0.07903171	0.33352056	0.63466734	0.12624797	0.56084716	0.22740524	0.10693796	0.054304346	0.09211243	0.45610675
0.0	0.6081329	0.72503823	0.050287332	0.7034799	0.64800096	0.6140928	0.35772228	0.6412147	0.90088975	0.54503685
0.0	0.032519102	0.2351513	0.1604375	0.04708319	0.42953855	0.08664328	0.032307506	0.04275382	0.07228603	0.3353536
0.0	0.00870175	0.03315353	0.00707734	0.012172492	0.1419143	0.02803031	0.0032800462	0.023284119	0.0048704348	0.057186194
0.0	0.00870175	0.033153523	0.00707734	0.012172492	0.14191431	0.02803032	0.0032800462	0.023284119	0.0048704348	0.057186194
0.0	0.0022715393	0.045433864	0.01053738	0.006983185	0.13212666	0.06719415	0.0026154027	0.009542935	0.002341695	0.015253749
0.0	0.041647203	0.25044245	0.0047396678	0.05211899	0.11695156	0.19263689	0.014530151	0.039822035	0.0069900756	0.019125003
0.0	0.0053199613	0.048752178	0.0035706414	0.023056809	0.13030086	0.08392165	0.0041530873	0.009321882	0.0021282276	0.008258441
0.0	0.0053199613	0.048752178	0.0035706414	0.023056809	0.13030086	0.08392165	0.0041530835	0.009321882	0.0021282264	0.008258441
0.0	0.009791053	0.11112345	0.001408075	0.0116177015	0.038399342	0.042607874	0.00554306	0.014217406	0.0063280524	0.0080849305
0.0	0.0016157936	0.020048369	0.0011557406	0.0047625033	0.03361157	0.018402763	0.001494905	0.0035364404	0.0020623382	0.0042429427
0.0	0.0016157936	0.020048363	0.0011557406	0.0047625033	0.033611577	0.018402755	0.001494905	0.0035364404	0.0020623382	0.0042429427
0.0	0.001615792	0.020048369	0.0011557417	0.0047625056	0.03361157	0.018402746	0.0014949042	0.0035364404	0.0020623372	0.0042429427
0.0	0.0016157936	0.020048363	0.0011557406	0.0047625056	0.033611577	0.01840275	0.001494905	0.0035364404	0.0020623382	0.0042429427
0.0	0.002274089	0.043361377	0.001495446	0.012530669	0.035343874	0.025508411	0.0051637613	0.008564689	0.0025253752	0.012372144
0.0	0.0017155444	0.07258231	0.0017806675	0.00742652	0.07691676	0.06796005	0.005360715	0.026517246	0.005092053	0.031151175
0.0	0.001800381	0.02653885	0.002593671	0.0082384115	0.10239443	0.029775925	0.004151098	0.004429848	0.005938192	0.02137404
0.0	0.009791053	0.11112345	0.001408075	0.0116177015	0.038399342	0.042607885	0.00554306	0.014217406	0.0063280524	0.0080849305
0.0	0.0016157936	0.020048369	0.0011557406	0.0047625056	0.033611577	0.018402755	0.001494905	0.0035364425	0.0020623363	0.0042429427
0.0	0.001615792	0.020048369	0.0011557417	0.0047625056	0.03361157	0.018402746	0.0014949042	0.0035364404	0.0020623372	0.0042429427
0.0	0.0016157936	0.020048363	0.0011557406	0.0047625056	0.03361157	0.018402755	0.001494905	0.0035364404	0.0020623382	0.004242941
0.0	0.002274089	0.04336137	0.0014954474	0.012530663	0.035343874	0.025508419	0.0051637613	0.008564689	0.0025253752	0.012372144
0.0	0.0017155453	0.07258231	0.0017806675	0.00742652	0.07691675	0.06796006	0.005360715	0.026517252	0.0050920583	0.031151175
0.0	0.001800381	0.026538856	0.002593671	0.0082384115	0.10239441	0.029775932	0.004151096	0.004429848	0.005938192	0.02137404
0.0	0.009791053	0.11112345	0.0014080763	0.0116177015	0.038399342	0.042607885	0.00554306	0.014217406	0.0063280524	0.008084934
0.0	0.0016157936	0.020048363	0.0011557406	0.0047625056	0.03361157	0.018402763	0.0014949064	0.0035364425	0.0020623382	0.004242941
0.0	0.0016287388	0.028343247	0.024507094	0.01931476	0.08236515	0.023126982	0.0041884305	0.0059402105	0.0022873147	0.017518805
0.0	0.001628738	0.028343247	0.024507105	0.019314773	0.08236513	0.023126982	0.0041884305	0.0059402105	0.0022873147	0.017518805
0.0	0.018106977	0.54331154	0.5209258	0.42662674	0.60173374	0.35648486	0.09311475	0.09660208	0.034145955	0.69354755
0.0	0.002325749	0.11095168	0.038856193	0.033388495	0.176325	0.1092124	0.01393258	0.04201226	0.0069375997	0.100989394
0.0	0.0020842964	0.037448432	0.05325896	0.029525904	0.17914645	0.044286117	0.010876207	0.005821019	0.007872162	0.06577286
0.0	0.012124293	0.16103722	0.028305635	0.04508496	0.08823739	0.06365598	0.013775158	0.025707437	0.008335723	0.026379695
0.0	0.0016287388	0.028343253	0.024507105	0.019314764	0.08236515	0.023126977	0.0041884347	0.0059402077	0.0022873147	0.017518805
0.0	0.0016287388	0.028343247	0.024507105	0.019314773	0.08236515	0.023126977	0.0041884305	0.0059402105	0.0022873147	0.017518805
0.0	0.0016157936	0.020048369	0.0011557406	0.0047625033	0.03361157	0.018402755	0.001494905	0.0035364404	0.0020623363	0.004242941
0.0	0.05186686	0.056371756	0.015462834	0.007017864	0.13281105	0.086787	0.0044126557	0.064804524	0.003589872	0.005097685
0.0	0.051866896	0.056371756	0.015462842	0.007017864	0.13281101	0.086787	0.0044126557	0.064804524	0.003589874	0.0050976826
0.0	0.076489896	0.1067501	0.024109596	0.016066402	0.13389404	0.118537344	0.012516205	0.15110582	0.004659849	0.016918086
0.0	0.45177597	0.7750676	0.24206546	0.075994596	0.855769	0.82040054	0.16661614	0.65635693	0.013526809	0.8291805
0.0	0.04193995	0.06033079	0.039478805	0.010595249	0.23944493	0.13832666	0.008524758	0.06942302	0.011457072	0.027054066
0.0	0.29036915	0.26869026	0.022715107	0.017707737	0.13303635	0.20325437	0.015480105	0.23505105	0.012151679	0.011156606
0.0	0.051866896	0.056371756	0.015462834	0.007017867	0.13281097	0.08678702	0.0044126557	0.064804524	0.003589874	0.0050976826
0.0	0.001615792	0.020048369	0.0011557417	0.004762508	0.03361157	0.018402755	0.0014949042	0.003536439	0.0020623382	0.0042429427
0.0	0.0016157936	0.020048369	0.0011557406	0.0047625033	0.03361157	0.018402763	0.001494905	0.0035364404	0.0020623363	0.004242941
0.0	0.0022740879	0.04336137	0.0014954474	0.012530675	0.035343867	0.025508419	0.0051637613	0.008564689	0.0025253752	0.012372156
0.0	0.0017155453	0.07258233	0.0017806675	0.00742652	0.07691673	0.06796006	0.005360715	0.026517259	0.0050920555	0.031151183
0.0	0.001800381	0.02653885	0.002593671	0.008238416	0.10239443	0.029775925	0.004151098	0.004429848	0.005938189	0.02137404
0.0	0.0016157936	0.020048363	0.0011557406	0.0047625056	0.03361157	0.018402755	0.001494905	0.0035364404	0.0020623382	0.0042429427
0.0	0.00870175	0.033153523	0.00707734	0.012172498	0.14191425	0.028030325	0.0032800445	0.023284135	0.0048704394	0.057186194
0.0	0.00870175	0.033153523	0.00707734	0.012172503	0.1419143	0.02803031	0.0032800462	0.023284119	0.0048704348	0.057186194
0.0	0.01039257	0.07054299	0.010367819	0.028938867	0.13950181	0.039067656	0.010456936	0.06640165	0.005523269	0.20249766
0.0	0.012809626	0.1338744	0.010250837	0.025462493	0.24512595	0.12426488	0.011514589	0.13608077	0.012980738	0.28492138
0.0	0.008302565	0.03517012	0.016533982	0.018083882	0.25356868	0.060787044	0.0081132315	0.03167777	0.014727307	0.31605092
0.0	0.2493152	0.7688406	0.20657876	0.20358679	0.7875636	0.77963257	0.3278193	0.54794985	0.2895882	0.6890185
0.0	0.00870175	0.033153515	0.00707734	0.012172503	0.14191431	0.02803032	0.0032800462	0.023284115	0.0048704348	0.057186194
0.0	0.0022715393	0.045433857	0.010537386	0.006983185	0.13212666	0.06719412	0.0026154027	0.009542935	0.002341695	0.015253749
0.0	0.0022715393	0.045433857	0.01053738	0.006983185	0.13212663	0.067194134	0.0026154027	0.009542935	0.002341695	0.015253756
0.0	0.0033520225	0.08945826	0.015681885	0.016899569	0.14420313	0.07441468	0.008093769	0.028788567	0.0026884624	0.066193014
0.0	0.004181785	0.17915674	0.016970834	0.011475189	0.24614108	0.22883995	0.0093288515	0.075443774	0.0058846604	0.11943103
0.0	0.0029509512	0.048719108	0.027427634	0.010375973	0.27637202	0.11395004	0.0069741905	0.013313404	0.0060948576	0.105126694
0.0	0.017733185	0.2260874	0.013133248	0.017238617	0.12945326	0.14713526	0.00927613	0.05377169	0.0067606224	0.051225387
0.0	0.056223944	0.3427093	0.059546664	0.021320654	0.60094285	0.3947515	0.0053213313	0.20353562	0.018104315	0.56847167
0.0	0.00029792608	0.0045551755	0.00015635672	0.0013238462	0.004275232	0.0012370505	0.00015837913	0.0015167147	0.0018988069	0.000844572
[truncated: 18,834 more rows]
