# Supplementary material for: Teasing out missing reactions in genome-scale metabolic networks through hypergraph learning
Source: Nat Commun. 2023 Apr 25;14:2375. doi: 10.1038/s41467-023-38110-7 (PMC10130184; doi:10.1038/s41467-023-38110-7)
Supplement: Supplementary file 4 — Source Data [file 41467_2023_38110_MOESM4_ESM.zip › Source Data/Figure 2/j-m/iEcDH1_1363_nhp.csv]

	0	0.1	0.1.1	0.1.1.1	0.1.1.1.1	0.1.1.1.1.1	0.1.1.1.1.1.1	0.1.1.1.1.1.1.1	0.1.1.1.1.1.1.1.1	0
1.0	0.57167494	0.06745398	0.56776655	0.58464974	0.011420713	0.5846641	0.58008575	0.014320093	0.57926214	0.5741163
1.0	0.57184863	0.56442934	0.5695502	0.58240396	0.012090949	0.58515227	0.01970633	0.58085185	0.6499868	0.57334906
1.0	0.5745472	0.5553639	0.015065586	0.58305955	0.013470214	0.5760458	0.020138241	0.5803492	0.5711389	0.5736388
1.0	0.58520263	0.55331564	0.014245716	2.0000913e-05	0.5455199	0.00047954352	0.59009075	0.57842505	0.5709214	0.5726225
1.0	4.468572e-05	0.5704644	0.5716072	0.013409828	0.5664246	0.57814693	0.5794601	0.5801213	0.5716022	0.5736105
1.0	0.5731396	0.55312	0.57454467	0.5826695	0.57182354	0.57849926	0.5806276	0.5810066	0.5766871	0.5730183
1.0	0.5892667	0.5536268	0.5746823	0.025826598	0.016396495	0.58277565	0.58227533	0.58022904	0.57195014	0.004827247
1.0	0.5842398	0.63209736	0.021520432	0.011966949	0.5651736	0.57866776	0.5806766	0.6036899	0.58044815	0.008121148
1.0	0.5756384	0.5648727	0.57239753	0.5813627	0.56706625	0.58538544	0.00011677516	0.58034587	0.5781084	0.5747877
1.0	0.5755581	0.5563397	0.5737407	0.009271293	0.565224	0.5836549	0.33967867	0.57767534	0.57216644	0.5725774
1.0	0.573758	0.5534157	0.5744396	0.58142364	0.009384807	0.11561076	0.5807093	0.57784474	0.5790809	0.007931568
1.0	0.5854101	0.5549466	0.02063631	0.5848777	0.56593233	0.65348977	0.014294043	0.5804159	0.57118505	0.57273984
1.0	0.10543857	0.5538674	0.56843984	0.5833111	0.56534165	0.5838401	0.5896856	0.012210801	0.57914716	0.57210493
1.0	0.5744037	0.55421865	0.5655443	0.015760666	0.57101077	0.58260643	0.5895616	0.57724315	0.57842904	0.5738834
1.0	0.59031564	0.5571517	0.57004046	0.58215976	0.5700795	0.5818853	0.012602055	0.57863265	0.56751657	0.5753022
1.0	0.3940139	0.5045268	0.00022572282	0.5818386	0.5711605	0.5823166	0.5899176	0.5772764	0.57115936	0.5728426
1.0	0.589464	0.5688821	0.5715067	0.5823433	0.565765	0.5809079	0.5813869	0.57719886	0.019227343	0.57432044
1.0	0.5757782	0.5649452	0.57459426	0.5824744	0.02475942	0.04552496	0.027069831	0.009107464	0.57100016	0.44761273
1.0	0.5918744	0.55394197	0.5675098	0.5820129	0.57270074	0.5780942	0.58010334	0.575461	0.5702728	0.57314277
1.0	0.58750623	0.00873397	0.6169113	0.02075359	0.57134885	0.5816627	0.588871	0.5801609	0.57415676	0.5701718
1.0	0.5876568	0.5652385	0.016615447	0.014561188	0.01808659	0.0002604371	0.5879516	0.57690144	0.576447	0.57443166
1.0	0.04825824	0.5549299	0.5687168	0.5822914	0.5714885	0.57849056	0.5819308	0.5769558	0.56956	0.5743759
1.0	0.5864547	0.5535631	0.02301371	0.5840646	0.57042605	0.5804118	0.007734602	0.57745194	0.5783127	0.5712976
1.0	0.57349664	0.5514619	0.5686491	0.020658217	0.5646832	0.5790443	0.5906437	0.576834	0.57613546	0.57437223
1.0	0.5884545	0.020001087	0.57270426	0.5825692	0.025506955	0.5819789	0.014894878	0.5807349	0.00021601697	0.0062482897
1.0	0.70872575	0.5576561	0.57248384	0.5833178	0.56673545	0.5787484	0.025818957	0.57420105	0.5713856	0.51973253
1.0	0.5771961	0.5677628	0.5675419	0.012250261	0.5652654	0.5817577	0.58097804	0.5772593	0.5700169	0.010737599
1.0	0.5713925	0.55397314	0.0142581025	0.58054084	0.5709708	0.5812256	0.009848973	0.57717615	0.57915986	0.5722661
1.0	0.58606446	0.55347097	0.01225538	0.58221537	0.5666284	0.581075	0.58110136	0.5790978	0.57094777	0.57211107
1.0	0.5897764	0.5542136	0.5677462	0.5839595	0.57139635	0.3152315	0.58049405	0.022486245	0.01157644	0.57427603
1.0	0.57420814	0.5566599	0.5664984	0.5820223	0.56585556	0.5849492	0.01541758	0.57815355	0.5714666	0.5739571
1.0	0.59082	0.5550309	0.57244873	0.582543	0.57156074	0.5818624	0.5813143	0.5803614	0.5805254	0.57192504
1.0	0.5775581	0.55298257	0.00075839716	0.5824623	0.570242	0.5800589	0.44404238	0.58134794	0.57029957	0.5742177
1.0	0.5908513	0.5580402	0.56753474	0.5829406	0.02132443	0.5814736	0.00010715259	0.5769159	0.57759863	0.0036541754
1.0	0.57460916	0.5531141	0.5721261	0.5825224	0.5666911	0.5787181	0.5803935	0.57760054	0.5704389	0.007760338
1.0	0.10901784	0.55697906	0.57115924	0.58185834	0.011165542	0.5832666	0.017259762	0.5810173	0.011163563	0.5736613
1.0	0.57285017	0.5554162	0.56842947	0.5835974	0.009176717	0.5801707	0.013299225	0.5761517	0.57137555	0.5736956
1.0	0.055168703	0.56632286	0.57269543	0.58225447	0.565218	0.5756601	1.2538973e-05	0.5780322	0.57162803	0.009962638
1.0	0.072727434	0.018057115	0.56790566	0.58395106	0.570266	0.58305496	0.01157733	0.5826428	0.57180303	0.5723599
1.0	0.59113795	0.56632394	0.5655903	0.008762278	0.5657405	0.58506036	0.58417207	0.5800784	0.5704869	0.0070783184
1.0	0.5903157	0.57025754	0.5715188	0.58328146	0.5660887	0.5840889	0.010109036	0.57971084	0.5733173	0.5718553
1.0	0.5858117	0.018613938	0.0054763467	0.56103873	0.57205784	0.5785381	0.69836473	0.028879846	0.56827664	0.57304263
1.0	0.5878059	0.01598785	0.5689261	0.58430815	0.5726169	0.578186	0.58004993	0.580798	0.57831645	0.5725343
1.0	0.5721064	0.5735127	0.57126415	0.5819008	0.56605387	0.047455493	0.015333834	0.5768253	0.5783263	0.5741739
1.0	0.5902126	0.56475466	0.032291774	0.5845411	0.57228476	0.5819276	0.010243665	0.01538416	0.5696285	0.57099545
1.0	0.57926935	0.55262166	0.56665796	0.581943	0.56357485	0.5850716	0.5872298	0.5777273	0.6202715	0.5730133
1.0	0.035481747	0.5638378	0.56798106	0.58468837	0.56545144	0.17625119	0.5910209	0.5798178	0.5708744	0.0064007547
1.0	0.57696164	0.56680346	0.57330865	0.5849953	0.570569	0.58484393	0.57920957	0.0155603	0.57172966	0.5730672
1.0	0.58546966	0.5645523	0.5707417	0.5838764	0.008675781	0.07717461	0.58863443	0.5807437	0.57110834	0.5739317
1.0	0.5872187	0.016503066	0.5751122	0.5822535	0.009688605	0.58064955	0.58317024	0.5780219	0.5771893	0.5734913
1.0	0.57381225	0.5516535	0.5731054	0.017089235	0.57102066	0.5825057	0.5803643	0.57748336	0.031104404	0.0065392307
1.0	0.5751812	0.5647786	0.57545865	0.025901638	0.5656578	0.5789392	0.581702	0.58040184	0.57736975	0.5732016
1.0	0.0015090357	0.5544957	0.5745896	0.58192456	0.564744	0.00044657322	0.59083796	0.017082036	0.57719016	0.012457981
1.0	0.5747004	2.271752e-05	0.5741685	0.5846523	0.5658792	0.5547011	0.005867216	0.5832176	0.0063027753	0.5713855
1.0	0.4855557	0.567461	0.571636	0.58293086	0.57085145	0.108032495	0.5920717	0.5827612	0.5712405	0.5723973
1.0	0.5903287	0.5640156	0.013430725	0.58273196	0.5696745	0.0015793745	0.5928329	0.008158768	0.57106775	0.57272446
1.0	0.58761996	0.5654922	0.024482364	0.020041086	0.5696373	0.5778409	0.5803533	0.57688946	0.5784567	0.5740664
1.0	0.585275	0.55426145	0.5658184	0.5816998	0.5686689	0.06898395	0.5804303	0.579382	0.013722099	0.5738464
1.0	0.05460592	0.020316303	0.016678993	0.5395541	0.5695675	0.57809305	0.5809745	0.01404096	0.57937354	0.010719117
1.0	0.03574864	0.5560279	0.5724187	0.58226836	0.6652179	0.5789183	0.014246554	0.5767666	0.010697991	0.5747335
1.0	0.14350833	0.5518283	0.5704312	0.007176155	0.010898626	0.06039881	0.021996446	0.5756215	0.57220435	0.57212114
1.0	0.5852877	0.5541109	0.57118887	0.011704554	0.024528392	0.5785351	0.58975863	0.57591933	0.57240593	0.5737489
1.0	0.58141136	0.5646808	0.56791925	0.5834536	0.56481683	0.5780374	0.5838798	0.0143445935	0.00018655206	0.57420224
1.0	0.085189044	0.5520215	0.57421744	0.009513189	0.5723703	0.5827695	0.5812789	0.57995915	0.035232693	0.007859406
1.0	0.57852685	0.56489915	0.5677542	0.5833956	0.57135534	0.58053577	0.5928453	0.5753204	0.571426	0.5741358
1.0	0.5859896	0.55598366	0.5667586	0.0143253915	0.57193947	0.57926655	0.5795082	0.57947516	0.5762673	0.57141256
1.0	0.575693	0.019802427	0.5726267	0.5641965	0.5651786	0.57861257	0.5887658	0.5803096	0.571862	0.57501036
1.0	0.5759588	0.55337054	0.019501027	0.009610323	0.565624	0.58344537	0.5932372	0.5757402	0.57689905	7.279121e-05
1.0	0.5751009	0.55492014	0.5727114	0.5821663	0.008310978	0.58140427	0.58088636	0.5816161	0.5705322	0.5739881
1.0	0.576433	0.56714475	0.57232744	0.5850481	0.5705747	0.5828993	0.59141445	1.5386913e-05	0.57646704	0.010293469
1.0	0.0003525389	0.17889301	0.5722548	0.58406705	0.57096136	0.5847341	0.58052033	0.58084995	0.57475567	0.007965114
1.0	0.58506805	0.020158995	0.56752	0.015603029	0.5657484	0.5791468	0.5925903	0.5796235	0.01012576	0.5712673
1.0	0.5864499	0.5627275	0.57073396	0.580545	0.57242984	0.6539888	0.58067214	0.57724196	0.5812817	0.5746958
1.0	0.5918054	0.56394476	0.56743	0.007860425	0.5665527	0.5813523	0.016184563	0.023148064	0.58544207	0.57318956
1.0	0.5849065	0.013357599	0.5734975	0.5844774	0.5657113	0.57920253	0.57826483	0.5764276	0.00041733863	0.57434267
1.0	0.57192963	0.5641446	0.5671091	0.5850491	0.56576526	0.5786878	0.58076566	0.5823495	0.5712352	0.5742367
1.0	0.59059316	0.56740266	0.57004786	0.5817868	0.57166696	0.03450236	0.014073845	0.5767394	0.5700616	0.010997124
1.0	0.16203818	6.965416e-05	0.57395136	0.5824169	0.56455135	0.5820676	0.59230685	0.58072656	0.033680417	0.57188773
1.0	0.5746728	0.022226484	0.5677451	0.5829821	0.5673602	0.5782208	0.5811906	0.57530874	0.021916881	0.5744621
1.0	0.76476526	0.17843483	0.57579005	0.025912918	0.01470132	0.57833755	0.59125227	0.015479917	0.57806736	0.0063868137
1.0	0.16942224	0.032011934	0.56690085	0.58325535	0.5703302	0.580406	0.5905789	0.5803274	0.57756853	0.5723099
1.0	0.5881739	0.5537257	0.57499206	0.58394927	0.009529549	0.05550899	0.5883685	0.580622	0.5679391	0.57155985
1.0	0.6643022	0.015587884	0.5665835	0.4901742	0.570676	0.58027196	0.58368874	0.57600254	0.5722306	0.5737005
1.0	0.58754677	0.5565855	0.5678355	0.58253205	0.56562907	0.5789802	0.5802817	0.013748133	0.57257634	0.007500497
1.0	0.58574635	0.568776	0.5747372	0.0069685522	0.565887	0.5848537	0.58066785	0.57779443	0.5727733	0.571015
1.0	0.5735972	0.5691707	0.5715802	0.012770046	0.5706191	0.57900894	0.58169866	0.5772373	0.56970114	0.5733562
1.0	0.5748554	0.5684505	0.5749881	0.017090892	0.57150275	0.58201903	0.5810359	0.5558075	0.013520779	0.5733712
1.0	0.12631506	0.5696561	0.5745538	0.58479095	0.30934727	0.57916516	0.579609	0.5786342	0.00015951414	0.57325846
1.0	0.5857001	0.5535255	0.5682039	0.5842013	0.57138234	0.57879514	0.5798194	0.034190062	0.57094264	0.5737527
1.0	0.57798785	0.55475646	0.5661356	0.013352578	0.024658002	0.5854574	0.5809422	0.5812144	0.57861394	0.5730662
1.0	0.57434213	0.56431824	0.57486236	0.58282375	0.5730013	0.5834104	0.589358	0.5782571	0.5689128	0.0040347613
1.0	0.41975123	0.5700051	0.56943876	0.58287954	0.015470046	0.58097917	0.57922393	0.0118456	0.025214523	0.57274395
1.0	0.5844359	0.5518858	0.5695792	0.58312947	0.57184756	0.09740218	2.0935684e-05	0.013368211	0.5714941	0.5730114
1.0	0.57447946	0.56652075	0.57086855	0.0106847165	0.007674658	0.5793091	0.59286666	0.57797295	0.0119004175	0.0058485633
1.0	0.47773838	0.5645406	0.5755472	0.009607615	0.5660289	0.0028634856	0.5799949	0.5762232	0.5813438	0.5747068
1.0	0.9374897	0.56574327	0.5705094	0.5833327	4.1273594e-05	0.5796858	0.5802753	0.012524587	0.5711218	0.57003015
1.0	0.57421404	0.56355816	0.5676524	0.5834527	0.5655595	0.026424106	0.011702993	0.01821067	0.577616	0.57144934
1.0	0.5736013	0.55357176	3.647624e-05	0.5816607	0.5660059	0.038725022	0.59014845	0.016055454	0.57083994	0.5739876
1.0	0.5762143	0.5560954	0.021605816	0.58455116	0.572097	0.57874495	0.58965766	0.58137614	0.5777147	0.57171285
1.0	0.008701537	0.6446162	0.5664534	0.011521587	0.010853756	0.5772203	0.0643561	0.016838368	0.5684834	0.5740563
1.0	0.073963374	0.5572557	0.5719218	0.5828518	0.5642963	0.58100796	0.58075345	0.57634723	0.012765742	0.007815349
1.0	0.5867748	0.5548951	0.017926307	0.017599424	0.56470114	0.577602	1.562439e-05	0.5767775	0.018123949	0.57510096
1.0	0.5843626	0.56781113	0.56679755	0.5834463	0.008406305	0.57872677	1.9803127e-05	0.5821369	0.58048344	0.007954736
1.0	0.5725826	0.17712572	0.56754893	0.5831457	0.52583855	0.5807878	0.5888778	0.5765963	0.5706139	0.5735984
1.0	0.029271625	0.5534743	0.5726736	0.5811701	0.57034487	0.5795097	0.5812077	0.01797619	0.57166326	0.57420856
1.0	0.5916573	0.014103234	0.57388335	0.5830964	0.5656158	0.5789184	0.58979875	0.5776251	0.56998396	0.5729198
1.0	0.57484204	0.55422735	0.5707759	0.58315307	0.565997	0.47269168	0.59089416	0.5829913	0.5789564	0.5730673
1.0	0.57468927	0.5636977	0.56770587	0.583144	0.00014174142	0.5788439	0.5936157	0.58126587	0.5701656	0.5733077
1.0	0.59134066	0.5634367	0.5636817	0.5821219	0.5661014	0.030491808	0.5798214	0.02475133	0.58067447	0.57480407
1.0	0.58698446	0.5572988	0.5685957	0.5830407	0.02363029	0.580953	0.5897204	0.03420696	0.5791089	0.5715569
1.0	0.58555955	0.5645463	0.56880254	0.005280232	0.5651926	0.034523707	0.58010757	0.581154	0.0155712245	0.5350309
1.0	0.10921242	0.018712966	0.010116202	0.006478318	0.045333818	0.582755	0.5891071	0.57676315	0.5768787	0.57326263
1.0	0.5761286	0.5666465	0.57505894	0.5840184	0.007998502	0.5842683	0.59304297	0.013759749	0.58034945	3.3128308e-05
1.0	0.5914703	0.018142555	0.5678066	0.58352476	0.57152367	0.00021566855	0.57835364	0.5768319	0.572991	0.5744125
1.0	0.5852299	0.012499413	0.56620747	7.2060364e-05	0.56609493	0.57795477	0.58031344	0.012231593	0.580486	0.57527983
1.0	0.5844118	0.56386894	0.29752442	0.58419985	0.5654854	0.5814813	0.5890666	0.58060545	0.57985497	0.5749861
1.0	0.57634133	0.019743675	0.5510369	0.5832368	0.56551576	0.5823674	0.007042983	0.5769047	0.5815601	0.5735723
1.0	0.58599055	0.5555982	3.4660556e-05	0.5826269	0.57193905	0.5786793	0.58096176	0.5766167	0.0069682286	0.5726074
1.0	0.57304674	0.5644401	0.012057874	0.58064884	0.5660375	0.5785358	0.5806548	0.5812844	0.57034385	0.5732716
1.0	0.5741438	0.56244767	0.5666427	0.58289075	0.57237947	0.576568	0.5902219	0.012732733	0.05022861	0.010116335
1.0	0.58638525	0.56901544	0.57072514	0.58485407	0.5715975	0.06965333	0.58008546	0.5765011	0.58145344	0.5726394
1.0	0.59209955	0.5538744	0.5743215	0.007354555	0.5651167	0.5781761	0.57750726	0.57713634	0.5814504	0.57139415
1.0	0.5754847	0.569795	0.5739465	0.5826696	0.022216627	0.57854086	0.06421614	0.57930624	0.57770264	0.5739812
1.0	0.5758993	0.5533123	0.57506794	0.58377916	0.56618375	0.5790316	0.5811264	0.0151800215	0.57840616	0.5719505
1.0	0.5786119	0.55540204	0.5950985	0.5845834	0.56647795	0.0019238987	0.5897743	0.01655379	0.5786549	0.009991859
1.0	0.3656492	0.56470126	0.56727874	0.5802506	3.921796e-05	0.5827102	0.02339982	0.016094558	0.57202244	0.008482785
1.0	0.15838088	3.9940325e-05	0.5709029	0.58174014	0.5655877	0.05362564	0.015233414	0.57707816	0.57135284	0.57407147
1.0	0.58968884	0.5655745	0.013577711	0.58312935	0.5717206	0.58193696	0.58856	0.5764486	0.5692661	0.5748457
1.0	0.5762607	0.014773452	0.5752888	0.5822339	0.56588066	0.00017781615	0.5801987	0.57853585	0.025756424	0.57207286
1.0	0.7258128	0.5642729	0.018048177	0.5820599	0.56537455	0.58302206	0.59091634	0.57650095	0.5768299	0.5710561
1.0	0.57743406	0.5537238	0.5674219	0.583778	0.56423324	0.5789537	0.5900885	0.5779519	0.5718479	0.019218182
1.0	0.036134128	0.5657919	0.57085556	0.58330214	0.57308275	0.5804368	0.016010387	0.5779871	0.578861	0.46323347
1.0	0.5845087	0.55628026	0.014332652	0.019496396	0.5671799	0.5772634	0.58837324	0.577494	0.03368347	0.009242539
1.0	0.58049434	0.5638085	0.57560235	0.55620515	0.566877	0.3363854	0.5887116	0.57663375	0.5784699	0.008432452
1.0	0.5766062	0.5537496	0.56693125	0.58117026	0.029308053	0.00144706	0.57814544	0.57748175	0.57109725	0.57533413
1.0	0.5752599	0.5663132	0.56698275	0.007902931	0.023125	0.5809775	0.5932622	0.02119578	0.5702596	0.019152017
1.0	0.5743125	0.5552577	4.129001e-05	0.58216906	0.536387	0.5849368	0.59013265	0.57747597	0.57115483	0.573138
1.0	0.5734562	0.56377786	0.013918776	0.58456606	0.3649587	0.57931465	0.5794	0.5775151	0.57875025	0.5724952
1.0	0.5902797	0.5557624	0.023524893	0.5847429	0.5729105	0.578691	0.5815638	0.5807654	0.027002422	0.57320493
1.0	0.5850011	7.593676e-05	0.29744217	0.5845741	0.5655109	0.578665	0.57932645	0.016532378	0.014605187	0.00774672
1.0	0.578106	0.5656907	0.5666301	0.58083165	0.013861719	0.5778853	0.5775666	0.0139436945	0.5786376	0.57465065
1.0	0.5911152	0.5637664	0.573919	0.013225124	0.023490736	0.5785547	0.58942515	0.57727784	0.063042395	0.00013905264
1.0	0.5761763	0.5519067	0.5672912	0.5835534	0.5641585	0.5789086	0.007670291	0.01373024	0.577561	0.5714547
1.0	0.5797924	0.55999696	0.56758535	0.5823361	0.56477994	0.5778707	1.2915389e-05	0.581752	0.569992	0.574431
1.0	0.10025984	0.55327076	0.014819433	0.014793969	0.5658962	0.0008009101	0.0089616645	0.58284616	0.57431906	0.57450074
1.0	0.5863671	0.5644035	0.019749394	0.5832608	0.5653006	0.5783309	0.59217596	0.010955598	0.57231224	0.5746238
1.0	0.58831483	0.17728586	0.5728755	1.8062514e-05	0.01242234	0.5815758	0.5898408	0.58319914	0.57013166	0.5730195
1.0	0.630201	0.55401516	0.5717894	0.007184636	0.57139266	0.027139038	0.58084035	0.57888854	0.57820326	0.006367887
1.0	0.06144285	0.56639385	0.021559438	0.020180598	0.5700137	0.5821978	0.011976159	0.019069478	0.5974996	0.5730474
1.0	0.5920955	0.56923306	0.018205896	0.58320296	0.012431633	0.57867944	0.593254	0.5808287	0.5785153	0.57115835
1.0	0.5781167	0.5642453	0.029130245	0.46220386	0.56571364	0.5793494	0.5915419	0.5775142	0.5691483	0.5748023
1.0	0.58970606	0.565582	0.5730519	0.58335996	0.5667628	0.11779003	0.5820264	0.52989763	0.57610255	0.57330686
1.0	0.5842221	0.5550069	0.020534998	0.58448946	0.56678784	0.032803778	0.011007735	0.010297379	0.58061814	0.5741328
1.0	0.5803519	0.5535524	0.5666802	0.5836498	0.5654785	0.5789262	0.016319035	0.58132714	0.57088727	0.008332661
1.0	0.58493257	0.555041	0.572587	0.5806974	0.5706048	0.5794569	0.6574666	0.5771948	0.58204424	0.57266355
1.0	0.575989	0.55460125	0.5747867	0.5824857	0.57035166	0.58128726	0.06441632	0.014665349	0.025977727	0.5720342
1.0	0.5766977	0.019807518	0.574639	0.58257663	0.5737446	0.5819057	0.5921625	0.5752855	0.00041743217	0.571415
1.0	0.3668228	0.012337019	0.5715598	0.582748	0.5651981	0.58223665	0.5926553	0.57711554	0.5696858	0.57259
1.0	0.57400227	0.4832707	0.57454824	0.5840853	0.57061934	0.20390798	0.011176197	0.57982093	0.5708915	0.573527
1.0	0.57422984	0.5573766	0.5699788	0.5835134	0.57088524	0.11729586	0.022075603	0.034009945	0.009283026	0.57309544
1.0	0.5736365	4.1555984e-05	0.01359446	0.5832646	3.8062102e-05	0.5785394	0.588697	0.015563455	0.5787938	0.0087331245
1.0	0.57418054	0.01664472	0.5666672	0.5825968	0.57213575	0.043122966	0.5792757	0.57736874	0.5701257	0.5750467
1.0	0.59217525	0.5531786	0.57201755	0.5830506	0.5673564	0.5851558	0.5927923	0.58206326	0.57252216	0.57331157
1.0	0.7162456	0.55300844	0.56728834	0.5839896	0.57145894	0.033831775	0.6653916	0.57869565	0.5760401	0.5736349
1.0	0.5757673	0.57033885	0.53431475	2.786364e-05	0.5655165	0.5783172	0.58785856	0.58099836	0.5702615	0.0054735923
1.0	0.5897031	0.5535289	0.56733316	0.015237727	5.8869784e-05	0.57621974	0.0106166145	0.58280677	0.58161235	0.009125069
1.0	0.5801553	0.021973433	0.57466197	0.013871864	0.5655182	0.12281041	8.127017e-05	0.575014	0.57813513	0.572212
1.0	0.5788728	0.5529662	0.56952345	0.58071554	0.5647179	0.08204559	0.5807847	0.5782312	0.5713258	0.007988985
1.0	0.5858572	0.0171542	0.57405716	0.58189166	0.56705904	0.5814546	0.5809394	0.5762825	0.57193756	6.46182e-05
1.0	0.58055204	0.55341613	0.544639	0.5827478	0.6332507	0.5835487	0.57928497	0.5809965	0.014363976	6.029674e-05
1.0	0.57895344	0.56393194	0.5675633	0.5810001	0.57281613	0.05682379	0.022563452	0.5772769	0.57073975	0.004756956
1.0	0.15602043	0.55584395	0.5691259	0.5822588	0.015112251	0.5820862	0.58261573	0.014899889	0.5715007	0.011018615
1.0	0.5741691	0.56653	0.575475	0.58183676	0.5695155	0.49466324	0.021921523	0.576921	0.012870422	0.57214344
1.0	0.026531843	0.55514425	0.5722713	0.58311313	0.5659787	0.5778729	0.5885239	0.581912	0.5709663	2.4131361e-05
1.0	0.16627245	0.55374384	0.5664567	0.58336025	0.56547683	0.5825015	0.5902434	0.00013781473	0.57266134	0.010296307
1.0	0.58558524	0.5581527	0.020892087	0.5839765	0.57152617	0.5809946	0.5797019	0.017422605	0.016579187	0.57177556
1.0	0.57462865	0.013964388	0.56777424	0.58285004	0.56487375	0.5816943	0.59080845	0.5777021	0.021110957	0.50231445
1.0	0.5792681	0.554382	0.56759226	0.017280731	0.017256536	0.5763382	0.5923919	0.015583024	0.00051509036	0.5749343
1.0	0.57387996	0.55383945	0.00028931364	0.58309066	0.56579846	0.5829296	0.5906363	0.57600397	0.5747829	0.57339853
1.0	0.5875539	0.1794203	0.5698794	0.009312216	0.6757881	0.3654766	0.5891427	0.5771324	0.0070183855	0.57371026
1.0	0.5852054	0.56405586	0.5714869	0.582535	0.5703495	0.58149076	0.58838797	0.5797683	0.0369396	0.0001399089
1.0	0.11662103	0.5584485	0.5749427	0.58351475	0.024470637	0.57823056	0.58041346	0.577304	0.56917995	0.006374377
1.0	0.57434344	0.5659291	0.56774074	0.58241206	1.9164961e-05	0.57555497	0.06419515	0.5771862	0.5700201	0.009127745
1.0	0.5742084	0.552061	0.5723519	0.58204687	0.5703891	0.58095783	0.5901789	0.5820883	0.050291568	0.007992247
1.0	0.5733135	0.56918645	0.5720215	0.5827953	0.573223	0.58269364	0.5808079	0.5762532	0.56996375	0.5712276
1.0	0.58524686	0.01820031	0.533149	0.58142215	0.5710082	0.10830198	6.772981e-05	0.58098245	0.57000315	0.006769129
1.0	0.5901811	0.56791204	0.57266474	0.58339256	0.5652377	0.012979455	0.5866903	0.58241343	0.58099985	0.57237476
1.0	0.5904568	0.5522118	0.048485573	0.58203536	0.021284103	0.57856613	0.025586242	0.5827877	0.57785714	0.5745107
1.0	0.59208345	0.5551482	0.019056799	0.5826245	0.56966084	0.5787845	0.013727986	0.5820082	0.00017232771	0.5736948
1.0	0.58027536	0.5554649	0.568168	0.5823731	0.55035055	0.086738184	0.012778958	0.5786335	0.012135103	0.5738239
1.0	0.574565	0.5662825	0.5671655	0.58269215	0.5719451	0.5824317	0.57994825	0.5773393	0.5708483	0.57177764
1.0	0.58306295	0.56448644	0.47547594	0.58378774	0.31962803	0.5767116	9.5103e-06	0.0106892595	0.5802946	0.57191443
1.0	0.584429	0.55331343	0.57222414	0.58450854	0.021738764	0.5833319	0.58879304	2.6526794e-05	0.57204056	0.5716655
1.0	0.58859754	0.55361336	0.021534856	0.010687877	0.016164206	0.57742	0.58934116	0.009172231	0.012753572	0.5733038
1.0	0.19335827	0.5704127	0.56920373	0.011962615	0.5656599	0.0018255363	0.5823141	0.5779533	0.56973845	0.019179663
1.0	0.57193196	0.016111225	0.012557035	0.011724163	0.5730357	0.5843785	0.58136815	0.5759404	0.033550717	0.5738241
1.0	0.5863921	0.5530075	0.5673291	0.010828751	0.5662874	0.055681586	0.5833339	0.015405794	0.57766706	0.5710161
1.0	0.5903336	0.5579874	0.018353831	0.010325491	0.56517965	0.5822748	0.02346881	0.5776915	0.5797042	0.57189363
1.0	0.5762187	0.5601936	0.5692457	0.5640495	0.062642686	0.5829712	0.014210612	0.57786363	0.57773787	0.57323074
1.0	0.19050401	0.56493783	0.56943595	0.5808857	0.56583214	0.028941212	0.014003797	0.57699865	0.57793057	0.57188433
1.0	0.57907254	0.5651357	0.031070163	0.5840379	0.0105034625	0.5831609	0.58183837	9.6614494e-05	0.012245588	0.5707222
1.0	0.57800055	0.55333245	0.57553935	0.58126134	0.565752	0.57903	0.580034	0.5128529	0.015038263	0.57456976
1.0	0.5774822	0.55301607	5.6443274e-05	2.391954e-05	0.5660608	0.5771202	0.5896564	0.5764423	0.00028134306	0.572405
1.0	0.57500935	0.5643831	0.5752826	1.988968e-05	0.5665931	0.050889548	0.57831705	0.5800378	0.5805032	0.57360715
1.0	0.05012779	0.550608	0.5685835	0.5820961	0.56467307	0.58392596	0.5830303	0.5807279	0.5705101	9.549593e-05
1.0	0.5749101	0.00022185699	0.5675703	0.58346355	0.56379247	0.03216996	0.590113	0.5809071	0.576817	0.57508266
1.0	0.5901348	0.55384934	0.56601125	0.58393395	0.5637673	0.5876901	0.0145957535	0.57775646	0.0067663407	0.011491108
1.0	0.57444	0.5659732	0.5720457	0.011879271	0.57086897	0.14674835	0.5810929	0.5812945	0.57986206	0.572317
1.0	0.07845952	0.56814116	0.012697977	0.5847129	0.57106686	0.57725114	0.5821737	0.57826775	0.57779616	0.57233745
1.0	0.13940603	0.5638952	0.56841755	7.477788e-05	0.5645523	0.57824177	0.5876997	0.5809636	0.57873607	0.57260054
1.0	0.575681	0.55458504	0.56660885	0.5603485	0.56504154	0.5781424	0.5926821	0.5788778	0.5690804	0.54196393
1.0	0.5734838	0.5622774	0.5689201	0.0128611075	0.5699776	0.58027244	0.58865666	0.5774314	0.57865596	0.57328343
1.0	0.5741405	0.5692434	0.5697491	0.5820681	0.5725918	0.57759243	0.71939445	0.5808009	0.57154524	0.5713531
1.0	0.575758	0.019975595	0.5679841	0.58309996	0.5701217	0.57819355	0.5809138	0.58185667	0.5703303	0.006245312
1.0	0.58440894	0.017530553	0.5726167	0.58257526	0.023074597	0.57984704	0.58196527	0.57845837	0.58122516	0.57420963
1.0	0.5864008	0.026937477	0.5748392	0.5819255	0.571569	0.056426354	0.5811945	0.0111696385	0.5703189	0.57358766
1.0	0.57572913	0.5536553	0.5683335	0.5844567	0.5702071	0.65441066	0.012652887	0.010460011	0.5686941	0.5725548
1.0	0.67311215	0.5545475	0.5667998	0.016464809	0.03992143	0.5774307	0.59137934	0.5745061	0.0130474605	0.5721676
1.0	0.57542926	0.5554689	0.57100976	0.58284956	0.5694674	0.100847356	0.5898476	0.010990477	0.57594717	0.57467747
1.0	0.052527845	3.372204e-05	0.5676094	0.5826669	0.57041013	0.5827783	0.588485	0.016135354	0.00054742995	0.5733543
1.0	0.18296184	0.0133375665	0.56882244	0.58216625	3.4079992e-05	0.58237785	2.7254118e-05	0.5797855	0.5789867	0.5730346
1.0	0.5750317	0.033520777	0.56683385	0.5821398	0.5726145	0.57952493	0.58172125	0.014395746	0.0063384804	0.012646263
1.0	0.036183205	0.5576766	0.5688941	0.5848791	0.57192045	0.5771438	0.59036154	6.0248633e-05	0.012434684	0.5749517
1.0	0.57919055	0.5702762	0.021878125	0.58282125	0.56433856	0.5769399	0.5933046	0.57606244	0.5715388	0.57447183
1.0	0.58637697	0.17565553	0.5753586	0.5828237	0.56613773	0.5785989	0.5913934	0.57971936	0.5785759	0.573309
1.0	0.7703045	0.036014665	0.013913279	0.583073	0.009688554	0.58276004	0.57970834	2.4819712e-05	0.57151043	0.5734094
1.0	0.074606724	0.019007644	0.5660821	0.5837661	0.5713223	0.5828236	0.5799795	0.57734823	0.5809064	0.571715
1.0	0.5776824	0.019891847	0.5674044	0.010690611	0.026789403	0.052633766	0.5890064	0.57806665	0.5707342	0.57364875
1.0	0.5836429	0.56595623	0.029567946	0.5832394	0.57069063	0.5789401	2.3378296e-05	0.0043516527	0.5774268	0.5706978
1.0	0.5913971	0.017589947	0.5732905	0.58344495	0.021329056	0.5814392	0.59332377	0.0122706	0.56912047	0.5709707
0.0	0.06829616	0.018285602	0.019914122	0.015601235	0.011096131	0.05161459	0.012440799	0.01662256	0.007989548	0.0077259294
0.0	0.067622	0.018316828	0.019862227	0.015603828	0.011084698	0.051564693	0.012362644	0.016564218	0.008045067	0.0076870727
0.0	0.07650398	0.011364944	0.0145062925	0.010321375	0.011133783	0.049553446	0.023569362	0.013131495	0.008764337	0.0071119536
0.0	0.07633338	0.0113799125	0.014552139	0.010314203	0.011128214	0.049235303	0.02349038	0.013084706	0.008762398	0.007092042
0.0	0.1190176	0.011447004	0.022382632	0.011355368	0.009560898	0.049221553	0.010571721	0.012554812	0.01267308	0.007876609
0.0	0.11925431	0.011330717	0.02246565	0.011328997	0.009540519	0.04929335	0.010513177	0.012577758	0.012686743	0.007893332
0.0	0.358228	0.015802944	0.027571619	0.015342302	0.026153088	0.1833551	0.0100807035	0.015228207	0.02345807	0.006795803
0.0	0.16894986	0.01391451	0.027705804	0.008357636	0.013099715	0.10138308	0.01610743	0.010969743	0.013688634	0.008499738
0.0	0.16814485	0.01397043	0.027568992	0.008380101	0.013170847	0.100884505	0.016115163	0.010876956	0.01368203	0.008453553
0.0	0.16775607	0.013911527	0.027599476	0.008344873	0.0131813	0.10148296	0.016124027	0.010891191	0.013654716	0.0084920665
0.0	0.44804028	0.0113089755	0.01676149	0.015938863	0.025464818	0.07765584	0.01410946	0.017513733	0.019754222	0.007937975
0.0	0.5810504	0.009012841	0.015985226	0.01544532	0.02480139	0.13553785	0.013730925	0.018487435	0.014767866	0.008710759
0.0	0.23576456	0.011783883	0.015356976	0.016843097	0.023115564	0.07300595	0.009673692	0.01827106	0.022537053	0.007587719
0.0	0.7688632	0.09200218	0.05296993	0.027903924	0.12206864	0.40952992	0.039065897	0.03959528	0.074924454	0.013303104
0.0	0.32639855	0.014009857	0.020198228	0.016051237	0.02836251	0.09564334	0.00898011	0.018901167	0.016461859	0.006506596
0.0	0.43612963	0.017506408	0.025370322	0.01882737	0.018382533	0.21088104	0.016289376	0.015859094	0.016859222	0.008208905
0.0	0.5830955	0.064818755	0.068358794	0.037992932	0.10578268	0.47684807	0.04473217	0.03887417	0.06789552	0.013706053
0.0	0.31471857	0.009214854	0.013870736	0.017062718	0.023191318	0.10788788	0.01838371	0.014113501	0.021207754	0.0065207626
0.0	0.067382865	0.0076504736	0.007962345	0.010035878	0.011088086	0.037098933	0.01766134	0.011015987	0.0102814725	0.0068259
0.0	0.06721806	0.007598462	0.007904244	0.0100138355	0.011018117	0.037588466	0.017746286	0.011025066	0.010277581	0.006820989
0.0	0.29482347	0.014842556	0.01897744	0.015142821	0.027552927	0.12154684	0.018382274	0.016274804	0.021001494	0.008731007
0.0	0.10848477	0.017720846	0.012868368	0.008766222	0.008218153	0.05023133	0.018729981	0.011145275	0.013041544	0.010660751
0.0	0.10928189	0.017725628	0.012819023	0.008770217	0.0082390355	0.050611824	0.018733934	0.0111983195	0.01303112	0.010645759
0.0	0.26575452	0.020380588	0.010195533	0.014829399	0.024600592	0.12787834	0.009673002	0.016239982	0.018922808	0.0066756695
0.0	0.79507256	0.044811733	0.065711945	0.03532233	0.07640486	0.40082008	0.06958488	0.0449529	0.08714353	0.011623064
0.0	0.2830102	0.02661366	0.012248318	0.017470144	0.018685626	0.09790821	0.010575981	0.018513594	0.014027895	0.0053435373
0.0	0.29089007	0.008670771	0.0154722	0.017218828	0.018848177	0.13353513	0.017937485	0.020362094	0.019232137	0.0052866023
0.0	0.20152941	0.020041661	0.019418975	0.016405648	0.025203379	0.06465816	0.02048508	0.012130977	0.018067773	0.007112089
0.0	0.1945171	0.019631363	0.019007534	0.016356584	0.02502352	0.0634632	0.020172784	0.012006101	0.01775807	0.0070867115
0.0	0.19360155	0.019771611	0.019098641	0.016445946	0.025032362	0.06361811	0.020097278	0.012034437	0.017965276	0.00710599
0.0	0.18958654	0.01623584	0.017239828	0.020486936	0.025161361	0.0783059	0.011626992	0.022400795	0.01736994	0.0064374562
0.0	0.026179701	0.01746386	0.0152457785	0.011892122	0.005872711	0.03150859	0.011687186	0.016889367	0.012044215	0.006477594
0.0	0.23270181	0.009495405	0.018568354	0.012845644	0.0345576	0.13047934	0.021715969	0.018184815	0.021273477	0.0047093467
0.0	0.68344116	0.49318817	0.62220335	0.52321696	0.6819104	0.6170675	0.691075	0.58747256	0.6800511	0.52419937
0.0	0.57465494	0.553023	0.56498414	0.5786502	0.56413066	0.5776224	0.57887846	0.57595587	0.57114923	0.5705692
0.0	0.15475088	0.0231632	0.011633926	0.014237683	0.011677415	0.063887306	0.020259101	0.015281565	0.014305966	0.008791753
0.0	0.745066	0.5175906	0.54753137	0.5665325	0.52888966	0.5855554	0.5650429	0.5206309	0.57857704	0.4984059
0.0	0.46010366	0.015347605	0.0148631185	0.02142612	0.026754452	0.13181734	0.02003353	0.013807683	0.017359218	0.00678033
0.0	0.34205663	0.010006907	0.017427063	0.013408245	0.039108995	0.08943033	0.009820601	0.018611113	0.018863808	0.009124297
0.0	0.1456499	0.006888203	0.012049561	0.018449213	0.019450072	0.13272263	0.016015481	0.01114186	0.026319182	0.0063726404
0.0	0.055786684	0.0065328926	0.029376758	0.021079764	0.033172917	0.2021089	0.01256476	0.012785444	0.023632906	0.006609607
0.0	0.33119702	0.016779354	0.011471522	0.01354795	0.03362766	0.09067828	0.01068748	0.019383388	0.019219449	0.0059951246
0.0	0.17908366	0.014299384	0.016122174	0.019078	0.023323383	0.10663712	0.013905307	0.016467487	0.0355608	0.008696997
0.0	0.44334772	0.010792598	0.0133957295	0.022084765	0.016522046	0.08261516	0.007881179	0.024344558	0.027678784	0.008668336
0.0	0.16942693	0.014180136	0.017298741	0.017644487	0.017353095	0.103684746	0.022066845	0.019463653	0.05510292	0.0065390794
0.0	0.20791338	0.04008777	0.023176286	0.017253067	0.039892852	0.05254574	0.017003352	0.0065318868	0.026814992	0.007837224
0.0	0.16271444	0.016340021	0.01412778	0.013389724	0.01128585	0.08818922	0.008922821	0.0145753035	0.018855779	0.010172188
0.0	0.19357677	0.016115699	0.021005906	0.0123247355	0.026326705	0.12934314	0.016016172	0.012309091	0.018166289	0.007547159
0.0	0.16311637	0.01840586	0.019948278	0.017971436	0.012113024	0.11592711	0.009874609	0.007759729	0.019597488	0.008120483
0.0	0.17992716	0.013369771	0.02894282	0.015200051	0.044543512	0.050449863	0.012524753	0.01295842	0.022902397	0.009424174
0.0	0.28465495	0.017022083	0.03062603	0.0098285	0.027450623	0.08279376	0.014484576	0.018418109	0.025069192	0.0068973354
0.0	0.0020752659	0.08713071	0.047290727	0.027319036	0.094493225	0.25567704	0.050462026	0.042861007	0.0815522	0.013549384
0.0	0.23465788	0.017333722	0.011750064	0.018516254	0.016343087	0.05289535	0.015254344	0.02134732	0.01909749	0.0063050548
0.0	0.119429395	0.01560705	0.015086155	0.011273204	0.010675663	0.05849058	0.015223031	0.016342442	0.014311453	0.007968065
0.0	0.65609115	0.5830183	0.560091	0.60858387	0.518301	0.63520074	0.6830163	0.5051584	0.5022814	0.5506472
0.0	0.86394143	0.73273635	0.7317725	0.6317541	0.71685505	0.7412579	0.7840453	0.696061	0.7604121	0.6088966
0.0	0.86394143	0.73273635	0.7317725	0.6317541	0.71685505	0.7412579	0.7840453	0.696061	0.7604121	0.6088966
0.0	0.83320475	0.6875168	0.6647224	0.57546324	0.61087763	0.62177783	0.67555904	0.7100907	0.5483247	0.5986715
0.0	0.19718689	0.009015438	0.020154526	0.014068111	0.034034625	0.12892415	0.011140441	0.02306323	0.015063089	0.009320605
0.0	0.84828895	0.76801455	0.65063375	0.58486676	0.7507792	0.65145785	0.49651918	0.0115680685	0.710969	0.545204
0.0	0.5741848	0.5535594	0.5678483	0.5799207	0.5631997	0.57800275	0.57857656	0.57531273	0.57107204	0.57147187
0.0	0.5725968	0.5529544	0.56713074	0.5803435	0.56344765	0.5768335	0.57871574	0.5759019	0.5711176	0.5718643
0.0	0.20015709	0.014977728	0.015560943	0.017880045	0.036008142	0.18662602	0.020188134	0.013826909	0.024833418	0.007921834
0.0	0.54732585	0.5610878	0.5264466	0.542682	0.7112486	0.5838498	0.69015366	0.5295956	0.6295667	0.5401874
0.0	0.038355835	0.018927345	0.012304402	0.010075608	0.02189603	0.041060455	0.019332191	0.014371652	0.008529373	0.010250155
0.0	0.06996545	0.013769893	0.008792817	0.009483142	0.012040806	0.047861423	0.010139927	0.017454084	0.013452819	0.008736622
0.0	0.16104227	0.009662712	0.018316258	0.008787894	0.007668048	0.10929609	0.019189406	0.010706398	0.018478706	0.007789877
0.0	0.5722866	0.009831053	0.025980648	0.01598875	0.02311788	0.13311486	0.01994495	0.015679007	0.035071123	0.008148865
0.0	0.48739058	0.5276754	0.38846868	0.488268	0.50095403	0.4433068	0.6981854	0.50609326	0.71047205	0.5716775
0.0	0.5211654	0.5642862	0.5408434	0.50356984	0.58914936	0.6065326	0.6731042	0.5311281	0.6172963	0.47984967
0.0	0.5746407	0.5537926	0.568221	0.5800039	0.5632653	0.5782028	0.57928735	0.5753964	0.5712698	0.5716194
0.0	0.04341655	0.014506483	0.0096157035	0.009365224	0.008352891	0.047418226	0.02140295	0.012121923	0.009530571	0.008492753
0.0	0.53599435	0.50046223	0.54893434	0.53030056	0.61506504	0.68389136	0.6218944	0.58305347	0.53207767	0.50856125
0.0	0.1604078	0.009213504	0.016593901	0.01686489	0.026483737	0.14566162	0.013098629	0.016655479	0.015907878	0.005949275
0.0	0.03974651	0.01880341	0.012165076	0.0101191	0.022084394	0.04120326	0.019559612	0.014382843	0.008598122	0.01029341
0.0	0.49740016	0.009731793	0.020477753	0.01959451	0.009091921	0.0720357	0.013213443	0.018152311	0.022007732	0.0075636604
0.0	0.4118837	0.0121859675	0.011654395	0.015923547	0.021865679	0.1023564	0.012449377	0.018365322	0.015080083	0.006384115
0.0	0.04768316	0.019054648	0.019887634	0.011390647	0.0144136455	0.11628069	0.023940187	0.011236977	0.014127526	0.009732937
0.0	0.19810373	0.016000638	0.017801512	0.019779187	0.039686788	0.1827686	0.01999854	0.015714634	0.021743177	0.0077736955
0.0	0.26609233	0.011247891	0.018256867	0.020138731	0.02510813	0.18493035	0.014034347	0.015712371	0.017988164	0.0076245177
0.0	0.85311085	0.1122114	0.0798554	0.02761441	0.09210896	0.2055029	0.031529155	0.047398716	0.056572933	0.014223355
0.0	0.18913372	0.01803452	0.016851524	0.021227341	0.038625725	0.12915517	0.019749394	0.019047923	0.024984164	0.0077851056
0.0	0.2939867	0.019262131	0.019743403	0.017267125	0.02709492	0.09177554	0.010651958	0.01646761	0.023304814	0.0027089498
0.0	0.29462183	0.019244071	0.019684536	0.01721602	0.027084438	0.09210736	0.0106110815	0.016477553	0.023258884	0.0027093827
0.0	0.058052927	0.020007761	0.017175589	0.011184273	0.008609262	0.08600777	0.015059474	0.013973957	0.014829726	0.007749621
0.0	0.8657085	0.6404962	0.5476547	0.5676609	0.55177945	0.5901465	0.5681942	0.5736417	0.50272906	0.5601911
0.0	0.7261302	0.6908949	0.58871454	0.55046123	0.57560086	0.66275173	0.50712013	0.53102154	0.80569774	0.55091554
0.0	0.45369667	0.6113418	0.5387522	0.559885	0.6607143	0.50453156	0.5246834	0.60062546	0.66377974	0.52219725
0.0	0.40789604	0.015021138	0.032116443	0.01902591	0.04244486	0.15609321	0.011801481	0.019855814	0.016151652	0.007797577
0.0	0.2989271	0.01609696	0.03490392	0.018792553	0.05738395	0.14021224	0.013778022	0.018746026	0.014047616	0.007426689
0.0	0.5742788	0.55180866	0.56536305	0.5787629	0.56462014	0.5779439	0.5787964	0.5751798	0.57084054	0.57023066
0.0	0.57405925	0.55189735	0.5651013	0.5787106	0.564569	0.57832736	0.5786832	0.57532966	0.5710461	0.570216
0.0	0.124022	0.013994084	0.017137768	0.01312182	0.008794151	0.03580235	0.012009788	0.012407308	0.007197767	0.0149974385
0.0	0.34948334	0.01080307	0.026117507	0.008145331	0.029111268	0.13611305	0.01757536	0.024675034	0.027365742	0.00729024
0.0	0.48260182	0.011583116	0.02301938	0.020695932	0.037976254	0.07295153	0.0119878845	0.018852383	0.023056665	0.006271763
0.0	0.38090253	0.013238696	0.012734302	0.0187378	0.018222703	0.17148894	0.01711684	7.122844e-05	0.01931736	0.004815154
0.0	0.00014776054	0.017367411	0.020460363	0.014021513	0.027719224	0.10057796	0.008881956	0.014287399	0.021815794	0.006085483
0.0	0.58632654	0.5094325	0.6422858	0.57215965	0.60198355	0.62779385	0.59391665	0.5674214	0.51787364	0.4840185
0.0	0.8037437	0.07275353	0.07448897	0.027555572	0.095257714	0.32661805	0.05574297	0.051454574	0.10105245	0.014847472
0.0	0.78481776	0.10103006	0.05672207	0.035728883	0.101990774	0.36742002	0.018423792	0.03999133	0.0011006409	0.011876769
0.0	0.32726973	0.011554053	0.020304391	0.008837901	0.034696948	0.104587756	0.013932219	0.016254067	0.029824715	0.0077397516
0.0	0.3254226	0.014669967	0.012613274	0.01918255	0.025253315	0.07068018	0.008102678	0.01673541	0.0002093193	0.006062439
0.0	0.5737454	0.5534321	0.5680931	0.580002	0.5636183	0.5786447	0.5791065	0.5751929	0.5709009	0.57111394
0.0	0.57347816	0.55313957	0.56711763	0.58025604	0.56405437	0.5784633	0.58011305	0.57582504	0.5708341	0.57142675
0.0	0.12793435	0.0075068427	0.029190829	0.010660554	0.009664492	0.03520733	0.017239343	0.01292686	0.020055832	0.009622672
0.0	0.6994622	0.43076494	0.6610931	0.5664754	0.5726863	0.63367087	0.62429684	0.5617972	0.007962067	0.39832908
0.0	0.31530973	0.008061854	0.040367775	0.017733434	0.024353258	0.116443135	0.015411132	0.017843489	0.00022822472	0.0053699366
0.0	0.57477087	0.55322504	0.5665439	0.58050185	0.56424814	0.57890296	0.58032876	0.5773354	0.57068694	0.57172143
0.0	3.183614e-05	0.016746344	0.012496412	0.010066282	0.0086659035	0.027891057	0.017971048	0.011724826	0.017319115	0.011803962
0.0	0.00012830134	0.010153696	0.010718677	0.01754517	0.018335156	0.084169276	0.0153864715	0.014629033	0.016098509	0.008123014
0.0	8.376655e-05	0.4929733	0.5027352	0.56709033	0.54660654	0.5335161	0.60342276	0.45483878	0.45477867	0.54316586
0.0	0.5732109	0.5530088	0.56657463	0.58057827	0.5637868	0.57715815	0.5790003	0.5760778	0.5710034	0.57160187
0.0	0.635634	0.009782481	0.026056534	0.021892445	0.033755116	0.00044905767	0.008912575	0.015257174	0.04520749	9.3961404e-05
0.0	0.57535064	0.5539757	0.5672606	0.5804717	0.5639137	0.57817066	0.5803871	0.57636285	0.5713708	0.57204425
0.0	0.06571386	0.015283517	0.01747151	0.013016459	0.012947947	0.03821778	0.016571809	0.014209013	0.010604465	0.00011292609
0.0	0.69298	0.62761855	0.6331767	0.56591165	0.6365455	0.508731	0.0018811193	0.5431385	0.60296994	0.0075559285
0.0	0.28532434	0.014011727	0.017516432	0.021684034	0.033956964	0.11460358	3.3482862e-05	0.021092126	0.020532286	7.257981e-05
0.0	0.18100052	0.01598695	0.01595261	0.01798461	0.03221261	0.00037793705	5.094747e-05	6.139463e-05	0.014075487	0.0039485204
0.0	0.58290637	0.604656	0.5614611	0.54744893	0.57968223	0.0034257323	0.0035254883	0.0026670736	0.4626472	0.37552312
0.0	0.09494349	0.01145806	0.013408781	1.4483298e-05	0.012267375	0.0301896	0.013736801	0.01216134	0.014352354	0.0077163507
0.0	0.2271848	0.012335368	0.015672995	1.23574155e-05	0.047757845	0.0925042	0.0121637685	0.027217235	0.027450498	0.007071207
0.0	0.34359297	0.014463138	0.02507386	0.016816154	0.045208994	0.1260925	0.018304832	0.01912764	0.037874438	0.0067972415
0.0	0.4585383	0.013038138	0.027225599	0.014125149	0.039708156	0.040976208	0.0076425173	0.021378035	0.017512888	0.008090255
0.0	0.8092723	0.06073747	0.05523553	0.038671512	0.09506518	0.33940917	0.02927402	0.034416743	0.07881186	0.014777311
0.0	0.1735445	0.014155507	0.01820704	0.016881436	0.022922188	0.084191814	0.0090768505	0.017016612	0.019582467	0.007833525
0.0	0.060783308	0.012398023	0.017733831	0.011318519	0.0134011945	0.035253372	0.018463405	0.014084893	0.012289784	0.010688992
0.0	0.09515591	0.017780524	0.022103216	0.017704543	0.027128022	0.07836993	0.01380591	0.010672722	0.023859393	0.007361828
0.0	0.13511035	0.008767755	0.014132622	0.016520413	0.023148775	0.101242945	0.013879493	0.016530331	0.016864004	0.0060030324
0.0	0.07436419	0.017964965	0.027841333	0.0155396415	0.021815935	0.072859935	0.015137472	0.016458007	0.025483396	0.00793436
0.0	0.111709304	0.009553261	0.009292788	0.017522704	0.022174953	0.097544655	0.018894315	0.0218667	0.01911548	0.006633209
0.0	0.2711015	0.015937861	0.01831108	0.016498873	0.038046427	0.0861423	0.015041421	0.009573549	0.022860892	0.0060051754
0.0	0.20010541	0.01990736	0.014958963	0.018421877	0.032699186	0.11922615	0.012515326	0.012788098	0.024287451	0.005486612
0.0	0.3844428	0.015619496	0.022127079	0.020515157	0.024391156	0.1569461	0.009976946	0.02049808	0.04458357	0.005415708
0.0	0.36988688	0.016988304	0.015884664	0.017638844	0.023727875	0.0936339	0.011800914	0.015218614	0.016471466	0.008363245
0.0	0.35022005	0.009365667	0.03463272	0.012344637	0.037054006	0.04614242	0.010628723	0.016427299	0.019376075	0.006352909
0.0	0.29028994	0.012689378	0.012782731	0.019552754	0.028876683	0.039717823	0.009629773	0.014591077	0.016555877	0.00707483
0.0	0.21824546	0.01375815	0.02926628	0.012514137	0.03656741	0.0848655	0.010112635	0.01826651	0.030208971	0.006362959
0.0	0.26012367	0.014832408	0.014466046	0.016205017	0.028288636	0.061073076	0.013677096	0.0145101035	0.021699464	0.0050285356
0.0	0.040379535	0.018434094	0.009057605	0.008229977	0.009451607	0.020619115	0.014897474	0.010824161	0.013567062	0.0062484173
0.0	0.63500315	0.5199388	0.5411266	0.4059318	0.44578585	0.68234426	0.7034469	0.54991025	0.64100957	0.34363404
0.0	0.684156	0.7007869	0.5165785	0.5156855	0.63547117	0.45954403	0.6206674	0.6213436	0.6096088	0.4575517
0.0	0.010600894	0.017480886	0.007791038	0.008903487	0.013154593	0.0393152	0.010366758	0.015153334	0.0112881	0.0064407447
0.0	0.073984474	0.013515481	0.0152579695	0.010233228	0.018838665	0.04452226	0.019747382	0.009356116	0.010565527	0.008206977
0.0	0.073490545	0.013510956	0.015252946	0.010247722	0.018872539	0.04466858	0.019740773	0.009362248	0.0105920555	0.008220708
0.0	0.07337534	0.013509622	0.015328132	0.01024336	0.018845178	0.04463538	0.019854497	0.009358366	0.0105746295	0.008207178
0.0	0.07373622	0.013508871	0.01523091	0.010241455	0.018837139	0.04454366	0.019792272	0.009361067	0.010574933	0.0081905015
0.0	0.12959144	0.015097509	0.01590101	0.012932921	0.014301422	0.05681932	0.017225785	0.013931669	0.018798172	0.008833024
0.0	0.1291046	0.015052722	0.015871251	0.012942823	0.014273115	0.05700123	0.017163664	0.013939814	0.018813781	0.00883806
0.0	0.12961318	0.015122048	0.015874842	0.012953658	0.014294922	0.05680537	0.017230282	0.0139015885	0.018841855	0.008839276
0.0	0.12947163	0.015033307	0.015881727	0.012949574	0.014263057	0.056734487	0.017248314	0.01395319	0.018830594	0.008807541
0.0	0.07251875	0.019736966	0.021735003	0.009952644	0.0072939578	0.06450376	0.016892226	0.010618112	0.009083775	0.00892331
0.0	0.07224361	0.019762538	0.021638539	0.009989921	0.00727301	0.0646436	0.016877655	0.010652822	0.009112987	0.008919339
0.0	0.07215606	0.019776046	0.021695344	0.00992652	0.0072835316	0.06468479	0.016904237	0.010637903	0.009099748	0.0089218
0.0	0.07223808	0.019778034	0.021739982	0.009973875	0.0072990214	0.06463942	0.016957825	0.010630362	0.009095221	0.008906748
0.0	0.06692286	0.020085989	0.012510406	0.013505231	0.00890538	0.059963576	0.0095952535	0.01339421	0.014591708	0.009706488
0.0	0.52343065	0.46178383	0.42875615	0.5292335	0.5555432	0.0071317498	0.6092601	0.5729078	0.36511925	0.000818825
0.0	4.0328647e-05	4.0922045e-05	6.5251545e-05	7.435728e-05	9.36042e-06	0.049771667	0.01566126	6.5124914e-05	0.00022893345	0.009932648
0.0	0.57353985	0.5535644	0.5681262	0.58127135	0.56376183	0.57712436	0.5784642	0.5757414	0.56917053	0.5724097
0.0	1.7584573e-05	3.3471017e-05	3.9920447e-05	2.2344753e-05	1.012973e-05	0.036234774	0.023165332	1.7056129e-05	0.00019636587	0.0072232373
0.0	0.5225269	0.5344621	0.1310143	0.5567256	0.556053	0.5641739	0.45615718	0.2557711	0.49759406	0.5337604
0.0	0.57368946	0.5525401	0.5671407	0.5797732	0.5635432	0.57773477	0.5791163	0.5756942	0.56965625	0.57165694
0.0	3.401074e-05	3.7661546e-05	0.00014442764	6.864697e-05	4.4067994e-05	0.00075973466	0.015362953	0.00018148038	9.973374e-05	1.6816639e-05
0.0	0.5444555	0.2871183	0.5765096	0.29461604	0.5445686	0.5588718	0.0039838743	0.14523807	0.3574927	0.41763034
0.0	0.43113858	0.6242769	0.36178994	0.34705797	0.55699545	0.46619543	0.5829834	0.55850506	0.14220688	0.4099405
0.0	0.0013838354	0.00016381516	0.000102208876	5.258694e-05	0.00025020156	0.0020610578	1.1250216e-05	0.000103151586	4.411126e-05	1.0785894e-05
0.0	0.5732512	0.552471	0.5652649	0.5786594	0.5648094	0.57759994	0.57887346	0.5757671	0.57093996	0.5703958
0.0	7.5739765e-05	0.00015975435	0.00013736341	6.666368e-05	1.2350888e-05	0.00018832173	2.1190606e-05	1.6945412e-05	0.00014443578	1.8676594e-05
0.0	0.57449114	0.6255568	0.62131006	0.57907933	0.566475	0.5451495	0.582265	0.5756581	0.74330914	0.32149327
0.0	0.0004578928	1.9457426e-05	3.299041e-05	1.7470857e-05	5.2122326e-05	0.0005658226	1.4399124e-05	0.0001176584	0.00029861365	8.853791e-06
0.0	6.459103e-05	3.6195877e-05	3.1848896e-05	1.7528666e-05	3.6850597e-05	0.00018543762	2.010324e-05	0.00013752081	0.00026917024	1.743883e-05
0.0	4.5527588e-05	0.0001426228	3.11645e-05	2.858893e-05	9.088443e-05	0.00020331315	1.5999512e-05	2.4753457e-05	0.00013016618	8.9347974e-05
0.0	0.5727137	0.55314755	0.56768215	0.5816806	0.56489766	0.57863027	0.5799238	0.57582086	0.5721656	0.5709617
0.0	4.557089e-05	0.00014204923	3.1097257e-05	2.8460778e-05	9.066344e-05	0.00020297205	1.5966833e-05	2.4704992e-05	0.0001302275	8.91263e-05
0.0	0.00016289538	0.0001196263	3.9103423e-05	0.00012664932	0.00015384686	0.0032739579	8.240077e-05	1.534114e-05	0.00020413949	9.485916e-06
0.0	0.00024533182	3.4423578e-05	0.00013429011	1.7990054e-05	4.871054e-05	0.00059168355	1.1782699e-05	0.00012735864	7.1882336e-05	5.0019647e-05
0.0	0.06898125	0.014440577	0.022389257	0.009583167	0.00991242	0.05967364	0.017388491	0.011112283	0.015467938	0.0049835914
0.0	0.5750485	0.5542834	0.5657725	0.58037645	0.5633793	0.5765488	0.5796827	0.57633835	0.57054627	0.571571
0.0	0.5749678	0.5537879	0.5659899	0.58030444	0.56331396	0.5756555	0.57839847	0.5755985	0.5706739	0.5715984
0.0	0.5747128	0.55421644	0.5657555	0.5803817	0.56342417	0.57649934	0.57942444	0.57514423	0.57035404	0.5715789
0.0	0.575463	0.55361456	0.5658648	0.5800768	0.56341803	0.5761411	0.5787782	0.5758319	0.5704501	0.57166106
0.0	3.7113583e-05	3.828015e-05	3.395124e-05	2.7121756e-05	5.0974297e-05	0.00019686266	0.00018687145	0.0001035689	0.00020539919	6.509188e-05
0.0	0.0003145195	2.272231e-05	4.913537e-05	5.3921794e-05	0.00014658958	0.0014082447	9.909696e-05	0.00015762463	8.411114e-05	3.639761e-05
0.0	0.4590502	0.54567945	0.18380673	0.31633493	0.7091414	0.55425334	0.6172095	0.64157575	0.26552564	0.4941062
0.0	7.1332026e-05	0.00013541395	0.00014288892	2.0167816e-05	4.076873e-05	0.00019382467	9.127326e-05	1.732961e-05	2.8419092e-05	0.00012353844
0.0	0.000109640656	5.5995082e-05	0.00013703361	1.7360046e-05	5.294763e-05	0.0004940258	5.896462e-05	1.4131684e-05	3.3750803e-05	6.9303605e-05
0.0	0.0013716422	2.9064116e-05	0.00012145048	1.6775824e-05	9.1115e-05	0.0009247987	1.0859494e-05	5.2592557e-05	0.0001584415	1.1927513e-05
0.0	0.0003649719	1.9220182e-05	5.6205172e-05	1.7087454e-05	8.006701e-05	0.002331503	0.00012412318	1.52056655e-05	9.62096e-05	7.1586e-05
0.0	0.00017765856	0.000104720384	5.5166343e-05	5.974156e-05	1.96018e-05	0.0007775327	7.107828e-05	2.8594926e-05	4.3436397e-05	1.0135092e-05
0.0	0.5739877	0.5536333	0.56767726	0.583008	0.56583023	0.5784277	0.58081365	0.57696706	0.5704278	0.5729127
0.0	0.5731606	0.55327255	0.56628007	0.58209956	0.5635735	0.5783816	0.57775956	0.5757745	0.5690311	0.5695316
0.0	0.5742208	0.5536733	0.5676612	0.5827657	0.56478614	0.5782733	0.5801948	0.5771186	0.5723847	0.5735252
0.0	0.5759701	0.55303943	0.56870914	0.5831105	0.5664365	0.5769893	0.5796093	0.5778078	0.5715237	0.57166255
0.0	0.0542077	2.1891168e-05	0.00015814748	2.3290886e-05	0.00011192192	0.0017700823	7.6040983e-06	2.9373183e-05	0.019911114	1.1903525e-05
0.0	0.00063808396	0.00013106992	5.4207834e-05	4.2728196e-05	5.4051532e-05	0.004157772	1.9439527e-05	4.654523e-05	0.00022367277	1.0764992e-05
0.0	0.284453	0.27660757	0.285368	0.29079702	0.3185012	0.62500906	0.5371808	0.5409728	0.5679966	0.5588809
0.0	0.58765143	0.56599295	0.5721255	0.5835951	0.5714739	0.58054024	0.5888513	0.5809168	0.57763034	0.5745427
0.0	0.57045233	0.0024513705	0.022032296	0.5810063	0.63155985	0.62059456	0.45854092	0.4250998	0.46211326	0.22106585
0.0	0.6973998	0.28211352	0.51625675	0.30413806	0.63913614	0.51735526	0.60834914	0.47899288	0.55453026	0.43439662
0.0	0.04355646	3.7294492e-05	0.008337911	0.00010371209	0.0098044	0.051929846	0.014622292	0.010365197	0.013321882	2.3940376e-05
0.0	0.19126631	0.38098615	0.6802032	0.54213965	0.6136037	0.53416073	0.5626452	0.3735941	0.6196632	0.5374382
0.0	0.011565691	3.5061315e-05	0.0148889385	2.1788572e-05	0.0064918483	0.06216887	0.015297389	0.008465064	0.012921124	1.447812e-05
0.0	0.5750189	0.5539905	0.5657322	0.58014715	0.5631751	0.57672185	0.57764983	0.5769955	0.57124037	0.5713987
0.0	0.57505506	0.55443543	0.5655841	0.58026487	0.5634736	0.57639444	0.5789847	0.57657945	0.57123435	0.5715099
0.0	0.5810838	0.015022098	0.014144805	2.0978714e-05	0.028567558	0.12038937	0.011840729	0.017161148	0.026527759	0.008435917
0.0	0.34824312	0.6525603	0.45845756	0.0047163945	0.5751355	0.59197867	0.65645176	0.5393579	0.56293464	0.52497274
0.0	0.56678826	0.6892434	0.7186581	0.526285	0.50079525	0.62334	0.5791	0.52918285	0.5573232	0.54998136
0.0	0.56678826	0.6892434	0.7186581	0.526285	0.50079525	0.62334	0.5791	0.52918285	0.5573232	0.54998136
0.0	0.056111433	0.011333731	0.03896758	0.012484272	0.006735706	0.05046838	0.015547304	0.01909356	0.014995445	0.008290168
0.0	0.056111433	0.011333731	0.03896758	0.012484272	0.006735706	0.05046838	0.015547304	0.01909356	0.014995445	0.008290168
0.0	0.24506259	0.010692113	0.02169904	0.014437822	0.02115368	0.11157571	0.019144487	0.012931679	0.024205651	0.0051295315
0.0	0.50173855	0.48916155	0.5234025	0.5501765	0.5310745	0.32659328	0.6211912	0.5287137	0.63171244	0.505249
0.0	0.50173855	0.48916155	0.5234025	0.5501765	0.5310745	0.32659328	0.6211912	0.5287137	0.63171244	0.505249
0.0	0.051135093	0.012070622	0.010247543	0.01429761	0.007572796	0.031663146	0.017491134	0.010133961	0.00855017	0.007909492
0.0	0.051135093	0.012070622	0.010247543	0.01429761	0.007572796	0.031663146	0.017491134	0.010133961	0.00855017	0.007909492
0.0	0.57456934	0.55393225	0.5656951	0.58010375	0.5633103	0.5767666	0.5777542	0.575012	0.57035005	0.5713461
0.0	0.57579386	0.5542591	0.5654906	0.580027	0.5635183	0.57682264	0.57919	0.5771613	0.57147443	0.5715387
0.0	0.14290684	4.109521e-05	3.4950717e-05	2.4411009e-05	0.008628917	0.0008055473	1.561268e-05	7.9363024e-05	0.0074717104	2.416641e-05
0.0	0.5785916	0.5559788	0.57033145	0.5828467	0.56586456	0.58083147	0.5829908	0.5784705	0.57233566	0.57348657
0.0	0.76501197	0.09782272	0.10478833	0.03220568	0.07003537	0.48973528	0.039586414	0.031912923	0.057022084	0.01489052
0.0	0.8600563	0.07813734	0.06794267	0.020685276	0.07306865	0.4120229	0.06784275	0.043004256	0.042670667	0.014347803
0.0	0.7558819	0.072865784	0.078845955	0.02692682	0.07217721	0.4258424	0.037923407	0.032313634	0.055765938	0.011428958
0.0	0.6206275	0.06505345	0.06679042	0.023195833	0.062394887	0.27911502	0.049119208	0.03944179	0.061330177	0.009299916
0.0	0.761992	0.11373208	0.10968973	0.02271564	0.06001149	0.30891743	0.052103575	0.030118287	0.04732434	0.016986376
0.0	0.8124326	0.09179714	0.07681869	0.016791	0.07327364	0.26057768	0.053679544	0.02197923	0.029106135	0.015051796
0.0	0.6910643	0.11916035	0.102959804	0.023415996	0.06258981	0.41191003	0.0543946	0.040207054	0.04191756	0.010466334
0.0	0.7312592	0.060271744	0.076377325	0.019898353	0.06828723	0.3248588	0.040891882	0.028189974	0.05733973	0.0140056675
0.0	0.11511457	0.0002885022	0.012246379	0.011689186	0.011077519	0.039416566	0.0152605185	0.02019271	0.012873379	0.008794467
0.0	0.06161791	0.018411564	0.013052744	0.011991319	0.008301826	0.014928583	0.011602517	0.013473598	0.01036642	0.008627604
0.0	0.061694443	0.01834158	0.0130082825	0.01198182	0.008295854	0.01497409	0.011670074	0.0134246545	0.0102646975	0.008628509
0.0	0.57665104	0.5547652	0.5673108	0.5825951	0.56504154	0.5778808	0.580278	0.5777769	0.57145697	0.5728841
0.0	0.026536645	0.018951125	0.014079994	0.017213624	0.022948336	0.032782454	0.027315991	0.0135889305	0.016483875	0.009232598
0.0	0.06371556	0.01256799	0.018369853	0.009473624	0.0077373576	0.037873413	0.019275842	0.014793927	0.0072652292	0.007985407
0.0	0.02521883	0.013258944	0.028860683	0.009413728	0.00786846	0.048983328	0.02933901	0.013415279	0.0060504004	0.007079324
0.0	0.02521564	0.013282946	0.02884557	0.009449568	0.007888931	0.049166508	0.029353097	0.013461789	0.0060518747	0.0071011605
0.0	0.15785375	0.016900677	0.025537182	0.014399102	0.028095476	0.17079884	0.013281784	0.02166203	0.027343923	0.0066373455
0.0	0.6033319	0.59356695	0.60293233	0.50447065	0.47319287	0.6191638	0.6533504	0.6173727	0.6945423	0.47335768
0.0	0.09510169	0.01316112	0.0059360336	0.015608808	0.020070821	0.067951426	0.017672354	0.013799484	0.01572695	0.005152645
0.0	0.123572886	0.014513398	0.03338922	0.015235695	0.022689879	0.056832425	0.017133374	0.015901571	0.0115072	0.0063089933
0.0	0.6048804	0.5800183	0.6988466	0.5181177	0.5956464	0.35892683	0.5633774	0.5958859	0.60151	0.5462385
0.0	0.3575905	0.015739923	0.0203511	0.01111742	0.020339116	0.123105645	0.017971182	0.014631728	0.014636884	0.008193069
0.0	0.00016329085	0.01075003	0.017612943	0.018116932	0.030871138	0.06286288	0.02189945	0.02340249	0.0133312745	0.008135695
0.0	0.17187183	0.011698555	0.01150298	0.020950995	0.043179817	0.17063095	0.009355978	0.019649848	0.03573024	0.008601147
0.0	0.18475862	0.027233241	0.014379091	0.015585638	0.010106999	0.08153439	0.032133695	0.015471497	0.013834584	0.010001732
0.0	0.28373033	0.016814947	0.011696741	0.018521436	0.040124264	0.14110702	0.014165087	0.02648641	0.017944273	0.008918938
0.0	0.31759095	0.017431865	0.012257823	0.019303419	0.04467231	0.06910339	0.013117697	0.00952585	0.017985174	0.005727479
0.0	0.20444442	0.016448114	0.024499465	0.01281325	0.027667813	0.09717365	0.011252776	0.013922875	0.012386065	0.0068721366
0.0	0.25896657	0.012685126	0.019436808	0.013087981	0.023423478	0.11068015	0.016454132	0.01486494	0.014439999	0.0070052976
0.0	0.21415052	0.010597344	0.013406138	0.0144744385	0.03289519	0.09883759	0.00922116	0.014766076	0.02821205	0.0085881
0.0	0.48626098	0.58598715	0.53321886	0.52490425	0.5877378	0.43001524	0.49227095	0.5273563	0.7319948	0.50625384
0.0	0.5725529	0.5536391	0.56626683	0.5817233	0.5643039	0.5780852	0.5798754	0.5751852	0.5682959	0.5718326
0.0	0.043702316	0.015230674	0.016089328	0.016354175	0.0043217693	0.04081832	0.011689869	0.013323054	0.012536329	0.007093318
0.0	0.19350398	0.015211562	0.0099074375	0.023987196	0.010930485	0.1785508	0.015941579	0.020466108	0.021126159	0.006312289
0.0	0.57393277	0.55182904	0.5643469	0.57862234	0.56424856	0.57809997	0.5776458	0.5752737	0.56930923	0.5692967
0.0	0.4927696	0.017726906	0.015369296	0.015956486	0.029689563	0.12438777	0.0074074124	0.01368904	0.02820271	0.003988166
0.0	0.17050986	0.01654235	0.021778753	0.009752171	0.01308308	0.03198991	0.008027611	0.012795723	0.015236239	0.004319718
0.0	0.49595273	0.013170711	0.024248075	0.0143679455	0.030429158	0.08334741	0.009249157	0.014968417	0.028444808	0.0040558474
0.0	0.7746785	0.58483386	0.6374451	0.5647236	0.624511	0.57456976	0.6059794	0.5499617	0.5999939	0.37808028
0.0	0.48473495	0.012971974	0.024084093	0.014353993	0.02999	0.08184764	0.009061003	0.014830484	0.0282013	0.004039986
0.0	0.57552326	0.55267364	0.5669821	0.57949716	0.5630156	0.5781475	0.57949317	0.5749558	0.5697393	0.57226497
0.0	0.051264558	0.021762073	0.014580461	0.011143189	0.00567929	0.041815452	0.017778866	0.015240948	0.009072049	0.01485694
0.0	0.22492638	0.016468199	0.021760799	0.018027702	0.025345266	0.1163053	0.019002048	0.021714035	0.016055409	0.004432873
0.0	0.5746798	0.55224496	0.5645792	0.57850426	0.5638174	0.57793844	0.5783843	0.5755634	0.5701956	0.57019335
0.0	0.48389542	0.017574051	0.015321635	0.015909951	0.029184952	0.12291357	0.007342413	0.013582245	0.027960436	0.0039743907
0.0	0.41876456	0.016868304	0.012536642	0.019687997	0.024732077	0.17163706	0.01597427	0.014317273	0.030671747	0.006679113
0.0	0.7909479	0.5929294	0.5722533	0.44577044	0.5702468	0.38679203	0.5855303	0.57922345	0.5827793	0.50484467
0.0	0.41345596	0.01661487	0.012340929	0.019667687	0.024217254	0.16789827	0.015865913	0.014253084	0.03001101	0.0066656624
0.0	0.37423748	2.4833043e-05	0.022884583	0.015360205	0.038866106	0.081557214	0.011744828	0.018584898	0.016539412	2.168964e-05
0.0	0.22231907	0.012087374	0.020581046	0.014562104	0.021404875	0.09180219	0.012403705	0.018994894	0.017373255	0.006758926
0.0	0.5732834	0.5544437	0.56719106	0.5821367	0.566096	0.57785356	0.58051664	0.57588476	0.5691645	0.5722373
0.0	0.57355744	0.5536401	0.5671325	0.5820669	0.5665336	0.5773581	0.5802364	0.5782977	0.5701587	0.572119
0.0	0.027371323	0.013904163	0.016253855	0.013031648	0.023794523	0.08845282	0.008216565	0.023785599	0.021631686	0.008152986
0.0	0.08377363	2.0407879e-05	0.014803013	1.6229069e-05	0.027964184	0.09296788	0.010050931	0.018020825	0.024098055	9.1113125e-06
0.0	0.08377363	2.0407879e-05	0.014803013	1.6229069e-05	0.027964184	0.09296788	0.010050931	0.018020825	0.024098055	9.1113125e-06
0.0	0.08377363	2.0407879e-05	0.014803013	1.6229069e-05	0.027964184	0.09296788	0.010050931	0.018020825	0.024098055	9.1113125e-06
0.0	0.12434405	0.012095633	0.020885494	0.011559626	0.0081601655	0.03186512	0.012983329	0.012220623	0.017248055	0.0074887923
0.0	0.8112281	0.5892277	0.5079935	0.5882745	0.6715979	0.6307426	0.57983613	0.5649556	0.5050983	0.013472895
0.0	0.09362381	0.019354718	0.012451008	0.009452438	0.013449718	0.049449477	0.00010499816	0.018754292	0.009896624	0.009086793
0.0	0.0997774	0.5019944	0.5502991	0.5321167	0.542277	0.5595171	0.00380231	0.55195206	0.63217217	0.52230996
0.0	0.57329565	0.55330276	0.5678397	0.5817355	0.56596804	0.5779644	0.57933736	0.5756265	0.56904817	0.57143337
0.0	0.006154249	0.023090808	0.017497774	0.008121938	0.017523952	0.017831402	0.008958904	0.017925316	0.009205103	0.009207765
0.0	0.1896854	0.5387174	0.5369225	0.52416545	0.6303973	0.50905555	0.5892223	0.52179486	0.518214	0.47878367
0.0	0.20266348	0.010850767	0.015137929	0.018884214	0.03290414	0.09643578	0.020031855	0.02007843	0.0145932725	0.006925642
0.0	0.4645179	0.47601712	0.37842387	0.52573967	0.68245316	0.63530964	0.662796	0.4072755	0.5196544	0.56054145
0.0	0.19720486	0.011291342	0.017921256	0.018911941	0.025974711	0.110311896	0.019474996	0.018533107	0.021936087	0.005569138
0.0	0.549633	0.024045657	0.016777527	0.01337018	0.017626297	0.13919537	0.021817574	0.011043959	0.016055679	0.0076798922
0.0	0.38912314	0.02582727	0.0140160555	0.015836515	0.030129503	0.11404837	0.017476186	0.01530575	0.02507386	0.0071885856
0.0	0.31546736	0.023391904	0.019260677	0.013070441	0.05125106	0.060519814	0.01740698	0.011318972	0.024612265	0.0069126016
0.0	0.26818407	0.01626206	0.023201486	0.01615479	0.041064754	0.12262317	0.009679989	0.025177507	0.017688828	0.006486309
0.0	0.64310783	0.64480215	0.5522832	0.5260414	0.7093578	0.57137585	0.4464109	0.65999836	0.5611735	0.46417913
0.0	0.2814049	0.018805461	0.01250135	0.017069662	0.027304983	0.09249746	0.019770887	0.000116205214	0.0107833315	0.0071918573
0.0	0.04958774	0.014849671	0.008924756	0.0092154285	0.0127154505	0.040963106	0.018142363	0.0110263135	0.009418913	0.007665777
0.0	0.57421595	0.55377	0.56677336	0.5806152	0.5652642	0.577302	0.5784833	0.57645637	0.5706235	0.5723822
0.0	0.38676807	0.6286554	0.51162446	0.58696604	0.6656497	0.5647002	0.40372843	0.0068646036	0.5508137	0.5387992
0.0	0.14644781	0.013618644	0.022025175	0.008127738	0.014338149	0.070853785	0.008720238	0.0116273975	0.016299931	0.010618904
0.0	0.29377076	0.012403221	0.02094317	0.017532663	0.030338781	0.1155018	6.353273e-05	0.013571256	0.012712907	0.006227156
0.0	0.54802066	0.6438481	0.41958648	0.5395673	0.5452961	0.5868877	0.4829826	0.56226176	0.52436477	0.5526453
0.0	0.5737254	0.5547926	0.56746036	0.5797971	0.56555635	0.5772703	0.57913405	0.57734436	0.57121307	0.5721375
0.0	0.060324643	0.012895866	0.01661515	0.010168238	0.01096029	0.05291468	0.00012185731	0.014809015	0.008943477	0.007740316
0.0	0.57413334	0.55438095	0.56778353	0.582007	0.56577945	0.5779152	0.579941	0.5763482	0.5696675	0.57173085
0.0	0.696563	0.05841461	0.099384986	0.032164726	0.10067639	0.005203628	0.06338468	0.0271732	0.091791086	0.018995125
0.0	0.045745563	0.013454838	0.014385945	0.01236976	0.012090529	0.009513103	0.0103038745	0.0153209	0.011547265	0.005365764
0.0	0.00036400763	0.64848673	0.47803044	0.5409477	0.6062002	0.4804099	0.67335695	0.54678077	0.63144964	0.48076677
0.0	0.27734387	0.008720027	0.017534241	0.018809056	0.017270977	0.13096306	0.0077494546	0.020912463	0.024240837	0.008174236
0.0	0.5402403	0.51002616	0.3501079	0.54012144	0.40397397	0.60381377	0.49216476	0.46973482	0.67202294	0.47341302
0.0	0.2550896	0.0106508825	0.020979103	0.01910167	0.029592672	0.08355128	0.010097333	0.00022915444	0.016175099	0.007969056
0.0	0.0004811179	0.48251122	0.55809635	0.5671919	0.6068113	0.60153544	0.47794023	0.49997234	0.51571816	0.46446204
0.0	0.811713	0.43100584	0.5749751	0.52122253	0.6429232	0.53394526	0.6585024	0.67507297	0.56120414	0.53179747
0.0	0.049299717	0.0066492334	0.014295742	0.012261998	0.013062982	0.034820203	0.00014362123	0.016337615	0.007811242	0.008753205
0.0	0.22408791	0.01393486	0.01285974	0.016820166	0.029222248	0.102100775	0.030513132	0.0115225	0.00041198372	0.005214488
0.0	0.9369699	0.17619516	0.2971998	0.02572213	0.024361968	0.65347093	0.064269364	0.034233548	0.03363409	0.019225357
0.0	0.33685493	0.009078502	0.019433454	0.015235382	0.035362568	0.07301018	0.010546691	0.021090461	0.009160143	0.006920977
0.0	0.53543085	0.5115334	0.4825243	0.5308412	0.59611464	0.51420975	0.44595167	0.009785964	0.5792812	0.54328126
0.0	0.228748	0.012826092	0.025144538	0.019829819	0.018973155	0.046049796	0.008626164	0.016493829	0.014488913	0.0073582744
0.0	0.7007638	0.0011526977	0.58769697	0.5012507	0.68854874	0.54835075	0.61526436	0.5259125	0.45548648	0.0022636792
0.0	0.40135708	2.5123843e-05	0.02173425	0.015038455	0.03341439	0.123869106	0.01393826	0.017658627	0.012142484	2.2546797e-05
0.0	0.43567976	2.5526388e-05	0.013529597	0.015244556	0.04678908	0.10861981	0.010263195	0.020955004	0.018360931	2.0252812e-05
0.0	0.708288	0.5752024	0.4153304	0.5121365	0.6057833	0.6036191	0.65480685	0.5141464	0.57168365	0.5439963
0.0	0.58108217	0.557878	0.57062924	0.58355016	0.56853884	0.5802767	0.5840281	0.5792992	0.574931	0.5736891
0.0	0.5753	0.5536465	0.56646985	0.58011	0.56564975	0.5769775	0.58114016	0.57621276	0.5694553	0.5710446
0.0	0.14283249	0.016875027	0.008175922	0.013110494	0.014004331	0.049357444	0.017427333	0.012798168	0.014690804	0.006655671
0.0	0.000284442	0.015030058	0.011447884	0.016802339	0.020758146	0.12028461	0.015809983	0.018474435	0.021664528	0.0072932956
0.0	0.141382	9.14217e-05	0.00033331022	1.7572704e-05	0.037175424	0.0011734767	0.018120725	0.019190699	0.019170668	1.4433783e-05
0.0	0.29823276	0.014299801	0.016138103	0.01803677	0.024599493	0.08651871	0.012884163	0.017505176	0.01750521	0.0075442167
0.0	0.26599008	0.019568022	0.024596281	0.01810662	0.05045527	0.122648016	0.020576425	0.0001608575	0.030639099	0.01047859
0.0	0.00023370783	0.026411355	0.023242367	0.016697781	0.031579196	0.10564871	0.0117263235	0.016825467	0.02654675	0.009355426
0.0	0.7295917	0.61004156	0.71063125	0.5620876	0.7796641	0.57767934	0.6792369	0.006258629	0.6154258	0.6030378
0.0	0.6251351	0.62621313	0.48074687	0.45664653	0.58986634	0.4466962	0.5524715	0.64411086	0.6039372	0.012967157
0.0	0.2128849	0.02010644	0.0066760513	0.008371649	0.010556514	0.034017682	0.019276483	0.013592561	0.012230389	0.008720333
0.0	0.27769104	0.016595481	0.014075943	0.01993248	0.009302306	0.1376608	0.012822307	0.018217986	0.018311396	0.00748561
0.0	0.11878542	0.019407261	0.0140146585	0.0065936027	0.016355187	0.034493964	0.0126526365	0.0119071435	0.01317451	0.0077000107
0.0	0.5738737	0.55359405	0.5676051	0.5805998	0.5635331	0.5772184	0.5792915	0.5759958	0.57159746	0.57194626
0.0	0.04436265	0.014571003	0.011601768	0.009777826	0.011345609	0.035883773	0.0084894365	0.0138323	0.0103555275	0.009648276
0.0	0.5044416	0.68699044	0.46965307	0.5087552	0.554541	0.45936337	0.5326805	0.579107	0.5484636	0.5080034
0.0	0.19455183	0.015935155	0.016620262	0.016251674	0.01987116	0.09944412	0.010475891	0.01587792	0.018478232	0.00745969
0.0	0.7391386	0.51349497	0.6361016	0.47977167	0.6663195	0.62783265	0.55638164	0.48520857	0.5861377	0.5654679
0.0	0.5081909	0.5376596	0.55721694	0.5389083	0.70122313	0.6256471	0.44647196	0.007785419	0.6594847	0.5072214
0.0	0.6788408	0.5401789	0.6752179	0.49915493	0.5763663	0.6762091	0.56403935	0.6006951	0.45209205	0.52913094
0.0	0.39197293	0.016773077	0.013199057	0.01880038	0.027528752	0.111282095	0.012330355	0.0148763405	0.022740284	0.0063652745
0.0	0.56663066	0.5969763	0.5746548	0.55776834	0.63869935	0.6172875	0.46112576	0.52042013	0.6297525	0.47054696
0.0	0.13484395	0.018095905	0.019148462	0.015196489	0.018421732	0.036225583	0.019159947	0.008496218	0.014549493	0.0087845465
0.0	0.2138566	0.010504147	0.018851103	0.013855033	0.033827342	0.07870539	0.009236829	0.015964305	0.028916731	0.0055214562
0.0	0.46078345	0.54012555	0.5638601	0.53613126	0.578694	0.61270624	0.62902963	0.5279557	0.5537616	0.5128116
0.0	0.11866598	0.012202522	0.013946986	0.011481178	0.011421865	0.093528196	0.0117640365	0.026473897	0.008821985	0.007150084
0.0	0.6497277	0.5455087	0.57255924	0.5113779	0.56754136	0.71304125	0.43036327	0.4834505	0.62058437	0.57751703
0.0	0.577392	0.61087376	0.6592873	0.5777998	0.8053515	0.63337934	0.61858624	0.5033976	0.71717054	0.51642555
0.0	0.13738492	0.009021627	0.017423756	0.010582734	0.02579459	0.1801711	0.015962597	0.016198494	0.012314612	0.006755354
0.0	0.6258273	0.4454941	0.5282438	0.3502414	0.52112406	0.58600783	0.62572265	0.53019994	0.51544774	0.50814974
0.0	0.5800933	0.5797502	0.58019084	0.36235753	0.703474	0.49498722	0.636546	0.568841	0.7116059	0.5009399
0.0	0.12507632	0.017710822	0.023434585	0.023666775	0.025679844	0.13145581	0.012693698	0.016430374	0.025203843	0.005239425
0.0	0.2609755	0.012826961	0.019431792	0.016162204	0.031609416	0.18008061	0.010745072	0.036931004	0.02741515	0.0058360393
0.0	0.5917899	0.013829751	0.017908957	0.018827632	0.04378845	0.09343253	0.012588428	0.011894739	0.0256814	0.00853976
0.0	0.5918277	0.0138173085	0.01783197	0.018787462	0.043774355	0.093628585	0.012548701	0.011883615	0.025682027	0.008544529
0.0	0.57463086	0.5539628	0.5664788	0.5801282	0.5642737	0.5776215	0.5798944	0.5757198	0.56913716	0.57066363
0.0	0.21487178	0.013463284	0.014085216	0.016908586	0.024667557	0.082171045	0.009963848	0.016009575	0.021162625	0.009039224
0.0	0.08869696	0.012368118	0.016522791	0.010817168	0.008208738	0.017772272	0.011773476	0.014519796	0.008754102	0.009376724
0.0	0.0793801	0.042577617	0.014110767	0.011971438	0.015234394	0.074560165	0.021103775	0.015871966	0.013912234	0.0062440042
0.0	0.6174117	0.53231394	0.5354439	0.51237184	0.41865847	0.6500214	0.3770961	0.56063867	0.5511836	0.49029523
0.0	0.49417624	0.49802917	0.6291491	0.5949847	0.49898082	0.54431754	0.6183697	0.6429129	0.51853895	0.5379118
0.0	0.013040267	0.03528906	0.012647223	0.009982765	0.014705575	0.05388296	0.015889995	0.017674409	0.011865169	0.00824588
0.0	0.57401484	0.55210584	0.5653917	0.5785659	0.56303257	0.5782623	0.5783344	0.57587016	0.5707996	0.5699371
0.0	0.06062874	0.011987308	0.026593724	0.013734407	0.0067432965	0.034237314	0.015459313	0.0071597914	0.009179302	0.010534105
0.0	0.49992913	0.51060295	0.48907462	0.50419945	0.60150933	0.54733884	0.6308908	0.42008457	0.5112233	0.48855257
0.0	0.17611213	0.0115778865	0.019888377	0.017901788	0.019817106	0.062652625	0.01545644	0.009632406	0.012545387	0.0072392654
0.0	0.037065767	0.01594579	0.01633888	0.020811895	0.012071362	0.08621906	0.008100712	0.02045336	0.02540346	0.0063807587
0.0	0.5739582	0.5521327	0.56492597	0.5786334	0.5646651	0.5782068	0.5789852	0.57684696	0.5702031	0.57007194
0.0	0.014410617	0.01813998	0.024483513	0.010355038	0.01148015	0.026378453	0.017254045	0.0147658745	0.00024551855	0.011305757
0.0	0.14105871	0.013457015	0.036480412	0.020791575	0.04272754	0.06836802	0.018557096	0.02234453	0.0003381907	0.0070049
0.0	0.57403195	0.5541106	0.5670618	0.5819144	0.5655523	0.5790123	0.5793856	0.5758411	0.5707238	0.5713682
0.0	0.23693268	0.005639635	0.010440302	0.019803293	0.024565214	0.15832432	0.0094908485	0.013809943	0.011756311	0.0037105815
0.0	0.047689527	0.016342932	0.0066605154	0.0109985545	0.008949933	0.03651094	0.009663383	0.012553145	0.006843129	0.0040555587
0.0	0.5735541	0.5538314	0.5670135	0.58109736	0.5640105	0.5770822	0.57716703	0.5778652	0.5713483	0.57241136
0.0	0.024423942	0.016700663	0.017029818	0.00897108	0.0071506454	0.056696862	0.01564832	0.013151946	0.013608125	0.009151691
0.0	0.62305367	0.36440977	0.56076115	0.56640464	0.5624328	0.7179517	0.4869976	0.48161995	0.50527173	0.4134094
0.0	0.24489197	0.0056558307	0.010519836	0.019716714	0.024597434	0.15959685	0.009593958	0.013795624	0.011770901	0.0037070557
0.0	0.047249153	0.016228743	0.006678715	0.010983886	0.008945096	0.036218174	0.009703879	0.01254407	0.006856861	0.00405512
0.0	0.2408822	0.015507251	0.015441693	0.009920262	0.010331624	0.18570894	0.011451797	0.016993321	0.016827147	0.006041944
0.0	0.32157257	0.018804599	0.022886267	0.01692782	0.021689141	0.10207639	0.018725801	0.013569596	0.020413913	0.006861175
0.0	0.40809157	0.47821727	0.5676649	0.5540293	0.5678087	0.6001393	0.6258819	0.68852043	0.5855467	0.53493726
0.0	0.31544968	0.536143	0.6215908	0.5331612	0.4441722	0.5760644	0.57326514	0.71828157	0.676272	0.51900625
0.0	0.26358166	0.013469961	0.01603764	0.0189993	0.045679126	0.2687393	0.016230159	0.013527141	0.03558784	0.008686364
0.0	0.023016755	0.019812915	0.010073902	0.013137768	0.0050343457	0.050244357	0.011566995	0.021247087	0.010391884	0.008160254
0.0	0.16431655	0.0073511903	0.018585604	0.021154664	0.024357779	0.10237975	0.017272918	0.012622216	0.01709949	0.004585829
0.0	0.23263851	0.02011344	0.016315086	0.017800404	0.03446299	0.057798143	0.020985186	0.012019241	0.013648809	0.006543011
0.0	0.22738127	0.019798476	0.016214285	0.017777352	0.033984505	0.056922466	0.02087251	0.011945414	0.013376358	0.0065347035
0.0	0.22593322	0.019894674	0.016277108	0.017860712	0.034102295	0.05723425	0.020803627	0.0119739305	0.01353856	0.0065521793
0.0	0.14768545	0.014679097	0.014863943	0.0203044	0.01586866	0.098324366	0.013533416	0.022917554	0.016555956	0.0062782774
0.0	0.1446691	0.014382992	0.0147928065	0.02028886	0.015766215	0.097045265	0.0134117585	0.022737447	0.016289627	0.0062644444
0.0	0.14346111	0.014471975	0.0148419775	0.020386925	0.015727283	0.09725568	0.013340548	0.022778625	0.016480228	0.0062827175
0.0	0.05232231	0.017438432	0.026009902	0.010827193	0.011362984	0.06317372	0.008772492	0.015689755	0.011275155	0.007809542
0.0	0.2604269	0.019291053	0.022819716	0.019465802	0.02280355	0.13234018	0.011037394	0.012225453	0.015812838	0.007773262
0.0	0.25203478	0.01890018	0.022652952	0.01945058	0.022490114	0.13020732	0.010884099	0.012090694	0.01539583	0.0077501778
0.0	0.25100598	0.018954583	0.022749709	0.019556476	0.02246149	0.13082434	0.010839008	0.01215921	0.015568322	0.007769868
0.0	0.07651755	0.022156984	0.007884756	0.010516232	0.009460817	0.027750887	0.020992152	0.010377702	0.01572794	0.009436459
0.0	0.3205924	0.024168538	0.008982932	0.016805269	0.021871043	0.07216366	0.020560114	0.017343096	0.022379689	0.0047736117
0.0	0.31860098	0.02368549	0.008826209	0.01681684	0.02174127	0.07076159	0.019894883	0.017273217	0.022295248	0.004756581
0.0	0.3165232	0.023717627	0.008859724	0.016893115	0.021684812	0.07096978	0.019737313	0.017344397	0.022537481	0.0047695423
0.0	0.095166214	0.037635084	0.01634699	0.01683522	0.011106709	0.07008603	0.012932617	0.0153305065	0.012535649	0.0057119974
0.0	0.57377833	0.5544896	0.5665473	0.5792403	0.564915	0.57725245	0.58051175	0.5749736	0.57071394	0.5692503
0.0	0.575253	0.55411917	0.5660141	0.5799968	0.5635599	0.5766172	0.5798418	0.57502246	0.57105887	0.5706995
0.0	0.011945172	0.013489187	0.01788553	0.0066731684	0.002654011	0.023935007	0.021498665	0.01439047	0.007961837	0.005302214
0.0	0.4347219	0.015764868	0.012502739	0.016636198	0.03880182	0.15169096	0.0213224	0.030329986	0.016017148	0.006949331
0.0	0.66931266	0.6447344	0.61688215	0.5509386	0.59438574	0.6261007	0.60305053	0.57303715	0.62826693	0.53079575
0.0	0.04190664	0.017110487	0.015545496	0.014608289	0.01209434	0.054661553	0.011082446	0.018605016	0.01152118	0.008261891
0.0	0.5513426	0.51900476	0.55270576	0.540234	0.5947224	0.5355246	0.5886548	0.5436061	0.524416	0.4402831
0.0	0.6471634	0.069729276	0.095913745	0.025146868	0.07901811	0.37259856	0.040021017	0.038156375	0.049738683	0.018530462
0.0	0.656543	0.06577075	0.04079911	0.018982388	0.06510196	0.2129087	0.043625023	0.036014117	0.06693728	0.011735389
0.0	0.6145947	0.0557352	0.074175686	0.028982341	0.064206876	0.27532172	0.035795365	0.03629809	0.049420565	0.012523532
0.0	0.7077151	0.030777756	0.079437375	0.023995502	0.061116375	0.39181218	0.03361266	0.0395599	0.021392955	0.016935082
0.0	0.57929766	0.042847816	0.12462905	0.025873315	0.067010835	0.44759065	0.04068045	0.03925678	0.062665634	0.012681597
0.0	0.7135088	0.02978532	0.114483014	0.024813352	0.061289452	0.43286943	0.045221295	0.031333003	0.03709516	0.0052034575
0.0	0.84505284	0.04933861	0.06947063	0.024214922	0.071711175	0.14128402	0.06715982	0.037158128	0.05186841	0.014376611
0.0	0.57852036	0.55728626	0.5699385	0.5831884	0.56583565	0.58003837	0.5817013	0.57761955	0.5716624	0.5730792
0.0	0.5772225	0.5537374	0.566679	0.58277965	0.5645096	0.57789046	0.5800727	0.5751227	0.57083756	0.57320386
0.0	0.5743684	0.5518414	0.5666516	0.5814891	0.56598574	0.579287	0.5799368	0.5772801	0.5700107	0.5726899
0.0	0.57333577	0.5516546	0.56547654	0.58102447	0.5626896	0.5778041	0.57843494	0.57621515	0.56977934	0.5710184
0.0	0.57443243	0.5526794	0.56606096	0.5822034	0.56414914	0.57792574	0.5793987	0.5764282	0.5696846	0.5718454
0.0	0.12269071	0.016565796	0.031994242	0.010632659	0.0060826633	0.054030146	0.011527878	0.0061473465	0.011493203	0.009968745
0.0	0.04067799	0.0132284975	0.0214373	0.011464046	0.0062091285	0.053359088	0.010390658	0.017454183	0.013247277	0.0053212126
0.0	0.013767457	0.013990727	0.020925881	0.0094033815	0.008757227	0.021683203	0.02085552	0.012115974	0.011489769	0.010776909
0.0	0.078926615	0.010696492	0.01096843	0.011106673	0.010761751	0.012278161	0.023602845	0.017397024	0.009074788	0.012791061
0.0	0.005903886	0.015680714	0.017199004	0.011094043	0.008686701	0.029943962	0.0066228393	0.014297644	0.009688028	0.006915172
0.0	0.0082698185	0.009526255	0.029771827	0.00867246	0.008999996	0.051899698	0.012553081	0.014393324	0.009382733	0.004881999
0.0	0.5759118	0.5537905	0.56446856	0.58208704	0.5652238	0.57795733	0.57793	0.57517624	0.5700493	0.5727763
0.0	0.57582575	0.55064815	0.5659684	0.5825704	0.56351686	0.57750356	0.57975024	0.5762374	0.5706092	0.5721346
0.0	0.5738825	0.5517229	0.566406	0.58216226	0.5645418	0.5783941	0.5803573	0.5755583	0.56941414	0.5710783
0.0	0.009876003	0.015136756	0.013712946	0.013335773	0.013829049	0.027266296	0.016484858	0.013494689	0.010676977	0.0071825823
0.0	0.5736739	0.55318224	0.5667291	0.5807787	0.56290793	0.5785818	0.5793283	0.5762681	0.5699871	0.5711682
0.0	0.50368345	0.5474102	0.43111622	0.57325536	0.56794643	0.53193945	0.647619	0.5203551	0.5275897	0.57023185
0.0	0.06804971	0.013517669	0.021729954	0.011352703	0.00939927	0.08214613	0.014756061	0.01076564	0.016537791	0.012237366
0.0	0.5736587	0.55504394	0.5672936	0.5804207	0.56416935	0.5780283	0.5786493	0.5771561	0.5693378	0.57247084
0.0	0.091766044	0.016964272	0.015072472	0.010286582	0.018193958	0.055510227	0.012781918	0.018441832	0.012158477	0.008524741
0.0	0.40546513	0.015702471	0.01094321	0.01411212	0.021969903	0.083653845	0.016927756	0.016957166	0.019393386	0.004878123
0.0	0.5769561	0.5541244	0.5674797	0.58166915	0.56666267	0.5780462	0.5795889	0.57736635	0.57054305	0.5723863
0.0	0.44101167	0.011577003	0.017655145	0.014329027	0.023562914	0.086193286	0.0070279925	0.012070588	0.020763276	0.0046816804
0.0	0.5743431	0.55405563	0.56608665	0.58091366	0.56517744	0.57715064	0.57877725	0.57572556	0.57087576	0.5721455
0.0	0.11337798	0.01404514	0.024490252	0.01249813	0.015821762	0.036495637	0.00955452	0.012846139	0.011508372	0.00974011
0.0	0.09529926	0.0134047875	0.011957983	0.020582298	0.020774331	0.20551795	0.024793122	0.019527404	0.02054609	0.0067543816
0.0	0.5732834	0.5544437	0.56719106	0.5821367	0.566096	0.57785356	0.58051664	0.57588476	0.5691645	0.5722373
0.0	0.57365793	0.5533764	0.56710494	0.5812915	0.56493163	0.5780581	0.57924193	0.57676387	0.5688216	0.57194465
0.0	0.029890634	0.019439347	0.013227539	0.010988166	0.009155951	0.068081886	0.008867436	0.014670566	0.010921328	0.010411764
0.0	0.6883635	0.5354815	0.5791089	0.571553	0.6051959	0.59714633	0.45010188	0.5843979	0.5699448	0.46836907
0.0	0.189538	0.014790007	0.0055663683	0.0119343605	0.017184954	0.039568007	0.0130228745	0.018330522	0.009739033	0.009207739
0.0	0.19665927	0.39192107	0.36127374	0.5462629	0.55747044	0.5791108	0.7356148	0.50826764	0.5167527	0.4610467
0.0	0.5738066	0.5533427	0.5670322	0.58120495	0.56523734	0.5781589	0.58092237	0.5757991	0.5696668	0.5720235
0.0	0.047242437	0.01009345	0.011148113	0.0118718725	0.016877718	0.08054602	0.013755848	0.020154443	0.008963584	0.008990092
0.0	0.48691472	0.47160915	0.6181618	0.56404847	0.66101646	0.5156944	0.6277279	0.53051186	0.5914789	0.53836817
0.0	0.5750249	0.5550874	0.56684554	0.5809439	0.5653234	0.5772873	0.5805304	0.57711285	0.5708405	0.571268
0.0	0.7758191	0.58893627	0.45241234	0.5518448	0.569397	0.7041944	0.7443251	0.52335054	0.6291976	0.52279544
0.0	0.08813842	0.018424235	0.0051685623	0.011046502	0.009433691	0.10191736	0.01917472	0.016276827	0.009669353	0.007133597
0.0	0.013436432	0.03366319	0.014906512	0.01321751	0.007952674	0.04211525	0.0054114484	0.021935677	0.0066168313	0.00845414
0.0	0.57338417	0.55455816	0.56716186	0.5817207	0.56590617	0.5768902	0.5788788	0.57765937	0.57151884	0.57151353
0.0	0.047390558	0.016123595	0.014880828	0.013809728	0.024495607	0.05560693	0.023247857	0.017610881	0.025089812	0.004662783
0.0	0.03695469	0.011710491	0.01601174	0.013956557	0.042211592	0.12321718	0.013652186	0.014188377	0.0135405855	0.004223045
0.0	0.0062984675	0.0168311	0.017904889	0.012421322	0.009030063	0.018787427	0.02435362	0.017445125	0.01910352	0.006981042
0.0	0.044457898	0.013264709	0.014099587	0.014857109	0.015812699	0.085115604	0.012430321	0.01334741	0.009726101	0.008577072
0.0	0.58429354	0.48089367	0.5007305	0.4563128	0.5657141	0.48149854	0.589003	0.25584838	0.57358223	0.5049849
0.0	0.14840898	0.011378347	0.012942793	0.007662596	0.009200655	0.035214182	0.012951152	0.014942817	0.010592479	0.0047348025
0.0	0.10728918	0.021332098	0.016148372	0.01872759	0.030415583	0.15866132	0.010631094	0.0065380754	0.020597538	0.0064838417
0.0	0.5180834	0.022194268	0.015430795	0.016979754	0.038575847	0.11800081	0.010711959	0.031080492	0.028339641	0.008355944
0.0	0.58697164	0.56592965	0.5729707	0.5833211	0.571497	0.5829496	0.5904772	0.5800039	0.5774842	0.5737588
0.0	0.12756133	0.013274276	0.023414394	0.018547485	0.019333864	0.058031812	0.01147944	0.01679026	0.018725056	0.003082697
0.0	0.3283716	0.014917515	0.01597694	0.016615609	0.031798538	0.21002758	0.011580118	0.02704598	0.017471675	0.0067496356
0.0	0.72852457	0.569969	0.49534535	0.53063947	0.73495364	0.57664603	0.52927923	0.7302426	0.6636642	0.5299159
0.0	0.1051775	0.013883062	0.023174677	0.02125593	0.019381875	0.05164271	0.005517465	0.014684048	0.018167224	0.0063198125
0.0	0.017424924	0.013875974	0.019845443	0.013020184	0.0063889776	0.018358842	0.013696078	0.01146075	0.009828626	0.00786526
0.0	0.77619344	0.5994777	0.5979516	0.458225	0.4720381	0.4938237	0.52876765	0.3633862	0.5658071	0.5367679
0.0	0.35284418	0.014048059	0.03077107	0.011315717	0.011677976	0.053263348	0.010887955	0.006906755	0.023061907	0.008642658
0.0	0.26444334	0.013927825	0.022616073	0.01657205	0.030637344	0.09693777	0.014266261	0.0052842554	0.013663588	0.0067714504
0.0	0.6094935	0.58016807	0.6206255	0.5008503	0.5055771	0.48179507	0.6973955	0.5668729	0.5808431	0.570553
0.0	0.016579714	0.0138148405	0.019694395	0.013012294	0.0061993003	0.018148351	0.013471584	0.011337605	0.009589337	0.007862017
0.0	0.5959939	0.013303812	0.026401768	0.020848472	0.009989076	0.07585602	0.0113513125	0.020376995	0.020522047	0.0077023064
0.0	0.22688067	0.016224999	0.022433188	0.013840693	0.027156623	0.054543234	0.012500849	0.017757513	0.022492336	0.009861057
0.0	0.047086947	0.01561605	0.030171039	0.00769926	0.013148937	0.052475188	0.0135539295	0.014048876	0.010776803	0.010253363
0.0	0.04648983	0.015674062	0.030231519	0.0077008666	0.013139592	0.052600857	0.013690077	0.0141044855	0.010810604	0.010285214
0.0	0.5727775	0.55344564	0.56632864	0.5794553	0.56442446	0.5770584	0.57913405	0.5755868	0.570392	0.57019174
0.0	0.5758146	0.55350083	0.56800777	0.5804407	0.56239974	0.57822037	0.57992107	0.5760091	0.57135814	0.5707502
0.0	0.13875636	0.008948309	0.009157314	0.00900871	0.014688008	0.020864578	0.011228122	0.018603189	0.01023758	0.0078627225
0.0	0.13811867	0.008875624	0.009218838	0.008977365	0.014658405	0.020981817	0.0113080535	0.018628182	0.010195139	0.007864479
0.0	0.17910406	0.024745619	0.012006168	0.008207803	0.034551598	0.06342379	0.013292355	0.020960238	0.015644772	0.006690385
0.0	0.1982594	0.0338355	0.014624579	0.009011285	0.021017253	0.054853402	0.012956475	0.011744755	0.018601699	0.005719704
0.0	0.6200504	0.45254004	0.5470401	0.50836957	0.515972	0.5635536	0.6595306	0.5015013	0.71486014	0.54254365
0.0	0.57438815	0.5522233	0.5653881	0.57857424	0.56431943	0.5781249	0.5781967	0.57594585	0.5710568	0.57019913
0.0	0.056085195	0.02028206	0.013773118	0.011994003	0.008898518	0.01858082	0.013266502	0.012266393	0.013678158	0.010431566
0.0	0.3046207	0.01670754	0.020858588	0.019599695	0.024304962	0.048413053	0.014772328	0.00875299	0.024506262	0.007599642
0.0	0.6911348	0.55535984	0.60846794	0.53566945	0.57725537	0.47164848	0.68555266	0.45855695	0.61906606	0.5003676
0.0	0.29515508	0.016497124	0.020741016	0.019599412	0.024017386	0.047627255	0.014554531	0.008653802	0.024287429	0.0075509315
0.0	0.594103	0.51008093	0.6076462	0.47808382	0.63448316	0.6352491	0.66284215	0.4339021	0.6223257	0.53851336
0.0	0.071646206	0.00911894	0.020931996	0.015448439	0.036010094	0.13009858	0.012791886	0.020574445	0.020697093	0.009332999
0.0	0.6415521	0.010428174	0.014556748	0.01491715	0.036808565	0.12785494	0.0060300804	0.020727733	0.016581114	0.0090629775
0.0	0.574172	0.55413526	0.5679138	0.5826748	0.5656596	0.578843	0.5808922	0.5769471	0.57014155	0.57336855
0.0	0.008650665	0.012250838	0.013732449	0.009931654	0.012726651	0.0556563	0.013594575	0.016154578	0.012115404	0.01017724
0.0	0.12240918	0.014429477	0.007140876	0.0073263356	0.022176709	0.024883	0.027162176	0.020204853	0.0071123885	0.00580813
0.0	0.376229	0.010726618	0.011106307	0.011622017	0.0057031433	0.097758844	0.016732689	0.016477298	0.0110967215	0.0052924724
0.0	0.23912856	0.025180256	0.017927827	0.020030105	0.013933995	0.08432222	0.013316304	0.006804563	0.02145333	0.00945409
0.0	0.082489304	0.0147753805	0.025101863	0.010908921	0.018613769	0.032955214	0.018390829	0.009379605	0.013374608	0.005681013
0.0	0.08247014	0.014698654	0.02510834	0.010892033	0.018671565	0.032731336	0.018481882	0.0093540745	0.013498962	0.0056696045
0.0	0.19523762	0.019465068	0.036667664	0.01917822	0.03443772	0.04672035	0.007886976	0.011674052	0.013613855	0.005789766
0.0	0.60472256	0.6034557	0.6915475	0.5804351	0.6143454	0.5008508	0.38527232	0.47522447	0.45936733	0.5813197
0.0	0.18898349	0.018925682	0.036507383	0.019180443	0.033924863	0.046015386	0.007750229	0.011470998	0.013402991	0.0057547437
0.0	0.26033613	0.0100065395	0.006213777	0.018947601	0.034146443	0.080675185	0.008705988	0.017107986	0.014430848	0.0074916068
0.0	0.2586158	0.015094035	0.0121873	0.01808234	0.033512622	0.09436146	0.012636147	0.02448266	0.022478763	0.0077258595
0.0	0.13446806	0.013029257	0.020381983	3.2569154e-05	0.008842088	0.10168279	0.011604464	0.022869267	0.021906191	0.0069757127
0.0	0.010270536	0.01679807	0.019429075	0.007818448	0.008739784	0.015378967	0.027689552	0.015723843	0.012687448	0.0042750733
0.0	0.6009488	0.6685398	0.52909917	0.47503483	0.47380587	0.4198002	0.54100883	0.50947607	0.542716	0.4506067
0.0	0.65808827	0.50629264	0.2901039	0.54288805	0.614467	0.57323825	0.5320076	0.49522287	0.55443877	0.43229622
0.0	0.1567379	0.014707759	0.006158074	0.011947632	0.022278218	0.10606831	0.009529167	0.013632456	0.01649369	0.0026828463
0.0	0.9372532	0.17639627	0.2963208	0.025824288	0.024471775	0.65242034	0.06426013	0.03414039	0.033614002	0.019215323
0.0	0.03315081	0.013784664	0.020257616	0.01903313	0.022766856	0.13562636	0.007947869	0.0025715246	0.017368298	0.006081464
0.0	0.028962936	0.018439747	0.020640321	0.012852188	0.009592604	0.033945374	0.0073359273	0.002462788	0.010669047	0.008144087
0.0	0.35097525	0.01336743	0.01723915	0.018490162	0.04472131	0.09867649	0.017788695	0.019090148	0.016453668	0.006048385
0.0	0.3402024	0.013102994	0.017094946	0.018500991	0.044661153	0.09798247	0.017759766	0.01917333	0.016540522	0.006030215
0.0	0.58177465	0.46106705	0.3697526	0.40625226	0.5956878	0.6043772	0.68654335	0.48287466	0.6109558	0.52294475
0.0	0.083610214	0.016034188	0.022916198	0.0100316815	0.011211453	0.108295135	0.007987091	0.015085099	0.013054365	0.0065200836
0.0	0.22561525	0.007835593	0.015184669	0.018229017	0.010100027	0.030213986	0.006401498	0.015897363	0.01944929	0.006918415
0.0	0.04514555	0.006792061	0.023191048	0.011072407	0.011391007	0.06552301	0.0071235434	0.01250613	0.008532855	0.007852226
0.0	0.42326578	0.049255967	0.06214588	0.02147751	0.027231807	0.26968402	0.056347057	0.027059313	0.03953698	0.008285366
0.0	0.5741832	0.55432934	0.567472	0.58093095	0.56594014	0.57701313	0.5792952	0.5774761	0.5714469	0.572438
0.0	0.7402184	0.5083548	0.60078996	0.49955973	0.5613819	0.5903163	0.5749663	0.66183406	0.5705793	0.4421077
0.0	0.11822773	0.008076831	0.015372204	0.0107485	0.014300648	0.04452177	0.010700707	0.0123109585	0.009854377	0.00896588
0.0	0.31742886	0.008507634	0.020128159	0.017539376	0.03405563	0.11950183	0.011774974	0.015888652	0.016100457	0.007548213
0.0	0.653337	0.62964857	0.3323758	0.58806974	0.68981403	0.56531453	0.56676	0.48758152	0.56736696	0.48025504
0.0	0.19667704	0.015895423	0.014013077	0.009557445	0.008375367	0.0120704565	0.013315371	0.013544516	0.009176683	0.0076454366
0.0	0.29923603	0.013907407	0.023574218	0.016677992	0.039478965	0.038978096	0.016531643	0.0028015755	0.01741606	0.00598447
0.0	0.30034354	0.013839705	0.023579787	0.016474888	0.03946358	0.038971823	0.01659345	0.002787876	0.01728435	0.005983562
0.0	0.2978764	0.01394418	0.02364087	0.016540365	0.039471887	0.038889483	0.016587647	0.0028063743	0.017193832	0.00596847
0.0	0.5938612	0.64350456	0.5379957	0.54497886	0.32384083	0.5429736	0.4402292	0.6444922	0.6278302	0.579725
0.0	0.029317496	0.018199313	0.019232757	2.9261657e-05	0.009680528	0.05180466	0.040939096	0.016473304	0.01972054	0.009784126
0.0	0.24470791	0.009659208	0.011511713	0.017249437	0.028154986	0.044428594	0.010838798	0.00020232977	0.009975943	0.008578564
0.0	0.074112214	0.011810442	0.008690364	0.011179429	0.017867707	0.063809514	0.01640447	0.016248265	0.006353716	0.009410447
0.0	0.7403848	0.62501335	0.5505781	0.5043364	0.53625816	0.5048926	0.52476054	0.5339536	0.47329187	0.58982086
0.0	0.24051677	0.008892553	0.014185663	0.012679233	0.016763965	0.13413337	0.007110294	0.01613266	0.0215312	0.006994042
0.0	0.20826581	0.0084726	0.01119064	0.018749561	0.015032578	0.13572828	0.014792905	0.020331519	0.013293437	0.009036602
0.0	0.4734019	0.522064	0.45115352	0.44693658	0.44376436	0.6315494	0.5216677	0.54684865	0.72547877	0.52820235
0.0	0.06111321	0.01685324	0.016470816	0.007590678	0.018199224	0.03910577	0.00784176	0.012857253	0.011455917	0.007102418
0.0	0.7152117	0.53189903	0.60763526	0.53775316	0.5614798	0.56589556	0.6466318	0.5479758	0.5084803	0.49661922
0.0	0.36458063	0.02107357	0.016746439	0.010763625	0.025303159	0.09002672	0.018198952	0.017567853	0.015006069	0.0053461
0.0	0.36470103	0.021070994	0.016674036	0.010739022	0.025292479	0.09022245	0.018149074	0.01755631	0.01501058	0.0053469166
0.0	0.18860558	0.011600522	0.0065695285	0.020816227	0.022532504	0.10538452	0.019145329	0.023733117	0.021464465	0.0060340604
0.0	0.07599575	0.011523293	0.0071356576	0.017262835	0.027221661	0.045717943	0.022035006	0.019157715	0.01985225	0.004117118
0.0	0.59817356	0.45504227	0.32069606	0.566851	0.49875203	0.5157247	0.6550389	0.62518	0.57268596	0.52272755
0.0	0.7165087	0.55048543	0.4996247	0.45356536	0.41559556	0.51553327	0.51218814	0.55476695	0.5815591	0.5312914
0.0	0.4045305	0.030382136	0.024770694	0.031539597	0.030580886	0.12232367	0.036428332	0.035733093	0.067962706	0.011270734
0.0	0.57301307	0.554067	0.56719667	0.5811236	0.56545883	0.5769806	0.58060986	0.57601345	0.57169145	0.5720748
0.0	0.044303358	0.014328152	0.019528508	0.0132076545	0.009469808	0.05307287	0.0129426345	0.01403343	0.008541589	0.006314592
0.0	0.14935356	0.014076632	0.013709606	0.014652567	0.016563201	0.086374484	0.010986492	0.015962739	0.0106404675	0.0076193027
0.0	0.046391916	0.008677922	0.01286247	0.011298083	0.008707622	0.08486702	0.013167828	0.01219465	0.011607112	0.010433624
0.0	0.095406115	0.016260458	0.010387055	0.0094256075	0.014490194	0.04983442	0.021181796	0.036318075	0.008375466	0.005971153
0.0	0.36063778	0.00987286	0.0215944	0.018186217	0.028320726	0.077433884	0.007019851	0.009350425	0.02181679	0.0064345044
0.0	0.091795534	0.010087353	0.015965564	0.0110630635	0.009568098	0.02824705	0.013922128	0.013955402	0.015177413	0.0064261085
0.0	0.022962611	0.013113753	0.012882913	0.013808411	0.01412839	0.033239692	0.008689419	0.016218469	0.012622584	0.006595899
0.0	0.57622623	0.5535591	0.56500065	0.5814039	0.5634595	0.5782803	0.580967	0.5762963	0.57127345	0.57236713
0.0	0.5757418	0.5547925	0.56604475	0.58160216	0.56386673	0.5790176	0.5816351	0.57782406	0.57141423	0.5719234
0.0	0.15442166	0.014817491	0.0055482015	0.0154917305	0.037348516	0.049728457	0.02339374	0.02594505	0.029220859	0.007265921
0.0	0.57436013	0.55445135	0.5662328	0.58155876	0.5634193	0.57793856	0.57923526	0.5774502	0.57063085	0.5716521
0.0	0.5754717	0.5546963	0.5666677	0.5819899	0.5647245	0.5785328	0.5805073	0.57747096	0.5712546	0.57270616
0.0	0.70932096	0.014329459	0.03509089	0.017912026	0.017116487	0.033214834	0.0097367475	0.0083973985	0.018135663	0.00975686
0.0	0.24385004	0.009710934	0.017720422	0.020603897	0.015168734	0.04989743	0.008649345	0.018514372	0.026325256	0.0047111595
0.0	0.18714923	0.012479324	0.026737148	0.015636278	0.022082541	0.037617855	0.014521939	0.016746722	0.018670078	0.007907632
0.0	0.22147605	0.010600803	0.018123973	0.013835566	0.016396355	0.040536776	0.013283233	0.035213843	0.018024554	0.007984523
0.0	0.036275677	0.012570392	0.02295857	0.019140914	0.028912542	0.078189306	0.0072281873	0.017630236	0.03317266	0.006455533
0.0	0.008687115	0.00989641	0.029436504	0.008697494	0.009193668	0.05217658	0.01266591	0.014440236	0.009466092	0.0048975027
0.0	0.5758993	0.5557156	0.5667122	0.5813927	0.56480265	0.5792411	0.58044916	0.5759521	0.57132614	0.57260305
0.0	0.5752756	0.55276626	0.5663762	0.58148086	0.56487024	0.57838184	0.58071834	0.5761093	0.57135344	0.57206565
0.0	0.5748883	0.55546343	0.56731355	0.5815525	0.56554025	0.5792561	0.58022386	0.5777197	0.57134414	0.5727157
0.0	0.038686052	0.022214819	0.018325632	0.012513188	0.055047017	0.12310793	0.019876055	0.019742738	0.017173715	0.008347067
0.0	0.5743847	0.5527171	0.56494683	0.5808111	0.5642006	0.5773902	0.58037585	0.57574505	0.5712039	0.572079
0.0	0.7236448	0.053352226	0.024072355	0.022345413	0.07084272	0.15180282	0.06336037	0.042382866	0.04553425	0.0129238125
0.0	0.5752643	0.5543976	0.56608593	0.5814296	0.56444937	0.5778911	0.58047056	0.5764674	0.5712905	0.57171947
0.0	0.5736403	0.5533418	0.5661435	0.581524	0.56353813	0.5777976	0.57816076	0.5759635	0.569927	0.5722338
0.0	0.8400746	0.06761113	0.08083644	0.022779102	0.07126813	0.13993818	0.029827558	0.025801202	0.062316295	0.016527386
0.0	0.575294	0.5539575	0.5669704	0.581395	0.56503856	0.5776123	0.58052284	0.5760386	0.5696196	0.5722614
0.0	0.85783	0.043564614	0.08306781	0.026599748	0.056294836	0.18267314	0.034585454	0.031589538	0.064208485	0.008694752
0.0	0.22553372	0.012768033	0.020830434	0.010046614	0.010100069	0.01387752	0.015672415	0.014579825	0.011939124	0.007168929
0.0	0.06722084	0.011725069	0.020830492	0.0073133945	0.007008058	0.057280943	0.010133975	0.024382064	0.011177846	0.008669915
0.0	0.119136244	0.010254698	0.01847479	0.0131778885	0.012249027	0.061163384	0.017876169	0.014281652	0.021198263	0.009149288
0.0	0.5749389	0.55415463	0.5668626	0.5811655	0.56445116	0.5786023	0.58034956	0.5761266	0.57085	0.57181203
0.0	0.5741301	0.5535847	0.56583697	0.5803374	0.5651007	0.5783007	0.5804795	0.57427144	0.5700163	0.571958
0.0	0.71113414	0.065243065	0.08597816	0.016383687	0.083037436	0.3052898	0.058201026	0.030999882	0.05749792	0.016495824
0.0	0.5748735	0.5544092	0.5680964	0.5814692	0.56513375	0.57855153	0.580647	0.5759035	0.5715759	0.57213414
0.0	0.57398444	0.5518979	0.56475776	0.57856333	0.5641399	0.5776433	0.57880604	0.57569695	0.5705853	0.5700053
0.0	0.086972326	0.011739355	0.008566524	0.014782359	0.0042963517	0.010209059	0.014426181	0.013428621	0.012358623	0.006862991
0.0	0.15940917	0.010344972	0.014237583	0.016374653	0.008101585	0.030300159	0.019705538	0.013858239	0.020313071	0.006989937
0.0	0.011449648	0.018063787	0.011346309	0.0124040665	0.027010228	0.2133566	0.01288597	0.01628797	0.012484783	0.0068790102
0.0	0.5738548	0.55439264	0.5673147	0.5809645	0.5656064	0.57730216	0.5797176	0.57651395	0.5703565	0.5720933
0.0	0.24428101	0.60924715	0.60175717	0.4594774	0.591525	0.59599787	0.61756706	0.5451666	0.5075098	0.50772506
0.0	0.0019935567	0.018541457	0.010421825	0.006865777	0.013212105	0.18161361	0.013852016	0.016582645	0.0107079325	0.007065297
0.0	0.6984069	0.5755847	0.6064498	0.52992666	0.5859355	0.5746964	0.5390719	0.5271797	0.51904625	0.539695
0.0	0.050567735	0.017600497	0.019557526	0.010699248	0.008206103	0.074649744	0.014699731	0.01492988	0.007930018	0.0087403795
0.0	0.57543314	0.55436355	0.56609696	0.57971454	0.56499267	0.57716924	0.57738423	0.575829	0.5683844	0.572413
0.0	0.5730679	0.5539665	0.5677111	0.58032566	0.5630802	0.57840246	0.57972836	0.5763139	0.5708164	0.57113093
0.0	0.7565845	0.67944974	0.4528917	0.44241595	0.41395772	0.65067846	0.57477754	0.4892104	0.60747683	0.48457882
0.0	0.045083124	0.028581385	0.012108374	0.01347725	0.012252199	0.0398963	0.01443316	0.009716494	0.009972633	0.008153321
0.0	0.5735267	0.5540853	0.5675903	0.5809233	0.56391776	0.577682	0.57730514	0.5769683	0.568059	0.57227623
0.0	0.5748746	0.55242985	0.5672839	0.580521	0.5632235	0.57841575	0.5789254	0.5769317	0.5704126	0.5709938
0.0	0.28570488	0.014476085	0.022434589	0.014194208	0.0144426925	0.08134655	0.0052704006	0.015549069	0.018879311	0.004681849
0.0	0.71215844	0.073850565	0.037453726	0.017178198	0.062407926	0.33044165	0.045655485	0.03485842	0.045864686	0.014119793
0.0	0.5094344	0.43393108	0.5163616	0.53158945	0.49567047	0.6371088	0.6858807	0.65136355	0.56056964	0.5302678
0.0	0.09959659	0.013173957	0.015264146	0.011546367	0.04560078	0.11656781	0.008831288	0.016129117	0.023285894	0.0064224317
0.0	0.48088416	0.026730718	0.019467121	0.011030458	0.01235573	0.11950544	0.029042365	0.015619826	0.020403875	0.009958368
0.0	0.6203171	0.029599363	0.027071193	0.021528969	0.014330132	0.2230645	0.011521734	0.021062806	0.03510301	0.009196148
0.0	0.4842001	0.023772087	0.022312852	0.018019643	0.014788652	0.22165205	0.013475975	0.021535559	0.030961936	0.008625002
0.0	0.8646079	0.6625682	0.6385694	0.6031048	0.39075366	0.75034714	0.44714603	0.64410275	0.6733497	0.5561455
0.0	0.71158767	0.63512415	0.599496	0.5301706	0.3412792	0.5836392	0.63671046	0.5446029	0.74839956	0.538361
0.0	0.0068661515	0.0133167375	0.032169417	0.014276243	0.015979316	0.035455532	0.01086093	0.011600445	0.0057571973	0.0045928084
0.0	0.0071045402	0.013335132	0.032326978	0.014406473	0.015918868	0.035861194	0.011113389	0.011738724	0.005881841	0.0046458705
0.0	0.0071045402	0.013335132	0.032326978	0.014406473	0.015918868	0.035861194	0.011113389	0.011738724	0.005881841	0.0046458705
0.0	0.00712447	0.013377648	0.032312617	0.014446365	0.01599482	0.035918325	0.011134743	0.011725898	0.0058710882	0.004642849
0.0	0.07497528	0.01804895	0.0167254	0.01989257	0.029648043	0.049548946	0.008356526	0.02453033	0.010234643	0.004649034
0.0	0.5740004	0.55199087	0.56712294	0.58070886	0.5646956	0.5769649	0.57892853	0.57723063	0.5719589	0.5727719
0.0	0.58552635	0.56443167	0.5725126	0.58373785	0.5713244	0.58253324	0.5895325	0.58007014	0.5783531	0.5732216
0.0	0.027986329	0.016154274	0.009891622	0.0111134	0.010658151	0.016135793	0.008607703	0.02075334	0.012134937	0.011035734
0.0	0.5744239	0.5528868	0.5665957	0.58023083	0.56495875	0.57780707	0.577855	0.57684743	0.57061356	0.57160926
0.0	0.49143267	0.70029473	0.31969544	0.40478796	0.6916251	0.50242406	0.57314706	0.56372637	0.59804046	0.5489577
0.0	0.39018828	0.01819444	0.011180603	0.019006947	0.032301065	0.14140986	0.010099669	0.025119564	0.007212321	0.005636481
0.0	0.17683645	0.013871121	0.029178806	0.017675195	0.030125828	0.047888614	0.018087182	0.013539758	0.020573052	0.0056445333
0.0	0.5797515	0.6084738	0.6455122	0.49501926	0.7057918	0.4400964	0.43162864	0.5915074	0.556091	0.39610645
0.0	0.55436647	0.73397106	0.56580544	0.5262862	0.52893305	0.58746153	0.45091859	0.62111366	0.64205766	0.4912534
0.0	0.059664864	0.01628105	0.018087354	0.011267146	0.0131077375	0.04530963	0.01161278	0.008576691	0.014313458	0.009008199
0.0	0.059290513	0.016308382	0.018063318	0.011282216	0.013103827	0.04524842	0.011613848	0.008569157	0.014316069	0.00902323
0.0	0.06005297	0.016937654	0.018242788	0.011363621	0.013163784	0.04562786	0.011811713	0.008697695	0.014590097	0.00904751
0.0	0.056297798	0.015771233	0.014718659	0.009701117	0.013975869	0.0737151	0.013169415	0.018859008	0.017884541	0.0059374883
0.0	0.10336621	0.011637111	0.023441734	0.0153558	0.007142748	0.047682554	0.011833834	0.0159029	0.021506451	0.0039142994
0.0	0.33289117	0.6881866	0.5782686	0.5070563	0.584158	0.5713552	0.7280439	0.5697521	0.49690795	0.5480322
0.0	0.3746932	0.016356615	0.018037058	0.015352939	0.015441825	0.18331426	0.009700773	0.009726666	0.016040394	0.004449233
0.0	0.24229719	0.02266791	0.031215735	0.02038283	0.015499333	0.12457257	0.010505684	0.014720603	0.023412116	0.004846608
0.0	0.08902094	0.013143369	0.023665486	0.0122720385	0.0058836173	0.09513124	0.0115581555	0.0153206205	0.012595851	0.0048235767
0.0	0.088772215	0.013022254	0.02355295	0.0122518595	0.005855016	0.09397312	0.011452196	0.015146377	0.012560104	0.004811426
0.0	0.13683528	0.0101497285	0.013242104	0.010050395	0.007339991	0.08152922	0.011858735	0.018825606	0.011764009	0.0064617875
0.0	0.68417066	0.62074596	0.5166537	0.5417471	0.62243164	0.59451133	0.60951334	0.58286136	0.47833246	0.36700904
0.0	0.0910541	0.012040057	0.013719668	0.009334643	0.008282985	0.07090392	0.008169023	0.023940375	0.009220781	0.0065163686
0.0	0.63604575	0.55055356	0.45427305	0.5458829	0.6011887	0.6085407	0.46072468	0.49371204	0.5341409	0.5696294
0.0	0.07928847	0.007656319	0.014840122	0.013698713	0.027838951	0.13283585	0.010242002	0.010888905	0.015675476	0.0069452026
0.0	0.6867255	0.68679994	0.63853765	0.5469036	0.3340508	0.54306024	0.57962894	0.48473507	0.59370846	0.528655
0.0	0.12530252	0.0075966795	0.015842617	0.018170806	0.02679486	0.06819061	0.015116403	0.0130248545	0.02321518	0.0057992097
0.0	0.57354295	0.5529817	0.56466776	0.5785962	0.5644516	0.5780193	0.57909834	0.5758479	0.5708123	0.56865066
0.0	0.02430676	0.008091461	0.020194324	0.010692723	0.012327818	0.024271885	0.014359386	0.013454554	0.012419773	0.009441015
0.0	0.5196962	0.42082223	0.47671506	0.51672775	0.57403874	0.5551829	0.4846868	0.5100001	0.5300561	0.45723087
0.0	0.57715386	0.55624676	0.5683328	0.58069205	0.56507444	0.5795389	0.5803149	0.5781642	0.568993	0.57203865
0.0	0.12660526	0.007441551	0.0069826622	0.009310967	0.011149291	0.06340052	0.01072596	0.023012208	0.036562383	0.006282077
0.0	0.18863642	0.012963466	0.01056344	0.013072169	0.051752944	0.085267894	0.011561332	0.010040807	0.032325547	0.008016596
0.0	0.013431034	0.0107628275	0.018859943	0.010089863	0.009841359	0.03574826	0.007976196	0.016718384	0.013158172	0.007638956
0.0	0.5913515	0.6845912	0.6085618	0.50812703	0.64281094	0.5771702	0.62356305	0.5222915	0.5387578	0.56785524
0.0	0.07706717	0.011699646	0.013780484	0.013267369	0.02765086	0.028209979	0.009241802	0.022852138	0.011622723	0.008187716
0.0	0.026079027	0.013679669	0.01661469	0.012328752	0.012678569	0.14213337	0.012280185	0.015836189	0.013419022	0.007687968
0.0	0.1339014	0.029423015	0.019877132	0.01215934	0.014375849	0.11287106	0.010547209	0.015430042	0.024154475	0.0068185595
0.0	0.5741739	0.5524228	0.5650689	0.5787616	0.56418085	0.5782062	0.5776868	0.5757097	0.56989264	0.5699666
0.0	0.12837142	0.011687544	0.01919331	0.010971006	0.004498568	0.10279692	0.0071917213	0.01840819	0.017041674	0.005896726
0.0	0.06415398	0.012952646	0.01566223	0.009605677	0.0017421907	0.043579932	0.0070805103	0.01338033	0.00899784	0.006173408
0.0	0.25758287	0.01448444	0.010273377	0.013419204	0.0038546072	0.10268022	0.0074754143	0.018024275	0.012532381	0.0056048892
0.0	0.578937	0.55870163	0.46344048	0.5321453	0.16984606	0.5685262	0.44674253	0.55542344	0.47791383	0.51736635
0.0	0.24943025	0.014183937	0.010174766	0.01337717	0.003802789	0.10099663	0.0073848474	0.017704543	0.01224052	0.005596508
0.0	0.57253134	0.5520757	0.5646112	0.578601	0.56460136	0.57800406	0.5773298	0.575831	0.57079357	0.57022095
0.0	0.1255419	0.011423168	0.0191844	0.010918418	0.0045047607	0.10273122	0.0072422647	0.018370885	0.016751008	0.005898686
0.0	0.013479869	0.014018804	0.016353969	0.0061138244	0.011036546	0.046470746	0.015301346	0.0150170745	0.015309769	0.0057582045
0.0	0.1515712	0.011992426	0.045764342	0.010396627	0.021974577	0.08165453	0.016812023	0.021789098	0.019443361	0.008094699
0.0	0.5100423	0.5665264	0.49907807	0.554837	0.5703895	0.53758436	0.6753873	0.56468415	0.48926204	0.5983913
0.0	0.14668904	0.01179216	0.04547593	0.010375773	0.021872941	0.080291405	0.016772235	0.02168813	0.019027948	0.008084727
0.0	0.4226739	0.010629279	0.011208552	0.013130079	0.021462003	0.16758919	0.014463048	0.012728567	0.012537397	0.007272875
0.0	0.21590702	0.009486681	0.009861816	0.013514846	0.03280365	0.04525921	0.016109722	0.011137752	0.012821504	0.0073208343
0.0	0.3113356	0.5259446	0.62788945	0.5337972	0.63163733	0.29194263	0.6077937	0.5334733	0.6422611	0.54212666
0.0	0.6000001	0.5615513	0.5881183	0.36967936	0.5661141	0.5296826	0.5486466	0.5586423	0.47581312	0.4986951
0.0	0.33731797	0.5502008	0.5708167	0.4044233	0.5840649	0.621355	0.62612456	0.59515667	0.7357655	0.54637873
0.0	0.033041723	0.012733363	0.024602594	0.0053585386	0.008804606	0.057360556	0.01741898	0.018833077	0.008761602	0.006535917
0.0	0.29933545	0.016638665	0.017414704	0.021528378	0.025703978	0.058971725	0.011477342	0.015946852	0.024831502	0.008076396
0.0	0.5734389	0.55380434	0.56641185	0.5798998	0.56547666	0.57688403	0.57959676	0.5761713	0.5703171	0.57054126
0.0	0.5736865	0.5540956	0.5670601	0.5807096	0.56538177	0.5759578	0.57942146	0.5764248	0.5704104	0.57202435
0.0	0.20934549	0.016393282	0.014889925	0.0060552717	0.0099629015	0.023072952	0.011538626	0.010073754	0.011879309	0.0037400615
0.0	0.23564957	0.010262532	0.025916446	0.018491045	0.019263064	0.13490258	0.009393442	0.021499315	0.030148512	0.006358956
0.0	0.6253366	0.4166313	0.5066873	0.5309381	0.5083538	0.52080095	0.5933224	0.6284017	0.7439713	0.49849558
0.0	0.65067303	0.53000975	0.4463318	0.53237355	0.5630581	0.55334675	0.57392067	0.49977955	0.53511655	0.50512165
0.0	0.103731684	0.018988965	0.01904362	0.014859565	0.0061232485	0.050635453	0.010049375	0.017010177	0.014849705	0.0072846413
0.0	0.65599847	0.5134661	0.4652693	0.4692371	0.5624296	0.5187681	0.5616186	0.4593141	0.5563604	0.53921515
0.0	0.0003163292	3.4781344e-05	0.00015588512	2.0088808e-05	3.3659617e-05	0.00051822694	1.009637e-05	0.00013330493	6.728112e-05	4.7314166e-05
0.0	0.047819782	0.0114390105	0.018515136	0.0102573605	0.0017976562	0.08976205	0.011026843	0.008895041	0.014152427	0.010097452
0.0	0.57332194	0.5530167	0.56603223	0.57979536	0.56441176	0.5774664	0.57845163	0.5764253	0.56902075	0.56892544
0.0	0.0110041015	0.0049138623	0.019178236	0.005104582	0.016425882	0.053607527	0.02085633	0.013783251	0.009146694	0.008631851
0.0	0.24514328	0.43192628	0.5409705	0.4651992	0.5370167	0.41783527	0.6005703	0.55658954	0.4160092	0.39090574
0.0	0.5738779	0.5518057	0.567306	0.5799124	0.56498146	0.5774669	0.5779386	0.57532996	0.5693324	0.5707895
0.0	0.36093733	0.025233867	0.01365279	0.014757567	0.021024566	0.049982652	0.008707679	0.020465104	0.011302212	0.0072764256
0.0	0.52640605	0.48412913	0.5720116	0.59437716	0.5360741	0.36373132	0.6783239	0.59665596	0.5257562	0.54400104
0.0	0.4407571	0.011277967	0.010832792	0.018674562	0.028106885	0.058748573	0.010600683	0.030525697	0.010119697	0.0074702115
0.0	0.083228916	0.018080346	0.016974494	0.012851038	0.012887081	0.119020246	0.014539781	0.01359728	0.014455195	0.006503761
0.0	0.08419325	0.018108279	0.01701619	0.012896917	0.012949453	0.11904029	0.014589199	0.013642551	0.014514741	0.0065175574
0.0	0.093966246	0.023431873	0.03357256	0.011837332	0.017709188	0.20190865	0.007731711	0.013194803	0.025388012	0.006827433
0.0	0.108119644	0.014047874	0.017085414	0.012563553	0.011926957	0.21290395	0.009642965	0.021310879	0.014382308	0.0075022685
0.0	0.5304209	0.6797647	0.65208215	0.5104303	0.5640101	0.6342513	0.52761847	0.5536812	0.6596364	0.6118039
0.0	0.12955321	0.009617252	0.020197833	0.016215121	0.008411617	0.075306	0.01673191	0.023714243	0.01155187	0.00351905
0.0	0.45403165	0.58690023	0.5683067	0.53544825	0.28818694	0.55420244	0.5639109	0.6269341	0.4439911	0.55154383
0.0	0.6651179	0.55841154	0.5540643	0.59524685	0.5184223	0.44309476	0.55292165	0.5472589	0.51823145	0.47573066
0.0	0.18816726	0.013808696	0.018114753	0.014878766	0.018268691	0.21625398	0.010927624	0.009326639	0.017611755	0.0071668453
0.0	0.046140965	0.008992233	0.019043772	0.010171376	0.019352784	0.27555707	0.0073511414	0.0116554	0.021162162	0.0092450725
0.0	0.40375718	0.44867235	0.65848315	0.47346017	0.5829773	0.7366996	0.53625506	0.49557313	0.64209205	0.60462016
0.0	0.70779276	0.62025017	0.6096938	0.5433055	0.486379	0.5829783	0.5774054	0.46096167	0.61534065	0.5109818
0.0	0.04157176	0.013751461	0.01139062	0.0084298765	0.010135132	0.06974569	0.010978723	0.009176891	0.009831322	0.008206977
0.0	0.37656185	0.0126734255	0.009046155	0.015325412	0.016206892	0.06831412	0.012477673	0.0106128985	0.018291565	0.0065947743
0.0	0.3001512	0.019476775	0.005617103	0.015053443	0.024129963	0.032520134	0.010107973	0.009784883	0.012947472	0.007096946
0.0	0.5399267	0.63834435	0.5301779	0.33053797	0.73612493	0.56454635	0.6119726	0.54615974	0.6229197	0.5523666
0.0	0.2537176	0.015894275	0.008160659	0.008836882	0.05594405	0.02849702	0.008993045	0.016087372	0.012646694	0.0077833636
0.0	0.021857135	0.003905619	0.012706307	0.012644401	0.008104621	0.034692355	0.012032107	0.01414795	0.0051199677	0.0046030614
0.0	0.07416203	0.017742056	0.017303273	0.01101913	0.008105702	0.06806035	0.01164797	0.008671976	0.01041651	0.008214944
0.0	0.07790809	0.018249411	0.017537756	0.011150573	0.008255704	0.068772934	0.011998077	0.008846368	0.01065516	0.008211293
0.0	0.18514404	0.013414415	0.019687647	0.012232002	0.019933144	0.07225328	0.007975358	0.017254312	0.026401319	0.006650944
0.0	0.026684737	0.016646827	0.018428897	0.0093253525	0.009350456	0.057652745	0.012824649	0.008458698	0.007115757	0.0049478873
0.0	0.024047026	0.019445049	0.026671346	0.0091244085	0.011547216	0.057032328	0.010097391	0.013004629	0.019659994	0.0065223696
0.0	0.39787897	0.011802421	0.012332876	0.013253517	0.019042008	0.08208561	0.017913872	0.012383732	0.011397743	0.0075335847
0.0	0.1142323	0.014984244	0.019386506	0.017295394	0.01592794	0.08351779	0.013782571	0.010975591	0.012687962	0.0076355007
0.0	0.84703976	0.058578894	0.05616903	0.030506123	0.10524699	0.004771333	0.027986694	0.034861572	0.08890319	0.018299589
0.0	0.1143865	0.010667124	0.015933188	0.017685007	0.015535457	0.17297335	0.013651152	0.013860975	0.015544408	0.0067492174
0.0	0.121542476	0.012953305	0.018161153	0.013727644	0.022857271	0.15359804	0.015116885	0.013020042	0.021094736	0.0055292174
0.0	0.2458674	0.022444155	0.013617691	0.021352222	0.015333891	0.070716865	0.019590672	0.014143987	0.016330926	0.006701872
0.0	0.06866494	0.018934341	0.010773285	0.012111524	0.00785609	0.024848105	0.015097898	0.010701302	0.007144551	0.007871127
0.0	0.024450077	0.017464515	0.015307591	0.011287637	0.0077851648	0.028386332	0.016496606	0.014072026	0.013233932	0.010073031
0.0	0.61778665	0.047906965	0.07436358	0.024382245	0.05663609	0.44876873	0.025489068	0.045504335	0.073688455	0.01016318
0.0	0.59002596	0.051253665	0.05912568	0.031547785	0.08910005	0.4395669	0.029532969	0.050166093	0.05156768	0.0050521544
0.0	0.32677162	0.014510179	0.018431408	0.012365288	0.023383088	0.06384737	0.018200442	0.0130548	0.015000129	0.008276101
0.0	0.04453293	0.012705111	0.012839732	0.010260827	0.008629696	0.060824998	0.017463557	0.011501816	0.006984772	0.007465635
0.0	0.6668808	0.5939537	0.544876	0.44600317	0.602613	0.60204905	0.58350617	0.637028	0.49622253	0.54601717
0.0	0.774292	0.53109217	0.55372083	0.5465051	0.594323	0.6559046	0.6536362	0.5428829	0.6954878	0.60968477
0.0	0.25112134	0.010040513	0.013441192	0.00737801	0.010675773	0.059901692	0.009841433	0.012926233	0.01179117	0.00535457
0.0	0.2506213	0.010038143	0.01354493	0.0073831594	0.010696725	0.060231335	0.009884951	0.012929257	0.011755525	0.005335274
0.0	0.46961316	0.01630572	0.017122217	0.011800763	0.024366105	0.09422016	0.0139801735	0.02050255	0.025699884	0.0030649551
0.0	0.25185898	0.5645552	0.6180875	0.51840824	0.5706644	0.36647442	0.61987066	0.64992356	0.6782844	0.5495209
0.0	0.10383325	0.016430674	0.014923423	0.020634538	0.01452763	0.078255154	0.014508727	0.011959296	0.014515573	0.0067590605
0.0	0.21646771	0.009465672	0.014010535	0.013618926	0.023285318	0.046705358	0.0116653405	0.01512859	0.022735994	0.004328445
0.0	0.02184211	0.012640948	0.006557353	0.012803809	0.005476074	0.11480414	0.012887451	0.01287161	0.009539208	0.0076404237
0.0	0.122997835	0.009981185	0.007998612	0.014094795	0.014889737	0.028612975	0.010067127	0.014419247	0.021256765	0.005601626
0.0	0.16015871	0.013951602	0.014385702	0.014136754	0.03350806	0.0810921	0.010435406	0.014600282	0.02603274	0.0053264876
0.0	0.6185965	0.589108	0.56744695	0.4228222	0.5254452	0.3718105	0.5299154	0.53749466	0.51914376	0.42751536
0.0	0.09732746	0.01840561	0.015373691	0.013347917	0.027365794	0.08029568	0.0067515	0.012731815	0.020210717	0.0073340624
0.0	0.55672175	0.56946415	0.5275639	0.5175235	0.74260503	0.55815333	0.47354943	0.56070215	0.6492399	0.579397
0.0	0.5834941	0.5642784	0.57093114	0.5837437	0.5697638	0.580948	0.589424	0.57950336	0.5768319	0.57397354
0.0	0.32093662	0.00016577728	0.041217137	0.008704939	0.025169984	0.077083364	0.007807969	0.017367061	0.012578226	0.008587974
0.0	0.027425501	0.025692511	0.011434735	0.005729081	0.011005133	0.078530304	0.009973494	0.01839863	0.011491232	0.007628073
0.0	0.5738279	0.55410737	0.567813	0.5800334	0.56410396	0.57724375	0.58027136	0.5758696	0.56950486	0.5709116
0.0	0.58304435	0.49632952	0.5353263	0.52921486	0.47606462	0.5596159	0.6224876	0.5381813	0.5721295	0.42489764
0.0	0.07207393	0.00533576	0.0116108535	0.010624065	0.010357149	0.016915293	0.012899946	0.013654157	0.008044967	0.013948146
0.0	0.5734836	0.5523661	0.5655813	0.57873315	0.56484616	0.5775427	0.5790183	0.57560146	0.570758	0.5704381
0.0	0.022894852	0.01218637	0.021418523	0.008963711	0.0072658034	0.007871904	0.011435361	0.008449229	0.01788172	0.004909537
0.0	0.49564224	0.5907037	0.7685505	0.5272315	0.6121932	0.33898062	0.5502007	0.48977026	0.6078535	0.42232263
0.0	0.18742062	0.013751695	0.017997138	0.0148345195	0.018253235	0.21580842	0.01084432	0.009295269	0.017524723	0.00710916
0.0	0.027056158	0.025388645	0.011418021	0.00572105	0.010889269	0.07685214	0.009840718	0.018322552	0.011278818	0.007593099
0.0	0.101230316	0.0003035809	0.021944078	0.005330587	0.012014899	0.02707731	0.007063738	0.016715828	0.00857196	0.010173403
0.0	0.33340886	0.014098805	0.010071638	0.014026675	0.010755838	0.094186164	0.011722759	0.009798809	0.013318636	0.005775108
0.0	0.33402234	0.014106456	0.010042783	0.0139932465	0.010748225	0.09467801	0.011681911	0.009803728	0.0133145	0.0057830396
0.0	0.4425434	0.6438894	0.67763406	0.55435133	0.63307446	0.5511819	0.73508084	0.42538342	0.627338	0.5907059
0.0	0.093276195	0.010210866	0.021152355	0.010808655	0.025551343	0.07017143	0.009262459	0.008176502	0.019991606	0.007049686
0.0	0.11589181	0.01943476	0.02512339	0.015078831	0.034067035	0.13497773	0.01043707	0.017391775	0.014545404	0.0061626723
0.0	0.008540284	0.019963875	0.014231641	0.0073845503	0.005169651	0.1214877	0.011092013	0.010550201	0.009520831	0.0076105106
0.0	0.39941126	0.010760238	0.017944954	0.0102212615	0.020189729	0.082581624	0.009025417	0.0067937947	0.016153328	0.007463603
0.0	0.62245667	0.6585909	0.008886508	0.38348845	0.6210661	0.65767133	0.48689428	0.4138467	0.4736168	0.5529713
0.0	0.33267823	0.012786389	9.919652e-05	0.021244934	0.026830532	0.09166614	0.014284667	0.019699376	0.014142816	0.0081102345
0.0	0.18128149	0.008143505	0.015078285	0.012837128	0.024777446	0.10282696	0.024388665	0.012709072	0.030342568	0.0053485343
0.0	0.036576647	0.0071591274	0.016406188	0.017294016	0.021810288	0.15390584	0.014450861	0.009449229	0.024849614	0.007428946
0.0	0.03777067	0.0072273836	0.016303938	0.017167583	0.021920798	0.15463276	0.01455776	0.009536654	0.024568586	0.00741659
0.0	0.55507034	0.73888105	0.7072748	0.5562708	0.6608294	0.53379345	0.5096838	0.5580866	0.6789899	0.5101285
0.0	0.032445088	0.016925018	0.010148651	0.010058444	0.012320164	0.046831917	0.0067393696	0.0148382345	0.0075372937	0.008215729
0.0	0.5745002	0.5521549	0.5650385	0.5784899	0.5638527	0.5781635	0.5784675	0.57510525	0.571606	0.5705369
0.0	0.17351042	0.009874977	0.02312122	0.012933944	0.0084583545	0.08357825	0.006869475	0.009412074	0.015246037	0.010331619
0.0	0.20040491	0.018616604	0.033074677	0.018079132	0.030682197	0.1881451	0.006763909	0.011642203	0.024475185	0.0059008785
0.0	0.5386036	0.72591287	0.6774976	0.52444565	0.6660271	0.6077738	0.5549099	0.50160587	0.5824791	0.46662077
0.0	0.056328386	0.012726674	0.014617545	0.010468029	0.020170787	0.038149018	0.012574294	0.015513592	0.019324878	0.007720605
0.0	0.5688597	0.6267785	0.5648716	0.45824262	0.539631	0.25863153	0.63759935	0.64603937	0.6136106	0.5694684
0.0	0.074154794	0.009096133	0.013362087	0.010467783	0.012217141	0.12474808	0.017881595	0.008855638	0.016456718	0.007250796
0.0	0.52406836	0.6343956	0.4982877	0.36020252	0.47891828	0.53496087	0.59005433	0.49803993	0.52232724	0.5019264
0.0	0.5741154	0.55188864	0.5645325	0.57856196	0.5642216	0.57825047	0.57879555	0.576134	0.5711273	0.57012415
0.0	0.034579277	0.012768898	0.014203538	0.009671231	0.0050438656	0.04646099	0.011677245	0.010693889	0.010788318	0.003983297
0.0	0.263789	0.021025501	0.018723331	0.014459929	0.012956263	0.035474468	0.010361138	0.01017481	0.021625651	0.0035959391
0.0	0.5820352	0.7686003	0.53514177	0.513289	0.41551912	0.35456914	0.61920804	0.550448	0.587692	0.4975871
0.0	0.4529802	0.6110881	0.5027672	0.46066752	0.6459982	0.6663899	0.5673371	0.559186	0.5981028	0.5231578
0.0	0.054854758	0.011416385	0.023419257	0.0056369887	0.0079573905	0.07322592	0.015572065	0.013089854	0.01169857	0.0067729773
0.0	0.04025498	0.014736255	0.026853425	0.011186836	0.025490414	0.08360965	0.017789427	0.013354042	0.023836048	0.0060157073
0.0	0.02040619	0.019073222	0.020440685	0.006490332	0.010654471	0.032329753	0.018493805	0.010692275	0.008638562	0.008301705
0.0	0.13690366	0.014783143	0.010799529	0.018314047	0.024290666	0.06508848	0.007874728	0.015701512	0.019687941	0.004085933
0.0	0.6216634	0.5069527	0.6141663	0.53170747	0.52832603	0.47824115	0.4962217	0.55803293	0.6051696	0.4885161
0.0	0.71299964	0.6727066	0.5169724	0.5541762	0.56028086	0.5605328	0.72313625	0.36853483	0.5719459	0.5243741
0.0	0.033909924	0.012789279	0.012568155	0.01012491	0.00898379	0.019225867	0.010127634	0.014951538	0.011992499	0.0064175404
0.0	0.038163744	0.005926185	0.013743936	0.011520333	0.037111524	0.09300719	0.011196182	0.0080476515	0.022095384	0.005192225
0.0	0.038163744	0.005926185	0.013743936	0.011520333	0.037111517	0.09300719	0.011196182	0.0080476515	0.022095384	0.005192225
0.0	0.00866705	0.017476693	0.008242504	0.0065111294	0.015024666	0.05236678	0.011623266	0.0069447323	0.012844108	0.0050893314
0.0	0.008692381	0.01742685	0.008299785	0.0065384777	0.014998657	0.052188512	0.011621859	0.006952777	0.012767052	0.0050716833
0.0	0.31398112	0.011761283	0.024696369	0.01827355	0.020939084	0.06276628	0.011503241	0.0138844205	0.021357503	0.0053010746
0.0	0.5939677	0.7763802	0.57070774	0.5264693	0.67211545	0.3591769	0.5217739	0.59635526	0.7300813	0.5491392
0.0	0.7017503	0.45026654	0.57807034	0.5243608	0.62251365	0.41181532	0.6414344	0.6322821	0.6640671	0.5630234
0.0	0.33803666	0.47979802	0.5161819	0.5057194	0.6779573	0.606484	0.465137	0.5701706	0.52112305	0.44175
0.0	0.22059569	0.009761045	0.01415781	0.018790811	0.029425208	0.04774463	0.017065853	0.023367327	0.017806333	0.008306889
0.0	0.004081457	0.009941393	0.018585028	0.009227435	0.00819415	0.06467528	0.012695191	0.008671402	0.011379875	0.004017675
0.0	0.0032027527	0.018621065	0.012577859	0.006477944	0.009750753	0.08700304	0.006349927	0.015002286	0.008164396	0.010793657
0.0	0.5737142	0.5539325	0.56732017	0.5808132	0.5656649	0.57661575	0.5790495	0.57597274	0.5702209	0.5725431
0.0	0.08319578	0.009082449	0.017029298	0.011804262	0.015413751	0.07105441	0.017571704	0.014985595	0.035446007	0.005654112
0.0	0.0138606895	0.010157943	0.025342198	0.007893235	0.008540712	0.021969143	0.018251944	0.008086509	0.010420521	0.0061648563
0.0	0.09026909	0.016064972	0.018365433	0.016281247	0.036047157	0.08828234	0.009119237	0.016414592	0.015199936	0.006901308
0.0	0.0726949	0.008546043	0.023792084	0.010797292	0.019862562	0.079162136	0.012131817	0.007329166	0.011873943	0.005031757
0.0	0.61512244	0.49525726	0.6650464	0.51228946	0.538449	0.3889073	0.56813985	0.4456707	0.51599413	0.53648967
0.0	0.07219351	0.012538956	0.023708276	0.015396682	0.01808058	0.16976568	0.009839305	0.012529495	0.031511158	0.0065180175
0.0	0.06988956	0.012562275	0.023822641	0.015372997	0.018145777	0.16830063	0.009700745	0.0124761155	0.03103053	0.0065376232
0.0	0.069223575	0.0127344895	0.023686714	0.0153085245	0.01811649	0.16937794	0.009725702	0.01251046	0.0311694	0.006543935
0.0	0.5557194	0.4790222	0.6154133	0.5360829	0.5907658	0.44617474	0.49968898	0.52104306	0.67163104	0.49518183
0.0	0.0025460979	0.01187899	0.01192354	0.0063613066	0.007908631	0.006817297	0.013457415	0.014051255	0.008148788	0.005988817
0.0	0.013005376	0.004828645	0.010181862	0.011956461	0.0076660523	0.015671179	0.015415676	0.015203284	0.01161329	0.0081350785
0.0	0.012622501	0.0047020596	0.010070364	0.01192189	0.00760375	0.015562535	0.0153263835	0.014958843	0.011569399	0.00810123
0.0	0.012678611	0.004709729	0.010057233	0.01194722	0.0076235	0.015465817	0.015472049	0.014998044	0.011669245	0.008102502
0.0	0.021884676	0.0064685172	0.01507478	0.009308592	0.008211231	0.05906433	0.005495771	0.0073323343	0.0072509847	0.012104223
0.0	0.46088094	0.5931524	0.6210998	0.5127138	0.5210977	0.49546605	0.41697997	0.53474087	0.58668953	0.46152624
0.0	0.13931389	0.0064243483	0.0075911414	0.010213103	0.020961482	0.1649514	0.008758717	0.016029147	0.025819028	0.0051785433
0.0	0.13912609	0.0064343577	0.007610755	0.010225068	0.021075523	0.16487703	0.00880558	0.01608529	0.025979325	0.0052032014
0.0	0.5757238	0.5544609	0.5659964	0.58008957	0.5657552	0.5774622	0.58039033	0.5761138	0.57113415	0.5709487
0.0	0.23654754	0.014611001	0.0147180855	0.010430892	0.026354026	0.06815673	0.0075604464	0.017123805	0.014583579	0.005779008
0.0	0.01621741	0.0059645846	0.005932841	0.006372692	0.010256465	0.10597076	0.012041889	0.011766781	0.01259598	0.009482134
0.0	0.01683836	0.0059772357	0.006048505	0.006397886	0.01048262	0.10664413	0.012430556	0.011811612	0.012692144	0.009539078
0.0	0.07942465	0.012468891	0.019536206	0.011759708	0.016998755	0.07874365	0.011785409	0.012539339	0.023796773	0.004590616
0.0	0.63965917	0.55277693	0.6793185	0.48160714	0.5160631	0.5952478	0.5364184	0.53653604	0.5471877	0.42427906
0.0	0.14158513	0.009792528	0.012931679	0.01060969	0.008664657	0.041054267	0.012199758	0.010087315	0.0069204364	0.006565425
0.0	0.06977459	0.00631889	0.011792898	0.0138527	0.021311594	0.13000326	0.006474302	0.0064677205	0.013875406	0.005076515
0.0	0.08505551	0.0090724295	0.020093925	0.014545768	0.021377167	0.14450759	0.007846221	0.009242989	0.024847759	0.0065085846
0.0	0.08505547	0.0090724295	0.020093925	0.014545768	0.021377167	0.14450759	0.007846221	0.009242989	0.024847753	0.0065085846
0.0	0.051139027	0.00852585	0.015226142	0.0082674995	0.021984078	0.04983742	0.0088678	0.0086092735	0.014255918	0.0048162257
0.0	0.013479671	0.009521478	0.008324143	0.00977832	0.025451625	0.0847357	0.010802443	0.017087288	0.01391998	0.006857563
0.0	0.08974524	0.00977681	0.007434257	0.01207809	0.015809754	0.080077715	0.0069410433	0.012660676	0.016878959	0.0057166084
0.0	0.057792913	0.015078562	0.009736256	0.012422112	0.013278947	0.09725302	0.011416348	0.010955391	0.018076194	0.005964859
0.0	0.55981797	0.050015826	0.047561273	0.017586898	0.08144012	0.3249054	0.04616401	0.037946936	0.07202179	0.0054766587
0.0	0.59761935	0.6054962	0.4928547	0.535601	0.2590734	0.5868672	0.7122152	0.47320366	0.7040594	0.5775732
0.0	0.12154238	0.008945848	0.011150452	0.008397526	0.016489621	0.07364268	0.0056499313	0.016286787	0.016489552	0.004645311
0.0	0.66186917	0.5868588	0.28006566	0.5389368	0.55302995	0.52529407	0.4439149	0.4426186	0.5408604	0.54347855
0.0	0.079030745	0.012873875	0.0057265013	0.015486742	0.025402864	0.093250714	0.008955819	0.011210185	0.013818842	0.005763945
0.0	0.07826712	0.013003025	0.0056926557	0.015418262	0.025333945	0.09403705	0.009021119	0.011293834	0.01387944	0.005762287
0.0	0.18828739	0.009873364	0.016963262	0.015780117	0.011816823	0.09409619	0.014956996	0.0086158775	0.030793712	0.006084782
0.0	0.57340574	0.5531062	0.5672412	0.5796745	0.5641701	0.5787311	0.57968724	0.5760323	0.5679453	0.57204145
0.0	0.010906261	0.016335668	0.012172728	0.011314032	0.011822515	0.024531713	0.024059653	0.017617103	0.0069262325	0.008374884
0.0	0.47688785	0.4900032	0.3865824	0.5615202	0.490489	0.5805613	0.6212407	0.49183184	0.69271815	0.53666997
0.0	0.5742165	0.5519624	0.56490314	0.5785602	0.5642901	0.5778065	0.57862103	0.5756867	0.5706032	0.56983167
0.0	0.026729444	0.014819468	0.025978856	0.015686985	0.0030994127	0.010872903	0.0082211	0.008107451	0.010255738	0.007576022
0.0	0.106963806	0.009971992	0.019352723	0.018368848	0.0077079358	0.048735075	0.00802089	0.012607041	0.025450941	0.0056744614
0.0	0.02501254	0.010175976	0.011280759	0.010883786	0.0059309346	0.038065534	0.00750022	0.0070671104	0.015529243	0.008442764
0.0	0.5644479	0.5426641	0.4975551	0.5322573	0.48504624	0.5338295	0.6481892	0.53671706	0.61551577	0.5087324
0.0	0.1931019	0.010839134	0.018561525	0.009195366	0.026559837	0.06468856	0.009969916	0.018683154	0.022041462	0.006889448
0.0	0.06584309	0.014323721	0.024490971	0.010857115	0.014365865	0.070178784	0.012233212	0.01790037	0.017424637	0.007195382
0.0	0.683503	0.5874435	0.455564	0.4522605	0.52094775	0.63836473	0.53105193	0.5490151	0.6129353	0.5293604
0.0	0.01647815	0.006257517	0.0051364447	0.012458491	0.0074957376	0.018105747	0.022450533	0.011572654	0.0094431825	0.0064156856
0.0	0.016544307	0.0062530353	0.005170416	0.012493435	0.0075852596	0.018062666	0.022465795	0.011596957	0.009452201	0.006402887
0.0	0.027763838	0.007263837	0.011246189	0.013003184	0.03394124	0.11802783	0.009215267	0.008259379	0.0133939525	0.0054303263
0.0	0.57325476	0.5522637	0.564338	0.57875377	0.5639281	0.57816195	0.57832927	0.5754094	0.5706773	0.5687394
0.0	0.0062923348	0.0075872666	0.007051037	0.008475777	0.009946429	0.058107816	0.011148749	0.008352654	0.0073180976	0.006861077
0.0	0.36420968	0.45266795	0.39243823	0.5460596	0.70806485	0.59934616	0.5736202	0.54643387	0.57492584	0.5656971
0.0	0.52115935	0.4921825	0.2415244	0.542132	0.49259233	0.5389192	0.62519276	0.49102798	0.59641325	0.50588274
0.0	0.16784327	0.011497977	0.022027437	0.011766725	0.029292036	0.087622374	0.010557645	0.011308037	0.014953075	0.005575038
0.0	0.034802362	0.016055869	0.022043806	0.016229847	0.024707299	0.13459405	0.015125003	0.014958168	0.0072257104	0.0044475417
0.0	0.5743838	0.553841	0.5671341	0.5800749	0.56480044	0.5785035	0.5802146	0.5758124	0.5691321	0.5709665
0.0	0.017684694	0.012190584	0.018547546	0.011076322	0.007499741	0.022016643	0.016172072	0.013133131	0.009546504	0.0045958306
0.0	0.47579575	0.63397235	0.56198806	0.53068626	0.63989466	0.58441037	0.62613916	0.52025515	0.4013197	0.4328992
0.0	0.57343185	0.55244493	0.56436557	0.5787353	0.5641987	0.5782508	0.5790951	0.5761077	0.5711978	0.56870127
0.0	0.05114326	0.011417742	0.01207726	0.006103154	0.011567882	0.028003095	0.011439808	0.009424873	0.0066795913	0.0050994987
0.0	0.6914582	0.479389	0.6128566	0.50260633	0.6064575	0.5835643	0.5751063	0.55820656	0.59781194	0.5281111
0.0	0.12172548	0.015878337	0.018296985	0.016058203	0.012198866	0.110541314	0.010189356	0.014315511	0.016806073	0.006650418
0.0	0.04972818	0.015663898	0.0156941	0.017723601	0.015639164	0.09508713	0.023406906	0.012599438	0.020009972	0.0070305257
0.0	0.57534003	0.5528908	0.5637839	0.5807643	0.5646781	0.5768408	0.57903343	0.57689047	0.5700526	0.57107127
0.0	0.026935866	0.01299873	0.022467388	0.009284578	0.004307598	0.09570572	0.005389184	0.018626682	0.0047434955	0.008113776
0.0	0.008033055	0.010702296	0.011874015	0.006655615	0.0066595967	0.018473433	0.0070744455	0.008356624	0.008770246	0.0052643367
0.0	0.5882327	0.56770223	0.5727876	0.5843306	0.5722187	0.58345777	0.590551	0.58116865	0.57830524	0.5744921
0.0	0.5721364	0.55298626	0.5650513	0.582867	0.56569076	0.5781058	0.57990223	0.5761977	0.5704927	0.57244474
0.0	0.06943898	0.019081075	0.020584192	0.008182011	0.009681968	0.013241581	0.0102378065	0.008106238	0.014177524	0.008323789
0.0	0.07039628	0.019276874	0.020520588	0.008180695	0.009687466	0.013273776	0.010294815	0.008144873	0.0142091215	0.008314842
0.0	0.28118715	0.01696739	0.0066659153	0.008422219	0.016593529	0.053595506	0.013429006	0.012584463	0.010710954	0.0077565713
0.0	0.077242695	0.019221675	0.014040458	0.004646413	0.0065166187	0.016548248	0.0099578	0.011239843	0.007951249	0.009058559
0.0	0.64184886	0.56750786	0.3422275	0.4210619	0.44486517	0.40462548	0.5713733	0.5215771	0.5016168	0.5241187
0.0	0.27303717	0.016542615	0.0065626786	0.008423537	0.016599512	0.052912228	0.013209053	0.012362772	0.010549817	0.0077227894
0.0	0.045572914	0.011801887	0.0057802796	0.006895353	0.007653128	0.04887635	0.015926296	0.010097858	0.010596223	0.0032924612
0.0	0.2599848	0.009711053	0.0075689014	0.011585255	0.020524913	0.10438405	0.01025118	0.008214136	0.016075669	0.00278281
0.0	0.063335136	0.010933177	0.034735665	0.008994932	0.013312051	0.046425384	0.009078128	0.005515582	0.008251911	0.0036671513
0.0	0.5995775	0.39596736	0.3696856	0.53501856	0.4186904	0.3291879	0.7048261	0.44444966	0.7034713	0.47372517
0.0	0.050085075	0.013236754	0.0127337035	0.014080013	0.031329453	0.049037803	0.0075089745	0.014742016	0.011779474	0.0037684883
0.0	0.057951376	0.018270388	0.016941639	0.014635929	0.023601333	0.06301882	0.0064300946	0.012002634	0.014878487	0.005266485
0.0	0.5752547	0.5521887	0.56519693	0.5788483	0.5647623	0.57807714	0.57866395	0.5757329	0.5707189	0.57031554
0.0	0.054208677	0.014161591	0.009110546	0.010318457	0.017904025	0.049051315	0.0076680626	0.008342521	0.00836622	0.0042473893
0.0	0.25122622	0.016074771	0.017541412	0.008204725	0.012521976	0.033290803	0.007758587	0.012206925	0.017371066	0.007488058
0.0	0.3065365	0.011299138	0.026768466	0.015281888	0.01482015	0.06781137	0.010105291	0.01439419	0.017517326	0.0073868684
0.0	0.6659051	0.5813309	0.530639	0.5423894	0.62212473	0.445856	0.633463	0.57759553	0.75366575	0.57966065
0.0	0.4027586	0.43032938	0.41482595	0.398988	0.6230198	0.5844087	0.57071954	0.513078	0.753022	0.4860965
0.0	0.07210254	0.0147081595	0.021093158	0.011146804	0.018859563	0.06478825	0.011661251	0.018100517	0.012710585	0.005699056
0.0	0.031891715	0.016034653	0.017947517	0.0128159765	0.017679906	0.062556416	0.011684995	0.011889641	0.011218692	0.005301588
0.0	0.57437617	0.5524446	0.565006	0.57862735	0.5642521	0.5780554	0.57888526	0.5763858	0.5707688	0.5702123
0.0	0.017946122	0.015043462	0.012679334	0.0063049863	0.007275957	0.049399443	0.014894319	0.01422226	0.011477835	0.0067288475
0.0	0.1940565	0.63858086	0.774023	0.4960439	0.525734	0.56889176	0.6282712	0.49125123	0.64059645	0.45046127
0.0	0.11512361	0.0130235795	0.010888843	0.008445304	0.0116374735	0.05242522	0.01014742	0.006789639	0.0056239045	0.0035079012
0.0	0.1687109	0.0064701224	0.011196788	0.0132751735	0.012493247	0.11612922	0.008936333	0.013826136	0.0128582455	0.0077958354
0.0	0.035610266	0.0121449735	0.01899126	0.0073098787	0.026016975	0.08086265	0.006963357	0.015865354	0.020085244	0.006828643
0.0	0.083164185	0.0067318217	0.013798972	0.011595689	0.011778365	0.06405104	0.006753355	0.014920807	0.016591614	0.0058300276
0.0	0.04083434	0.009330384	0.021254515	0.01673829	0.02777572	0.071234964	0.009866901	0.013219866	0.012523208	0.006517242
0.0	0.13134897	0.021217886	0.014184142	0.012503081	0.0252526	0.11728104	0.011067995	0.010003262	0.022771282	0.0078633325
0.0	0.06197914	0.025301749	0.010992213	0.007104624	0.0101014525	0.03907723	0.014182709	0.006944992	0.014095717	0.008734887
0.0	0.24509048	0.014424189	0.014735037	0.0129762115	0.02168464	0.06962828	0.014443379	0.008781342	0.018314552	0.0043397914
0.0	0.030638477	0.016613903	0.011280333	0.00868404	0.009159876	0.057073653	0.00934789	0.013249427	0.014599917	0.0069964365
0.0	0.5849444	0.6026809	0.71104324	0.5131171	0.5159725	0.68270266	0.62144476	0.5541856	0.7443885	0.57393
0.0	0.71228784	0.09015049	0.11739576	0.021768617	0.06182077	0.26193452	0.0377163	0.0162528	0.078882076	0.008934694
0.0	0.6193206	0.043210108	0.057071835	0.025834853	0.14040802	0.23680648	0.054261927	0.050809495	0.05553323	0.010841222
0.0	0.08345423	0.010286223	0.0120000895	0.008922416	0.019818079	0.105370626	0.0072956807	0.02310311	0.023992589	0.0067788786
0.0	0.2755129	0.55465037	0.5072891	0.4704747	0.68853265	0.50680625	0.59887254	0.54270166	0.48655596	0.52088904
0.0	0.5741876	0.55214167	0.56486416	0.578589	0.5646983	0.5782088	0.57890123	0.5761859	0.57094294	0.5701043
0.0	0.25646457	0.018190779	0.042299494	0.010945615	0.015752606	0.076337986	0.013421048	0.004870608	0.02256421	0.005230705
0.0	0.09031179	0.011507585	0.01796547	0.009144818	0.025545098	0.102720805	0.008947104	0.015773727	0.017983245	0.006531525
0.0	0.57324296	0.55277187	0.56672156	0.5798102	0.5645018	0.577193	0.5799069	0.57592374	0.5696587	0.5706487
0.0	0.021235228	0.01523913	0.015785946	0.010689592	0.0057581384	0.062516555	0.015820492	0.014122607	0.012225551	0.0068620224
0.0	0.68258435	0.49497	0.57726234	0.50338495	0.52648264	0.32227507	0.64770114	0.5279259	0.42422134	0.4473371
0.0	0.57411367	0.55250806	0.56486404	0.5785582	0.56434894	0.5778142	0.57750493	0.5753538	0.57103825	0.5703884
0.0	0.013834395	0.025637828	0.011209995	0.010326491	0.0058952644	0.022542441	0.010288821	0.018177569	0.007310207	0.007017697
0.0	0.11861427	0.01440667	0.012543958	0.011436654	0.015269143	0.073300704	0.008510502	0.021605875	0.017540049	0.007312377
0.0	0.57966757	0.5554504	0.5699734	0.58157486	0.5657634	0.57836497	0.5806317	0.57712287	0.5721488	0.5734324
0.0	0.57986736	0.55566317	0.57002306	0.58114916	0.5653561	0.5783577	0.58021754	0.57686645	0.5719625	0.57340354
0.0	0.21536319	0.013026018	0.017517434	0.008224051	0.012833641	0.12694678	0.012497142	0.01379336	0.023448372	0.005498969
0.0	0.055874337	0.016907794	0.014509967	0.011361334	0.009177541	0.05576722	0.014123011	0.018547554	0.009010375	0.0057966593
0.0	0.055679254	0.016888529	0.0144674275	0.011380106	0.009175373	0.05568427	0.014125887	0.018511964	0.009006688	0.0058016437
0.0	0.59079283	0.56723547	0.5751781	0.5833538	0.57012045	0.583145	0.5906505	0.5805179	0.578402	0.5744394
0.0	0.017902516	0.014187098	0.016128263	0.0133072045	0.0035086111	0.036808867	0.008351315	0.014899315	0.009565844	0.007126343
0.0	0.017886218	0.014158063	0.01609246	0.013301777	0.0035265556	0.03664695	0.008391536	0.0148335025	0.009577534	0.0071052564
0.0	0.30432487	0.013951433	0.008785418	0.009792389	0.016384756	0.11001587	0.010197339	0.016138745	0.019912297	0.0048944643
0.0	0.21208954	0.019692475	0.009548751	0.016531123	0.02235011	0.10140572	0.01234579	0.013705286	0.016954415	0.0066344347
0.0	0.07980032	0.011456645	0.004956473	0.0104136	0.036232866	0.13074678	0.020903384	0.01910721	0.016167672	0.0066024633
0.0	0.57352865	0.5521403	0.56428045	0.57865745	0.56404674	0.57823443	0.5785188	0.5757051	0.57108516	0.5687021
0.0	0.021097837	0.013068731	0.0038865749	0.0066400436	0.011328592	0.06842106	0.016678117	0.015156401	0.011997483	0.006148879
0.0	0.62010854	0.5343445	0.32135156	0.31353346	0.6882336	0.6240701	0.72005814	0.6157949	0.541821	0.5328144
0.0	0.1312224	0.017628387	0.024320928	0.01180162	0.017225882	0.09666485	0.009378249	0.013047068	0.019678816	0.0033409437
0.0	0.11726195	0.009830821	0.011340492	0.018704828	0.015957482	0.094523154	0.009646974	0.008058392	0.011926457	0.0058979816
0.0	0.5724761	0.5531145	0.56649107	0.5797843	0.5621139	0.5774072	0.5803487	0.5758805	0.5699654	0.56970614
0.0	0.021495996	0.009484477	0.0050635	0.009697278	0.0070537785	0.035791546	0.0077939807	0.0056351074	0.0074914433	0.010201416
0.0	0.55448556	0.55579185	0.4520046	0.56345475	0.40676388	0.61208737	0.4851116	0.4019124	0.4988035	0.47134277
0.0	0.5732325	0.55224955	0.5644174	0.5786544	0.5637266	0.5780788	0.57896817	0.57601297	0.57100034	0.5686941
0.0	0.013227494	0.019866075	0.018780187	0.006081879	0.006985907	0.032049168	0.0077547487	0.010782	0.006558956	0.0035828075
0.0	0.57283944	0.55177283	0.6563176	0.5745104	0.57518363	0.5888842	0.5391048	0.61650145	0.60704464	0.5301919
0.0	0.11919406	0.009726556	0.0066498383	0.013685372	0.027256532	0.04874843	0.011666936	0.009934552	0.015927274	0.0038736556
0.0	0.11753321	0.009514016	0.0065518073	0.013687546	0.02668758	0.04819562	0.011523418	0.009824613	0.015510048	0.0038694683
0.0	0.116383575	0.009505806	0.0065801456	0.013745773	0.026833283	0.04841593	0.011484247	0.009875625	0.015685935	0.0038820417
0.0	0.059701473	0.011618808	0.014421858	0.013085661	0.05239361	0.120265156	0.009214954	0.0075125713	0.0131845195	0.0057254373
0.0	0.057619784	0.011441027	0.014328577	0.013079903	0.05168502	0.11919896	0.009079844	0.007388606	0.0129628	0.0057128584
0.0	0.05725968	0.01150995	0.0143831195	0.013141193	0.05188826	0.119622126	0.009029069	0.0074343453	0.013112402	0.0057264008
0.0	0.0614391	0.019742189	0.022387903	0.02061957	0.009294751	0.11792965	0.010062799	0.0098496005	0.024304446	0.008574303
0.0	0.6052468	0.6943038	0.6112107	0.5610363	0.29536584	0.60667104	0.5987718	0.36352965	0.6037002	0.5232274
0.0	0.02677542	0.01821719	0.013861158	0.012383447	0.0043671173	0.056088075	0.01068071	0.016502975	0.011297514	0.011522755
0.0	0.009978881	0.0067566084	0.018632019	0.009156686	0.01053499	0.039149698	0.012168685	0.015141689	0.016310891	0.003359173
0.0	0.010057096	0.0068003004	0.01870475	0.009155194	0.010419636	0.039140437	0.012158842	0.015233843	0.016321713	0.0033592687
0.0	0.57422864	0.55173755	0.56490695	0.5785812	0.5647048	0.57812375	0.578227	0.57591087	0.57139087	0.5698132
0.0	0.013238934	0.010482294	0.013036966	0.007932904	0.0065930467	0.05110306	0.013030593	0.011380621	0.010359501	0.004200111
0.0	0.049865972	0.009671514	0.016755816	0.012724241	0.017175792	0.07739976	0.012252678	0.011497447	0.020768957	0.0036078002
0.0	0.6189088	0.4722004	0.5502552	0.5465026	0.5665206	0.4826166	0.598525	0.54227203	0.6725271	0.53429896
0.0	0.14229429	0.012546255	0.008349273	0.0146444235	0.015875252	0.10128913	0.011640233	0.011772693	0.019085005	0.0041300906
0.0	0.13689914	0.012293587	0.008254065	0.014693986	0.015655717	0.10000691	0.011433269	0.011634732	0.018946804	0.004137008
0.0	0.13675459	0.008916472	0.024669772	0.012495	0.020044908	0.10460387	0.02619149	0.016047968	0.018376373	0.0035408475
0.0	0.18484996	0.015797218	0.010991032	0.017774113	0.025823355	0.06993536	0.010714057	0.029616538	0.019824313	0.006091482
0.0	0.058506645	0.008639202	0.01868762	0.018641409	0.013716507	0.05807651	0.010560843	0.020911116	0.02378387	0.0027892697
0.0	0.14681087	0.014582894	0.025413735	0.02052126	0.02512958	0.11472641	0.022902055	0.016511543	0.013249739	0.007352394
0.0	0.16542915	0.011567272	0.0106278	0.021152169	0.027206676	0.10623191	0.015713492	0.014052431	0.014863398	0.004883056
0.0	0.8177967	0.06653419	0.064513616	0.03192282	0.03385662	0.3682002	0.03343261	0.027939359	0.058407295	0.013290793
0.0	0.2025718	0.018200167	0.012540969	0.015871676	0.0058275517	0.13127972	0.008496866	0.025765052	0.021752225	0.006724489
0.0	0.01563366	0.017060615	0.020578096	0.013482893	0.012247215	0.0523242	0.012247244	0.011715636	0.009067934	0.0057407287
0.0	0.48519433	0.56813693	0.40585896	0.5783983	0.6042457	0.59392595	0.6438769	0.5945247	0.68712366	0.40769103
0.0	0.22993772	0.015509479	0.018713776	0.0110760145	0.0066393134	0.042529784	0.008637165	0.008822285	0.007061936	0.006364692
0.0	0.23094948	0.015472566	0.018657615	0.011002104	0.0066245175	0.042438027	0.008638725	0.008856642	0.0070726704	0.0063676964
0.0	0.16183493	0.019046502	0.011301259	0.011031129	0.021219358	0.33461827	0.0074136495	0.013711481	0.013127107	0.005107222
0.0	0.08547599	0.020431507	0.010788979	0.011165184	0.030165387	0.059341006	0.026058827	0.015986335	0.026771342	0.010696452
0.0	0.16640097	0.017346704	0.024238797	0.017489946	0.01984815	0.087690525	0.0077606128	0.017197434	0.012685334	0.0068602455
0.0	0.079229	0.012729286	0.013758998	0.015547517	0.04056251	0.057038713	0.014863816	0.025369102	0.016652752	0.0075995056
0.0	0.06530237	0.02121347	0.0384127	0.018931502	0.015505635	0.081844024	0.008005125	0.0136603685	0.011115665	0.0067392383
0.0	0.8354944	0.050457448	0.066244595	0.035813853	0.09330865	0.3930573	0.03610302	0.041213606	0.06314137	0.017487243
0.0	0.31012267	0.012646843	0.016164722	0.018296463	0.0054949783	0.11851445	0.010752293	0.018410569	0.018139493	0.00541561
0.0	0.81601775	0.057846084	0.051792484	0.03573925	0.035262782	0.36616203	0.04589461	0.035524134	0.0712517	0.011479847
0.0	0.07688293	0.012776318	0.011295612	0.011082305	0.030307291	0.09799128	0.017677529	0.01737743	0.026118034	0.0080694
0.0	0.10554553	0.0076496047	0.01228063	0.018417817	0.03593593	0.16566524	0.015810732	0.01138369	0.012189567	0.010656853
0.0	0.15469542	0.020754818	0.01692985	0.017277492	0.029222004	0.17244989	0.005588189	0.008531947	0.010791438	0.007201148
0.0	0.22709863	0.0063899253	0.0089848135	0.019245885	0.0122252805	0.089921385	0.017057138	0.007765788	0.013356254	0.011842039
0.0	0.8557126	0.05931312	0.046593454	0.02787591	0.0767447	0.280687	0.04212351	0.022217032	0.06555829	0.015434518
0.0	0.5743629	0.5536295	0.5676778	0.581402	0.56571096	0.5781712	0.57988435	0.5774714	0.56981665	0.57271653
0.0	0.57322073	0.55391943	0.5675552	0.58134055	0.5661287	0.577746	0.5812266	0.5758929	0.5699976	0.5732976
0.0	0.5748745	0.5535245	0.5671144	0.5811367	0.5637701	0.57763976	0.5807988	0.5762525	0.5711581	0.5718358
0.0	0.08896442	0.01310593	0.023743032	0.0122830765	0.005841669	0.09551173	0.011504966	0.015227392	0.012585299	0.0048223706
0.0	0.58547133	0.56479096	0.5738634	0.58399963	0.5713856	0.5821671	0.5900139	0.58012325	0.5777698	0.5728499
0.0	0.58490336	0.5627972	0.5725313	0.58365345	0.5706712	0.58137566	0.5888497	0.5803611	0.57748085	0.57360613
0.0	0.57415456	0.55087876	0.56691474	0.5815461	0.5634142	0.5767172	0.5797954	0.57578975	0.56786513	0.5701673
0.0	0.5710801	0.55325305	0.5679479	0.58176845	0.5651691	0.5764333	0.5809131	0.57600534	0.56848115	0.57097197
0.0	0.5763422	0.5556757	0.5674664	0.5816017	0.565184	0.57649535	0.5819712	0.5762909	0.569122	0.57176125
0.0	0.5760796	0.55531144	0.56725514	0.57983774	0.5658156	0.57636774	0.5807726	0.5767899	0.5691055	0.57081866
0.0	0.034837924	0.01319453	0.024312386	0.0054023396	0.008888936	0.057649557	0.01810912	0.018890364	0.008998486	0.0065209516
0.0	0.08935084	0.0131009715	0.023691712	0.012273964	0.0058326097	0.095392846	0.011506485	0.015223588	0.012603147	0.0048251837
0.0	0.58567417	0.56406873	0.57021123	0.5838419	0.5699081	0.5808239	0.5884333	0.5792547	0.57763124	0.5741139
0.0	0.5734569	0.55250466	0.5654832	0.58295846	0.5656103	0.57638806	0.58008265	0.5778784	0.57079923	0.57364976
0.0	0.5884846	0.56769705	0.5735334	0.58472943	0.5724196	0.58161366	0.59117234	0.58156335	0.5787549	0.57379764
0.0	0.5879245	0.56744283	0.5735087	0.5833793	0.57131815	0.5816597	0.58972424	0.58130765	0.5781696	0.5747813
0.0	0.5856113	0.5632912	0.5718228	0.58177936	0.5709571	0.5820293	0.58899826	0.5790489	0.5769424	0.5740347
0.0	0.08944551	0.013103105	0.023721138	0.01229214	0.0058521964	0.09538156	0.011459362	0.01529035	0.012664539	0.004826796
0.0	0.16115259	0.012801543	0.064671546	0.02133988	0.014351694	0.095037885	0.010341374	0.018030042	0.023441646	0.005000118
0.0	0.045374077	0.00020934387	0.024491955	1.949552e-05	0.011907647	0.050099667	0.023715446	0.012808969	0.009600584	4.2811396e-05
0.0	0.57322055	0.5552488	0.56704307	0.5808312	0.5650081	0.5786258	0.5797519	0.57626903	0.5703646	0.5727801
0.0	0.1185313	0.014257935	0.02455002	0.01256444	0.016046936	0.036998123	0.00972984	0.012990597	0.0117474515	0.009808831
0.0	0.5778839	0.5554334	0.5684969	0.5815308	0.5665294	0.57965183	0.5804097	0.5774249	0.57110363	0.5732186
0.0	0.9374518	0.17681384	0.29759014	0.02580367	0.024489926	0.65356183	0.064308316	0.034184802	0.0337364	0.019253356
0.0	0.46769962	0.060250286	0.08381145	0.028202258	0.058916375	0.3055485	0.016088232	0.039741762	0.13212766	0.014114755
0.0	0.58929	0.5668162	0.57443744	0.58323836	0.5708521	0.58218706	0.5897268	0.5811032	0.57864535	0.57414937
0.0	0.5740104	0.5532439	0.56536496	0.58167285	0.56550705	0.5781789	0.5772532	0.57754576	0.5712022	0.5727777
0.0	0.5746773	0.55357856	0.56700003	0.5827456	0.566138	0.5782988	0.5804897	0.5758716	0.5689426	0.57321286
0.0	0.59009486	0.5678239	0.57505834	0.584038	0.5715858	0.582548	0.58998626	0.581967	0.57865644	0.5742522
0.0	0.57394874	0.55579317	0.56606936	0.58079135	0.5661747	0.5785148	0.5806718	0.57795525	0.571249	0.5733634
0.0	0.57681	0.5546746	0.5661798	0.58260435	0.56656724	0.57918406	0.58153707	0.5780784	0.5717135	0.5732124
0.0	0.5768721	0.55630445	0.56940114	0.5824131	0.5658118	0.57892185	0.58150786	0.57711774	0.5724345	0.5728783
0.0	0.09335911	0.020425793	0.025806624	0.011880009	0.01605818	0.027532373	0.023317743	0.014881352	0.009592358	0.009910828
0.0	0.5844678	0.56382245	0.5719263	0.5832355	0.57215387	0.58229727	0.5893095	0.5811897	0.57815	0.5731211
0.0	0.57397676	0.5529276	0.5648113	0.5830581	0.5660307	0.5784504	0.5797924	0.5776886	0.5716671	0.57314724
0.0	0.055786412	0.019305093	0.008698369	0.012145638	0.016451016	0.05204386	0.006832854	0.008957028	0.013068822	0.010739256
0.0	0.5888148	0.5653443	0.5730862	0.5834584	0.571149	0.58300424	0.5894289	0.58122486	0.578104	0.5739588
0.0	0.588172	0.5642028	0.57349265	0.58348	0.57105297	0.58337015	0.5894544	0.5811621	0.5785132	0.5738282
0.0	0.5906731	0.56647795	0.57517785	0.58376926	0.57160085	0.5830125	0.590207	0.5818193	0.57906485	0.57419854
0.0	0.57505405	0.5543373	0.56762594	0.58030456	0.56610006	0.57746434	0.58012325	0.5767376	0.5706133	0.57133234
0.0	0.5908279	0.5673774	0.5746809	0.5835744	0.57175815	0.5827214	0.59007096	0.581791	0.5787213	0.5745233
0.0	0.5899931	0.5658358	0.5744154	0.5835922	0.57125306	0.58308357	0.5884069	0.5797693	0.57886744	0.57342726
0.0	0.14251545	0.016895862	0.008174225	0.013121704	0.014016267	0.04962417	0.01739022	0.012759489	0.0146975415	0.0066598337
0.0	0.57823855	0.55661243	0.56927156	0.58186436	0.5649263	0.579825	0.5798315	0.5775934	0.5707832	0.5737118
0.0	0.5780793	0.55580467	0.5693175	0.5824682	0.56473714	0.5797698	0.5796443	0.5772421	0.56923723	0.5732298
0.0	0.5742592	0.55287766	0.5648267	0.58264613	0.56418025	0.57748437	0.5793597	0.5763943	0.57012105	0.5734394
0.0	0.5866028	0.5636448	0.5711486	0.583913	0.56925887	0.58081347	0.58787274	0.5804807	0.578082	0.5746792
0.0	0.57963526	0.55435926	0.56913805	0.58237165	0.56443685	0.5794042	0.58239967	0.5766838	0.5725435	0.573039
0.0	0.090069935	0.027738981	0.019934978	0.0102560045	0.01484679	0.16046873	0.014085668	0.015893409	0.015958628	0.0070030754
0.0	0.57260567	0.5550722	0.5670319	0.58242965	0.56594646	0.57948905	0.5804909	0.5771741	0.5700362	0.5720368
0.0	0.5876123	0.5693028	0.57393646	0.58451366	0.5709447	0.5840068	0.5896629	0.5802457	0.5778453	0.5746547
0.0	0.587431	0.5694945	0.5739556	0.58455586	0.57212526	0.5838948	0.59016836	0.5804248	0.577559	0.5744473
0.0	0.5859947	0.56450784	0.5716014	0.5822167	0.5708828	0.58238965	0.58915174	0.5800556	0.5778417	0.57443815
0.0	0.57366097	0.55431557	0.5666409	0.58179414	0.56494457	0.5768557	0.58126795	0.57650095	0.5694551	0.57119393
0.0	0.5735261	0.5552731	0.56697524	0.5818299	0.5654619	0.5769557	0.58224326	0.5765502	0.56981647	0.571482
0.0	0.57411116	0.5534292	0.5665923	0.58152986	0.56577015	0.57725614	0.58109874	0.57518137	0.5687069	0.5709971
0.0	0.5725319	0.5544743	0.56723356	0.5818273	0.56605685	0.5770515	0.58235174	0.5757255	0.569289	0.5711548
0.0	0.57474613	0.5523541	0.5663892	0.5812651	0.5653871	0.5768472	0.58106405	0.57604504	0.56809765	0.5710711
0.0	0.574146	0.55435765	0.56728745	0.5818034	0.5659184	0.5765641	0.58162504	0.5750154	0.5686106	0.57100886
0.0	0.5733744	0.5549694	0.56709814	0.5817901	0.5640944	0.57571435	0.58007395	0.5760935	0.5683439	0.571763
0.0	0.5745318	0.5548718	0.5660689	0.58052814	0.56455153	0.5761939	0.58152574	0.57617736	0.56993806	0.57065254
0.0	0.5735858	0.5539474	0.56784874	0.5819093	0.5652603	0.5764693	0.5818145	0.5764568	0.5693479	0.57076097
0.0	0.57527125	0.55579025	0.5665244	0.58205783	0.5643326	0.5772161	0.5798619	0.5763634	0.5694483	0.5716414
0.0	0.5754022	0.5536149	0.5669184	0.58198684	0.56526655	0.57696897	0.5816044	0.5767884	0.56922054	0.57163095
0.0	0.574595	0.55540246	0.5670395	0.5816041	0.5651033	0.57667655	0.5816003	0.5766489	0.56882143	0.57170695
0.0	0.5724736	0.55574775	0.5673639	0.5818716	0.56615347	0.5771073	0.58165425	0.5771252	0.5703471	0.57165915
0.0	0.57282436	0.5556768	0.56638086	0.5818179	0.5651055	0.575621	0.5815083	0.5765521	0.57008946	0.5714857
0.0	0.5751687	0.55260974	0.5674327	0.5815741	0.5638701	0.57671094	0.58178246	0.5756693	0.5694647	0.5704093
0.0	0.5742903	0.55346274	0.56719846	0.5813054	0.5659982	0.57666355	0.58083224	0.5757106	0.56809604	0.57098216
0.0	0.57305104	0.5527537	0.56668985	0.5814891	0.5649362	0.57631046	0.5818432	0.575696	0.5682449	0.57096964
0.0	0.5744491	0.5524253	0.56633615	0.5818863	0.5649623	0.57666206	0.5816781	0.5756443	0.56911594	0.57101977
0.0	0.57438904	0.5533105	0.56541085	0.5805817	0.5637052	0.5759099	0.57917255	0.57496303	0.57105476	0.5711553
0.0	0.5736679	0.55303305	0.5677153	0.58091664	0.56590694	0.5782599	0.5814778	0.57640374	0.5712044	0.5717205
0.0	0.5735206	0.5537513	0.56742233	0.5810597	0.56468403	0.5764484	0.5792604	0.5760405	0.5714271	0.5718841
0.0	0.58641773	0.56382424	0.5719101	0.58255625	0.57100993	0.58246505	0.5907219	0.5805712	0.5790106	0.57403314
0.0	0.58668643	0.56408906	0.5719816	0.582501	0.5708247	0.5823374	0.590659	0.5805384	0.57939076	0.5740663
0.0	0.586915	0.5646482	0.5719274	0.5831449	0.5703133	0.58125746	0.59024507	0.58055913	0.5770955	0.5742389
0.0	0.575462	0.55292296	0.5676097	0.58201164	0.5653053	0.57841265	0.5807454	0.577168	0.57112116	0.5733743
0.0	0.58656293	0.5634001	0.5718799	0.5834551	0.57039183	0.58153677	0.59024477	0.5806558	0.57795274	0.5743528
0.0	0.57742363	0.5553718	0.56887865	0.58265436	0.56570023	0.5789563	0.5809263	0.57741106	0.57166255	0.57251316
0.0	0.5745232	0.5539548	0.5671848	0.58301526	0.56516886	0.5786072	0.57920414	0.57619774	0.57039094	0.57360053
0.0	0.57478297	0.5539155	0.5663879	0.57992506	0.56538844	0.576874	0.5800199	0.5749972	0.5708851	0.5696803
0.0	0.17333406	0.014319386	0.020150121	0.023521584	0.015055563	0.1781063	0.028601108	0.016535558	0.02122867	0.004769047
0.0	0.09267102	0.013611946	0.024056524	0.012279763	0.005886351	0.09564487	0.011617084	0.015270325	0.012779488	0.0048147263
0.0	0.1715549	0.013870912	0.019970216	0.023669947	0.015105239	0.17658716	0.028229227	0.016560102	0.021443255	0.004785226
0.0	0.020853447	0.016566465	0.018193789	0.016464809	0.009030331	0.030416634	0.004495468	0.012147525	0.014940845	0.0071606184
0.0	0.57356644	0.55094135	0.5663761	0.58136004	0.5654935	0.5770637	0.57966304	0.576507	0.5690156	0.57130414
0.0	0.1146365	0.008122358	0.011604174	0.013658435	0.01225055	0.036169387	0.02172671	0.011755996	0.0073465607	0.007473047
0.0	0.071848854	0.013017695	0.019005977	0.009852382	0.016236722	0.07943288	0.007994511	0.011124645	0.011409338	0.011491108
0.0	0.15638943	0.015132078	0.008418059	0.009109018	0.01257398	0.07598969	0.011737424	0.01610462	0.016662719	0.007815349
0.0	0.57233155	0.5523245	0.56643105	0.58247393	0.56551933	0.577039	0.57956046	0.5766204	0.5691413	0.57301277
0.0	0.5740666	0.5539383	0.56665266	0.5823717	0.5664394	0.5790677	0.5796113	0.5773414	0.5709256	0.5735209
0.0	0.5740666	0.5539383	0.56665266	0.5823717	0.5664394	0.5790677	0.5796113	0.5773414	0.5709256	0.5735209
0.0	0.5751941	0.5550767	0.5681315	0.58131945	0.5653588	0.578425	0.5808879	0.5765054	0.56995356	0.5736168
0.0	0.5749821	0.5516489	0.5658813	0.5805703	0.5649949	0.57727456	0.5793506	0.5766216	0.5702155	0.57286704
0.0	0.57641107	0.5543862	0.5682099	0.5814081	0.5650535	0.5772103	0.57805073	0.5761525	0.5701823	0.57336545
0.0	0.5718288	0.5526296	0.5664073	0.5791957	0.5658638	0.57664543	0.57966727	0.5762954	0.56962013	0.5729087
0.0	0.57468545	0.5524752	0.56708574	0.5815793	0.5648851	0.5778741	0.57950217	0.5768972	0.5703949	0.5720816
0.0	0.020919345	0.016594531	0.018188654	0.016509067	0.009013548	0.030328177	0.004503484	0.012187874	0.014918516	0.0071714106
0.0	0.5719336	0.55291474	0.56571394	0.582308	0.56649697	0.5772997	0.5811052	0.57638997	0.56914866	0.571164
0.0	0.5742059	0.554301	0.56724054	0.5823174	0.5651024	0.5777099	0.57899237	0.5752844	0.5707476	0.5730371
0.0	0.052496575	0.018609958	0.012872263	0.0150716165	0.015103524	0.1341115	0.014271614	0.012527837	0.014845562	0.006222407
0.0	0.5710486	0.55125827	0.56576204	0.5817387	0.56564033	0.5764492	0.5795402	0.5768286	0.56929266	0.57190466
0.0	0.5756377	0.55533797	0.5672787	0.5803396	0.5654719	0.5776737	0.5795708	0.5739666	0.56887984	0.5707523
0.0	0.073963374	0.017848656	0.012562908	0.008355423	0.015907899	0.03216996	0.010935625	0.013618618	0.013520779	0.0051144473
0.0	0.5753168	0.55439913	0.5675321	0.5821212	0.56524205	0.5784154	0.5807227	0.5768239	0.57144713	0.572826
0.0	0.092036605	0.010068914	0.015777651	0.011094435	0.009529549	0.028199822	0.013946166	0.013923268	0.01511859	0.0064287637
0.0	0.092036605	0.010068914	0.015777651	0.011094435	0.009529549	0.028199822	0.013946166	0.013923268	0.01511859	0.0064287637
0.0	0.052687645	0.018651258	0.012843014	0.015105929	0.015093114	0.13402365	0.014250264	0.012524587	0.014854939	0.00622561
0.0	0.57248336	0.5528094	0.56712437	0.5805742	0.56590426	0.57794994	0.5789478	0.5762087	0.56769013	0.5722801
0.0	0.5743751	0.55348057	0.56664175	0.5804688	0.565975	0.57778406	0.5786508	0.57588655	0.567119	0.5721376
0.0	0.5738777	0.5530294	0.56787705	0.5817596	0.5636745	0.5784176	0.58061534	0.5758179	0.57054037	0.5731415
0.0	0.5852554	0.56434244	0.57203406	0.5832362	0.56963354	0.581852	0.5886773	0.57980025	0.5773928	0.57394063
0.0	0.5858566	0.56556195	0.57134145	0.58342105	0.57121146	0.5818349	0.58955044	0.58029336	0.57876396	0.5743204
0.0	0.57389575	0.5543119	0.56648576	0.58310044	0.56626004	0.5787256	0.580433	0.57711816	0.57143277	0.5730042
0.0	0.5887248	0.56701714	0.57414204	0.58190274	0.5698268	0.5818905	0.5885738	0.579577	0.57553685	0.57369864
0.0	0.57419366	0.55407673	0.56728953	0.58187544	0.56643414	0.57701826	0.58161795	0.5764797	0.5701711	0.5738196
0.0	0.5742778	0.5536038	0.56823117	0.5817347	0.56652963	0.57830614	0.57927406	0.576143	0.5704314	0.5722913
0.0	0.5739076	0.5527443	0.5675955	0.5814394	0.5666022	0.5780224	0.5809549	0.57642585	0.57076806	0.5736391
0.0	0.57361466	0.55335945	0.5673746	0.58182836	0.5663216	0.57799184	0.58001477	0.57674646	0.5724489	0.5734618
0.0	0.5740947	0.55283153	0.56763357	0.5818324	0.5651792	0.5775847	0.5800343	0.57702726	0.5692664	0.5735029
0.0	0.57253313	0.55462986	0.5677725	0.5814221	0.5655154	0.57927936	0.57944626	0.577482	0.57038474	0.570712
0.0	0.5776257	0.5562191	0.56906605	0.58328515	0.5663242	0.57929206	0.58236337	0.57792825	0.5742325	0.57279813
0.0	0.58510906	0.5630489	0.57222354	0.58364296	0.56652206	0.5818575	0.5871235	0.57906157	0.5770087	0.5731606
0.0	0.57627785	0.559102	0.56873363	0.58315974	0.5674178	0.57962084	0.5849037	0.57895553	0.5730191	0.5731284
0.0	0.58081704	0.5562516	0.5699965	0.58246875	0.56577903	0.5794933	0.5811144	0.5779101	0.57257056	0.5732543
0.0	0.58923686	0.5663002	0.5739365	0.5839246	0.570321	0.5820585	0.58932906	0.5806059	0.57789326	0.57445186
0.0	0.58371246	0.5640334	0.5701814	0.5818076	0.5705687	0.58132225	0.5872955	0.5801	0.5775532	0.5731956
0.0	0.11142179	0.018445063	0.01779767	0.011388	0.012015063	0.05469387	0.011793153	0.016270988	0.009405492	0.007141545
0.0	0.5741164	0.55276805	0.56545144	0.58030653	0.5645588	0.577063	0.57815665	0.57511723	0.56857705	0.5707081
0.0	0.57346475	0.5540691	0.5663199	0.57983756	0.564359	0.5774116	0.5781023	0.57715124	0.5699919	0.57164127
0.0	0.57402587	0.5530417	0.5653195	0.58088845	0.56567276	0.5771082	0.57911277	0.5767814	0.5690494	0.57121676
0.0	0.5740666	0.5539383	0.56665266	0.5823717	0.5664394	0.5790677	0.5796113	0.5773414	0.5709256	0.5735209
0.0	0.571101	0.5549344	0.56760305	0.5817693	0.56632423	0.57937205	0.5815152	0.5775469	0.5710457	0.5720808
0.0	0.57452285	0.5539954	0.5685897	0.58187366	0.56607	0.57896644	0.5805982	0.5775402	0.5712668	0.5736586
0.0	0.5713056	0.55476326	0.5665168	0.58180356	0.5670098	0.5783407	0.58025795	0.5776886	0.57150614	0.5735351
0.0	0.5724454	0.5536449	0.5683418	0.5828964	0.5656445	0.5784532	0.5820253	0.57717294	0.5702537	0.5723898
0.0	0.03323062	0.016749721	0.018515691	0.009048344	0.0074750776	0.05423866	0.026805101	0.01175666	0.014478158	0.007332549
0.0	0.5889964	0.5675165	0.57452947	0.5825595	0.57031244	0.58192146	0.58971626	0.58072203	0.57842153	0.5744919
0.0	0.58990437	0.5639258	0.5738118	0.5828596	0.5703258	0.5820765	0.5894831	0.5796917	0.57763445	0.5733873
0.0	0.03920559	0.02939516	0.0128320465	0.010801592	0.0079857735	0.11338085	0.009513324	0.014848213	0.016338151	0.005214498
0.0	0.5726929	0.5534296	0.56760263	0.5797575	0.5646407	0.5777486	0.5779019	0.57578754	0.5714921	0.57245916
0.0	0.5737739	0.55207855	0.5664902	0.5800678	0.5636524	0.57756203	0.58075494	0.5762886	0.57171726	0.5724719
0.0	0.5764287	0.55331373	0.56706035	0.58105934	0.56565547	0.5784626	0.57965046	0.5767026	0.5696209	0.5725792
0.0	0.57623535	0.55416954	0.56628305	0.58199316	0.5646387	0.5781	0.5797238	0.5758249	0.56899035	0.5728645
0.0	0.57612485	0.5539275	0.56679934	0.5806067	0.56507754	0.5781372	0.5779622	0.5765695	0.569977	0.5730852
0.0	0.57440436	0.5523025	0.5672492	0.57898086	0.56549263	0.5784559	0.5797114	0.5766527	0.569954	0.57296264
0.0	0.57408917	0.5515136	0.5659257	0.5829353	0.5666212	0.5784732	0.5802877	0.57683843	0.5710368	0.57381
0.0	0.5873444	0.56350976	0.57207537	0.58378184	0.57068086	0.58188397	0.5898907	0.5800684	0.5778926	0.5747996
0.0	0.5854507	0.56490195	0.57034117	0.58350044	0.5704861	0.58207464	0.5891146	0.58092046	0.5788252	0.57282984
0.0	0.57524586	0.5535588	0.5678597	0.5823121	0.5658426	0.5785258	0.58026844	0.57737154	0.571221	0.5739041
0.0	0.5721822	0.5533953	0.5669751	0.5823921	0.5661242	0.5783377	0.5802317	0.57738876	0.57125324	0.572664
0.0	0.57433766	0.55256647	0.56711066	0.58314186	0.56489855	0.5778245	0.5789596	0.57510823	0.56775796	0.5737313
0.0	0.57134074	0.5537774	0.5675678	0.58282983	0.5661112	0.5779963	0.58051443	0.5776772	0.57087713	0.5734824
0.0	0.5739604	0.55420417	0.5675485	0.58331096	0.5645816	0.5786033	0.57988816	0.57648385	0.5711523	0.5733717
0.0	0.5722107	0.5538708	0.5651625	0.58268553	0.5635062	0.57881063	0.5779174	0.5782708	0.57063496	0.57108426
0.0	0.5735314	0.553466	0.5671424	0.5809852	0.5646478	0.57900995	0.57937235	0.57739633	0.571292	0.5713265
0.0	0.5727957	0.553181	0.56733114	0.5830869	0.56640387	0.57699436	0.57941	0.57789093	0.5710322	0.5736886
0.0	0.5735299	0.55261487	0.56746876	0.5818819	0.5660444	0.5787792	0.57861954	0.576987	0.5691677	0.5730592
0.0	0.5735897	0.5538952	0.56808376	0.58273876	0.5649228	0.5774327	0.5803653	0.5775148	0.5700304	0.57340384
0.0	0.5722244	0.55329007	0.5657553	0.5831759	0.56573385	0.5784012	0.5805344	0.5781201	0.57116586	0.5734954
0.0	0.574099	0.5548849	0.56758606	0.5829991	0.5657251	0.5787701	0.58143467	0.57525605	0.57050914	0.57340497
0.0	0.5709746	0.5535374	0.56755877	0.583223	0.5658407	0.5787405	0.5805679	0.57726496	0.5701213	0.5732227
0.0	0.5746939	0.5538625	0.5679532	0.5832368	0.5652504	0.5773866	0.57949054	0.57552326	0.57020426	0.57323456
0.0	0.5885794	0.5677712	0.57300246	0.5824786	0.5703211	0.58350176	0.5898503	0.58058065	0.5789811	0.57441545
0.0	0.58610106	0.5636344	0.57151365	0.58216554	0.5696199	0.5826473	0.58781207	0.57954377	0.5783847	0.5732193
0.0	0.5743771	0.5538097	0.56552756	0.58045703	0.56284666	0.57853067	0.57792795	0.5747067	0.5709469	0.5695643
0.0	0.575012	0.5537117	0.5670546	0.582076	0.5635924	0.57787085	0.5789925	0.577307	0.5706118	0.56939346
0.0	0.5759049	0.55336887	0.5667109	0.5826861	0.56347793	0.5786188	0.5785558	0.57726455	0.571802	0.56959975
0.0	0.5749456	0.55330193	0.5660545	0.5824796	0.5656582	0.5783645	0.57851255	0.5770569	0.5715409	0.57375664
0.0	0.57462543	0.5539515	0.567182	0.580511	0.56508607	0.5782684	0.57901865	0.57440233	0.5711634	0.57349277
0.0	0.57464445	0.55243117	0.5669656	0.58297414	0.56562996	0.57701343	0.5793475	0.57529724	0.5698446	0.57296604
0.0	0.57334596	0.5552004	0.5677036	0.5830252	0.56667584	0.5791	0.58048683	0.5779647	0.5719443	0.5733166
0.0	0.57362735	0.5540372	0.5668118	0.5827096	0.5661447	0.5778297	0.57890826	0.57569313	0.57036746	0.5709904
0.0	0.5859834	0.56555533	0.5721223	0.582606	0.57019013	0.5809747	0.587855	0.5803153	0.57767	0.57436794
0.0	0.57398796	0.5521802	0.56762844	0.5830377	0.56582355	0.5783586	0.5803982	0.5775115	0.5695722	0.5730049
0.0	0.5739016	0.55288965	0.567511	0.58196247	0.5661046	0.5779402	0.58027446	0.5771472	0.57103443	0.57177556
0.0	0.5736127	0.5538615	0.56763965	0.5820228	0.56496483	0.5784642	0.5794082	0.5769191	0.5714769	0.5716366
0.0	0.5723105	0.553221	0.567217	0.58260465	0.56604546	0.57791805	0.5797898	0.5766962	0.56969285	0.5706672
0.0	0.5738788	0.55320185	0.56658745	0.5814438	0.56481403	0.5780183	0.5773779	0.5771163	0.57072693	0.57318324
0.0	0.5742503	0.552277	0.56733537	0.5834113	0.5662823	0.5782318	0.58047485	0.57738715	0.5715466	0.57351846
0.0	0.57463247	0.5528012	0.56761134	0.5823568	0.5650175	0.57756144	0.5802158	0.5768317	0.5704533	0.5736462
0.0	0.5741207	0.55123264	0.5664238	0.5832747	0.56583345	0.5773813	0.57926035	0.57757956	0.5707774	0.5727475
0.0	0.5887136	0.56871635	0.5739686	0.5845651	0.5719014	0.5824029	0.59155333	0.5820989	0.57692367	0.5744663
0.0	0.5768426	0.55477995	0.5663422	0.5816343	0.565065	0.5784789	0.5804069	0.5779558	0.5690444	0.5735861
0.0	0.57505846	0.55497164	0.56768286	0.5818249	0.5659516	0.57602537	0.5808419	0.5774486	0.56807256	0.5732806
0.0	0.5752648	0.5518485	0.5669543	0.58301175	0.56603986	0.5786165	0.58034575	0.5774465	0.5713037	0.57276636
0.0	0.57434386	0.55380994	0.5667242	0.5819965	0.5661005	0.5762238	0.58045256	0.5771322	0.5680122	0.5732652
0.0	0.5801464	0.5563687	0.5679996	0.5831094	0.56460464	0.57876	0.5807602	0.5783987	0.5720066	0.57363415
0.0	0.5788834	0.55478376	0.568725	0.58233935	0.56396925	0.5778556	0.57918143	0.57685524	0.5686872	0.5724113
0.0	0.5758261	0.55629337	0.56922054	0.58178306	0.5653558	0.5792478	0.58131784	0.57743675	0.5711403	0.57315
0.0	0.585245	0.56564856	0.57093436	0.58301955	0.56977856	0.58169514	0.5887116	0.5803226	0.57516086	0.5745515
0.0	0.585245	0.56564856	0.57093436	0.58301955	0.56977856	0.58169514	0.5887116	0.5803226	0.57516086	0.5745515
0.0	0.5721854	0.55377483	0.5665053	0.58266306	0.5658466	0.5758697	0.5790897	0.5769784	0.57048523	0.5726686
0.0	0.43035248	7.266637e-05	0.02178542	0.023234587	0.049645856	0.16465664	0.020917773	0.022845175	0.00060330244	2.9881603e-05
0.0	0.41726613	6.72622e-05	0.02765479	0.02212484	0.042981632	0.15222088	0.0173404	0.019180119	0.032019388	2.752044e-05
0.0	0.57593995	0.553414	0.56728464	0.58078194	0.56592965	0.5775067	0.5794557	0.57707846	0.57089686	0.5701058
0.0	0.58983576	0.56563234	0.57325554	0.58391416	0.56904894	0.5810989	0.59022415	0.5816368	0.57770735	0.5749234
0.0	0.5895222	0.5649785	0.5726378	0.5837682	0.5700893	0.58251756	0.5895933	0.58129036	0.5784989	0.57445085
0.0	0.5905205	0.5675352	0.5744454	0.58262825	0.571443	0.583179	0.58981806	0.5812956	0.579037	0.5744353
0.0	0.572518	0.55360526	0.5660983	0.5823309	0.5651998	0.5775789	0.57938033	0.577309	0.5694876	0.5717097
0.0	0.57418907	0.5539451	0.56644154	0.5814635	0.5662217	0.5759857	0.5802923	0.57689273	0.57065374	0.57120657
0.0	0.57041407	0.553301	0.566072	0.5812483	0.5617339	0.5781316	0.579649	0.5767693	0.5696583	0.5711544
0.0	0.57561207	0.55409896	0.5670359	0.5813521	0.56521434	0.5785365	0.5811949	0.57743305	0.56974727	0.5737312
0.0	0.5910573	0.5701329	0.574555	0.5841337	0.5730467	0.5851283	0.5933675	0.58285993	0.5814404	0.57495815
0.0	0.5910573	0.5701329	0.574555	0.5841337	0.5730467	0.5851283	0.5933675	0.58285993	0.5814404	0.57495815
0.0	0.5741094	0.5529239	0.5667089	0.58181316	0.5657671	0.5790633	0.57996565	0.57647175	0.5701818	0.57368886
0.0	0.57380664	0.55331635	0.56617486	0.5809684	0.56555885	0.5775439	0.5795682	0.5768612	0.5703975	0.5720602
0.0	0.5753251	0.555094	0.56805754	0.5833164	0.5660666	0.5774111	0.58079606	0.57748526	0.57258993	0.5694985
0.0	0.5722107	0.5537736	0.5674558	0.58345264	0.56595385	0.57793933	0.5803364	0.57825696	0.570998	0.5724748
0.0	0.5755418	0.55867463	0.568274	0.5815528	0.56762743	0.5792003	0.5843441	0.57888	0.5730329	0.5734955
0.0	0.44001243	0.021067562	0.017213074	0.017354248	0.029527837	0.08897275	0.010364376	0.02213933	0.024671458	0.005304118
0.0	0.043370016	0.014780324	0.0045814537	0.0064243795	0.020658933	0.043760106	0.007759806	0.014036953	0.010575163	0.0033054827
0.0	0.06366498	0.013104832	0.009574549	0.011268926	0.008763148	0.09491752	0.02153777	0.009841062	0.008624211	0.00554342
0.0	0.5843404	0.5634747	0.57191014	0.5835932	0.5703609	0.58131826	0.5881136	0.5802181	0.5773304	0.57376605
0.0	0.57265246	0.55263007	0.5662153	0.58164936	0.5637197	0.5772651	0.5793041	0.5763831	0.5699279	0.5705047
0.0	0.57340914	0.55311203	0.5665432	0.58267456	0.5639834	0.5782345	0.5809452	0.57666665	0.5712882	0.5735544
0.0	0.57394695	0.55384856	0.5669672	0.58300805	0.5659468	0.5773326	0.5799057	0.5781723	0.5699384	0.57362473
0.0	0.5864837	0.56515735	0.5711805	0.5835292	0.5701653	0.58181596	0.5892636	0.5805293	0.5782895	0.5742258
0.0	0.57577384	0.55431503	0.56614125	0.5820799	0.5655105	0.5781957	0.5800161	0.57702315	0.571872	0.5722283
0.0	0.57563	0.5559678	0.5657986	0.5822947	0.56370187	0.57586664	0.57812595	0.5747803	0.571522	0.5721774
0.0	0.02617473	0.014671056	0.019435963	0.013134713	0.010765706	0.050789226	0.021174314	0.015867908	0.011183856	0.005641566
0.0	0.03880803	0.017000347	0.012975948	0.014995748	0.0077417	0.054065764	0.01561333	0.011060721	0.000247067	0.00877054
0.0	0.025789523	0.014266945	0.019254887	0.013055281	0.01052415	0.05036629	0.020954348	0.015855106	0.011096936	0.0056053624
0.0	0.038877793	0.016947914	0.01296634	0.014984777	0.0077243177	0.05416176	0.0155775985	0.011049284	0.00024653284	0.008769314
0.0	0.5795443	0.5554502	0.5687953	0.5816434	0.5663307	0.578837	0.5804608	0.5775242	0.5718689	0.57220083
0.0	0.57004535	0.5528184	0.5670964	0.5831368	0.56438774	0.57809263	0.5798446	0.5760768	0.57130325	0.57265663
0.0	0.5717402	0.55428374	0.5677616	0.5822808	0.5663935	0.5788783	0.58086145	0.5774394	0.57095975	0.5727999
0.0	0.5852929	0.56535023	0.57220304	0.58291644	0.57067	0.5817723	0.58942527	0.58060247	0.5780681	0.5740097
0.0	0.57455933	0.55452114	0.56799364	0.5824885	0.5651223	0.57673466	0.5790845	0.5772103	0.5703911	0.57053864
0.0	0.58550805	0.56561923	0.5718969	0.5839401	0.57055104	0.5810825	0.589568	0.5796554	0.577139	0.5737496
0.0	0.5735466	0.55299896	0.5671188	0.5797927	0.56441325	0.5768866	0.57963127	0.57613724	0.56825316	0.57145566
0.0	0.5739169	0.553545	0.5664523	0.5829127	0.5647647	0.57768327	0.5795856	0.57715744	0.5719397	0.57215524
0.0	0.5730749	0.554395	0.5658617	0.5830906	0.56445605	0.5781523	0.5794424	0.5781377	0.5710909	0.5729008
0.0	0.5738086	0.5536175	0.5659876	0.58292127	0.5652776	0.57886124	0.57922995	0.57703966	0.5710502	0.57311183
0.0	0.59121495	0.57009816	0.5744642	0.58481485	0.5717412	0.5849242	0.5922977	0.58294463	0.5807972	0.57449603
0.0	0.59121495	0.57009816	0.5744642	0.58481485	0.5717412	0.5849242	0.5922977	0.58294463	0.5807972	0.57449603
0.0	0.57504636	0.55321217	0.56773055	0.58170164	0.56626797	0.5773497	0.5799014	0.57799184	0.5676856	0.572039
0.0	0.5914132	0.5695804	0.57555044	0.584275	0.5726419	0.5850411	0.592612	0.58271843	0.581439	0.57449025
0.0	0.5914132	0.5695804	0.57555044	0.584275	0.5726419	0.5850411	0.592612	0.58271843	0.581439	0.57449025
0.0	0.58698195	0.56335855	0.57247514	0.5823737	0.5671726	0.580788	0.5882191	0.5784432	0.57770085	0.57282186
0.0	0.5739876	0.5534989	0.568516	0.5825083	0.56481737	0.5782173	0.57991564	0.57690173	0.5704452	0.5721832
0.0	0.57422924	0.5520256	0.56777865	0.58137035	0.5650791	0.57641864	0.58057326	0.5765582	0.5693302	0.5727853
0.0	0.59201694	0.56960094	0.5751016	0.5837173	0.5717392	0.5847791	0.5934515	0.58274543	0.5808342	0.57420534
0.0	0.59201694	0.56960094	0.5751016	0.5837173	0.5717392	0.5847791	0.5934515	0.58274543	0.5808342	0.57420534
0.0	0.5722866	0.5534798	0.56595844	0.5832686	0.56468683	0.57878053	0.57998794	0.57837075	0.57238734	0.5735569
0.0	0.57361495	0.5526381	0.5669856	0.58273065	0.566273	0.57781655	0.5794175	0.5774352	0.5716094	0.57332546
0.0	0.575503	0.5540929	0.56777346	0.5834164	0.5651048	0.57728773	0.57916534	0.5778853	0.5712841	0.5727886
0.0	0.57413185	0.5514541	0.5667727	0.5820844	0.56608725	0.5779742	0.5773742	0.57685184	0.57086277	0.57330805
0.0	0.57603276	0.551094	0.566662	0.58276725	0.5657667	0.57701904	0.57860357	0.5775567	0.57116616	0.573272
0.0	0.5751653	0.55379564	0.5676216	0.5831612	0.5661715	0.5781178	0.5789297	0.5770641	0.57150996	0.5727665
0.0	0.57343906	0.55533373	0.5677445	0.5818941	0.5658603	0.5793521	0.5814813	0.57766426	0.57119364	0.57298607
0.0	0.5755635	0.5537567	0.56705606	0.5809229	0.565905	0.57801527	0.5814298	0.5765035	0.57022387	0.5731351
0.0	0.57494134	0.5567961	0.5684737	0.58292115	0.5661266	0.57837266	0.5803078	0.57626647	0.5704667	0.572875
0.0	0.57462716	0.55321485	0.5686023	0.5817361	0.5652523	0.5777604	0.58051133	0.5770102	0.5709734	0.57249004
0.0	0.5740053	0.55299413	0.567115	0.58316785	0.56622964	0.5771472	0.5808091	0.5760966	0.57083625	0.5735798
0.0	0.5737596	0.5533379	0.56731296	0.5826714	0.5653822	0.5784755	0.5804062	0.57721317	0.5710236	0.57289016
0.0	0.5747604	0.5553069	0.567386	0.5830598	0.5666374	0.5789614	0.5808498	0.5779116	0.5721578	0.5724169
0.0	0.574513	0.5514495	0.56736887	0.5822898	0.56314796	0.5776419	0.58002156	0.5773934	0.5701475	0.5724181
0.0	0.5733268	0.5525525	0.5670949	0.5822743	0.56469977	0.5768726	0.5797001	0.57395095	0.5713297	0.571967
0.0	0.5736577	0.5544443	0.56830823	0.5832163	0.5666857	0.57920915	0.5802998	0.577635	0.5721543	0.5735425
0.0	0.5743565	0.55355656	0.5678127	0.582459	0.5645124	0.5773715	0.5794433	0.57564265	0.5702433	0.5710035
0.0	0.57236737	0.5537636	0.5678596	0.58250916	0.5654991	0.5780699	0.57894903	0.57694834	0.5701523	0.5734181
0.0	0.57943475	0.55781984	0.57072693	0.58301145	0.56510246	0.5768066	0.581741	0.5771864	0.57486373	0.57067275
0.0	0.5796124	0.5557675	0.57036066	0.5822203	0.56650925	0.5796627	0.5819748	0.5788244	0.57467395	0.57174
0.0	0.5783146	0.5567383	0.5707155	0.582598	0.5660778	0.578074	0.5822372	0.57732415	0.5746378	0.5726604
0.0	0.58604336	0.5649225	0.5721622	0.58370405	0.57129014	0.58234924	0.589757	0.5809234	0.57706624	0.5732793
0.0	0.5857465	0.56402487	0.57123065	0.58362186	0.57093835	0.58194697	0.589067	0.5799751	0.5776418	0.57424456
0.0	0.5743537	0.55276704	0.56796783	0.5828126	0.5661719	0.57865894	0.5792235	0.5777833	0.5682216	0.57311493
0.0	0.57314086	0.55340105	0.56722885	0.5822109	0.5664343	0.5783574	0.5806288	0.57696736	0.5703583	0.5731224
0.0	0.5713431	0.55231124	0.56731814	0.5814243	0.5661885	0.5790482	0.5810215	0.5765987	0.5695215	0.5701688
0.0	0.5724509	0.55289334	0.56464016	0.58035237	0.5647973	0.57834625	0.57987654	0.5764336	0.57213074	0.57282275
0.0	0.57326585	0.555134	0.5675191	0.58245987	0.56563467	0.57924753	0.58213377	0.5772873	0.57238334	0.5729395
0.0	0.5739513	0.5526994	0.5672408	0.5824508	0.5665308	0.57858026	0.5797772	0.577654	0.57019657	0.5727469
0.0	0.57468325	0.5543195	0.56736064	0.5813505	0.5652228	0.578573	0.580126	0.5774588	0.570391	0.5717405
0.0	0.58758116	0.5646621	0.57224834	0.5841546	0.57026523	0.58260924	0.5897298	0.5802939	0.57802767	0.5733167
0.0	0.580299	0.55703646	0.5701515	0.5822978	0.56596375	0.5798435	0.58288646	0.57860386	0.57482654	0.57212585
0.0	0.5746042	0.5534959	0.5674126	0.5814986	0.56477845	0.5778217	0.5802373	0.5759564	0.5686765	0.5716367
0.0	0.57634264	0.5548963	0.5670739	0.581309	0.5659293	0.5769479	0.5812664	0.5773542	0.5706442	0.57163745
0.0	0.58649576	0.563874	0.5718587	0.58347714	0.57155275	0.58128124	0.5890075	0.5806811	0.5779338	0.57348114
0.0	0.57567674	0.5550363	0.56741214	0.5813829	0.56544626	0.5773101	0.5794594	0.57758105	0.57144946	0.572463
0.0	0.574888	0.554921	0.56701154	0.5794531	0.565105	0.57811093	0.5788788	0.5765582	0.5711074	0.5726718
0.0	0.5748831	0.5554943	0.56783605	0.5818678	0.5642152	0.57700294	0.5797857	0.5770752	0.5711177	0.5724839
0.0	0.5754499	0.55525124	0.5679985	0.58241796	0.5648415	0.57711524	0.5782771	0.57685584	0.57157344	0.5727149
0.0	0.5780824	0.55597126	0.5683327	0.58142376	0.56364703	0.5781548	0.57956374	0.5766343	0.57161176	0.57167494
0.0	0.57574433	0.5553603	0.5674787	0.5810177	0.5652034	0.5774301	0.579164	0.57653296	0.57040924	0.57279855
0.0	0.5757774	0.5538895	0.56706995	0.582942	0.56520724	0.5764281	0.5793652	0.5771469	0.57143503	0.5730741
0.0	0.57456875	0.5557721	0.56757224	0.5818114	0.5653752	0.5778854	0.5798809	0.57734567	0.57037926	0.572205
0.0	0.57521194	0.5555786	0.5677861	0.5806666	0.5648263	0.5778627	0.5784737	0.5776124	0.5702212	0.57124406
0.0	0.576392	0.55568075	0.5684998	0.58199334	0.56474084	0.57694346	0.5799	0.5761252	0.56993484	0.5728006
0.0	0.57505924	0.5558439	0.5686429	0.58267164	0.565739	0.5767361	0.5806148	0.57719064	0.57088614	0.5732154
0.0	0.5746046	0.5529403	0.56761014	0.58207756	0.56556934	0.5783436	0.5791282	0.5770284	0.5712132	0.5728703
0.0	0.5755124	0.5558335	0.5676094	0.5816008	0.56527007	0.57592666	0.5790518	0.57760054	0.56998813	0.57203406
0.0	0.57458985	0.5545882	0.5664558	0.58160776	0.56517816	0.5766708	0.58003014	0.57724947	0.57021016	0.57163244
0.0	0.58661467	0.5652089	0.572841	0.5827423	0.57024634	0.58280224	0.59005916	0.57907796	0.5784638	0.5739428
0.0	0.13742262	0.012775211	0.018058827	0.015641212	0.022168294	0.025934424	0.011889971	0.009196665	0.022137007	0.0046669585
0.0	0.09657733	0.011430116	0.0063043945	0.009136583	0.024066048	0.07757865	0.00738798	0.010305499	0.014511978	0.0054628435
0.0	0.48545355	0.013257273	0.018150212	0.013823756	0.02602956	0.11296384	0.008490236	0.018343037	0.009322009	0.004863728
0.0	0.57518274	0.55641204	0.56871843	0.5829766	0.5651336	0.5764965	0.57998466	0.5756745	0.56957275	0.5715309
0.0	0.574582	0.55492204	0.56873274	0.5827077	0.5653839	0.57639706	0.5801383	0.5755969	0.5711071	0.57202125
0.0	0.57680976	0.5557583	0.56851786	0.582446	0.56487525	0.577355	0.5789255	0.57757545	0.5703826	0.5728184
0.0	0.5737179	0.55544406	0.5678812	0.5819176	0.564941	0.57626826	0.5791136	0.5761451	0.5709592	0.5719112
0.0	0.5757636	0.5554567	0.56827396	0.5812292	0.5648137	0.57707137	0.5794482	0.57774204	0.57085603	0.57297254
0.0	0.5763084	0.5553855	0.5681165	0.5828177	0.56548834	0.57740474	0.57962877	0.5772995	0.57157034	0.57252246
0.0	0.5757178	0.5552352	0.56780577	0.5824565	0.56552523	0.57688314	0.5792554	0.5776439	0.5710463	0.57158536
0.0	0.5755882	0.5547974	0.56789887	0.5823281	0.56494206	0.5747921	0.5791034	0.5771845	0.5708995	0.5710449
0.0	0.58650595	0.56449544	0.57205564	0.5817586	0.5706203	0.5822339	0.59083915	0.5799066	0.5786796	0.5732972
0.0	0.5728772	0.5547253	0.5681382	0.5828835	0.5638405	0.5779478	0.58065873	0.577439	0.56979626	0.5722196
0.0	0.5762424	0.55542034	0.5684244	0.5816194	0.5648488	0.57794505	0.57972926	0.57770616	0.57066625	0.5726593
0.0	0.57494897	0.5554329	0.56854737	0.58149004	0.56468254	0.57821184	0.57950944	0.5771194	0.57083774	0.57304484
0.0	0.5749794	0.5552881	0.5674795	0.5825401	0.56559765	0.5770213	0.57972914	0.57663035	0.57121223	0.57235336
0.0	0.57558525	0.5557993	0.5667353	0.58181965	0.5648396	0.5775832	0.57926667	0.5764978	0.56959623	0.5726847
0.0	0.58650994	0.5631587	0.5720866	0.58298814	0.5714753	0.5797058	0.5901175	0.58017504	0.577843	0.5740318
0.0	0.58653796	0.56434596	0.57126874	0.58337307	0.571687	0.58137786	0.5901967	0.58006155	0.5782206	0.57429016
0.0	0.5854249	0.5629655	0.57170945	0.5818667	0.56857955	0.5818762	0.5898624	0.57819253	0.57626915	0.56968594
0.0	0.5851216	0.5640195	0.5717653	0.58315706	0.57128996	0.58250016	0.5894309	0.58052725	0.57810026	0.5742782
0.0	0.5857497	0.5647119	0.57286227	0.5827307	0.571053	0.58272207	0.5894651	0.58071554	0.579058	0.5731348
0.0	0.5859037	0.5634697	0.57264584	0.5828096	0.57086235	0.58233976	0.58994657	0.5805341	0.5785235	0.5742985
0.0	0.5747628	0.5541391	0.56705946	0.5805142	0.565117	0.57588124	0.5796466	0.57537633	0.57129496	0.5721992
0.0	0.57511455	0.55233	0.5665925	0.5813912	0.56575227	0.57752323	0.5798778	0.5761368	0.56999844	0.5715024
0.0	0.07080111	0.014181656	0.013164935	0.009573523	0.014853612	0.049778253	0.013931669	0.011791549	0.009748189	0.007240958
0.0	0.070516735	0.014165586	0.013129738	0.009593211	0.014851853	0.04983451	0.013861093	0.011757004	0.009704769	0.007220592
0.0	0.07046843	0.014110236	0.013111895	0.009571507	0.014937954	0.049711194	0.013874265	0.011782667	0.009746909	0.007211361
0.0	0.07061253	0.014150199	0.013101953	0.0095933825	0.014802949	0.049695205	0.013891067	0.011752728	0.009694335	0.007233229
0.0	0.07016395	0.014127586	0.013154223	0.009597238	0.014811895	0.04983354	0.013860135	0.01181881	0.009744282	0.007235164
0.0	0.0701875	0.014127852	0.013140643	0.009593808	0.014833175	0.049786758	0.013897693	0.011762806	0.009713429	0.0072256355
0.0	0.059303097	0.012914636	0.014525338	0.008551718	0.005524327	0.045526233	0.011193579	0.01338529	0.007650503	0.005767086
0.0	0.058962412	0.012950416	0.01450146	0.008553594	0.005537519	0.045527622	0.011197829	0.013352698	0.0076560113	0.005745832
0.0	0.058697652	0.012869162	0.014519939	0.008530394	0.005528953	0.045309804	0.011185977	0.013403886	0.0076594027	0.005742803
0.0	0.059146587	0.012917664	0.014494457	0.008540898	0.0055219643	0.045342404	0.011176034	0.013355462	0.007633102	0.005756823
0.0	0.058882266	0.012932082	0.01450953	0.008535239	0.005522981	0.045535374	0.011165373	0.013374024	0.0076315897	0.005756403
0.0	0.058394272	0.01293845	0.014546258	0.008552717	0.0055310503	0.045538727	0.011205365	0.013398729	0.007631257	0.0057421527
0.0	0.020922774	0.021260828	0.014783247	0.011393311	0.0077047343	0.03763928	0.015376044	0.013770916	0.011617779	0.0063245697
0.0	0.020759813	0.021181732	0.014697929	0.011381844	0.0076925056	0.037600506	0.0152996145	0.013713642	0.011558711	0.0063025756
0.0	0.020713182	0.021050466	0.014781304	0.0113888215	0.0077429754	0.03755989	0.015407941	0.013794559	0.011607593	0.0063040094
0.0	0.020974755	0.02124586	0.014745895	0.011385713	0.0076748393	0.037475735	0.01539275	0.013755316	0.011575284	0.0063191294
0.0	0.02081887	0.021215253	0.014758349	0.011335157	0.0076832543	0.03772186	0.015365464	0.013760053	0.011552578	0.006319282
0.0	0.020903101	0.02126978	0.014758184	0.011396394	0.007706338	0.037577566	0.015408911	0.013793483	0.011609448	0.006319839
0.0	0.0991212	0.01226875	0.01720256	0.011931628	0.0071186614	0.09417207	0.0166533	0.015598154	0.009625171	0.008812633
0.0	0.09863519	0.0122012915	0.017233383	0.011934349	0.0071247537	0.094313	0.01671474	0.015551676	0.009608867	0.008800521
0.0	0.098747596	0.012197959	0.017222531	0.011921772	0.007164084	0.093904436	0.016789677	0.01566239	0.0096015185	0.008791666
0.0	0.09940163	0.012236572	0.017213818	0.011910656	0.007104655	0.093921356	0.016733747	0.015577409	0.009600657	0.008807029
0.0	0.09870241	0.012227239	0.01726812	0.011907703	0.007117202	0.09430182	0.016851502	0.01568701	0.009587414	0.008826505
0.0	0.0985678	0.012185267	0.017223274	0.01194385	0.0071143517	0.09408402	0.016853113	0.015614958	0.009576928	0.008811075
0.0	0.029100131	0.009722506	0.011360321	0.009914583	0.005040574	0.06096908	0.013246131	0.011985896	0.01584835	0.008744934
0.0	0.028826702	0.009709219	0.011377043	0.009917812	0.0050365436	0.06098923	0.0132021755	0.011929784	0.015840447	0.008702017
0.0	0.028902771	0.009662192	0.011368947	0.009901924	0.005047897	0.060875684	0.013196001	0.012014192	0.015727289	0.008703988
0.0	0.029017393	0.009732289	0.0113994125	0.009921527	0.005032822	0.060826033	0.013215357	0.011972679	0.015784286	0.008728597
0.0	0.029119324	0.009710576	0.01136097	0.009890734	0.0050391154	0.06110404	0.01321358	0.011983259	0.01582976	0.0087453555
0.0	0.028970046	0.009713191	0.011362539	0.0099055525	0.0050181774	0.060836714	0.01323714	0.011998512	0.015790133	0.008722822
0.0	0.12141147	0.015493686	0.0093435105	0.008390477	0.005030461	0.0687269	0.018679237	0.011817702	0.009380069	0.0053822924
0.0	0.12102218	0.015471228	0.009309969	0.008375343	0.005017085	0.068753056	0.018692518	0.011820643	0.009432427	0.0053668125
0.0	0.12081634	0.015432971	0.009323876	0.00838368	0.005023018	0.06863334	0.018720696	0.01180345	0.00939559	0.0053598806
0.0	0.12145888	0.015444755	0.009330178	0.008385824	0.0050201444	0.06848497	0.01874473	0.011816021	0.009406962	0.005367991
0.0	0.12109059	0.0154603375	0.00935293	0.008360663	0.005003623	0.06873828	0.018708443	0.011821802	0.009378524	0.005378516
0.0	0.12097587	0.015507003	0.0093374215	0.008397644	0.005005746	0.068586	0.018749466	0.011819429	0.009394973	0.0053731976
0.0	0.12991042	0.011332747	0.017540205	0.010512839	0.0074856845	0.051313885	0.016685493	0.011050571	0.009495229	0.007495646
0.0	0.12921654	0.011260265	0.017537214	0.010508291	0.007499926	0.051271904	0.016671473	0.011004398	0.009486901	0.007474066
0.0	0.12882452	0.011237141	0.017526718	0.010503176	0.007540926	0.05127091	0.016704233	0.011074912	0.009475522	0.007463716
0.0	0.12938905	0.011296603	0.017568363	0.010512993	0.007502169	0.051171206	0.016726108	0.011025081	0.009474202	0.007488016
0.0	0.12919027	0.011295899	0.017493298	0.010492319	0.007492787	0.0513262	0.016746918	0.011048804	0.009489589	0.007498694
0.0	0.12869245	0.011304018	0.017560711	0.010527736	0.007468349	0.05111337	0.016721513	0.011067875	0.009463669	0.0074737263
0.0	0.11085099	0.010904513	0.011090653	0.009155955	0.007913017	0.0003753246	0.015469994	0.012559424	0.012212993	0.0070696436
0.0	0.10970912	0.010861376	0.011112598	0.009157244	0.007942114	0.0003774682	0.015469673	0.012555274	0.012220144	0.0070495983
0.0	0.10949949	0.010898805	0.011133556	0.009175027	0.007904977	0.00037773387	0.015572327	0.0125224	0.012227278	0.007060181
0.0	0.033011373	0.019567326	0.013973472	0.010505129	0.007826879	0.08380533	0.012722211	0.009162871	0.013131383	0.0070904167
0.0	0.03305324	0.01953959	0.013945733	0.010532789	0.007819259	0.084065184	0.012747949	0.009165114	0.013179061	0.007112365
0.0	0.03304989	0.019570481	0.013952981	0.010523247	0.0077935415	0.08397801	0.012771717	0.009175651	0.013124186	0.007130234
0.0	0.032807544	0.01957019	0.01401093	0.010540449	0.0078104143	0.084278345	0.0127511	0.009155013	0.013174709	0.0071200198
0.0	0.03297042	0.019582279	0.013999657	0.010540763	0.007799277	0.084110305	0.01278412	0.009170962	0.0131753655	0.007104224
0.0	0.03291253	0.01959968	0.014004555	0.0105433585	0.007790729	0.08429397	0.012748074	0.00916327	0.013216308	0.007122211
0.0	0.033063713	0.019482497	0.013966646	0.0105071915	0.007802972	0.08425156	0.012747216	0.00918744	0.013169539	0.0071268487
0.0	0.03335976	0.01957267	0.013953027	0.010520576	0.007818655	0.08409216	0.012764937	0.009156466	0.013224831	0.0071420786
0.0	0.040376116	0.019550664	0.006826108	0.012748945	0.010588832	0.01888136	0.010723522	0.01718104	0.009254774	0.007288871
0.0	0.040289372	0.019517906	0.0068170717	0.012774489	0.01063327	0.01887397	0.01072296	0.01720343	0.009254498	0.00727831
0.0	0.040421423	0.019658905	0.0068208855	0.012791759	0.010623538	0.018919852	0.010719814	0.017205035	0.009273694	0.007294324
0.0	0.0835891	0.012539807	0.014193533	0.011046819	0.008033974	0.03844833	0.01399384	0.008138854	0.012542245	0.0074236947
0.0	0.05455558	0.017495979	0.020966658	0.007792096	0.007921376	0.05937856	0.018824162	0.010439548	0.008764204	0.0079496205
0.0	0.053982325	0.017434364	0.020968752	0.007817413	0.0079131145	0.059568528	0.018883286	0.010416283	0.008754259	0.00793558
0.0	0.054009385	0.017430378	0.020874478	0.0078054676	0.007881501	0.05924673	0.018882686	0.010427191	0.0087191	0.007943103
0.0	0.053952068	0.017504292	0.02091581	0.007816273	0.007903331	0.059401516	0.01878204	0.010448546	0.008738137	0.007940233
0.0	0.05449553	0.017487783	0.020911036	0.0078091878	0.007914799	0.0594378	0.018891186	0.010416736	0.008787727	0.007936473
0.0	0.05387018	0.017440459	0.020841485	0.0078028874	0.0079122605	0.05936189	0.018924728	0.010450421	0.008760365	0.007931425
0.0	0.054021377	0.017369721	0.020987341	0.007809908	0.007885245	0.059516225	0.018921657	0.010454721	0.008751628	0.007932731
0.0	0.054172948	0.01741304	0.020919453	0.007819051	0.007914675	0.059689775	0.018893316	0.010416765	0.008791554	0.007951685
0.0	0.054607254	0.017443612	0.020932946	0.007814469	0.007915922	0.059432033	0.019033253	0.010401474	0.008764834	0.007940435
0.0	0.054742806	0.017523605	0.020829128	0.0078034154	0.007911606	0.059416153	0.018868363	0.010453725	0.008760518	0.007922524
0.0	0.20524533	0.011508746	0.011899241	0.011932246	0.008957583	0.027044699	0.009037939	0.01731677	0.0137317255	0.007858361
0.0	0.20686768	0.011468121	0.011898579	0.011955712	0.008966536	0.02696701	0.0090622585	0.01729891	0.013746574	0.007855933
0.0	0.20585333	0.011491844	0.011907462	0.011987771	0.00893771	0.027087567	0.00907601	0.017290944	0.013748443	0.007865003
0.0	0.07486117	0.011317616	0.018572021	0.010212794	0.011366016	0.09632687	0.022735612	0.014604274	0.014935695	0.0051102126
0.0	0.07458598	0.011281402	0.018611288	0.010183202	0.011341342	0.096220225	0.022742406	0.014625598	0.01495951	0.005120633
0.0	0.075032555	0.011274138	0.01857183	0.010238072	0.011363332	0.09641777	0.022750344	0.014606354	0.014925519	0.005122613
0.0	0.07541415	0.011373412	0.018603615	0.010211127	0.011331176	0.09655386	0.022753144	0.014613164	0.014995923	0.0051420764
0.0	0.0760079	0.016828908	0.008558169	0.008246805	0.0067308396	0.022482557	0.009657484	0.016178893	0.008559411	0.007178493
0.0	0.07612664	0.016769301	0.00856052	0.008259391	0.0067577125	0.022576433	0.009638599	0.01610861	0.008629712	0.007181817
0.0	0.076692544	0.016790591	0.008560653	0.008250448	0.0067500677	0.022553422	0.009687442	0.01610678	0.008603716	0.0071841837
0.0	0.06575436	0.0071944688	0.020973463	0.0098124575	0.007618636	0.011914657	0.013384113	0.017265286	0.009424651	0.008048344
0.0	0.06526431	0.007219744	0.020983871	0.0098288255	0.007634179	0.011934911	0.013392124	0.017227013	0.009444017	0.008037593
0.0	0.064950414	0.0071731117	0.02099029	0.009835677	0.0076295016	0.011925789	0.013372155	0.01717753	0.009448997	0.008049342
0.0	0.026159031	0.01288833	0.010088444	0.012345842	0.011544821	0.037057664	0.011868624	0.018785775	0.011306252	0.009615445
0.0	0.06942265	0.011888711	0.017795045	0.013329298	0.0075392057	0.0588182	0.013372532	0.012515974	0.009153174	0.008008933
0.0	0.06671425	0.012900638	0.018831694	0.007725242	0.011041836	0.052371748	0.014899762	0.013433973	0.0108000785	0.006868775
0.0	0.06620313	0.0128896525	0.018889207	0.0077340193	0.011085017	0.052500583	0.01489569	0.013426398	0.0108047975	0.00685613
0.0	0.06613852	0.012910516	0.018837387	0.0077265943	0.011023829	0.052375376	0.01488296	0.013464538	0.010753982	0.006864421
0.0	0.06605204	0.012906833	0.018904112	0.00773132	0.011033762	0.05244127	0.0149081	0.013437841	0.010767261	0.0068632024
0.0	0.06638418	0.012867066	0.018873306	0.007714758	0.011053614	0.05232829	0.014882303	0.0134253185	0.010777402	0.0068618115
0.0	0.0659615	0.012861495	0.018888757	0.007724599	0.011014366	0.052416313	0.014897747	0.013448389	0.010767595	0.0068591605
0.0	0.06654614	0.012900979	0.018862274	0.00772971	0.011079446	0.052607697	0.014920984	0.013461485	0.010779192	0.0068886327
0.0	0.0661749	0.01289985	0.018890593	0.007712328	0.0110333515	0.052505102	0.0149381375	0.0134430695	0.010815383	0.0068824994
0.0	0.06691675	0.012878106	0.018843416	0.0077307415	0.011023074	0.052466225	0.014952886	0.013427332	0.010813811	0.0068775504
0.0	0.02480447	0.017288182	0.010769358	0.0105367005	0.0063478905	0.04176119	0.010606602	0.013813456	0.013218144	0.005510126
0.0	0.02485431	0.01737438	0.010765646	0.010563718	0.0063193995	0.041994993	0.0106375	0.013823119	0.013235171	0.005525244
0.0	0.143811	0.02479658	0.028598506	0.0071230438	0.016793786	0.038261753	0.0148281595	0.014259195	0.011837147	0.0075685615
0.0	0.19460464	0.022699745	0.01491551	0.012002057	0.0046458617	0.024871213	0.008816487	0.014628112	0.0104541	0.008471462
0.0	0.19550881	0.022655966	0.014815974	0.011975511	0.0046436	0.024891922	0.008795556	0.0146768065	0.010394483	0.00848102
0.0	0.032421414	0.017749554	0.040516865	0.008254174	0.0085018035	0.049583834	0.016905805	0.01355428	0.014739834	0.008056277
0.0	0.032437216	0.017753646	0.040514983	0.008272505	0.00852145	0.049644414	0.017042672	0.013529698	0.014759307	0.008060871
0.0	0.1916155	0.012765148	0.021370593	0.009490611	0.011028378	0.09694074	0.015609256	0.016972957	0.010389309	0.008184835
0.0	0.19140552	0.0128049655	0.021279912	0.009498643	0.011050816	0.09743084	0.015623886	0.016922234	0.010373011	0.008205416
0.0	0.07049545	0.012255767	0.015429933	0.010545433	0.009718141	0.03015959	0.011235907	0.009777839	0.008724962	0.004758374
0.0	0.14883389	0.014213115	0.0145025775	0.008082663	0.007646836	0.045024756	0.01658613	0.014038933	0.005781847	0.0053361394
0.0	0.14905551	0.014226484	0.014472846	0.008101497	0.0076903435	0.045031093	0.016615344	0.014021652	0.0057676984	0.0053198957
0.0	0.14808126	0.014199347	0.0144674545	0.008075482	0.0076332036	0.045005467	0.01661762	0.01401684	0.005746954	0.005325932
0.0	0.14754899	0.014254838	0.014443711	0.008093202	0.007659261	0.04515009	0.016621875	0.013983901	0.0057519097	0.005320335
0.0	0.14867234	0.014169476	0.014531271	0.008101095	0.007669684	0.045151513	0.016630996	0.014055008	0.005787491	0.0053388686
0.0	0.14978729	0.014256004	0.014449502	0.008086365	0.007666499	0.045078833	0.016554752	0.014021368	0.005768699	0.005340824
0.0	0.059490994	0.015829872	0.015202729	0.01147129	0.006695616	0.045681138	0.016760176	0.0107793035	0.01418001	0.006224976
0.0	0.059748575	0.015844826	0.015226405	0.01149561	0.006701035	0.04549864	0.016785167	0.010777362	0.014247263	0.0062243063
0.0	0.060284704	0.015889844	0.015249888	0.011525086	0.006696643	0.04560518	0.016768044	0.010789254	0.014315415	0.0062388466
0.0	0.16218768	0.022360496	0.014809621	0.01129835	0.008165933	0.058005296	0.009179753	0.012083821	0.00978164	0.0072042784
0.0	0.04822711	0.015349781	0.013145232	0.011327406	0.009629449	0.09527108	0.015922477	0.012445404	0.012085637	0.009433915
0.0	0.048349712	0.0152986385	0.01312295	0.011318795	0.009585621	0.09535267	0.015940066	0.012452381	0.012142736	0.009475576
0.0	0.04860455	0.0153982	0.013145825	0.011333591	0.009579095	0.095329925	0.01593025	0.012430193	0.012172888	0.009480581
0.0	0.13875425	0.01269399	0.017980762	0.015630027	0.022182304	0.02595815	0.011875426	0.009173484	0.022131981	0.0046569817
0.0	0.5736886	0.5530039	0.56684226	0.57900184	0.56535643	0.576627	0.57936186	0.5768641	0.57180697	0.5726827
0.0	0.5746109	0.5552866	0.5671001	0.5823732	0.5654606	0.57755005	0.5799391	0.57650816	0.57060087	0.57075703
0.0	0.57361084	0.553247	0.56720823	0.58168644	0.5648534	0.5781601	0.58043116	0.57473403	0.5715443	0.57235414
0.0	9.3139264e-05	0.012024707	0.021109214	0.011831989	0.010828935	0.02754481	0.015316614	0.016200311	0.010801112	0.008180637
0.0	0.5759531	0.554091	0.5673007	0.58171475	0.5648643	0.57739234	0.57959956	0.5761613	0.57125974	0.57224977
0.0	0.5895105	0.5672257	0.5734395	0.5829119	0.5717985	0.58236444	0.5895536	0.5813924	0.5787298	0.57513636
0.0	0.57354	0.5536614	0.56616074	0.5805656	0.5655538	0.5767548	0.578988	0.57685244	0.5703646	0.5724259
0.0	0.5868562	0.56462014	0.57280594	0.58414394	0.57118654	0.5828266	0.58970755	0.5803907	0.5780703	0.574085
0.0	0.5741336	0.55321735	0.5670123	0.5815074	0.56356114	0.5776661	0.5799229	0.5770268	0.5704164	0.5709955
0.0	0.57546186	0.5524686	0.56659055	0.5813567	0.5626269	0.57889384	0.57997006	0.57636493	0.5690909	0.57106954
0.0	0.5761216	0.55238897	0.5676583	0.5814578	0.56386906	0.57877505	0.5785542	0.576815	0.57061845	0.570992
0.0	0.5746845	0.5518784	0.56649715	0.58076274	0.56303984	0.57822925	0.5791167	0.5765691	0.5710638	0.5705099
0.0	0.57592803	0.5534235	0.5668593	0.5810026	0.5644618	0.57634217	0.5791938	0.57553947	0.57125777	0.57212186
0.0	0.57541054	0.55278003	0.5667968	0.5787839	0.56463957	0.57594895	0.5786009	0.5768861	0.57110023	0.57265234
0.0	0.5760741	0.5542785	0.56584907	0.5812746	0.5637314	0.5766178	0.5789548	0.57712615	0.57150507	0.57071227
0.0	0.57481945	0.55295146	0.567263	0.58103347	0.5640941	0.57690287	0.5796111	0.5748861	0.57149255	0.5723268
0.0	0.574529	0.55346346	0.56630874	0.5799805	0.56405324	0.57910025	0.5779056	0.5742843	0.5699006	0.5695817
0.0	0.58115906	0.55677724	0.5683709	0.58156276	0.5656067	0.5778101	0.5818479	0.5778367	0.571945	0.5733959
0.0	0.57315207	0.55357414	0.5670681	0.58273315	0.56468815	0.5773907	0.57996005	0.5781459	0.56917757	0.57301027
0.0	0.5725731	0.5528386	0.56730175	0.58281815	0.5639259	0.5775259	0.5793712	0.57637566	0.5698929	0.57220274
0.0	0.5719505	0.5531819	0.5673541	0.58302987	0.56468546	0.57896835	0.5785177	0.5760472	0.57132304	0.57244986
0.0	0.57419294	0.55378443	0.56601775	0.5803938	0.5640981	0.5780447	0.579939	0.5759445	0.5707054	0.56986743
0.0	0.5755115	0.55325425	0.5661194	0.58081967	0.5659926	0.57876116	0.580326	0.5752061	0.5693729	0.57136804
0.0	0.57427424	0.5522812	0.56602937	0.5819099	0.5665414	0.5789421	0.58059555	0.57671756	0.57157093	0.57341534
0.0	0.5731115	0.55328476	0.56710815	0.5830822	0.5661518	0.57841516	0.5802571	0.5772903	0.5703901	0.57230103
0.0	0.5801701	0.557872	0.56932276	0.58309954	0.5659668	0.5808344	0.58095956	0.5782146	0.57358325	0.57248026
0.0	0.580687	0.5580691	0.5703208	0.5830927	0.5657468	0.580566	0.5818768	0.5782557	0.5711493	0.5708602
0.0	0.57653016	0.5543187	0.56733775	0.5833305	0.56608355	0.57627314	0.5817899	0.5769794	0.5719522	0.5736426
0.0	0.5758472	0.55305934	0.5666982	0.58284247	0.56581265	0.575295	0.5795497	0.5766429	0.5704589	0.5733405
0.0	0.57466924	0.5536415	0.5661274	0.58231926	0.563606	0.5780076	0.57804847	0.57497823	0.56970567	0.5721094
0.0	0.57440877	0.55385685	0.56669843	0.5804377	0.56272554	0.57719684	0.57931674	0.57526004	0.5697819	0.57113755
0.0	0.57318234	0.55198926	0.566851	0.5817711	0.56481844	0.57649666	0.57822305	0.5759533	0.5716679	0.57319313
0.0	0.5804772	0.55704117	0.5697967	0.58337986	0.5674828	0.5806532	0.58335036	0.57789975	0.5743456	0.5732649
0.0	0.57758546	0.5551762	0.5674403	0.5807659	0.5655606	0.57773226	0.5808256	0.5770856	0.5701473	0.5725507
0.0	0.572765	0.5525658	0.5677357	0.5827298	0.5661274	0.5798352	0.5813116	0.5762792	0.5708465	0.5728822
0.0	0.9374821	0.17676604	0.2978347	0.02581268	0.024266278	0.65437055	0.06425089	0.03414394	0.033696737	0.019220142
0.0	0.16260594	0.014505829	0.022116413	0.014410063	0.022600597	0.15131453	0.016303679	0.010732054	0.047155976	0.009463356
0.0	0.57332444	0.55313283	0.56554854	0.5828912	0.5660278	0.57792455	0.57819897	0.57692385	0.5697993	0.57213044
0.0	0.5733329	0.55184275	0.568266	0.58179003	0.5648603	0.57813245	0.57972956	0.57679385	0.5711095	0.5735787
0.0	0.5906058	0.5656632	0.5751999	0.5832352	0.5711044	0.5826214	0.58873	0.5807065	0.57687527	0.5733037
0.0	0.5905741	0.565679	0.57521325	0.58305144	0.57116795	0.5812042	0.5881416	0.5799348	0.5778915	0.574653
0.0	0.93690115	0.1767493	0.2973745	0.025746908	0.024444783	0.6542244	0.06432568	0.03416399	0.033639245	0.019249035
0.0	0.5731219	0.5524738	0.56640697	0.58076805	0.56434745	0.5773714	0.5800169	0.57558006	0.57038724	0.57126546
0.0	0.5865128	0.56483084	0.5727559	0.5822681	0.5686692	0.58035976	0.58811116	0.57903206	0.577174	0.5747023
0.0	0.077800356	0.021237899	0.028940374	0.008962182	0.010495804	0.05303108	0.011506039	0.010723578	0.008043666	0.0055069234
0.0	0.24485569	0.014926641	0.019763587	0.014034888	0.03657291	0.12886173	0.01321662	0.01257511	0.03522857	0.009233226
0.0	0.20988387	0.011606274	0.019540207	0.013994873	0.0167777	0.1304695	0.009446783	0.0124616595	0.031137256	0.007583501
0.0	0.2266394	0.013015747	0.02067112	0.016226215	0.017683169	0.18222794	0.012981495	0.010340764	0.034964327	0.010810445
0.0	0.16129115	0.009139307	0.015228558	0.014100702	0.011270717	0.1473633	0.011296709	0.01331977	0.049218964	0.010843154
0.0	0.28557605	0.015379891	0.014630381	0.012499149	0.012311932	0.16304825	0.012061733	0.011172014	0.03614064	0.0056391675
0.0	0.28170753	0.0123006655	0.022637205	0.014133306	0.022731608	0.15491769	0.011147814	0.011761942	0.034087047	0.009629172
0.0	0.15055539	0.018001212	0.021111501	0.014168649	0.025295252	0.18863647	0.011441728	0.010460593	0.04121024	0.0084681185
0.0	0.20085923	0.015861059	0.026828147	0.013692453	0.028877325	0.09930651	0.010393349	0.009172422	0.041781306	0.008588217
0.0	0.20912366	0.013520213	0.021350875	0.014650667	0.029500535	0.1162271	0.010789996	0.015110688	0.037581056	0.00950217
0.0	0.93891424	0.17941034	0.29959542	0.02588985	0.024638195	0.6569787	0.064196266	0.03418004	0.034164816	0.01924936
0.0	0.5736021	0.5524007	0.5679467	0.58111656	0.56536365	0.5772321	0.58005995	0.57479453	0.5691886	0.5709163
0.0	0.57497513	0.5530284	0.56565344	0.58310777	0.5631338	0.575926	0.58028525	0.57675296	0.5711826	0.572931
0.0	0.5743399	0.55328363	0.5668689	0.5830627	0.5641336	0.5772278	0.5785332	0.5772862	0.57062966	0.5735657
0.0	0.57356834	0.5515227	0.5672463	0.583002	0.56498843	0.57800215	0.58041847	0.5774112	0.57050884	0.57320076
0.0	0.5873192	0.56418043	0.5729593	0.58458084	0.5709372	0.58113635	0.5890459	0.5811748	0.57874435	0.5731987
0.0	0.5782142	0.5557723	0.5689329	0.5813544	0.5661224	0.5782716	0.58038056	0.57763094	0.57062405	0.57272756
0.0	0.5740958	0.5546809	0.56529003	0.5805263	0.565989	0.57753474	0.58138394	0.5762834	0.57134134	0.5709972
0.0	0.586052	0.5641499	0.5696015	0.5832173	0.57060075	0.58206606	0.5886885	0.58057433	0.57727766	0.5730467
0.0	0.5744426	0.55352455	0.56532836	0.5818331	0.5652978	0.5783092	0.5796481	0.5770387	0.5705512	0.5715522
0.0	0.5870635	0.5642101	0.56982505	0.583123	0.5709304	0.58167434	0.59010285	0.5806862	0.57791865	0.5747956
0.0	0.36344138	0.021750374	0.011368529	0.011296304	0.011334778	0.09304358	0.0064694514	0.01903298	0.020339753	0.007393084
0.0	0.5773843	0.5565803	0.56891376	0.58082044	0.5654805	0.57893574	0.5793056	0.57614976	0.5708899	0.57198906
0.0	0.5762303	0.55599564	0.56922	0.5815892	0.5654258	0.57848144	0.57974845	0.57600445	0.57128835	0.5731801
0.0	0.57736516	0.5556653	0.5693191	0.58115673	0.5660986	0.579603	0.58120173	0.57736033	0.57033473	0.5719307
0.0	0.57769734	0.5560193	0.56932044	0.58134013	0.5660391	0.57901186	0.5802251	0.57722354	0.5718549	0.57313824
0.0	0.5766163	0.55385	0.5682703	0.5809514	0.5662823	0.580039	0.5789108	0.57819074	0.57121307	0.57281834
0.0	0.57729375	0.55579674	0.5687309	0.58073413	0.56542903	0.5794018	0.5805043	0.5765519	0.5716766	0.5721409
0.0	0.57619876	0.5555105	0.5682411	0.58133733	0.5658186	0.579765	0.58003294	0.57802576	0.5710511	0.5725748
0.0	0.5778675	0.5556932	0.5690742	0.5808376	0.56611	0.5799547	0.58137816	0.5778678	0.57142943	0.572921
0.0	0.57521385	0.5557657	0.5693163	0.5813135	0.5656226	0.57959044	0.5803786	0.57752025	0.5707026	0.5730044
0.0	0.57619137	0.55567634	0.5690212	0.58126515	0.56572104	0.5790502	0.58065534	0.5764679	0.5717767	0.57206887
0.0	0.11380764	0.014162657	0.024645723	0.01250573	0.015741669	0.03675888	0.00959278	0.012924895	0.011534737	0.009745027
0.0	0.57734156	0.5554076	0.56964076	0.58154553	0.5652947	0.579453	0.58087105	0.5777821	0.5708599	0.5732412
0.0	0.577412	0.5551348	0.5691717	0.5803152	0.5647848	0.57975143	0.58103704	0.57654035	0.5709772	0.57245266
0.0	0.57728726	0.5549856	0.5695305	0.58145684	0.56523025	0.5796776	0.5813451	0.5782009	0.5714172	0.57273656
0.0	0.5772085	0.5556667	0.56852514	0.5814166	0.56599903	0.5793772	0.5808085	0.57793474	0.57177216	0.5732473
0.0	0.5771867	0.55538523	0.5694976	0.5797381	0.5658319	0.5789589	0.58124715	0.5772255	0.5711269	0.57163537
0.0	0.5763894	0.5560488	0.5682075	0.5815391	0.56617916	0.57923913	0.58037025	0.57688195	0.5716882	0.571773
0.0	0.5751833	0.55575776	0.5684646	0.5812792	0.56543124	0.5794079	0.5799541	0.5767222	0.57101023	0.5715978
0.0	0.5777325	0.55579853	0.568492	0.5815633	0.5662078	0.5793444	0.5800915	0.5778239	0.57108814	0.57238925
0.0	0.5775454	0.55598176	0.5688569	0.58157504	0.56566906	0.5784475	0.5802645	0.57597667	0.57019913	0.57219696
0.0	0.57708526	0.5557149	0.56823665	0.5813935	0.56576705	0.5795443	0.5815517	0.57737917	0.57151955	0.57141155
0.0	0.57768846	0.5553222	0.5686767	0.5811085	0.5654866	0.5782277	0.57968926	0.5774637	0.5709102	0.5717561
0.0	0.5771597	0.5546691	0.56951773	0.5801583	0.5641795	0.57977307	0.5809792	0.57672966	0.57047343	0.57145834
0.0	0.5771098	0.5555369	0.5679907	0.5810533	0.5655684	0.5795353	0.5797483	0.5762867	0.57110554	0.5720915
0.0	0.5770361	0.5563095	0.5690772	0.58081466	0.5650056	0.57865155	0.57955307	0.5772917	0.5714638	0.5731078
0.0	0.58549505	0.56396216	0.57168233	0.5829908	0.570385	0.5822288	0.5882327	0.5800139	0.5779786	0.57337195
0.0	0.586914	0.56471884	0.57188505	0.5826195	0.5708973	0.5826129	0.58915365	0.580928	0.57803386	0.57457393
0.0	0.573553	0.55220824	0.5651505	0.58078283	0.56520236	0.5769156	0.5793855	0.5764562	0.56911963	0.57125074
0.0	0.5870294	0.56428355	0.57218975	0.5829361	0.5710687	0.5819118	0.58948225	0.5802108	0.57927525	0.5735359
0.0	0.58551604	0.56435955	0.5718236	0.58174485	0.57115203	0.58187324	0.58882374	0.57961303	0.5779961	0.573811
0.0	0.57619053	0.55370706	0.5671931	0.5815204	0.56626457	0.5783418	0.5805657	0.5769806	0.57219744	0.5722227
0.0	0.5876153	0.56561905	0.5727977	0.58385944	0.57136196	0.58213526	0.5899071	0.5810863	0.57866645	0.57411397
0.0	0.5740369	0.55619407	0.5679709	0.5818631	0.5660008	0.57851255	0.58121496	0.57731074	0.5720063	0.5719844
0.0	0.5756385	0.5542092	0.56754524	0.58243924	0.5659527	0.578543	0.58002305	0.5756613	0.571943	0.57208437
0.0	0.57415515	0.55476934	0.5677275	0.5827966	0.5669432	0.5764823	0.58085537	0.57749677	0.571844	0.57266575
0.0	0.58988756	0.56770295	0.5746404	0.5836	0.5715203	0.58247745	0.5904064	0.580816	0.5793379	0.57428867
0.0	0.5906601	0.5674567	0.57453316	0.58383715	0.5714961	0.5833132	0.5901177	0.5810303	0.57926637	0.57486105
0.0	0.5919383	0.5703998	0.5754521	0.5849603	0.57279557	0.5845493	0.5926851	0.5831913	0.58017033	0.57456523
0.0	0.5919383	0.5703998	0.5754521	0.5849603	0.57279557	0.5845493	0.5926851	0.5831913	0.58017033	0.57456523
0.0	0.57362384	0.553919	0.5677467	0.5831843	0.56611913	0.5778594	0.58053124	0.57775295	0.570444	0.5732154
0.0	0.5841864	0.56466484	0.57119125	0.5841394	0.57056105	0.5813289	0.5890303	0.5809378	0.57688886	0.5741652
0.0	0.57412076	0.55239683	0.5675626	0.5827968	0.5661454	0.5784586	0.5797492	0.5769549	0.56933606	0.5727839
0.0	0.58484864	0.5643361	0.5715931	0.5837014	0.5714993	0.58181226	0.58912134	0.58204293	0.5791657	0.5747923
0.0	0.58616805	0.5635546	0.5702923	0.58271486	0.57022697	0.5820484	0.5893094	0.5784293	0.57724935	0.5745027
0.0	0.57358724	0.5548072	0.5667191	0.5814655	0.5658269	0.57818437	0.5805364	0.5771151	0.5715486	0.57150644
0.0	0.5841809	0.5646579	0.5717787	0.582673	0.56921124	0.5813975	0.58875597	0.57869196	0.57552606	0.5731376
0.0	0.5745826	0.55402434	0.56708956	0.5815066	0.56605333	0.57795537	0.57982767	0.57650256	0.57069373	0.57197964
0.0	0.57243407	0.5524359	0.56679463	0.5811943	0.56596977	0.5763554	0.57960933	0.5761502	0.57078844	0.5724386
0.0	0.5730806	0.5538097	0.5679623	0.58230215	0.56611514	0.5780143	0.5795507	0.57672167	0.5709301	0.57361704
0.0	0.57438487	0.55381715	0.5675413	0.58323187	0.5661588	0.578905	0.57990104	0.5770708	0.57179976	0.573577
0.0	0.7774131	0.026464473	0.021202499	0.017414248	0.03371197	0.2180788	0.021947242	0.019974602	0.026018262	0.01065804
0.0	0.58916324	0.56778485	0.5744983	0.58463687	0.57263476	0.5821542	0.5930727	0.58219874	0.5815115	0.57508254
0.0	0.58916324	0.56778485	0.5744983	0.58463687	0.57263476	0.5821542	0.5930727	0.58219874	0.5815115	0.57508254
0.0	0.57442915	0.5533854	0.56722623	0.583253	0.56704956	0.57853746	0.5802129	0.5773738	0.5694114	0.5731906
0.0	0.58557403	0.5645523	0.57106423	0.5843704	0.5709403	0.5807454	0.5884532	0.5817008	0.578083	0.57408756
0.0	0.58658427	0.56473947	0.5721784	0.582609	0.5715992	0.58124745	0.58943635	0.58084685	0.578261	0.5746006
0.0	0.58643913	0.5631569	0.5712319	0.5828459	0.57102525	0.5818623	0.58955175	0.58038545	0.57755023	0.57413256
0.0	0.58643913	0.5631569	0.5712319	0.5828459	0.57102525	0.5818623	0.58955175	0.58038545	0.57755023	0.57413256
0.0	0.58557403	0.5645523	0.57106423	0.5843704	0.5709403	0.5807454	0.5884532	0.5817008	0.578083	0.57408756
0.0	0.57437664	0.5531032	0.566646	0.58234745	0.56669647	0.57666516	0.5799972	0.5773798	0.5700663	0.57352215
0.0	0.57337046	0.55271083	0.56701267	0.5821283	0.56574684	0.57599896	0.58017594	0.577646	0.56928253	0.57365286
0.0	0.5749373	0.55219716	0.5677155	0.5812899	0.56632376	0.57757354	0.58066946	0.57669514	0.57085836	0.57331127
0.0	0.5875546	0.56810695	0.57382524	0.5842695	0.5704059	0.58306545	0.589685	0.58164436	0.5776721	0.57484657
0.0	0.57498074	0.55406195	0.56747085	0.58223337	0.56505173	0.5787932	0.5808163	0.57784945	0.5705909	0.5710942
0.0	0.57679677	0.55415004	0.5651573	0.5816678	0.56483704	0.5782454	0.5801419	0.5770444	0.57080036	0.5716439
0.0	0.59056646	0.56895345	0.57451904	0.58342284	0.5706334	0.58371055	0.5927816	0.5819441	0.5804258	0.57420516
0.0	0.58821946	0.5695307	0.5710027	0.5831855	0.57212514	0.58407307	0.5918352	0.5821901	0.57966	0.5734329
0.0	0.57741535	0.55861	0.5692335	0.5827684	0.5673835	0.58039945	0.5837631	0.5783703	0.5715221	0.5716175
0.0	0.58801293	0.5696074	0.57167035	0.58380175	0.57241815	0.58264256	0.59271896	0.5822943	0.5776326	0.572457
0.0	0.587542	0.5694057	0.5728036	0.58404833	0.5711758	0.5839809	0.5917278	0.58096975	0.58097726	0.57342166
0.0	0.5784697	0.55871755	0.5695374	0.5830816	0.5674738	0.5814591	0.583688	0.57934904	0.57519096	0.5710757
0.0	0.585081	0.56303114	0.5715708	0.58364415	0.5715686	0.58196074	0.588987	0.5800098	0.5777418	0.57451904
0.0	0.57298905	0.5537767	0.5662425	0.58144045	0.5638184	0.57818633	0.57983005	0.5771334	0.57126325	0.5718129
0.0	0.575052	0.55285865	0.56693584	0.5822453	0.5661497	0.57882774	0.5802359	0.5767967	0.5710462	0.5736934
0.0	0.5856027	0.5633876	0.57027525	0.5835878	0.5705952	0.581709	0.5890483	0.5796948	0.5777578	0.57445234
0.0	0.57423735	0.55223453	0.56779337	0.5823464	0.56607026	0.57841676	0.5809981	0.57796246	0.5717234	0.57343113
0.0	0.32337335	0.013413619	0.024381502	0.016735896	0.060603566	0.11580039	0.012224964	0.01699094	0.02285873	0.0064694695
0.0	0.57389766	0.5533799	0.5665022	0.5819587	0.56322366	0.5790477	0.58038694	0.5777342	0.5717268	0.5730483
0.0	0.57253724	0.5531963	0.5669846	0.5828799	0.56624544	0.57644933	0.5797465	0.5772923	0.57209444	0.5722595
0.0	0.5855185	0.56435883	0.5718868	0.5817712	0.5710814	0.5824436	0.5900309	0.5805199	0.5789299	0.57359713
0.0	0.5742745	0.55388826	0.5676498	0.58250684	0.56621146	0.57880074	0.58013576	0.5770463	0.5701288	0.5720895
0.0	0.5759054	0.560033	0.56870073	0.58326566	0.56657153	0.5792951	0.5813239	0.57892925	0.57283694	0.573534
0.0	0.58682436	0.56946176	0.5730353	0.58476806	0.57136047	0.58298224	0.5901989	0.5819989	0.5788643	0.5746996
0.0	0.5741334	0.553902	0.56771785	0.5814066	0.5654646	0.5768395	0.5804057	0.57664984	0.5707923	0.57210326
0.0	0.57587177	0.55400306	0.5660442	0.58286124	0.565373	0.57717454	0.5795573	0.5767821	0.57076645	0.57044107
0.0	0.57412326	0.55446625	0.5673355	0.5811654	0.5646899	0.5778022	0.5785207	0.5774422	0.57126313	0.57209355
0.0	0.57139784	0.55404365	0.56603473	0.58232903	0.56567067	0.5778388	0.5809862	0.5761987	0.57066	0.5720303
0.0	0.5867115	0.5644658	0.5706917	0.5836365	0.5695673	0.5813136	0.58641785	0.5799476	0.57636076	0.5740542
0.0	0.5862799	0.56448007	0.5700563	0.5828171	0.5687555	0.5816651	0.5878342	0.579542	0.5761117	0.5727096
0.0	0.57573676	0.5531339	0.56690276	0.5832905	0.56547964	0.57927215	0.57958746	0.5776072	0.5705242	0.57255274
0.0	0.5863802	0.5625944	0.5698192	0.584126	0.569123	0.58152497	0.58739	0.5801613	0.57666403	0.57366484
0.0	0.5863501	0.56252867	0.5682755	0.58393395	0.5708324	0.5798815	0.5883625	0.5804329	0.57748353	0.57306075
0.0	0.5751993	0.55402565	0.56638616	0.58155614	0.5658522	0.57793134	0.5786531	0.575215	0.57014954	0.5716168
0.0	0.5751993	0.55402565	0.56638616	0.58155614	0.5658522	0.57793134	0.5786531	0.575215	0.57014954	0.5716168
0.0	0.5737857	0.55421513	0.56673104	0.58328754	0.5658672	0.5770134	0.5786886	0.57818973	0.5699043	0.5735746
0.0	0.57486963	0.5522897	0.5674523	0.5823962	0.56391436	0.57829887	0.57780147	0.5775222	0.5699746	0.5733869
0.0	0.57868606	0.5568326	0.56692535	0.5811208	0.56606096	0.5796461	0.5807904	0.5781563	0.5727495	0.5719257
0.0	0.58879566	0.56943774	0.57358295	0.5844179	0.57116675	0.5812674	0.5925565	0.5823528	0.5776318	0.57305247
0.0	0.58204997	0.56317675	0.5717872	0.583533	0.5653321	0.5809947	0.5876614	0.5796716	0.57599473	0.57233226
0.0	0.5862104	0.56213814	0.5721938	0.5833081	0.56787974	0.5822044	0.5884368	0.57916296	0.57547736	0.5733731
0.0	0.09963516	0.022826623	0.009942646	0.0101161245	0.008793544	0.029332913	0.020297118	0.016886676	0.013606902	0.00793504
0.0	0.5915351	0.5698169	0.5743334	0.5850179	0.5709168	0.5853015	0.5931639	0.58289987	0.5807639	0.57481986
0.0	0.57711977	0.55543673	0.56899244	0.58122355	0.5655398	0.5789472	0.58128256	0.57786536	0.5714974	0.5730269
0.0	0.5751614	0.55506366	0.5667619	0.5830063	0.5656013	0.578246	0.5807499	0.5764694	0.57091266	0.572819
0.0	0.5747484	0.5553463	0.5669982	0.5823087	0.5654343	0.57847226	0.5820115	0.57769966	0.5710229	0.5735053
0.0	0.5748288	0.5542672	0.5680068	0.5820646	0.56438845	0.5775696	0.5812773	0.57672477	0.56950074	0.57270116
0.0	0.5738735	0.5542111	0.56757927	0.5809154	0.56393415	0.5782043	0.57943803	0.5769127	0.5692727	0.5718
0.0	0.30826926	0.00014432178	0.01637742	0.01918868	0.04100418	0.1290045	0.020361258	0.016988765	0.029321559	0.0109322015
0.0	0.110361785	0.00023491196	0.012272333	0.010969081	0.01737438	0.0558209	0.027955968	0.014619379	0.019084979	0.014362375
0.0	0.59088284	0.56775934	0.57491875	0.5847075	0.5708679	0.58306843	0.5896772	0.58104855	0.57853097	0.57438785
0.0	0.5904784	0.56644005	0.57352936	0.5840895	0.5707224	0.5814657	0.58886814	0.5796545	0.57780415	0.5734905
0.0	0.14858241	0.017187934	0.008320097	0.013182411	0.014232731	0.050195776	0.017825473	0.012784794	0.015000693	0.0066748722
0.0	0.5743455	0.55225664	0.56709784	0.58251745	0.5658681	0.57816786	0.5789729	0.57745665	0.5699921	0.5738271
0.0	0.579709	0.55749595	0.57006454	0.5803594	0.56422746	0.57958585	0.5810479	0.57670707	0.57122046	0.57207584
0.0	0.5740703	0.55432975	0.5668358	0.58001137	0.565379	0.5774395	0.57758665	0.57754534	0.57155377	0.5705548
0.0	0.5741211	0.555294	0.56731284	0.5825856	0.56640756	0.5780735	0.5796283	0.5774265	0.57140595	0.5736633
0.0	0.026408559	0.015506014	0.006240038	0.009188869	0.00946417	0.020001408	0.010712979	0.011049356	0.0106107155	0.004407351
0.0	0.109456435	0.009477195	0.009458454	0.011026444	0.006553412	0.027426792	0.011833472	0.005505602	0.010655668	0.007401746
0.0	0.5865529	0.5632326	0.57208055	0.58412457	0.57013696	0.58144957	0.58822286	0.57969624	0.578201	0.5731075
0.0	0.5739753	0.55774117	0.5676337	0.58300614	0.5666527	0.57855475	0.5808223	0.57901907	0.5709547	0.5737476
0.0	0.5755471	0.55809903	0.56780213	0.5834396	0.5672682	0.5794435	0.58257693	0.57902616	0.5721325	0.5734576
0.0	0.5737812	0.55248374	0.56758165	0.5822686	0.56612545	0.5786578	0.5808288	0.57694674	0.5702375	0.5734176
0.0	0.5728845	0.5534596	0.5676184	0.5807409	0.56465894	0.57780886	0.58072925	0.57604	0.5716154	0.5728328
0.0	0.57293177	0.5536867	0.56718737	0.5815255	0.5663337	0.57742226	0.57998675	0.57729924	0.5696189	0.57237005
0.0	0.57341063	0.552843	0.5677994	0.58322185	0.56367826	0.5792095	0.5808527	0.5766876	0.57207274	0.5735166
0.0	0.59081566	0.5678102	0.57396305	0.5836835	0.57259417	0.5849812	0.59289616	0.58234763	0.5797778	0.57338625
0.0	0.59081566	0.5678102	0.57396305	0.5836835	0.57259417	0.5849812	0.59289616	0.58234763	0.5797778	0.57338625
0.0	0.5737695	0.5530411	0.56516725	0.5815244	0.5653163	0.57941353	0.58009976	0.5765739	0.57072544	0.5711672
0.0	0.5732801	0.55324256	0.56657773	0.58330935	0.56331426	0.5790904	0.5797208	0.57831615	0.5695657	0.57308656
0.0	0.049954157	0.018840281	0.007226542	0.012147742	0.010223529	0.020509457	0.011526666	0.014988129	0.0056587416	0.0053605926
0.0	0.049502686	0.018498527	0.0072211553	0.012132897	0.010206718	0.020424174	0.01145042	0.014880354	0.005651515	0.0053411024
0.0	0.049644988	0.018572887	0.0072314315	0.0121547645	0.010210602	0.020322677	0.0114683155	0.014950043	0.005656032	0.005351481
0.0	0.5725008	0.55340564	0.56632376	0.5817743	0.56531715	0.57836384	0.5802451	0.57616717	0.5709096	0.5718068
0.0	0.57332116	0.55330306	0.56674045	0.5832146	0.56638515	0.57734084	0.5793821	0.57709086	0.57062495	0.5714102
0.0	0.018669808	0.020303616	0.020404894	0.011519372	0.008586317	0.037344024	0.021288076	0.015853483	0.011439463	0.006493048
0.0	0.018813297	0.020325132	0.02038265	0.01153552	0.008640269	0.037568133	0.021343723	0.015899705	0.011433344	0.006492771
0.0	0.45496306	0.019179083	0.015616189	0.01721306	0.027530981	0.1028403	0.037611812	0.015252481	0.020481924	0.008101397
0.0	0.10566195	0.01784914	0.015550254	0.019241383	0.026342202	0.14117767	0.02359656	0.016777953	0.021697802	0.005592658
0.0	0.58639365	0.565442	0.57376385	0.58424944	0.5706856	0.58370066	0.5891073	0.58083	0.5785789	0.5734463
0.0	0.58043224	0.5563483	0.5701766	0.58205295	0.56655186	0.5793722	0.5806704	0.5777888	0.5714737	0.57312113
0.0	0.57473266	0.553348	0.56721234	0.5829303	0.5669624	0.5769456	0.5805535	0.5777369	0.5710805	0.5733475
0.0	0.5901784	0.56686324	0.57478195	0.58383024	0.5716772	0.58237416	0.58928233	0.58070356	0.57883024	0.573921
0.0	0.57354516	0.5532262	0.56862557	0.5813259	0.5602099	0.5781751	0.5775032	0.5764538	0.57105654	0.5704854
0.0	0.57356715	0.55554956	0.56689316	0.5820352	0.5653773	0.57623816	0.5809316	0.57588935	0.56928474	0.57153744
0.0	0.5747205	0.5558232	0.5687127	0.5817769	0.5658324	0.5764147	0.58194315	0.5764883	0.5696148	0.5715994
0.0	0.5741911	0.55508137	0.5670612	0.5818974	0.565532	0.5756188	0.5815191	0.5764341	0.56955254	0.57153785
0.0	0.5770743	0.5570889	0.5672089	0.58183295	0.56549907	0.57632786	0.5808581	0.5766637	0.5689691	0.57141095
0.0	0.57559156	0.5557784	0.5674886	0.58179706	0.5657213	0.5763798	0.5817697	0.57613724	0.5700946	0.57153904
0.0	0.5760306	0.5575587	0.56758493	0.58180255	0.56545115	0.57648265	0.5819776	0.57697093	0.5697245	0.5718641
0.0	0.57393306	0.55659026	0.5663917	0.5817339	0.5661698	0.5760265	0.5817002	0.5763997	0.5699287	0.5716576
0.0	0.5747504	0.55552244	0.5661013	0.58190566	0.56575394	0.5757365	0.5813367	0.57578236	0.5680236	0.5714321
0.0	0.57555217	0.55515116	0.5668048	0.58063525	0.5660499	0.5762343	0.5815225	0.57561105	0.568847	0.57161856
0.0	0.5769681	0.5549108	0.5660223	0.5813161	0.56605965	0.5764156	0.58143556	0.57659686	0.57031965	0.5712395
0.0	0.57488155	0.5556403	0.56690884	0.5809566	0.56571233	0.57578516	0.581905	0.57660264	0.5689481	0.5714946
0.0	0.5744047	0.5553731	0.5669962	0.5810358	0.5635548	0.57619196	0.58158934	0.5761264	0.56931496	0.5714727
0.0	0.5753768	0.55267185	0.5667064	0.58118063	0.5650928	0.575221	0.5802682	0.5763741	0.56788224	0.5708947
0.0	0.5758622	0.5556488	0.5670356	0.582186	0.56568605	0.5759555	0.582055	0.576263	0.5691518	0.5710221
0.0	0.57515025	0.55499864	0.567863	0.5813641	0.5658241	0.5758392	0.5820178	0.57594967	0.5692681	0.57139784
0.0	0.5756162	0.5552072	0.5664233	0.5808843	0.56421685	0.5764343	0.5817672	0.57587814	0.5684479	0.57022244
0.0	0.5751663	0.5555388	0.56696534	0.5821716	0.56504923	0.5755162	0.5813138	0.57554877	0.5692643	0.5714462
0.0	0.5745874	0.5556406	0.5662863	0.58200514	0.5655204	0.57611066	0.58196205	0.57645065	0.5691782	0.57116836
0.0	0.58530843	0.56317157	0.5719747	0.58354425	0.57002807	0.5817483	0.5880675	0.57950693	0.5769041	0.5733979
0.0	0.5769349	0.5560243	0.5685357	0.58243966	0.5644068	0.57947737	0.5812969	0.5779383	0.5704013	0.5737388
0.0	0.34067068	0.015836203	0.027607203	0.02628563	0.03885343	0.12651888	0.015013698	0.033570774	0.055361003	0.007235846
0.0	0.17389776	0.013583945	0.013373432	0.009137528	0.016729558	0.04608597	0.014484972	0.012293541	0.012163597	0.0064920792
0.0	0.57866055	0.5554715	0.56899154	0.581927	0.56592417	0.5792695	0.5811961	0.5783996	0.57276875	0.5719574
0.0	0.93730783	0.17531005	0.2966772	0.02576312	0.024159396	0.6533321	0.06411002	0.034049284	0.033752482	0.019160332
0.0	0.5882921	0.5672092	0.5742066	0.58389175	0.5706854	0.58311194	0.58984685	0.5808923	0.57859075	0.57281864
0.0	0.59025353	0.5666959	0.5744908	0.5836162	0.5705528	0.58099586	0.590031	0.5811234	0.57763636	0.5735716
0.0	0.5897247	0.5670795	0.5737489	0.58413786	0.5703584	0.5828311	0.5902554	0.5808287	0.5787384	0.5747517
0.0	0.5898541	0.56730247	0.5746791	0.5829416	0.57165396	0.58268666	0.5903496	0.5810689	0.5784537	0.57478964
0.0	0.5891872	0.5668014	0.573999	0.5833339	0.5689526	0.583207	0.58848387	0.5802301	0.57796085	0.5727346
0.0	0.5894407	0.5667992	0.5744517	0.58201665	0.5710364	0.5824897	0.58851326	0.5806569	0.57794553	0.57365274
0.0	0.58107954	0.5564292	0.5698283	0.5824075	0.5668624	0.58087385	0.584615	0.5796716	0.57560354	0.5715778
0.0	0.58109194	0.5572395	0.5705287	0.58301586	0.56763726	0.57954484	0.5838442	0.57901716	0.5741341	0.5732737
0.0	0.58751947	0.56574744	0.5730173	0.5832099	0.570822	0.5821656	0.59026027	0.58145803	0.5767054	0.57382613
0.0	0.58742493	0.5658845	0.5727961	0.5838016	0.56993055	0.5828737	0.5899866	0.581064	0.57914346	0.5736431
0.0	0.59071755	0.56691086	0.5739544	0.58304816	0.57005036	0.5827702	0.5898656	0.58093166	0.57787037	0.572663
0.0	0.5902963	0.5666358	0.5740225	0.58322674	0.5687877	0.5821846	0.5895564	0.58075696	0.57807857	0.5732944
0.0	0.5894797	0.567207	0.57428634	0.5835112	0.571202	0.5823628	0.5901583	0.58162975	0.57876474	0.57338524
0.0	0.0641569	0.018914014	0.014189758	0.009507862	0.012056051	0.04508369	0.015302696	0.016118158	0.010050343	0.007191946
0.0	0.5760757	0.55240256	0.56601834	0.5808794	0.5645208	0.57821816	0.5784439	0.5751761	0.570039	0.57296973
0.0	0.59002644	0.57014084	0.5743337	0.5851539	0.57226664	0.5851542	0.5932978	0.5831834	0.58008456	0.5751431
0.0	0.57398814	0.5514305	0.5671082	0.58164287	0.5670494	0.57918334	0.57945025	0.5767496	0.56864583	0.57345605
0.0	0.4467553	0.08258056	0.099706665	0.020043062	0.055706415	0.32603887	0.05622468	0.037298966	0.055037074	0.009923396
0.0	0.574023	0.5520125	0.5677623	0.5820758	0.56578815	0.5764792	0.5824302	0.5773501	0.5711358	0.57298815
0.0	0.77016956	4.4682823e-05	0.0007567717	2.5746862e-05	0.00019595363	0.3366973	0.031044275	2.1248563e-05	7.8842095e-05	0.010560006
0.0	0.0014567516	5.7529345e-05	9.578467e-05	1.9561036e-05	0.00019707037	0.0019608699	0.0001407762	0.00015420685	0.00045848222	1.49432835e-05
0.0	0.0015400164	4.6915193e-05	7.555027e-05	1.6251726e-05	0.00019736447	0.0015113897	0.00010713318	8.891959e-05	0.00045604154	1.437898e-05
0.0	0.001553872	0.0002717499	0.00020027318	1.9375175e-05	5.2961117e-05	0.0057849344	2.2779413e-05	0.0001705625	7.5136275e-05	9.1293376e-05
0.0	0.0012429595	4.6391106e-05	8.2843006e-05	1.7372218e-05	3.9885934e-05	0.001434775	3.0964184e-05	2.5521276e-05	0.00012477383	9.499186e-05
0.0	0.0012473168	4.649971e-05	8.286307e-05	1.7439395e-05	3.9927338e-05	0.0014285246	3.112957e-05	2.5523272e-05	0.00012509596	9.504803e-05
0.0	0.0013122333	0.00022602304	0.00026639353	1.737573e-05	4.0862844e-05	0.0041864463	2.2921233e-05	0.00018565293	7.391387e-05	1.42170065e-05
0.0	0.00067390496	4.60691e-05	9.914914e-05	2.1583253e-05	3.9689578e-05	0.0026702287	0.00013208014	3.098096e-05	0.00048421635	8.747338e-05
0.0	0.58634543	0.5631241	0.57197773	0.583162	0.57062	0.5802988	0.59098333	0.58052903	0.57844746	0.5744101
0.0	0.57394874	0.55460614	0.56816953	0.58122057	0.56571	0.57702214	0.5816319	0.57727647	0.5697789	0.57275325
0.0	0.5748564	0.5552072	0.56801236	0.5813675	0.5655188	0.5774162	0.5823129	0.5784468	0.571647	0.57298976
0.0	0.57412183	0.55378854	0.5668207	0.58113587	0.5657742	0.57770014	0.579889	0.57711136	0.5715264	0.5732502
0.0	0.57298976	0.55260813	0.5682533	0.5815969	0.5655436	0.5778952	0.58044106	0.57656527	0.5699409	0.57212955
0.0	0.5754892	0.55331725	0.5677911	0.5818699	0.56633294	0.5784635	0.58112997	0.5769739	0.57026976	0.572753
0.0	0.5736185	0.55232817	0.56800973	0.5814946	0.56546664	0.5780433	0.5821592	0.5758767	0.5692809	0.5717091
0.0	0.57664704	0.5546609	0.5673133	0.5825101	0.5665226	0.5789301	0.58125824	0.5773461	0.57182515	0.57285553
0.0	0.5741939	0.5530817	0.56766105	0.581808	0.565644	0.57893217	0.5823391	0.57636374	0.570719	0.57191354
0.0	0.574646	0.5529331	0.5672145	0.58108	0.5658499	0.5770757	0.5795989	0.57695353	0.5708703	0.5731221
0.0	0.5749378	0.5530783	0.5676584	0.58081794	0.5652599	0.5788768	0.58060825	0.57671523	0.57114714	0.5731919
0.0	0.57297504	0.5525233	0.5672692	0.5812235	0.5642909	0.5781788	0.580506	0.57681257	0.57140905	0.57312906
0.0	0.5735305	0.5531213	0.56801987	0.5818991	0.5656046	0.57901835	0.5808236	0.57581097	0.5686266	0.572868
0.0	0.5743289	0.5535229	0.5684686	0.5802904	0.5660081	0.57839614	0.58060926	0.5772846	0.5696217	0.5734687
0.0	0.5758367	0.55469865	0.56749433	0.5817637	0.56588197	0.5777981	0.58017063	0.57746893	0.5695159	0.5722694
0.0	0.57595587	0.55447406	0.5665721	0.5802867	0.56508934	0.57883525	0.579024	0.575617	0.5688416	0.5705982
0.0	0.5747993	0.55464524	0.5677256	0.5801253	0.5658368	0.5787542	0.5810529	0.5768126	0.57118744	0.57256603
0.0	0.5746011	0.55392253	0.56747293	0.5800351	0.56509715	0.57675284	0.5804346	0.5774894	0.56813174	0.57302505
0.0	0.5760271	0.5541414	0.5675614	0.58019197	0.5649148	0.57782906	0.58024365	0.57630587	0.5694172	0.5725648
0.0	0.57388365	0.5520245	0.5679028	0.5812115	0.5647941	0.5775947	0.5809137	0.57753855	0.5708736	0.57279015
0.0	0.5731724	0.5548854	0.56816924	0.5801286	0.565731	0.57880497	0.5807523	0.5765388	0.56866795	0.57166046
0.0	0.5749687	0.5538032	0.5681512	0.58203626	0.5654736	0.5773872	0.5808369	0.5761323	0.5702741	0.5712085
0.0	0.5714839	0.55400175	0.5685316	0.5819086	0.56430143	0.57740897	0.577627	0.57661515	0.56711036	0.57125914
0.0	0.5737657	0.5547991	0.5684651	0.5820825	0.56590575	0.5776826	0.57830966	0.5764024	0.56913716	0.5713603
0.0	0.57185596	0.5540712	0.5688877	0.5819753	0.5652026	0.57800335	0.57905096	0.57702404	0.5672046	0.57130265
0.0	0.5754263	0.5522545	0.5675899	0.58077854	0.56603765	0.57795465	0.58054906	0.5766882	0.5695204	0.57259315
0.0	0.57207173	0.55199474	0.567099	0.5812483	0.5655361	0.577399	0.58029175	0.5762738	0.5693169	0.57263416
0.0	0.5737922	0.55516815	0.5682914	0.58115745	0.56592137	0.57779276	0.57971597	0.57670146	0.5701501	0.5717045
0.0	0.57410574	0.5547203	0.56808996	0.5812642	0.5655224	0.5781778	0.58068377	0.5765293	0.569973	0.5720207
0.0	0.5740432	0.5541785	0.56811965	0.58093655	0.56524014	0.5776993	0.58092713	0.5758143	0.5704214	0.57259667
0.0	0.57518965	0.5534785	0.56797576	0.5822502	0.5650567	0.5774171	0.5802889	0.5764827	0.57052416	0.57258594
0.0	0.57367957	0.55493116	0.56772095	0.5822555	0.56502	0.5770563	0.5808269	0.57702833	0.57049364	0.5731581
0.0	0.5738158	0.55258477	0.56753504	0.5809796	0.564454	0.5785535	0.58104295	0.5773201	0.56995416	0.57298476
0.0	0.57265705	0.5544775	0.5682054	0.5822832	0.56447715	0.5766022	0.5802827	0.5772938	0.5699707	0.57303774
0.0	0.574293	0.554916	0.5679998	0.581749	0.5656615	0.5783221	0.58103997	0.5775497	0.56928813	0.57220083
0.0	0.574041	0.5543689	0.5682187	0.5808224	0.56567156	0.5776723	0.58042884	0.5768155	0.5710182	0.57248557
0.0	0.57322603	0.55277365	0.5679196	0.5813308	0.5652891	0.5782269	0.5824298	0.57586545	0.57152957	0.5727501
0.0	0.5738718	0.5526673	0.567936	0.58230144	0.5650119	0.576711	0.58124083	0.5767105	0.5702017	0.57294726
0.0	0.85382426	7.01295e-05	0.00029053897	0.033528402	3.5260557e-05	0.47210845	0.04152138	0.03397285	0.00039583378	0.013933745
0.0	0.0014609958	5.7176578e-05	9.502448e-05	1.9523894e-05	0.00019686433	0.0019708504	0.00013931302	0.00015460128	0.00045867328	1.4939123e-05
0.0	0.0014402377	5.7479992e-05	9.597082e-05	1.9461879e-05	0.00019535945	0.0019425352	0.00014044288	0.00015431202	0.00045757627	1.4941531e-05
0.0	0.05075814	2.975719e-05	0.00027597658	2.2834509e-05	4.356479e-05	0.046830766	0.012185303	1.3406404e-05	2.7790504e-05	0.0063440176
0.0	0.05068976	2.9707968e-05	0.00027707437	2.2791388e-05	4.331966e-05	0.046739575	0.012165832	1.3351871e-05	2.7618453e-05	0.006348847
0.0	4.2636933e-05	4.743751e-05	2.7240632e-05	1.7725055e-05	8.687548e-06	0.00017043637	1.778018e-05	7.671182e-05	0.00017523588	9.379829e-05
0.0	0.000112968635	0.00015737879	0.00015424052	7.404213e-05	3.0054533e-05	0.00018826751	6.512958e-05	1.9164614e-05	0.00021290967	3.7758713e-05
0.0	0.00011204472	0.00015725367	0.00015441388	7.39002e-05	3.0191559e-05	0.00018816935	6.527034e-05	1.9139849e-05	0.00021240397	3.7698483e-05
0.0	0.00011317058	0.00015766792	0.00015448811	7.383237e-05	3.000293e-05	0.00018779885	6.535031e-05	1.9048874e-05	0.00021250547	3.7657737e-05
0.0	7.479678e-05	3.714092e-05	3.8154412e-05	1.7636416e-05	3.4137465e-05	0.00024870958	9.447577e-05	9.060242e-05	0.00014262008	1.7517572e-05
0.0	7.515842e-05	3.680508e-05	3.8016904e-05	1.763211e-05	3.4137596e-05	0.00025012976	9.41564e-05	9.0566406e-05	0.00014248892	1.7466442e-05
0.0	7.50165e-05	3.6925732e-05	3.801658e-05	1.7620596e-05	3.4149776e-05	0.0002495621	9.433354e-05	9.026292e-05	0.00014229937	1.7515833e-05
0.0	0.06845504	0.014588254	2.639049e-05	0.009376153	3.8085887e-05	0.050188743	0.011444701	0.02192182	2.3120836e-05	0.007206284
0.0	0.06848944	0.014608215	2.6311005e-05	0.009369879	3.79147e-05	0.049952596	0.011441437	0.021952083	2.3024815e-05	0.0072182952
0.0	0.06872199	0.0145820035	2.6350528e-05	0.00937851	3.792591e-05	0.049908053	0.011452131	0.021926237	2.3072225e-05	0.0072075054
0.0	0.06854382	0.014588555	2.6321144e-05	0.009349735	3.779254e-05	0.049983356	0.01144058	0.021873511	2.312216e-05	0.0072145374
0.0	0.069148526	0.014596755	2.6333195e-05	0.009390518	3.8169987e-05	0.05005378	0.011466159	0.021909617	2.3056213e-05	0.007211396
0.0	0.06928708	0.014634539	2.6227783e-05	0.009388194	3.801299e-05	0.04998263	0.011452385	0.021947118	2.3134844e-05	0.007229101
0.0	0.06889195	0.014625328	2.6268486e-05	0.009380237	3.8010596e-05	0.050128378	0.011440439	0.021930289	2.3021148e-05	0.0072048237
0.0	0.027060462	0.00018309525	0.00019411855	0.0112908	4.074572e-05	0.04646029	0.012826992	0.014652595	0.000146519	0.012064914
0.0	0.026988355	0.0001828252	0.0001934342	0.0112666255	4.0652492e-05	0.046386756	0.012792211	0.01466502	0.00014594382	0.012097571
0.0	0.027086614	0.0001823819	0.00019407415	0.011265388	4.07622e-05	0.046387464	0.012815356	0.01466792	0.00014632381	0.012059731
0.0	0.027053583	0.00018285222	0.00019339251	0.011252871	4.0534967e-05	0.046418093	0.012843776	0.014634704	0.0001467199	0.012088376
0.0	0.02702206	0.00018300659	0.00019402547	0.011263481	4.0722178e-05	0.046284124	0.0128155835	0.014597825	0.00014644832	0.012094983
0.0	0.02721671	0.00018242991	0.00019430465	0.0112699205	4.066203e-05	0.046487	0.012831605	0.014672931	0.00014670508	0.012120797
0.0	0.02716531	0.00018209207	0.00019344303	0.011253243	4.0748906e-05	0.04647239	0.012815295	0.014606718	0.00014635088	0.01205064
0.0	0.119951576	4.4480155e-05	0.00013986541	0.014752091	7.813534e-06	0.08271189	0.016455375	0.014322652	0.00014011048	0.00797208
0.0	0.11977926	4.4523782e-05	0.00013954223	0.0147573305	7.783227e-06	0.08261516	0.016464654	0.0143810855	0.00013958415	0.007978248
0.0	0.11965795	4.4410812e-05	0.00013975796	0.014720756	7.833671e-06	0.08238322	0.016487572	0.014322805	0.0001401733	0.007964375
0.0	0.1195636	4.4482786e-05	0.00013988889	0.014667693	7.786999e-06	0.08226561	0.016431121	0.014257433	0.0001400186	0.007956144
0.0	0.12070159	4.4637123e-05	0.00013965179	0.014729334	7.825435e-06	0.082596876	0.016485477	0.014306073	0.00013997388	0.007983356
0.0	0.1212662	4.4489192e-05	0.00013959028	0.014766012	7.81946e-06	0.082812175	0.01642039	0.014324192	0.00014043337	0.008007686
0.0	0.120224215	4.4443692e-05	0.00013971106	0.014760409	7.806979e-06	0.0827275	0.01653383	0.014299364	0.00014020872	0.007954041
0.0	0.12077651	4.480447e-05	0.00013966151	0.014765347	7.795946e-06	0.0825856	0.016470352	0.014292202	0.00014021956	0.007985667
0.0	8.27983e-05	2.9903953e-05	2.9649551e-05	1.4631049e-05	3.4574554e-05	0.00017984543	6.689286e-05	5.2177777e-05	0.00014317452	1.6856184e-05
0.0	3.699919e-05	0.0003564568	3.3957363e-05	9.1829555e-05	1.0646683e-05	0.00062793156	1.3087508e-05	1.6832426e-05	0.0002127524	0.00010927399
0.0	3.69307e-05	0.00035695054	3.3792574e-05	9.1698384e-05	1.0563437e-05	0.000627365	1.3076705e-05	1.681877e-05	0.00021162309	0.00010931338
0.0	3.7156755e-05	0.000356073	3.393729e-05	9.163824e-05	1.0610882e-05	0.0006268498	1.3045913e-05	1.6816477e-05	0.00021244065	0.00010881252
0.0	3.7117938e-05	0.0003577931	3.3883705e-05	9.155614e-05	1.0565281e-05	0.0006249014	1.30308545e-05	1.681712e-05	0.00021247385	0.000109342574
0.0	3.727913e-05	0.00035660193	3.3837143e-05	9.182911e-05	1.05934e-05	0.00062696903	1.3076729e-05	1.6837645e-05	0.00021216452	0.000109268774
0.0	3.732381e-05	0.00035553434	3.3753284e-05	9.178709e-05	1.0604731e-05	0.0006289575	1.3100445e-05	1.6801714e-05	0.00021262384	0.00010949636
0.0	3.70839e-05	0.00035683863	3.3832173e-05	9.155588e-05	1.0582828e-05	0.00062826794	1.3010379e-05	1.6834289e-05	0.00021236936	0.00010875485
0.0	7.429399e-05	3.6959627e-05	3.801212e-05	1.7635273e-05	3.426264e-05	0.00025115948	9.4112416e-05	9.039125e-05	0.00014265408	1.74954e-05
0.0	7.4629854e-05	3.7041133e-05	3.7771355e-05	1.7632481e-05	3.4097644e-05	0.00024832477	9.409886e-05	9.042643e-05	0.0001421346	1.7483724e-05
0.0	7.468061e-05	3.6892405e-05	3.7918457e-05	1.7649103e-05	3.4200486e-05	0.00024984684	9.412183e-05	9.038867e-05	0.00014268089	1.7510956e-05
0.0	7.459847e-05	3.7053855e-05	3.8105034e-05	1.7628612e-05	3.4163913e-05	0.00025036786	9.4086565e-05	9.039428e-05	0.0001429816	1.7521981e-05
0.0	7.513735e-05	3.7021393e-05	3.7980233e-05	1.7641396e-05	3.4244807e-05	0.00025001078	9.429e-05	9.016957e-05	0.00014240401	1.7442906e-05
0.0	7.4265445e-05	3.711284e-05	3.7883037e-05	1.763211e-05	3.4094683e-05	0.00025002818	9.401751e-05	9.0288995e-05	0.000142429	1.7431947e-05
0.0	0.050864823	2.9743374e-05	0.0002766512	2.2852653e-05	4.336095e-05	0.04699881	0.012150535	1.3388721e-05	2.780906e-05	0.0063431943
0.0	0.050344765	2.9877587e-05	0.0002758687	2.2820162e-05	4.3279564e-05	0.046780273	0.012127383	1.3407261e-05	2.7673237e-05	0.00636077
0.0	0.05043576	2.9777628e-05	0.00027594052	2.280141e-05	4.3305452e-05	0.04675501	0.0121680265	1.338826e-05	2.7776141e-05	0.0063552395
0.0	0.050168056	2.9732513e-05	0.00027598787	2.280391e-05	4.3336226e-05	0.046944562	0.01217005	1.33799385e-05	2.780678e-05	0.006358914
0.0	0.0506626	2.9778312e-05	0.00027700487	2.2818442e-05	4.337298e-05	0.046779104	0.012205931	1.3347452e-05	2.7640164e-05	0.0063315225
0.0	0.050784446	2.9727662e-05	0.00027644582	2.2826844e-05	4.3440705e-05	0.046865635	0.012149299	1.3398312e-05	2.7786074e-05	0.006348113
0.0	0.050664663	2.9712442e-05	0.0002760418	2.283897e-05	4.3321394e-05	0.0469067	0.0121606	1.3347631e-05	2.7693408e-05	0.006346919
0.0	4.2313055e-05	4.7712125e-05	2.7222997e-05	1.7770399e-05	8.699975e-06	0.00017070601	1.773554e-05	7.662533e-05	0.0001760107	9.356281e-05
0.0	4.2231706e-05	4.7393285e-05	2.726137e-05	1.7755525e-05	8.657607e-06	0.0001706733	1.7726408e-05	7.6857454e-05	0.0001749991	9.388125e-05
0.0	4.2399737e-05	4.733786e-05	2.7319196e-05	1.77592e-05	8.6749715e-06	0.00017043686	1.768875e-05	7.6735014e-05	0.00017548719	9.353481e-05
0.0	4.227728e-05	4.7431895e-05	2.7259655e-05	1.7708735e-05	8.690564e-06	0.00017102128	1.7762773e-05	7.6692e-05	0.00017586259	9.3502254e-05
0.0	4.261734e-05	4.742362e-05	2.723154e-05	1.7746384e-05	8.6918235e-06	0.00017067754	1.7764689e-05	7.664455e-05	0.00017530858	9.3814495e-05
0.0	4.260958e-05	4.7379595e-05	2.7274737e-05	1.779044e-05	8.670613e-06	0.00017070163	1.7715458e-05	7.660349e-05	0.00017598823	9.393597e-05
0.0	4.2248907e-05	4.7448906e-05	2.7308204e-05	1.774014e-05	8.694277e-06	0.00017104785	1.770941e-05	7.670875e-05	0.0001750168	9.3455106e-05
0.0	0.13256249	0.015283905	0.017743561	0.0088463845	0.013605047	0.043184426	0.017868584	0.013131784	0.013554821	0.005171684
0.0	0.29766393	0.010526165	0.020674035	0.0172004	0.025838232	0.12749246	0.01087591	0.014975822	0.019710695	0.00688772
0.0	0.5865397	0.5652353	0.57122815	0.58294827	0.5695878	0.5824103	0.5895982	0.57965064	0.5769982	0.572267
0.0	0.57473063	0.55422944	0.56732804	0.5809618	0.56193703	0.575899	0.5789281	0.5763541	0.5706238	0.5715549
0.0	0.5766429	0.5528205	0.5667828	0.580998	0.56453615	0.57722646	0.58083886	0.5760516	0.57037807	0.57164776
0.0	0.5745045	0.5541585	0.56659096	0.5806996	0.5647601	0.57839954	0.57917213	0.5774998	0.5717272	0.5719303
[truncated: 18,831 more rows]
