# Supplementary material for: Teasing out missing reactions in genome-scale metabolic networks through hypergraph learning
Source: Nat Commun. 2023 Apr 25;14:2375. doi: 10.1038/s41467-023-38110-7 (PMC10130184; doi:10.1038/s41467-023-38110-7)
Supplement: Supplementary file 4 — Source Data [file 41467_2023_38110_MOESM4_ESM.zip › Source Data/Figure 2/j-m/iND750_cheshire.csv]

	0	0.1	0.1.1	0.1.1.1	0.1.1.1.1	0.1.1.1.1.1	0.1.1.1.1.1.1	0.1.1.1.1.1.1.1	0.1.1.1.1.1.1.1.1	0
1.0	0.9954803	0.9056646	0.13598286	0.9981719	0.9999701	0.92783076	0.99685943	0.99874616	0.9694518	0.8899377
1.0	0.8338353	0.9999229	0.3555281	0.9967968	0.99933076	0.99838495	0.99868864	0.9381748	0.14922543	0.99406815
1.0	0.46623173	0.6736414	0.930205	0.9994161	0.030330595	0.97805697	0.9980975	0.99956304	0.9982141	0.984977
1.0	0.4315777	0.038641263	0.9816149	0.92285174	0.99949074	0.99846196	0.99141043	0.9992716	0.7938516	0.20257974
1.0	0.9143403	0.9995974	0.22813833	0.15515131	0.99918896	0.023300186	0.98461837	0.999966	0.99965656	0.0371583
1.0	0.99039966	0.0034362955	0.0018375079	0.889879	0.9975873	0.0013199842	0.99989533	0.9997621	0.99717194	0.9973126
1.0	0.9785729	0.9486949	0.99102	0.9963257	0.9260335	0.99188167	0.99895144	0.9997775	0.0063341963	0.064490095
1.0	0.7404331	0.99655837	0.5908173	0.44460595	0.93776	0.99953794	0.0026960429	0.9190987	0.029590284	0.15143558
1.0	0.9807129	0.9993338	0.9994178	0.9994728	0.9990995	0.99978274	0.992664	0.002073569	0.9971053	0.044288427
1.0	0.8833152	0.99950814	0.017284326	0.0479369	0.99581856	0.89428055	0.9838935	0.97619593	0.851668	0.941868
1.0	0.95227903	0.99978906	0.99949133	0.99786454	0.1828518	0.9947095	0.85577196	0.99620664	0.00028837897	0.7784448
1.0	0.63004905	0.99568653	0.98526037	0.98615974	0.96240854	0.0066717113	0.99997175	0.99928707	0.012793879	0.9999913
1.0	0.61156	0.99988306	0.9988563	0.96691877	0.9959645	0.9221053	0.739246	0.93175477	0.99610597	0.98795855
1.0	0.6884502	0.50091517	0.99996984	0.9986118	0.99830365	0.019381743	0.9999609	0.0020747455	0.30597702	0.99857175
1.0	0.83005744	0.9996271	0.99966586	0.991618	0.9189529	0.998792	0.9987779	0.32326594	0.14609186	0.9489256
1.0	0.99186885	0.97768426	0.9867372	0.9849475	0.989744	0.9997359	0.97292286	0.9865833	0.10625147	0.63732195
1.0	0.9507381	0.9997352	0.05496329	0.99700814	0.99599105	0.9806582	0.94532555	0.9833002	0.9999536	0.19646339
1.0	0.004849467	0.987879	0.9736777	0.9998865	0.9989095	0.99874	0.9998708	0.022382658	0.0001387066	0.9903895
1.0	0.9912213	0.00389062	0.9977387	0.9632254	0.9990194	0.9976954	0.9861287	0.518727	0.129577	0.99902534
1.0	0.9830618	0.9980379	0.9960671	0.008389362	0.99702007	0.9956722	0.00033681968	0.12300504	0.99905556	0.9352487
1.0	0.72196287	0.99960417	0.97112274	0.5798592	0.9844475	0.0064958325	0.9988894	0.9999566	0.98868227	0.9956102
1.0	0.012542629	0.9912123	0.0023157573	0.99942327	0.99998975	0.9907986	0.8931799	0.987105	0.98843914	0.9980994
1.0	0.8777079	0.9997756	0.99374086	0.9972633	0.98735005	0.83173937	0.99995947	0.99986637	0.95860666	0.9886153
1.0	0.9998636	0.32858434	0.9885039	0.811273	0.99947613	0.99901414	0.99477226	0.99296254	0.078033365	0.93666375
1.0	0.9992132	0.82214075	0.36634848	0.5721701	0.99576557	0.99948657	0.0393308	0.99917525	0.9880846	0.99682885
1.0	0.16717513	0.9999435	0.003356583	0.051499777	0.66916806	0.91863054	0.9850991	0.00029306198	0.7714426	0.9463014
1.0	0.89656365	0.9562397	0.00696098	0.99293065	0.99665534	0.68075335	0.9996959	0.9819916	0.044905007	0.045491744
1.0	0.5319985	0.99611306	0.033651207	0.99952435	0.99983203	0.99885356	0.06332024	0.9992914	0.85950667	0.89014536
1.0	0.019877035	0.9972162	0.9190676	0.99964046	0.02932773	0.9241478	0.9989065	0.9997576	0.94342643	0.001944581
1.0	0.96053207	0.9966537	0.9979949	0.823446	0.99973994	0.9961398	0.9999287	0.5815889	0.78415394	0.16085617
1.0	0.9940971	0.9774022	0.9995939	0.8600264	0.99931467	0.99912125	0.045686666	0.9987099	0.00066277955	0.99297416
1.0	0.90208	0.9996321	0.9995795	0.77217776	0.99991107	0.8095785	0.99952185	0.8452756	0.24724291	0.61158854
1.0	0.0006176017	0.999956	0.0012119961	0.8946321	0.97004247	0.99940395	0.94830346	0.4229884	0.9294665	0.08695057
1.0	0.8643398	0.9998908	0.9995964	0.9324433	0.9787846	0.9963982	0.79011595	0.6213386	0.12232795	0.0528806
1.0	0.88133425	0.9960306	0.9957033	0.998555	0.99539846	0.40535003	0.9994479	0.9999106	0.87933075	0.9945522
1.0	0.8896052	0.99979824	0.79586047	0.99970907	0.99999917	0.35764465	0.99435186	0.9998691	0.02845687	0.94616455
1.0	0.9981468	0.9977798	0.028667778	0.99826896	0.8830108	0.3872171	0.9968527	0.99848264	0.025874762	0.47901836
1.0	0.43768156	0.5393443	0.9998192	0.10292085	0.99837327	0.9998553	0.999258	0.99951065	0.9841068	0.49389413
1.0	0.8916789	0.960635	0.24574716	0.9997173	0.67192227	0.9994159	0.9972523	0.9958312	0.9982003	0.9498425
1.0	7.1601564e-05	0.9998542	0.13647144	0.011241805	0.3260367	0.99450916	0.98814607	0.99982554	0.2576333	0.9468016
1.0	0.8232879	0.056701116	0.8581093	0.9635079	0.998331	0.9998696	0.99906045	0.9993666	0.9898561	0.98296034
1.0	0.975716	0.9929791	0.99112743	0.999009	0.9992368	0.998816	0.9984565	0.9995357	0.08966107	0.7713063
1.0	0.0008361015	0.8859223	0.99430966	0.99658537	0.0008764451	0.9989851	0.9994204	0.9998671	0.019089827	0.9999926
1.0	0.004400752	0.9888377	0.9945468	0.7780484	0.37097153	0.99940646	0.034993187	0.9992169	0.9924946	0.00207518
1.0	0.004789527	0.99942243	0.9966633	0.9909725	0.99037725	0.9990854	0.9990226	0.99958724	0.99630827	0.6762917
1.0	0.82253575	0.95766455	0.93578744	0.997088	0.99449533	0.022065537	0.8693847	0.9998661	0.6407354	0.9984303
1.0	0.97139984	0.9951787	0.97916746	0.9899739	0.9988508	0.9982204	0.99074286	0.999819	0.8403824	0.9982711
1.0	0.98432505	0.999754	0.99990344	0.931858	0.96821547	0.9008145	0.9083691	0.9998492	0.98512864	0.92364544
1.0	0.9589579	0.99991775	0.9966002	0.9982521	0.99944204	0.015214369	0.9746796	0.9974095	0.96118563	0.9876373
1.0	0.83774734	0.0057888078	0.092706874	0.08709791	0.91864735	0.14390437	0.9989587	0.83809274	0.9514527	0.26026407
1.0	0.8258855	0.9998097	0.9911835	0.019605275	0.24097897	0.09996543	0.13277827	0.00019120128	0.1941616	0.998855
1.0	0.865556	0.9997849	0.9806644	0.027817415	0.99113375	0.23188178	0.98938006	0.9991009	0.9985977	0.07904884
1.0	0.7812706	0.99997735	0.9988398	0.9356848	0.99585706	0.9896395	0.96357673	0.9983302	0.035046283	0.9865985
1.0	0.032021604	0.9998753	0.9945458	0.9977398	0.987478	0.99834216	0.0044384697	0.9992743	0.97225696	0.99919635
1.0	0.9587054	0.9989512	0.80973285	0.13630141	0.99862003	0.9982077	0.99929917	0.16565572	0.9995479	0.99882144
1.0	0.06264393	0.9804699	0.9955909	0.4785347	0.9982475	0.99588746	0.99745363	0.9980715	0.96298826	0.9969216
1.0	0.60228753	0.99675745	0.75835437	0.9989999	0.9907857	0.9843091	0.6897219	0.9959086	0.46569052	0.08637432
1.0	0.39339754	0.9365907	0.9777754	0.0005924812	0.99520797	0.9990145	0.73603183	0.9934736	0.9983962	0.9856441
1.0	0.7294627	0.059337024	0.9989717	0.98823357	0.94274426	0.79873675	0.0063909125	0.98542386	0.9978271	0.9979705
1.0	0.19998999	0.98496455	0.9655356	0.50434804	0.9586609	0.9991109	0.99987614	0.99874556	0.007296714	0.98525006
1.0	0.99609035	0.9997309	0.96344703	0.87713695	0.09551636	0.9927832	0.012355555	0.88693434	0.97965723	0.9938745
1.0	0.57048887	0.9114582	0.9991678	0.045919236	0.9947069	0.98689705	0.99938405	0.99936265	0.9786145	0.43639794
1.0	0.0008449986	0.99162185	0.99873954	0.99996734	0.9993717	0.9982951	0.04356644	0.988897	0.99692696	0.03417514
1.0	0.995263	0.23709717	0.99914193	0.99828976	0.9997842	0.9986929	0.28859493	0.98182213	0.99328136	0.45051774
1.0	0.87375164	0.8782875	0.9961075	0.741282	0.99576277	0.9998048	0.0026042922	0.99992347	0.031590756	0.9998048
1.0	0.97804844	0.9358311	0.9925621	0.99340534	0.9948453	0.40127695	0.98481375	0.9990526	0.99218	0.042037535
1.0	0.9906501	0.13143323	0.9927971	0.96793836	0.9898665	0.99879164	0.9976649	0.9993104	0.9085816	0.07074598
1.0	0.7735518	0.9990121	0.9889781	0.99976987	0.9998548	0.96801883	0.99960417	0.00030527412	0.9983937	0.7057407
1.0	0.99968266	0.99976	0.9863495	0.99970645	0.999987	0.9988153	0.99858475	0.97367245	0.9976199	0.84175473
1.0	0.9000821	0.993386	0.9987012	0.98295814	0.9764131	0.9985989	0.99999034	0.44899914	0.9108882	0.9931717
1.0	0.020268904	0.9944494	0.99129385	0.52871597	0.02692337	0.9951173	0.029262101	0.9972242	0.9967384	0.9794581
1.0	0.9821504	0.998917	0.99721575	0.98872757	0.9999969	0.9958133	0.99256235	0.79005516	0.99689686	0.53861105
1.0	0.015477105	0.99976367	0.99180037	0.9974948	0.9482745	0.99979407	0.99992	0.97848284	0.6818487	0.77051246
1.0	0.8394602	0.9998895	0.99741286	0.9943751	0.864161	0.9716456	0.7297524	0.8886576	0.016924161	0.8159192
1.0	0.967025	0.99605477	0.99926585	0.999931	0.5959485	0.9984863	0.9999622	0.99866915	0.9612619	0.91439646
1.0	0.99407417	0.7504981	0.99407405	0.0022994243	0.9993536	0.9940112	0.93315583	0.99982893	0.994463	0.98371893
1.0	0.8735891	0.99977845	0.9964864	0.0048462166	0.9999894	0.9989354	0.58108735	0.99542904	0.9980945	0.99898225
1.0	0.18681304	0.99987996	0.9764198	0.84465677	0.99665534	0.92079365	0.19623092	0.9981858	0.82613486	0.40598008
1.0	0.8808865	0.96639997	0.48296738	0.5091794	0.99947816	0.9884775	0.17873374	0.9992231	0.8445568	0.9638329
1.0	0.9999707	0.99989116	0.99998736	0.010023701	0.99877137	0.9983891	0.9998149	0.9403915	0.91618276	0.99937844
1.0	0.92954046	0.97482747	0.9977863	0.99498075	0.0012202738	0.0011174966	0.6956006	0.99929917	0.3923296	0.619009
1.0	0.77981174	0.9606022	0.23785998	0.9979127	0.9998863	0.99116933	0.9990746	0.5135519	0.11339111	0.99989426
1.0	2.1382091e-05	0.99815065	0.71003926	0.03828794	0.99094754	0.98200595	0.9998983	0.9999044	0.9961527	0.72022516
1.0	0.94606733	0.49602768	0.9995517	0.8711803	0.9233866	0.9963529	0.99921036	0.99713886	0.050227467	0.20818858
1.0	0.9961205	0.99979275	0.9967614	0.9826925	0.9948867	0.9992279	0.99927264	0.9998826	0.12818304	0.98205006
1.0	0.98778397	0.999405	0.9995815	0.9987417	0.9931399	0.99776495	0.9647119	0.999374	0.97645617	0.6392874
1.0	0.83510655	0.98826176	0.0001490518	0.9998685	0.97476715	0.9998035	0.99996996	0.9233942	0.0042192326	0.99988437
1.0	0.9508346	0.99513006	0.9447361	0.9946173	0.9993507	0.9982944	0.8922155	0.99972385	0.9929173	0.54137045
1.0	0.91002333	0.61857784	0.99706167	0.99936885	0.9791781	0.9985335	0.88053435	0.9889079	0.9997788	0.9102478
1.0	0.7191615	0.99998975	0.99731594	0.9946786	0.9993517	0.9972065	0.68211865	0.44169083	0.9694546	0.9338352
1.0	0.00044035455	0.5723768	0.9997379	0.9964701	0.67720497	0.016612455	0.0048266975	0.99565226	0.9892386	0.92087835
1.0	0.8746836	0.9997645	0.9996518	0.9987613	0.99987197	0.998669	0.99112856	0.54139245	0.9992004	0.98547924
1.0	0.00019958464	0.9999814	0.9993031	0.9999323	0.99641526	0.9982495	0.9889243	0.025882311	0.026435869	0.27087066
1.0	0.9589784	0.0437935	0.9984611	0.99919504	0.99939835	0.10816729	0.9994004	0.8301614	0.9997292	0.9988977
1.0	0.0012095545	0.99998	0.92318165	0.9997327	0.9989631	0.6338205	0.9954046	0.99960154	0.1337913	0.71204585
1.0	0.8666221	0.9958318	0.9737515	0.0048107915	0.0018599983	0.97056246	0.7431702	0.95072293	0.9107104	0.99961543
1.0	0.9117186	0.9568675	0.9998989	0.9997167	0.9819551	0.98014176	0.99999833	0.9996124	0.99890995	0.9997111
1.0	0.0011305253	0.9882929	0.94714975	0.9950158	0.9823925	0.9989641	0.9995252	0.99847656	0.98913145	0.9850192
1.0	0.65073603	0.9997632	0.2610421	0.9965873	0.4318502	0.9896868	0.97185826	0.9997775	0.99986506	0.98596823
1.0	0.9969608	0.994348	0.1737914	0.99834394	0.927886	0.9988513	0.99801445	0.9832419	0.9991216	0.8467234
1.0	0.89663357	0.9695681	0.04302139	0.9991335	0.9972236	0.54610395	0.99930465	0.99988794	0.9999254	0.99750084
1.0	0.19505802	0.99835384	0.99931085	0.96326804	0.029214684	0.99012345	0.9999881	0.9998311	0.99899477	0.8186806
1.0	0.0035392328	0.9890491	0.032165676	0.992646	0.056570232	0.99570435	0.99960166	0.022854038	0.13708314	0.98323303
1.0	0.0018000655	0.99405754	0.8695466	0.93219835	0.9997974	0.9996716	0.7679231	0.602358	0.99793786	0.003996089
1.0	0.740023	0.58971894	0.945919	0.9998872	0.00399437	0.97326297	0.004356715	0.8501609	0.9996395	0.99343926
1.0	0.99705815	0.99977857	0.886983	0.992419	0.9999	0.0053425184	0.9510227	0.94033414	0.759396	0.010773936
1.0	0.9655988	0.01833308	0.99464095	0.997332	0.9214105	0.98215955	0.9992549	0.9999968	0.8782072	0.98096097
1.0	0.047429495	0.9915999	0.87399703	0.99970347	0.99890447	0.018599315	0.9986858	0.68580437	0.9715415	0.50923955
1.0	0.014707212	0.19205937	0.025539361	0.9699471	0.9509509	0.41806298	0.9998141	0.99950504	0.91711754	0.9685221
1.0	0.9885384	0.986264	0.9970072	0.9993549	0.7347534	0.90080965	0.9999782	0.99978405	0.5914176	0.9982009
1.0	0.9880654	0.16442297	0.99817765	0.99857354	0.969098	0.7335495	0.29325855	0.9408023	0.99752754	0.99337006
1.0	0.98863375	0.9997403	0.9809193	0.99970585	0.999161	0.9996119	0.99966764	0.99988115	0.9947536	0.9860341
1.0	0.9508025	0.9646977	0.9657964	0.0009718136	0.9992773	0.99937797	0.48128527	0.6164439	0.9993825	0.016883804
1.0	0.95662963	0.9998294	0.97238636	0.9899502	0.17046982	0.18109135	0.9879391	0.99824107	0.96191865	0.8957851
0.0	0.8460815	0.86319685	0.76996636	0.84465677	0.69228166	0.7574322	0.8175787	0.7713322	0.8850905	0.7180086
0.0	0.8460815	0.86319685	0.76996636	0.84465677	0.69228166	0.7574322	0.8175787	0.7713322	0.8850905	0.7180086
0.0	0.8460815	0.86319685	0.76996636	0.84465677	0.69228166	0.7574322	0.8175787	0.7713322	0.8850905	0.7180086
0.0	0.8460815	0.86319685	0.76996636	0.84465677	0.69228166	0.7574322	0.8175787	0.7713322	0.8850905	0.7180086
0.0	0.8460815	0.86319685	0.76996636	0.84465677	0.69228166	0.7574322	0.8175787	0.7713322	0.8850905	0.7180086
0.0	0.8460815	0.86319685	0.76996636	0.84465677	0.69228166	0.7574322	0.8175787	0.7713322	0.8850905	0.7180086
0.0	0.77188385	0.9988323	0.9909388	0.9754528	0.99546367	0.9970349	0.9872327	0.9943427	0.98477614	0.9645949
0.0	0.0025715677	0.99640733	0.00041387932	0.0043037403	0.00089853164	0.6336876	0.509401	0.96810615	0.005288197	0.27006677
0.0	0.0025715677	0.99640733	0.00041387932	0.0043037403	0.00089853164	0.6336876	0.509401	0.96810615	0.005288197	0.27006677
0.0	0.9959662	0.9998822	0.07941639	0.54099625	0.08417683	0.976791	0.99965394	0.99953485	0.016077306	0.99837106
0.0	0.4052859	0.98979175	0.9603657	0.9356905	0.9605048	0.9432326	0.9495859	0.9872184	0.8608182	0.9188303
0.0	0.95010626	0.99939334	0.9648454	0.9890514	0.9974235	0.9980317	0.99555016	0.9987225	0.9767989	0.971866
0.0	0.95010626	0.99939334	0.9648454	0.9890514	0.9974235	0.9980317	0.99555016	0.9987225	0.9767989	0.971866
0.0	0.019421536	0.14965293	0.0100060105	0.008146776	0.14445396	0.2472112	0.06232694	0.15253603	0.009456734	0.03884454
0.0	0.95010626	0.99939334	0.9648454	0.9890514	0.9974235	0.9980317	0.99555016	0.9987225	0.9767989	0.971866
0.0	0.95010626	0.99939334	0.9648454	0.9890514	0.9974235	0.9980317	0.99555016	0.9987225	0.9767989	0.971866
0.0	0.019421536	0.14965288	0.0100060105	0.008146776	0.14445396	0.2472112	0.062326957	0.1525361	0.009456734	0.038844552
0.0	0.9978254	0.9999063	0.9996476	0.9996124	0.9986234	0.999666	0.99984276	0.99990726	0.99871504	0.9989034
0.0	0.8460815	0.86319685	0.76996636	0.84465677	0.69228166	0.7574322	0.8175787	0.7713322	0.8850905	0.7180086
0.0	0.8460815	0.86319685	0.76996636	0.84465677	0.69228166	0.7574322	0.8175787	0.7713322	0.8850905	0.7180086
0.0	0.9978254	0.9999063	0.9996476	0.9996124	0.9986234	0.999666	0.99984276	0.99990726	0.99871504	0.9989034
0.0	0.8460815	0.86319685	0.76996636	0.84465677	0.69228166	0.7574322	0.8175787	0.7713322	0.8850905	0.7180086
0.0	0.8460815	0.86319685	0.76996636	0.84465677	0.69228166	0.7574322	0.8175787	0.7713322	0.8850905	0.7180086
0.0	0.95010626	0.99939334	0.9648454	0.9890514	0.9974235	0.9980317	0.99555016	0.9987225	0.9767989	0.971866
0.0	0.019421536	0.14965293	0.0100060105	0.008146776	0.14445396	0.24721114	0.062326957	0.15253606	0.009456734	0.038844533
0.0	0.4052859	0.98979175	0.9603657	0.9356905	0.9605048	0.9432326	0.9495859	0.9872184	0.8608182	0.9188303
0.0	0.95010626	0.99939334	0.9648455	0.9890514	0.9974235	0.9980317	0.99555016	0.9987225	0.9767989	0.971866
0.0	0.8460815	0.86319685	0.76996636	0.84465677	0.69228166	0.7574322	0.8175787	0.7713322	0.8850905	0.7180086
0.0	0.8460815	0.86319685	0.76996636	0.84465677	0.69228166	0.7574322	0.8175787	0.7713322	0.8850905	0.7180086
0.0	0.8460815	0.86319685	0.76996636	0.84465677	0.69228166	0.7574322	0.8175787	0.7713322	0.8850905	0.7180086
0.0	0.8460815	0.86319685	0.76996636	0.84465677	0.69228166	0.7574322	0.8175787	0.7713322	0.8850905	0.7180086
0.0	0.8460815	0.86319685	0.76996636	0.84465677	0.69228166	0.7574322	0.8175787	0.7713322	0.8850905	0.7180086
0.0	0.8460815	0.86319685	0.76996636	0.84465677	0.69228166	0.7574322	0.8175787	0.7713322	0.8850905	0.7180086
0.0	0.8460815	0.86319685	0.76996636	0.84465677	0.69228166	0.7574322	0.8175787	0.7713322	0.8850905	0.7180086
0.0	0.8460815	0.86319685	0.76996636	0.84465677	0.69228166	0.7574322	0.8175787	0.7713322	0.8850905	0.7180086
0.0	0.8460815	0.86319685	0.76996636	0.84465677	0.69228166	0.7574322	0.8175787	0.7713322	0.8850905	0.7180086
0.0	0.9978254	0.9999063	0.9996476	0.9996124	0.9986234	0.999666	0.99984276	0.99990726	0.99871504	0.9989034
0.0	1.2020224e-05	5.1012757e-05	2.8889774e-05	2.5562515e-05	0.00012021382	0.000121531	8.0045786e-05	0.0009197692	4.921256e-06	6.715785e-05
0.0	0.0008589071	0.026851268	0.002432251	0.0042315894	0.69228166	0.002284132	0.002578909	0.0009137966	0.00045503583	0.00041098858
0.0	0.9978254	0.9999063	0.9996476	0.9996124	0.9986234	0.999666	0.99984276	0.99990726	0.99871504	0.9989034
0.0	0.0009016795	8.812442e-05	0.001624571	0.0001744377	0.0005539804	0.00018626997	0.0021191097	0.00514467	0.0025411232	0.0043453146
0.0	0.9978254	0.9999063	0.9996476	0.9996124	0.9986234	0.999666	0.99984276	0.99990726	0.99871504	0.9989034
0.0	0.8460815	0.86319685	0.76996636	0.84465677	0.69228166	0.7574322	0.8175787	0.7713322	0.8850905	0.7180086
0.0	0.04727981	0.27986526	0.90855616	0.0022195787	0.98412806	0.017850779	0.031261057	0.6515358	0.23506714	0.84467655
0.0	0.8460815	0.86319685	0.76996636	0.84465677	0.69228166	0.7574322	0.8175787	0.7713322	0.8850905	0.7180086
0.0	0.8460815	0.86319685	0.76996636	0.84465677	0.69228166	0.7574322	0.8175787	0.7713322	0.8850905	0.7180086
0.0	0.9978254	0.9999063	0.9996476	0.9996124	0.9986234	0.999666	0.99984276	0.99990726	0.99871504	0.9989034
0.0	0.4052859	0.98979175	0.9603657	0.9356905	0.9605048	0.9432326	0.9495859	0.9872184	0.8608182	0.9188303
0.0	0.4052859	0.98979175	0.9603657	0.9356905	0.9605048	0.9432326	0.9495859	0.9872184	0.8608182	0.9188303
0.0	0.95010626	0.99939334	0.9648454	0.9890514	0.9974235	0.9980317	0.99555016	0.9987225	0.9767989	0.971866
0.0	0.95010626	0.99939334	0.9648454	0.9890514	0.9974235	0.9980317	0.99555016	0.9987225	0.9767989	0.971866
0.0	0.0060605803	0.11863794	0.03040665	0.0029005185	0.109955676	0.09387746	0.023774244	0.016771331	0.004454855	0.014362747
0.0	0.0060605803	0.11863794	0.030406658	0.002900517	0.109955676	0.09387746	0.023774244	0.016771331	0.004454855	0.014362747
0.0	0.0060605775	0.11863794	0.03040665	0.0029005157	0.109955676	0.09387746	0.023774244	0.016771331	0.004454855	0.014362747
0.0	0.006060583	0.11863794	0.03040665	0.0029005185	0.109955676	0.09387746	0.023774244	0.016771331	0.0044548525	0.014362747
0.0	0.0060605803	0.11863794	0.030406663	0.002900517	0.109955646	0.09387746	0.023774244	0.016771331	0.004454855	0.014362747
0.0	0.0060605747	0.11863794	0.030406658	0.002900517	0.109955646	0.09387744	0.023774244	0.016771331	0.0044548525	0.014362747
0.0	0.0060605803	0.118637905	0.030406663	0.002900517	0.109955676	0.09387746	0.02377424	0.016771339	0.0044548525	0.014362747
0.0	0.0060605803	0.11863792	0.030406663	0.002900517	0.109955676	0.09387746	0.023774244	0.016771331	0.004454855	0.014362747
0.0	0.0060605803	0.11863794	0.030406663	0.002900517	0.109955676	0.09387746	0.023774244	0.016771331	0.004454855	0.014362747
0.0	0.019421536	0.1496529	0.010006015	0.008146776	0.14445396	0.24721123	0.062326957	0.15253606	0.009456734	0.038844552
0.0	0.95010626	0.99939334	0.9648454	0.9890514	0.9974235	0.9980317	0.99555016	0.9987225	0.9767989	0.971866
0.0	0.4052859	0.98979175	0.9603657	0.93569046	0.9605048	0.9432326	0.9495859	0.9872184	0.8608184	0.9188303
0.0	0.8460815	0.86319685	0.76996636	0.84465677	0.69228166	0.7574322	0.8175787	0.7713322	0.8850905	0.7180086
0.0	0.8460815	0.86319685	0.76996636	0.84465677	0.69228166	0.7574322	0.8175787	0.7713322	0.8850905	0.7180086
0.0	0.8460815	0.86319685	0.76996636	0.84465677	0.69228166	0.7574322	0.8175787	0.7713322	0.8850905	0.7180086
0.0	0.8460815	0.86319685	0.76996636	0.84465677	0.69228166	0.7574322	0.8175787	0.7713322	0.8850905	0.7180086
0.0	0.8460815	0.86319685	0.76996636	0.84465677	0.69228166	0.7574322	0.8175787	0.7713322	0.8850905	0.7180086
0.0	0.8460815	0.86319685	0.76996636	0.84465677	0.69228166	0.7574322	0.8175787	0.7713322	0.8850905	0.7180086
0.0	0.8460815	0.86319685	0.76996636	0.84465677	0.69228166	0.7574322	0.8175787	0.7713322	0.8850905	0.7180086
0.0	0.8460815	0.86319685	0.76996636	0.84465677	0.69228166	0.7574322	0.8175787	0.7713322	0.8850905	0.7180086
0.0	0.95010626	0.99939334	0.9648454	0.9890514	0.9974235	0.9980317	0.99555016	0.9987225	0.9767989	0.971866
0.0	0.8460815	0.86319685	0.76996636	0.84465677	0.69228166	0.75743216	0.81757873	0.77133226	0.8850905	0.71800846
0.0	0.00022604933	0.00014618212	0.013546332	0.00024366948	0.00026287066	0.00011346038	0.0033522518	0.006221136	6.643711e-05	9.9240606e-05
0.0	0.00022604912	0.00014618212	0.013546332	0.00024366948	0.00026287066	0.00011346038	0.0033522518	0.006221136	6.643711e-05	9.9240606e-05
0.0	0.9978254	0.9999063	0.9996476	0.9996124	0.9986234	0.999666	0.99984276	0.99990726	0.99871504	0.9989034
0.0	0.8460815	0.86319685	0.76996636	0.84465677	0.69228166	0.7574322	0.8175787	0.7713322	0.8850905	0.7180086
0.0	0.8487994	0.99867684	0.98821425	0.98182654	0.99159044	0.98625004	0.9983853	0.9881395	0.9280297	0.885817
0.0	0.9980636	0.9999149	0.99968076	0.9996606	0.99869907	0.9996791	0.99986374	0.99990773	0.9988558	0.99907494
0.0	0.073396094	0.81787694	0.023685507	0.008865357	0.060352553	0.51252776	0.040770862	0.06627845	0.06124625	0.0052255536
0.0	0.8460815	0.86319685	0.76996636	0.84465677	0.69228166	0.7574322	0.8175787	0.7713322	0.8850905	0.7180086
0.0	0.00022604933	0.00014618212	0.013546338	0.00024366948	0.00026287066	0.00011346038	0.0033522518	0.006221136	6.643711e-05	9.9240606e-05
0.0	0.8460815	0.86319685	0.76996636	0.84465677	0.69228166	0.7574322	0.8175787	0.7713322	0.8850905	0.7180086
0.0	0.8460815	0.86319685	0.76996636	0.84465677	0.69228166	0.7574322	0.8175787	0.7713322	0.8850905	0.7180086
0.0	0.9978254	0.9999063	0.9996476	0.9996124	0.9986234	0.999666	0.99984276	0.99990726	0.99871504	0.9989034
0.0	0.01462166	0.00543774	0.278425	0.022618715	0.005267369	0.6606321	0.41839746	0.0015346024	8.3668914e-05	0.00809076
0.0	0.49604324	0.99819994	0.92989576	0.95641327	0.9918502	0.9956	0.9959168	0.9935446	0.96818	0.9583813
0.0	0.98717344	0.99961	0.9974821	0.9954591	0.9993236	0.9983644	0.9992455	0.99889034	0.99359024	0.9938175
0.0	0.8460815	0.86319685	0.76996636	0.84465677	0.69228166	0.7574322	0.8175787	0.7713322	0.8850905	0.7180086
0.0	0.4052859	0.98979175	0.9603657	0.9356905	0.9605048	0.9432326	0.9495859	0.9872184	0.8608182	0.9188303
0.0	0.95010626	0.99939334	0.9648454	0.9890514	0.9974235	0.9980317	0.99555016	0.9987225	0.9767989	0.971866
0.0	0.019421533	0.1496529	0.0100060105	0.008146776	0.14445396	0.24721114	0.062326957	0.152536	0.009456738	0.03884454
0.0	0.95010626	0.99939334	0.9648454	0.9890514	0.9974235	0.9980317	0.99555016	0.9987225	0.9767989	0.971866
0.0	0.4960433	0.99819994	0.92989576	0.95641327	0.9918502	0.9956	0.9959168	0.9935446	0.96818	0.9583813
0.0	0.95010626	0.99939334	0.9648455	0.9890514	0.9974235	0.9980317	0.99555016	0.9987225	0.9767989	0.971866
0.0	0.95010626	0.99939334	0.9648455	0.9890514	0.9974235	0.9980317	0.99555016	0.9987225	0.9767989	0.971866
0.0	0.8460815	0.86319685	0.76996636	0.84465677	0.69228166	0.7574322	0.8175787	0.7713322	0.8850905	0.7180086
0.0	0.8460815	0.86319685	0.76996636	0.84465677	0.69228166	0.7574322	0.8175787	0.7713322	0.8850905	0.7180086
0.0	0.8460815	0.86319685	0.76996636	0.84465677	0.69228166	0.7574322	0.8175787	0.7713322	0.8850905	0.7180086
0.0	0.8460815	0.86319685	0.76996636	0.84465677	0.69228166	0.75743216	0.8175787	0.77133226	0.8850905	0.7180085
0.0	0.8460815	0.86319685	0.76996636	0.84465677	0.69228166	0.75743216	0.8175787	0.77133226	0.8850905	0.7180085
0.0	0.9978254	0.9999063	0.9996476	0.9996124	0.9986234	0.999666	0.99984276	0.99990726	0.99871504	0.9989034
0.0	0.8460815	0.86319685	0.76996636	0.84465677	0.69228166	0.7574322	0.8175787	0.7713322	0.8850905	0.7180086
0.0	0.04727982	0.27986524	0.90855616	0.0022195776	0.98412806	0.01785077	0.031261057	0.65153587	0.23506714	0.8446765
0.0	0.04727981	0.2798652	0.90855616	0.0022195776	0.98412794	0.017850779	0.03126106	0.65153587	0.23506714	0.8446765
0.0	0.8460815	0.86319685	0.76996636	0.84465677	0.69228166	0.7574322	0.8175787	0.7713322	0.8850905	0.7180086
0.0	0.4052859	0.98979175	0.9603657	0.9356905	0.9605048	0.9432326	0.9495859	0.9872184	0.8608182	0.9188303
0.0	0.4052859	0.98979175	0.9603657	0.9356905	0.9605048	0.9432326	0.9495859	0.9872184	0.8608182	0.9188303
0.0	0.95010626	0.99939334	0.9648454	0.9890514	0.9974235	0.9980317	0.99555016	0.9987225	0.9767989	0.971866
0.0	0.95010626	0.99939334	0.9648454	0.9890514	0.9974235	0.9980317	0.99555016	0.9987225	0.9767989	0.971866
0.0	0.8460815	0.86319685	0.76996636	0.84465677	0.69228166	0.7574322	0.8175787	0.7713322	0.8850905	0.7180086
0.0	0.019421536	0.1496529	0.0100060105	0.008146776	0.14445399	0.24721114	0.062326957	0.15253605	0.009456734	0.03884454
0.0	0.019421536	0.14965291	0.0100060105	0.008146776	0.14445396	0.2472112	0.062326957	0.15253606	0.009456734	0.038844552
0.0	0.95010626	0.99939334	0.9648454	0.9890514	0.9974235	0.9980317	0.99555016	0.9987225	0.9767989	0.971866
0.0	0.95010626	0.99939334	0.9648454	0.9890514	0.9974235	0.9980317	0.99555016	0.9987225	0.9767989	0.971866
0.0	0.00022604933	0.00014618212	0.013546332	0.00024366948	0.00026287066	0.00011346038	0.0033522518	0.006221136	6.643711e-05	9.9240606e-05
0.0	0.00022604933	0.00014618212	0.013546332	0.00024366948	0.00026287066	0.00011346038	0.0033522518	0.006221136	6.643711e-05	9.9240606e-05
0.0	0.8460815	0.86319685	0.76996636	0.84465677	0.69228166	0.7574322	0.8175787	0.7713322	0.8850905	0.7180086
0.0	0.8460815	0.86319685	0.76996636	0.84465677	0.69228166	0.7574322	0.8175787	0.7713322	0.8850905	0.7180086
0.0	0.9978254	0.9999063	0.9996476	0.9996124	0.9986234	0.999666	0.99984276	0.99990726	0.99871504	0.9989034
0.0	0.00022604933	0.00014618212	0.013546332	0.00024366948	0.00026287066	0.00011346038	0.0033522518	0.006221136	6.643711e-05	9.9240606e-05
0.0	0.8460815	0.86319685	0.76996636	0.84465677	0.69228166	0.7574322	0.8175787	0.7713322	0.8850905	0.7180086
0.0	0.9978254	0.9999063	0.9996476	0.9996124	0.9986234	0.999666	0.99984276	0.99990726	0.99871504	0.9989034
0.0	0.8460815	0.86319685	0.76996636	0.84465677	0.69228166	0.7574322	0.8175787	0.7713322	0.8850905	0.7180086
0.0	0.00022604933	0.00014618212	0.013546338	0.00024366948	0.00026287066	0.00011346038	0.0033522518	0.006221136	6.643711e-05	9.9240606e-05
0.0	0.9978254	0.9999063	0.9996476	0.9996124	0.9986234	0.999666	0.99984276	0.99990726	0.99871504	0.9989034
0.0	0.00022604933	0.00014618212	0.013546338	0.00024366948	0.00026287066	0.00011346038	0.0033522518	0.006221136	6.643711e-05	9.9240606e-05
0.0	0.8460815	0.86319685	0.76996636	0.84465677	0.69228166	0.7574322	0.8175787	0.7713322	0.8850905	0.7180086
0.0	0.8460815	0.86319685	0.76996636	0.84465677	0.69228166	0.7574322	0.8175787	0.7713322	0.8850905	0.7180086
0.0	0.9978254	0.9999063	0.9996476	0.9996124	0.9986234	0.999666	0.99984276	0.99990726	0.99871504	0.9989034
0.0	0.9978254	0.9999063	0.9996476	0.9996124	0.9986234	0.999666	0.99984276	0.99990726	0.99871504	0.9989034
0.0	0.8460815	0.86319685	0.76996636	0.84465677	0.69228166	0.7574322	0.8175787	0.7713322	0.8850905	0.7180086
0.0	0.49604318	0.99819994	0.92989564	0.95641327	0.9918502	0.9956	0.9959168	0.9935446	0.96818	0.9583813
0.0	0.00023361959	0.056649648	0.014964731	0.0025070128	0.006918556	0.0031563218	0.002016525	0.00024976727	0.0002748713	0.0004548071
0.0	0.4052859	0.98979175	0.9603657	0.9356905	0.9605048	0.9432326	0.9495859	0.9872184	0.8608182	0.9188303
0.0	0.95010626	0.99939334	0.9648454	0.9890514	0.9974235	0.9980317	0.99555016	0.9987225	0.9767989	0.971866
0.0	0.019421533	0.14965293	0.0100060105	0.008146781	0.14445396	0.24721114	0.062326957	0.1525361	0.009456734	0.038844552
0.0	0.95010626	0.99939334	0.9648454	0.9890514	0.9974235	0.9980317	0.99555016	0.9987225	0.9767989	0.971866
0.0	0.18925703	0.98176664	0.67807984	0.06962301	0.92513645	0.8969504	0.742284	0.7201432	0.4034805	0.5305169
0.0	0.4052859	0.98979175	0.9603657	0.9356905	0.9605048	0.9432326	0.9495859	0.9872184	0.8608182	0.9188303
0.0	0.4052859	0.98979175	0.9603657	0.9356905	0.9605048	0.9432326	0.9495859	0.9872184	0.8608182	0.9188303
0.0	0.95010626	0.99939334	0.9648455	0.9890514	0.9974235	0.9980317	0.99555016	0.9987225	0.9767989	0.971866
0.0	0.95010626	0.99939334	0.9648454	0.9890514	0.9974235	0.9980317	0.99555016	0.9987225	0.9767989	0.971866
0.0	0.95010626	0.99939334	0.9648454	0.9890514	0.9974235	0.9980317	0.99555016	0.9987225	0.9767989	0.971866
0.0	0.95010626	0.99939334	0.9648454	0.9890514	0.9974235	0.9980317	0.99555016	0.9987225	0.9767989	0.971866
0.0	0.9978254	0.9999063	0.9996476	0.9996124	0.9986234	0.999666	0.99984276	0.99990726	0.99871504	0.9989034
0.0	0.9978254	0.9999063	0.9996476	0.9996124	0.9986234	0.999666	0.99984276	0.99990726	0.99871504	0.9989034
0.0	0.4052859	0.98979175	0.9603657	0.9356905	0.9605048	0.9432326	0.9495859	0.9872184	0.8608182	0.9188303
0.0	0.95010626	0.99939334	0.9648454	0.9890514	0.9974235	0.9980317	0.99555016	0.9987225	0.9767989	0.971866
0.0	0.95010626	0.99939334	0.9648455	0.9890514	0.9974235	0.9980317	0.99555016	0.9987225	0.9767989	0.971866
0.0	0.9978254	0.9999063	0.9996476	0.9996124	0.9986234	0.999666	0.99984276	0.99990726	0.99871504	0.9989034
0.0	0.0009016795	8.812442e-05	0.001624571	0.0001744377	0.0005539804	0.00018626997	0.0021191097	0.005144668	0.002541122	0.0043453164
0.0	0.8460815	0.86319685	0.76996636	0.84465677	0.69228166	0.7574322	0.8175787	0.7713322	0.8850905	0.7180086
0.0	0.8460815	0.86319685	0.76996636	0.84465677	0.69228166	0.7574322	0.8175787	0.7713322	0.8850905	0.7180086
0.0	0.8460815	0.86319685	0.76996636	0.84465677	0.69228166	0.7574322	0.8175787	0.7713322	0.8850905	0.7180086
0.0	7.988786e-05	0.0045522074	0.000792524	0.000778099	0.00066851085	0.00157004	0.00024125946	0.0054849004	7.570258e-05	0.00011633138
0.0	7.988786e-05	0.0045522074	0.000792524	0.000778099	0.00066851114	0.0015700407	0.00024125946	0.0054849004	7.570258e-05	0.00011633138
0.0	7.988786e-05	0.0045522074	0.0007925237	0.0007780994	0.00066851085	0.00157004	0.00024125946	0.0054849028	7.570258e-05	0.00011633138
0.0	7.988786e-05	0.004552205	0.0007925244	0.000778099	0.00066851085	0.0015700407	0.0002412597	0.0054849028	7.570258e-05	0.00011633138
0.0	7.988786e-05	0.0045522074	0.000792524	0.000778099	0.00066851085	0.00157004	0.00024125946	0.0054849004	7.570258e-05	0.00011633138
0.0	7.988786e-05	0.0045522074	0.0007925237	0.000778099	0.00066851114	0.00157004	0.00024125946	0.0054849028	7.570258e-05	0.00011633138
0.0	7.988786e-05	0.0045522074	0.0007925237	0.0007780994	0.00066851085	0.00157004	0.00024125946	0.0054849004	7.570258e-05	0.00011633138
0.0	7.988786e-05	0.004552205	0.0007925244	0.000778099	0.00066851085	0.0015700407	0.0002412597	0.0054849028	7.570258e-05	0.00011633138
0.0	7.988786e-05	0.0045522074	0.000792524	0.0007780994	0.00066851085	0.00157004	0.00024125946	0.0054849004	7.570258e-05	0.00011633138
0.0	7.988786e-05	0.0045522074	0.000792524	0.000778099	0.00066851114	0.0015700407	0.00024125946	0.0054849004	7.570258e-05	0.00011633138
0.0	7.988786e-05	0.0045522074	0.000792524	0.000778099	0.00066851085	0.00157004	0.00024125946	0.0054849004	7.570258e-05	0.00011633138
0.0	7.988786e-05	0.004552205	0.0007925244	0.000778099	0.00066851114	0.0015700407	0.0002412597	0.0054849028	7.570258e-05	0.00011633138
0.0	7.988786e-05	0.0045522074	0.000792524	0.000778099	0.00066851114	0.00157004	0.00024125946	0.0054849004	7.570258e-05	0.00011633138
0.0	0.8460815	0.86319685	0.76996636	0.84465677	0.69228166	0.7574322	0.8175787	0.7713322	0.8850905	0.7180086
0.0	0.8460815	0.86319685	0.76996636	0.84465677	0.69228166	0.7574322	0.8175787	0.7713322	0.8850905	0.7180086
0.0	0.8460815	0.86319685	0.76996636	0.8446568	0.69228166	0.7574322	0.8175787	0.77133226	0.8850905	0.71800846
0.0	0.8460815	0.86319685	0.76996636	0.84465677	0.69228166	0.7574322	0.8175787	0.7713322	0.8850905	0.7180086
0.0	0.8460815	0.86319685	0.76996636	0.84465677	0.69228166	0.7574322	0.8175787	0.7713322	0.8850905	0.7180086
0.0	0.00022604933	0.00014618212	0.013546332	0.00024366948	0.00026287066	0.00011346038	0.0033522518	0.006221136	6.643711e-05	9.92407e-05
0.0	0.8460815	0.86319685	0.76996636	0.84465677	0.69228166	0.7574322	0.8175787	0.7713322	0.8850905	0.7180086
0.0	0.8460815	0.86319685	0.76996636	0.84465677	0.69228166	0.7574322	0.8175787	0.7713322	0.8850905	0.7180086
0.0	0.8460815	0.86319685	0.76996636	0.84465677	0.69228166	0.7574322	0.8175787	0.7713322	0.8850905	0.7180086
0.0	0.9978254	0.9999063	0.9996476	0.9996124	0.9986234	0.999666	0.99984276	0.99990726	0.99871504	0.9989034
0.0	0.04727982	0.27986518	0.90855616	0.0022195787	0.98412806	0.01785077	0.031261057	0.65153587	0.2350672	0.8446765
0.0	0.8460815	0.86319685	0.76996636	0.84465677	0.69228166	0.7574322	0.8175787	0.7713322	0.8850905	0.7180086
0.0	0.8460815	0.86319685	0.76996636	0.84465677	0.69228166	0.7574322	0.8175787	0.7713322	0.8850905	0.7180086
0.0	0.98717344	0.99961	0.9974821	0.9954591	0.9993236	0.9983644	0.9992455	0.99889034	0.99359024	0.9938175
0.0	0.9634782	0.9996132	0.9838307	0.9952153	0.9985837	0.99859947	0.99817085	0.99916494	0.9898245	0.9874156
0.0	0.95010626	0.99939334	0.9648454	0.9890514	0.9974235	0.9980317	0.99555016	0.9987225	0.9767989	0.971866
0.0	0.6770391	0.9980069	0.9608501	0.65319365	0.9642639	0.94096595	0.9940147	0.99554247	0.99547005	0.9708882
0.0	0.4960433	0.99819994	0.92989576	0.95641327	0.9918502	0.9956	0.9959168	0.9935446	0.96818	0.9583813
0.0	0.00016308592	0.4455482	0.6746894	0.020288726	0.060034167	0.022685431	0.17937343	0.9346706	0.2007333	0.1219537
0.0	0.98388344	0.9997818	0.9986632	0.99160624	0.9992874	0.99811757	0.9991757	0.99953616	0.99607	0.9933275
0.0	0.8460815	0.86319685	0.76996636	0.84465677	0.69228166	0.7574322	0.8175787	0.7713322	0.8850905	0.7180086
0.0	0.94920945	0.98190504	0.99700683	0.9682711	0.9762157	0.9893271	0.9919401	0.9528963	0.7555171	0.96714973
0.0	0.94920945	0.98190504	0.99700683	0.9682711	0.9762157	0.9893271	0.9919401	0.9528963	0.7555171	0.96714973
0.0	0.94920933	0.98190504	0.99700683	0.9682711	0.9762157	0.9893271	0.9919401	0.9528963	0.75551736	0.96714973
0.0	0.94920945	0.98190504	0.99700683	0.9682711	0.9762157	0.9893271	0.9919401	0.9528963	0.7555172	0.96714973
0.0	0.98387307	0.99970263	0.99861777	0.9978491	0.99889237	0.99853456	0.9986565	0.99978095	0.9990043	0.9969778
0.0	0.9978254	0.9999063	0.9996476	0.9996124	0.9986234	0.999666	0.99984276	0.99990726	0.99871504	0.9989034
0.0	0.8460815	0.86319685	0.76996636	0.84465677	0.69228166	0.7574322	0.8175787	0.7713322	0.8850905	0.7180086
0.0	0.8460815	0.86319685	0.76996636	0.84465677	0.69228166	0.7574322	0.8175787	0.7713322	0.8850905	0.7180086
0.0	0.98717344	0.99961	0.9974821	0.9954591	0.9993236	0.9983644	0.9992455	0.99889034	0.99359024	0.9938175
0.0	0.8460815	0.86319685	0.76996636	0.84465677	0.69228166	0.7574322	0.8175787	0.7713322	0.8850905	0.7180086
0.0	0.8460815	0.86319685	0.76996636	0.84465677	0.69228166	0.7574322	0.8175787	0.7713322	0.8850905	0.7180086
0.0	0.98717344	0.99961	0.9974821	0.9954591	0.9993236	0.9983644	0.9992455	0.99889034	0.99359024	0.9938175
0.0	0.98717344	0.99961	0.9974821	0.9954591	0.9993236	0.9983644	0.9992455	0.99889034	0.99359024	0.9938175
0.0	0.98717344	0.99961	0.9974821	0.9954591	0.9993236	0.9983644	0.9992455	0.99889034	0.99359024	0.9938175
0.0	0.98717344	0.99961	0.9974821	0.9954591	0.9993236	0.9983644	0.9992455	0.99889034	0.99359024	0.9938175
0.0	0.8460815	0.86319685	0.76996636	0.84465677	0.69228166	0.7574322	0.8175787	0.7713322	0.8850905	0.7180086
0.0	0.8460815	0.86319685	0.76996636	0.84465677	0.69228166	0.7574322	0.8175787	0.7713322	0.8850905	0.7180086
0.0	0.8460815	0.86319685	0.76996636	0.84465677	0.69228166	0.7574322	0.8175787	0.7713322	0.8850905	0.7180086
0.0	0.8460815	0.86319685	0.76996636	0.84465677	0.69228166	0.7574322	0.8175787	0.7713322	0.8850905	0.7180086
0.0	0.014202191	0.009698671	0.0031261249	0.001085085	0.03546309	0.074976295	0.0019528796	0.018643068	0.0010579288	0.0059111975
0.0	0.8460815	0.86319685	0.76996636	0.84465677	0.69228166	0.7574322	0.8175787	0.7713322	0.8850905	0.7180086
0.0	0.8460815	0.86319685	0.76996636	0.84465677	0.69228166	0.7574322	0.8175787	0.7713322	0.8850905	0.7180086
0.0	7.639732e-05	0.0012588276	0.0002781105	0.0023566396	0.69228166	0.0005375712	0.0003341795	0.0022150637	0.00019836532	3.2464282e-05
0.0	0.8460815	0.86319685	0.76996636	0.8446568	0.69228166	0.7574322	0.8175787	0.77133226	0.8850905	0.71800846
0.0	0.8460815	0.86319685	0.76996636	0.8446568	0.69228166	0.7574322	0.8175787	0.77133226	0.8850905	0.71800846
0.0	0.8460815	0.86319685	0.76996636	0.8446568	0.69228166	0.7574322	0.8175787	0.77133226	0.8850905	0.71800846
0.0	0.8460815	0.86319685	0.76996636	0.8446568	0.69228166	0.7574322	0.8175787	0.77133226	0.8850905	0.71800846
0.0	0.014202191	0.009698671	0.0031261249	0.001085085	0.03546309	0.074976295	0.0019528796	0.018643068	0.0010579288	0.0059111975
0.0	0.8460815	0.86319685	0.76996636	0.84465677	0.69228166	0.7574322	0.8175787	0.7713322	0.8850905	0.7180086
0.0	0.95010626	0.99939334	0.9648454	0.9890514	0.9974235	0.9980317	0.99555016	0.9987225	0.9767989	0.971866
0.0	0.8460815	0.86319685	0.76996636	0.84465677	0.69228166	0.7574322	0.8175787	0.7713322	0.8850905	0.7180086
0.0	0.8460815	0.86319685	0.76996636	0.84465677	0.69228166	0.7574322	0.8175787	0.7713322	0.8850905	0.7180086
0.0	0.8460815	0.86319685	0.76996636	0.84465677	0.69228166	0.7574322	0.8175787	0.7713322	0.8850905	0.7180086
0.0	0.8460815	0.86319685	0.76996636	0.84465677	0.69228166	0.7574322	0.8175787	0.7713322	0.8850905	0.7180086
0.0	0.8460815	0.86319685	0.76996636	0.84465677	0.69228166	0.7574322	0.8175787	0.7713322	0.8850905	0.7180086
0.0	0.94920933	0.98190504	0.99700683	0.9682711	0.9762157	0.9893271	0.9919401	0.9528963	0.75551724	0.96714973
0.0	0.94920933	0.98190504	0.99700683	0.9682711	0.9762157	0.9893271	0.9919401	0.9528963	0.7555174	0.96714973
0.0	0.014202191	0.009698671	0.0031261235	0.001085085	0.03546309	0.074976295	0.0019528796	0.018643068	0.0010579288	0.0059111975
0.0	0.8460815	0.86319685	0.76996636	0.84465677	0.69228166	0.7574322	0.8175787	0.7713322	0.8850905	0.7180086
0.0	0.8460815	0.86319685	0.76996636	0.84465677	0.69228166	0.7574322	0.8175787	0.7713322	0.8850905	0.7180086
0.0	0.8460815	0.86319685	0.76996636	0.84465677	0.69228166	0.7574322	0.8175787	0.7713322	0.8850905	0.7180086
0.0	0.8460815	0.86319685	0.76996636	0.84465677	0.69228166	0.7574322	0.8175787	0.7713322	0.8850905	0.7180086
0.0	0.8460815	0.86319685	0.76996636	0.84465677	0.69228166	0.7574322	0.8175787	0.7713322	0.8850905	0.7180086
0.0	0.98387307	0.99970263	0.99861777	0.9978491	0.99889237	0.99853456	0.9986565	0.99978095	0.9990043	0.9969778
0.0	0.8460815	0.86319685	0.76996636	0.84465677	0.69228166	0.7574322	0.8175787	0.7713322	0.8850905	0.7180086
0.0	0.8460815	0.86319685	0.76996636	0.84465677	0.69228166	0.7574322	0.8175787	0.7713322	0.8850905	0.7180086
0.0	0.8460815	0.86319685	0.76996636	0.84465677	0.69228166	0.7574322	0.8175787	0.7713322	0.8850905	0.7180086
0.0	0.8460815	0.86319685	0.76996636	0.84465677	0.69228166	0.7574322	0.8175787	0.7713322	0.8850905	0.7180086
0.0	0.94920933	0.98190504	0.99700683	0.9682711	0.9762157	0.9893271	0.9919401	0.9528963	0.75551724	0.9671496
0.0	0.94920933	0.98190504	0.99700683	0.9682711	0.9762157	0.9893271	0.9919401	0.9528963	0.75551724	0.96714973
0.0	0.8460815	0.86319685	0.76996636	0.84465677	0.69228166	0.7574322	0.8175787	0.7713322	0.8850905	0.7180086
0.0	0.49604324	0.99819994	0.92989576	0.95641327	0.9918502	0.9956	0.9959168	0.9935446	0.96818	0.9583813
0.0	0.741364	0.99420244	0.97939986	0.98514706	0.9829028	0.9670409	0.9833318	0.9910746	0.938238	0.96856
0.0	0.00036555377	0.00010315975	0.0044285865	0.0006367721	0.013603824	0.003945182	0.00026855606	0.012243853	2.3438166e-05	1.1262818e-05
0.0	0.0010301714	4.18494e-05	0.0065729027	2.8403865e-05	0.00044542426	0.011283344	0.00020033965	0.0053701075	5.3267857e-05	1.5071216e-05
0.0	0.00014347928	6.44392e-05	0.017260158	5.6125205e-05	0.00045409403	0.0045699105	0.000523727	0.0011099576	2.2518241e-05	5.1653493e-05
0.0	0.00018370205	1.6696804e-05	0.0037435242	6.984858e-05	0.00053826283	0.011703898	8.843868e-05	0.0021475726	1.3041086e-05	4.5260233e-05
0.0	0.00036555392	0.00010315975	0.004428584	0.0006367721	0.013603824	0.003945182	0.00026855632	0.012243853	2.3438166e-05	1.1262807e-05
0.0	0.0010301709	4.18494e-05	0.0065729027	2.8403865e-05	0.00044542426	0.011283344	0.00020033985	0.0053701075	5.3267915e-05	1.5071216e-05
0.0	0.00014347928	6.44392e-05	0.017260158	5.6125256e-05	0.00045409403	0.0045699105	0.000523727	0.0011099586	2.2518241e-05	5.1653493e-05
0.0	0.00018370205	1.6696804e-05	0.0037435242	6.984858e-05	0.0005382623	0.011703898	8.843868e-05	0.0021475726	1.3041086e-05	4.5260233e-05
0.0	0.8460815	0.86319685	0.76996636	0.84465677	0.69228166	0.7574322	0.8175787	0.7713322	0.8850905	0.7180086
0.0	0.8460815	0.86319685	0.76996636	0.84465677	0.69228166	0.7574322	0.8175787	0.7713322	0.8850905	0.7180086
0.0	0.8460815	0.86319685	0.76996636	0.84465677	0.69228166	0.7574322	0.8175787	0.7713322	0.8850905	0.7180086
0.0	0.8460815	0.86319685	0.76996636	0.84465677	0.69228166	0.7574322	0.8175787	0.7713322	0.8850905	0.7180086
0.0	0.8460815	0.86319685	0.76996636	0.84465677	0.69228166	0.7574322	0.8175787	0.7713322	0.8850905	0.7180086
0.0	0.8460815	0.86319685	0.76996636	0.84465677	0.69228166	0.7574322	0.8175787	0.7713322	0.8850905	0.7180086
0.0	0.8460815	0.86319685	0.76996636	0.84465677	0.69228166	0.7574322	0.8175787	0.7713322	0.8850905	0.7180086
0.0	0.8460815	0.86319685	0.76996636	0.84465677	0.69228166	0.7574322	0.8175787	0.7713322	0.8850905	0.7180086
0.0	0.8460815	0.86319685	0.76996636	0.84465677	0.69228166	0.7574322	0.8175787	0.7713322	0.8850905	0.7180086
0.0	0.8460815	0.86319685	0.76996636	0.84465677	0.69228166	0.7574322	0.8175787	0.7713322	0.8850905	0.7180086
0.0	0.8460815	0.86319685	0.76996636	0.84465677	0.69228166	0.7574322	0.8175787	0.7713322	0.8850905	0.7180086
0.0	0.8460815	0.86319685	0.76996636	0.84465677	0.69228166	0.7574322	0.8175787	0.7713322	0.8850905	0.7180086
0.0	0.8460815	0.86319685	0.76996636	0.84465677	0.69228166	0.7574322	0.8175787	0.7713322	0.8850905	0.7180086
0.0	0.8460815	0.86319685	0.76996636	0.84465677	0.69228166	0.7574322	0.8175787	0.7713322	0.8850905	0.7180086
0.0	0.8460815	0.86319685	0.76996636	0.84465677	0.69228166	0.7574322	0.8175787	0.7713322	0.8850905	0.7180086
0.0	0.77604514	0.9898365	0.95590705	0.8476028	0.98407346	0.954202	0.99679023	0.9564064	0.8442423	0.80328774
0.0	0.79427195	0.99051976	0.95835483	0.8350124	0.98162454	0.95551777	0.9966235	0.9638985	0.85328776	0.786047
0.0	0.72924787	0.98626	0.9284244	0.8387692	0.9788936	0.9409791	0.9943077	0.95938945	0.82775754	0.7581615
0.0	0.8384052	0.98932904	0.9380174	0.8533353	0.9800475	0.9560053	0.996798	0.9722	0.8539595	0.81981814
0.0	0.7836839	0.99068624	0.92260855	0.8103847	0.98233646	0.9449251	0.9957489	0.94336975	0.79330397	0.75360507
0.0	0.76564705	0.9935861	0.94288844	0.88186187	0.9832184	0.9552394	0.9964857	0.9684964	0.8318335	0.8011789
0.0	0.72547007	0.98792785	0.931938	0.79631656	0.9790996	0.9302481	0.9952035	0.94601244	0.80810994	0.74991584
0.0	0.8460815	0.86319685	0.76996636	0.84465677	0.69228166	0.7574322	0.8175787	0.7713322	0.8850905	0.7180086
0.0	0.8460815	0.86319685	0.76996636	0.84465677	0.69228166	0.7574322	0.8175787	0.7713322	0.8850905	0.7180086
0.0	0.8460815	0.86319685	0.76996636	0.84465677	0.69228166	0.7574322	0.8175787	0.7713322	0.8850905	0.7180086
0.0	0.8460815	0.86319685	0.76996636	0.84465677	0.69228166	0.7574322	0.8175787	0.7713322	0.8850905	0.7180086
0.0	0.8460815	0.86319685	0.76996636	0.84465677	0.69228166	0.7574322	0.8175787	0.7713322	0.8850905	0.7180086
0.0	0.8460815	0.86319685	0.76996636	0.84465677	0.69228166	0.7574322	0.8175787	0.7713322	0.8850905	0.7180086
0.0	0.8460815	0.86319685	0.76996636	0.84465677	0.69228166	0.7574322	0.8175787	0.7713322	0.8850905	0.7180086
0.0	0.77604514	0.9898365	0.95590705	0.8476028	0.98407346	0.954202	0.99679023	0.9564064	0.8442423	0.80328774
0.0	0.79427195	0.99051976	0.95835483	0.8350124	0.98162454	0.95551777	0.9966235	0.9638985	0.85328776	0.786047
0.0	0.7292478	0.98626	0.9284244	0.83876914	0.9788936	0.94097924	0.9943077	0.95938945	0.82775754	0.7581614
0.0	0.83840513	0.98932904	0.9380174	0.85333526	0.9800475	0.9560053	0.996798	0.9722	0.8539595	0.8198182
0.0	0.7836839	0.99068624	0.9226087	0.81038463	0.98233646	0.9449251	0.9957489	0.9433696	0.79330397	0.753605
0.0	0.7656469	0.9935861	0.94288844	0.88186187	0.9832185	0.9552394	0.9964857	0.9684964	0.8318335	0.8011789
0.0	0.7254701	0.98792785	0.931938	0.79631656	0.9790996	0.9302481	0.9952035	0.94601244	0.80810994	0.7499159
0.0	0.9758093	0.99972683	0.9987471	0.99856514	0.9990707	0.99734217	0.99976546	0.99911684	0.99717677	0.99661034
0.0	4.5733497e-05	2.8542427e-05	0.00012290443	9.103119e-05	0.00051610963	0.0008599471	8.491074e-05	0.00031208486	6.2327446e-05	3.7884158e-05
0.0	0.7652799	0.9401007	0.97429997	0.844186	0.37112346	0.56252366	0.9914758	0.96895796	0.8310238	0.89283186
0.0	0.8460815	0.86319685	0.76996636	0.84465677	0.69228166	0.7574322	0.8175787	0.7713322	0.8850905	0.7180086
0.0	0.00025786427	0.0032468538	0.010344424	0.014505971	0.030722734	0.00044115554	0.009907779	0.29179323	0.0020522566	0.03678896
0.0	0.49604324	0.99819994	0.92989576	0.95641327	0.9918502	0.9956	0.9959168	0.9935446	0.96818	0.9583813
0.0	0.95010626	0.99939334	0.9648455	0.9890514	0.9974235	0.9980317	0.99555016	0.9987225	0.9767989	0.971866
0.0	0.000350219	0.002250044	0.002783563	1.2365986e-05	0.00064946606	0.0007329831	0.0010718411	0.00021964782	7.580285e-05	0.0029304454
0.0	0.8460815	0.86319685	0.76996636	0.84465677	0.69228166	0.7574322	0.8175787	0.7713322	0.8850905	0.7180086
0.0	0.4960434	0.99819994	0.92989576	0.95641327	0.9918502	0.9956	0.9959168	0.9935446	0.96818	0.9583813
0.0	0.95010626	0.99939334	0.9648454	0.9890514	0.9974235	0.9980317	0.99555016	0.9987225	0.9767989	0.971866
0.0	0.49604312	0.99819994	0.92989576	0.95641327	0.9918502	0.9956	0.9959168	0.9935446	0.96818	0.9583813
0.0	0.95010626	0.99939334	0.9648454	0.9890514	0.9974235	0.9980317	0.99555016	0.9987225	0.9767989	0.971866
0.0	0.993834	0.9996321	0.9955909	0.9973763	0.9972236	0.9994591	0.9997491	0.9997863	0.9880846	0.9972938
0.0	0.014202191	0.009698671	0.0031261249	0.001085085	0.03546309	0.07497631	0.0019528787	0.018643068	0.0010579288	0.0059111975
0.0	0.8460815	0.86319685	0.76996636	0.84465677	0.69228166	0.7574322	0.8175787	0.7713322	0.8850905	0.7180086
0.0	0.4052859	0.98979175	0.9603657	0.9356905	0.9605048	0.9432326	0.9495859	0.9872184	0.8608182	0.9188303
0.0	0.06837503	0.67773104	0.11449786	0.8887743	0.8865918	0.033010628	0.008260294	0.47353062	0.18453115	0.025570542
0.0	0.8871177	0.999548	0.9946392	0.9921434	0.9985856	0.9971494	0.9923705	0.998692	0.9710924	0.9808715
0.0	0.9926461	0.99981624	0.9989066	0.99847156	0.99927384	0.99944526	0.99968743	0.9993031	0.9958911	0.99624133
0.0	0.66388	0.9988405	0.9615512	0.98440695	0.99624217	0.99718577	0.9989372	0.99646205	0.9790253	0.98046553
0.0	0.83619744	0.9995974	0.9865585	0.9924845	0.99665534	0.9983342	0.99815035	0.999035	0.9551351	0.98107487
0.0	0.566754	0.9989318	0.92965645	0.98351604	0.9937854	0.99623007	0.9981608	0.9943508	0.9776684	0.961278
0.0	0.83619744	0.9995974	0.9865585	0.9924845	0.99665534	0.9983342	0.99815035	0.999035	0.9551351	0.98107487
0.0	0.566754	0.9989318	0.92965645	0.98351604	0.9937854	0.99623007	0.9981608	0.9943508	0.9776684	0.961278
0.0	0.8460815	0.86319685	0.76996636	0.84465677	0.69228166	0.7574322	0.8175787	0.7713322	0.8850905	0.7180086
0.0	0.8460815	0.86319685	0.76996636	0.8446568	0.69228166	0.7574322	0.8175787	0.77133226	0.8850905	0.71800846
0.0	0.8460815	0.86319685	0.76996636	0.84465677	0.69228166	0.7574322	0.8175787	0.7713322	0.8850905	0.7180086
0.0	0.9978254	0.9999063	0.9996476	0.9996124	0.9986234	0.999666	0.99984276	0.99990726	0.99871504	0.9989034
0.0	0.04727982	0.2798652	0.90855616	0.0022195787	0.98412806	0.017850779	0.031261057	0.65153587	0.23506708	0.8446765
0.0	0.98717344	0.99961	0.9974821	0.9954591	0.9993236	0.9983644	0.9992455	0.99889034	0.99359024	0.9938175
0.0	0.8460815	0.86319685	0.76996636	0.84465677	0.69228166	0.7574322	0.8175787	0.7713322	0.8850905	0.7180086
0.0	0.9978254	0.9999063	0.9996476	0.9996124	0.9986234	0.999666	0.99984276	0.99990726	0.99871504	0.9989034
0.0	0.8460815	0.86319685	0.76996636	0.84465677	0.69228166	0.7574322	0.8175787	0.7713322	0.8850905	0.7180086
0.0	1.2020224e-05	5.1012757e-05	2.8889774e-05	2.5562515e-05	0.00012021382	0.000121531	8.0045786e-05	0.0009197692	4.921256e-06	6.715785e-05
0.0	0.00022604933	0.00014618212	0.013546332	0.00024366948	0.00026287066	0.00011346038	0.0033522518	0.006221136	6.6437045e-05	9.9240606e-05
0.0	0.8460815	0.86319685	0.76996636	0.84465677	0.69228166	0.7574322	0.8175787	0.7713322	0.8850905	0.7180086
0.0	0.9978254	0.9999063	0.9996476	0.9996124	0.9986234	0.999666	0.99984276	0.99990726	0.99871504	0.9989034
0.0	0.047279827	0.2798652	0.90855616	0.0022195787	0.98412806	0.017850762	0.03126106	0.65153587	0.23506708	0.84467655
0.0	0.99316263	0.99963653	0.99701536	0.9975479	0.99807835	0.9964085	0.999841	0.99905473	0.99614197	0.9827474
0.0	0.9978254	0.9999063	0.9996476	0.9996124	0.9986234	0.999666	0.99984276	0.99990726	0.99871504	0.9989034
0.0	0.8460815	0.86319685	0.76996636	0.84465677	0.69228166	0.7574322	0.8175787	0.7713322	0.8850905	0.7180086
0.0	1.2020224e-05	5.1012757e-05	2.8889774e-05	2.5562515e-05	0.00012021382	0.000121531	8.0045786e-05	0.0009197692	4.921256e-06	6.715785e-05
0.0	0.5453458	0.9992311	0.9729636	0.98664737	0.99630004	0.9970072	0.9981858	0.99669516	0.98615533	0.9708251
0.0	0.83619744	0.9995974	0.9865585	0.9924845	0.99665534	0.9983342	0.99815035	0.999035	0.9551351	0.98107487
0.0	5.296011e-05	0.0015230429	6.450492e-05	0.0004719446	0.00012021382	0.00046933471	0.0013228852	0.010320571	3.7900452e-05	0.00071261264
0.0	0.0011491003	0.0007332604	0.00030657902	0.0017433745	6.5693144e-05	0.0002132941	0.08508232	0.47125646	0.012408449	0.00044980782
0.0	0.4052859	0.98979175	0.9603657	0.9356905	0.9605048	0.9432326	0.9495859	0.9872184	0.8608182	0.9188303
0.0	0.4052859	0.98979175	0.9603657	0.9356905	0.9605048	0.9432326	0.9495859	0.9872184	0.8608182	0.9188303
0.0	0.4052859	0.98979175	0.9603657	0.9356905	0.9605048	0.9432326	0.9495859	0.9872184	0.8608182	0.9188303
0.0	0.4052859	0.98979175	0.9603657	0.9356905	0.9605048	0.9432326	0.9495859	0.9872184	0.8608182	0.9188303
0.0	0.8460815	0.86319685	0.76996636	0.84465677	0.69228166	0.7574322	0.8175787	0.7713322	0.8850905	0.7180086
0.0	0.8460815	0.86319685	0.76996636	0.84465677	0.69228166	0.7574322	0.8175787	0.7713322	0.8850905	0.7180086
0.0	0.8460815	0.86319685	0.76996636	0.84465677	0.69228166	0.7574322	0.8175787	0.7713322	0.8850905	0.7180086
0.0	0.8460815	0.86319685	0.76996636	0.84465677	0.69228166	0.7574322	0.8175787	0.7713322	0.8850905	0.7180086
0.0	0.8460815	0.86319685	0.76996636	0.8446568	0.69228166	0.7574322	0.8175787	0.77133226	0.8850905	0.71800846
0.0	0.8460815	0.86319685	0.76996636	0.84465677	0.69228166	0.7574322	0.8175787	0.7713322	0.8850905	0.7180086
0.0	0.8460815	0.86319685	0.76996636	0.84465677	0.69228166	0.7574322	0.8175787	0.7713322	0.8850905	0.7180086
0.0	0.66388	0.9988405	0.9615513	0.98440695	0.99624217	0.99718577	0.9989372	0.99646205	0.9790253	0.98046553
0.0	0.8460815	0.86319685	0.76996636	0.84465677	0.69228166	0.7574322	0.8175787	0.7713322	0.8850905	0.7180086
0.0	0.012329159	0.13905467	0.009020194	0.03494645	0.0112960385	0.04636555	0.01580281	0.8214207	0.007834448	0.0052140034
0.0	0.30681014	0.33864644	0.5153573	0.50473785	0.7257295	0.43892884	0.30724168	0.175858	0.031988844	0.15078685
0.0	0.0032677725	0.011838241	0.0011051991	0.016971461	0.0055780653	0.006058619	0.0030262666	0.6716463	0.0017036484	0.002347009
0.0	0.017015837	0.0067383773	0.00057491247	0.00054361316	0.011399693	0.007687895	0.0007183453	0.0016426555	0.00016081869	0.0002949532
0.0	0.105543815	0.9980691	0.99568105	0.99202913	0.97379297	0.9259305	0.9880199	0.9937354	0.8843169	0.8185828
0.0	0.5518957	0.9986786	0.950635	0.9697362	0.99297464	0.99633044	0.9963559	0.9946179	0.9747659	0.970018
0.0	0.83619744	0.9995974	0.9865585	0.9924845	0.99665534	0.9983342	0.99815035	0.999035	0.9551351	0.98107487
0.0	0.83619744	0.9995974	0.9865585	0.9924845	0.99665534	0.9983342	0.99815035	0.999035	0.9551351	0.98107487
0.0	0.005907668	0.024695966	0.0097139105	0.0051153647	0.011013442	0.6730902	0.007049545	0.027105872	0.00020765983	0.004091084
0.0	0.8460815	0.86319685	0.76996636	0.84465677	0.69228166	0.7574322	0.8175787	0.7713322	0.8850905	0.7180086
0.0	0.83619744	0.9995974	0.9865585	0.9924845	0.99665534	0.9983342	0.99815035	0.999035	0.9551351	0.98107487
0.0	0.4052859	0.98979175	0.9603657	0.9356905	0.9605048	0.9432326	0.9495859	0.9872184	0.8608182	0.9188303
0.0	0.9085217	0.97863114	0.9873776	0.91242754	0.97125995	0.992574	0.979742	0.99668723	0.82359296	0.9608278
0.0	0.8460815	0.86319685	0.76996636	0.84465677	0.69228166	0.7574322	0.8175787	0.7713322	0.8850905	0.7180086
0.0	0.8460815	0.86319685	0.76996636	0.84465677	0.69228166	0.7574322	0.8175787	0.7713322	0.8850905	0.7180086
0.0	0.49604324	0.99819994	0.92989576	0.95641327	0.9918502	0.9956	0.9959168	0.9935446	0.96818	0.9583813
0.0	0.8460815	0.86319685	0.76996636	0.84465677	0.69228166	0.7574322	0.8175787	0.7713322	0.8850905	0.7180086
0.0	0.9085216	0.97863114	0.9873776	0.91242754	0.97125995	0.992574	0.979742	0.99668723	0.82359296	0.9608278
0.0	0.8460815	0.86319685	0.76996636	0.84465677	0.69228166	0.7574322	0.8175787	0.7713322	0.8850905	0.7180086
0.0	0.0008946391	0.0007127204	0.001090684	0.0002966843	0.007078067	0.0014684253	0.001456389	0.0004990208	0.000693579	0.0033760779
0.0	0.0014340169	0.64040035	0.25346208	0.052168105	0.56302804	0.73251134	0.04865691	0.36267325	0.0056653316	0.0074182893
0.0	0.994588	0.9999224	0.99954957	0.99954575	0.9997526	0.99957544	0.9997565	0.99984896	0.9984743	0.99833316
0.0	0.8460815	0.86319685	0.76996636	0.84465677	0.69228166	0.7574322	0.8175787	0.7713322	0.8850905	0.7180086
0.0	0.8460815	0.86319685	0.76996636	0.84465677	0.69228166	0.7574322	0.8175787	0.7713322	0.8850905	0.7180086
0.0	0.9293421	0.99963844	0.9959461	0.99534625	0.9987716	0.9982839	0.9995289	0.9997248	0.9978822	0.9978789
0.0	0.8460815	0.86319685	0.76996636	0.84465677	0.69228166	0.7574322	0.8175787	0.7713322	0.8850905	0.7180086
0.0	0.8460815	0.86319685	0.76996636	0.84465677	0.69228166	0.7574322	0.8175787	0.7713322	0.8850905	0.7180086
0.0	0.83619744	0.9995974	0.9865585	0.9924845	0.99665534	0.9983342	0.99815035	0.999035	0.9551351	0.98107487
0.0	0.8460815	0.86319685	0.76996636	0.84465677	0.69228166	0.7574322	0.8175787	0.7713322	0.8850905	0.7180086
0.0	0.8460815	0.86319685	0.76996636	0.84465677	0.69228166	0.7574322	0.8175787	0.7713322	0.8850905	0.7180086
0.0	0.000111386165	0.9991203	0.00043279605	0.00016760304	0.062115237	0.96610403	0.0007855219	0.068009235	0.000571679	0.00030889385
0.0	0.8460815	0.86319685	0.76996636	0.84465677	0.69228166	0.7574322	0.8175787	0.7713322	0.8850905	0.7180086
0.0	0.83619744	0.9995974	0.9865585	0.9924845	0.99665534	0.9983342	0.99815035	0.999035	0.9551351	0.98107487
0.0	0.0014340155	0.6404002	0.25346187	0.052168105	0.56302804	0.73251134	0.048656948	0.36267325	0.0056653367	0.0074182823
0.0	0.4052859	0.98979175	0.9603657	0.9356905	0.9605048	0.9432326	0.9495859	0.9872184	0.8608182	0.9188303
0.0	0.8460815	0.86319685	0.76996636	0.84465677	0.69228166	0.7574322	0.8175787	0.7713322	0.8850905	0.7180086
0.0	0.8460815	0.86319685	0.76996636	0.84465677	0.69228166	0.7574322	0.8175787	0.7713322	0.8850905	0.7180086
0.0	0.4052859	0.98979175	0.9603657	0.9356905	0.9605048	0.9432326	0.9495859	0.9872184	0.8608182	0.9188303
0.0	0.031015735	0.9663214	0.38034096	0.020006489	0.78744274	0.4169997	0.02526383	0.1049693	0.34876648	0.006464084
0.0	0.8613503	0.999801	0.9942551	0.9972198	0.99864215	0.99891424	0.9989416	0.99945146	0.9792261	0.98579085
0.0	0.01737691	0.03498628	0.006324255	0.0026277506	0.091639526	0.15273023	0.005145478	0.07597772	0.0029815133	0.010194297
0.0	0.031015735	0.9663214	0.38034096	0.020006489	0.78744274	0.4169997	0.02526383	0.1049693	0.34876648	0.006464084
0.0	0.8460815	0.86319685	0.76996636	0.84465677	0.69228166	0.7574322	0.8175787	0.7713322	0.8850905	0.7180086
0.0	0.00033902292	0.998877	0.99055356	0.1717417	0.82355875	0.63908345	0.20416875	0.7768645	0.5523988	0.07808036
0.0	0.8871177	0.999548	0.9946392	0.9921434	0.9985856	0.9971494	0.9923705	0.998692	0.9710924	0.9808715
0.0	0.19124441	0.66042536	0.7666651	0.9554146	0.99400735	0.98173517	0.9861821	0.9118843	0.6749449	0.95824575
0.0	0.81961703	0.9244303	0.9715598	0.69441456	0.56696355	0.88234216	0.9717632	0.9876565	0.74780226	0.95393234
0.0	0.0045141424	0.051728554	0.013138775	0.020804634	0.043336403	0.4391636	0.012396691	0.019135248	0.00037552448	0.0070070694
0.0	0.99496114	0.9997147	0.9975358	0.99822146	0.99778026	0.99958426	0.999798	0.9998386	0.9936301	0.9980616
0.0	0.83619744	0.9995974	0.9865585	0.9924845	0.99665534	0.9983342	0.99815035	0.999035	0.9551351	0.98107487
0.0	0.8460815	0.86319685	0.76996636	0.84465677	0.69228166	0.7574322	0.8175787	0.7713322	0.8850905	0.7180086
0.0	0.86419415	0.9997346	0.9902546	0.9947758	0.99777454	0.9987179	0.9985598	0.99925786	0.97482884	0.9869884
0.0	0.0021202264	0.04685465	0.0057142507	0.0016135152	0.1495288	0.09622203	0.008765281	0.024352612	0.0012823952	0.0027523101
0.0	0.8460815	0.86319685	0.76996636	0.84465677	0.69228166	0.7574322	0.8175787	0.7713322	0.8850905	0.7180086
0.0	0.001638683	0.0035346902	0.0004959019	0.00039520243	0.8724904	0.0034385386	0.0011830402	0.5291343	0.24423367	0.7542593
0.0	0.10554384	0.9980691	0.99568105	0.99202913	0.97379297	0.9259305	0.9880199	0.9937354	0.8843169	0.8185828
0.0	0.8460815	0.86319685	0.76996636	0.84465677	0.69228166	0.7574322	0.8175787	0.7713322	0.8850905	0.7180086
0.0	0.8460815	0.86319685	0.76996636	0.84465677	0.69228166	0.7574322	0.8175787	0.7713322	0.8850905	0.7180086
0.0	0.03695946	0.99413633	0.95916545	0.94772875	0.9522948	0.8765883	0.96747947	0.967336	0.5723741	0.68880594
0.0	0.4052859	0.98979175	0.9603657	0.9356905	0.9605048	0.9432326	0.9495859	0.9872184	0.8608182	0.9188303
0.0	0.604948	0.98847324	0.36287132	0.9759528	0.9773082	0.7307559	0.96278906	0.9713191	0.69067854	0.5590194
0.0	0.00022604933	0.00014618212	0.013546332	0.00024366948	0.00026287066	0.00011346038	0.0033522518	0.006221136	6.643711e-05	9.9240606e-05
0.0	0.8460815	0.86319685	0.76996636	0.84465677	0.69228166	0.7574322	0.8175787	0.7713322	0.8850905	0.7180086
0.0	0.8460815	0.86319685	0.76996636	0.84465677	0.69228166	0.7574322	0.8175787	0.7713322	0.8850905	0.7180086
0.0	0.9978254	0.9999063	0.9996476	0.9996124	0.9986234	0.999666	0.99984276	0.99990726	0.99871504	0.9989034
0.0	0.9293421	0.99963844	0.9959461	0.99534625	0.9987716	0.9982839	0.9995289	0.9997248	0.9978822	0.9978789
0.0	0.8460815	0.86319685	0.76996636	0.84465677	0.69228166	0.7574322	0.8175787	0.7713322	0.8850905	0.7180086
0.0	0.8460815	0.86319685	0.76996636	0.84465677	0.69228166	0.7574322	0.8175787	0.7713322	0.8850905	0.7180086
0.0	0.8460815	0.86319685	0.76996636	0.84465677	0.69228166	0.7574322	0.8175787	0.7713322	0.8850905	0.7180086
0.0	0.49604324	0.99819994	0.92989576	0.9564134	0.9918502	0.9956	0.9959168	0.9935446	0.96818	0.9583813
0.0	0.8460815	0.86319685	0.76996636	0.84465677	0.69228166	0.7574322	0.8175787	0.7713322	0.8850905	0.7180086
0.0	0.73272336	0.9980459	0.9879957	0.69028413	0.98251224	0.96569055	0.9719517	0.9838447	0.9503851	0.8021974
0.0	0.95010626	0.99939334	0.9648454	0.9890514	0.9974235	0.9980317	0.99555016	0.9987225	0.9767989	0.971866
0.0	0.8460815	0.86319685	0.76996636	0.84465677	0.69228166	0.7574322	0.8175787	0.7713322	0.8850905	0.7180086
0.0	0.014604013	0.96532536	0.8922848	0.9091443	0.8440513	0.6186269	0.974005	0.7913008	0.6054746	0.042959493
0.0	0.8460815	0.86319685	0.76996636	0.84465677	0.69228166	0.7574322	0.8175787	0.7713322	0.8850905	0.7180086
0.0	0.8460815	0.86319685	0.76996636	0.84465677	0.69228166	0.7574322	0.8175787	0.7713322	0.8850905	0.7180086
0.0	0.052681755	0.0021658104	0.0017935921	0.0008429049	0.005360855	0.00032776673	0.0007848293	0.00024624623	0.00041127138	0.100440845
0.0	0.8460815	0.86319685	0.76996636	0.84465677	0.69228166	0.7574322	0.8175787	0.7713322	0.8850905	0.7180086
0.0	0.8460815	0.86319685	0.76996636	0.84465677	0.69228166	0.7574322	0.8175787	0.7713322	0.8850905	0.7180086
0.0	0.014202191	0.009698671	0.0031261249	0.001085085	0.03546309	0.07497631	0.0019528796	0.018643068	0.0010579288	0.0059111975
0.0	0.9894246	0.9997975	0.99879706	0.99934477	0.99938333	0.99906975	0.99949837	0.99980336	0.99897707	0.9980579
0.0	0.9293421	0.99963844	0.9959461	0.99534625	0.9987716	0.9982839	0.9995289	0.9997248	0.9978822	0.9978789
0.0	0.9894246	0.9997975	0.99879706	0.99934477	0.99938333	0.99906975	0.99949837	0.99980336	0.99897707	0.9980579
0.0	0.8022753	0.97687393	0.9668897	0.9415048	0.9680733	0.9901912	0.9930393	0.9914772	0.90534645	0.9478004
0.0	0.83619744	0.9995974	0.9865585	0.9924845	0.99665534	0.9983342	0.99815035	0.999035	0.9551351	0.98107487
0.0	0.8156263	0.99733824	0.9966755	0.96575767	0.99681914	0.9942384	0.99853826	0.99753356	0.95567465	0.947423
0.0	0.1352714	0.0072279857	0.03441114	0.01604571	0.0846548	0.060778953	0.058556583	0.07561885	0.0056795916	0.7717155
0.0	0.1352714	0.0072279857	0.03441114	0.01604571	0.0846548	0.060778953	0.058556583	0.07561885	0.0056795916	0.7717155
0.0	0.10554379	0.9980691	0.99568105	0.99202913	0.97379297	0.9259304	0.9880199	0.9937354	0.8843169	0.8185828
0.0	0.8460815	0.86319685	0.76996636	0.84465677	0.69228166	0.7574322	0.8175787	0.7713322	0.8850905	0.7180086
0.0	0.0049683284	0.7178744	0.9409554	0.43484414	0.50921834	0.09199527	0.95074517	0.9323072	0.05228646	0.44616058
0.0	0.04727982	0.27986526	0.90855616	0.0022195776	0.98412794	0.017850779	0.031261057	0.6515358	0.23506714	0.84467655
0.0	0.8460815	0.86319685	0.76996636	0.84465677	0.69228166	0.7574322	0.8175787	0.7713322	0.8850905	0.7180086
0.0	0.8460815	0.86319685	0.76996636	0.84465677	0.69228166	0.7574322	0.8175787	0.7713322	0.8850905	0.7180086
0.0	1.2020224e-05	5.1012757e-05	2.8889774e-05	2.5562515e-05	0.00012021382	0.000121531	8.0045786e-05	0.0009197692	4.921251e-06	6.715785e-05
0.0	0.0008589071	0.026851257	0.002432251	0.0042315894	0.69228166	0.002284132	0.0025789079	0.0009137966	0.00045503583	0.00041098858
0.0	0.04727982	0.2798652	0.90855616	0.0022195787	0.98412806	0.017850779	0.031261057	0.65153587	0.23506714	0.8446765
0.0	0.8460815	0.86319685	0.76996636	0.84465677	0.69228166	0.7574322	0.8175787	0.7713322	0.8850905	0.7180086
0.0	0.9978254	0.9999063	0.9996476	0.9996124	0.9986234	0.999666	0.99984276	0.99990726	0.99871504	0.9989034
0.0	0.10554379	0.9980691	0.99568105	0.99202913	0.97379297	0.9259304	0.9880199	0.9937354	0.8843169	0.8185828
0.0	0.96320134	0.9997392	0.9941704	0.99615663	0.99760544	0.9958383	0.99966335	0.99918467	0.99201465	0.9931825
0.0	0.0008589071	0.026851257	0.002432251	0.0042315894	0.69228166	0.002284132	0.002578909	0.0009137966	0.0004550363	0.00041098858
0.0	0.00018878828	0.87152153	0.0080185	7.803517e-05	0.88705015	0.0034450395	0.006808299	0.00077185495	0.00019960881	0.10096894
0.0	0.8163432	0.4961106	0.47092143	0.9844588	0.9755138	0.9711157	0.10028456	0.99356467	0.9963567	0.99745256
0.0	0.8460815	0.86319685	0.76996636	0.84465677	0.69228166	0.7574322	0.8175787	0.7713322	0.8850905	0.7180086
0.0	0.8460815	0.86319685	0.76996636	0.84465677	0.69228166	0.7574322	0.8175787	0.7713322	0.8850905	0.7180086
0.0	0.83619744	0.9995974	0.9865585	0.9924845	0.99665534	0.9983342	0.99815035	0.999035	0.9551351	0.98107487
0.0	0.8460815	0.86319685	0.76996636	0.84465677	0.69228166	0.7574322	0.8175787	0.7713322	0.8850905	0.7180086
0.0	0.98388344	0.9997818	0.9986632	0.99160624	0.9992874	0.99811757	0.9991757	0.99953616	0.99607	0.9933275
0.0	0.83619744	0.9995974	0.9865585	0.9924845	0.99665534	0.9983342	0.99815035	0.999035	0.9551351	0.98107487
0.0	0.83619744	0.9995974	0.9865585	0.9924845	0.99665534	0.9983342	0.99815035	0.999035	0.9551351	0.98107487
0.0	0.8460815	0.86319685	0.76996636	0.84465677	0.69228166	0.7574322	0.8175787	0.7713322	0.8850905	0.7180086
0.0	0.6769274	0.33923003	0.95992565	0.0017769454	0.30524668	0.006028292	0.29433703	0.5551161	0.26812488	0.014329283
0.0	0.07880871	0.77437353	0.0015192595	0.98970664	0.9601997	0.0059573934	0.04091867	0.6488977	0.95629793	0.50923955
0.0	0.00024023757	0.0043877517	0.00028584152	0.00039101238	0.004706422	0.0009882462	0.0003970278	0.00018980697	0.925397	0.28686887
0.0	0.83619744	0.9995974	0.9865585	0.9924845	0.99665534	0.9983342	0.99815035	0.999035	0.9551351	0.98107487
0.0	0.8460815	0.86319685	0.76996636	0.84465677	0.69228166	0.7574322	0.8175787	0.7713322	0.8850905	0.7180086
0.0	0.0032677725	0.011838241	0.0011051991	0.016971461	0.0055780653	0.0060586217	0.0030262666	0.67164624	0.0017036484	0.002347009
0.0	0.8460815	0.86319685	0.76996636	0.84465677	0.69228166	0.7574322	0.8175787	0.7713322	0.8850905	0.7180086
0.0	0.98387307	0.99970263	0.99861777	0.9978491	0.99889237	0.99853456	0.9986565	0.99978095	0.9990043	0.9969778
0.0	0.98387307	0.99970263	0.99861777	0.9978491	0.99889237	0.99853456	0.9986565	0.99978095	0.9990043	0.9969778
0.0	0.9978254	0.9999063	0.9996476	0.9996124	0.9986234	0.999666	0.99984276	0.99990726	0.99871504	0.9989034
0.0	1.2020224e-05	5.1012757e-05	2.888983e-05	2.5562515e-05	0.00012021382	0.000121531	8.0045786e-05	0.0009197692	4.921251e-06	6.715785e-05
0.0	0.0008589071	0.026851257	0.002432251	0.0042315894	0.69228166	0.002284132	0.002578909	0.0009137966	0.00045503583	0.00041098858
0.0	0.9978254	0.9999063	0.9996476	0.9996124	0.9986234	0.999666	0.99984276	0.99990726	0.99871504	0.9989034
0.0	1.2020224e-05	5.1012757e-05	2.8889774e-05	2.5562515e-05	0.00012021382	0.000121531	8.0045786e-05	0.0009197692	4.921251e-06	6.715785e-05
0.0	0.0008589071	0.026851257	0.002432251	0.0042315894	0.69228166	0.002284132	0.002578909	0.0009137962	0.00045503583	0.00041098858
0.0	0.98387307	0.99970263	0.99861777	0.9978491	0.99889237	0.99853456	0.9986565	0.99978095	0.9990043	0.9969778
0.0	0.9978254	0.9999063	0.9996476	0.9996124	0.9986234	0.999666	0.99984276	0.99990726	0.99871504	0.9989034
0.0	1.2020224e-05	5.1012757e-05	2.888983e-05	2.5562515e-05	0.00012021382	0.000121531	8.0045786e-05	0.0009197692	4.921251e-06	6.715785e-05
0.0	0.0008589071	0.026851268	0.0024322488	0.0042315894	0.69228166	0.002284132	0.002578909	0.0009137962	0.0004550363	0.00041098858
0.0	0.98387307	0.99970263	0.99861777	0.9978491	0.99889237	0.99853456	0.9986565	0.99978095	0.9990043	0.9969778
0.0	0.9978254	0.9999063	0.9996476	0.9996124	0.9986234	0.999666	0.99984276	0.99990726	0.99871504	0.9989034
0.0	1.2020224e-05	5.1012757e-05	2.888983e-05	2.5562515e-05	0.00012021382	0.000121531	8.0045786e-05	0.0009197692	4.921256e-06	6.715785e-05
0.0	0.0008589071	0.026851257	0.002432251	0.0042315894	0.69228166	0.002284132	0.002578909	0.0009137966	0.00045503583	0.00041098858
0.0	0.4052859	0.98979175	0.9603657	0.9356905	0.9605048	0.9432326	0.9495859	0.9872184	0.8608182	0.9188303
0.0	0.9597282	0.97415924	0.98337656	0.97725254	0.9946747	0.9870653	0.990551	0.9961746	0.8479211	0.9720258
0.0	0.94920945	0.98190504	0.99700683	0.9682711	0.9762157	0.9893271	0.9919401	0.9528963	0.75551724	0.96714973
0.0	0.018730022	0.10156647	0.25777328	0.0021085406	0.029599432	0.026512574	0.08072355	0.7248188	0.012936434	0.0068129245
0.0	0.83619744	0.9995974	0.9865585	0.9924845	0.99665534	0.9983342	0.99815035	0.999035	0.9551351	0.98107487
0.0	0.8460815	0.86319685	0.76996636	0.84465677	0.69228166	0.7574322	0.8175787	0.7713322	0.8850905	0.7180086
0.0	0.8460815	0.86319685	0.76996636	0.84465677	0.69228166	0.7574322	0.8175787	0.7713322	0.8850905	0.7180086
0.0	0.96692556	0.99990046	0.99961036	0.9990816	0.9997116	0.99859375	0.99985254	0.9997179	0.997996	0.9971348
0.0	0.8460815	0.86319685	0.76996636	0.84465677	0.69228166	0.7574322	0.8175787	0.7713322	0.8850905	0.7180086
0.0	0.0014340155	0.64040035	0.25346205	0.05216809	0.563028	0.73251134	0.048656955	0.36267334	0.0056653316	0.0074182893
0.0	0.0014340148	0.64040047	0.25346205	0.05216809	0.563028	0.73251134	0.048656933	0.36267334	0.0056653316	0.0074182893
0.0	0.0014340155	0.64040035	0.25346214	0.052168116	0.563028	0.73251134	0.048656955	0.36267325	0.0056653316	0.0074182893
0.0	0.0014340155	0.64040035	0.25346205	0.05216809	0.563028	0.7325114	0.048656933	0.36267334	0.0056653316	0.0074182893
0.0	0.0014340155	0.64040035	0.25346214	0.052168116	0.563028	0.73251134	0.048656933	0.36267334	0.0056653316	0.0074182856
0.0	0.0014340155	0.64040047	0.25346217	0.05216809	0.563028	0.73251134	0.048656933	0.36267334	0.0056653316	0.0074182893
0.0	0.0014340155	0.6404004	0.25346214	0.052168116	0.563028	0.7325113	0.048656933	0.36267325	0.0056653316	0.0074182893
0.0	0.4052859	0.98979175	0.9603657	0.93569046	0.9605048	0.9432326	0.9495859	0.9872184	0.8608184	0.9188303
0.0	0.4052859	0.98979175	0.9603657	0.93569046	0.9605048	0.9432326	0.9495859	0.9872184	0.8608184	0.9188303
0.0	0.8460815	0.86319685	0.76996636	0.84465677	0.69228166	0.75743216	0.8175787	0.77133226	0.8850905	0.7180085
0.0	0.3426926	0.46631014	0.5839836	0.7213045	0.76334286	0.5232999	0.37959927	0.17186868	0.17331824	0.5077376
0.0	0.4052859	0.98979175	0.9603657	0.93569046	0.9605048	0.9432326	0.9495859	0.9872184	0.8608184	0.9188303
0.0	0.8460815	0.86319685	0.76996636	0.84465677	0.69228166	0.75743216	0.8175787	0.77133226	0.8850905	0.7180085
0.0	0.4052859	0.98979175	0.9603657	0.93569046	0.9605048	0.9432326	0.9495859	0.9872184	0.8608184	0.9188303
0.0	0.3426926	0.46631014	0.5839836	0.7213045	0.76334286	0.5232999	0.37959927	0.17186868	0.17331824	0.5077376
0.0	0.4052859	0.98979175	0.9603657	0.93569046	0.9605048	0.9432326	0.9495859	0.9872184	0.8608184	0.9188303
0.0	0.8460815	0.86319685	0.76996636	0.84465677	0.69228166	0.75743216	0.8175787	0.77133226	0.8850905	0.7180085
0.0	0.4052859	0.98979175	0.9603657	0.93569046	0.9605048	0.9432326	0.9495859	0.9872184	0.8608184	0.9188303
0.0	0.3426926	0.46631014	0.5839836	0.7213045	0.76334286	0.5232999	0.37959927	0.17186868	0.17331824	0.5077376
0.0	0.4052859	0.98979175	0.9603657	0.93569046	0.9605048	0.9432326	0.9495859	0.9872184	0.8608184	0.9188303
0.0	0.8460815	0.86319685	0.76996636	0.84465677	0.69228166	0.75743216	0.8175787	0.77133226	0.8850905	0.7180085
0.0	0.4052859	0.98979175	0.9603657	0.93569046	0.9605048	0.9432326	0.9495859	0.9872184	0.8608184	0.9188303
0.0	0.4052859	0.98979175	0.9603657	0.93569046	0.9605048	0.9432326	0.9495859	0.9872184	0.8608184	0.9188303
0.0	0.3426926	0.46631014	0.5839836	0.7213045	0.76334286	0.5232999	0.37959927	0.17186868	0.17331824	0.5077376
0.0	0.4052859	0.98979175	0.9603657	0.93569046	0.9605048	0.9432326	0.9495859	0.9872184	0.8608184	0.9188303
0.0	0.8460815	0.86319685	0.76996636	0.84465677	0.69228166	0.75743216	0.8175787	0.77133226	0.8850905	0.7180085
0.0	0.4052859	0.98979175	0.9603657	0.93569046	0.9605048	0.9432326	0.9495859	0.9872184	0.8608184	0.9188303
0.0	0.8460815	0.86319685	0.76996636	0.84465677	0.69228166	0.75743216	0.8175787	0.77133226	0.8850905	0.7180085
0.0	0.4052859	0.98979175	0.9603657	0.93569046	0.9605048	0.9432326	0.9495859	0.9872184	0.8608184	0.9188303
0.0	0.4052859	0.98979175	0.9603657	0.9356905	0.9605048	0.9432326	0.9495859	0.9872184	0.8608182	0.9188303
0.0	0.4052859	0.98979175	0.9603657	0.9356905	0.9605048	0.9432326	0.9495859	0.9872184	0.8608182	0.9188303
0.0	0.4052859	0.98979175	0.9603657	0.93569046	0.9605048	0.9432326	0.9495859	0.9872184	0.8608184	0.9188303
0.0	0.4052859	0.98979175	0.9603657	0.9356905	0.9605048	0.9432326	0.9495859	0.9872184	0.8608182	0.9188303
0.0	0.8460815	0.86319685	0.76996636	0.84465677	0.69228166	0.75743216	0.8175787	0.77133226	0.8850905	0.7180085
0.0	0.4052859	0.98979175	0.9603657	0.9356905	0.9605048	0.9432326	0.9495859	0.9872184	0.8608182	0.9188303
0.0	0.8460815	0.86319685	0.76996636	0.84465677	0.69228166	0.75743216	0.8175787	0.77133226	0.8850905	0.7180085
0.0	0.3426926	0.46631014	0.5839836	0.7213045	0.76334286	0.5232999	0.37959927	0.17186868	0.17331824	0.5077376
0.0	0.4052859	0.98979175	0.9603657	0.93569046	0.9605048	0.9432326	0.9495859	0.9872184	0.8608184	0.9188303
0.0	0.8460815	0.86319685	0.76996636	0.84465677	0.69228166	0.75743216	0.8175787	0.77133226	0.8850905	0.7180085
0.0	0.3426926	0.46631014	0.5839836	0.7213045	0.76334286	0.5232999	0.37959927	0.17186868	0.17331824	0.5077376
0.0	0.4052859	0.98979175	0.9603657	0.93569046	0.9605048	0.9432326	0.9495859	0.9872184	0.8608184	0.9188303
0.0	0.8460815	0.86319685	0.76996636	0.84465677	0.69228166	0.75743216	0.8175787	0.77133226	0.8850905	0.7180085
0.0	0.4052859	0.98979175	0.9603657	0.93569046	0.9605048	0.9432326	0.9495859	0.9872184	0.8608184	0.9188303
0.0	0.3426926	0.46631014	0.5839836	0.7213045	0.76334286	0.5232999	0.37959927	0.17186868	0.17331824	0.5077376
0.0	0.5481442	0.9898469	0.64255476	0.95943433	0.9561514	0.9195864	0.9905798	0.8769706	0.9556226	0.8932069
0.0	0.8460815	0.86319685	0.76996636	0.84465677	0.69228166	0.7574322	0.8175787	0.7713322	0.8850905	0.7180086
0.0	0.8460815	0.86319685	0.76996636	0.84465677	0.69228166	0.7574322	0.8175787	0.7713322	0.8850905	0.7180086
0.0	0.84758884	0.9591256	0.90831983	0.9836003	0.9375382	0.9807311	0.98933977	0.90175223	0.9669279	0.9387084
0.0	0.95010626	0.99939334	0.9648454	0.9890514	0.9974235	0.9980317	0.99555016	0.9987225	0.9767989	0.971866
0.0	0.3426926	0.46631014	0.5839836	0.7213045	0.76334286	0.5232999	0.37959927	0.17186868	0.17331824	0.5077376
0.0	0.95805514	0.9998747	0.9995234	0.9984484	0.9996007	0.9980331	0.9997677	0.999708	0.9968066	0.99605644
0.0	0.9085217	0.97863114	0.9873776	0.91242754	0.97125995	0.992574	0.979742	0.99668723	0.823593	0.9608278
0.0	0.8460815	0.86319685	0.76996636	0.84465677	0.69228166	0.7574322	0.8175787	0.7713322	0.8850905	0.7180086
0.0	0.105543815	0.9980691	0.99568105	0.99202913	0.97379297	0.9259305	0.9880199	0.9937354	0.8843169	0.8185828
0.0	0.91565084	0.9997273	0.9982316	0.9890905	0.9983157	0.9974849	0.9991622	0.99966574	0.9986951	0.9976446
0.0	5.296011e-05	0.0015230429	6.450492e-05	0.0004719446	0.00012021382	0.00046933471	0.0013228852	0.010320571	3.7900452e-05	0.00071261264
0.0	0.3426926	0.46631014	0.5839836	0.7213045	0.76334286	0.5232999	0.37959927	0.17186868	0.17331824	0.5077376
0.0	0.8460815	0.86319685	0.76996636	0.84465677	0.69228166	0.7574322	0.8175787	0.7713322	0.8850905	0.7180086
0.0	0.8460815	0.86319685	0.76996636	0.84465677	0.69228166	0.7574322	0.8175787	0.7713322	0.8850905	0.7180086
0.0	0.8460815	0.86319685	0.76996636	0.84465677	0.69228166	0.7574322	0.8175787	0.7713322	0.8850905	0.7180086
0.0	0.8460815	0.86319685	0.76996636	0.84465677	0.69228166	0.7574322	0.8175787	0.7713322	0.8850905	0.7180086
0.0	0.8460815	0.86319685	0.76996636	0.8446568	0.69228166	0.7574322	0.8175787	0.77133226	0.8850905	0.71800846
0.0	0.8460815	0.86319685	0.76996636	0.84465677	0.69228166	0.7574322	0.8175787	0.7713322	0.8850905	0.7180086
0.0	0.8460815	0.86319685	0.76996636	0.84465677	0.69228166	0.7574322	0.8175787	0.7713322	0.8850905	0.7180086
0.0	0.9085216	0.97863114	0.9873776	0.91242754	0.97125983	0.992574	0.979742	0.99668723	0.823593	0.9608278
0.0	0.8460815	0.86319685	0.76996636	0.84465677	0.69228166	0.7574322	0.8175787	0.7713322	0.8850905	0.7180086
0.0	0.8460815	0.86319685	0.76996636	0.84465677	0.69228166	0.7574322	0.8175787	0.7713322	0.8850905	0.7180086
0.0	0.95147157	0.999448	0.9946314	0.996366	0.99831164	0.99066275	0.99951255	0.9992242	0.99350315	0.9887673
0.0	0.8163432	0.4961107	0.47092143	0.9844588	0.9755138	0.9711157	0.100284494	0.99356467	0.9963567	0.99745256
0.0	0.98717344	0.99961	0.9974821	0.9954591	0.9993236	0.9983644	0.9992455	0.99889034	0.99359024	0.9938175
0.0	0.9978254	0.9999063	0.9996476	0.9996124	0.9986234	0.999666	0.99984276	0.99990726	0.99871504	0.9989034
0.0	0.8460815	0.86319685	0.76996636	0.84465677	0.69228166	0.7574322	0.8175787	0.7713322	0.8850905	0.7180086
0.0	0.84787816	0.99879336	0.8685441	0.95386	0.99339724	0.99114615	0.99523205	0.99684817	0.918296	0.9748448
0.0	0.8460815	0.86319685	0.76996636	0.84465677	0.69228166	0.7574322	0.8175787	0.7713322	0.8850905	0.7180086
0.0	0.8460815	0.86319685	0.76996636	0.84465677	0.69228166	0.7574322	0.8175787	0.7713322	0.8850905	0.7180086
0.0	0.49604318	0.99819994	0.92989576	0.95641327	0.9918502	0.9956	0.9959168	0.9935446	0.96818	0.9583813
0.0	0.014202191	0.009698671	0.0031261235	0.001085085	0.03546309	0.07497631	0.0019528796	0.018643068	0.0010579288	0.0059111975
0.0	0.95010626	0.99939334	0.9648455	0.9890514	0.9974235	0.9980317	0.99555016	0.9987225	0.9767989	0.971866
0.0	0.9293421	0.99963844	0.9959461	0.99534625	0.9987716	0.9982839	0.9995289	0.9997248	0.9978822	0.9978789
0.0	0.91565084	0.9997273	0.9982316	0.9890905	0.9983157	0.9974849	0.9991622	0.99966574	0.9986951	0.9976446
0.0	0.8460815	0.86319685	0.76996636	0.84465677	0.69228166	0.7574322	0.8175787	0.7713322	0.8850905	0.7180086
0.0	0.95805514	0.9998747	0.9995234	0.9984484	0.9996007	0.9980331	0.9997677	0.999708	0.9968066	0.99605644
0.0	0.0003669537	0.00208042	0.00041625157	0.0008539358	0.014325357	0.000611976	0.004393137	0.0001602294	0.0008569158	0.0019132183
0.0	0.49604318	0.99819994	0.92989576	0.95641327	0.9918502	0.9956	0.9959168	0.9935446	0.96818	0.9583813
0.0	0.8460815	0.86319685	0.76996636	0.84465677	0.69228166	0.7574322	0.8175787	0.7713322	0.8850905	0.7180086
0.0	0.91565084	0.9997273	0.9982316	0.9890905	0.9983157	0.9974849	0.9991622	0.99966574	0.9986951	0.9976446
0.0	0.0033154213	0.0077423854	0.007119598	0.0011992422	0.023828538	0.030019352	0.004089481	0.003933849	0.0010251699	0.0029253045
0.0	0.98387307	0.99970263	0.99861777	0.9978491	0.99889237	0.99853456	0.9986565	0.99978095	0.9990043	0.9969778
0.0	0.8460815	0.86319685	0.76996636	0.84465677	0.69228166	0.7574322	0.8175787	0.7713322	0.8850905	0.7180086
0.0	0.8460815	0.86319685	0.76996636	0.84465677	0.69228166	0.7574322	0.8175787	0.7713322	0.8850905	0.7180086
0.0	0.8460815	0.86319685	0.76996636	0.84465677	0.69228166	0.7574322	0.8175787	0.7713322	0.8850905	0.7180086
0.0	0.014202191	0.009698675	0.0031261249	0.001085085	0.03546309	0.074976295	0.0019528787	0.018643068	0.0010579288	0.0059111975
0.0	0.95010626	0.99939334	0.9648455	0.9890514	0.9974235	0.9980317	0.99555016	0.9987225	0.9767989	0.971866
0.0	0.97280324	0.9995235	0.9990952	0.9990103	0.99842465	0.99548656	0.99985933	0.99955815	0.99577624	0.9855618
0.0	0.8460815	0.86319685	0.76996636	0.84465677	0.69228166	0.7574322	0.8175787	0.7713322	0.8850905	0.7180086
0.0	0.8460815	0.86319685	0.76996636	0.84465677	0.69228166	0.7574322	0.8175787	0.7713322	0.8850905	0.7180086
0.0	0.7912428	0.7523005	0.9006128	0.7367949	0.9400398	0.96275383	0.98456913	0.9763842	0.573824	0.76079047
0.0	0.95672405	0.9996941	0.9867758	0.9975891	0.9972191	0.9871862	0.99969566	0.9993832	0.99714595	0.99616003
0.0	0.8460815	0.86319685	0.76996636	0.84465677	0.69228166	0.7574322	0.8175787	0.7713322	0.8850905	0.7180086
0.0	0.8460815	0.86319685	0.76996636	0.84465677	0.69228166	0.7574322	0.8175787	0.7713322	0.8850905	0.7180086
0.0	0.95805514	0.9998747	0.9995234	0.9984484	0.9996007	0.9980331	0.9997677	0.999708	0.9968066	0.99605644
0.0	0.9978254	0.9999063	0.9996476	0.9996124	0.9986234	0.999666	0.99984276	0.99990726	0.99871504	0.9989034
0.0	0.8460815	0.86319685	0.76996636	0.84465677	0.69228166	0.7574322	0.8175787	0.7713322	0.8850905	0.7180086
0.0	0.04727982	0.2798652	0.90855616	0.0022195776	0.98412806	0.01785077	0.031261057	0.65153587	0.23506714	0.84467655
0.0	0.8460815	0.86319685	0.76996636	0.84465677	0.69228166	0.7574322	0.8175787	0.7713322	0.8850905	0.7180086
0.0	0.9978254	0.9999063	0.9996476	0.9996124	0.9986234	0.999666	0.99984276	0.99990726	0.99871504	0.9989034
0.0	0.8460815	0.86319685	0.76996636	0.84465677	0.69228166	0.7574322	0.8175787	0.7713322	0.8850905	0.7180086
0.0	1.2020224e-05	5.1012757e-05	2.8889774e-05	2.5562515e-05	0.00012021382	0.000121531	8.0045786e-05	0.0009197692	4.921256e-06	6.715785e-05
0.0	0.8460815	0.86319685	0.76996636	0.84465677	0.69228166	0.7574322	0.8175787	0.7713322	0.8850905	0.7180086
0.0	0.98717344	0.99961	0.9974821	0.9954591	0.9993236	0.9983644	0.9992455	0.99889034	0.99359024	0.9938175
0.0	0.9978254	0.9999063	0.9996476	0.9996124	0.9986234	0.999666	0.99984276	0.99990726	0.99871504	0.9989034
0.0	0.8460815	0.86319685	0.76996636	0.84465677	0.69228166	0.7574322	0.8175787	0.7713322	0.8850905	0.7180086
0.0	0.8460815	0.86319685	0.76996636	0.84465677	0.69228166	0.7574322	0.8175787	0.7713322	0.8850905	0.7180086
0.0	0.86999404	0.9992181	0.9311487	0.9808452	0.99571794	0.9916864	0.9973168	0.9977441	0.96160245	0.97994906
0.0	0.48026797	0.98339957	0.9466733	0.9305103	0.9191048	0.97965664	0.99369884	0.9300149	0.39735416	0.18048745
0.0	0.000730036	0.3565796	0.99986184	0.46765217	0.14801449	0.038911715	0.7984706	0.06726915	0.0766939	0.8134717
0.0	0.8460815	0.86319685	0.76996636	0.84465677	0.69228166	0.7574322	0.8175787	0.7713322	0.8850905	0.7180086
0.0	0.8460815	0.86319685	0.76996636	0.84465677	0.69228166	0.7574322	0.8175787	0.7713322	0.8850905	0.7180086
0.0	0.9978254	0.9999063	0.9996476	0.9996124	0.9986234	0.999666	0.99984276	0.99990726	0.99871504	0.9989034
0.0	0.8460815	0.86319685	0.76996636	0.84465677	0.69228166	0.7574322	0.8175787	0.7713322	0.8850905	0.7180086
0.0	1.2020224e-05	5.1012757e-05	2.8889774e-05	2.5562538e-05	0.00012021382	0.000121531	8.0045786e-05	0.0009197692	4.921256e-06	6.715785e-05
0.0	0.0008589071	0.026851257	0.0024322523	0.0042315894	0.69228166	0.002284132	0.002578909	0.0009137962	0.00045503583	0.00041098858
0.0	0.993834	0.9996321	0.9955909	0.9973763	0.9972236	0.9994591	0.9997491	0.9997863	0.9880846	0.9972938
0.0	0.10429196	0.45771086	0.022405645	0.067533374	0.6480312	0.59230304	0.47534797	0.6998683	0.031002017	0.27189437
0.0	0.07245776	0.5790817	0.013444277	0.07120637	0.43448198	0.48976165	0.34641564	0.58863336	0.02974952	0.16163374
0.0	0.9293421	0.99963844	0.9959461	0.99534625	0.9987716	0.9982839	0.9995289	0.9997248	0.9978822	0.9978789
0.0	0.8460815	0.86319685	0.76996636	0.84465677	0.69228166	0.7574322	0.8175787	0.7713322	0.8850905	0.7180086
0.0	0.8460815	0.86319685	0.76996636	0.84465677	0.69228166	0.7574322	0.8175787	0.7713322	0.8850905	0.7180086
0.0	0.8460815	0.86319685	0.76996636	0.84465677	0.69228166	0.7574322	0.8175787	0.7713322	0.8850905	0.7180086
0.0	0.83619744	0.9995974	0.9865585	0.9924845	0.99665534	0.9983342	0.99815035	0.999035	0.9551351	0.98107487
0.0	0.0014340155	0.64040023	0.2534619	0.052168105	0.5630281	0.73251134	0.048656933	0.36267325	0.0056653367	0.007418279
0.0	0.053680524	0.0030802302	0.010647677	0.004104252	0.07109355	0.8916209	0.006634252	0.30958894	0.014475798	0.07516227
0.0	0.49604324	0.99819994	0.92989576	0.95641327	0.9918502	0.9956	0.9959168	0.9935446	0.96818	0.9583813
0.0	0.9293421	0.99963844	0.9959461	0.99534625	0.9987716	0.9982839	0.9995289	0.9997248	0.9978822	0.9978789
0.0	0.014202191	0.009698671	0.0031261235	0.001085085	0.03546309	0.07497631	0.0019528787	0.018643068	0.0010579288	0.0059111975
0.0	7.639732e-05	0.0012588276	0.0002781105	0.0023566396	0.69228166	0.0005375712	0.0003341795	0.0022150637	0.00019836532	3.2464282e-05
0.0	0.8460815	0.86319685	0.76996636	0.84465677	0.69228166	0.7574322	0.8175787	0.7713322	0.8850905	0.7180086
0.0	0.7327235	0.9980459	0.9879957	0.69028413	0.98251224	0.96569055	0.9719517	0.9838446	0.9503851	0.8021974
0.0	0.014604035	0.96532536	0.8922848	0.9091443	0.8440513	0.6186269	0.974005	0.7913008	0.6054744	0.04295951
0.0	0.8460815	0.86319685	0.76996636	0.84465677	0.69228166	0.7574322	0.8175787	0.7713322	0.8850905	0.7180086
0.0	0.019421533	0.14965287	0.010006015	0.008146776	0.14445396	0.24721111	0.062326927	0.152536	0.009456738	0.038844533
0.0	0.8460815	0.86319685	0.76996636	0.84465677	0.69228166	0.7574322	0.8175787	0.7713322	0.8850905	0.7180086
0.0	0.9085217	0.97863114	0.9873776	0.91242754	0.97125995	0.992574	0.979742	0.99668723	0.823593	0.9608278
0.0	0.8460815	0.86319685	0.76996636	0.84465677	0.69228166	0.7574322	0.8175787	0.7713322	0.8850905	0.7180086
0.0	0.8460815	0.86319685	0.76996636	0.84465677	0.69228166	0.7574322	0.8175787	0.7713322	0.8850905	0.7180086
0.0	0.95010626	0.99939334	0.9648454	0.9890514	0.9974235	0.9980317	0.99555016	0.9987225	0.9767989	0.971866
0.0	0.8460815	0.86319685	0.76996636	0.84465677	0.69228166	0.7574322	0.8175787	0.7713322	0.8850905	0.7180086
0.0	0.026494114	0.987879	0.9667344	0.9692812	0.9471561	0.85098493	0.9916495	0.93900746	0.8672416	0.13958466
0.0	0.0008589071	0.026851268	0.002432251	0.0042315894	0.69228166	0.002284132	0.0025789079	0.0009137962	0.00045503583	0.00041098858
0.0	0.052681755	0.0021658104	0.0017935921	0.0008429049	0.005360855	0.00032776673	0.0007848293	0.000246246	0.00041127138	0.100440845
0.0	0.00022529988	2.644135e-05	0.00030840098	0.00011660336	0.0005761756	0.0009100951	0.0004992002	0.0014033815	2.2411465e-05	7.4587083e-06
0.0	0.8460815	0.86319685	0.76996636	0.84465677	0.69228166	0.7574322	0.8175787	0.7713322	0.8850905	0.7180086
0.0	0.49604318	0.99819994	0.92989564	0.95641327	0.9918502	0.9956	0.9959168	0.9935446	0.96818	0.9583813
0.0	0.9063863	0.99923193	0.91760206	0.9856948	0.99760383	0.99456775	0.9981323	0.9979539	0.95349026	0.98414487
0.0	0.8855556	0.9987049	0.99816823	0.9922178	0.9990959	0.99761945	0.9995301	0.998602	0.9730954	0.9795216
0.0	0.016013693	0.20090237	0.0003754948	0.8718054	0.0013373494	0.0009731404	0.00023253112	0.96940863	0.00011306725	0.00045072506
0.0	0.88359976	0.9992373	0.8700277	0.97880816	0.9954619	0.99240196	0.99724364	0.997157	0.9424235	0.97539335
0.0	0.9063862	0.99923193	0.91760206	0.9856948	0.99760383	0.99456775	0.9981323	0.9979539	0.95349026	0.98414487
0.0	0.0053879092	0.021621324	0.06639827	0.019662185	0.0003548945	0.00043756625	0.049709857	0.00058278197	0.012589139	0.1957502
0.0	0.87797934	0.9986552	0.99750596	0.9858224	0.9984144	0.99587786	0.99911493	0.99815613	0.9777298	0.9554503
0.0	0.0053879092	0.021621324	0.06639827	0.019662185	0.0003548945	0.00043756625	0.049709857	0.00058278197	0.012589139	0.1957502
0.0	0.8460815	0.86319685	0.76996636	0.84465677	0.69228166	0.7574322	0.8175787	0.7713322	0.8850905	0.7180086
0.0	0.9293421	0.99963844	0.9959461	0.99534625	0.9987716	0.9982839	0.9995289	0.9997248	0.9978822	0.9978789
0.0	0.9894246	0.9997975	0.99879706	0.99934477	0.99938333	0.99906975	0.99949837	0.99980336	0.99897707	0.9980579
0.0	0.9978254	0.9999063	0.9996476	0.9996124	0.9986234	0.999666	0.99984276	0.99990726	0.99871504	0.9989034
0.0	0.82832533	0.9985183	0.986604	0.9797824	0.99140394	0.9851968	0.9981304	0.9877265	0.90038925	0.8772624
0.0	0.8460815	0.86319685	0.76996636	0.84465677	0.69228166	0.7574322	0.8175787	0.7713322	0.8850905	0.7180086
0.0	0.8460815	0.86319685	0.76996636	0.84465677	0.69228166	0.7574322	0.8175787	0.7713322	0.8850905	0.7180086
0.0	0.9597282	0.97415924	0.98337656	0.97725254	0.9946747	0.9870653	0.990551	0.9961746	0.847921	0.9720258
0.0	0.94920933	0.98190504	0.99700683	0.9682711	0.9762157	0.9893271	0.9919401	0.9528963	0.7555171	0.96714973
0.0	0.8460815	0.86319685	0.76996636	0.8446568	0.69228166	0.7574322	0.8175787	0.77133226	0.8850905	0.71800846
0.0	0.0036281126	0.0059149507	0.0022767067	0.000947666	0.012869617	0.026862442	0.0074557937	0.021394964	0.00026305093	0.0026565504
0.0	0.8460815	0.86319685	0.76996636	0.8446568	0.69228166	0.7574322	0.8175787	0.77133226	0.8850905	0.71800846
0.0	0.8460815	0.86319685	0.76996636	0.8446568	0.69228166	0.7574322	0.8175787	0.77133226	0.8850905	0.71800846
0.0	0.8460815	0.86319685	0.76996636	0.8446568	0.69228166	0.7574322	0.8175787	0.77133226	0.8850905	0.71800846
0.0	0.8460815	0.86319685	0.76996636	0.8446568	0.69228166	0.7574322	0.8175787	0.77133226	0.8850905	0.71800846
0.0	0.8460815	0.86319685	0.76996636	0.84465677	0.69228166	0.75743216	0.81757873	0.77133226	0.8850905	0.71800846
0.0	0.98610735	0.9998375	0.99839586	0.99788207	0.99963677	0.9993278	0.99879944	0.999498	0.9959109	0.9944963
0.0	0.9594373	0.9998367	0.99850523	0.99892837	0.9996118	0.9989635	0.9986916	0.99948967	0.9913105	0.9954196
0.0	0.94103837	0.99983037	0.99838984	0.99765956	0.99945086	0.9985209	0.9979336	0.9993636	0.9889636	0.99097323
0.0	0.96526474	0.99984777	0.9983474	0.99852955	0.9994273	0.9989981	0.99821556	0.9993131	0.9917339	0.9956273
0.0	0.95010626	0.99939334	0.9648454	0.9890514	0.9974235	0.9980317	0.99555016	0.9987225	0.9767989	0.971866
0.0	0.017019834	0.99352866	0.9594917	0.9666871	0.9882884	0.6254472	0.9839702	0.9444646	0.4149909	0.56982446
0.0	1.1652005e-05	4.729902e-06	4.3566408e-05	3.6169895e-05	4.3154403e-05	0.00016663657	1.7130298e-05	6.567962e-05	4.585254e-05	4.212395e-05
0.0	0.95010626	0.99939334	0.9648454	0.9890514	0.9974235	0.9980317	0.99555016	0.9987225	0.9767989	0.971866
0.0	0.8460815	0.86319685	0.76996636	0.84465677	0.69228166	0.75743216	0.81757873	0.7713322	0.8850905	0.7180086
0.0	0.81288666	0.9056646	0.9958134	0.9067892	0.9281708	0.97876555	0.98867095	0.9411744	0.82613486	0.95857435
0.0	0.95010626	0.99939334	0.9648454	0.9890514	0.9974235	0.9980317	0.99555016	0.9987225	0.9767989	0.971866
0.0	0.8460815	0.86319685	0.76996636	0.84465677	0.69228166	0.75743216	0.81757873	0.7713322	0.8850905	0.7180086
0.0	0.95010626	0.99939334	0.9648454	0.9890514	0.9974235	0.9980317	0.99555016	0.9987225	0.9767989	0.971866
0.0	0.81288666	0.9056646	0.9958134	0.9067892	0.92817086	0.97876555	0.98867095	0.9411744	0.82613486	0.95857435
0.0	0.95010626	0.99939334	0.9648454	0.9890514	0.9974235	0.9980317	0.99555016	0.9987225	0.9767989	0.971866
0.0	0.95010626	0.99939334	0.9648455	0.9890514	0.9974235	0.9980317	0.99555016	0.9987225	0.9767989	0.971866
0.0	0.8460815	0.86319685	0.76996636	0.84465677	0.69228166	0.75743216	0.81757873	0.7713322	0.8850905	0.7180086
0.0	0.81288666	0.9056646	0.9958134	0.9067893	0.9281708	0.97876555	0.98867095	0.9411744	0.82613486	0.95857435
0.0	0.95010626	0.99939334	0.9648454	0.9890514	0.9974235	0.9980317	0.99555016	0.9987225	0.9767989	0.971866
0.0	0.95010626	0.99939334	0.9648454	0.9890514	0.9974235	0.9980317	0.99555016	0.9987225	0.9767989	0.971866
0.0	0.8460815	0.86319685	0.76996636	0.84465677	0.69228166	0.75743216	0.81757873	0.7713322	0.8850905	0.7180086
0.0	0.95010626	0.99939334	0.9648454	0.9890514	0.9974235	0.9980317	0.99555016	0.9987225	0.9767989	0.971866
0.0	0.81288666	0.9056646	0.9958134	0.9067893	0.9281708	0.97876555	0.98867095	0.9411744	0.8261349	0.95857435
0.0	0.95010626	0.99939334	0.9648454	0.9890514	0.9974235	0.9980317	0.99555016	0.9987225	0.9767989	0.971866
0.0	0.95010626	0.99939334	0.9648454	0.9890514	0.9974235	0.9980317	0.99555016	0.9987225	0.9767989	0.971866
0.0	0.8460815	0.86319685	0.76996636	0.84465677	0.69228166	0.75743216	0.81757873	0.7713322	0.8850905	0.7180086
0.0	0.95010626	0.99939334	0.9648454	0.9890514	0.9974235	0.9980317	0.99555016	0.9987225	0.9767989	0.971866
0.0	0.8460815	0.86319685	0.76996636	0.84465677	0.69228166	0.75743216	0.81757873	0.7713322	0.8850905	0.7180086
0.0	0.95010626	0.99939334	0.9648454	0.9890514	0.9974235	0.9980317	0.99555016	0.9987225	0.9767989	0.971866
0.0	0.95010626	0.99939334	0.9648455	0.9890514	0.9974235	0.9980317	0.99555016	0.9987225	0.9767989	0.971866
0.0	0.95010626	0.99939334	0.9648454	0.9890514	0.9974235	0.9980317	0.99555016	0.9987225	0.9767989	0.971866
0.0	0.95010626	0.99939334	0.9648454	0.9890514	0.9974235	0.9980317	0.99555016	0.9987225	0.9767989	0.971866
0.0	0.95010626	0.99939334	0.9648454	0.9890514	0.9974235	0.9980317	0.99555016	0.9987225	0.9767989	0.971866
0.0	0.8460815	0.86319685	0.76996636	0.84465677	0.69228166	0.75743216	0.81757873	0.7713322	0.8850905	0.7180086
0.0	0.95010626	0.99939334	0.9648454	0.9890514	0.9974235	0.9980317	0.99555016	0.9987225	0.9767989	0.971866
0.0	0.81288666	0.9056646	0.9958134	0.9067893	0.9281708	0.97876555	0.98867095	0.9411744	0.82613486	0.95857435
0.0	0.8460815	0.86319685	0.76996636	0.84465677	0.69228166	0.75743216	0.81757873	0.7713322	0.8850905	0.7180086
0.0	0.95010626	0.99939334	0.9648454	0.9890514	0.9974235	0.9980317	0.99555016	0.9987225	0.9767989	0.971866
0.0	0.8460815	0.86319685	0.76996636	0.84465677	0.69228166	0.75743216	0.81757873	0.7713322	0.8850905	0.7180086
0.0	0.81288666	0.9056646	0.9958134	0.9067892	0.9281708	0.97876555	0.98867095	0.9411744	0.82613486	0.95857435
0.0	0.95010626	0.99939334	0.9648454	0.9890514	0.9974235	0.9980317	0.99555016	0.9987225	0.9767989	0.971866
0.0	0.8460815	0.86319685	0.76996636	0.84465677	0.69228166	0.75743216	0.81757873	0.7713322	0.8850905	0.7180086
0.0	0.95010626	0.99939334	0.9648455	0.9890514	0.9974235	0.9980317	0.99555016	0.9987225	0.9767989	0.971866
0.0	0.81288666	0.9056646	0.9958134	0.9067893	0.9281708	0.97876555	0.98867095	0.9411744	0.82613486	0.95857435
0.0	0.019421536	0.14965287	0.0100060105	0.008146776	0.14445399	0.24721126	0.062326927	0.152536	0.0094567435	0.038844526
0.0	0.8460815	0.86319685	0.76996636	0.84465677	0.69228166	0.75743216	0.81757873	0.77133226	0.8850905	0.71800846
0.0	0.742427	0.8816833	0.8669546	0.9890261	0.9735378	0.9739112	0.9478778	0.9877246	0.7359119	0.9791789
0.0	0.019421536	0.1496529	0.0100060105	0.008146776	0.14445399	0.2472112	0.062326957	0.15253602	0.009456734	0.038844552
0.0	0.019421533	0.14965293	0.010006015	0.008146776	0.14445396	0.24721114	0.06232694	0.15253602	0.009456734	0.038844552
0.0	0.8460815	0.86319685	0.76996636	0.84465677	0.69228166	0.75743216	0.81757873	0.77133226	0.8850905	0.71800846
0.0	0.7282578	0.88070476	0.8221132	0.9877101	0.96013784	0.9743611	0.9451599	0.9876117	0.7340986	0.9794301
0.0	0.019421533	0.14965293	0.0100060105	0.008146776	0.14445396	0.24721114	0.06232694	0.15253605	0.009456738	0.038844563
0.0	0.021949051	0.19040765	0.016607642	0.011123586	0.21800238	0.33256373	0.08819954	0.21810146	0.011808535	0.04652014
0.0	0.8460815	0.86319685	0.76996636	0.84465677	0.69228166	0.75743216	0.81757873	0.77133226	0.8850905	0.71800846
0.0	0.7446046	0.8861897	0.85345477	0.9874529	0.9676567	0.97454166	0.955249	0.98894966	0.7613001	0.9825676
0.0	0.019421536	0.14965293	0.0100060105	0.008146776	0.14445399	0.24721114	0.06232694	0.15253605	0.009456734	0.038844552
0.0	0.022398794	0.18894486	0.014359386	0.010898323	0.18909526	0.34326896	0.08168629	0.21438599	0.013509367	0.044666685
0.0	0.022398794	0.18894486	0.014359372	0.010898328	0.18909518	0.34326902	0.081686266	0.21438614	0.013509367	0.044666696
0.0	0.8460815	0.86319685	0.76996636	0.84465677	0.69228166	0.75743216	0.81757873	0.77133226	0.8850905	0.71800846
0.0	0.7251732	0.8550373	0.8247779	0.98861283	0.9684788	0.97485596	0.96355957	0.9883433	0.75028753	0.98144996
0.0	0.022354795	0.2174756	0.015079334	0.010355331	0.1877437	0.31541672	0.08757127	0.24380277	0.013400853	0.053978696
0.0	0.027263993	0.24711807	0.013743762	0.013512456	0.23881057	0.30581364	0.08388711	0.27513036	0.011929324	0.04715259
0.0	0.8460815	0.86319685	0.76996636	0.84465677	0.69228166	0.75743216	0.81757873	0.77133226	0.8850905	0.71800846
0.0	0.024493534	0.20051134	0.014445897	0.0102766985	0.18202695	0.31889415	0.07674904	0.2297448	0.0126664	0.049769387
0.0	0.8460815	0.86319685	0.76996636	0.84465677	0.69228166	0.75743216	0.81757873	0.77133226	0.8850905	0.71800846
0.0	0.019421536	0.14965288	0.0100060105	0.008146776	0.14445396	0.24721114	0.062326927	0.15253603	0.0094567435	0.038844526
0.0	0.5618191	0.99888533	0.9791062	0.978449	0.99709225	0.9842539	0.9938362	0.9968587	0.8731815	0.9547709
0.0	0.56181896	0.99888533	0.9791062	0.978449	0.99709225	0.9842539	0.9938362	0.9968587	0.87318146	0.95477086
0.0	0.56181914	0.99888533	0.9791062	0.978449	0.99709225	0.9842539	0.9938362	0.9968587	0.8731815	0.9547709
0.0	0.8460815	0.86319685	0.76996636	0.84465677	0.69228166	0.75743216	0.81757873	0.77133226	0.8850905	0.71800846
0.0	0.72240347	0.86537206	0.83836055	0.98852354	0.95856726	0.97141224	0.9491089	0.9880789	0.67891824	0.9768826
0.0	0.019421536	0.14965293	0.0100060105	0.008146776	0.14445399	0.2472112	0.062326927	0.15253606	0.009456734	0.038844552
0.0	0.8460815	0.86319685	0.76996636	0.84465677	0.69228166	0.75743216	0.81757873	0.77133226	0.8850905	0.71800846
0.0	0.6401426	0.8248441	0.77558213	0.983788	0.9432262	0.958554	0.92264146	0.9823187	0.54022694	0.963112
0.0	0.019421536	0.1496529	0.0100060105	0.008146776	0.14445399	0.24721114	0.062326927	0.152536	0.009456738	0.038844533
0.0	0.019421536	0.14965287	0.0100060105	0.008146776	0.14445399	0.24721123	0.062326927	0.15253602	0.009456738	0.038844533
0.0	0.8460815	0.86319685	0.76996636	0.84465677	0.69228166	0.75743216	0.81757873	0.77133226	0.8850905	0.71800846
0.0	0.6401427	0.82484406	0.7755822	0.983788	0.9432262	0.958554	0.92264146	0.9823187	0.540227	0.963112
0.0	0.04727982	0.27986524	0.90855616	0.0022195776	0.98412806	0.017850779	0.031261057	0.65153587	0.23506708	0.84467655
0.0	0.8460815	0.86319685	0.76996636	0.84465677	0.69228166	0.7574322	0.8175787	0.7713322	0.8850905	0.7180086
0.0	0.9978254	0.9999063	0.9996476	0.9996124	0.9986234	0.999666	0.99984276	0.99990726	0.99871504	0.9989034
0.0	0.005907668	0.024695955	0.0097139105	0.005115367	0.011013446	0.6730902	0.0070495415	0.027105866	0.00020765983	0.004091086
0.0	0.9085217	0.97863114	0.9873776	0.91242754	0.97125995	0.992574	0.979742	0.99668723	0.82359296	0.9608278
0.0	0.8460815	0.86319685	0.76996636	0.84465677	0.69228166	0.7574322	0.8175787	0.7713322	0.8850905	0.7180086
0.0	0.8460815	0.86319685	0.76996636	0.84465677	0.69228166	0.7574322	0.8175787	0.7713322	0.8850905	0.7180086
0.0	0.8460815	0.86319685	0.76996636	0.84465677	0.69228166	0.7574322	0.8175787	0.7713322	0.8850905	0.7180086
0.0	0.8460815	0.86319685	0.76996636	0.84465677	0.69228166	0.7574322	0.8175787	0.7713322	0.8850905	0.7180086
0.0	0.84758884	0.9591256	0.90831983	0.9836003	0.9375382	0.9807311	0.98933977	0.90175223	0.96692777	0.9387084
0.0	0.5481442	0.9898469	0.64255476	0.95943433	0.9561514	0.9195864	0.9905798	0.8769706	0.9556226	0.8932069
0.0	0.8460815	0.86319685	0.76996636	0.84465677	0.69228166	0.7574322	0.8175787	0.7713322	0.8850905	0.7180086
0.0	0.8460815	0.86319685	0.76996636	0.84465677	0.69228166	0.7574322	0.8175787	0.7713322	0.8850905	0.7180086
0.0	0.8475888	0.9591256	0.90831983	0.9836003	0.9375382	0.9807311	0.98933977	0.90175223	0.9669279	0.9387084
0.0	0.5481442	0.9898469	0.64255476	0.95943433	0.9561514	0.9195864	0.9905798	0.8769706	0.9556226	0.8932069
0.0	0.0013246774	0.95734817	0.96493226	0.6731253	0.54213464	0.2394242	0.93069583	0.997843	0.73342335	0.598076
0.0	0.2862204	0.8938924	0.15940034	0.35050622	0.26192886	0.13257259	0.87438554	0.1678608	0.6811281	0.14632209
0.0	0.019421536	0.1496529	0.0100060105	0.008146776	0.14445396	0.24721126	0.062326927	0.15253599	0.009456734	0.038844526
0.0	0.8460815	0.86319685	0.76996636	0.84465677	0.69228166	0.7574322	0.8175787	0.7713322	0.8850905	0.7180086
0.0	0.014202191	0.009698671	0.0031261249	0.001085085	0.03546309	0.07497631	0.0019528787	0.018643068	0.0010579288	0.0059111975
0.0	0.9978254	0.9999063	0.9996476	0.9996124	0.9986234	0.999666	0.99984276	0.99990726	0.99871504	0.9989034
0.0	0.8460815	0.86319685	0.76996636	0.84465677	0.69228166	0.7574322	0.8175787	0.7713322	0.8850905	0.7180086
0.0	0.91859686	0.99970824	0.9971722	0.9953052	0.99917346	0.9983999	0.9954555	0.9990607	0.98445684	0.98635393
0.0	0.88272285	0.99975747	0.99317753	0.99580055	0.9981254	0.99880207	0.9988869	0.99934715	0.9728679	0.98746955
0.0	0.0018790702	0.013169093	0.008052868	0.001716957	0.2842223	0.08787527	0.010088268	0.018659433	0.000883611	0.002026061
0.0	0.0062863836	0.0029757046	0.60654587	0.00028581207	0.0037119281	0.00041293644	0.05707151	0.0005182034	0.0001246693	0.00013734953
0.0	0.8460815	0.86319685	0.76996636	0.84465677	0.69228166	0.7574322	0.8175787	0.7713322	0.8850905	0.7180086
0.0	0.0062863836	0.0029757046	0.60654587	0.00028581207	0.0037119281	0.00041293644	0.05707151	0.0005182034	0.0001246693	0.00013734953
0.0	0.0062863836	0.0029757046	0.60654587	0.00028581207	0.0037119281	0.00041293644	0.05707151	0.0005182034	0.0001246693	0.00013734953
0.0	1.4909277e-05	0.00083396427	0.003517873	0.00028247217	0.00041436352	0.0007417172	0.0007781394	0.03552896	0.0008450384	0.0015990554
0.0	0.105543815	0.9980691	0.99568105	0.99202913	0.97379297	0.9259305	0.9880199	0.9937354	0.8843169	0.8185828
0.0	0.8460815	0.86319685	0.76996636	0.84465677	0.69228166	0.7574322	0.8175787	0.7713322	0.8850905	0.7180086
0.0	0.0016535737	7.97955e-05	0.00036349284	0.00010716894	0.0002649033	0.0028282285	0.008306147	0.0005989824	2.312216e-05	2.8912953e-05
0.0	0.84787816	0.99879336	0.86854416	0.95386	0.99339724	0.99114615	0.99523205	0.99684817	0.918296	0.9748448
0.0	0.84787816	0.99879336	0.86854416	0.9538601	0.99339724	0.99114615	0.99523205	0.99684817	0.918296	0.9748448
0.0	0.73272336	0.9980459	0.9879957	0.69028413	0.98251224	0.96569055	0.9719517	0.9838446	0.9503851	0.8021974
0.0	0.48142803	0.9866384	0.83747745	0.9150485	0.9574055	0.9415797	0.8982661	0.88473034	0.7858555	0.5445451
0.0	0.024077553	0.78418463	0.024953475	0.91869724	0.4148406	0.367116	0.055366702	0.99459076	0.39297655	0.55976784
0.0	0.49604312	0.99819994	0.92989564	0.95641327	0.9918502	0.9956	0.9959168	0.9935446	0.96818	0.9583813
0.0	0.88279605	0.99745136	0.9777274	0.9336133	0.9965378	0.98625517	0.99386626	0.9965814	0.9416206	0.9622733
0.0	0.7260401	0.9820301	0.99658465	0.8403197	0.92460537	0.9536096	0.95931387	0.99707055	0.40708956	0.8615262
0.0	0.8460815	0.86319685	0.76996636	0.84465677	0.69228166	0.7574322	0.8175787	0.7713322	0.8850905	0.7180086
0.0	0.83619744	0.9995974	0.9865585	0.9924845	0.99665534	0.9983342	0.99815035	0.999035	0.9551351	0.98107487
0.0	0.8460815	0.86319685	0.76996636	0.84465677	0.69228166	0.7574322	0.8175787	0.7713322	0.8850905	0.7180086
0.0	0.014202191	0.009698671	0.0031261235	0.001085085	0.03546309	0.074976295	0.0019528796	0.018643068	0.0010579288	0.0059111975
0.0	0.8460815	0.86319685	0.76996636	0.84465677	0.69228166	0.7574322	0.8175787	0.7713322	0.8850905	0.7180086
0.0	0.8460815	0.86319685	0.76996636	0.84465677	0.69228166	0.7574322	0.8175787	0.7713322	0.8850905	0.7180086
0.0	0.8460815	0.86319685	0.76996636	0.84465677	0.69228166	0.7574322	0.8175787	0.7713322	0.8850905	0.7180086
0.0	0.22606914	0.9647947	0.5505013	0.8323997	0.93445706	0.86518484	0.92366916	0.7716891	0.06618004	0.12564957
0.0	0.82832533	0.9985183	0.986604	0.9797823	0.99140394	0.9851968	0.9981304	0.9877265	0.90038913	0.87726235
0.0	0.7126594	0.99627656	0.9655536	0.95996135	0.9903414	0.9818347	0.99337727	0.9779238	0.54956084	0.8218914
0.0	0.82832533	0.9985183	0.986604	0.9797824	0.99140394	0.9851968	0.9981304	0.9877265	0.90038913	0.8772624
0.0	0.8460815	0.86319685	0.76996636	0.84465677	0.69228166	0.75743216	0.81757873	0.77133226	0.8850905	0.71800846
0.0	0.98647714	0.99981123	0.99947053	0.9989906	0.99947625	0.9991805	0.9993843	0.9998479	0.9994784	0.9983662
0.0	0.024337413	0.8263445	0.0040251934	0.044373374	0.1909455	0.015984887	0.095954664	0.5446396	0.006693187	0.01119188
0.0	0.99498874	0.99990845	0.99968076	0.9997346	0.9997665	0.9994142	0.99982834	0.99985206	0.9996698	0.9991302
0.0	0.9987269	0.9999343	0.99980944	0.9997851	0.99925524	0.9997315	0.99989784	0.9999211	0.99935883	0.99932706
0.0	0.443187	0.06608003	0.0007549019	0.0054215156	0.898735	0.002961205	0.9904806	0.9940982	0.8929695	0.011714184
0.0	0.1809828	0.9889466	0.83906895	0.69405776	0.9092218	0.97839534	0.881152	0.97389257	0.94615966	0.8599626
0.0	0.8460815	0.86319685	0.76996636	0.84465677	0.69228166	0.7574322	0.8175787	0.7713322	0.8850905	0.7180086
0.0	0.014202191	0.009698671	0.0031261249	0.001085085	0.03546309	0.074976295	0.0019528787	0.018643068	0.0010579288	0.0059111975
0.0	0.00028724133	0.07486626	4.7984075e-05	0.00021825517	0.9729497	0.0047985474	0.24327831	0.16565572	0.1623871	0.117545195
0.0	0.90342593	0.9997583	0.99255365	0.9963278	0.9984816	0.9988587	0.99894935	0.99921966	0.9760568	0.9861898
0.0	0.38759726	0.9595654	0.44318616	0.7551093	0.007552372	0.9964562	0.97810924	0.9181026	0.87421703	0.120341174
0.0	0.9978254	0.9999063	0.9996476	0.9996124	0.9986234	0.999666	0.99984276	0.99990726	0.99871504	0.9989034
0.0	0.04727982	0.27986515	0.90855616	0.0022195787	0.98412806	0.01785077	0.031261057	0.6515358	0.23506708	0.8446765
0.0	0.8460815	0.86319685	0.76996636	0.84465677	0.69228166	0.7574322	0.8175787	0.7713322	0.8850905	0.7180086
0.0	0.8460815	0.86319685	0.76996636	0.84465677	0.69228166	0.7574322	0.8175787	0.7713322	0.8850905	0.7180086
0.0	0.97280324	0.9995235	0.9990952	0.9990103	0.99842465	0.99548656	0.99985933	0.99955815	0.99577624	0.9855618
0.0	0.84787804	0.99879336	0.8685441	0.9538601	0.99339724	0.99114627	0.99523205	0.99684817	0.918296	0.9748448
0.0	0.9978254	0.9999063	0.9996476	0.9996124	0.9986234	0.999666	0.99984276	0.99990726	0.99871504	0.9989034
0.0	0.00025544417	0.0011143703	0.0015428535	0.00029488487	0.0020820352	0.00047323207	0.0012849921	0.056020204	0.0001305591	0.0030132085
0.0	0.9293421	0.99963844	0.9959461	0.99534625	0.9987716	0.9982839	0.9995289	0.9997248	0.9978822	0.9978789
0.0	0.8460815	0.86319685	0.76996636	0.84465677	0.69228166	0.7574322	0.8175787	0.7713322	0.8850905	0.7180086
0.0	0.5112467	0.99500614	0.9667439	0.88988817	0.9864748	0.94459134	0.9838935	0.9926502	0.9455738	0.93666375
0.0	0.51124674	0.99500614	0.9667439	0.88988805	0.9864748	0.94459134	0.9838935	0.9926502	0.9455738	0.93666375
0.0	0.9293421	0.99963844	0.9959461	0.99534625	0.9987716	0.9982839	0.9995289	0.9997248	0.9978822	0.9978789
0.0	0.9293421	0.99963844	0.9959461	0.99534625	0.9987716	0.9982839	0.9995289	0.9997248	0.9978822	0.9978789
0.0	0.04727981	0.2798652	0.90855616	0.0022195787	0.98412806	0.01785077	0.03126106	0.65153587	0.23506714	0.84467655
0.0	0.98717344	0.99961	0.9974821	0.9954591	0.9993236	0.9983644	0.9992455	0.99889034	0.99359024	0.9938175
0.0	0.8460815	0.86319685	0.76996636	0.84465677	0.69228166	0.7574322	0.8175787	0.7713322	0.8850905	0.7180086
0.0	0.9978254	0.9999063	0.9996476	0.9996124	0.9986234	0.999666	0.99984276	0.99990726	0.99871504	0.9989034
0.0	0.8460815	0.86319685	0.76996636	0.84465677	0.69228166	0.7574322	0.8175787	0.7713322	0.8850905	0.7180086
0.0	1.2020224e-05	5.1012757e-05	2.8889774e-05	2.5562515e-05	0.00012021382	0.000121531	8.0045786e-05	0.0009197692	4.921256e-06	6.715785e-05
0.0	0.04727981	0.2798652	0.90855616	0.0022195787	0.98412794	0.01785077	0.03126106	0.65153587	0.23506708	0.84467655
0.0	0.9931625	0.99963653	0.99701536	0.9975479	0.99807835	0.9964085	0.999841	0.99905473	0.99614197	0.9827474
0.0	0.8460815	0.86319685	0.76996636	0.84465677	0.69228166	0.7574322	0.8175787	0.7713322	0.8850905	0.7180086
0.0	0.9978254	0.9999063	0.9996476	0.9996124	0.9986234	0.999666	0.99984276	0.99990726	0.99871504	0.9989034
0.0	0.8460815	0.86319685	0.76996636	0.84465677	0.69228166	0.7574322	0.8175787	0.7713322	0.8850905	0.7180086
0.0	1.2020224e-05	5.1012757e-05	2.888983e-05	2.5562515e-05	0.00012021382	0.000121531	8.0045786e-05	0.0009197692	4.921251e-06	6.715785e-05
0.0	0.4960433	0.99819994	0.92989576	0.95641327	0.9918502	0.9956	0.9959168	0.9935446	0.96818	0.9583813
0.0	0.014202191	0.009698671	0.0031261249	0.001085085	0.03546309	0.074976295	0.0019528787	0.018643068	0.0010579288	0.0059111975
0.0	0.8460815	0.86319685	0.76996636	0.84465677	0.69228166	0.7574322	0.8175787	0.7713322	0.8850905	0.7180086
0.0	0.8460815	0.86319685	0.76996636	0.84465677	0.69228166	0.7574322	0.8175787	0.7713322	0.8850905	0.7180086
0.0	0.8460815	0.86319685	0.76996636	0.84465677	0.69228166	0.7574322	0.8175787	0.7713322	0.8850905	0.7180086
0.0	0.4052859	0.98979175	0.9603657	0.93569046	0.9605048	0.9432326	0.9495859	0.9872184	0.8608184	0.9188303
0.0	0.98861665	0.9997161	0.99948585	0.9990445	0.9994289	0.9988329	0.99912983	0.99979836	0.9990928	0.9976069
0.0	0.9597518	0.9577706	0.9956648	0.9392829	0.99418396	0.9971552	0.9903245	0.995181	0.9258726	0.9611293
0.0	0.92536116	0.98365676	0.99093074	0.958903	0.9917292	0.99556446	0.9884343	0.99893826	0.8693074	0.9734211
0.0	0.02346613	0.048819702	0.02580823	0.0067252764	0.07201092	0.09979504	0.052440263	0.14477512	0.0056994287	0.034950662
0.0	0.030277414	0.019903531	0.0741164	0.0041186023	0.23741041	0.15528286	0.0057154405	0.04422999	0.0013983751	0.009945725
0.0	0.00022800874	0.0013156139	0.9900017	0.00071819266	0.06705724	0.05544555	0.85900867	0.00015487733	0.0008738563	0.009941481
0.0	0.8460815	0.86319685	0.76996636	0.84465677	0.69228166	0.7574322	0.8175787	0.7713322	0.8850905	0.7180086
0.0	0.8460815	0.86319685	0.76996636	0.84465677	0.69228166	0.7574322	0.8175787	0.7713322	0.8850905	0.7180086
0.0	0.001087604	0.0003374442	0.0005349776	0.00019180238	0.0028340858	0.004731678	0.00026744558	0.00070821884	0.00011776795	0.00044473505
0.0	0.9635484	0.9996829	0.9981172	0.99677926	0.99901175	0.99876523	0.99965465	0.99975735	0.99812657	0.9982254
0.0	0.8460815	0.86319685	0.76996636	0.84465677	0.69228166	0.7574322	0.8175787	0.7713322	0.8850905	0.7180086
0.0	0.8460815	0.86319685	0.76996636	0.84465677	0.69228166	0.7574322	0.8175787	0.7713322	0.8850905	0.7180086
0.0	0.00022604933	0.00014618212	0.013546332	0.00024366948	0.00026287066	0.00011346038	0.0033522518	0.0062211333	6.643711e-05	9.92407e-05
0.0	0.9894246	0.9997975	0.99879706	0.99934477	0.99938333	0.99906975	0.99949837	0.99980336	0.99897707	0.9980579
0.0	0.8460815	0.86319685	0.76996636	0.84465677	0.69228166	0.7574322	0.8175787	0.7713322	0.8850905	0.7180086
0.0	0.8460815	0.86319685	0.76996636	0.84465677	0.69228166	0.7574322	0.8175787	0.7713322	0.8850905	0.7180086
0.0	0.0022643232	0.01921704	0.0152185345	0.002045832	0.00833609	0.010403664	0.018121382	0.0434768	0.008056578	0.006045791
0.0	0.0022643232	0.019217031	0.0152185345	0.002045832	0.00833609	0.010403664	0.018121386	0.04347682	0.008056578	0.006045791
0.0	0.91565084	0.9997273	0.9982316	0.9890905	0.9983157	0.9974849	0.9991622	0.99966574	0.9986951	0.9976446
0.0	0.014202191	0.009698671	0.0031261249	0.001085085	0.03546309	0.074976295	0.0019528796	0.018643068	0.0010579288	0.0059111975
0.0	0.014202191	0.009698671	0.0031261249	0.001085085	0.03546309	0.074976295	0.0019528787	0.018643068	0.0010579288	0.0059111975
0.0	0.91565084	0.9997273	0.9982316	0.9890905	0.9983157	0.9974849	0.9991622	0.99966574	0.9986951	0.9976446
0.0	0.8460815	0.86319685	0.76996636	0.84465677	0.69228166	0.7574322	0.8175787	0.7713322	0.8850905	0.7180086
0.0	0.9978254	0.9999063	0.9996476	0.9996124	0.9986234	0.999666	0.99984276	0.99990726	0.99871504	0.9989034
0.0	0.8460815	0.86319685	0.76996636	0.84465677	0.69228166	0.7574322	0.8175787	0.7713322	0.8850905	0.7180086
0.0	0.001247113	0.9084603	0.0053930883	6.7693196e-05	0.53137517	0.003593408	0.0011537634	0.000342839	0.00032032852	3.5199948e-05
0.0	4.762239e-05	0.9319375	0.000108106455	0.014477703	0.6904399	0.0015380541	0.029916016	0.0005191373	5.7540154e-05	0.0046543833
0.0	0.9981129	0.99992335	0.9996898	0.9997234	0.99886715	0.9997043	0.99988425	0.99991703	0.99906117	0.9992015
0.0	0.8460815	0.86319685	0.76996636	0.84465677	0.69228166	0.7574322	0.8175787	0.7713322	0.8850905	0.7180086
0.0	0.001247113	0.9084603	0.0053930883	6.7693196e-05	0.53137517	0.003593408	0.0011537634	0.000342839	0.00032032852	3.5199948e-05
0.0	0.0072118463	0.00025463908	0.84745896	0.020221168	0.0001465517	0.00017716916	0.15058538	0.00897228	0.02136137	0.0013351713
0.0	0.993834	0.9996321	0.9955909	0.9973763	0.9972236	0.9994591	0.9997491	0.9997863	0.9880846	0.9972938
0.0	0.97280324	0.9995235	0.9990952	0.9990103	0.99842465	0.99548656	0.99985933	0.99955815	0.99577624	0.9855618
0.0	0.8460815	0.86319685	0.76996636	0.84465677	0.69228166	0.7574322	0.8175787	0.7713322	0.8850905	0.7180086
0.0	7.639732e-05	0.0012588276	0.0002781105	0.0023566396	0.69228166	0.0005375712	0.0003341795	0.0022150637	0.00019836532	3.2464282e-05
0.0	0.4052859	0.98979175	0.9603657	0.9356905	0.9605048	0.9432326	0.9495859	0.9872184	0.8608182	0.9188303
0.0	0.059248645	0.01743674	0.0019721386	0.50221413	0.15895937	0.2124208	0.013996873	0.28211346	0.318853	0.01826863
0.0	0.9943996	0.99969447	0.995501	0.99784935	0.99730456	0.9994906	0.9997553	0.9997651	0.98933065	0.99742484
0.0	0.9940003	0.99991596	0.9992415	0.99927086	0.99960583	0.99949574	0.99960953	0.99977654	0.99762875	0.9974942
0.0	0.8460815	0.86319685	0.76996636	0.84465677	0.69228166	0.7574322	0.8175787	0.7713322	0.8850905	0.7180086
0.0	0.015394673	0.013022592	0.003411788	0.001397126	0.042636406	0.0818666	0.002490252	0.019560512	0.0012308324	0.0059111975
0.0	0.4052859	0.98979175	0.9603657	0.9356905	0.9605048	0.9432326	0.9495859	0.9872184	0.8608182	0.9188303
0.0	0.4052859	0.98979175	0.9603657	0.93569046	0.9605048	0.9432326	0.9495859	0.9872184	0.8608184	0.9188303
0.0	0.019135319	0.25791767	0.20512006	0.13624176	0.9475452	0.9238506	0.403028	0.76930374	0.024885256	0.046288986
0.0	0.06436798	0.40747875	0.016756829	0.04059418	0.39339086	0.49195683	0.20408046	0.6103749	0.024300762	0.1975639
0.0	0.4052859	0.98979175	0.9603657	0.9356905	0.9605048	0.9432326	0.9495859	0.9872184	0.8608182	0.9188303
0.0	0.019421536	0.1496529	0.0100060105	0.008146776	0.14445399	0.2472112	0.06232697	0.15253606	0.009456734	0.038844552
0.0	0.95010626	0.99939334	0.9648454	0.9890514	0.9974235	0.9980317	0.99555016	0.9987225	0.9767989	0.971866
0.0	0.95010626	0.99939334	0.9648454	0.9890514	0.9974235	0.9980317	0.99555016	0.9987225	0.9767989	0.971866
0.0	0.49604324	0.99819994	0.92989564	0.95641327	0.9918502	0.9956	0.9959168	0.9935446	0.96818	0.9583813
0.0	0.9293421	0.99963844	0.9959461	0.99534625	0.9987716	0.9982839	0.9995289	0.9997248	0.9978822	0.9978789
0.0	0.7327234	0.9980459	0.9879957	0.6902843	0.98251224	0.96569055	0.9719517	0.9838446	0.9503851	0.8021974
0.0	0.019421536	0.14965293	0.0100060105	0.008146776	0.14445396	0.2472112	0.062326957	0.15253605	0.009456734	0.038844533
0.0	0.019421533	0.14965293	0.0100060105	0.008146776	0.14445396	0.24721114	0.062326957	0.15253605	0.009456738	0.038844533
0.0	0.877254	0.9991055	0.9101752	0.97109115	0.9951945	0.9930178	0.99545455	0.9973054	0.939142	0.97949517
0.0	0.8513752	0.9983936	0.9980083	0.9802525	0.9980186	0.99579537	0.99898237	0.99821424	0.9673556	0.9702635
0.0	0.0022584004	0.006217835	0.0012545222	0.0098688435	0.0042102747	0.30544174	0.37067783	0.0008976216	0.01991949	0.90259844
0.0	0.0022584004	0.006217835	0.0012545222	0.0098688435	0.0042102747	0.30544174	0.37067783	0.0008976216	0.01991949	0.90259844
0.0	0.047328267	0.25306872	0.4284048	0.5689372	0.15913859	0.63030773	0.91628313	0.5405412	0.03327282	0.99156255
0.0	0.8460815	0.86319685	0.76996636	0.84465677	0.69228166	0.7574322	0.8175787	0.7713322	0.8850905	0.7180086
0.0	0.8460815	0.86319685	0.76996636	0.84465677	0.69228166	0.7574322	0.8175787	0.7713322	0.8850905	0.7180086
0.0	0.8460815	0.86319685	0.76996636	0.84465677	0.69228166	0.7574322	0.8175787	0.7713322	0.8850905	0.7180086
0.0	0.95010626	0.99939334	0.9648454	0.9890514	0.9974235	0.9980317	0.99555016	0.9987225	0.9767989	0.971866
0.0	0.8460815	0.86319685	0.76996636	0.84465677	0.69228166	0.7574322	0.8175787	0.7713322	0.8850905	0.7180086
0.0	0.95010626	0.99939334	0.9648454	0.9890514	0.9974235	0.9980317	0.99555016	0.9987225	0.9767989	0.971866
0.0	0.19676356	0.96730494	0.8571365	0.9627159	0.6900675	0.9777958	0.90257275	0.9872794	0.5875588	0.8496454
0.0	0.87028325	0.9989874	0.9978638	0.99154925	0.9974172	0.995337	0.9985018	0.99954295	0.9972474	0.991732
0.0	0.98912	0.99977976	0.99948347	0.9990393	0.99946123	0.9991779	0.99933773	0.99985063	0.99943906	0.9982747
0.0	0.8871177	0.999548	0.9946392	0.9921434	0.9985856	0.9971494	0.9923705	0.998692	0.9710924	0.9808715
0.0	0.8460815	0.86319685	0.76996636	0.84465677	0.69228166	0.7574322	0.8175787	0.7713322	0.8850905	0.7180086
0.0	0.002303687	0.0007000336	0.0011295544	0.0006355173	0.008597366	0.012283859	0.0004740414	0.0012547708	0.00030819993	0.0009647511
0.0	0.8460815	0.86319685	0.76996636	0.84465677	0.69228166	0.7574322	0.8175787	0.7713322	0.8850905	0.7180086
0.0	0.84787804	0.99879336	0.8685441	0.95386	0.99339724	0.99114627	0.99523205	0.99684817	0.91829586	0.9748448
0.0	0.84787804	0.99879336	0.8685441	0.9538601	0.99339724	0.99114627	0.99523205	0.99684817	0.918296	0.9748448
0.0	0.84787816	0.99879336	0.86854416	0.95386	0.99339724	0.99114615	0.99523205	0.99684817	0.918296	0.9748448
0.0	0.7516043	0.9563349	0.93199176	0.9015156	0.95699495	0.98667425	0.98529136	0.9897725	0.86058074	0.9157189
0.0	0.8460815	0.86319685	0.76996636	0.84465677	0.69228166	0.7574322	0.8175787	0.7713322	0.8850905	0.7180086
0.0	0.8460815	0.86319685	0.76996636	0.84465677	0.69228166	0.7574322	0.8175787	0.7713322	0.8850905	0.7180086
0.0	0.04727982	0.2798652	0.90855616	0.0022195776	0.98412794	0.01785077	0.031261057	0.65153587	0.23506708	0.84467655
0.0	0.8460815	0.86319685	0.76996636	0.84465677	0.69228166	0.7574322	0.8175787	0.7713322	0.8850905	0.7180086
0.0	0.8460815	0.86319685	0.76996636	0.84465677	0.69228166	0.7574322	0.8175787	0.7713322	0.8850905	0.7180086
0.0	0.00011922647	7.958553e-05	0.0006588613	0.0019664846	5.5059234e-05	0.00025332466	0.0035818748	0.00019716322	3.641382e-05	5.681936e-05
0.0	0.8460815	0.86319685	0.76996636	0.84465677	0.69228166	0.7574322	0.8175787	0.7713322	0.8850905	0.7180086
0.0	0.8460815	0.86319685	0.76996636	0.84465677	0.69228166	0.7574322	0.8175787	0.7713322	0.8850905	0.7180086
0.0	0.4960434	0.99819994	0.92989576	0.95641327	0.9918502	0.9956	0.9959168	0.9935446	0.96818	0.9583813
0.0	0.95010626	0.99939334	0.9648455	0.9890514	0.9974235	0.9980317	0.99555016	0.9987225	0.9767989	0.971866
0.0	0.8460815	0.86319685	0.76996636	0.84465677	0.69228166	0.7574322	0.8175787	0.7713322	0.8850905	0.7180086
0.0	7.639732e-05	0.0012588276	0.0002781105	0.0023566396	0.69228166	0.0005375712	0.0003341795	0.0022150637	0.00019836532	3.246431e-05
0.0	0.0026353726	0.01831655	0.025084436	0.005393713	0.018699866	0.03205684	0.01869222	0.05066127	0.003956155	0.014893772
0.0	0.8460815	0.86319685	0.76996636	0.8446568	0.69228166	0.7574322	0.8175787	0.77133226	0.8850905	0.71800846
0.0	0.49604324	0.99819994	0.92989576	0.95641327	0.9918502	0.9956	0.9959168	0.9935446	0.96818	0.9583813
0.0	0.9978254	0.9999063	0.9996476	0.9996124	0.9986234	0.999666	0.99984276	0.99990726	0.99871504	0.9989034
0.0	0.8460815	0.86319685	0.76996636	0.84465677	0.69228166	0.7574322	0.8175787	0.7713322	0.8850905	0.7180086
0.0	0.10554375	0.9980691	0.99568105	0.99202913	0.97379297	0.9259304	0.9880199	0.9937354	0.8843169	0.8185828
0.0	0.10554375	0.9980691	0.99568105	0.99202913	0.97379297	0.9259304	0.9880199	0.9937354	0.8843169	0.8185829
0.0	0.019135319	0.25791767	0.20512006	0.13624176	0.9475452	0.9238506	0.403028	0.76930374	0.024885256	0.046288986
0.0	0.8460815	0.86319685	0.76996636	0.84465677	0.69228166	0.7574322	0.8175787	0.7713322	0.8850905	0.7180086
0.0	0.4052859	0.98979175	0.9603657	0.9356905	0.9605048	0.9432326	0.9495859	0.9872184	0.8608182	0.9188303
0.0	0.9978254	0.9999063	0.9996476	0.9996124	0.9986234	0.999666	0.99984276	0.99990726	0.99871504	0.9989034
0.0	0.0008589071	0.026851257	0.0024322523	0.0042315894	0.69228166	0.002284132	0.002578909	0.0009137966	0.00045503583	0.00041098858
0.0	0.83619744	0.9995974	0.9865585	0.9924845	0.99665534	0.9983342	0.99815035	0.999035	0.9551351	0.98107487
0.0	0.8460815	0.86319685	0.76996636	0.84465677	0.69228166	0.7574322	0.8175787	0.7713322	0.8850905	0.7180086
0.0	0.98717344	0.99961	0.9974821	0.9954591	0.9993236	0.9983644	0.9992455	0.99889034	0.99359024	0.9938175
0.0	0.04727982	0.27986515	0.90855616	0.0022195787	0.98412806	0.017850762	0.031261057	0.6515358	0.23506725	0.84467655
0.0	0.8460815	0.86319685	0.76996636	0.84465677	0.69228166	0.7574322	0.8175787	0.7713322	0.8850905	0.7180086
0.0	0.9978254	0.9999063	0.9996476	0.9996124	0.9986234	0.999666	0.99984276	0.99990726	0.99871504	0.9989034
0.0	0.8460815	0.86319685	0.76996636	0.84465677	0.69228166	0.7574322	0.8175787	0.7713322	0.8850905	0.7180086
0.0	0.0008589071	0.026851268	0.002432251	0.0042315894	0.69228166	0.002284132	0.002578909	0.0009137962	0.0004550363	0.00041098858
0.0	0.8460815	0.86319685	0.76996636	0.84465677	0.69228166	0.7574322	0.8175787	0.7713322	0.8850905	0.7180086
0.0	0.0008589071	0.026851268	0.0024322523	0.0042315894	0.69228166	0.002284132	0.002578909	0.0009137962	0.00045503583	0.00041098858
0.0	0.8460815	0.86319685	0.76996636	0.84465677	0.69228166	0.7574322	0.8175787	0.7713322	0.8850905	0.7180086
0.0	0.04727982	0.27986515	0.90855616	0.0022195766	0.98412794	0.01785077	0.031261057	0.65153587	0.23506707	0.84467655
0.0	0.8460815	0.86319685	0.76996636	0.84465677	0.69228166	0.7574322	0.8175787	0.7713322	0.8850905	0.7180086
0.0	0.9978254	0.9999063	0.9996476	0.9996124	0.9986234	0.999666	0.99984276	0.99990726	0.99871504	0.9989034
0.0	0.8460815	0.86319685	0.76996636	0.84465677	0.69228166	0.7574322	0.8175787	0.7713322	0.8850905	0.7180086
0.0	0.8460815	0.86319685	0.76996636	0.84465677	0.69228166	0.7574322	0.8175787	0.7713322	0.8850905	0.7180086
0.0	0.8460815	0.86319685	0.76996636	0.84465677	0.69228166	0.7574322	0.8175787	0.7713322	0.8850905	0.7180086
0.0	0.9978254	0.9999063	0.9996476	0.9996124	0.9986234	0.999666	0.99984276	0.99990726	0.99871504	0.9989034
0.0	0.8460815	0.86319685	0.76996636	0.84465677	0.69228166	0.7574322	0.8175787	0.7713322	0.8850905	0.7180086
0.0	0.002303687	0.0007000336	0.0011295544	0.0006355173	0.008597366	0.012283859	0.0004740414	0.0012547695	0.00030819993	0.0009647511
0.0	0.8460815	0.86319685	0.76996636	0.84465677	0.69228166	0.7574322	0.8175787	0.7713322	0.8850905	0.7180086
0.0	0.8460815	0.86319685	0.76996636	0.84465677	0.69228166	0.7574322	0.8175787	0.7713322	0.8850905	0.7180086
0.0	0.8460815	0.86319685	0.76996636	0.84465677	0.69228166	0.7574322	0.8175787	0.7713322	0.8850905	0.7180086
0.0	0.9107155	0.9997737	0.99129385	0.99708813	0.9975873	0.99903023	0.9991528	0.99951947	0.97920483	0.9909396
0.0	0.9312813	0.0002789829	0.046196558	0.2671664	0.09134438	0.7193415	0.25420985	0.8905748	0.030207133	0.0045809452
0.0	0.9978254	0.9999063	0.9996476	0.9996124	0.9986234	0.999666	0.99984276	0.99990726	0.99871504	0.9989034
0.0	0.8460815	0.86319685	0.76996636	0.84465677	0.69228166	0.7574322	0.8175787	0.7713322	0.8850905	0.7180086
0.0	0.8460815	0.86319685	0.76996636	0.84465677	0.69228166	0.7574322	0.8175787	0.7713322	0.8850905	0.7180086
0.0	0.95010626	0.99939334	0.9648454	0.9890514	0.9974235	0.9980317	0.99555016	0.9987225	0.9767989	0.971866
0.0	0.8460815	0.86319685	0.76996636	0.84465677	0.69228166	0.7574322	0.8175787	0.7713322	0.8850905	0.7180086
0.0	0.014202191	0.009698671	0.0031261249	0.001085085	0.03546309	0.074976295	0.0019528796	0.018643068	0.0010579288	0.0059111975
0.0	0.8460815	0.86319685	0.76996636	0.84465677	0.69228166	0.7574322	0.8175787	0.7713322	0.8850905	0.7180086
0.0	0.99104697	0.9998275	0.9985476	0.9980965	0.9989537	0.99819934	0.9998011	0.9998173	0.9979609	0.99815077
0.0	0.8460815	0.86319685	0.76996636	0.84465677	0.69228166	0.7574322	0.8175787	0.7713322	0.8850905	0.7180086
0.0	0.49604318	0.99819994	0.92989576	0.95641327	0.9918502	0.9956	0.9959168	0.9935446	0.96818	0.9583813
0.0	0.008405948	0.14926773	0.06863557	0.017755607	0.08624791	0.082275614	0.06904927	0.34555885	0.022158742	0.051719468
0.0	0.9085217	0.97863114	0.9873776	0.91242754	0.97125995	0.992574	0.979742	0.99668723	0.82359296	0.9608278
0.0	0.9978254	0.9999063	0.9996476	0.9996124	0.9986234	0.999666	0.99984276	0.99990726	0.99871504	0.9989034
0.0	0.8156263	0.99733824	0.9966755	0.96575767	0.99681914	0.9942384	0.99853826	0.99753356	0.95567465	0.947423
0.0	0.004768295	0.071442	0.0156898	0.03601166	0.039058957	0.1940038	0.04140039	0.12483917	0.002039511	0.0014840714
0.0	0.72768563	0.9914916	0.8724496	0.96005857	0.96971893	0.9631371	0.9950867	0.9956684	0.5340363	0.74517155
0.0	0.8460815	0.86319685	0.76996636	0.84465677	0.69228166	0.7574322	0.8175787	0.7713322	0.8850905	0.7180086
0.0	0.8635198	0.999724	0.98926264	0.99544203	0.9976561	0.9987149	0.9986683	0.99907684	0.9649907	0.9859417
0.0	0.0026713451	0.0047652684	0.00011775896	8.945847e-05	0.000305911	0.16200466	0.00031192842	0.03897058	0.00011925215	0.0010080381
0.0	0.017783979	0.2168088	0.06171015	0.022354284	0.025566062	0.360478	0.14086832	0.11788977	0.028644437	0.041655824
0.0	0.841268	0.99821967	0.9975447	0.97709775	0.99779093	0.9959997	0.99901056	0.99784565	0.9710675	0.9647027
0.0	0.8460815	0.86319685	0.76996636	0.84465677	0.69228166	0.7574322	0.8175787	0.7713322	0.8850905	0.7180086
0.0	0.8460815	0.86319685	0.76996636	0.84465677	0.69228166	0.7574322	0.8175787	0.7713322	0.8850905	0.7180086
0.0	0.41937512	0.9969098	0.96752244	0.9948724	0.98895174	0.9694958	0.99808455	0.99894303	0.9818456	0.90171695
0.0	0.0017894742	0.00045551648	0.0017857983	0.00045566022	0.0009847934	0.0010338854	0.00075927255	0.00061376754	0.0013800425	0.00023472839
0.0	0.022577593	0.7843447	0.43166527	0.16483182	0.6947168	0.4665854	0.7835289	0.14694166	0.050084732	0.08038117
0.0	0.84787816	0.99879336	0.8685441	0.9538601	0.99339724	0.99114615	0.99523205	0.99684817	0.918296	0.9748448
0.0	0.8460815	0.86319685	0.76996636	0.84465677	0.69228166	0.7574322	0.8175787	0.7713322	0.8850905	0.7180086
0.0	0.9549856	0.99914384	0.9944588	0.9892096	0.9980307	0.9944165	0.99870694	0.99673414	0.9402711	0.97182065
0.0	0.9293421	0.99963844	0.9959461	0.99534625	0.9987716	0.9982839	0.9995289	0.9997248	0.9978822	0.9978789
0.0	0.98602235	0.9960776	0.998231	0.9949462	0.9981331	0.9977373	0.9988379	0.99847656	0.9604338	0.99591523
0.0	0.00016229988	6.626836e-05	0.00864218	0.0105847865	0.08469183	0.11923685	0.0014527894	0.3657408	0.0015467274	0.0037490395
0.0	0.82832533	0.9985183	0.986604	0.9797824	0.99140394	0.9851968	0.9981304	0.9877265	0.90038913	0.8772624
0.0	0.7126595	0.99627656	0.9655536	0.95996135	0.9903414	0.9818347	0.99337727	0.9779238	0.5495607	0.8218914
0.0	0.9978254	0.9999063	0.9996476	0.9996124	0.9986234	0.999666	0.99984276	0.99990726	0.99871504	0.9989034
0.0	0.8460815	0.86319685	0.76996636	0.84465677	0.69228166	0.7574322	0.8175787	0.7713322	0.8850905	0.7180086
0.0	0.8928355	0.99921215	0.92208374	0.9538601	0.9959706	0.9924178	0.9973157	0.99712175	0.9542416	0.9797092
0.0	0.00016308592	0.4455482	0.6746894	0.020288726	0.060034167	0.022685431	0.17937343	0.9346706	0.2007333	0.1219537
0.0	0.9978254	0.9999063	0.9996476	0.9996124	0.9986234	0.999666	0.99984276	0.99990726	0.99871504	0.9989034
0.0	0.9978254	0.9999063	0.9996476	0.9996124	0.9986234	0.999666	0.99984276	0.99990726	0.99871504	0.9989034
0.0	0.84787804	0.99879336	0.8685441	0.9538601	0.99339724	0.99114615	0.99523205	0.99684817	0.918296	0.9748448
0.0	0.48026797	0.98339957	0.9466733	0.9305103	0.9191048	0.97965664	0.99369884	0.9300149	0.3973542	0.18048745
0.0	0.4052859	0.98979175	0.9603657	0.9356905	0.9605048	0.9432326	0.9495859	0.9872184	0.8608182	0.9188303
0.0	0.95010626	0.99939334	0.9648454	0.9890514	0.9974235	0.9980317	0.99555016	0.9987225	0.9767989	0.971866
0.0	0.019421536	0.14965293	0.0100060105	0.008146776	0.14445393	0.24721123	0.06232694	0.15253602	0.009456734	0.038844552
0.0	0.00021442007	0.9835724	0.78190917	0.16622603	0.123541355	0.8349583	0.8525265	0.91916513	0.004613407	0.027089905
0.0	0.00021442007	0.9835724	0.78190917	0.16622603	0.123541355	0.8349583	0.8525265	0.91916513	0.004613407	0.027089905
0.0	0.00021442007	0.9835724	0.78190917	0.16622603	0.123541355	0.8349583	0.8525265	0.91916513	0.004613407	0.027089905
0.0	0.95010626	0.99939334	0.9648454	0.9890514	0.9974235	0.9980317	0.99555016	0.9987225	0.9767989	0.971866
0.0	0.007260712	0.0037267278	0.7326223	0.45601076	0.00037623523	0.12302338	0.2061047	0.068655804	0.011183798	0.5875071
0.0	0.0018967766	0.00026184932	0.0001235646	0.00010020188	0.0004978364	0.0021470154	0.3654989	0.0030326336	0.00037593034	1.2918653e-05
0.0	0.01839017	0.22689624	0.08496799	0.03811202	0.029051946	0.3861783	0.12990463	0.19462202	0.029459218	0.06195938
0.0	0.83619744	0.9995974	0.9865585	0.9924845	0.99665534	0.9983342	0.99815035	0.999035	0.9551351	0.98107487
0.0	0.8460815	0.86319685	0.76996636	0.84465677	0.69228166	0.7574322	0.8175787	0.7713322	0.8850905	0.7180086
0.0	0.8460815	0.86319685	0.76996636	0.84465677	0.69228166	0.7574322	0.8175787	0.7713322	0.8850905	0.7180086
0.0	0.014202191	0.009698671	0.0031261235	0.001085085	0.03546309	0.074976295	0.0019528796	0.018643068	0.0010579288	0.0059111975
0.0	0.00022604933	0.00014618212	0.013546332	0.00024366948	0.00026287066	0.00011346038	0.0033522518	0.006221136	6.643711e-05	9.92407e-05
0.0	0.8460815	0.86319685	0.76996636	0.84465677	0.69228166	0.7574322	0.8175787	0.7713322	0.8850905	0.7180086
0.0	0.8460815	0.86319685	0.76996636	0.84465677	0.69228166	0.7574322	0.8175787	0.7713322	0.8850905	0.7180086
0.0	0.04727982	0.2798652	0.90855616	0.0022195787	0.98412806	0.017850779	0.031261068	0.6515358	0.23506714	0.8446765
0.0	0.8460815	0.86319685	0.76996636	0.84465677	0.69228166	0.7574322	0.8175787	0.7713322	0.8850905	0.7180086
0.0	0.9978254	0.9999063	0.9996476	0.9996124	0.9986234	0.999666	0.99984276	0.99990726	0.99871504	0.9989034
0.0	0.98387307	0.99970263	0.99861777	0.9978491	0.99889237	0.99853456	0.9986565	0.99978095	0.9990043	0.9969778
0.0	0.8460815	0.86319685	0.76996636	0.84465677	0.69228166	0.7574322	0.8175787	0.7713322	0.8850905	0.7180086
0.0	0.9978254	0.9999063	0.9996476	0.9996124	0.9986234	0.999666	0.99984276	0.99990726	0.99871504	0.9989034
0.0	0.0008589071	0.026851268	0.0024322523	0.0042315894	0.69228166	0.002284132	0.002578909	0.0009137966	0.00045503583	0.00041098858
0.0	0.8460815	0.86319685	0.76996636	0.84465677	0.69228166	0.7574322	0.8175787	0.7713322	0.8850905	0.7180086
0.0	0.8460815	0.86319685	0.76996636	0.84465677	0.69228166	0.7574322	0.8175787	0.7713322	0.8850905	0.7180086
0.0	0.8460815	0.86319685	0.76996636	0.84465677	0.69228166	0.7574322	0.8175787	0.7713322	0.8850905	0.7180086
0.0	0.9978254	0.9999063	0.9996476	0.9996124	0.9986234	0.999666	0.99984276	0.99990726	0.99871504	0.9989034
0.0	0.04727982	0.27986524	0.90855616	0.0022195787	0.98412806	0.01785077	0.031261057	0.65153587	0.23506714	0.8446765
0.0	0.8460815	0.86319685	0.76996636	0.84465677	0.69228166	0.7574322	0.8175787	0.7713322	0.8850905	0.7180086
0.0	0.8460815	0.86319685	0.76996636	0.84465677	0.69228166	0.7574322	0.8175787	0.7713322	0.8850905	0.7180086
0.0	0.8460815	0.86319685	0.76996636	0.84465677	0.69228166	0.7574322	0.8175787	0.7713322	0.8850905	0.7180086
0.0	0.8460815	0.86319685	0.76996636	0.84465677	0.69228166	0.7574322	0.8175787	0.7713322	0.8850905	0.7180086
0.0	0.9978254	0.9999063	0.9996476	0.9996124	0.9986234	0.999666	0.99984276	0.99990726	0.99871504	0.9989034
0.0	0.9978254	0.9999063	0.9996476	0.9996124	0.9986234	0.999666	0.99984276	0.99990726	0.99871504	0.9989034
0.0	0.00022604933	0.00014618212	0.013546332	0.00024366948	0.00026287066	0.00011346038	0.0033522518	0.006221136	6.643711e-05	9.92407e-05
0.0	0.8460815	0.86319685	0.76996636	0.84465677	0.69228166	0.7574322	0.8175787	0.7713322	0.8850905	0.7180086
0.0	0.8460815	0.86319685	0.76996636	0.84465677	0.69228166	0.7574322	0.8175787	0.7713322	0.8850905	0.7180086
0.0	0.047279827	0.2798652	0.90855616	0.0022195787	0.98412794	0.017850779	0.03126105	0.6515358	0.23506725	0.8446767
0.0	0.8460815	0.86319685	0.76996636	0.84465677	0.69228166	0.7574322	0.8175787	0.7713322	0.8850905	0.7180086
0.0	0.8460815	0.86319685	0.76996636	0.84465677	0.69228166	0.7574322	0.8175787	0.7713322	0.8850905	0.7180086
0.0	0.98717344	0.99961	0.9974821	0.9954591	0.9993236	0.9983644	0.9992455	0.99889034	0.99359024	0.9938175
0.0	0.9978254	0.9999063	0.9996476	0.9996124	0.9986234	0.999666	0.99984276	0.99990726	0.99871504	0.9989034
0.0	0.0052978927	0.004547558	0.26948565	0.022505676	0.52097905	0.006636021	0.001217833	0.069850534	0.00021129262	0.0010371553
0.0	0.8460815	0.86319685	0.76996636	0.84465677	0.69228166	0.7574322	0.8175787	0.7713322	0.8850905	0.7180086
0.0	0.054989047	0.20581637	0.06683508	0.02581527	0.20278847	0.208042	0.21254618	0.3858479	0.022756107	0.10355629
0.0	0.993834	0.9996321	0.9955909	0.9973763	0.9972236	0.9994591	0.9997491	0.9997863	0.9880846	0.9972938
0.0	0.00092463754	7.788262e-05	0.0019552156	0.0010178321	0.00048281476	0.0021152433	0.00034728803	0.419507	2.441946e-05	0.0002656494
0.0	0.8460815	0.86319685	0.76996636	0.84465677	0.69228166	0.7574322	0.8175787	0.7713322	0.8850905	0.7180086
0.0	0.8460815	0.86319685	0.76996636	0.84465677	0.69228166	0.7574322	0.8175787	0.7713322	0.8850905	0.7180086
0.0	0.9978254	0.9999063	0.9996476	0.9996124	0.9986234	0.999666	0.99984276	0.99990726	0.99871504	0.9989034
0.0	0.8460815	0.86319685	0.76996636	0.84465677	0.69228166	0.7574322	0.8175787	0.7713322	0.8850905	0.7180086
0.0	0.8460815	0.86319685	0.76996636	0.84465677	0.69228166	0.7574322	0.8175787	0.7713322	0.8850905	0.7180086
0.0	1.2020224e-05	5.1012757e-05	2.8889774e-05	2.5562538e-05	0.00012021382	0.000121531	8.0045786e-05	0.0009197692	4.921256e-06	6.715785e-05
0.0	0.8460815	0.86319685	0.76996636	0.84465677	0.69228166	0.7574322	0.8175787	0.7713322	0.8850905	0.7180086
0.0	0.98717344	0.99961	0.9974821	0.9954591	0.9993236	0.9983644	0.9992455	0.99889034	0.99359024	0.9938175
0.0	0.8460815	0.86319685	0.76996636	0.84465677	0.69228166	0.7574322	0.8175787	0.7713322	0.8850905	0.7180086
0.0	0.8460815	0.86319685	0.76996636	0.84465677	0.69228166	0.7574322	0.8175787	0.7713322	0.8850905	0.7180086
0.0	0.98717344	0.99961	0.9974821	0.9954591	0.9993236	0.9983644	0.9992455	0.99889034	0.99359024	0.9938175
0.0	0.9978254	0.9999063	0.9996476	0.9996124	0.9986234	0.999666	0.99984276	0.99990726	0.99871504	0.9989034
0.0	0.016417494	0.15420872	0.7655713	0.0010511366	0.97053784	0.0149837565	0.017528804	0.366957	0.111753814	0.63494176
0.0	0.8460815	0.86319685	0.76996636	0.84465677	0.69228166	0.7574322	0.8175787	0.7713322	0.8850905	0.7180086
0.0	0.95677716	0.9997485	0.9988477	0.99442947	0.99835783	0.9979108	0.99952555	0.9997905	0.9992262	0.99895275
0.0	0.014202191	0.009698671	0.0031261235	0.001085085	0.03546309	0.07497631	0.0019528796	0.018643068	0.0010579288	0.0059111975
0.0	0.8460815	0.86319685	0.76996636	0.84465677	0.69228166	0.7574322	0.8175787	0.7713322	0.8850905	0.7180086
0.0	0.8460815	0.86319685	0.76996636	0.84465677	0.69228166	0.7574322	0.8175787	0.7713322	0.8850905	0.7180086
0.0	0.98717344	0.99961	0.9974821	0.9954591	0.9993236	0.9983644	0.9992455	0.99889034	0.99359024	0.9938175
0.0	0.9978254	0.9999063	0.9996476	0.9996124	0.9986234	0.999666	0.99984276	0.99990726	0.99871504	0.9989034
0.0	0.04727982	0.27986518	0.90855616	0.0022195766	0.98412806	0.017850779	0.03126106	0.65153587	0.23506714	0.84467655
0.0	0.8460815	0.86319685	0.76996636	0.84465677	0.69228166	0.7574322	0.8175787	0.7713322	0.8850905	0.7180086
0.0	0.8460815	0.86319685	0.76996636	0.84465677	0.69228166	0.7574322	0.8175787	0.7713322	0.8850905	0.7180086
0.0	0.8460815	0.86319685	0.76996636	0.84465677	0.69228166	0.7574322	0.8175787	0.7713322	0.8850905	0.7180086
0.0	0.4052859	0.98979175	0.9603657	0.9356905	0.9605048	0.9432326	0.9495859	0.9872184	0.8608182	0.9188303
0.0	0.4052859	0.98979175	0.9603657	0.9356905	0.9605048	0.9432326	0.9495859	0.9872184	0.8608182	0.9188303
0.0	0.95010626	0.99939334	0.9648454	0.9890514	0.9974235	0.9980317	0.99555016	0.9987225	0.9767989	0.971866
0.0	0.95010626	0.99939334	0.9648454	0.9890514	0.9974235	0.9980317	0.99555016	0.9987225	0.9767989	0.971866
0.0	0.98717344	0.99961	0.9974821	0.9954591	0.9993236	0.9983644	0.9992455	0.99889034	0.99359024	0.9938175
0.0	0.8460815	0.86319685	0.76996636	0.84465677	0.69228166	0.7574322	0.8175787	0.7713322	0.8850905	0.7180086
0.0	0.9978254	0.9999063	0.9996476	0.9996124	0.9986234	0.999666	0.99984276	0.99990726	0.99871504	0.9989034
0.0	0.8460815	0.86319685	0.76996636	0.84465677	0.69228166	0.7574322	0.8175787	0.7713322	0.8850905	0.7180086
0.0	0.8460815	0.86319685	0.76996636	0.84465677	0.69228166	0.7574322	0.8175787	0.7713322	0.8850905	0.7180086
0.0	0.019421536	0.1496529	0.0100060105	0.008146776	0.14445399	0.24721114	0.062326957	0.15253605	0.009456734	0.03884454
0.0	0.019421533	0.1496529	0.0100060105	0.008146776	0.14445405	0.2472112	0.062326957	0.15253597	0.009456734	0.03884454
0.0	0.06719672	0.9431573	0.03936738	0.6738122	0.10676503	0.20516683	0.69687015	0.9574115	0.17037134	0.42571878
0.0	0.8460815	0.86319685	0.76996636	0.84465677	0.69228166	0.7574322	0.8175787	0.7713322	0.8850905	0.7180086
0.0	0.04727981	0.27986526	0.90855616	0.0022195787	0.98412806	0.017850786	0.031261057	0.65153587	0.23506714	0.84467655
0.0	0.95010626	0.99939334	0.9648454	0.9890514	0.9974235	0.9980317	0.99555016	0.9987225	0.9767989	0.971866
0.0	0.95010626	0.99939334	0.9648454	0.9890514	0.9974235	0.9980317	0.99555016	0.9987225	0.9767989	0.971866
0.0	0.00022604933	0.00014618212	0.013546332	0.00024366948	0.00026287066	0.00011346038	0.0033522518	0.006221136	6.643711e-05	9.9240606e-05
0.0	0.8460815	0.86319685	0.76996636	0.84465677	0.69228166	0.7574322	0.8175787	0.7713322	0.8850905	0.7180086
0.0	0.8460815	0.86319685	0.76996636	0.84465677	0.69228166	0.7574322	0.8175787	0.7713322	0.8850905	0.7180086
0.0	0.04727981	0.27986518	0.90855616	0.0022195787	0.98412806	0.017850779	0.03126106	0.65153587	0.2350672	0.8446765
0.0	0.8460815	0.86319685	0.76996636	0.84465677	0.69228166	0.7574322	0.8175787	0.7713322	0.8850905	0.7180086
0.0	0.9978254	0.9999063	0.9996476	0.9996124	0.9986234	0.999666	0.99984276	0.99990726	0.99871504	0.9989034
0.0	0.013501433	0.2592593	0.117322035	0.032395	0.48279214	0.094400726	0.13030829	0.30810463	0.053950496	0.057674922
0.0	0.0026353712	0.01831655	0.025084417	0.005393713	0.018699871	0.03205684	0.018692216	0.05066126	0.003956153	0.014893772
0.0	0.8733649	0.9997259	0.99145496	0.99589586	0.99797827	0.998708	0.99876153	0.9991855	0.9685924	0.9868722
0.0	0.0014838015	0.01248111	0.0057527116	0.0016605398	0.19530103	0.10739112	0.015018571	0.041319657	0.00087487896	0.00261261
0.0	0.29499748	0.9574902	0.6444007	0.43655714	0.9198073	0.67673475	0.83994406	0.98033935	0.027991615	0.05833549
0.0	0.0057629426	0.12739247	0.0749338	0.01947257	0.5452576	0.09892172	0.04426127	0.5578282	0.0071170167	0.06630233
0.0	0.003113605	0.04710644	0.04443834	0.0105696	0.03465917	0.038742155	0.028573036	0.07421156	0.010865547	0.016329456
0.0	0.74379516	0.99496484	0.88619703	0.79380304	0.9927326	0.9770446	0.9851328	0.9945798	0.7887925	0.922908
0.0	0.8460815	0.86319685	0.76996636	0.84465677	0.69228166	0.7574322	0.8175787	0.7713322	0.8850905	0.7180086
0.0	0.8460815	0.86319685	0.76996636	0.84465677	0.69228166	0.7574322	0.8175787	0.7713322	0.8850905	0.7180086
0.0	0.9293421	0.99963844	0.9959461	0.99534625	0.9987716	0.9982839	0.9995289	0.9997248	0.9978822	0.9978789
0.0	0.9821898	0.99963427	0.99648607	0.9966428	0.9985475	0.99851376	0.99963355	0.99957997	0.99471104	0.9958698
0.0	0.9978254	0.9999063	0.9996476	0.9996124	0.9986234	0.999666	0.99984276	0.99990726	0.99871504	0.9989034
0.0	0.04727981	0.27986518	0.90855616	0.0022195766	0.98412794	0.017850779	0.03126106	0.65153587	0.2350672	0.8446765
0.0	0.8460815	0.86319685	0.76996636	0.84465677	0.69228166	0.7574322	0.8175787	0.7713322	0.8850905	0.7180086
0.0	0.8460815	0.86319685	0.76996636	0.84465677	0.69228166	0.7574322	0.8175787	0.7713322	0.8850905	0.7180086
0.0	0.9978254	0.9999063	0.9996476	0.9996124	0.9986234	0.999666	0.99984276	0.99990726	0.99871504	0.9989034
0.0	0.9978254	0.9999063	0.9996476	0.9996124	0.9986234	0.999666	0.99984276	0.99990726	0.99871504	0.9989034
0.0	0.00022604933	0.00014618212	0.013546332	0.00024366948	0.00026287066	0.00011346038	0.0033522502	0.006221136	6.643711e-05	9.9240606e-05
0.0	0.8460815	0.86319685	0.76996636	0.84465677	0.69228166	0.7574322	0.8175787	0.7713322	0.8850905	0.7180086
0.0	0.8460815	0.86319685	0.76996636	0.84465677	0.69228166	0.7574322	0.8175787	0.7713322	0.8850905	0.7180086
0.0	0.04727981	0.27986518	0.90855616	0.0022195766	0.98412806	0.01785077	0.031261057	0.65153587	0.23506714	0.8446765
0.0	0.8460815	0.86319685	0.76996636	0.84465677	0.69228166	0.7574322	0.8175787	0.7713322	0.8850905	0.7180086
0.0	0.8460815	0.86319685	0.76996636	0.84465677	0.69228166	0.7574322	0.8175787	0.7713322	0.8850905	0.7180086
0.0	0.9978254	0.9999063	0.9996476	0.9996124	0.9986234	0.999666	0.99984276	0.99990726	0.99871504	0.9989034
0.0	1.2020224e-05	5.1012757e-05	2.888983e-05	2.5562538e-05	0.00012021382	0.000121531	8.0045786e-05	0.0009197692	4.921256e-06	6.715785e-05
0.0	0.0008589071	0.026851257	0.002432251	0.0042315894	0.69228166	0.002284132	0.002578909	0.0009137966	0.00045503583	0.00041098858
0.0	0.9978254	0.9999063	0.9996476	0.9996124	0.9986234	0.999666	0.99984276	0.99990726	0.99871504	0.9989034
0.0	1.2020224e-05	5.1012757e-05	2.8889774e-05	2.5562538e-05	0.00012021382	0.000121531	8.0045786e-05	0.0009197692	4.921251e-06	6.715785e-05
0.0	0.0008589071	0.026851268	0.002432251	0.0042315894	0.69228166	0.002284132	0.0025789079	0.0009137971	0.00045503583	0.00041098858
0.0	0.9978254	0.9999063	0.9996476	0.9996124	0.9986234	0.999666	0.99984276	0.99990726	0.99871504	0.9989034
0.0	0.8460815	0.86319685	0.76996636	0.84465677	0.69228166	0.7574322	0.8175787	0.7713322	0.8850905	0.7180086
0.0	0.8460815	0.86319685	0.76996636	0.84465677	0.69228166	0.7574322	0.8175787	0.7713322	0.8850905	0.7180086
0.0	0.8460815	0.86319685	0.76996636	0.84465677	0.69228166	0.7574322	0.8175787	0.7713322	0.8850905	0.7180086
0.0	0.8460815	0.86319685	0.76996636	0.84465677	0.69228166	0.7574322	0.8175787	0.7713322	0.8850905	0.7180086
0.0	0.047279827	0.2798652	0.90855616	0.0022195787	0.98412806	0.01785077	0.03126106	0.65153587	0.23506714	0.84467655
0.0	0.8460815	0.86319685	0.76996636	0.84465677	0.69228166	0.7574322	0.8175787	0.7713322	0.8850905	0.7180086
0.0	0.9978254	0.9999063	0.9996476	0.9996124	0.9986234	0.999666	0.99984276	0.99990726	0.99871504	0.9989034
0.0	0.8460815	0.86319685	0.76996636	0.84465677	0.69228166	0.7574322	0.8175787	0.7713322	0.8850905	0.7180086
0.0	0.9978254	0.9999063	0.9996476	0.9996124	0.9986234	0.999666	0.99984276	0.99990726	0.99871504	0.9989034
0.0	0.0008589071	0.026851257	0.002432251	0.0042315894	0.69228166	0.002284132	0.0025789079	0.0009137962	0.00045503583	0.00041098858
0.0	0.98387307	0.99970263	0.99861777	0.9978491	0.99889237	0.99853456	0.9986565	0.99978095	0.9990043	0.9969778
0.0	0.4052859	0.98979175	0.9603657	0.9356905	0.9605048	0.9432326	0.9495859	0.9872184	0.8608182	0.9188303
0.0	0.95010626	0.99939334	0.9648454	0.9890514	0.9974235	0.9980317	0.99555016	0.9987225	0.9767989	0.971866
0.0	0.5830768	0.97488356	0.7669979	0.9177021	0.87560254	0.96469706	0.8788818	0.7264186	0.576005	0.3590454
0.0	0.91017056	0.9976497	0.9620505	0.93185425	0.98275626	0.9964206	0.9910124	0.9971795	0.58353466	0.95225775
0.0	0.019421533	0.1496529	0.010006006	0.008146776	0.14445396	0.24721114	0.06232697	0.15253606	0.009456734	0.03884454
0.0	0.95010626	0.99939334	0.9648454	0.9890514	0.9974235	0.9980317	0.99555016	0.9987225	0.9767989	0.971866
0.0	0.98573875	0.99977773	0.9989905	0.99854565	0.9992466	0.9988589	0.99911183	0.99981076	0.9993111	0.99785113
0.0	0.8460815	0.86319685	0.76996636	0.84465677	0.69228166	0.7574322	0.8175787	0.7713322	0.8850905	0.7180086
0.0	0.8460815	0.86319685	0.76996636	0.84465677	0.69228166	0.7574322	0.8175787	0.7713322	0.8850905	0.7180086
0.0	0.8460815	0.86319685	0.76996636	0.84465677	0.69228166	0.7574322	0.8175787	0.7713322	0.8850905	0.7180086
0.0	0.4052859	0.98979175	0.9603657	0.9356905	0.9605048	0.9432326	0.9495859	0.9872184	0.8608182	0.9188303
0.0	0.4052859	0.98979175	0.9603657	0.9356905	0.9605048	0.9432326	0.9495859	0.9872184	0.8608182	0.9188303
0.0	0.95010626	0.99939334	0.9648454	0.9890514	0.9974235	0.9980317	0.99555016	0.9987225	0.9767989	0.971866
0.0	0.95010626	0.99939334	0.9648454	0.9890514	0.9974235	0.9980317	0.99555016	0.9987225	0.9767989	0.971866
0.0	0.019421533	0.14965293	0.0100060105	0.008146776	0.14445396	0.24721114	0.062326957	0.15253602	0.009456738	0.038844552
0.0	0.95010626	0.99939334	0.9648454	0.9890514	0.9974235	0.9980317	0.99555016	0.9987225	0.9767989	0.971866
0.0	0.019421536	0.14965294	0.0100060105	0.008146776	0.14445402	0.24721108	0.062326957	0.15253605	0.009456734	0.03884454
0.0	0.95010626	0.99939334	0.9648454	0.9890514	0.9974235	0.9980317	0.99555016	0.9987225	0.9767989	0.971866
0.0	0.4052859	0.98979175	0.9603657	0.9356905	0.9605048	0.9432326	0.9495859	0.9872184	0.8608182	0.9188303
0.0	0.95010626	0.99939334	0.9648454	0.9890514	0.9974235	0.9980317	0.99555016	0.9987225	0.9767989	0.971866
0.0	0.95010626	0.99939334	0.9648454	0.9890514	0.9974235	0.9980317	0.99555016	0.9987225	0.9767989	0.971866
0.0	0.019421533	0.14965293	0.0100060105	0.008146776	0.14445396	0.2472112	0.062326957	0.15253605	0.009456738	0.038844533
0.0	0.8460815	0.86319685	0.76996636	0.84465677	0.69228166	0.7574322	0.8175787	0.7713322	0.8850905	0.7180086
0.0	0.8460815	0.86319685	0.76996636	0.84465677	0.69228166	0.7574322	0.8175787	0.7713322	0.8850905	0.7180086
0.0	0.28622043	0.8938924	0.15940042	0.3505061	0.26192895	0.13257252	0.87438554	0.16786076	0.6811281	0.14632209
0.0	1.44793075e-05	1.2059089e-05	4.165994e-05	3.7445414e-05	0.00012939767	0.00013127542	5.8186466e-05	0.00019930434	2.1479414e-05	3.267792e-05
0.0	0.06710576	0.7250846	0.024572928	0.48831165	0.8073663	0.07944787	0.74949396	0.8651998	0.9790278	0.08403483
0.0	0.004102362	0.037157506	0.014631329	0.0022916442	0.067721695	0.07095933	0.007052316	0.006220503	0.003398519	0.0053307614
0.0	0.004102362	0.037157506	0.014631329	0.0022916433	0.06772171	0.07095933	0.007052316	0.006220503	0.003398519	0.0053307638
0.0	0.3612215	0.0020578415	0.007378967	0.00011190804	0.000102679245	0.044717338	0.0010265205	0.0025107982	0.0021536425	0.0015906647
0.0	0.36122143	0.0020578415	0.0073789638	0.00011190804	0.00010267935	0.04471736	0.0010265211	0.002510797	0.0021536415	0.001590664
0.0	0.36122143	0.0020578415	0.0073789638	0.00011190804	0.00010267935	0.04471736	0.0010265205	0.0025107982	0.0021536415	0.001590664
0.0	0.36122143	0.0020578415	0.0073789638	0.00011190804	0.00010267935	0.04471736	0.0010265205	0.0025107982	0.0021536415	0.001590664
0.0	0.07311068	0.822523	0.70742935	0.08675598	0.9654615	0.50660115	0.8726682	0.71196914	0.07034282	0.0675632
0.0	0.06413469	0.99663454	0.05819653	0.22170454	0.9859483	0.26029554	0.9751521	0.27845368	0.4615832	0.75218946
0.0	0.01638232	0.012372446	0.014900526	0.002180961	0.5190683	0.11623563	0.22718266	0.020171545	0.016863039	0.010564551
0.0	0.00014601745	0.00022070145	0.00028392667	0.0010309956	0.0006912404	0.25073555	0.0041953474	0.0022785466	0.00010011497	0.00024073514
0.0	0.8460815	0.86319685	0.76996636	0.84465677	0.69228166	0.7574322	0.8175787	0.7713322	0.8850905	0.7180086
0.0	0.9988231	0.99983454	0.99925977	0.9995486	0.9993654	0.9997367	0.9998983	0.99989974	0.99736917	0.9992867
0.0	0.993834	0.9996321	0.9955909	0.9973763	0.9972236	0.9994591	0.9997491	0.9997863	0.9880846	0.9972938
0.0	0.52578247	0.9995547	0.99175644	0.99274445	0.9982162	0.99250257	0.9994578	0.99392235	0.9897183	0.9663647
0.0	0.019752223	0.45004383	0.23890167	0.13432314	0.27069145	0.16897212	0.37741467	0.57180524	0.17605403	0.113366134
0.0	0.80616003	0.99917585	0.98525757	0.946384	0.99506676	0.97180027	0.9942622	0.9974443	0.83370227	0.9314893
0.0	0.60293716	0.9962458	0.9763234	0.9964405	0.96443105	0.91563994	0.998719	0.98386097	0.9073005	0.88246506
0.0	0.95463717	0.9995229	0.97593397	0.99301636	0.9983316	0.99832827	0.997162	0.9988839	0.9859914	0.9799684
0.0	0.9791422	0.99967337	0.9993512	0.9993216	0.99931407	0.9971269	0.99989736	0.9996935	0.9974287	0.99025714
0.0	0.8460815	0.86319685	0.76996636	0.8446568	0.69228166	0.7574322	0.8175787	0.77133226	0.8850905	0.71800846
0.0	0.8460815	0.86319685	0.76996636	0.8446568	0.69228166	0.7574322	0.8175787	0.77133226	0.8850905	0.71800846
0.0	0.8460815	0.86319685	0.76996636	0.8446568	0.69228166	0.7574322	0.8175787	0.77133226	0.8850905	0.71800846
0.0	0.8460815	0.86319685	0.76996636	0.8446568	0.69228166	0.7574322	0.8175787	0.77133226	0.8850905	0.71800846
0.0	0.8460815	0.86319685	0.76996636	0.8446568	0.69228166	0.7574322	0.8175787	0.77133226	0.8850905	0.71800846
0.0	0.8460815	0.86319685	0.76996636	0.8446568	0.69228166	0.7574322	0.8175787	0.77133226	0.8850905	0.71800846
0.0	0.8460815	0.86319685	0.76996636	0.8446568	0.69228166	0.7574322	0.8175787	0.77133226	0.8850905	0.71800846
0.0	0.8460815	0.86319685	0.76996636	0.8446568	0.69228166	0.7574322	0.8175787	0.77133226	0.8850905	0.71800846
0.0	0.8460815	0.86319685	0.76996636	0.8446568	0.69228166	0.7574322	0.8175787	0.77133226	0.8850905	0.71800846
0.0	0.9093898	0.9991535	0.9964599	0.98327947	0.9980489	0.9938836	0.9996019	0.99617517	0.98929054	0.94691646
0.0	0.8448227	0.9977506	0.99001396	0.94726187	0.9947524	0.9872306	0.99897647	0.98833954	0.9588663	0.89396393
0.0	0.90347266	0.9984397	0.9973912	0.98675656	0.99634874	0.99055475	0.9993882	0.9953571	0.9639737	0.9192736
0.0	0.87805957	0.99884856	0.9942508	0.9811678	0.9975097	0.99059695	0.9993575	0.9954594	0.98051125	0.94465107
0.0	0.9393914	0.9992054	0.9946197	0.98859775	0.99798834	0.99396765	0.9997224	0.99690056	0.9853851	0.95023566
0.0	0.88588417	0.9991073	0.991447	0.9754782	0.9976896	0.99225724	0.99952626	0.99582976	0.97783846	0.9320342
0.0	0.89020604	0.9987651	0.9922025	0.9735388	0.99757844	0.9907024	0.9995425	0.99250835	0.9778506	0.94749147
0.0	0.9265383	0.99926275	0.99491405	0.9875602	0.99805695	0.9931164	0.9996247	0.9968368	0.980755	0.9569645
0.0	0.9121116	0.99915075	0.9969797	0.9871272	0.998458	0.9937762	0.9996853	0.9954816	0.98255986	0.9481489
0.0	0.8707523	0.9984255	0.9943626	0.9631675	0.9966851	0.98873705	0.99939764	0.99199826	0.97457314	0.9305371
0.0	0.85746187	0.9988036	0.9925545	0.9678246	0.99672604	0.99013644	0.99935025	0.9936295	0.9744709	0.9291699
0.0	0.9551017	0.9998149	0.9988972	0.9987948	0.9997962	0.9975836	0.9998355	0.9995074	0.99780303	0.99588156
0.0	0.8224775	0.9986827	0.98594636	0.9811926	0.99124825	0.9834399	0.9984787	0.9882869	0.91899294	0.89008594
0.0	0.8460815	0.86319685	0.76996636	0.84465677	0.69228166	0.7574322	0.8175787	0.7713322	0.8850905	0.7180086
0.0	0.8460815	0.86319685	0.76996636	0.84465677	0.69228166	0.7574322	0.8175787	0.7713322	0.8850905	0.7180086
0.0	0.0011919616	0.0005610302	0.0005570013	0.0002736194	0.0044471784	0.0069366177	0.00044633474	0.00086836686	0.00013815853	0.00050221867
0.0	0.9927833	0.9997464	0.9986519	0.9981846	0.99968433	0.9985801	0.9995999	0.9991462	0.996636	0.99587727
0.0	0.60293716	0.9962458	0.9763234	0.9964405	0.96443105	0.91563994	0.998719	0.98386097	0.9073005	0.88246506
0.0	0.94793546	0.9997888	0.99827707	0.9976641	0.99936503	0.9892681	0.9997166	0.99959904	0.99696547	0.96132845
0.0	0.0026353726	0.01831655	0.025084417	0.005393713	0.018699871	0.032056853	0.01869222	0.05066127	0.0039561586	0.014893772
0.0	0.84787804	0.99879336	0.8685441	0.9538601	0.99339724	0.99114627	0.99523205	0.99684817	0.918296	0.9748448
0.0	0.56153905	0.9987606	0.92989564	0.9721814	0.9942912	0.9963781	0.9972639	0.99563956	0.97774667	0.9712015
0.0	0.8460815	0.86319685	0.76996636	0.84465677	0.69228166	0.7574322	0.8175787	0.7713322	0.8850905	0.7180086
0.0	0.8460815	0.86319685	0.76996636	0.84465677	0.69228166	0.7574322	0.8175787	0.7713322	0.8850905	0.7180086
0.0	0.8460815	0.86319685	0.76996636	0.84465677	0.69228166	0.7574322	0.8175787	0.7713322	0.8850905	0.7180086
0.0	0.994511	0.99966145	0.99671245	0.99808794	0.99792707	0.99949384	0.99980587	0.99981266	0.990433	0.99777883
0.0	0.96727395	0.99985504	0.99881136	0.99801505	0.99965525	0.99872226	0.99979836	0.9998153	0.9992692	0.99885285
0.0	0.98602235	0.9960776	0.998231	0.9949462	0.9981331	0.9977373	0.9988379	0.99847656	0.9604338	0.99591523
0.0	0.99475217	0.9999051	0.99954456	0.9996456	0.9998004	0.99928194	0.99979144	0.9998522	0.9996233	0.9989911
0.0	0.8460815	0.86319685	0.76996636	0.84465677	0.69228166	0.75743216	0.81757873	0.7713322	0.8850905	0.7180086
0.0	0.90289766	0.99977297	0.9962774	0.9963021	0.9992512	0.9978523	0.9989096	0.9996438	0.99891555	0.9980849
0.0	0.5970865	0.99561536	0.98357403	0.98545897	0.9826972	0.9719858	0.98089427	0.9898622	0.9463662	0.95786256
0.0	0.5970865	0.99561536	0.98357403	0.98545897	0.9826972	0.9719858	0.98089427	0.9898622	0.9463662	0.95786256
0.0	0.8460815	0.86319685	0.76996636	0.84465677	0.69228166	0.7574322	0.8175787	0.7713322	0.8850905	0.7180086
0.0	0.63531667	0.9904309	0.9658262	0.64604247	0.9884687	0.9655871	0.7254689	0.9566627	0.8185891	0.5429312
0.0	0.0057629426	0.12739247	0.0749338	0.01947257	0.5452576	0.09892172	0.04426125	0.55782807	0.0071170167	0.06630233
0.0	0.0031136037	0.04710644	0.04443834	0.010569606	0.03465917	0.038742155	0.028573029	0.07421158	0.010865547	0.016329447
0.0	0.014604013	0.96532536	0.8922848	0.9091443	0.8440512	0.6186269	0.974005	0.7913008	0.6054746	0.042959504
0.0	0.005487856	0.047519602	0.0036314668	0.042201616	0.0014513279	0.00021869136	0.0021098033	0.0017159496	0.09006607	0.06481293
0.0	0.9940941	0.9996774	0.9959943	0.99800116	0.9975262	0.9994591	0.99978215	0.9997863	0.9888969	0.99761117
0.0	0.99762577	0.9998393	0.99890566	0.99906546	0.9981675	0.9997186	0.9998946	0.999895	0.99552333	0.99875546
0.0	0.83619744	0.9995974	0.9865585	0.9924845	0.99665534	0.9983342	0.99815035	0.999035	0.9551351	0.98107487
0.0	0.00017368815	0.01028734	0.004773308	0.00028177202	0.48214862	0.0054161623	2.3312685e-05	1.0951848e-05	1.6633043e-05	0.0003778722
0.0	0.36122143	0.0020578415	0.0073789638	0.00011190804	0.00010267935	0.044717345	0.0010265216	0.0025107982	0.0021536436	0.001590664
0.0	0.36122143	0.0020578415	0.0073789638	0.00011190804	0.00010267935	0.04471736	0.0010265211	0.0025107982	0.0021536415	0.001590664
0.0	0.36122143	0.0020578415	0.0073789638	0.00011190804	0.00010267935	0.044717345	0.0010265205	0.0025107982	0.0021536415	0.001590664
0.0	0.36122143	0.0020578415	0.0073789638	0.00011190804	0.00010267935	0.04471736	0.0010265211	0.0025107982	0.0021536415	0.001590664
0.0	0.36122143	0.0020578415	0.0073789638	0.00011190804	0.00010267935	0.044717345	0.0010265211	0.002510797	0.0021536415	0.001590664
0.0	0.36122143	0.0020578415	0.0073789638	0.00011190804	0.00010267935	0.044717345	0.0010265205	0.0025107982	0.0021536415	0.001590664
0.0	0.36122143	0.0020578415	0.0073789638	0.00011190804	0.00010267935	0.04471736	0.0010265211	0.002510797	0.0021536415	0.001590664
0.0	0.36122143	0.0020578415	0.0073789638	0.00011190804	0.00010267935	0.04471736	0.0010265205	0.0025107982	0.0021536415	0.001590664
0.0	0.36122143	0.0020578415	0.0073789638	0.00011190804	0.00010267935	0.044717345	0.0010265216	0.002510797	0.0021536415	0.001590664
0.0	0.36122143	0.0020578415	0.0073789638	0.00011190804	0.00010267935	0.04471736	0.0010265211	0.002510797	0.0021536415	0.001590664
0.0	0.36122143	0.0020578415	0.0073789638	0.00011190804	0.00010267935	0.044717345	0.0010265205	0.0025107982	0.0021536436	0.001590664
0.0	0.36122143	0.0020578415	0.0073789638	0.00011190804	0.00010267935	0.04471736	0.0010265216	0.0025107982	0.0021536415	0.001590664
0.0	0.36122143	0.0020578415	0.0073789638	0.00011190804	0.00010267935	0.044717345	0.0010265205	0.0025107982	0.0021536415	0.001590664
0.0	0.36122143	0.0020578415	0.0073789638	0.00011190804	0.00010267935	0.044717345	0.0010265205	0.0025107982	0.0021536415	0.001590664
0.0	0.36122143	0.0020578415	0.0073789638	0.00011190804	0.00010267935	0.044717345	0.0010265205	0.002510797	0.0021536415	0.001590664
0.0	0.36122143	0.0020578415	0.0073789638	0.00011190804	0.00010267935	0.04471736	0.0010265216	0.0025107982	0.0021536415	0.001590664
0.0	0.36122143	0.0020578415	0.0073789638	0.00011190804	0.00010267935	0.044717345	0.0010265205	0.0025107982	0.0021536436	0.001590664
0.0	0.36122143	0.0020578415	0.0073789638	0.00011190804	0.00010267935	0.044717345	0.0010265211	0.002510797	0.0021536415	0.001590664
0.0	0.9892826	0.99848723	0.9998609	0.9961504	0.99823976	0.99892175	0.9991836	0.99709713	0.97362566	0.9966143
0.0	0.0038739184	0.029437294	0.89367867	0.0024019114	0.00021423369	0.025201177	0.00051398244	0.002288084	0.0016278389	0.0022755316
0.0	0.019902123	0.94757545	0.62376446	0.540162	0.31738058	0.44432095	0.32077748	0.90437937	0.8220525	0.031648815
0.0	0.8656986	0.978872	0.98519045	0.9898033	0.9885182	0.989551	0.30775118	0.993761	0.99762064	0.99955684
0.0	0.5646174	0.9984181	0.942601	0.97191745	0.99361295	0.9966101	0.9976726	0.99507695	0.97619754	0.97329843
0.0	0.49604312	0.99819994	0.92989564	0.95641327	0.9918502	0.9956	0.9959168	0.9935446	0.96818	0.9583813
0.0	0.646699	0.9990287	0.9459252	0.97131133	0.9954022	0.9967997	0.9972517	0.99518776	0.9837698	0.9787678
0.0	0.8460815	0.86319685	0.76996636	0.84465677	0.69228166	0.7574322	0.8175787	0.7713322	0.8850905	0.7180086
0.0	0.83619744	0.9995974	0.9865585	0.9924845	0.99665534	0.9983342	0.99815035	0.999035	0.9551351	0.98107487
0.0	0.8460815	0.86319685	0.76996636	0.84465677	0.69228166	0.7574322	0.8175787	0.7713322	0.8850905	0.7180086
0.0	0.9778722	0.9998772	0.9993505	0.99897015	0.9996294	0.9990085	0.999866	0.999843	0.9992799	0.999151
0.0	0.043553516	0.12672912	0.013472426	0.007602527	0.22323865	0.17596686	0.016693257	0.10086673	0.008298541	0.0201386
0.0	0.043553498	0.12672916	0.01347242	0.00760253	0.22323878	0.17596686	0.016693257	0.10086675	0.008298545	0.0201386
0.0	0.00043954115	0.0010875636	1.626365e-05	0.0002489677	0.00034216914	0.0014316584	0.011165605	0.0012766266	4.0589737e-05	0.0017110653
0.0	0.0021007033	0.0071138227	0.002225851	0.0021539745	0.0017140653	0.0026468907	0.56829935	0.7713322	0.0010870167	0.00061947753
0.0	0.0019233596	0.774587	0.20307288	0.04839378	0.9849615	0.024892453	0.36418074	0.20737617	0.08866921	0.0012953244
0.0	0.65791637	0.9913663	0.8698242	0.9829768	0.922978	0.72887003	0.9887754	0.73349327	0.9837887	0.67394495
0.0	0.01182617	0.07028478	0.24024121	0.007625481	0.8778645	0.6942753	0.08440069	0.002860568	0.0902494	0.11883126
0.0	0.2862204	0.8938924	0.15940042	0.35050607	0.26192895	0.13257255	0.87438554	0.16786075	0.6811281	0.14632209
0.0	0.8733068	0.9973992	0.9956638	0.9963648	0.9948691	0.9911425	0.9975871	0.9700004	0.99246067	0.98012173
0.0	0.45007327	0.94466835	0.30775377	0.70508206	0.562304	0.5058341	0.88873744	0.46450335	0.85109365	0.369979
0.0	0.9227918	0.9996717	0.98526037	0.997431	0.9947897	0.9965088	0.99123096	0.99812347	0.9925478	0.99441814
0.0	0.9227918	0.9996717	0.98526037	0.997431	0.9947897	0.9965088	0.99123096	0.99812347	0.9925478	0.99441814
0.0	0.9809021	0.99957424	0.9964791	0.9988476	0.99706763	0.9991586	0.99973136	0.9992403	0.99867404	0.98802406
0.0	0.011826164	0.07028478	0.24024123	0.007625481	0.8778645	0.6942753	0.08440068	0.002860568	0.0902494	0.118831255
0.0	0.28622043	0.8938923	0.15940039	0.35050607	0.26192904	0.13257252	0.87438554	0.1678608	0.68112814	0.14632209
0.0	0.01182617	0.07028478	0.24024123	0.007625481	0.8778645	0.6942753	0.08440069	0.002860568	0.0902494	0.118831255
0.0	0.28622043	0.8938924	0.15940042	0.35050607	0.26192892	0.13257258	0.8743856	0.16786085	0.6811281	0.14632209
0.0	0.011826164	0.07028478	0.24024121	0.007625481	0.8778645	0.6942753	0.08440069	0.002860568	0.0902494	0.118831255
0.0	0.45007327	0.94466835	0.30775383	0.7050821	0.56230396	0.5058341	0.88873744	0.4645034	0.8510936	0.36997893
0.0	0.011826164	0.07028478	0.24024121	0.007625481	0.8778645	0.6942753	0.08440068	0.002860568	0.0902494	0.118831255
0.0	0.65791637	0.9913663	0.8698241	0.9829768	0.922978	0.72887003	0.9887754	0.73349327	0.9837887	0.67394495
0.0	0.2862204	0.8938924	0.15940036	0.35050607	0.26192895	0.13257259	0.8743856	0.16786088	0.681128	0.14632209
0.0	0.011826164	0.07028478	0.24024121	0.007625481	0.8778645	0.6942753	0.08440068	0.002860568	0.0902494	0.118831255
0.0	0.7428969	0.99273694	0.89476985	0.9858008	0.94785	0.88787305	0.994111	0.7766945	0.9864999	0.75477564
0.0	0.28622046	0.8938923	0.15940042	0.35050604	0.26192895	0.13257258	0.8743856	0.16786085	0.6811281	0.14632209
0.0	0.011826164	0.07028478	0.24024121	0.007625481	0.8778645	0.6942753	0.08440068	0.002860568	0.0902494	0.118831255
0.0	0.8733068	0.9973992	0.9956638	0.9963648	0.9948691	0.9911425	0.9975871	0.9700004	0.99246067	0.98012173
0.0	0.28622046	0.8938923	0.15940042	0.35050604	0.26192895	0.13257259	0.87438554	0.16786084	0.6811281	0.14632209
0.0	0.7074877	0.99947757	0.9740723	0.99542505	0.99917454	0.9435531	0.99785054	0.9026296	0.9835586	0.95133054
0.0	0.7074877	0.99947757	0.9740723	0.99542505	0.99917454	0.9435531	0.99785054	0.9026295	0.9835586	0.95133054
0.0	0.7074877	0.99947757	0.9740723	0.99542505	0.99917454	0.9435531	0.99785054	0.9026296	0.9835586	0.95133054
0.0	0.7428969	0.99273694	0.89476997	0.9858008	0.9478501	0.88787305	0.994111	0.7766945	0.9864999	0.7547756
0.0	0.80373615	0.9935567	0.8652866	0.9911143	0.87616384	0.9749589	0.9913469	0.9887761	0.77516913	0.74372816
0.0	0.042331558	0.96765804	0.7840726	0.12356712	0.9866601	0.03810025	0.87784797	0.98651636	0.039474275	0.38936442
0.0	0.8697873	0.99972683	0.9927394	0.99542916	0.998175	0.9986557	0.9988858	0.99925584	0.9717838	0.98716646
0.0	0.84349376	0.9981121	0.99761426	0.97737324	0.99796695	0.9955669	0.9989825	0.9980009	0.9693588	0.9614723
0.0	0.018087197	0.018326694	0.0056311036	0.0016315356	0.072631456	0.107206486	0.0037612054	0.03027108	0.0018071118	0.00971625
0.0	0.8460815	0.86319685	0.76996636	0.84465677	0.69228166	0.7574322	0.8175787	0.7713322	0.8850905	0.7180086
0.0	0.042331558	0.96765804	0.7840726	0.12356712	0.9866601	0.03810025	0.87784797	0.98651636	0.039474275	0.38936442
0.0	0.042331558	0.96765804	0.7840726	0.12356712	0.9866601	0.03810025	0.87784797	0.98651636	0.039474275	0.38936442
0.0	0.15728028	0.9562297	0.7134304	0.2581007	0.7893018	0.5101617	0.8465964	0.9710636	0.10099325	0.4356023
0.0	0.9646664	0.9999769	0.9998779	0.99972314	0.9999484	0.9995297	0.99990857	0.99982685	0.9995875	0.99931085
0.0	0.00020413658	0.9953342	0.98924655	0.9846289	0.5959485	0.3872171	0.9848551	0.004479092	0.0008198771	0.66698885
0.0	0.026086815	0.0015998024	0.002903634	0.0026354163	0.69228166	0.7574322	0.0045765787	0.9282407	0.009589872	0.0058715222
0.0	0.4762364	0.99999094	0.9992543	0.9999237	0.37526977	0.9888943	0.99998605	0.050781883	0.3706611	0.9985435
0.0	0.00020413658	0.9953342	0.98924655	0.9846289	0.5959485	0.3872171	0.9848551	0.004479092	0.0008198771	0.66698885
0.0	0.00020413658	0.9953342	0.98924655	0.9846289	0.5959485	0.3872171	0.9848551	0.004479092	0.0008198771	0.66698885
0.0	0.00020413658	0.9953342	0.98924655	0.9846289	0.5959485	0.3872171	0.9848551	0.004479092	0.0008198771	0.66698885
0.0	0.5042954	0.9111921	0.58569455	0.8604305	0.80372775	0.5115765	0.9581828	0.77147955	0.90905905	0.52758
0.0	0.28622046	0.8938923	0.15940036	0.35050607	0.26192892	0.13257258	0.8743856	0.16786084	0.6811281	0.14632212
0.0	0.8871177	0.999548	0.9946392	0.9921434	0.9985856	0.9971494	0.9923705	0.998692	0.9710924	0.9808715
0.0	0.46510068	0.9993753	0.90765035	0.97224754	0.9872636	0.9625899	0.9955705	0.9976841	0.7689932	0.5306965
0.0	0.46510082	0.9993753	0.90765023	0.97224754	0.9872636	0.9625899	0.9955705	0.9976841	0.76899314	0.5306966
0.0	0.13486598	0.9344434	0.74053234	0.34871235	0.88928014	0.8608321	0.74439234	0.8035693	0.22745678	0.3390576
0.0	0.28714442	0.99498534	0.9753965	0.9725275	0.9665463	0.9145299	0.98474693	0.99694234	0.91023666	0.97086495
0.0	0.9929946	0.9998611	0.9990602	0.99862623	0.9993432	0.99861944	0.9998404	0.9998211	0.99846905	0.9983944
0.0	0.1240905	0.56384945	0.40753296	0.09676231	0.9672337	0.7820641	0.93487	0.5875016	0.23589659	0.40576124
0.0	0.0016931146	1.5011143e-05	0.0026780537	1.8466159e-05	0.002892945	0.00081843254	0.00053137774	6.260223e-05	5.2446762e-06	1.3493921e-05
0.0	0.8460815	0.86319685	0.7699664	0.8446568	0.69228166	0.7574322	0.81757873	0.7713322	0.8850905	0.71800846
0.0	0.7092345	0.98508865	0.9892818	0.8474633	0.9469264	0.9786876	0.93364155	0.99865735	0.9326412	0.51602525
0.0	0.78295046	0.99947995	0.99895954	0.99652135	0.9984005	0.9964535	0.9977099	0.9975394	0.98045415	0.96971244
0.0	0.9619176	0.9974548	0.9972102	0.99474216	0.9992473	0.9959686	0.9987909	0.9988763	0.9912895	0.9906341
0.0	0.9227918	0.9996717	0.98526037	0.997431	0.9947897	0.9965088	0.99123096	0.99812347	0.9925478	0.99441814
0.0	0.06475316	0.9540276	0.65708226	0.73822886	0.67379576	0.97747314	0.058539696	0.9673871	0.10147422	0.41346583
0.0	0.6250548	0.99849236	0.98566854	0.97236425	0.9941282	0.9741329	0.99604344	0.9661105	0.93849045	0.6787503
0.0	0.9783568	0.9948002	0.99998045	0.99993527	0.9853211	0.998771	0.99927264	0.9999536	0.98733485	0.99827135
0.0	0.06527144	0.8358173	0.72361267	0.9538872	0.7938601	0.9762865	0.14978345	0.97554296	0.09495407	0.38991213
0.0	0.06475316	0.9540276	0.65708226	0.73822886	0.67379576	0.97747314	0.058539696	0.9673871	0.10147422	0.41346583
0.0	0.0007457344	0.0032823666	0.004949552	0.00068779447	0.0044004614	0.0060157957	0.003655415	0.024805386	0.0031437222	0.0076228115
0.0	0.48947918	0.9502676	0.6390668	0.36307594	0.91239154	0.8850758	0.8566611	0.96985775	0.3912314	0.7019276
0.0	0.8460815	0.86319685	0.76996636	0.84465677	0.69228166	0.75743216	0.81757873	0.7713322	0.8850905	0.7180086
0.0	0.53080577	0.76032144	0.6873419	0.644227	0.49524486	0.77974796	0.62000763	0.906205	0.07911074	0.7330138
0.0	0.8460815	0.86319685	0.76996636	0.8446568	0.69228166	0.7574322	0.8175787	0.77133226	0.8850905	0.71800846
0.0	0.97098744	0.9999188	0.99964106	0.9991379	0.99978846	0.9987814	0.9998518	0.9997694	0.9982303	0.9973049
0.0	0.08405975	0.93447167	0.74041134	0.068196274	0.7572604	0.57706577	0.82923234	0.7732822	0.3074928	0.22762415
0.0	0.0004902895	0.0005199624	0.00013665805	0.0018138965	0.0053375796	0.007909442	0.020341488	0.025310094	0.0018720949	0.00087287056
0.0	0.00049028924	0.00051996217	0.00013665805	0.0018138965	0.0053375796	0.007909442	0.020341491	0.025310094	0.0018720957	0.00087287056
0.0	0.00028982325	0.0019983791	0.06646402	0.001866824	0.0074935067	0.059537344	0.4645547	0.97662693	0.0015225267	0.002493252
0.0	0.00028982325	0.0019983791	0.06646405	0.001866824	0.0074935067	0.059537344	0.4645547	0.97662693	0.0015225274	0.0024932495
0.0	0.00028982325	0.0019983791	0.06646402	0.0018668257	0.0074935067	0.059537373	0.46455473	0.97662693	0.0015225267	0.002493252
0.0	0.00049028924	0.0005199624	0.00013665805	0.0018138965	0.0053375796	0.007909442	0.020341488	0.025310094	0.0018720949	0.00087287056
0.0	0.8460815	0.86319685	0.76996636	0.84465677	0.69228166	0.7574322	0.8175787	0.7713322	0.8850905	0.7180086
0.0	0.83619744	0.9995974	0.9865585	0.9924845	0.99665534	0.9983342	0.99815035	0.999035	0.9551351	0.98107487
0.0	0.8156263	0.99733824	0.9966755	0.96575767	0.99681914	0.9942384	0.99853826	0.99753356	0.95567465	0.947423
0.0	0.8460815	0.86319685	0.76996636	0.84465677	0.69228166	0.7574322	0.8175787	0.7713322	0.8850905	0.7180086
0.0	0.8460815	0.86319685	0.76996636	0.84465677	0.69228166	0.7574322	0.8175787	0.7713322	0.8850905	0.7180086
0.0	0.8460815	0.86319685	0.76996636	0.84465677	0.69228166	0.7574322	0.8175787	0.7713322	0.8850905	0.7180086
0.0	0.8460815	0.86319685	0.76996636	0.84465677	0.69228166	0.7574322	0.8175787	0.7713322	0.8850905	0.7180086
0.0	0.8460815	0.86319685	0.76996636	0.84465677	0.69228166	0.7574322	0.8175787	0.7713322	0.8850905	0.7180086
0.0	0.8460815	0.86319685	0.76996636	0.8446568	0.69228166	0.7574322	0.8175787	0.77133226	0.8850905	0.71800846
0.0	0.8460815	0.86319685	0.76996636	0.84465677	0.69228166	0.7574322	0.8175787	0.7713322	0.8850905	0.7180086
0.0	0.0029801289	0.86319685	0.76996636	0.0019900089	0.69228166	0.04694679	0.006528691	0.020281587	0.00016571155	0.01061742
0.0	0.51124674	0.99500614	0.9667439	0.88988817	0.98647493	0.94459134	0.9838935	0.9926502	0.9455738	0.93666375
0.0	0.8460815	0.86319685	0.76996636	0.84465677	0.69228166	0.7574322	0.8175787	0.7713322	0.8850905	0.7180086
0.0	0.8460815	0.86319685	0.76996636	0.84465677	0.69228166	0.7574322	0.8175787	0.7713322	0.8850905	0.7180086
0.0	0.8460815	0.86319685	0.76996636	0.84465677	0.69228166	0.7574322	0.8175787	0.7713322	0.8850905	0.7180086
0.0	0.8460815	0.86319685	0.76996636	0.84465677	0.69228166	0.7574322	0.8175787	0.7713322	0.8850905	0.7180086
0.0	0.8460815	0.86319685	0.76996636	0.84465677	0.69228166	0.7574322	0.8175787	0.7713322	0.8850905	0.7180086
0.0	0.8460815	0.86319685	0.76996636	0.84465677	0.69228166	0.7574322	0.8175787	0.7713322	0.8850905	0.7180086
0.0	0.8460815	0.86319685	0.76996636	0.84465677	0.69228166	0.7574322	0.8175787	0.7713322	0.8850905	0.7180086
0.0	0.8460815	0.86319685	0.76996636	0.84465677	0.69228166	0.7574322	0.8175787	0.7713322	0.8850905	0.7180086
0.0	0.993834	0.9996321	0.9955909	0.9973763	0.9972236	0.9994591	0.9997491	0.9997863	0.9880846	0.9972938
0.0	0.0014657583	0.0008319982	0.0005996419	0.00028199403	0.0050505535	0.0051799337	0.0003398269	0.00070821884	0.00016214303	0.00054516696
0.0	0.000350219	0.002250044	0.0027835618	1.2365986e-05	0.00064946606	0.0007329831	0.0010718411	0.00021964782	7.580285e-05	0.0029304437
0.0	0.00035021914	0.002250044	0.0027835618	1.2365986e-05	0.00064946606	0.0007329831	0.0010718411	0.00021964782	7.580285e-05	0.0029304468
0.0	0.00035021914	0.002250044	0.0027835618	1.2365986e-05	0.00064946606	0.0007329831	0.0010718411	0.00021964782	7.580285e-05	0.0029304437
0.0	0.8460815	0.86319685	0.76996636	0.84465677	0.69228166	0.7574322	0.8175787	0.7713322	0.8850905	0.7180086
0.0	0.8460815	0.86319685	0.76996636	0.84465677	0.69228166	0.7574322	0.8175787	0.7713322	0.8850905	0.7180086
0.0	0.8460815	0.86319685	0.76996636	0.84465677	0.69228166	0.7574322	0.8175787	0.7713322	0.8850905	0.7180086
0.0	0.8460815	0.86319685	0.76996636	0.84465677	0.69228166	0.7574322	0.8175787	0.7713322	0.8850905	0.7180086
0.0	0.8460815	0.86319685	0.76996636	0.8446568	0.69228166	0.7574322	0.8175787	0.77133226	0.8850905	0.71800846
0.0	0.33085597	5.442819e-05	0.003623646	9.4285504e-05	0.00018669157	0.000903183	0.99284595	0.00048041675	0.0018129599	0.063942924
0.0	0.8460815	0.86319685	0.76996636	0.84465677	0.69228166	0.7574322	0.8175787	0.7713322	0.8850905	0.7180086
0.0	0.8460815	0.86319685	0.76996636	0.84465677	0.69228166	0.7574322	0.8175787	0.7713322	0.8850905	0.7180086
0.0	0.994586	0.9997156	0.9968131	0.99816966	0.99826056	0.99953985	0.9997811	0.9998123	0.9919254	0.9978422
0.0	0.022391586	1.0580244e-05	0.0004500388	7.5061826e-06	0.00041146975	3.6308025e-05	1.2255779e-05	4.4272707e-05	3.0414481e-05	9.757877e-06
0.0	0.8460815	0.86319685	0.76996636	0.84465677	0.69228166	0.7574322	0.8175787	0.7713322	0.8850905	0.7180086
0.0	0.0040613585	0.020147597	0.008944099	0.00021400503	0.042099986	0.009279194	0.0024374467	0.004360709	0.0009183415	0.012142508
0.0	0.0040613585	0.020147588	0.008944099	0.00021400503	0.042099986	0.00927919	0.0024374467	0.004360709	0.0009183415	0.012142508
0.0	0.8460815	0.86319685	0.76996636	0.84465677	0.69228166	0.7574322	0.8175787	0.7713322	0.8850905	0.7180086
0.0	0.8460815	0.86319685	0.76996636	0.84465677	0.69228166	0.7574322	0.8175787	0.7713322	0.8850905	0.7180086
0.0	0.8460815	0.86319685	0.76996636	0.84465677	0.69228166	0.7574322	0.8175787	0.7713322	0.8850905	0.7180086
0.0	0.8460815	0.86319685	0.76996636	0.84465677	0.69228166	0.7574322	0.8175787	0.7713322	0.8850905	0.7180086
0.0	0.8460815	0.86319685	0.76996636	0.84465677	0.69228166	0.7574322	0.8175787	0.7713322	0.8850905	0.7180086
0.0	0.8460815	0.86319685	0.76996636	0.84465677	0.69228166	0.7574322	0.8175787	0.7713322	0.8850905	0.7180086
0.0	0.56235945	0.95765054	0.82610655	0.675999	0.9715547	0.96706045	0.98427284	0.98542386	0.8728845	0.8215742
0.0	0.993834	0.9996321	0.9955909	0.9973763	0.9972236	0.9994591	0.9997491	0.9997863	0.9880846	0.9972938
0.0	0.8460815	0.86319685	0.76996636	0.84465677	0.69228166	0.7574322	0.8175787	0.7713322	0.8850905	0.7180086
0.0	0.021457031	0.0013343641	0.0002178859	0.9870051	0.002009816	0.0018504242	0.017161325	0.0006851357	0.62188846	0.091081925
0.0	0.8460815	0.86319685	0.76996636	0.84465677	0.69228166	0.7574322	0.8175787	0.7713322	0.8850905	0.7180086
0.0	0.8460815	0.86319685	0.76996636	0.84465677	0.69228166	0.7574322	0.8175787	0.7713322	0.8850905	0.7180086
0.0	0.027695464	0.96905386	0.5969072	0.546568	0.78264177	0.2934691	0.5802183	0.6945763	0.11940018	0.17125455
0.0	0.027695458	0.96905386	0.5969072	0.546568	0.78264177	0.2934691	0.5802183	0.6945763	0.11940017	0.17125441
0.0	0.027695464	0.96905386	0.5969072	0.546568	0.78264177	0.29346916	0.58021843	0.6945763	0.11940017	0.17125444
0.0	0.87542063	0.99990034	0.9993273	0.9983271	0.99980384	0.9985422	0.9997557	0.9987852	0.99670756	0.994441
0.0	0.87542063	0.99990034	0.9993273	0.9983271	0.99980384	0.9985422	0.9997557	0.9987852	0.99670756	0.994441
0.0	0.87542063	0.99990034	0.9993273	0.9983271	0.99980384	0.9985422	0.9997557	0.9987852	0.99670756	0.994441
0.0	0.43916526	0.9936134	0.6283144	0.84211516	0.97839695	0.94291085	0.9617208	0.9898286	0.5534825	0.8513558
0.0	0.001671051	0.0011713705	0.0011950209	0.00044632534	0.010387123	0.0113120945	0.00080132997	0.003549828	0.00029274586	0.0009563955
0.0	5.0170365e-05	3.299142e-05	5.3644326e-05	1.7946719e-05	0.00044679106	0.00015137298	0.0049734716	0.0005343559	9.780758e-06	0.00011184447
0.0	0.00023710795	0.0020258885	0.0003554701	0.00015438737	0.0025986566	0.0118956985	0.00047769604	0.0007045879	0.00019206408	0.0005086202
0.0	0.80616	0.99917585	0.98525757	0.946384	0.99506676	0.97180027	0.9942622	0.9974443	0.8337022	0.9314893
0.0	0.80616	0.99917585	0.98525757	0.946384	0.99506676	0.97180027	0.9942622	0.9974443	0.8337022	0.9314893
0.0	0.8514582	0.9994572	0.98973584	0.9701967	0.9961526	0.98030454	0.99654466	0.9978575	0.89191794	0.94561166
0.0	6.9073736e-05	0.0928465	0.00824556	0.0004885349	0.6581489	0.011649925	0.0005918979	0.00074883207	0.00025466213	5.8095644e-05
0.0	0.0002624039	0.00092451816	0.0006846455	0.011093399	0.0006670716	0.0028103387	0.0007928379	0.5553216	0.0011771158	0.002483401
0.0	0.04111818	0.9671745	0.6628308	0.24419914	0.9310608	0.9712542	0.82298774	0.6667001	0.63500595	0.26245487
0.0	0.011678305	0.13143194	0.25909123	0.08359337	0.1514878	0.8418502	0.23274678	0.9472455	0.4620934	0.046775375
0.0	0.8460815	0.86319685	0.76996636	0.84465677	0.69228166	0.7574322	0.8175787	0.7713322	0.8850905	0.7180086
0.0	0.8460815	0.86319685	0.76996636	0.84465677	0.69228166	0.7574322	0.8175787	0.7713322	0.8850905	0.7180086
0.0	0.9978254	0.9999063	0.9996476	0.9996124	0.9986234	0.999666	0.99984276	0.99990726	0.99871504	0.9989034
0.0	0.9978254	0.9999063	0.9996476	0.9996124	0.9986234	0.999666	0.99984276	0.99990726	0.99871504	0.9989034
0.0	0.8460815	0.86319685	0.76996636	0.84465677	0.69228166	0.7574322	0.8175787	0.7713322	0.8850905	0.7180086
0.0	0.016434165	0.23808935	0.32608345	0.10850336	0.28384712	0.8759494	0.3171202	0.9667455	0.5492485	0.061448578
0.0	0.8460815	0.86319685	0.76996636	0.84465677	0.69228166	0.7574322	0.8175787	0.7713322	0.8850905	0.7180086
0.0	0.8460815	0.86319685	0.76996636	0.84465677	0.69228166	0.7574322	0.8175787	0.7713322	0.8850905	0.7180086
0.0	0.76534134	0.9990087	0.99838376	0.99379563	0.99945885	0.9979972	0.99944264	0.9916169	0.9949968	0.98568857
0.0	0.56235945	0.95765054	0.8261066	0.67599905	0.9715547	0.96706045	0.98427284	0.98542386	0.8728845	0.82157415
0.0	0.5623593	0.9576504	0.8261066	0.67599887	0.9715547	0.96706045	0.98427284	0.98542386	0.8728845	0.8215742
0.0	0.5623593	0.9576504	0.8261066	0.6759989	0.9715547	0.96706045	0.98427284	0.98542386	0.8728845	0.8215742
0.0	0.91794276	0.99946624	0.9986519	0.99448675	0.99967396	0.9959478	0.9993309	0.9989435	0.9937204	0.98618364
0.0	0.84787816	0.99879336	0.8685441	0.9538601	0.99339724	0.99114615	0.99523205	0.99684817	0.918296	0.9748448
0.0	0.012357686	0.22679311	0.3300567	0.12951434	0.28087547	0.89751846	0.40544507	0.95746464	0.5210923	0.05950954
0.0	0.8460815	0.86319685	0.76996636	0.84465677	0.69228166	0.7574322	0.8175787	0.7713322	0.8850905	0.7180086
0.0	0.8460815	0.86319685	0.76996636	0.84465677	0.69228166	0.7574322	0.8175787	0.7713322	0.8850905	0.7180086
0.0	0.9788614	0.9998832	0.99770796	0.99905294	0.9996872	0.99777573	0.99968183	0.99948007	0.9944382	0.99498886
0.0	0.4858826	0.9844639	0.59412235	0.7649748	0.9698794	0.92121947	0.9601867	0.9845963	0.43598312	0.8683059
0.0	2.7538188e-05	1.9326788e-05	0.00015592556	9.984551e-06	7.20004e-05	3.8165657e-05	7.442652e-05	0.00086382387	2.9929392e-06	0.00021480578
0.0	3.4404216e-05	0.0010243913	4.746298e-05	4.60323e-05	0.00020404044	9.719878e-05	0.00010189047	0.00014937477	1.9533149e-05	2.905317e-05
0.0	0.48588252	0.9844639	0.59412247	0.7649748	0.9698794	0.92121947	0.9601867	0.9845963	0.43598306	0.8683061
0.0	0.48588252	0.9844639	0.5941224	0.7649747	0.9698794	0.92121947	0.96018684	0.9845963	0.43598306	0.8683061
0.0	2.7538188e-05	1.9326788e-05	0.00015592556	9.984542e-06	7.20004e-05	3.8165657e-05	7.442652e-05	0.0008638243	2.9929392e-06	0.00021480578
0.0	0.0097916955	0.020477362	0.020871397	0.0036596188	0.14810441	0.05611583	0.013850285	0.02333259	0.0025431653	0.0056320564
0.0	0.0715425	0.9934541	0.8102695	0.8912814	0.9319002	0.5252917	0.8368999	0.86287016	0.2961757	0.43756914
0.0	0.8460815	0.86319685	0.76996636	0.84465677	0.69228166	0.7574322	0.8175787	0.7713322	0.8850905	0.7180086
0.0	0.8460815	0.86319685	0.76996636	0.84465677	0.69228166	0.7574322	0.8175787	0.7713322	0.8850905	0.7180086
0.0	0.0060844338	0.17742644	0.09556788	0.014737307	0.0801899	0.099585004	0.043090634	0.16210726	0.029294565	0.025870772
0.0	0.003315423	0.007742378	0.007119595	0.0011992422	0.023828546	0.030019352	0.0040894775	0.003933849	0.0010251694	0.0029253073
0.0	0.003315423	0.0077423817	0.007119598	0.0011992428	0.023828546	0.030019352	0.0040894775	0.003933847	0.0010251694	0.0029253073
0.0	0.00035021914	0.002250044	0.0027835618	1.2365986e-05	0.00064946606	0.0007329831	0.0010718411	0.00021964782	7.5802775e-05	0.0029304437
0.0	0.000350219	0.002250044	0.0027835618	1.2365986e-05	0.00064946606	0.0007329831	0.0010718411	0.00021964782	7.580285e-05	0.0029304468
0.0	0.83619744	0.9995974	0.9865585	0.9924845	0.99665534	0.9983342	0.99815035	0.999035	0.9551351	0.98107487
0.0	0.8460815	0.86319685	0.76996636	0.84465677	0.69228166	0.7574322	0.8175787	0.7713322	0.8850905	0.7180086
0.0	0.00022604933	0.00014618212	0.013546332	0.00024366948	0.00026287066	0.00011346038	0.0033522518	0.006221136	6.643711e-05	9.92407e-05
0.0	0.8460815	0.86319685	0.76996636	0.8446568	0.69228166	0.7574322	0.8175787	0.77133226	0.8850905	0.71800846
0.0	0.8460815	0.86319685	0.76996636	0.84465677	0.69228166	0.7574322	0.8175787	0.7713322	0.8850905	0.7180086
0.0	0.8460815	0.86319685	0.76996636	0.84465677	0.69228166	0.7574322	0.8175787	0.7713322	0.8850905	0.7180086
0.0	0.9978254	0.9999063	0.9996476	0.9996124	0.9986234	0.999666	0.99984276	0.99990726	0.99871504	0.9989034
0.0	0.9978254	0.9999063	0.9996476	0.9996124	0.9986234	0.999666	0.99984276	0.99990726	0.99871504	0.9989034
0.0	0.8460815	0.86319685	0.76996636	0.84465677	0.69228166	0.7574322	0.8175787	0.7713322	0.8850905	0.7180086
0.0	0.9978254	0.9999063	0.9996476	0.9996124	0.9986234	0.999666	0.99984276	0.99990726	0.99871504	0.9989034
0.0	0.9978254	0.9999063	0.9996476	0.9996124	0.9986234	0.999666	0.99984276	0.99990726	0.99871504	0.9989034
0.0	0.0023036879	0.00070003397	0.0011295544	0.000635517	0.008597366	0.012283859	0.00047404182	0.0012547708	0.00030819964	0.00096475065
0.0	0.8460815	0.86319685	0.76996636	0.84465677	0.69228166	0.7574322	0.8175787	0.7713322	0.8850905	0.7180086
0.0	0.8460815	0.86319685	0.76996636	0.84465677	0.69228166	0.7574322	0.8175787	0.7713322	0.8850905	0.7180086
0.0	0.9978254	0.9999063	0.9996476	0.9996124	0.9986234	0.999666	0.99984276	0.99990726	0.99871504	0.9989034
0.0	0.9978254	0.9999063	0.9996476	0.9996124	0.9986234	0.999666	0.99984276	0.99990726	0.99871504	0.9989034
0.0	0.8460815	0.86319685	0.76996636	0.84465677	0.69228166	0.7574322	0.8175787	0.7713322	0.8850905	0.7180086
0.0	0.8460815	0.86319685	0.76996636	0.84465677	0.69228166	0.7574322	0.8175787	0.7713322	0.8850905	0.7180086
0.0	0.000350219	0.002250044	0.0027835618	1.2365986e-05	0.00064946606	0.0007329831	0.0010718411	0.00021964782	7.580285e-05	0.0029304437
0.0	0.8460815	0.86319685	0.76996636	0.84465677	0.69228166	0.7574322	0.8175787	0.7713322	0.8850905	0.7180086
0.0	0.8460815	0.86319685	0.76996636	0.84465677	0.69228166	0.7574322	0.8175787	0.7713322	0.8850905	0.7180086
0.0	0.8460815	0.86319685	0.76996636	0.84465677	0.69228166	0.7574322	0.8175787	0.7713322	0.8850905	0.7180086
0.0	0.8460815	0.86319685	0.76996636	0.84465677	0.69228166	0.7574322	0.8175787	0.7713322	0.8850905	0.7180086
0.0	0.8460815	0.86319685	0.76996636	0.84465677	0.69228166	0.7574322	0.8175787	0.7713322	0.8850905	0.7180086
0.0	0.8460815	0.86319685	0.76996636	0.84465677	0.69228166	0.7574322	0.8175787	0.7713322	0.8850905	0.7180086
0.0	0.8460815	0.86319685	0.76996636	0.84465677	0.69228166	0.7574322	0.8175787	0.7713322	0.8850905	0.7180086
0.0	0.8460815	0.86319685	0.76996636	0.84465677	0.69228166	0.7574322	0.8175787	0.7713322	0.8850905	0.7180086
0.0	0.8460815	0.86319685	0.76996636	0.84465677	0.69228166	0.7574322	0.8175787	0.7713322	0.8850905	0.7180086
0.0	0.8460815	0.86319685	0.76996636	0.84465677	0.69228166	0.7574322	0.8175787	0.7713322	0.8850905	0.7180086
0.0	0.8460815	0.86319685	0.76996636	0.84465677	0.69228166	0.7574322	0.8175787	0.7713322	0.8850905	0.7180086
0.0	0.8460815	0.86319685	0.76996636	0.84465677	0.69228166	0.7574322	0.8175787	0.7713322	0.8850905	0.7180086
0.0	0.8460815	0.86319685	0.76996636	0.84465677	0.69228166	0.7574322	0.8175787	0.7713322	0.8850905	0.7180086
0.0	0.8460815	0.86319685	0.76996636	0.84465677	0.69228166	0.7574322	0.8175787	0.7713322	0.8850905	0.7180086
0.0	0.8460815	0.86319685	0.76996636	0.84465677	0.69228166	0.7574322	0.8175787	0.7713322	0.8850905	0.7180086
0.0	0.8460815	0.86319685	0.76996636	0.84465677	0.69228166	0.7574322	0.8175787	0.7713322	0.8850905	0.7180086
0.0	0.8460815	0.86319685	0.76996636	0.84465677	0.69228166	0.7574322	0.8175787	0.7713322	0.8850905	0.7180086
0.0	0.21949527	0.9661365	0.6172056	0.2037026	0.85360503	0.774557	0.48893198	0.739017	0.26331317	0.45740253
0.0	0.32892084	0.97850674	0.66866696	0.30513534	0.9623549	0.8255144	0.5612227	0.8202138	0.3535026	0.6318823
0.0	0.8871177	0.999548	0.9946392	0.9921434	0.9985856	0.9971494	0.9923705	0.998692	0.9710924	0.9808715
0.0	0.014202191	0.009698675	0.0031261218	0.0010850856	0.03546309	0.074976295	0.0019528787	0.018643081	0.0010579303	0.0059111975
0.0	0.83619744	0.9995974	0.9865585	0.9924845	0.99665534	0.9983342	0.99815035	0.999035	0.9551351	0.98107487
0.0	0.014202191	0.009698671	0.0031261249	0.001085085	0.03546309	0.074976295	0.0019528796	0.018643068	0.0010579288	0.0059111975
0.0	0.8460815	0.86319685	0.76996636	0.84465677	0.69228166	0.7574322	0.8175787	0.7713322	0.8850905	0.7180086
0.0	0.8460815	0.86319685	0.76996636	0.84465677	0.69228166	0.7574322	0.8175787	0.7713322	0.8850905	0.7180086
0.0	0.8460815	0.86319685	0.76996636	0.84465677	0.69228166	0.7574322	0.8175787	0.7713322	0.8850905	0.7180086
0.0	0.8460815	0.86319685	0.76996636	0.84465677	0.69228166	0.7574322	0.8175787	0.7713322	0.8850905	0.7180086
0.0	0.8460815	0.86319685	0.76996636	0.84465677	0.69228166	0.7574322	0.8175787	0.7713322	0.8850905	0.7180086
0.0	0.8460815	0.86319685	0.76996636	0.84465677	0.69228166	0.7574322	0.8175787	0.7713322	0.8850905	0.7180086
0.0	0.8460815	0.86319685	0.76996636	0.84465677	0.69228166	0.7574322	0.8175787	0.7713322	0.8850905	0.7180086
0.0	0.021573609	0.8706485	0.020829212	0.64541	0.9178184	0.16914344	0.7613033	0.20104235	0.14287265	0.008549018
0.0	1.8471777e-05	0.000104324594	0.0016009811	9.865519e-06	0.00039498924	2.9900475e-05	0.0001458135	0.0025314859	4.8481156e-06	0.00045615196
0.0	0.95010626	0.99939334	0.9648454	0.9890514	0.9974235	0.9980317	0.99555016	0.9987225	0.9767989	0.971866
0.0	0.21949525	0.9661365	0.6172056	0.2037026	0.85360503	0.774557	0.48893198	0.739017	0.26331306	0.45740253
0.0	0.5428417	0.7100167	0.85407025	0.8466327	0.9755892	0.9039252	0.87297744	0.7989634	0.7618074	0.6310587
0.0	0.7737291	0.83205	0.9608823	0.9222937	0.98949605	0.8863944	0.8855617	0.9683501	0.5764732	0.75934863
0.0	0.0050186613	0.00068852963	0.003352056	8.754005e-05	0.0059579164	0.002343499	0.00069640815	0.009710897	0.00011842289	0.00035927395
0.0	0.0031284438	0.44686097	0.17041314	0.0017564729	0.004324637	0.010647943	0.00053822255	0.0008547185	3.364912e-05	0.0007179357
0.0	0.020698993	0.0056745526	0.008330159	0.00041682713	0.00038141644	0.014149865	0.0010389161	0.001095441	0.00012781998	0.0013949362
0.0	0.00044646958	0.00058576575	0.082544856	0.00023287481	0.0002726743	0.8586669	0.0005137635	0.027582457	0.0034337232	4.315794e-05
0.0	0.49604324	0.99819994	0.92989576	0.95641327	0.9918502	0.9956	0.9959168	0.9935446	0.96818	0.9583813
0.0	0.0016931139	1.5011143e-05	0.0026780523	1.8466159e-05	0.002892945	0.00081843225	0.00053137745	6.260229e-05	5.2446712e-06	1.34938955e-05
0.0	0.009085282	0.0044823443	0.0365579	6.1332896e-05	0.0009538888	0.004433296	0.7928095	0.0025682184	0.00025677597	0.030815115
0.0	0.0016931131	1.5011143e-05	0.0026780523	1.8466159e-05	0.002892945	0.00081843225	0.00053137745	6.260229e-05	5.2446712e-06	1.34938955e-05
0.0	0.0016931131	1.5011143e-05	0.0026780523	1.8466159e-05	0.002892945	0.00081843225	0.00053137774	6.260223e-05	5.2446812e-06	1.34938955e-05
0.0	0.0016931131	1.5011143e-05	0.0026780523	1.8466159e-05	0.002892945	0.00081843225	0.00053137745	6.260223e-05	5.2446762e-06	1.34938955e-05
0.0	0.0016931131	1.5011143e-05	0.0026780523	1.8466159e-05	0.002892945	0.00081843225	0.00053137745	6.260223e-05	5.2446762e-06	1.34938955e-05
0.0	0.0016931139	1.5011143e-05	0.0026780523	1.8466159e-05	0.002892945	0.00081843225	0.00053137774	6.260223e-05	5.2446762e-06	1.34938955e-05
0.0	0.0016931131	1.5011143e-05	0.0026780523	1.8466159e-05	0.002892945	0.00081843225	0.00053137745	6.260229e-05	5.2446762e-06	1.34938955e-05
0.0	0.0016931131	1.5011143e-05	0.0026780523	1.8466159e-05	0.002892945	0.00081843225	0.00053137745	6.260223e-05	5.2446762e-06	1.34938955e-05
0.0	0.0016931131	1.5011143e-05	0.0026780523	1.8466159e-05	0.002892945	0.00081843225	0.00053137745	6.260229e-05	5.2446762e-06	1.34938955e-05
0.0	0.0016931139	1.5011143e-05	0.0026780523	1.8466159e-05	0.002892945	0.00081843225	0.00053137774	6.260223e-05	5.2446712e-06	1.34938955e-05
0.0	0.0016931139	1.5011143e-05	0.0026780537	1.8466159e-05	0.0028929464	0.00081843254	0.00053137774	6.260223e-05	5.2446762e-06	1.3493921e-05
0.0	0.009085282	0.0044823443	0.036557868	6.1332896e-05	0.0009538888	0.004433294	0.79280967	0.0025682184	0.00025677597	0.030815115
0.0	0.0016931146	1.5011143e-05	0.0026780537	1.8466159e-05	0.0028929464	0.00081843254	0.00053137774	6.260223e-05	5.2446762e-06	1.3493921e-05
0.0	2.8338549e-05	5.570779e-05	4.2061813e-05	1.25779325e-05	0.00022220968	0.000796913	8.5527776e-05	0.00016240173	2.1274354e-05	1.7396274e-05
0.0	0.49604306	0.99819994	0.92989576	0.95641327	0.9918502	0.9956	0.9959168	0.9935446	0.96818	0.9583813
0.0	0.42534173	0.9980438	0.98750234	0.9298716	0.9498343	0.7932168	0.9907607	0.9942107	0.98924446	0.89923507
0.0	0.0016931146	1.5011143e-05	0.0026780537	1.8466159e-05	0.0028929464	0.00081843254	0.00053137774	6.260223e-05	5.2446762e-06	1.3493921e-05
0.0	0.0016931146	1.5011143e-05	0.0026780537	1.8466159e-05	0.0028929464	0.00081843254	0.00053137774	6.260223e-05	5.2446762e-06	1.3493921e-05
0.0	0.0016931139	1.5011143e-05	0.0026780523	1.8466159e-05	0.002892945	0.00081843225	0.00053137745	6.260229e-05	5.2446812e-06	1.34938955e-05
0.0	0.00019650933	7.637729e-05	0.0011600157	5.6074863e-05	0.004704236	0.0013892819	0.0024960367	9.2129085e-05	0.000100382254	2.837154e-05
0.0	0.0051135207	3.5722278e-05	0.000813593	0.00010249025	0.010012016	0.002164631	0.017560374	0.00011909806	0.0005597592	2.9494444e-05
0.0	0.0016931139	1.5011143e-05	0.0026780537	1.8466159e-05	0.0028929464	0.00081843254	0.00053137774	6.260223e-05	5.2446762e-06	1.3493921e-05
0.0	0.00027390913	4.5234306e-06	0.0004691207	0.00048359638	0.0026427498	0.0030623844	0.032550648	0.025928492	0.000108938555	1.5196634e-05
0.0	0.0016931131	1.5011143e-05	0.0026780523	1.8466159e-05	0.002892945	0.00081843225	0.00053137745	6.260229e-05	5.2446762e-06	1.34938955e-05
0.0	0.0016931131	1.5011143e-05	0.0026780523	1.8466159e-05	0.002892945	0.00081843225	0.00053137774	6.260229e-05	5.2446762e-06	1.34938955e-05
0.0	0.0016931131	1.5011143e-05	0.0026780523	1.8466159e-05	0.002892945	0.00081843225	0.00053137745	6.260229e-05	5.2446762e-06	1.34938955e-05
0.0	0.0016931131	1.5011143e-05	0.0026780523	1.8466159e-05	0.002892945	0.00081843225	0.00053137745	6.260229e-05	5.2446812e-06	1.34938955e-05
0.0	0.61850506	0.99885917	0.95517397	0.9792718	0.9959794	0.99689794	0.99727744	0.9967939	0.98486865	0.97939795
0.0	0.0016931131	1.5011143e-05	0.0026780523	1.8466159e-05	0.002892945	0.00081843225	0.00053137745	6.260229e-05	5.2446762e-06	1.34938955e-05
0.0	0.0016931131	1.5011143e-05	0.0026780523	1.8466159e-05	0.002892945	0.00081843225	0.00053137745	6.260223e-05	5.2446712e-06	1.34938955e-05
0.0	0.0016931131	1.5011143e-05	0.0026780523	1.8466159e-05	0.002892945	0.00081843225	0.00053137774	6.260229e-05	5.2446712e-06	1.34938955e-05
0.0	0.0016931131	1.5011143e-05	0.0026780523	1.8466159e-05	0.002892945	0.00081843225	0.00053137745	6.260229e-05	5.2446712e-06	1.34938955e-05
0.0	0.0016931146	1.5011143e-05	0.0026780537	1.8466159e-05	0.002892945	0.00081843254	0.00053137774	6.260223e-05	5.2446762e-06	1.3493908e-05
0.0	0.0010516699	2.6202932e-05	0.0029642645	3.1136875e-05	0.004880561	0.013667374	0.00030088646	0.0022039602	0.00018954782	0.00037316274
0.0	0.7218258	0.99947685	0.9851682	0.9931384	0.997965	0.9976641	0.9990645	0.9968317	0.9935469	0.9889253
0.0	0.49604324	0.99819994	0.92989576	0.9564134	0.9918502	0.9956	0.9959168	0.9935446	0.96818	0.9583813
0.0	8.721002e-05	9.240859e-06	0.00035111327	0.00018960622	0.00113975	0.0012566306	0.0015002633	0.00016729264	0.00035343203	0.0007315253
0.0	0.7754086	0.99945134	0.98443997	0.99375993	0.9980862	0.9977543	0.9993247	0.99698144	0.99392974	0.98951286
0.0	0.49604318	0.99819994	0.92989564	0.95641327	0.9918502	0.9956	0.9959168	0.9935446	0.96818	0.9583813
0.0	0.00026558177	5.596525e-06	0.00015236987	0.00040914235	0.0010338929	0.0012654708	0.0012558779	0.00041523957	0.00062974717	0.0021294442
0.0	0.83871347	0.99966073	0.995381	0.9969971	0.9990257	0.99819857	0.9995727	0.9984579	0.99533904	0.9943715
0.0	0.0019737508	1.547475e-05	8.7196466e-05	0.0061450484	0.002883922	0.0031254755	0.009419999	0.008578528	0.0020716428	0.048163533
0.0	0.7248327	0.99974924	0.9955947	0.99703395	0.99921787	0.9980262	0.9995797	0.9981781	0.9933396	0.9955018
0.0	7.252494e-05	0.0017345027	7.555429e-05	0.0010282286	0.3562456	0.0031957305	0.005199609	0.00053678034	8.137051e-05	0.004939792
0.0	0.0002114829	2.2104432e-05	0.00081210973	0.0018605298	0.0066558537	0.0015191596	0.014792202	0.0037153102	5.717813e-06	2.3180646e-05
0.0	0.009085282	0.0044823443	0.036557868	6.1332896e-05	0.0009538888	0.004433294	0.7928095	0.0025682198	0.00025677597	0.030815123
0.0	0.009085282	0.0044823443	0.036557894	6.1332896e-05	0.0009538888	0.004433296	0.7928096	0.0025682198	0.00025677597	0.030815123
0.0	0.00030403768	0.96876365	0.06950411	0.27945346	0.87256557	0.052665327	0.8721928	0.13157542	0.006350463	0.08638313
0.0	7.988786e-05	0.0045522074	0.0007925237	0.000778099	0.00066851085	0.00157004	0.00024125946	0.0054849028	7.570258e-05	0.00011633138
0.0	7.988786e-05	0.0045522074	0.000792524	0.000778099	0.00066851114	0.0015700407	0.00024125946	0.0054849004	7.570258e-05	0.00011633138
0.0	7.988786e-05	0.0045522074	0.0007925237	0.000778099	0.00066851085	0.00157004	0.00024125946	0.0054849004	7.570258e-05	0.00011633138
0.0	7.988786e-05	0.0045522074	0.000792524	0.000778099	0.00066851085	0.00157004	0.00024125946	0.0054849004	7.570258e-05	0.00011633138
0.0	7.988786e-05	0.004552205	0.0007925244	0.000778099	0.00066851085	0.0015700407	0.0002412597	0.0054849028	7.570258e-05	0.00011633138
0.0	0.00030403738	0.96876365	0.06950411	0.27945343	0.87256557	0.052665327	0.8721928	0.13157538	0.0063504595	0.08638313
0.0	7.988786e-05	0.0045522074	0.0007925237	0.000778099	0.00066851085	0.0015700407	0.00024125946	0.0054849004	7.570258e-05	0.00011633138
0.0	7.988786e-05	0.0045522074	0.000792524	0.000778099	0.00066851085	0.00157004	0.00024125946	0.0054849004	7.570258e-05	0.00011633138
0.0	7.988786e-05	0.0045522074	0.0007925237	0.0007780994	0.00066851085	0.00157004	0.00024125946	0.0054849028	7.570258e-05	0.00011633138
0.0	7.988786e-05	0.0045522074	0.0007925237	0.000778099	0.00066851114	0.00157004	0.00024125946	0.0054849004	7.570258e-05	0.00011633138
0.0	7.988786e-05	0.004552203	0.0007925237	0.000778099	0.00066851085	0.0015700407	0.0002412597	0.0054849028	7.570258e-05	0.00011633138
0.0	0.00030403738	0.96876365	0.06950411	0.27945346	0.87256557	0.052665327	0.8721928	0.1315754	0.0063504595	0.08638313
0.0	7.988786e-05	0.0045522074	0.000792524	0.000778099	0.00066851085	0.00157004	0.00024125946	0.0054849028	7.570258e-05	0.00011633138
0.0	7.988786e-05	0.0045522074	0.000792524	0.000778099	0.00066851085	0.00157004	0.00024125946	0.0054849028	7.570258e-05	0.00011633138
0.0	7.988786e-05	0.0045522074	0.000792524	0.0007780994	0.00066851085	0.00157004	0.00024125946	0.0054849004	7.570258e-05	0.00011633138
0.0	7.988786e-05	0.0045522074	0.0007925237	0.000778099	0.00066851085	0.00157004	0.00024125946	0.0054849004	7.570258e-05	0.00011633138
0.0	7.988786e-05	0.004552203	0.0007925237	0.000778099	0.00066851085	0.0015700407	0.0002412597	0.0054849028	7.570258e-05	0.00011633138
0.0	0.00030403738	0.96876365	0.06950411	0.27945343	0.87256557	0.052665327	0.8721928	0.13157538	0.006350463	0.08638313
0.0	7.988786e-05	0.0045522074	0.0007925237	0.000778099	0.00066851085	0.00157004	0.00024125946	0.0054849004	7.570258e-05	0.00011633138
0.0	7.988786e-05	0.0045522074	0.000792524	0.000778099	0.00066851114	0.00157004	0.00024125946	0.0054849004	7.570258e-05	0.00011633138
0.0	7.988786e-05	0.0045522074	0.0007925237	0.000778099	0.00066851085	0.00157004	0.00024125946	0.0054849028	7.570258e-05	0.00011633138
0.0	7.988786e-05	0.0045522074	0.000792524	0.000778099	0.00066851085	0.00157004	0.00024125946	0.0054849004	7.570258e-05	0.00011633138
0.0	7.988786e-05	0.004552205	0.0007925237	0.000778099	0.00066851114	0.0015700407	0.0002412597	0.0054849028	7.570258e-05	0.00011633138
0.0	0.00030403738	0.96876365	0.06950411	0.27945346	0.87256557	0.052665327	0.8721928	0.13157542	0.0063504595	0.08638313
0.0	7.988786e-05	0.0045522074	0.000792524	0.000778099	0.00066851085	0.00157004	0.00024125946	0.0054849028	7.570258e-05	0.00011633138
0.0	7.988786e-05	0.0045522074	0.000792524	0.000778099	0.00066851085	0.0015700407	0.00024125946	0.0054849004	7.570258e-05	0.00011633138
0.0	7.988786e-05	0.0045522074	0.0007925237	0.000778099	0.00066851085	0.00157004	0.00024125946	0.0054849004	7.570258e-05	0.00011633138
0.0	7.988786e-05	0.0045522074	0.000792524	0.000778099	0.00066851114	0.00157004	0.00024125946	0.0054849004	7.570258e-05	0.00011633138
0.0	7.988786e-05	0.004552205	0.0007925244	0.000778099	0.00066851085	0.0015700407	0.0002412597	0.0054849028	7.570258e-05	0.00011633138
0.0	0.00030403768	0.9687636	0.06950411	0.27945346	0.87256557	0.052665327	0.8721928	0.1315754	0.0063504595	0.08638313
0.0	7.988786e-05	0.0045522074	0.000792524	0.000778099	0.00066851085	0.00157004	0.00024125946	0.0054849004	7.570258e-05	0.00011633138
0.0	7.988786e-05	0.0045522074	0.000792524	0.000778099	0.00066851114	0.0015700407	0.00024125946	0.0054849004	7.570258e-05	0.00011633138
0.0	7.988786e-05	0.0045522074	0.0007925237	0.0007780994	0.00066851114	0.00157004	0.00024125946	0.0054849004	7.570258e-05	0.00011633138
0.0	7.988786e-05	0.0045522074	0.0007925237	0.0007780994	0.00066851114	0.00157004	0.00024125946	0.0054849004	7.570258e-05	0.00011633138
0.0	7.988786e-05	0.004552203	0.0007925237	0.000778099	0.00066851114	0.0015700407	0.0002412597	0.0054849028	7.570258e-05	0.00011633138
0.0	0.00030403738	0.96876365	0.06950411	0.27945346	0.87256557	0.052665327	0.8721928	0.13157542	0.0063504595	0.08638313
0.0	7.988786e-05	0.0045522074	0.000792524	0.000778099	0.00066851085	0.00157004	0.00024125946	0.0054849004	7.570258e-05	0.00011633138
0.0	7.988786e-05	0.0045522074	0.000792524	0.000778099	0.00066851085	0.00157004	0.00024125946	0.0054849004	7.570258e-05	0.00011633138
0.0	7.988786e-05	0.0045522074	0.000792524	0.0007780994	0.00066851085	0.00157004	0.00024125946	0.0054849004	7.570258e-05	0.00011633138
0.0	7.988786e-05	0.0045522074	0.0007925237	0.000778099	0.00066851085	0.00157004	0.00024125946	0.0054849004	7.570258e-05	0.00011633138
0.0	7.988786e-05	0.004552205	0.0007925244	0.000778099	0.00066851085	0.0015700407	0.0002412597	0.0054849028	7.570258e-05	0.00011633138
0.0	7.988786e-05	0.004552205	0.0007925244	0.000778099	0.00066851085	0.0015700407	0.0002412597	0.0054849028	7.570258e-05	0.00011633138
0.0	7.988786e-05	0.004552205	0.0007925244	0.000778099	0.00066851085	0.0015700407	0.0002412597	0.0054849028	7.570258e-05	0.00011633138
0.0	7.988786e-05	0.0045522074	0.000792524	0.0007780994	0.00066851114	0.00157004	0.00024125946	0.0054849028	7.570258e-05	0.00011633138
0.0	7.988786e-05	0.004552205	0.0007925244	0.000778099	0.00066851085	0.0015700407	0.0002412597	0.0054849028	7.570258e-05	0.00011633138
0.0	7.988786e-05	0.004552205	0.0007925244	0.000778099	0.00066851085	0.0015700407	0.0002412597	0.0054849028	7.570258e-05	0.00011633138
0.0	7.988786e-05	0.0045522074	0.000792524	0.000778099	0.00066851085	0.00157004	0.00024125946	0.0054849004	7.570258e-05	0.00011633138
0.0	7.988786e-05	0.0045522074	0.000792524	0.000778099	0.00066851114	0.00157004	0.00024125946	0.0054849004	7.570258e-05	0.00011633138
0.0	7.988786e-05	0.0045522074	0.000792524	0.000778099	0.00066851114	0.0015700407	0.00024125946	0.0054849004	7.570258e-05	0.00011633138
0.0	7.988786e-05	0.0045522074	0.0007925237	0.000778099	0.00066851085	0.00157004	0.00024125946	0.0054849004	7.570258e-05	0.00011633138
0.0	7.988786e-05	0.0045522074	0.0007925237	0.000778099	0.00066851114	0.0015700407	0.00024125946	0.0054849004	7.570258e-05	0.00011633138
0.0	0.00030403768	0.96876365	0.06950411	0.27945346	0.87256557	0.052665327	0.8721928	0.1315754	0.006350463	0.08638313
0.0	7.988786e-05	0.004552205	0.0007925244	0.000778099	0.00066851114	0.0015700407	0.0002412597	0.0054849028	7.570258e-05	0.00011633138
0.0	0.0002964544	0.42212796	0.02368591	0.04538455	0.10822293	0.009849922	0.15024927	0.05668751	0.00575655	0.0008717887
0.0	0.00030403768	0.96876365	0.06950411	0.27945343	0.87256557	0.052665327	0.8721928	0.13157542	0.0063504595	0.08638313
0.0	7.988786e-05	0.0045522074	0.0007925237	0.0007780994	0.00066851085	0.0015700407	0.00024125946	0.0054849004	7.570258e-05	0.00011633138
0.0	7.988786e-05	0.004552203	0.0007925237	0.000778099	0.00066851085	0.0015700407	0.0002412597	0.0054849028	7.570258e-05	0.00011633138
0.0	7.988786e-05	0.004552205	0.0007925244	0.000778099	0.00066851114	0.0015700407	0.0002412597	0.0054849028	7.570258e-05	0.00011633138
0.0	7.988786e-05	0.0045522074	0.000792524	0.000778099	0.00066851085	0.00157004	0.00024125946	0.0054849028	7.570258e-05	0.00011633138
0.0	7.988786e-05	0.0045522074	0.000792524	0.0007780994	0.00066851085	0.00157004	0.00024125946	0.0054849004	7.570258e-05	0.00011633138
0.0	0.0002964544	0.42212787	0.02368591	0.045384537	0.108222954	0.009849922	0.15024932	0.056687523	0.00575655	0.0008717887
0.0	7.988786e-05	0.0045522074	0.0007925237	0.000778099	0.00066851085	0.0015700407	0.00024125946	0.0054849004	7.570258e-05	0.00011633138
0.0	7.988786e-05	0.0045522074	0.000792524	0.000778099	0.00066851114	0.00157004	0.00024125946	0.0054849028	7.570258e-05	0.00011633138
0.0	7.988786e-05	0.0045522074	0.0007925237	0.000778099	0.00066851085	0.00157004	0.00024125946	0.0054849004	7.570258e-05	0.00011633138
0.0	0.0004550881	0.1900944	0.064896815	0.1599922	0.03148989	0.025884986	0.8147522	0.71919996	0.0076386086	0.011640957
0.0	0.00030403768	0.9687636	0.06950411	0.27945346	0.87256557	0.052665327	0.8721928	0.13157544	0.006350463	0.08638313
0.0	7.988786e-05	0.0045522074	0.000792524	0.000778099	0.00066851085	0.00157004	0.00024125946	0.0054849004	7.570258e-05	0.00011633138
0.0	0.0002964547	0.42212787	0.023685914	0.04538455	0.10822291	0.009849922	0.15024927	0.05668751	0.00575655	0.0008717887
0.0	7.988786e-05	0.0045522074	0.0007925237	0.000778099	0.00066851114	0.00157004	0.00024125946	0.0054849004	7.570258e-05	0.00011633138
0.0	7.988786e-05	0.0045522074	0.0007925237	0.000778099	0.00066851114	0.00157004	0.00024125946	0.0054849004	7.570258e-05	0.00011633138
0.0	0.0002964547	0.42212787	0.02368591	0.04538455	0.108222954	0.009849922	0.1502493	0.056687538	0.00575655	0.0008717887
0.0	7.988786e-05	0.0045522074	0.0007925237	0.000778099	0.00066851085	0.0015700407	0.00024125946	0.0054849004	7.570258e-05	0.00011633138
0.0	0.00030403738	0.9687636	0.06950411	0.27945343	0.87256557	0.052665327	0.8721928	0.13157542	0.0063504595	0.08638313
0.0	7.988786e-05	0.0045522074	0.0007925237	0.000778099	0.00066851085	0.00157004	0.00024125946	0.0054849004	7.570258e-05	0.00011633138
0.0	7.988786e-05	0.0045522074	0.0007925237	0.000778099	0.00066851085	0.00157004	0.00024125946	0.0054849028	7.570258e-05	0.00011633138
0.0	0.00030403768	0.96876365	0.06950411	0.27945346	0.87256557	0.052665327	0.8721928	0.13157538	0.006350463	0.08638313
0.0	7.988786e-05	0.004552203	0.0007925244	0.000778099	0.00066851085	0.0015700407	0.0002412597	0.0054849028	7.570258e-05	0.00011633138
0.0	7.988786e-05	0.0045522074	0.000792524	0.000778099	0.00066851085	0.00157004	0.00024125946	0.0054849004	7.570258e-05	0.00011633138
0.0	7.988786e-05	0.0045522074	0.000792524	0.000778099	0.00066851085	0.0015700407	0.00024125946	0.0054849004	7.570258e-05	0.00011633138
0.0	0.0002964547	0.42212787	0.023685914	0.04538455	0.10822291	0.009849922	0.15024932	0.05668751	0.00575655	0.0008717887
0.0	0.0002964547	0.42212796	0.02368591	0.045384537	0.108222954	0.009849922	0.1502493	0.05668751	0.00575655	0.0008717887
0.0	7.988786e-05	0.004552203	0.0007925244	0.000778099	0.00066851085	0.0015700407	0.0002412597	0.0054849028	7.570258e-05	0.00011633138
0.0	7.988786e-05	0.004552205	0.0007925237	0.000778099	0.00066851085	0.0015700407	0.0002412597	0.0054849028	7.570258e-05	0.00011633138
0.0	7.988786e-05	0.0045522074	0.000792524	0.000778099	0.00066851085	0.00157004	0.00024125946	0.0054849028	7.570258e-05	0.00011633138
0.0	7.988786e-05	0.0045522074	0.0007925237	0.000778099	0.00066851085	0.00157004	0.00024125946	0.0054849004	7.570258e-05	0.00011633138
0.0	0.0002964544	0.42212787	0.023685914	0.045384537	0.108222954	0.009849922	0.1502493	0.056687523	0.00575655	0.0008717887
0.0	7.988786e-05	0.0045522074	0.000792524	0.0007780994	0.00066851085	0.0015700407	0.00024125946	0.0054849004	7.570258e-05	0.00011633138
0.0	7.988786e-05	0.0045522074	0.000792524	0.000778099	0.00066851085	0.00157004	0.00024125946	0.0054849004	7.570258e-05	0.00011633138
0.0	0.36967307	0.75883794	0.7279574	0.5547284	0.44562078	0.9486061	0.8062055	0.42922682	0.08075023	0.2014284
0.0	0.00030403738	0.96876365	0.06950411	0.27945346	0.87256557	0.052665327	0.8721928	0.13157544	0.006350463	0.08638313
0.0	0.0002964544	0.42212796	0.02368591	0.045384537	0.108222954	0.009849922	0.15024932	0.056687538	0.00575655	0.0008717887
0.0	0.00030403738	0.9687636	0.06950411	0.27945343	0.87256557	0.052665327	0.8721928	0.13157544	0.006350463	0.08638313
0.0	0.0002964544	0.42212796	0.02368591	0.04538455	0.10822293	0.009849922	0.15024927	0.056687523	0.00575655	0.0008717887
0.0	7.988786e-05	0.004552205	0.0007925244	0.000778099	0.00066851085	0.0015700407	0.0002412597	0.0054849028	7.570258e-05	0.00011633138
0.0	7.988786e-05	0.0045522074	0.000792524	0.0007780994	0.00066851085	0.00157004	0.00024125946	0.0054849028	7.570258e-05	0.00011633138
0.0	0.0002964547	0.42212796	0.023685914	0.045384537	0.108222954	0.009849922	0.1502493	0.05668751	0.00575655	0.0008717887
0.0	0.0004550881	0.19009441	0.0648968	0.15999219	0.03148989	0.025884975	0.8147522	0.7191999	0.0076386016	0.011640962
0.0	0.0002964547	0.42212787	0.02368591	0.045384537	0.10822291	0.009849922	0.15024932	0.05668751	0.00575655	0.0008717887
0.0	0.00030403768	0.96876365	0.06950411	0.27945343	0.87256557	0.052665327	0.8721928	0.13157538	0.006350463	0.08638313
0.0	0.00030403768	0.96876365	0.06950411	0.27945343	0.87256557	0.052665327	0.8721928	0.13157544	0.0063504595	0.08638313
0.0	7.988786e-05	0.004552205	0.0007925244	0.000778099	0.00066851114	0.0015700407	0.0002412597	0.0054849028	7.570258e-05	0.00011633138
0.0	7.988786e-05	0.004552205	0.0007925244	0.000778099	0.00066851085	0.0015700407	0.0002412597	0.0054849028	7.570258e-05	0.00011633138
0.0	7.988786e-05	0.0045522074	0.000792524	0.0007780994	0.00066851114	0.0015700407	0.00024125946	0.0054849004	7.570258e-05	0.00011633138
0.0	7.988786e-05	0.0045522074	0.000792524	0.000778099	0.00066851085	0.00157004	0.00024125946	0.0054849004	7.570258e-05	0.00011633138
0.0	7.988786e-05	0.0045522074	0.0007925237	0.000778099	0.00066851085	0.00157004	0.00024125946	0.0054849004	7.570258e-05	0.00011633138
0.0	0.00030403768	0.9687636	0.06950411	0.27945346	0.87256557	0.052665327	0.8721928	0.13157538	0.0063504595	0.08638313
0.0	7.988786e-05	0.0045522074	0.0007925237	0.000778099	0.00066851085	0.00157004	0.00024125946	0.0054849028	7.570258e-05	0.00011633138
0.0	0.0002964544	0.42212787	0.02368591	0.045384537	0.10822293	0.009849922	0.15024932	0.056687523	0.00575655	0.0008717887
0.0	0.00030403768	0.96876365	0.06950411	0.27945343	0.87256557	0.052665327	0.8721928	0.1315754	0.0063504595	0.08638313
0.0	0.00030403768	0.96876365	0.06950411	0.27945346	0.87256557	0.052665327	0.8721928	0.13157542	0.0063504595	0.08638313
0.0	7.988786e-05	0.0045522074	0.0007925237	0.000778099	0.00066851085	0.00157004	0.00024125946	0.0054849004	7.570258e-05	0.00011633138
0.0	7.988786e-05	0.0045522074	0.000792524	0.0007780994	0.00066851085	0.00157004	0.00024125946	0.0054849004	7.570258e-05	0.00011633138
0.0	0.00030403738	0.96876365	0.06950411	0.27945343	0.87256557	0.052665327	0.8721928	0.13157542	0.0063504595	0.08638313
0.0	0.0016931139	1.5011143e-05	0.0026780537	1.8466159e-05	0.002892945	0.00081843254	0.00053137774	6.260223e-05	5.2446762e-06	1.3493921e-05
0.0	0.009085282	0.0044823443	0.036557887	6.1332954e-05	0.0009538893	0.004433292	0.7928096	0.0025682198	0.00025677597	0.030815115
0.0	0.009085282	0.0044823443	0.036557887	6.1332954e-05	0.0009538888	0.004433292	0.7928095	0.0025682184	0.00025677597	0.030815123
0.0	0.009085282	0.0044823443	0.036557887	6.1332896e-05	0.0009538888	0.004433296	0.7928095	0.0025682198	0.00025677597	0.030815123
0.0	0.009085282	0.0044823443	0.03655788	6.1332896e-05	0.0009538888	0.004433294	0.79280967	0.0025682184	0.00025677597	0.030815115
0.0	0.009085282	0.0044823443	0.036557887	6.1332896e-05	0.0009538893	0.004433292	0.7928095	0.0025682172	0.00025677597	0.030815123
0.0	0.009085282	0.0044823443	0.036557887	6.1332896e-05	0.0009538888	0.004433292	0.7928095	0.0025682198	0.00025677597	0.030815123
0.0	0.009085282	0.0044823443	0.036557887	6.1332896e-05	0.0009538893	0.004433296	0.7928095	0.0025682172	0.00025677597	0.030815123
0.0	0.009085282	0.0044823443	0.036557887	6.1332896e-05	0.0009538888	0.004433292	0.7928096	0.0025682172	0.00025677597	0.030815115
0.0	0.009085282	0.0044823443	0.036557894	6.1332954e-05	0.0009538893	0.004433296	0.7928095	0.0025682184	0.00025677597	0.030815123
0.0	0.009085282	0.0044823443	0.036557894	6.1332896e-05	0.0009538893	0.004433296	0.7928095	0.0025682184	0.00025677597	0.030815123
0.0	0.009085282	0.0044823443	0.036557887	6.1332954e-05	0.0009538888	0.004433292	0.7928096	0.0025682184	0.00025677597	0.030815123
0.0	0.009085282	0.0044823443	0.036557887	6.1332896e-05	0.0009538893	0.004433296	0.7928096	0.0025682184	0.00025677597	0.030815123
0.0	0.009085282	0.0044823443	0.036557887	6.1332896e-05	0.0009538888	0.004433296	0.7928096	0.0025682184	0.00025677597	0.030815123
0.0	0.009085282	0.0044823443	0.0365579	6.1332896e-05	0.0009538888	0.004433292	0.7928095	0.0025682184	0.00025677597	0.030815123
0.0	0.009085282	0.0044823443	0.036557894	6.1332896e-05	0.0009538893	0.004433296	0.7928095	0.0025682172	0.00025677597	0.030815115
0.0	0.009085282	0.0044823443	0.0365579	6.1332896e-05	0.0009538893	0.004433292	0.7928096	0.0025682184	0.00025677597	0.030815123
0.0	0.009085282	0.0044823443	0.036557887	6.1332896e-05	0.0009538888	0.004433292	0.7928096	0.0025682184	0.00025677597	0.030815123
0.0	0.009085282	0.0044823443	0.0365579	6.1332896e-05	0.0009538893	0.004433296	0.7928095	0.0025682198	0.00025677597	0.030815115
0.0	0.009085282	0.0044823443	0.036557887	6.1332896e-05	0.0009538888	0.004433292	0.7928096	0.0025682198	0.00025677597	0.030815115
0.0	0.009085282	0.0044823443	0.036557887	6.1332896e-05	0.0009538888	0.004433292	0.7928095	0.0025682172	0.00025677597	0.030815123
0.0	0.009085282	0.0044823443	0.036557887	6.1332954e-05	0.0009538888	0.004433296	0.7928095	0.0025682198	0.00025677597	0.030815123
0.0	0.009085282	0.0044823443	0.036557887	6.1332954e-05	0.0009538888	0.004433296	0.7928096	0.0025682184	0.00025677597	0.030815115
0.0	0.009085282	0.0044823443	0.036557894	6.1332896e-05	0.0009538893	0.004433296	0.7928095	0.0025682198	0.00025677597	0.030815123
0.0	0.009085282	0.0044823443	0.036557887	6.1332896e-05	0.0009538888	0.004433296	0.7928096	0.0025682184	0.00025677597	0.030815123
0.0	0.009085282	0.0044823443	0.036557887	6.1332896e-05	0.0009538893	0.004433292	0.7928096	0.0025682172	0.00025677597	0.030815115
0.0	0.009085282	0.0044823443	0.036557887	6.1332896e-05	0.0009538888	0.004433296	0.7928096	0.0025682184	0.00025677597	0.030815115
0.0	0.009085282	0.0044823443	0.036557887	6.1332896e-05	0.0009538893	0.004433296	0.7928096	0.0025682184	0.00025677597	0.030815115
0.0	0.009085282	0.0044823443	0.036557887	6.1332896e-05	0.0009538893	0.004433296	0.7928095	0.0025682198	0.00025677597	0.030815123
0.0	0.009085282	0.0044823443	0.036557887	6.1332896e-05	0.0009538888	0.004433292	0.7928095	0.0025682172	0.00025677597	0.030815123
0.0	0.4253418	0.9980438	0.98750234	0.9298716	0.9498343	0.7932168	0.9907607	0.9942107	0.98924446	0.89923507
0.0	0.009085282	0.0044823443	0.036557894	6.1332896e-05	0.0009538893	0.004433296	0.7928096	0.0025682184	0.00025677597	0.030815123
0.0	0.009085282	0.0044823443	0.036557887	6.1332896e-05	0.0009538893	0.004433292	0.7928096	0.0025682198	0.00025677597	0.030815123
0.0	0.009085282	0.0044823443	0.036557887	6.1332896e-05	0.0009538888	0.004433296	0.7928095	0.0025682172	0.00025677597	0.030815115
0.0	0.009085282	0.0044823443	0.036557894	6.1332896e-05	0.0009538888	0.004433296	0.7928095	0.0025682172	0.00025677597	0.030815123
0.0	0.009085282	0.0044823443	0.036557894	6.1332896e-05	0.0009538888	0.004433292	0.7928095	0.0025682172	0.00025677597	0.030815115
0.0	0.009085282	0.0044823443	0.036557887	6.1332896e-05	0.0009538893	0.004433296	0.7928096	0.0025682198	0.00025677597	0.030815123
0.0	0.9724885	0.99729735	0.99947613	0.99263966	0.9971533	0.9996295	0.99880266	0.99980646	0.99588805	0.9942821
0.0	0.99710554	0.9999479	0.99981505	0.9997969	0.9998318	0.9995389	0.9999584	0.99995446	0.99822336	0.99857044
0.0	0.8460815	0.86319685	0.76996636	0.8446568	0.69228166	0.7574322	0.8175787	0.77133226	0.8850905	0.71800846
0.0	0.8460815	0.86319685	0.76996636	0.8446568	0.69228166	0.7574322	0.8175787	0.77133226	0.8850905	0.71800846
0.0	0.8460815	0.86319685	0.76996636	0.8446568	0.69228166	0.7574322	0.8175787	0.77133226	0.8850905	0.71800846
0.0	0.8460815	0.86319685	0.76996636	0.8446568	0.69228166	0.7574322	0.8175787	0.77133226	0.8850905	0.71800846
0.0	0.8460815	0.86319685	0.76996636	0.8446568	0.69228166	0.7574322	0.8175787	0.77133226	0.8850905	0.71800846
0.0	0.8460815	0.86319685	0.76996636	0.8446568	0.69228166	0.7574322	0.8175787	0.77133226	0.8850905	0.71800846
0.0	0.0012162299	6.4744585e-05	0.016780304	0.00043837787	0.0010755982	0.0002924853	0.020548781	0.00017946395	6.225171e-05	0.003813445
0.0	0.8460815	0.86319685	0.76996636	0.8446568	0.69228166	0.7574322	0.8175787	0.77133226	0.8850905	0.71800846
0.0	0.8460815	0.86319685	0.76996636	0.8446568	0.69228166	0.7574322	0.8175787	0.77133226	0.8850905	0.71800846
0.0	0.8460815	0.86319685	0.76996636	0.8446568	0.69228166	0.7574322	0.8175787	0.77133226	0.8850905	0.71800846
0.0	0.8460815	0.86319685	0.76996636	0.8446568	0.69228166	0.7574322	0.8175787	0.77133226	0.8850905	0.71800846
0.0	0.8460815	0.86319685	0.76996636	0.8446568	0.69228166	0.7574322	0.8175787	0.77133226	0.8850905	0.71800846
0.0	0.8460815	0.86319685	0.76996636	0.8446568	0.69228166	0.7574322	0.8175787	0.77133226	0.8850905	0.71800846
0.0	0.8128867	0.90566474	0.9958134	0.9067893	0.9281708	0.97876555	0.98867095	0.9411744	0.82613486	0.95857435
0.0	0.81288666	0.9056646	0.9958134	0.9067892	0.9281708	0.97876555	0.98867095	0.9411744	0.82613486	0.95857435
0.0	0.81288666	0.9056646	0.9958134	0.9067892	0.9281708	0.97876555	0.98867095	0.9411744	0.82613486	0.95857435
0.0	0.81288666	0.9056646	0.9958134	0.9067892	0.9281708	0.97876555	0.98867095	0.9411744	0.8261349	0.95857435
0.0	0.8460815	0.86319685	0.76996636	0.8446568	0.69228166	0.7574322	0.8175787	0.77133226	0.8850905	0.71800846
0.0	0.8460815	0.86319685	0.76996636	0.8446568	0.69228166	0.7574322	0.8175787	0.77133226	0.8850905	0.71800846
0.0	0.19914865	0.9967444	0.87521285	0.86208504	0.94402975	0.53879404	0.82201785	0.901816	0.22278765	0.4208639
0.0	0.027695464	0.96905386	0.5969074	0.54656804	0.78264177	0.29346916	0.5802183	0.6945763	0.11940017	0.17125441
0.0	0.9978254	0.9999063	0.9996476	0.9996124	0.9986234	0.999666	0.99984276	0.99990726	0.99871504	0.9989034
0.0	0.8460815	0.86319685	0.76996636	0.84465677	0.69228166	0.75743216	0.8175787	0.77133226	0.8850905	0.7180085
0.0	0.8460815	0.86319685	0.76996636	0.84465677	0.69228166	0.75743216	0.8175787	0.77133226	0.8850905	0.7180085
0.0	0.8460815	0.86319685	0.76996636	0.84465677	0.69228166	0.7574322	0.8175787	0.7713322	0.8850905	0.7180086
0.0	0.0006523607	0.17413644	0.99965477	0.14075203	0.027719177	0.009114761	0.5777513	0.040052418	0.010407583	0.53571343
0.0	7.639732e-05	0.0012588276	0.0002781105	0.0023566396	0.69228166	0.0005375712	0.0003341795	0.0022150637	0.00019836532	3.2464282e-05
0.0	0.8460815	0.86319685	0.76996636	0.84465677	0.69228166	0.7574322	0.8175787	0.7713322	0.8850905	0.7180086
0.0	0.8460815	0.86319685	0.76996636	0.84465677	0.69228166	0.7574322	0.8175787	0.7713322	0.8850905	0.7180086
0.0	0.8460815	0.86319685	0.76996636	0.84465677	0.69228166	0.7574322	0.8175787	0.7713322	0.8850905	0.7180086
0.0	0.0006523607	0.17413646	0.99965477	0.14075209	0.027719187	0.009114761	0.5777512	0.040052418	0.010407583	0.53571343
0.0	0.34599805	0.0017652964	0.25278383	0.088038966	0.0007803612	0.0014226942	0.0007855219	0.54863167	0.0021439123	0.023831679
0.0	0.8113618	0.99583983	0.9878576	0.98557496	0.98912317	0.9872852	0.9916289	0.9893897	0.95629364	0.9776595
0.0	0.8113618	0.99583983	0.9878576	0.98557496	0.98912317	0.9872852	0.9916289	0.9893897	0.95629364	0.9776595
0.0	0.7430325	0.9940076	0.9775685	0.9883062	0.9910188	0.98300445	0.9898033	0.98970056	0.917138	0.9549642
0.0	0.7430325	0.9940076	0.9775685	0.9883062	0.9910188	0.98300445	0.9898033	0.98970056	0.917138	0.9549642
0.0	0.8460815	0.86319685	0.76996636	0.84465677	0.69228166	0.7574322	0.8175787	0.7713322	0.8850905	0.7180086
0.0	0.9233386	0.99941254	0.9909094	0.9921117	0.9971215	0.9868069	0.99909496	0.99875724	0.9839647	0.9813973
0.0	0.00013564994	0.00012307893	0.00031436514	0.00016731913	0.00021533115	0.0011170114	0.00014303028	0.00013288167	5.875974e-05	0.000406651
0.0	0.0020561805	0.002464282	0.017916674	0.021558953	0.022558095	0.082125425	0.0058693714	0.018642077	0.0014689295	0.005950327
0.0	0.00089271506	0.29194805	0.056338347	0.007794873	0.94286525	0.005415469	0.08135468	0.035180032	0.018780045	0.00013371205
0.0	0.8460815	0.86319685	0.7699664	0.8446568	0.69228166	0.7574322	0.81757873	0.7713322	0.8850905	0.71800846
0.0	0.8460815	0.86319685	0.7699664	0.8446568	0.69228166	0.7574322	0.81757873	0.7713322	0.8850905	0.71800846
0.0	0.9509992	0.9998167	0.9979373	0.9983853	0.9994091	0.99916995	0.99813986	0.99926275	0.9922436	0.99537957
0.0	0.8460815	0.86319685	0.76996636	0.8446568	0.69228166	0.7574322	0.8175787	0.77133226	0.8850905	0.71800846
0.0	0.8448227	0.9977506	0.99001396	0.94726187	0.9947524	0.9872306	0.99897647	0.98833954	0.9588663	0.89396393
0.0	0.119097516	0.9901986	0.96307504	0.94026965	0.92194813	0.9392379	0.7688589	0.90376127	0.84404135	0.37842986
0.0	0.8460815	0.86319685	0.76996636	0.84465677	0.69228166	0.7574322	0.8175787	0.7713322	0.8850905	0.7180086
0.0	0.8460815	0.86319685	0.76996636	0.84465677	0.69228166	0.7574322	0.8175787	0.7713322	0.8850905	0.7180086
0.0	0.30550104	0.9855555	0.7745282	0.56121975	0.9894035	0.9865189	0.7893262	0.8562147	0.32425418	0.27838737
0.0	0.29774955	0.9824851	0.7639159	0.5365191	0.9876244	0.98654616	0.7581504	0.85552603	0.3718417	0.26319817
0.0	0.29791182	0.9855043	0.7560378	0.53226924	0.9871127	0.98561645	0.7762883	0.8704659	0.3687309	0.3170649
0.0	0.3474666	0.98764336	0.76783395	0.5935349	0.9904756	0.9846885	0.79744214	0.8929099	0.3417773	0.28355902
0.0	0.31150317	0.9840709	0.7731324	0.5197955	0.98673755	0.9861239	0.77977324	0.86853355	0.34512588	0.2857317
0.0	0.3072376	0.9844393	0.7694305	0.5801726	0.9879447	0.98503566	0.775147	0.85174334	0.35835797	0.29971814
0.0	0.3142808	0.982418	0.7457004	0.5258455	0.9881764	0.98518	0.7480166	0.8489828	0.34514242	0.3049184
0.0	0.36563697	0.9314378	0.57158005	0.23672602	0.84419024	0.83815634	0.8558309	0.95681393	0.3114605	0.60526174
0.0	0.97330904	0.99991465	0.9996698	0.9993723	0.99979776	0.9986437	0.9998727	0.99978226	0.9984149	0.9977608
0.0	0.10667406	0.99432397	0.98459494	0.8462879	0.9873259	0.9560614	0.9302928	0.9036223	0.5495733	0.39196268
0.0	0.0023114933	0.86174405	0.63852596	0.6117779	0.8855389	0.9382501	0.15045096	0.67539597	0.050034665	0.019917909
0.0	0.8460815	0.86319685	0.76996636	0.84465677	0.69228166	0.75743216	0.81757873	0.7713322	0.8850905	0.7180086
0.0	0.031920694	0.8337141	0.6716177	0.27361453	0.84696215	0.5375658	0.46657878	0.47660017	0.055903435	0.071059145
0.0	0.36563697	0.9314378	0.5715799	0.23672608	0.8441902	0.83815634	0.8558309	0.9568139	0.31146058	0.6052618
0.0	0.005553131	0.17680475	0.19902562	0.04703649	0.112672254	0.1475133	0.045146894	0.06068623	0.019841066	0.00719436
0.0	0.005553131	0.17680477	0.19902563	0.04703648	0.11267221	0.14751332	0.045146886	0.0606862	0.019841066	0.0071943565
0.0	0.005553131	0.17680475	0.19902562	0.04703649	0.11267223	0.14751337	0.045146894	0.0606862	0.019841066	0.00719436
0.0	0.005553131	0.17680478	0.19902562	0.04703649	0.11267231	0.14751337	0.045146894	0.060686186	0.019841054	0.00719436
0.0	0.005553131	0.17680478	0.19902562	0.04703649	0.112672254	0.14751327	0.045146886	0.060686216	0.019841066	0.00719436
0.0	0.005553131	0.1768048	0.1990256	0.04703649	0.112672254	0.14751334	0.045146894	0.060686216	0.019841066	0.00719436
0.0	0.0028553568	0.3569169	0.35348743	0.1976744	0.24062961	0.10706886	0.92402935	0.2683881	0.04392698	0.005496954
0.0	0.0028553568	0.3569168	0.3534873	0.1976744	0.24062946	0.10706886	0.92402935	0.26838812	0.04392696	0.005496954
0.0	0.0028553568	0.3569168	0.35348752	0.19767436	0.24062943	0.10706884	0.92402935	0.2683881	0.04392696	0.005496954
0.0	0.998616	0.99999297	0.99999166	0.9998783	0.99698776	0.9999691	0.9996902	0.9994505	0.98601764	0.9999654
0.0	0.65140367	0.9968393	0.962177	0.7917636	0.9888474	0.9873674	0.98959816	0.9938333	0.9098889	0.911975
0.0	0.0005735557	0.0058714277	9.37814e-05	0.0031359254	0.005087248	0.009114004	0.86957324	0.0010098505	0.013901811	0.0006016352
0.0	0.00099778	0.00030990414	0.0006017619	0.7805452	0.00074821577	0.003974625	0.19410002	0.0019307524	0.07000794	0.022357093
0.0	0.85868096	0.9794158	0.46944982	0.45798686	0.94987756	0.97198504	0.70530415	0.9469605	0.61187845	0.8598345
0.0	0.9783422	0.99960154	0.9992409	0.99919385	0.99880695	0.9963917	0.99985933	0.99955815	0.9969047	0.9877415
0.0	0.8338999	0.97181183	0.7690905	0.9263037	0.95939004	0.73152155	0.12124231	0.31322148	0.34362748	0.018530779
0.0	0.0058208453	0.2079943	0.1076349	0.007768607	0.19717814	0.10769752	0.025876295	0.11612176	0.0029307962	0.0059495033
0.0	2.3950219e-05	0.0073030964	6.215864e-05	8.491211e-05	0.064006716	0.0034251837	4.6141253e-05	8.477651e-05	0.0043246984	1.8594275e-05
0.0	0.8460815	0.86319685	0.76996636	0.8446568	0.69228166	0.7574322	0.8175787	0.77133226	0.8850905	0.71800846
0.0	4.7107922e-05	0.002027862	1.7805836e-05	0.00023621442	0.0006499515	2.5580097e-05	8.5741805e-05	0.042287044	0.00014764644	1.5527881e-05
0.0	0.0058208453	0.20799424	0.1076349	0.007768607	0.19717811	0.10769752	0.025876295	0.116121784	0.0029307962	0.0059495033
0.0	0.8460815	0.86319685	0.76996636	0.84465677	0.69228166	0.7574322	0.8175787	0.7713322	0.8850905	0.7180086
0.0	0.00029506625	0.052006245	0.0133405905	0.005776274	0.62391746	4.2270785e-05	0.08569641	0.00025670353	0.048416644	0.0021003475
0.0	0.01460402	0.96532536	0.8922849	0.90914416	0.8440513	0.6186269	0.974005	0.7913008	0.6054744	0.042959504
0.0	0.97280324	0.9995235	0.9990952	0.9990103	0.99842465	0.99548656	0.99985933	0.99955815	0.99577624	0.9855618
0.0	0.97280324	0.9995235	0.9990952	0.9990103	0.99842465	0.99548656	0.99985933	0.99955815	0.99577624	0.9855618
0.0	0.97280324	0.9995235	0.9990952	0.9990103	0.99842465	0.99548656	0.99985933	0.99955815	0.99577624	0.9855618
0.0	0.97280324	0.9995235	0.9990952	0.9990103	0.99842465	0.99548656	0.99985933	0.99955815	0.99577624	0.9855618
0.0	0.97280324	0.9995235	0.9990952	0.9990103	0.99842465	0.99548656	0.99985933	0.99955815	0.99577624	0.9855618
0.0	0.97280324	0.9995235	0.9990952	0.9990103	0.99842465	0.99548656	0.99985933	0.99955815	0.99577624	0.9855618
0.0	0.97280324	0.9995235	0.9990952	0.9990103	0.99842465	0.99548656	0.99985933	0.99955815	0.99577624	0.9855618
0.0	0.97280324	0.9995235	0.9990952	0.9990103	0.99842465	0.99548656	0.99985933	0.99955815	0.99577624	0.9855618
0.0	0.97280324	0.9995235	0.9990952	0.9990103	0.99842465	0.99548656	0.99985933	0.99955815	0.99577624	0.9855618
0.0	0.97280324	0.9995235	0.9990952	0.9990103	0.99842465	0.99548656	0.99985933	0.99955815	0.99577624	0.9855618
0.0	0.97280324	0.9995235	0.9990952	0.9990103	0.99842465	0.99548656	0.99985933	0.99955815	0.99577624	0.9855618
0.0	0.97280324	0.9995235	0.9990952	0.9990103	0.99842465	0.99548656	0.99985933	0.99955815	0.99577624	0.9855618
0.0	0.97280324	0.9995235	0.9990952	0.9990103	0.99842465	0.99548656	0.99985933	0.99955815	0.99577624	0.9855618
0.0	0.97280324	0.9995235	0.9990952	0.9990103	0.99842465	0.99548656	0.99985933	0.99955815	0.99577624	0.9855618
0.0	0.97280324	0.9995235	0.9990952	0.9990103	0.99842465	0.99548656	0.99985933	0.99955815	0.99577624	0.9855618
0.0	0.97280324	0.9995235	0.9990952	0.9990103	0.99842465	0.99548656	0.99985933	0.99955815	0.99577624	0.9855618
0.0	0.97280324	0.9995235	0.9990952	0.9990103	0.99842465	0.99548656	0.99985933	0.99955815	0.99577624	0.9855618
0.0	0.97280324	0.9995235	0.9990952	0.9990103	0.99842465	0.99548656	0.99985933	0.99955815	0.99577624	0.9855618
0.0	0.97280324	0.9995235	0.9990952	0.9990103	0.99842465	0.99548656	0.99985933	0.99955815	0.99577624	0.9855618
0.0	0.97280324	0.9995235	0.9990952	0.9990103	0.99842465	0.99548656	0.99985933	0.99955815	0.99577624	0.9855618
0.0	0.97280324	0.9995235	0.9990952	0.9990103	0.99842465	0.99548656	0.99985933	0.99955815	0.99577624	0.9855618
0.0	0.97280324	0.9995235	0.9990952	0.9990103	0.99842465	0.99548656	0.99985933	0.99955815	0.99577624	0.9855618
0.0	0.97280324	0.9995235	0.9990952	0.9990103	0.99842465	0.99548656	0.99985933	0.99955815	0.99577624	0.9855618
0.0	0.97280324	0.9995235	0.9990952	0.9990103	0.99842465	0.99548656	0.99985933	0.99955815	0.99577624	0.9855618
0.0	0.97280324	0.9995235	0.9990952	0.9990103	0.99842465	0.99548656	0.99985933	0.99955815	0.99577624	0.9855618
0.0	0.014604013	0.96532536	0.8922848	0.90914416	0.8440513	0.6186269	0.974005	0.7913008	0.6054746	0.042959504
0.0	0.9994186	0.99998355	0.9999658	0.9999635	0.9999889	0.99990904	0.99998426	0.9999784	0.9998073	0.99979144
0.0	0.8460815	0.86319685	0.76996636	0.84465677	0.69228166	0.75743216	0.81757873	0.77133226	0.8850905	0.71800846
0.0	0.4960433	0.99819994	0.92989576	0.95641327	0.9918502	0.9956	0.9959168	0.9935446	0.96818	0.9583813
0.0	0.52578247	0.9995547	0.99175644	0.99274445	0.9982162	0.99250257	0.9994578	0.99392235	0.9897183	0.9663647
0.0	0.00021523942	0.032168023	0.0014081273	0.0020861689	0.0109523535	0.45836905	0.010981788	0.039896067	0.0015379919	0.0013551216
0.0	0.95010626	0.99939334	0.9648454	0.9890514	0.9974235	0.9980317	0.99555016	0.9987225	0.9767989	0.971866
0.0	0.8632768	0.9800173	0.75298876	0.73189	0.9949051	0.76143104	0.96716243	0.76618856	0.846797	0.6663679
0.0	0.8460815	0.86319685	0.76996636	0.84465677	0.69228166	0.7574322	0.8175787	0.7713322	0.8850905	0.7180086
0.0	0.8460815	0.86319685	0.76996636	0.84465677	0.69228166	0.7574322	0.8175787	0.7713322	0.8850905	0.7180086
0.0	0.98761475	0.9997516	0.99894196	0.99843436	0.9990916	0.99862254	0.99888474	0.9997806	0.99923325	0.99756867
0.0	0.98387307	0.99970263	0.99861777	0.9978491	0.99889237	0.99853456	0.9986565	0.99978095	0.9990043	0.9969778
0.0	0.9978254	0.9999063	0.9996476	0.9996124	0.9986234	0.999666	0.99984276	0.99990726	0.99871504	0.9989034
0.0	0.9978254	0.9999063	0.9996476	0.9996124	0.9986234	0.999666	0.99984276	0.99990726	0.99871504	0.9989034
0.0	0.8460815	0.86319685	0.76996636	0.84465677	0.69228166	0.7574322	0.8175787	0.7713322	0.8850905	0.7180086
0.0	0.83619744	0.9995974	0.9865585	0.9924845	0.99665534	0.9983342	0.99815035	0.999035	0.9551351	0.98107487
0.0	0.8460815	0.86319685	0.76996636	0.84465677	0.69228166	0.7574322	0.8175787	0.7713322	0.8850905	0.7180086
0.0	0.014202191	0.009698671	0.0031261249	0.001085085	0.03546309	0.074976295	0.0019528796	0.018643068	0.0010579288	0.0059111975
0.0	0.27470282	0.992305	0.9697948	0.83144176	0.99297076	0.94664043	0.9962327	0.95488995	0.7294902	0.6832501
0.0	0.2862204	0.8938924	0.15940028	0.35050622	0.2619289	0.13257258	0.8743856	0.16786076	0.681128	0.14632209
0.0	0.27470282	0.992305	0.9697948	0.8314417	0.99297076	0.94664043	0.9962327	0.95488983	0.7294902	0.6832501
0.0	0.2862204	0.8938924	0.15940028	0.35050622	0.26192886	0.13257259	0.8743856	0.16786076	0.6811281	0.14632209
0.0	0.015906004	0.33397573	0.38526255	0.15229777	0.32317513	0.9016031	0.37165087	0.9650602	0.5179023	0.06191198
0.0	0.8460815	0.86319685	0.76996636	0.84465677	0.69228166	0.7574322	0.8175787	0.7713322	0.8850905	0.7180086
0.0	0.8460815	0.86319685	0.76996636	0.84465677	0.69228166	0.7574322	0.8175787	0.7713322	0.8850905	0.7180086
0.0	0.99481994	0.9999306	0.9996574	0.9996375	0.99977404	0.9996629	0.999795	0.99986184	0.9986534	0.9986125
0.0	0.99863213	0.9999566	0.9999175	0.9998468	0.99988866	0.9997234	0.999943	0.99991643	0.999408	0.999278
0.0	0.99863213	0.9999566	0.9999175	0.9998468	0.99988866	0.9997234	0.999943	0.99991643	0.999408	0.999278
0.0	0.8460815	0.86319685	0.76996636	0.84465677	0.69228166	0.7574322	0.8175787	0.7713322	0.8850905	0.7180086
0.0	0.13400677	0.9768946	0.55909806	0.25479567	0.9443864	0.6511659	0.3837496	0.61734277	0.044501666	0.105055705
0.0	0.98427355	0.9998616	0.9998704	0.9993957	0.9998204	0.9992218	0.99992085	0.9996251	0.99636334	0.9956844
0.0	0.9886606	0.9999559	0.99988496	0.9997167	0.9999237	0.9994159	0.99991214	0.9999068	0.9961527	0.9983883
0.0	0.13400672	0.9768946	0.5590981	0.25479567	0.9443864	0.6511659	0.38374949	0.61734277	0.044501677	0.10505574
0.0	2.0578413e-05	0.00022112776	4.749359e-05	4.5538396e-05	0.017399862	6.4806176e-05	4.3666772e-05	6.4138796e-05	2.917433e-05	6.368198e-06
0.0	0.13400677	0.9768946	0.5590981	0.25479564	0.9443864	0.6511659	0.3837496	0.61734277	0.044501666	0.105055705
0.0	0.0010007904	0.31967357	0.00029852003	0.84465677	0.07787731	0.7574322	0.0026828211	0.001962739	0.8850905	4.3084576e-05
0.0	0.45611033	0.98982555	0.09941613	0.24713989	0.9879615	0.13592327	0.63432115	0.06167378	0.9737511	0.03127656
0.0	0.66369206	0.99184424	0.15852995	0.24713989	0.99352056	0.13592327	0.83177227	0.22760315	0.9737511	0.053287037
0.0	0.99571687	0.9998118	0.9983407	0.9986168	0.99872464	0.9995808	0.9998312	0.9998591	0.993371	0.99834263
0.0	0.9233386	0.99941254	0.9909094	0.9921117	0.9971215	0.9868069	0.99909496	0.99875724	0.9839647	0.9813973
0.0	0.00022589936	0.0045267423	0.00061285944	0.00018680784	0.003181481	0.011992895	0.0006902993	0.0007914075	0.0002609424	0.00059880456
0.0	0.9761973	0.99956805	0.9957509	0.99366117	0.9942702	0.9987955	0.99782795	0.9994357	0.9876599	0.9953595
0.0	0.86962265	0.9923442	0.9026863	0.85904706	0.9477652	0.9908572	0.9760166	0.9942416	0.4320372	0.86267644
0.0	0.09166522	0.76914	0.4131541	0.112088904	0.7501122	0.6896521	0.43736047	0.57005966	0.05770112	0.11525962
0.0	0.86962265	0.9923442	0.9026863	0.85904706	0.9477652	0.9908572	0.9760166	0.9942416	0.43203714	0.86267644
0.0	0.9761973	0.99956805	0.9957509	0.99366117	0.9942702	0.9987955	0.99782795	0.9994357	0.9876599	0.9953595
0.0	0.8579954	0.9986707	0.98548514	0.94527256	0.9837208	0.995477	0.9866087	0.99533397	0.97009295	0.98354167
0.0	0.8843338	0.99919945	0.93188244	0.97402126	0.99609756	0.99313146	0.99707603	0.9974809	0.9507837	0.9809367
0.0	0.82142025	0.90565926	0.9788905	0.9641913	0.9883171	0.9907238	0.9794424	0.980659	0.5568115	0.95706964
0.0	0.0012036195	0.97165763	0.20127217	0.0022758932	0.48512742	0.004091554	0.026924726	0.8328344	0.9205476	0.035580862
0.0	0.04634319	0.077223666	0.012440769	0.0044603944	0.1623295	0.2370418	0.015932769	0.15253218	0.005475311	0.022641866
0.0	0.25747564	0.31874096	0.00371347	0.025789728	0.0057763015	0.0038372634	0.0034139226	0.08111315	0.00096399087	0.00028790976
0.0	0.0006732476	0.97583336	0.015350142	0.0012424694	0.025737155	0.00050362543	0.00228007	0.6757694	0.48407716	0.0011956106
0.0	0.00020897294	0.04232073	0.0007718086	0.0002600731	0.0028958432	0.00067523867	0.0037470919	0.0012136336	0.025805887	0.00082015444
0.0	0.8460815	0.86319685	0.76996636	0.84465677	0.69228166	0.7574322	0.8175787	0.7713322	0.8850905	0.7180086
0.0	0.8460815	0.86319685	0.76996636	0.84465677	0.69228166	0.7574322	0.8175787	0.7713322	0.8850905	0.7180086
0.0	0.94661194	0.99996257	0.9998134	0.99951446	0.999887	0.99926025	0.99989426	0.9997464	0.999514	0.99865425
0.0	0.7444716	0.95695674	0.9982009	0.9912247	0.82922256	0.996828	0.95669633	0.9976827	0.89017415	0.9724701
0.0	0.99995685	0.99998295	0.9999831	0.9999198	0.9999697	0.99989283	0.99998724	0.99996305	0.99988663	0.99969625
[truncated: 21,662 more rows]
