# Supplementary material for: Teasing out missing reactions in genome-scale metabolic networks through hypergraph learning
Source: Nat Commun. 2023 Apr 25;14:2375. doi: 10.1038/s41467-023-38110-7 (PMC10130184; doi:10.1038/s41467-023-38110-7)
Supplement: Supplementary file 4 — Source Data [file 41467_2023_38110_MOESM4_ESM.zip › Source Data/Figure 2/j-m/iAF987_node2vec.csv]

	0	0.1	0.1.1	0.1.1.1	0.1.1.1.1	0.1.1.1.1.1	0.1.1.1.1.1.1	0.1.1.1.1.1.1.1	0.1.1.1.1.1.1.1.1	0
1.0	0.57370156	0.57825935	0.10094817	0.5733824	0.56576633	0.5588753	0.569861	0.5742614	0.5693453	0.56232303
1.0	0.57253504	0.576517	0.14265905	0.57175106	0.5665829	0.55940133	0.56950516	0.5751526	0.0959935	0.04160312
1.0	0.57240206	0.57803476	0.5749294	0.57431835	0.5669911	0.5583514	0.56941015	0.5747777	0.57075936	0.562207
1.0	0.57144797	0.57915145	0.5746182	0.57243246	0.5662748	0.5565226	0.5690493	0.13503054	0.5700337	0.18920337
1.0	0.0014523234	0.5775945	0.050443135	0.57455194	0.5669384	0.5584615	0.5695669	0.57502794	0.56793696	0.08163279
1.0	0.5725509	0.576766	0.5749715	0.5739791	0.07752147	0.55880207	0.56980866	0.012068518	0.5699875	0.56147957
1.0	0.57231057	0.57818407	0.5737418	0.5733558	0.5667317	0.55817014	0.5702362	0.57401335	0.56641984	0.025548898
1.0	0.5718655	0.029741397	0.57529044	0.5733291	0.5666881	0.55735075	0.5684239	0.5750783	0.56958747	0.56334484
1.0	0.5718334	0.57843554	0.5746401	0.57516277	0.56720966	0.55618376	0.5690296	0.5730333	0.5687082	0.56219876
1.0	0.57091045	0.57772315	0.57504916	0.1135267	0.56532925	0.5583861	0.1677762	0.5752254	0.074313894	0.56299216
1.0	0.5732184	0.5779508	0.11050816	0.57246196	0.56664807	0.5572584	0.569732	0.13969134	0.5715249	0.56311303
1.0	0.5718987	0.16653687	0.5737786	0.5740927	0.5664977	0.5576141	0.5701196	0.57528996	0.5691311	0.02381665
1.0	0.5718303	0.57826954	0.57483727	0.5738535	0.56674904	0.5575384	0.5693794	0.13243581	0.5687731	0.56188095
1.0	0.5723213	0.096681535	0.5739355	0.57376575	0.56622666	0.03003599	0.57008886	0.57545483	0.56778276	0.5614553
1.0	0.5712204	0.5776434	0.57371366	0.5720467	0.5673307	0.5578659	0.56964004	0.57391787	0.5693576	0.561659
1.0	0.571856	0.57589763	0.5754686	0.5745473	0.56612605	0.55864954	0.5686704	0.57474023	0.5693144	0.56337494
1.0	0.57173634	0.57707	0.5740137	0.57468176	0.5677919	0.5563942	0.57016844	0.1267273	0.13666585	0.5624856
1.0	0.57042027	0.5777696	0.5762374	0.57394034	0.19429286	0.5566636	0.56828314	0.030728783	0.1430998	0.56248236
1.0	0.5717797	0.5785857	0.5743299	0.5739921	0.5667149	0.557046	0.5700005	0.57446676	0.5695862	0.56260496
1.0	0.57307345	0.5769744	0.1969768	0.5730854	0.567151	0.5581407	0.5704651	0.5734935	0.008617882	0.56296706
1.0	3.7861224e-05	0.5775763	0.5756508	0.5743507	0.56661963	0.55789065	0.5696448	0.5745756	0.56972104	0.009571597
1.0	0.5724463	0.5774588	0.5740889	0.57446116	0.5662582	0.55928236	0.56987023	0.16840942	0.5679775	0.56129056
1.0	0.027705977	0.21525098	0.5749181	0.5719997	0.56518745	0.556487	0.5708796	0.5741565	0.56869745	0.5622054
1.0	0.57420474	0.57932824	0.57474416	0.57416356	0.5659595	0.55886453	0.56966037	0.5742575	3.7913323e-05	0.5613754
1.0	0.57202375	0.5782433	0.57453007	0.5728077	0.5681319	0.55754834	0.5709295	0.57573545	0.5673552	0.5622771
1.0	0.5728347	0.5766527	0.574238	0.575025	0.5656263	0.55778146	0.56952024	0.5729856	0.5705426	0.56392694
1.0	0.02612845	0.5774226	0.574635	0.573613	0.5653913	0.5574447	0.5716109	0.57462794	0.56673235	0.5639231
1.0	0.5720655	0.5796893	0.5747633	1.9140178e-05	0.5667593	0.5579104	0.5681946	0.57469684	0.5696994	0.13052978
1.0	0.57066166	0.5780746	0.0015156529	0.57433254	0.5664646	0.55598366	0.5688601	0.57435226	0.56916666	0.56117195
1.0	0.5743069	0.5779703	0.5743096	0.0051620738	0.56638515	0.12955898	0.08303517	0.5732789	0.5713697	0.09496771
1.0	0.57232696	0.5785107	0.5751677	0.5740494	0.5640027	0.5575276	0.5697831	0.57440585	0.57044643	0.56280994
1.0	0.57307136	0.57845545	0.5737611	0.5732722	0.56735307	0.15227683	0.57016605	0.1316236	0.5695894	0.026934516
1.0	0.57009566	0.5756851	0.5744047	0.5745269	0.5663539	0.5576093	0.56938815	0.574857	0.5689736	0.5633157
1.0	0.5741186	0.5780056	0.57590556	0.5750128	0.5662701	0.5580529	0.56945986	0.5736768	0.56877655	0.56301934
1.0	0.5721758	6.25482e-06	0.57497406	0.57436645	0.5667456	0.55670255	0.024614427	0.5740566	0.57153136	0.5632381
1.0	0.57230884	0.5766291	0.5731784	0.57555324	0.14657779	0.55851066	0.569328	0.575219	0.57018024	0.56208634
1.0	0.57237285	0.18743391	0.57359225	0.57373947	0.5655275	0.5576099	0.56773376	0.57398766	0.5693569	0.561418
1.0	0.57346004	0.57733095	0.57532454	0.5744449	0.56619626	0.5580551	0.0396347	0.5738423	0.56891304	0.56343526
1.0	0.57071257	0.5792514	0.57474595	0.57461184	0.5673655	0.5571759	0.56992304	0.5738804	0.5692663	0.562671
1.0	0.017908167	0.04435236	0.07719537	0.5703432	0.5659097	0.558951	0.56962365	0.14678423	0.56935835	0.5623881
1.0	0.57246715	0.10697579	0.575553	0.574289	0.567112	0.5559887	0.5707796	0.5731935	0.56793815	0.56427705
1.0	0.5705201	0.18656828	0.5749655	0.5733003	0.5670476	0.55791056	0.57039636	0.5735515	0.569704	0.56299037
1.0	0.572581	0.578267	0.57381916	0.57504773	0.5675964	0.55741966	0.56968504	0.18085009	0.569585	0.01808913
1.0	0.041533463	0.5760312	0.5749727	0.5741354	0.14419034	0.5569184	0.16338149	0.57573086	0.5672778	0.5598556
1.0	0.5712671	0.5779717	0.57516015	0.57439905	0.56754905	0.558179	0.5712227	0.067054786	0.57121074	0.19172573
1.0	0.57206565	0.57831544	0.5734343	0.016357481	0.09915122	0.5579694	0.16870748	0.5736218	0.57020646	0.560908
1.0	0.57263327	0.16706361	0.5744337	0.5748757	0.56621015	0.5573936	0.56917787	0.016212216	0.56935686	0.5628555
1.0	0.5730173	0.577086	0.57291555	0.5740514	0.56781024	0.5582579	0.56949145	0.57469195	0.56852186	0.56204313
1.0	0.5713042	0.57751644	0.5744148	0.57474816	0.5675526	0.5580973	0.5694487	0.052085288	0.57098764	0.56233877
1.0	0.042531308	0.16936386	0.08335509	0.00052560837	0.5665556	0.5583665	0.5679849	0.5737678	0.5699553	0.56190187
1.0	0.5738509	0.05283869	0.5747982	0.5734081	0.5665177	0.5565997	0.16750419	0.5725792	0.5687104	0.56118244
1.0	0.571805	0.5771377	0.57373095	0.5731256	0.566879	0.55838174	0.10328728	0.221073	0.56972176	0.006281801
1.0	0.57230705	0.5780615	0.21259151	0.57473016	0.56536144	0.55524015	0.5690215	0.5730627	0.5713524	0.56355065
1.0	0.57195663	0.5773391	0.5747899	0.57397896	0.56622154	0.07793324	0.56901336	0.5749441	0.56902486	0.56202346
1.0	0.57202953	0.5794189	0.57490855	0.57516676	0.5672648	0.55602425	0.57042134	0.5734737	0.56921613	0.56232154
1.0	0.5723395	0.5777872	0.57471156	0.5736299	0.56789446	0.16856192	0.5701533	0.13232537	0.5678132	0.10857016
1.0	0.001776986	0.5775323	0.57321435	0.15720823	0.56489563	0.03889943	0.5684983	0.5740815	0.053875923	0.5635532
1.0	0.57249624	0.5762393	0.5744449	0.5727701	0.56442404	0.55511606	0.028462175	0.5731899	0.16714978	0.5617602
1.0	0.5721822	0.0011866671	0.575582	0.57470006	0.5663414	0.07872583	0.5701278	0.042232543	0.56983835	0.56125903
1.0	0.57139	0.5771676	0.57660574	0.57355547	0.56667936	0.5569308	0.5691702	0.012904592	0.0012028161	0.56180865
1.0	0.5719139	0.5765939	0.08899925	0.5725592	0.027267598	0.55825025	0.57046515	0.57398	0.5704308	0.07803546
1.0	0.5721836	0.5758896	0.5743026	0.5731109	0.5663466	0.5567908	0.5693449	0.5745865	0.56942195	0.1610096
1.0	0.5712894	0.5787549	0.0074483696	0.5736619	0.56624156	0.034242835	0.5716991	0.57461977	0.5687335	0.56151795
1.0	0.5740116	0.5774652	0.013770139	0.5752529	0.5664183	0.07659752	0.19691618	0.5737938	0.21197061	0.5625987
1.0	0.5726345	0.57752794	0.5755187	0.57525855	0.5666525	0.5563056	0.5698168	0.57383657	0.5684963	0.5633124
1.0	0.57058	0.577398	0.5753851	0.5726257	0.5667985	0.21294399	0.5688066	0.5754367	0.56995517	0.5621396
1.0	0.57325256	0.5774658	0.5743832	0.03390966	0.56550896	0.5565654	0.5691183	0.024593407	0.5690114	0.5629987
1.0	0.5732358	0.5762053	0.5746063	0.5745658	0.56460947	0.55580705	0.030129531	0.5741224	0.56690955	0.56335074
1.0	0.5735299	0.57707936	0.09210435	0.57439744	0.5664299	0.5577187	0.5688442	0.57553816	0.5684305	0.5638201
1.0	0.57242554	0.57696664	0.57591635	0.13190708	0.56456405	0.55810463	0.5701604	0.574642	0.568682	0.15136911
1.0	0.57025135	0.0063580284	0.5744754	0.026104953	0.56609774	0.5592482	0.054747567	0.5751388	0.56949246	0.56324834
1.0	0.5711937	0.57766837	0.5744728	0.5748307	0.56657916	0.5572168	0.2165477	0.5739834	0.56902647	0.5646676
1.0	0.5738287	0.57859254	0.036354057	0.57405305	0.5650546	0.5564234	0.5689517	0.5749037	0.5704657	0.56331384
1.0	0.57197523	0.57835793	0.5740495	0.5734615	0.11460889	0.5569792	0.569512	0.57377565	0.5694617	0.5629802
1.0	0.57431334	0.57658976	0.16159876	0.57329315	0.19415943	0.557463	0.5701225	0.5734064	0.5697955	0.5631081
1.0	0.57222074	0.01680412	0.5736568	0.12405044	0.5643378	0.124714255	0.56935596	0.57568705	0.56814104	0.5646644
1.0	0.5737258	0.03862969	0.5754163	0.035566162	0.5664863	0.55856323	0.5689202	0.5737032	0.5687819	0.5635587
1.0	0.5717109	0.5768169	0.021306021	0.13118765	0.56714135	0.5568032	0.5679897	0.5746356	0.57105434	0.5632032
1.0	0.57229936	0.5776289	0.57540226	0.57675487	0.5646045	0.55743605	0.5693675	0.57456756	0.5689935	0.56376374
1.0	0.5728553	0.57583475	0.57591146	0.57448983	0.56592435	0.55808055	0.57057196	0.5743606	0.56965804	0.5635649
1.0	0.5731516	0.5802313	0.5748511	0.573624	0.5658768	0.5588678	0.57056886	0.57455784	0.56941754	0.5628496
1.0	0.5710135	0.02268633	0.57589465	0.5741027	0.56627035	0.5577851	0.5721571	0.5735847	0.57028234	0.5626866
1.0	0.5719423	0.577147	0.57505435	0.5740942	0.56590515	0.08198531	0.5689995	0.57377523	0.14501598	0.56293225
1.0	0.57268494	0.57785785	0.57443607	0.57380235	0.56764686	0.55702335	0.097525515	0.5730787	0.17047296	0.56431776
1.0	0.043185845	0.5773432	0.5740015	0.57458556	0.1529684	0.55522835	0.5687725	0.57505125	0.56923395	0.56405807
1.0	0.571792	0.5778341	0.5732464	0.13454635	0.5656793	0.5587451	0.5691859	0.57442504	0.5698991	0.5613777
1.0	0.5718803	0.57692504	0.5743327	0.5736797	0.56707907	0.5580602	0.57035166	0.5753983	0.17183045	0.5625836
1.0	0.09315995	0.57876974	0.57493544	0.011457623	0.5656251	0.5582805	0.569944	0.57419044	0.56831825	0.10229131
1.0	0.57347363	0.5773244	0.57509404	0.5742234	0.566384	0.55715734	0.5694178	0.5736067	0.5672038	0.56283426
1.0	0.5717563	0.5779756	0.57513833	0.5742976	0.56869745	0.558312	0.027465874	0.57318795	0.570261	0.56426406
1.0	0.17902093	0.5788876	0.572976	0.57332826	0.5651675	0.556997	0.5693709	0.5748593	0.20451058	0.56198543
1.0	0.5698604	0.018933428	0.57321143	0.5744091	0.5673461	0.1525705	0.56969386	0.5736165	0.57126975	0.5620558
1.0	0.5733224	0.15777716	0.574954	0.5754964	0.5671333	0.17423429	0.15707782	0.18966913	0.56934696	0.5630262
1.0	0.5724727	0.15041155	0.5750312	0.57445925	0.56742465	0.5582426	0.5684883	0.5735043	0.5690208	0.5629419
1.0	0.20756744	0.57753855	0.5744341	0.57314193	0.56645626	0.55777127	0.10805496	0.5745679	0.5695987	0.56104875
1.0	0.57248056	0.15714146	0.09221534	0.57343125	0.56745577	0.01581436	0.57014936	0.57295084	0.5688994	0.5611799
1.0	0.11011073	0.5785248	0.09959747	0.5727447	0.565535	0.55845517	0.56932867	0.5744049	0.14600568	0.5622576
1.0	0.5711465	0.57825965	0.57447714	0.5735668	0.56655926	0.16411585	0.5696595	0.57324624	0.56956553	0.56330544
1.0	0.57178265	0.57844645	0.57410794	0.573926	0.5661363	0.5586336	0.56966114	0.13416234	0.5696568	0.5640054
1.0	0.5726806	0.5782479	0.5723911	0.1290955	0.5664998	0.5580979	0.5707736	0.57363504	0.5689428	0.56136626
1.0	0.57348776	0.5782558	0.08408634	0.5727793	0.5665163	0.55784535	0.5690887	0.5763175	0.56743836	0.55994004
1.0	0.5721844	0.57717246	0.5730882	0.57374966	0.04845483	0.55631506	0.5698635	0.5753216	0.569533	0.56049776
1.0	0.5726654	0.5778841	0.5719412	0.575322	0.5660065	0.5570662	0.5699306	0.5735819	0.56931585	0.5634616
1.0	0.571657	0.57706547	0.5751095	0.57579756	0.062113956	0.55756867	0.5679529	0.035600282	0.03947325	0.042183474
1.0	0.5723581	0.57785237	0.57502514	0.17028174	0.0019330924	0.5554765	0.1637537	0.036648266	0.56973535	0.56223243
1.0	0.5712165	0.5781598	0.5744002	0.5735601	0.56668526	0.5566041	0.5702397	0.5742819	0.20080438	0.561462
1.0	0.571931	0.5778854	0.57406247	0.5726703	0.5668318	0.016590502	0.10779416	0.57469064	0.13837299	0.56194836
1.0	0.5704187	0.576698	0.5749925	0.57462186	0.56689584	0.55828726	0.57121015	0.57424253	0.5677616	0.56315625
1.0	0.5711175	0.57826835	0.5745652	0.5742518	0.56541646	0.5582764	0.5677114	0.57392263	0.568439	0.5638138
1.0	0.1697759	0.5778748	0.5763204	0.57267636	0.15484893	0.5584954	0.57031393	0.17833455	0.5699993	0.56230104
1.0	0.14856818	0.5771126	0.5747127	0.5742906	0.56625223	0.18821838	0.56904566	0.57269937	0.5712243	0.56191206
1.0	0.5729207	0.5781702	0.5731511	0.57272804	0.044751998	0.55725724	0.56920004	0.18607852	0.5702958	0.5633254
1.0	0.5714874	0.5779911	0.023072917	0.57369953	0.56656677	0.5567702	0.2093534	0.5743392	0.57055026	0.5627251
1.0	0.5728768	0.57649195	0.5746995	0.57422704	0.56753373	0.5585301	0.56915176	0.5737025	0.5701134	0.5632205
1.0	0.5713147	0.57746595	0.57470775	0.22547124	0.5676594	0.5577195	0.5719176	0.57358336	0.5707423	0.56312996
1.0	0.5714501	0.15669465	0.57470495	0.57370824	0.5668737	0.5589273	0.56908065	0.57605505	0.042579684	0.5640198
1.0	0.5719625	0.578916	0.105548926	0.57321566	0.56756943	0.5580822	0.5700439	0.22850962	0.56968427	0.5629337
1.0	0.57206076	0.5776007	0.016206611	0.5754423	0.56568015	0.5558095	0.5704708	0.5738217	0.5696081	0.56278896
0.0	0.008253347	0.008559006	0.0095985355	0.00509673	0.010629609	0.005342093	0.011194455	0.005414239	0.0076964702	0.008438259
0.0	0.0082377335	0.008577997	0.009679121	0.0051294123	0.010608288	0.005348314	0.011189891	0.0054135867	0.0077525284	0.008437389
0.0	0.010767824	0.0074785347	0.007039482	0.0040095355	0.01245784	0.00538632	0.011663005	0.0055227447	0.007455959	0.008266659
0.0	0.01071989	0.0074795224	0.007001259	0.004000527	0.01249839	0.0053887395	0.011581636	0.005506406	0.007412066	0.0083687045
0.0	0.007660936	0.008183697	0.007633582	0.0049537458	0.0103688715	0.0059096823	0.008634772	0.0057881875	0.006746648	0.008702368
0.0	0.007681619	0.008183621	0.0076871207	0.004952639	0.010404911	0.0059507443	0.008704022	0.0057910066	0.0067757107	0.00875083
0.0	0.04285342	0.040522687	0.040686563	0.031336527	0.045910534	0.031562343	0.053497996	0.039896198	0.03995345	0.036092594
0.0	0.0104385475	0.0068356344	0.0070833303	0.004861986	0.0111833345	0.0055042054	0.013665078	0.007220585	0.008068656	0.0072452817
0.0	0.010570907	0.0068549556	0.0071580024	0.004879264	0.0111779515	0.0055235806	0.013692491	0.007251777	0.0080471225	0.0072448393
0.0	0.0013268194	0.0016828408	0.0015010008	0.000648461	0.0014671917	0.0009907731	0.002134755	0.0013179779	0.0011694105	0.0010495005
0.0	0.019232443	0.01501149	0.022276687	0.017497709	0.023857428	0.020782247	0.028081562	0.015381272	0.013128307	0.009366702
0.0	0.02050323	0.024789218	0.022275046	0.015497077	0.02331542	0.015633365	0.027078561	0.02008535	0.018768314	0.017957672
0.0	0.040316112	0.040081825	0.04331887	0.029918509	0.04516938	0.030738786	0.048730634	0.03410644	0.04101353	0.03810612
0.0	0.020283325	0.019029466	0.024290001	0.0152026005	0.022100693	0.015129854	0.02704561	0.014811617	0.019039545	0.020685382
0.0	0.019911077	0.02190771	0.019172948	0.0128832655	0.020161515	0.015142257	0.026743747	0.019649277	0.01908609	0.018390164
0.0	0.040565778	0.044896543	0.04078623	0.031562153	0.046469692	0.026686693	0.052456386	0.034019694	0.04023134	0.039344575
0.0	0.06334071	0.069392174	0.068208806	0.050036255	0.065495394	0.055040546	0.080409616	0.055739433	0.06729899	0.054012485
0.0	0.0077055	0.008412289	0.007821397	0.004614649	0.008527688	0.0054435357	0.010310766	0.005858264	0.00719546	0.0054243496
0.0	0.0077126273	0.008379713	0.007772203	0.004578367	0.008505048	0.00539814	0.010291167	0.005862192	0.007171424	0.005428341
0.0	0.064361826	0.067233026	0.07011613	0.045262706	0.06545659	0.050701145	0.078864254	0.049639005	0.061594274	0.05659221
0.0	0.008769894	0.008382451	0.008558937	0.003674057	0.008130482	0.0056413948	0.010285971	0.0055831224	0.008515469	0.0059146676
0.0	0.008844237	0.008392215	0.00859943	0.003686576	0.008148746	0.005622273	0.01034814	0.0055811373	0.008487542	0.005942266
0.0	0.01803119	0.017737687	0.020467794	0.014542909	0.020786516	0.014164021	0.02239427	0.016905788	0.01774607	0.017844519
0.0	0.043824032	0.041907877	0.046513893	0.025839217	0.042006865	0.031711657	0.050137937	0.031940516	0.041005336	0.034950558
0.0	0.0010336195	0.0010504854	0.0014887452	0.0006879888	0.0015008578	0.00083608355	0.0014784356	0.000834097	0.0010226459	0.0010968267
0.0	0.022676285	0.02006973	0.025431113	0.01271584	0.023084898	0.016495321	0.025296675	0.015926752	0.021089403	0.016128922
0.0	5.4348733e-05	4.3576543e-05	2.9632309e-05	1.3771797e-05	7.398905e-05	1.9696354e-05	0.00010567354	2.5266829e-05	5.196247e-05	4.0142128e-05
0.0	4.14524e-05	3.3909047e-05	3.4053905e-05	1.6053235e-05	7.155788e-05	2.0394475e-05	8.0781e-05	3.3224078e-05	4.0867173e-05	4.359471e-05
0.0	4.065757e-05	3.937933e-05	2.7728052e-05	3.2193533e-05	4.507562e-05	2.2464234e-05	6.4227235e-05	2.1586404e-05	3.783567e-05	2.8570532e-05
0.0	5.909792e-05	6.368207e-05	4.104324e-05	1.637416e-05	7.49844e-05	1.5765412e-05	9.170669e-05	2.5095324e-05	2.6028523e-05	3.24497e-05
0.0	6.4584936e-05	4.541601e-05	3.7441023e-05	1.2418908e-05	5.967119e-05	2.036765e-05	8.8453606e-05	1.9910118e-05	2.9685878e-05	3.9858252e-05
0.0	4.9622126e-05	6.0763832e-05	4.8215392e-05	1.4337067e-05	4.1258052e-05	2.4349049e-05	7.951218e-05	2.2063048e-05	5.150858e-05	3.0520794e-05
0.0	4.325559e-05	9.138665e-05	1.8913744e-05	1.5845708e-05	8.6013446e-05	1.6917413e-05	9.1139766e-05	1.709006e-05	3.6665824e-05	3.3945445e-05
0.0	0.065605916	0.070698224	0.07181618	0.054950338	0.07599923	0.05087758	0.08453773	0.0561482	0.06299284	0.05831242
0.0	0.0076575545	0.008615735	0.008945887	0.0054644393	0.010258377	0.0049697966	0.01230468	0.0057036728	0.007164868	0.006297901
0.0	0.0076412484	0.00860477	0.008960407	0.0054422757	0.0101739215	0.00495262	0.0123193385	0.0057151993	0.007110995	0.006277947
0.0	0.06628624	0.07519479	0.07060964	0.054626863	0.07999477	0.054237217	0.07690843	0.052164953	0.064362496	0.06644855
0.0	0.2298145	0.24370229	0.24127303	0.2165865	0.25250915	0.2062643	0.25897545	0.19971421	0.23397468	0.23228401
0.0	0.055898372	0.061941855	0.06348633	0.049498096	0.06464446	0.058646116	0.08261317	0.053746328	0.06632048	0.060362414
0.0	2.448438e-05	3.3622724e-05	3.8047954e-05	1.5251733e-05	4.4416825e-05	3.35103e-05	0.000108192566	2.0688663e-05	4.7429185e-05	3.569e-05
0.0	0.57130873	0.5767146	0.57349	0.57231677	0.5663508	0.557278	0.5680972	0.57320994	0.56810784	0.56347287
0.0	0.008832753	0.006981396	0.0061296327	0.006423847	0.008569444	0.006291783	0.011426001	0.004665519	0.008601654	0.010477749
0.0	7.065557e-05	3.7439953e-05	4.0401592e-05	2.0027768e-05	6.1066596e-05	2.1858477e-05	8.759023e-05	1.6806298e-05	5.007238e-05	7.588877e-05
0.0	0.07420021	0.0637514	0.06451367	0.053291295	0.07036714	0.0522586	0.07815227	0.050805148	0.067286454	0.0738108
0.0	0.0017961166	0.0012105585	0.0014505003	0.00063394173	0.0024581242	0.00089912425	0.0024798573	0.0010962678	0.0013476118	0.0012774883
0.0	2.8321962e-05	1.7562968e-05	7.756739e-05	0.0008222128	3.7801587e-05	4.568032e-05	4.4114626e-05	2.786877e-05	1.2887532e-05	4.7798654e-05
0.0	0.023183089	0.022562912	0.02214239	0.014816273	0.030577697	0.013430598	0.031324625	0.01551459	0.020384025	0.022677287
0.0	0.025181476	0.02291172	0.021712195	0.013125606	0.026360175	0.016039424	0.027765809	0.019362612	0.020164996	0.019742092
0.0	0.024855964	0.024155801	0.022878032	0.015069593	0.027117152	0.013774795	0.030649908	0.018378045	0.018982792	0.01804085
0.0	0.024640692	0.02381453	0.020703293	0.015893186	0.021074077	0.015817598	0.032293644	0.016875446	0.019893186	0.021457715
0.0	0.021862108	0.02399168	0.02053041	0.012730844	0.02646161	0.015452566	0.025242388	0.017180411	0.019620363	0.019134576
0.0	0.026696334	0.023283003	0.014740991	0.017310256	0.024998648	0.014531679	0.03221598	0.015288262	0.021342613	0.012305068
0.0	0.023873203	0.021122199	0.022604508	0.014603567	0.007256616	0.016384264	0.02297386	0.017057065	0.023254912	0.02170408
0.0	0.0034840002	0.027324399	0.023048175	0.014740458	0.02978862	0.018060822	0.029925616	0.018788662	0.02101983	0.0021862586
0.0	0.002001238	0.011907984	0.0034511413	0.01702301	0.027641349	0.015987108	0.02610343	0.018416433	0.0016335984	0.0021456787
0.0	0.0032102223	0.020093666	0.0034871735	0.016395472	0.029402861	0.0028270197	0.031066334	0.019355614	0.014670305	0.0023854738
0.0	0.003982026	0.02237744	0.003900723	0.018213194	0.023234675	0.001329522	0.02627563	0.0021992687	0.0012797597	0.0014418103
0.0	0.006065221	0.044353522	0.009397623	0.031615846	0.040967505	0.007847179	0.0059725004	0.006037776	0.004209413	0.0048137396
0.0	0.00018777826	0.0015848699	0.00068473036	0.016048457	0.0018461155	0.0004804435	0.00020265434	0.00027192326	9.245595e-05	0.00018319042
0.0	0.00078503025	0.0005482346	0.0022710261	0.032568764	0.0017963357	0.0015108753	0.00067631644	0.0011985725	0.0013393079	0.0013205468
0.0	1.0569784e-07	3.9375336e-10	5.899273e-09	2.322973e-05	4.3190966e-09	4.843314e-10	2.335917e-10	1.9132226e-10	2.9779093e-10	2.2907918e-07
0.0	3.779788e-07	1.1345533e-09	6.92389e-09	2.0712236e-05	4.7784883e-09	5.5836065e-08	3.5940453e-10	2.0104053e-10	3.9275652e-10	4.1552055e-05
0.0	9.673966e-10	2.553518e-10	7.628695e-09	1.9204499e-05	3.836915e-09	2.5573084e-07	2.7339553e-10	9.871808e-10	1.8535183e-09	2.532094e-07
0.0	2.386292e-09	3.5886347e-07	2.1054614e-09	2.1173859e-05	3.0277136e-10	1.9760917e-09	2.623108e-10	4.229192e-11	2.9167967e-07	1.41287055e-05
0.0	2.2024724e-09	2.227873e-07	4.9413957e-09	1.7298602e-05	3.0237143e-10	5.289413e-10	3.4415323e-10	4.5752985e-11	4.047412e-10	2.8902949e-05
0.0	9.2765534e-10	1.1701727e-09	1.5522923e-09	1.223868e-05	2.503059e-10	4.315389e-10	2.2142399e-10	4.5686798e-11	6.007281e-08	1.27538e-05
0.0	0.021650646	0.018940197	0.022084976	0.014512899	0.028012222	0.015589918	0.026986578	0.015985616	0.020691928	0.02024366
0.0	3.9531456e-05	5.8591486e-05	4.1588253e-05	1.4663904e-05	6.2231054e-05	2.164251e-05	6.6875065e-05	2.1835789e-05	3.7454345e-05	3.4420857e-05
0.0	0.5721946	0.5773661	0.57550746	0.5739278	0.56620383	0.556535	0.5690928	0.5754119	0.56903213	0.56316483
0.0	0.5719594	0.576731	0.5741908	0.5732023	0.5654055	0.55552083	0.5688652	0.57585555	0.5678817	0.5630548
0.0	0.07153462	0.07040042	0.00442936	0.0036678049	0.005001639	0.0024618322	0.0024214135	0.0021631718	0.074726924	0.058945138
0.0	6.1541585e-05	5.432018e-05	2.7555465e-09	1.4325474e-09	4.6093587e-09	4.1461368e-10	3.4788206e-10	2.2472779e-10	7.433367e-05	3.2669413e-05
0.0	0.048403684	0.048656307	0.0025211542	0.00032997807	0.00085819664	0.032816686	0.0007706394	0.00043589517	0.04522843	0.04524098
0.0	0.059005115	0.044540305	0.0025864104	0.0003289472	0.0017787936	0.03085125	0.044289444	0.0012757168	0.046791133	0.040980656
0.0	0.19382513	0.19632855	0.19546899	0.1730168	0.20077822	0.16778308	0.22590867	0.18404566	0.18001592	0.1814616
0.0	0.057710513	0.07206457	0.06541663	0.049769863	0.07499973	0.050426945	0.086701214	0.059379086	0.058090948	0.063344866
0.0	7.8402365e-05	5.4217246e-05	4.1984586e-05	1.899583e-05	6.50126e-05	1.7829063e-05	9.569401e-05	2.8283503e-05	3.0133657e-05	4.199628e-05
0.0	4.788419e-05	7.319214e-05	3.9308197e-05	1.5643696e-05	7.719556e-05	1.6377237e-05	8.3504005e-05	2.9099225e-05	3.1317337e-05	5.2662268e-05
0.0	0.5724341	0.57698506	0.575286	0.57309353	0.5662992	0.5566836	0.5688685	0.57439053	0.56855303	0.5630344
0.0	0.005929444	0.008739058	0.009633129	0.004946416	0.0108552	0.0050319606	0.0075886273	0.004734524	0.006927059	0.00556507
0.0	6.0461414e-05	4.316642e-05	6.657613e-05	1.7035678e-05	0.00010326595	2.235441e-05	4.7197405e-05	1.914275e-05	3.4200977e-05	3.36539e-05
0.0	0.07119929	0.06622211	0.07368095	0.0510064	0.08084262	0.05257699	0.0663351	0.052628938	0.060764406	0.059417456
0.0	0.103315726	0.10435232	0.012069655	0.002643127	0.0053482205	0.07759267	0.004947871	0.0032384312	0.09868245	0.09759842
0.0	0.022064405	0.028843438	0.002898452	0.0010163297	0.0038679505	0.016463898	0.03079645	0.016217776	0.02464902	0.021492086
0.0	0.010256692	0.008338471	8.331168e-05	1.50557435e-05	8.814164e-05	0.0059336904	0.009849015	0.005733282	0.008835834	0.007269599
0.0	0.0074743913	0.007986623	2.994599e-05	4.4017972e-05	6.223889e-05	4.6192323e-05	2.4227213e-05	4.080852e-05	0.010564884	0.007893871
0.0	0.0022809252	0.0020938423	0.001513666	0.00074131374	0.0013490282	0.00061840215	0.0023720926	0.0012669596	0.0012603111	0.0013538284
0.0	0.02547783	0.02401791	0.021682803	0.012075093	0.019390259	0.013980982	0.02795716	0.016935693	0.019600075	0.019329913
0.0	0.043948453	0.03486804	0.038563866	0.02863651	0.046288047	0.028574659	0.0477851	0.033282354	0.04071159	0.045187686
0.0	0.028364561	0.021537866	0.022154916	0.016728522	0.022406591	0.013846846	0.025107563	0.018168138	0.02297608	0.023259228
0.0	0.018354906	0.026831994	0.019829666	0.013165809	0.022749985	0.012524599	0.027713789	0.01630569	0.017003719	0.02514227
0.0	0.13364746	0.15047456	0.13660778	0.12135885	0.17141914	0.13421778	0.16563335	0.12708604	0.13706647	0.1538233
0.0	8.4140906e-05	6.264045e-05	5.9152786e-05	1.1110393e-05	7.450989e-05	1.8760136e-05	9.9030265e-05	1.25296965e-05	4.1467665e-05	2.5321538e-05
0.0	4.423882e-05	4.7400925e-05	3.4022967e-05	9.39203e-06	0.00010740803	2.0428519e-05	0.000118857424	2.0389436e-05	4.059636e-05	4.036331e-05
0.0	7.096254e-05	4.893738e-05	3.7627837e-05	4.2602734e-11	8.0323196e-05	2.086652e-05	5.2636562e-05	2.474843e-05	5.181432e-05	3.337925e-05
0.0	0.0020334406	0.0009339966	0.0018836387	0.0009593725	0.002352915	0.0009223177	0.0014549964	0.0011807958	0.0013661557	0.00136024
0.0	0.0016511981	0.0008987966	0.0012354638	0.0009945139	0.0020827537	0.0008713304	0.0012464356	0.0013003065	0.0012182484	0.0010478955
0.0	0.07358793	0.072822385	0.067114584	0.052050244	0.06554669	0.054279424	0.07565665	0.055350833	0.06597248	0.06060384
0.0	5.197932e-05	5.228008e-05	4.0912015e-05	2.1686661e-05	6.9419155e-05	3.157265e-05	6.1914965e-05	1.4001441e-05	5.863279e-05	4.9766477e-05
0.0	0.5713335	0.5772936	0.5739604	0.5728512	0.5660946	0.5574116	0.56880003	0.57356966	0.56915414	0.5627499
0.0	0.5710539	0.5770519	0.5738522	0.5729423	0.56590426	0.5576876	0.5688898	0.5734115	0.5691296	0.5626772
0.0	0.0044814697	0.01063463	0.006627622	0.0049597854	0.010505287	0.005319807	0.007033149	0.0069755903	0.008147277	0.008473048
0.0	0.0014556325	0.0015999358	0.0016591974	0.0006315783	0.0020876802	0.00094170216	0.0020191676	0.0013428387	0.0012372467	0.0012609258
0.0	0.0014219453	0.0013418811	0.0017185064	0.00075282354	0.0021645257	0.0010724197	0.00251936	0.00073766895	0.0011761457	0.0011503263
0.0	0.023099257	0.024101133	0.020363934	0.014148709	0.025953295	0.016646624	0.023323316	0.015969737	0.020177502	0.017415227
0.0	0.018569032	0.021043295	0.020011062	0.015923979	0.02235302	0.017906498	0.025530688	0.015386623	0.018433698	0.020579586
0.0	2.598512e-05	9.881453e-05	3.2061846e-05	1.3777577e-05	6.2383704e-05	2.3511931e-05	3.8052996e-05	3.690268e-05	5.1465326e-05	4.027223e-05
0.0	0.044356342	0.038837984	0.04461537	0.034182835	0.040662587	0.031519856	0.050445434	0.035868242	0.044753477	0.031304702
0.0	0.048570715	0.042757615	0.03728002	0.03222014	0.048494045	0.032652434	0.047431022	0.03548687	0.04153631	0.039784968
0.0	0.021740122	0.020402735	0.024500865	0.014884037	0.02349967	0.015851943	0.031018157	0.019727448	0.019057589	0.018143823
0.0	0.027092319	0.02231762	0.022823146	0.014522381	0.030733788	0.017041555	0.023852564	0.016089939	0.021309074	0.02187396
0.0	0.5723301	0.5769801	0.5760084	0.5740045	0.5663811	0.55716497	0.5697418	0.5752798	0.5692422	0.56346583
0.0	0.57153463	0.57723564	0.57552207	0.57373506	0.56641847	0.5571866	0.56979436	0.57588917	0.5688963	0.56387925
0.0	0.009130373	0.007843315	0.009157561	0.004002458	0.008999324	0.0048902417	0.013747576	0.005905591	0.0068628453	0.007927179
0.0	5.68399e-05	3.3396154e-05	5.689321e-05	1.7959885e-05	7.700242e-05	2.1030797e-05	8.514433e-05	2.8463031e-05	3.1846557e-05	3.9093095e-05
0.0	0.07004101	0.061829712	0.070673935	0.051742017	0.07482647	0.051715083	0.07757126	0.05857513	0.059611686	0.061855394
0.0	0.571584	0.57753545	0.5749336	0.573513	0.5667245	0.55727315	0.5696969	0.57546586	0.56891805	0.56332046
0.0	0.011213182	0.009514313	0.009016108	0.0047326125	0.0151678445	0.0036358573	0.0091873715	0.00817482	0.005446464	0.007728393
0.0	0.06865857	0.07314073	0.074113965	0.04194152	0.08749182	0.04895548	0.07061149	0.06445121	0.058150824	0.063998304
0.0	5.273458e-05	6.2732026e-05	6.806682e-05	8.3077e-06	0.00013967617	1.7182476e-05	5.968331e-05	4.0654162e-05	2.9039598e-05	4.4395783e-05
0.0	0.5721444	0.57664484	0.57410336	0.5730569	0.565889	0.55623776	0.5694167	0.5753001	0.5681137	0.5627969
0.0	0.070106044	0.08482574	0.066558756	0.05493786	0.07181121	0.05219768	0.075391546	0.06230727	0.06421855	0.062052093
0.0	0.5716387	0.5772405	0.5747994	0.57282394	0.5663365	0.5567052	0.56892115	0.5750002	0.56820697	0.5634479
0.0	0.007007534	0.008598698	0.006220965	0.0055122166	0.01013451	0.0064410768	0.007890641	0.007519963	0.01009233	0.0029548584
0.0	6.23812e-05	6.94997e-05	3.6070658e-05	1.7707907e-05	6.465068e-05	2.7270236e-05	8.5100495e-05	1.9259907e-05	4.3615335e-05	1.26956975e-05
0.0	0.07179224	0.075150184	0.06258574	0.051544316	0.071440674	0.055478998	0.07756074	0.05271594	0.064852625	0.04563157
0.0	0.058849473	0.069636695	0.06515611	0.051687688	0.071574055	0.05603443	0.08571186	0.054637283	0.06813305	0.069805205
0.0	2.9637931e-05	5.213555e-05	4.192801e-05	1.7890345e-05	6.5106906e-05	2.8296019e-05	0.00012453848	2.1986405e-05	5.247868e-05	6.149102e-05
0.0	0.16466375	0.14150488	0.14504248	0.12784725	0.13927336	0.12463479	0.17185639	0.13181344	0.14757743	0.13230492
0.0	0.0095641045	0.007602868	0.0071557625	0.0036450985	0.0084496895	0.005596351	0.012472062	0.0063760076	0.007881717	0.007366886
0.0	0.0019538288	0.0017865533	0.0013092097	0.00089692435	0.0014863294	0.0010584954	0.002498455	0.0006953136	0.0012712356	0.0016383312
0.0	0.019590434	0.020376123	0.01984209	0.012954525	0.026541105	0.014871611	0.032652747	0.016763452	0.017876837	0.022783222
0.0	0.0400298	0.043029524	0.044575408	0.032820605	0.057067834	0.030610295	0.051884968	0.03558908	0.04091017	0.03816685
0.0	0.02376281	0.02202741	0.019510644	0.015370212	0.024577888	0.016629001	0.030501956	0.01384555	0.021095546	0.022535171
0.0	0.08078886	0.08634872	0.06912654	0.07477849	0.11157561	0.06140172	0.12487493	0.075430945	0.08565651	0.09167761
0.0	0.00090567395	0.001447153	0.000908562	0.0007077492	0.0022973937	0.000965795	0.0026500924	0.0013291023	0.00088717625	0.0012308958
0.0	0.0016084433	0.0012760723	0.0015950113	0.00077370665	0.0021572188	0.0007073716	0.0023295572	0.00073723955	0.0010768243	0.0011194977
0.0	0.017927298	0.020743648	0.022194052	0.016173042	0.024265246	0.016868534	0.027530158	0.01851183	0.02383439	0.017426891
0.0	0.024640394	0.022113902	0.020090165	0.015665773	0.028512303	0.014968949	0.029093996	0.015612598	0.01980177	0.015913164
0.0	0.022092717	0.025643637	0.017425912	0.013084244	0.029992042	0.015463451	0.025546582	0.01890301	0.016197886	0.019735495
0.0	0.025873186	0.021325111	0.01781303	0.015606919	0.023268916	0.012485255	0.027867606	0.015933607	0.021083882	0.022196593
0.0	0.07653774	0.069869995	0.06244107	0.055190023	0.08017126	0.0568312	0.07579252	0.05061586	0.06049495	0.060257316
0.0	0.0660311	0.060459822	0.06555501	0.05526731	0.07628004	0.054959085	0.071551464	0.0629458	0.061705414	0.058825538
0.0	0.0012443099	0.0011196471	0.0014010313	0.00089696795	0.002364706	0.00093163154	0.0023876477	0.00077174837	0.00096661795	0.0011254981
0.0	0.021246132	0.025293514	0.025698707	0.017166609	0.03181698	0.014659212	0.024188554	0.017517155	0.018150216	0.017177643
0.0	0.019903988	0.0151621895	0.019083109	0.017102912	0.021575566	0.018774888	0.028836621	0.01319448	0.016817052	0.01337415
0.0	0.075970724	0.05778995	0.07184923	0.055898678	0.0775046	0.05972037	0.073786214	0.049723957	0.0569426	0.06273622
0.0	0.2502965	0.20972562	0.2352159	0.21828423	0.23172806	0.21199326	0.23800161	0.21544722	0.21569708	0.22436444
0.0	2.5684743e-05	6.269208e-05	4.324087e-05	1.4533136e-05	4.8238293e-05	2.0951584e-05	8.1690836e-05	2.2890124e-05	2.3786059e-05	5.4248172e-05
0.0	6.237727e-05	4.21062e-05	4.159412e-05	2.1796468e-05	9.820189e-05	2.5512907e-05	0.00012195565	1.6680458e-05	4.4144675e-05	2.4427567e-05
0.0	0.0109252585	0.0079652835	0.0073322267	0.00604468	0.009586385	0.0054680165	0.010375915	0.0046576783	0.008578519	0.005127746
0.0	0.111995555	0.09211978	0.097344115	0.07010242	0.10428813	0.07691556	0.09643821	0.07002468	0.08538778	0.083586834
0.0	0.11191517	0.09204934	0.09744077	0.07013011	0.104052566	0.076485686	0.09647382	0.06980061	0.08517687	0.08329517
0.0	0.11193871	0.09205621	0.09736048	0.06997296	0.10378277	0.076569594	0.09610573	0.07003779	0.085250214	0.08331275
0.0	0.11157307	0.09235512	0.09723146	0.06981112	0.104174204	0.07677062	0.09626906	0.06998132	0.08525003	0.08330081
0.0	0.09757675	0.09732564	0.09924888	0.07477107	0.11118786	0.081759535	0.07752572	0.08067404	0.06510083	0.0863947
0.0	0.09743962	0.097111195	0.09943684	0.07495822	0.11078159	0.08129379	0.07739405	0.08057694	0.06485485	0.0861176
0.0	0.09782017	0.09730107	0.09925978	0.07497429	0.11099733	0.08154993	0.077434495	0.080658175	0.064876094	0.0863515
0.0	0.097148515	0.09726497	0.09897751	0.075009786	0.11129497	0.081516966	0.0775047	0.08056768	0.06490087	0.08638996
0.0	0.09097618	0.07714339	0.090846665	0.07112979	0.12254215	0.078473836	0.10096877	0.06654503	0.08284105	0.087210715
0.0	0.09114586	0.07721257	0.09069114	0.07126234	0.12242742	0.07835375	0.100896485	0.06660521	0.08259552	0.08731359
0.0	0.09106735	0.07687181	0.090565465	0.07086447	0.12225838	0.07810759	0.100424156	0.0666499	0.08263037	0.08730621
0.0	0.090546206	0.077162236	0.09037033	0.07105284	0.122664325	0.07847197	0.10087889	0.06651817	0.08274474	0.08727469
0.0	0.10995435	0.094824515	0.10053002	0.07720952	0.10689081	0.08072184	0.105770096	0.08867337	0.07709005	0.07836494
0.0	7.786435e-05	2.8667966e-05	2.9822273e-05	1.8586315e-05	2.3350867e-05	2.6001975e-05	5.3041484e-05	1.7455503e-05	2.5643332e-05	5.8980822e-05
0.0	0.009979857	0.005677661	0.005482677	0.0067087486	0.002080154	0.005979312	0.0082668895	0.0051597017	0.006095392	0.008825805
0.0	0.5734842	0.57658195	0.5745386	0.5746565	0.5661995	0.5569816	0.56878537	0.57376766	0.5695234	0.56303644
0.0	0.008311934	0.0059217284	0.007462787	0.0042303842	0.011559473	0.0052283206	0.004678537	0.0071698185	0.0059350315	0.0076859817
0.0	3.1977204e-05	4.4687677e-05	5.0510826e-05	2.0693458e-05	8.649733e-05	2.5512345e-05	2.9491266e-05	4.9519593e-05	3.824319e-05	5.1238832e-05
0.0	0.57083005	0.5769777	0.5735669	0.5734468	0.56662565	0.5570565	0.56763315	0.5724144	0.5686815	0.5626159
0.0	0.006864548	0.0091289235	0.006575786	0.005252621	0.0119428085	0.0052984105	0.009408442	0.0047373245	0.007129795	0.00640992
0.0	5.3264102e-05	4.1781208e-05	5.171377e-05	2.2320324e-05	0.0001064911	2.6219455e-05	7.183773e-05	2.4814624e-05	4.656445e-05	2.6409825e-05
0.0	0.000104135244	2.6364805e-05	5.146071e-05	2.0001198e-05	6.81098e-05	4.027411e-05	0.00010554434	5.6847116e-06	3.092945e-05	4.5484536e-05
0.0	0.0821822	0.05802548	0.06881361	0.053272173	0.07243496	0.061614353	0.0820781	0.037784975	0.059145365	0.06441422
0.0	0.5710542	0.5768181	0.57355046	0.57281417	0.5659157	0.5577918	0.56842506	0.57332623	0.5690056	0.56275225
0.0	0.010630783	0.0031224194	0.009864759	0.0017082666	0.009642204	0.0047473824	0.01520587	0.005940095	0.0028412177	0.005607712
0.0	0.00010530699	2.0374588e-05	5.4349504e-05	3.824434e-06	0.00010094486	2.7161901e-05	0.00011134995	3.688016e-05	1.4717969e-05	3.105728e-05
0.0	0.09868052	0.09776478	0.09470803	0.08314735	0.09859472	0.07893996	0.11717124	0.088914864	0.090904556	0.08623596
0.0	0.15283392	0.15258864	0.148123	0.1345296	0.15252437	0.12811491	0.17349622	0.14146343	0.14372009	0.13729471
0.0	0.14711022	0.18056649	0.15888613	0.12837687	0.1553995	0.13240388	0.16465552	0.14703271	0.1468113	0.13341643
0.0	0.5724587	0.5765985	0.57393235	0.5729953	0.56450456	0.5562955	0.56930995	0.57474893	0.5676755	0.5624277
0.0	0.14691344	0.18000884	0.15878423	0.12793426	0.15495576	0.13202374	0.1647091	0.14774932	0.1464151	0.13319698
0.0	0.0018395494	0.0011206421	0.0012646852	0.0007842698	0.0020144973	0.00088707556	0.0022848328	0.0009569465	0.0014598422	0.0010484698
0.0	0.024343835	0.017585712	0.021635829	0.01508449	0.02700612	0.016072381	0.026307734	0.018310176	0.015998019	0.015021971
0.0	0.0061114198	0.008482359	0.009951652	0.0045243534	0.011632407	0.0044985316	0.01045113	0.0059268647	0.005605189	0.007483145
0.0	0.5708162	0.57662237	0.5750784	0.57345176	0.5654159	0.5570895	0.5681443	0.57348937	0.5680637	0.5612227
0.0	0.57073426	0.57715446	0.57480025	0.5729868	0.5658692	0.55733573	0.5680292	0.5734675	0.56822145	0.56125903
0.0	0.5711663	0.57690287	0.5753374	0.57328933	0.5653181	0.5571983	0.567807	0.5730854	0.56878626	0.5612914
0.0	0.57065785	0.5771773	0.57459533	0.5726879	0.56624186	0.5571824	0.56775135	0.57327175	0.56827724	0.5616194
0.0	0.25552174	0.23306127	0.24448854	0.23507242	0.2280956	0.21779522	0.24739231	0.22835808	0.24385284	0.22098723
0.0	0.07371688	0.062195923	0.06967854	0.064786576	0.072226316	0.053564988	0.07599168	0.054346815	0.07124883	0.061120957
0.0	6.893186e-05	3.4140267e-05	5.3935422e-05	4.1408897e-05	6.737262e-05	2.3946723e-05	7.875658e-05	2.155682e-05	6.209252e-05	3.7389964e-05
0.0	7.009493e-05	6.707197e-05	3.5784025e-05	2.2420445e-05	6.149066e-05	1.8333974e-05	9.492449e-05	2.286822e-05	3.7770704e-05	3.0532028e-05
0.0	0.1166559	0.100864716	0.09438521	0.07608696	0.106315106	0.07005887	0.122959815	0.071001045	0.08484696	0.10246321
0.0	0.000111995374	4.913781e-05	4.8466358e-05	1.5287642e-05	5.1127845e-05	2.9368815e-05	0.00010919794	1.8429231e-05	4.12649e-05	3.6649883e-05
0.0	4.5219767e-05	4.3632186e-05	6.6187014e-05	2.384595e-05	0.00011532145	2.2074286e-05	8.158364e-05	2.4633098e-05	4.5007324e-05	3.2495474e-05
0.0	0.012357848	0.007971793	0.007092895	0.004562816	0.009480674	0.0055877147	0.011938534	0.005155371	0.007175774	0.0071306797
0.0	0.007512401	0.007175037	0.009977234	0.0072296313	0.0113962	0.006764216	0.011554336	0.0054626805	0.007480754	0.00782177
0.0	0.008040936	0.0070437402	0.010538107	0.0023661994	0.012147777	0.005090614	0.0038270913	0.0064502326	0.006565319	0.006985205
0.0	0.008231231	0.005762415	0.0066808034	0.0049619605	0.0052425205	0.005162027	0.009498203	0.006042396	0.0068214894	0.008071629
0.0	0.57220215	0.5758726	0.57345575	0.5738317	0.5647608	0.5546195	0.5683107	0.57256365	0.56716627	0.5631782
0.0	0.57418513	0.57940507	0.576698	0.57633215	0.566074	0.55840033	0.57259756	0.576722	0.5706848	0.563582
0.0	0.5721312	0.5757438	0.5725751	0.57447714	0.5647349	0.55689764	0.56940687	0.5731687	0.56909466	0.56055427
0.0	3.2153122e-05	5.628557e-05	4.5089077e-05	3.10275e-05	0.00012795987	3.3014236e-05	9.5732714e-05	4.8378526e-05	3.412106e-05	4.981714e-05
0.0	0.0066768704	0.0077558747	0.006134946	0.005438898	0.0106725	0.0065666316	0.010908237	0.0055303033	0.008530156	0.008748898
0.0	4.2174193e-05	2.6949941e-05	4.383362e-05	2.1380687e-05	7.223271e-05	3.1273972e-05	5.6003628e-05	3.1826916e-05	6.629762e-05	3.6048066e-05
0.0	0.57063407	0.5773241	0.57330436	0.5722723	0.5673888	0.55827487	0.56942886	0.57257944	0.5701485	0.56188136
0.0	0.008133859	0.008628007	0.007959634	0.00547802	0.010438396	0.005071188	0.011721842	0.0053188815	0.007075933	0.0065015615
0.0	0.007945838	0.00875124	0.009438193	0.00655154	0.011627289	0.005900255	0.00847708	0.007338313	0.007971398	0.007967899
0.0	0.010640316	0.006352418	0.007527815	0.0012962401	0.0019276738	0.005593629	0.0089357	0.0049682525	0.0045865234	0.00665778
0.0	0.008461819	0.009458726	0.006466295	0.004543348	0.008903239	0.004302559	0.0111763505	0.006352563	0.0066199503	0.0061565475
0.0	0.0069919094	0.008571948	0.009018868	0.0049507194	0.011499408	0.005683802	0.011544015	0.0056335684	0.007956611	0.0064232014
0.0	0.006442704	0.008729179	0.007023715	0.005556387	0.010164302	0.0063216807	0.012412966	0.0052788923	0.008187007	0.007587984
0.0	4.975091e-05	4.246173e-05	2.751031e-05	1.9283523e-05	6.597572e-05	3.519686e-05	0.00014039321	2.2554648e-05	3.7106118e-05	3.5227113e-05
0.0	0.5726786	0.57783645	0.5743193	0.57407445	0.5662046	0.55779487	0.56968963	0.57382846	0.5696092	0.5627841
0.0	9.073159e-05	6.3270396e-05	2.8565439e-05	1.7298173e-05	0.00012394825	3.8642564e-05	9.3839895e-05	3.4601275e-05	3.9657454e-05	4.1790412e-05
0.0	4.584135e-05	5.3909458e-05	6.0519444e-05	1.9541738e-05	7.00308e-05	2.6693162e-05	9.271278e-05	2.12818e-05	5.0695162e-05	3.996463e-05
0.0	0.008018056	0.007857598	0.007453098	0.0045606405	0.009728356	0.0054058307	0.012091587	0.0068136468	0.009303277	0.0064761946
0.0	7.536562e-05	6.417257e-05	5.659214e-05	2.7237436e-05	6.635221e-05	1.8006429e-05	9.101279e-05	2.5049272e-05	2.8806582e-05	3.98467e-05
0.0	0.012062164	0.00844603	0.009333281	0.0063102758	0.009445462	0.003935994	0.011506261	0.004987357	0.005947341	0.008641779
0.0	0.57100666	0.5760217	0.5742537	0.57278967	0.56523305	0.5566497	0.5679698	0.57393056	0.5674315	0.56107444
0.0	0.5712933	0.57680845	0.57492405	0.5731473	0.5657661	0.55731076	0.56842023	0.57394224	0.5681255	0.56132364
0.0	0.011943619	0.0073591974	0.011455879	0.0056949477	0.010593829	0.0047376775	0.006091352	0.006464115	0.0068074088	0.006707138
0.0	8.618463e-05	3.1311545e-05	8.73192e-05	2.3906608e-05	9.916115e-05	1.6564201e-05	2.5694959e-05	2.811403e-05	2.8746264e-05	2.9931001e-05
0.0	2.3865106e-05	3.3802182e-05	4.9454517e-05	2.113313e-05	4.1933967e-05	3.024346e-05	6.841236e-05	3.350947e-05	4.986543e-05	3.876189e-05
0.0	2.3865106e-05	3.3802182e-05	4.9454517e-05	2.113313e-05	4.1933967e-05	3.024346e-05	6.841236e-05	3.350947e-05	4.986543e-05	3.876189e-05
0.0	0.0067061144	0.009532637	0.008707107	0.0052418094	0.0076741492	0.005114884	0.0087851025	0.005951952	0.0073766205	0.005748183
0.0	0.0067061144	0.009532637	0.008707107	0.0052418094	0.0076741492	0.005114884	0.0087851025	0.005951952	0.0073766205	0.005748183
0.0	0.058655642	0.06750886	0.075522296	0.05360506	0.0823398	0.050134983	0.07908674	0.055515252	0.05630854	0.06199789
0.0	4.9586506e-05	4.6745667e-05	6.345051e-05	2.6708747e-05	7.617944e-05	2.3560751e-05	0.000107760934	2.762654e-05	3.3830558e-05	3.6035348e-05
0.0	4.9586506e-05	4.6745667e-05	6.345051e-05	2.6708747e-05	7.617944e-05	2.3560751e-05	0.000107760934	2.762654e-05	3.3830558e-05	3.6035348e-05
0.0	0.0062610996	0.007317813	0.009726551	0.0060066096	0.011992742	0.005184883	0.011348711	0.0052314517	0.0059707826	0.0066739335
0.0	0.0062610996	0.007317813	0.009726551	0.0060066096	0.011992742	0.005184883	0.011348711	0.0052314517	0.0059707826	0.0066739335
0.0	0.5713567	0.5763022	0.5745128	0.5726272	0.56513524	0.5567585	0.56763244	0.57352674	0.56815434	0.5611431
0.0	0.5712169	0.57683134	0.5747192	0.5728485	0.5661387	0.55715734	0.56814235	0.5737466	0.5681813	0.5616841
0.0	7.7375385e-05	4.0068087e-05	5.1716528e-05	2.2854812e-05	4.8521477e-05	2.1911846e-05	7.195105e-05	1.1643157e-06	3.5859077e-05	5.692653e-05
0.0	0.13695773	0.15667345	0.14623852	0.13076586	0.17228907	0.14176254	0.1631685	0.14415267	0.15945236	0.14961295
0.0	0.5720639	0.57875	0.5741198	0.5725834	0.56653816	0.55656135	0.56843394	0.5748157	0.5682823	0.5616978
0.0	0.09602175	0.11004876	0.10734609	0.08710729	0.10410917	0.07715929	0.11997402	0.09058153	0.069205746	0.09869405
0.0	0.08399623	0.093511686	0.08951034	0.07886085	0.09805229	0.062583365	0.10783081	0.092420995	0.102084845	0.08497928
0.0	0.106116675	0.07112853	0.08535639	0.07354401	0.10064963	0.073602416	0.11523244	0.08343005	0.09129784	0.089224085
0.0	0.10438434	0.1129593	0.10063456	0.07937467	0.09940617	0.06971386	0.11257596	0.07195903	0.068863444	0.05901992
0.0	0.09028013	0.09705568	0.115283825	0.079610154	0.09659742	0.07573369	0.09890812	0.088972494	0.098623045	0.078709364
0.0	0.10708338	0.0947313	0.10783539	0.077277236	0.11483185	0.078387015	0.104420416	0.08968042	0.096073985	0.07896862
0.0	0.085720845	0.05302939	0.09592448	0.08649809	0.09069631	0.079265185	0.099925995	0.072979495	0.087386645	0.09043728
0.0	0.09847726	0.08058757	0.099060304	0.09276438	0.10059396	0.0721977	0.12608154	0.083427444	0.076200925	0.09191176
0.0	0.011406783	0.009046104	0.007564905	0.005854441	0.006018006	0.0051937294	0.010261776	0.004745488	0.006876694	0.008455732
0.0	4.374025e-05	4.4115128e-05	5.072974e-05	1.7375549e-05	5.1374413e-05	2.361102e-05	0.00013511666	3.189111e-05	5.496108e-05	3.1924097e-05
0.0	8.114294e-05	5.0590024e-05	2.0958318e-05	1.8760225e-05	0.00017777919	3.3046366e-05	0.000103731385	2.970686e-05	4.342343e-05	2.5693122e-05
0.0	3.1827673e-05	6.987384e-05	6.592459e-05	3.500295e-05	0.0001603529	2.088396e-05	8.9435256e-05	6.194968e-06	2.3096932e-06	6.2013874e-05
0.0	6.759052e-06	8.425724e-05	6.216794e-05	2.3880815e-05	0.00015192086	3.904708e-05	6.7796944e-05	2.493292e-05	3.862127e-05	4.7552596e-05
0.0	4.8695816e-05	4.7672416e-05	4.6370013e-05	9.689357e-06	0.00011212039	2.9181318e-05	0.00011080806	3.3714005e-05	3.5440306e-05	3.2165637e-05
0.0	3.9301412e-05	8.335714e-05	1.7747501e-05	1.93917e-05	3.9796458e-05	2.9819419e-06	9.815639e-05	3.0910163e-05	3.0058174e-05	4.6440815e-05
0.0	2.7757314e-05	7.136081e-05	6.0649723e-05	1.5300711e-05	7.138095e-05	3.377022e-05	8.155035e-05	3.2118864e-05	4.1845524e-05	3.5140347e-05
0.0	8.043395e-05	4.0855834e-05	4.8552956e-05	2.7140799e-05	5.639469e-05	2.5582855e-05	3.6428446e-05	2.4532059e-05	4.4365945e-05	4.0598137e-05
0.0	2.3445946e-05	8.405942e-05	4.8374466e-05	3.3062788e-05	6.0782666e-05	2.6039696e-05	5.486368e-05	1.7796618e-05	5.2715026e-05	5.5408822e-05
0.0	8.532649e-05	4.0999854e-05	5.330053e-05	2.6009888e-05	0.00010079865	2.8377737e-05	0.00013118857	1.4348187e-05	3.723099e-05	1.7740698e-05
0.0	3.5171022e-05	7.1820396e-05	8.289168e-05	1.26403775e-05	5.5596764e-05	2.2769469e-05	7.427267e-05	3.3500426e-05	5.5206125e-05	5.1656203e-05
0.0	6.966997e-05	3.642747e-05	6.408817e-05	2.0437872e-05	9.4199146e-05	2.7377568e-05	8.316832e-05	3.680908e-05	5.195608e-05	2.8996039e-05
0.0	2.8802242e-05	1.0741037e-05	6.0906077e-05	2.443812e-05	5.3486227e-05	3.1293814e-05	7.300121e-05	2.449414e-05	3.767954e-05	4.7075682e-05
0.0	6.344029e-05	4.071682e-05	4.3575714e-05	3.2370794e-05	8.4792926e-05	2.7179678e-05	0.00015081398	1.6056923e-05	3.1375508e-05	5.2610667e-05
0.0	5.0629216e-05	4.4678094e-05	5.474489e-05	3.105429e-05	9.2081216e-05	1.1199624e-05	0.000107319574	3.885289e-05	2.5715624e-05	4.4925768e-05
0.0	3.286634e-05	2.8905677e-05	5.1711155e-05	1.6807611e-05	9.372802e-05	2.148675e-05	7.0398186e-05	3.2308773e-05	4.3780146e-05	6.6160705e-05
0.0	3.5312816e-05	5.768008e-05	5.5622542e-05	2.3763272e-05	8.445457e-05	1.8467585e-05	3.4597742e-05	1.0338953e-06	5.3123793e-05	4.3105825e-05
0.0	4.2138574e-05	6.991596e-05	6.880288e-05	2.804949e-05	0.00014736177	3.1702926e-05	9.442101e-05	1.6920211e-06	2.2606631e-05	2.5625535e-05
0.0	3.4622397e-05	6.4154454e-05	5.0752195e-05	1.7803306e-05	5.028662e-05	1.6586851e-05	8.849461e-05	3.584646e-05	4.755935e-05	3.757018e-05
0.0	4.383224e-05	2.2529131e-05	3.0576757e-05	1.536319e-05	5.7036403e-05	2.0436059e-05	8.031813e-05	2.9248098e-05	4.1396936e-05	4.0915293e-05
0.0	6.837153e-05	4.996525e-05	3.8240523e-05	2.5443609e-05	0.00011427625	1.7584975e-05	0.00010506045	2.4920799e-05	1.6725235e-05	1.7580647e-05
0.0	0.09332378	0.09069197	0.09291024	0.086522825	0.113487214	0.09244521	0.10695827	0.08761138	0.09471427	0.082116835
0.0	0.19492787	0.19251016	0.19489026	0.18584141	0.21764934	0.1905364	0.20944254	0.18762656	0.19588077	0.17868076
0.0	0.57170427	0.57822424	0.5741578	0.57542914	0.5677598	0.5588737	0.56977785	0.5751128	0.5699296	0.56287575
0.0	0.035887226	0.04489365	0.05207132	0.030696113	0.05498643	0.033315074	0.045160968	0.03233276	0.024793876	0.037193537
0.0	0.14078285	0.15233909	0.14562288	0.16685425	0.16675287	0.117812574	0.15704164	0.11939729	0.15418753	0.1364796
0.0	0.14097278	0.15282698	0.1457178	0.16740568	0.16722369	0.11815734	0.15699007	0.11879899	0.154601	0.13670358
0.0	0.009095995	0.0056197993	0.007916173	0.004034949	0.01228913	0.005648981	0.007805339	0.00191725	0.007006598	0.005151616
0.0	8.46438e-05	2.4403353e-05	5.9050544e-05	1.0610678e-05	8.686342e-05	2.5313764e-05	6.0677554e-05	1.7120941e-05	2.5689593e-05	4.289988e-05
0.0	0.14723931	0.1576517	0.16350202	0.1207721	0.11221195	0.114060454	0.15079711	0.1499244	0.14465223	0.12065609
0.0	0.1474365	0.15815347	0.16360639	0.12119335	0.1125496	0.11439572	0.15074724	0.14919907	0.1450445	0.12085774
0.0	0.14714475	0.15744776	0.1635738	0.120639764	0.11193524	0.114062436	0.15074171	0.14969394	0.14471783	0.120441504
0.0	0.14734179	0.15794899	0.1636782	0.12106065	0.11227219	0.11439765	0.15069184	0.14896955	0.14511025	0.12064283
0.0	0.14069888	0.15236363	0.14572702	0.16732953	0.16609296	0.11760607	0.15732884	0.11909194	0.15406178	0.13683751
0.0	0.007718388	0.0024478189	0.008062926	0.009060361	0.011529519	0.004560361	0.009729708	0.0050650276	0.0067731566	0.006076779
0.0	5.147941e-05	4.331922e-06	3.9386847e-05	2.6305235e-05	6.82207e-05	3.0628093e-05	9.380831e-05	3.2210024e-05	2.2674903e-05	4.180026e-05
0.0	0.0025702224	0.0011617645	0.001451623	0.0008925743	0.0026240156	0.0009864109	0.0020732326	0.00083815865	0.0015181589	0.0011361928
0.0	0.00063215254	0.0014561435	0.0018671348	0.00024788195	0.0027030946	0.0008799058	0.0017921218	0.000850466	0.0018021326	0.0009921418
0.0	0.008562026	0.009118077	0.0065649864	0.005373572	0.010902317	0.0059372713	0.013595528	0.0023299572	0.00794673	0.006089098
0.0	0.07698059	0.10266636	0.10584797	0.066350885	0.106019996	0.08683955	0.09209496	0.07868778	0.10370552	0.08430247
0.0	0.011890049	0.021013727	0.02594943	0.0075698975	0.028299557	0.013969241	0.025916772	0.016202683	0.019721935	0.020174386
0.0	0.007856766	0.00763199	0.01062796	0.0054822452	0.0077740164	0.0063109575	0.010464552	0.005565455	0.0068585402	0.002598957
0.0	0.009663634	0.018594185	0.019286938	0.008221166	0.02279605	0.015262912	0.023717819	0.017022483	0.018217428	0.009319513
0.0	0.007946124	0.0063305297	0.007689921	0.005182527	0.0072634174	0.0054493267	0.011871548	0.0046417867	0.0075596985	0.0086782295
0.0	0.0104334215	0.02258528	0.020401953	0.008853705	0.027620621	0.013067956	0.02390349	0.018723318	0.01935183	0.007177633
0.0	6.580506e-05	6.5229084e-05	6.707139e-05	2.7377515e-05	9.989192e-05	1.8847377e-05	0.000102288934	2.2337104e-05	4.216213e-05	1.8276245e-05
0.0	0.5721383	0.576722	0.5735901	0.5735658	0.56567353	0.5563482	0.5690956	0.57392424	0.5691593	0.5627102
0.0	0.0088150995	0.009316176	0.0071277563	0.0054935636	0.01024032	0.0052153314	0.010017845	0.00593004	0.0073799132	0.007889491
0.0	0.06572613	0.06990475	0.06658153	0.05622293	0.077564314	0.05065056	0.07217275	0.05724448	0.06604306	0.06376586
0.0	0.5714619	0.57761264	0.5741546	0.5733147	0.56678826	0.5581084	0.56918234	0.57337266	0.5695683	0.56318015
0.0	0.009523021	0.008340431	0.011244427	0.005329859	0.011230187	0.0051151975	0.007901955	0.0066642673	0.007704767	0.008066283
0.0	0.008164014	0.007252553	0.010214332	0.005716167	0.010405652	0.0054742103	0.010137003	0.0058789947	0.008200629	0.010688568
0.0	0.0719735	0.06592822	0.074086905	0.058359716	0.076585814	0.051873602	0.090304315	0.0561822	0.046377186	0.07817315
0.0	6.297724e-05	4.2452903e-05	6.79729e-05	2.804711e-05	8.40854e-05	2.1269769e-05	0.00015215384	2.4379438e-05	1.2596034e-05	9.432526e-05
0.0	0.00910032	0.007564344	0.0094821835	0.006106073	0.010407337	0.005149835	0.013941334	0.0057100477	0.0040782155	0.010868345
0.0	0.57184243	0.5775792	0.5735316	0.5733387	0.5663747	0.5572853	0.5680621	0.5736564	0.56953317	0.56228405
0.0	0.0061803367	0.009115639	0.007916113	0.00601103	0.011124971	0.005510656	0.007807299	0.0075897546	0.006053082	0.009667404
0.0	0.06393809	0.06567261	0.06335127	0.05857759	0.074687354	0.055274364	0.07942777	0.05700929	0.060578905	0.07480478
0.0	0.57180625	0.577645	0.57432866	0.57309085	0.56671834	0.5583909	0.56883425	0.57397425	0.56959754	0.56285584
0.0	0.025043653	0.022648776	0.028587587	0.015928283	0.028440762	0.015173999	0.021640416	0.01890846	0.021186449	0.021883411
0.0	0.08072772	0.06405947	0.07607047	0.0559924	0.07653192	0.052949507	0.0625433	0.057229415	0.06473305	0.06270114
0.0	9.7286145e-05	3.8120917e-05	7.51198e-05	2.4050765e-05	8.386126e-05	2.294518e-05	3.786978e-05	2.6108497e-05	4.3315154e-05	4.112559e-05
0.0	0.011285966	0.0071708504	0.00996341	0.0056568924	0.010393609	0.0053477613	0.007003726	0.005907898	0.0075364946	0.007202788
0.0	0.020381745	0.017692937	0.020421594	0.015365427	0.027291285	0.015129826	0.02593522	0.016173353	0.021939488	0.020240653
0.0	0.008768306	0.0078969365	0.010860295	0.0055110794	0.0091826245	0.004683438	0.0102563435	0.005022551	0.009395271	0.007763669
0.0	0.5719761	0.5774603	0.57452655	0.57268596	0.5660314	0.55662316	0.5680639	0.5754625	0.56917775	0.56058294
0.0	0.5725929	0.57588387	0.5739382	0.57422936	0.56601	0.5567017	0.56934124	0.574558	0.56832284	0.5620552
0.0	0.053345412	0.037549455	0.059091244	0.032883357	0.051600646	0.02445697	0.055608682	0.04102038	0.035693377	0.041545473
0.0	0.0023396893	0.0012541787	0.0023050716	0.0009075938	0.0022088175	0.0007107438	0.002407703	0.0013923647	0.0010301548	0.0012504583
0.0	0.0014254989	0.008126069	0.007827557	0.0041355607	0.009645657	0.006612714	0.011350767	0.006850503	0.008307116	0.006077784
0.0	7.8553285e-06	4.980033e-05	4.1974537e-05	4.5653037e-06	0.000103030565	2.2051352e-05	7.007709e-05	2.5951142e-05	5.0847677e-05	3.4647765e-05
0.0	0.007401767	0.0065060537	0.00965873	0.00455259	0.010159017	0.0042482265	0.010593384	0.008151024	0.0064084167	0.0053948923
0.0	4.2901884e-05	3.50137e-05	8.752695e-05	1.8633826e-05	5.5210134e-05	1.7972547e-05	6.8454916e-05	4.6124227e-05	2.5589834e-05	3.0139921e-05
0.0	0.57225895	0.5775726	0.5731547	0.5723651	0.5653992	0.5573165	0.5683958	0.57302177	0.56880903	0.56258494
0.0	0.01048349	0.0100728795	0.006087286	0.006854553	0.0127437245	0.004446093	0.014285686	0.005492464	0.008285852	0.006962315
0.0	4.5632165e-05	9.094885e-05	3.9204722e-05	2.9388566e-05	7.7219636e-05	2.3437115e-05	0.00011403004	2.2410268e-05	6.085818e-05	4.341221e-05
0.0	0.011334788	0.022240685	0.023577917	0.0071609137	0.02933962	0.013325718	0.027575424	0.016736541	0.022254482	0.013780841
0.0	5.900354e-05	7.437097e-05	5.2232343e-05	2.0458718e-05	5.6385546e-05	1.852053e-05	0.00012792887	2.145491e-05	4.3441243e-05	3.8848444e-05
0.0	0.008902039	0.0062568556	0.0067522707	0.0050914083	0.008372777	0.0066333064	0.009243286	0.005078625	0.0067179375	0.008793873
0.0	0.16040492	0.1614477	0.13104416	0.12961875	0.14602809	0.09736093	0.14928558	0.1403832	0.14100471	0.123431236
0.0	0.00818237	0.009688975	0.0045343945	0.006253595	0.0103309695	0.0040415637	0.0091665555	0.0056329193	0.0070785256	0.0072012367
0.0	0.008959962	0.005941232	0.008069057	0.0065793567	0.005630337	0.0057757376	0.011222596	0.0057788705	0.007387179	0.008558545
0.0	0.008161203	0.007221392	0.008323997	0.0053892536	0.010086362	0.0039688265	0.0061799767	0.0060544135	0.0095652295	0.008392664
0.0	5.081714e-05	3.860588e-05	5.2205796e-05	2.1892964e-05	7.9000514e-05	1.2596732e-05	2.922939e-05	2.7773836e-05	7.0660695e-05	5.5742283e-05
0.0	0.007685626	0.008023151	0.009687315	0.0052124034	0.011897901	0.005176031	0.011972441	0.0058968747	0.00822974	0.005873964
0.0	0.04199925	0.052733738	0.06142592	0.034686815	0.04214892	0.032947365	0.045405906	0.029842265	0.039605297	0.043784596
0.0	0.5720025	0.57695013	0.57381076	0.57308906	0.5665129	0.5575567	0.56802374	0.5751332	0.56891376	0.5631118
0.0	4.978385e-05	5.8438203e-05	5.4371125e-05	1.7987824e-05	3.9275787e-05	2.0002382e-05	7.570604e-05	1.307825e-05	4.814119e-05	4.747739e-06
0.0	0.008666013	0.009833254	0.0075414646	0.004502321	0.007714046	0.0044736243	0.011036587	0.0026534759	0.0071182805	0.0009827305
0.0	0.02558006	0.015974525	0.021637525	0.014780533	0.02736085	0.017344844	0.034250513	0.017225591	0.018565448	0.015552158
0.0	8.4667125e-05	4.8914146e-05	5.0490937e-05	1.891499e-05	4.555069e-05	2.4342455e-05	9.56339e-05	2.6660115e-05	3.2638647e-05	2.2619657e-05
0.0	0.5711192	0.57657605	0.5741802	0.57327664	0.5661926	0.5573029	0.5676426	0.5742056	0.56871974	0.562006
0.0	0.010383394	0.005424054	0.008591901	0.0042686826	0.007907034	0.007900886	0.014877565	0.006829703	0.007490628	0.0053047775
0.0	0.57047176	0.57806605	0.5740672	0.5747986	0.56732637	0.557592	0.5690513	0.57371193	0.56880903	0.56244355
0.0	0.009261545	0.007987194	0.0061755176	0.0066660284	0.0095693	0.0062092314	0.0119461175	0.006493971	0.0069609736	0.007251949
0.0	0.16328219	0.16219498	0.15632415	0.12729007	0.1346339	0.13207954	0.15017007	0.1398101	0.09703884	0.16113913
0.0	0.012556071	0.006703565	0.0081706615	0.0038528133	0.015177292	0.0056499154	0.015185939	0.007373744	0.006194977	0.00545877
0.0	4.230664e-05	4.7543115e-05	4.1557647e-05	1.9145324e-05	0.000107597676	2.754667e-05	8.198552e-05	1.8132603e-05	4.3276013e-05	3.460121e-05
0.0	0.048486147	0.04085675	0.04452787	0.032622315	0.042871628	0.026334913	0.044938948	0.03317282	0.029720033	0.038004138
0.0	6.362264e-05	6.885159e-05	5.1474995e-05	2.7561702e-05	5.872042e-05	1.4850924e-05	6.9930094e-05	3.1746193e-05	3.0483387e-05	4.017219e-05
0.0	0.010748327	0.0072877593	0.008920207	0.005725302	0.008840943	0.004184296	0.008418775	0.006005303	0.0060382425	0.0063572032
0.0	5.1513787e-05	7.515742e-05	3.753981e-05	1.12348835e-05	4.615868e-05	3.3207354e-05	6.878078e-05	2.7925968e-05	5.4016546e-05	6.8004476e-05
0.0	8.8056964e-05	4.1936408e-05	6.5892156e-05	2.5003736e-05	9.618951e-05	2.4487346e-05	9.99367e-05	3.8097874e-05	3.6766032e-05	4.0032795e-05
0.0	0.008639603	0.0053935056	0.00653323	0.005996054	0.012259323	0.0056502367	0.0042033317	0.0061420174	0.006064583	0.009128371
0.0	0.0072147558	0.007685676	0.008067313	0.004988327	0.013449509	0.005480595	0.009943626	0.0084092235	0.0076831346	0.005325586
0.0	0.5732441	0.5786284	0.5748123	0.5744304	0.56646246	0.55665296	0.5693577	0.57501316	0.56889206	0.56434804
0.0	0.0014637238	0.0007520169	0.0014735906	0.0009282951	0.0016778151	0.001016626	0.0023668378	0.00071411306	0.0006182713	0.0002589493
0.0	6.856558e-05	5.1976698e-05	4.69647e-05	1.6803364e-05	8.409181e-05	1.7691113e-05	0.000106286876	2.057286e-05	1.8826073e-05	4.6737554e-05
0.0	0.03557682	0.038644	0.041324124	0.032230217	0.04524572	0.03706808	0.055591896	0.034996647	0.03862576	0.023889499
0.0	3.4122204e-05	4.1663276e-05	4.2120977e-05	2.3786173e-05	8.6405744e-05	3.859417e-05	0.000111625624	1.9079762e-05	5.3104493e-05	3.508988e-05
0.0	0.0067420066	0.0074918373	0.007524816	0.005664467	0.010550305	0.0069514806	0.012044863	0.0050496287	0.008352615	0.006706779
0.0	0.57077575	0.57867783	0.5735776	0.57292145	0.5669	0.5584088	0.5691377	0.573834	0.5689382	0.56162804
0.0	0.57140994	0.57731634	0.57364076	0.5736314	0.5665176	0.5574398	0.5683097	0.5727179	0.569291	0.56218684
0.0	0.07979166	0.09231518	0.09561006	0.07438218	0.11353875	0.07963315	0.10822996	0.084225535	0.021199822	0.08492579
0.0	0.0065253954	0.006440818	0.008501498	0.0046054455	0.011119869	0.0060818475	0.012636378	0.0074140946	0.0015265202	0.007114999
0.0	0.0241838	0.020181688	0.019827776	0.016874118	0.031627793	0.01751247	0.03317097	0.020680537	0.019741073	0.019339046
0.0	0.009418237	0.0099592665	0.009175646	0.0059193126	0.0090859085	0.0063043647	0.008906626	0.0065804324	0.0068845404	0.005536603
0.0	0.0076861857	0.008653762	0.008011706	0.0060781823	0.011000215	0.004770948	0.012077533	0.006204522	0.0066324426	0.004652784
0.0	0.0072637815	0.008933538	0.008681972	0.006850571	0.011434045	0.0047617056	0.011659553	0.0051870104	0.007233688	0.008157314
0.0	3.4776403e-05	8.194706e-05	5.6969107e-05	3.845288e-05	6.95416e-05	1.5838712e-05	8.56431e-05	2.2412512e-05	3.212174e-05	3.208996e-05
0.0	4.4432716e-05	5.571831e-05	4.7794732e-05	2.7410273e-05	9.401671e-05	1.8100052e-05	0.00011223935	2.8871844e-05	3.336849e-05	1.681874e-05
0.0	0.008442593	0.0069436077	0.008776764	0.0060721734	0.013898046	0.0060346373	0.0099226935	0.0053938585	0.008387501	0.0058111595
0.0	7.1518385e-05	6.0076225e-05	3.8451817e-05	2.0931991e-05	7.523422e-05	9.545355e-06	5.4980374e-05	1.9978019e-05	1.3722084e-05	1.9323674e-05
0.0	0.16605861	0.13431685	0.1500257	0.13282967	0.15865801	0.112903245	0.15915266	0.14058319	0.14106812	0.14802022
0.0	0.0016373004	0.0014138253	0.0011941378	0.00090150995	0.002012151	0.00086563407	0.0021288695	0.0012223154	0.0013524025	0.0010762099
0.0	0.20472275	0.19983214	0.20001778	0.18968041	0.22637832	0.17611904	0.20371054	0.18985267	0.18214303	0.18439248
0.0	0.572199	0.57634974	0.5739692	0.57236767	0.5655009	0.5556695	0.5686408	0.5748344	0.5674023	0.5629244
0.0	0.012947368	0.009062867	0.0106968	0.0069601494	0.013283496	0.006148352	0.0010228889	0.0049527655	0.009607565	0.011093388
0.0	9.468023e-05	5.721536e-05	2.5277459e-05	3.4278655e-05	0.00010452334	3.4613222e-05	8.447287e-06	1.3531665e-05	6.279098e-05	9.3317336e-05
0.0	0.08015385	0.07137763	0.05688366	0.06159094	0.08109995	0.05915898	0.041647308	0.047900748	0.071460605	0.07795226
0.0	0.040470067	0.03198561	0.042829122	0.03003315	0.040844373	0.03003363	0.021996005	0.036992125	0.040856134	0.034645256
0.0	6.4160144e-05	7.0640555e-05	4.852208e-05	1.8323973e-06	9.480129e-05	1.572352e-05	8.4747015e-05	3.0971092e-05	3.7032692e-05	4.7869627e-05
0.0	5.0251478e-05	4.5317585e-05	4.502334e-05	1.9318275e-05	2.0821495e-05	1.9171286e-05	8.983751e-05	3.789619e-05	5.164438e-05	2.5808098e-05
0.0	4.1001847e-05	5.7837056e-05	5.9267462e-05	1.4982582e-05	5.7388468e-05	2.804692e-06	5.903985e-05	4.1155174e-05	4.9868995e-05	5.1648814e-05
0.0	0.024202757	0.02205872	0.020496016	0.017415822	0.022930829	0.017266946	0.026364604	0.015579002	0.021395562	0.023597846
0.0	3.899171e-05	4.6162422e-05	3.561608e-05	2.342467e-05	8.054609e-05	2.8947636e-05	8.8769215e-05	3.249073e-05	6.4901724e-05	7.584319e-05
0.0	0.09898734	0.086868346	0.10296917	0.028749915	0.097509205	0.08370207	0.08494603	0.07912344	0.08668989	0.09776018
0.0	0.016881049	0.02221711	0.023528172	0.011591472	0.02850302	0.015407435	0.008899604	0.015649157	0.020595906	0.018809143
0.0	4.399959e-05	4.893486e-05	5.0337716e-05	1.02061795e-05	0.00013190959	2.5777768e-05	3.95568e-05	6.1592523e-06	4.3800985e-05	3.26099e-05
0.0	0.14927083	0.10473757	0.14271533	0.12490908	0.13521838	0.12143525	0.14642103	0.13688049	0.14181764	0.120337725
0.0	4.2730473e-05	2.193248e-05	4.1178693e-05	1.5927944e-05	4.464342e-05	2.0536576e-05	0.00010051779	2.872256e-05	4.5921766e-05	3.454516e-05
0.0	5.2139476e-05	5.9664133e-05	5.7102472e-05	1.147949e-05	6.989796e-05	2.0635502e-05	8.084109e-06	3.7303562e-05	3.9747527e-05	2.536954e-05
0.0	0.008596345	0.009174601	0.007862054	0.004944184	0.01341817	0.0064374376	0.0101295365	0.0050708484	0.00882583	0.0077955252
0.0	5.622774e-05	6.2493076e-05	4.6326648e-05	1.814132e-05	0.0001409765	3.3176333e-05	7.9059675e-05	1.919172e-05	5.9698792e-05	4.8033246e-05
0.0	4.047243e-05	4.282001e-05	4.405001e-05	1.8340794e-05	7.081888e-05	3.4154302e-05	4.6150406e-05	2.58193e-05	1.1494586e-05	3.850653e-05
0.0	0.007126285	0.006642443	0.008431993	0.0051115584	0.009050871	0.0062271236	0.006784486	0.0053352457	0.004114667	0.0077952268
0.0	0.04052087	0.03208311	0.04285519	0.030129472	0.040955007	0.030114163	0.021989029	0.03682321	0.040959664	0.03469821
0.0	0.04562547	0.045840822	0.042689856	0.034104094	0.03841464	0.038073495	0.04461237	0.033756386	0.044518843	0.04344208
0.0	0.04568245	0.04597857	0.04271584	0.034212995	0.03851896	0.038174737	0.04459851	0.033601727	0.044631243	0.043507893
0.0	0.572503	0.57641083	0.5734112	0.5728281	0.5651962	0.55616605	0.567813	0.5734893	0.56889284	0.56098634
0.0	0.010711256	0.0072090947	0.007818341	0.005880542	0.011054198	0.0051068636	0.010402206	0.007918776	0.00847748	0.0091346875
0.0	0.10596581	0.102540925	0.08459718	0.07634122	0.09315718	0.07463849	0.107049555	0.09091323	0.10903356	0.103027664
0.0	0.11377195	0.11119622	0.09799535	0.07859449	0.115406565	0.07881122	0.11023862	0.09313436	0.10405901	0.09966413
0.0	6.5460954e-05	8.141499e-05	5.03035e-05	2.168021e-05	0.00010929483	2.9972987e-05	9.103484e-05	2.7129361e-05	6.4516425e-05	6.018512e-05
0.0	7.719757e-06	0.00011143025	4.3746008e-05	1.8157729e-05	0.00012264558	4.111587e-05	0.00011002796	4.21795e-05	4.9956292e-05	5.9432274e-05
0.0	0.007087651	0.008069294	0.007688822	0.0058442145	0.009608336	0.0054544196	0.0031102693	0.0069624935	0.007698965	0.007887561
0.0	5.5260592e-05	5.2890104e-05	7.6459786e-05	8.09891e-06	5.9786416e-05	3.107221e-05	0.00010398304	4.6205187e-05	3.2016476e-05	2.4313476e-05
0.0	0.0069838497	0.0069572395	0.007885435	0.004382651	0.015575142	0.0049038394	0.0011249208	0.0059842938	0.007854284	0.007904801
0.0	0.5718018	0.5772174	0.5739726	0.57297045	0.5665893	0.55818146	0.568599	0.5731538	0.5691858	0.5634611
0.0	0.010428214	0.008515513	0.007959035	0.004189867	0.010492754	0.0048115514	0.014208207	0.0067406436	0.007089907	0.0076497137
0.0	5.380402e-05	4.3399174e-05	5.3177213e-05	1.6803204e-05	6.7355526e-05	2.0673026e-05	0.00012501798	3.1234988e-05	4.1766907e-05	4.0334493e-05
0.0	0.008417235	0.007647549	0.008396065	0.0047327243	0.009324757	0.005077447	0.012653483	0.006458375	0.0074015814	0.0071336646
0.0	0.008244234	0.007753879	0.0036775377	0.0014859665	0.00841583	0.00491055	0.013208234	0.0071970653	0.007948406	0.00895358
0.0	0.57070774	0.5772647	0.57368946	0.57274634	0.565954	0.5572945	0.56878024	0.57312906	0.5689757	0.5625607
0.0	0.007234558	0.007173573	0.008595651	0.0060559204	0.0139307855	0.0044986727	0.012683047	0.005986067	0.0066544446	0.00776155
0.0	0.071819946	0.066770345	0.067273945	0.052559633	0.035700902	0.052099444	0.081742674	0.05349625	0.06090286	0.06269389
0.0	0.010858057	0.0069138035	0.00829579	0.0053627007	0.011881324	0.005030619	0.013748798	0.0055561364	0.008982818	0.007826405
0.0	0.5719085	0.5763029	0.57316387	0.573607	0.5662616	0.5575045	0.5686357	0.5738192	0.56876975	0.56130624
0.0	0.0070527606	0.007903761	0.007289267	0.0055613476	0.01016307	0.0051857433	0.012868442	0.002259956	0.0071714646	0.00716991
0.0	0.10050676	0.09835306	0.10007013	0.08536547	0.10003412	0.08428956	0.11432202	0.031057633	0.08841867	0.08792304
0.0	0.57168335	0.5776357	0.57399416	0.5742565	0.56659585	0.5574085	0.5705036	0.57569605	0.5688907	0.5624544
0.0	0.0113887135	0.008459862	0.004844184	0.004695766	0.0123410635	0.006718937	0.004826569	0.0055130296	0.005944883	0.007137725
0.0	3.7833142e-05	4.6498913e-05	3.9861785e-05	2.3431485e-05	8.14953e-05	2.171959e-05	0.00012904612	3.7772982e-06	3.979251e-05	4.1009433e-05
0.0	0.0070966366	0.007911348	0.0073217317	0.005622313	0.010249231	0.005223881	0.012939065	0.0022530947	0.007238395	0.0072465236
0.0	0.009434097	0.008675797	0.009131719	0.0064195567	0.009419047	0.0066818884	0.01250195	0.00076160126	0.007117829	0.0072626923
0.0	0.16675593	0.17053965	0.14273483	0.11324947	0.15844764	0.12604943	0.11549914	0.14256944	0.14151347	0.09608002
0.0	0.009891206	0.0085040545	0.0065558744	0.0072514513	0.0094793895	0.0059829187	0.011526943	0.0056953663	0.007430588	0.0056177424
0.0	0.0114754215	0.008128783	0.00302211	0.004664005	0.009109099	0.0061008953	0.009125482	0.006149797	0.008356264	0.005290327
0.0	7.306905e-05	6.36454e-05	6.2521717e-06	1.5248097e-05	5.8073216e-05	1.6797421e-05	7.75248e-05	3.177657e-05	4.60829e-05	2.5545845e-05
0.0	6.589184e-05	4.187287e-05	2.8635068e-05	1.9900568e-05	6.037948e-05	1.41103255e-05	9.020939e-05	1.8809598e-05	4.9703493e-05	4.4336168e-05
0.0	3.9483606e-05	4.7040543e-05	4.7793543e-05	1.7922432e-05	6.97691e-05	1.9606849e-05	5.746322e-05	2.088376e-05	4.3722153e-05	3.614679e-05
0.0	0.006138828	0.007679337	0.009295124	0.0024677436	0.010594424	0.0053298716	0.005881947	0.006659629	0.005848205	0.0052782986
0.0	4.8777245e-05	2.5371815e-05	4.8533882e-05	1.5323111e-06	3.1415216e-06	2.994296e-05	7.1845396e-05	2.956087e-05	1.2268794e-05	1.7802984e-05
0.0	0.22686307	0.22987556	0.2421912	0.21567143	0.24953708	0.22279708	0.25302425	0.21899591	0.22793159	0.22878876
0.0	0.16780932	0.21181804	0.23953769	0.2252598	0.23974723	0.20149884	0.26535273	0.2382219	0.22499229	0.22955912
0.0	0.047643576	0.060238525	0.062416784	0.05484744	0.0713374	0.0487305	0.08577675	0.06534221	0.07038904	0.06979496
0.0	0.004245865	0.0063983956	0.006890548	0.005445611	0.009112673	0.0045921565	0.012647568	0.0075515816	0.008808182	0.008791022
0.0	0.0042367945	0.00639024	0.006901759	0.005423524	0.009037559	0.004576279	0.012662636	0.007566814	0.008742053	0.008763239
0.0	0.06852623	0.066150256	0.06758833	0.051396295	0.070788346	0.053655278	0.08114076	0.058322277	0.057147518	0.06431199
0.0	0.008303951	0.0076117883	0.007988678	0.0048322687	0.008982177	0.0054795444	0.011389057	0.006117856	0.005983894	0.0075497953
0.0	0.008286283	0.0076020947	0.008001662	0.0048126564	0.008908133	0.0054606157	0.011402638	0.0061302115	0.005938842	0.0075259055
0.0	0.22885314	0.23233797	0.24368934	0.21405347	0.2305393	0.21197551	0.25414473	0.22801864	0.22153163	0.22607873
0.0	0.068379946	0.06339169	0.064891174	0.053119447	0.06243588	0.050293677	0.06705661	0.061775755	0.057884105	0.06301548
0.0	0.008270957	0.0070327427	0.007406007	0.005134104	0.0071117454	0.004865683	0.007971315	0.006804753	0.006127008	0.007269877
0.0	0.008253358	0.007023784	0.007418051	0.005113271	0.007053004	0.0048488667	0.007980852	0.0068184887	0.0060808905	0.0072468705
0.0	0.22669266	0.23294131	0.22340006	0.22415476	0.24992605	0.21293181	0.2693078	0.22440964	0.23249635	0.22729664
0.0	0.06475763	0.055535708	0.06361248	0.054172996	0.074281685	0.05334474	0.0746588	0.061449904	0.06477455	0.06337076
0.0	0.0074746213	0.0055066617	0.0071373535	0.005322972	0.009828404	0.0054213665	0.009740744	0.006738418	0.0075454703	0.0073460634
0.0	0.007458705	0.0054996368	0.0071489634	0.005301379	0.009747447	0.005402637	0.009752379	0.006752021	0.007488756	0.0073228166
0.0	0.0015888559	0.001340411	0.0016618898	0.0008329282	0.0019419168	0.00072735624	0.0023942466	0.0011858796	0.0013298386	0.0007712245
0.0	0.5721089	0.57647854	0.5739026	0.5724769	0.5654508	0.5563943	0.56778735	0.57331693	0.56838596	0.5611902
0.0	0.5714675	0.5768522	0.5749149	0.57291853	0.5656239	0.5571165	0.56808275	0.5736561	0.56809425	0.56134236
0.0	0.15806565	0.13626678	0.14656809	0.12286379	0.15966287	0.1174799	0.177809	0.13684723	0.13880669	0.14321426
0.0	0.0095232325	0.006866525	0.00694343	0.0056570056	0.0062637352	0.0050647776	0.007423547	0.0064407415	0.0069719385	0.00863556
0.0	7.7812096e-05	6.479425e-05	4.8887752e-05	2.1189899e-05	8.1330414e-05	1.7529786e-05	6.813092e-05	3.2854718e-05	3.926575e-05	4.0614403e-05
0.0	6.846177e-05	3.4954817e-05	3.582182e-05	2.3723196e-05	3.0195937e-05	2.0410213e-05	4.2010703e-05	3.112687e-05	3.6897116e-05	5.840004e-05
0.0	0.15550034	0.16317384	0.14894766	0.13340867	0.13416535	0.12126528	0.16305153	0.1409645	0.13620365	0.11059131
0.0	7.343438e-05	5.667001e-05	3.191871e-05	1.7003444e-05	6.1234656e-05	2.2020462e-05	0.00011226065	2.4197482e-06	2.9277848e-05	2.2856795e-05
0.0	0.08580119	0.027632179	0.087311104	0.080326855	0.09289	0.0813493	0.11009231	0.081214786	0.0972683	0.07249052
0.0	0.07923507	0.09849305	0.061560586	0.0752359	0.109790795	0.06817849	0.098989494	0.08721657	0.081752844	0.065967225
0.0	0.09707597	0.11045548	0.07067904	0.07571081	0.09813573	0.07557037	0.10190516	0.08555773	0.08920617	0.08793499
0.0	0.10165188	0.11001757	0.11061173	0.065879434	0.11830081	0.07953339	0.1113745	0.07669726	0.09144323	0.10642843
0.0	0.08767867	0.10392609	0.11130607	0.080295645	0.12752685	0.07494761	0.11017761	0.08979205	0.08584432	0.10224517
0.0	0.06748887	0.106822394	0.084392756	0.0668888	0.1017193	0.08684159	0.1009179	0.08296082	0.09083708	0.092020825
0.0	0.069597706	0.028187327	0.10653828	0.079092294	0.10251602	0.07503566	0.12157974	0.07794854	0.081270665	0.08574076
0.0	0.5722828	0.5778762	0.5749359	0.5737982	0.5663809	0.55760777	0.57048136	0.5756273	0.5686197	0.5616867
0.0	0.04563895	0.05774631	0.042176276	0.028844843	0.034386545	0.030056767	0.029073328	0.020971918	0.030482732	0.04542902
0.0	0.04174624	0.04241589	0.045659866	0.0318855	0.057786137	0.017608736	0.050361935	0.034766167	0.032194987	0.03239134
0.0	0.03752229	0.0360744	0.0498148	0.028016778	0.046362855	0.030825514	0.057125438	0.042158794	0.04070511	0.027156252
0.0	0.054585222	0.045144286	0.035737995	0.029545525	0.05051319	0.030960605	0.048636433	0.021182612	0.03543327	0.042185035
0.0	0.04378817	0.04300947	0.016098145	0.011363772	0.053717878	0.039526395	0.051417325	0.03170373	0.03260142	0.048636477
0.0	0.053024337	0.04852641	0.04124973	0.025763396	0.048472553	0.036399636	0.038738593	0.037717335	0.037043758	0.04115177
0.0	0.03767588	0.045158736	0.02641375	0.03514829	0.0366261	0.03549229	0.05265838	0.030416626	0.02906802	0.038340304
0.0	0.57170093	0.5775497	0.574721	0.57270503	0.56672835	0.558038	0.5694078	0.57411975	0.5694516	0.56341213
0.0	6.440418e-05	4.2583702e-05	3.8506198e-05	1.805578e-05	5.739925e-05	8.938273e-06	7.2362185e-05	2.6771631e-05	5.1330826e-05	2.2518543e-05
0.0	0.010706478	0.008673034	0.006407882	0.005762325	0.012643521	0.001864989	0.0107697025	0.0061324835	0.0076730424	0.008021379
0.0	0.57099605	0.57749295	0.5735158	0.5740588	0.56663465	0.5578309	0.56928384	0.5744561	0.5696738	0.56264794
0.0	0.09609851	0.09703028	0.08715772	0.08108826	0.100532025	0.06523775	0.09606776	0.07551384	0.08692994	0.08905989
0.0	0.020583315	0.024475366	0.023223361	0.011262845	0.02798755	0.018231876	0.02301654	0.014149333	0.013899875	0.015376383
0.0	0.57237947	0.57690644	0.57414806	0.57128596	0.565581	0.5577143	0.56814134	0.57506895	0.56954604	0.56275624
0.0	0.025602195	0.023116043	0.01887709	0.013105843	0.0229719	0.021141615	0.023370896	0.020443784	0.022334618	0.018960023
0.0	0.5717959	0.5775858	0.5749516	0.573232	0.5664434	0.5575701	0.5682132	0.5746747	0.56962824	0.5623629
0.0	0.008704091	0.008121558	0.008174449	0.0041013565	0.005318162	0.005540112	0.013560708	0.007841727	0.006246671	0.006789726
0.0	0.010796243	0.0060402206	0.007514503	0.0029835762	0.008029757	0.005606348	0.011598028	0.005060176	0.006923042	0.0059936163
0.0	0.23602664	0.21973692	0.21746391	0.23058559	0.2515475	0.20890203	0.27516696	0.21424982	0.22337541	0.2334019
0.0	0.5719761	0.5774603	0.57452655	0.57268596	0.5660314	0.55662316	0.5680639	0.5754625	0.56917775	0.56058294
0.0	0.573458	0.57737553	0.5748582	0.57344145	0.56714725	0.55735165	0.5697877	0.57552284	0.569404	0.56404346
0.0	0.009490724	0.008529744	0.009714566	0.0051174616	0.008823899	0.0061910683	0.00502949	0.00492873	0.007829997	0.0057728384
0.0	9.561074e-05	2.646812e-05	8.84294e-05	1.4051362e-05	3.029074e-05	2.2404842e-05	2.808533e-05	1.9872521e-05	3.635123e-05	1.9653537e-05
0.0	0.009589768	0.005233231	0.007861239	0.0059546526	0.014932413	0.0025004677	0.008474642	0.006623244	0.008000758	0.007922748
0.0	6.495132e-05	2.784531e-05	4.5015437e-05	2.6609721e-05	0.0001427967	2.5962727e-06	6.956123e-05	2.5673015e-05	3.5179877e-05	4.142249e-05
0.0	0.57300794	0.5773107	0.57276	0.5733484	0.56553555	0.5566664	0.56868577	0.57353735	0.5682731	0.56159645
0.0	0.0075986492	0.008394485	0.007024107	0.004105995	0.011630422	0.008097601	0.010940954	0.0044287504	0.0082974	0.0069998926
0.0	5.8297213e-05	4.6265723e-05	3.4414585e-05	1.9101191e-05	6.1579856e-05	3.0194842e-05	8.658588e-05	1.4021498e-05	3.350049e-05	4.595629e-05
0.0	0.57177734	0.5773076	0.5753892	0.57405376	0.5665098	0.55759495	0.568069	0.5743394	0.5698843	0.5624306
0.0	1.2538292e-05	7.7428755e-05	3.6965404e-05	9.4198995e-06	3.3354332e-05	2.4494728e-05	0.00011696362	8.093767e-06	4.8509446e-05	1.5309804e-05
0.0	0.003586345	0.00983859	0.0047921687	0.003020918	0.010274075	0.0054303547	0.011772027	0.0022343965	0.0067799864	0.0030093377
0.0	0.1039935	0.094925776	0.0915363	0.07921133	0.11277223	0.10007787	0.10328837	0.572722	0.08567623	0.063507244
0.0	0.0072346264	0.0076634516	0.010681743	0.0034298433	0.009376383	0.0053770444	0.010480355	0.005417732	0.0064810715	0.00733996
0.0	0.058959145	0.06980842	0.068797156	0.04078845	0.08439565	0.046857417	0.07456301	0.05857556	0.06062435	0.059247606
0.0	0.008213623	0.0071408483	0.011934208	0.0056586824	0.008972496	0.005471996	0.010279769	0.0061491937	0.0066710953	0.009162404
0.0	0.09654338	0.09496585	0.09788629	0.07679182	0.1150696	0.08110425	0.098572806	0.073511556	0.10054477	0.09634559
0.0	5.5290377e-05	5.4277876e-05	4.120367e-05	9.787122e-06	4.393171e-05	2.9154058e-05	8.47576e-05	4.491043e-05	4.3351687e-05	4.4313932e-05
0.0	0.009095625	0.01050616	0.004263009	0.0030066278	0.007710606	0.00793176	0.011769509	0.007999701	0.009975297	0.0049669845
0.0	0.00828383	0.0066135507	0.009424424	0.0052643893	0.0031529644	0.006198058	0.008075242	0.0052659726	0.00794976	0.008137291
0.0	0.5730645	0.5782843	0.575094	0.5748539	0.5677418	0.55861527	0.5701198	0.5743896	0.5699063	0.5627746
0.0	0.044425797	0.04922956	0.042264994	0.028015485	0.01790649	0.026658459	0.050064992	0.037151862	0.030847838	0.04090806
0.0	0.067430615	0.049391024	0.0731019	0.048380826	0.03543582	0.05801143	0.06710966	0.05722513	0.06518405	0.056454364
0.0	5.1791994e-05	3.2189786e-05	6.640253e-05	2.064814e-05	7.621384e-06	3.0705007e-05	5.015917e-05	2.0845357e-05	4.797602e-05	5.1848827e-05
0.0	0.02647918	0.0216202	0.021412402	0.015405352	0.0109678395	0.016599007	0.022215094	0.016619638	0.015315003	0.016948273
0.0	0.16381912	0.14683227	0.14794537	0.121411994	0.06435255	0.13470794	0.1612164	0.14260231	0.12164297	0.13194814
0.0	5.791648e-05	4.676413e-05	2.4265668e-05	2.9110523e-05	7.116903e-05	1.0324211e-05	6.233601e-05	1.7452705e-05	5.235362e-05	2.8278135e-05
0.0	0.2559584	0.23685595	0.23863862	0.22703929	0.2379579	0.20270337	0.23750515	0.22169709	0.22749527	0.23641805
0.0	0.027487542	0.025105078	0.016993657	0.017228497	0.026592761	0.013501146	0.025314739	0.0148929255	0.02300438	0.02307117
0.0	0.08032594	0.06734961	0.065787286	0.057161864	0.07569534	0.047683876	0.07471942	0.05732974	0.06597738	0.07003081
0.0	5.2869982e-05	4.398348e-05	5.078831e-05	1.862752e-05	6.5839436e-06	2.458044e-05	3.2201915e-05	3.2857883e-05	3.0715404e-05	2.4188477e-05
0.0	2.9643215e-05	4.000425e-05	6.380948e-05	3.0042096e-05	0.00012734006	2.0720612e-05	2.6556334e-05	3.454654e-05	3.881086e-05	1.533852e-05
0.0	0.010834253	0.007690639	0.007990678	0.0045553506	0.0008304782	0.006704543	0.010553755	0.0070831627	0.004689978	0.0061615445
0.0	0.008184488	0.007367904	0.00897253	0.005821712	0.003657514	0.006178351	0.009600915	0.0072287484	0.005304881	0.0049147923
0.0	0.022811968	0.02031062	0.028134603	0.015124753	0.031015988	0.014609057	0.026370173	0.017379915	0.02083892	0.020366099
0.0	0.047489937	0.036097977	0.04230665	0.029037444	0.026451085	0.034030586	0.042715464	0.032757446	0.038243208	0.03819118
0.0	0.012017492	0.004626926	0.0077208676	0.0035952744	0.0015809776	0.006738645	0.009083694	0.005290681	0.0064184223	0.0065857144
0.0	0.012022225	0.0045898273	0.007667141	0.0035744167	0.0015847349	0.0066909934	0.009028172	0.005276131	0.0063992296	0.006586601
0.0	0.57112426	0.5779749	0.5745631	0.57409805	0.5662711	0.5571236	0.56872404	0.5742937	0.56962204	0.5616335
0.0	0.5713472	0.5781041	0.57472396	0.572831	0.5667129	0.55770427	0.5692533	0.574068	0.5694721	0.5628648
0.0	0.0052747945	0.0077964584	0.0069431937	0.0068712253	0.010326564	0.0041113817	0.011520045	0.0058085015	0.002158419	0.008210112
0.0	0.005276429	0.0077802204	0.0069228816	0.0068188314	0.010306569	0.0041136276	0.011471673	0.005785055	0.0021513423	0.008219903
0.0	0.018901663	0.018877832	0.022660645	0.015209683	0.028255964	0.01506923	0.022273596	0.01637228	0.012850379	0.019542785
0.0	0.06394888	0.0607316	0.07606933	0.05424108	0.08002422	0.05570508	0.06690493	0.05284051	0.055149954	0.05495483
0.0	4.0403327e-05	3.1237847e-05	7.511543e-05	2.1380114e-05	9.9343626e-05	2.7684353e-05	4.8735634e-05	1.9428611e-05	2.3857212e-05	2.518636e-05
0.0	0.5712992	0.5773183	0.57436854	0.5730134	0.5663774	0.55843675	0.5689102	0.5735403	0.5695564	0.5627636
0.0	0.0074441894	0.008287694	0.008185188	0.005462657	0.009561404	0.005173127	0.0072919694	0.005391746	0.0073643476	0.0071473187
0.0	0.061236028	0.051445227	0.070499405	0.045947455	0.069261834	0.056362133	0.07538797	0.05014933	0.062020324	0.05048104
0.0	3.4366178e-05	1.6884549e-05	5.636598e-05	1.1601366e-05	5.7535162e-05	2.8914526e-05	7.641372e-05	1.6020414e-05	3.6912075e-05	1.8404238e-05
0.0	0.006738418	0.004783787	0.0086420085	0.0039356505	0.008624276	0.0059993006	0.0099197235	0.0046337545	0.0069611976	0.004829868
0.0	0.005920805	0.0074342503	0.00817837	0.004021502	0.010323982	0.0025844097	0.010123681	0.0025127444	0.0073124045	0.007874382
0.0	0.0070752865	0.007747149	0.0072873696	0.005305346	0.011058453	0.006136289	0.005375688	0.0042954865	0.0064622313	0.0083720805
0.0	0.06740001	0.07314165	0.061618757	0.04621959	0.069752924	0.059438985	0.065994024	0.05587633	0.06554859	0.06318851
0.0	0.57284564	0.57900715	0.57481647	0.5757683	0.56543	0.5587899	0.5699478	0.5712497	0.5698203	0.5629295
0.0	0.008649446	0.0063444623	0.0073444396	0.0057087187	0.014015462	0.0057000425	0.004101333	0.004220122	0.0051749824	0.009495127
0.0	0.08158392	0.09603221	0.04332989	0.08003326	0.10316381	0.06959267	0.10032982	0.08539534	0.075071625	0.08860046
0.0	0.1314913	0.15064605	0.081755474	0.13098775	0.15760133	0.11646574	0.15481798	0.13754168	0.124192186	0.13887563
0.0	0.012328492	0.0022386506	0.008716661	0.0036862763	0.0053798836	0.0057528615	0.0122015625	0.00806629	0.0071231253	0.0078046513
0.0	0.0071299504	0.003554461	0.0087351715	0.0051667774	0.011510037	0.008813054	0.0080503	0.004546703	0.009371898	0.0056118695
0.0	0.007056762	0.0035417122	0.008749763	0.005105335	0.01143071	0.008756909	0.007978256	0.0045406083	0.009312625	0.0055628167
0.0	0.06795434	0.029071275	0.06700853	0.045266587	0.0790019	0.06236343	0.0711409	0.049230892	0.068636626	0.063124545
0.0	5.0731433e-05	2.110939e-06	4.6572583e-05	1.0983268e-05	9.460415e-05	4.21315e-05	6.1386374e-05	1.4966116e-05	5.3950756e-05	4.217246e-05
0.0	0.008175338	0.0016967059	0.007861596	0.003829781	0.011032216	0.007232849	0.008900079	0.004479377	0.008403706	0.0072932225
0.0	0.0081997905	0.008713271	0.00941701	0.0048479694	0.007970481	0.005993761	0.00990849	0.0064211353	0.0041714762	0.008555292
0.0	0.011989205	0.019970397	0.01800251	0.016210277	0.027367983	0.017620774	0.022359334	0.017725047	0.016147455	0.020490354
0.0	0.012725536	0.023644643	0.02290012	0.007275024	0.031193322	0.014366851	0.022194376	0.017565079	0.022117965	0.017546378
0.0	0.010781749	0.023783742	0.017860178	0.007969754	0.026553735	0.011029137	0.024710225	0.017935796	0.018430317	0.008420873
0.0	0.20105746	0.19196579	0.16640197	0.15301444	0.2044996	0.15007421	0.12843148	0.18022464	0.12437969	0.09979196
0.0	1.0514751e-05	5.7575886e-05	5.2146686e-05	2.356102e-05	5.6177145e-05	2.0852634e-05	1.4084755e-05	1.873759e-05	5.1198776e-06	8.158978e-05
0.0	4.3842985e-05	4.9524886e-05	9.13877e-05	1.7398947e-05	8.960155e-05	2.3898381e-05	5.8558977e-05	2.4800052e-05	2.0235457e-05	1.1484571e-05
0.0	0.0084584905	0.008883791	0.008389692	0.0047848835	0.008809068	0.005644132	0.014254933	0.002530649	0.0038309603	0.0075030853
0.0	0.5750183	0.5783798	0.5756062	0.5745927	0.567421	0.55775625	0.569508	0.57447857	0.57012963	0.5635961
0.0	0.027692588	0.021946354	0.022125712	0.016898602	0.023781037	0.01802085	0.016112609	0.013305088	0.008240722	0.01938174
0.0	0.22165143	0.21275622	0.20514603	0.17238514	0.19632493	0.17613247	0.23090294	0.18244661	0.18798104	0.18906778
0.0	0.10037424	0.09429659	0.09891469	0.07705018	0.10623802	0.06734497	0.10885946	0.08659853	0.082177036	0.100834
0.0	0.016665477	0.021635909	0.024420403	0.0129274875	0.024718141	0.01672843	0.01932552	0.015805257	0.015224003	0.014824258
0.0	0.005293146	0.007032989	0.010140353	0.0049097347	0.008306975	0.0075388094	0.0042243325	0.006538258	0.006198008	0.004480181
0.0	0.574318	0.5782715	0.57540524	0.57493913	0.5676642	0.5586529	0.57008916	0.574649	0.57106894	0.56380254
0.0	0.57162225	0.5773365	0.5744901	0.57416314	0.56645054	0.5573359	0.5682386	0.5749562	0.56936055	0.56270736
0.0	8.76978e-05	2.1311716e-05	7.32663e-05	2.3249011e-05	8.571941e-05	3.9939073e-06	4.7503963e-05	2.599325e-05	5.197253e-07	5.3052612e-05
0.0	0.008607719	0.0066113234	0.008671689	0.0050387643	0.0101216175	0.0010204639	0.011236622	0.00805988	0.00090472214	0.009848317
0.0	0.018821485	0.020759169	0.014772792	0.016229132	0.03131795	0.0084997425	0.023255048	0.019254541	0.00753637	0.022270989
0.0	4.045204e-06	5.871717e-05	1.2503067e-05	3.4382533e-06	9.006671e-05	2.9710149e-05	8.444137e-06	6.024463e-06	2.1832397e-05	2.077435e-05
0.0	0.124164626	0.0996449	0.17216913	0.09067429	0.11163277	0.13311346	0.16175382	0.13832127	0.12843424	0.14591941
0.0	0.005923972	0.004034305	0.007708574	0.00279122	0.0045926557	0.0070790555	0.01210684	0.0051542586	0.0027271656	0.007982687
0.0	0.005931941	0.004044603	0.0077167484	0.0028183428	0.0046251826	0.007118941	0.0121417465	0.005145246	0.002744667	0.008024282
0.0	0.0059144716	0.0040264707	0.0076436386	0.0027916953	0.004606427	0.0070863697	0.012091828	0.0051406207	0.0027246664	0.008029726
0.0	8.232458e-05	3.5110603e-05	3.5374967e-05	1.0778213e-05	1.9843925e-05	5.336232e-06	0.00012677426	4.450818e-06	3.2690856e-05	5.4918028e-06
0.0	0.004057917	0.0074396706	0.008889431	0.0016832231	0.0122279525	0.0039600804	0.010452596	0.005941038	0.0067362073	0.0056186058
0.0	0.043369003	0.09281311	0.09696066	0.03242451	0.12398642	0.06394894	0.094214745	0.08068673	0.10036031	0.06612884
0.0	1.0386565e-05	2.5402054e-05	3.37462e-05	3.0135752e-06	6.2657295e-05	6.049507e-06	7.186095e-05	4.5826255e-06	4.628925e-05	2.9787541e-05
0.0	0.0034499855	0.007974638	0.007411642	0.00240651	0.00909685	0.0042204126	0.00937983	0.006438234	0.0057824007	0.002138026
0.0	0.004067313	0.008157714	0.008594989	0.002251	0.011046163	0.0037651544	0.009173137	0.0056146937	0.006766212	0.004724018
0.0	3.6862589e-06	4.9863436e-05	3.391626e-05	8.949463e-07	9.7463126e-05	2.4166202e-05	2.5251726e-05	2.7966262e-05	4.325514e-05	3.7956165e-06
0.0	0.037142284	0.09082089	0.084767565	0.034505934	0.10429	0.07147345	0.09616859	0.09115587	0.08725202	0.030945672
0.0	8.567089e-06	4.651905e-05	1.5310432e-05	8.198973e-06	4.0690345e-05	2.5474844e-06	5.2508367e-05	1.7460214e-05	2.617948e-05	2.6112704e-05
0.0	0.024197271	0.04255796	0.036648046	0.0279599	0.029860117	0.016818205	0.047987808	0.0369575	0.02830244	0.027232232
0.0	0.024228152	0.04268626	0.036670484	0.028049767	0.029941948	0.016863916	0.047972973	0.03678873	0.028375108	0.027274188
0.0	0.057671357	0.08057677	0.064207636	0.043570008	0.08052794	0.051969957	0.034108073	0.061474547	0.06112934	0.042321857
0.0	0.03704641	0.044092458	0.035757028	0.02698969	0.052589793	0.027218414	0.016419496	0.036802355	0.025753321	0.019816682
0.0	2.7492162e-05	9.055198e-05	3.9689352e-05	9.549216e-06	0.000101744256	2.1415968e-05	4.0855834e-06	3.4072516e-05	3.497282e-05	9.637024e-06
0.0	7.921362e-05	2.6144326e-05	8.813341e-05	1.9212523e-05	9.2000904e-05	1.7569888e-05	7.9944475e-05	1.6457272e-05	3.8112263e-05	5.6523413e-06
0.0	0.10674946	0.10118295	0.106448606	0.08937854	0.10747283	0.083328925	0.096774526	0.093351215	0.09875097	0.08483806
0.0	0.032448743	0.041738566	0.040415626	0.035139877	0.05095599	0.03558527	0.043457627	0.037655633	0.03675899	0.038961694
0.0	0.10409542	0.06765268	0.09328634	0.024618149	0.023109127	0.082400456	0.091273025	0.07752957	0.05764316	0.08107046
0.0	0.5714947	0.5778131	0.5737405	0.57381064	0.5668909	0.5574569	0.5694086	0.5738908	0.5694686	0.56274325
0.0	0.097973116	0.10078872	0.08196144	0.068353616	0.091190375	0.06633198	0.11215842	0.08824269	0.08753019	0.0807858
0.0	0.09424297	0.10994926	0.097672366	0.07327147	0.1081167	0.077628754	0.11010858	0.08387498	0.095270544	0.08271553
0.0	0.109738566	0.1629774	0.1876173	0.1689103	0.21873687	0.17020558	0.19474515	0.1746091	0.16480154	0.20203845
0.0	0.1122827	0.089325115	0.084344335	0.06975995	0.09492367	0.08597525	0.10221171	0.08355066	0.0931325	0.07439413
0.0	0.09805043	0.089993194	0.104033254	0.09614508	0.103685945	0.09065967	0.12944685	0.08225376	0.08863167	0.09357336
0.0	0.08130672	0.08743556	0.10622247	0.041393887	0.11082538	0.072691105	0.057333905	0.08142232	0.08179343	0.08860365
0.0	0.0886174	0.08305375	0.08480423	0.077099934	0.06857808	0.083106354	0.08822167	0.08146788	0.09221191	0.09738386
0.0	0.020036582	0.016927961	0.016869547	0.016326338	0.025234776	0.013355606	0.028451404	0.016121507	0.015503872	0.018122887
0.0	0.13006206	0.120409474	0.13396004	0.12707378	0.15947606	0.103785396	0.15623233	0.13603081	0.10641548	0.11442974
0.0	0.095411465	0.08243268	0.11088871	0.0772428	0.100360714	0.07281131	0.12430941	0.077105716	0.07530776	0.07010377
0.0	0.018874058	0.022458628	0.013356492	0.015425124	0.018524064	0.015869465	0.024517408	0.020245537	0.018101955	0.012975039
0.0	0.024093598	0.026866034	0.025439512	0.013709947	0.020720107	0.014191133	0.019341305	0.010458471	0.016685298	0.02189412
0.0	0.022775069	0.02325265	0.022066643	0.013938994	0.023459513	0.011925693	0.021057636	0.015691154	0.018389825	0.012644436
0.0	0.019648427	0.01827192	0.022022963	0.012568196	0.025847139	0.009390523	0.030987684	0.01950416	0.019176599	0.013423392
0.0	0.02462719	0.023142535	0.02208855	0.014838339	0.026502203	0.015493664	0.013819448	0.011643612	0.01808352	0.020619886
0.0	0.022125077	0.022210004	0.011691412	0.0074576386	0.029095324	0.019218119	0.025077365	0.018364605	0.017176434	0.017707538
0.0	0.16660935	0.15999778	0.14602333	0.113411725	0.15791036	0.13365728	0.14005952	0.13863918	0.13716856	0.1436308
0.0	0.023052972	0.021322275	0.016041268	0.01570362	0.016873216	0.018983444	0.022923619	0.017228296	0.012358871	0.016667524
0.0	0.19695306	0.19718654	0.17971356	0.1770281	0.1562564	0.18171498	0.2038524	0.19518729	0.18578775	0.16413039
0.0	0.20357151	0.20041586	0.21821731	0.16760235	0.20356628	0.16186747	0.20938522	0.15842582	0.18575935	0.18715677
0.0	0.20310916	0.2065074	0.19145842	0.16198486	0.17808118	0.17993309	0.17619331	0.1697358	0.19372173	0.1464984
0.0	0.19182369	0.18689148	0.18386704	0.15902944	0.20824273	0.11820421	0.21778867	0.18273036	0.1800885	0.16488355
0.0	0.19123831	0.20007214	0.21240307	0.17494544	0.20480916	0.16978136	0.1324677	0.17073652	0.18340509	0.18463095
0.0	0.19505575	0.19867764	0.19104367	0.16200869	0.21275973	0.17812476	0.19706829	0.19796164	0.1836401	0.15604712
0.0	0.21407297	0.18958086	0.19349913	0.1685998	0.17141679	0.18463342	0.1831206	0.19207227	0.15301003	0.16570365
0.0	0.5714598	0.5774799	0.5742469	0.57375425	0.5664567	0.5582733	0.569038	0.57326853	0.5695479	0.56304055
0.0	0.0059625385	0.008660415	0.008185436	0.0033999486	0.010411934	0.004383997	0.011000246	0.004149734	0.004064287	0.005393081
0.0	0.06477	0.073475905	0.07337915	0.040946376	0.075527236	0.043993615	0.0725633	0.043407697	0.050124448	0.059932437
0.0	0.0063766213	0.0053538186	0.006286196	0.0050421883	0.010463288	0.006619546	0.010817592	0.005703305	0.0060106656	0.0046619484
0.0	0.57222646	0.57675225	0.57474226	0.57339936	0.5665778	0.5571183	0.56738836	0.5740075	0.5692812	0.5622547
0.0	3.0912197e-05	2.1140428e-05	2.9652208e-05	1.9150693e-05	8.507965e-05	3.5228557e-05	9.0394875e-05	2.4628565e-05	2.7703789e-05	1.7071654e-05
0.0	0.0067181285	0.004401047	0.007629386	0.0042048427	0.011673332	0.004072394	0.007763525	0.007318485	0.0070383153	0.0051954743
0.0	5.8749883e-05	3.9674098e-05	6.7864086e-05	1.6559903e-05	1.5480537e-05	3.2611486e-05	5.7493588e-05	2.2345264e-05	4.248356e-05	1.6636659e-05
0.0	0.011214858	0.0048986557	0.009842836	0.004169442	0.0060099615	0.0057898564	0.011577178	0.0075062634	0.0072815497	0.0049997694
0.0	0.57039416	0.57690865	0.57284373	0.5728982	0.56654334	0.55656713	0.56862324	0.5740934	0.5682051	0.5613833
0.0	0.57019466	0.577377	0.57435066	0.57199484	0.56576204	0.5562753	0.56851447	0.57423645	0.5687924	0.5623476
0.0	3.384534e-05	7.10692e-05	3.8938608e-05	1.2338527e-05	4.447108e-05	1.2111241e-05	5.1534967e-05	1.3909743e-05	2.6691941e-05	1.4859807e-05
0.0	0.010044808	0.012230147	0.00789368	0.006161104	0.005428104	0.003347902	0.014961485	0.004726572	0.003888935	0.0049421974
0.0	0.5710992	0.57799596	0.5730135	0.57276714	0.56627846	0.5568411	0.56895316	0.5729997	0.5688978	0.5617507
0.0	0.5712228	0.577989	0.5755428	0.57267755	0.56646407	0.5566208	0.56961507	0.5736205	0.5687545	0.5628514
0.0	0.0017080121	0.0014456448	0.0008157709	0.0007089387	0.0026394401	0.0004104385	0.0016765784	0.00082175457	0.0009973561	0.00064583204
0.0	0.5733386	0.5768713	0.5747341	0.57386523	0.5661143	0.5568053	0.56969965	0.575713	0.5684213	0.56409514
0.0	0.20619488	0.21376824	0.1906236	0.13097622	0.2292054	0.16749799	0.20710367	0.16899385	0.19215602	0.14688702
0.0	7.307009e-05	5.0373972e-05	8.147798e-05	1.5782864e-05	7.445193e-05	1.5349702e-05	7.1416085e-05	1.9585003e-05	2.8519626e-05	3.170305e-05
0.0	0.007978006	0.006318046	0.011254261	0.00490106	0.010939056	0.004240377	0.011674113	0.005051107	0.0051266733	0.004996516
0.0	0.5720141	0.5771217	0.5737684	0.5742015	0.5652513	0.5580875	0.57034254	0.5746078	0.5702651	0.56242055
0.0	0.08307838	0.098719016	0.0902528	0.07181242	0.0994967	0.088508196	0.10954118	0.08457743	0.09240595	0.060613167
0.0	0.008404183	0.008595939	0.008562248	0.004841489	0.006469163	0.00689374	0.01130776	0.0066358554	0.0063309525	0.0047612605
0.0	0.007117249	0.009145795	0.008452019	0.004798645	0.010164139	0.00690545	0.010707856	0.0076032863	0.0073979734	0.004316747
0.0	7.344188e-05	6.1507264e-05	7.4933996e-05	2.0337277e-05	3.8471808e-05	3.2776326e-05	8.753555e-05	4.8498307e-05	2.7298729e-05	3.1342912e-05
0.0	5.319811e-05	5.4969838e-05	5.4649277e-05	1.734795e-05	3.222228e-05	3.7951304e-05	9.8236174e-05	3.3054213e-05	3.0385432e-05	1.761596e-05
0.0	0.099567644	0.09744203	0.093764246	0.083733566	0.100633666	0.06965349	0.10896301	0.08362353	0.09949973	0.08001365
0.0	0.00797598	0.0067558726	0.0109673375	0.0041995766	0.003173633	0.006343206	0.009852903	0.0064842193	0.0070071323	0.005579645
0.0	0.008046242	0.008829022	0.0074231145	0.0049699787	0.011322835	0.006142987	0.009698328	0.006027391	0.0070483005	0.005926334
0.0	0.0975069	0.10943922	0.08490472	0.086839154	0.093831025	0.08856268	0.10678227	0.0764903	0.09350263	0.09019212
0.0	0.09786176	0.10987991	0.085196234	0.08743276	0.09481266	0.08913554	0.10763265	0.07672029	0.09409371	0.09122168
0.0	0.09786176	0.10987991	0.085196234	0.08743276	0.09481266	0.08913554	0.10763265	0.07672029	0.09409371	0.09122168
0.0	0.097413175	0.109919004	0.08525796	0.087540455	0.0948744	0.08901936	0.107614525	0.07686423	0.09394881	0.090686835
0.0	0.02513541	0.024051802	0.022013055	0.017231194	0.02315065	0.018084863	0.02460368	0.016674826	0.020615866	0.023609823
0.0	0.57113403	0.57844573	0.57426476	0.5741226	0.565908	0.5577143	0.5688129	0.57442135	0.56920505	0.561624
0.0	0.5717746	0.5769551	0.57481086	0.5730669	0.56614524	0.5571988	0.5693105	0.57396257	0.56901896	0.56144714
0.0	0.161498	0.14485173	0.1609312	0.12706745	0.1516455	0.12465778	0.14687611	0.13737778	0.1389472	0.15794444
0.0	0.5727256	0.5766413	0.5744956	0.57284623	0.56478596	0.55702686	0.568315	0.5746174	0.56935745	0.5620292
0.0	7.717142e-05	6.823657e-05	0.00014227752	2.7009633e-05	7.116428e-05	2.62937e-05	0.00012421233	4.7922797e-05	4.5179208e-05	2.3081511e-05
0.0	0.009419733	0.0086327195	0.008222212	0.0055837	0.009897036	0.0059927385	0.008362384	0.0055109044	0.0069115935	0.008858628
0.0	8.0832404e-05	7.231845e-05	5.349439e-05	1.974898e-05	8.218316e-05	2.398059e-05	2.7594313e-05	2.9818862e-05	4.63092e-05	4.9140526e-05
0.0	0.008978077	0.0077729854	0.008798088	0.0063402075	0.0070773363	0.0057742917	0.010449749	0.007755658	0.006430174	0.0051619415
0.0	4.589537e-05	7.914431e-05	3.98372e-05	2.638226e-05	8.952298e-05	2.3429719e-05	0.00011433773	4.1912303e-05	3.0916974e-05	3.6205787e-05
0.0	4.4902208e-05	3.0156165e-05	3.0001098e-05	2.7923385e-05	8.992734e-05	8.853081e-06	4.415802e-05	2.1521653e-05	4.0685885e-05	2.2660659e-05
0.0	9.622262e-07	5.1893117e-06	4.216611e-05	2.493687e-05	8.248827e-05	2.9443438e-05	2.378327e-05	2.9079281e-05	3.365695e-05	4.4255867e-05
0.0	0.21807043	0.2085142	0.19538663	0.18688902	0.16914192	0.17799377	0.20062649	0.16221961	0.19170368	0.19250597
0.0	0.21824954	0.20959675	0.1963248	0.18792436	0.16988038	0.1793541	0.20166355	0.16222687	0.19308326	0.19261646
0.0	0.29267392	0.28586328	0.2729648	0.2647441	0.24566875	0.25323465	0.27641705	0.23915294	0.26900044	0.26705706
0.0	0.18667264	0.20490249	0.2043584	0.16853154	0.20070565	0.1642025	0.110523604	0.18639638	0.19548742	0.18802159
0.0	0.20831284	0.20336978	0.19741622	0.15410365	0.20392567	0.17003353	0.20447831	0.1937972	0.18206954	0.16097726
0.0	0.57213694	0.5779299	0.2509644	0.23712058	0.56674486	0.21987496	0.23514877	0.57402897	0.5695939	0.22981961
0.0	0.57035863	0.5775326	0.5752337	0.5743486	0.56674695	0.5573324	0.57010436	0.57480305	0.569109	0.5619835
0.0	0.57257986	0.57796353	0.5743012	0.5734499	0.566529	0.5580941	0.5690726	0.57408494	0.569633	0.5628987
0.0	0.57216215	0.5777102	0.57417935	0.57392603	0.5659096	0.55770284	0.5693821	0.57421964	0.5691194	0.56253994
0.0	0.5736433	0.577053	0.5733923	0.57386756	0.5645605	0.55673367	0.5684584	0.5753416	0.5683939	0.5628431
0.0	0.5742473	0.5779384	0.57284	0.57399344	0.56568086	0.55781585	0.5690499	0.57409215	0.56924635	0.56459737
0.0	0.5726242	0.5775846	0.5740204	0.5735549	0.56663376	0.5578561	0.56899136	0.5749813	0.56962186	0.5625942
0.0	0.5723283	0.57558167	0.5753938	0.5728272	0.5639463	0.5572171	0.56805795	0.57427263	0.56852615	0.5613963
0.0	0.57291317	0.5772714	0.57450086	0.5740268	0.56592244	0.5576415	0.56807625	0.57394856	0.5702029	0.563707
0.0	0.57257676	0.57854295	0.57515997	0.5763266	0.5679427	0.55805564	0.5707626	0.5748888	0.5705407	0.5628657
0.0	0.573542	0.578081	0.57613677	0.57668644	0.5680557	0.55872715	0.5709203	0.57467884	0.5712209	0.5639661
0.0	0.5708151	0.5777871	0.5747373	0.57421595	0.56772375	0.55875015	0.5705719	0.57495064	0.56869596	0.5621194
0.0	0.5710907	0.5780436	0.57495326	0.5744374	0.5663796	0.55813015	0.5703173	0.574194	0.56971973	0.56278
0.0	0.57148176	0.57788295	0.57474405	0.57346076	0.5665668	0.5582636	0.5694087	0.5741183	0.5693139	0.5630898
0.0	0.57069546	0.5777016	0.57525384	0.57364637	0.56682426	0.55654657	0.57137805	0.5757438	0.5692721	0.5613806
0.0	0.56906897	0.57761645	0.5745344	0.57488734	0.56588197	0.5570475	0.5708403	0.5742862	0.5701523	0.56240404
0.0	0.5723649	0.57808536	0.5749163	0.5745964	0.5671647	0.5580446	0.5707977	0.57404643	0.57006437	0.56387216
0.0	0.5733766	0.57748413	0.57454395	0.5749847	0.56760985	0.5576548	0.57097185	0.5749491	0.57027984	0.56395507
0.0	0.5712299	0.5781053	0.57464373	0.574082	0.566211	0.55798215	0.56957227	0.5734007	0.56901604	0.5631189
0.0	0.56934816	0.57591766	0.5733838	0.57355917	0.56534415	0.5572224	0.568204	0.5747726	0.5687332	0.56198734
0.0	0.5717642	0.5770643	0.57401407	0.5721326	0.56565225	0.556916	0.5687936	0.57509625	0.5688471	0.56224555
0.0	0.57231355	0.5773744	0.57421523	0.5708367	0.56612355	0.5564316	0.5677194	0.5756027	0.56947213	0.56196177
0.0	0.57198757	0.5775726	0.57310057	0.5737171	0.56499463	0.55748326	0.5688905	0.5727863	0.5691084	0.5610984
0.0	0.57213175	0.5787177	0.5738774	0.5742313	0.56667376	0.55855215	0.5698161	0.57390386	0.5702584	0.56159216
0.0	0.57260233	0.57680434	0.5743266	0.5728594	0.5655286	0.55761373	0.5692465	0.57443	0.5687011	0.5623913
0.0	0.5726984	0.57756823	0.5748441	0.57320243	0.5666478	0.55832636	0.5698635	0.5751744	0.56946796	0.56272024
0.0	0.571209	0.57718205	0.5736825	0.5724552	0.566857	0.55810684	0.56866235	0.5736369	0.5692426	0.56346315
0.0	0.57372004	0.57710594	0.57540315	0.5747617	0.56702566	0.55741674	0.5699619	0.5766298	0.569031	0.5625083
0.0	0.57152367	0.5762591	0.5726254	0.57344705	0.5672971	0.5572666	0.5687416	0.57761526	0.5684767	0.56286764
0.0	0.5721533	0.57740676	0.5747003	0.5740222	0.56631356	0.5580021	0.569494	0.5747257	0.56894743	0.5627202
0.0	0.5727893	0.5753857	0.5736487	0.5734341	0.56565076	0.55659914	0.5679579	0.5761463	0.5674485	0.56219435
0.0	0.5726456	0.57658005	0.5738875	0.57355994	0.5668668	0.55704045	0.567863	0.57555646	0.5692456	0.5617819
0.0	0.5715969	0.5776963	0.57441175	0.57317865	0.5671028	0.5584242	0.5687733	0.57360727	0.5694427	0.5632456
0.0	0.5723495	0.5760539	0.5741064	0.57461625	0.566353	0.5567532	0.5695981	0.5748221	0.56853694	0.5623609
0.0	0.5728584	0.57646424	0.57518697	0.574486	0.56740767	0.5574642	0.5693679	0.57462853	0.56844985	0.56191844
0.0	0.57233447	0.5769362	0.57493126	0.57427335	0.56614417	0.5577894	0.56971866	0.57461846	0.5688102	0.5620557
0.0	0.57342327	0.5737362	0.57445747	0.57431334	0.56505775	0.555854	0.56874484	0.57577145	0.56696784	0.55986714
0.0	0.5729627	0.5757561	0.57429194	0.5739996	0.5665705	0.556668	0.56825656	0.575369	0.5690056	0.5606184
0.0	0.57108027	0.5761045	0.5743371	0.5725765	0.5663897	0.55745655	0.56963766	0.5746355	0.56853586	0.5621755
0.0	0.5713358	0.57698864	0.5750344	0.5750906	0.5666676	0.5580128	0.5710641	0.57498014	0.56934	0.561089
0.0	0.24679257	0.22915807	0.242194	0.22757387	0.19775423	0.21138054	0.2476159	0.24020125	0.23715031	0.20881094
0.0	0.57153714	0.5765642	0.573054	0.572736	0.5654178	0.55576473	0.567524	0.57342005	0.568032	0.5612513
0.0	0.57081383	0.57702154	0.5740336	0.5734347	0.5658341	0.5572191	0.5672617	0.57427686	0.568963	0.56192654
0.0	0.5723341	0.5780852	0.57564586	0.57530326	0.567726	0.55816144	0.5695207	0.57382596	0.571114	0.563547
0.0	0.5708234	0.5757792	0.573438	0.57269436	0.56537837	0.5578754	0.5693161	0.57439107	0.5685219	0.56227034
0.0	0.56999815	0.5771167	0.5743244	0.57431525	0.56680894	0.5577856	0.5684479	0.5749058	0.57045954	0.5630009
0.0	0.57383955	0.5786017	0.57694864	0.57205933	0.5651601	0.5575639	0.57086766	0.57576555	0.5689516	0.56389654
0.0	0.15393452	0.14250231	0.13904469	0.13437477	0.15039788	0.12094989	0.15268062	0.12352421	0.11780956	0.111380875
0.0	0.5724038	0.5771837	0.574727	0.57289344	0.5662692	0.55755967	0.56955415	0.57518333	0.56882393	0.5624797
0.0	0.57248086	0.5761886	0.5737437	0.57283664	0.5656799	0.5565182	0.56805325	0.57378477	0.56840605	0.56135106
0.0	0.57442	0.57753515	0.57448	0.57518893	0.5686412	0.5594966	0.5711154	0.5736183	0.56993985	0.5626852
0.0	0.5723393	0.57678735	0.5743207	0.57300764	0.56738114	0.5582349	0.56904685	0.5730468	0.56907064	0.5616101
0.0	0.5722274	0.57749486	0.57337767	0.57364345	0.5669842	0.556958	0.568324	0.57301944	0.5690436	0.5626825
0.0	0.57292235	0.57757175	0.57448196	0.57366693	0.56622154	0.5582947	0.5691668	0.5732679	0.5693482	0.56278074
0.0	0.5710957	0.5806081	0.5760291	0.57607067	0.56848246	0.5595083	0.57192403	0.57714295	0.5716728	0.5639911
0.0	0.57238096	0.5776161	0.57433444	0.57486004	0.5678679	0.5585272	0.5714032	0.5756224	0.57022977	0.5647152
0.0	0.1965456	0.14976393	0.18996184	0.17133452	0.18096304	0.16558866	0.19353297	0.1842901	0.1879047	0.16532546
0.0	0.2008721	0.18785127	0.20656407	0.09525355	0.1984261	0.17943513	0.18321136	0.17705925	0.18525113	0.19781116
0.0	0.24230985	0.22929798	0.24802053	0.13137737	0.23919225	0.21958378	0.22451533	0.21911049	0.22640863	0.23792423
0.0	0.57296044	0.57781094	0.57490104	0.57436615	0.5659703	0.55827236	0.56850725	0.5727433	0.5704296	0.56240547
0.0	0.57299066	0.57893735	0.57586	0.5753022	0.5668415	0.5587802	0.569257	0.57352954	0.5715858	0.5632705
0.0	0.23812039	0.19106577	0.23201808	0.21263155	0.22258866	0.20606747	0.23514058	0.22681676	0.22951801	0.20574893
0.0	0.5720373	0.5785917	0.5748959	0.57497853	0.56609005	0.5587214	0.56931835	0.5736097	0.5708085	0.5616892
0.0	0.5718299	0.5777928	0.5746677	0.57409495	0.5664114	0.55781394	0.56967294	0.57426274	0.56952775	0.56323856
0.0	0.5718949	0.57833165	0.5748433	0.5758604	0.5682713	0.5585004	0.5708536	0.5749533	0.5714369	0.56421584
0.0	0.5698856	0.57719755	0.5724321	0.5726909	0.56579643	0.5571504	0.5676625	0.5724154	0.5688169	0.5626637
0.0	0.57091707	0.57677	0.57410544	0.5728411	0.56528306	0.55637306	0.5682198	0.5745708	0.56761914	0.561026
0.0	0.5715756	0.57803905	0.57423764	0.5740468	0.5666218	0.55824685	0.56940866	0.57320285	0.5694159	0.56273925
0.0	0.57230705	0.5770452	0.57346517	0.57528937	0.56581354	0.55582607	0.5685514	0.5731068	0.56792897	0.5619689
0.0	0.56976855	0.5780863	0.5727079	0.57458323	0.566253	0.5578306	0.5687911	0.5732757	0.5684566	0.5623532
0.0	0.5702121	0.57687443	0.5741704	0.57431006	0.5654806	0.55725604	0.5690649	0.5757907	0.5677354	0.5625318
0.0	0.5726492	0.5769319	0.5753871	0.57358146	0.5659431	0.55770797	0.5697227	0.5742988	0.5699382	0.5632805
0.0	0.57244533	0.5767153	0.57470846	0.57397985	0.56616116	0.5574489	0.570168	0.5745894	0.56943274	0.5630855
0.0	0.57084554	0.5803686	0.57538396	0.5779637	0.5684029	0.55967945	0.57182854	0.57286805	0.5721651	0.5627663
0.0	0.5708974	0.5783311	0.5751126	0.5741641	0.566049	0.5584479	0.5695925	0.57427514	0.5697554	0.5622784
0.0	0.5696621	0.57809514	0.5741052	0.57384187	0.5669132	0.55723125	0.5694275	0.57249683	0.5680691	0.5625364
0.0	0.57039124	0.57876146	0.57557964	0.57585055	0.5681161	0.559799	0.5717849	0.5747227	0.57050633	0.5620565
0.0	0.57186025	0.5778494	0.57564664	0.57477236	0.56698096	0.5584618	0.57103455	0.57491815	0.5700916	0.5636604
0.0	0.57152575	0.57827616	0.5749646	0.5741923	0.5669914	0.55808306	0.57056195	0.5746494	0.5694639	0.56152546
0.0	0.57245046	0.57863784	0.57568717	0.5749237	0.567481	0.5586627	0.5709045	0.5748851	0.5705193	0.562419
0.0	0.57233304	0.577822	0.57256067	0.57222337	0.5651245	0.5563768	0.5685977	0.57474566	0.56849706	0.56081295
0.0	0.572607	0.57869726	0.57563865	0.5751632	0.56708187	0.5580167	0.5694678	0.57421273	0.57067245	0.5631272
0.0	0.5715063	0.5788126	0.57436013	0.5742567	0.5668389	0.5578596	0.5699965	0.5750286	0.5696137	0.562298
0.0	0.5722525	0.5780471	0.5743371	0.5739877	0.56638384	0.55699176	0.5692124	0.57456464	0.5693438	0.5627502
0.0	0.5716499	0.5772397	0.57450247	0.57386607	0.56630254	0.5572305	0.5693067	0.57342255	0.56922364	0.5602465
0.0	0.07226485	0.15446731	0.14150257	0.12802976	0.13948724	0.12881212	0.16859615	0.116301194	0.14200057	0.13642494
0.0	0.5732458	0.57817334	0.5754369	0.5735222	0.56621486	0.5582586	0.5690536	0.575128	0.568749	0.5634956
0.0	0.20570968	0.20893332	0.17832437	0.18270285	0.19568332	0.17223167	0.20846437	0.17353167	0.17645234	0.18074073
0.0	0.5719902	0.5775582	0.5748877	0.57413787	0.5663712	0.55805296	0.5689906	0.5736954	0.5694934	0.56336373
0.0	0.571669	0.57807195	0.5747605	0.5742093	0.56730956	0.5590623	0.56972796	0.5740302	0.5701377	0.5625422
0.0	0.57154614	0.57660085	0.5749321	0.57327616	0.56554186	0.5574888	0.5688604	0.5752683	0.5693324	0.5624021
0.0	0.57191366	0.57772094	0.5751305	0.5731747	0.56633705	0.55774516	0.5696422	0.57516277	0.5692859	0.5623464
0.0	0.5731706	0.577543	0.57541436	0.57483315	0.5668881	0.5574017	0.5707575	0.5759661	0.5706196	0.56267387
0.0	0.5737495	0.5778488	0.574529	0.5740415	0.56706774	0.5579802	0.5696521	0.5733721	0.5704319	0.5634591
0.0	0.5739563	0.5789942	0.57554877	0.5754791	0.56774306	0.55841	0.5706588	0.5752142	0.5709529	0.5645868
0.0	0.039284747	0.10505041	0.096743725	0.07813186	0.093652055	0.07581641	0.051935196	0.06305415	0.03245604	0.09403549
0.0	0.57354796	0.5787912	0.57739323	0.5738397	0.567266	0.55945385	0.5702458	0.57568455	0.5710836	0.56342673
0.0	0.57402974	0.5795408	0.57715845	0.57371217	0.5657588	0.5579172	0.57048446	0.5731905	0.5701232	0.5623005
0.0	0.572001	0.5742326	0.5730464	0.57212985	0.5663436	0.5565952	0.5689372	0.57407117	0.5683194	0.5593971
0.0	0.57170045	0.5765577	0.57368517	0.5722874	0.56567204	0.5554399	0.56870866	0.57410604	0.56862926	0.5601885
0.0	0.57245	0.5790245	0.5755588	0.57544243	0.56740886	0.55871195	0.57005537	0.57464415	0.57096404	0.56318796
0.0	0.5705813	0.57599515	0.5724042	0.5718002	0.56352806	0.5539681	0.5685274	0.57528484	0.56719863	0.5620905
0.0	0.5732494	0.5775646	0.5753952	0.57345855	0.56691545	0.5588125	0.5694276	0.5735213	0.5701744	0.56247675
0.0	0.572173	0.57689095	0.57423645	0.5727607	0.56661016	0.55797094	0.5685512	0.5733722	0.56921864	0.5626185
0.0	0.5723358	0.5788073	0.5749448	0.5747452	0.5676599	0.55858773	0.57029516	0.5750991	0.5699407	0.5630097
0.0	0.57238835	0.5787977	0.57521117	0.573789	0.5675232	0.5587575	0.5700746	0.5748881	0.5702602	0.562513
0.0	0.57134265	0.579076	0.5742151	0.5733372	0.5669842	0.5581092	0.5687948	0.57397103	0.5694526	0.56063455
0.0	0.57258195	0.5760901	0.5742433	0.5735613	0.56518406	0.55666703	0.5678859	0.5742095	0.56785345	0.5629433
0.0	0.5724349	0.57777005	0.57479787	0.5732203	0.5663739	0.55753094	0.5677798	0.5744818	0.57004976	0.5623193
0.0	0.5707148	0.5788866	0.5740073	0.57477903	0.5664159	0.5564003	0.56894433	0.5736809	0.5683923	0.56257993
0.0	0.5746923	0.5795765	0.5769996	0.5765941	0.5685872	0.5599042	0.57303625	0.57678425	0.5720816	0.56630784
0.0	0.00715047	0.007646934	0.007966079	0.003831766	0.012056255	0.0048786993	0.009075637	0.006651382	0.007942513	0.0073014577
0.0	0.10185981	0.09379513	0.09687689	0.07385611	0.114808336	0.08056781	0.08454367	0.078387275	0.08558338	0.07428687
0.0	0.5720522	0.5772449	0.57352537	0.57277954	0.56554556	0.5558999	0.5682774	0.5725883	0.56897223	0.56174827
0.0	0.573658	0.5790862	0.5749367	0.5750459	0.56621933	0.5577409	0.5695249	0.5741156	0.57035387	0.5612591
0.0	0.5714259	0.57984275	0.5749776	0.5753896	0.56651735	0.5579832	0.5690961	0.5721929	0.570216	0.5631938
0.0	0.5713338	0.57705975	0.5736587	0.57272303	0.566106	0.55751586	0.56833524	0.5734844	0.5690301	0.56282496
0.0	0.5709809	0.5769175	0.5734756	0.57201713	0.56515056	0.5562333	0.5675687	0.5730473	0.56852114	0.5620941
0.0	0.5720191	0.5776867	0.5753694	0.5736565	0.56622154	0.55871505	0.56868804	0.5725645	0.5704419	0.5639282
0.0	0.5712693	0.5780127	0.5741031	0.5736882	0.56592256	0.5574665	0.569253	0.5751082	0.56855017	0.5624857
0.0	0.009388328	0.0077933683	0.008353969	0.0046520974	0.0127108665	0.0059946245	0.006360355	0.0053385342	0.0065640532	0.004907296
0.0	0.0060234447	0.0062803747	0.008252227	0.0033775433	0.009878821	0.0037569895	0.009995114	0.006963198	0.008654387	0.009223364
0.0	0.5723872	0.57641304	0.57540727	0.57300764	0.5662099	0.55762404	0.5701094	0.57527524	0.5694551	0.562551
0.0	0.57277125	0.5773341	0.5755936	0.5739766	0.5670411	0.55844116	0.5700139	0.5738813	0.5702313	0.5630183
0.0	0.5709003	0.5793586	0.5708103	0.5748585	0.5674541	0.5566186	0.56895256	0.5721861	0.5698491	0.56157464
0.0	0.570781	0.5772022	0.57309145	0.57366866	0.5651939	0.55639416	0.5688713	0.5733384	0.568069	0.5615218
0.0	0.1626149	0.16197082	0.16911873	0.12744571	0.16671053	0.11798351	0.14444602	0.11645282	0.14812468	0.14230566
0.0	0.5728588	0.577894	0.573741	0.57451975	0.56497365	0.55575454	0.56959707	0.5727321	0.56817895	0.5622932
0.0	0.5735622	0.57697016	0.5741467	0.57272667	0.56524444	0.55724174	0.56841123	0.5745197	0.56779826	0.56286407
0.0	0.5737062	0.5781157	0.57492304	0.57324123	0.5669233	0.55831075	0.5693371	0.5756361	0.5689491	0.5633574
0.0	0.05526053	0.039243262	0.056953665	0.028011985	0.04897784	0.027911816	0.052317057	0.04172346	0.032174375	0.036015194
0.0	0.00011201876	3.2685588e-05	7.524161e-05	1.6824242e-05	8.2228784e-05	2.2029702e-05	7.689184e-05	3.450364e-05	3.626014e-05	3.8084727e-05
0.0	0.0019376978	0.0010898914	0.0014323217	0.0008383316	0.0031354171	0.000910452	0.0018872432	0.0011393402	0.0017695718	0.0012309707
0.0	0.57208496	0.5778615	0.57487106	0.573534	0.56651235	0.55807644	0.5702016	0.5749164	0.5694266	0.5627047
0.0	0.5717579	0.57792705	0.57549495	0.5726119	0.56496274	0.5563205	0.5687912	0.5754387	0.5688831	0.560971
0.0	0.5732866	0.57816297	0.57658815	0.57529294	0.5670579	0.55813795	0.57015055	0.5746938	0.5711766	0.56360614
0.0	0.5704919	0.577317	0.5751229	0.57523286	0.56490976	0.5569932	0.5689282	0.5722751	0.5696476	0.5617105
0.0	0.5734555	0.5783844	0.5746498	0.574112	0.5673508	0.5580986	0.5699185	0.5749528	0.5703089	0.5631038
0.0	0.5709068	0.5770009	0.57373685	0.5728463	0.5665392	0.55705893	0.5684058	0.57342476	0.5687473	0.56294763
0.0	0.5748648	0.57800925	0.57462746	0.5732213	0.5665194	0.5564418	0.56949925	0.573451	0.5684798	0.5629717
0.0	0.5723276	0.5783824	0.5751719	0.5741968	0.5666006	0.55819005	0.5701054	0.57432127	0.5695323	0.563031
0.0	0.5733992	0.57880205	0.57529974	0.57404554	0.5666557	0.55725706	0.57009864	0.57473177	0.56949633	0.56328243
0.0	0.57029605	0.5774866	0.5757083	0.5738664	0.5658001	0.5568825	0.5685537	0.5748801	0.56867087	0.56144184
0.0	0.5691412	0.57782614	0.57648957	0.57604444	0.5676198	0.55800015	0.5687476	0.57380116	0.57002807	0.5630861
0.0	0.5726753	0.5765144	0.57416326	0.5728165	0.5646705	0.5559687	0.5689791	0.5747265	0.56714815	0.5598536
0.0	0.5738995	0.5758817	0.57339954	0.5739466	0.5653622	0.556173	0.56959826	0.5734936	0.56698364	0.559911
0.0	0.5710036	0.57723564	0.57390124	0.57229936	0.56624967	0.5574335	0.56848675	0.5734034	0.56877226	0.5626221
0.0	0.57075644	0.5761136	0.5722898	0.5742056	0.5659694	0.55729246	0.56808734	0.5735322	0.56940216	0.5620614
0.0	0.5714137	0.57735217	0.57414824	0.57430106	0.5663111	0.5583771	0.5696598	0.5743224	0.5692088	0.5636221
0.0	0.5702005	0.57519454	0.57171464	0.5744105	0.5656422	0.557912	0.5685388	0.57473576	0.5683639	0.56535023
0.0	0.5712267	0.57556605	0.5745766	0.5732488	0.5658408	0.55488956	0.56788385	0.5739927	0.56790304	0.5609256
0.0	0.57221437	0.57439965	0.5753018	0.5722501	0.56347275	0.5549974	0.56779754	0.5729077	0.5676602	0.56099015
0.0	0.5719249	0.5774973	0.5742459	0.57362	0.5668516	0.5578795	0.56943834	0.5740636	0.5688381	0.56268877
0.0	0.57225454	0.5754994	0.5725358	0.5713915	0.5679569	0.55656135	0.56793654	0.57663155	0.5694745	0.5632039
0.0	0.57248306	0.5780656	0.57543147	0.57480127	0.56728673	0.5580526	0.5694628	0.57507116	0.57083356	0.5628032
0.0	0.5699879	0.5766205	0.5751458	0.5737534	0.566131	0.5573356	0.5694725	0.57525337	0.5696021	0.5625826
0.0	0.573314	0.5771548	0.57479644	0.57511973	0.5686108	0.5589084	0.5712392	0.57423	0.5694436	0.56090015
0.0	0.573052	0.57741094	0.5744016	0.57555276	0.5670457	0.55887616	0.5701175	0.5744629	0.5692713	0.5612578
0.0	0.57369196	0.5777002	0.5763762	0.57595766	0.56675094	0.5579775	0.570285	0.57440203	0.5703229	0.56428766
0.0	0.57369196	0.5777002	0.5763762	0.57595766	0.56675094	0.5579775	0.570285	0.57440203	0.5703229	0.56428766
0.0	0.5718118	0.5769647	0.57435894	0.5735488	0.56497616	0.55600953	0.56898916	0.5753555	0.56722915	0.56332964
0.0	0.57197386	0.57820755	0.5750269	0.5742072	0.56634283	0.5586381	0.57048535	0.5745308	0.56935716	0.5625305
0.0	0.5712556	0.57653767	0.574187	0.5725217	0.563321	0.5559091	0.5688698	0.57323784	0.5672309	0.5612261
0.0	0.5713107	0.5793999	0.5764277	0.57680047	0.56699055	0.55746305	0.5719459	0.5723631	0.5704036	0.5621739
0.0	0.5730871	0.5787349	0.57531124	0.5742544	0.56750685	0.5582415	0.5693102	0.5737315	0.5697206	0.5633734
0.0	0.57446235	0.5785354	0.5747883	0.5741351	0.5652445	0.5572701	0.5698256	0.5752053	0.5685382	0.5637246
0.0	0.57407063	0.5790261	0.57635504	0.5740129	0.56602997	0.5572729	0.56916964	0.57543766	0.56986237	0.56354785
0.0	0.5728622	0.57842225	0.5742536	0.574123	0.56623197	0.5588463	0.57051337	0.5783147	0.5696314	0.56310093
0.0	0.15570599	0.12811333	0.15595649	0.11730253	0.16984011	0.13009828	0.16606054	0.15262756	0.13839234	0.13600795
0.0	0.571459	0.57881904	0.57728666	0.5740142	0.5682727	0.558542	0.57148594	0.5752138	0.57095736	0.56506217
0.0	0.5727031	0.57781464	0.57512486	0.57328564	0.56667584	0.5574243	0.5694057	0.5751255	0.56894416	0.56290615
0.0	0.5715625	0.57769966	0.57481897	0.57390535	0.56726617	0.55789757	0.56829816	0.57430154	0.5692602	0.5617477
0.0	0.57185334	0.57809126	0.5746641	0.5742292	0.5663379	0.5579497	0.5698819	0.57372355	0.56945634	0.56257206
0.0	0.5727128	0.57767326	0.57552636	0.5742344	0.56646734	0.55778164	0.56938744	0.57433647	0.5697349	0.56230736
0.0	0.5709149	0.57608163	0.5732949	0.572952	0.5664711	0.55711466	0.5679635	0.5726687	0.5676586	0.5615311
0.0	0.572571	0.5766466	0.57507414	0.5744855	0.5674413	0.5580275	0.56962866	0.5738631	0.5693352	0.56288195
0.0	0.57207227	0.57612896	0.57505965	0.5744992	0.5665725	0.55805635	0.5683633	0.57343197	0.5681606	0.5618695
0.0	0.573389	0.5775023	0.575627	0.57492393	0.5670394	0.5584895	0.5696532	0.5734393	0.5704191	0.5630228
0.0	0.57168	0.57732695	0.5738407	0.5733913	0.5664098	0.55733794	0.5682928	0.57272756	0.56832796	0.5613798
0.0	0.5723491	0.5783607	0.5747771	0.5737287	0.5664545	0.5576029	0.56935966	0.573665	0.5687523	0.56205386
0.0	0.5715715	0.57906604	0.57475805	0.5735073	0.5670324	0.5570531	0.5695634	0.57385707	0.56790644	0.56424296
0.0	0.57134414	0.57640743	0.5739095	0.573849	0.5668169	0.5562145	0.57047206	0.5762946	0.5673959	0.5640397
0.0	0.57291335	0.5788223	0.57390654	0.5749459	0.5667957	0.5579926	0.5709749	0.5757403	0.56958854	0.56274223
0.0	0.5724824	0.5788395	0.57447565	0.5750828	0.56796706	0.5579938	0.57050246	0.57615703	0.57088953	0.5645136
0.0	0.5700294	0.57621115	0.57387984	0.57353497	0.56435525	0.5550666	0.5666573	0.57027364	0.56835353	0.5580037
0.0	0.57267034	0.5794343	0.5757552	0.5748051	0.56694275	0.55903757	0.57078946	0.5757142	0.57038635	0.5633825
0.0	0.5726259	0.57838726	0.5754238	0.5735437	0.5664029	0.5583323	0.57002896	0.5755567	0.56962484	0.56335104
0.0	0.5719324	0.5760474	0.5730247	0.57181257	0.5652848	0.5558032	0.56727403	0.57354295	0.5686979	0.5610937
0.0	0.5723052	0.5802494	0.5762787	0.57649165	0.56725895	0.56047875	0.57140654	0.5731623	0.57200605	0.56245697
0.0	0.5714639	0.578771	0.57376033	0.5740531	0.56718826	0.55797225	0.5704517	0.5756273	0.56971633	0.5622576
0.0	0.5720841	0.57889897	0.57452667	0.5744464	0.56728935	0.5581889	0.57013774	0.5750831	0.57037836	0.5629062
0.0	0.5720596	0.57869583	0.5757164	0.5743583	0.56707525	0.5591245	0.56987494	0.5748072	0.5695223	0.5635786
0.0	0.57246166	0.5798988	0.5772045	0.57461053	0.5683163	0.5605275	0.56929183	0.5764315	0.5694615	0.56519794
0.0	0.5734045	0.5779621	0.5745533	0.5741833	0.5676945	0.5583406	0.57028097	0.5771446	0.570347	0.5646918
0.0	0.57263255	0.5790608	0.57623184	0.5761674	0.5670435	0.558001	0.57150143	0.57712835	0.56974345	0.5631446
0.0	0.571787	0.5780284	0.57458806	0.5743307	0.56678736	0.55827284	0.5697093	0.57466483	0.56902224	0.5631005
0.0	0.571787	0.5780284	0.57458806	0.5743307	0.56678736	0.55827284	0.5697093	0.57466483	0.56902224	0.5631005
0.0	0.57381594	0.5773454	0.5754504	0.57467407	0.5668853	0.5583558	0.57081217	0.57474357	0.5703055	0.56390154
0.0	0.57207453	0.5774846	0.15302457	0.5739642	0.5668477	0.5589967	0.16704045	0.5738691	0.56971294	0.5606739
0.0	0.57215196	0.577054	0.5751967	0.573426	0.56590194	0.5569838	0.56982905	0.5744508	0.56799567	0.5632775
0.0	0.572855	0.5767617	0.5750816	0.574002	0.5666123	0.5582669	0.56958133	0.5743269	0.5695611	0.5629712
0.0	0.21301329	0.1058437	0.13156278	0.097339444	0.20524384	0.1733389	0.20202495	0.15617287	0.2084562	0.20125292
0.0	0.57111	0.57722044	0.57389617	0.5725213	0.5648443	0.5566848	0.56980616	0.57492083	0.567549	0.5615583
0.0	0.16326986	0.06746384	0.08908935	0.060810268	0.15675606	0.12785076	0.15332457	0.11013121	0.15960832	0.15267608
0.0	0.57193553	0.57630974	0.5721858	0.5708996	0.56639177	0.5574646	0.56942636	0.57514936	0.5679454	0.5632176
0.0	0.57151234	0.5767891	0.5728638	0.5724423	0.566651	0.5572802	0.56889236	0.57409805	0.5678325	0.56249994
0.0	0.57218146	0.57782316	0.57380086	0.57277983	0.5666957	0.5575451	0.5699589	0.5750347	0.568257	0.56317365
0.0	0.57258505	0.5772883	0.5757283	0.57509035	0.56599784	0.5580804	0.5695535	0.5743194	0.5704382	0.56287754
0.0	0.5705054	0.576351	0.57328993	0.5725539	0.5637675	0.555458	0.56950754	0.5741553	0.56749815	0.5594243
0.0	0.57187897	0.578513	0.5757581	0.5749579	0.5662622	0.55729955	0.56897086	0.5741822	0.5712808	0.5637039
0.0	0.5722843	0.5777062	0.57447696	0.57476485	0.56654644	0.5574531	0.56828696	0.5729342	0.5698535	0.5631717
0.0	0.5716352	0.5794588	0.5766137	0.57501495	0.5669428	0.55889195	0.5696186	0.5737021	0.5712955	0.5647973
0.0	0.57246494	0.57809544	0.57463604	0.5744183	0.5670211	0.55696714	0.56995916	0.5732208	0.5706097	0.5647298
0.0	0.5717812	0.577562	0.5743354	0.57372016	0.56656927	0.5578137	0.5689027	0.5731528	0.5695253	0.5632648
0.0	0.5748486	0.57797307	0.57619977	0.57740414	0.5679524	0.5589221	0.57003075	0.57440925	0.5714481	0.5642379
0.0	0.57219243	0.5778137	0.5752539	0.5744965	0.5667102	0.5585961	0.5700817	0.5745214	0.5696609	0.56329155
0.0	0.57279265	0.57856935	0.57544607	0.5742434	0.56743175	0.5581546	0.569974	0.57405806	0.5695469	0.56296384
0.0	0.57267535	0.57912624	0.5752649	0.57403463	0.56575936	0.55739313	0.56940913	0.57421225	0.5693892	0.5613843
0.0	0.5716682	0.577716	0.5747851	0.5740662	0.566608	0.5582129	0.56996554	0.5742663	0.56932956	0.563079
0.0	0.5712735	0.5773809	0.57470375	0.5734372	0.56570244	0.55704534	0.5695632	0.57504845	0.56846976	0.56110597
0.0	0.57027274	0.5766574	0.57379687	0.57638156	0.5666647	0.5577658	0.5697293	0.5736579	0.5687987	0.56257945
0.0	0.56956697	0.57851106	0.5737519	0.5731982	0.5661908	0.5574337	0.57039	0.57476723	0.56844467	0.56205034
0.0	0.5708623	0.5763162	0.57339084	0.5712923	0.5641647	0.5547359	0.5695115	0.5757217	0.5662324	0.5623761
0.0	0.57196516	0.5781537	0.5748103	0.5737268	0.56673694	0.55795395	0.5696329	0.5742401	0.5695588	0.5629855
0.0	0.5713282	0.5774164	0.5745782	0.57360554	0.566582	0.5583525	0.5690905	0.5740714	0.5694747	0.5636514
0.0	0.5726932	0.5775818	0.5757494	0.5733297	0.5682237	0.5581355	0.56828624	0.57575107	0.57027775	0.56498986
0.0	0.57213116	0.5780019	0.574034	0.57239956	0.56713265	0.55643034	0.5684443	0.57444745	0.56958914	0.5631231
0.0	0.57184875	0.5768629	0.57424796	0.57467055	0.5663125	0.5563318	0.5710429	0.57553273	0.5683726	0.56174064
0.0	0.57068783	0.5791474	0.57516974	0.57708806	0.56645447	0.55837077	0.5705227	0.5740521	0.5701872	0.56250674
0.0	0.57297826	0.57804275	0.5751916	0.5741462	0.56610566	0.55832523	0.56958413	0.57418275	0.5701745	0.5632265
0.0	0.5715705	0.57773596	0.5746899	0.57373834	0.56621724	0.55763686	0.56946963	0.5736976	0.5690498	0.56239605
0.0	0.57179177	0.57736206	0.57346827	0.5734056	0.5653423	0.55622405	0.5681715	0.57336575	0.5688886	0.5631969
0.0	0.5714197	0.5761829	0.57449	0.5724635	0.5636343	0.5536721	0.5686257	0.5730182	0.56755215	0.56213367
0.0	0.57074964	0.57653916	0.57361245	0.57244	0.56531346	0.55531967	0.5678726	0.5725484	0.567807	0.5610594
0.0	0.5714107	0.57760566	0.5740975	0.57322687	0.56619716	0.558196	0.5689665	0.5735011	0.56941015	0.5631066
0.0	0.5737688	0.57751936	0.5730839	0.57157964	0.5646233	0.5577787	0.5676601	0.57264346	0.57047904	0.56191736
0.0	0.5756741	0.57761335	0.5753688	0.5738682	0.56492275	0.5577306	0.5682734	0.57424706	0.57174337	0.5639665
0.0	0.5731343	0.5791117	0.5749113	0.5739736	0.5673912	0.5590031	0.5705512	0.576257	0.57105565	0.5631106
0.0	0.5721695	0.57779545	0.5743912	0.5739414	0.5661286	0.5582668	0.5699599	0.5746488	0.56925	0.5622218
0.0	0.57095855	0.5767807	0.5731857	0.57207394	0.56594455	0.5574042	0.568315	0.5730644	0.56827575	0.56236845
0.0	0.56942296	0.57818437	0.5736486	0.5720932	0.5678848	0.5586729	0.56935614	0.5776997	0.56985	0.5640081
0.0	0.572394	0.5782427	0.57526004	0.57486916	0.56672156	0.55772775	0.569631	0.57492375	0.5691384	0.5632633
0.0	0.57185763	0.57778496	0.5748353	0.57472587	0.5664665	0.55840135	0.57046765	0.57459825	0.5698735	0.56411165
0.0	0.5718719	0.5774302	0.5733541	0.5733132	0.5650616	0.5561355	0.56902045	0.57241875	0.5681678	0.5600349
0.0	0.57037216	0.5781748	0.57307106	0.5734429	0.5666101	0.5562296	0.570227	0.57517076	0.5696387	0.5620422
0.0	0.5689468	0.57636255	0.5701503	0.57344455	0.56439775	0.5557963	0.56912315	0.5733415	0.56857914	0.5610143
0.0	0.5718281	0.57808524	0.57479084	0.5739238	0.5665176	0.55845135	0.5698003	0.57399875	0.56921387	0.56186366
0.0	0.5737332	0.579859	0.5753919	0.57485723	0.5677898	0.5585524	0.5710293	0.5751681	0.56964093	0.5620324
0.0	0.57165176	0.57776237	0.5739658	0.57308954	0.5663649	0.55817187	0.56903076	0.57360274	0.5683816	0.5591944
0.0	0.57207686	0.5777679	0.5740461	0.5733877	0.56722367	0.55782676	0.5683995	0.57428473	0.56971174	0.5602822
0.0	0.56943655	0.5750135	0.57265437	0.57146174	0.5654045	0.5557131	0.5683693	0.57298356	0.5664313	0.56271845
0.0	0.5724667	0.57797325	0.57445353	0.57480186	0.56675005	0.5584068	0.570679	0.5751939	0.5705035	0.56267345
0.0	0.57277364	0.5775459	0.5747872	0.575997	0.5664053	0.55897874	0.5715602	0.574944	0.57073426	0.56285065
0.0	0.57056475	0.5764852	0.57207507	0.57379144	0.5657459	0.5580089	0.569165	0.57396626	0.56903625	0.56167877
0.0	0.57498604	0.57936025	0.57578886	0.57555354	0.5681113	0.55822635	0.5714204	0.5759472	0.57069474	0.5638573
0.0	0.5731622	0.57781416	0.5746476	0.57419974	0.5668852	0.55817056	0.5703464	0.5748418	0.56937325	0.5631198
0.0	0.57077295	0.5769102	0.57334155	0.5724286	0.5659916	0.55777794	0.5682579	0.5724538	0.5684157	0.5623216
0.0	0.57141656	0.57726943	0.5730328	0.57302254	0.564832	0.5562276	0.569002	0.5739461	0.56851095	0.56177837
0.0	0.572349	0.5773293	0.5748222	0.5730735	0.5663523	0.55729395	0.56982887	0.57565224	0.568781	0.5627085
0.0	0.5728361	0.5780643	0.57569724	0.57375157	0.56628376	0.55698156	0.5685913	0.57381487	0.5700178	0.5637393
0.0	0.5701302	0.57719827	0.57409394	0.5721565	0.5653162	0.5551024	0.5689181	0.5744164	0.56777143	0.561692
0.0	0.57069254	0.5770679	0.57160693	0.57186496	0.5669314	0.556566	0.5700306	0.5737757	0.56764114	0.56212896
0.0	0.5747682	0.57820123	0.57494134	0.57304865	0.5671834	0.5582528	0.5698455	0.5750973	0.5698894	0.56280816
0.0	0.57281876	0.57743496	0.57483625	0.5734172	0.56632805	0.5579877	0.56991756	0.57414025	0.56908804	0.5624329
0.0	0.57099146	0.5770602	0.57365894	0.5730822	0.56607664	0.5578163	0.56888986	0.573041	0.56915724	0.5629255
0.0	0.5730869	0.57821214	0.5747264	0.5743384	0.5661073	0.5585033	0.57016295	0.5732295	0.5693862	0.5613464
0.0	0.5709577	0.5784453	0.57382596	0.5764148	0.5672301	0.55826557	0.5709641	0.5737727	0.5685914	0.56181765
0.0	0.5702498	0.5769832	0.572161	0.57537425	0.56483835	0.55675066	0.5697871	0.5739439	0.5674923	0.5619567
0.0	0.57154244	0.5782787	0.57472086	0.5727713	0.5659695	0.55770767	0.569004	0.5744273	0.56825393	0.5623439
0.0	0.57376206	0.5783021	0.5738406	0.5722989	0.5661024	0.5571327	0.5695194	0.57512593	0.56740665	0.5631212
0.0	0.5719784	0.5779327	0.57458115	0.57423764	0.5673071	0.55894417	0.5692024	0.57255286	0.5698435	0.5628162
0.0	0.57313734	0.57878214	0.57539904	0.5749339	0.56752616	0.559369	0.569929	0.573942	0.5702931	0.563926
0.0	0.57504123	0.57854414	0.576427	0.5751111	0.5670962	0.55823815	0.5701497	0.5746347	0.57043767	0.5635615
0.0	0.5732412	0.57578284	0.57394844	0.5754253	0.56412417	0.55544084	0.5684718	0.5730891	0.56716496	0.56318235
0.0	0.57277125	0.57751423	0.57534325	0.5744319	0.5657991	0.5578885	0.56947505	0.57392645	0.56907886	0.5628181
0.0	0.57447	0.577637	0.5748062	0.574218	0.56555283	0.556462	0.5688476	0.5729237	0.56869566	0.5622413
0.0	0.5741225	0.57782024	0.57546467	0.5728808	0.56722116	0.5567559	0.5690451	0.57268286	0.56909573	0.5618089
0.0	0.5739597	0.57777095	0.5750216	0.57440615	0.5673199	0.5579469	0.57010067	0.5748668	0.5709107	0.5640705
0.0	0.57302827	0.5783583	0.57492477	0.57506835	0.56727695	0.5580199	0.57016885	0.5745246	0.5706255	0.56324506
0.0	0.56986433	0.5773949	0.5743748	0.5748368	0.56636864	0.55780154	0.5698566	0.57380086	0.56937456	0.56038684
0.0	0.5703886	0.5789016	0.57700944	0.57341903	0.566742	0.5563812	0.5699644	0.57422173	0.5677355	0.5621691
0.0	0.570248	0.5769103	0.57314146	0.57261133	0.5664001	0.5575043	0.56876963	0.5728625	0.568452	0.56271195
0.0	0.57322794	0.5780373	0.57562166	0.573576	0.56708944	0.55832875	0.56986815	0.5747641	0.57057905	0.56293774
0.0	0.57235414	0.5771175	0.57421833	0.57318926	0.56662095	0.55794513	0.56919295	0.57396984	0.569237	0.5620151
0.0	0.57206154	0.5771801	0.57317847	0.5735895	0.56628406	0.5562963	0.56778467	0.57352877	0.56879205	0.56264776
0.0	0.570656	0.5753106	0.5703867	0.5701818	0.564672	0.5557623	0.5679212	0.5765402	0.5669912	0.5622286
0.0	0.5720753	0.5763293	0.5744362	0.57233185	0.5652153	0.5576111	0.5702288	0.57660484	0.56898475	0.56444776
0.0	0.5715174	0.57744634	0.5742172	0.57319313	0.566292	0.5580586	0.568907	0.57304794	0.5691307	0.5631326
0.0	0.5722972	0.5759462	0.57511526	0.5726015	0.5655131	0.5577502	0.56924975	0.5731916	0.5676905	0.5634005
0.0	0.5719482	0.57790923	0.57482994	0.5739983	0.56656367	0.5581372	0.569697	0.574074	0.56942695	0.56312466
0.0	0.5721132	0.57740897	0.57370263	0.57290184	0.56581724	0.55707115	0.5690802	0.57460463	0.56771886	0.5626868
0.0	0.57201725	0.5779981	0.5745342	0.5729545	0.5664025	0.55831844	0.5690546	0.5748188	0.5689843	0.5621081
0.0	0.5736299	0.5782253	0.5770894	0.57548887	0.567648	0.558748	0.5701528	0.57348174	0.5699606	0.5642986
0.0	0.104386486	0.06753502	0.10731312	0.06132689	0.10383419	0.0845495	0.10319575	0.093146965	0.0972523	0.07297973
0.0	0.10400181	0.06756016	0.10736276	0.0612648	0.10363797	0.08448184	0.103208765	0.09317698	0.09714671	0.07300069
0.0	0.5734726	0.5778696	0.5747716	0.5741735	0.5666344	0.5574536	0.569636	0.5747437	0.5699581	0.562925
0.0	0.57212174	0.5791933	0.57643044	0.57449925	0.5677487	0.5597501	0.5720058	0.575697	0.57076985	0.5651705
0.0	0.57172126	0.57923704	0.5763283	0.5738986	0.5676458	0.5598999	0.57119846	0.5766069	0.5721494	0.56404704
0.0	0.5717547	0.5774192	0.57421386	0.5735307	0.5666223	0.5581515	0.5701559	0.57556856	0.5693178	0.5622208
0.0	0.5724969	0.57745075	0.5741417	0.57358915	0.56688875	0.5578633	0.56966037	0.57348484	0.56962997	0.56258994
0.0	0.5723109	0.5780754	0.5747146	0.5740357	0.56588316	0.5580862	0.5698681	0.5749091	0.5693884	0.5627884
0.0	0.5711799	0.5774667	0.57443863	0.5736018	0.56620854	0.5582634	0.5695251	0.57390565	0.56933504	0.5633481
0.0	0.5722334	0.5784735	0.5745288	0.5739	0.5655356	0.5583911	0.5721277	0.5763867	0.57010764	0.5632078
0.0	0.57334095	0.5777276	0.573699	0.57348144	0.5641434	0.5568936	0.5692679	0.57678765	0.5689928	0.5624334
0.0	0.57189924	0.5781244	0.5753374	0.573794	0.56645966	0.5579148	0.56946635	0.57331276	0.56935847	0.56290567
0.0	0.5711602	0.57734513	0.5747369	0.57383436	0.5662405	0.55795276	0.56950986	0.57418865	0.569392	0.56269276
0.0	0.5717646	0.57737887	0.57364285	0.57423234	0.5660064	0.55668163	0.568399	0.57284737	0.5688211	0.5625403
0.0	0.57082677	0.57737005	0.5739504	0.5739046	0.56502455	0.5575429	0.56959915	0.5716595	0.5700586	0.5603595
0.0	0.5693125	0.5751698	0.57377696	0.57277644	0.565395	0.5564262	0.5680134	0.57426757	0.56900537	0.5620984
0.0	0.5711354	0.57751155	0.574364	0.57384056	0.5662613	0.5578203	0.5692276	0.5737846	0.56907666	0.5634481
0.0	0.5716219	0.576926	0.57516634	0.573329	0.5649771	0.55443805	0.56792873	0.5721212	0.56735635	0.5630812
0.0	0.5719004	0.57789934	0.5758789	0.572635	0.56616217	0.55629337	0.5678609	0.5712	0.56888795	0.5628438
0.0	0.5713252	0.57860607	0.5746908	0.5743978	0.5667726	0.558306	0.5700529	0.57435894	0.56955385	0.56295973
0.0	0.57119673	0.5786794	0.573871	0.57421744	0.5676698	0.55757236	0.5688419	0.57491493	0.57030654	0.5622014
0.0	0.5706706	0.57836634	0.5742713	0.5732179	0.5656187	0.5567139	0.5691375	0.575411	0.56844264	0.56141526
0.0	0.5714923	0.5783239	0.5755841	0.5740941	0.5666048	0.55859286	0.56971437	0.57321095	0.56987464	0.56226856
0.0	0.5714893	0.5781856	0.57543474	0.57368577	0.56737626	0.5580746	0.5682489	0.5729062	0.5708676	0.56099117
0.0	0.57096314	0.57787246	0.5758346	0.57268596	0.56532484	0.55721635	0.5685447	0.5734029	0.56900424	0.56020457
0.0	0.57226145	0.5781998	0.5748467	0.5740439	0.5665538	0.5587827	0.5697795	0.5737035	0.5699062	0.5623264
0.0	0.57316804	0.57816327	0.57416135	0.57351017	0.5664917	0.55933166	0.56895787	0.572569	0.5708047	0.56081533
0.0	0.5725722	0.57812	0.5740858	0.57306	0.565789	0.55820423	0.56896454	0.572168	0.5700859	0.5622987
0.0	0.5726078	0.5760764	0.57336825	0.5737688	0.5653875	0.5558863	0.5682354	0.57489467	0.56787544	0.5618331
0.0	0.5732375	0.57581484	0.573595	0.5743473	0.56543225	0.55624735	0.56765646	0.5751797	0.5679718	0.56390166
0.0	0.5706642	0.57745975	0.57431847	0.57258797	0.56634104	0.55782646	0.5685882	0.5738651	0.5688867	0.56282604
0.0	0.5707196	0.5773984	0.5733675	0.57545453	0.5676405	0.5579081	0.5704959	0.57614195	0.56835866	0.56289166
0.0	0.57218254	0.57769096	0.5747342	0.57433754	0.566551	0.5583258	0.57045484	0.5746892	0.56910354	0.5631423
0.0	0.57289183	0.57638156	0.57376754	0.5745381	0.56648195	0.5577325	0.5713215	0.57601875	0.56799525	0.5636718
0.0	0.57169473	0.5781314	0.5749166	0.57461137	0.56641185	0.5587261	0.569924	0.57373154	0.57008326	0.5630462
0.0	0.57131743	0.57753545	0.57466644	0.5735919	0.564987	0.55744964	0.5689118	0.57431364	0.5693696	0.5615667
0.0	0.5720745	0.57817024	0.5751669	0.57410944	0.5672458	0.55809444	0.56981844	0.57477283	0.5697957	0.5630107
0.0	0.57326597	0.5800866	0.57549065	0.5745701	0.5672254	0.5597027	0.5703674	0.5758809	0.57021254	0.5635891
0.0	0.57189554	0.5784733	0.5749607	0.574463	0.56732106	0.55895966	0.5698094	0.5749386	0.5704647	0.5633884
0.0	0.5720769	0.5778774	0.5750559	0.57370746	0.56657964	0.5584926	0.57049924	0.5752095	0.5695407	0.5632073
0.0	0.571746	0.5775708	0.57528114	0.5746884	0.5660411	0.5582558	0.5705178	0.57453364	0.5695574	0.5626349
0.0	0.57320935	0.577071	0.5744391	0.5748085	0.5674474	0.5571398	0.5695803	0.5741238	0.5697982	0.563687
0.0	0.57324815	0.57800716	0.5751196	0.5749784	0.5679764	0.5591585	0.56982315	0.574385	0.5705362	0.5638537
0.0	0.5720788	0.5777039	0.5750316	0.57330877	0.5667676	0.55785626	0.57008076	0.57498664	0.56912404	0.5629936
0.0	0.5709679	0.57531154	0.5728597	0.5717712	0.5651962	0.5555255	0.56909144	0.57579124	0.5668449	0.56266737
0.0	0.5705773	0.5781691	0.57287705	0.5713604	0.5653443	0.557289	0.5682958	0.5737543	0.568311	0.5625613
0.0	0.57014054	0.5779959	0.57464904	0.5713389	0.5675669	0.5581871	0.569237	0.5734605	0.5694381	0.56363696
0.0	0.5725675	0.5765678	0.57482857	0.57537025	0.56665325	0.5572875	0.5694323	0.5740394	0.56946796	0.5638901
0.0	0.5732153	0.57853365	0.5755921	0.5729116	0.5655244	0.55695575	0.56925154	0.57493913	0.56897336	0.5641519
0.0	0.57354814	0.5783002	0.5744037	0.572778	0.5657735	0.5565481	0.57015294	0.5740309	0.5687151	0.56227946
0.0	0.57321095	0.5788276	0.576051	0.5746928	0.5671781	0.55906296	0.57041705	0.5754086	0.5705189	0.563646
0.0	0.57280856	0.5766594	0.5742308	0.5737242	0.5662485	0.55776066	0.56915003	0.5740646	0.5697402	0.5628832
0.0	0.17858034	0.1875786	0.21107695	0.176923	0.19427368	0.18752456	0.20629334	0.17893662	0.18330151	0.21536615
0.0	0.5727708	0.5782937	0.57512146	0.57425916	0.5677175	0.55857354	0.5699871	0.57310236	0.5702525	0.56275314
0.0	0.19343583	0.20110108	0.18922295	0.17189945	0.19803257	0.16639483	0.20819391	0.19060439	0.18902408	0.18174575
0.0	0.57252574	0.57754517	0.57461333	0.5742777	0.56710255	0.55843127	0.56926566	0.5735721	0.57029337	0.56316096
0.0	0.57219315	0.5776206	0.5745683	0.57307565	0.56570685	0.55698276	0.5696301	0.5760084	0.56981045	0.561985
0.0	0.5722337	0.57650256	0.57494444	0.57440627	0.5666414	0.5581412	0.56932735	0.57318187	0.5697881	0.56192416
0.0	0.5717119	0.57827246	0.57464683	0.57391715	0.5672587	0.5581236	0.569638	0.5748724	0.57002974	0.5639411
0.0	0.19635117	0.18015881	0.19329178	0.16940755	0.19176835	0.16375068	0.20846176	0.18377814	0.19061828	0.17336999
0.0	0.57152593	0.5762019	0.5739616	0.573686	0.5649473	0.5561329	0.56923586	0.57578623	0.56745124	0.56120485
0.0	0.5732155	0.57707596	0.57498586	0.5747439	0.56632483	0.556903	0.56919825	0.57457536	0.5690697	0.5626983
0.0	0.57357943	0.57874215	0.57430327	0.5744765	0.5670968	0.5578476	0.57113606	0.57619673	0.5691751	0.5641779
0.0	0.5693055	0.5762953	0.5725682	0.5737001	0.56460077	0.5565964	0.5689269	0.57414985	0.5682301	0.5614958
0.0	0.5723783	0.5779941	0.57504797	0.57501733	0.56703997	0.55790275	0.5703045	0.57560503	0.5699835	0.5629009
0.0	0.5739864	0.57853913	0.5762187	0.5768739	0.56774676	0.55903184	0.57142496	0.57464415	0.57054925	0.56363624
0.0	0.5727986	0.57743865	0.57389367	0.5739193	0.5671176	0.5566298	0.5694646	0.5755218	0.5689095	0.5624959
0.0	0.5710185	0.57772064	0.5744934	0.57502234	0.56738156	0.5573374	0.56994873	0.5748696	0.56952757	0.5625844
0.0	0.5714032	0.5779586	0.5743193	0.57516617	0.5672811	0.5577446	0.5702467	0.57628006	0.5702006	0.5631837
0.0	0.57106906	0.5779064	0.574485	0.57517636	0.565862	0.5576803	0.56925434	0.57422537	0.5703586	0.56304383
0.0	0.56989187	0.5750614	0.57278305	0.57322603	0.5640181	0.556291	0.56748396	0.57429516	0.56789964	0.5616459
0.0	0.5728377	0.5770829	0.57542676	0.5743407	0.56610215	0.5575008	0.5695794	0.57357603	0.5698429	0.56213003
0.0	0.57188493	0.57604367	0.57368636	0.57186943	0.5644657	0.5536558	0.56808454	0.57454306	0.56691253	0.56291217
0.0	0.5720338	0.57743055	0.57526743	0.5751871	0.5661519	0.5587458	0.56987244	0.5744623	0.5697053	0.56385344
0.0	0.57153946	0.5776367	0.57521534	0.5740657	0.5665449	0.55825484	0.56986487	0.5740577	0.5692929	0.5634727
0.0	0.572581	0.57736254	0.574655	0.5740085	0.5669715	0.5578901	0.5698508	0.5759128	0.56951994	0.56347615
0.0	0.5722712	0.57725674	0.5737473	0.5733977	0.56526273	0.5571005	0.568938	0.5743518	0.56810474	0.56231356
0.0	0.57058674	0.5777509	0.5739232	0.5741098	0.5660347	0.5579438	0.5687358	0.5745938	0.56960183	0.5627709
0.0	0.15450402	0.15221377	0.14458747	0.13633318	0.14829654	0.11965852	0.15597726	0.14755084	0.13599958	0.13742113
0.0	0.5738477	0.5776984	0.5742044	0.5748691	0.5665944	0.556988	0.57019794	0.57558477	0.5698692	0.5640493
0.0	0.1524224	0.15021601	0.14972198	0.117491245	0.12705664	0.1261583	0.17550957	0.14719068	0.13490447	0.13703802
0.0	0.57402134	0.5774485	0.5752292	0.5745797	0.56727344	0.5574557	0.5695735	0.57435954	0.5698127	0.56362844
0.0	0.57223713	0.5768557	0.5737097	0.57340914	0.5657309	0.55670834	0.5687348	0.5730839	0.5687256	0.56299955
0.0	0.57176876	0.5775758	0.57398933	0.574264	0.56649566	0.5571864	0.56920594	0.5731224	0.569832	0.5627661
0.0	0.5731793	0.578223	0.5750272	0.5744449	0.5670685	0.5577973	0.570011	0.5754029	0.56968504	0.56358606
0.0	0.57126194	0.5792784	0.5749555	0.5749884	0.5673827	0.55911356	0.5705588	0.5751859	0.57006615	0.5616473
0.0	0.5720461	0.5768661	0.57425463	0.57227856	0.5675475	0.55845886	0.56836194	0.573408	0.5690106	0.56054944
0.0	0.5729424	0.5782655	0.57614744	0.5728567	0.56708276	0.55816144	0.5695273	0.5754394	0.57003736	0.5600476
0.0	0.5724361	0.57851905	0.57448375	0.57516855	0.56656486	0.55775285	0.57102716	0.5744116	0.5699371	0.5634285
0.0	0.57242686	0.57876426	0.5752083	0.57432824	0.56759816	0.558965	0.5704126	0.5748779	0.5703455	0.56331336
0.0	0.57363456	0.5765293	0.5738139	0.57315654	0.56554663	0.5559986	0.56845146	0.5746305	0.5686356	0.5625047
0.0	0.57044435	0.57672125	0.57385886	0.57369065	0.56604195	0.5581697	0.5688003	0.57265025	0.56968075	0.5616537
0.0	0.5716796	0.57925946	0.57460827	0.5738222	0.56572527	0.557371	0.56892437	0.5738426	0.5689826	0.5621133
0.0	0.10806586	0.096313916	0.09003662	0.07952239	0.09822203	0.086706236	0.11036039	0.070069775	0.09632564	0.08356344
0.0	0.5723307	0.57759494	0.57521945	0.5735449	0.5671075	0.5580442	0.5696598	0.5756852	0.5698012	0.56228036
0.0	0.012080281	0.008508205	0.008277397	0.0040813466	0.007849551	0.0054180482	0.010850803	0.006029172	0.0081233755	0.0064385324
0.0	0.56940466	0.57943934	0.5745977	0.57418275	0.5682707	0.5581128	0.5718161	0.5750955	0.56954026	0.56291133
0.0	0.007458412	0.00975079	0.0075285807	0.005970103	0.0076612113	0.005795689	0.009234195	0.005076929	0.0074412343	0.007148845
0.0	0.5715504	0.577222	0.5737972	0.5742104	0.56669414	0.55748874	0.56990314	0.5745039	0.56911874	0.56336284
0.0	0.572248	0.57746226	0.57465196	0.574523	0.5674037	0.5583308	0.569801	0.5737501	0.5701333	0.56343216
0.0	0.5720079	0.57688665	0.57453537	0.5739177	0.5668843	0.5578201	0.56986064	0.57462144	0.5696482	0.56314015
0.0	0.5721749	0.57719326	0.5747976	0.57324255	0.56699526	0.557913	0.56974435	0.57559264	0.56931365	0.56289303
0.0	0.5723426	0.5761764	0.5734244	0.5730489	0.56569684	0.5565356	0.5677433	0.5742458	0.568661	0.5620557
0.0	0.57249504	0.5779605	0.5749529	0.57404995	0.56768763	0.5585939	0.5696648	0.57443136	0.5699606	0.56328243
0.0	0.5730438	0.57711595	0.5753993	0.5735609	0.56688637	0.5585205	0.5699035	0.57490045	0.56945425	0.5624293
0.0	0.08028973	0.09205474	0.095741935	0.07416684	0.113553576	0.07948209	0.10801212	0.08431029	0.021243013	0.08501769
0.0	0.5722761	0.5777142	0.57473516	0.5729253	0.5651723	0.5564111	0.5685238	0.5743529	0.56776386	0.56286675
0.0	0.5727619	0.57730573	0.5747789	0.57278895	0.56541884	0.556497	0.5681007	0.5743446	0.56769764	0.56191206
0.0	0.57097614	0.5807567	0.5761339	0.57808053	0.56727946	0.5596192	0.5697071	0.57373154	0.5717557	0.5633298
0.0	0.5728847	0.57801545	0.5748789	0.57509744	0.5668661	0.5584466	0.5707221	0.5736538	0.5706966	0.5618086
0.0	0.57345253	0.5781671	0.5748318	0.5746337	0.56703407	0.5581229	0.5695801	0.57435644	0.56965685	0.56344116
0.0	0.5724441	0.5782644	0.57495844	0.57437	0.5665158	0.55790716	0.56961465	0.57444334	0.56936175	0.5635174
0.0	0.1424319	0.1621595	0.1385874	0.12084966	0.15375173	0.119448446	0.13818802	0.13789035	0.14548263	0.12413043
0.0	0.57129276	0.578254	0.5744637	0.57449347	0.5667172	0.5584065	0.5689373	0.57251656	0.5691372	0.5609929
0.0	0.57203054	0.5777997	0.5756929	0.5743283	0.5672713	0.55854285	0.57052714	0.57617	0.5697159	0.56457704
0.0	0.5715123	0.5784076	0.5749582	0.5747278	0.56748474	0.5579319	0.5710986	0.57552	0.569583	0.56472254
0.0	0.57332736	0.5772286	0.5761177	0.5754114	0.56632173	0.5580044	0.5699868	0.5750665	0.5699179	0.5633022
0.0	0.57147807	0.5777052	0.5748254	0.5738267	0.5663807	0.5575084	0.56886756	0.57381856	0.56918055	0.5618715
0.0	0.57183397	0.577974	0.5740498	0.5730082	0.5672115	0.5568396	0.56959957	0.5748349	0.56888574	0.5637417
0.0	0.5721963	0.57729965	0.57391334	0.5737222	0.567206	0.55687565	0.5696926	0.5751436	0.568872	0.5618778
0.0	0.57098496	0.57747763	0.5740398	0.57449335	0.5674935	0.55835676	0.5697046	0.5745076	0.57002455	0.56139153
0.0	0.57065743	0.57831424	0.57381505	0.57491106	0.5667869	0.558156	0.56919795	0.5743421	0.5697661	0.56176376
0.0	0.5712676	0.5781594	0.5748708	0.57452786	0.5666217	0.55770314	0.5696355	0.5752299	0.5688983	0.56313556
0.0	0.5704782	0.5774839	0.57428735	0.5736759	0.56584233	0.5565195	0.5690007	0.5746972	0.5686258	0.5608541
0.0	0.573115	0.5781017	0.5744761	0.5742849	0.5673746	0.5576806	0.56966835	0.5756929	0.5692487	0.5636511
0.0	0.5719508	0.5769027	0.57290286	0.5731406	0.56699365	0.5567217	0.56989765	0.5759845	0.56947356	0.5617675
0.0	0.57155704	0.5782265	0.57482207	0.5738527	0.5677416	0.5588649	0.5692029	0.57329947	0.56922543	0.56305987
0.0	0.5712235	0.5761984	0.5731754	0.57336587	0.5650935	0.55746883	0.5679349	0.57259536	0.5691936	0.56166553
0.0	0.57234955	0.5787802	0.57328564	0.5744046	0.56695503	0.5569908	0.5703616	0.57454395	0.5690361	0.5625207
0.0	0.5722644	0.5773035	0.57484305	0.57319516	0.56685734	0.5578472	0.5696761	0.5752615	0.56911886	0.56284165
0.0	0.57232726	0.57733613	0.57498896	0.57395726	0.5670784	0.5575697	0.5701875	0.57519126	0.5690295	0.562303
0.0	0.5707979	0.5764443	0.5741302	0.57293344	0.5657658	0.556529	0.5691836	0.5748087	0.5683484	0.56200427
0.0	0.57159364	0.57755816	0.5732142	0.574577	0.5661806	0.55705976	0.5703414	0.57587814	0.569258	0.56319475
0.0	0.5730508	0.5775885	0.5751648	0.5758121	0.5671749	0.55822945	0.5707097	0.5751737	0.5705799	0.5641306
0.0	0.5715346	0.57809716	0.575891	0.5727996	0.56618774	0.55790055	0.5688343	0.5743799	0.5676556	0.56320953
0.0	0.5717021	0.57820743	0.57609487	0.5724281	0.5652968	0.5571104	0.5705596	0.5767077	0.56959975	0.5617231
0.0	0.57225984	0.5771963	0.57414573	0.5726422	0.56583613	0.55741304	0.56915224	0.57524645	0.56898594	0.56250924
0.0	0.573382	0.5778666	0.57432544	0.5743621	0.56591517	0.5571955	0.5683809	0.5739128	0.57020813	0.5632076
0.0	0.5742116	0.5777349	0.57573813	0.57486224	0.56671107	0.55919504	0.5705317	0.57522345	0.5714232	0.56478566
0.0	0.574341	0.5789758	0.57570386	0.5747813	0.56738484	0.5591698	0.5703824	0.57490236	0.5706966	0.56469995
0.0	0.5726838	0.5774989	0.5746444	0.5721805	0.56461555	0.55737853	0.5691727	0.5759681	0.56913006	0.5621521
0.0	0.5732554	0.5763591	0.5737872	0.5718185	0.56502455	0.5566861	0.5684751	0.5758411	0.56835634	0.56135803
0.0	0.57303554	0.57718575	0.5755269	0.57488954	0.5663309	0.55759394	0.5685761	0.5742577	0.56991595	0.5629732
0.0	0.08914211	0.08408345	0.10031542	0.04722804	0.11035173	0.07872583	0.113508366	0.08528	0.11231168	0.089620665
0.0	0.57103467	0.57900274	0.5747136	0.57460016	0.5671754	0.5574037	0.56883633	0.5744518	0.57010645	0.561584
0.0	0.08634592	0.06717719	0.09537836	0.035026688	0.083230846	0.05449479	0.089341484	0.084382296	0.08916596	0.07956782
0.0	0.0822556	0.09154363	0.09606525	0.080739185	0.09915122	0.077343084	0.103216395	0.08755622	0.07011066	0.08334974
0.0	0.11011073	0.096681535	0.100413926	0.03715386	0.10878666	0.07096771	0.10749765	0.07662351	0.07702502	0.08025419
0.0	0.57006484	0.57978886	0.57337075	0.57440656	0.5675507	0.5581421	0.56825	0.57434124	0.57013345	0.5626958
0.0	0.5751864	0.57723725	0.57512236	0.5740942	0.56684476	0.556706	0.5691672	0.576382	0.5693956	0.5648646
0.0	0.5751864	0.57723725	0.57512236	0.5740942	0.56684476	0.556706	0.5691672	0.576382	0.5693956	0.5648646
0.0	0.5721424	0.5807608	0.5761624	0.5761299	0.5687173	0.5599295	0.571244	0.57557976	0.5713191	0.56427854
0.0	0.5718719	0.57859206	0.57410055	0.5736337	0.5669146	0.5579069	0.5689583	0.57430875	0.5694397	0.5617249
0.0	0.5708645	0.57871234	0.5749978	0.57378405	0.5672557	0.5578036	0.56953293	0.5742714	0.5701766	0.5638215
0.0	0.5707861	0.5782875	0.57377833	0.5745462	0.5660455	0.557202	0.5685692	0.5754517	0.56919223	0.5629829
0.0	0.57141113	0.5783248	0.57459784	0.5732767	0.56751513	0.55854124	0.5691122	0.5742608	0.56993675	0.5622877
0.0	0.089236505	0.08391624	0.10011388	0.047381967	0.11075909	0.078675106	0.11333996	0.08528852	0.11232196	0.09003848
0.0	0.57170045	0.5791265	0.57441956	0.5749655	0.56705326	0.5584294	0.5698031	0.57583076	0.5704516	0.56245285
0.0	0.5708691	0.58066314	0.57583475	0.575713	0.5680646	0.5587456	0.5712429	0.57516307	0.57095814	0.5647686
0.0	0.06851771	0.09410774	0.07203718	0.060051154	0.08994585	0.065341525	0.08291239	0.07134535	0.08169846	0.07829277
0.0	0.57168025	0.5785123	0.57381135	0.57403135	0.56754756	0.55765224	0.5684258	0.57564354	0.56980807	0.5629605
0.0	0.57144654	0.57901496	0.57550424	0.57483447	0.5679699	0.55886656	0.569719	0.57491684	0.57005155	0.56499213
0.0	0.09431569	0.09424582	0.08230902	0.05902806	0.095128454	0.057679832	0.08303517	0.052085288	0.10386276	0.07411153
0.0	0.57182795	0.5794459	0.5755104	0.57513016	0.5678908	0.5590031	0.5697239	0.57356703	0.5698247	0.563357
0.0	0.068379946	0.09412024	0.07185227	0.06005574	0.09009194	0.06526402	0.08287437	0.07135748	0.08161726	0.07803546
0.0	0.57171786	0.5787327	0.5747023	0.5744731	0.5674736	0.55844826	0.568494	0.5741776	0.57051086	0.5646002
0.0	0.57417035	0.57983476	0.5757866	0.577158	0.5697325	0.5602027	0.57077646	0.5734376	0.5709205	0.5611953
0.0	0.5743385	0.57872725	0.57644993	0.5771021	0.5689508	0.5598007	0.5709272	0.5739533	0.5714107	0.56313163
0.0	0.574119	0.5776768	0.57673675	0.5742569	0.5675616	0.5581364	0.56917447	0.574855	0.57080233	0.5626154
0.0	0.5742992	0.5795308	0.57703406	0.57603836	0.5680666	0.5595858	0.5699272	0.5739179	0.5718739	0.5639126
0.0	0.57363474	0.58189577	0.57521725	0.5775584	0.5698967	0.5618767	0.5723905	0.5750679	0.571409	0.5634594
0.0	0.57430816	0.5768251	0.575447	0.57314533	0.5659492	0.55712533	0.56912225	0.57431597	0.56916314	0.5606698
0.0	0.5728509	0.5772022	0.5750317	0.573979	0.56698364	0.55798835	0.5698154	0.57603264	0.56944764	0.5640977
0.0	0.57210046	0.5785495	0.5746786	0.57464755	0.5679261	0.55878586	0.5707581	0.576161	0.56920534	0.5664098
0.0	0.5716765	0.5774289	0.5741973	0.5737364	0.5663276	0.5580265	0.56872356	0.57412213	0.5676857	0.56475025
0.0	0.5723595	0.57674396	0.57484794	0.5726842	0.5650355	0.5570019	0.5691385	0.57456	0.5681373	0.56279975
0.0	0.57105356	0.5796388	0.5743961	0.57679677	0.5682625	0.55902416	0.57133406	0.5761345	0.57003224	0.5655818
0.0	0.57272786	0.5781983	0.57546204	0.57539105	0.5680131	0.55941236	0.5711393	0.57636535	0.5700359	0.56522423
0.0	0.5727843	0.57771957	0.5755264	0.57468754	0.5671736	0.5593029	0.57027096	0.5774763	0.5684053	0.56493485
0.0	0.5728319	0.57916087	0.57471365	0.574072	0.569367	0.55914736	0.57015055	0.5754844	0.56928796	0.5650709
0.0	0.5725584	0.5762993	0.5744207	0.5740467	0.5658505	0.5566357	0.5689989	0.5742039	0.5686409	0.56320626
0.0	0.57355	0.5761685	0.5746085	0.57251996	0.56582034	0.55655867	0.5691421	0.5756777	0.56886816	0.56386375
0.0	0.5709654	0.57951415	0.5746569	0.57422686	0.5677373	0.55884033	0.5699762	0.57329327	0.56955355	0.562805
0.0	0.5714427	0.5778742	0.5745848	0.5755485	0.5668372	0.5588415	0.5699597	0.5725661	0.5705066	0.5615589
0.0	0.57212985	0.57823914	0.5751774	0.57494754	0.5666861	0.55801165	0.5705958	0.57389355	0.5699932	0.56311315
0.0	0.5731986	0.57959056	0.57580256	0.57546324	0.56871	0.55932903	0.5712382	0.57551706	0.5707793	0.564795
0.0	0.57378817	0.5796892	0.57635725	0.57594	0.5688557	0.5596593	0.57144547	0.57557917	0.57157105	0.56503385
0.0	0.5728239	0.5768431	0.57470924	0.5748188	0.56663334	0.55760765	0.57067007	0.57487595	0.5708144	0.5630705
0.0	0.09882081	0.092730194	0.098411195	0.08276045	0.1147732	0.09093151	0.11063777	0.0877501	0.092615485	0.030165492
0.0	0.5725531	0.57688445	0.574163	0.57302046	0.56507057	0.55656725	0.5686272	0.57435817	0.5684628	0.5613825
0.0	0.57205313	0.5768007	0.5740758	0.5740512	0.56606567	0.55717796	0.56989914	0.57434916	0.5686942	0.56235737
0.0	0.5727124	0.5780534	0.5738255	0.57379925	0.56596875	0.55728686	0.56827265	0.5737035	0.56944466	0.5628992
0.0	0.5751864	0.57723725	0.57512236	0.5740942	0.56684476	0.556706	0.5691672	0.576382	0.5693956	0.5648646
0.0	0.5724917	0.57738996	0.5742838	0.5746447	0.5658202	0.55671084	0.5689067	0.5729102	0.56981444	0.56271625
0.0	0.570988	0.57554805	0.57226753	0.5732872	0.5644982	0.5562961	0.5683585	0.57397574	0.5690185	0.5615158
0.0	0.57347673	0.5791025	0.57653403	0.57559156	0.565701	0.5585509	0.57017446	0.5743849	0.5708296	0.56419
0.0	0.28844294	0.27195162	0.2737809	0.24766326	0.27214414	0.2621478	0.2877733	0.24071854	0.26965275	0.270881
0.0	0.5731836	0.58058184	0.5758174	0.57428396	0.56864244	0.55995274	0.5702821	0.5742691	0.5711258	0.5649403
0.0	0.5738252	0.5783275	0.57569116	0.5744829	0.56700546	0.55776423	0.5700115	0.57578593	0.57013446	0.56417775
0.0	0.08885092	0.13354225	0.15145051	0.114563674	0.11784549	0.11638746	0.16667351	0.15093976	0.14966702	0.14400017
0.0	0.5716817	0.5766966	0.5748389	0.5738881	0.5654577	0.5570821	0.56959	0.57258904	0.56895703	0.5618603
0.0	0.57226914	0.5782797	0.57543135	0.5739685	0.5663741	0.5583257	0.5696514	0.5735067	0.57093096	0.5627686
0.0	0.5726989	0.57748747	0.5748975	0.57289743	0.5652835	0.5561629	0.56881845	0.57188195	0.5694388	0.56200457
0.0	0.57329214	0.5769879	0.5742411	0.57245755	0.56581277	0.5578891	0.56935024	0.57416576	0.56883234	0.5625494
0.0	0.5733322	0.57672197	0.5745416	0.5737526	0.56495816	0.5578571	0.5685811	0.5736208	0.56980455	0.561297
0.0	0.5725813	0.5764231	0.5748588	0.57451385	0.56566566	0.55679536	0.5687008	0.5732256	0.5687701	0.5619794
0.0	0.5715463	0.5776326	0.5728557	0.57390046	0.5651745	0.555579	0.5684484	0.5760336	0.56687	0.56333816
0.0	0.57264805	0.5776137	0.57591456	0.5758715	0.5671304	0.55906844	0.5707648	0.57369864	0.5704139	0.56417423
0.0	0.5727674	0.5778484	0.5764812	0.5750878	0.56721723	0.5588786	0.5690449	0.5737299	0.5703038	0.56271136
0.0	0.57078743	0.5776086	0.5747152	0.574696	0.56609154	0.5587382	0.57045156	0.57292813	0.5689257	0.5632821
0.0	0.57097894	0.57660395	0.57372016	0.57323575	0.56548387	0.5566534	0.5706628	0.57621896	0.5688676	0.56108767
0.0	0.5688079	0.57620364	0.5718589	0.5725456	0.56429267	0.55576867	0.56990683	0.5753587	0.5673904	0.5624064
0.0	0.57194453	0.57719433	0.57404286	0.57269716	0.56575435	0.55690825	0.569071	0.5738438	0.5680816	0.56220585
0.0	0.5738484	0.5755139	0.5747261	0.5714317	0.56553537	0.55607504	0.56907505	0.57458776	0.567034	0.5607992
0.0	0.572866	0.5761472	0.57469577	0.57373047	0.565654	0.55716366	0.5693496	0.57387364	0.56888	0.562985
0.0	0.5722037	0.5796921	0.57538027	0.57466334	0.5677251	0.5582128	0.570319	0.5744436	0.56958115	0.5630406
0.0	0.57254404	0.5789249	0.5762082	0.5763835	0.5667091	0.559086	0.5722186	0.5749414	0.5709866	0.5623506
0.0	0.5708528	0.5734587	0.5722684	0.5695964	0.5627545	0.55401665	0.56795245	0.57541096	0.5658589	0.5600239
0.0	0.5705989	0.5793844	0.57437485	0.5757319	0.56590277	0.55841017	0.57062906	0.5729217	0.56997406	0.5605223
0.0	0.57225794	0.57584757	0.57231486	0.5741169	0.5652809	0.55716944	0.5686406	0.5733047	0.56981874	0.561859
0.0	0.57152736	0.5786935	0.57622045	0.57395786	0.56726986	0.5598612	0.57118917	0.57281333	0.5713145	0.5618654
0.0	0.5710514	0.57544315	0.5726205	0.5730535	0.5656301	0.55565816	0.5677083	0.5735238	0.5689372	0.5605063
0.0	0.57188857	0.5787777	0.57476735	0.5743044	0.56693256	0.5585494	0.570166	0.5745474	0.5698918	0.563486
0.0	0.5721969	0.57847667	0.5735798	0.57354176	0.566948	0.5578679	0.5690938	0.57397515	0.56941134	0.56321657
0.0	0.57038337	0.5760195	0.5739249	0.5729568	0.5655255	0.55591846	0.5694701	0.57481754	0.56684226	0.5615134
0.0	0.5715887	0.57692146	0.57487226	0.57386476	0.56554484	0.5566286	0.5699761	0.57585114	0.56769735	0.5630836
0.0	0.57034874	0.57654554	0.5746381	0.5731108	0.564906	0.5563579	0.5682987	0.5735707	0.5671595	0.5625464
0.0	0.57312936	0.5784571	0.5757375	0.57369965	0.5650552	0.55893797	0.56969064	0.57446384	0.56963897	0.56284326
0.0	0.5703685	0.57720995	0.57491857	0.5744665	0.5664872	0.5568457	0.5690191	0.57342076	0.5687132	0.56176937
0.0	0.5690619	0.5772621	0.5734691	0.5725766	0.5665905	0.555823	0.56912684	0.5737356	0.5686737	0.5610984
0.0	0.57253385	0.5785937	0.57515645	0.5744395	0.56691515	0.5577964	0.5706618	0.57550097	0.5698082	0.5618094
0.0	0.57228136	0.578873	0.5745037	0.5745544	0.5678576	0.558836	0.5705502	0.5735678	0.56982654	0.56277776
0.0	0.5719318	0.57766175	0.5733579	0.57346076	0.5663287	0.5551933	0.56866395	0.5758373	0.5703299	0.56244135
0.0	0.57299703	0.5780861	0.57551855	0.5739953	0.56632197	0.5562975	0.5695995	0.57439476	0.57039493	0.56184906
0.0	0.5725422	0.576149	0.573061	0.57586247	0.5654787	0.5567152	0.56906426	0.5756873	0.5688037	0.5621605
0.0	0.5735377	0.57778853	0.57480526	0.57524616	0.5667437	0.55717933	0.56944954	0.5756162	0.5701298	0.56436974
0.0	0.5707385	0.5770458	0.5715257	0.5749685	0.56647784	0.55587953	0.56878155	0.57556707	0.56989163	0.562272
0.0	0.57335347	0.57869405	0.57604283	0.57837963	0.567135	0.5595133	0.5729612	0.57587516	0.5716897	0.564765
0.0	0.57004946	0.5747903	0.5729187	0.5735775	0.5649244	0.5551218	0.5694084	0.5752832	0.5670216	0.56186736
0.0	0.57032365	0.5763712	0.5730317	0.5735058	0.56587416	0.556592	0.5695135	0.57474715	0.56758046	0.5628342
0.0	0.571634	0.5780892	0.57534117	0.57464325	0.5680062	0.55909914	0.5707938	0.5734933	0.5694143	0.56322247
0.0	0.5711297	0.57612705	0.5742762	0.57652473	0.5658263	0.5570388	0.5709536	0.57567644	0.56929064	0.562809
0.0	0.57306445	0.5775834	0.57524073	0.572472	0.56583995	0.55740184	0.57044744	0.57593733	0.5675868	0.5623671
0.0	0.5704756	0.5757399	0.5733083	0.5700896	0.5620123	0.55371195	0.5679151	0.5764984	0.5658285	0.56255543
0.0	0.571954	0.57812685	0.57512647	0.5740346	0.56660885	0.5583713	0.5705746	0.57508284	0.56954676	0.56475556
0.0	0.5734351	0.5782701	0.5759535	0.5737469	0.56579804	0.556878	0.5696652	0.5759058	0.5698044	0.56405777
0.0	0.57160115	0.57787335	0.5729717	0.57290995	0.5658832	0.5569962	0.56836224	0.5749212	0.5695297	0.56425345
0.0	0.57057613	0.5775577	0.57134515	0.5713347	0.56603676	0.55699974	0.5680654	0.5725781	0.5683311	0.56183213
0.0	0.56971276	0.57796854	0.5720466	0.57234734	0.5650213	0.5560199	0.5664652	0.57342523	0.56800216	0.5615237
0.0	0.5702922	0.578996	0.5744983	0.57381326	0.5663528	0.55821025	0.56979465	0.5743981	0.5692041	0.5630202
0.0	0.57149893	0.5772172	0.5744096	0.57279164	0.5644052	0.5572517	0.56926	0.57356775	0.56751615	0.5622042
0.0	0.57206804	0.57787627	0.5750268	0.5733411	0.56556034	0.5564619	0.5682019	0.57514	0.5685752	0.5627493
0.0	0.57036203	0.5788941	0.5735977	0.5744433	0.5670817	0.5574017	0.5685514	0.5750995	0.5697485	0.5624411
0.0	0.0029892528	0.0028326227	0.0032438058	0.0014465137	0.004404943	0.0023553083	0.002435677	0.0013155236	0.0030866372	0.0028069052
0.0	0.0005914084	0.00059451023	0.0006830205	0.0003162991	0.0012913493	0.0005459884	0.00052257587	0.0002399322	0.0006629441	0.00073672296
0.0	0.57137305	0.5775498	0.5752624	0.57563424	0.5669356	0.55683076	0.5694483	0.5749375	0.56884366	0.5631172
0.0	0.5727829	0.57861596	0.57543504	0.57502663	0.5670025	0.5586066	0.5695299	0.5750719	0.57105273	0.5624857
0.0	0.5725443	0.5785181	0.57534105	0.57479984	0.5666382	0.5583073	0.57014585	0.57494724	0.5702994	0.56417495
0.0	0.5716086	0.57834095	0.57488465	0.57523304	0.566328	0.55769706	0.56923264	0.5747069	0.5692975	0.5631196
0.0	0.570491	0.57650113	0.5735371	0.5735449	0.5656086	0.55670154	0.56798875	0.57250017	0.5676902	0.56133336
0.0	0.5708169	0.5777947	0.57408893	0.57371765	0.56642777	0.55743283	0.56829816	0.57501304	0.56887436	0.5629661
0.0	0.57166034	0.57808053	0.5748985	0.5729105	0.56681406	0.5590722	0.5692897	0.57389045	0.57005	0.5631634
0.0	0.5708884	0.57943904	0.57624745	0.57523686	0.56845546	0.56131405	0.5705565	0.5745188	0.5725846	0.5653819
0.0	0.5718084	0.5777348	0.5746069	0.57419384	0.56597596	0.5575626	0.5696919	0.5742	0.5689074	0.56242216
0.0	0.5718084	0.5777348	0.5746069	0.57419384	0.56597596	0.5575626	0.5696919	0.5742	0.5689074	0.56242216
0.0	0.5721376	0.5768425	0.57273555	0.5741773	0.56604314	0.5562831	0.56974757	0.57313436	0.5683882	0.5622802
0.0	0.5708969	0.5786401	0.57440114	0.5742968	0.56698173	0.55747414	0.5685026	0.5745693	0.56985706	0.5625688
0.0	0.5735057	0.577967	0.5749042	0.575528	0.56827986	0.55818844	0.57091784	0.57300305	0.5699396	0.56299675
0.0	0.573182	0.57942337	0.57503176	0.57580817	0.5677444	0.55729455	0.5703719	0.57377595	0.5697376	0.564404
0.0	0.008679234	0.007261104	0.008073764	0.004551741	0.008332381	0.004664578	0.008911274	0.0044114157	0.0022953714	0.007229443
0.0	0.08462527	0.10266381	0.09492854	0.07089286	0.1015592	0.07483806	0.12573025	0.0634956	0.08203117	0.098482214
0.0	0.08971052	0.09273962	0.091916874	0.07902165	0.12068311	0.07539035	0.106166236	0.09279874	0.08435514	0.07191976
0.0	0.57385	0.57824886	0.57493395	0.5748848	0.5671632	0.55807346	0.5708624	0.57551837	0.5706121	0.56495947
0.0	0.571159	0.5783911	0.5744244	0.5733748	0.5668475	0.5577438	0.5686403	0.575415	0.5694264	0.5627723
0.0	0.5704027	0.5775309	0.5752832	0.57345814	0.56677234	0.55674416	0.569102	0.574486	0.5701528	0.5626847
0.0	0.5715778	0.5774983	0.5764548	0.57318926	0.5667359	0.5570613	0.56906736	0.5748229	0.5695032	0.5606141
0.0	0.571819	0.5763078	0.5738985	0.5743343	0.56614953	0.5568172	0.56966436	0.5758218	0.5692177	0.5637945
0.0	0.5703996	0.5757768	0.5728645	0.5734719	0.56480205	0.5554037	0.56824064	0.5750707	0.56804353	0.56233317
0.0	0.570564	0.576284	0.5738781	0.5734369	0.56668717	0.5569991	0.5692598	0.57543194	0.56908625	0.56317973
0.0	0.16150123	0.15461977	0.14494298	0.119094774	0.1761976	0.15518142	0.10721851	0.13863452	0.14393415	0.15159163
0.0	0.17188859	0.15637988	0.14990719	0.10394273	0.15469672	0.14400865	0.10453527	0.13562846	0.1460048	0.13260897
0.0	0.10555327	0.099516846	0.09135463	0.070456065	0.11921035	0.101474434	0.061498776	0.08605113	0.09085903	0.09772174
0.0	0.17173232	0.15655904	0.14996426	0.10394779	0.1544736	0.14386033	0.10430025	0.13534088	0.14608924	0.13226815
0.0	0.57102114	0.57850325	0.5744975	0.5731829	0.566875	0.5586046	0.5680049	0.573713	0.5692039	0.5636409
0.0	0.5711815	0.5783352	0.57538176	0.5740148	0.5672046	0.5588881	0.56798065	0.5749497	0.5696718	0.56241786
0.0	0.5730946	0.5797509	0.5751692	0.5740443	0.5673338	0.5586308	0.56908214	0.5742699	0.5703734	0.5630992
0.0	0.5716897	0.57703334	0.5731813	0.57192504	0.5650772	0.5552942	0.5687029	0.57548136	0.56842786	0.5622823
0.0	0.5732175	0.57884187	0.57636607	0.5748276	0.5670493	0.5588136	0.57037675	0.57452095	0.5715624	0.56343484
0.0	0.57225025	0.5791571	0.5754348	0.5752009	0.56707186	0.557995	0.57061523	0.5744866	0.5700359	0.56326395
0.0	0.5706842	0.5767972	0.5732441	0.57345206	0.56448376	0.55620235	0.56920403	0.5753883	0.5682425	0.56163454
0.0	0.57061505	0.576145	0.5723915	0.5726822	0.5642021	0.5559399	0.56929606	0.5759843	0.56729436	0.56248355
0.0	0.5738548	0.5778707	0.5763675	0.5760082	0.5669113	0.5583616	0.56987536	0.5740854	0.57096094	0.5624201
0.0	0.572357	0.5799645	0.5768524	0.57494	0.56532955	0.55860895	0.5707237	0.57400906	0.570822	0.5612503
0.0	0.5717216	0.5771257	0.5729138	0.57414556	0.56562424	0.55637485	0.5685983	0.5741783	0.5685071	0.562516
0.0	0.57056	0.57860607	0.5737563	0.5737371	0.5667718	0.55855316	0.56913847	0.5740846	0.5689197	0.56254065
0.0	0.5709421	0.5787911	0.5749996	0.5748904	0.5671815	0.55919313	0.5702386	0.5731725	0.57085955	0.56226695
0.0	0.5706083	0.57877916	0.5733247	0.57354105	0.56744736	0.5590206	0.56946635	0.57329434	0.5695029	0.56245244
0.0	0.5716255	0.5783792	0.5750861	0.5744383	0.5667509	0.5587431	0.57014537	0.57387584	0.56992185	0.5627409
0.0	0.5716255	0.5783792	0.5750861	0.5744383	0.5667509	0.5587431	0.57014537	0.57387584	0.56992185	0.5627409
0.0	0.5696783	0.5771902	0.57418424	0.57324976	0.56472963	0.5563852	0.56953794	0.57613313	0.5682364	0.5617128
0.0	0.5708628	0.5780494	0.5751968	0.57391655	0.5660305	0.5579237	0.5694371	0.57394254	0.5693266	0.5627574
0.0	0.5708628	0.5780494	0.5751968	0.57391655	0.5660305	0.5579237	0.5694371	0.57394254	0.5693266	0.5627574
0.0	0.5724954	0.5777991	0.57641476	0.57365686	0.56681097	0.55764747	0.5695197	0.5743626	0.570704	0.56242096
0.0	0.57146674	0.5766401	0.5757393	0.5741847	0.56621075	0.55699486	0.5696783	0.5727036	0.56840557	0.56121606
0.0	0.5717521	0.57727313	0.57557595	0.5751843	0.5653732	0.557384	0.5700017	0.57228637	0.56935215	0.55942327
0.0	0.5717753	0.5777648	0.5752975	0.57423663	0.5664735	0.5581151	0.5699853	0.5737419	0.5692207	0.56244075
0.0	0.5717753	0.5777648	0.5752975	0.57423663	0.5664735	0.5581151	0.5699853	0.5737419	0.5692207	0.56244075
0.0	0.5730132	0.57986844	0.57553136	0.5751983	0.56704277	0.55824125	0.57060266	0.57436645	0.5706852	0.56383276
0.0	0.57314295	0.5798069	0.5760419	0.5776189	0.56776106	0.5595381	0.57158554	0.5752737	0.57234293	0.56393266
0.0	0.57019204	0.5752022	0.5733236	0.57237864	0.5642521	0.553926	0.5680286	0.57527214	0.56675947	0.5626156
0.0	0.57173884	0.5775798	0.57566166	0.57513976	0.5657945	0.55692255	0.5685576	0.574322	0.5691726	0.5641154
0.0	0.57101935	0.5759513	0.57296073	0.5741465	0.5658772	0.55630296	0.5677736	0.5749797	0.5673565	0.56343174
0.0	0.57279074	0.5775728	0.57340264	0.5736885	0.5648116	0.55682266	0.56887525	0.57571834	0.5686007	0.5619541
0.0	0.5704724	0.5756711	0.57184875	0.57372266	0.5645433	0.5559528	0.5661732	0.5742507	0.56748503	0.56212264
0.0	0.57081956	0.5768619	0.5730581	0.5721202	0.56588614	0.5546239	0.5678427	0.57414794	0.56706834	0.56203175
0.0	0.5720368	0.5806345	0.5752488	0.5750638	0.567891	0.55806303	0.57132846	0.5745284	0.57084584	0.5630164
0.0	0.57105684	0.5767743	0.57403845	0.5726161	0.5641198	0.5550262	0.5680011	0.5751462	0.5669514	0.5627579
0.0	0.5723554	0.57904863	0.5757445	0.5748926	0.56771237	0.5593439	0.56966287	0.5753928	0.5714401	0.5658493
0.0	0.5717393	0.5761375	0.57312506	0.57391673	0.5645715	0.55729514	0.5694987	0.57550955	0.5683156	0.5618894
0.0	0.5725923	0.57707673	0.5739933	0.57430905	0.56763124	0.5586618	0.56970185	0.575342	0.5700821	0.56373274
0.0	0.5702155	0.5773225	0.57250535	0.57474124	0.56693006	0.5573367	0.56879324	0.5735547	0.56849825	0.5601944
0.0	0.57335055	0.5793944	0.5766856	0.57565135	0.56842995	0.55978525	0.5699966	0.5723381	0.5713955	0.5627204
0.0	0.5707443	0.5767371	0.57360524	0.5744762	0.5663609	0.5566847	0.56938505	0.57428986	0.56891805	0.5604528
0.0	0.5722871	0.57778746	0.5735009	0.572998	0.56567675	0.55753255	0.57014185	0.5746889	0.568673	0.56211317
0.0	0.5711987	0.576938	0.57398814	0.573249	0.5656303	0.5566455	0.56965667	0.5751632	0.56773394	0.5613491
0.0	0.572027	0.57868016	0.57443446	0.5739959	0.56648797	0.5576437	0.57055116	0.5738088	0.56949717	0.56170094
0.0	0.5734924	0.5781123	0.5750632	0.57469213	0.5677072	0.55779964	0.57034874	0.57482535	0.5702106	0.5630523
0.0	0.5729493	0.5772578	0.5750582	0.57496065	0.5669546	0.5568897	0.5705911	0.574698	0.5701963	0.56325185
0.0	0.57209706	0.57954174	0.57569474	0.5759548	0.567694	0.5579663	0.56986725	0.5743603	0.57176244	0.5639968
0.0	0.57128894	0.5792436	0.5756032	0.5747714	0.5674619	0.55828506	0.5706644	0.5753667	0.57145584	0.56221694
0.0	0.57133377	0.5770665	0.57234794	0.5739486	0.5662367	0.55499893	0.56931245	0.5751344	0.56794375	0.5631055
0.0	0.5713904	0.5768966	0.5730008	0.5728724	0.56573963	0.554378	0.5701041	0.5749271	0.56849015	0.5614361
0.0	0.57264376	0.5794335	0.57407916	0.57551837	0.5668506	0.5574574	0.56931406	0.57496136	0.5707444	0.5632032
0.0	0.5704967	0.5795536	0.5743144	0.57405525	0.5684145	0.56046474	0.5691333	0.5736008	0.56972516	0.5639366
0.0	0.5710592	0.5788609	0.57238936	0.5729273	0.5661357	0.5580794	0.5685734	0.57414764	0.57129294	0.56272364
0.0	0.571881	0.57653606	0.57291484	0.5737351	0.5665895	0.5572875	0.5697073	0.57254505	0.56949836	0.56208825
0.0	0.57027483	0.57555866	0.57244503	0.5739273	0.5650085	0.5546994	0.56819165	0.5750388	0.5673993	0.56107163
0.0	0.57278895	0.5778138	0.57441914	0.5744575	0.5672108	0.55906105	0.56967753	0.5737454	0.570372	0.56296116
0.0	0.57199085	0.5781736	0.57507455	0.5742352	0.56700206	0.5581162	0.57072115	0.5754704	0.5699004	0.5626837
0.0	0.5717358	0.57821524	0.57419187	0.5740491	0.5660813	0.5574043	0.56908655	0.5752763	0.56951076	0.5630239
0.0	0.57185566	0.57677823	0.5753202	0.57457024	0.5651238	0.5555962	0.56924456	0.57385594	0.56875724	0.56244266
0.0	0.5704276	0.5765358	0.57399064	0.57317686	0.5657469	0.55590004	0.56792593	0.57517505	0.5681343	0.56350017
0.0	0.5719177	0.57740194	0.57417667	0.5734667	0.5649599	0.5568845	0.5681469	0.5736505	0.5690469	0.5625888
0.0	0.57223594	0.5771554	0.5736004	0.5727318	0.5645769	0.55556995	0.5680695	0.5741914	0.5673976	0.5626203
0.0	0.5711301	0.5775753	0.5748121	0.5734162	0.565617	0.55684495	0.56883854	0.5731894	0.56832534	0.56139106
0.0	0.57228684	0.57803875	0.5744105	0.57372844	0.56684834	0.5574755	0.569628	0.57409924	0.56923306	0.563686
0.0	0.5714492	0.5780075	0.5742027	0.5743082	0.56543934	0.55681	0.5685647	0.5742614	0.5694132	0.56377894
0.0	0.57115257	0.5768682	0.5734417	0.5724471	0.56550986	0.5561046	0.5670729	0.57417506	0.56790394	0.56220526
0.0	0.572905	0.57855695	0.57470644	0.575634	0.56639516	0.55635625	0.57013226	0.5747543	0.5695215	0.56318855
0.0	0.56985104	0.5773665	0.5741795	0.5732016	0.5663558	0.5573213	0.568271	0.57281935	0.5692445	0.5622562
0.0	0.57106036	0.5782842	0.575276	0.57318336	0.56672245	0.55789316	0.5697104	0.5751008	0.56999564	0.56242174
0.0	0.5710887	0.579212	0.57461	0.5751103	0.5665393	0.5574441	0.5703023	0.5743591	0.56961584	0.56271625
0.0	0.57115114	0.57661957	0.57384944	0.57268405	0.5658878	0.55669844	0.5692164	0.57525873	0.5682009	0.56078464
0.0	0.57237154	0.57709867	0.5745406	0.57321143	0.56602234	0.5571392	0.56986356	0.5765708	0.56945854	0.56216
0.0	0.01057389	0.0066854185	0.007502442	0.0053243106	0.012997678	0.006278087	0.014609175	0.0078510735	0.007382835	0.006684858
0.0	0.5724957	0.57760763	0.57585144	0.5746526	0.5660888	0.5573456	0.568926	0.57435614	0.5693308	0.5625468
0.0	0.570199	0.5788309	0.5752621	0.5746867	0.5662422	0.5580831	0.5692951	0.57360643	0.5696314	0.56373465
0.0	0.57130456	0.577962	0.5741459	0.57400954	0.5663681	0.5572101	0.5695086	0.5732904	0.56897795	0.5616541
0.0	0.57140774	0.5783576	0.57505566	0.57459503	0.5661784	0.55752367	0.56935024	0.57461125	0.5693577	0.56290567
0.0	0.57045835	0.5783815	0.57351315	0.5735554	0.56554914	0.5565939	0.5689015	0.57329684	0.5686354	0.56132525
0.0	0.5712605	0.57828426	0.5746793	0.573551	0.5665724	0.55701137	0.5691123	0.57457495	0.56875974	0.5629853
0.0	0.5692647	0.5768905	0.57297355	0.5729263	0.5652495	0.55648285	0.56821644	0.5729607	0.56805927	0.5628043
0.0	0.57189715	0.5776635	0.57412046	0.57428676	0.5659247	0.5556942	0.56896144	0.57502955	0.5674896	0.5637683
0.0	0.5715162	0.57796365	0.5743401	0.57414615	0.56560993	0.5575617	0.5698706	0.57465416	0.5690128	0.56390613
0.0	0.57149357	0.57806534	0.5744053	0.5749279	0.566253	0.5569349	0.56993216	0.5755903	0.5700705	0.561988
0.0	0.57022804	0.576834	0.5749352	0.57296586	0.5667764	0.5577952	0.56989837	0.57454664	0.568805	0.56241757
0.0	0.5700914	0.5785523	0.57440555	0.5740038	0.56634784	0.5572174	0.56845707	0.5737056	0.569056	0.56249785
0.0	0.5707096	0.577495	0.5742449	0.57368314	0.565042	0.5562545	0.56849766	0.57429653	0.56847435	0.5615619
0.0	0.570086	0.5776716	0.573566	0.5720322	0.56540024	0.5566972	0.56828785	0.5735282	0.56819504	0.56117374
0.0	0.57060105	0.5777028	0.5733817	0.57364345	0.5652422	0.5566521	0.5681426	0.57268935	0.56846523	0.56217116
0.0	0.5717766	0.5783001	0.57419306	0.57368773	0.56551075	0.5570629	0.56907207	0.57397366	0.5693192	0.56244737
0.0	0.57251126	0.5764552	0.57438725	0.57242095	0.56492084	0.5568101	0.5694746	0.5756101	0.56872183	0.5618379
0.0	0.5727387	0.5760307	0.5739502	0.57308966	0.56573534	0.5566719	0.5691461	0.5756315	0.56874204	0.5628441
0.0	0.57265073	0.5780601	0.5760224	0.5748035	0.5669848	0.55855197	0.5706795	0.5758393	0.5702078	0.5620646
0.0	0.57236713	0.5774986	0.5759032	0.5740023	0.5663512	0.5590619	0.570402	0.57491046	0.570219	0.56251276
0.0	0.5714552	0.57641333	0.5748288	0.5735575	0.5660718	0.55730003	0.5693748	0.5747853	0.5692264	0.5611066
0.0	0.5726289	0.5769705	0.57518333	0.5743167	0.5659469	0.55779785	0.5699268	0.576416	0.56980187	0.5627468
0.0	0.5722994	0.57781935	0.5750416	0.57508576	0.56669176	0.55805546	0.5701614	0.5742616	0.5697378	0.56286937
0.0	0.5706624	0.57775736	0.5754067	0.57459116	0.5661322	0.5574057	0.5693651	0.5736537	0.5700026	0.5617436
0.0	0.10003571	0.08453453	0.09744608	0.07521782	0.090404704	0.079582416	0.10192808	0.0739438	0.08772957	0.0896594
0.0	0.09983806	0.08455077	0.09742066	0.07495997	0.09063027	0.079610296	0.10194294	0.07342099	0.087551326	0.08943923
0.0	0.09982964	0.084892556	0.09773463	0.07552621	0.09097662	0.079999894	0.10226322	0.07331579	0.08802066	0.08918826
0.0	0.09971144	0.08428133	0.097463466	0.07510549	0.09058501	0.079672895	0.1017369	0.07324636	0.087318115	0.08982154
0.0	0.0998955	0.08429079	0.09736863	0.07509414	0.090446435	0.07965408	0.10170766	0.073593326	0.0875233	0.08951752
0.0	0.09947049	0.08440324	0.09750703	0.0749052	0.09060748	0.07957009	0.1017814	0.07331132	0.08738649	0.089538746
0.0	0.09719499	0.09250298	0.089195356	0.082654744	0.09844772	0.07207444	0.09693492	0.07485726	0.09023475	0.082821175
0.0	0.097688705	0.09294237	0.08950785	0.08250392	0.098863505	0.07235334	0.09689282	0.07442563	0.09073185	0.08279219
0.0	0.09716169	0.093483515	0.08962465	0.08320939	0.0993768	0.07249438	0.09735588	0.07400949	0.09097814	0.08281672
0.0	0.09765942	0.09277971	0.089737855	0.08273178	0.09893111	0.072445154	0.09715862	0.074445516	0.09053786	0.08281527
0.0	0.09739011	0.09240194	0.089189544	0.08264097	0.098437466	0.072198495	0.09665195	0.074474804	0.09024362	0.08245059
0.0	0.09701434	0.09279781	0.08935959	0.08264527	0.09894888	0.072364606	0.09695882	0.07437616	0.090286575	0.082519226
0.0	0.095892206	0.086006865	0.093299165	0.082130745	0.091483034	0.06378088	0.098158576	0.075785905	0.08611681	0.08580633
0.0	0.09580909	0.08643236	0.093400225	0.08177627	0.09141936	0.06383357	0.098126255	0.07552887	0.086350426	0.085250326
0.0	0.09562868	0.08676531	0.093561135	0.08236423	0.09184539	0.06402981	0.09874532	0.0755456	0.0865872	0.08575903
0.0	0.09607281	0.086183935	0.09365711	0.08210594	0.09168413	0.064159475	0.098526865	0.0756252	0.0864272	0.086116195
0.0	0.09592334	0.0862116	0.0933495	0.08209806	0.09150079	0.06396969	0.09833984	0.07572643	0.0863413	0.08583259
0.0	0.09547816	0.08643861	0.09324178	0.08209006	0.09164204	0.06390342	0.09826414	0.075100236	0.086083554	0.08590925
0.0	0.08067682	0.09453944	0.09311227	0.0754583	0.110449456	0.07548517	0.05062553	0.08977491	0.09158516	0.08356417
0.0	0.08000586	0.09399566	0.092235535	0.07479045	0.10975054	0.074832544	0.050302085	0.08904107	0.091056675	0.08290858
0.0	0.08056474	0.09491693	0.093170404	0.0754469	0.11077548	0.07551908	0.050592694	0.089095175	0.091871575	0.08351235
0.0	0.08026143	0.0939521	0.092789136	0.07505981	0.11003885	0.075192384	0.050400194	0.0890336	0.091297865	0.08350629
0.0	0.08056188	0.09417514	0.09269447	0.074989915	0.109970585	0.07506482	0.050205234	0.08940216	0.09117329	0.08360678
0.0	0.08024597	0.09434091	0.092860736	0.07521858	0.11051249	0.07527124	0.050387803	0.08908078	0.09123059	0.08335094
0.0	0.09235261	0.09048772	0.080203265	0.07949511	0.09551362	0.07399908	0.10459905	0.07695443	0.10182014	0.096843794
0.0	0.092618346	0.09043669	0.080027215	0.07916064	0.09568599	0.07402375	0.10466744	0.07680944	0.10170752	0.09640799
0.0	0.09219103	0.090847686	0.080107845	0.079574786	0.095927104	0.07432875	0.10466279	0.076389045	0.10238665	0.09637158
0.0	0.09245524	0.09027866	0.08015222	0.07903451	0.09586439	0.07396507	0.104392305	0.07666279	0.10179354	0.0967898
0.0	0.09234049	0.090592995	0.08042461	0.079411216	0.09561138	0.074280374	0.10405652	0.07654049	0.10198126	0.0969425
0.0	0.09190684	0.09043251	0.08023055	0.07911721	0.09588258	0.07416779	0.10449142	0.07655898	0.10162559	0.09659746
0.0	0.09730467	0.097566314	0.090562046	0.07454212	0.092607446	0.07867524	0.111341104	0.07882363	0.037931725	0.08453889
0.0	0.09752042	0.097198695	0.09070636	0.07417162	0.09256106	0.07849846	0.11092698	0.07872529	0.03783195	0.083882615
0.0	0.09738575	0.09797719	0.091115266	0.07483383	0.09324402	0.078952305	0.11147941	0.07865094	0.038089782	0.0841609
0.0	0.0974678	0.097578324	0.090910405	0.07435422	0.09291873	0.07871155	0.11100702	0.07876243	0.03796494	0.0842911
0.0	0.09724839	0.09748494	0.09069437	0.07421895	0.092625245	0.078561366	0.11061136	0.07857317	0.03778579	0.08412702
0.0	0.09693686	0.09751595	0.09041814	0.07449503	0.09294357	0.0784314	0.11077088	0.07836788	0.037840676	0.08414773
0.0	0.107251145	0.090087615	0.09542417	0.07627937	0.10386987	0.07796586	0.116172425	0.09901598	0.09115345	0.08373693
0.0	0.10752313	0.089775376	0.09505193	0.07600352	0.10343642	0.077652246	0.11587493	0.098649845	0.09077312	0.08340591
0.0	0.10725184	0.090540804	0.09524794	0.07628989	0.1040394	0.07778893	0.11629784	0.098084316	0.09131797	0.08335074
0.0	0.10727028	0.09026508	0.09521197	0.07635195	0.10429732	0.07815924	0.11631126	0.098156735	0.09133776	0.08376572
0.0	0.106738545	0.08987518	0.09491054	0.07598172	0.10357628	0.07768131	0.11552179	0.098056525	0.09098736	0.08351381
0.0	0.10671814	0.090237275	0.09514427	0.07623547	0.10418648	0.078088224	0.11631108	0.09797535	0.09117518	0.08367534
0.0	0.09701789	0.10265441	0.09395047	0.07773562	0.11617011	0.0750547	0.09705995	0.08398702	0.07533588	0.09108196
0.0	0.09679321	0.102837145	0.09381517	0.078339115	0.11625306	0.0752368	0.09726581	0.08369675	0.0754401	0.09097511
0.0	0.09656826	0.102278724	0.09356355	0.07768905	0.11566009	0.074788846	0.09661407	0.083541006	0.07471216	0.09090602
0.0	0.10549782	0.08766991	0.082598306	0.08262503	0.10256381	0.074731916	0.10361094	0.073109865	0.08549534	0.08823282
0.0	0.10509136	0.087855935	0.08260878	0.08300738	0.10280471	0.07496222	0.10385895	0.07309746	0.08547819	0.08805377
0.0	0.10531635	0.0879653	0.08263967	0.08269474	0.10291111	0.07492599	0.10369673	0.072911695	0.08571421	0.08808604
0.0	0.105693765	0.08817985	0.08280362	0.082900174	0.1030135	0.07500701	0.10402202	0.07311342	0.08569321	0.08847731
0.0	0.10545094	0.08779619	0.08276666	0.08256843	0.10252006	0.07469787	0.10374812	0.073376656	0.085297786	0.088175856
0.0	0.10483759	0.08768745	0.08225355	0.082764715	0.102449484	0.07455235	0.10331567	0.07318272	0.08530865	0.08817762
0.0	0.10536164	0.08782447	0.08250546	0.08276865	0.10269701	0.07464848	0.10367053	0.073123895	0.085342795	0.08801317
0.0	0.105599426	0.08786358	0.082702465	0.082893625	0.102593005	0.07486015	0.103612274	0.073184654	0.08563967	0.08816246
0.0	0.09888557	0.08371167	0.08542127	0.0587176	0.10182047	0.08571974	0.11558615	0.07843397	0.07335435	0.08414576
0.0	0.098878376	0.084126934	0.08549888	0.059027176	0.10222351	0.08613378	0.11580724	0.07862703	0.07374563	0.08431407
0.0	0.098816946	0.08402538	0.08548273	0.059060544	0.10196813	0.085832216	0.115612105	0.078772716	0.07357324	0.08409403
0.0	0.084535256	0.08285055	0.09532868	0.069418676	0.09418688	0.075138256	0.098596446	0.08399186	0.08756931	0.08816476
0.0	0.10334347	0.10970138	0.10898164	0.066548616	0.10076489	0.062158495	0.09228723	0.01828644	0.079590574	0.0885782
0.0	0.10318952	0.11000401	0.10911463	0.0668215	0.10074532	0.062272288	0.09225731	0.018279132	0.07968396	0.088785335
0.0	0.10357592	0.11025227	0.10923323	0.066767	0.10085233	0.0624784	0.092505686	0.018217154	0.079629965	0.08856586
0.0	0.103578664	0.11004393	0.10882005	0.06678106	0.10079346	0.06238727	0.0923937	0.018213445	0.07990142	0.088762656
0.0	0.10361206	0.11007945	0.109454185	0.06694501	0.100733265	0.06250958	0.0924173	0.018322445	0.07978377	0.08868443
0.0	0.10329585	0.110321134	0.10928894	0.066841096	0.100995675	0.062281393	0.092335716	0.018299935	0.07980103	0.08862568
0.0	0.10318242	0.1097609	0.10844267	0.066604294	0.10026956	0.06197526	0.091822445	0.01821689	0.07927798	0.08860993
0.0	0.10349312	0.10949342	0.10859167	0.06642464	0.100261524	0.06189143	0.09193807	0.01828823	0.07920455	0.088273555
0.0	0.10325615	0.10943336	0.10873664	0.066572376	0.100353055	0.062078103	0.09205312	0.018244654	0.07922494	0.088624984
0.0	0.10342433	0.10962996	0.10888472	0.06692593	0.10037381	0.0622088	0.092447214	0.018380247	0.07949247	0.088799685
0.0	0.10693177	0.09794127	0.091440916	0.07077362	0.10057679	0.07482135	0.11959996	0.07909933	0.09023828	0.097204655
0.0	0.10646344	0.097839616	0.091101244	0.07060896	0.100444876	0.07464808	0.119463116	0.07917039	0.08996121	0.097135514
0.0	0.10685458	0.09759483	0.0913023	0.07073363	0.10041623	0.07451426	0.11926351	0.0790661	0.08983873	0.0972111
0.0	0.09979882	0.09438846	0.08451797	0.07082932	0.112899914	0.065497644	0.09390566	0.08543692	0.09377827	0.09057051
0.0	0.099803664	0.09440527	0.084718786	0.07097193	0.11253308	0.06537077	0.09380431	0.0860925	0.09349911	0.09047331
0.0	0.1002248	0.09445572	0.08470692	0.07109874	0.112773836	0.065477416	0.09398726	0.08616143	0.093853	0.09037473
0.0	0.10006521	0.09399069	0.08446426	0.07089288	0.11228046	0.065124035	0.093747154	0.08613205	0.09341957	0.09066395
0.0	0.091583155	0.1068714	0.09291686	0.075841166	0.10212543	0.07239464	0.10331856	0.08504684	0.08745606	0.09402931
0.0	0.09167444	0.106645316	0.09314479	0.076189965	0.10187455	0.07222613	0.103370674	0.08500782	0.08710018	0.09349068
0.0	0.09180583	0.106032394	0.09250554	0.07572137	0.10130565	0.0720118	0.10282549	0.084906965	0.087029986	0.09367606
0.0	0.09561144	0.091440834	0.08975881	0.08087345	0.10442193	0.07834604	0.105595596	0.075976685	0.082335025	0.09465098
0.0	0.09585294	0.09164269	0.08964733	0.08137148	0.104774155	0.07869218	0.10632136	0.07558797	0.08263932	0.094753526
0.0	0.096171886	0.09149143	0.08980148	0.081610985	0.104709454	0.07852944	0.10620597	0.0759574	0.082547314	0.09457132
0.0	0.07951926	0.08308012	0.090566956	0.065592475	0.09987519	0.07507141	0.117585234	0.08016774	0.0859514	0.081733294
0.0	0.100066066	0.09675235	0.091159895	0.07474018	0.1099887	0.07283758	0.10391377	0.08320275	0.09409878	0.093801215
0.0	0.09146996	0.09594017	0.089419164	0.07056851	0.101390205	0.07433689	0.09548644	0.078372866	0.086620905	0.073798805
0.0	0.09078369	0.095782444	0.08874968	0.07048235	0.10150243	0.074200444	0.095166676	0.07782138	0.0862106	0.07350115
0.0	0.091348	0.09629335	0.08908037	0.070367336	0.10171176	0.07445388	0.09538186	0.078327686	0.08649375	0.0737901
0.0	0.091187514	0.096049726	0.08901632	0.07070728	0.10157326	0.074411996	0.09542307	0.07790706	0.08669034	0.07386516
0.0	0.09093159	0.095904924	0.08933121	0.07036268	0.101320766	0.074286245	0.09520212	0.07825286	0.08624103	0.073689565
0.0	0.09089053	0.09574107	0.08845196	0.07043449	0.10148844	0.07402719	0.09514581	0.07816438	0.08616903	0.073781565
0.0	0.09133072	0.09542935	0.08898201	0.07075172	0.10109352	0.07416988	0.09553566	0.07811584	0.086248726	0.07340809
0.0	0.0910836	0.09576314	0.08915996	0.07047355	0.1013856	0.07403065	0.095230415	0.07788793	0.08639614	0.0734628
0.0	0.09147515	0.09564801	0.08883083	0.070373274	0.1011983	0.07426546	0.09538058	0.078435965	0.08650354	0.07381397
0.0	0.091216974	0.09560307	0.089684695	0.07636292	0.08854032	0.071162656	0.108440645	0.077575795	0.081664346	0.08716699
0.0	0.09129742	0.09564822	0.08960541	0.07653296	0.08850363	0.0711504	0.10838245	0.0775615	0.081775844	0.08696929
0.0	0.09879687	0.08904469	0.090285815	0.07591549	0.10838883	0.07282387	0.113315	0.09103735	0.09195266	0.08737814
0.0	0.10506873	0.09479499	0.10702875	0.074761845	0.0874301	0.079472706	0.11044328	0.063685335	0.097099654	0.08312478
0.0	0.105162084	0.095279545	0.10719799	0.074258246	0.08793314	0.079720244	0.11041274	0.06362656	0.097493395	0.083196186
0.0	0.07817369	0.11950941	0.08801323	0.066681474	0.10021203	0.071769364	0.12356811	0.090036	0.10017649	0.09398257
0.0	0.078423746	0.11896059	0.08766513	0.0666884	0.099984884	0.07170465	0.12382079	0.08984864	0.09970378	0.09383147
0.0	0.09469154	0.10258558	0.09863382	0.093831815	0.11088243	0.07203784	0.054597285	0.09117422	0.08459899	0.09040094
0.0	0.09504086	0.102615245	0.09864458	0.09427786	0.11045119	0.07185588	0.054688178	0.09124914	0.084645785	0.08961791
0.0	0.098709576	0.09078587	0.09474681	0.073401116	0.107376404	0.06518845	0.08484723	0.07880349	0.08197259	0.0815856
0.0	0.098737575	0.09171491	0.0997471	0.07357738	0.104101695	0.078577764	0.08429758	0.07208081	0.07938221	0.08366037
0.0	0.09818018	0.092420995	0.099944115	0.07387111	0.1045389	0.07864694	0.08446223	0.07184368	0.07965263	0.08380266
0.0	0.09854493	0.09247236	0.09995859	0.0737788	0.10454721	0.07891819	0.08462393	0.07167157	0.07975908	0.08377938
0.0	0.09854095	0.09216362	0.099394664	0.07360287	0.10426409	0.07869595	0.08437704	0.071709745	0.07953077	0.083910435
0.0	0.09846251	0.09186057	0.09966218	0.07347378	0.10423599	0.07851143	0.084343836	0.071836926	0.07928645	0.083539695
0.0	0.098767236	0.09182492	0.09942477	0.07360973	0.103894815	0.0784625	0.08425138	0.07208629	0.07943987	0.0837711
0.0	0.07710197	0.09386596	0.07858655	0.079968	0.11476735	0.072278775	0.10753912	0.0757871	0.08127394	0.08208604
0.0	0.07703797	0.09403226	0.078864574	0.08015888	0.11463738	0.07215532	0.10750175	0.07601546	0.0811769	0.08179566
0.0	0.0775143	0.09366856	0.07876037	0.0802012	0.114220046	0.07195653	0.10765791	0.07636743	0.08107322	0.08175395
0.0	0.0975672	0.09082129	0.09530987	0.07102283	0.10298751	0.075950556	0.11734507	0.0838802	0.0893612	0.08472142
0.0	0.09852114	0.102578714	0.087648496	0.07029735	0.111667104	0.06442643	0.10571284	0.081234716	0.079730116	0.08820949
0.0	0.09857908	0.10268196	0.08791029	0.070370436	0.11147965	0.064374	0.10571865	0.08151428	0.079621896	0.08842799
0.0	0.09829066	0.102466136	0.08774892	0.07038844	0.111487016	0.06425867	0.10580564	0.08203026	0.07976106	0.08840351
0.0	0.0105338115	0.006671298	0.0074846074	0.0053189495	0.012950032	0.0062645753	0.014538899	0.007815309	0.0073806057	0.006692236
0.0	0.571545	0.57776994	0.5752058	0.5748166	0.5664398	0.5575734	0.569893	0.5757578	0.56975913	0.56241196
0.0	0.5718154	0.57851416	0.575162	0.57566774	0.5671134	0.55865526	0.5699338	0.57387245	0.5709197	0.56239295
0.0	0.5711579	0.578071	0.57518953	0.57422453	0.56591934	0.5570716	0.5694181	0.5747706	0.56999266	0.5618492
0.0	0.09722608	0.09638373	0.09345305	0.07759468	0.11537624	0.078135505	0.09342794	0.07764649	0.09566951	0.062452406
0.0	0.5721691	0.5783429	0.57600003	0.57426584	0.5663728	0.5576238	0.5693113	0.57325315	0.56946516	0.5628427
0.0	0.5731273	0.578167	0.5757169	0.5748271	0.56666934	0.5580449	0.56964004	0.57543606	0.5702187	0.56407714
0.0	0.5706539	0.5772865	0.57366616	0.5730497	0.5663382	0.55701166	0.567516	0.5753614	0.5690431	0.562128
0.0	0.5717566	0.5783291	0.57511514	0.5758916	0.5675594	0.5595226	0.5708921	0.57405025	0.57167834	0.5637573
0.0	0.5715501	0.5769794	0.5740052	0.57173616	0.56599617	0.5565328	0.56826025	0.57404196	0.5685137	0.5612439
0.0	0.5698467	0.57789993	0.57437444	0.5733403	0.56675917	0.55767053	0.5695839	0.5737488	0.56942105	0.5634019
0.0	0.57110494	0.5770205	0.57495916	0.5719629	0.56566185	0.55688906	0.56819516	0.57321006	0.56888485	0.5623956
0.0	0.57132614	0.57654667	0.57510734	0.5711975	0.5664596	0.55653536	0.56850946	0.57338715	0.5687922	0.56264025
0.0	0.571882	0.5774044	0.5757144	0.57316464	0.5656515	0.5575135	0.56797385	0.57302946	0.5679326	0.5619858
0.0	0.57138264	0.5769457	0.57507896	0.57360554	0.5657051	0.5574732	0.56843954	0.5750337	0.568168	0.56164104
0.0	0.57159895	0.5775415	0.5750439	0.57428694	0.56624424	0.55833876	0.5684722	0.57352495	0.5690974	0.56162584
0.0	0.57107294	0.5771867	0.575066	0.57313156	0.5652886	0.55707175	0.5680593	0.57424366	0.568355	0.5611906
0.0	0.57165754	0.57781416	0.57519656	0.57423997	0.5658179	0.55751073	0.5689091	0.5742039	0.5693879	0.56185067
0.0	0.57242143	0.577302	0.57470816	0.5737764	0.5660023	0.5579808	0.5691251	0.5740296	0.56917906	0.5614141
0.0	0.57172453	0.57839835	0.5745384	0.5745062	0.56687254	0.5583073	0.57001156	0.5740559	0.5695786	0.56323195
0.0	0.57083595	0.579265	0.57398933	0.5760261	0.56745297	0.5585611	0.5698827	0.5740915	0.57004803	0.56267893
0.0	0.57048553	0.57803196	0.57282686	0.5741315	0.5650136	0.55699724	0.56867003	0.57392514	0.5689372	0.560943
0.0	0.5712891	0.57885814	0.5730817	0.57512814	0.56760716	0.55766755	0.5697703	0.57380307	0.56965846	0.5639856
0.0	0.5728614	0.5783121	0.57580245	0.5738309	0.5676536	0.5588649	0.5700751	0.57568854	0.57066613	0.5618261
0.0	0.57189304	0.5782916	0.575308	0.57358813	0.5652336	0.5571189	0.56962323	0.5750822	0.56895316	0.56223786
0.0	0.5709011	0.5782329	0.5752243	0.5756057	0.566414	0.55688345	0.5696775	0.5754808	0.5686715	0.5611549
0.0	0.5726501	0.5788167	0.57562894	0.5749898	0.5656404	0.5568075	0.5707213	0.5766434	0.5692208	0.5622045
0.0	0.5736272	0.57878244	0.5757248	0.5737371	0.56499666	0.55683595	0.5714967	0.57671565	0.56947446	0.5620044
0.0	0.5729846	0.57890475	0.5764	0.5751719	0.5680167	0.5590694	0.5713095	0.57614875	0.57150626	0.5625601
0.0	0.570659	0.57644	0.57334614	0.57470864	0.5657877	0.5562395	0.56959414	0.5729839	0.56814617	0.5596083
0.0	0.57014054	0.57772803	0.5751373	0.5737208	0.5672634	0.5583165	0.5697664	0.5749034	0.5685822	0.5622295
0.0	0.5704239	0.5778829	0.5755625	0.5737847	0.56702864	0.5571762	0.5691437	0.57419735	0.56828916	0.56247
0.0	0.5730289	0.5785437	0.5739071	0.5731229	0.5674923	0.5575283	0.57084453	0.5748389	0.5695303	0.56380874
0.0	0.5734733	0.5771463	0.57426697	0.5737835	0.5667263	0.5589867	0.56910163	0.5730544	0.56919134	0.56344926
0.0	0.57099277	0.5782815	0.57529336	0.5735244	0.5666378	0.5579035	0.5695346	0.57481754	0.5700516	0.5615888
0.0	0.57172644	0.57795316	0.5746624	0.57281333	0.5667482	0.5575055	0.5688362	0.5742142	0.5692894	0.5626336
0.0	0.5714801	0.57740986	0.5742801	0.57461643	0.5662641	0.55775714	0.5686332	0.57377964	0.5694564	0.56262875
0.0	0.57175124	0.57859063	0.57475424	0.57467747	0.56611794	0.55761236	0.5697033	0.5745797	0.5693726	0.5610355
0.0	0.57045114	0.57763886	0.57302755	0.5740962	0.5662503	0.55705583	0.569263	0.5725099	0.5683148	0.5611397
0.0	0.5718652	0.57751393	0.57476866	0.57406765	0.56661844	0.5578404	0.57039136	0.5742334	0.5686143	0.56286734
0.0	0.5724415	0.5781101	0.57433367	0.57400334	0.5665004	0.55689216	0.5689356	0.5733801	0.5693543	0.5628875
0.0	0.10962409	0.09351245	0.096129574	0.07507455	0.09740725	0.09176751	0.11023713	0.069583885	0.09503899	0.09713196
0.0	0.57440424	0.5767405	0.5744843	0.5725735	0.5648424	0.554987	0.5693958	0.5742654	0.5686457	0.5624482
0.0	0.5716997	0.5796719	0.5764605	0.57363737	0.56586707	0.55696315	0.5701811	0.5735058	0.56965685	0.5619528
0.0	0.57275105	0.5774674	0.57497036	0.57317823	0.56603956	0.5573152	0.5693339	0.5743089	0.56918097	0.562599
0.0	0.5731552	0.5780586	0.5752039	0.5737293	0.5657568	0.55614686	0.56805485	0.5733206	0.56908417	0.5632237
0.0	0.57353115	0.57733107	0.5758279	0.57414466	0.5658915	0.5570754	0.56863916	0.5745097	0.56950617	0.56317246
0.0	0.57183796	0.5779785	0.5748618	0.57365507	0.5657654	0.5574447	0.56931126	0.5737155	0.5689447	0.5626086
0.0	0.1542557	0.13749336	0.15251796	0.1252026	0.14348164	0.12977359	0.15741225	0.12318285	0.14062329	0.14154907
0.0	0.15137096	0.14746214	0.14332473	0.13444155	0.15330152	0.12030423	0.151451	0.12419333	0.14409141	0.13344339
0.0	0.13115606	0.1493588	0.147413	0.12545557	0.16658667	0.12433695	0.092550166	0.14273363	0.1451918	0.1342408
0.0	0.14531486	0.14500992	0.13180755	0.13052134	0.14964141	0.12301971	0.16054763	0.12718219	0.15767169	0.1501905
0.0	0.15101172	0.15299377	0.14485846	0.12409811	0.14598025	0.12859267	0.16757685	0.12900372	0.074262455	0.13486941
0.0	0.16213892	0.1442513	0.14979313	0.12654954	0.15907227	0.12743706	0.17345501	0.15319043	0.14464615	0.13433692
0.0	0.20904279	0.19005558	0.1825101	0.18275301	0.20604078	0.16921507	0.2078711	0.16958193	0.18596415	0.18626499
0.0	0.20035528	0.18897057	0.18515052	0.17517978	0.20730217	0.17978473	0.21483037	0.19636998	0.19220844	0.19468267
0.0	0.19942391	0.19695102	0.19586125	0.18616994	0.2047496	0.18451957	0.21468358	0.16551176	0.1863376	0.19245273
0.0	0.57270586	0.5788611	0.5753415	0.574065	0.56629324	0.5575989	0.56911606	0.57305425	0.56963444	0.5633558
0.0	0.57175064	0.5780674	0.57444715	0.5738535	0.56679195	0.5579852	0.5696039	0.5758681	0.56955665	0.56160176
0.0	0.5718541	0.5781604	0.57325816	0.57377017	0.56787634	0.5580691	0.56939745	0.5768033	0.5693722	0.5624271
0.0	0.57111037	0.5766403	0.5709268	0.5730295	0.5678052	0.5586295	0.56897897	0.57537466	0.56872135	0.5613575
0.0	0.57205105	0.57898736	0.57396746	0.5760185	0.5696011	0.5602038	0.5708473	0.57577777	0.5717977	0.5634057
0.0	0.5724728	0.5782445	0.5750629	0.5741323	0.56807214	0.55917686	0.5703778	0.5736628	0.5716785	0.5632515
0.0	0.5706962	0.57690907	0.57430995	0.5728742	0.56577194	0.5574672	0.5681567	0.5750763	0.5685304	0.5630652
0.0	0.5727859	0.57691306	0.57437766	0.5747274	0.5662595	0.557425	0.56822395	0.5735047	0.5695151	0.56176287
0.0	0.57194525	0.5761194	0.5733269	0.5739469	0.565464	0.5565355	0.5672099	0.57292354	0.5682079	0.5607049
0.0	0.5725452	0.57656103	0.57456803	0.5734876	0.5655259	0.5578671	0.56918883	0.575421	0.5691416	0.5632147
0.0	0.5692174	0.57638097	0.5728768	0.57366204	0.5661236	0.5566659	0.5686045	0.57547426	0.56828433	0.5614915
0.0	0.5732495	0.5762656	0.5732946	0.57537025	0.56650007	0.5579567	0.5692532	0.57544553	0.56911534	0.5620627
0.0	0.57327634	0.5781117	0.5755416	0.5753805	0.5671292	0.5583753	0.56990993	0.5751437	0.57081264	0.56269747
0.0	0.57302153	0.57715124	0.57431227	0.57384545	0.5663655	0.5571321	0.56971407	0.5741687	0.56945306	0.56323045
0.0	0.5731898	0.5779508	0.57509756	0.5741453	0.56644315	0.557199	0.5697006	0.57385856	0.56971645	0.5631956
0.0	0.5723335	0.57773054	0.57484025	0.57473224	0.56683517	0.5575067	0.5694686	0.5738804	0.5699602	0.56317735
0.0	0.57275397	0.5771303	0.5741584	0.5737953	0.56631225	0.5568212	0.5689919	0.5737491	0.5684891	0.563562
0.0	0.57283473	0.5776172	0.5749962	0.5750222	0.5671982	0.5575815	0.57017833	0.5740759	0.5697247	0.562921
0.0	0.5724629	0.5774467	0.5745109	0.5739445	0.5667074	0.5570797	0.5698301	0.5745125	0.5698787	0.5635836
0.0	0.57245356	0.5775032	0.5746577	0.5745341	0.56657916	0.55731946	0.5702519	0.57440543	0.56929606	0.5641844
0.0	0.5726995	0.5773252	0.574296	0.5741037	0.56647485	0.55729526	0.569384	0.57388437	0.5690911	0.5636224
0.0	0.5732697	0.5769753	0.57423276	0.5735612	0.5664479	0.55757904	0.5694582	0.5743038	0.56953734	0.5635014
0.0	0.57323474	0.57827747	0.5749976	0.57404846	0.5675123	0.55813384	0.5697947	0.57436484	0.5701741	0.563981
0.0	0.20070891	0.19869351	0.19810791	0.16376983	0.17310722	0.17112274	0.22430623	0.19540071	0.1817596	0.1837703
0.0	0.5726734	0.5776011	0.57480717	0.5745701	0.5670241	0.55798626	0.5700366	0.5745425	0.5695524	0.5633729
0.0	0.5726508	0.57683945	0.57387984	0.5737884	0.56628364	0.5565471	0.56978345	0.57441205	0.56905895	0.56275916
0.0	0.5731653	0.57770735	0.5744519	0.5741443	0.56656975	0.5576255	0.56918675	0.5738017	0.5696595	0.5637471
0.0	0.5728018	0.5773896	0.57421035	0.5747521	0.56627405	0.55744565	0.5701485	0.5735387	0.56971973	0.56202245
0.0	0.57237166	0.57727724	0.5752031	0.5744685	0.5659494	0.55731416	0.5693953	0.57476217	0.5696183	0.56380653
0.0	0.57150954	0.5762536	0.57376176	0.57353497	0.5661377	0.55620235	0.56875724	0.57387686	0.5684992	0.5629273
0.0	0.57262963	0.57746774	0.5745605	0.5748829	0.5669377	0.5578136	0.5702582	0.57447714	0.56973636	0.56439805
0.0	0.5730529	0.5773317	0.5745344	0.574429	0.5665362	0.55695534	0.5698859	0.5746378	0.56933475	0.56318575
0.0	0.5718948	0.57661194	0.5738076	0.573346	0.565575	0.5566557	0.56905574	0.5745753	0.5685672	0.56287247
0.0	0.5723631	0.5778896	0.5746515	0.57461697	0.56671053	0.5578337	0.5696022	0.5733465	0.5692084	0.5632163
0.0	0.5729806	0.5778819	0.5750558	0.5750007	0.5667773	0.5581165	0.56985873	0.5741109	0.57026666	0.56355673
0.0	0.5721974	0.5768586	0.5737426	0.5741058	0.5666561	0.55653137	0.5693031	0.57444257	0.5688957	0.56341046
0.0	0.5733587	0.5785806	0.57526696	0.5745603	0.56773746	0.5577715	0.5699306	0.5747455	0.5704799	0.56369716
0.0	0.57205844	0.57690865	0.5743429	0.5736512	0.56602293	0.5565985	0.5687464	0.57369244	0.56894606	0.5628789
0.0	0.57294077	0.5789106	0.57644767	0.5754573	0.5674908	0.55912614	0.57033795	0.5753304	0.57206035	0.5625597
0.0	0.5726645	0.57753867	0.57515484	0.57514554	0.56663567	0.557901	0.56980276	0.57437074	0.57034236	0.56402117
0.0	0.5719413	0.5785119	0.573515	0.57386225	0.5656777	0.5574107	0.5678813	0.57423043	0.5696309	0.56295675
0.0	0.572512	0.5775861	0.57496196	0.5729988	0.5663037	0.5575042	0.5698436	0.57610536	0.56900984	0.56321436
0.0	0.57275164	0.57734716	0.5749623	0.57381797	0.5669214	0.5578664	0.56995493	0.57608426	0.56935877	0.56431913
0.0	0.57160264	0.57696116	0.57405776	0.5717848	0.5655192	0.5566344	0.5692354	0.5761749	0.56757575	0.5625201
0.0	0.572896	0.5785065	0.5751484	0.57396775	0.5671348	0.55832136	0.56974804	0.57471216	0.56978625	0.56368154
0.0	0.57374275	0.57776886	0.5750319	0.57455206	0.56684464	0.55828375	0.57029825	0.575148	0.56941533	0.56307477
0.0	0.5722421	0.5769957	0.57344866	0.57325697	0.5655769	0.5547779	0.5685675	0.57601535	0.5681541	0.5639112
0.0	0.5718732	0.5771976	0.5737352	0.57307893	0.56416905	0.55559635	0.56815064	0.574279	0.56867963	0.56244224
0.0	0.571391	0.5785182	0.5750528	0.57471037	0.56717056	0.5581616	0.56987363	0.5740692	0.5697589	0.5627874
0.0	0.5718317	0.5785066	0.57515895	0.57453245	0.5676061	0.5585967	0.57031965	0.57376516	0.56986016	0.5628448
0.0	0.5718608	0.57769	0.5747658	0.5740395	0.56647265	0.55805624	0.56995136	0.57403713	0.5691695	0.56294465
0.0	0.5718608	0.57769	0.5747658	0.5740395	0.56647265	0.55805624	0.56995136	0.57403713	0.5691695	0.56294465
0.0	0.57176596	0.5763781	0.5738782	0.57349485	0.5662077	0.5567887	0.56955945	0.5737372	0.5682264	0.5629802
0.0	0.57313687	0.57699865	0.5754965	0.5752715	0.56718844	0.55809397	0.5703189	0.57410306	0.57006454	0.5640234
0.0	0.57213944	0.57588905	0.5732129	0.57427	0.5655617	0.55689275	0.5683318	0.5741431	0.56812525	0.5614398
0.0	0.5732366	0.5785056	0.5753527	0.5746267	0.5667476	0.55803895	0.5693803	0.5751251	0.57054466	0.5644797
0.0	0.5742946	0.5770185	0.57529694	0.5736128	0.56667507	0.5565405	0.56944484	0.5756125	0.5691775	0.564001
0.0	0.5725426	0.57763237	0.57483125	0.5733314	0.56648153	0.5566998	0.56855077	0.57506156	0.5687928	0.5625989
0.0	0.574182	0.5787492	0.57534933	0.57508415	0.56724894	0.55809104	0.57089096	0.5765182	0.57108206	0.56430167
0.0	0.5728977	0.5780095	0.57540524	0.57378215	0.5671606	0.55828065	0.5691122	0.57398516	0.57008016	0.5636565
0.0	0.571057	0.5774096	0.57471585	0.57211816	0.5659116	0.5563697	0.5677404	0.574981	0.5683012	0.5623002
0.0	0.5723861	0.57805294	0.5766922	0.57303566	0.5657798	0.55689013	0.57093817	0.57448053	0.56935185	0.56281906
0.0	0.5713434	0.5788354	0.57663834	0.5744173	0.56680804	0.5571304	0.57146615	0.57625735	0.56998944	0.5639022
0.0	0.021860458	0.021730192	0.0218891	0.012848438	0.02478503	0.017583875	0.024915207	0.01887913	0.021776432	0.013132638
0.0	0.5714488	0.57807034	0.5751737	0.57461345	0.56585944	0.5584483	0.5695365	0.5737032	0.5700411	0.5615201
0.0	0.5714488	0.57807034	0.5751737	0.57461345	0.56585944	0.5584483	0.5695365	0.5737032	0.5700411	0.5615201
0.0	0.5746191	0.5793444	0.57392466	0.5746837	0.569462	0.55794525	0.5724866	0.5771468	0.5698565	0.5652427
0.0	0.57138795	0.57745546	0.575516	0.5743168	0.5662332	0.5584313	0.5686427	0.575106	0.5702288	0.56280756
0.0	0.5722022	0.57672197	0.5756361	0.57582587	0.5665821	0.55783695	0.5687258	0.5744106	0.5700831	0.5640157
0.0	0.5722022	0.57672197	0.5756361	0.57582587	0.5665821	0.55783695	0.5687258	0.5744106	0.5700831	0.5640157
0.0	0.5719125	0.57865053	0.5757669	0.5751389	0.56664306	0.55805486	0.5696061	0.57423925	0.57066983	0.56431776
0.0	0.56967044	0.5771106	0.5748204	0.5746736	0.5651836	0.5578627	0.5690292	0.5746139	0.5698053	0.5629063
0.0	0.5704798	0.5780255	0.5765352	0.5756375	0.5661471	0.5582779	0.56913686	0.5746983	0.57052386	0.5639253
0.0	0.5698947	0.5758245	0.57415783	0.57460463	0.56499404	0.55627424	0.56637055	0.57435244	0.5682634	0.5629648
0.0	0.5728081	0.57844865	0.57391447	0.57424057	0.5668526	0.5581032	0.57031864	0.57505643	0.56982094	0.5629789
0.0	0.57223123	0.5782327	0.57516664	0.574504	0.567979	0.5589703	0.5705049	0.5741128	0.5705416	0.56378263
0.0	0.5713279	0.57722265	0.57443935	0.5734722	0.56538117	0.5570853	0.5684011	0.5728832	0.56847006	0.5614625
0.0	0.5721837	0.5747768	0.5744617	0.5734076	0.5653685	0.55573815	0.56880045	0.5738152	0.5670844	0.5620156
0.0	0.57246417	0.57792044	0.57506347	0.5734198	0.56664705	0.5582552	0.56998837	0.57399017	0.5689932	0.5628795
0.0	0.5704007	0.57725716	0.57410604	0.57423097	0.56614256	0.557643	0.56977	0.57327664	0.56929266	0.56191087
0.0	0.57087183	0.5768115	0.5737933	0.5727878	0.5649821	0.5567901	0.56846637	0.5736507	0.5680666	0.56151795
0.0	0.5742282	0.5782598	0.576108	0.57627034	0.56841785	0.5595238	0.57075	0.5737395	0.5712638	0.56384414
0.0	0.572371	0.576235	0.5750179	0.5730203	0.56564856	0.556621	0.56804466	0.5747204	0.5685292	0.5617708
0.0	0.5723208	0.575381	0.57234275	0.5727466	0.5661492	0.5556121	0.5685612	0.57482636	0.56833714	0.56049764
0.0	0.5734141	0.57650036	0.5747296	0.5748978	0.56715924	0.55750614	0.56982005	0.57464767	0.57011986	0.5627831
0.0	0.57383317	0.57812864	0.5753007	0.5746937	0.5673236	0.5579773	0.5696171	0.57456607	0.5713323	0.56383586
0.0	0.572472	0.57699513	0.574775	0.57480407	0.5679431	0.5572505	0.5706169	0.57575107	0.5704088	0.56045246
0.0	0.57365936	0.5778015	0.57262665	0.572443	0.56604856	0.5573066	0.569489	0.57664937	0.5692598	0.562343
0.0	0.024937425	0.02260845	0.024527578	0.016111156	0.027538443	0.016046094	0.024852622	0.017237995	0.020553512	0.018988622
0.0	0.57225657	0.57684517	0.5735438	0.5717603	0.564357	0.55660367	0.568572	0.5740964	0.5688958	0.5620403
0.0	0.5725859	0.5770989	0.57493675	0.57385886	0.56647605	0.5573341	0.569374	0.5757648	0.5693961	0.5631181
0.0	0.5731703	0.57684934	0.5733298	0.5726605	0.56366986	0.5569296	0.56790334	0.5736483	0.56897736	0.56150717
0.0	0.5725906	0.576886	0.5748804	0.5744574	0.5655722	0.55744845	0.5697086	0.57337475	0.56923383	0.56203777
0.0	0.572981	0.57748365	0.5747065	0.5732558	0.56584805	0.557606	0.5694626	0.5741584	0.5698699	0.5621312
0.0	0.5712967	0.57770103	0.57378316	0.5747024	0.56630194	0.55635935	0.56947094	0.5762267	0.56842077	0.5644297
0.0	0.5728723	0.57824636	0.5752178	0.57505345	0.567604	0.55916196	0.57109743	0.57597446	0.5714369	0.5641262
0.0	0.5717414	0.5782247	0.57518715	0.57435524	0.5676188	0.55964917	0.5712364	0.5743553	0.5713263	0.5632887
0.0	0.5735767	0.5770441	0.57419264	0.5731767	0.56448597	0.5576019	0.5681316	0.5735656	0.5693811	0.56166476
0.0	0.57239527	0.57724535	0.57363135	0.57413757	0.56549495	0.55723995	0.5689466	0.57348603	0.56932783	0.561918
0.0	0.5728489	0.57777166	0.5746655	0.5745703	0.56526285	0.55653834	0.5692546	0.5734859	0.5698185	0.56300604
0.0	0.5722654	0.5776296	0.57262826	0.57334286	0.56594557	0.5565022	0.569144	0.57418275	0.5680183	0.56231403
0.0	0.57253224	0.5743808	0.5733804	0.5727668	0.564035	0.5554367	0.56798995	0.57423675	0.566393	0.56187725
0.0	0.5735197	0.5760007	0.5752478	0.5749079	0.566103	0.5574185	0.5695346	0.5743528	0.569149	0.5634723
0.0	0.57282543	0.5789308	0.5755777	0.5748145	0.56656075	0.55822384	0.56902844	0.57384205	0.5700816	0.5637213
0.0	0.57282543	0.5789308	0.5755777	0.5748145	0.56656075	0.55822384	0.56902844	0.57384205	0.5700816	0.5637213
0.0	0.57282543	0.5789308	0.5755777	0.5748145	0.56656075	0.55822384	0.56902844	0.57384205	0.5700816	0.5637213
0.0	0.57199126	0.57576454	0.5741538	0.5722262	0.56400675	0.55560046	0.56817484	0.5750978	0.5668529	0.560837
0.0	0.57199126	0.57576454	0.5741538	0.5722262	0.56400675	0.55560046	0.56817484	0.5750978	0.5668529	0.560837
0.0	0.5737363	0.57720935	0.5770373	0.5748	0.5663346	0.5580365	0.56961817	0.5746226	0.567818	0.56438303
0.0	0.5704615	0.5768798	0.5723781	0.5723496	0.5648342	0.5563183	0.5681011	0.57495505	0.5674076	0.56211925
0.0	0.5736746	0.5767491	0.5725359	0.5738214	0.56423944	0.55682576	0.56882167	0.5727781	0.5684339	0.56136745
0.0	0.571353	0.57790905	0.57355666	0.5733332	0.56638634	0.5572871	0.56893325	0.5753033	0.56822455	0.561525
0.0	0.5720458	0.5777985	0.57518023	0.57465297	0.5670302	0.5584625	0.57024336	0.57388335	0.56960714	0.5634355
0.0	0.57236975	0.576929	0.5739071	0.5729619	0.56664675	0.5570632	0.56969225	0.5744148	0.5683014	0.5626092
0.0	0.57377964	0.5762437	0.57407343	0.57406104	0.5653009	0.55664694	0.5690689	0.5747191	0.5687974	0.5623848
0.0	0.57280165	0.5785179	0.57467383	0.57518077	0.5664572	0.55837995	0.5701537	0.5738618	0.5699441	0.56385505
0.0	0.57226944	0.5758713	0.57333666	0.5734379	0.56539994	0.5563945	0.5684208	0.574678	0.56859314	0.5628038
0.0	0.5723063	0.57691693	0.574159	0.57430464	0.56639606	0.55691946	0.569531	0.57451534	0.56903315	0.56319916
0.0	0.57129246	0.57797444	0.57503724	0.5743102	0.5670496	0.5580219	0.56990093	0.57366085	0.5690417	0.5629806
0.0	0.5715233	0.5777489	0.57457626	0.5735291	0.56678176	0.5579545	0.5698573	0.57482857	0.5689584	0.56307286
0.0	0.5726826	0.57772887	0.5751598	0.5746287	0.5671358	0.5573395	0.56894	0.5744	0.56967354	0.563436
0.0	0.572327	0.5770584	0.57454497	0.5742623	0.56652045	0.55678016	0.570204	0.57447857	0.569101	0.5628059
0.0	0.5718617	0.57985204	0.57486695	0.57516366	0.5661471	0.5576043	0.5708821	0.5741982	0.57003224	0.56239694
0.0	0.57015646	0.5765458	0.57304686	0.5731186	0.56611544	0.55559635	0.56952703	0.5760457	0.5680069	0.56086856
0.0	0.572999	0.5803084	0.5752209	0.57479113	0.56811	0.56038976	0.5698478	0.5750753	0.5716837	0.56337553
0.0	0.5719466	0.57930744	0.5743343	0.5744953	0.5676179	0.5590935	0.5706388	0.57366514	0.57042825	0.5625246
0.0	0.007572589	0.0064926264	0.007485433	0.005414257	0.006287563	0.0044244467	0.01212287	0.009311513	0.007191728	0.007922846
0.0	0.15141718	0.1512855	0.14366984	0.1310047	0.14477214	0.1162365	0.17552198	0.16122827	0.14684272	0.1554775
0.0	0.5732427	0.57773906	0.57528144	0.5738047	0.56540763	0.55666894	0.5695803	0.57522726	0.5692002	0.5637323
0.0	0.57395583	0.579781	0.5753972	0.575979	0.5674811	0.558357	0.57157856	0.5750632	0.5708175	0.5643262
0.0	0.13091427	0.14550203	0.14971861	0.12288791	0.16912386	0.12851992	0.1636194	0.13674982	0.046918456	0.13579465
0.0	0.5706162	0.57649255	0.57287604	0.5720361	0.566697	0.5565219	0.568985	0.5745949	0.5670148	0.5612501
0.0	0.5725799	0.57904327	0.57363045	0.5735044	0.56665164	0.5568561	0.56967455	0.5758634	0.56949306	0.56418335
0.0	0.5718544	0.5758532	0.57369614	0.5725284	0.56445354	0.5568821	0.56744766	0.57342213	0.5688804	0.56129587
0.0	0.57041854	0.5788504	0.57225084	0.5730918	0.566862	0.5590093	0.5695613	0.5770779	0.569746	0.5648986
0.0	0.5708305	0.5761573	0.57277125	0.57414055	0.5659658	0.5566488	0.56942445	0.573166	0.5687938	0.5600242
0.0	0.5714035	0.5754774	0.57310295	0.57296526	0.5653261	0.5567216	0.5687415	0.57398224	0.56876475	0.5609629
0.0	0.57296413	0.5780185	0.5748857	0.57449824	0.5671146	0.55796	0.57079166	0.5736539	0.5708302	0.5621904
0.0	0.57118464	0.57578856	0.5733371	0.5717662	0.56275284	0.55666405	0.5691991	0.57450604	0.56626695	0.5611591
0.0	0.57241225	0.5770773	0.57391053	0.5769513	0.5651731	0.55707175	0.571104	0.5753959	0.56931055	0.5606762
0.0	0.5725443	0.5766311	0.5732978	0.57389486	0.56579274	0.55549043	0.5686886	0.5751681	0.5674666	0.5625731
0.0	0.57010025	0.5786661	0.57292396	0.5732198	0.56593597	0.5558666	0.5680302	0.57485235	0.5679299	0.5626554
0.0	0.57117426	0.5770799	0.5736587	0.5713915	0.5646965	0.5545692	0.56831056	0.5757018	0.56535834	0.56263757
0.0	0.57197356	0.57755363	0.57421756	0.5739299	0.5659949	0.5575421	0.569605	0.5741011	0.5684281	0.5621977
0.0	0.57197356	0.57755363	0.57421756	0.5739299	0.5659949	0.5575421	0.569605	0.5741011	0.5684281	0.5621977
0.0	0.5721606	0.57590026	0.57195765	0.5731111	0.5645349	0.5549875	0.56834656	0.5739612	0.5656286	0.5603646
0.0	0.57126546	0.57748187	0.57459956	0.57378346	0.56622267	0.5586764	0.5706596	0.57576656	0.56904954	0.5629034
0.0	0.1673743	0.15266171	0.17346224	0.13001621	0.16184686	0.1253961	0.159231	0.12146767	0.12814513	0.13348947
0.0	0.21523318	0.2016261	0.22270755	0.17701001	0.21034	0.17080912	0.20651756	0.16813603	0.17536177	0.18001749
0.0	0.21608245	0.20167351	0.222456	0.17695786	0.20983976	0.17028676	0.20676059	0.16838515	0.17506875	0.17979206
0.0	0.572065	0.5776533	0.57512796	0.57393944	0.5665147	0.5582873	0.5700972	0.574999	0.56951344	0.5640812
0.0	0.56936455	0.5784246	0.5734539	0.572182	0.5662635	0.5583826	0.5670813	0.5706757	0.56958497	0.5616228
0.0	0.088297024	0.085050404	0.09687335	0.07047865	0.08398109	0.08174976	0.10589457	0.08322687	0.090682805	0.0921878
0.0	0.08807468	0.08484433	0.09675877	0.0700631	0.08390523	0.08154586	0.105725184	0.08346525	0.090559304	0.092386425
0.0	0.07195251	0.068016104	0.07515882	0.054830313	0.08626986	0.05584461	0.08340819	0.02480355	0.07086903	0.057464864
0.0	0.059372522	0.07115161	0.067843705	0.045818552	0.06645426	0.05071544	0.07956283	0.05609219	0.066261806	0.07172452
0.0	4.180839e-05	9.354212e-05	4.1382056e-05	1.9458204e-05	7.4465424e-05	1.9564766e-05	7.018463e-05	3.4015313e-05	4.9612616e-05	6.105477e-05
0.0	0.5715846	0.57896703	0.5756613	0.5757178	0.5675207	0.5586356	0.57039636	0.57422096	0.5717835	0.5639231
0.0	0.57352287	0.5794368	0.57551044	0.5740377	0.5673712	0.5583989	0.56955165	0.57420915	0.570314	0.5620772
0.0	0.5747906	0.5772291	0.57520896	0.5748129	0.5651239	0.55681056	0.5706052	0.5748123	0.5690318	0.5643498
0.0	0.573966	0.57893854	0.5752458	0.5758366	0.5679507	0.55919224	0.57107276	0.57472545	0.57122064	0.56399214
0.0	0.5721058	0.5784188	0.5753306	0.5733229	0.56566983	0.5579998	0.5692389	0.57463294	0.57006407	0.5621874
0.0	0.5710722	0.5780287	0.5742444	0.5753981	0.56715953	0.5574486	0.5700457	0.57468665	0.5698513	0.5617993
0.0	0.57089955	0.5782566	0.57422704	0.57466227	0.56730926	0.5575564	0.56964606	0.57581025	0.5699941	0.5633069
0.0	0.5711148	0.5782394	0.57448053	0.5746884	0.56734043	0.5572831	0.5702009	0.57552606	0.5697229	0.5633051
0.0	0.5720104	0.5769063	0.5746942	0.5738592	0.56724375	0.55646974	0.5694272	0.5750602	0.5693015	0.56263447
0.0	0.57207483	0.5776761	0.57420224	0.5746734	0.56662285	0.5567353	0.56906635	0.57460165	0.5693942	0.5625005
0.0	0.57167757	0.57783854	0.57385975	0.5741168	0.56742746	0.5570048	0.5694955	0.5756365	0.5691182	0.56417483
0.0	0.5714809	0.57830954	0.5744871	0.5755145	0.56771463	0.55718535	0.56985766	0.57489234	0.56987214	0.5630765
0.0	0.571433	0.5786341	0.574104	0.5750133	0.5678383	0.55751145	0.5702102	0.57526517	0.5701845	0.563033
0.0	0.5721894	0.5787798	0.575242	0.5754324	0.56749773	0.5582466	0.5699167	0.5754903	0.5703234	0.56313354
0.0	0.5719263	0.5781908	0.5748997	0.5748338	0.56730694	0.5577583	0.5697505	0.5755257	0.5701075	0.5635203
0.0	0.57148886	0.57827884	0.5749329	0.57490826	0.56735015	0.5577127	0.57007545	0.5747735	0.56981516	0.5624913
0.0	0.572322	0.57773626	0.5741098	0.57427716	0.56644726	0.5573545	0.56936103	0.5755598	0.569547	0.56269497
0.0	0.5726564	0.5776381	0.5753741	0.5749832	0.5670456	0.55807143	0.56996393	0.5750325	0.57038796	0.5627838
0.0	0.5711913	0.5777503	0.57377464	0.5744135	0.5677644	0.55760425	0.5690893	0.5749624	0.5703264	0.5628156
0.0	0.5707672	0.5776306	0.57436264	0.5746247	0.5680183	0.5576015	0.5698383	0.5757253	0.56967914	0.56285816
0.0	0.57257897	0.5785257	0.5753099	0.57507926	0.567646	0.5577392	0.5700831	0.576129	0.57080686	0.5632209
0.0	0.5716115	0.5776196	0.57396466	0.57454354	0.5663968	0.55770016	0.56974	0.5755654	0.56952107	0.5638669
0.0	0.57105094	0.57704896	0.5738327	0.57450724	0.5668126	0.55752724	0.57003254	0.5758525	0.56890047	0.56237733
0.0	0.5726986	0.5779173	0.57488143	0.5745211	0.56644833	0.5581063	0.5700429	0.57401395	0.56941104	0.5627052
0.0	0.57041836	0.5776692	0.574592	0.57401735	0.56579465	0.55756694	0.56837064	0.57429314	0.568689	0.56305766
0.0	0.0675721	0.05140665	0.059767235	0.047969297	0.06986433	0.049050633	0.07259082	0.04513513	0.054054797	0.049736027
0.0	0.35278025	0.3503918	0.35185868	0.32881272	0.35735372	0.3188023	0.35282418	0.3414272	0.3424816	0.32521003
0.0	0.5708208	0.57787585	0.5737665	0.57421696	0.565579	0.55684745	0.568302	0.57455456	0.56874394	0.5627865
0.0	0.5727671	0.5784994	0.575088	0.5746273	0.56737006	0.559153	0.5707057	0.5737311	0.570339	0.56204283
0.0	0.57127804	0.5773441	0.5731445	0.5742739	0.56604224	0.55626696	0.5692484	0.5736926	0.5684587	0.562723
0.0	0.57267106	0.57813835	0.5746147	0.5742241	0.56582713	0.55752015	0.56938845	0.5728585	0.5693596	0.56215
0.0	0.5739887	0.57884824	0.57614684	0.5738959	0.5661664	0.55844784	0.5705918	0.57423556	0.5703	0.56250364
0.0	0.5727813	0.57827455	0.5747778	0.573981	0.5675782	0.5584056	0.56971073	0.5748559	0.5699375	0.562361
0.0	0.5724271	0.57872987	0.5750198	0.5743518	0.5670949	0.5581035	0.5698051	0.5743498	0.56993383	0.5628602
0.0	0.5731936	0.57886714	0.575065	0.57424754	0.5663057	0.55795574	0.5699578	0.5734075	0.56969357	0.5630771
0.0	0.57350516	0.57954746	0.5759582	0.5745458	0.56628704	0.55835843	0.5708008	0.5741384	0.57033306	0.5632293
0.0	0.57156795	0.57714045	0.57318854	0.5731977	0.56624603	0.5572106	0.5686185	0.572054	0.5682311	0.5603488
0.0	0.5720212	0.57854056	0.57447565	0.57352644	0.56669277	0.55859864	0.57008994	0.5736943	0.5692255	0.561432
0.0	0.57319033	0.57862836	0.5753554	0.57419753	0.56768996	0.55883986	0.5693553	0.5732685	0.57011837	0.56336796
0.0	0.57175624	0.5773742	0.5741548	0.574399	0.5669971	0.55888385	0.56916195	0.5727752	0.56981367	0.562378
0.0	0.57374036	0.5792165	0.5756106	0.57436424	0.5676413	0.5580992	0.5698296	0.57413703	0.57024825	0.56221753
0.0	0.5725974	0.5784577	0.5753038	0.57504565	0.56760997	0.5584586	0.5706056	0.5744889	0.57003295	0.56269354
0.0	0.09418053	0.09864516	0.094784945	0.0722442	0.10094836	0.07782263	0.09472132	0.08115578	0.071628846	0.09773173
0.0	0.5710088	0.5769514	0.57428247	0.5733974	0.5662784	0.55710006	0.56962115	0.5739147	0.5687474	0.5628295
0.0	0.5716004	0.5780256	0.574417	0.5730548	0.56593835	0.5571176	0.56918216	0.5736417	0.5683923	0.562249
0.0	0.5704793	0.574805	0.57269794	0.5708626	0.5648588	0.5553934	0.5670605	0.57338923	0.56671214	0.56220704
0.0	0.5716819	0.57798177	0.575033	0.5741203	0.56657517	0.5586148	0.5699814	0.5740612	0.5694903	0.5631108
0.0	0.57107246	0.5768479	0.5728439	0.5718496	0.56577885	0.55769616	0.5680523	0.5734772	0.56782424	0.56308615
0.0	0.5702362	0.5781185	0.5754419	0.57465154	0.5682249	0.56042147	0.57042146	0.5749572	0.56988776	0.56339335
0.0	0.09953514	0.07483883	0.09601855	0.07262181	0.12453454	0.09302791	0.10927571	0.0802273	0.0881819	0.10565785
0.0	0.5721812	0.5752916	0.5722772	0.57221025	0.56570125	0.5557343	0.5687449	0.57528394	0.56720877	0.56231785
0.0	0.1127526	0.11127607	0.09732512	0.07620042	0.11208167	0.08142035	0.09374427	0.08444945	0.09924042	0.100515
0.0	0.118709825	0.097457424	0.08941859	0.08534507	0.10122923	0.07410718	0.10683999	0.093975805	0.09804358	0.09126051
0.0	0.10210711	0.0881027	0.098237254	0.08254074	0.08983635	0.079451814	0.120289534	0.079246	0.0884632	0.080110826
0.0	0.085650615	0.075518	0.09810152	0.07588085	0.102574825	0.08202086	0.11617299	0.08681531	0.09205535	0.10000807
0.0	0.09642541	0.0777818	0.102789775	0.07383263	0.09990125	0.08249331	0.09738376	0.06581076	0.08982795	0.07882384
0.0	0.09641848	0.077910095	0.10299425	0.07399424	0.10001145	0.08257444	0.097426124	0.065634824	0.08975838	0.07860673
0.0	0.08574471	0.105614126	0.08430577	0.08502423	0.019355047	0.076944984	0.11919453	0.09978942	0.092626624	0.08310145
0.0	0.08405328	0.09048819	0.091802	0.08190629	0.08305543	0.06343932	0.10475427	0.08241079	0.08648536	0.09715332
0.0	0.5729746	0.57625115	0.5735385	0.5733389	0.5664492	0.5567844	0.56945133	0.57539266	0.56871647	0.56305265
0.0	0.5743754	0.576356	0.57382184	0.57414544	0.5656146	0.55548465	0.5699479	0.5760266	0.5683722	0.5627454
0.0	0.5732598	0.576049	0.573785	0.57385445	0.56562656	0.55539423	0.56914103	0.575334	0.5684012	0.5621511
0.0	0.5735961	0.57796633	0.5755628	0.5744884	0.5660892	0.5582379	0.5706775	0.5762642	0.5699365	0.5631154
0.0	0.5731137	0.5771723	0.574036	0.5735071	0.566285	0.55695754	0.5698478	0.57555217	0.5693865	0.56267095
0.0	0.57279205	0.57689667	0.5747279	0.57441694	0.56656104	0.55622745	0.5700065	0.57552475	0.56837016	0.5630883
0.0	0.5742223	0.57734966	0.57425797	0.5744906	0.56607205	0.55589646	0.56934243	0.5750524	0.5688127	0.56237775
0.0	0.57167536	0.57658964	0.57469106	0.57412595	0.56657296	0.5561371	0.5691997	0.5748319	0.56839925	0.5624941
0.0	0.5731066	0.57704276	0.57422113	0.5741996	0.566084	0.5558061	0.5685354	0.57435936	0.56884176	0.5617834
0.0	0.5713263	0.57747346	0.5747697	0.57371086	0.56652766	0.55780476	0.57021177	0.57484907	0.56916296	0.5638207
0.0	0.5718326	0.57696754	0.5739502	0.57359004	0.5663266	0.5571829	0.56996435	0.5744764	0.56855375	0.5637252
0.0	0.572961	0.57739013	0.5750016	0.57459134	0.566707	0.5582893	0.57030356	0.57544976	0.56920207	0.5626308
0.0	0.5737037	0.5764478	0.57425827	0.57286656	0.56570566	0.5562578	0.5693285	0.57524854	0.56842685	0.56234866
0.0	0.5733677	0.57700336	0.5757731	0.57354796	0.56693006	0.5580186	0.57019657	0.57588214	0.5690206	0.5635217
0.0	0.57358223	0.577859	0.57472885	0.5739011	0.5674671	0.5576447	0.5705678	0.57536423	0.5697703	0.56253517
0.0	0.57275593	0.57779735	0.57513416	0.57404864	0.5668822	0.55757916	0.5701214	0.57430565	0.5700517	0.56311005
0.0	0.57423764	0.5770436	0.575162	0.5736642	0.56686157	0.55683625	0.5697448	0.57475185	0.5688436	0.56250536
0.0	0.5728762	0.5773913	0.57447773	0.5746591	0.5668323	0.55753005	0.5703902	0.5748222	0.5681689	0.5638831
0.0	0.5721484	0.5767076	0.5734711	0.57400346	0.5659265	0.556461	0.5694097	0.575436	0.5676052	0.5639951
0.0	0.57345426	0.5765797	0.5750098	0.5729348	0.56627166	0.5565559	0.56947845	0.57533765	0.5683691	0.5625719
0.0	0.5727252	0.57665277	0.57410926	0.5735382	0.56615466	0.5569598	0.569176	0.57564527	0.56816244	0.5643608
0.0	0.5716964	0.5759863	0.57271504	0.57333416	0.5653487	0.55546325	0.56901973	0.5738992	0.5670938	0.5632323
0.0	0.5735841	0.57792413	0.5750057	0.5741286	0.5669158	0.55753285	0.56930166	0.5745873	0.56907505	0.5628814
0.0	0.5719341	0.5766912	0.57359385	0.57377833	0.56621534	0.55630827	0.5703983	0.5744782	0.5681568	0.563883
0.0	0.5738215	0.5786282	0.57588327	0.5745727	0.5677817	0.5583771	0.57068	0.575166	0.5701369	0.56353223
0.0	0.5721488	0.5769348	0.5743995	0.5754891	0.56582415	0.5573376	0.57052433	0.57446516	0.5689362	0.5628741
0.0	0.5730774	0.5778582	0.5753539	0.575203	0.5666766	0.5580852	0.57001674	0.57508045	0.5694842	0.5626197
0.0	0.57348716	0.57684106	0.5742758	0.57320094	0.5657563	0.556738	0.56913644	0.5750097	0.5680548	0.56275976
0.0	0.57340217	0.57757664	0.5754701	0.5748048	0.5665363	0.558126	0.57034755	0.5749821	0.5697945	0.5626052
0.0	0.5726538	0.57642573	0.57355726	0.5734928	0.5654661	0.55659366	0.56933796	0.57570016	0.56852794	0.56183684
0.0	0.57180256	0.57706386	0.57403874	0.5735179	0.5658158	0.55623084	0.5700347	0.5751488	0.56773496	0.5629804
0.0	0.5723757	0.576904	0.5746258	0.5744568	0.5662099	0.555779	0.5686551	0.57469934	0.5679417	0.5617836
0.0	0.5728134	0.5769224	0.57423013	0.57310236	0.56607014	0.55599225	0.56822044	0.57334876	0.56802416	0.5623939
0.0	0.57319444	0.57526207	0.5738423	0.57190675	0.5650363	0.5555084	0.56721437	0.57442164	0.5672689	0.5607663
0.0	0.5723829	0.5773783	0.57440734	0.57325864	0.56713307	0.55781674	0.56928754	0.5748411	0.56920475	0.5622609
0.0	0.5715228	0.5762226	0.5743141	0.5736264	0.5651488	0.5562127	0.56891835	0.57570815	0.5675758	0.561452
0.0	0.5738647	0.5759738	0.5730808	0.57313436	0.5656927	0.5560859	0.5684711	0.57533836	0.5680464	0.5619505
0.0	0.57303065	0.57569194	0.57330436	0.5734003	0.56571156	0.5562301	0.56880325	0.5756042	0.56737274	0.5626485
0.0	0.09352258	0.097678386	0.092361055	0.08419663	0.11015605	0.07845456	0.10769495	0.062068526	0.08800203	0.104208075
0.0	0.11827775	0.09753702	0.08954887	0.085087866	0.10127066	0.07430736	0.1062959	0.09416387	0.09825812	0.09185785
0.0	0.11858436	0.0977506	0.0896457	0.08543794	0.10175538	0.074222066	0.10650254	0.094110034	0.09830686	0.09200836
0.0	0.11316766	0.1117442	0.09768619	0.076734595	0.11315662	0.0817167	0.09476598	0.085179515	0.09999789	0.10108269
0.0	0.11330067	0.11149143	0.09796857	0.076525725	0.11256784	0.08189865	0.09443928	0.08494006	0.09977316	0.10115479
0.0	0.11896526	0.10403696	0.106394514	0.043083504	0.019526819	0.076965235	0.106889725	0.08286459	0.08602839	0.10611392
0.0	0.101749666	0.10750871	0.090089284	0.08026119	0.11431033	0.07457871	0.10733276	0.115042396	0.08943802	0.10844491
0.0	0.101230964	0.10820635	0.090164416	0.08060482	0.114979066	0.0747776	0.10734167	0.11434439	0.08981848	0.1082116
0.0	0.10144579	0.10761075	0.090023145	0.080041826	0.11473034	0.074769974	0.10712951	0.11429224	0.08951593	0.10801682
0.0	0.11861375	0.09713032	0.0897023	0.08540857	0.10135736	0.073953874	0.106561884	0.094717585	0.09791982	0.09201365
0.0	0.11898732	0.09715903	0.08957268	0.08547636	0.101603895	0.074125886	0.106923684	0.09436596	0.098173454	0.091231085
0.0	0.11868274	0.096882865	0.0896029	0.0850993	0.10151479	0.07424143	0.10646404	0.094566695	0.09794624	0.09171032
0.0	0.11680499	0.08969198	0.08369953	0.08263983	0.106201805	0.06054225	0.11025696	0.08999209	0.09699283	0.09702098
0.0	0.117045894	0.08971632	0.08377716	0.082424216	0.106320865	0.060459685	0.11048596	0.0899853	0.096977524	0.09716595
0.0	0.11718207	0.08958505	0.08409561	0.082693726	0.10644375	0.060477864	0.11048315	0.08997287	0.09722437	0.09726882
0.0	0.11670069	0.08949082	0.08404168	0.08272241	0.10641152	0.060491897	0.11036973	0.08977105	0.09714238	0.096775025
0.0	0.116499744	0.08904907	0.08333759	0.0821694	0.10603888	0.060364604	0.10995836	0.089640915	0.096712224	0.09690846
0.0	0.1173907	0.08962058	0.084033765	0.08266906	0.10630854	0.06060289	0.11046235	0.090181686	0.09737594	0.09710563
0.0	0.1171151	0.08936684	0.08356943	0.082496434	0.106247894	0.060342994	0.11034115	0.08982949	0.09706498	0.09682828
0.0	0.09277995	0.09714904	0.09575102	0.08648311	0.100351244	0.0841455	0.120235875	0.09468158	0.10579105	0.09686844
0.0	0.09284325	0.09758338	0.095559336	0.08624314	0.10034587	0.08391964	0.12014403	0.09455957	0.10567671	0.09707261
0.0	0.092803374	0.09719135	0.09539044	0.0861995	0.10000824	0.08400938	0.12024871	0.09473381	0.10584724	0.09651785
0.0	0.0923949	0.09687959	0.095198765	0.08622627	0.10003691	0.08371487	0.119814634	0.094251804	0.10558323	0.09616076
0.0	0.092398286	0.09675001	0.09513303	0.08616959	0.099902496	0.08370953	0.11984521	0.09431451	0.10537187	0.09667988
0.0	0.09287461	0.09687865	0.09498652	0.086463	0.09999189	0.08352731	0.11990516	0.09464769	0.105733186	0.09661249
0.0	0.092979886	0.096678495	0.095009774	0.08570924	0.09968193	0.0834084	0.11947022	0.0943943	0.10545604	0.09615512
0.0	0.09320937	0.09735337	0.092355184	0.08439403	0.11011073	0.07822692	0.10800272	0.06211444	0.087542966	0.10395314
0.0	0.09295013	0.09760592	0.09241245	0.08373949	0.1102181	0.078245275	0.10784498	0.061884496	0.08767839	0.104172066
0.0	0.093250975	0.09777312	0.09310089	0.0841056	0.11039437	0.078430325	0.10816901	0.062396016	0.08782778	0.104507044
0.0	0.093117304	0.09736027	0.0924935	0.0841302	0.11003757	0.07814818	0.1078833	0.062178124	0.087687835	0.104004875
0.0	0.09294197	0.09725911	0.09256456	0.08437006	0.11012213	0.07834132	0.10800461	0.062132623	0.08776476	0.10405543
0.0	0.09354639	0.097058564	0.092419215	0.08416763	0.1097292	0.07817237	0.10775486	0.0624835	0.08765163	0.10421401
0.0	0.09318348	0.09706433	0.0923998	0.08384117	0.10978535	0.07818632	0.10758684	0.06219864	0.08770481	0.103749245
0.0	0.09328362	0.096884824	0.092171	0.083614044	0.109801464	0.07781856	0.10773485	0.062113263	0.08716167	0.10376986
0.0	0.10229702	0.08767784	0.098307066	0.082557105	0.089753844	0.07938847	0.120438635	0.07976632	0.08824386	0.08015285
0.0	0.07289444	0.10502316	0.090739936	0.07942315	0.10522194	0.083811775	0.110265926	0.08606264	0.092224166	0.083781995
0.0	0.073007196	0.10528182	0.09089181	0.0790358	0.10583827	0.08393525	0.11005839	0.08627037	0.092308745	0.084286064
0.0	0.07287575	0.10511795	0.09110891	0.07946945	0.10524259	0.08381881	0.110305615	0.08662788	0.0923002	0.084285215
0.0	0.07294215	0.10476438	0.09091317	0.07910723	0.1049777	0.08345875	0.109939694	0.086390935	0.09211677	0.083872706
0.0	0.072990015	0.10456692	0.09060993	0.079187065	0.105109304	0.08361354	0.11027731	0.086114414	0.09211906	0.08406114
0.0	0.0735537	0.10506742	0.09102095	0.079401016	0.10515502	0.083837375	0.11024948	0.086808294	0.09241396	0.08431436
0.0	0.073242255	0.10495525	0.090726204	0.079062104	0.104841486	0.08371919	0.110170126	0.08634586	0.092330076	0.083815515
0.0	0.118458524	0.09715627	0.08950241	0.085302286	0.101282775	0.073946886	0.10648946	0.094253555	0.09755614	0.09179671
0.0	0.11864191	0.09735502	0.089822665	0.08502913	0.10178667	0.07406184	0.10668996	0.094686024	0.097806185	0.09194866
0.0	0.11839012	0.096940495	0.08963802	0.08499632	0.101246625	0.074043825	0.10640929	0.09464638	0.09774313	0.09182265
0.0	0.118432045	0.09671756	0.08939517	0.08500209	0.10104651	0.073784985	0.106308766	0.094469175	0.09748186	0.09130218
0.0	0.11835708	0.09687925	0.089471325	0.08529758	0.10123756	0.07404532	0.10703918	0.09423493	0.09763566	0.09144615
0.0	0.118549846	0.09719823	0.08970491	0.084925346	0.10152131	0.07394855	0.106503345	0.094610505	0.09766475	0.091388285
0.0	0.112626545	0.11114312	0.09760684	0.07644802	0.1123969	0.08155297	0.09442786	0.08517362	0.099158995	0.10126656
0.0	0.112933986	0.11201666	0.0979169	0.0766108	0.112981685	0.08200624	0.09442091	0.0847517	0.099700786	0.10155333
0.0	0.11277966	0.11172094	0.09792916	0.076422155	0.11290835	0.081838146	0.09427733	0.08552001	0.099684305	0.101165906
0.0	0.1129684	0.11138193	0.0977139	0.07665442	0.11224563	0.081449345	0.09433282	0.08502924	0.09939923	0.10082314
0.0	0.11291223	0.11139586	0.09776689	0.07656895	0.11236023	0.08170754	0.09454442	0.08493323	0.099488646	0.10123988
0.0	0.112883285	0.11107449	0.09746875	0.0765213	0.1121701	0.08140423	0.09430353	0.085486814	0.099477835	0.101245865
0.0	0.11268914	0.111268446	0.097485654	0.07620208	0.1122347	0.08151226	0.09423125	0.085225835	0.09916525	0.10084118
0.0	0.11873025	0.104101874	0.10622723	0.043244205	0.019522903	0.07688195	0.10726398	0.08308657	0.08601759	0.10586191
0.0	0.11905535	0.10448943	0.106275454	0.042843904	0.019622523	0.07705146	0.10689746	0.082954116	0.08621891	0.10638944
0.0	0.118902884	0.10418791	0.10648388	0.04308894	0.019518385	0.076851696	0.107045904	0.083370835	0.08604484	0.10606824
0.0	0.11864117	0.103852764	0.106349364	0.042975854	0.019481216	0.076637864	0.10663675	0.08289145	0.08589646	0.105650365
0.0	0.118559994	0.10394706	0.106177524	0.043108735	0.01948702	0.07678468	0.10700702	0.082857884	0.08577931	0.106202714
0.0	0.119523406	0.104064815	0.106203325	0.04315112	0.019512419	0.07703559	0.1072128	0.083465554	0.086056285	0.10642677
0.0	0.11909622	0.10380391	0.1057855	0.042802263	0.01948343	0.07668718	0.10682937	0.08310855	0.08588031	0.1059779
0.0	0.32240662	0.33426052	0.3300377	0.31341276	0.34084797	0.31135878	0.33602166	0.31690645	0.31304237	0.29972085
0.0	0.20163538	0.20171304	0.1927074	0.1653067	0.1965401	0.16944328	0.19323951	0.17084652	0.18408023	0.18172377
0.0	0.5716421	0.5768466	0.5747719	0.5741946	0.56525916	0.55636466	0.56959975	0.5741241	0.5690928	0.56300324
0.0	0.5707039	0.5777008	0.5748131	0.57367533	0.56648314	0.55699295	0.5690362	0.5731419	0.5682127	0.561436
0.0	0.57067126	0.57720786	0.5737881	0.57269746	0.5654945	0.5566272	0.5692191	0.5736726	0.56942	0.56167793
0.0	0.57112825	0.5786772	0.5750714	0.5735085	0.5663025	0.5576586	0.56928277	0.5726856	0.5698727	0.5627929
0.0	0.57147574	0.5785071	0.5749293	0.57408756	0.5682522	0.5614477	0.56915855	0.57209975	0.5706153	0.56315964
0.0	0.56820416	0.5757086	0.573124	0.57366246	0.56484157	0.55561423	0.5687258	0.57457	0.5667974	0.56037766
0.0	0.5715764	0.57669175	0.57437325	0.57193124	0.5654799	0.5568353	0.5689687	0.5742901	0.5691111	0.56244355
0.0	0.57295626	0.575582	0.5725757	0.57223064	0.56562227	0.5573626	0.56829196	0.5736714	0.5688534	0.5623453
0.0	0.57120186	0.57769674	0.5737154	0.5747945	0.56646127	0.55818975	0.57039946	0.5737376	0.56914943	0.56126046
0.0	0.5734351	0.5779844	0.5769104	0.5748095	0.56774795	0.558467	0.5700927	0.5735125	0.57038325	0.5651072
0.0	0.5731623	0.58038515	0.5789496	0.5756185	0.5675022	0.5599463	0.5717485	0.5753991	0.5715785	0.56298566
0.0	0.57227284	0.5804973	0.57754594	0.5757022	0.5688455	0.5609506	0.57216156	0.57566	0.57150394	0.56390226
0.0	0.5725145	0.5780985	0.57514703	0.5727269	0.5665214	0.55704594	0.5691178	0.5747405	0.5682183	0.5634551
0.0	0.5705513	0.5784939	0.5717263	0.5742722	0.5695083	0.5573393	0.57131565	0.57520455	0.56928414	0.56367487
0.0	0.5718315	0.57813764	0.5742061	0.5733063	0.5662735	0.5575364	0.5693043	0.5740707	0.56890553	0.5637217
0.0	0.5709032	0.57581425	0.57215536	0.5722945	0.5647997	0.55635005	0.5681376	0.5725017	0.56739885	0.56252944
0.0	0.5715485	0.57761323	0.5744689	0.5736929	0.5657646	0.5578475	0.56982756	0.57426655	0.5689773	0.563183
0.0	0.5714022	0.5778137	0.57455504	0.5740932	0.56621593	0.5579039	0.5695813	0.5745086	0.5692425	0.56343913
0.0	0.5723993	0.578458	0.57365733	0.57266784	0.56732136	0.5572791	0.56896245	0.575766	0.5690655	0.5621795
0.0	0.57284653	0.57742745	0.5749235	0.57356197	0.5674161	0.5558785	0.5688337	0.57663316	0.5684982	0.56236935
0.0	0.571068	0.5766525	0.57281697	0.5738934	0.5658609	0.5570871	0.56896365	0.57417524	0.5690387	0.5610924
0.0	0.57269526	0.57698387	0.5734682	0.57352084	0.5659603	0.5556717	0.56829	0.57668304	0.5681592	0.56157637
0.0	0.5727842	0.5768866	0.5742475	0.5736607	0.56670946	0.5573614	0.56906784	0.57601297	0.57069284	0.5615872
0.0	0.5724986	0.5796281	0.57585996	0.5763118	0.5686599	0.55971795	0.571514	0.57497215	0.57242244	0.56316656
0.0	0.57169783	0.5791686	0.5747797	0.57512677	0.56650656	0.55868673	0.57062465	0.5757871	0.57018065	0.56388324
0.0	0.5729756	0.57928073	0.57574415	0.5770409	0.56881905	0.5593144	0.5718734	0.5746041	0.5722923	0.5634037
0.0	0.57134145	0.57707345	0.5745259	0.57349205	0.566521	0.5577125	0.569212	0.5745169	0.56935316	0.56232756
0.0	0.1631687	0.16199541	0.15679048	0.12718703	0.13434812	0.13189393	0.15023181	0.13992059	0.09689425	0.16185018
0.0	0.5723622	0.5797391	0.575605	0.57571864	0.5682473	0.5599941	0.57166606	0.5747897	0.5713515	0.56269693
0.0	0.5721213	0.5778591	0.57487375	0.5741396	0.5668672	0.5575816	0.56983644	0.5750037	0.56950593	0.5630435
0.0	0.5716682	0.5794915	0.57500714	0.5749222	0.5677105	0.5590725	0.57129675	0.5750466	0.5699564	0.5619503
0.0	0.57218724	0.5771071	0.5759358	0.57371044	0.5661055	0.55826783	0.56924546	0.5744929	0.5696699	0.5628513
0.0	0.57144713	0.5768019	0.5742333	0.5734182	0.5662321	0.5579909	0.56815743	0.5725163	0.5696284	0.56168205
0.0	0.5717937	0.5759063	0.5739222	0.5736835	0.5650453	0.5574955	0.5679979	0.57405406	0.56870466	0.5620087
0.0	0.57137823	0.5773063	0.5748436	0.57349646	0.5662306	0.5579066	0.56867194	0.57517016	0.5693071	0.5634309
0.0	0.5718972	0.5776965	0.57460856	0.57358587	0.56635386	0.5578808	0.568837	0.57509923	0.5690828	0.56345457
0.0	0.5710481	0.57873976	0.57573664	0.57270616	0.5655371	0.55741155	0.56886595	0.57407606	0.56907845	0.56291693
0.0	0.5718571	0.5779189	0.57444847	0.57480925	0.56691045	0.5581852	0.5707805	0.5744864	0.56978476	0.5637691
0.0	0.5722146	0.57850784	0.5751998	0.57479495	0.5671052	0.5586347	0.570206	0.5744046	0.57010275	0.56296355
0.0	0.57392097	0.58006215	0.5762445	0.5741205	0.5688617	0.5596391	0.57097465	0.57652664	0.570713	0.56344354
0.0	0.57300407	0.57924104	0.5753974	0.57613814	0.56842077	0.5588137	0.5704508	0.5750233	0.57149225	0.56304634
0.0	0.5731056	0.57991034	0.575356	0.575334	0.56763107	0.5587319	0.57083714	0.5737612	0.57091373	0.56334424
0.0	0.5715714	0.57679194	0.57315093	0.57428104	0.5656331	0.5565856	0.56882054	0.5726472	0.56807756	0.5619321
0.0	0.57381827	0.5777673	0.57270914	0.5745328	0.56735325	0.5555645	0.5688584	0.57359457	0.56916666	0.56335664
0.0	0.57171166	0.57814807	0.57362956	0.5736353	0.56598055	0.55680937	0.56972206	0.5736293	0.5686901	0.5613875
0.0	0.57162356	0.57814455	0.5742382	0.5743308	0.5672284	0.5582908	0.5705888	0.57433563	0.56928444	0.56323165
0.0	0.5724916	0.5784737	0.5753356	0.5746608	0.5680298	0.5589493	0.5706327	0.57429564	0.5700423	0.5632017
0.0	0.57315195	0.5788511	0.5767256	0.57459074	0.57072526	0.56000185	0.5727451	0.5736586	0.56958205	0.5631621
0.0	0.5716973	0.5783375	0.57472724	0.574786	0.5676956	0.5583991	0.5701368	0.57366264	0.5698098	0.5629158
0.0	0.5718594	0.5781105	0.57451427	0.57437706	0.56696254	0.55842346	0.57057446	0.5744904	0.56958246	0.5632416
0.0	0.57131493	0.5782382	0.57570076	0.575214	0.56849504	0.55860686	0.57095325	0.57206124	0.5699605	0.5622009
0.0	0.5718028	0.57825744	0.57442504	0.574506	0.5672734	0.5583466	0.5710462	0.5749026	0.5695055	0.56409657
0.0	0.570655	0.5781088	0.5750348	0.57325506	0.5672208	0.5592995	0.5695043	0.5724855	0.5724695	0.5635785
0.0	0.57197195	0.5779609	0.5744666	0.5727704	0.56671524	0.558804	0.57037926	0.5728394	0.5704827	0.5623834
0.0	0.5722007	0.57842153	0.57514906	0.57463956	0.56713676	0.55858415	0.57068485	0.57440037	0.569536	0.56329376
0.0	0.5729553	0.57893914	0.57522	0.5755947	0.56853133	0.55863684	0.572126	0.5750083	0.5695093	0.5642018
0.0	0.57010525	0.57687294	0.5746094	0.5744619	0.56610036	0.55757916	0.5706623	0.5762817	0.56899947	0.56326365
[truncated: 18,642 more rows]
