# Supplementary material for: Teasing out missing reactions in genome-scale metabolic networks through hypergraph learning
Source: Nat Commun. 2023 Apr 25;14:2375. doi: 10.1038/s41467-023-38110-7 (PMC10130184; doi:10.1038/s41467-023-38110-7)
Supplement: Supplementary file 4 — Source Data [file 41467_2023_38110_MOESM4_ESM.zip › Source Data/Figure 2/j-m/iYS1720_cheshire.csv]

	0	0.1	0.1.1	0.1.1.1	0.1.1.1.1	0.1.1.1.1.1	0.1.1.1.1.1.1	0.1.1.1.1.1.1.1	0.1.1.1.1.1.1.1.1	0
1.0	0.011092086	0.9999298	0.9914744	0.9928012	0.94336826	0.99933136	0.95921737	0.9748214	0.999889	0.86007833
1.0	0.9988165	0.98003983	0.99973744	0.97991484	0.99514246	0.9925742	0.9960963	0.9705724	0.5106634	0.02397604
1.0	0.9856397	0.9994748	0.9995078	0.99310327	0.9968901	0.7846984	0.60937655	0.99969625	0.9801775	0.65592563
1.0	0.88710606	0.9979532	0.9798007	0.9949627	0.99970144	0.99926287	0.99979824	0.9938386	0.302188	0.97290075
1.0	0.90149254	0.9866267	0.18542212	0.98944366	0.99514246	0.981296	0.99490213	0.9910556	0.5102247	0.98828715
1.0	0.04464356	0.9946749	0.9931329	0.20168638	0.98609793	0.9993468	0.67741406	0.9724389	0.99290836	0.9999403
1.0	0.9993363	0.0013264094	0.019632429	0.35001987	0.99514246	0.9993542	0.016314328	0.9812229	0.9980282	0.7558851
1.0	0.70740545	0.94632435	0.9994134	0.9691441	0.99858284	0.09632131	0.99919444	0.9522066	0.015256664	0.9969181
1.0	0.99425113	0.5642043	0.9996146	0.40148076	0.9987459	0.992493	0.99483985	0.999754	0.25887462	0.9703387
1.0	0.74983424	0.9941099	0.99716514	0.98249316	0.8125419	0.9279551	0.9999436	0.37828025	0.9987608	0.9771449
1.0	0.9990706	0.9999331	0.978919	0.99979526	0.999718	0.9999132	0.99812907	0.99965143	0.99685836	0.9973333
1.0	0.9989512	0.99945253	0.94718474	0.95903015	0.9977931	0.9989213	0.9995857	0.99389184	0.8779534	0.33366963
1.0	0.99985766	0.9999465	0.9995241	0.0013357449	0.9996656	0.13640441	0.99992263	0.99977595	0.99981123	0.9760088
1.0	0.99631715	0.98478186	0.9559367	0.9776694	0.8207526	0.99900335	0.99123365	0.99793315	0.99549544	0.99839395
1.0	0.9755848	0.9996532	0.9999689	0.88136107	0.99917716	0.97124743	0.9984774	0.9999925	0.9953151	0.99851364
1.0	0.9947744	0.9993812	0.9946827	0.17029485	0.57148135	0.8116754	0.9984534	0.83810323	0.58097744	0.9882081
1.0	0.51397365	0.99994576	0.9986474	0.9587269	0.9998747	0.99883276	0.999887	0.99085593	0.9488969	0.9936149
1.0	0.957897	0.9978254	0.944025	0.9851431	0.99894756	0.9885493	0.43287998	0.9929396	0.0057487856	0.9714534
1.0	0.99925023	0.997743	0.00095066254	0.99792457	0.9981353	0.9992668	0.9796398	0.98496455	0.9995937	0.9987387
1.0	0.9793418	0.78421676	0.9996686	0.08614982	0.99605393	0.9987896	0.52480763	0.9998312	0.9999006	0.42711976
1.0	0.77396345	0.9986405	0.97876966	0.9994006	0.9785653	0.99993	0.9992773	0.9999578	0.44204772	0.99985147
1.0	0.96889156	0.99988234	0.990249	0.99149644	0.99514246	0.9995221	0.99206245	0.9997671	0.9965217	0.29584923
1.0	0.9999192	0.70185065	0.0041953414	0.9755372	0.6637812	0.9890754	0.9979588	0.96803534	0.8750124	0.99590766
1.0	0.99554247	0.9999213	0.9980275	0.9917251	0.9897434	0.08496004	0.090814866	0.31655633	0.5288223	0.76271814
1.0	0.99998283	0.9998011	0.8432192	0.9086566	0.9988164	0.9914669	0.95283824	0.98496455	0.9997389	0.9996655
1.0	0.99915373	0.9997197	0.99780744	0.8951188	0.9997391	0.742748	0.99998057	0.99580646	0.99543977	0.9982609
1.0	0.89987135	0.9994517	0.6372617	0.77423435	0.8726293	0.9994816	0.8750293	0.9990748	0.9953572	0.9986958
1.0	0.9978638	0.99969697	0.9429117	0.9844749	0.99944395	0.9981768	0.99882334	0.692248	0.16944022	0.029401535
1.0	0.9978042	0.64013773	0.5767667	0.99871147	0.65835357	0.1228763	0.99677867	0.99963534	0.999655	0.9209262
1.0	0.99897003	0.035458867	0.88243735	0.99699956	0.93296754	0.998681	0.99988616	0.50438595	0.9955664	0.051454343
1.0	0.09394554	0.9979613	0.9789483	0.99158585	0.012375978	0.99013686	0.0012975945	0.9979717	0.17455547	0.47457454
1.0	0.99984574	0.993614	0.99808335	0.9813277	0.9942615	0.9681635	0.99992514	0.997789	0.94016016	0.99513596
1.0	0.9974165	0.99399287	0.52971625	0.9913629	0.9985531	0.055791736	0.99929595	0.011516799	0.9978542	0.6405534
1.0	0.9990196	0.99213296	0.99963903	0.9987503	0.9901288	0.99924767	0.8164122	0.7511898	0.9891912	0.99854845
1.0	0.98320955	0.99990356	0.99947494	0.9928081	0.9763253	0.99058366	0.9997445	0.9996018	0.9345006	0.8881221
1.0	0.99986804	0.23351121	0.99750406	0.9878584	0.9997614	0.9970886	0.99945956	0.99766374	0.9857722	0.9826429
1.0	0.9924555	0.9989153	0.99905556	0.9983754	0.99970907	0.99785453	0.9988136	0.08475231	0.9892926	0.99195415
1.0	0.6169628	0.9978225	0.002528783	0.9922381	0.9999944	0.94561344	0.99956995	0.999554	0.9948837	0.36635697
1.0	0.99866927	0.7903448	0.88820237	0.45090055	0.9985833	0.0033563278	0.9959268	0.9287696	0.84535044	0.08133982
1.0	0.9936422	0.9961034	0.84098613	0.30804226	0.92460525	0.0053345044	0.9999269	0.9845658	0.996561	0.9960614
1.0	0.9998281	0.97766715	0.99979943	0.9771614	0.99768734	0.3546965	0.27352908	0.99646795	0.01342516	0.15390798
1.0	0.9995577	0.8750381	0.999342	0.9971866	0.934514	0.99942553	0.96948326	0.6540598	0.66868305	0.9933508
1.0	0.834378	0.9999926	0.40589958	0.9995939	0.9986111	0.978118	0.96948326	0.99249566	0.80811805	0.86210006
1.0	0.6559445	0.57011443	0.99805534	0.9269771	0.99972063	0.9992699	0.9997758	0.06128859	0.048726145	0.0021800168
1.0	0.99790204	0.99989724	0.9931282	0.9910705	0.9998097	0.9942416	0.99959046	0.99752885	0.87001157	0.9994898
1.0	0.15630874	0.1208179	0.9985977	0.97450036	0.54473174	0.9976532	0.9993405	0.99682534	0.9989754	0.9738265
1.0	0.9996816	0.9987103	0.42746875	0.9995152	0.9858273	0.9912702	0.99928695	0.15135072	0.22726057	0.9908202
1.0	0.9965354	0.9959699	0.99230415	0.99152535	0.8644208	0.99057835	0.99968946	0.99518484	0.9956684	0.99571747
1.0	0.9999473	0.9933088	0.99335504	0.98968875	0.99941266	0.9928404	0.9981352	0.97529817	0.9512208	0.9753994
1.0	0.99997187	0.9998542	0.30649814	0.70063144	0.96432185	0.9976532	0.99985576	0.99958533	0.8104504	0.998211
1.0	0.99991775	0.999337	0.9871295	0.9992161	0.9990953	0.8204511	0.9968148	0.9974202	0.987611	0.24962108
1.0	0.9896088	0.99976367	0.97376585	0.48789552	0.9984382	0.9645473	0.14901012	0.99355	0.9802168	0.0021818236
1.0	0.9977323	0.99955195	0.9973717	0.98066026	0.99674714	0.95186305	0.9530724	0.9953205	0.9995838	0.9949881
1.0	0.70272225	0.010605685	0.030897373	0.063182004	0.9997969	0.26030406	0.00013811744	0.9997298	0.95497376	0.38393885
1.0	0.99956995	0.9985838	0.0001616586	0.8953834	0.99949574	0.9983688	0.99983525	0.98146373	0.9859313	0.9757177
1.0	0.99987173	0.99969923	0.9990464	0.9964898	0.999653	0.9554998	0.55090004	0.991655	0.9937311	0.99222493
1.0	0.99985635	0.99997365	0.714554	0.9999739	0.9981194	0.9994906	0.9862612	0.99985206	0.95547116	0.87396246
1.0	0.9999409	0.9294792	0.99930143	0.99215627	0.99900585	0.7934387	0.9986564	0.99582386	0.99289376	0.07096999
1.0	0.99690455	0.99982387	0.1574681	0.9788038	0.944759	0.9964316	0.9986401	0.99482995	0.9902868	0.9500205
1.0	0.8822788	0.9930692	0.98942447	0.9990989	0.9997944	0.12876424	0.9220279	0.98909134	0.9442099	0.9987845
1.0	0.9993661	0.9995437	0.99962246	0.99131036	0.982324	0.993455	0.1748633	0.9934223	0.9649921	0.13962865
1.0	0.99990344	0.9992066	0.9979564	0.9994733	0.99987984	0.993523	0.8175478	0.9893875	0.9625041	0.7302891
1.0	0.9993668	0.99982494	0.99747485	0.9988973	0.9988073	0.99520856	0.99983287	0.9982278	0.9995561	0.97580713
1.0	0.014846168	0.993683	0.4354532	0.8447036	0.0021785195	0.34201127	0.999863	0.53770757	0.9976284	0.99956626
1.0	0.06008336	0.99802005	0.96862954	0.90981185	0.9999794	0.07114428	0.00041642122	0.9391872	0.9988985	0.9839124
1.0	0.99983	0.99988115	0.804282	0.31384516	0.45239693	0.9976532	0.999943	0.99901867	0.005323159	0.99228
1.0	0.9975017	0.99972636	0.9809791	0.99908924	0.88713855	0.4679362	0.99984694	0.5157025	0.9953312	0.87452906
1.0	0.99993944	0.0035852224	0.22971733	0.9784267	0.9996909	0.3743907	0.99986494	0.97352546	0.97621244	0.9999515
1.0	0.031563025	0.9095883	0.9981206	0.058443937	0.8836256	0.05436082	0.9999075	0.99841547	0.9989004	0.048896197
1.0	0.9925932	0.9993142	0.9988833	0.7397642	0.9987074	0.877114	0.9995413	0.9996848	0.9953092	0.05305638
1.0	0.9994018	0.9943283	0.9598031	0.9647443	0.9313279	0.9992724	0.9992441	0.99970657	0.99636334	0.99663025
1.0	0.99780697	0.31065986	0.9980877	0.9993332	0.99863225	0.0013763562	0.76012635	0.98496455	0.9487329	0.9919585
1.0	0.9999021	0.48097715	0.284267	0.9913197	0.9998659	0.96480244	0.9998275	0.2307352	0.9995382	0.9665773
1.0	0.99190253	0.9998604	0.6092426	0.98808366	0.999686	0.9997732	0.99725443	0.9997799	0.9984107	0.979193
1.0	0.9998235	0.99985707	0.95890033	0.9895063	0.99514246	0.99369	0.46349162	0.98496455	0.9817136	0.9982205
1.0	0.7184339	0.99427176	0.9643107	0.994574	0.9672366	0.53276163	0.99995255	0.9995646	0.99142903	0.9982443
1.0	0.98416406	0.9990293	0.991738	0.9915383	0.68852	0.9556665	0.99958104	0.9996742	0.002599731	0.98356354
1.0	0.9793418	0.73494285	0.8406282	0.032574225	0.9996113	0.98743725	0.99970514	0.99531555	0.9999075	0.248621
1.0	0.9955391	0.97518355	0.99877554	0.5600103	0.99514246	0.92619556	0.99973494	0.9990723	0.9975545	0.18027645
1.0	0.99995625	0.9991277	0.99947256	0.97421527	0.99850285	0.99374795	0.9389279	0.99976486	0.9999547	0.99659085
1.0	0.036583886	0.8694801	0.9994879	0.9887687	0.038388286	0.999408	0.99945384	0.9955669	0.19072233	0.692423
1.0	0.9996884	0.25877023	0.049890842	0.6985605	0.11558403	0.99913055	0.9999839	0.99971384	0.99554473	0.9854592
1.0	0.04284578	0.9969145	0.9860648	0.5170025	0.99880016	0.7573702	0.9998847	0.99975985	0.928427	0.9994235
1.0	0.24319015	0.9977969	0.99184203	0.9981614	0.9982064	0.9939215	0.9999696	0.97512496	0.15661216	0.99389875
1.0	0.14730795	0.998755	0.9581546	0.14997146	0.99064785	0.9993656	0.9998299	0.9957035	0.104987144	0.94648397
1.0	0.032954067	0.97518355	0.9957832	0.9995714	0.080548204	0.5509247	0.99775714	0.9996401	0.9966068	0.9999511
1.0	0.9943718	0.9964843	0.9509287	0.9953171	0.9927089	0.007622862	0.99681693	0.99533784	0.966968	0.24567494
1.0	0.99882203	0.999895	0.039553132	0.14328338	0.99926645	0.99931777	0.9952284	0.98496455	0.9852761	0.9793061
1.0	0.9990594	0.9958937	0.3054411	0.9971666	0.09976836	0.0027347251	0.9974656	0.97033656	0.999226	0.99634886
1.0	0.9998497	0.9990754	0.9997235	0.99832577	0.018613307	0.00092388684	0.9998839	0.9997553	0.4503207	0.9831698
1.0	0.9969229	0.6507973	0.4459491	0.95981616	0.9986563	0.53529984	0.95885354	0.4626333	0.9952636	0.9765686
1.0	0.009078665	0.9999771	0.99976	0.99948764	0.00641952	0.017760165	0.9991561	0.98797834	0.010717777	0.9309036
1.0	0.9988896	0.9558094	0.29983515	0.97621506	0.9997254	0.9898129	0.22018518	0.99986327	0.9950362	0.9680218
1.0	0.999884	0.9997346	0.9994629	0.33684507	0.6584053	0.9939897	0.83854324	0.99524885	0.040078633	0.99995255
1.0	0.99757034	0.9996679	0.98802173	0.9916357	0.9986331	0.9937615	0.23297262	0.9966608	0.998063	0.29833642
1.0	0.15923686	0.97518355	0.99351394	0.612497	0.9418874	0.9936149	0.9979266	0.9989812	0.99478525	0.9862343
1.0	0.3370513	0.99326116	0.9966126	0.97621506	0.99862134	0.9558386	0.9987155	0.9603263	0.07010244	0.06660744
1.0	0.10662896	0.97788644	0.99260205	0.5750268	0.9993636	0.66331846	0.99992645	0.9991824	0.9802168	0.99984765
1.0	0.9994836	0.99772483	0.00060026173	0.9913024	0.44749314	0.9527281	0.99945825	0.99714965	0.9980599	0.24912551
1.0	0.99973375	0.9462373	0.9890093	0.9981267	0.9360585	0.16312678	0.9998859	0.7554027	0.68747777	0.9980463
1.0	0.9933357	0.99983644	0.99966013	0.9622804	0.98792666	0.0004891155	0.99985325	0.9576921	0.99976414	0.9816882
1.0	0.9793418	0.561239	0.0031456128	0.9914895	0.9999014	0.5430908	0.40975165	0.9969258	0.9925459	0.9760088
1.0	0.45657873	0.89614826	0.07251255	0.9999428	0.07936195	0.99880147	0.9961132	0.99691355	0.99953663	0.96867007
1.0	0.9962125	0.9765719	0.98952496	0.9995203	0.0059095058	0.9988121	0.9992729	0.9957711	0.995388	0.9339738
1.0	0.9978126	0.9994247	0.99263895	0.07519809	0.9998293	0.076887906	0.9972012	0.9973757	0.9485963	0.75711447
1.0	0.99969363	0.99139154	0.9600601	0.99945706	0.9991555	0.98904467	0.0069221044	0.053296547	0.1748937	0.99983406
1.0	0.99758804	0.99992466	0.9932869	0.99990976	0.99940205	0.9694877	0.99606895	0.9976012	0.9919566	0.8983027
1.0	0.99984705	0.99775	0.055594813	0.9647878	0.9984127	0.26242426	0.75547844	0.9993231	0.36259657	0.9926202
1.0	0.9604962	0.114059135	0.005685573	0.9917493	0.99977785	0.99850285	0.99927896	0.99961865	0.95437706	0.92740613
1.0	0.9998741	0.32474935	0.9965521	0.99567455	0.008818708	0.9938883	0.9999598	0.17420927	0.9962638	0.41152048
1.0	0.022808736	0.93279475	0.97416365	0.9652586	0.9985771	0.98821217	0.98604894	0.99529064	0.9986553	0.38524663
1.0	0.9793418	0.9998945	0.9872685	0.96894306	0.9958431	0.99991083	0.96948326	0.99987864	0.81899095	0.9911097
1.0	0.942854	0.9977749	0.6070521	0.99129957	0.97754765	0.9978198	0.9999162	0.99519134	0.9952205	0.9526268
1.0	0.98235947	0.9892111	0.050894305	0.9915359	0.19078203	0.99996233	0.24555133	0.4176616	0.99982494	0.83010685
1.0	0.9978822	0.9999373	0.9829268	0.9898219	0.9984963	0.14985298	0.99745256	0.99523264	0.99956435	0.99763095
1.0	0.99998665	0.13695084	0.47651157	0.99342877	0.9974111	0.9534622	0.0029351835	0.99977297	0.9949786	0.9950848
1.0	0.09680883	0.00029534657	0.94954	0.9865911	0.99978286	0.99437666	0.9978981	0.8801545	0.9999937	0.99747676
1.0	0.96097773	0.9999517	0.99803513	0.998192	0.99999356	0.9885307	0.99994564	0.97610134	0.9997069	0.99383074
1.0	0.9991442	0.68270564	0.01791184	0.97443366	0.9997799	0.9976532	0.99740666	0.6455042	0.9954823	0.99188447
1.0	0.9995035	0.9993197	0.004813127	0.971885	0.9999677	0.9845441	0.9999286	0.989735	0.99222296	0.99652326
1.0	0.99544626	0.17482431	0.9988268	0.9665246	0.99742234	0.7220358	0.9998752	0.9979881	0.9989691	0.8680543
1.0	0.873882	0.9998795	0.9780296	0.99990654	0.97036093	0.4359543	0.9990306	0.99958116	0.99377775	0.9248808
1.0	0.09552987	0.9946591	0.017258273	0.9933339	0.9964946	0.91518	0.9983364	0.99969625	0.99913317	0.98625374
1.0	0.0063012256	0.9998994	0.9998154	0.96371675	0.9998135	0.0523535	0.9997408	0.99542373	0.99944323	0.9997745
1.0	0.18684998	0.9977538	0.99191827	0.59939814	0.99514246	0.99946123	0.9561414	0.9969119	0.16566072	0.9228208
1.0	0.9977719	0.97465944	0.9902772	0.99814725	0.992136	0.00238896	0.9995378	0.9939272	0.9968957	0.6527112
1.0	0.9997229	0.99399334	0.99929714	0.8700002	0.9997081	0.97112715	0.9999565	0.9996582	0.9949425	0.9989986
1.0	0.69757164	0.015683342	0.60371417	0.9996178	0.9998758	0.81698656	0.95985395	0.07278777	0.9387647	0.99783486
1.0	0.005031428	0.99781454	0.9993868	0.28207505	0.98539865	0.99999857	0.99998593	0.9978429	0.99111396	0.9991571
1.0	0.99941945	0.9998946	0.9992692	0.96215457	0.6445755	0.9951851	0.96998	0.9875201	0.18524502	0.99990034
1.0	0.9999677	0.08730961	0.3910545	0.9930975	0.9860438	0.9230988	0.9977512	0.9139226	0.9998965	0.9974579
1.0	0.9952421	0.99638027	0.99988043	0.0015001511	0.9978223	0.9983424	0.96948326	0.99965847	0.9694408	0.99699855
1.0	0.9998704	0.9992119	0.9887722	0.885954	0.9338236	0.25799903	0.99998736	0.99955946	0.9127072	0.99365085
1.0	0.9189297	0.99462163	0.9997025	0.8858541	0.9931039	0.9997414	0.99990594	0.9995982	0.9926514	0.0012325911
1.0	0.014539364	0.99397624	0.9730329	0.9658589	0.3867473	0.9988181	0.9983072	0.9885993	0.175643	0.9993788
1.0	0.0034792721	0.9993181	0.73266304	0.994947	0.9983804	0.97773874	0.23350206	0.99968624	0.5584625	0.9991424
1.0	0.99984884	0.9996195	0.9942503	0.511836	0.87103915	0.9959293	0.99995625	0.4769153	0.9964045	0.99670404
1.0	0.9997644	0.9999566	0.9999441	0.42947787	0.15209532	0.6622705	0.9975337	0.066045396	0.99996734	0.9770973
1.0	0.9999796	0.97518355	0.9887989	0.9993782	0.9996773	0.9904441	0.9839394	0.9959764	0.9996599	0.17874499
1.0	0.99970907	0.99885225	0.9980562	0.99120283	0.99935526	0.999969	0.9998872	0.25393924	0.024377175	0.9916136
1.0	0.5467467	0.99773717	0.9998764	0.97346944	0.108218744	0.745438	0.9999217	0.9951408	0.9994772	0.28462204
1.0	0.69781286	0.4731339	0.63916856	0.97881806	0.9984384	0.9999782	0.99958104	0.20013838	0.99950874	0.99796367
1.0	0.99984884	0.99992335	0.28245965	0.97948426	0.8624869	0.008850492	0.9998888	0.99808216	0.99286216	0.9950696
1.0	0.9988431	0.9978503	0.9980634	0.9986541	0.9576241	0.9963541	0.9999517	0.997493	0.9951757	0.9989208
1.0	0.9999182	0.99917585	0.99977297	0.99512357	0.2360315	0.99202746	0.9948703	0.99155664	0.995445	0.9991055
1.0	0.9533701	0.9999093	0.9912271	0.9834337	0.9999478	0.9988703	0.99943393	0.84093094	0.9988605	0.008693272
1.0	0.9998971	0.9999331	0.9993111	0.88457453	0.99965286	0.9934528	0.8047543	0.998781	0.0015195749	0.0770584
1.0	0.99987566	0.5532786	0.99483716	0.99569845	0.99350196	0.8717663	0.99989104	0.95284	0.995365	0.0038117932
1.0	0.99543923	0.99777204	0.99910504	0.9981534	0.9985851	0.9766018	0.9891038	0.9990477	0.6456987	0.99211055
1.0	0.9971975	0.9978543	0.9966108	0.80218595	0.9996989	0.9987935	0.12838648	0.9998522	0.9938624	0.99900407
1.0	0.99978036	0.99924755	0.9984479	0.99102765	0.18762216	0.39217082	0.9159631	0.99708706	0.53118616	0.99961394
1.0	0.99999166	0.9996519	0.9109605	0.98175746	0.9961034	0.993849	0.898799	0.9689687	0.99522996	0.98122025
1.0	0.9998233	0.9948242	0.999777	0.9662691	0.9998903	0.6605889	0.6542601	0.99918526	0.60649383	0.996525
1.0	0.99996614	0.997741	0.9351311	0.9997224	0.99514246	0.9936929	0.9937402	0.9949722	0.9268198	0.9757941
1.0	0.98458165	0.99896216	0.99711776	0.6597441	0.9992017	0.04026868	0.9994991	0.9790365	0.9996264	0.9967181
1.0	0.99566525	0.10573351	0.9759536	0.97621506	0.94158775	0.9996245	0.99916065	0.9999114	0.27418917	0.9800047
1.0	0.9967242	0.7080308	0.9599491	0.85441256	0.9982829	0.9933529	0.9992879	0.9760996	0.99936265	0.7750311
1.0	0.87757355	0.91683024	0.99987197	0.0057128314	0.1794456	0.9995932	0.17280093	0.98974216	0.7986844	0.99867225
1.0	0.99556196	0.99819154	0.9967514	0.38012108	0.004836118	0.9976532	0.9996766	0.9996985	0.9986137	0.99977046
1.0	0.99909866	0.9138631	0.99030775	0.00023723551	0.99868804	0.14930803	0.9994357	0.995886	0.9982457	0.9887454
1.0	0.99985147	0.26373592	0.9857429	0.9999347	0.967404	0.98834574	0.6195157	0.99962926	0.86199886	0.9982494
1.0	0.9969741	0.9999467	0.99899226	0.9992822	0.99514246	0.08320451	0.999215	0.999948	0.9979278	0.16852447
1.0	0.018368335	0.9999938	0.99950993	0.9914494	0.99851435	0.9976532	0.9939382	0.90378094	0.9570535	0.063567646
1.0	0.78444487	0.9995378	0.99791116	0.99887985	0.0008427845	0.99140644	0.95230347	0.975387	0.9955094	0.9760088
1.0	0.99795365	0.97911316	0.99957925	0.99852484	0.9886902	0.999977	0.998857	0.99980897	0.95182514	0.9919607
1.0	0.99756914	0.97518355	0.9981077	0.8524811	0.99900573	0.99952316	0.02310057	0.9992611	0.9107143	0.99832827
1.0	0.9962161	0.9994324	0.99809486	0.99944526	0.9944596	0.96751016	0.99923646	0.8901124	0.97741747	0.9979096
1.0	0.99920493	0.9998865	0.9917359	0.9999206	0.0026660606	0.98747456	0.9971264	0.97803146	0.9943937	0.9984995
1.0	0.9900737	0.06192918	0.99305505	0.16353773	0.91247755	0.999843	0.999345	0.9988588	0.98255193	0.9992632
1.0	0.8347425	0.9992042	0.9995253	0.18399867	0.9999558	0.99996567	0.99978083	0.019283587	0.9995278	0.9962314
1.0	0.9998393	0.9987821	0.9995586	0.9669763	0.9995983	0.98601484	0.4536066	0.9996456	0.9996536	0.022700628
1.0	0.83266103	0.92760384	0.9729284	0.25379086	0.48875126	0.9979017	0.99976	0.9892904	0.82551146	0.981737
1.0	0.9998692	0.99769044	0.9834176	0.99822205	0.9390346	0.94864535	0.99939764	0.9997601	0.9881804	0.99254566
1.0	0.9984861	0.99838626	0.99996996	0.40148076	0.92849326	0.95639867	0.96948326	0.97115076	0.99934036	0.9156188
1.0	0.99723464	0.94352794	0.04851245	0.9870026	0.9995509	0.987756	0.9998541	0.9953608	0.0016175082	0.97634584
1.0	0.99778926	0.9999627	0.99971825	0.0079103485	0.8260212	0.997673	0.99942136	0.9969029	0.9992409	0.99202746
1.0	0.99990785	0.991627	0.75444615	0.080283694	0.9997757	0.9804921	0.9986621	0.9975285	0.9798251	0.7163066
1.0	0.99319434	0.99765515	0.78103006	0.9995931	0.9989103	0.99767345	0.9999336	0.9998518	0.99921095	0.99138486
1.0	0.0019010768	0.0015783372	0.9995982	0.97126377	0.99514246	0.04522286	0.9999149	0.9994387	0.9995453	0.9926439
1.0	0.99990165	0.99782383	0.46986747	0.9988563	0.99998796	0.007052887	0.99890876	0.9669932	0.003539502	0.91356295
1.0	0.9989988	0.999923	0.9926455	0.6460447	0.9997515	0.9994344	0.17084228	0.99789184	0.9886551	0.9663603
1.0	0.99969625	0.9997148	0.91499734	0.97804135	0.7673161	0.99358916	0.53305846	0.99639577	0.05151761	0.021609036
1.0	0.99897873	0.99824154	0.8837206	0.9972097	0.059662033	0.086208515	0.88570887	0.9999137	0.9963229	0.8135542
1.0	0.91267234	0.9998827	0.15968452	0.9943422	0.7872961	0.6981028	0.9998822	0.97175735	0.9987287	0.9973959
1.0	0.9999329	0.0002714055	0.04900147	0.8962353	0.9925707	0.05488834	0.9994808	0.9961876	0.39184007	0.5377244
1.0	0.99983394	0.99980134	0.9656234	0.9975545	0.6704957	0.0019503763	0.6067466	0.99499375	0.0028069052	0.55156416
1.0	0.98955613	0.97518355	0.09525092	0.99744165	0.9445375	0.9991166	0.99975663	0.9993994	0.9919776	0.9987294
1.0	0.9981654	0.9954607	0.06753675	0.9954046	0.99902177	0.999603	0.6381717	0.9936373	0.9953435	0.0011176479
1.0	0.9994407	0.9990453	0.99985516	0.98978347	0.38381076	0.00051941205	0.8558566	0.999907	0.99502903	0.9997048
1.0	0.9999479	0.99987125	0.95152193	0.56888056	0.9985942	0.99734807	0.99314344	0.99244916	0.9955075	0.97706205
1.0	0.99989486	0.9977604	0.999493	0.9829556	0.9996929	0.9996549	0.67219275	0.99812454	0.99548835	0.96907616
1.0	0.90176195	0.9999137	0.86236507	0.85926527	0.9994248	0.9909723	0.02524706	0.9989108	0.9946202	0.99921274
1.0	0.9914681	0.996795	0.97017103	0.9688269	0.9405463	0.9984819	0.99990284	0.9994128	0.99742126	0.9962113
1.0	0.9984754	0.99945277	0.9380912	0.10395578	0.9537181	0.9788087	0.99815947	0.9891117	0.9620782	0.9999193
1.0	0.8118042	0.94516665	0.9809791	0.9418018	0.9992235	0.9920739	0.99328136	0.971338	0.99938154	0.9993643
1.0	0.03639668	0.4186524	0.9949516	0.99959224	0.98140335	0.95891505	0.9615635	0.99977034	0.9992586	0.98452777
1.0	0.99449855	0.9998779	0.97825867	0.9988971	0.24458386	0.96271044	0.17051436	0.248349	0.99565953	0.97209
1.0	0.9793418	0.9979912	0.001538465	0.99512875	0.06791665	0.9939108	0.84493345	0.9958348	0.9802168	0.99631196
1.0	0.9983601	0.97518355	0.9809791	0.94562924	0.9996661	0.99935144	0.9320319	0.99711466	0.030126577	0.7511236
1.0	0.9945597	0.6635954	0.9937177	0.9977563	0.87652194	0.99940157	0.8242906	0.99693346	0.99576086	0.90317136
1.0	0.99976534	0.9998914	0.30267307	0.024225058	0.51021945	0.06881083	0.39342973	0.9987551	0.3187091	0.99721307
1.0	0.0008852569	0.999705	0.0009781483	0.99902034	0.99938476	0.99532974	0.9970198	0.996494	0.99974567	0.9749181
1.0	0.9999192	0.9992724	0.9919315	0.9524266	0.40125397	0.9900879	0.9997038	0.99971324	0.99979335	0.9951198
1.0	0.9996762	0.9998956	0.9963922	0.99062157	0.9986218	0.9992787	0.015115523	0.3280323	0.113550186	0.9977608
1.0	0.93901914	0.9999621	0.99787915	0.99316436	0.76914907	0.9936108	0.99990153	0.969763	0.99775887	0.9982198
1.0	0.98466325	0.82923824	0.0061465045	0.9980141	0.9997235	0.999151	0.99710137	0.99683553	0.9953603	0.9552279
1.0	0.9997179	0.007814347	0.9946514	0.9753161	0.9987464	0.7498287	0.3167883	0.07264127	0.9950299	0.99113
1.0	0.9922915	0.9467617	0.92936164	0.15292697	0.99262357	0.99743074	0.9970451	0.5186116	0.998273	0.9977229
1.0	0.99987483	0.0032664447	0.9997713	0.97621506	0.99956316	0.9966287	0.0013742128	0.9983217	0.98643154	0.93305576
1.0	0.9990355	0.9985268	0.9590227	0.9959227	0.9993932	0.993995	0.9996228	0.9980921	0.9172792	0.9893755
1.0	0.9999124	0.9992173	0.9965521	0.00020560923	0.9398254	0.42907336	0.5530758	0.9722	0.97649777	0.9990852
1.0	0.99997234	0.99964595	0.9995944	0.99767154	0.9999372	0.015039422	0.99925536	0.99341255	0.8899784	0.9760088
1.0	0.99992335	0.99463946	0.8509929	0.99964345	0.99813026	0.99247676	0.79710287	0.9911907	0.9998115	0.2555562
1.0	0.010629579	0.9999479	0.99887615	0.97308695	0.99886924	0.96989024	0.99986815	0.9745243	0.9955889	0.99745864
1.0	0.9996741	0.999073	0.030160472	0.43060207	0.99937564	0.94245607	0.95986193	0.9998934	0.62692785	0.9977337
1.0	0.81654066	0.99915457	0.99830735	0.011379252	0.9937926	0.9994966	0.7948901	0.9706935	0.9802168	0.9475487
1.0	0.9966484	0.97518355	0.16075669	0.9953027	0.8341256	0.9885493	0.99732745	0.9990758	0.9802168	0.7671055
1.0	0.9937298	0.9643806	0.9991504	0.9840949	0.99988174	0.99823123	0.17868175	0.9996234	0.9930815	0.9923499
1.0	0.9998234	0.99399996	0.9980028	0.071929894	0.13892278	0.0105766095	0.99979204	0.9814202	0.9802168	0.989181
1.0	0.9976267	0.9434685	0.99858177	0.99900275	0.93613976	0.05128302	0.99836224	0.9951338	0.9849408	0.8465284
1.0	0.039265513	0.9976418	0.99487287	0.9993253	0.9994511	0.12034926	0.99987674	0.9952246	0.9984487	0.9961649
1.0	0.9984236	0.97877026	0.6917126	0.9906104	0.999226	0.89943194	0.9998528	0.99725527	0.9802168	0.99228525
1.0	0.99991775	0.99988794	0.0018419395	0.997273	0.7774627	0.019164607	0.99897635	0.96006066	0.99575007	0.9988721
1.0	0.9997702	0.6625917	0.9975612	0.99893147	0.6259773	0.99837923	0.99952793	0.99996614	0.99878484	0.99926275
1.0	0.9968232	0.9990885	0.9623352	0.9997008	0.9327728	0.9999995	0.050624795	0.4665841	0.9252034	0.9940339
1.0	0.9997383	0.99882084	0.10831896	0.00034487192	0.96543145	0.85182464	0.99958307	0.98855746	0.99933726	0.97087336
1.0	0.99985266	0.97395444	0.9150398	0.9475743	0.35061014	0.054159746	0.09325875	0.83198184	0.9964233	0.7978164
1.0	0.6134837	0.99948335	0.25801417	0.9165384	0.9987388	0.9499167	0.9558336	0.99985266	0.9993412	0.9666414
1.0	0.94140136	0.999966	0.9980636	0.9970343	0.8255356	0.9970831	0.89190847	0.86503977	0.99962103	0.88469154
1.0	0.9998816	0.9994616	0.9980982	0.8112853	0.99583995	0.56952643	0.9953112	0.99986815	0.9970605	0.018667405
1.0	0.99988294	0.9629457	0.9785331	0.29174024	0.78133196	0.26580754	0.9995345	0.9788629	0.9137611	0.99237096
1.0	0.99934214	0.99932146	0.989746	0.7377679	0.64871716	0.95910054	0.99995625	0.96939105	0.9802168	0.52405274
1.0	0.99037594	0.9989473	0.9998777	0.808061	0.9998448	0.99339664	0.81365883	0.9987601	0.9966425	0.99877757
1.0	0.98384374	0.99978036	0.999548	0.99219656	0.9971008	0.9860281	0.0019241488	0.99658525	0.99536055	0.9972651
1.0	0.9998348	0.9977241	0.9871954	0.9990282	0.9226241	0.99736834	0.9973966	0.99863225	0.3619801	0.9918629
1.0	0.09460949	0.9724807	0.02959266	0.9935828	0.99576294	0.02269917	0.999889	0.9978186	0.26657814	0.23764199
1.0	0.9997515	0.9926616	0.9997534	0.00021866405	0.9997379	0.95939696	0.99734443	0.99768686	0.9145068	0.846782
1.0	0.98323464	0.92514795	0.9979405	0.018150939	0.65140146	0.9885472	0.6945223	0.99997234	0.99559456	0.9959596
1.0	0.9841652	0.19319129	0.99501485	0.99905306	0.99995756	0.82723296	0.99701536	0.7921891	0.97792995	0.99586403
1.0	0.99880075	0.9995123	0.8193722	0.47892758	0.99968064	0.99250907	0.9998907	0.6427146	0.2725615	0.25942114
1.0	0.9991209	0.9294917	0.9882979	0.42577073	0.9137183	0.99366933	0.97428393	0.98176575	0.9980038	0.12778628
1.0	0.9554415	0.9885007	0.9457917	0.9753161	0.9696182	0.99850947	0.7635569	0.9522902	0.94908196	0.9922821
1.0	0.9984499	0.96076924	0.0008192921	0.98952174	0.9985978	0.25409704	0.9974355	0.27057323	0.52734417	0.093868636
1.0	0.32551923	0.9724824	0.9980848	0.9983834	0.9931248	0.9976532	0.9998646	0.9946208	0.76539576	0.9994165
1.0	0.98455065	0.993901	0.99566036	0.9940941	0.14666376	0.9936744	0.821093	0.9364304	0.9997516	0.99842656
1.0	0.7788716	0.99441683	0.9998599	0.997259	0.99998116	0.9891829	0.999874	0.99935895	0.99505204	0.9938273
1.0	0.99459994	0.9951579	0.9955031	0.96955866	0.6876134	0.041562982	0.99992824	0.582723	0.99792105	0.99344563
1.0	0.99992144	0.8632433	0.9999881	0.612975	0.006333647	0.31161785	0.75342727	0.8647083	0.98564005	0.9669301
1.0	0.9915168	0.3215652	0.9997725	0.99683785	0.999918	0.9995981	0.999265	0.8219081	0.9959282	0.990827
1.0	0.99783343	0.003863268	0.9982693	0.9996094	0.9657835	0.99957615	0.99923134	0.49688762	0.9986241	0.9760088
1.0	0.99988997	0.99907684	0.9995146	0.98160845	0.9378012	0.9951185	0.96948326	0.9992907	0.9872667	0.997013
1.0	0.99903905	0.7266912	0.44379887	0.9939213	0.7996463	0.99926883	0.9955342	0.99470264	0.00022695397	0.995291
1.0	0.99986815	0.20481005	0.9978624	0.99995434	0.9991062	0.9948414	0.0055343956	0.78945756	0.9802168	0.4088989
1.0	0.08513748	0.97518355	0.9927609	0.9745626	0.97345054	0.9732718	0.9997607	0.99962676	0.99997795	0.9996438
1.0	0.5535506	0.99762386	0.9986934	0.9985831	0.9997018	0.99838483	0.9998795	0.99976593	0.6880334	0.16483311
1.0	0.99989414	0.99785835	0.8401557	0.998164	0.99559915	0.9987012	0.99995756	0.7876386	0.9982492	0.5151522
1.0	0.99786407	0.0031630713	0.0010890819	0.5727322	0.013682371	0.9981791	0.9996741	0.8927146	0.8535526	0.06559269
1.0	0.99973124	0.99779725	0.9965521	0.6422905	0.90236926	0.97409886	0.99724257	0.43945745	0.9999405	0.9746732
1.0	0.9998933	0.9977957	0.9922971	0.99853814	0.44749314	0.9978763	0.96889234	0.99963164	0.99966013	0.48682973
1.0	0.99945205	0.009781635	0.081599824	0.41264763	0.9996462	0.99928266	0.99955684	0.9834214	0.9957211	0.00068520557
1.0	0.840456	0.02742146	0.9994711	0.025269583	0.999022	0.8453688	0.9970663	0.9994154	0.09770023	0.85886717
1.0	0.8934551	0.28727803	0.997324	0.9534394	0.99753344	0.9460125	0.28006056	0.6730148	0.9857554	0.6862677
1.0	0.98863053	0.98525965	0.9949267	0.99839276	0.95106506	0.9983536	0.9996464	0.46734962	0.99161834	0.20337325
1.0	0.88589746	0.9959039	0.9977842	0.99986553	0.99995995	0.35780206	0.9971512	0.9919951	0.77117765	0.9912526
1.0	0.98043364	0.99991107	0.99742943	0.97621506	0.9996797	0.9981111	0.99987173	0.99961215	0.99964535	0.99606246
1.0	0.99782467	0.6773479	0.94329965	0.6786536	0.99949133	0.9950842	0.9999274	0.9957497	0.9802168	0.998209
1.0	0.99994373	0.9995453	0.1514853	0.99149066	0.22056928	0.99933344	0.51788545	0.9988938	0.85420585	0.99866414
1.0	0.9306956	0.9993994	0.99293256	0.9918527	0.99867046	0.9863123	0.9998952	0.9802711	0.9958768	0.00050466007
1.0	0.82665795	0.999108	0.9995703	0.97233635	0.99284005	0.9682109	0.15482914	0.9963864	0.99971575	0.5792197
1.0	0.9998975	0.99907076	0.9981681	0.98907137	0.910068	0.9240652	0.9999021	0.9956234	0.9897736	0.9632229
1.0	0.9935709	0.9999646	0.9981042	0.98027396	0.9960012	0.9994435	0.9970592	0.99948055	0.98953336	0.4962483
1.0	0.1502815	0.99977976	0.999744	0.97909856	0.93669266	0.00056851306	0.99226403	0.99458826	0.76712507	0.018498449
1.0	0.99022573	0.9989473	0.5901949	0.19343701	0.9985605	0.17921226	0.9998672	0.99753535	0.99963737	0.14712307
1.0	0.99715686	0.9078186	0.99846447	0.9708429	0.9944846	0.9979387	0.99986553	0.99333847	0.99572504	0.9987112
1.0	0.99988794	0.99337935	0.99674183	0.99955183	0.94616586	0.08958836	0.60198313	0.9976283	0.36918846	0.99278075
1.0	0.97553307	0.99986863	0.56170636	0.99163985	0.9994143	0.5072517	0.95461935	0.98496455	0.9988945	0.9760088
1.0	0.76197857	0.99953353	0.9884497	0.05238051	0.99948287	0.9981213	0.9999312	0.99830186	0.9997594	0.9934822
1.0	0.99908423	0.0007714024	0.9989266	0.99994123	0.99857306	0.6084009	0.99687755	0.95111704	0.9750683	0.9878135
1.0	0.9998671	0.33605134	0.31003273	0.99951315	0.99412835	0.9083823	0.99713945	0.988998	0.9955379	0.99618965
1.0	0.9893048	0.91123354	0.99956816	0.9995615	0.05956203	0.9996908	0.999522	0.992401	0.98624694	0.99767584
0.0	0.9793418	0.97518355	0.9809791	0.97621506	0.99514246	0.9976532	0.96948326	0.98496455	0.9802168	0.9760088
0.0	0.9793418	0.97518355	0.9809791	0.97621506	0.99514246	0.9976532	0.96948326	0.98496455	0.9802168	0.9760088
0.0	0.9793418	0.97518355	0.9809791	0.97621506	0.99514246	0.9976532	0.96948326	0.98496455	0.9802168	0.9760088
0.0	0.9793418	0.97518355	0.9809791	0.97621506	0.99514246	0.9976532	0.96948326	0.98496455	0.9802168	0.9760088
0.0	0.9793418	0.97518355	0.9809791	0.97621506	0.99514246	0.9976532	0.96948326	0.98496455	0.9802168	0.9760088
0.0	0.9793418	0.97518355	0.9809791	0.97621506	0.99514246	0.9976532	0.96948326	0.98496455	0.9802168	0.9760088
0.0	0.99914587	0.9978192	0.98328906	0.99085265	0.99615496	0.9831002	0.99940777	0.9904592	0.98318857	0.936477
0.0	0.9793418	0.97518355	0.9809791	0.97621506	0.99514246	0.9976532	0.96948326	0.98496455	0.9802168	0.9760088
0.0	0.9035514	0.71020323	0.9434209	0.3898655	0.85614824	0.94921696	0.85074824	0.83491707	0.5582689	0.568164
0.0	0.9035514	0.71020323	0.9434209	0.3898655	0.85614824	0.94921696	0.85074824	0.83491707	0.5582689	0.568164
0.0	0.9035514	0.71020323	0.9434209	0.3898655	0.85614824	0.94921696	0.85074824	0.83491707	0.5582689	0.568164
0.0	0.9035514	0.71020323	0.9434209	0.3898655	0.85614824	0.94921696	0.85074824	0.83491707	0.5582689	0.568164
0.0	0.9988632	0.99922574	0.9916801	0.98952174	0.99881184	0.9766402	0.99765694	0.99683833	0.9974667	0.9829879
0.0	0.99964917	0.99944586	0.9935901	0.9953804	0.9989876	0.99831295	0.9996427	0.99832433	0.9885139	0.99577713
0.0	0.99964917	0.9990895	0.9885435	0.9932289	0.9985642	0.99726105	0.99954385	0.9973393	0.9824415	0.9929885
0.0	0.99528414	0.997535	0.97885907	0.98825526	0.99195695	0.98861736	0.99629813	0.9927515	0.97576684	0.9620257
0.0	0.99964917	0.9990895	0.9885435	0.9932289	0.9985642	0.99726105	0.99954385	0.9973393	0.9824415	0.9929885
0.0	0.99964917	0.9990895	0.9885435	0.9932289	0.9985642	0.99726105	0.99954385	0.9973393	0.9824415	0.9929885
0.0	0.99528414	0.997535	0.97885907	0.98825526	0.99195695	0.98861736	0.99629813	0.9927515	0.97576684	0.9620257
0.0	0.99984884	0.9998616	0.99928445	0.9993259	0.99966466	0.9991756	0.99985456	0.9995529	0.99939406	0.9982198
0.0	0.9793418	0.97518355	0.9809791	0.97621506	0.99514246	0.9976532	0.96948326	0.98496455	0.9802168	0.9760088
0.0	0.9793418	0.97518355	0.9809791	0.97621506	0.99514246	0.9976532	0.96948326	0.98496455	0.9802168	0.9760088
0.0	0.99984884	0.9998616	0.99928445	0.9993259	0.99966466	0.9991756	0.99985456	0.9995529	0.99939406	0.9982198
0.0	0.9793418	0.97518355	0.9809791	0.97621506	0.99514246	0.9976532	0.96948326	0.98496455	0.9802168	0.9760088
0.0	0.9793418	0.97518355	0.9809791	0.97621506	0.99514246	0.9976532	0.96948326	0.98496455	0.9802168	0.9760088
0.0	0.99964917	0.9990895	0.9885435	0.9932289	0.9985642	0.99726105	0.99954385	0.9973393	0.9824415	0.9929885
0.0	0.99528414	0.997535	0.97885907	0.98825526	0.99195695	0.98861736	0.99629813	0.9927515	0.97576684	0.9620257
0.0	0.9988632	0.99922574	0.9916801	0.98952174	0.99881184	0.9766402	0.99765694	0.99683833	0.9974667	0.9829879
0.0	0.99964917	0.9990895	0.9885435	0.9932289	0.9985642	0.99726105	0.99954385	0.9973393	0.9824415	0.9929885
0.0	0.9793418	0.97518355	0.9809791	0.97621506	0.99514246	0.9976532	0.96948326	0.98496455	0.9802168	0.9760088
0.0	0.9793418	0.97518355	0.9809791	0.97621506	0.99514246	0.9976532	0.96948326	0.98496455	0.9802168	0.9760088
0.0	0.99984884	0.9998616	0.99928445	0.9993259	0.99966466	0.9991756	0.99985456	0.9995529	0.99939406	0.9982198
0.0	0.000109126646	0.0015679321	0.0001756541	0.0018067722	0.0018176646	6.507966e-05	0.0013799276	0.0005326919	0.00031821607	0.00023643635
0.0	0.9040699	0.0044847364	0.04694437	0.050904077	0.032811843	0.0014266206	0.4861484	0.118885465	0.0042239493	0.0019057139
0.0	0.99984884	0.9998616	0.99928445	0.9993259	0.99966466	0.9991756	0.99985456	0.9995529	0.99939406	0.9982198
0.0	0.9793418	0.97518355	0.9809791	0.97621506	0.99514246	0.9976532	0.96948326	0.98496455	0.9802168	0.9760088
0.0	0.99984884	0.9998616	0.99928445	0.9993259	0.99966466	0.9991756	0.99985456	0.9995529	0.99939406	0.9982198
0.0	0.9793418	0.97518355	0.9809791	0.97621506	0.99514246	0.9976532	0.96948326	0.98496455	0.9802168	0.9760088
0.0	0.9793418	0.97518355	0.9809791	0.97621506	0.99514246	0.9976532	0.96948326	0.98496455	0.9802168	0.9760088
0.0	0.9793418	0.97518355	0.9809791	0.97621506	0.99514246	0.9976532	0.96948326	0.98496455	0.9802168	0.9760088
0.0	0.9793418	0.97518355	0.9809791	0.97621506	0.99514246	0.9976532	0.96948326	0.98496455	0.9802168	0.9760088
0.0	0.99984884	0.9998616	0.99928445	0.9993259	0.99966466	0.9991756	0.99985456	0.9995529	0.99939406	0.9982198
0.0	0.9988632	0.99922574	0.9916801	0.98952174	0.99881184	0.9766402	0.99765694	0.99683833	0.9974667	0.9829879
0.0	0.9988632	0.99922574	0.9916801	0.98952174	0.99881184	0.9766402	0.99765694	0.99683833	0.9974667	0.9829879
0.0	0.99964917	0.9990895	0.9885435	0.9932289	0.9985642	0.99726105	0.99954385	0.9973393	0.9824415	0.9929885
0.0	0.99964917	0.9990895	0.9885435	0.9932289	0.9985642	0.99726105	0.99954385	0.9973393	0.9824415	0.9929885
0.0	0.9962386	0.9984371	0.97495484	0.9739276	0.99582773	0.9943082	0.9995414	0.9943944	0.9912177	0.9934569
0.0	0.99582785	0.99849844	0.98194396	0.9749092	0.9966356	0.993346	0.99956137	0.99503577	0.9904604	0.9936907
0.0	0.9956726	0.9985923	0.97624105	0.9776563	0.9961415	0.9944529	0.99957985	0.9949555	0.9885582	0.9936447
0.0	0.99682224	0.99864393	0.980029	0.9733795	0.9964185	0.993614	0.9995608	0.99456906	0.99150664	0.99332184
0.0	0.99481875	0.99802005	0.9703892	0.96478844	0.99536264	0.9904192	0.9994537	0.99325776	0.98697335	0.99073386
0.0	0.99481875	0.99802005	0.9703892	0.96478844	0.99536264	0.9904192	0.9994537	0.99325776	0.98697335	0.99073386
0.0	0.99481875	0.99802005	0.9703892	0.96478844	0.99536264	0.9904192	0.9994537	0.99325776	0.98697335	0.99073386
0.0	0.99481875	0.99802005	0.9703892	0.96478844	0.99536264	0.9904192	0.9994537	0.99325776	0.98697335	0.99073386
0.0	0.99481875	0.99802005	0.9703892	0.96478844	0.99536264	0.9904192	0.9994537	0.99325776	0.98697335	0.99073386
0.0	0.99528414	0.997535	0.97885907	0.98825526	0.99195695	0.98861736	0.99629813	0.9927515	0.97576684	0.9620257
0.0	0.99964917	0.9990895	0.9885435	0.9932289	0.9985642	0.99726105	0.99954385	0.9973393	0.9824415	0.9929885
0.0	0.9893293	0.3723165	0.9737249	0.6374678	0.9987411	0.5937223	0.9929859	0.5352245	0.9366295	0.55356175
0.0	0.91267234	0.9995353	0.99976474	0.9954852	0.99831724	0.9994904	0.998042	0.99930286	0.9925011	0.99937266
0.0	0.91267234	0.38879606	0.9998116	0.31832373	0.9922288	0.7900611	0.9989397	0.93508863	0.3558249	0.9990575
0.0	0.99964917	0.9990895	0.9885435	0.9932289	0.9985642	0.99726105	0.99954385	0.9973393	0.9824415	0.9929885
0.0	0.9793418	0.97518355	0.9809791	0.97621506	0.99514246	0.9976532	0.96948326	0.98496455	0.9802168	0.9760088
0.0	0.9793418	0.97518355	0.9809791	0.97621506	0.99514246	0.9976532	0.96948326	0.98496455	0.9802168	0.9760088
0.0	0.99984884	0.9998616	0.99928445	0.9993259	0.99966466	0.9991756	0.99985456	0.9995529	0.99939406	0.9982198
0.0	0.9793418	0.97518355	0.9809791	0.97621506	0.99514246	0.9976532	0.96948326	0.98496455	0.9802168	0.9760088
0.0	0.9999124	0.9999325	0.9998524	0.9988617	0.99978703	0.9989686	0.9994641	0.9998068	0.9994617	0.9992673
0.0	0.019430337	0.0013054488	0.025400812	0.26727107	0.005815172	0.015095666	0.0006648822	0.54342633	0.008802476	0.57711226
0.0	0.9549182	0.97626823	0.9508124	0.89714825	0.93252045	0.9718845	0.899318	0.8677865	0.98666394	0.88996434
0.0	0.99984884	0.9998616	0.99928445	0.9993259	0.99966466	0.9991756	0.99985456	0.9995529	0.99939406	0.9982198
0.0	0.9793418	0.97518355	0.9809791	0.97621506	0.99514246	0.9976532	0.96948326	0.98496455	0.9802168	0.9760088
0.0	0.9793418	0.97518355	0.9809791	0.97621506	0.99514246	0.9976532	0.96948326	0.98496455	0.9802168	0.9760088
0.0	0.9793418	0.97518355	0.9809791	0.97621506	0.99514246	0.9976532	0.96948326	0.98496455	0.9802168	0.9760088
0.0	0.9793418	0.97518355	0.9809791	0.97621506	0.99514246	0.9976532	0.96948326	0.98496455	0.9802168	0.9760088
0.0	0.9793418	0.97518355	0.9809791	0.97621506	0.99514246	0.9976532	0.96948326	0.98496455	0.9802168	0.9760088
0.0	0.99984884	0.9998616	0.99928445	0.9993259	0.99966466	0.9991756	0.99985456	0.9995529	0.99939406	0.9982198
0.0	0.0064361324	0.0026407335	0.0001251721	0.051168386	0.68115246	0.3080679	0.009928532	0.0070821065	0.0071822177	0.0014764646
0.0	0.9998777	0.9998714	0.9997166	0.9987301	0.9995753	0.99986386	0.99992967	0.9994925	0.99943703	0.99951863
0.0	0.9996606	0.9986854	0.99284875	0.9868472	0.99909115	0.9956424	0.9993261	0.99808216	0.99065864	0.99537486
0.0	0.99898714	0.99976546	0.9959429	0.99540013	0.9988242	0.99543804	0.9993808	0.9991033	0.9969908	0.98937374
0.0	0.9793418	0.97518355	0.9809791	0.97621506	0.99514246	0.9976532	0.96948326	0.98496455	0.9802168	0.9760088
0.0	0.9988632	0.99922574	0.9916801	0.98952174	0.99881184	0.9766402	0.99765694	0.99683833	0.9974667	0.9829879
0.0	0.99964917	0.9990895	0.9885435	0.9932289	0.9985642	0.99726105	0.99954385	0.9973393	0.9824415	0.9929885
0.0	0.99528414	0.997535	0.97885907	0.98825526	0.99195695	0.98861736	0.99629813	0.9927515	0.97576684	0.9620257
0.0	0.99964917	0.9990895	0.9885435	0.9932289	0.9985642	0.99726105	0.99954385	0.9973393	0.9824415	0.9929885
0.0	0.9996885	0.9987205	0.99284875	0.9877186	0.99910945	0.99607486	0.9993962	0.9981969	0.9910096	0.9955615
0.0	0.9996786	0.99911755	0.9885435	0.9937005	0.99857426	0.9974809	0.99958175	0.9975509	0.9827916	0.9933153
0.0	0.999775	0.9994785	0.99309796	0.9954164	0.998755	0.9979728	0.99973124	0.9982316	0.9881273	0.9961184
0.0	0.9793418	0.97518355	0.9809791	0.97621506	0.99514246	0.9976532	0.96948326	0.98496455	0.9802168	0.9760088
0.0	0.9793418	0.97518355	0.9809791	0.97621506	0.99514246	0.9976532	0.96948326	0.98496455	0.9802168	0.9760088
0.0	0.9793418	0.97518355	0.9809791	0.97621506	0.99514246	0.9976532	0.96948326	0.98496455	0.9802168	0.9760088
0.0	0.73895526	0.0052111303	0.0029942975	0.0048726816	0.04366043	0.019332055	0.005173615	0.014829056	0.0030595732	0.01375068
0.0	0.73895526	0.0052111303	0.0029942975	0.0048726816	0.04366043	0.019332055	0.005173615	0.014829056	0.0030595732	0.01375068
0.0	0.9793418	0.97518355	0.9809791	0.97621506	0.99514246	0.9976532	0.96948326	0.98496455	0.9802168	0.9760088
0.0	0.9793418	0.97518355	0.9809791	0.97621506	0.99514246	0.9976532	0.96948326	0.98496455	0.9802168	0.9760088
0.0	0.9793418	0.97518355	0.9809791	0.97621506	0.99514246	0.9976532	0.96948326	0.98496455	0.9802168	0.9760088
0.0	0.9988632	0.99922574	0.9916801	0.98952174	0.99881184	0.9766402	0.99765694	0.99683833	0.9974667	0.9829879
0.0	0.9988632	0.99922574	0.9916801	0.98952174	0.99881184	0.9766402	0.99765694	0.99683833	0.9974667	0.9829879
0.0	0.99964917	0.9990895	0.9885435	0.9932289	0.9985642	0.99726105	0.99954385	0.9973393	0.9824415	0.9929885
0.0	0.99964917	0.9990895	0.9885435	0.9932289	0.9985642	0.99726105	0.99954385	0.9973393	0.9824415	0.9929885
0.0	0.9793418	0.97518355	0.9809791	0.97621506	0.99514246	0.9976532	0.96948326	0.98496455	0.9802168	0.9760088
0.0	0.99528414	0.997535	0.97885907	0.98825526	0.99195695	0.98861736	0.99629813	0.9927515	0.97576684	0.9620257
0.0	0.99528414	0.997535	0.97885907	0.98825526	0.99195695	0.98861736	0.99629813	0.9927515	0.97576684	0.9620257
0.0	0.99964917	0.9990895	0.9885435	0.9932289	0.9985642	0.99726105	0.99954385	0.9973393	0.9824415	0.9929885
0.0	0.99964917	0.9990895	0.9885435	0.9932289	0.9985642	0.99726105	0.99954385	0.9973393	0.9824415	0.9929885
0.0	0.9793418	0.97518355	0.9809791	0.97621506	0.99514246	0.9976532	0.96948326	0.98496455	0.9802168	0.9760088
0.0	0.9793418	0.97518355	0.9809791	0.97621506	0.99514246	0.9976532	0.96948326	0.98496455	0.9802168	0.9760088
0.0	0.9793418	0.97518355	0.9809791	0.97621506	0.99514246	0.9976532	0.96948326	0.98496455	0.9802168	0.9760088
0.0	0.9793418	0.97518355	0.9809791	0.97621506	0.99514246	0.9976532	0.96948326	0.98496455	0.9802168	0.9760088
0.0	0.99984884	0.9998616	0.99928445	0.9993259	0.99966466	0.9991756	0.99985456	0.9995529	0.99939406	0.9982198
0.0	0.9793418	0.97518355	0.9809791	0.97621506	0.99514246	0.9976532	0.96948326	0.98496455	0.9802168	0.9760088
0.0	0.9793418	0.97518355	0.9809791	0.97621506	0.99514246	0.9976532	0.96948326	0.98496455	0.9802168	0.9760088
0.0	0.99984884	0.9998616	0.99928445	0.9993259	0.99966466	0.9991756	0.99985456	0.9995529	0.99939406	0.9982198
0.0	0.9793418	0.97518355	0.9809791	0.97621506	0.99514246	0.9976532	0.96948326	0.98496455	0.9802168	0.9760088
0.0	0.9793418	0.97518355	0.9809791	0.97621506	0.99514246	0.9976532	0.96948326	0.98496455	0.9802168	0.9760088
0.0	0.9998772	0.9998847	0.9995061	0.99941456	0.9996661	0.99931455	0.9998598	0.99968207	0.9995198	0.9986669
0.0	0.9793418	0.97518355	0.9809791	0.97621506	0.99514246	0.9976532	0.96948326	0.98496455	0.9802168	0.9760088
0.0	0.9793418	0.97518355	0.9809791	0.97621506	0.99514246	0.9976532	0.96948326	0.98496455	0.9802168	0.9760088
0.0	0.9793418	0.97518355	0.9809791	0.97621506	0.99514246	0.9976532	0.96948326	0.98496455	0.9802168	0.9760088
0.0	0.99984884	0.9998616	0.99928445	0.9993259	0.99966466	0.9991756	0.99985456	0.9995529	0.99939406	0.9982198
0.0	0.99984884	0.9998616	0.99928445	0.9993259	0.99966466	0.9991756	0.99985456	0.9995529	0.99939406	0.9982198
0.0	0.9793418	0.97518355	0.9809791	0.97621506	0.99514246	0.9976532	0.96948326	0.98496455	0.9802168	0.9760088
0.0	0.9996606	0.9986854	0.99284875	0.9868472	0.99909115	0.9956424	0.9993261	0.99808216	0.99065864	0.99537486
0.0	0.00072960026	0.031073356	0.00011393113	0.04463287	0.012642413	0.0004575614	0.6006037	0.0010797391	0.0016049058	0.0004836925
0.0	0.9988632	0.99922574	0.9916801	0.98952174	0.99881184	0.9766402	0.99765694	0.99683833	0.9974667	0.9829879
0.0	0.99964917	0.9990895	0.9885435	0.9932289	0.9985642	0.99726105	0.99954385	0.9973393	0.9824415	0.9929885
0.0	0.99528414	0.997535	0.97885907	0.98825526	0.99195695	0.98861736	0.99629813	0.9927515	0.97576684	0.9620257
0.0	0.99964917	0.9990895	0.9885435	0.9932289	0.9985642	0.99726105	0.99954385	0.9973393	0.9824415	0.9929885
0.0	0.9998777	0.9998714	0.9997166	0.9987301	0.9995753	0.99986386	0.99992967	0.9994925	0.99943703	0.99951863
0.0	0.9988632	0.99922574	0.9916801	0.98952174	0.99881184	0.9766402	0.99765694	0.99683833	0.9974667	0.9829879
0.0	0.9988632	0.99922574	0.9916801	0.98952174	0.99881184	0.9766402	0.99765694	0.99683833	0.9974667	0.9829879
0.0	0.99964917	0.9990895	0.9885435	0.9932289	0.9985642	0.99726105	0.99954385	0.9973393	0.9824415	0.9929885
0.0	0.99964917	0.9990895	0.9885435	0.9932289	0.9985642	0.99726105	0.99954385	0.9973393	0.9824415	0.9929885
0.0	0.99964917	0.9990895	0.9885435	0.9932289	0.9985642	0.99726105	0.99954385	0.9973393	0.9824415	0.9929885
0.0	0.99964917	0.9990895	0.9885435	0.9932289	0.9985642	0.99726105	0.99954385	0.9973393	0.9824415	0.9929885
0.0	0.99984884	0.9998616	0.99928445	0.9993259	0.99966466	0.9991756	0.99985456	0.9995529	0.99939406	0.9982198
0.0	0.99984884	0.9998616	0.99928445	0.9993259	0.99966466	0.9991756	0.99985456	0.9995529	0.99939406	0.9982198
0.0	0.9988632	0.99922574	0.9916801	0.98952174	0.99881184	0.9766402	0.99765694	0.99683833	0.9974667	0.9829879
0.0	0.99964917	0.9990895	0.9885435	0.9932289	0.9985642	0.99726105	0.99954385	0.9973393	0.98244137	0.9929885
0.0	0.99964917	0.9990895	0.9885435	0.9932289	0.9985642	0.99726105	0.99954385	0.9973393	0.9824415	0.9929885
0.0	0.99984884	0.9998616	0.99928445	0.9993259	0.99966466	0.9991756	0.99985456	0.9995529	0.99939406	0.9982198
0.0	0.9793418	0.97518355	0.9809791	0.97621506	0.99514246	0.9976532	0.96948326	0.98496455	0.9802168	0.9760088
0.0	0.9793418	0.97518355	0.9809791	0.97621506	0.99514246	0.9976532	0.96948326	0.98496455	0.9802168	0.9760088
0.0	0.9793418	0.97518355	0.9809791	0.97621506	0.99514246	0.9976532	0.96948326	0.98496455	0.9802168	0.9760088
0.0	0.9793418	0.97518355	0.9809791	0.97621506	0.99514246	0.9976532	0.96948326	0.98496455	0.9802168	0.9760088
0.0	0.9793418	0.97518355	0.9809791	0.97621506	0.99514246	0.9976532	0.96948326	0.98496455	0.9802168	0.9760088
0.0	0.9793418	0.97518355	0.9809791	0.97621506	0.99514246	0.9976532	0.96948326	0.98496455	0.9802168	0.9760088
0.0	0.0064463248	0.099190794	0.0017659871	0.0054856157	0.0023460737	0.0021238553	0.0063773827	0.01573754	0.01041102	0.00712242
0.0	0.0064463248	0.099190794	0.0017659871	0.0054856106	0.0023460737	0.0021238553	0.006377386	0.01573754	0.01041102	0.00712242
0.0	0.0064463248	0.099190794	0.0017659871	0.0054856106	0.0023460737	0.0021238553	0.0063773827	0.01573754	0.01041102	0.00712242
0.0	0.0064463313	0.09919077	0.0017659871	0.005485613	0.0023460726	0.0021238553	0.0063773794	0.01573753	0.010411026	0.007122417
0.0	0.0064463248	0.099190794	0.0017659871	0.0054856157	0.0023460737	0.0021238553	0.006377386	0.01573754	0.01041102	0.00712242
0.0	0.0064463248	0.09919077	0.0017659871	0.0054856106	0.0023460737	0.0021238553	0.0063773827	0.01573754	0.01041102	0.00712242
0.0	0.0064463248	0.09919077	0.0017659871	0.0054856106	0.0023460737	0.0021238553	0.006377386	0.01573754	0.01041102	0.007122417
0.0	0.006446328	0.09919077	0.0017659871	0.005485613	0.0023460737	0.0021238553	0.0063773794	0.015737522	0.010411026	0.007122417
0.0	0.0064463248	0.09919082	0.0017659871	0.0054856157	0.0023460737	0.0021238553	0.006377386	0.01573754	0.01041102	0.007122417
0.0	0.0064463248	0.09919082	0.0017659871	0.0054856106	0.0023460737	0.0021238553	0.0063773827	0.01573754	0.01041102	0.007122417
0.0	0.0064463248	0.09919082	0.0017659871	0.0054856106	0.0023460737	0.0021238553	0.0063773827	0.01573754	0.01041102	0.00712242
0.0	0.0064463313	0.09919077	0.0017659871	0.0054856157	0.0023460737	0.0021238553	0.0063773827	0.015737522	0.010411026	0.007122417
0.0	0.0064463248	0.099190794	0.0017659871	0.0054856106	0.0023460737	0.0021238553	0.006377386	0.01573753	0.01041102	0.00712242
0.0	0.9793418	0.97518355	0.9809791	0.97621506	0.99514246	0.9976532	0.96948326	0.98496455	0.9802168	0.9760088
0.0	0.9793418	0.97518355	0.9809791	0.97621506	0.99514246	0.9976532	0.96948326	0.98496455	0.9802168	0.9760088
0.0	0.9793418	0.97518355	0.9809791	0.97621506	0.99514246	0.9976532	0.96948326	0.98496455	0.9802168	0.9760088
0.0	0.9793418	0.97518355	0.9809791	0.97621506	0.99514246	0.9976532	0.96948326	0.98496455	0.9802168	0.9760088
0.0	0.9793418	0.97518355	0.9809791	0.97621506	0.99514246	0.9976532	0.96948326	0.98496455	0.9802168	0.9760088
0.0	0.9793418	0.97518355	0.9809791	0.97621506	0.99514246	0.9976532	0.96948326	0.98496455	0.9802168	0.9760088
0.0	0.9793418	0.97518355	0.9809791	0.97621506	0.99514246	0.9976532	0.96948326	0.98496455	0.9802168	0.9760088
0.0	0.9793418	0.97518355	0.9809791	0.97621506	0.99514246	0.9976532	0.96948326	0.98496455	0.9802168	0.9760088
0.0	0.9793418	0.97518355	0.9809791	0.97621506	0.99514246	0.9976532	0.96948326	0.98496455	0.9802168	0.9760088
0.0	0.99984884	0.9998616	0.99928445	0.9993259	0.99966466	0.9991756	0.99985456	0.9995529	0.99939406	0.9982198
0.0	0.9793418	0.97518355	0.9809791	0.97621506	0.99514246	0.9976532	0.96948326	0.98496455	0.9802168	0.9760088
0.0	0.9793418	0.97518355	0.9809791	0.97621506	0.99514246	0.9976532	0.96948326	0.98496455	0.9802168	0.9760088
0.0	0.9793418	0.97518355	0.9809791	0.97621506	0.99514246	0.9976532	0.96948326	0.98496455	0.9802168	0.9760088
0.0	0.99898714	0.99976546	0.9959429	0.99540013	0.9988242	0.99543804	0.9993808	0.9991033	0.9969908	0.98937374
0.0	0.9998487	0.99957854	0.9960743	0.99629384	0.9993333	0.99882776	0.99982303	0.9989048	0.9933008	0.9954782
0.0	0.99964917	0.9990895	0.9885435	0.9932289	0.9985642	0.99726105	0.99954385	0.9973393	0.9824415	0.9929885
0.0	0.9793418	0.97518355	0.9809791	0.97621506	0.99514246	0.9976532	0.96948326	0.98496455	0.9802168	0.9760088
0.0	0.9996606	0.9986854	0.99284875	0.9868472	0.99909115	0.9956424	0.9993261	0.99808216	0.99065864	0.99537486
0.0	0.74777687	0.2099385	0.0025848548	0.0046376423	0.052707687	0.10557119	0.3762968	0.12186141	0.11311164	0.03371355
0.0	0.9995091	0.9993919	0.99514115	0.9871493	0.99719524	0.99718946	0.99943465	0.9983919	0.99650383	0.98238707
0.0	0.9793418	0.97518355	0.9809791	0.97621506	0.99514246	0.9976532	0.96948326	0.98496455	0.9802168	0.9760088
0.0	0.9793418	0.97518355	0.9809791	0.97621506	0.99514246	0.9976532	0.96948326	0.98496455	0.9802168	0.9760088
0.0	0.9793418	0.97518355	0.9809791	0.97621506	0.99514246	0.9976532	0.96948326	0.98496455	0.9802168	0.9760088
0.0	0.9793418	0.97518355	0.9809791	0.97621506	0.99514246	0.9976532	0.96948326	0.98496455	0.9802168	0.9760088
0.0	0.9793418	0.97518355	0.9809791	0.97621506	0.99514246	0.9976532	0.96948326	0.98496455	0.9802168	0.9760088
0.0	0.999526	0.9996086	0.9976047	0.99696344	0.99853563	0.9986351	0.9995639	0.9979353	0.99508935	0.9963684
0.0	0.99984884	0.9998616	0.99928445	0.9993259	0.99966466	0.9991756	0.99985456	0.9995529	0.99939406	0.9982198
0.0	0.9793418	0.97518355	0.9809791	0.97621506	0.99514246	0.9976532	0.96948326	0.98496455	0.9802168	0.9760088
0.0	0.99898714	0.99976546	0.9959429	0.99540013	0.9988242	0.99543804	0.9993808	0.9991033	0.9969908	0.98937374
0.0	0.99898714	0.99976546	0.9959429	0.99540013	0.9988242	0.99543804	0.9993808	0.9991033	0.9969908	0.98937374
0.0	0.99898714	0.99976546	0.9959429	0.99540013	0.9988242	0.99543804	0.9993808	0.9991033	0.9969908	0.98937374
0.0	0.99898714	0.99976546	0.9959429	0.99540013	0.9988242	0.99543804	0.9993808	0.9991033	0.9969908	0.98937374
0.0	0.99898714	0.99976546	0.9959429	0.99540013	0.9988242	0.99543804	0.9993808	0.9991033	0.9969908	0.98937374
0.0	0.0010331819	0.0036556986	0.0030243637	0.00071218767	0.028326167	0.0013590455	0.0034793643	0.4635702	0.31124404	0.00053864106
0.0	0.001020583	0.021699276	0.0007283429	0.00073672476	0.11065567	0.29967925	0.0029333627	0.04433564	0.0005641838	0.1768238
0.0	0.9793418	0.97518355	0.9809791	0.97621506	0.99514246	0.9976532	0.96948326	0.98496455	0.9802168	0.9760088
0.0	0.067830905	0.00077435875	0.0688436	0.008576464	0.003033408	0.07218283	0.0008383751	0.3186581	0.00048455337	0.00141763
0.0	0.067830905	0.00077435875	0.0688436	0.008576464	0.003033408	0.07218283	0.0008383751	0.3186581	0.00048455337	0.00141763
0.0	0.15710898	0.050677266	0.8544744	0.14024231	0.0074729165	0.6828757	0.012548601	0.9127669	0.046764225	0.03619764
0.0	0.49878216	0.72224116	0.058865745	0.024126662	0.97868586	0.7429512	0.94132125	0.92112935	0.17565002	0.8150907
0.0	0.3649104	0.5467294	0.35064495	0.49577606	0.9536493	0.3432025	0.9851126	0.9907781	0.06589914	0.42447728
0.0	0.999757	0.99916375	0.99016714	0.9943268	0.99868065	0.99783045	0.99961483	0.99768174	0.9827793	0.99420774
0.0	0.9793418	0.97518355	0.9809791	0.97621506	0.99514246	0.9976532	0.96948326	0.98496455	0.9802168	0.9760088
0.0	0.9793418	0.97518355	0.9809791	0.97621506	0.99514246	0.9976532	0.96948326	0.98496455	0.9802168	0.9760088
0.0	0.9793418	0.97518355	0.9809791	0.97621506	0.99514246	0.9976532	0.96948326	0.98496455	0.9802168	0.9760088
0.0	0.9793418	0.97518355	0.9809791	0.97621506	0.99514246	0.9976532	0.96948326	0.98496455	0.9802168	0.9760088
0.0	0.9793418	0.97518355	0.9809791	0.97621506	0.99514246	0.9976532	0.96948326	0.98496455	0.9802168	0.9760088
0.0	0.9793418	0.97518355	0.9809791	0.97621506	0.99514246	0.9976532	0.96948326	0.98496455	0.9802168	0.9760088
0.0	0.9793418	0.97518355	0.9809791	0.97621506	0.99514246	0.9976532	0.96948326	0.98496455	0.9802168	0.9760088
0.0	0.9992355	0.9993629	0.9982231	0.9849531	0.9986526	0.99370724	0.99967575	0.99756515	0.9963193	0.99536645
0.0	0.9793418	0.97518355	0.9809791	0.97621506	0.99514246	0.9976532	0.96948326	0.98496455	0.9802168	0.9760088
0.0	0.9793418	0.97518355	0.9809791	0.97621506	0.99514246	0.9976532	0.96948326	0.98496455	0.9802168	0.9760088
0.0	0.9793418	0.97518355	0.9809791	0.97621506	0.99514246	0.9976532	0.96948326	0.98496455	0.9802168	0.9760088
0.0	0.9793418	0.97518355	0.9809791	0.97621506	0.99514246	0.9976532	0.96948326	0.98496455	0.9802168	0.9760088
0.0	0.9793418	0.97518355	0.9809791	0.97621506	0.99514246	0.9976532	0.96948326	0.98496455	0.9802168	0.9760088
0.0	0.999526	0.9996086	0.9976047	0.99696344	0.99853563	0.9986351	0.9995639	0.9979353	0.99508935	0.9963684
0.0	0.9793418	0.97518355	0.9809791	0.97621506	0.99514246	0.9976532	0.96948326	0.98496455	0.9802168	0.9760088
0.0	0.9793418	0.97518355	0.9809791	0.97621506	0.99514246	0.9976532	0.96948326	0.98496455	0.9802168	0.9760088
0.0	0.9793418	0.97518355	0.9809791	0.97621506	0.99514246	0.9976532	0.96948326	0.98496455	0.9802168	0.9760088
0.0	0.9793418	0.97518355	0.9809791	0.97621506	0.99514246	0.9976532	0.96948326	0.98496455	0.9802168	0.9760088
0.0	0.9793418	0.97518355	0.9809791	0.97621506	0.99514246	0.9976532	0.96948326	0.98496455	0.9802168	0.9760088
0.0	0.9793418	0.97518355	0.9809791	0.97621506	0.99514246	0.9976532	0.96948326	0.98496455	0.9802168	0.9760088
0.0	0.99979275	0.99913186	0.9958234	0.9913663	0.99932814	0.99727935	0.9995664	0.99864477	0.99404943	0.99695075
0.0	0.99960583	0.9996933	0.99851435	0.99617445	0.99939585	0.98864704	0.9992341	0.9990036	0.99876803	0.9935469
0.0	0.34217307	0.9888657	0.9799111	0.57613873	0.7541569	0.058281153	0.9846052	0.7847053	0.97253776	0.6536734
0.0	0.9624457	0.8214083	0.9618234	0.8451846	0.6292838	0.9805385	0.9983551	0.91238123	0.95286673	0.9921566
0.0	0.60552204	0.3996828	0.84236324	0.7788543	0.3678569	0.106776066	0.9889887	0.5281015	0.266544	0.1959726
0.0	0.8069316	0.62243676	0.9323817	0.9384528	0.7392348	0.25819814	0.9536045	0.9446949	0.7884473	0.2274629
0.0	0.58653545	0.99084175	0.80813134	0.15929666	0.8698747	0.09146556	0.95434105	0.51521844	0.14654644	0.314418
0.0	0.97781813	0.931622	0.92542315	0.9034021	0.73591954	0.99426043	0.99485	0.72117263	0.96828216	0.90188605
0.0	0.2636443	0.45724547	0.900477	0.3383485	0.17988354	0.05275318	0.6946066	0.6453469	0.35567144	0.11728188
0.0	0.9542735	0.23768406	0.7411506	0.57866156	0.5244214	0.9587337	0.9717157	0.77555674	0.25172257	0.8795539
0.0	0.21503636	0.8238081	0.5357905	0.00034099017	0.77733123	0.73254144	0.27156302	0.6806806	0.18031152	0.0024722044
0.0	0.9998683	0.9999454	0.9998814	0.9994203	0.9994136	0.9999156	0.9997763	0.9999262	0.99981564	0.9993075
0.0	0.0015789722	0.00369266	0.00013489548	0.000769058	0.0005208443	0.00013065101	0.0017517663	0.00035775235	0.0018211199	0.00081139384
0.0	0.008074528	0.0013131102	0.008686996	0.0027398812	0.00078190985	0.0057734028	0.01008343	0.021952488	0.0019171076	0.00226942
0.0	0.29868427	0.1992501	0.7658095	0.16790886	0.12213769	0.61421114	0.17033154	0.101004444	0.009419159	0.49361455
0.0	0.051529285	0.07670717	0.93566155	0.034653444	0.09992076	0.116063535	0.28451526	0.12856539	0.017979642	0.77027136
0.0	0.8748263	0.74516284	0.86022353	0.3455406	0.58676	0.7369031	0.30438584	0.6659528	0.9012757	0.26204827
0.0	0.06529674	0.5991745	0.19205797	0.00093807804	0.44806933	0.5974021	0.008380917	0.98496455	0.69970906	0.08303874
0.0	0.99988806	0.9997949	0.9976968	0.99840814	0.9996717	0.99948835	0.99992514	0.99977356	0.99841607	0.99584466
0.0	0.99913776	0.9992724	0.9977939	0.98212427	0.9984768	0.9922691	0.9996069	0.99708956	0.9958818	0.9919607
0.0	0.9793418	0.97518355	0.9809791	0.97621506	0.99514246	0.9976532	0.96948326	0.98496455	0.9802168	0.9760088
0.0	0.9988632	0.99922574	0.9916801	0.98952174	0.99881184	0.9766402	0.99765694	0.99683833	0.9974667	0.9829879
0.0	0.99984837	0.99574476	0.78299516	0.9261797	0.96915025	0.65441644	0.7302113	0.034272507	0.9996681	0.99182093
0.0	0.55970687	0.5973228	0.14500181	0.8419865	0.610622	0.23887947	0.02067473	0.09556216	0.87397796	0.0038529416
0.0	0.55970687	0.5973228	0.14500181	0.8419865	0.610622	0.23887947	0.02067473	0.09556216	0.87397796	0.0038529416
0.0	0.99935	0.9998591	0.99737275	0.99854183	0.99976975	0.99795663	0.9996811	0.99902236	0.99931896	0.9948874
0.0	0.9997621	0.9999294	0.99958116	0.99938905	0.999887	0.9993906	0.99985576	0.99962926	0.9996886	0.99830604
0.0	0.99980336	0.99930716	0.995989	0.99287295	0.99953234	0.9983071	0.9995777	0.9988967	0.99459076	0.99790764
0.0	0.012793867	0.020063143	0.0014115947	0.008055538	0.0073271403	0.0031439478	0.016418973	0.01869424	0.006313946	0.002795178
0.0	0.9997209	0.99872607	0.9935175	0.9878884	0.9991283	0.9961039	0.9994081	0.99825674	0.99184895	0.99598545
0.0	0.012793867	0.020063143	0.0014115947	0.008055538	0.0073271403	0.0031439478	0.016418973	0.018694246	0.006313946	0.002795178
0.0	0.9997209	0.99872607	0.9935175	0.9878884	0.9991283	0.9961039	0.9994081	0.99825674	0.99184895	0.99598545
0.0	0.9793418	0.97518355	0.9809791	0.97621506	0.99514246	0.9976532	0.96948326	0.98496455	0.9802168	0.9760088
0.0	0.9793418	0.97518355	0.9809791	0.97621506	0.99514246	0.9976532	0.96948326	0.98496455	0.9802168	0.9760088
0.0	0.9793418	0.97518355	0.9809791	0.97621506	0.99514246	0.9976532	0.96948326	0.98496455	0.9802168	0.9760088
0.0	0.99984884	0.9998616	0.99928445	0.9993259	0.99966466	0.9991756	0.99985456	0.9995529	0.99939406	0.9982198
0.0	0.9793418	0.97518355	0.9809791	0.97621506	0.99514246	0.9976532	0.96948326	0.98496455	0.9802168	0.9760088
0.0	0.99898714	0.99976546	0.9959429	0.99540013	0.9988242	0.99543804	0.9993808	0.9991033	0.9969908	0.98937374
0.0	0.9793418	0.97518355	0.9809791	0.97621506	0.99514246	0.9976532	0.96948326	0.98496455	0.9802168	0.9760088
0.0	0.99984884	0.9998616	0.99928445	0.9993259	0.99966466	0.9991756	0.99985456	0.9995529	0.99939406	0.9982198
0.0	0.9793418	0.97518355	0.9809791	0.97621506	0.99514246	0.9976532	0.96948326	0.98496455	0.9802168	0.9760088
0.0	0.000109126646	0.0015679321	0.0001756541	0.0018067722	0.0018176646	6.507966e-05	0.0013799276	0.0005326919	0.00031821607	0.00023643635
0.0	0.9793418	0.97518355	0.9809791	0.97621506	0.99514246	0.9976532	0.96948326	0.98496455	0.9802168	0.9760088
0.0	0.9793418	0.97518355	0.9809791	0.97621506	0.99514246	0.9976532	0.96948326	0.98496455	0.9802168	0.9760088
0.0	0.99984884	0.9998616	0.99928445	0.9993259	0.99966466	0.9991756	0.99985456	0.9995529	0.99939406	0.9982198
0.0	0.9793418	0.97518355	0.9809791	0.97621506	0.99514246	0.9976532	0.96948326	0.98496455	0.9802168	0.9760088
0.0	0.9998022	0.999198	0.99893755	0.99825245	0.99963903	0.99949336	0.99948174	0.99965954	0.9986519	0.99827504
0.0	0.99984884	0.9998616	0.99928445	0.9993259	0.99966466	0.9991756	0.99985456	0.9995529	0.99939406	0.9982198
0.0	0.9793418	0.97518355	0.9809791	0.97621506	0.99514246	0.9976532	0.96948326	0.98496455	0.9802168	0.9760088
0.0	0.000109126646	0.0015679321	0.0001756541	0.0018067722	0.0018176646	6.507966e-05	0.0013799276	0.00053269166	0.00031821607	0.00023643635
0.0	0.99980253	0.9991949	0.99456775	0.99151236	0.9994116	0.9973084	0.9995152	0.99872404	0.9954585	0.9966954
0.0	0.012793867	0.020063143	0.0014115947	0.008055538	0.007327137	0.0031439478	0.016418973	0.018694246	0.006313946	0.002795178
0.0	0.48515666	0.07470164	0.3899986	0.86803114	0.34370643	0.018212877	0.9756232	0.84286916	0.07362915	0.030012056
0.0	0.013449357	0.0024347375	0.0026531313	0.009756128	0.00022827042	0.017626166	0.7298187	0.012950135	0.0058820583	0.003391506
0.0	0.99941313	0.9996499	0.9964637	0.9927355	0.99901426	0.99057263	0.99885166	0.99864906	0.9987802	0.99386495
0.0	0.99941313	0.9996499	0.9964637	0.9927355	0.99901426	0.99057263	0.99885166	0.99864906	0.9987802	0.99386495
0.0	0.9793418	0.97518355	0.9809791	0.97621506	0.99514246	0.9976532	0.96948326	0.98496455	0.9802168	0.9760088
0.0	0.9793418	0.97518355	0.9809791	0.97621506	0.99514246	0.9976532	0.96948326	0.98496455	0.9802168	0.9760088
0.0	0.9793418	0.97518355	0.9809791	0.97621506	0.99514246	0.9976532	0.96948326	0.98496455	0.9802168	0.9760088
0.0	0.9793418	0.97518355	0.9809791	0.97621506	0.99514246	0.9976532	0.96948326	0.98496455	0.9802168	0.9760088
0.0	0.9793418	0.97518355	0.9809791	0.97621506	0.99514246	0.9976532	0.96948326	0.98496455	0.9802168	0.9760088
0.0	0.9793418	0.97518355	0.9809791	0.97621506	0.99514246	0.9976532	0.96948326	0.98496455	0.9802168	0.9760088
0.0	0.9793418	0.97518355	0.9809791	0.97621506	0.99514246	0.9976532	0.96948326	0.98496455	0.9802168	0.9760088
0.0	0.99980336	0.99930716	0.995989	0.99287295	0.99953234	0.9983071	0.9995777	0.9988967	0.99459076	0.99790764
0.0	0.9793418	0.97518355	0.9809791	0.97621506	0.99514246	0.9976532	0.96948326	0.98496455	0.9802168	0.9760088
0.0	0.9793418	0.97518355	0.9809791	0.97621506	0.99514246	0.9976532	0.96948326	0.98496455	0.9802168	0.9760088
0.0	0.9793418	0.97518355	0.9809791	0.97621506	0.99514246	0.9976532	0.96948326	0.98496455	0.9802168	0.9760088
0.0	0.9793418	0.97518355	0.9809791	0.97621506	0.99514246	0.9976532	0.96948326	0.98496455	0.9802168	0.9760088
0.0	0.9793418	0.97518355	0.9809791	0.97621506	0.99514246	0.9976532	0.96948326	0.98496455	0.9802168	0.9760088
0.0	0.9974476	0.999057	0.9894043	0.99124473	0.9950966	0.983547	0.99209905	0.9969982	0.99525464	0.9910323
0.0	0.9997222	0.9987937	0.9938543	0.9895216	0.999204	0.9963935	0.99948883	0.9984742	0.993189	0.9962
0.0	0.012793861	0.020063147	0.0014115947	0.008055538	0.007327137	0.0031439478	0.016418973	0.018694246	0.006313946	0.002795178
0.0	0.012793861	0.020063147	0.0014115941	0.008055538	0.007327137	0.0031439478	0.016418973	0.018694237	0.006313946	0.002795178
0.0	0.012793867	0.020063143	0.0014115941	0.008055538	0.007327137	0.0031439478	0.016418973	0.018694237	0.006313943	0.002795178
0.0	0.012793861	0.020063147	0.0014115941	0.008055538	0.007327137	0.0031439478	0.016418973	0.01869424	0.006313946	0.002795178
0.0	0.009986917	0.0011684491	0.007517487	0.0018536495	0.00077159976	0.0030135852	0.024412196	0.014716557	0.0025810467	0.0016050433
0.0	0.9793418	0.97518355	0.9809791	0.97621506	0.99514246	0.9976532	0.96948326	0.98496455	0.9802168	0.9760088
0.0	0.015081416	0.026171364	0.0015619315	0.008302745	0.007327137	0.004071893	0.019947456	0.01869424	0.0076478026	0.0030694006
0.0	0.9793418	0.97518355	0.9809791	0.97621506	0.99514246	0.9976532	0.96948326	0.98496455	0.9802168	0.9760088
0.0	0.9793418	0.97518355	0.9809791	0.97621506	0.99514246	0.9976532	0.96948326	0.98496455	0.9802168	0.9760088
0.0	0.9793418	0.97518355	0.9809791	0.97621506	0.99514246	0.9976532	0.96948326	0.98496455	0.9802168	0.9760088
0.0	0.9996606	0.9986854	0.99284875	0.9868472	0.99909115	0.9956424	0.9993261	0.99808216	0.99065864	0.99537486
0.0	0.9793418	0.97518355	0.9809791	0.97621506	0.99514246	0.9976532	0.96948326	0.98496455	0.9802168	0.9760088
0.0	0.9793418	0.97518355	0.9809791	0.97621506	0.99514246	0.9976532	0.96948326	0.98496455	0.9802168	0.9760088
0.0	0.9793418	0.97518355	0.9809791	0.97621506	0.99514246	0.9976532	0.96948326	0.98496455	0.9802168	0.9760088
0.0	0.9793418	0.97518355	0.9809791	0.97621506	0.99514246	0.9976532	0.96948326	0.98496455	0.9802168	0.9760088
0.0	0.9285304	0.9697926	0.66489637	0.55617416	0.78255004	0.39424303	0.9334905	0.9695616	0.8231726	0.9168202
0.0	0.9793418	0.97518355	0.9809791	0.97621506	0.99514246	0.9976532	0.96948326	0.98496455	0.9802168	0.9760088
0.0	0.9793418	0.97518355	0.9809791	0.97621506	0.99514246	0.9976532	0.96948326	0.98496455	0.9802168	0.9760088
0.0	0.99983335	0.9997185	0.9990055	0.99855393	0.9996662	0.9993548	0.9998221	0.9995763	0.99875927	0.9982828
0.0	0.9793418	0.97518355	0.9809791	0.97621506	0.99514246	0.9976532	0.96948326	0.98496455	0.9802168	0.9760088
0.0	0.9793418	0.97518355	0.9809791	0.97621506	0.99514246	0.9976532	0.96948326	0.98496455	0.9802168	0.9760088
0.0	0.012793861	0.020063143	0.0014115941	0.008055538	0.007327137	0.0031439478	0.016418973	0.01869424	0.006313946	0.002795178
0.0	0.9793418	0.97518355	0.9809791	0.97621506	0.99514246	0.9976532	0.96948326	0.98496455	0.9802168	0.9760088
0.0	0.9793418	0.97518355	0.9809791	0.97621506	0.99514246	0.9976532	0.96948326	0.98496455	0.9802168	0.9760088
0.0	0.0012733394	0.0071607507	0.6216573	0.0038036287	0.64531887	0.49472106	0.87742025	0.5253332	0.30725044	0.075864784
0.0	0.0012733394	0.0071607507	0.6216573	0.0038036287	0.64531887	0.49472106	0.87742025	0.5253332	0.30725044	0.075864784
0.0	0.9793418	0.97518355	0.9809791	0.97621506	0.99514246	0.9976532	0.96948326	0.98496455	0.9802168	0.9760088
0.0	0.012793856	0.020063143	0.0014115941	0.008055538	0.007327137	0.0031439478	0.016418973	0.01869424	0.006313946	0.0027951766
0.0	0.9285304	0.9697926	0.6648962	0.5561742	0.78255016	0.3942432	0.9334905	0.9695616	0.8231726	0.9168202
0.0	0.9988632	0.99922574	0.9916801	0.98952174	0.99881184	0.9766402	0.99765694	0.99683833	0.9974667	0.9829879
0.0	0.9793418	0.97518355	0.9809791	0.97621506	0.99514246	0.9976532	0.96948326	0.98496455	0.9802168	0.9760088
0.0	0.9793418	0.97518355	0.9809791	0.97621506	0.99514246	0.9976532	0.96948326	0.98496455	0.9802168	0.9760088
0.0	0.9988632	0.99922574	0.9916801	0.98952174	0.99881184	0.9766402	0.99765694	0.99683833	0.9974667	0.9829879
0.0	0.019140806	0.0069325226	0.00038229482	0.0005996019	0.0011030965	0.5016459	0.05037996	0.1396389	0.00028546486	0.0020114281
0.0	0.020830277	0.03639703	0.0017696215	0.012816495	0.013911527	0.0050901184	0.02560037	0.031824186	0.010650878	0.0038685915
0.0	0.9991386	0.9992854	0.99734867	0.98280776	0.9987331	0.9926024	0.9995726	0.9970757	0.99610585	0.99400055
0.0	0.019140806	0.0069325226	0.00038229482	0.0005996019	0.0011030965	0.5016459	0.05037996	0.1396389	0.00028546486	0.0020114281
0.0	0.9793418	0.97518355	0.9809791	0.97621506	0.99514246	0.9976532	0.96948326	0.98496455	0.9802168	0.9760088
0.0	0.019140806	0.0069325226	0.00038229482	0.0005996019	0.0011030965	0.5016459	0.05037996	0.1396389	0.00028546486	0.0020114281
0.0	0.9993345	0.9998419	0.99689	0.9984276	0.99976844	0.9976903	0.9997023	0.99902236	0.9992749	0.9947233
0.0	0.9793418	0.97518355	0.9809791	0.97621506	0.99514246	0.9976532	0.96948326	0.98496455	0.9802168	0.9760088
0.0	0.9793418	0.97518355	0.9809791	0.97621506	0.99514246	0.9976532	0.96948326	0.98496455	0.9802168	0.9760088
0.0	0.9793418	0.97518355	0.9809791	0.97621506	0.99514246	0.9976532	0.96948326	0.98496455	0.9802168	0.9760088
0.0	0.9793418	0.97518355	0.9809791	0.97621506	0.99514246	0.9976532	0.96948326	0.98496455	0.9802168	0.9760088
0.0	0.008074528	0.0013131102	0.008686988	0.0027398812	0.00078190985	0.0057734028	0.01008343	0.021952482	0.0019171058	0.00226942
0.0	0.009986917	0.0011684491	0.007517487	0.0018536478	0.0007716005	0.0030135852	0.024412204	0.014716557	0.0025810467	0.0016050433
0.0	0.9793418	0.97518355	0.9809791	0.97621506	0.99514246	0.9976532	0.96948326	0.98496455	0.9802168	0.9760088
0.0	0.99988663	0.9997985	0.99784803	0.9984799	0.999721	0.99954176	0.99992037	0.99977547	0.99851686	0.9972908
0.0	0.01330634	0.022719251	0.0018328914	0.009296204	0.007662165	0.0033740413	0.018891227	0.01869424	0.0065463474	0.0033219273
0.0	0.06161085	0.11698413	0.04463731	0.03607865	0.84583694	0.25779298	0.15516701	0.98496455	0.61672515	0.5088109
0.0	0.06161085	0.11698413	0.04463731	0.03607865	0.84583694	0.25779298	0.15516701	0.98496455	0.61672515	0.5088109
0.0	0.06161085	0.11698413	0.04463731	0.03607865	0.84583694	0.25779298	0.15516701	0.98496455	0.61672515	0.5088109
0.0	0.020524481	0.042767573	0.0022255438	0.015108673	0.02171369	0.004792376	0.02744404	0.039347857	0.009771738	0.006963103
0.0	0.0011740839	0.0072114305	0.012539659	0.003249948	0.30338544	0.00033665405	0.0018087227	0.24051875	0.0014163433	0.95967627
0.0	0.0011740839	0.0072114305	0.012539659	0.003249948	0.30338544	0.00033665405	0.0018087227	0.24051875	0.0014163433	0.95967627
0.0	0.015100871	0.57099885	0.0046634623	0.008626335	0.80150926	0.0012189745	0.18156998	0.8748421	0.030864898	0.9928126
0.0	0.9976839	0.9992539	0.9906494	0.99172217	0.9950966	0.9874723	0.9932306	0.9969982	0.99594116	0.9916756
0.0	0.9793418	0.97518355	0.9809791	0.97621506	0.99514246	0.9976532	0.96948326	0.98496455	0.9802168	0.9760088
0.0	0.9793418	0.97518355	0.9809791	0.97621506	0.99514246	0.9976532	0.96948326	0.98496455	0.9802168	0.9760088
0.0	0.9615795	0.9870161	0.86036193	0.83872986	0.98667985	0.75293034	0.9939434	0.98695695	0.9053234	0.7810908
0.0	0.9988632	0.99922574	0.9916801	0.98952174	0.99881184	0.9766402	0.99765694	0.99683833	0.9974667	0.9829879
0.0	0.9907845	0.9950771	0.99481934	0.9900294	0.9225975	0.99339986	0.9968925	0.99147964	0.9771378	0.95283383
0.0	0.9793418	0.97518355	0.9809791	0.97621506	0.99514246	0.9976532	0.96948326	0.98496455	0.9802168	0.9760088
0.0	0.9793418	0.97518355	0.9809791	0.97621506	0.99514246	0.9976532	0.96948326	0.98496455	0.9802168	0.9760088
0.0	0.9793418	0.97518355	0.9809791	0.97621506	0.99514246	0.9976532	0.96948326	0.98496455	0.9802168	0.9760088
0.0	0.99984884	0.9998616	0.99928445	0.9993259	0.99966466	0.9991756	0.99985456	0.9995529	0.99939406	0.9982198
0.0	0.99983335	0.9997185	0.9990055	0.99855393	0.9996662	0.9993548	0.9998221	0.9995763	0.99875927	0.9982828
0.0	0.9793418	0.97518355	0.9809791	0.97621506	0.99514246	0.9976532	0.96948326	0.98496455	0.9802168	0.9760088
0.0	0.9793418	0.97518355	0.9809791	0.97621506	0.99514246	0.9976532	0.96948326	0.98496455	0.9802168	0.9760088
0.0	0.9793418	0.97518355	0.9809791	0.97621506	0.99514246	0.9976532	0.96948326	0.98496455	0.9802168	0.9760088
0.0	0.9996606	0.9986854	0.99284875	0.9868472	0.99909115	0.9956424	0.9993261	0.99808216	0.99065864	0.99537486
0.0	0.9793418	0.97518355	0.9809791	0.97621506	0.99514246	0.9976532	0.96948326	0.98496455	0.9802168	0.9760088
0.0	0.99964917	0.9990895	0.9885435	0.9932289	0.9985642	0.99726105	0.99954385	0.9973393	0.9824415	0.9929885
0.0	0.9793418	0.97518355	0.9809791	0.97621506	0.99514246	0.9976532	0.96948326	0.98496455	0.9802168	0.9760088
0.0	0.99903643	0.9970919	0.97545695	0.96715987	0.9961139	0.99197656	0.99916553	0.993711	0.97921675	0.9809966
0.0	0.9793418	0.97518355	0.9809791	0.97621506	0.99514246	0.9976532	0.96948326	0.98496455	0.9802168	0.9760088
0.0	0.008887271	0.017272012	0.0022924012	0.97621506	0.99514246	0.9976532	0.0021824215	0.0074320547	0.9802168	0.9760088
0.0	0.015701158	0.009547537	0.44403464	6.523201e-05	0.20271532	0.20400347	0.00014416773	7.7177894e-05	0.00033555512	0.2643891
0.0	0.9793418	0.97518355	0.9809791	0.97621506	0.99514246	0.9976532	0.96948326	0.98496455	0.9802168	0.9760088
0.0	0.9793418	0.97518355	0.9809791	0.97621506	0.99514246	0.9976532	0.96948326	0.98496455	0.9802168	0.9760088
0.0	0.9988165	0.9989473	0.9965521	0.9753161	0.9981694	0.9885493	0.99943393	0.9957035	0.99485046	0.9919607
0.0	0.9997851	0.99983335	0.9984774	0.9984831	0.9996105	0.99928916	0.999835	0.9995999	0.9978771	0.99741507
0.0	0.99983335	0.9997185	0.9990055	0.99855393	0.9996662	0.9993548	0.9998221	0.9995763	0.99875927	0.9982829
0.0	0.9997851	0.99983335	0.9984774	0.9984831	0.9996105	0.99928916	0.999835	0.9995999	0.9978771	0.99741507
0.0	0.9793418	0.97518355	0.9809791	0.97621506	0.99514246	0.9976532	0.96948326	0.98496455	0.9802168	0.9760088
0.0	0.012793867	0.020063143	0.0014115947	0.008055538	0.0073271403	0.0031439478	0.016418973	0.01869424	0.006313943	0.0027951766
0.0	0.008622959	0.018373754	0.0011008411	0.0073236455	0.005801443	0.002351137	0.013037781	0.016925573	0.0057717357	0.0022475948
0.0	0.98528683	0.8844934	0.59197855	0.6013287	0.6583162	0.9328857	0.9784426	0.547051	0.8452064	0.699408
0.0	0.0026138097	0.0009807994	0.016741775	0.00019066205	0.08613427	0.03775528	0.18346788	0.51716906	0.0053511965	0.033750866
0.0	0.012031257	0.021341687	0.0010705165	0.007933485	0.00714584	0.004059933	0.015135157	0.01943345	0.007298306	0.0025956477
0.0	0.012031257	0.021341687	0.0010705165	0.007933485	0.00714584	0.004059933	0.015135148	0.01943345	0.007298306	0.002595649
0.0	0.0026138097	0.0009807994	0.016741775	0.00019066205	0.08613427	0.03775528	0.18346788	0.51716906	0.0053511965	0.033750866
0.0	0.9974476	0.999057	0.9894043	0.99124473	0.9950966	0.983547	0.99209905	0.9969982	0.99525464	0.9910323
0.0	0.9793418	0.97518355	0.9809791	0.97621506	0.99514246	0.9976532	0.96948326	0.98496455	0.9802168	0.9760088
0.0	0.9793418	0.97518355	0.9809791	0.97621506	0.99514246	0.9976532	0.96948326	0.98496455	0.9802168	0.9760088
0.0	0.9793418	0.97518355	0.9809791	0.97621506	0.99514246	0.9976532	0.96948326	0.98496455	0.9802168	0.9760088
0.0	0.9793418	0.97518355	0.9809791	0.97621506	0.99514246	0.9976532	0.96948326	0.98496455	0.9802168	0.9760088
0.0	0.000109126646	0.0015679321	0.0001756541	0.001806773	0.0018176646	6.507966e-05	0.0013799276	0.0005326919	0.00031821607	0.00023643635
0.0	0.9040699	0.0044847387	0.04694437	0.050904077	0.032811843	0.0014266206	0.48614845	0.118885465	0.0042239493	0.0019057139
0.0	0.9793418	0.97518355	0.9809791	0.97621506	0.99514246	0.9976532	0.96948326	0.98496455	0.9802168	0.9760088
0.0	0.9793418	0.97518355	0.9809791	0.97621506	0.99514246	0.9976532	0.96948326	0.98496455	0.9802168	0.9760088
0.0	0.99984884	0.9998616	0.99928445	0.9993259	0.99966466	0.9991756	0.99985456	0.9995529	0.99939406	0.9982198
0.0	0.9974476	0.999057	0.9894043	0.99124473	0.9950966	0.983547	0.99209905	0.9969982	0.99525464	0.9910323
0.0	0.9993411	0.99859625	0.9997887	0.9966266	0.99705184	0.99842095	0.99984014	0.99855834	0.99829894	0.9975425
0.0	0.9040699	0.0044847387	0.04694436	0.050904095	0.03281185	0.0014266206	0.4861484	0.118885465	0.0042239493	0.0019057149
0.0	0.5202776	0.92733955	0.8842857	0.7547383	0.2939681	0.5801739	0.8493194	0.95079184	0.75323796	0.48693994
0.0	0.9793418	0.97518355	0.9809791	0.97621506	0.99514246	0.9976532	0.96948326	0.98496455	0.9802168	0.9760088
0.0	0.9793418	0.97518355	0.9809791	0.97621506	0.99514246	0.9976532	0.96948326	0.98496455	0.9802168	0.9760088
0.0	0.9793418	0.97518355	0.9809791	0.97621506	0.99514246	0.9976532	0.96948326	0.98496455	0.9802168	0.9760088
0.0	0.012793856	0.020063143	0.0014115947	0.008055538	0.0073271403	0.0031439478	0.016418973	0.018694246	0.006313946	0.002795178
0.0	0.9793418	0.97518355	0.9809791	0.97621506	0.99514246	0.9976532	0.96948326	0.98496455	0.9802168	0.9760088
0.0	0.99960667	0.9994272	0.99684745	0.9887919	0.9974517	0.9977958	0.9995436	0.9984226	0.9969272	0.9854961
0.0	0.012793867	0.020063147	0.0014115941	0.008055538	0.007327137	0.0031439478	0.016418973	0.01869424	0.006313946	0.002795178
0.0	0.013780671	0.021559672	0.0016856302	0.008052217	0.0077654137	0.003484199	0.021389723	0.018694246	0.006092862	0.0044429856
0.0	0.9793418	0.97518355	0.9809791	0.97621506	0.99514246	0.9976532	0.96948326	0.98496455	0.9802168	0.9760088
0.0	0.825093	0.7481924	0.060863078	0.027949976	0.19990136	0.18779463	0.64234823	0.3453664	0.07387311	0.8166304
0.0	0.825093	0.7481924	0.060863078	0.027949976	0.19990136	0.18779463	0.64234823	0.3453664	0.07387311	0.8166304
0.0	0.825093	0.7481924	0.060863078	0.027949976	0.19990136	0.18779463	0.64234823	0.3453664	0.07387311	0.8166304
0.0	0.01600464	0.15369014	0.62335265	0.074616134	0.093273036	0.00024509357	0.060718305	0.02366028	0.010230861	0.00037042383
0.0	0.01600464	0.15369014	0.62335265	0.074616134	0.093273036	0.00024509357	0.060718305	0.02366028	0.010230861	0.00037042383
0.0	0.012839525	0.020455614	0.0019847665	0.00792268	0.007762181	0.003156604	0.016076084	0.021854162	0.006313946	0.002795178
0.0	0.9793418	0.97518355	0.9809791	0.97621506	0.99514246	0.9976532	0.96948326	0.98496455	0.9802168	0.9760088
0.0	0.9793418	0.97518355	0.9809791	0.97621506	0.99514246	0.9976532	0.96948326	0.98496455	0.9802168	0.9760088
0.0	0.999526	0.9996086	0.9976047	0.99696344	0.99853563	0.9986351	0.9995639	0.9979353	0.99508935	0.9963684
0.0	0.999526	0.9996086	0.9976047	0.99696344	0.99853563	0.9986351	0.9995639	0.9979353	0.99508935	0.9963684
0.0	0.99984884	0.9998616	0.99928445	0.9993259	0.99966466	0.9991756	0.99985456	0.9995529	0.99939406	0.9982198
0.0	0.000109126646	0.0015679321	0.0001756541	0.0018067722	0.0018176646	6.507966e-05	0.0013799276	0.00053269166	0.00031821607	0.00023643635
0.0	0.9040699	0.0044847387	0.04694437	0.050904095	0.032811843	0.0014266206	0.48614845	0.11888543	0.0042239493	0.0019057149
0.0	0.99984884	0.9998616	0.99928445	0.9993259	0.99966466	0.9991756	0.99985456	0.9995529	0.99939406	0.9982198
0.0	0.000109126646	0.0015679321	0.0001756541	0.001806773	0.0018176646	6.507966e-05	0.0013799276	0.0005326919	0.00031821607	0.00023643635
0.0	0.9040699	0.0044847387	0.04694437	0.050904077	0.03281185	0.0014266206	0.48614845	0.11888545	0.0042239493	0.0019057139
0.0	0.999526	0.9996086	0.9976047	0.99696344	0.99853563	0.9986351	0.9995639	0.9979353	0.99508935	0.9963684
0.0	0.99984884	0.9998616	0.99928445	0.9993259	0.99966466	0.9991756	0.99985456	0.9995529	0.99939406	0.9982198
0.0	0.000109126646	0.0015679321	0.0001756541	0.0018067722	0.0018176662	6.507966e-05	0.0013799276	0.0005326919	0.00031821607	0.00023643635
0.0	0.9040699	0.0044847387	0.04694437	0.050904077	0.03281185	0.0014266206	0.48614845	0.11888545	0.0042239493	0.0019057139
0.0	0.999526	0.9996086	0.9976047	0.99696344	0.99853563	0.9986351	0.9995639	0.9979353	0.99508935	0.9963684
0.0	0.99984884	0.9998616	0.99928445	0.9993259	0.99966466	0.9991756	0.99985456	0.9995529	0.99939406	0.9982198
0.0	0.000109126646	0.0015679321	0.0001756541	0.001806773	0.0018176646	6.507966e-05	0.0013799276	0.0005326919	0.00031821607	0.00023643635
0.0	0.9040699	0.0044847387	0.04694437	0.050904077	0.032811843	0.0014266206	0.48614845	0.118885465	0.0042239493	0.0019057139
0.0	0.9988632	0.99922574	0.9916801	0.98952174	0.99881184	0.9766402	0.99765694	0.99683833	0.9974667	0.9829879
0.0	0.9793418	0.97518355	0.9809791	0.97621506	0.99514246	0.9976532	0.96948326	0.98496455	0.9802168	0.9760088
0.0	0.9793418	0.97518355	0.9809791	0.97621506	0.99514246	0.9976532	0.96948326	0.98496455	0.9802168	0.9760088
0.0	0.99964917	0.9990895	0.9885435	0.9932289	0.9985642	0.99726105	0.99954385	0.9973393	0.9824415	0.9929885
0.0	0.9793418	0.97518355	0.9809791	0.97621506	0.99514246	0.9976532	0.96948326	0.98496455	0.9802168	0.9760088
0.0	0.013060824	0.021655824	0.001512736	0.009298356	0.008204837	0.0030917944	0.015971266	0.020904204	0.0061985864	0.003752184
0.0	0.0009499983	0.018287541	0.00043228292	0.016360812	0.15790913	0.5388457	0.0024363562	0.35735157	0.0012522443	0.13560252
0.0	0.99971646	0.99985576	0.9988207	0.99892586	0.99963355	0.9986273	0.9997571	0.99957174	0.9987136	0.9978509
0.0	0.9793418	0.97518355	0.9809791	0.97621506	0.99514246	0.9976532	0.96948326	0.98496455	0.9802168	0.9760088
0.0	0.95470726	0.9794353	0.6800816	0.661037	0.80641586	0.4978764	0.9554801	0.98011404	0.8782064	0.9413185
0.0	0.93315965	0.97910327	0.75988793	0.6178745	0.82817125	0.4704262	0.964535	0.97736937	0.8675554	0.93621194
0.0	0.9520779	0.9812261	0.68584675	0.6473859	0.810913	0.44112816	0.96249753	0.9768877	0.87225854	0.9427015
0.0	0.9813385	0.98913354	0.85175353	0.7388941	0.86451566	0.56151855	0.97414964	0.9868124	0.94565815	0.9573643
0.0	0.95034385	0.9818986	0.6885972	0.64452046	0.78255016	0.46172434	0.961046	0.9771378	0.83409745	0.94635105
0.0	0.95187503	0.97911274	0.7570523	0.6300624	0.81945986	0.45764965	0.96404403	0.9765946	0.86358595	0.9477777
0.0	0.95842344	0.98027325	0.7598852	0.6372537	0.8198684	0.43077874	0.9620672	0.97880185	0.8356382	0.9424149
0.0	0.9992299	0.9996736	0.9964281	0.9939604	0.999064	0.9871423	0.99842995	0.99848443	0.9979348	0.9907862
0.0	0.9793418	0.97518355	0.9809791	0.97621506	0.99514246	0.9976532	0.96948326	0.98496455	0.9802168	0.9760088
0.0	0.9793418	0.97518355	0.9809791	0.97621506	0.99514246	0.9976532	0.96948326	0.98496455	0.9802168	0.9760088
0.0	0.9793418	0.97518355	0.9809791	0.97621506	0.99514246	0.9976532	0.96948326	0.98496455	0.9802168	0.9760088
0.0	0.9793418	0.97518355	0.9809791	0.97621506	0.99514246	0.9976532	0.96948326	0.98496455	0.9802168	0.9760088
0.0	0.9793418	0.97518355	0.9809791	0.97621506	0.99514246	0.9976532	0.96948326	0.98496455	0.9802168	0.9760088
0.0	0.9793418	0.97518355	0.9809791	0.97621506	0.99514246	0.9976532	0.96948326	0.98496455	0.9802168	0.9760088
0.0	0.9793418	0.97518355	0.9809791	0.97621506	0.99514246	0.9976532	0.96948326	0.98496455	0.9802168	0.9760088
0.0	0.9993974	0.99972385	0.9955948	0.9920677	0.99927706	0.9856281	0.99890673	0.99908245	0.99860495	0.989781
0.0	0.9793418	0.97518355	0.9809791	0.97621506	0.99514246	0.9976532	0.96948326	0.98496455	0.9802168	0.9760088
0.0	0.9793418	0.97518355	0.9809791	0.97621506	0.99514246	0.9976532	0.96948326	0.98496455	0.9802168	0.9760088
0.0	0.9793418	0.97518355	0.9809791	0.97621506	0.99514246	0.9976532	0.96948326	0.98496455	0.9802168	0.9760088
0.0	0.9793418	0.97518355	0.9809791	0.97621506	0.99514246	0.9976532	0.96948326	0.98496455	0.9802168	0.9760088
0.0	0.9988632	0.99922574	0.9916801	0.98952174	0.99881184	0.9766402	0.99765694	0.99683833	0.9974667	0.982988
0.0	0.9988632	0.99922574	0.9916801	0.98952174	0.99881184	0.9766402	0.99765694	0.99683833	0.9974667	0.9829879
0.0	0.9988632	0.99922574	0.9916801	0.98952174	0.99881184	0.9766402	0.99765694	0.99683833	0.9974667	0.9829879
0.0	0.9988632	0.99922574	0.9916801	0.98952174	0.99881184	0.9766402	0.99765694	0.99683833	0.9974667	0.982988
0.0	0.9793418	0.97518355	0.9809791	0.97621506	0.99514246	0.9976532	0.96948326	0.98496455	0.9802168	0.9760088
0.0	0.9992299	0.9996736	0.9964281	0.9939604	0.999064	0.9871423	0.99842995	0.99848443	0.9979348	0.9907862
0.0	0.9793418	0.97518355	0.9809791	0.97621506	0.99514246	0.9976532	0.96948326	0.98496455	0.9802168	0.9760088
0.0	0.9793418	0.97518355	0.9809791	0.97621506	0.99514246	0.9976532	0.96948326	0.98496455	0.9802168	0.9760088
0.0	0.9793418	0.97518355	0.9809791	0.97621506	0.99514246	0.9976532	0.96948326	0.98496455	0.9802168	0.9760088
0.0	0.9793418	0.97518355	0.9809791	0.97621506	0.99514246	0.9976532	0.96948326	0.98496455	0.9802168	0.9760088
0.0	0.9793418	0.97518355	0.9809791	0.97621506	0.99514246	0.9976532	0.96948326	0.98496455	0.9802168	0.9760088
0.0	0.9992174	0.99963224	0.99579394	0.9918922	0.9991779	0.9818194	0.9986473	0.99857116	0.9982857	0.9898677
0.0	0.9793418	0.97518355	0.9809791	0.97621506	0.99514246	0.9976532	0.96948326	0.98496455	0.9802168	0.9760088
0.0	0.9793418	0.97518355	0.9809791	0.97621506	0.99514246	0.9976532	0.96948326	0.98496455	0.9802168	0.9760088
0.0	0.9793418	0.97518355	0.9809791	0.97621506	0.99514246	0.9976532	0.96948326	0.98496455	0.9802168	0.9760088
0.0	0.9793418	0.97518355	0.9809791	0.97621506	0.99514246	0.9976532	0.96948326	0.98496455	0.9802168	0.9760088
0.0	0.9793418	0.97518355	0.9809791	0.97621506	0.99514246	0.9976532	0.96948326	0.98496455	0.9802168	0.9760088
0.0	0.987515	0.98746556	0.7695688	0.605284	0.92847383	0.925125	0.98925704	0.90769935	0.8410805	0.9460812
0.0	0.99964917	0.9990895	0.9885435	0.9932289	0.9985642	0.99726105	0.99954385	0.9973393	0.9824415	0.9929885
0.0	0.9793418	0.97518355	0.9809791	0.97621506	0.99514246	0.9976532	0.96948326	0.98496455	0.9802168	0.9760088
0.0	0.99971646	0.99985576	0.9988207	0.99892586	0.99963355	0.9986273	0.9997571	0.99957174	0.9987136	0.9978509
0.0	0.9793418	0.97518355	0.9809791	0.97621506	0.99514246	0.9976532	0.96948326	0.98496455	0.9802168	0.9760088
0.0	0.9793418	0.97518355	0.9809791	0.97621506	0.99514246	0.9976532	0.96948326	0.98496455	0.9802168	0.9760088
0.0	0.9974476	0.999057	0.9894043	0.99124473	0.9950966	0.983547	0.99209905	0.9969982	0.99525464	0.9910323
0.0	0.99960715	0.9992403	0.9982414	0.9972364	0.9985505	0.99881434	0.99942124	0.99783665	0.99625385	0.9965843
0.0	0.48515666	0.07470162	0.38999864	0.86803114	0.34370655	0.018212873	0.9756232	0.84286916	0.07362913	0.030012071
0.0	0.9793418	0.97518355	0.9809791	0.97621506	0.99514246	0.9976532	0.96948326	0.98496455	0.9802168	0.9760088
0.0	0.9793418	0.97518355	0.9809791	0.97621506	0.99514246	0.9976532	0.96948326	0.98496455	0.9802168	0.9760088
0.0	0.9793418	0.97518355	0.9809791	0.97621506	0.99514246	0.9976532	0.96948326	0.98496455	0.9802168	0.9760088
0.0	0.9793418	0.97518355	0.9809791	0.97621506	0.99514246	0.9976532	0.96948326	0.98496455	0.9802168	0.9760088
0.0	0.9793418	0.97518355	0.9809791	0.97621506	0.99514246	0.9976532	0.96948326	0.98496455	0.9802168	0.9760088
0.0	0.9793418	0.97518355	0.9809791	0.97621506	0.99514246	0.9976532	0.96948326	0.98496455	0.9802168	0.9760088
0.0	0.9793418	0.97518355	0.9809791	0.97621506	0.99514246	0.9976532	0.96948326	0.98496455	0.9802168	0.9760088
0.0	0.9793418	0.97518355	0.9809791	0.97621506	0.99514246	0.9976532	0.96948326	0.98496455	0.9802168	0.9760088
0.0	0.9793418	0.97518355	0.9809791	0.97621506	0.99514246	0.9976532	0.96948326	0.98496455	0.9802168	0.9760088
0.0	0.9793418	0.97518355	0.9809791	0.97621506	0.99514246	0.9976532	0.96948326	0.98496455	0.9802168	0.9760088
0.0	0.9793418	0.97518355	0.9809791	0.97621506	0.99514246	0.9976532	0.96948326	0.98496455	0.9802168	0.9760088
0.0	0.9970354	0.9938425	0.9986877	0.98688114	0.9934447	0.9968196	0.9977011	0.9964503	0.9918465	0.9909859
0.0	0.9793418	0.97518355	0.9809791	0.97621506	0.99514246	0.9976532	0.96948326	0.98496455	0.9802168	0.9760088
0.0	0.99898714	0.99976546	0.9959429	0.99540013	0.9988242	0.99543804	0.9993808	0.9991033	0.9969908	0.98937374
0.0	0.99984884	0.9998616	0.99928445	0.9993259	0.99966466	0.9991756	0.99985456	0.9995529	0.99939406	0.9982198
0.0	0.9793418	0.97518355	0.9809791	0.97621506	0.99514246	0.9976532	0.96948326	0.98496455	0.9802168	0.9760088
0.0	0.9995684	0.9993062	0.9956578	0.9901183	0.9984433	0.99760723	0.9996433	0.9986816	0.9890591	0.99022055
0.0	0.9793418	0.97518355	0.9809791	0.97621506	0.99514246	0.9976532	0.96948326	0.98496455	0.9802168	0.9760088
0.0	0.9793418	0.97518355	0.9809791	0.97621506	0.99514246	0.9976532	0.96948326	0.98496455	0.9802168	0.9760088
0.0	0.9996606	0.9986854	0.99284875	0.9868472	0.99909115	0.9956424	0.9993261	0.99808216	0.99065864	0.99537486
0.0	0.99981517	0.99955255	0.99539715	0.9962992	0.9990652	0.9983525	0.9997085	0.9986436	0.9898977	0.9969914
0.0	0.99984	0.9997172	0.9990055	0.99861145	0.9996679	0.9993973	0.99983275	0.99958736	0.9987878	0.9983187
0.0	0.9996486	0.9992403	0.9984889	0.9974624	0.9986852	0.99895597	0.999501	0.9981536	0.9968118	0.99704283
0.0	0.8114778	0.97518355	0.885862	0.946621	0.98091334	0.985308	0.93649	0.91885984	0.94952124	0.9405004
0.0	0.99971646	0.99985576	0.9988207	0.99892586	0.99963355	0.9986273	0.9997571	0.99957174	0.9987136	0.9978509
0.0	0.9793418	0.97518355	0.9809791	0.97621506	0.99514246	0.9976532	0.96948326	0.98496455	0.9802168	0.9760088
0.0	0.99978226	0.9987966	0.99561536	0.98880893	0.9992052	0.9971349	0.99957746	0.99819	0.9924694	0.9964122
0.0	0.9793418	0.97518355	0.9809791	0.97621506	0.99514246	0.9976532	0.96948326	0.98496455	0.9802168	0.9760088
0.0	0.99960715	0.9992403	0.9982414	0.9972364	0.9985505	0.99881434	0.99942124	0.99783665	0.99625385	0.9965843
0.0	0.52195185	0.8577554	0.12876005	0.35524783	0.6612552	0.23525724	0.96925384	0.70772594	0.5274906	0.40057623
0.0	0.999526	0.9996086	0.9976047	0.99696344	0.99853563	0.9986351	0.9995639	0.9979353	0.99508935	0.9963684
0.0	0.9793418	0.97518355	0.9809791	0.97621506	0.99514246	0.9976532	0.96948326	0.98496455	0.9802168	0.9760088
0.0	0.9793418	0.97518355	0.9809791	0.97621506	0.99514246	0.9976532	0.96948326	0.98496455	0.9802168	0.9760088
0.0	0.9793418	0.97518355	0.9809791	0.97621506	0.99514246	0.9976532	0.96948326	0.98496455	0.9802168	0.9760088
0.0	0.9988165	0.9989473	0.9965521	0.9753161	0.9981694	0.9885493	0.99943393	0.9957035	0.99485046	0.9919607
0.0	0.99964917	0.9990895	0.9885435	0.9932289	0.9985642	0.99726105	0.99954385	0.9973393	0.9824415	0.9929885
0.0	0.9997843	0.9995029	0.9992925	0.9992217	0.999567	0.9995235	0.99978346	0.9998024	0.9990706	0.9990382
0.0	0.9793418	0.97518355	0.9809791	0.97621506	0.99514246	0.9976532	0.96948326	0.98496455	0.9802168	0.9760088
0.0	0.9793418	0.97518355	0.9809791	0.97621506	0.99514246	0.9976532	0.96948326	0.98496455	0.9802168	0.9760088
0.0	0.9793418	0.97518355	0.9809791	0.97621506	0.99514246	0.9976532	0.96948326	0.98496455	0.9802168	0.9760088
0.0	0.9793418	0.97518355	0.9809791	0.97621506	0.99514246	0.9976532	0.96948326	0.98496455	0.9802168	0.9760088
0.0	0.9793418	0.97518355	0.9809791	0.97621506	0.99514246	0.9976532	0.96948326	0.98496455	0.9802168	0.9760088
0.0	0.9793418	0.97518355	0.9809791	0.97621506	0.99514246	0.9976532	0.96948326	0.98496455	0.9802168	0.9760088
0.0	0.99971646	0.99985576	0.9988207	0.99892586	0.99963355	0.9986273	0.9997571	0.99957174	0.9987136	0.9978509
0.0	0.99984884	0.9998616	0.99928445	0.9993259	0.99966466	0.9991756	0.99985456	0.9995529	0.99939406	0.9982198
0.0	0.9793418	0.97518355	0.9809791	0.97621506	0.99514246	0.9976532	0.96948326	0.98496455	0.9802168	0.9760088
0.0	0.9793418	0.97518355	0.9809791	0.97621506	0.99514246	0.9976532	0.96948326	0.98496455	0.9802168	0.9760088
0.0	0.9793418	0.97518355	0.9809791	0.97621506	0.99514246	0.9976532	0.96948326	0.98496455	0.9802168	0.9760088
0.0	0.99984884	0.9998616	0.99928445	0.9993259	0.99966466	0.9991756	0.99985456	0.9995529	0.99939406	0.9982198
0.0	0.9793418	0.97518355	0.9809791	0.97621506	0.99514246	0.9976532	0.96948326	0.98496455	0.9802168	0.9760088
0.0	0.000109126646	0.0015679321	0.0001756541	0.0018067722	0.0018176646	6.507966e-05	0.0013799276	0.00053269166	0.00031821607	0.00023643635
0.0	0.9793418	0.97518355	0.9809791	0.97621506	0.99514246	0.9976532	0.96948326	0.98496455	0.9802168	0.9760088
0.0	0.99898714	0.99976546	0.9959429	0.99540013	0.9988242	0.99543804	0.9993808	0.9991033	0.9969908	0.98937374
0.0	0.99984884	0.9998616	0.99928445	0.9993259	0.99966466	0.9991756	0.99985456	0.9995529	0.99939406	0.9982198
0.0	0.9793418	0.97518355	0.9809791	0.97621506	0.99514246	0.9976532	0.96948326	0.98496455	0.9802168	0.9760088
0.0	0.9793418	0.97518355	0.9809791	0.97621506	0.99514246	0.9976532	0.96948326	0.98496455	0.9802168	0.9760088
0.0	0.9995684	0.9993062	0.9956578	0.9901183	0.9984433	0.99760723	0.9996433	0.9986816	0.9890591	0.99022055
0.0	0.87070173	0.7947727	0.76450956	0.43523264	0.8364354	0.7234627	0.9424157	0.9202781	0.98487294	0.3766952
0.0	0.99325633	0.9737014	0.75862336	0.26029298	0.92397887	0.99379236	0.9932627	0.95625967	0.97814	0.98585874
0.0	0.9793418	0.97518355	0.9809791	0.97621506	0.99514246	0.9976532	0.96948326	0.98496455	0.9802168	0.9760088
0.0	0.9793418	0.97518355	0.9809791	0.97621506	0.99514246	0.9976532	0.96948326	0.98496455	0.9802168	0.9760088
0.0	0.99984884	0.9998616	0.99928445	0.9993259	0.99966466	0.9991756	0.99985456	0.9995529	0.99939406	0.9982198
0.0	0.9793418	0.97518355	0.9809791	0.97621506	0.99514246	0.9976532	0.96948326	0.98496455	0.9802168	0.9760088
0.0	0.000109126646	0.0015679321	0.0001756541	0.0018067722	0.0018176646	6.507966e-05	0.0013799276	0.0005326919	0.00031821607	0.00023643635
0.0	0.9040699	0.0044847364	0.04694437	0.050904077	0.032811843	0.0014266206	0.48614845	0.118885465	0.0042239493	0.0019057139
0.0	0.9999341	0.99987555	0.99835855	0.998164	0.99974483	0.9996257	0.9999404	0.99982977	0.9989699	0.99747676
0.0	0.9999341	0.99987555	0.99835855	0.998164	0.99974483	0.9996257	0.9999404	0.99982977	0.9989699	0.99747676
0.0	0.8957217	0.8751241	0.45675576	0.7024269	0.7489369	0.47064644	0.94749486	0.74557704	0.4077002	0.33419698
0.0	0.8628812	0.76104385	0.33216015	0.57212216	0.5428314	0.27937078	0.92412645	0.64157003	0.33548078	0.19306464
0.0	0.99983335	0.9997185	0.9990055	0.99855393	0.9996662	0.9993548	0.9998221	0.9995763	0.99875927	0.9982829
0.0	0.9793418	0.97518355	0.9809791	0.97621506	0.99514246	0.9976532	0.96948326	0.98496455	0.9802168	0.9760088
0.0	0.9793418	0.97518355	0.9809791	0.97621506	0.99514246	0.9976532	0.96948326	0.98496455	0.9802168	0.9760088
0.0	0.9793418	0.97518355	0.9809791	0.97621506	0.99514246	0.9976532	0.96948326	0.98496455	0.9802168	0.9760088
0.0	0.012793861	0.020063147	0.0014115947	0.008055538	0.0073271403	0.0031439478	0.016418973	0.018694237	0.006313946	0.002795178
0.0	0.9285304	0.9697926	0.6648962	0.5561743	0.7825502	0.3942432	0.9334905	0.9695616	0.8231726	0.9168202
0.0	0.9793418	0.97518355	0.9809791	0.97621506	0.99514246	0.9976532	0.96948326	0.98496455	0.9802168	0.9760088
0.0	0.9996606	0.9986854	0.99284875	0.9868472	0.99909115	0.9956424	0.9993261	0.99808216	0.99065864	0.99537486
0.0	0.99983335	0.9997185	0.9990055	0.99855393	0.9996662	0.9993548	0.9998221	0.9995763	0.99875927	0.9982829
0.0	0.9988165	0.9989473	0.9965521	0.9753161	0.9981694	0.9885493	0.99943393	0.9957035	0.99485046	0.9919607
0.0	0.3225627	0.21958955	0.11725594	0.220699	0.8914182	0.10815105	0.9698093	0.9480589	0.04691597	0.097992934
0.0	0.9793418	0.97518355	0.9809791	0.97621506	0.99514246	0.9976532	0.96948326	0.98496455	0.9802168	0.9760088
0.0	0.987515	0.98746556	0.7695688	0.605284	0.92847383	0.925125	0.98925704	0.90769935	0.8410805	0.9460812
0.0	0.99903643	0.9970919	0.97545695	0.96715987	0.9961139	0.99197656	0.99916553	0.993711	0.97921675	0.9809966
0.0	0.9793418	0.97518355	0.9809791	0.97621506	0.99514246	0.9976532	0.96948326	0.98496455	0.9802168	0.9760088
0.0	0.99528414	0.997535	0.97885907	0.98825526	0.99195695	0.98861736	0.99629813	0.9927515	0.97576684	0.9620257
0.0	0.9793418	0.97518355	0.9809791	0.97621506	0.99514246	0.9976532	0.96948326	0.98496455	0.9802168	0.9760088
0.0	0.9793418	0.97518355	0.9809791	0.97621506	0.99514246	0.9976532	0.96948326	0.98496455	0.9802168	0.9760088
0.0	0.9793418	0.97518355	0.9809791	0.97621506	0.99514246	0.9976532	0.96948326	0.98496455	0.9802168	0.9760088
0.0	0.9793418	0.97518355	0.9809791	0.97621506	0.99514246	0.9976532	0.96948326	0.98496455	0.9802168	0.9760088
0.0	0.99964917	0.9990895	0.9885435	0.9932289	0.9985642	0.99726105	0.99954385	0.9973393	0.9824415	0.9929885
0.0	0.9793418	0.97518355	0.9809791	0.97621506	0.99514246	0.9976532	0.96948326	0.98496455	0.9802168	0.9760088
0.0	0.9993594	0.998387	0.9922935	0.98747677	0.9970276	0.9957373	0.99940264	0.9968747	0.9901087	0.99039286
0.0	0.9040699	0.0044847387	0.04694436	0.050904077	0.03281185	0.0014266206	0.4861484	0.11888543	0.0042239493	0.0019057139
0.0	0.015701158	0.009547542	0.44403464	6.523201e-05	0.20271534	0.20400353	0.00014416773	7.7177894e-05	0.00033555512	0.26438916
0.0	0.00028662992	0.0022848719	0.9218452	0.00043096772	0.0012063065	0.00033988064	0.070616454	0.00018920365	0.08726227	0.009434877
0.0	0.9793418	0.97518355	0.9809791	0.97621506	0.99514246	0.9976532	0.96948326	0.98496455	0.9802168	0.9760088
0.0	0.9996606	0.9986854	0.99284875	0.9868472	0.99909115	0.9956424	0.9993261	0.99808216	0.99065864	0.99537486
0.0	0.9997291	0.99962544	0.9975769	0.99509025	0.9990544	0.99888295	0.9997465	0.9991014	0.9929945	0.995965
0.0	0.015988106	0.047887817	0.0022932878	0.014644142	0.015823321	0.0055353325	0.022523653	0.033584993	0.008213344	0.005281309
0.0	0.019147051	0.52754885	0.00048899057	0.6959364	0.12093156	0.27655202	0.22443533	0.07662125	0.097148135	0.005955494
0.0	0.019147051	0.52754885	0.00048899057	0.6959364	0.12093156	0.27655202	0.22443533	0.07662125	0.097148135	0.005955494
0.0	0.019147051	0.52754885	0.00048899057	0.6959364	0.12093156	0.27655202	0.22443533	0.07662125	0.097148135	0.005955494
0.0	0.9996226	0.9993216	0.99603784	0.9911959	0.9984602	0.9978091	0.9996809	0.998765	0.9898331	0.99162734
0.0	0.9997291	0.99962544	0.9975769	0.99509025	0.9990544	0.99888295	0.9997465	0.9991014	0.9929945	0.995965
0.0	0.12709504	0.0037060394	0.0014554433	0.002921885	0.12331807	0.0009946697	0.097333595	0.33397928	0.013780114	0.008511263
0.0	0.012060647	0.018922193	0.0014390354	0.007883511	0.0064947833	0.0027717815	0.015501945	0.019113835	0.0065078977	0.0025405565
0.0	0.12709504	0.0037060394	0.0014554433	0.002921885	0.12331807	0.0009946697	0.097333595	0.33397928	0.013780114	0.008511263
0.0	0.12709504	0.0037060394	0.0014554433	0.002921885	0.12331807	0.0009946697	0.097333595	0.33397928	0.013780114	0.008511263
0.0	0.9793418	0.97518355	0.9809791	0.97621506	0.99514246	0.9976532	0.96948326	0.98496455	0.9802168	0.9760088
0.0	0.99983335	0.9997185	0.9990055	0.99855393	0.9996662	0.9993548	0.9998221	0.9995763	0.99875927	0.9982828
0.0	0.9997851	0.99983335	0.9984774	0.9984831	0.9996105	0.99928916	0.999835	0.9995999	0.9978771	0.99741507
0.0	0.99984884	0.9998616	0.99928445	0.9993259	0.99966466	0.9991756	0.99985456	0.9995529	0.99939406	0.9982198
0.0	0.9549182	0.97626823	0.9508124	0.89714825	0.93252045	0.9718845	0.899318	0.86778665	0.98666394	0.88996434
0.0	0.9793418	0.97518355	0.9809791	0.97621506	0.99514246	0.9976532	0.96948326	0.98496455	0.9802168	0.9760088
0.0	0.9793418	0.97518355	0.9809791	0.97621506	0.99514246	0.9976532	0.96948326	0.98496455	0.9802168	0.9760088
0.0	0.9793418	0.97518355	0.9809791	0.97621506	0.99514246	0.9976532	0.96948326	0.98496455	0.9802168	0.9760088
0.0	0.9793418	0.97518355	0.9809791	0.97621506	0.99514246	0.9976532	0.96948326	0.98496455	0.9802168	0.9760088
0.0	0.9520728	0.89682734	0.5452177	0.6556112	0.8190491	0.8157796	0.9210088	0.79162955	0.7693998	0.5555918
0.0	0.9793418	0.97518355	0.9809791	0.97621506	0.99514246	0.9976532	0.96948326	0.98496455	0.9802168	0.9760088
0.0	0.017063959	0.098263964	0.14182115	0.24262579	0.7253204	0.9244063	0.045385614	0.24666856	0.041340165	0.06498444
0.0	0.9996778	0.99992275	0.9990601	0.9991248	0.99984705	0.9993555	0.9998342	0.9996848	0.99964786	0.9976609
0.0	0.99963784	0.9999255	0.99939966	0.9992071	0.9998672	0.9993166	0.9998522	0.99971336	0.99967194	0.9983088
0.0	0.9995338	0.99991655	0.9992754	0.9989949	0.9998671	0.99927586	0.99985266	0.99939036	0.99965763	0.9982021
0.0	0.999567	0.99991703	0.9983895	0.99907815	0.9998468	0.9989767	0.9997924	0.9996146	0.9995926	0.9968168
0.0	0.9997955	0.99943286	0.9947635	0.9961642	0.99905306	0.99840814	0.99974436	0.99824643	0.9893128	0.9958548
0.0	0.5947615	0.21405941	0.08619915	0.37187883	0.10152727	0.03121407	0.45132178	0.51973784	0.25315902	0.063892856
0.0	0.039538324	0.0010136884	0.024599692	0.0044478625	0.028905766	0.023170048	0.002753153	0.0021749549	0.00020138438	0.006420944
0.0	0.9793418	0.97518355	0.9809791	0.97621506	0.99514246	0.9976532	0.96948326	0.98496455	0.9802168	0.9760088
0.0	0.9793418	0.97518355	0.9809791	0.97621506	0.99514246	0.9976532	0.96948326	0.98496455	0.9802168	0.9760088
0.0	0.9793418	0.97518355	0.9809791	0.97621506	0.99514246	0.9976532	0.96948326	0.98496455	0.9802168	0.9760088
0.0	0.9996741	0.99928904	0.99219173	0.9946608	0.9988059	0.9979583	0.999666	0.99794406	0.98543537	0.99435294
0.0	0.9793418	0.97518355	0.9809791	0.97621506	0.99514246	0.9976532	0.96948326	0.98496455	0.9802168	0.9760088
0.0	0.9793418	0.97518355	0.9809791	0.97621506	0.99514246	0.9976532	0.96948326	0.98496455	0.9802168	0.9760088
0.0	0.9793418	0.97518355	0.9809791	0.97621506	0.99514246	0.9976532	0.96948326	0.98496455	0.9802168	0.9760088
0.0	0.9793418	0.97518355	0.9809791	0.97621506	0.99514246	0.9976532	0.96948326	0.98496455	0.9802168	0.9760088
0.0	0.99964917	0.9990895	0.9885435	0.9932289	0.9985642	0.99726105	0.99954385	0.9973393	0.9824415	0.9929885
0.0	0.9793418	0.97518355	0.9809791	0.97621506	0.99514246	0.9976532	0.96948326	0.98496455	0.9802168	0.9760088
0.0	0.9793418	0.97518355	0.9809791	0.97621506	0.99514246	0.9976532	0.96948326	0.98496455	0.9802168	0.9760088
0.0	0.9793418	0.97518355	0.9809791	0.97621506	0.99514246	0.9976532	0.96948326	0.98496455	0.9802168	0.9760088
0.0	0.9793418	0.97518355	0.9809791	0.97621506	0.99514246	0.9976532	0.96948326	0.98496455	0.9802168	0.9760088
0.0	0.99964917	0.9990895	0.9885435	0.9932289	0.9985642	0.99726105	0.99954385	0.9973393	0.9824415	0.9929885
0.0	0.99964917	0.9990895	0.9885435	0.9932289	0.9985642	0.99726105	0.99954385	0.9973393	0.98244137	0.9929885
0.0	0.99964917	0.9990895	0.9885435	0.9932289	0.9985642	0.99726105	0.99954385	0.9973393	0.9824415	0.9929885
0.0	0.99964917	0.9990895	0.9885435	0.9932289	0.9985642	0.99726105	0.99954385	0.9973393	0.9824415	0.9929885
0.0	0.9793418	0.97518355	0.9809791	0.97621506	0.99514246	0.9976532	0.96948326	0.98496455	0.9802168	0.9760088
0.0	0.99981517	0.99955255	0.99539715	0.9962992	0.9990652	0.9983525	0.9997085	0.9986436	0.9898977	0.9969914
0.0	0.9793418	0.97518355	0.9809791	0.97621506	0.99514246	0.9976532	0.96948326	0.98496455	0.9802168	0.9760088
0.0	0.9793418	0.97518355	0.9809791	0.97621506	0.99514246	0.9976532	0.96948326	0.98496455	0.9802168	0.9760088
0.0	0.9793418	0.97518355	0.9809791	0.97621506	0.99514246	0.9976532	0.96948326	0.98496455	0.9802168	0.9760088
0.0	0.9793418	0.97518355	0.9809791	0.97621506	0.99514246	0.9976532	0.96948326	0.98496455	0.9802168	0.9760088
0.0	0.9793418	0.97518355	0.9809791	0.97621506	0.99514246	0.9976532	0.96948326	0.98496455	0.9802168	0.9760088
0.0	0.99964917	0.9990895	0.9885435	0.9932289	0.9985642	0.99726105	0.99954385	0.9973393	0.9824415	0.9929885
0.0	0.9793418	0.97518355	0.9809791	0.97621506	0.99514246	0.9976532	0.96948326	0.98496455	0.9802168	0.9760088
0.0	0.9793418	0.97518355	0.9809791	0.97621506	0.99514246	0.9976532	0.96948326	0.98496455	0.9802168	0.9760088
0.0	0.9793418	0.97518355	0.9809791	0.97621506	0.99514246	0.9976532	0.96948326	0.98496455	0.9802168	0.9760088
0.0	0.9793418	0.97518355	0.9809791	0.97621506	0.99514246	0.9976532	0.96948326	0.98496455	0.9802168	0.9760088
0.0	0.9793418	0.97518355	0.9809791	0.97621506	0.99514246	0.9976532	0.96948326	0.98496455	0.9802168	0.9760088
0.0	0.9976267	0.9986714	0.99044937	0.9926684	0.99455535	0.9949201	0.99788123	0.99627185	0.98703647	0.9833255
0.0	0.9793418	0.97518355	0.9809791	0.97621506	0.99514246	0.9976532	0.96948326	0.98496455	0.9802168	0.9760088
0.0	0.9793418	0.97518355	0.9809791	0.97621506	0.99514246	0.9976532	0.96948326	0.98496455	0.9802168	0.9760088
0.0	0.9793418	0.97518355	0.9809791	0.97621506	0.99514246	0.9976532	0.96948326	0.98496455	0.9802168	0.9760088
0.0	0.9793418	0.97518355	0.9809791	0.97621506	0.99514246	0.9976532	0.96948326	0.98496455	0.9802168	0.9760088
0.0	0.9793418	0.97518355	0.9809791	0.97621506	0.99514246	0.9976532	0.96948326	0.98496455	0.9802168	0.9760088
0.0	0.9793418	0.97518355	0.9809791	0.97621506	0.99514246	0.9976532	0.96948326	0.98496455	0.9802168	0.9760088
0.0	0.99896586	0.99937624	0.9907232	0.99674004	0.9963605	0.9969606	0.99870896	0.9974131	0.9967913	0.98935145
0.0	0.9793418	0.97518355	0.9809791	0.97621506	0.99514246	0.9976532	0.96948326	0.98496455	0.9802168	0.9760088
0.0	0.9793418	0.97518355	0.9809791	0.97621506	0.99514246	0.9976532	0.96948326	0.98496455	0.9802168	0.9760088
0.0	0.9793418	0.97518355	0.9809791	0.97621506	0.99514246	0.9976532	0.96948326	0.98496455	0.9802168	0.9760088
0.0	0.9793418	0.97518355	0.9809791	0.97621506	0.99514246	0.9976532	0.96948326	0.98496455	0.9802168	0.9760088
0.0	0.9793418	0.97518355	0.9809791	0.97621506	0.99514246	0.9976532	0.96948326	0.98496455	0.9802168	0.9760088
0.0	0.99528414	0.997535	0.97885907	0.98825526	0.99195695	0.98861736	0.99629813	0.9927515	0.97576684	0.9620257
0.0	0.98697937	0.95761067	0.8163016	0.9527075	0.9558889	0.738458	0.9796011	0.9340979	0.85803837	0.76018095
0.0	0.98697937	0.95761067	0.8163016	0.9527075	0.9558888	0.73845804	0.9796011	0.9340979	0.8580385	0.76018095
0.0	0.98697937	0.9576108	0.8163016	0.9527075	0.9558888	0.73845804	0.9796011	0.9340979	0.85803837	0.760181
0.0	0.9793418	0.97518355	0.9809791	0.97621506	0.99514246	0.9976532	0.96948326	0.98496455	0.9802168	0.9760088
0.0	0.9793418	0.97518355	0.9809791	0.97621506	0.99514246	0.9976532	0.96948326	0.98496455	0.9802168	0.9760088
0.0	0.9793418	0.97518355	0.9809791	0.97621506	0.99514246	0.9976532	0.96948326	0.98496455	0.9802168	0.9760088
0.0	0.9793418	0.97518355	0.9809791	0.97621506	0.99514246	0.9976532	0.96948326	0.98496455	0.9802168	0.9760088
0.0	0.9793418	0.97518355	0.9809791	0.97621506	0.99514246	0.9976532	0.96948326	0.98496455	0.9802168	0.9760088
0.0	0.9793418	0.97518355	0.9809791	0.97621506	0.99514246	0.9976532	0.96948326	0.98496455	0.9802168	0.9760088
0.0	0.9977939	0.99850154	0.98882574	0.99252397	0.99409026	0.9932126	0.99791914	0.9952153	0.98523325	0.97407395
0.0	0.9793418	0.97518355	0.9809791	0.97621506	0.99514246	0.9976532	0.96948326	0.98496455	0.9802168	0.9760088
0.0	0.9793418	0.97518355	0.9809791	0.97621506	0.99514246	0.9976532	0.96948326	0.98496455	0.9802168	0.9760088
0.0	0.9793418	0.97518355	0.9809791	0.97621506	0.99514246	0.9976532	0.96948326	0.98496455	0.9802168	0.9760088
0.0	0.9793418	0.97518355	0.9809791	0.97621506	0.99514246	0.9976532	0.96948326	0.98496455	0.9802168	0.9760088
0.0	0.99984884	0.9998616	0.99928445	0.9993259	0.99966466	0.9991756	0.99985456	0.9995529	0.99939406	0.9982198
0.0	0.009986917	0.0011684496	0.007517487	0.0018536495	0.00077159976	0.0030135866	0.024412204	0.014716557	0.0025810467	0.0016050418
0.0	0.9793418	0.97518355	0.9809791	0.97621506	0.99514246	0.9976532	0.96948326	0.98496455	0.9802168	0.9760088
0.0	0.9793418	0.97518355	0.9809791	0.97621506	0.99514246	0.9976532	0.96948326	0.98496455	0.9802168	0.9760088
0.0	0.9793418	0.97518355	0.9809791	0.97621506	0.99514246	0.9976532	0.96948326	0.98496455	0.9802168	0.9760088
0.0	0.9793418	0.97518355	0.9809791	0.97621506	0.99514246	0.9976532	0.96948326	0.98496455	0.9802168	0.9760088
0.0	0.9793418	0.97518355	0.9809791	0.97621506	0.99514246	0.9976532	0.96948326	0.98496455	0.9802168	0.9760088
0.0	0.9793418	0.97518355	0.9809791	0.97621506	0.99514246	0.9976532	0.96948326	0.98496455	0.9802168	0.9760088
0.0	0.9793418	0.97518355	0.9809791	0.97621506	0.99514246	0.9976532	0.96948326	0.98496455	0.9802168	0.9760088
0.0	0.9793418	0.97518355	0.9809791	0.97621506	0.99514246	0.9976532	0.96948326	0.98496455	0.9802168	0.9760088
0.0	0.9793418	0.97518355	0.9809791	0.97621506	0.99514246	0.9976532	0.96948326	0.98496455	0.9802168	0.9760088
0.0	0.9793418	0.97518355	0.9809791	0.97621506	0.99514246	0.9976532	0.96948326	0.98496455	0.9802168	0.9760088
0.0	0.9793418	0.97518355	0.9809791	0.97621506	0.99514246	0.9976532	0.96948326	0.98496455	0.9802168	0.9760088
0.0	0.74777687	0.2099385	0.0025848548	0.0046376423	0.052707687	0.10557119	0.3762968	0.12186141	0.11311164	0.03371355
0.0	0.9793418	0.97518355	0.9809791	0.97621506	0.99514246	0.9976532	0.96948326	0.98496455	0.9802168	0.9760088
0.0	0.99604696	0.9962178	0.92783016	0.96958387	0.9889852	0.932434	0.99542785	0.97422034	0.97220594	0.96312666
0.0	0.99528414	0.997535	0.97885907	0.98825526	0.99195695	0.98861736	0.99629813	0.9927515	0.97576684	0.9620257
0.0	0.9793418	0.97518355	0.9809791	0.97621506	0.99514246	0.9976532	0.96948326	0.98496455	0.9802168	0.9760088
0.0	0.9988165	0.9989473	0.9965521	0.9753161	0.9981694	0.9885493	0.99943393	0.9957035	0.99485046	0.9919607
0.0	0.9998833	0.999948	0.9997118	0.9995154	0.99992764	0.9995782	0.99993	0.9999063	0.9998337	0.9991014
0.0	0.055051237	0.1100859	0.028789727	0.33051014	0.16266778	0.044603426	0.27665666	0.1987666	0.12062208	0.021331033
0.0	0.02611633	0.032648224	0.002317414	0.012664085	0.013271428	0.0056247683	0.04644348	0.039004266	0.009731016	0.0054575377
0.0	0.00012735852	0.0012807333	0.0021476715	0.0004574223	0.004745335	0.0009867055	0.44562462	0.009878998	0.0060727224	0.0013247088
0.0	0.007370875	0.33688644	0.0014864646	0.02654501	0.005902887	0.00875714	0.56733537	0.0074993395	0.0064270124	0.0027240382
0.0	0.00012735852	0.0012807333	0.0021476715	0.0004574223	0.004745335	0.0009867055	0.44562462	0.009878998	0.0060727224	0.0013247088
0.0	0.026189318	0.049267866	0.003704237	0.017024279	0.0018400932	0.01133053	0.111468896	0.018662004	0.038883425	0.06636939
0.0	0.9979049	0.999057	0.9925161	0.99279964	0.9959596	0.98676074	0.99440163	0.9977229	0.9963468	0.9932724
0.0	0.9793418	0.97518355	0.9809791	0.97621506	0.99514246	0.9976532	0.96948326	0.98496455	0.9802168	0.9760088
0.0	0.00027825424	0.00025628044	4.3507698e-05	0.00022831155	5.4461936e-05	0.001116311	0.00017519278	0.0002946339	0.0002518955	0.00047099678
0.0	0.9995684	0.9994586	0.9969081	0.9921814	0.9986658	0.99815077	0.9997131	0.9989285	0.99128926	0.99286747
0.0	0.9995684	0.9994586	0.9969081	0.9921814	0.9986658	0.99815077	0.9997131	0.9989285	0.99128926	0.99286747
0.0	0.98751485	0.9910595	0.83661777	0.6628159	0.943404	0.9464269	0.99264574	0.9395531	0.8756164	0.9617369
0.0	0.85471004	0.97008216	0.6889586	0.47588992	0.6819299	0.82936394	0.9864811	0.87739587	0.59837276	0.6701984
0.0	0.9793418	0.97518355	0.9809791	0.97621506	0.99514246	0.9976532	0.96948326	0.98496455	0.9802168	0.9760088
0.0	0.9996606	0.9986854	0.99284875	0.9868472	0.99909115	0.9956424	0.9993261	0.99808216	0.99065864	0.99537486
0.0	0.99859303	0.9997693	0.9967457	0.9982856	0.988247	0.99763227	0.99938524	0.99906176	0.9968707	0.9901488
0.0	0.9793418	0.97518355	0.9809791	0.97621506	0.99514246	0.9976532	0.96948326	0.98496455	0.9802168	0.9760088
0.0	0.9793418	0.97518355	0.9809791	0.97621506	0.99514246	0.9976532	0.96948326	0.98496455	0.9802168	0.9760088
0.0	0.9793418	0.97518355	0.9809791	0.97621506	0.99514246	0.9976532	0.96948326	0.98496455	0.9802168	0.9760088
0.0	0.9793418	0.97518355	0.9809791	0.97621506	0.99514246	0.9976532	0.96948326	0.98496455	0.9802168	0.9760088
0.0	0.013031617	0.019367076	0.0014077465	0.008239562	0.007327137	0.00326671	0.01810892	0.018698724	0.0078441715	0.0028384565
0.0	0.9988165	0.9989473	0.9965521	0.9753161	0.9981694	0.9885493	0.99943393	0.9957035	0.99485046	0.9919607
0.0	0.9793418	0.97518355	0.9809791	0.97621506	0.99514246	0.9976532	0.96948326	0.98496455	0.9802168	0.9760088
0.0	0.14848031	0.97518355	0.8256875	0.5799042	0.80007553	0.0016638847	0.9822933	0.7522014	0.97168654	0.6039814
0.0	0.9793418	0.97518355	0.9809791	0.97621506	0.99514246	0.9976532	0.96948326	0.98496455	0.9802168	0.9760088
0.0	0.24771684	0.60050654	0.27639142	0.56945866	0.27691403	0.43213892	0.12757725	0.09450218	0.8590068	0.22151083
0.0	0.9549181	0.97626823	0.9508124	0.8971484	0.93252045	0.9718845	0.899318	0.8677867	0.98666394	0.88996434
0.0	0.9943678	0.9976222	0.99606043	0.98201996	0.99485356	0.99137443	0.9955733	0.9650332	0.99333876	0.9613923
0.0	0.9549182	0.97626823	0.9508124	0.89714825	0.93252045	0.9718845	0.899318	0.86778665	0.98666394	0.88996434
0.0	0.016993959	0.09486318	0.12573974	0.23834594	0.7053672	0.9217208	0.044354383	0.268201	0.041340165	0.06543151
0.0	0.999526	0.9996086	0.9976047	0.99696344	0.99853563	0.9986351	0.9995639	0.9979353	0.99508935	0.9963684
0.0	0.9793418	0.97518355	0.9809791	0.97621506	0.99514246	0.9976532	0.96948326	0.98496455	0.9802168	0.9760088
0.0	0.002114881	0.07177126	0.00045030337	0.0037851536	0.0017604202	0.07058462	0.12592584	0.00022394484	0.0013744268	0.0003044118
0.0	0.99987185	0.99989116	0.99938035	0.9995509	0.99969816	0.9993703	0.99989104	0.9996489	0.99953556	0.9987949
0.0	0.38287607	0.18333997	0.061120044	0.043594506	0.97127604	0.83194625	0.91923726	0.9166133	0.52104425	0.18570472
0.0	0.38287607	0.18333997	0.061120044	0.043594506	0.97127604	0.83194625	0.91923726	0.9166133	0.52104425	0.18570472
0.0	0.018431554	0.05408196	0.0014257398	0.016261915	0.012440447	0.005579639	0.042353407	0.03948686	0.010067778	0.005915049
0.0	0.38287607	0.18333997	0.061120044	0.043594506	0.97127604	0.83194625	0.91923726	0.9166133	0.52104425	0.18570472
0.0	0.018431554	0.05408196	0.0014257398	0.016261915	0.012440447	0.005579642	0.04235343	0.03948684	0.010067778	0.005915052
0.0	0.9885584	0.9982331	0.87805563	0.9559197	0.9853661	0.96134883	0.9913106	0.9408317	0.9708157	0.9161796
0.0	0.9793418	0.97518355	0.9809791	0.97621506	0.99514246	0.9976532	0.96948326	0.98496455	0.9802168	0.9760088
0.0	0.9988165	0.9989473	0.9965521	0.9753161	0.9981694	0.9885493	0.99943393	0.9957035	0.99485046	0.9919607
0.0	0.021733765	0.031358466	0.0024820536	0.011527992	0.011587058	0.00461735	0.02304307	0.02903188	0.0092263585	0.004699719
0.0	0.001973547	0.00015372384	0.0006608426	0.9869244	0.99949133	0.9000366	0.2604783	0.002599181	0.0010623458	0.0002137161
0.0	0.11102322	0.088262886	0.00244171	0.97621506	0.009920018	0.0029112508	0.11875212	0.98496455	0.00018076246	0.023697287
0.0	0.99984884	0.9998616	0.99928445	0.9993259	0.99966466	0.9991756	0.99985456	0.9995529	0.99939406	0.9982198
0.0	0.9793418	0.97518355	0.9809791	0.97621506	0.99514246	0.9976532	0.96948326	0.98496455	0.9802168	0.9760088
0.0	0.9793418	0.97518355	0.9809791	0.97621506	0.99514246	0.9976532	0.96948326	0.98496455	0.9802168	0.9760088
0.0	0.9793418	0.97518355	0.9809791	0.97621506	0.99514246	0.9976532	0.96948326	0.98496455	0.9802168	0.9760088
0.0	0.9997843	0.9995029	0.9992925	0.9992217	0.999567	0.9995235	0.99978346	0.9998024	0.9990706	0.9990382
0.0	0.9995684	0.9993062	0.9956578	0.9901183	0.9984433	0.99760723	0.9996433	0.9986816	0.9890591	0.99022055
0.0	0.99984884	0.9998616	0.99928445	0.9993259	0.99966466	0.9991756	0.99985456	0.9995529	0.99939406	0.9982198
0.0	0.9793418	0.97518355	0.9809791	0.97621506	0.99514246	0.9976532	0.96948326	0.98496455	0.9802168	0.9760088
0.0	0.9793418	0.97518355	0.9809791	0.97621506	0.99514246	0.9976532	0.96948326	0.98496455	0.9802168	0.9760088
0.0	0.9998388	0.9997209	0.9990588	0.99861276	0.9996675	0.9994029	0.9998288	0.99958223	0.99881434	0.99837554
0.0	0.9793418	0.97518355	0.9809791	0.97621506	0.99514246	0.9976532	0.96948326	0.98496455	0.9802168	0.9760088
0.0	0.99887925	0.9990663	0.9937006	0.97367495	0.9959273	0.9963773	0.99599946	0.9988819	0.9984169	0.97911674
0.0	0.9998388	0.9997209	0.9990588	0.99861276	0.9996675	0.9994029	0.9998288	0.99958223	0.99881434	0.99837565
0.0	0.99986684	0.99980587	0.999338	0.9990355	0.999718	0.9996006	0.9998739	0.999716	0.9992304	0.9988444
0.0	0.9793418	0.97518355	0.9809791	0.97621506	0.99514246	0.9976532	0.96948326	0.98496455	0.9802168	0.9760088
0.0	0.99898714	0.99976546	0.9959429	0.99540013	0.9988242	0.99543804	0.9993808	0.9991033	0.9969908	0.98937374
0.0	0.9793418	0.97518355	0.9809791	0.97621506	0.99514246	0.9976532	0.96948326	0.98496455	0.9802168	0.9760088
0.0	0.99984884	0.9998616	0.99928445	0.9993259	0.99966466	0.9991756	0.99985456	0.9995529	0.99939406	0.9982198
0.0	0.9793418	0.97518355	0.9809791	0.97621506	0.99514246	0.9976532	0.96948326	0.98496455	0.9802168	0.9760088
0.0	0.000109126646	0.0015679321	0.0001756541	0.0018067722	0.0018176646	6.507966e-05	0.0013799276	0.00053269166	0.00031821607	0.00023643635
0.0	0.9793418	0.97518355	0.9809791	0.97621506	0.99514246	0.9976532	0.96948326	0.98496455	0.9802168	0.9760088
0.0	0.9998022	0.999198	0.99893755	0.99825245	0.99963903	0.99949336	0.99948174	0.99965954	0.9986519	0.99827504
0.0	0.9793418	0.97518355	0.9809791	0.97621506	0.99514246	0.9976532	0.96948326	0.98496455	0.9802168	0.9760088
0.0	0.99984884	0.9998616	0.99928445	0.9993259	0.99966466	0.9991756	0.99985456	0.9995529	0.99939406	0.9982198
0.0	0.9793418	0.97518355	0.9809791	0.97621506	0.99514246	0.9976532	0.96948326	0.98496455	0.9802168	0.9760088
0.0	0.000109126646	0.0015679321	0.0001756541	0.001806773	0.0018176646	6.507966e-05	0.0013799276	0.00053269166	0.00031821607	0.00023643635
0.0	0.999762	0.99905497	0.9951638	0.99038064	0.9993237	0.9956424	0.9995246	0.9985701	0.9933509	0.996748
0.0	0.9988165	0.9989473	0.9965521	0.9753161	0.9981694	0.9885493	0.99943393	0.9957035	0.99485046	0.9919607
0.0	0.9793418	0.97518355	0.9809791	0.97621506	0.99514246	0.9976532	0.96948326	0.98496455	0.9802168	0.9760088
0.0	0.84265614	0.0021084272	0.9061947	0.44086853	0.4168752	0.9976532	0.7899413	0.64058936	0.054207068	0.5369463
0.0	0.9793418	0.97518355	0.9809791	0.97621506	0.99514246	0.9976532	0.96948326	0.98496455	0.9802168	0.9760088
0.0	0.9988632	0.99922574	0.9916801	0.98952174	0.99881184	0.9766402	0.99765694	0.99683833	0.9974667	0.982988
0.0	0.9995491	0.9996086	0.99775785	0.9972518	0.99856156	0.99885356	0.99955875	0.9980445	0.9956255	0.9969434
0.0	0.9793418	0.97518355	0.9809791	0.97621506	0.99514246	0.9976532	0.96948326	0.98496455	0.9802168	0.9760088
0.0	0.9793418	0.97518355	0.9809791	0.97621506	0.99514246	0.9976532	0.96948326	0.98496455	0.9802168	0.9760088
0.0	0.03672953	0.20328836	0.011050655	0.065011464	0.035556767	0.0065611876	0.059194118	0.02259682	0.0518683	0.009719756
0.0	0.99880385	0.99896026	0.9967361	0.97802234	0.99829286	0.989962	0.9994438	0.99600416	0.9951067	0.9934964
0.0	0.00086228683	0.014171913	0.0077543263	0.021947471	0.014922119	0.010336817	0.7327754	0.3630298	0.0063600745	0.0015405201
0.0	0.9793418	0.97518355	0.9809791	0.97621506	0.99514246	0.9976532	0.96948326	0.98496455	0.9802168	0.9760088
0.0	0.00086228683	0.014171913	0.0077543263	0.021947471	0.014922119	0.010336817	0.7327754	0.3630298	0.0063600745	0.0015405201
0.0	0.9793418	0.97518355	0.9809791	0.97621506	0.99514246	0.9976532	0.96948326	0.98496455	0.9802168	0.9760088
0.0	0.0010064893	0.0034698595	0.00014642681	0.0009574814	0.0005427139	0.00021080465	0.0019437928	0.0010274237	0.0010494306	0.00044328035
0.0	0.99983335	0.9997185	0.9990055	0.99855393	0.9996662	0.9993548	0.9998221	0.9995763	0.99875927	0.9982829
0.0	0.9793418	0.97518355	0.9809791	0.97621506	0.99514246	0.9976532	0.96948326	0.98496455	0.9802168	0.9760088
0.0	0.9793418	0.97518355	0.9809791	0.97621506	0.99514246	0.9976532	0.96948326	0.98496455	0.9802168	0.9760088
0.0	0.9793418	0.97518355	0.9809791	0.97621506	0.99514246	0.9976532	0.96948326	0.98496455	0.9802168	0.9760088
0.0	0.9793418	0.97518355	0.9809791	0.97621506	0.99514246	0.9976532	0.96948326	0.98496455	0.9802168	0.9760088
0.0	0.99979395	0.99983513	0.99856263	0.99854654	0.9996126	0.9993405	0.99984217	0.9996062	0.99799085	0.99762326
0.0	0.0026666766	0.97518355	0.11875707	5.464782e-05	0.0035561516	0.9976532	0.014753761	0.008138258	0.0011606932	0.9760088
0.0	0.98702735	0.99493647	0.9771976	0.91614354	0.9630119	0.98060304	0.9517208	0.9673439	0.97710824	0.9250258
0.0	0.9989446	0.99901223	0.9966717	0.9766715	0.9982566	0.9905501	0.99948007	0.9958215	0.99509335	0.99280316
0.0	0.99968755	0.99947053	0.99879044	0.9979912	0.99887305	0.9992286	0.99958915	0.99864477	0.9976489	0.99755585
0.0	0.99993336	0.99986815	0.87252253	0.9691965	0.99953616	0.9932492	0.98954976	0.9979539	0.9914466	0.98993427
0.0	0.99984884	0.9998616	0.99928445	0.9993259	0.99966466	0.9991756	0.99985456	0.9995529	0.99939406	0.9982198
0.0	0.9793418	0.97518355	0.9809791	0.97621506	0.99514246	0.9976532	0.96948326	0.98496455	0.9802168	0.9760088
0.0	0.9793418	0.97518355	0.9809791	0.97621506	0.99514246	0.9976532	0.96948326	0.98496455	0.9802168	0.9760088
0.0	0.34895068	0.12267602	0.23015451	0.11321493	0.0023536102	0.00082002155	0.06196121	0.010494284	0.00357618	0.00036582028
0.0	0.99984884	0.9998616	0.99928445	0.9993259	0.99966466	0.9991756	0.99985456	0.9995529	0.99939406	0.9982198
0.0	0.9793418	0.97518355	0.9809791	0.97621506	0.99514246	0.9976532	0.96948326	0.98496455	0.9802168	0.9760088
0.0	0.9793418	0.97518355	0.9809791	0.97621506	0.99514246	0.9976532	0.96948326	0.98496455	0.9802168	0.9760088
0.0	0.9793418	0.97518355	0.9809791	0.97621506	0.99514246	0.9976532	0.96948326	0.98496455	0.9802168	0.9760088
0.0	0.9793418	0.97518355	0.9809791	0.97621506	0.99514246	0.9976532	0.96948326	0.98496455	0.9802168	0.9760088
0.0	0.9793418	0.97518355	0.9809791	0.97621506	0.99514246	0.9976532	0.96948326	0.98496455	0.9802168	0.9760088
0.0	0.99985874	0.9997131	0.9962896	0.9978168	0.999624	0.9993574	0.9999052	0.9997241	0.9979613	0.99584466
0.0	0.9997843	0.9995029	0.9992925	0.9992217	0.999567	0.9995235	0.99978346	0.9998024	0.9990706	0.9990382
0.0	0.9793418	0.97518355	0.9809791	0.97621506	0.99514246	0.9976532	0.96948326	0.98496455	0.9802168	0.9760088
0.0	0.32256275	0.21958953	0.11725591	0.22069894	0.8914182	0.10815109	0.9698094	0.9480589	0.046915986	0.097992934
0.0	0.9988632	0.99922574	0.9916801	0.98952174	0.99881184	0.9766402	0.99765694	0.99683833	0.9974667	0.9829879
0.0	0.22066994	0.10117315	0.0027962918	0.077281706	0.010598458	0.006798082	0.23724446	0.5601214	0.36680898	0.02244934
0.0	0.99957544	0.999915	0.9976515	0.9990221	0.99985147	0.9989544	0.99985385	0.99950683	0.9996282	0.9977963
0.0	0.9998678	0.9999355	0.9994511	0.9992415	0.9997967	0.99927396	0.99994123	0.9997422	0.9994978	0.9986823
0.0	0.9988632	0.99922574	0.9916801	0.98952174	0.99881184	0.9766402	0.99765694	0.99683833	0.9974667	0.9829879
0.0	0.9664679	0.99050856	0.7986453	0.98700595	0.9851982	0.79265666	0.99447304	0.9735439	0.9259638	0.8252998
0.0	0.8536109	0.7780168	0.33904967	0.6139868	0.58657265	0.27897653	0.9343424	0.6598527	0.36531568	0.2010709
0.0	0.9988632	0.99922574	0.9916801	0.98952174	0.99881184	0.9766402	0.99765694	0.99683833	0.9974667	0.9829879
0.0	0.99528414	0.997535	0.97885907	0.98825526	0.99195695	0.98861736	0.99629813	0.9927515	0.97576684	0.9620257
0.0	0.99964917	0.9990895	0.9885435	0.9932289	0.9985642	0.99726105	0.99954385	0.9973393	0.9824415	0.9929885
0.0	0.99964917	0.9990895	0.9885435	0.9932289	0.9985642	0.99726105	0.99954385	0.9973393	0.9824415	0.9929885
0.0	0.9996606	0.9986854	0.99284875	0.9868472	0.99909115	0.9956424	0.9993261	0.99808216	0.99065864	0.99537486
0.0	0.99983335	0.9997185	0.9990055	0.99855393	0.9996662	0.9993548	0.9998221	0.9995763	0.99875927	0.9982828
0.0	0.987515	0.98746556	0.76956874	0.605284	0.92847395	0.925125	0.98925704	0.90769935	0.8410805	0.9460812
0.0	0.99528414	0.997535	0.97885907	0.98825526	0.99195695	0.98861736	0.99629813	0.9927515	0.97576684	0.9620257
0.0	0.99528414	0.997535	0.97885907	0.98825526	0.99195695	0.98861736	0.99629813	0.9927515	0.97576684	0.9620257
0.0	0.99964154	0.99936444	0.9963702	0.99253285	0.9985514	0.9979684	0.9997142	0.99885714	0.99170893	0.99248815
0.0	0.011093514	0.021013787	0.0013447944	0.009584249	0.0074404697	0.0026375465	0.018004425	0.02127658	0.006956479	0.0028006511
0.0	0.00048465413	0.044763416	0.000121652854	0.00025767356	0.8828923	0.0028326658	0.030447293	0.0046609445	0.00043614412	0.0003948125
0.0	0.00048465413	0.044763416	0.000121652854	0.00025767356	0.8828923	0.0028326658	0.030447293	0.0046609445	0.00043614412	0.0003948125
0.0	0.00048465413	0.044763416	0.000121652854	0.00025767356	0.8828923	0.0028326658	0.030447293	0.0046609445	0.00043614412	0.0003948125
0.0	0.9793418	0.97518355	0.9809791	0.97621506	0.99514246	0.9976532	0.96948326	0.98496455	0.9802168	0.9760088
0.0	0.9793418	0.97518355	0.9809791	0.97621506	0.99514246	0.9976532	0.96948326	0.98496455	0.9802168	0.9760088
0.0	0.9793418	0.97518355	0.9809791	0.97621506	0.99514246	0.9976532	0.96948326	0.98496455	0.9802168	0.9760088
0.0	0.99964917	0.9990895	0.9885435	0.9932289	0.9985642	0.99726105	0.99954385	0.9973393	0.9824415	0.9929885
0.0	0.9793418	0.97518355	0.9809791	0.97621506	0.99514246	0.9976532	0.96948326	0.98496455	0.9802168	0.9760088
0.0	0.99964917	0.9990895	0.9885435	0.9932289	0.9985642	0.99726105	0.99954385	0.9973393	0.9824415	0.9929885
0.0	0.9985177	0.96585286	0.84465307	0.9735107	0.9712573	0.8930582	0.99650204	0.97928953	0.8815531	0.9047395
0.0	0.99709296	0.99731135	0.9752799	0.9880684	0.9877264	0.98911756	0.9970951	0.9812898	0.9549128	0.97811025
0.0	0.999526	0.9996086	0.9976047	0.99696344	0.99853563	0.9986351	0.9995639	0.9979353	0.99508935	0.9963684
0.0	0.9993345	0.9998419	0.99689	0.9984276	0.99976844	0.9976903	0.9997023	0.99902236	0.9992749	0.9947233
0.0	0.9793418	0.97518355	0.9809791	0.97621506	0.99514246	0.9976532	0.96948326	0.98496455	0.9802168	0.9760088
0.0	0.0020060684	0.024141323	0.00033481346	0.003161056	0.0016185312	0.0004782275	0.006544865	0.003986106	0.003088993	0.0013508662
0.0	0.9793418	0.97518355	0.9809791	0.97621506	0.99514246	0.9976532	0.96948326	0.98496455	0.9802168	0.9760088
0.0	0.9995684	0.9993062	0.9956578	0.9901183	0.9984433	0.99760723	0.9996433	0.9986816	0.9890591	0.99022055
0.0	0.9995684	0.9993062	0.9956578	0.9901183	0.9984433	0.99760723	0.9996433	0.9986816	0.9890591	0.99022055
0.0	0.9995684	0.9993062	0.9956578	0.9901183	0.9984433	0.99760723	0.9996433	0.9986816	0.9890591	0.99022055
0.0	0.9793418	0.97518355	0.9809791	0.97621506	0.99514246	0.9976532	0.96948326	0.98496455	0.9802168	0.9760088
0.0	0.9793418	0.97518355	0.9809791	0.97621506	0.99514246	0.9976532	0.96948326	0.98496455	0.9802168	0.9760088
0.0	0.9793418	0.97518355	0.9809791	0.97621506	0.99514246	0.9976532	0.96948326	0.98496455	0.9802168	0.9760088
0.0	0.9793418	0.97518355	0.9809791	0.97621506	0.99514246	0.9976532	0.96948326	0.98496455	0.9802168	0.9760088
0.0	0.9793418	0.97518355	0.9809791	0.97621506	0.99514246	0.9976532	0.96948326	0.98496455	0.9802168	0.9760088
0.0	0.9793418	0.97518355	0.9809791	0.97621506	0.99514246	0.9976532	0.96948326	0.98496455	0.9802168	0.9760088
0.0	0.7282454	0.0015636069	0.04221052	0.027673325	0.006014011	0.0009159305	0.23532134	0.008999549	0.0019354019	0.0028447488
0.0	0.9793418	0.97518355	0.9809791	0.97621506	0.99514246	0.9976532	0.96948326	0.98496455	0.9802168	0.9760088
0.0	0.9793418	0.97518355	0.9809791	0.97621506	0.99514246	0.9976532	0.96948326	0.98496455	0.9802168	0.9760088
0.0	0.9996606	0.9986854	0.99284875	0.9868472	0.99909115	0.9956424	0.9993261	0.99808216	0.99065864	0.99537486
0.0	0.99964917	0.9990895	0.9885435	0.9932289	0.9985642	0.99726105	0.99954385	0.9973393	0.9824415	0.9929885
0.0	0.9793418	0.97518355	0.9809791	0.97621506	0.99514246	0.9976532	0.96948326	0.98496455	0.9802168	0.9760088
0.0	0.32256275	0.21958953	0.11725591	0.22069894	0.8914182	0.10815107	0.9698094	0.9480589	0.04691597	0.097992934
0.0	0.9996606	0.9986854	0.99284875	0.9868472	0.99909115	0.9956424	0.9993261	0.99808216	0.99065864	0.99537486
0.0	0.99753416	0.99907374	0.99039733	0.9917303	0.99529994	0.9860574	0.99291694	0.9971283	0.99563026	0.9917462
0.0	0.9983937	0.99953187	0.99458545	0.99514127	0.99731255	0.9935446	0.9960956	0.9986701	0.99790287	0.99538213
0.0	0.9664679	0.99050856	0.7986453	0.98700595	0.9851982	0.79265666	0.99447304	0.9735439	0.9259638	0.8252998
0.0	0.9793418	0.97518355	0.9809791	0.97621506	0.99514246	0.9976532	0.96948326	0.98496455	0.9802168	0.9760088
0.0	0.9988632	0.99922574	0.9916801	0.98952174	0.99881184	0.9766402	0.99765694	0.99683833	0.9974667	0.9829879
0.0	0.99984884	0.9998616	0.99928445	0.9993259	0.99966466	0.9991756	0.99985456	0.9995529	0.99939406	0.9982198
0.0	0.9040699	0.0044847364	0.04694437	0.050904077	0.032811843	0.0014266206	0.48614845	0.118885465	0.0042239493	0.0019057139
0.0	0.012793856	0.020063147	0.0014115941	0.008055538	0.007327137	0.0031439478	0.016418973	0.01869424	0.006313946	0.002795178
0.0	0.99898714	0.99976546	0.9959429	0.99540013	0.9988242	0.99543804	0.9993808	0.9991033	0.9969908	0.98937374
0.0	0.9793418	0.97518355	0.9809791	0.97621506	0.99514246	0.9976532	0.96948326	0.98496455	0.9802168	0.9760088
0.0	0.9793418	0.97518355	0.9809791	0.97621506	0.99514246	0.9976532	0.96948326	0.98496455	0.9802168	0.9760088
0.0	0.99984884	0.9998616	0.99928445	0.9993259	0.99966466	0.9991756	0.99985456	0.9995529	0.99939406	0.9982198
0.0	0.9793418	0.97518355	0.9809791	0.97621506	0.99514246	0.9976532	0.96948326	0.98496455	0.9802168	0.9760088
0.0	0.9040699	0.0044847387	0.04694437	0.050904095	0.03281185	0.0014266206	0.4861484	0.118885465	0.0042239493	0.0019057149
0.0	0.9793418	0.97518355	0.9809791	0.97621506	0.99514246	0.9976532	0.96948326	0.98496455	0.9802168	0.9760088
0.0	0.8521692	0.03361305	0.1261113	0.050904077	0.10691403	0.0054172417	0.7458437	0.33926433	0.007381293	0.0059077605
0.0	0.0012035972	0.6388004	0.047162157	0.97621506	0.31276673	0.8348645	0.017890792	0.02966893	0.00037877544	0.041650392
0.0	0.9793418	0.97518355	0.9809791	0.97621506	0.99514246	0.9976532	0.96948326	0.98496455	0.9802168	0.9760088
0.0	0.9793418	0.97518355	0.9809791	0.97621506	0.99514246	0.9976532	0.96948326	0.98496455	0.9802168	0.9760088
0.0	0.99984884	0.9998616	0.99928445	0.9993259	0.99966466	0.9991756	0.99985456	0.9995529	0.99939406	0.9982198
0.0	0.9793418	0.97518355	0.9809791	0.97621506	0.99514246	0.9976532	0.96948326	0.98496455	0.9802168	0.9760088
0.0	0.9793418	0.97518355	0.9809791	0.97621506	0.99514246	0.9976532	0.96948326	0.98496455	0.9802168	0.9760088
0.0	0.9793418	0.97518355	0.9809791	0.97621506	0.99514246	0.9976532	0.96948326	0.98496455	0.9802168	0.9760088
0.0	0.99984884	0.9998616	0.99928445	0.9993259	0.99966466	0.9991756	0.99985456	0.9995529	0.99939406	0.9982198
0.0	0.9793418	0.97518355	0.9809791	0.97621506	0.99514246	0.9976532	0.96948326	0.98496455	0.9802168	0.9760088
0.0	0.0020060693	0.024141317	0.00033481346	0.0031610576	0.0016185305	0.00047822774	0.006544862	0.0039861077	0.0030889914	0.0013508662
0.0	0.9793418	0.97518355	0.9809791	0.97621506	0.99514246	0.9976532	0.96948326	0.98496455	0.9802168	0.9760088
0.0	0.9793418	0.97518355	0.9809791	0.97621506	0.99514246	0.9976532	0.96948326	0.98496455	0.9802168	0.9760088
0.0	0.9793418	0.97518355	0.9809791	0.97621506	0.99514246	0.9976532	0.96948326	0.98496455	0.9802168	0.9760088
0.0	0.020513704	0.027491838	0.0019122661	0.010836834	0.009404186	0.0039930237	0.025460657	0.0266048	0.007603113	0.003550263
0.0	0.020513704	0.027491838	0.0019122653	0.01083684	0.009404199	0.0039930237	0.025460657	0.0266048	0.007603113	0.003550263
0.0	0.9548755	0.0009691382	0.83462805	0.98619425	0.16349539	0.0020488757	0.95437783	0.9435584	0.022125697	0.0018035158
0.0	0.9548755	0.0009691382	0.83462805	0.98619425	0.16349539	0.0020488757	0.95437783	0.9435584	0.022125697	0.0018035158
0.0	0.99984884	0.9998616	0.99928445	0.9993259	0.99966466	0.9991756	0.99985456	0.9995529	0.99939406	0.9982198
0.0	0.9793418	0.97518355	0.9809791	0.97621506	0.99514246	0.9976532	0.96948326	0.98496455	0.9802168	0.9760088
0.0	0.9793418	0.97518355	0.9809791	0.97621506	0.99514246	0.9976532	0.96948326	0.98496455	0.9802168	0.9760088
0.0	0.0070226537	0.036682293	0.8493377	0.06341646	0.22649178	0.88182914	0.62605035	0.595987	0.8215908	0.00034186948
0.0	0.9998704	0.9999192	0.9997216	0.99943346	0.99971074	0.99958235	0.9999168	0.9996915	0.99934894	0.99843866
0.0	0.9793418	0.97518355	0.9809791	0.97621506	0.99514246	0.9976532	0.96948326	0.98496455	0.9802168	0.9760088
0.0	0.9999609	0.99979705	0.99923	0.9982486	0.9997899	0.9995777	0.9998759	0.9997899	0.9993186	0.9985953
0.0	0.9793418	0.97518355	0.9809791	0.97621506	0.99514246	0.9976532	0.96948326	0.98496455	0.9802168	0.9760088
0.0	0.99984884	0.9998616	0.99928445	0.9993259	0.99966466	0.9991756	0.99985456	0.9995529	0.99939406	0.9982198
0.0	0.008622963	0.018373754	0.0011008406	0.007323649	0.005801443	0.002351137	0.013037788	0.016925573	0.0057717357	0.0022475948
0.0	0.73701274	0.29573166	0.014827775	0.040910486	0.11882924	0.019447844	0.33537185	0.14147882	0.105322145	0.13236918
0.0	0.9924712	0.99071866	0.79514754	0.8500028	0.9677714	0.9416807	0.99045765	0.9930936	0.95562226	0.84698045
0.0	0.9793418	0.97518355	0.9809791	0.97621506	0.99514246	0.9976532	0.96948326	0.98496455	0.9802168	0.9760088
0.0	0.012793867	0.020063143	0.0014115947	0.008055538	0.0073271403	0.0031439478	0.016418973	0.01869424	0.006313943	0.002795178
0.0	0.9793418	0.97518355	0.9809791	0.97621506	0.99514246	0.9976532	0.96948326	0.98496455	0.9802168	0.9760088
0.0	0.3492496	0.55106574	0.14632705	0.37649876	0.317094	0.17797859	0.15921067	0.26964045	0.4372934	0.15416871
0.0	0.008622959	0.018373754	0.0011008406	0.007323649	0.005801443	0.002351136	0.013037788	0.016925573	0.0057717357	0.0022475948
0.0	0.9793418	0.97518355	0.9809791	0.97621506	0.99514246	0.9976532	0.96948326	0.98496455	0.9802168	0.9760088
0.0	0.9793418	0.97518355	0.9809791	0.97621506	0.99514246	0.9976532	0.96948326	0.98496455	0.9802168	0.9760088
0.0	0.99923265	0.999353	0.99643326	0.9964813	0.9989378	0.99817634	0.9995389	0.9987494	0.9947507	0.99508744
0.0	0.089063585	0.33274743	0.0043838015	0.01712985	0.27803844	0.10080126	0.008270847	0.74899626	0.034621198	0.0005903153
0.0	0.9571085	0.860706	0.55521864	0.7761144	0.8555606	0.77188593	0.9757093	0.9384091	0.48087126	0.7132309
0.0	0.9995684	0.9993062	0.9956578	0.9901183	0.9984433	0.99760723	0.9996433	0.9986816	0.9890591	0.99022055
0.0	0.9793418	0.97518355	0.9809791	0.97621506	0.99514246	0.9976532	0.96948326	0.98496455	0.9802168	0.9760088
0.0	0.98936754	0.9954484	0.9795315	0.9664587	0.97633684	0.96470445	0.9919193	0.88320297	0.9823552	0.93663377
0.0	0.99983335	0.9997185	0.9990055	0.99855393	0.9996662	0.9993548	0.9998221	0.9995763	0.99875927	0.9982829
0.0	0.9793418	0.97518355	0.9809791	0.97621506	0.99514246	0.9976532	0.96948326	0.98496455	0.9802168	0.9760088
0.0	0.00040882593	0.0052613663	0.0005117979	0.00090480107	0.8264399	0.077866636	0.022314828	0.0040247464	0.37755135	0.0045374646
0.0	0.9549182	0.97626823	0.9508124	0.8971484	0.93252045	0.9718845	0.899318	0.86778665	0.98666394	0.88996434
0.0	0.9943678	0.9976222	0.99606043	0.98201996	0.99485356	0.99137443	0.9955733	0.9650333	0.99333876	0.9613923
0.0	0.99984884	0.9998616	0.99928445	0.9993259	0.99966466	0.9991756	0.99985456	0.9995529	0.99939406	0.9982198
0.0	0.9793418	0.97518355	0.9809791	0.97621506	0.99514246	0.9976532	0.96948326	0.98496455	0.9802168	0.9760088
0.0	0.9997644	0.99957806	0.9980976	0.9932435	0.9989229	0.9987478	0.99980074	0.99917513	0.9897468	0.99593097
0.0	0.74777687	0.2099385	0.0025848548	0.0046376423	0.052707687	0.10557119	0.3762968	0.12186141	0.11311164	0.03371355
0.0	0.99984884	0.9998616	0.99928445	0.9993259	0.99966466	0.9991756	0.99985456	0.9995529	0.99939406	0.9982198
0.0	0.99984884	0.9998616	0.99928445	0.9993259	0.99966466	0.9991756	0.99985456	0.9995529	0.99939406	0.9982198
0.0	0.9995684	0.9993062	0.9956578	0.9901183	0.9984433	0.99760723	0.9996433	0.9986816	0.9890591	0.99022055
0.0	0.8707017	0.7947727	0.76450956	0.4352326	0.8364354	0.72346276	0.9424157	0.9202781	0.98487294	0.37669516
0.0	0.9988632	0.99922574	0.9916801	0.98952174	0.99881184	0.9766402	0.99765694	0.99683833	0.9974667	0.9829879
0.0	0.99964917	0.9990895	0.9885435	0.9932289	0.9985642	0.99726105	0.99954385	0.9973393	0.9824415	0.9929885
0.0	0.99528414	0.997535	0.97885907	0.98825526	0.99195695	0.98861736	0.99629813	0.9927515	0.97576684	0.9620257
0.0	0.00020919442	0.011877624	0.7264994	0.007994452	0.011430294	1.9978248e-05	0.58783865	0.15860064	0.07220597	0.015325339
0.0	0.00020919442	0.011877624	0.7264994	0.007994452	0.011430294	1.9978248e-05	0.58783865	0.15860064	0.07220597	0.015325339
0.0	0.00020919442	0.011877624	0.7264994	0.007994452	0.011430294	1.9978248e-05	0.58783865	0.15860064	0.07220597	0.015325339
0.0	0.99964917	0.9990895	0.9885435	0.9932289	0.9985642	0.99726105	0.99954385	0.9973393	0.9824415	0.9929885
0.0	0.56384873	0.10064054	0.005956524	0.22720028	0.93167365	0.11888943	0.90108854	0.1475393	0.53905034	0.03195662
0.0	5.9653492e-05	0.00025685187	0.00294153	0.00026985325	0.00064327073	0.00013704928	0.0012890053	0.0068859193	0.000117019394	0.0003429819
0.0	0.5421766	0.73568237	0.20747411	0.5055907	0.4274517	0.24311173	0.26939487	0.30960056	0.5439223	0.21299273
0.0	0.56384873	0.10064054	0.005956524	0.22720028	0.93167365	0.11888943	0.90108854	0.1475393	0.53905034	0.03195662
0.0	0.020411924	0.03234967	0.00227731	0.009481544	0.009741775	0.004190267	0.027904442	0.026279144	0.0070016067	0.0035183744
0.0	0.6752137	0.95012444	0.5492798	0.45525694	0.97477084	0.8825489	0.086203955	0.92177635	0.0023478488	0.018593118
0.0	0.9793418	0.97518355	0.9809791	0.97621506	0.99514246	0.9976532	0.96948326	0.98496455	0.9802168	0.9760088
0.0	0.9991062	0.9991897	0.99766773	0.9774929	0.9984925	0.9911678	0.99958044	0.99658304	0.9953393	0.9932546
0.0	0.9793418	0.97518355	0.9809791	0.97621506	0.99514246	0.9976532	0.96948326	0.98496455	0.9802168	0.9760088
0.0	0.9793418	0.97518355	0.9809791	0.97621506	0.99514246	0.9976532	0.96948326	0.98496455	0.9802168	0.9760088
0.0	0.9793418	0.97518355	0.9809791	0.97621506	0.99514246	0.9976532	0.96948326	0.98496455	0.9802168	0.9760088
0.0	0.9793418	0.97518355	0.9809791	0.97621506	0.99514246	0.9976532	0.96948326	0.98496455	0.9802168	0.9760088
0.0	0.9793418	0.97518355	0.9809791	0.97621506	0.99514246	0.9976532	0.96948326	0.98496455	0.9802168	0.9760088
0.0	0.99984884	0.9998616	0.99928445	0.9993259	0.99966466	0.9991756	0.99985456	0.9995529	0.99939406	0.9982198
0.0	0.999526	0.9996086	0.9976047	0.99696344	0.99853563	0.9986351	0.9995639	0.9979353	0.99508935	0.9963684
0.0	0.9793418	0.97518355	0.9809791	0.97621506	0.99514246	0.9976532	0.96948326	0.98496455	0.9802168	0.9760088
0.0	0.99984884	0.9998616	0.99928445	0.9993259	0.99966466	0.9991756	0.99985456	0.9995529	0.99939406	0.9982198
0.0	0.9040699	0.0044847364	0.04694437	0.05090405	0.032811843	0.0014266206	0.48614845	0.11888543	0.0042239493	0.0019057149
0.0	0.9793418	0.97518355	0.9809791	0.97621506	0.99514246	0.9976532	0.96948326	0.98496455	0.9802168	0.9760088
0.0	0.9793418	0.97518355	0.9809791	0.97621506	0.99514246	0.9976532	0.96948326	0.98496455	0.9802168	0.9760088
0.0	0.9793418	0.97518355	0.9809791	0.97621506	0.99514246	0.9976532	0.96948326	0.98496455	0.9802168	0.9760088
0.0	0.99984884	0.9998616	0.99928445	0.9993259	0.99966466	0.9991756	0.99985456	0.9995529	0.99939406	0.9982198
0.0	0.9793418	0.97518355	0.9809791	0.97621506	0.99514246	0.9976532	0.96948326	0.98496455	0.9802168	0.9760088
0.0	0.9793418	0.97518355	0.9809791	0.97621506	0.99514246	0.9976532	0.96948326	0.98496455	0.9802168	0.9760088
0.0	0.9793418	0.97518355	0.9809791	0.97621506	0.99514246	0.9976532	0.96948326	0.98496455	0.9802168	0.9760088
0.0	0.996747	0.97788644	0.9909999	0.9954913	0.9843753	0.9732718	0.88570887	0.98496455	0.99919444	0.9760088
0.0	0.9793418	0.97518355	0.9809791	0.97621506	0.99514246	0.9976532	0.96948326	0.98496455	0.9802168	0.9760088
0.0	0.99984884	0.9998616	0.99928445	0.9993259	0.99966466	0.9991756	0.99985456	0.9995529	0.99939406	0.9982198
0.0	0.99984884	0.9998616	0.99928445	0.9993259	0.99966466	0.9991756	0.99985456	0.9995529	0.99939406	0.9982198
0.0	0.9793418	0.97518355	0.9809791	0.97621506	0.99514246	0.9976532	0.96948326	0.98496455	0.9802168	0.9760088
0.0	0.9793418	0.97518355	0.9809791	0.97621506	0.99514246	0.9976532	0.96948326	0.98496455	0.9802168	0.9760088
0.0	0.9793418	0.97518355	0.9809791	0.97621506	0.99514246	0.9976532	0.96948326	0.98496455	0.9802168	0.9760088
0.0	0.9793418	0.97518355	0.9809791	0.97621506	0.99514246	0.9976532	0.96948326	0.98496455	0.9802168	0.9760088
0.0	0.9793418	0.97518355	0.9809791	0.97621506	0.99514246	0.9976532	0.96948326	0.98496455	0.9802168	0.9760088
0.0	0.9793418	0.97518355	0.9809791	0.97621506	0.99514246	0.9976532	0.96948326	0.98496455	0.9802168	0.9760088
0.0	0.99898714	0.99976546	0.9959429	0.99540013	0.9988242	0.99543804	0.9993808	0.9991033	0.9969908	0.98937374
0.0	0.99984884	0.9998616	0.99928445	0.9993259	0.99966466	0.9991756	0.99985456	0.9995529	0.99939406	0.9982198
0.0	0.9793418	0.97518355	0.9809791	0.97621506	0.99514246	0.9976532	0.96948326	0.98496455	0.9802168	0.9760088
0.0	0.9793418	0.97518355	0.9809791	0.97621506	0.99514246	0.9976532	0.96948326	0.98496455	0.9802168	0.9760088
0.0	0.99985874	0.9997131	0.9962896	0.9978168	0.999624	0.9993574	0.9999052	0.9997241	0.9979613	0.99584466
0.0	0.0014436651	0.00058817666	0.00017716408	0.00012241272	0.99578804	0.5351315	0.0013387906	0.013065022	0.0061842827	0.00019414353
0.0	0.9793418	0.97518355	0.9809791	0.97621506	0.99514246	0.9976532	0.96948326	0.98496455	0.9802168	0.9760088
0.0	0.9793418	0.97518355	0.9809791	0.97621506	0.99514246	0.9976532	0.96948326	0.98496455	0.9802168	0.9760088
0.0	0.99984884	0.9998616	0.99928445	0.9993259	0.99966466	0.9991756	0.99985456	0.9995529	0.99939406	0.9982198
0.0	0.9793418	0.97518355	0.9809791	0.97621506	0.99514246	0.9976532	0.96948326	0.98496455	0.9802168	0.9760088
0.0	0.9793418	0.97518355	0.9809791	0.97621506	0.99514246	0.9976532	0.96948326	0.98496455	0.9802168	0.9760088
0.0	0.000109126646	0.0015679321	0.0001756541	0.001806773	0.0018176646	6.507966e-05	0.0013799276	0.0005326919	0.00031821607	0.00023643635
0.0	0.9793418	0.97518355	0.9809791	0.97621506	0.99514246	0.9976532	0.96948326	0.98496455	0.9802168	0.9760088
0.0	0.99898714	0.99976546	0.9959429	0.99540013	0.9988242	0.99543804	0.9993808	0.9991033	0.9969908	0.98937374
0.0	0.9793418	0.97518355	0.9809791	0.97621506	0.99514246	0.9976532	0.96948326	0.98496455	0.9802168	0.9760088
0.0	0.9793418	0.97518355	0.9809791	0.97621506	0.99514246	0.9976532	0.96948326	0.98496455	0.9802168	0.9760088
0.0	0.99898714	0.99976546	0.9959429	0.99540013	0.9988242	0.99543804	0.9993808	0.9991033	0.9969908	0.98937374
0.0	0.99984884	0.9998616	0.99928445	0.9993259	0.99966466	0.9991756	0.99985456	0.9995529	0.99939406	0.9982198
0.0	0.9793418	0.97518355	0.9809791	0.97621506	0.99514246	0.9976532	0.96948326	0.98496455	0.9802168	0.9760088
0.0	0.9793418	0.97518355	0.9809791	0.97621506	0.99514246	0.9976532	0.96948326	0.98496455	0.9802168	0.9760088
0.0	0.9996928	0.9994968	0.9991308	0.99895513	0.9991468	0.99943143	0.9996735	0.9989312	0.99726546	0.9983627
0.0	0.9988165	0.9989473	0.9965521	0.9753161	0.9981694	0.9885493	0.99943393	0.9957035	0.99485046	0.9919607
0.0	0.9793418	0.97518355	0.9809791	0.97621506	0.99514246	0.9976532	0.96948326	0.98496455	0.9802168	0.9760088
0.0	0.9793418	0.97518355	0.9809791	0.97621506	0.99514246	0.9976532	0.96948326	0.98496455	0.9802168	0.9760088
0.0	0.99898714	0.99976546	0.9959429	0.99540013	0.9988242	0.99543804	0.9993808	0.9991033	0.9969908	0.98937374
0.0	0.99984884	0.9998616	0.99928445	0.9993259	0.99966466	0.9991756	0.99985456	0.9995529	0.99939406	0.9982198
0.0	0.9793418	0.97518355	0.9809791	0.97621506	0.99514246	0.9976532	0.96948326	0.98496455	0.9802168	0.9760088
0.0	0.9793418	0.97518355	0.9809791	0.97621506	0.99514246	0.9976532	0.96948326	0.98496455	0.9802168	0.9760088
0.0	0.9793418	0.97518355	0.9809791	0.97621506	0.99514246	0.9976532	0.96948326	0.98496455	0.9802168	0.9760088
0.0	0.9793418	0.97518355	0.9809791	0.97621506	0.99514246	0.9976532	0.96948326	0.98496455	0.9802168	0.9760088
0.0	0.9988632	0.99922574	0.9916801	0.98952174	0.99881184	0.9766402	0.99765694	0.99683833	0.9974667	0.9829879
0.0	0.9988632	0.99922574	0.9916801	0.98952174	0.99881184	0.9766402	0.99765694	0.99683833	0.9974667	0.9829879
0.0	0.99964917	0.9990895	0.9885435	0.9932289	0.9985642	0.99726105	0.99954385	0.9973393	0.9824415	0.9929885
0.0	0.99964917	0.9990895	0.9885435	0.9932289	0.9985642	0.99726105	0.99954385	0.9973393	0.9824415	0.9929885
0.0	0.99898714	0.99976546	0.9959429	0.99540013	0.9988242	0.99543804	0.9993808	0.9991033	0.9969908	0.98937374
0.0	0.9793418	0.97518355	0.9809791	0.97621506	0.99514246	0.9976532	0.96948326	0.98496455	0.9802168	0.9760088
0.0	0.99984884	0.9998616	0.99928445	0.9993259	0.99966466	0.9991756	0.99985456	0.9995529	0.99939406	0.9982198
0.0	0.9793418	0.97518355	0.9809791	0.97621506	0.99514246	0.9976532	0.96948326	0.98496455	0.9802168	0.9760088
0.0	0.9793418	0.97518355	0.9809791	0.97621506	0.99514246	0.9976532	0.96948326	0.98496455	0.9802168	0.9760088
0.0	0.99528414	0.997535	0.97885907	0.98825526	0.99195695	0.98861736	0.99629813	0.9927515	0.97576684	0.9620257
0.0	0.99528414	0.997535	0.97885907	0.98825526	0.99195695	0.98861736	0.99629813	0.9927515	0.97576684	0.9620257
0.0	0.9170924	0.6638598	0.2725945	0.10115309	0.7174583	0.55020505	0.23081446	0.93424475	0.8009534	0.30921552
0.0	0.9793418	0.97518355	0.9809791	0.97621506	0.99514246	0.9976532	0.96948326	0.98496455	0.9802168	0.9760088
0.0	0.9793418	0.97518355	0.9809791	0.97621506	0.99514246	0.9976532	0.96948326	0.98496455	0.9802168	0.9760088
0.0	0.99964917	0.9990895	0.9885435	0.9932289	0.9985642	0.99726105	0.99954385	0.9973393	0.9824415	0.9929885
0.0	0.99964917	0.9990895	0.9885435	0.9932289	0.9985642	0.99726105	0.99954385	0.9973393	0.9824415	0.9929885
0.0	0.9793418	0.97518355	0.9809791	0.97621506	0.99514246	0.9976532	0.96948326	0.98496455	0.9802168	0.9760088
0.0	0.9793418	0.97518355	0.9809791	0.97621506	0.99514246	0.9976532	0.96948326	0.98496455	0.9802168	0.9760088
0.0	0.9793418	0.97518355	0.9809791	0.97621506	0.99514246	0.9976532	0.96948326	0.98496455	0.9802168	0.9760088
0.0	0.9793418	0.97518355	0.9809791	0.97621506	0.99514246	0.9976532	0.96948326	0.98496455	0.9802168	0.9760088
0.0	0.9793418	0.97518355	0.9809791	0.97621506	0.99514246	0.9976532	0.96948326	0.98496455	0.9802168	0.9760088
0.0	0.99984884	0.9998616	0.99928445	0.9993259	0.99966466	0.9991756	0.99985456	0.9995529	0.99939406	0.9982198
0.0	0.9878357	0.9845644	0.85022914	0.8169811	0.9539149	0.81788754	0.87011284	0.77039576	0.9491595	0.6371535
0.0	0.28433222	0.5038765	0.10259517	0.31740454	0.21353965	0.071231395	0.15635054	0.14284775	0.39133182	0.10495294
0.0	0.020448988	0.049356036	0.0018211753	0.0117860865	0.011656158	0.005238024	0.0407336	0.03442	0.007703768	0.005665909
0.0	0.03311882	0.81310016	0.35829416	0.019807436	0.0793577	0.058116466	0.8316707	0.6339255	0.13153858	0.00218388
0.0	0.03311882	0.81310016	0.35829416	0.019807436	0.0793577	0.058116466	0.8316707	0.6339255	0.13153858	0.00218388
0.0	0.055822007	0.1693044	0.021656303	0.2617367	0.150419	0.046869308	0.31202358	0.19391105	0.12929939	0.026402649
0.0	0.055822007	0.1693044	0.021656297	0.26173666	0.15041907	0.046869308	0.31202346	0.19391105	0.12929939	0.026402649
0.0	0.59749436	0.9425563	0.39507645	0.5727322	0.4720737	0.33139724	0.5180681	0.28995296	0.72321707	0.27423936
0.0	0.28433222	0.50387645	0.10259517	0.31740454	0.21353965	0.071231365	0.15635054	0.14284775	0.39133182	0.10495294
0.0	0.99823725	0.99915814	0.992811	0.9742889	0.9900703	0.98767984	0.99784064	0.98241514	0.9869206	0.9211499
0.0	0.9793418	0.97518355	0.9809791	0.97621506	0.99514246	0.9976532	0.96948326	0.98496455	0.9802168	0.9760088
0.0	0.9793418	0.97518355	0.9809791	0.97621506	0.99514246	0.9976532	0.96948326	0.98496455	0.9802168	0.9760088
0.0	0.99983335	0.9997185	0.9990055	0.99855393	0.9996662	0.9993548	0.9998221	0.9995763	0.99875927	0.9982828
0.0	0.9994106	0.99947387	0.99746966	0.9966719	0.9990355	0.9988171	0.99944156	0.99885464	0.9969777	0.99559313
0.0	0.99984884	0.9998616	0.99928445	0.9993259	0.99966466	0.9991756	0.99985456	0.9995529	0.99939406	0.9982198
0.0	0.9793418	0.97518355	0.9809791	0.97621506	0.99514246	0.9976532	0.96948326	0.98496455	0.9802168	0.9760088
0.0	0.9793418	0.97518355	0.9809791	0.97621506	0.99514246	0.9976532	0.96948326	0.98496455	0.9802168	0.9760088
0.0	0.9793418	0.97518355	0.9809791	0.97621506	0.99514246	0.9976532	0.96948326	0.98496455	0.9802168	0.9760088
0.0	0.99984884	0.9998616	0.99928445	0.9993259	0.99966466	0.9991756	0.99985456	0.9995529	0.99939406	0.9982198
0.0	0.99984884	0.9998616	0.99928445	0.9993259	0.99966466	0.9991756	0.99985456	0.9995529	0.99939406	0.9982198
0.0	0.9793418	0.97518355	0.9809791	0.97621506	0.99514246	0.9976532	0.96948326	0.98496455	0.9802168	0.9760088
0.0	0.9793418	0.97518355	0.9809791	0.97621506	0.99514246	0.9976532	0.96948326	0.98496455	0.9802168	0.9760088
0.0	0.9793418	0.97518355	0.9809791	0.97621506	0.99514246	0.9976532	0.96948326	0.98496455	0.9802168	0.9760088
0.0	0.9793418	0.97518355	0.9809791	0.97621506	0.99514246	0.9976532	0.96948326	0.98496455	0.9802168	0.9760088
0.0	0.9793418	0.97518355	0.9809791	0.97621506	0.99514246	0.9976532	0.96948326	0.98496455	0.9802168	0.9760088
0.0	0.9793418	0.97518355	0.9809791	0.97621506	0.99514246	0.9976532	0.96948326	0.98496455	0.9802168	0.9760088
0.0	0.99984884	0.9998616	0.99928445	0.9993259	0.99966466	0.9991756	0.99985456	0.9995529	0.99939406	0.9982198
0.0	0.000109126646	0.0015679321	0.0001756541	0.0018067722	0.0018176646	6.507966e-05	0.0013799276	0.0005326919	0.00031821607	0.00023643635
0.0	0.9040699	0.0044847387	0.04694437	0.050904077	0.032811843	0.0014266206	0.4861484	0.118885465	0.0042239493	0.0019057139
0.0	0.99984884	0.9998616	0.99928445	0.9993259	0.99966466	0.9991756	0.99985456	0.9995529	0.99939406	0.9982198
0.0	0.000109126646	0.0015679321	0.0001756541	0.001806773	0.0018176646	6.507966e-05	0.0013799276	0.0005326919	0.00031821607	0.00023643635
0.0	0.9040699	0.0044847387	0.04694436	0.050904077	0.032811843	0.0014266206	0.48614845	0.11888543	0.0042239493	0.0019057139
0.0	0.99984884	0.9998616	0.99928445	0.9993259	0.99966466	0.9991756	0.99985456	0.9995529	0.99939406	0.9982198
0.0	0.9793418	0.97518355	0.9809791	0.97621506	0.99514246	0.9976532	0.96948326	0.98496455	0.9802168	0.9760088
0.0	0.9793418	0.97518355	0.9809791	0.97621506	0.99514246	0.9976532	0.96948326	0.98496455	0.9802168	0.9760088
0.0	0.9793418	0.97518355	0.9809791	0.97621506	0.99514246	0.9976532	0.96948326	0.98496455	0.9802168	0.9760088
0.0	0.9793418	0.97518355	0.9809791	0.97621506	0.99514246	0.9976532	0.96948326	0.98496455	0.9802168	0.9760088
0.0	0.9793418	0.97518355	0.9809791	0.97621506	0.99514246	0.9976532	0.96948326	0.98496455	0.9802168	0.9760088
0.0	0.9793418	0.97518355	0.9809791	0.97621506	0.99514246	0.9976532	0.96948326	0.98496455	0.9802168	0.9760088
0.0	0.99984884	0.9998616	0.99928445	0.9993259	0.99966466	0.9991756	0.99985456	0.9995529	0.99939406	0.9982198
0.0	0.9793418	0.97518355	0.9809791	0.97621506	0.99514246	0.9976532	0.96948326	0.98496455	0.9802168	0.9760088
0.0	0.99984884	0.9998616	0.99928445	0.9993259	0.99966466	0.9991756	0.99985456	0.9995529	0.99939406	0.9982198
0.0	0.9040699	0.0044847387	0.04694437	0.050904077	0.03281185	0.0014266206	0.48614845	0.118885465	0.0042239493	0.0019057139
0.0	0.999526	0.9996086	0.9976047	0.99696344	0.99853563	0.9986351	0.9995639	0.9979353	0.99508935	0.9963684
0.0	0.9988632	0.99922574	0.9916801	0.98952174	0.99881184	0.9766402	0.99765694	0.99683833	0.9974667	0.9829879
0.0	0.99964917	0.9990895	0.9885435	0.9932289	0.9985642	0.99726105	0.99954385	0.9973393	0.9824415	0.9929885
0.0	0.9457333	0.8815858	0.68345004	0.51529056	0.92837477	0.4440546	0.9211769	0.884812	0.7137342	0.6305637
0.0	0.9985929	0.9964573	0.89909995	0.9767999	0.99284714	0.9642812	0.99847287	0.9859206	0.9706608	0.8920863
0.0	0.99528414	0.997535	0.97885907	0.98825526	0.99195695	0.98861736	0.99629813	0.9927515	0.97576684	0.9620257
0.0	0.99964917	0.9990895	0.9885435	0.9932289	0.9985642	0.99726105	0.99954385	0.9973393	0.9824415	0.9929885
0.0	0.9996376	0.99974054	0.99869907	0.99791485	0.9988096	0.9991008	0.9997067	0.99878615	0.99617827	0.99728775
0.0	0.9793418	0.97518355	0.9809791	0.97621506	0.99514246	0.9976532	0.96948326	0.98496455	0.9802168	0.9760088
0.0	0.9793418	0.97518355	0.9809791	0.97621506	0.99514246	0.9976532	0.96948326	0.98496455	0.9802168	0.9760088
0.0	0.9793418	0.97518355	0.9809791	0.97621506	0.99514246	0.9976532	0.96948326	0.98496455	0.9802168	0.9760088
0.0	0.028224956	0.033784393	0.0021167507	0.009479707	0.013568823	0.005356387	0.037198413	0.040540803	0.0144677805	0.007789712
0.0	0.9988632	0.99922574	0.9916801	0.98952174	0.99881184	0.9766402	0.99765694	0.99683833	0.9974667	0.9829879
0.0	0.9988632	0.99922574	0.9916801	0.98952174	0.99881184	0.9766402	0.99765694	0.99683833	0.9974667	0.9829879
0.0	0.99964917	0.9990895	0.9885435	0.9932289	0.9985642	0.99726105	0.99954385	0.9973393	0.9824415	0.9929885
0.0	0.99964917	0.9990895	0.9885435	0.9932289	0.9985642	0.99726105	0.99954385	0.9973393	0.9824415	0.9929885
0.0	0.99528414	0.9982576	0.98602295	0.9911911	0.99391633	0.9922184	0.99688596	0.9949097	0.98304164	0.9746591
0.0	0.99964917	0.9990895	0.9885435	0.9932289	0.9985642	0.99726105	0.99954385	0.9973393	0.9824415	0.9929885
0.0	0.99528414	0.997535	0.97885907	0.98825526	0.99195695	0.98861736	0.99629813	0.9927515	0.97576684	0.9620257
0.0	0.99964917	0.9990895	0.9885435	0.9932289	0.9985642	0.99726105	0.99954385	0.9973393	0.98244137	0.9929885
0.0	0.9988632	0.99922574	0.9916801	0.98952174	0.99881184	0.9766402	0.99765694	0.99683833	0.9974667	0.9829879
0.0	0.99964917	0.9990895	0.9885435	0.9932289	0.9985642	0.99726105	0.99954385	0.9973393	0.9824415	0.9929885
0.0	0.99964917	0.9990895	0.9885435	0.9932289	0.9985642	0.99726105	0.99954385	0.9973393	0.9824415	0.9929885
0.0	0.99528414	0.997535	0.97885907	0.98825526	0.99195695	0.98861736	0.99629813	0.9927515	0.97576684	0.9620257
0.0	0.9793418	0.97518355	0.9809791	0.97621506	0.99514246	0.9976532	0.96948326	0.98496455	0.9802168	0.9760088
0.0	0.9793418	0.97518355	0.9809791	0.97621506	0.99514246	0.9976532	0.96948326	0.98496455	0.9802168	0.9760088
0.0	0.99722266	0.99918026	0.9942152	0.994709	0.99597967	0.9735627	0.9982595	0.99533194	0.99765885	0.983133
0.0	0.00043037487	0.00037123536	5.854329e-05	0.00052967534	6.695125e-05	8.4161766e-05	0.00033282314	0.00023061795	0.0007124708	0.00010962517
0.0	0.9793418	0.97518355	0.9809791	0.97621506	0.99514246	0.9976532	0.96948326	0.98496455	0.9802168	0.9760088
0.0	0.9793418	0.97518355	0.9809791	0.97621506	0.99514246	0.9976532	0.96948326	0.98496455	0.9802168	0.9760088
0.0	0.9793418	0.97518355	0.9809791	0.97621506	0.99514246	0.9976532	0.96948326	0.98496455	0.9802168	0.9760088
0.0	0.9793418	0.97518355	0.9809791	0.97621506	0.99514246	0.9976532	0.96948326	0.98496455	0.9802168	0.9760088
0.0	0.9793418	0.97518355	0.9809791	0.97621506	0.99514246	0.9976532	0.96948326	0.98496455	0.9802168	0.9760088
0.0	0.9793418	0.97518355	0.9809791	0.97621506	0.99514246	0.9976532	0.96948326	0.98496455	0.9802168	0.9760088
0.0	0.9793418	0.97518355	0.9809791	0.97621506	0.99514246	0.9976532	0.96948326	0.98496455	0.9802168	0.9760088
0.0	0.9793418	0.97518355	0.9809791	0.97621506	0.99514246	0.9976532	0.96948326	0.98496455	0.9802168	0.9760088
0.0	0.9793418	0.97518355	0.9809791	0.97621506	0.99514246	0.9976532	0.96948326	0.98496455	0.9802168	0.9760088
0.0	0.9793418	0.97518355	0.9809791	0.97621506	0.99514246	0.9976532	0.96948326	0.98496455	0.9802168	0.9760088
0.0	0.9793418	0.97518355	0.9809791	0.97621506	0.99514246	0.9976532	0.96948326	0.98496455	0.9802168	0.9760088
0.0	0.9793418	0.97518355	0.9809791	0.97621506	0.99514246	0.9976532	0.96948326	0.98496455	0.9802168	0.9760088
0.0	0.9777659	0.9764534	0.9376828	0.99846315	0.8951217	0.9932574	0.9990994	0.94303465	0.6893691	0.7646175
0.0	0.9793418	0.97518355	0.9809791	0.97621506	0.99514246	0.9976532	0.96948326	0.98496455	0.9802168	0.9760088
0.0	0.9899143	0.9975262	0.95026255	0.93353134	0.9821389	0.9880171	0.9994137	0.991591	0.9878726	0.9349792
0.0	0.9899143	0.9975262	0.95026255	0.93353134	0.9821389	0.9880171	0.9994137	0.991591	0.9878726	0.9349792
0.0	0.9793418	0.97518355	0.9809791	0.97621506	0.99514246	0.9976532	0.96948326	0.98496455	0.9802168	0.9760088
0.0	0.9793418	0.97518355	0.9809791	0.97621506	0.99514246	0.9976532	0.96948326	0.98496455	0.9802168	0.9760088
0.0	0.9793418	0.97518355	0.9809791	0.97621506	0.99514246	0.9976532	0.96948326	0.98496455	0.9802168	0.9760088
0.0	0.9793418	0.97518355	0.9809791	0.97621506	0.99514246	0.9976532	0.96948326	0.98496455	0.9802168	0.9760088
0.0	0.8241576	0.76701736	0.14379379	0.6070986	0.79906446	0.18415701	0.84140587	0.6254431	0.13954844	0.14098828
0.0	0.9750506	0.9987496	0.9909242	0.9958548	0.6950148	0.97454417	0.99893683	0.999446	0.97670513	0.93552756
0.0	0.18716285	0.15691598	0.022330692	0.21377365	0.20696284	0.02131837	0.4851944	0.11856516	0.035026927	0.015032565
0.0	0.9793418	0.97518355	0.9809791	0.97621506	0.99514246	0.9976532	0.96948326	0.98496455	0.9802168	0.9760088
0.0	0.9998914	0.9998373	0.9984023	0.99870574	0.9997209	0.999584	0.9999354	0.9997856	0.998803	0.99775654
0.0	0.99985874	0.9997131	0.9962896	0.9978168	0.999624	0.9993574	0.9999052	0.9997241	0.9979613	0.99584466
0.0	0.99979347	0.9990876	0.9991666	0.9986413	0.99965715	0.99876654	0.9998266	0.9995235	0.9974705	0.9976133
0.0	0.73563796	0.9466663	0.37874782	0.7804697	0.5510987	0.4241809	0.5649793	0.61224836	0.79512787	0.42534077
0.0	0.9560491	0.9947404	0.6709123	0.87884545	0.94146895	0.8938072	0.83809125	0.9192774	0.8583064	0.8451494
0.0	0.9737333	0.99502856	0.76483154	0.87954015	0.96727544	0.9057512	0.97328496	0.9351798	0.8684363	0.6911323
0.0	0.9998753	0.9997743	0.9998727	0.9996593	0.9996995	0.9997298	0.99750865	0.99975616	0.9991934	0.9994429
0.0	0.99971956	0.9991129	0.992338	0.994624	0.99886596	0.9976927	0.9996383	0.99776745	0.9853876	0.9943516
0.0	0.9998068	0.9994947	0.99940753	0.9993309	0.99961615	0.9995566	0.9998103	0.9998178	0.9991736	0.99911755
0.0	0.9793418	0.97518355	0.9809791	0.97621506	0.99514246	0.9976532	0.96948326	0.98496455	0.9802168	0.9760088
0.0	0.9793418	0.97518355	0.9809791	0.97621506	0.99514246	0.9976532	0.96948326	0.98496455	0.9802168	0.9760088
0.0	0.9793418	0.97518355	0.9809791	0.97621506	0.99514246	0.9976532	0.96948326	0.98496455	0.9802168	0.9760088
0.0	0.9793418	0.97518355	0.9809791	0.97621506	0.99514246	0.9976532	0.96948326	0.98496455	0.9802168	0.9760088
0.0	0.9793418	0.97518355	0.9809791	0.97621506	0.99514246	0.9976532	0.96948326	0.98496455	0.9802168	0.9760088
0.0	0.9793418	0.97518355	0.9809791	0.97621506	0.99514246	0.9976532	0.96948326	0.98496455	0.9802168	0.9760088
0.0	0.9793418	0.97518355	0.9809791	0.97621506	0.99514246	0.9976532	0.96948326	0.98496455	0.9802168	0.9760088
0.0	0.9793418	0.97518355	0.9809791	0.97621506	0.99514246	0.9976532	0.96948326	0.98496455	0.9802168	0.9760088
0.0	0.9793418	0.97518355	0.9809791	0.97621506	0.99514246	0.9976532	0.96948326	0.98496455	0.9802168	0.9760088
0.0	0.9793418	0.97518355	0.9809791	0.97621506	0.99514246	0.9976532	0.96948326	0.98496455	0.9802168	0.9760088
0.0	0.99931395	0.9984037	0.99807537	0.9981129	0.9990497	0.9984748	0.99927527	0.9993876	0.9955024	0.996111
0.0	0.9994011	0.99843115	0.99805754	0.9983265	0.9990707	0.9985845	0.9992674	0.999395	0.9958379	0.9965215
0.0	0.9793418	0.97518355	0.9809791	0.97621506	0.99514246	0.9976532	0.96948326	0.98496455	0.9802168	0.9760088
0.0	0.9793418	0.97518355	0.9809791	0.97621506	0.99514246	0.9976532	0.96948326	0.98496455	0.9802168	0.9760088
0.0	0.9793418	0.97518355	0.9809791	0.97621506	0.99514246	0.9976532	0.96948326	0.98496455	0.9802168	0.9760088
0.0	0.9793418	0.97518355	0.9809791	0.97621506	0.99514246	0.9976532	0.96948326	0.98496455	0.9802168	0.9760088
0.0	0.9793418	0.97518355	0.9809791	0.97621506	0.99514246	0.9976532	0.96948326	0.98496455	0.9802168	0.9760088
0.0	0.9997634	0.99988663	0.99977463	0.9994299	0.9997408	0.99938583	0.9998672	0.9996984	0.99893993	0.9986677
0.0	0.9401263	0.73402226	0.9123023	0.04540194	0.9701952	0.9702679	0.10924648	0.9125075	0.123131104	0.5686961
0.0	0.9401263	0.73402226	0.9123023	0.04540194	0.9701952	0.9702679	0.10924648	0.9125075	0.123131104	0.5686961
0.0	0.99898714	0.99976546	0.9959429	0.99540013	0.9988242	0.99543804	0.9993808	0.9991033	0.9969908	0.98937374
0.0	0.9998753	0.9997743	0.9998727	0.9996593	0.9996995	0.9997298	0.99750865	0.99975616	0.9991934	0.9994429
0.0	0.9996549	0.9965017	0.99492717	0.994175	0.9993383	0.9977456	0.99894387	0.99936706	0.99564326	0.99445385
0.0	0.8258605	0.94873935	0.77585053	0.86245584	0.9127427	0.4670165	0.66604024	0.7790983	0.94506866	0.37941748
0.0	0.99965584	0.9994661	0.99674726	0.9922512	0.99880457	0.9984748	0.99975294	0.9986816	0.9924787	0.9926508
0.0	0.99974114	0.9989542	0.99494755	0.98917514	0.99923396	0.9956424	0.9993261	0.9985405	0.99065864	0.9964689
0.0	0.9793418	0.97518355	0.9809791	0.97621506	0.99514246	0.9976532	0.96948326	0.98496455	0.9802168	0.9760088
0.0	0.99987864	0.9997582	0.9973037	0.9979664	0.99966323	0.99941957	0.9999167	0.999716	0.99835473	0.99662834
0.0	0.9998882	0.9998431	0.9997162	0.99956626	0.9998066	0.9998573	0.9999286	0.9998758	0.99923193	0.9995808
0.0	0.9998996	0.99979764	0.99955934	0.99946386	0.9997919	0.9998404	0.99992967	0.99988747	0.99952507	0.99965537
0.0	0.99983335	0.9997185	0.9990055	0.99855393	0.9996662	0.9993548	0.9998221	0.9995763	0.99875927	0.9982829
0.0	0.9793418	0.97518355	0.9809791	0.97621506	0.99514246	0.9976532	0.96948326	0.98496455	0.9802168	0.9760088
0.0	0.9997851	0.99983335	0.9984774	0.9984831	0.9996105	0.99928916	0.999835	0.9995999	0.9978771	0.99741507
0.0	0.9793418	0.97518355	0.9809791	0.97621506	0.99514246	0.9976532	0.96948326	0.98496455	0.9802168	0.9760088
0.0	0.9793418	0.97518355	0.9809791	0.97621506	0.99514246	0.9976532	0.96948326	0.98496455	0.9802168	0.9760088
0.0	0.99912304	0.9988411	0.99136484	0.99310404	0.9981571	0.9966184	0.9993906	0.9974252	0.9939809	0.99081236
0.0	0.9970354	0.9938425	0.9986877	0.98688114	0.9934447	0.9968196	0.9977011	0.9964503	0.9918465	0.9909859
0.0	0.9793418	0.97518355	0.9809791	0.97621506	0.99514246	0.9976532	0.96948326	0.98496455	0.9802168	0.9760088
0.0	0.9793418	0.97518355	0.9809791	0.97621506	0.99514246	0.9976532	0.96948326	0.98496455	0.9802168	0.9760088
0.0	0.9793418	0.97518355	0.9809791	0.97621506	0.99514246	0.9976532	0.96948326	0.98496455	0.9802168	0.9760088
0.0	0.9990079	0.99940133	0.9939289	0.9916556	0.9990013	0.98218966	0.9981877	0.9974056	0.9975425	0.98460394
0.0	0.9990079	0.99940133	0.9939289	0.9916556	0.9990013	0.98218966	0.9981877	0.9974056	0.9975425	0.98460394
0.0	0.9793418	0.97518355	0.9809791	0.97621506	0.99514246	0.9976532	0.96948326	0.98496455	0.9802168	0.9760088
0.0	0.9782429	0.9503901	0.575309	0.41850835	0.919061	0.903722	0.990406	0.9846372	0.7948889	0.7231702
0.0	0.26939857	0.57118237	0.13380523	0.31740454	0.25950778	0.08190309	0.18400252	0.15544713	0.42624658	0.12195273
0.0	0.99989057	0.9996635	0.9993311	0.99823964	0.9996437	0.99922335	0.99968266	0.99924636	0.9979674	0.9988312
0.0	0.05622473	0.0086340625	0.0010142018	0.06307613	0.0035735166	0.0021305508	0.46865377	0.10690907	0.030735295	0.12853016
0.0	0.99985874	0.9997131	0.9962896	0.9978168	0.999624	0.9993574	0.9999052	0.9997241	0.9979613	0.99584466
0.0	0.9999199	0.99988663	0.99926525	0.99914896	0.999838	0.99972945	0.9999634	0.99980897	0.9993593	0.99847895
0.0	0.9793418	0.97518355	0.9809791	0.97621506	0.99514246	0.9976532	0.96948326	0.98496455	0.9802168	0.9760088
0.0	0.012793856	0.020063143	0.0014115947	0.008055538	0.007327137	0.0031439478	0.016418973	0.018694246	0.006313946	0.002795178
0.0	0.9793418	0.97518355	0.9809791	0.97621506	0.99514246	0.9976532	0.96948326	0.98496455	0.9802168	0.9760088
0.0	0.9793418	0.97518355	0.9809791	0.97621506	0.99514246	0.9976532	0.96948326	0.98496455	0.9802168	0.9760088
0.0	0.9793418	0.97518355	0.9809791	0.97621506	0.99514246	0.9976532	0.96948326	0.98496455	0.9802168	0.9760088
0.0	0.9793418	0.97518355	0.9809791	0.97621506	0.99514246	0.9976532	0.96948326	0.98496455	0.9802168	0.9760088
0.0	0.9793418	0.97518355	0.9809791	0.97621506	0.99514246	0.9976532	0.96948326	0.98496455	0.9802168	0.9760088
0.0	0.9793418	0.97518355	0.9809791	0.97621506	0.99514246	0.9976532	0.96948326	0.98496455	0.9802168	0.9760088
0.0	0.9793418	0.97518355	0.9809791	0.97621506	0.99514246	0.9976532	0.96948326	0.98496455	0.9802168	0.9760088
0.0	0.9793418	0.97518355	0.9809791	0.97621506	0.99514246	0.9976532	0.96948326	0.98496455	0.9802168	0.9760088
0.0	0.9793418	0.97518355	0.9809791	0.97621506	0.99514246	0.9976532	0.96948326	0.98496455	0.9802168	0.9760088
0.0	0.9793418	0.97518355	0.9809791	0.97621506	0.99514246	0.9976532	0.96948326	0.98496455	0.9802168	0.9760088
0.0	0.9793418	0.97518355	0.9809791	0.97621506	0.99514246	0.9976532	0.96948326	0.98496455	0.9802168	0.9760088
0.0	0.9793418	0.97518355	0.9809791	0.97621506	0.99514246	0.9976532	0.96948326	0.98496455	0.9802168	0.9760088
0.0	0.9793418	0.97518355	0.9809791	0.97621506	0.99514246	0.9976532	0.96948326	0.98496455	0.9802168	0.9760088
0.0	0.9793418	0.97518355	0.9809791	0.97621506	0.99514246	0.9976532	0.96948326	0.98496455	0.9802168	0.9760088
0.0	0.9793418	0.97518355	0.9809791	0.97621506	0.99514246	0.9976532	0.96948326	0.98496455	0.9802168	0.9760088
0.0	0.9793418	0.97518355	0.9809791	0.97621506	0.99514246	0.9976532	0.96948326	0.98496455	0.9802168	0.9760088
0.0	0.9793418	0.97518355	0.9809791	0.97621506	0.99514246	0.9976532	0.96948326	0.98496455	0.9802168	0.9760088
0.0	0.9793418	0.97518355	0.9809791	0.97621506	0.99514246	0.9976532	0.96948326	0.98496455	0.9802168	0.9760088
0.0	0.9793418	0.97518355	0.9809791	0.97621506	0.99514246	0.9976532	0.96948326	0.98496455	0.9802168	0.9760088
0.0	0.9793418	0.97518355	0.9809791	0.97621506	0.99514246	0.9976532	0.96948326	0.98496455	0.9802168	0.9760088
0.0	0.9793418	0.97518355	0.9809791	0.97621506	0.99514246	0.9976532	0.96948326	0.98496455	0.9802168	0.9760088
0.0	0.9943657	0.93619317	0.61910635	0.34383062	0.66199017	0.96894586	0.93162036	0.42968053	0.7257143	0.9327468
0.0	0.9793418	0.97518355	0.9809791	0.97621506	0.99514246	0.9976532	0.96948326	0.98496455	0.9802168	0.9760088
0.0	0.9997732	0.9990916	0.9957163	0.9907216	0.99926275	0.99740064	0.9995172	0.99867576	0.99259406	0.9967198
0.0	0.9997732	0.9990916	0.9957163	0.9907216	0.99926275	0.99740064	0.9995172	0.99867576	0.99259406	0.9967198
0.0	0.9997274	0.9989887	0.9945787	0.98992705	0.99929035	0.99672544	0.99945253	0.99846077	0.9923694	0.9963013
0.0	0.9793418	0.97518355	0.9809791	0.97621506	0.99514246	0.9976532	0.96948326	0.98496455	0.9802168	0.9760088
0.0	0.012793861	0.020063143	0.0014115947	0.008055538	0.007327137	0.0031439478	0.016418973	0.018694237	0.006313946	0.002795178
0.0	0.9793418	0.97518355	0.9809791	0.97621506	0.99514246	0.9976532	0.96948326	0.98496455	0.9802168	0.9760088
0.0	0.9793418	0.97518355	0.9809791	0.97621506	0.99514246	0.9976532	0.96948326	0.98496455	0.9802168	0.9760088
0.0	0.9793418	0.97518355	0.9809791	0.97621506	0.99514246	0.9976532	0.96948326	0.98496455	0.9802168	0.9760088
0.0	0.03724336	0.063626386	0.0018901548	0.018983271	0.014761817	0.007722147	0.060559396	0.05321768	0.012569807	0.0073430245
0.0	0.01843156	0.05408196	0.0014257398	0.016261915	0.012440447	0.005579639	0.04235343	0.03948685	0.010067778	0.005915049
0.0	0.52933264	0.06605565	0.10878192	0.18174513	0.2693937	0.1997001	0.990884	0.5058254	0.24770184	0.023821192
0.0	0.13031204	0.058087498	0.013975633	0.025725018	0.06387852	0.01627317	0.027729157	0.013752956	0.049167655	0.060342126
0.0	0.9793418	0.97518355	0.9809791	0.97621506	0.99514246	0.9976532	0.96948326	0.98496455	0.9802168	0.9760088
0.0	0.9793418	0.97518355	0.9809791	0.97621506	0.99514246	0.9976532	0.96948326	0.98496455	0.9802168	0.9760088
0.0	0.9998969	0.9999095	0.99989057	0.99926096	0.99993527	0.99927527	0.999501	0.9999249	0.99953496	0.99984765
0.0	0.9998969	0.9999095	0.99989057	0.99926096	0.99993527	0.99927527	0.999501	0.9999249	0.99953496	0.99984765
0.0	0.9793418	0.97518355	0.9809791	0.97621506	0.99514246	0.9976532	0.96948326	0.98496455	0.9802168	0.9760088
0.0	0.9793418	0.97518355	0.9809791	0.97621506	0.99514246	0.9976532	0.96948326	0.98496455	0.9802168	0.9760088
0.0	0.9793418	0.97518355	0.9809791	0.97621506	0.99514246	0.9976532	0.96948326	0.98496455	0.9802168	0.9760088
0.0	0.9793418	0.97518355	0.9809791	0.97621506	0.99514246	0.9976532	0.96948326	0.98496455	0.9802168	0.9760088
0.0	0.9793418	0.97518355	0.9809791	0.97621506	0.99514246	0.9976532	0.96948326	0.98496455	0.9802168	0.9760088
0.0	0.9793418	0.97518355	0.9809791	0.97621506	0.99514246	0.9976532	0.96948326	0.98496455	0.9802168	0.9760088
0.0	0.9793418	0.97518355	0.9809791	0.97621506	0.99514246	0.9976532	0.96948326	0.98496455	0.9802168	0.9760088
0.0	0.9793418	0.97518355	0.9809791	0.97621506	0.99514246	0.9976532	0.96948326	0.98496455	0.9802168	0.9760088
0.0	0.9793418	0.97518355	0.9809791	0.97621506	0.99514246	0.9976532	0.96948326	0.98496455	0.9802168	0.9760088
0.0	0.99426526	0.9904827	0.9090629	0.97092694	0.9821447	0.93232924	0.9955309	0.9646015	0.97202986	0.9432609
0.0	0.9793418	0.97518355	0.9809791	0.97621506	0.99514246	0.9976532	0.96948326	0.98496455	0.9802168	0.9760088
0.0	0.9793418	0.97518355	0.9809791	0.97621506	0.99514246	0.9976532	0.96948326	0.98496455	0.9802168	0.9760088
0.0	0.9944853	0.9930239	0.9306381	0.97088975	0.98153424	0.9344421	0.99553597	0.9776993	0.975465	0.95047194
0.0	0.9793418	0.97518355	0.9809791	0.97621506	0.99514246	0.9976532	0.96948326	0.98496455	0.9802168	0.9760088
0.0	0.9793418	0.97518355	0.9809791	0.97621506	0.99514246	0.9976532	0.96948326	0.98496455	0.9802168	0.9760088
0.0	0.9793418	0.97518355	0.9809791	0.97621506	0.99514246	0.9976532	0.96948326	0.98496455	0.9802168	0.9760088
0.0	0.9969553	0.997062	0.9701058	0.9874247	0.993497	0.9844566	0.997926	0.99226975	0.989423	0.98171383
0.0	0.9969553	0.997062	0.9701058	0.9874247	0.993497	0.9844566	0.997926	0.99226975	0.989423	0.98171383
0.0	0.9793418	0.97518355	0.9809791	0.97621506	0.99514246	0.9976532	0.96948326	0.98496455	0.9802168	0.9760088
0.0	0.9793418	0.97518355	0.9809791	0.97621506	0.99514246	0.9976532	0.96948326	0.98496455	0.9802168	0.9760088
0.0	0.0036207614	0.0006202145	0.009149036	0.0021095183	0.0015632682	0.0046194415	0.0025315701	0.0021058766	0.0047630775	0.09300105
0.0	0.012565848	0.022329101	0.0014522148	0.007855031	0.0074835136	0.0029776234	0.015628003	0.0192754	0.006480274	0.0029766255
0.0	0.008622963	0.018373754	0.0011008406	0.0073236455	0.005801443	0.002351136	0.013037781	0.016925573	0.0057717357	0.0022475948
0.0	0.99879444	0.99901676	0.9965252	0.97498566	0.99806386	0.9880606	0.9994104	0.9958216	0.9949142	0.99234664
0.0	0.9793418	0.97518355	0.9809791	0.97621506	0.99514246	0.9976532	0.96948326	0.98496455	0.9802168	0.9760088
0.0	0.9793418	0.97518355	0.9809791	0.97621506	0.99514246	0.9976532	0.96948326	0.98496455	0.9802168	0.9760088
0.0	0.55635947	0.9075451	0.18299866	0.4028578	0.48240688	0.36013886	0.56946534	0.22952926	0.2573971	0.13596863
0.0	0.15580314	0.252088	0.72435904	0.93295914	0.9647098	0.08014241	0.94021577	0.9615191	0.88667053	0.8920992
0.0	0.9793418	0.97518355	0.9809791	0.97621506	0.99514246	0.9976532	0.96948326	0.98496455	0.9802168	0.9760088
0.0	0.96328825	0.86854553	0.9603372	0.99084735	0.98716265	0.6481446	0.9830814	0.99847096	0.9401813	0.9691386
0.0	0.15580314	0.252088	0.72435904	0.93295914	0.9647098	0.08014241	0.94021577	0.9615191	0.88667053	0.8920992
0.0	0.15580314	0.252088	0.72435904	0.93295914	0.9647098	0.08014241	0.94021577	0.9615191	0.88667053	0.8920992
0.0	0.15580314	0.252088	0.72435904	0.93295914	0.9647098	0.08014241	0.94021577	0.9615191	0.88667053	0.8920992
0.0	0.99227786	0.9902158	0.86546224	0.9602138	0.976539	0.9194159	0.99428296	0.9646015	0.9696101	0.93704534
0.0	0.9793418	0.97518355	0.9809791	0.97621506	0.99514246	0.9976532	0.96948326	0.98496455	0.9802168	0.9760088
0.0	0.9995746	0.9999014	0.9985393	0.9989849	0.9998074	0.9987087	0.9998135	0.9994937	0.999564	0.9972156
0.0	0.9793418	0.97518355	0.9809791	0.97621506	0.99514246	0.9976532	0.96948326	0.98496455	0.9802168	0.9760088
0.0	0.9984535	0.9964324	0.98685	0.9676303	0.9979882	0.98709667	0.99871886	0.99594194	0.9791542	0.98933625
0.0	0.92490715	0.63728106	0.2606484	0.7752619	0.75063497	0.2490861	0.9498943	0.621573	0.49128535	0.1285155
0.0	0.9793418	0.97518355	0.9809791	0.97621506	0.99514246	0.9976532	0.96948326	0.98496455	0.9802168	0.9760088
0.0	0.9793418	0.97518355	0.9809791	0.97621506	0.99514246	0.9976532	0.96948326	0.98496455	0.9802168	0.9760088
0.0	0.9979225	0.997815	0.98286176	0.98803073	0.9966007	0.9863609	0.9982949	0.9957461	0.9964192	0.9392943
0.0	0.9998586	0.9999188	0.9996923	0.999405	0.999688	0.9995258	0.99991095	0.9996898	0.99935585	0.99827576
0.0	0.23332965	0.2085089	0.02652486	0.23959382	0.24286428	0.024030874	0.51565176	0.14232795	0.038537897	0.01694322
0.0	0.9960155	0.96943057	0.9634832	0.37156343	0.9963343	0.8270399	0.99886465	0.9805355	0.96404725	0.88434637
0.0	0.9793418	0.97518355	0.9809791	0.97621506	0.99514246	0.9976532	0.96948326	0.98496455	0.9802168	0.9760088
0.0	0.9793418	0.97518355	0.9809791	0.97621506	0.99514246	0.9976532	0.96948326	0.98496455	0.9802168	0.9760088
0.0	0.9793418	0.97518355	0.9809791	0.97621506	0.99514246	0.9976532	0.96948326	0.98496455	0.9802168	0.9760088
0.0	0.9793418	0.97518355	0.9809791	0.97621506	0.99514246	0.9976532	0.96948326	0.98496455	0.9802168	0.9760088
0.0	0.9998969	0.9999095	0.99989057	0.99926096	0.99993527	0.99927527	0.999501	0.9999249	0.99953496	0.99984765
0.0	0.91783994	0.40018106	0.78161174	0.2922746	0.9481531	0.82497954	0.053803895	0.91565996	0.28840238	0.68280953
0.0	0.9793418	0.97518355	0.9809791	0.97621506	0.99514246	0.9976532	0.96948326	0.98496455	0.9802168	0.9760088
0.0	0.9125974	0.24338092	0.3615602	0.44753268	0.2773923	0.054994572	0.008107089	0.13939737	0.16897136	0.27345344
0.0	0.99227786	0.9902158	0.86546224	0.9602138	0.97653913	0.9194159	0.99428296	0.9646015	0.9696101	0.93704534
0.0	0.99227786	0.9902158	0.8654622	0.9602138	0.97653913	0.9194159	0.99428296	0.9646015	0.9696101	0.93704534
0.0	0.91783994	0.40018106	0.78161174	0.2922746	0.9481531	0.82497954	0.053803895	0.91565996	0.28840238	0.68280953
0.0	0.91783994	0.40018106	0.78161174	0.2922746	0.9481531	0.82497954	0.053803895	0.91565996	0.28840238	0.68280953
0.0	0.91783994	0.40018106	0.78161174	0.2922746	0.9481531	0.82497954	0.053803895	0.91565996	0.28840238	0.68280953
0.0	0.9793418	0.97518355	0.9809791	0.97621506	0.99514246	0.9976532	0.96948326	0.98496455	0.9802168	0.9760088
0.0	0.99227786	0.9902158	0.86546224	0.9602138	0.97653913	0.9194159	0.99428296	0.9646015	0.9696101	0.93704534
0.0	0.019138841	0.033394355	0.0056045353	0.11121931	0.0041579516	0.004254866	0.013794651	0.0071804267	0.025798984	0.006032653
0.0	0.9124613	0.9810053	0.5442933	0.72141486	0.7825787	0.5022302	0.8990124	0.81977195	0.78489274	0.35129198
0.0	0.9793418	0.97518355	0.9809791	0.97621506	0.99514246	0.9976532	0.96948326	0.98496455	0.9802168	0.9760088
0.0	0.9793418	0.97518355	0.9809791	0.97621506	0.99514246	0.9976532	0.96948326	0.98496455	0.9802168	0.9760088
0.0	0.9793418	0.97518355	0.9809791	0.97621506	0.99514246	0.9976532	0.96948326	0.98496455	0.9802168	0.9760088
0.0	0.99971646	0.99985576	0.9988207	0.99892586	0.99963355	0.9986273	0.9997571	0.99957174	0.9987136	0.9978509
0.0	0.9793418	0.97518355	0.9809791	0.97621506	0.99514246	0.9976532	0.96948326	0.98496455	0.9802168	0.9760088
0.0	0.98732126	0.9823996	0.5764835	0.64203674	0.72703904	0.8900607	0.98665464	0.8097605	0.41325682	0.89984936
0.0	0.9793418	0.97518355	0.9809791	0.97621506	0.99514246	0.9976532	0.96948326	0.98496455	0.9802168	0.9760088
0.0	0.9793418	0.97518355	0.9809791	0.97621506	0.99514246	0.9976532	0.96948326	0.98496455	0.9802168	0.9760088
0.0	0.9793418	0.97518355	0.9809791	0.97621506	0.99514246	0.9976532	0.96948326	0.98496455	0.9802168	0.9760088
0.0	0.9793418	0.97518355	0.9809791	0.97621506	0.99514246	0.9976532	0.96948326	0.98496455	0.9802168	0.9760088
0.0	0.9793418	0.97518355	0.9809791	0.97621506	0.99514246	0.9976532	0.96948326	0.98496455	0.9802168	0.9760088
0.0	0.9793418	0.97518355	0.9809791	0.97621506	0.99514246	0.9976532	0.96948326	0.98496455	0.9802168	0.9760088
0.0	0.9793418	0.97518355	0.9809791	0.97621506	0.99514246	0.9976532	0.96948326	0.98496455	0.9802168	0.9760088
0.0	0.012793867	0.020063143	0.0014115947	0.008055538	0.007327137	0.0031439478	0.016418973	0.01869424	0.006313946	0.0027951766
0.0	0.008622963	0.018373761	0.0011008406	0.0073236455	0.005801443	0.002351136	0.013037788	0.016925573	0.0057717357	0.0022475948
0.0	0.9793418	0.97518355	0.9809791	0.97621506	0.99514246	0.9976532	0.96948326	0.98496455	0.9802168	0.9760088
0.0	0.9793418	0.97518355	0.9809791	0.97621506	0.99514246	0.9976532	0.96948326	0.98496455	0.9802168	0.9760088
0.0	0.9793418	0.97518355	0.9809791	0.97621506	0.99514246	0.9976532	0.96948326	0.98496455	0.9802168	0.9760088
0.0	0.9793418	0.97518355	0.9809791	0.97621506	0.99514246	0.9976532	0.96948326	0.98496455	0.9802168	0.9760088
0.0	0.9793418	0.97518355	0.9809791	0.97621506	0.99514246	0.9976532	0.96948326	0.98496455	0.9802168	0.9760088
0.0	0.13006723	0.44271582	0.48236567	0.031571455	0.0046415995	0.04883928	0.13378458	0.06400042	0.0018315563	0.007578177
0.0	0.9982407	0.9981229	0.99099886	0.95220476	0.9907753	0.9892336	0.9938699	0.9963554	0.99669987	0.9662389
0.0	0.9793418	0.97518355	0.9809791	0.97621506	0.99514246	0.9976532	0.96948326	0.98496455	0.9802168	0.9760088
0.0	0.9793418	0.97518355	0.9809791	0.97621506	0.99514246	0.9976532	0.96948326	0.98496455	0.9802168	0.9760088
0.0	0.9793418	0.97518355	0.9809791	0.97621506	0.99514246	0.9976532	0.96948326	0.98496455	0.9802168	0.9760088
0.0	0.9793418	0.97518355	0.9809791	0.97621506	0.99514246	0.9976532	0.96948326	0.98496455	0.9802168	0.9760088
0.0	0.9793418	0.97518355	0.9809791	0.97621506	0.99514246	0.9976532	0.96948326	0.98496455	0.9802168	0.9760088
0.0	0.9793418	0.97518355	0.9809791	0.97621506	0.99514246	0.9976532	0.96948326	0.98496455	0.9802168	0.9760088
0.0	0.9793418	0.97518355	0.9809791	0.97621506	0.99514246	0.9976532	0.96948326	0.98496455	0.9802168	0.9760088
0.0	0.9793418	0.97518355	0.9809791	0.97621506	0.99514246	0.9976532	0.96948326	0.98496455	0.9802168	0.9760088
0.0	0.99985874	0.9997131	0.9962896	0.9978168	0.999624	0.9993574	0.9999052	0.9997241	0.9979613	0.99584466
0.0	0.002575226	0.0072233505	0.00040382132	0.0020717226	0.0010763643	0.0005240743	0.006158876	0.0014882407	0.0025069509	0.0008107561
0.0	0.98745626	0.9917556	0.98909783	0.97932684	0.9947936	0.9961694	0.9949816	0.9790364	0.9895873	0.98054194
0.0	0.9878543	0.9919416	0.9890408	0.9799484	0.9939202	0.9959573	0.9943692	0.983001	0.9895873	0.9806157
0.0	0.98565185	0.99170554	0.9948007	0.98665977	0.99367744	0.9962425	0.99430096	0.98971003	0.9916421	0.9838923
0.0	0.9793418	0.97518355	0.9809791	0.97621506	0.99514246	0.9976532	0.96948326	0.98496455	0.9802168	0.9760088
0.0	0.9793418	0.97518355	0.9809791	0.97621506	0.99514246	0.9976532	0.96948326	0.98496455	0.9802168	0.9760088
0.0	0.026159171	0.3033784	0.0014651805	0.17221898	0.037904143	0.0011481019	0.0049207546	0.0011622367	0.9802168	0.0030053987
0.0	0.9474063	0.25068185	0.0050232466	0.24915303	0.061734658	0.03313712	0.98063606	0.6639298	0.845808	0.10871046
0.0	0.9999398	0.99999607	0.8722186	0.9990355	0.999814	0.9456283	0.99336034	0.9999962	0.99973494	0.99986076
0.0	0.99978787	0.9987097	0.99601835	0.99824893	0.99940336	0.99380845	0.99931526	0.9988398	0.9953022	0.9900323
0.0	0.9914061	0.13552558	0.9999443	0.7029061	0.9973584	0.96418166	0.99579936	0.9996196	0.999869	0.9572818
0.0	0.9662712	0.58457303	0.89699066	0.88420963	0.985906	0.86342037	0.6827376	0.28694734	0.89552623	0.7359424
0.0	0.996161	0.99940896	0.9984061	0.993793	0.9985831	0.9986811	0.9983072	0.9992142	0.9991228	0.98856074
0.0	0.9662712	0.97695553	0.9955947	0.9367898	0.96341825	0.8489762	0.80006874	0.9875143	0.8467879	0.8777189
0.0	0.9793418	0.97518355	0.9809791	0.97621506	0.99514246	0.9976532	0.96948326	0.98496455	0.9802168	0.9760088
0.0	0.9793418	0.97518355	0.9809791	0.97621506	0.99514246	0.9976532	0.96948326	0.98496455	0.9802168	0.9760088
0.0	0.9793418	0.97518355	0.9809791	0.97621506	0.99514246	0.9976532	0.96948326	0.98496455	0.9802168	0.9760088
0.0	0.9793418	0.97518355	0.9809791	0.97621506	0.99514246	0.9976532	0.96948326	0.98496455	0.9802168	0.9760088
0.0	0.9998894	0.9998068	0.99782073	0.9985258	0.99968195	0.99950564	0.9999306	0.9997619	0.99858934	0.99709046
0.0	0.9793418	0.97518355	0.9809791	0.97621506	0.99514246	0.9976532	0.96948326	0.98496455	0.9802168	0.9760088
0.0	0.84288853	0.2724652	0.21918546	0.0066121253	0.008705864	0.00018168676	0.0026045698	0.02315483	0.02947992	0.6339378
0.0	0.84288853	0.2724652	0.21918546	0.0066121253	0.008705864	0.00018168676	0.0026045698	0.02315483	0.02947992	0.6339378
0.0	0.9793418	0.97518355	0.9809791	0.97621506	0.99514246	0.9976532	0.96948326	0.98496455	0.9802168	0.9760088
0.0	0.9793418	0.97518355	0.9809791	0.97621506	0.99514246	0.9976532	0.96948326	0.98496455	0.9802168	0.9760088
0.0	0.9108414	0.9834463	0.6039704	0.7574091	0.8873867	0.7907854	0.60260254	0.81500953	0.77987134	0.6949732
0.0	0.9108414	0.9834463	0.6039704	0.7574091	0.8873867	0.7907854	0.60260254	0.81500953	0.77987134	0.6949732
0.0	0.9108414	0.9834463	0.6039704	0.7574091	0.8873867	0.7907854	0.60260254	0.81500953	0.77987134	0.6949732
0.0	0.99993575	0.9998982	0.9996439	0.9994537	0.9997757	0.9997782	0.99993515	0.99961865	0.9994048	0.9994405
0.0	0.99993575	0.9998982	0.9996439	0.9994537	0.9997757	0.9997782	0.99993515	0.99961865	0.9994048	0.9994405
0.0	0.9793418	0.97518355	0.9809791	0.97621506	0.99514246	0.9976532	0.96948326	0.98496455	0.9802168	0.9760088
0.0	0.0035263412	0.013154593	0.0003719266	0.0038414672	0.002021376	0.0007268282	0.007900367	0.004167596	0.0037280347	0.001061716
0.0	0.4692245	0.16604239	0.023873929	0.9671221	0.031560678	0.077845566	0.15604556	0.7389335	0.1143423	0.003149675
0.0	0.9793418	0.97518355	0.9809791	0.97621506	0.99514246	0.9976532	0.96948326	0.98496455	0.9802168	0.9760088
0.0	0.014531338	0.01820521	0.16233537	0.25906435	0.030954182	0.30438644	0.019482924	0.61666757	0.009278567	0.2537827
0.0	0.9737333	0.99502856	0.76483136	0.87954	0.96727544	0.9057512	0.97328496	0.9351798	0.86843616	0.6911325
0.0	0.9737333	0.99502856	0.76483136	0.87954	0.96727544	0.9057512	0.97328496	0.9351798	0.86843616	0.6911325
0.0	0.98547447	0.99701273	0.84584445	0.91683966	0.975605	0.93159056	0.9843104	0.95846474	0.9139573	0.7844493
0.0	5.277015e-05	0.0004023462	0.00016532188	0.003213121	0.00028304098	0.0036402612	0.00044057792	0.00018575315	0.00085804454	0.00085510704
0.0	0.9793418	0.97518355	0.9809791	0.97621506	0.99514246	0.9976532	0.96948326	0.98496455	0.9802168	0.9760088
0.0	0.9793418	0.97518355	0.9809791	0.97621506	0.99514246	0.9976532	0.96948326	0.98496455	0.9802168	0.9760088
0.0	0.9793418	0.97518355	0.9809791	0.97621506	0.99514246	0.9976532	0.96948326	0.98496455	0.9802168	0.9760088
0.0	0.9793418	0.97518355	0.9809791	0.97621506	0.99514246	0.9976532	0.96948326	0.98496455	0.9802168	0.9760088
0.0	0.9793418	0.97518355	0.9809791	0.97621506	0.99514246	0.9976532	0.96948326	0.98496455	0.9802168	0.9760088
0.0	0.9793418	0.97518355	0.9809791	0.97621506	0.99514246	0.9976532	0.96948326	0.98496455	0.9802168	0.9760088
0.0	0.99984884	0.9998616	0.99928445	0.9993259	0.99966466	0.9991756	0.99985456	0.9995529	0.99939406	0.9982198
0.0	0.99984884	0.9998616	0.99928445	0.9993259	0.99966466	0.9991756	0.99985456	0.9995529	0.99939406	0.9982198
0.0	0.9793418	0.97518355	0.9809791	0.97621506	0.99514246	0.9976532	0.96948326	0.98496455	0.9802168	0.9760088
0.0	0.9793418	0.97518355	0.9809791	0.97621506	0.99514246	0.9976532	0.96948326	0.98496455	0.9802168	0.9760088
0.0	0.9793418	0.97518355	0.9809791	0.97621506	0.99514246	0.9976532	0.96948326	0.98496455	0.9802168	0.9760088
0.0	0.9793418	0.97518355	0.9809791	0.97621506	0.99514246	0.9976532	0.96948326	0.98496455	0.9802168	0.9760088
0.0	0.999721	0.9996	0.9987721	0.999067	0.99950266	0.99849164	0.9998406	0.999653	0.99793065	0.9934409
0.0	0.99472886	0.9521577	0.8653552	0.97188526	0.98524946	0.8770591	0.99161834	0.99577135	0.89049256	0.67134523
0.0	0.99472886	0.9521577	0.8653552	0.97188526	0.98524946	0.877059	0.99161834	0.99577135	0.89049256	0.6713452
0.0	0.99472886	0.9521577	0.8653552	0.97188526	0.98524946	0.877059	0.99161834	0.99577135	0.89049256	0.6713452
0.0	0.9793418	0.97518355	0.9809791	0.97621506	0.99514246	0.9976532	0.96948326	0.98496455	0.9802168	0.9760088
0.0	0.9793418	0.97518355	0.9809791	0.97621506	0.99514246	0.9976532	0.96948326	0.98496455	0.9802168	0.9760088
0.0	0.9996612	0.9994491	0.9974483	0.992054	0.99877053	0.99854136	0.9997458	0.9990269	0.9923975	0.9939208
0.0	0.9793418	0.97518355	0.9809791	0.97621506	0.99514246	0.9976532	0.96948326	0.98496455	0.9802168	0.9760088
0.0	0.9793418	0.97518355	0.9809791	0.97621506	0.99514246	0.9976532	0.96948326	0.98496455	0.9802168	0.9760088
0.0	0.9793418	0.97518355	0.9809791	0.97621506	0.99514246	0.9976532	0.96948326	0.98496455	0.9802168	0.9760088
0.0	0.9985683	0.9991304	0.995887	0.996582	0.9816834	0.9986374	0.999479	0.998432	0.9878963	0.98886406
0.0	0.56553686	0.23577806	0.8522828	0.113316804	0.2850418	0.12233753	0.13797161	0.327196	0.58235747	0.3624376
0.0	0.00078428775	0.0005927916	0.00084285793	0.0003401651	0.0002470903	7.9132384e-05	0.0001371693	0.0053320737	6.2232655e-05	0.00025170343
0.0	0.9985683	0.9991304	0.995887	0.996582	0.9816834	0.9986374	0.999479	0.998432	0.9878963	0.98886406
0.0	0.9985683	0.9991304	0.995887	0.996582	0.9816834	0.9986374	0.999479	0.998432	0.9878963	0.98886406
0.0	0.5655369	0.23577806	0.8522827	0.113316804	0.28504178	0.12233753	0.1379716	0.32719612	0.58235747	0.36243767
0.0	0.106911935	0.4271738	0.04677973	0.18251629	0.03502792	0.08545311	0.5159255	0.24710186	0.045387432	0.27558222
0.0	0.9793418	0.97518355	0.9809791	0.97621506	0.99514246	0.9976532	0.96948326	0.98496455	0.9802168	0.9760088
0.0	0.9874085	0.9980204	0.8859417	0.8975543	0.94756454	0.95049036	0.7712776	0.9531426	0.91542375	0.872149
0.0	0.9793418	0.97518355	0.9809791	0.97621506	0.99514246	0.9976532	0.96948326	0.98496455	0.9802168	0.9760088
0.0	0.9793418	0.97518355	0.9809791	0.97621506	0.99514246	0.9976532	0.96948326	0.98496455	0.9802168	0.9760088
0.0	0.99008125	0.9964765	0.9749521	0.94389325	0.9922708	0.9880157	0.9991517	0.97266555	0.99335176	0.9688761
0.0	0.9957105	0.99855083	0.99509203	0.9927979	0.99589705	0.9961133	0.99642146	0.99783295	0.9933843	0.9858542
0.0	0.021197135	0.093874715	0.0025290295	0.019438103	0.012090881	0.006695587	0.04278396	0.07479314	0.009019078	0.00811753
0.0	0.9793418	0.97518355	0.9809791	0.97621506	0.99514246	0.9976532	0.96948326	0.98496455	0.9802168	0.9760088
0.0	0.9793418	0.97518355	0.9809791	0.97621506	0.99514246	0.9976532	0.96948326	0.98496455	0.9802168	0.9760088
0.0	0.9793418	0.97518355	0.9809791	0.97621506	0.99514246	0.9976532	0.96948326	0.98496455	0.9802168	0.9760088
0.0	0.9793418	0.97518355	0.9809791	0.97621506	0.99514246	0.9976532	0.96948326	0.98496455	0.9802168	0.9760088
0.0	0.99984884	0.9998616	0.99928445	0.9993259	0.99966466	0.9991756	0.99985456	0.9995529	0.99939406	0.9982198
0.0	0.99984884	0.9998616	0.99928445	0.9993259	0.99966466	0.9991756	0.99985456	0.9995529	0.99939406	0.9982198
0.0	0.9793418	0.97518355	0.9809791	0.97621506	0.99514246	0.9976532	0.96948326	0.98496455	0.9802168	0.9760088
0.0	0.99984884	0.9998616	0.99928445	0.9993259	0.99966466	0.9991756	0.99985456	0.9995529	0.99939406	0.9982198
0.0	0.99984884	0.9998616	0.99928445	0.9993259	0.99966466	0.9991756	0.99985456	0.9995529	0.99939406	0.9982198
0.0	0.0020060674	0.024141312	0.00033481378	0.0031610576	0.0016185305	0.0004782275	0.006544862	0.0039861035	0.003088993	0.0013508655
0.0	0.9793418	0.97518355	0.9809791	0.97621506	0.99514246	0.9976532	0.96948326	0.98496455	0.9802168	0.9760088
0.0	0.9793418	0.97518355	0.9809791	0.97621506	0.99514246	0.9976532	0.96948326	0.98496455	0.9802168	0.9760088
0.0	0.99984884	0.9998616	0.99928445	0.9993259	0.99966466	0.9991756	0.99985456	0.9995529	0.99939406	0.9982198
0.0	0.99984884	0.9998616	0.99928445	0.9993259	0.99966466	0.9991756	0.99985456	0.9995529	0.99939406	0.9982198
0.0	0.9793418	0.97518355	0.9809791	0.97621506	0.99514246	0.9976532	0.96948326	0.98496455	0.9802168	0.9760088
0.0	0.9793418	0.97518355	0.9809791	0.97621506	0.99514246	0.9976532	0.96948326	0.98496455	0.9802168	0.9760088
0.0	0.99272436	0.9953117	0.99273336	0.9924663	0.9945859	0.99618345	0.9972614	0.9939168	0.9952911	0.98729974
0.0	0.9793418	0.97518355	0.9809791	0.97621506	0.99514246	0.9976532	0.96948326	0.98496455	0.9802168	0.9760088
0.0	0.9793418	0.97518355	0.9809791	0.97621506	0.99514246	0.9976532	0.96948326	0.98496455	0.9802168	0.9760088
0.0	0.9793418	0.97518355	0.9809791	0.97621506	0.99514246	0.9976532	0.96948326	0.98496455	0.9802168	0.9760088
0.0	0.9793418	0.97518355	0.9809791	0.97621506	0.99514246	0.9976532	0.96948326	0.98496455	0.9802168	0.9760088
0.0	0.9793418	0.97518355	0.9809791	0.97621506	0.99514246	0.9976532	0.96948326	0.98496455	0.9802168	0.9760088
0.0	0.9793418	0.97518355	0.9809791	0.97621506	0.99514246	0.9976532	0.96948326	0.98496455	0.9802168	0.9760088
0.0	0.9793418	0.97518355	0.9809791	0.97621506	0.99514246	0.9976532	0.96948326	0.98496455	0.9802168	0.9760088
0.0	0.9793418	0.97518355	0.9809791	0.97621506	0.99514246	0.9976532	0.96948326	0.98496455	0.9802168	0.9760088
0.0	0.9793418	0.97518355	0.9809791	0.97621506	0.99514246	0.9976532	0.96948326	0.98496455	0.9802168	0.9760088
0.0	0.9793418	0.97518355	0.9809791	0.97621506	0.99514246	0.9976532	0.96948326	0.98496455	0.9802168	0.9760088
0.0	0.9793418	0.97518355	0.9809791	0.97621506	0.99514246	0.9976532	0.96948326	0.98496455	0.9802168	0.9760088
0.0	0.9793418	0.97518355	0.9809791	0.97621506	0.99514246	0.9976532	0.96948326	0.98496455	0.9802168	0.9760088
0.0	0.9793418	0.97518355	0.9809791	0.97621506	0.99514246	0.9976532	0.96948326	0.98496455	0.9802168	0.9760088
0.0	0.9793418	0.97518355	0.9809791	0.97621506	0.99514246	0.9976532	0.96948326	0.98496455	0.9802168	0.9760088
0.0	0.9793418	0.97518355	0.9809791	0.97621506	0.99514246	0.9976532	0.96948326	0.98496455	0.9802168	0.9760088
0.0	0.9793418	0.97518355	0.9809791	0.97621506	0.99514246	0.9976532	0.96948326	0.98496455	0.9802168	0.9760088
0.0	0.99053603	0.99905795	0.967911	0.99296665	0.99562645	0.99506396	0.9956839	0.9906087	0.99123466	0.90071595
0.0	0.9893889	0.998966	0.9703358	0.9934574	0.99476886	0.99567515	0.9964216	0.99167836	0.99266374	0.8802066
0.0	0.9995216	0.9999093	0.9989135	0.99878234	0.99982905	0.9989907	0.9997911	0.9995921	0.9995739	0.9971739
0.0	0.015713964	0.048952583	0.002635004	0.010283743	0.010207845	0.0055875713	0.026426869	0.04207901	0.012763254	0.004860733
0.0	0.027908264	0.052417424	0.0036168278	0.011616738	0.013393958	0.0073966184	0.036077734	0.056475513	0.018437054	0.0057540755
0.0	0.2215801	0.42719048	0.8282866	0.32749584	0.7338393	0.93629694	0.002961957	0.95402735	0.94728625	0.34280813
0.0	0.9230566	0.5269034	0.8068228	0.7283112	0.6787501	0.9378722	0.10101609	0.9714982	0.98710024	0.34280813
0.0	0.9793418	0.97518355	0.9809791	0.97621506	0.99514246	0.9976532	0.96948326	0.98496455	0.9802168	0.9760088
0.0	0.9793418	0.97518355	0.9809791	0.97621506	0.99514246	0.9976532	0.96948326	0.98496455	0.9802168	0.9760088
0.0	0.9793418	0.97518355	0.9809791	0.97621506	0.99514246	0.9976532	0.96948326	0.98496455	0.9802168	0.9760088
0.0	0.9793418	0.97518355	0.9809791	0.97621506	0.99514246	0.9976532	0.96948326	0.98496455	0.9802168	0.9760088
0.0	0.9982533	0.9558522	0.9413605	0.3646487	0.95260745	0.9645471	0.91871434	0.9767273	0.8774847	0.95489585
0.0	0.99964917	0.9990895	0.9885435	0.9932289	0.9985642	0.99726105	0.99954385	0.9973393	0.9824415	0.9929885
0.0	0.9953571	0.9996507	0.9865502	0.99588364	0.99762326	0.99798834	0.9981881	0.9931918	0.99664634	0.9601784
0.0	0.9793418	0.97518355	0.9809791	0.97621506	0.99514246	0.9976532	0.96948326	0.98496455	0.9802168	0.9760088
0.0	0.9793418	0.97518355	0.9809791	0.97621506	0.99514246	0.9976532	0.96948326	0.98496455	0.9802168	0.9760088
0.0	0.9793418	0.97518355	0.9809791	0.97621506	0.99514246	0.9976532	0.96948326	0.98496455	0.9802168	0.9760088
0.0	0.9793418	0.97518355	0.9809791	0.97621506	0.99514246	0.9976532	0.96948326	0.98496455	0.9802168	0.9760088
0.0	0.9793418	0.97518355	0.9809791	0.97621506	0.99514246	0.9976532	0.96948326	0.98496455	0.9802168	0.9760088
0.0	0.9793418	0.97518355	0.9809791	0.97621506	0.99514246	0.9976532	0.96948326	0.98496455	0.9802168	0.9760088
0.0	0.9793418	0.97518355	0.9809791	0.97621506	0.99514246	0.9976532	0.96948326	0.98496455	0.9802168	0.9760088
0.0	0.9793418	0.97518355	0.9809791	0.97621506	0.99514246	0.9976532	0.96948326	0.98496455	0.9802168	0.9760088
0.0	0.9793418	0.97518355	0.9809791	0.97621506	0.99514246	0.9976532	0.96948326	0.98496455	0.9802168	0.9760088
0.0	0.99985886	0.9990922	0.9955166	0.9926144	0.999376	0.9981212	0.9996433	0.9984629	0.99425274	0.99755377
0.0	0.88413113	0.8327813	0.8714696	0.107763775	0.9649092	0.3563513	0.99429905	0.96227705	0.89602125	0.5067639
0.0	0.9793418	0.97518355	0.9809791	0.97621506	0.99514246	0.9976532	0.96948326	0.98496455	0.9802168	0.9760088
0.0	0.88413113	0.8327813	0.87146974	0.107763775	0.9649092	0.3563513	0.99429905	0.96227705	0.89602125	0.5067638
0.0	0.88413113	0.8327813	0.87146974	0.107763775	0.9649093	0.3563513	0.99429905	0.96227705	0.89602125	0.50676394
0.0	0.88413113	0.8327813	0.87146974	0.107763775	0.9649092	0.3563513	0.99429905	0.96227705	0.89602125	0.5067639
0.0	0.88413113	0.8327813	0.87146974	0.107763804	0.9649092	0.3563513	0.99429905	0.96227705	0.89602125	0.5067638
0.0	0.88413113	0.8327813	0.87146974	0.107763804	0.9649092	0.35635132	0.99429905	0.96227705	0.89602125	0.5067638
0.0	0.88413113	0.8327813	0.8714696	0.107763775	0.9649093	0.3563513	0.99429905	0.96227705	0.89602125	0.5067638
0.0	0.88413113	0.8327813	0.87146974	0.10776375	0.9649093	0.35635132	0.99429905	0.96227705	0.89602125	0.5067638
0.0	0.88413113	0.8327813	0.8714696	0.107763775	0.9649092	0.3563513	0.99429905	0.96227705	0.89602125	0.5067638
0.0	0.88413125	0.8327813	0.8714696	0.107763804	0.9649093	0.3563512	0.99429905	0.96227705	0.89602125	0.506764
0.0	0.9793418	0.97518355	0.9809791	0.97621506	0.99514246	0.9976532	0.96948326	0.98496455	0.9802168	0.9760088
0.0	0.99975866	0.98858696	0.9807649	0.7255632	0.99824905	0.98499054	0.999569	0.98287326	0.98627764	0.9741746
0.0	0.0019069314	0.00050961337	0.00012621266	0.00041540386	0.0021315403	8.919117e-05	0.0010087937	0.0002279131	0.0024399038	0.0016972414
0.0	0.9998759	0.999331	0.9967642	0.9949655	0.9994087	0.99854654	0.9994398	0.9990146	0.99616253	0.998248
0.0	0.9988758	0.99945325	0.9934582	0.9675291	0.9908908	0.9933908	0.9904484	0.97948277	0.9952754	0.99189353
0.0	0.88413125	0.8327813	0.8714696	0.107763804	0.9649093	0.35635102	0.99429905	0.9622772	0.8960213	0.5067639
0.0	0.88413125	0.83278126	0.8714696	0.10776383	0.9649092	0.35635102	0.99429905	0.9622772	0.89602125	0.5067639
0.0	0.88413113	0.8327813	0.8714696	0.107763775	0.9649093	0.3563513	0.99429905	0.96227705	0.89602125	0.5067638
0.0	0.9959786	0.9786808	0.9920081	0.7387331	0.9948144	0.9412007	0.9983846	0.9879874	0.9828675	0.78510374
0.0	0.98207563	0.9543201	0.9702172	0.7057782	0.99745995	0.7385888	0.99922943	0.9875273	0.98596734	0.94736934
0.0	0.88413125	0.8327813	0.8714696	0.107763804	0.9649093	0.35635102	0.99429905	0.9622772	0.8960213	0.50676394
0.0	0.97682106	0.9705016	0.9774653	0.3997589	0.9962047	0.83228904	0.9992791	0.98596185	0.9803898	0.9383224
0.0	0.88413113	0.8327813	0.8714696	0.107763804	0.9649093	0.35635132	0.99429905	0.96227705	0.89602125	0.5067639
0.0	0.88413113	0.8327813	0.8714696	0.107763775	0.9649092	0.3563513	0.99429905	0.96227705	0.89602125	0.50676394
0.0	0.88413113	0.8327813	0.87146974	0.10776375	0.9649093	0.3563513	0.99429905	0.96227705	0.89602125	0.50676394
0.0	0.99985015	0.9993019	0.9959706	0.9942415	0.9994066	0.9985851	0.99963105	0.9991423	0.9967939	0.998024
0.0	0.88413113	0.8327813	0.8714696	0.10776375	0.9649092	0.3563513	0.99429905	0.96227705	0.89602125	0.5067638
0.0	0.88413113	0.8327813	0.87146974	0.107763775	0.9649092	0.3563513	0.99429905	0.96227705	0.89602125	0.5067638
0.0	0.88413113	0.8327813	0.87146974	0.107763775	0.9649093	0.3563513	0.99429905	0.96227705	0.89602125	0.50676394
0.0	0.88413113	0.8327813	0.8714696	0.107763775	0.9649093	0.3563513	0.99429905	0.96227705	0.89602125	0.50676394
0.0	0.88413125	0.8327813	0.8714696	0.10776383	0.9649093	0.35635102	0.99429905	0.9622772	0.8960213	0.5067639
0.0	0.9998381	0.99933064	0.9968771	0.99398416	0.9994685	0.9985072	0.999673	0.9983115	0.99505335	0.9983254
0.0	0.9997663	0.9987739	0.99368626	0.98895615	0.99915624	0.9966383	0.9994153	0.99829394	0.9910636	0.9960691
0.0	0.99985254	0.9993038	0.99752945	0.99453706	0.9994344	0.9984586	0.99965096	0.9991203	0.9966708	0.9964485
0.0	0.9996606	0.9986854	0.99284875	0.9868472	0.99909115	0.9956424	0.9993261	0.99808216	0.99065864	0.99537486
0.0	0.99988663	0.99938536	0.9968465	0.99260885	0.9996007	0.9980191	0.999645	0.99921334	0.99700683	0.99821234
0.0	0.9998468	0.9993981	0.9974275	0.9947462	0.99953306	0.998689	0.99976355	0.9991203	0.9960716	0.9985802
0.0	0.9793418	0.97518355	0.9809791	0.97621506	0.99514246	0.9976532	0.96948326	0.98496455	0.9802168	0.9760088
0.0	0.9793418	0.97518355	0.9809791	0.97621506	0.99514246	0.9976532	0.96948326	0.98496455	0.9802168	0.9760088
0.0	0.01419769	0.15702026	0.003415675	0.018600276	0.0053644027	0.008395663	0.016428046	0.065257706	0.026680687	0.013945655
0.0	0.0064463248	0.09919082	0.0017659871	0.0054856106	0.0023460737	0.0021238553	0.0063773827	0.01573754	0.01041102	0.007122417
0.0	0.0064463248	0.099190794	0.0017659871	0.0054856106	0.0023460737	0.0021238553	0.0063773827	0.01573753	0.01041102	0.00712242
0.0	0.0064463248	0.09919082	0.0017659871	0.0054856106	0.0023460737	0.0021238553	0.0063773827	0.01573754	0.01041102	0.00712242
0.0	0.0064463248	0.099190794	0.0017659871	0.0054856106	0.0023460737	0.0021238553	0.006377386	0.01573754	0.01041102	0.007122417
0.0	0.006446328	0.09919077	0.0017659871	0.0054856157	0.0023460726	0.0021238544	0.0063773827	0.01573753	0.010411026	0.007122417
0.0	0.01419769	0.15702021	0.003415675	0.018600268	0.0053644055	0.008395663	0.016428046	0.065257706	0.026680676	0.013945655
0.0	0.0064463248	0.099190794	0.0017659871	0.0054856106	0.0023460737	0.0021238553	0.0063773827	0.01573753	0.01041102	0.00712242
0.0	0.0064463248	0.099190794	0.0017659871	0.0054856106	0.0023460737	0.0021238553	0.006377386	0.01573753	0.01041102	0.00712242
0.0	0.0064463248	0.099190794	0.0017659871	0.0054856106	0.0023460737	0.0021238553	0.0063773827	0.01573754	0.01041102	0.00712242
0.0	0.0064463248	0.09919077	0.0017659871	0.0054856157	0.0023460737	0.0021238553	0.0063773827	0.01573753	0.01041102	0.00712242
0.0	0.0064463313	0.09919077	0.0017659871	0.0054856157	0.0023460737	0.0021238553	0.0063773794	0.01573753	0.01041102	0.007122417
0.0	0.01419769	0.15702021	0.0034156735	0.018600268	0.0053644055	0.008395663	0.016428046	0.06525769	0.026680676	0.013945655
0.0	0.0064463248	0.099190794	0.0017659871	0.0054856106	0.0023460737	0.0021238553	0.006377386	0.01573754	0.01041102	0.00712242
0.0	0.0064463248	0.09919077	0.0017659871	0.0054856106	0.0023460737	0.0021238553	0.0063773827	0.01573754	0.01041102	0.00712242
0.0	0.0064463248	0.099190794	0.0017659871	0.0054856157	0.0023460737	0.0021238553	0.0063773827	0.01573754	0.01041102	0.00712242
0.0	0.0064463248	0.09919082	0.0017659871	0.0054856106	0.0023460737	0.0021238553	0.0063773827	0.01573754	0.01041102	0.00712242
0.0	0.0064463313	0.09919077	0.0017659871	0.005485613	0.0023460737	0.0021238553	0.0063773827	0.01573753	0.01041102	0.007122417
0.0	0.01419769	0.15702026	0.0034156735	0.018600268	0.0053644027	0.008395663	0.01642804	0.06525769	0.026680682	0.013945655
0.0	0.0064463248	0.099190794	0.0017659871	0.0054856106	0.0023460737	0.0021238553	0.0063773827	0.01573754	0.01041102	0.007122417
0.0	0.0064463248	0.099190794	0.0017659871	0.0054856106	0.0023460737	0.0021238553	0.0063773827	0.01573753	0.01041102	0.007122417
0.0	0.0064463248	0.09919082	0.0017659871	0.0054856106	0.0023460737	0.0021238553	0.006377386	0.01573753	0.01041102	0.00712242
0.0	0.0064463248	0.09919077	0.0017659871	0.0054856106	0.0023460737	0.0021238553	0.0063773827	0.01573753	0.01041102	0.00712242
0.0	0.0064463313	0.09919077	0.0017659871	0.005485613	0.0023460726	0.0021238553	0.0063773794	0.015737522	0.010411026	0.007122417
0.0	0.014197685	0.15702021	0.0034156735	0.018600268	0.0053644055	0.008395663	0.016428046	0.065257706	0.026680676	0.013945655
0.0	0.0064463248	0.09919077	0.0017659871	0.0054856106	0.0023460737	0.0021238553	0.006377386	0.01573754	0.01041102	0.00712242
0.0	0.0064463248	0.09919082	0.0017659871	0.0054856157	0.0023460737	0.0021238553	0.0063773827	0.01573754	0.01041102	0.00712242
0.0	0.0064463248	0.09919082	0.0017659871	0.0054856106	0.0023460737	0.0021238553	0.006377386	0.01573754	0.01041102	0.00712242
0.0	0.0064463248	0.099190794	0.0017659871	0.0054856106	0.0023460737	0.0021238553	0.006377386	0.01573754	0.01041102	0.00712242
0.0	0.0064463313	0.09919077	0.0017659871	0.005485613	0.0023460726	0.0021238544	0.0063773794	0.01573753	0.010411026	0.007122417
0.0	0.01419769	0.15702021	0.0034156735	0.018600268	0.0053644055	0.008395663	0.01642804	0.06525769	0.026680676	0.013945655
0.0	0.0064463248	0.09919077	0.0017659871	0.0054856106	0.0023460737	0.0021238553	0.006377386	0.01573753	0.01041102	0.00712242
0.0	0.0064463248	0.09919082	0.0017659871	0.0054856157	0.0023460737	0.0021238553	0.006377386	0.01573754	0.01041102	0.00712242
0.0	0.0064463248	0.09919082	0.0017659871	0.0054856106	0.0023460737	0.0021238553	0.006377386	0.01573754	0.01041102	0.00712242
0.0	0.0064463248	0.09919082	0.0017659871	0.0054856106	0.0023460737	0.0021238553	0.0063773827	0.01573754	0.01041102	0.00712242
0.0	0.0064463313	0.09919077	0.0017659871	0.005485613	0.0023460737	0.0021238553	0.0063773827	0.01573753	0.010411026	0.007122417
0.0	0.01419769	0.15702021	0.0034156735	0.018600268	0.0053644055	0.008395663	0.016428046	0.06525769	0.026680676	0.013945655
0.0	0.0064463248	0.09919077	0.0017659871	0.0054856157	0.0023460737	0.0021238553	0.0063773827	0.01573753	0.01041102	0.007122417
0.0	0.0064463248	0.099190794	0.0017659871	0.0054856106	0.0023460737	0.0021238553	0.006377386	0.01573754	0.01041102	0.007122417
0.0	0.0064463248	0.099190794	0.0017659871	0.0054856106	0.0023460737	0.0021238553	0.0063773827	0.01573754	0.01041102	0.007122417
0.0	0.0064463248	0.09919082	0.0017659871	0.0054856157	0.0023460737	0.0021238553	0.006377386	0.01573753	0.01041102	0.007122417
0.0	0.0064463313	0.09919077	0.0017659871	0.0054856157	0.0023460737	0.0021238553	0.0063773794	0.01573753	0.01041102	0.007122417
0.0	0.006446328	0.09919077	0.0017659871	0.0054856157	0.0023460726	0.0021238553	0.0063773794	0.01573753	0.01041102	0.007122417
0.0	0.0064463313	0.09919077	0.0017659871	0.005485613	0.0023460726	0.0021238553	0.0063773794	0.01573753	0.010411026	0.007122417
0.0	0.0064463248	0.09919077	0.0017659871	0.0054856106	0.0023460737	0.0021238553	0.006377386	0.01573754	0.01041102	0.00712242
0.0	0.0064463313	0.09919077	0.0017659871	0.0054856157	0.0023460737	0.0021238544	0.0063773827	0.01573753	0.010411026	0.007122417
0.0	0.006446328	0.09919077	0.0017659871	0.0054856157	0.0023460726	0.0021238544	0.0063773827	0.01573753	0.010411026	0.007122417
0.0	0.0064463248	0.09919077	0.0017659871	0.0054856106	0.0023460737	0.0021238553	0.0063773827	0.01573754	0.01041102	0.00712242
0.0	0.0064463248	0.09919082	0.0017659871	0.0054856106	0.0023460737	0.0021238553	0.0063773827	0.01573754	0.01041102	0.00712242
0.0	0.0064463248	0.09919082	0.0017659871	0.0054856106	0.0023460737	0.0021238553	0.006377386	0.01573754	0.01041102	0.00712242
0.0	0.0064463248	0.099190794	0.0017659871	0.0054856106	0.0023460737	0.0021238553	0.006377386	0.01573754	0.01041102	0.00712242
0.0	0.0064463248	0.09919082	0.0017659871	0.0054856106	0.0023460737	0.0021238553	0.0063773827	0.01573753	0.01041102	0.00712242
0.0	0.01419769	0.15702026	0.0034156735	0.018600268	0.0053644055	0.008395663	0.016428046	0.065257706	0.026680682	0.013945655
0.0	0.0064463313	0.09919077	0.0017659871	0.005485613	0.0023460726	0.0021238544	0.0063773794	0.01573753	0.010411026	0.007122417
0.0	0.013706099	0.11499924	0.0040099216	0.0137574645	0.0030398201	0.0061107283	0.011894403	0.028684104	0.021997856	0.009858472
0.0	0.01419769	0.15702021	0.003415675	0.018600268	0.0053644055	0.008395663	0.016428046	0.065257706	0.026680682	0.013945655
0.0	0.0064463248	0.099190794	0.0017659871	0.0054856157	0.0023460737	0.0021238553	0.0063773827	0.01573754	0.01041102	0.007122417
0.0	0.0064463313	0.09919077	0.0017659871	0.0054856157	0.0023460737	0.0021238553	0.0063773794	0.01573753	0.01041102	0.007122417
0.0	0.006446328	0.09919077	0.0017659871	0.005485613	0.0023460737	0.0021238553	0.0063773794	0.01573753	0.01041102	0.007122417
0.0	0.0064463248	0.09919077	0.0017659871	0.0054856106	0.0023460737	0.0021238553	0.006377386	0.01573754	0.01041102	0.00712242
0.0	0.0064463248	0.09919082	0.0017659871	0.0054856106	0.0023460737	0.0021238553	0.006377386	0.01573754	0.01041102	0.00712242
0.0	0.013706099	0.11499927	0.0040099216	0.0137574645	0.0030398201	0.0061107283	0.011894403	0.028684104	0.021997847	0.009858472
0.0	0.0064463248	0.09919082	0.0017659871	0.0054856106	0.0023460737	0.0021238553	0.006377386	0.01573754	0.01041102	0.00712242
0.0	0.0064463248	0.099190794	0.0017659871	0.0054856106	0.0023460737	0.0021238553	0.006377386	0.01573754	0.01041102	0.00712242
0.0	0.0064463248	0.099190794	0.0017659871	0.0054856157	0.0023460737	0.0021238553	0.006377386	0.01573753	0.01041102	0.00712242
0.0	0.009644823	0.08592039	0.0033679793	0.0078068827	0.0044804295	0.0042515276	0.031098397	0.024767874	0.01981093	0.017435974
0.0	0.01419769	0.15702026	0.003415675	0.018600268	0.0053644055	0.008395663	0.016428046	0.065257706	0.026680682	0.013945655
0.0	0.0065776147	0.093975686	0.0038649954	0.011528567	0.004299892	0.0034729438	0.013788709	0.023864275	0.02516337	0.009662881
0.0	0.015984654	0.13672613	0.00979997	0.028028812	0.0057270713	0.010992929	0.028158983	0.04396224	0.047028903	0.014893414
0.0	0.0065776147	0.093975686	0.0038649992	0.011528567	0.004299892	0.0034729438	0.013788709	0.02386427	0.025163373	0.009662881
0.0	0.0064463248	0.099190794	0.0017659871	0.0054856106	0.0023460737	0.0021238553	0.0063773827	0.01573754	0.01041102	0.00712242
0.0	0.013706099	0.11499927	0.0040099216	0.0137574645	0.0030398201	0.0061107283	0.011894403	0.028684098	0.021997847	0.009858472
0.0	0.0064463248	0.09919082	0.0017659871	0.0054856106	0.0023460737	0.0021238553	0.006377386	0.01573754	0.01041102	0.007122417
0.0	0.01419769	0.15702021	0.0034156735	0.018600268	0.0053644055	0.008395663	0.016428046	0.065257706	0.026680676	0.013945655
0.0	0.0064463248	0.09919082	0.0017659871	0.0054856157	0.0023460737	0.0021238553	0.006377386	0.01573754	0.01041102	0.00712242
0.0	0.0064463248	0.09919077	0.0017659871	0.0054856106	0.0023460737	0.0021238553	0.006377386	0.01573753	0.01041102	0.00712242
0.0	0.01419769	0.15702026	0.0034156735	0.018600268	0.0053644055	0.008395663	0.01642804	0.06525769	0.026680687	0.013945655
0.0	0.0064463313	0.09919077	0.0017659871	0.0054856157	0.0023460737	0.0021238553	0.0063773794	0.01573753	0.01041102	0.007122417
0.0	0.0064463248	0.09919082	0.0017659871	0.0054856157	0.0023460737	0.0021238553	0.006377386	0.01573754	0.01041102	0.007122417
0.0	0.0064463248	0.09919077	0.0017659871	0.0054856157	0.0023460737	0.0021238553	0.006377386	0.01573754	0.01041102	0.00712242
0.0	0.013706099	0.11499927	0.0040099216	0.013757459	0.0030398215	0.0061107283	0.011894403	0.028684098	0.02199785	0.009858472
0.0	0.013706099	0.11499927	0.0040099216	0.0137574645	0.003039823	0.0061107283	0.011894403	0.02868409	0.021997862	0.009858472
0.0	0.006446328	0.09919077	0.0017659871	0.0054856157	0.0023460737	0.0021238553	0.0063773794	0.01573753	0.01041102	0.007122417
0.0	0.0064463313	0.09919077	0.0017659871	0.005485613	0.0023460737	0.0021238553	0.0063773794	0.015737522	0.010411026	0.007122417
0.0	0.0064463248	0.099190794	0.0017659871	0.0054856157	0.0023460737	0.0021238553	0.0063773827	0.01573754	0.01041102	0.00712242
0.0	0.0064463248	0.099190794	0.0017659871	0.0054856157	0.0023460737	0.0021238553	0.0063773827	0.01573754	0.01041102	0.007122417
0.0	0.013706099	0.11499927	0.0040099216	0.0137574645	0.0030398201	0.0061107283	0.011894403	0.028684104	0.02199785	0.009858468
0.0	0.0064463248	0.09919082	0.0017659871	0.0054856106	0.0023460737	0.0021238553	0.0063773827	0.01573754	0.01041102	0.00712242
0.0	0.0064463248	0.09919077	0.0017659871	0.0054856106	0.0023460737	0.0021238553	0.006377386	0.01573754	0.01041102	0.007122417
0.0	0.02690615	0.19220391	0.0027908538	0.013643675	0.0051647825	0.0034396106	0.019255778	0.13566804	0.025583586	0.018557621
0.0	0.01419769	0.15702021	0.0034156735	0.018600268	0.0053644055	0.00839566	0.016428046	0.065257706	0.026680676	0.013945655
0.0	0.013706099	0.11499927	0.0040099216	0.0137574645	0.0030398215	0.0061107283	0.011894403	0.028684104	0.021997862	0.009858472
0.0	0.014197685	0.15702021	0.003415675	0.018600268	0.0053644055	0.008395663	0.016428046	0.06525769	0.026680682	0.013945655
0.0	0.026357887	0.17844817	0.011378619	0.019627757	0.004278771	0.011212701	0.035319667	0.04465107	0.03503131	0.011989591
0.0	0.0064463313	0.09919077	0.0017659871	0.005485613	0.0023460726	0.0021238553	0.0063773794	0.01573753	0.01041102	0.007122417
0.0	0.0064463248	0.09919082	0.0017659871	0.0054856106	0.0023460737	0.0021238553	0.006377386	0.01573754	0.01041102	0.007122417
0.0	0.013706099	0.11499927	0.0040099216	0.013757459	0.0030398201	0.0061107283	0.011894403	0.02868409	0.021997847	0.009858472
0.0	0.009644823	0.08592037	0.0033679758	0.0078068827	0.0044804276	0.0042515276	0.031098397	0.02476788	0.019810935	0.017435974
0.0	0.013706099	0.11499924	0.0040099216	0.013757459	0.003039823	0.0061107283	0.011894403	0.028684104	0.021997847	0.009858472
0.0	0.01419769	0.15702026	0.003415675	0.018600268	0.0053644055	0.008395663	0.016428046	0.06525769	0.026680676	0.013945655
0.0	0.014197685	0.15702026	0.003415675	0.018600268	0.0053644027	0.008395663	0.016428046	0.06525769	0.026680676	0.013945655
0.0	0.0064463313	0.09919077	0.0017659871	0.005485613	0.0023460737	0.0021238553	0.0063773794	0.01573753	0.01041102	0.007122417
0.0	0.0064463313	0.09919077	0.0017659871	0.0054856157	0.0023460726	0.0021238553	0.0063773827	0.015737522	0.01041102	0.007122417
0.0	0.0064463248	0.099190794	0.0017659871	0.0054856157	0.0023460737	0.0021238553	0.0063773827	0.01573754	0.01041102	0.00712242
0.0	0.0064463248	0.099190794	0.0017659871	0.0054856157	0.0023460737	0.0021238553	0.006377386	0.01573754	0.01041102	0.00712242
0.0	0.0064463248	0.09919082	0.0017659871	0.0054856106	0.0023460737	0.0021238553	0.006377386	0.01573754	0.01041102	0.00712242
0.0	0.01419769	0.15702026	0.0034156735	0.018600268	0.0053644055	0.008395663	0.016428046	0.06525769	0.026680682	0.013945655
0.0	0.0064463248	0.099190794	0.0017659871	0.0054856106	0.0023460737	0.0021238553	0.0063773827	0.01573754	0.01041102	0.00712242
0.0	0.013706099	0.11499927	0.0040099216	0.0137574645	0.0030398201	0.0061107283	0.011894403	0.028684104	0.02199785	0.009858472
0.0	0.01419769	0.15702026	0.003415675	0.018600268	0.0053644027	0.008395663	0.016428046	0.065257706	0.026680676	0.013945655
0.0	0.01419769	0.15702023	0.003415675	0.018600268	0.0053644055	0.008395663	0.01642804	0.06525769	0.026680682	0.013945655
0.0	0.008695319	0.11734102	0.0019415535	0.009314456	0.0022223166	0.0088713	0.013887162	0.021959096	0.03531549	0.01348356
0.0	0.008695316	0.11734107	0.0019415535	0.009314456	0.0022223166	0.0088713	0.013887162	0.021959111	0.035315476	0.01348356
0.0	0.023048729	0.20744519	0.00427413	0.02740206	0.0052642794	0.041056868	0.043825563	0.08600743	0.08336579	0.027969511
0.0	0.88413125	0.83278126	0.8714696	0.107763804	0.9649093	0.35635102	0.99429905	0.9622772	0.8960213	0.50676394
0.0	0.9793418	0.97518355	0.9809791	0.97621506	0.99514246	0.9976532	0.96948326	0.98496455	0.9802168	0.9760088
0.0	0.9793418	0.97518355	0.9809791	0.97621506	0.99514246	0.9976532	0.96948326	0.98496455	0.9802168	0.9760088
0.0	0.9793418	0.97518355	0.9809791	0.97621506	0.99514246	0.9976532	0.96948326	0.98496455	0.9802168	0.9760088
0.0	0.9793418	0.97518355	0.9809791	0.97621506	0.99514246	0.9976532	0.96948326	0.98496455	0.9802168	0.9760088
0.0	0.9793418	0.97518355	0.9809791	0.97621506	0.99514246	0.9976532	0.96948326	0.98496455	0.9802168	0.9760088
0.0	0.9793418	0.97518355	0.9809791	0.97621506	0.99514246	0.9976532	0.96948326	0.98496455	0.9802168	0.9760088
0.0	0.9793418	0.97518355	0.9809791	0.97621506	0.99514246	0.9976532	0.96948326	0.98496455	0.9802168	0.9760088
0.0	0.9793418	0.97518355	0.9809791	0.97621506	0.99514246	0.9976532	0.96948326	0.98496455	0.9802168	0.9760088
0.0	0.9793418	0.97518355	0.9809791	0.97621506	0.99514246	0.9976532	0.96948326	0.98496455	0.9802168	0.9760088
0.0	0.9793418	0.97518355	0.9809791	0.97621506	0.99514246	0.9976532	0.96948326	0.98496455	0.9802168	0.9760088
0.0	0.9793418	0.97518355	0.9809791	0.97621506	0.99514246	0.9976532	0.96948326	0.98496455	0.9802168	0.9760088
0.0	0.9793418	0.97518355	0.9809791	0.97621506	0.99514246	0.9976532	0.96948326	0.98496455	0.9802168	0.9760088
0.0	0.9793418	0.97518355	0.9809791	0.97621506	0.99514246	0.9976532	0.96948326	0.98496455	0.9802168	0.9760088
0.0	0.9793418	0.97518355	0.9809791	0.97621506	0.99514246	0.9976532	0.96948326	0.98496455	0.9802168	0.9760088
0.0	0.9793418	0.97518355	0.9809791	0.97621506	0.99514246	0.9976532	0.96948326	0.98496455	0.9802168	0.9760088
0.0	0.9793418	0.97518355	0.9809791	0.97621506	0.99514246	0.9976532	0.96948326	0.98496455	0.9802168	0.9760088
0.0	0.9793418	0.97518355	0.9809791	0.97621506	0.99514246	0.9976532	0.96948326	0.98496455	0.9802168	0.9760088
0.0	0.9793418	0.97518355	0.9809791	0.97621506	0.99514246	0.9976532	0.96948326	0.98496455	0.9802168	0.9760088
0.0	0.9793418	0.97518355	0.9809791	0.97621506	0.99514246	0.9976532	0.96948326	0.98496455	0.9802168	0.9760088
0.0	0.9793418	0.97518355	0.9809791	0.97621506	0.99514246	0.9976532	0.96948326	0.98496455	0.9802168	0.9760088
0.0	0.9793418	0.97518355	0.9809791	0.97621506	0.99514246	0.9976532	0.96948326	0.98496455	0.9802168	0.9760088
0.0	0.9793418	0.97518355	0.9809791	0.97621506	0.99514246	0.9976532	0.96948326	0.98496455	0.9802168	0.9760088
0.0	0.9793418	0.97518355	0.9809791	0.97621506	0.99514246	0.9976532	0.96948326	0.98496455	0.9802168	0.9760088
0.0	0.9793418	0.97518355	0.9809791	0.97621506	0.99514246	0.9976532	0.96948326	0.98496455	0.9802168	0.9760088
0.0	0.9793418	0.97518355	0.9809791	0.97621506	0.99514246	0.9976532	0.96948326	0.98496455	0.9802168	0.9760088
0.0	0.9793418	0.97518355	0.9809791	0.97621506	0.99514246	0.9976532	0.96948326	0.98496455	0.9802168	0.9760088
0.0	0.9793418	0.97518355	0.9809791	0.97621506	0.99514246	0.9976532	0.96948326	0.98496455	0.9802168	0.9760088
0.0	0.9793418	0.97518355	0.9809791	0.97621506	0.99514246	0.9976532	0.96948326	0.98496455	0.9802168	0.9760088
0.0	0.9793418	0.97518355	0.9809791	0.97621506	0.99514246	0.9976532	0.96948326	0.98496455	0.9802168	0.9760088
0.0	0.9988758	0.99945325	0.9934582	0.9675291	0.9908908	0.9933908	0.9904484	0.97948277	0.9952754	0.99189353
0.0	0.9793418	0.97518355	0.9809791	0.97621506	0.99514246	0.9976532	0.96948326	0.98496455	0.9802168	0.9760088
0.0	0.9793418	0.97518355	0.9809791	0.97621506	0.99514246	0.9976532	0.96948326	0.98496455	0.9802168	0.9760088
0.0	0.9793418	0.97518355	0.9809791	0.97621506	0.99514246	0.9976532	0.96948326	0.98496455	0.9802168	0.9760088
0.0	0.9793418	0.97518355	0.9809791	0.97621506	0.99514246	0.9976532	0.96948326	0.98496455	0.9802168	0.9760088
0.0	0.9793418	0.97518355	0.9809791	0.97621506	0.99514246	0.9976532	0.96948326	0.98496455	0.9802168	0.9760088
0.0	0.9793418	0.97518355	0.9809791	0.97621506	0.99514246	0.9976532	0.96948326	0.98496455	0.9802168	0.9760088
0.0	0.9999738	0.9999912	0.99996567	0.99995637	0.99998665	0.9999665	0.9999783	0.99996924	0.999951	0.99991405
0.0	0.9793418	0.97518355	0.9809791	0.97621506	0.99514246	0.9976532	0.96948326	0.98496455	0.9802168	0.9760088
0.0	0.999959	0.9999063	0.9992237	0.99920803	0.99990845	0.99987113	0.99996245	0.9998796	0.9995647	0.99954057
0.0	0.9793418	0.97518355	0.9809791	0.97621506	0.99514246	0.9976532	0.96948326	0.98496455	0.9802168	0.9760088
0.0	0.9793418	0.97518355	0.9809791	0.97621506	0.99514246	0.9976532	0.96948326	0.98496455	0.9802168	0.9760088
0.0	0.9793418	0.97518355	0.9809791	0.97621506	0.99514246	0.9976532	0.96948326	0.98496455	0.9802168	0.9760088
0.0	0.9793418	0.97518355	0.9809791	0.97621506	0.99514246	0.9976532	0.96948326	0.98496455	0.9802168	0.9760088
0.0	0.9793418	0.97518355	0.9809791	0.97621506	0.99514246	0.9976532	0.96948326	0.98496455	0.9802168	0.9760088
0.0	0.9793418	0.97518355	0.9809791	0.97621506	0.99514246	0.9976532	0.96948326	0.98496455	0.9802168	0.9760088
0.0	0.9793418	0.97518355	0.9809791	0.97621506	0.99514246	0.9976532	0.96948326	0.98496455	0.9802168	0.9760088
0.0	0.9793418	0.97518355	0.9809791	0.97621506	0.99514246	0.9976532	0.96948326	0.98496455	0.9802168	0.9760088
0.0	0.9793418	0.97518355	0.9809791	0.97621506	0.99514246	0.9976532	0.96948326	0.98496455	0.9802168	0.9760088
0.0	0.9793418	0.97518355	0.9809791	0.97621506	0.99514246	0.9976532	0.96948326	0.98496455	0.9802168	0.9760088
0.0	0.9793418	0.97518355	0.9809791	0.97621506	0.99514246	0.9976532	0.96948326	0.98496455	0.9802168	0.9760088
0.0	0.9793418	0.97518355	0.9809791	0.97621506	0.99514246	0.9976532	0.96948326	0.98496455	0.9802168	0.9760088
0.0	0.9793418	0.97518355	0.9809791	0.97621506	0.99514246	0.9976532	0.96948326	0.98496455	0.9802168	0.9760088
0.0	0.9793418	0.97518355	0.9809791	0.97621506	0.99514246	0.9976532	0.96948326	0.98496455	0.9802168	0.9760088
0.0	0.9793418	0.97518355	0.9809791	0.97621506	0.99514246	0.9976532	0.96948326	0.98496455	0.9802168	0.9760088
0.0	0.9793418	0.97518355	0.9809791	0.97621506	0.99514246	0.9976532	0.96948326	0.98496455	0.9802168	0.9760088
0.0	0.9793418	0.97518355	0.9809791	0.97621506	0.99514246	0.9976532	0.96948326	0.98496455	0.9802168	0.9760088
0.0	0.9793418	0.97518355	0.9809791	0.97621506	0.99514246	0.9976532	0.96948326	0.98496455	0.9802168	0.9760088
0.0	0.9793418	0.97518355	0.9809791	0.97621506	0.99514246	0.9976532	0.96948326	0.98496455	0.9802168	0.9760088
0.0	0.9793418	0.97518355	0.9809791	0.97621506	0.99514246	0.9976532	0.96948326	0.98496455	0.9802168	0.9760088
0.0	0.9793418	0.97518355	0.9809791	0.97621506	0.99514246	0.9976532	0.96948326	0.98496455	0.9802168	0.9760088
0.0	0.9793418	0.97518355	0.9809791	0.97621506	0.99514246	0.9976532	0.96948326	0.98496455	0.9802168	0.9760088
0.0	0.9793418	0.97518355	0.9809791	0.97621506	0.99514246	0.9976532	0.96948326	0.98496455	0.9802168	0.9760088
0.0	0.9793418	0.97518355	0.9809791	0.97621506	0.99514246	0.9976532	0.96948326	0.98496455	0.9802168	0.9760088
0.0	0.9793418	0.97518355	0.9809791	0.97621506	0.99514246	0.9976532	0.96948326	0.98496455	0.9802168	0.9760088
0.0	0.9793418	0.97518355	0.9809791	0.97621506	0.99514246	0.9976532	0.96948326	0.98496455	0.9802168	0.9760088
0.0	0.9793418	0.97518355	0.9809791	0.97621506	0.99514246	0.9976532	0.96948326	0.98496455	0.9802168	0.9760088
0.0	0.9793418	0.97518355	0.9809791	0.97621506	0.99514246	0.9976532	0.96948326	0.98496455	0.9802168	0.9760088
0.0	0.89557785	0.9852305	0.6558263	0.78854513	0.9035754	0.81725824	0.6134005	0.82772076	0.81322795	0.7262772
0.0	0.0008658094	0.00621935	0.009666605	0.00039358798	0.013323003	0.0011645284	0.0043784166	0.21903421	0.0002871187	0.003999913
0.0	0.0032362402	0.00621935	0.0009102386	0.00029202693	0.009877323	0.00015617211	0.0018361772	0.00080585363	0.00042217068	0.014116626
0.0	0.99394	0.9770867	0.91052264	0.32126912	0.8861961	0.99305785	0.99565244	0.9700201	0.98095244	0.9825769
0.0	0.89372677	0.96243536	0.28124624	0.9592495	0.9974005	0.972048	0.9986028	0.9943346	0.871125	0.97522074
0.0	0.99394	0.9770867	0.91052264	0.32126912	0.8861961	0.99305785	0.99565244	0.9700201	0.98095244	0.9825769
0.0	0.9999939	0.99655545	0.49932855	0.99715185	0.9983272	0.999835	0.9956008	0.8608248	0.9999651	0.9987262
0.0	0.9793418	0.97518355	0.9809791	0.97621506	0.99514246	0.9976532	0.96948326	0.98496455	0.9802168	0.9760088
0.0	0.99967015	0.99968433	0.9980799	0.9967372	0.999569	0.99308103	0.99896884	0.9990626	0.9990445	0.9942715
0.0	0.9993315	0.99947566	0.9933114	0.9919594	0.9992999	0.9860129	0.99821967	0.99764794	0.9983557	0.9913816
0.0	0.9793418	0.97518355	0.9809791	0.97621506	0.99514246	0.9976532	0.96948326	0.98496455	0.9802168	0.9760088
0.0	0.9793418	0.97518355	0.9809791	0.97621506	0.99514246	0.9976532	0.96948326	0.98496455	0.9802168	0.9760088
0.0	0.13531414	0.013531016	0.7818771	0.03673649	0.11667217	0.007837265	0.91232693	0.044000704	0.22983034	0.08517966
0.0	0.9793418	0.97518355	0.9809791	0.97621506	0.99514246	0.9976532	0.96948326	0.98496455	0.9802168	0.9760088
0.0	0.9793418	0.97518355	0.9809791	0.97621506	0.99514246	0.9976532	0.96948326	0.98496455	0.9802168	0.9760088
0.0	0.9793418	0.97518355	0.9809791	0.97621506	0.99514246	0.9976532	0.96948326	0.98496455	0.9802168	0.9760088
0.0	0.099121064	0.06509156	0.008593115	0.018535163	0.040329326	0.015291499	0.021238191	0.013104153	0.028532544	0.0402293
0.0	0.9793418	0.97518355	0.9809791	0.97621506	0.99514246	0.9976532	0.96948326	0.98496455	0.9802168	0.9760088
0.0	0.9793418	0.97518355	0.9809791	0.97621506	0.99514246	0.9976532	0.96948326	0.98496455	0.9802168	0.9760088
0.0	0.9793418	0.97518355	0.9809791	0.97621506	0.99514246	0.9976532	0.96948326	0.98496455	0.9802168	0.9760088
0.0	0.9793418	0.97518355	0.9809791	0.97621506	0.99514246	0.9976532	0.96948326	0.98496455	0.9802168	0.9760088
0.0	0.99999666	0.9999927	0.9999814	0.99996936	0.99999297	0.9999777	0.9999826	0.99997747	0.9999902	0.99997187
0.0	0.08817954	0.04236556	0.0045962604	0.12568523	0.03195713	0.57855636	0.0015237588	0.17946452	0.75671774	0.018951816
0.0	0.9960602	0.9918534	0.95470464	0.98724407	0.99263215	0.99743205	0.99907947	0.9857744	0.9959883	0.99293256
0.0	0.9996233	0.9992582	0.99932885	0.9992999	0.9996119	0.999228	0.9995944	0.9997297	0.99854386	0.997543
0.0	0.99731207	0.9943721	0.9169895	0.9196214	0.9938792	0.97571135	0.9984364	0.99262804	0.9385786	0.94402766
0.0	0.9793418	0.97518355	0.9809791	0.97621506	0.99514246	0.9976532	0.96948326	0.98496455	0.9802168	0.9760088
0.0	0.9793418	0.97518355	0.9809791	0.97621506	0.99514246	0.9976532	0.96948326	0.98496455	0.9802168	0.9760088
0.0	0.998901	0.99954057	0.9935318	0.9930688	0.99806625	0.9959021	0.9996532	0.99863523	0.99022746	0.9913564
0.0	0.99913234	0.9996917	0.9888475	0.9940798	0.99831104	0.99652654	0.9996024	0.9987973	0.9948991	0.99174654
0.0	0.9985292	0.9995635	0.9885872	0.9911078	0.9980128	0.992062	0.9995351	0.99794847	0.9883348	0.993397
0.0	0.998579	0.99960977	0.9896611	0.99126995	0.99780434	0.9906482	0.9995741	0.9982382	0.9882797	0.98856074
0.0	0.9989932	0.99958163	0.9915741	0.9947537	0.9984577	0.99517125	0.999686	0.9978149	0.9914641	0.99238926
0.0	0.99841857	0.999292	0.9835376	0.98920983	0.9970457	0.989532	0.99948347	0.9965419	0.97965026	0.98364544
0.0	0.9983637	0.9993352	0.9872344	0.99022186	0.9967392	0.9908442	0.9995308	0.9969331	0.98420644	0.9874184
0.0	0.7792902	0.9341254	0.34039935	0.6530433	0.7173127	0.30604687	0.85495824	0.61135685	0.693248	0.2210241
0.0	0.99982315	0.9999286	0.9994475	0.99955946	0.9997714	0.99924904	0.9998411	0.9997454	0.9994221	0.9990013
0.0	0.97051597	0.99184835	0.78028363	0.76216847	0.8819566	0.5584724	0.96386194	0.9871143	0.94527256	0.9734135
0.0	0.9793418	0.97518355	0.9809791	0.97621506	0.99514246	0.9976532	0.96948326	0.98496455	0.9802168	0.9760088
0.0	0.9793418	0.97518355	0.9809791	0.97621506	0.99514246	0.9976532	0.96948326	0.98496455	0.9802168	0.9760088
0.0	0.76996875	0.8507556	0.09841849	0.642801	0.63248545	0.1473902	0.80747795	0.7481544	0.49528158	0.365184
0.0	0.8089737	0.95327497	0.407912	0.6881217	0.7514269	0.34432697	0.8860505	0.6718089	0.7309351	0.2563796
0.0	0.9793418	0.97518355	0.9809791	0.97621506	0.99514246	0.9976532	0.96948326	0.98496455	0.9802168	0.9760088
0.0	0.73070353	0.58041775	0.05534871	0.21947137	0.4407851	0.12574708	0.9062127	0.31675905	0.17308594	0.101840355
0.0	0.7307035	0.58041775	0.05534872	0.21947141	0.4407851	0.1257471	0.9062127	0.31675917	0.17308599	0.101840355
0.0	0.73070353	0.58041775	0.05534872	0.21947137	0.44078517	0.1257471	0.9062127	0.31675914	0.17308599	0.101840355
0.0	0.7307034	0.58041775	0.05534872	0.21947137	0.44078517	0.12574707	0.9062126	0.31675914	0.17308596	0.101840355
0.0	0.7307035	0.58041775	0.05534872	0.21947137	0.4407851	0.12574711	0.9062127	0.31675914	0.17308599	0.101840355
0.0	0.73070353	0.58041763	0.05534872	0.21947141	0.4407851	0.12574707	0.9062127	0.31675914	0.17308591	0.101840355
0.0	0.9500011	0.8953803	0.3947952	0.6454964	0.836487	0.5791695	0.97357154	0.6259031	0.58553326	0.45366928
0.0	0.95000106	0.8953803	0.3947952	0.6454964	0.836487	0.5791695	0.97357154	0.62590307	0.58553326	0.45366928
0.0	0.95000106	0.89538044	0.39479518	0.6454964	0.836487	0.57916963	0.97357154	0.62590307	0.58553326	0.45366928
0.0	0.9321326	0.9898185	0.9887137	0.3865723	0.9921347	0.96711963	0.9675331	0.90165824	0.92879045	0.94277954
0.0	0.9793418	0.97518355	0.9809791	0.97621506	0.99514246	0.9976532	0.96948326	0.98496455	0.9802168	0.9760088
0.0	0.9988753	0.99977857	0.994739	0.9960168	0.99849737	0.99224454	0.999193	0.9988525	0.995323	0.987756
0.0	0.9040699	0.0044847364	0.04694437	0.050904077	0.032811843	0.0014266206	0.48614845	0.11888543	0.0042239493	0.0019057139
0.0	0.9793418	0.97518355	0.9809791	0.97621506	0.99514246	0.9976532	0.96948326	0.98496455	0.9802168	0.9760088
0.0	0.9793418	0.97518355	0.9809791	0.97621506	0.99514246	0.9976532	0.96948326	0.98496455	0.9802168	0.9760088
0.0	0.9793418	0.97518355	0.9809791	0.97621506	0.99514246	0.9976532	0.96948326	0.98496455	0.9802168	0.9760088
0.0	0.87127703	0.9004984	0.48769093	0.59325963	0.9152096	0.8446046	0.8806543	0.9684803	0.6959233	0.4981838
[truncated: 20,988 more rows]
