# Supplementary material for: Teasing out missing reactions in genome-scale metabolic networks through hypergraph learning
Source: Nat Commun. 2023 Apr 25;14:2375. doi: 10.1038/s41467-023-38110-7 (PMC10130184; doi:10.1038/s41467-023-38110-7)
Supplement: Supplementary file 4 — Source Data [file 41467_2023_38110_MOESM4_ESM.zip › Source Data/Figure 2/j-m/iEC1364_W_node2vec.csv]

	0	0.1	0.1.1	0.1.1.1	0.1.1.1.1	0.1.1.1.1.1	0.1.1.1.1.1.1	0.1.1.1.1.1.1.1	0.1.1.1.1.1.1.1.1	0
1.0	0.53678447	0.26281634	0.5370064	0.14991641	0.54345703	0.105161525	0.52423835	0.19790633	0.09402226	0.5347528
1.0	0.538452	0.5305445	0.53861636	0.54071325	0.54342616	0.14249378	0.52364254	0.5372775	0.15887532	0.53644115
1.0	0.5380692	0.53100187	0.53734833	0.53967834	0.54206157	0.53649837	0.5223686	0.5366693	0.5078898	0.5357896
1.0	0.09622406	0.53013736	0.5362734	0.5394836	0.54379964	0.53624296	0.2326998	0.5372667	0.028845357	0.5355603
1.0	0.5387322	0.5299361	0.53944653	0.54033667	0.15756203	0.5356427	0.5267925	0.53500456	0.5104625	0.5359237
1.0	0.53649837	0.12629361	0.53691643	0.0016143589	0.5430843	0.5362889	0.5239498	0.052547436	0.5115976	0.5353935
1.0	0.53778017	0.10356424	0.5377279	0.5404964	0.000131239	0.53434604	0.5234416	0.5388399	0.51295036	0.09464636
1.0	0.5393104	0.53201854	0.53776884	0.12096452	0.54313177	0.5369238	0.52401173	0.1090431	0.511502	0.53336203
1.0	0.53828144	0.53131455	0.5378472	0.089555696	0.54133964	0.012553938	0.5239455	0.0791029	0.5098347	0.53548986
1.0	0.5395383	0.5301407	0.16237897	0.53903025	0.5435538	0.53606415	0.52381337	0.5363903	0.5107161	0.5362442
1.0	0.53853345	0.53263617	0.53660667	0.5407752	0.54432905	0.5354027	0.5252644	0.16933861	0.00038655396	0.53586686
1.0	0.5385817	0.5311275	0.53816396	0.5417523	0.5434491	0.15122151	0.16155134	0.5380561	0.51086944	0.5362424
1.0	0.5360236	0.05633946	0.5373652	0.5421996	0.5432161	0.081136845	0.059735667	0.5360675	0.5105204	0.1576957
1.0	0.53596157	0.070314385	0.5365665	0.5398227	0.04315739	0.53625697	0.5236007	0.5392537	0.51063424	0.09512644
1.0	0.15318508	0.53027165	0.11154979	0.54013646	0.024162373	0.53708893	0.11531353	0.53697795	0.5104603	0.051270217
1.0	0.5381335	0.52930766	0.5386086	0.53952485	0.54364777	0.53720903	0.0027397678	0.53766966	0.50974965	0.53591883
1.0	0.056489903	0.52994645	0.046055738	0.17240177	0.5435997	0.53612304	0.52400273	0.5405806	0.5113041	0.03278505
1.0	0.5385587	0.5304881	0.5380627	0.00010177123	0.16703223	0.53624344	0.00014952783	0.10281784	0.18082714	0.5372934
1.0	0.5380776	0.15661855	0.5355058	0.5397179	0.54491836	0.19486652	0.52416646	0.13207294	0.5147263	0.15164275
1.0	0.5380387	0.5296494	0.5378285	0.5412687	0.5438944	0.53591126	0.5210592	0.539375	0.51205444	0.5363278
1.0	0.53857195	0.19877034	0.53780526	0.09684444	0.54182726	0.53608847	0.5228429	0.53638357	0.51105344	0.5355078
1.0	0.53873277	0.5290435	0.08113055	0.53941923	0.052082524	0.113419965	0.5229651	0.5364466	0.51170087	0.536022
1.0	0.16589779	0.53114504	0.5375335	0.16140756	0.5429238	0.53654945	0.5207389	0.5369318	0.5099221	0.5363753
1.0	0.5398318	0.5302092	0.036358994	0.5403977	0.5436462	0.012282736	0.5242799	0.5387955	0.51047504	0.53730273
1.0	0.00010937855	0.52916104	0.53724843	0.0005686675	0.5447826	0.53627455	0.093075395	0.032810178	0.00016896082	0.53650296
1.0	0.19852205	0.5303042	0.031923138	0.15516602	0.54370713	0.53605086	0.5228171	0.24708962	0.51225185	0.1668826
1.0	0.00012855718	0.5309313	0.5371177	7.255344e-05	0.54289573	0.102354184	0.5231547	0.12040468	0.012594848	0.5367799
1.0	0.5390242	0.5318453	1.4449346e-09	0.54078496	0.5447989	0.21183321	0.5248228	0.536417	0.14124762	0.5369763
1.0	0.5400535	0.53046083	0.025908545	0.54160666	0.54682463	0.1577384	0.52292025	0.53777623	0.009759132	0.5348121
1.0	0.5396923	0.5294658	0.53800297	0.030964196	0.5442314	0.5387435	0.17206311	0.015818361	0.5104632	0.5363264
1.0	0.5378434	0.5308637	0.5380381	0.5385367	0.5435421	0.5364935	0.52399206	0.54054713	0.13374576	0.112057224
1.0	0.5371871	0.010748434	0.5383552	0.092913166	0.5424202	0.5357427	0.0499221	0.5358384	0.50986403	0.054961953
1.0	0.53684556	0.5286477	0.53952986	0.5387947	0.5446541	0.0921425	0.5242089	0.5391647	0.51094776	0.5347633
1.0	0.007496331	0.5308649	0.53802603	0.53924304	0.5430958	0.5354227	0.5242987	0.53792864	0.5108467	0.16688693
1.0	0.06918326	0.53065556	0.5381972	0.5406267	0.54401064	0.5378115	0.5237056	0.5370436	0.5099944	0.53504634
1.0	0.53762853	0.5318335	0.09948313	0.10764939	0.54415244	0.5371704	0.5237126	0.09576406	0.5088179	0.5338113
1.0	0.53821045	0.122880235	0.53769094	0.5410946	0.54276973	0.00013563586	0.52258426	0.5378883	0.11893861	0.5363041
1.0	0.538788	0.22047026	0.5386213	0.5404238	0.54455394	0.5386838	0.5225149	0.5362344	0.09624968	0.53714603
1.0	0.5393183	0.53030795	0.53734004	0.080446795	0.5448163	0.5354377	0.010883776	0.5371356	0.51113814	0.5362971
1.0	0.10789753	0.00046790863	0.53811127	0.5363466	0.22730511	0.53692424	0.52392524	0.101295404	0.51089615	0.536601
1.0	0.5389215	0.0137321325	0.53796154	0.008894058	0.03332354	0.536182	0.52286524	0.5373867	0.18992339	0.0029462718
1.0	0.53962266	0.5305023	0.53646344	0.53902495	0.5427297	0.53381675	0.5250716	0.53763974	0.5104552	0.53657764
1.0	0.54069966	0.10372167	0.53673345	0.54169405	0.051907323	0.5366286	0.52479416	0.00014808269	0.51094663	0.05091072
1.0	0.53896654	0.5300429	0.083233975	0.1962017	0.06222427	0.538252	0.52276605	0.024465647	0.5110223	0.5350841
1.0	0.53858817	0.5311192	0.029297587	0.04830402	0.5435223	0.10156299	0.5240615	0.536667	0.51081556	0.53374434
1.0	0.5387904	0.5292355	0.08913445	0.54022187	0.19115281	0.53738475	0.0023963638	0.5368729	0.50872356	0.5365299
1.0	0.5381041	6.536969e-05	0.53800714	0.5401056	0.5444529	0.53725976	0.049164746	0.5362292	0.5083642	0.53693783
1.0	0.5432149	0.53152776	0.5377399	0.54003954	0.015390273	0.5374542	0.52503425	0.5381095	0.5116224	0.53503865
1.0	0.013691622	0.53000313	0.5373445	0.5414697	0.54450566	0.5373067	0.5244143	0.5386057	0.51123345	0.5346815
1.0	0.5394581	0.52818114	0.53878784	0.09694617	0.5437626	0.012082376	0.5228197	0.013384937	0.50987995	0.046089906
1.0	0.5368347	0.5302301	0.5366945	0.53895557	0.54218566	0.16533254	0.5235157	0.5365302	0.51146567	0.5372057
1.0	0.539062	0.53119904	0.53571314	0.5396706	0.5443147	0.10838238	0.112331316	0.53819376	0.5123816	0.5362518
1.0	0.5395033	0.5303565	0.53831244	0.53960556	0.54288924	0.53572613	0.5234433	0.5373752	0.51092976	0.5353697
1.0	0.5388248	0.5307566	0.5376976	0.5403018	0.5426441	0.53468674	0.5224279	0.5386571	0.5121619	0.5364217
1.0	0.0072348868	0.5297392	0.5377542	0.53964925	0.056115396	0.5360105	0.20821904	0.5371577	0.50975096	0.53476864
1.0	0.0228078	0.53064686	0.53749865	0.024779942	0.54403496	0.5353139	0.13899454	0.5373238	0.5108523	0.15297097
1.0	0.108356304	0.115229346	0.53544927	0.53963995	0.5437075	0.536517	0.5219237	0.5383271	0.51043856	0.5361173
1.0	0.5391296	0.53107846	0.0018759962	0.5386266	0.54311293	0.0001290252	4.409013e-10	0.5383378	0.5101251	0.5343709
1.0	0.00056589185	0.52943254	0.5379936	0.5399059	0.03167039	0.53567564	0.5236681	0.35582346	0.51210034	0.53499776
1.0	0.54113	0.5315892	0.5363402	0.5388648	0.5444262	0.53780377	0.52364063	0.24704877	0.0088005	0.5358183
1.0	0.5382796	0.5310133	0.53733295	0.53979605	0.097663805	0.1407641	0.52407193	0.00021781154	0.5101507	0.5370934
1.0	0.53832936	0.5302596	0.5380493	0.53987885	0.5460315	0.5365658	0.52293897	0.53682005	0.5116314	0.53549886
1.0	0.16203882	0.09703854	0.00011931642	0.5400846	0.00013775863	0.5367926	0.15798402	0.5375955	0.51012933	0.5337017
1.0	0.14315103	0.5305797	0.53821987	0.53990394	0.16591871	0.21994816	0.52153075	0.53724176	0.5101903	0.5321675
1.0	0.5366732	0.53180116	0.5376271	0.54109406	0.031756945	0.5356906	0.5231368	0.5371145	0.5101992	0.53523034
1.0	0.538382	0.53142303	0.537527	0.53808075	0.54381096	0.536932	0.5222142	0.09184363	0.511342	0.5354925
1.0	0.53707594	0.529651	0.5379275	0.5412482	0.054536227	0.5355985	0.027572097	0.537979	0.5132363	0.120960124
1.0	0.102856524	0.52988666	0.5379239	0.5404171	0.14475097	0.5361362	0.5239612	0.13793361	0.5096084	0.5347055
1.0	0.5383931	0.53199315	0.5391266	0.10563262	0.54393697	0.0074917595	0.52404165	0.53550047	0.51026475	0.53477114
1.0	0.53845155	0.5344574	0.012346551	0.5397582	0.54386365	0.5365445	0.52374893	0.5390173	0.5094421	0.536348
1.0	0.53910685	0.53092974	0.5379474	0.5411796	0.5433023	0.53602713	0.09668817	0.53582877	0.079266354	0.5363938
1.0	0.006101323	0.008758929	0.025660995	0.10025142	0.5431358	0.5384062	0.045053758	0.5367792	0.030593926	0.53544265
1.0	0.5371833	0.5301519	0.53870136	0.5401341	0.032581154	0.53442365	0.14494985	0.53746617	0.5120021	0.5374573
1.0	0.5391294	0.052494608	0.09674444	0.54014343	0.12659432	0.53530043	0.52187437	0.5379939	0.51075065	0.5363389
1.0	0.1764053	0.012696292	0.53676885	0.53917515	0.06472976	0.5363309	0.5250282	0.16631125	0.13644819	8.0706624e-05
1.0	0.045106612	0.53023094	0.013717054	0.5405294	0.54597205	0.013614072	0.5239461	0.5373601	0.051416848	0.5353208
1.0	0.53912574	0.52876276	4.1064573e-05	0.1157163	0.5427019	0.5355287	0.52387834	0.19531834	0.5097483	0.5360905
1.0	0.53881896	0.53030354	0.5376588	0.539723	0.5439968	0.10303216	0.5235809	0.53836143	0.15916556	0.1741451
1.0	0.5376195	0.110606484	0.53727746	0.5390166	0.5438637	0.5355816	0.5257052	7.057647e-10	0.51158506	0.5343143
1.0	0.537374	0.5303062	0.5371619	0.0028681827	0.5434998	0.53733337	0.014169947	0.53934413	6.071558e-05	0.53556436
1.0	0.53882205	0.5325293	0.53738874	0.5399931	0.54317707	0.535304	0.5232153	0.5386691	0.5128943	0.5368331
1.0	0.53730935	0.1454668	0.5377781	2.2971769e-10	0.5441559	0.53536826	0.52560365	0.5373188	0.5098593	0.53425413
1.0	0.5393538	0.048413053	0.5379206	0.54119027	0.5436748	0.5356062	0.5231416	0.53745943	0.5112847	0.5386336
1.0	0.5390508	0.5300616	0.53823245	0.5395937	0.5440105	0.5366894	0.52477515	0.11924497	0.5119801	0.5355583
1.0	0.53780746	0.5300028	0.5379475	0.54033417	0.5439485	0.537616	0.52455735	0.5355771	0.51124245	0.53567356
1.0	0.14541265	0.14856337	0.53798276	0.15174545	0.09510423	0.5368644	0.033641815	0.5380781	0.00020032418	0.5355038
1.0	0.0035422356	0.52979	0.10090949	0.047438975	0.5438997	0.53653604	0.5240752	0.53949827	0.5102387	0.53363127
1.0	0.5389429	0.5294854	0.5382514	0.5394131	4.4127084e-09	0.535942	0.00013981448	0.53780836	0.04423578	0.53703475
1.0	0.039729845	0.036292292	0.009511047	0.2167992	0.22740632	0.00010607354	0.52463365	0.5384105	0.5103048	0.5365137
1.0	0.54068804	0.5296874	0.03597281	0.0015895898	0.543327	0.53632903	0.5246163	0.11692113	0.51143795	0.53749454
1.0	0.54015326	0.53048176	0.0017413981	0.5397204	0.5438664	0.10204487	0.09735699	0.5369703	0.5104444	0.06034796
1.0	0.53932506	0.53087765	0.1317615	0.5408034	0.1196997	0.5354833	0.5235729	0.5362206	0.51061666	0.5367955
1.0	0.16026422	0.5295903	0.53925514	0.1459325	0.5453904	0.5359679	0.14646906	0.1142445	0.5107856	0.53589064
1.0	0.5387337	0.52963966	0.53577685	0.5395926	0.5454123	0.537717	0.20681454	0.53815794	0.5116215	0.53578293
1.0	0.5393663	0.528253	0.14019023	0.16007471	0.0001449909	0.5394314	0.10875726	0.53733146	0.51122636	0.5354819
1.0	0.5381875	0.5307781	0.53797555	0.54099154	0.5447721	0.15926306	0.52605486	0.15439793	0.5114602	0.53563166
1.0	0.53831565	0.5307135	0.5374079	0.034251668	0.033616357	0.53630185	0.09373688	0.0038260063	0.5100491	0.5364642
1.0	0.5400231	0.5315849	0.53776026	0.53914404	0.15626119	0.53639114	0.52343595	0.21419491	0.50970274	0.53513575
1.0	0.5383096	0.53230125	0.53662956	0.5396341	0.5432972	0.19455528	0.5247981	0.019079253	0.0015702747	0.53606075
1.0	0.5371374	0.53009427	0.53726655	0.5398091	0.542205	0.5352112	0.03215327	0.5367079	0.5106945	0.095227785
1.0	0.5383422	0.53062886	0.53818333	0.158613	0.54387414	0.53547007	0.5237059	0.5383141	0.008341835	0.5373279
1.0	0.5392613	0.5289658	0.00013591096	0.15049793	0.5437003	0.048334032	0.111026	5.2874973e-05	0.5117817	0.16758437
1.0	0.007926167	0.53107727	0.538324	0.5395676	0.5442406	0.5371846	0.16094269	0.5375692	0.15423962	0.53517413
1.0	0.5385124	0.53100514	0.53805476	0.5389552	0.038979027	0.53878033	0.5225341	0.53638244	0.5103266	0.5376627
1.0	0.5393929	0.5318505	0.53804857	0.11091081	0.5437049	0.5350176	0.21454468	0.5378592	0.5107523	0.53724104
1.0	0.54003984	0.5302732	0.53758085	0.54024124	0.54238516	0.10195519	0.5225984	0.00010180812	2.4994915e-09	0.53647983
1.0	0.5377559	0.53072065	0.5373881	0.5410998	0.15876332	0.53410894	0.52504706	0.53613937	0.15335712	0.5370775
1.0	0.5375394	0.5315956	0.5401114	0.5411291	0.5434905	0.5350617	0.107306086	0.5372121	0.5134841	0.14371474
1.0	0.5382237	0.04615257	0.082894295	0.53874564	0.0014816223	0.13099153	0.52318585	0.14455788	0.107509956	0.5364296
1.0	0.16301012	0.53254044	0.5383682	0.54037553	0.54575896	0.14202994	0.17721425	0.5365314	0.00019839103	0.5361347
1.0	0.53934276	0.10906372	0.5389401	0.53990406	0.5438586	0.046868596	0.52562195	0.5375524	0.5107123	0.5359487
1.0	0.5385839	0.0023708416	0.5395365	0.5399401	0.5442031	0.5366139	0.5235351	0.53796864	0.51035076	0.53585374
1.0	0.13746065	0.5308222	0.1590725	0.5416502	0.009475217	0.054014333	0.022806302	0.53711957	0.5112057	0.53452134
1.0	0.53787315	0.5291963	0.53874934	0.04402466	0.54340005	0.53491664	0.5239168	0.1374835	0.51053256	0.53430957
1.0	0.53749454	0.5309406	0.53663963	0.5406081	0.5418113	0.535708	0.5237656	0.53641343	0.5115574	0.53480965
1.0	0.5365265	0.5292732	0.5351641	0.5390166	0.13642858	0.53833324	0.116902456	0.53695476	0.5086022	0.5357473
1.0	0.5372456	0.52994937	0.53466463	0.5408228	0.54395646	0.5369116	0.014520143	0.53688973	0.5110821	0.5341125
1.0	0.5391258	0.53159535	0.5379972	0.5382342	0.5430837	0.02494836	0.1352014	0.537116	0.042355847	0.53753066
1.0	0.5377548	0.05844306	0.5362985	0.5406584	0.0001014067	0.5350427	0.524	0.53812903	0.51245785	0.53657186
1.0	0.5388106	0.5305633	0.09339602	0.54003686	0.5446803	0.53599554	0.52199125	0.53746355	0.51079154	0.5342365
1.0	0.5358741	0.52874357	0.5387199	0.15007465	0.06567134	0.5364244	0.05567462	0.0014435909	0.13406694	0.5311523
1.0	0.16616723	0.531519	0.53841156	0.53739786	0.5432388	0.028330276	0.5216081	0.15817615	0.51076365	0.5348295
1.0	0.5380635	0.53009474	0.53703415	0.5396015	0.16536315	0.5363699	0.5248534	0.5374007	0.5087892	9.633942e-05
1.0	0.5380036	0.15519667	0.5374197	0.54138213	0.54375404	0.19917268	0.52477074	0.53780514	0.5109082	0.53685427
1.0	0.5379349	0.0036729819	0.09786569	0.54036963	0.5439335	0.53685904	0.52488214	0.53517765	0.51068056	0.5348636
1.0	0.11070089	0.529702	0.09401613	0.5402922	0.54294455	0.10046655	0.5223131	0.5384082	0.00036381165	0.53436327
1.0	0.53808045	0.09733029	0.53835577	0.5405005	0.5433159	0.5366987	0.00017018271	0.53606397	0.00023061795	0.5365962
1.0	0.53731835	0.00013806701	0.0025395537	0.15987362	0.54433715	0.53715545	0.029377656	0.28435522	0.51027906	0.0008311554
1.0	0.5358853	0.5312247	0.53699124	0.5413781	0.54245824	0.5374193	0.0931496	0.11257616	0.15872604	0.53587645
1.0	0.22198507	0.52944773	0.5383461	0.53879404	0.544354	0.00013267201	0.5232131	0.53536314	0.0001991461	0.16235688
1.0	0.010363084	0.0888371	0.5376965	0.10980182	0.5427829	0.5369634	0.521567	0.5375912	0.5120239	0.036299337
1.0	0.00039331286	0.53107685	0.040591016	0.54150975	0.0042123985	0.53560984	0.52470136	0.5379546	0.13346268	0.16145009
1.0	0.13734712	0.2327575	0.5384107	0.53668946	0.542906	0.537078	0.021614455	0.53681403	0.510986	0.5333905
1.0	0.5386383	0.53029144	0.5370453	0.539752	0.16294113	0.53607035	0.52213126	0.051182102	0.10741192	0.5370849
1.0	0.537784	0.5295456	0.14516735	0.1553142	0.20781341	0.5361112	0.52314734	0.16679765	0.028073287	0.53712875
1.0	0.53786856	0.5305228	0.53862697	0.07132785	0.5443698	0.00013626886	0.002627957	0.06370238	0.5105251	0.5372066
1.0	0.53830725	0.026373394	0.53784937	0.54119986	0.5440453	0.53525275	0.16325715	0.5387198	0.5118758	0.060180567
1.0	0.538769	0.5297696	0.5365916	0.54252297	0.543841	0.5365107	0.000198399	0.53760135	0.51113766	0.5358356
1.0	0.11434616	0.532182	0.5369909	0.5386284	0.54318994	0.036393736	0.5238713	0.5360143	0.51079404	0.5363422
1.0	0.04977275	0.5318699	0.53826046	0.5406773	0.5432222	8.8736626e-05	0.5241711	0.537449	0.09822673	0.014867852
1.0	0.53753865	0.53027743	0.092832565	0.5404326	0.54413843	0.53577447	0.52533346	0.53844213	0.5083158	0.5353324
1.0	0.5385536	0.0024921966	0.53824615	0.5397009	0.5436459	0.53609395	0.015406524	0.015548719	0.15757217	0.03437333
1.0	0.53856593	0.0144678345	0.53927785	0.53985643	0.00012130163	0.534868	0.52258515	0.012742446	0.5105796	0.53568774
1.0	0.5385143	0.16370131	0.13301155	0.5397845	0.050083295	0.53719157	0.52268565	0.53719413	0.5122971	0.5364417
1.0	0.18909094	0.53060853	0.53807575	3.8915892e-05	0.54285467	0.5343678	0.5224233	0.5367681	0.029283414	0.16199303
1.0	0.53812146	0.1554957	0.5381658	0.5400148	0.5424455	0.53645355	0.5260415	0.5371714	0.5105246	0.53578633
1.0	0.02663657	0.52974945	0.537598	0.003455275	0.000119566765	0.5361932	0.52125627	0.02941126	0.00010363707	0.012316625
1.0	0.5384806	0.53206223	0.5345448	0.15041663	0.54349697	0.53687274	0.027126903	0.5367228	0.14584167	0.008806321
1.0	0.5354505	0.100470215	0.53751504	0.5422883	0.54344046	0.15496694	0.5230572	0.01991781	0.51096064	0.029967524
1.0	0.20277405	0.5304711	0.10222685	0.5404348	0.54350585	0.115581356	0.002147216	0.5387603	0.51108366	0.53758365
1.0	0.53766996	0.5298342	0.5377739	0.5378937	0.54539305	0.031845562	0.054159097	0.5390081	0.15212	0.53592765
1.0	0.5376834	0.5307265	0.5338066	0.53686357	0.024706496	0.53692347	0.523471	0.5370025	0.060383484	0.02426816
1.0	0.5374206	0.531616	0.5387994	0.0019823404	0.543924	0.5357198	0.5228509	0.5378482	0.00017507405	0.5355514
1.0	0.5387465	0.5321266	0.5386759	0.5381241	0.54432154	0.5365785	0.52197015	0.53839165	0.51079845	0.5352149
1.0	0.53883266	0.53087854	0.101912886	0.5383426	0.54278946	0.5364137	0.10131116	0.53638834	0.5103136	0.5373139
1.0	0.53784794	0.5302385	0.5371885	0.5398759	0.54252744	0.1547723	0.5254729	0.5371807	0.51148546	0.53518414
1.0	0.5394096	0.5298213	0.0016035342	0.09519903	0.5434352	0.039170153	0.5244452	0.53729767	0.5117002	0.042222448
1.0	0.0843343	0.5302975	0.53904927	0.5398061	0.0011431124	0.18675742	0.5212157	0.5385386	0.5095853	0.53587455
1.0	0.5382049	0.5300977	0.5387771	0.53952587	0.5431962	0.5369086	0.5230642	0.53763986	0.5112154	0.5365671
1.0	0.53816915	0.107781686	0.1225638	0.5396792	0.5446549	0.53552675	0.5235525	0.53634965	0.51007605	0.16329639
1.0	0.537564	0.5296416	0.5384999	0.53954536	0.54177004	0.11590703	0.52313966	0.5376989	0.106867366	0.53422326
1.0	0.017520815	0.53053606	0.5389005	0.53882337	0.5428095	0.5358922	0.52359986	0.5367447	0.037492983	0.5365196
1.0	0.0595659	0.028449222	0.53685653	4.5981542e-05	0.5440971	0.0832822	0.5226893	0.5379632	0.50854546	0.53619725
1.0	0.53875095	0.5325649	0.53792757	0.54085207	0.5440431	0.53679335	0.523317	0.5360059	0.51063716	0.5358154
1.0	0.5375287	0.53403276	0.5386685	0.54035723	9.9432335e-05	0.15814403	0.5252344	0.24704242	0.51243573	7.664287e-05
1.0	0.5372124	0.53261787	6.486819e-05	0.5393788	0.11374125	0.535985	0.012228229	0.5388186	0.5129453	0.16112566
1.0	0.53839356	0.53102803	0.5379442	0.014137479	0.13591112	0.53463054	0.5233028	0.15445572	0.0516564	0.53579164
1.0	0.023455076	0.5302379	0.53764117	0.5401537	0.016854914	0.535242	0.52415013	0.5367581	0.15349339	0.5357631
1.0	0.53988	0.5315435	0.5377511	0.53974146	0.17758672	0.5365407	0.14803961	0.5370286	0.50925815	0.53584987
1.0	0.0072240895	0.52939636	0.013386167	0.5382904	0.54408944	0.052176807	0.5232486	0.5377119	0.5114247	0.5363292
1.0	0.5381188	0.5303768	0.5372773	0.5394593	0.54250574	0.53521067	0.5218456	0.53798753	0.5109532	0.53678346
1.0	0.5377653	0.53034246	0.5369221	0.54135734	0.5436439	0.002138706	0.5228436	0.53610337	0.5108964	0.11481794
1.0	0.5397328	0.53144425	0.53762513	0.5394627	0.5431544	0.53656936	0.52430433	0.20250419	0.510135	0.5358069
1.0	0.21285978	0.52968013	0.53715664	0.5392138	0.5433791	0.12224149	0.5231087	0.029482158	0.51212263	0.5366434
1.0	0.53767794	0.5296328	0.53780574	0.5395024	0.031790428	0.09926947	0.52395654	0.09897482	0.5115342	0.5354929
1.0	0.53772557	0.53219867	0.5375301	0.53977656	0.015583245	0.15291971	0.5223495	0.53871536	0.51014245	0.0073317895
1.0	0.013894805	0.53273916	0.006366288	0.5400314	0.54330844	0.53638667	0.52388597	0.5372161	0.08821307	0.5370618
1.0	0.5379462	0.5313216	0.5384679	0.5398723	0.54190075	0.031879276	0.52191496	0.0014455603	0.51129955	0.53540593
1.0	0.07456061	0.530847	0.53609675	0.53939533	0.5444115	0.53498864	0.5239924	0.53712475	0.5105283	0.53732115
1.0	0.052370086	0.5316425	0.5375607	0.53945494	0.5437736	0.5367808	0.5226416	0.00020369813	0.5119396	0.050536554
1.0	0.5395784	1.2105087e-05	0.53679436	0.16907355	0.09053323	0.16104522	0.5237684	0.53757316	0.5105929	0.5364135
1.0	0.5371674	0.048334513	0.5380231	0.022832932	0.54425776	0.5360625	0.52138054	0.15771985	0.5106854	0.5364147
1.0	0.5396876	0.53100145	0.0018592424	0.5400346	0.54399693	0.5379999	0.52540094	0.53565544	0.51165265	0.53416914
1.0	0.53861856	0.53035104	0.00011508944	0.5410468	0.1827616	0.5345315	0.5209953	0.5397635	0.5100821	0.5365566
1.0	0.53970295	0.5318192	0.5366445	0.5399777	0.54231876	0.14130637	0.5247519	0.53715503	0.14433469	0.044106744
1.0	0.5387417	0.5302126	0.5376413	0.5395933	0.54470015	0.5350419	0.5237944	0.53684354	0.092846155	0.18076842
1.0	0.012500832	0.5297024	0.1789209	0.010920164	0.54537296	0.5357167	0.5227231	0.01259973	0.51071405	0.5366714
1.0	0.5384898	0.00016952645	0.15288705	0.17205673	0.5429512	0.53730667	0.16551985	0.53796977	0.5103773	0.5353765
1.0	0.5360568	0.5301892	0.53802127	0.54028714	0.09822559	0.53746027	0.06143677	0.5374543	0.51074487	0.00018865099
1.0	0.53794444	0.5305416	0.5353705	6.2969425e-09	0.5446596	0.5376925	0.5238226	0.53964615	0.51151216	0.53434503
1.0	0.5387664	0.09129816	0.5372305	0.5404733	0.10177676	0.5361258	0.52331173	0.5374663	0.51094633	0.11263464
1.0	0.1376869	0.5302335	0.5390752	0.048139762	0.5432583	0.536811	0.5223237	0.048471577	0.50925004	0.53467095
1.0	0.5379908	0.5288338	0.32026023	0.53985107	0.54428756	0.5364634	0.5246207	0.07094044	0.1518433	0.5370361
1.0	0.5376033	0.53120005	0.08438295	0.5399944	0.54366297	0.53588384	0.5230082	0.5348949	0.5104751	0.20553221
1.0	0.008514917	0.5301779	0.5388805	0.5422168	0.05636108	0.5358763	0.5238179	0.53890085	0.5116621	0.5368618
1.0	0.5391739	0.5310545	0.5364557	0.5394059	0.54396677	0.5367259	0.5238569	0.53795296	0.51043105	0.5359371
1.0	0.5384527	0.052322898	0.53805405	0.040430997	0.0020799518	0.17187238	0.5234034	9.1722e-05	0.51197743	0.53436667
1.0	0.09403685	0.52971524	0.08206873	0.5418665	0.16516936	0.1307691	0.5239953	0.54058504	0.5100098	0.5354815
1.0	0.53883547	0.53171057	0.53664213	0.09909863	0.5436299	0.53540224	0.5238017	0.5375106	0.5099531	0.5356212
1.0	0.105757	0.15532708	0.26025394	0.5412266	0.5436028	0.0005614517	0.0007989306	0.5350532	0.51117486	0.53683215
1.0	0.53698	0.5306779	0.53783536	0.5424397	0.5427362	0.53793067	0.52364093	0.5371255	0.078696415	0.536084
1.0	0.02792992	0.52964824	0.53738225	0.5395336	0.54318416	0.031321898	0.014217974	0.5373352	0.20529126	0.53484577
1.0	0.21969737	0.5308699	0.5377704	0.53805494	0.5442563	0.53944063	0.1644692	0.5397774	0.510323	0.20642823
1.0	0.5379877	0.52749133	0.53776103	0.5395381	0.00018039744	0.08770101	0.5251367	0.5357471	0.5112089	0.5353069
1.0	0.5392601	0.10907873	0.00011880938	0.54039216	0.5430055	0.5362975	0.5254904	0.53794986	0.51148	0.1651177
1.0	0.540163	0.00013115793	0.09393591	0.1597843	0.54343957	0.53586864	0.5235402	0.5382666	0.14982583	0.53727496
1.0	0.5384117	0.5288468	0.537956	0.02676447	0.54376394	0.00014551583	0.5242795	0.53611845	0.50984085	0.05548015
1.0	0.14439605	0.5299407	0.5382901	0.5402865	0.5443422	0.23973	0.5261927	0.53664714	0.5116308	0.09821369
1.0	0.5361439	0.53009313	0.53775126	0.54154253	0.544046	0.23685238	0.5233363	0.53783756	0.5104154	0.533665
1.0	0.5391485	0.018629698	0.5401162	0.5400125	0.54414	0.23929563	0.00015301793	0.53850853	0.51072574	0.53644
1.0	0.5388854	0.5312021	0.5357446	0.5385349	0.26254296	0.5358761	0.52363	0.53732884	0.51084477	7.483659e-05
1.0	0.53802085	1.613663e-10	0.5369969	0.000108860986	0.5433462	0.5364876	0.5233835	0.53868026	0.0038421275	0.5365549
1.0	0.5392125	0.08680112	0.5366387	0.19472417	0.023397962	0.53558344	0.08417237	0.1662102	0.51134014	0.5371613
1.0	0.5388117	0.53042173	0.53868717	0.5389631	0.5424714	0.5361475	0.5232468	0.53667015	0.5110659	0.53503036
1.0	0.54038537	0.530109	0.53917813	0.53992045	0.5424942	0.07813128	0.52322763	0.538405	0.5098927	1.427311e-07
1.0	0.5395999	0.007846473	0.5352228	0.54073393	0.54216146	0.5365159	0.52356714	0.5365561	0.5095555	0.5369372
1.0	0.5399673	0.5307069	0.5385696	0.011170234	0.5434228	0.53506285	0.5223751	0.53771544	0.51079607	0.5355148
1.0	0.53751653	0.16417599	0.5376552	0.12283585	0.5430955	0.05677533	0.5223647	0.5373481	0.109908745	0.53592867
1.0	0.53850263	0.14589784	0.5384061	0.53965	0.5441023	0.5348592	0.5236024	0.5365938	0.50976974	0.534899
1.0	0.5360777	0.5315336	0.53795826	0.053692188	0.05715107	0.035534926	0.5227548	0.5380956	0.51024705	0.5360604
1.0	0.53735197	0.5298629	0.136278	0.14734477	0.00018858121	0.012281278	0.5231651	0.012650254	0.5114653	0.5361095
1.0	0.53654087	0.5312174	0.5380649	0.54051554	0.5442983	0.5355048	0.52216226	0.5409747	0.512476	0.5364489
1.0	0.5397271	0.5322533	0.53894466	0.5397056	0.17139426	0.5358305	0.008091139	0.5365929	0.5105316	0.043340087
1.0	0.539151	0.5309165	0.5354323	0.5404203	0.5434676	0.5386226	0.16175866	0.5372822	0.51164	0.53772557
1.0	0.5387965	0.53057086	0.53839076	4.9769278e-05	0.0541427	0.5356832	0.5240818	0.5370721	0.5105649	0.098068826
1.0	0.54000455	0.096656404	0.5368057	0.5384141	0.5435974	0.5361809	0.52361643	0.53758246	0.510908	0.5349752
1.0	0.5386515	0.53058094	0.5377735	0.5406746	0.54470676	0.5371324	0.5252307	0.5381691	0.023684211	0.5359779
1.0	0.53867865	0.53120995	0.53764194	0.00036859067	0.5443067	0.5366967	0.52466017	0.5384385	0.51082134	0.5368075
1.0	0.15159395	0.5299703	0.538033	0.5409214	0.5440023	0.5365419	0.5230786	0.5371977	0.5113239	0.5370337
1.0	0.53851694	0.5279997	0.53765637	0.5382986	0.54245824	0.5354445	0.52129614	0.53788984	0.5113207	0.5368884
1.0	0.536396	0.04502826	0.53815806	0.5402329	0.54295367	0.5348068	0.5243759	0.5403027	0.5116298	0.53624314
1.0	0.5374423	0.013533803	0.20628047	0.5381016	0.11095927	0.0028886402	0.5244113	0.5367484	0.5113644	0.53546333
1.0	0.5390474	0.5323731	0.16404171	0.540472	0.54309225	0.00011540517	0.52274525	0.1747178	0.51131135	0.5362971
1.0	0.5380002	0.52953106	0.09081121	0.54001087	0.22693253	0.53709793	0.52352834	0.5380935	0.50937843	0.5363001
1.0	0.53889334	0.15097255	6.730288e-05	0.5413015	0.54227567	0.15232103	8.9667534e-05	0.5380467	0.12345117	0.53507954
0.0	0.012607219	0.016742937	0.014517374	0.012250088	0.014558465	0.015143737	0.016800458	0.01622866	0.014676358	0.017892618
0.0	0.012656992	0.016805127	0.01463463	0.012380619	0.014436233	0.015112577	0.016855475	0.016277445	0.014775415	0.01793211
0.0	0.010002606	0.010705786	0.009755105	0.01328014	0.014167863	0.014245368	0.0129044885	0.013344565	0.0118322065	0.013256898
0.0	0.010106755	0.010687448	0.0097448565	0.01333086	0.014124957	0.01433286	0.012950641	0.013214506	0.011864	0.013258096
0.0	0.010183121	0.010485791	0.008456575	0.0069072912	0.010900225	0.011432617	0.012415451	0.012316102	0.010777509	0.010919129
0.0	0.010156471	0.010476048	0.008453868	0.006896865	0.010907455	0.011417462	0.012539038	0.012374696	0.010849958	0.010946689
0.0	0.045749515	0.050803848	0.0401466	0.049246408	0.061310425	0.05400845	0.053082567	0.059165575	0.04893243	0.052713618
0.0	0.0092554735	0.0117159495	0.008497613	0.011739028	0.017948417	0.011663808	0.014008275	0.016780589	0.012400283	0.014562816
0.0	0.009273917	0.011741341	0.008504533	0.011804185	0.017706659	0.011771256	0.013991465	0.016713046	0.012378503	0.014528402
0.0	0.009269401	0.011817579	0.008498761	0.011815916	0.018005224	0.011686278	0.014008953	0.016736055	0.012364071	0.014538209
0.0	0.0019862575	0.0019757892	0.0015979543	0.0017690968	0.0033792516	0.0024719422	0.0024386772	0.0025430697	0.002643651	0.002210568
0.0	0.02692755	0.032765023	0.017093783	0.030447783	0.029115979	0.033409636	0.03208625	0.028971767	0.021394685	0.03133563
0.0	0.025481164	0.02624728	0.0221465	0.023335751	0.030822743	0.031584196	0.029255843	0.026010849	0.02559202	0.026452018
0.0	0.007362542	0.011740246	0.007939132	0.010098758	0.012711956	0.012618556	0.011690045	0.013790221	0.010100008	0.011334158
0.0	0.023912698	0.023643356	0.022292426	0.025255792	0.026985614	0.024255972	0.025906311	0.024546146	0.02841097	0.02662179
0.0	0.02541458	0.025782816	0.02095019	0.024560958	0.033360966	0.025888221	0.029934939	0.028553646	0.028043026	0.027224073
0.0	0.007237617	0.012616244	0.008424943	0.009655496	0.014983342	0.013851412	0.014946405	0.015127104	0.010989793	0.010766371
0.0	0.070680305	0.06736647	0.06706964	0.06767171	0.078366905	0.07255154	0.07804104	0.06860296	0.07238787	0.07291897
0.0	0.008645641	0.009349767	0.007634341	0.008378187	0.013602505	0.010869201	0.011762635	0.007948286	0.009473284	0.0097857015
0.0	0.008674932	0.009366945	0.007683927	0.008354996	0.013624924	0.010892865	0.011848285	0.007922696	0.009500545	0.009748733
0.0	0.070469715	0.06325962	0.0701009	0.06750092	0.076065205	0.06816413	0.06732269	0.07535906	0.07127489	0.071122795
0.0	0.008420686	0.007510983	0.009866556	0.008961796	0.011392328	0.011415562	0.011725732	0.013476837	0.010310864	0.008758402
0.0	0.0084604025	0.0074048783	0.009900639	0.00896197	0.011373391	0.011391603	0.011682434	0.013429916	0.010268452	0.008792992
0.0	0.019294439	0.027258372	0.02374476	0.026933603	0.028505536	0.029415574	0.021523857	0.024460867	0.027281659	0.025417862
0.0	0.0071587474	0.012802048	0.008070938	0.010118717	0.012609207	0.015852502	0.011358163	0.015271652	0.012185578	0.010688679
0.0	0.0014689077	0.002193522	0.0017829438	0.0016393025	0.002522811	0.0023615113	0.002272936	0.0022736283	0.002410292	0.0021021054
0.0	0.0209864	0.024179945	0.020594714	0.0229053	0.025230361	0.027382877	0.031304587	0.027722584	0.029059535	0.02665145
0.0	0.072120376	0.012286318	0.06632774	0.06880826	0.08542053	0.0088209845	0.07835402	0.07555523	0.07404557	0.06551519
0.0	0.010005468	0.00042310802	0.008654535	0.009192508	0.01357545	0.00023060368	0.012333696	0.011030355	0.011442461	0.008485312
0.0	0.010031464	0.00042514125	0.008635887	0.009154692	0.013586449	0.00023078534	0.012280897	0.011015831	0.01141715	0.008473305
0.0	0.013237482	0.07395864	0.07615086	0.07730599	0.082958825	0.081364155	0.009486623	0.07654792	0.07338771	0.076049745
0.0	0.04884495	0.22500616	0.23029111	0.23437464	0.25739145	0.23985736	0.034677546	0.25046402	0.21748209	0.22626965
0.0	0.070162885	0.0670062	0.06649999	0.07146024	0.08302983	0.0720316	0.074545346	0.0753765	0.07343588	0.06562574
0.0	7.9634956e-05	7.3741605e-05	6.597119e-05	8.4207684e-05	0.00014370398	9.071646e-05	0.000116816715	0.00010641375	0.00012519943	6.4036e-05
0.0	0.5376462	0.5320313	0.537172	0.5391278	0.54220074	0.5347887	0.52336633	0.53788835	0.5109357	0.5362898
0.0	0.009949816	0.01252233	0.010244815	0.007404311	0.010398894	0.010751228	0.014324288	0.010449942	0.013308619	0.010028222
0.0	9.564129e-05	0.00012779585	8.1382386e-05	8.002464e-05	0.0001500938	0.00010425229	0.00019979922	0.00013026514	4.8344174e-07	0.00014261654
0.0	0.07365492	0.077522635	0.07032216	0.07050022	0.08398126	0.07473352	0.0858409	0.07950427	0.015941735	0.08112856
0.0	0.0014659795	0.0027803392	0.0023541006	0.0020506468	0.0036194546	0.0023820174	0.0020396595	0.0032422154	0.0024225472	0.00268037
0.0	0.0023025398	0.0023108555	0.0015723313	0.0021387038	0.0032225272	0.0018349288	0.0018005976	0.0017248219	0.001983856	0.0022588314
0.0	0.026670158	0.026093345	0.022933692	0.024051925	0.03306729	0.024278244	0.027785612	0.023874264	0.026866868	0.0252157
0.0	0.018963572	0.026986867	0.025673218	0.02673831	0.032739352	0.026894439	0.024458801	0.028881837	0.024762606	0.02874919
0.0	0.023798926	0.0224385	0.030354707	0.026176414	0.028077502	0.024832431	0.025273358	0.023515528	0.021760175	0.026144028
0.0	0.029106546	0.026149958	0.026103806	0.027461449	0.029086184	0.03157864	0.026156748	0.031354085	0.026623785	0.02710609
0.0	0.022371022	0.028667219	0.026791845	0.029150905	0.030244773	0.029699422	0.02773546	0.029295826	0.020074565	0.028334357
0.0	0.023930823	0.028316712	0.02216507	0.028708136	0.03065892	0.030152438	0.031587802	0.03277444	0.03151366	0.025644785
0.0	0.027451321	0.028646393	0.0247103	0.02936082	0.028831419	0.027474508	0.031535026	0.024723817	0.029667303	0.032246374
0.0	0.02532821	0.027255071	0.023054222	0.025740461	0.035280127	0.026238568	0.02958769	0.023862826	0.024874168	0.025895389
0.0	0.029921828	0.025366431	0.022403818	0.026075363	0.032454982	0.025128962	0.024361383	0.018064134	0.022991093	0.027072579
0.0	0.026322758	0.0258002	0.022561943	0.026454197	0.023654653	0.0341302	0.03045644	0.024348246	0.024089158	0.021201568
0.0	0.025879107	0.026693568	0.022422215	0.02692484	0.033951018	0.021783337	0.030146575	0.027101766	0.02640767	0.022369249
0.0	0.007374446	0.013756216	0.008209833	0.011242552	0.014120495	0.016912812	0.013902837	0.014062483	0.012391327	0.012373356
0.0	0.0215335	0.030503603	0.020682663	0.025292061	0.034604844	0.031265575	0.02745956	0.026303314	0.029772192	0.02947293
0.0	0.05531706	0.050303835	0.054729737	0.05888323	0.04390788	0.058882717	0.058535438	0.04388883	0.053198654	0.043681856
0.0	0.0001262436	0.00015743851	0.00012533584	0.0001373811	0.000104487866	0.00014287939	0.00016607236	9.553445e-05	0.00011624477	8.2281105e-05
0.0	0.000106583546	0.00011850716	9.02389e-05	7.695889e-05	0.00012823762	7.135448e-05	0.00014206806	6.6509885e-05	0.00013726784	0.00010643191
0.0	0.000106583546	0.00011850716	9.02389e-05	7.695889e-05	0.00012823762	7.135448e-05	0.00014206806	6.6509885e-05	0.00013726784	0.00010643191
0.0	0.00011308947	0.000138353	6.760946e-05	7.5138996e-05	0.00011023012	5.985133e-05	8.988447e-05	7.165252e-05	0.00012362353	0.00017798376
0.0	0.029114418	0.03212468	0.027497692	0.021411365	0.030925797	0.025837254	0.029230596	0.028347002	0.024134342	0.029223625
0.0	6.419907e-05	5.5306144e-05	8.543144e-06	9.027213e-05	0.00010878099	0.00014505991	8.3512525e-05	9.9361525e-05	0.000106810425	8.375888e-05
0.0	0.538992	0.53274155	0.5373231	0.53893375	0.5436733	0.5364381	0.5238751	0.538245	0.51100314	0.53485703
0.0	0.5381406	0.5326523	0.5364589	0.5387819	0.542859	0.5352591	0.52267087	0.5377092	0.5107101	0.53414834
0.0	0.07209153	0.080052815	0.06868493	0.07933306	0.077528745	0.06335683	0.082068935	0.08164071	0.072357915	0.062181644
0.0	8.8201174e-05	0.00014437891	7.4482035e-05	0.00012506651	0.00011071143	5.6040757e-05	0.00016828442	0.00014409955	0.00011840235	5.2347383e-05
0.0	0.048070922	0.048716377	0.05341937	0.05081035	0.050843105	0.056855526	0.04363489	0.05146459	0.050941914	0.0517809
0.0	0.038371954	0.045159694	0.039883636	0.049773462	0.05131977	0.058177117	0.051980082	0.05209018	0.044537608	0.033183962
0.0	0.20538768	0.18818656	0.1962185	0.19499712	0.17930259	0.19591464	0.20439178	0.20927244	0.19257244	0.20165458
0.0	0.07898282	0.07193647	0.07168343	0.07570504	0.063459106	0.071782656	0.08070557	0.076855876	0.078119345	0.077743225
0.0	9.4514966e-05	0.000113532245	9.526437e-05	0.00010082403	6.74439e-05	0.00014869691	0.000100113735	4.815538e-05	0.00014880953	0.00012547491
0.0	8.734135e-05	0.00013189626	8.410352e-05	0.00011515234	7.80214e-05	0.00012971269	9.209825e-05	3.4626857e-05	0.00016352785	0.00011717226
0.0	0.538904	0.53343856	0.5373147	0.5385578	0.54319537	0.53547794	0.5238372	0.5384059	0.5104285	0.5350201
0.0	0.01036778	0.011639025	0.009617583	0.011651045	0.011080737	0.010863871	0.012444959	0.0144076515	0.0143790785	0.010836834
0.0	0.000106857195	0.00014279752	5.681654e-05	0.00012350641	8.4298226e-05	0.000119414195	0.00011995928	0.00015277097	0.00010637661	0.00010572838
0.0	0.07584625	0.07982133	0.06389873	0.07907148	0.07213876	0.07746112	0.07507038	0.08290148	0.07033039	0.07497737
0.0	0.09883415	0.09943703	0.10694461	0.10362798	0.10458574	0.11271036	0.09084582	0.10454326	0.10072191	0.10544817
0.0	0.032228973	0.025678365	0.021104125	0.031757	0.032384146	0.024906266	0.022431191	0.025301214	0.030285427	0.028629798
0.0	0.01003413	0.013432114	0.007519184	0.012440734	0.011393654	0.009281342	0.010200458	0.009072696	0.012693094	0.009504943
0.0	0.011101694	0.013697618	0.010215937	0.0122534	0.010474234	0.008558965	0.013904438	0.013559604	0.009472944	0.008268508
0.0	0.0025354768	0.0028453236	0.0017591143	0.002795473	0.00357722	0.0030535143	0.0020073853	0.0027413354	0.002320156	0.0027669051
0.0	0.028457068	0.034905832	0.024474896	0.022474615	0.03191817	0.032203775	0.019948222	0.028985588	0.029769463	0.0267852
0.0	0.0076117027	0.011743854	0.00923122	0.00930912	0.012818004	0.013337975	0.011037748	0.01753301	0.009614087	0.009393509
0.0	0.028569376	0.026554255	0.02581301	0.029845295	0.030039387	0.026294999	0.0323271	0.031087643	0.026118636	0.023961745
0.0	0.02417446	0.030112896	0.019938076	0.019769948	0.03129294	0.031709533	0.023519866	0.033190362	0.021476848	0.027857525
0.0	0.02420343	0.030244898	0.01992417	0.019745788	0.031362087	0.031745773	0.023572214	0.033294402	0.021468196	0.02787939
0.0	0.15341169	0.149799	0.12741306	0.14928617	0.18272339	0.15969382	0.14076151	0.16886	0.13915743	0.14536385
0.0	0.0001278379	7.378585e-05	6.482738e-05	0.00015322861	0.00013451464	0.00015667416	0.00013798817	7.175509e-05	0.00012136262	0.00011576801
0.0	0.000103440885	8.416281e-05	6.5278124e-05	0.000112908965	0.00017265913	0.0001679425	0.000110636174	6.61472e-05	0.00011677238	9.00236e-05
0.0	0.00012754665	6.571658e-05	5.9880043e-05	0.00011950612	0.000111722846	0.0001168781	0.00010585761	9.360342e-05	0.0001666129	8.011512e-05
0.0	0.53715646	0.53250206	0.5371316	0.53898114	0.54230034	0.53548455	0.52261215	0.5370331	0.5110887	0.5352037
0.0	0.53726876	0.5318135	0.53725153	0.5388679	0.54208755	0.5350828	0.5230684	0.53669757	0.51138073	0.5351169
0.0	0.012082615	0.0128566595	0.008198368	0.011721881	0.015313472	0.012692963	0.011903339	0.007992084	0.012346185	0.015044982
0.0	0.0028472373	0.0021100964	0.0021643569	0.001765256	0.0031706176	0.0026688676	0.0024891058	0.002682233	0.001836615	0.0017843727
0.0	0.0025302265	0.0017076285	0.0020371259	0.0026042862	0.0027869123	0.0026819305	0.0026611416	0.0023337812	0.0027191667	0.002690208
0.0	0.031052416	0.024636332	0.024859345	0.02466118	0.028257305	0.026203394	0.025451047	0.030766077	0.027799578	0.025077825
0.0	0.025645286	0.027780833	0.029123982	0.027368719	0.032113977	0.03211991	0.03299077	0.023823155	0.030160142	0.026111318
0.0	0.00012041276	0.0001121453	5.499186e-05	0.00013796067	0.00011853587	0.00013411595	0.00017028059	5.087149e-05	0.00010565843	0.000108358996
0.0	0.00867528	0.013163059	0.007946045	0.010984088	0.014604797	0.015731579	0.011941357	0.014326677	0.008968053	0.010989476
0.0	0.009397845	0.01279238	0.008657092	0.012154238	0.014472017	0.013524239	0.012460292	0.016252687	0.010092058	0.012368147
0.0	0.03062664	0.026002655	0.02394705	0.031594504	0.033839162	0.037121102	0.029261665	0.030172484	0.016304994	0.024798598
0.0	0.031631842	0.022603981	0.019530833	0.029890556	0.025838297	0.024239643	0.02725795	0.0296656	0.026531849	0.032930695
0.0	0.5386261	0.5334343	0.5384719	0.5391471	0.5436136	0.5365598	0.52397513	0.53892297	0.51115435	0.5351164
0.0	0.5377733	0.53356594	0.53819746	0.53929555	0.5429952	0.5359202	0.523748	0.5388587	0.51105416	0.53491557
0.0	0.01417749	0.007942558	0.007994652	0.0095214285	0.009123654	0.014001348	0.012888803	0.010410898	0.014063673	0.010007461
0.0	0.0001142683	8.572873e-05	4.5753826e-05	6.833679e-05	7.571896e-05	0.00013513057	0.00012325075	0.00010529474	0.00015549528	0.000100889425
0.0	0.07720026	0.06974742	0.060295966	0.06760061	0.07011268	0.08002394	0.075609215	0.07516628	0.07776236	0.074054174
0.0	0.5384512	0.5320676	0.5380039	0.5392169	0.54366744	0.53603786	0.5241001	0.53868115	0.5112217	0.535044
0.0	0.010390643	0.013914701	0.011673541	0.012528812	0.015700731	0.00889049	0.010683109	0.010856879	0.009756381	0.008970775
0.0	0.07326295	0.07694234	0.071786724	0.080353275	0.081395596	0.07176743	0.07662737	0.07389075	0.07258092	0.074556485
0.0	9.373312e-05	0.00012420594	8.795416e-05	0.00013129445	0.0001332142	8.946819e-05	0.00012965668	9.869616e-05	0.000119785065	0.000103501065
0.0	0.53845245	0.53184664	0.53741443	0.53891665	0.5434715	0.5354987	0.5231231	0.5382097	0.5110288	0.53453606
0.0	0.07733965	0.07817419	0.07990699	0.07522733	0.08118103	0.07479918	0.08685357	0.07331734	0.083053805	0.07361178
0.0	0.5380513	0.53357023	0.5370402	0.53870636	0.54257685	0.53483814	0.5236101	0.5383416	0.5103283	0.53481925
0.0	0.014954305	0.012170417	0.006351203	0.0053777895	0.012673807	0.011766416	0.010647708	0.011411946	0.01055744	0.013391495
0.0	0.00016281432	0.00014833735	4.4990375e-05	5.5078926e-05	0.00016266813	0.00017604411	0.00016223737	0.00011723674	9.8980134e-05	7.5122305e-05
0.0	0.08472335	0.08062388	0.06002412	0.0638182	0.085766785	0.0857678	0.08128453	0.07732833	0.06899582	0.06847942
0.0	0.08882373	0.06726875	0.06849335	0.08977397	0.08230466	0.074048765	0.07721402	0.077013604	0.07821586	0.081382334
0.0	0.00019513922	7.4831594e-05	7.370441e-05	0.00020062333	0.0001389747	0.00010068645	0.0001334601	0.000115437746	0.00015896556	0.00014432329
0.0	0.12723568	0.13381799	0.15867184	0.120921254	0.16163877	0.15477084	0.13148609	0.15472431	0.1422402	0.15610367
0.0	0.0085539585	0.010348433	0.010465293	0.008766946	0.011275437	0.011629502	0.008595281	0.014068421	0.010044476	0.011061906
0.0	0.0022872754	0.0019829518	0.0017642127	0.002351797	0.0030364983	0.0030443221	0.0025805875	0.0024383513	0.0022033616	0.0030807208
0.0	0.023619646	0.022190135	0.02300583	0.025220225	0.02933227	0.032286208	0.019934364	0.03500149	0.024019016	0.028853653
0.0	0.008747451	0.013586686	0.0076072337	0.012527791	0.012493459	0.01323643	0.01283572	0.014185504	0.0105087375	0.012168348
0.0	0.028655762	0.027942143	0.019948607	0.029826751	0.030074343	0.029401453	0.031458806	0.025254024	0.025383914	0.030265095
0.0	0.11063503	0.09129532	0.09366284	0.108321525	0.11203659	0.09633843	0.10628688	0.10612195	0.090409316	0.1091367
0.0	0.0024907247	0.002290987	0.0016837022	0.0029988105	0.0028608714	0.0024959845	0.0020165297	0.0025969788	0.0021972072	0.0024946195
0.0	0.0014955456	0.0028749863	0.0018525322	0.0020211681	0.0019954902	0.0028714957	0.001944273	0.0026218523	0.0024245337	0.0025752883
0.0	0.029040307	0.032291103	0.022469759	0.023699675	0.029809767	0.024558645	0.02392044	0.027218143	0.026851203	0.029368686
0.0	0.023443185	0.026371649	0.026578233	0.031163108	0.029085822	0.029602747	0.02615909	0.031424243	0.026788408	0.028833497
0.0	0.021019338	0.02485882	0.02305826	0.03030961	0.030001745	0.035301995	0.029426372	0.028978582	0.027076745	0.025427468
0.0	0.02382046	0.03014622	0.026415737	0.025103204	0.029925011	0.030479586	0.02722819	0.027030073	0.023801412	0.026690904
0.0	0.07339837	0.08679705	0.07251123	0.0724479	0.082914524	0.08275509	0.07197016	0.08275473	0.075122766	0.08544237
0.0	0.077977106	0.07949155	0.074913815	0.07078143	0.08643431	0.080938056	0.06943312	0.08478472	0.081075646	0.07263068
0.0	0.0021501612	0.0021130382	0.0023161497	0.0028513477	0.0032666433	0.0026056007	0.0020267698	0.0033845438	0.0028769278	0.0032965716
0.0	0.025798498	0.02552647	0.027003493	0.026248297	0.031634793	0.023539014	0.027175559	0.030173404	0.030185826	0.031031655
0.0	0.028800646	0.029321063	0.023360912	0.03362827	0.028321585	0.033591967	0.021618146	0.03145025	0.027532889	0.029972523
0.0	0.07463992	0.06724434	0.07065045	0.07648535	0.089829996	0.068314545	0.074928045	0.08861683	0.07935082	0.07868814
0.0	0.22226459	0.2332333	0.22914204	0.23950548	0.26683503	0.23070882	0.25097498	0.25193286	0.25028342	0.2422476
0.0	6.104045e-05	0.00010408134	8.686342e-05	0.00011823739	0.00015924819	0.00017413723	0.00017732887	0.00012760748	9.9462675e-05	0.00017174406
0.0	0.00013564502	0.00014243498	9.191234e-05	0.0001042855	9.6244934e-05	0.00013087259	7.675155e-05	0.0002445728	8.315334e-05	0.00010454039
0.0	0.015989868	0.013449566	0.014240086	0.01110826	0.011316272	0.011343256	0.007379016	0.014766645	0.009840857	0.01151498
0.0	0.10662008	0.10921749	0.11081767	0.097406976	0.11546628	0.1189186	0.093513764	0.08680898	0.087184355	0.11467185
0.0	0.10661944	0.10989234	0.11038869	0.09746216	0.11528575	0.11817926	0.09426538	0.08605955	0.08715665	0.114118725
0.0	0.106358744	0.10954492	0.11052859	0.09750258	0.11467934	0.118135594	0.09400929	0.086684056	0.08695034	0.11451359
0.0	0.10616237	0.10939912	0.10992887	0.097819015	0.11520215	0.118256114	0.09435458	0.08651579	0.08702205	0.11504803
0.0	0.085982636	0.0862867	0.0951125	0.08330217	0.10493428	0.095648676	0.09956807	0.10771565	0.08963278	0.105667725
0.0	0.086142205	0.08652405	0.09509615	0.083226226	0.10435187	0.09532222	0.09987801	0.10722625	0.089359395	0.10525402
0.0	0.08641454	0.086379685	0.09505517	0.08326114	0.104487784	0.09542719	0.099254295	0.10758799	0.08961022	0.105730735
0.0	0.0859939	0.08630663	0.09522762	0.083105735	0.104627974	0.095235	0.099928476	0.10792072	0.089303866	0.10575116
0.0	0.10899162	0.107016206	0.104291275	0.10594696	0.12792301	0.113673985	0.105032235	0.094023764	0.10711378	0.12485789
0.0	0.10876095	0.10705922	0.104060404	0.10559555	0.12736267	0.11358891	0.10535143	0.09344194	0.106682025	0.12484715
0.0	0.108739965	0.10715036	0.1040131	0.10525212	0.1264206	0.113426775	0.104899675	0.0936287	0.106805354	0.12505998
0.0	0.10873956	0.10685108	0.103839956	0.105718404	0.12696269	0.113950595	0.104986705	0.093727894	0.106751576	0.12505521
0.0	0.10680594	0.09159339	0.08758352	0.113388546	0.113922	0.114263296	0.11031747	0.109440476	0.09418734	0.10408917
0.0	8.2572085e-05	1.9812536e-10	3.1843786e-10	0.00018734547	9.0986236e-05	7.641729e-05	0.00011733236	0.00011172795	0.000103090715	7.408698e-05
0.0	0.011199396	1.5764886e-05	2.5269723e-05	0.015550962	0.011570838	0.009810711	0.012010914	0.012624468	0.008301677	0.0074181487
0.0	0.53965074	0.53156394	0.5382874	0.5387917	0.5428	0.53551406	0.52299553	0.53742653	0.5113179	0.53529817
0.0	0.00950942	7.036852e-05	0.013120172	0.008317631	0.011004398	0.012570759	0.013344986	0.014213658	0.009189234	0.008134987
0.0	7.4654265e-05	8.7642393e-10	2.2912397e-07	6.543992e-05	0.00017442304	0.00013376115	0.00014585938	0.00018054835	0.000112799644	5.6370445e-05
0.0	0.53876334	0.5314144	0.53802705	0.5381435	0.54272735	0.53451884	0.52356344	0.53689146	0.51087654	0.53447014
0.0	0.008971288	1.648281e-05	2.7702072e-05	0.015484853	0.00931725	0.011471809	0.010900143	0.014165006	0.01094592	0.014300816
0.0	0.00010287507	2.2595145e-10	2.5534561e-09	0.00016795803	6.65206e-05	0.000115525836	0.00012276234	0.00016551273	8.194738e-05	0.00015467264
0.0	6.7988265e-05	3.5380363e-09	1.4407956e-09	9.636763e-05	7.523386e-05	8.657862e-05	0.00013064453	0.000120582816	0.00014348832	0.0001142061
0.0	0.067272	0.004172776	0.0033083884	0.074060254	0.06999305	0.071144976	0.07678099	0.077903956	0.07613135	0.07652034
0.0	0.5364214	0.5317209	0.5368917	0.5388661	0.54257584	0.53506243	0.52280957	0.5370101	0.51100194	0.53522766
0.0	3.4176588e-05	5.1653835e-05	0.0001004419	6.474194e-05	0.00015674155	1.646652e-05	1.8786006e-05	4.979415e-05	1.2085051e-05	8.018063e-06
0.0	3.1542446e-10	3.0806258e-09	5.9543597e-09	6.887418e-09	3.325986e-09	1.4636188e-09	7.338862e-10	2.004873e-09	6.0949434e-10	6.750861e-11
0.0	0.00031957144	0.0008444645	0.0003119168	0.00069019967	0.000452615	0.00047748254	0.00047721658	0.0010726558	0.00044368283	0.00031611277
0.0	0.0113975275	0.023179315	0.014582312	0.029859144	0.01522652	0.012337877	0.013431307	0.023115834	0.019711345	0.010768398
0.0	0.01971334	0.01928457	0.029151829	0.013567847	0.01602793	0.01321417	0.011968951	0.012980309	0.012725584	0.010650219
0.0	0.5374932	0.5308222	0.536084	0.53863347	0.54279447	0.5353461	0.52375376	0.5372519	0.5103564	0.5341833
0.0	0.019689634	0.019199442	0.02917199	0.013584559	0.015992029	0.013198802	0.011942054	0.012938906	0.012730749	0.010641716
0.0	2.442519e-05	8.177322e-05	0.00013300248	2.9801295e-05	3.3827335e-05	7.942117e-05	7.089828e-05	6.860862e-05	2.35721e-05	1.9964953e-05
0.0	0.0028361455	0.0021121898	0.001967093	0.001737557	0.0031956895	0.0042232694	0.0018517035	0.0042972146	0.003916373	0.0017497794
0.0	0.008887432	0.010823252	0.007565679	0.012969282	0.015091577	0.013319807	0.011940913	0.008628358	0.006562682	0.011535384
0.0	0.537341	0.53125745	0.5369318	0.5385139	0.5434276	0.5355744	0.52320004	0.5380738	0.51091856	0.5351856
0.0	0.53737146	0.5310007	0.53767765	0.53822756	0.54402286	0.53577214	0.5241598	0.53847164	0.51103544	0.53490037
0.0	0.5364013	0.53141385	0.5367936	0.5386991	0.54358464	0.5354363	0.523284	0.5378833	0.5108268	0.53582126
0.0	0.5377545	0.5315491	0.5377554	0.53820413	0.5443107	0.535449	0.5234832	0.5384906	0.51098406	0.53516257
0.0	0.06452627	0.04647654	0.07362802	0.05319138	0.083063565	0.04277587	0.04246457	0.06434299	0.041565157	0.061579864
0.0	0.0037931853	0.001980335	0.0032886674	0.0022963623	0.0069918507	0.0017449129	0.0017636797	0.0046195225	0.0017809412	0.0034846826
0.0	2.2986684e-09	2.5853336e-10	1.4108572e-09	3.8958267e-10	1.8844899e-08	1.5546145e-10	1.8259023e-10	4.685135e-09	2.1430183e-10	1.7635733e-09
0.0	0.008029135	0.003844269	0.004338611	0.010266538	0.014602345	0.0038279225	0.0063265893	0.010297637	0.007405923	0.003307983
0.0	0.00083456084	0.00039441488	0.00039612502	0.0008725654	0.0013797508	0.00041878052	0.00054647593	0.0010385346	0.00067590247	0.00029582734
0.0	0.00032770864	0.00064999115	0.0007190661	0.0010253238	0.0012173072	0.006782019	0.0005015346	0.00032078693	0.00038099653	0.00070357235
0.0	0.00026169184	0.0008024529	0.00074425054	0.00036525994	0.0012712374	0.00040198522	0.0004491277	0.0005119628	0.0008060115	0.00064699363
0.0	0.00078989833	0.000423003	0.0008462935	0.0005501681	0.0015393904	0.00045731966	0.00051630946	0.00083421223	0.00072829676	0.00033545645
0.0	0.5402228	0.5324082	0.538793	0.5391448	0.5428032	0.5318058	0.5230847	0.53624845	0.5093493	0.5339887
0.0	0.5390183	0.53255844	0.5391071	0.54011935	0.5434575	0.53738743	0.52534074	0.5388236	0.5130376	0.5368474
0.0	0.5389614	0.53219646	0.5358244	0.5401832	0.5439459	0.5359597	0.5212999	0.5364261	0.5089139	0.5364917
0.0	0.5404932	0.5301007	0.5377614	0.5407615	0.5449979	0.53662276	0.52435946	0.5371503	0.51226133	0.5362261
0.0	0.01418549	0.009495727	0.008601422	0.01067937	0.011939085	0.011646131	1.721477e-05	0.013538037	0.0106911445	0.012669655
0.0	2.4414478e-05	0.012639449	3.4770932e-05	2.1078242e-05	0.0012479239	0.010554936	1.2529578e-05	2.5657642e-05	2.4465404e-05	8.676122e-06
0.0	3.2818057e-09	0.00016781875	2.7904845e-10	2.0904867e-10	1.3808443e-06	7.573839e-05	1.3469345e-10	3.4267569e-09	2.5252194e-09	8.863825e-11
0.0	0.5377147	0.53053755	0.53804153	0.5398671	0.5437098	0.5352011	0.52223974	0.5361559	0.51001674	0.53644675
0.0	0.00012228345	0.00011604752	7.410394e-05	9.8165474e-05	0.000157425	0.00010930952	0.00013262623	9.916115e-05	0.00015371974	0.00012363437
0.0	0.00010066637	0.00014638368	9.123785e-05	6.1896484e-05	0.00014678427	0.00015799887	1.7013804e-07	0.00014190086	0.00012751418	8.744236e-05
0.0	0.010381885	0.011342684	0.011637589	0.007981245	0.010926366	0.013141335	1.3297534e-05	0.013042317	0.011040731	0.009201772
0.0	8.147658e-05	7.650923e-05	0.00010660397	0.00015125395	9.556206e-05	0.00011608173	0.00017062124	0.00010073619	0.00012112248	8.241452e-05
0.0	0.010347506	0.011010346	0.013882337	0.016391274	0.016623441	0.011504305	0.015977006	0.012462622	0.013152576	0.009713392
0.0	0.5376157	0.53169125	0.5366522	0.5377382	0.5435224	0.5344578	0.5235107	0.5374986	0.5107102	0.53469294
0.0	0.53720564	0.5305888	0.5374025	0.53808933	0.54367405	0.5349944	0.5243002	0.5387094	0.510726	0.53493345
0.0	0.013664885	0.011648299	0.012004527	0.014186503	0.011341887	0.012402577	0.010632679	0.01245567	0.010352121	0.011104139
0.0	0.0001207074	0.00012101142	0.000100241065	0.00011589702	0.00013135631	0.00012917638	8.518567e-05	0.00010070546	0.000116532	8.237602e-05
0.0	3.133263e-05	0.0001072585	6.0596714e-05	0.00012777002	0.00012052637	0.00018240522	0.00015418656	0.00013976809	0.00015364998	0.00012371539
0.0	3.133263e-05	0.0001072585	6.0596714e-05	0.00012777002	0.00012052637	0.00018240522	0.00015418656	0.00013976809	0.00015364998	0.00012371539
0.0	0.0055240258	0.013678981	0.014349306	0.015193565	0.0098634865	0.016534626	0.01483121	0.011591586	0.013447827	0.010898533
0.0	0.0055240258	0.013678981	0.014349306	0.015193565	0.0098634865	0.016534626	0.01483121	0.011591586	0.013447827	0.010898533
0.0	0.06857866	0.07606873	0.059986025	0.06992122	0.08258002	0.07152892	0.077065	0.08207927	0.06235867	0.08100324
0.0	8.528662e-05	0.00012881904	5.1227402e-05	5.90112e-05	0.00011518891	7.104609e-05	0.00014133115	0.00025417676	0.0001359098	0.000196827
0.0	8.528662e-05	0.00012881904	5.1227402e-05	5.90112e-05	0.00011518891	7.104609e-05	0.00014133115	0.00025417676	0.0001359098	0.000196827
0.0	0.009452853	0.012057493	0.006782928	0.006863664	0.010840955	0.007501409	0.0119846715	0.019232707	0.010678725	0.013731163
0.0	0.009452853	0.012057493	0.006782928	0.006863664	0.010840955	0.007501409	0.0119846715	0.019232707	0.010678725	0.013731163
0.0	0.5366761	0.53184766	0.5365139	0.53792346	0.5436795	0.5343197	0.5235947	0.537308	0.5106185	0.53532875
0.0	0.53758866	0.5311373	0.53748024	0.5380659	0.54396194	0.5346712	0.52362365	0.5387284	0.5106746	0.53519565
0.0	0.15238094	0.16431116	0.15335692	0.014133332	0.17272455	0.19236633	0.15688981	0.14433686	0.14940278	0.010365157
0.0	0.5394648	0.5316276	0.5372243	0.53996444	0.5441245	0.5340331	0.52571714	0.53838044	0.51235193	0.5346674
0.0	0.007529742	0.014306154	0.008262852	0.010267706	0.012273454	0.01606176	0.012767863	0.016370298	0.0092986375	0.0117355
0.0	0.0072879014	0.015061448	0.0061404663	0.011796439	0.016688632	0.015771765	0.015855804	0.01715277	0.009135374	0.008802056
0.0	0.007396839	0.015369606	0.007820319	0.011435042	0.016018426	0.017929582	0.011985292	0.01544121	0.010302095	0.012539659
0.0	0.0075918958	0.014682737	0.00847617	0.013567484	0.015058364	0.016122522	0.011960749	0.014093901	0.011197876	0.0141802095
0.0	0.006814199	0.016028434	0.009919494	0.010695407	0.015505017	0.016719654	0.0114711765	0.018519707	0.011630861	0.013332071
0.0	0.007395565	0.01541072	0.0077221096	0.010029328	0.017087424	0.014325452	0.01521022	0.017000802	0.00873184	0.012412451
0.0	0.0070472453	0.011565381	0.0072600516	0.011611938	0.01253692	0.01695571	0.010800236	0.018907115	0.008934446	0.012188086
0.0	0.007625279	0.013284484	0.008096701	0.010838838	0.015386436	0.019397423	0.013266882	0.020042514	0.011034183	0.01238617
0.0	0.008974218	0.0141112385	0.008334572	0.008988669	0.015961811	0.008540154	0.017054852	0.0123140775	0.015437962	0.015702618
0.0	0.10911741	0.08512994	0.0930703	0.12032226	0.101990096	0.09423599	0.10076593	0.10427333	0.10085784	0.1134065
0.0	0.2058661	0.17593433	0.18700865	0.21770418	0.19918673	0.18847455	0.19132441	0.20103754	0.18992203	0.210265
0.0	0.53792953	0.5317308	0.5384954	0.53947216	0.5433636	0.53673637	0.52230704	0.5364951	0.5112644	0.5370795
0.0	0.009700526	0.011704085	0.009147606	0.011720389	0.012901283	0.013899732	0.013371985	0.011563059	0.014518485	0.005149244
0.0	0.053752404	0.039209194	0.05998834	0.045646206	0.0520791	0.052894585	0.048277188	0.06155599	0.042725496	0.046367828
0.0	0.011832814	0.011916005	0.0077719754	0.008226767	0.015938997	0.010427806	0.012253009	0.014802122	0.012208542	0.006061686
0.0	6.1110404e-05	0.00014035091	5.6833393e-05	6.350336e-05	0.00023128759	8.4939566e-05	0.00019455957	0.00017955725	8.5629945e-05	3.3279288e-05
0.0	0.025193686	0.028624587	0.022953248	0.022785733	0.031231131	0.03489078	0.028662331	0.025879223	0.025780456	0.032304604
0.0	0.010859332	0.014188772	0.008863833	0.010990213	0.0146538885	0.013442424	0.011603469	0.011690734	0.011270302	0.015248042
0.0	0.0001419868	0.0001420617	7.2395174e-05	0.00013298409	0.00011171134	9.488313e-05	0.00015636403	0.00013002785	9.85784e-05	0.00014334322
0.0	0.003380252	0.0029927976	0.0013886521	0.0019166671	0.0019001622	0.003091599	0.0030129536	0.0033478625	0.002548321	0.0010987535
0.0	0.01096769	0.01157846	0.012417117	0.013302434	0.013403439	0.010498181	0.00790427	0.014041211	0.010942915	0.009392368
0.0	0.093572356	0.091306426	0.096928455	0.11566065	0.10169157	0.115568414	0.09092418	0.11685858	0.10651048	0.120871365
0.0	0.039865486	0.034540027	0.024931014	0.025240537	0.02716217	0.021200223	0.026702033	0.033517927	0.0238324	0.017454445
0.0	0.010349337	0.014564658	0.009615413	0.011235494	0.010540618	0.010045054	0.010161002	0.012492441	0.010939221	0.013294971
0.0	0.019598065	0.03287755	0.027895771	0.030634828	0.034185063	0.029670976	0.025227094	0.028796967	0.03691096	0.030746322
0.0	0.009204372	0.011819846	0.010989471	0.009150144	0.011227444	0.019146815	0.012820817	0.013085963	0.012033428	0.011469391
0.0	0.019863203	0.032178685	0.027796557	0.03252102	0.03148076	0.02486034	0.019085078	0.032944944	0.031335443	0.029701963
0.0	0.0001196344	0.00010368994	0.0001110594	7.658837e-05	0.00015128437	0.00015355244	8.295328e-05	0.00015759261	0.00013399629	0.00020767805
0.0	0.5398405	0.530947	0.5376107	0.5386453	0.54276156	0.53581077	0.5239246	0.5388234	0.51211554	0.53625405
0.0	0.010229191	0.0130094215	0.009061963	0.00647253	0.0130629875	0.012155698	0.010972361	0.011721173	0.012031008	0.012992577
0.0	0.078037985	0.075918004	0.06798902	0.060993366	0.08027989	0.08059833	0.08384173	0.0848468	0.07842704	0.07847435
0.0	0.5374175	0.53157276	0.5378545	0.5399162	0.543222	0.5362471	0.5228559	0.53809136	0.5119624	0.5361615
0.0	0.009515198	0.009391659	0.013710114	0.011353008	0.011350756	0.010226252	0.0155782355	0.01321555	0.0148235895	0.012545777
0.0	0.010458732	0.008896097	0.013742301	0.01172477	0.012826122	0.009616371	0.016547037	0.014190899	0.0136878425	0.011063158
0.0	0.07491631	0.06910365	0.08774232	0.0796403	0.082924895	0.06053386	0.07611772	0.08696996	0.08115046	0.077967644
0.0	0.00010198233	8.279057e-05	0.00018864524	0.00012691772	0.00014301241	4.727709e-05	0.00012641947	0.000183489	0.00018286303	0.00012261704
0.0	0.010742716	0.00955282	0.014618644	0.012082837	0.012837266	0.0073171686	0.011682363	0.0143712945	0.013585216	0.011740517
0.0	0.53839517	0.53161126	0.53776735	0.53899616	0.54271126	0.5351389	0.522973	0.53829116	0.51057917	0.53549194
0.0	0.010842049	0.011298004	0.011725339	0.011691092	0.011817334	0.00945526	0.012146174	0.015330514	0.01104421	0.0077244123
0.0	0.07167693	0.06669582	0.08092366	0.07297242	0.08100402	0.012598739	0.09118627	0.08914667	0.076781616	0.06878228
0.0	0.5369768	0.5322549	0.5373679	0.5397331	0.542623	0.5351094	0.52296454	0.53700507	0.5109045	0.53627497
0.0	0.02449739	0.024209796	0.032625847	0.028042046	0.028353006	0.0258749	0.035717174	0.03183327	0.03394455	0.030369444
0.0	0.08300614	0.07994997	0.07413852	0.07682442	0.07878512	0.07951172	0.081058845	0.076550394	0.078763515	0.09184273
0.0	0.00015056483	0.00014367438	9.933595e-05	0.000110705405	0.000117678035	0.00013187072	0.00016052822	0.00011282772	0.00016323387	0.00022935533
0.0	0.013023322	0.012546699	0.010650345	0.0112936795	0.011658597	0.012161461	0.013145089	0.011304024	0.012844894	0.015988886
0.0	0.026711922	0.027375042	0.027193118	0.0311541	0.034862462	0.03305277	0.02018407	0.0361059	0.021737294	0.025570558
0.0	0.0077020694	0.010686945	0.009279268	0.009681955	0.017761147	0.01436083	0.00832632	0.015145643	0.009027094	0.010189944
0.0	0.5368772	0.53028023	0.5378817	0.53992933	0.5419744	0.53490585	0.52387863	0.53637236	0.5085397	0.5347176
0.0	0.5388863	0.5318162	0.5372054	0.53816277	0.54258454	0.5353496	0.5246075	0.53750354	0.5110322	0.53532326
0.0	0.0016692159	0.0010457922	0.0023120004	0.002251408	0.0013915455	0.002122032	0.0017161743	0.0017763568	0.0014552161	0.0020863772
0.0	0.0022535438	0.0020690232	0.0026153354	0.0032592583	0.0026379693	0.0024233805	0.0024569854	0.002073866	0.002715311	0.0020799045
0.0	0.0022535438	0.0020690232	0.0026153354	0.0032592583	0.0026379693	0.0024233805	0.0024569854	0.002073866	0.002715311	0.0020799045
0.0	0.0022535438	0.0020690232	0.0026153354	0.0032592583	0.0026379693	0.0024233805	0.0024569854	0.002073866	0.002715311	0.0020799045
0.0	0.013369349	0.010904261	0.007887144	0.01640795	0.014123403	0.011568036	0.016765088	0.011875107	0.014925154	0.0156812
0.0	8.8945286e-05	0.00011829006	5.8983464e-05	0.00013083078	0.00012944394	9.388752e-05	0.00020538215	0.00011934874	0.00016623236	0.00017220221
0.0	0.00610979	0.011171724	0.005724585	0.012603669	0.013694076	0.013430618	0.008972072	0.013273957	0.014552433	0.013999723
0.0	4.762407e-05	0.0001015688	6.431905e-05	0.00016123003	0.0001366006	9.493173e-05	8.824627e-05	0.00014327462	0.00011660592	0.000119973236
0.0	0.5379299	0.53014594	0.53679353	0.5397214	0.5432814	0.5352063	0.5236169	0.538409	0.5105266	0.5350445
0.0	0.014899069	0.006962107	0.008017278	0.010964576	0.009278673	0.012560217	0.010964013	0.009989072	0.009496144	0.015341077
0.0	0.00012673328	7.40554e-05	7.650464e-05	7.513943e-05	8.50245e-05	0.00012973681	0.0001373067	7.196971e-05	7.954221e-05	0.00014096062
0.0	0.034037754	0.036601175	0.0266674	0.027751839	0.021570016	0.02736274	0.027011456	0.028426167	0.024444692	0.019039648
0.0	9.526191e-05	0.00011034233	8.253296e-05	0.00018844998	6.822903e-05	0.00015027696	7.641503e-05	8.996302e-05	0.00013238072	9.642931e-05
0.0	0.009958425	0.009112289	0.009689657	0.009879949	0.013800062	0.011716817	0.011059345	0.013620657	0.013127663	0.009196079
0.0	0.02406093	0.024776122	0.028298283	0.017601792	0.023575002	0.026032366	0.028744888	0.03434765	0.025051864	0.023863148
0.0	0.010651883	0.011640221	0.007845953	0.011381377	0.0113991015	0.01138816	0.0131533565	0.012811676	0.0124936355	0.012327754
0.0	0.00735865	0.012791079	0.011664797	0.015134388	0.015185076	0.010056631	0.0144953085	0.012024429	0.009637693	0.014452138
0.0	0.010194493	0.010209638	0.009041429	0.010637867	0.014101628	0.014861101	0.011652895	0.014145762	0.012126189	0.0130675305
0.0	9.1443144e-05	9.3602976e-05	7.131237e-05	9.869974e-05	0.00017216231	0.00019659048	0.00012757572	0.00017781802	0.00014515662	0.00015140198
0.0	0.010013954	0.012962215	0.009880046	0.010484415	0.014903682	0.013160557	0.012817817	0.013829316	0.011202259	0.0109405825
0.0	0.048984095	0.0593068	0.060070597	0.041699123	0.0436159	0.04942556	0.059314623	0.054691233	0.0492219	0.05447521
0.0	0.53796166	0.53161997	0.5373886	0.53761756	0.5448393	0.5359426	0.52436405	0.5372833	0.51145875	0.535697
0.0	0.0001434176	9.9451296e-05	0.00010128484	0.00017372129	0.00011677483	0.00010245098	0.00011837389	0.00014475275	0.00021698013	0.00016845844
0.0	0.01341167	0.011389756	0.011452434	0.014708324	0.01520457	0.011793537	0.010149369	0.016485253	0.015634004	0.014667148
0.0	0.030773843	0.03670976	0.02564578	0.029378813	0.03537349	0.027005441	0.03302282	0.026599798	0.021173509	0.027989082
0.0	0.00015778733	0.00018902242	4.01558e-05	0.00010450511	0.00019046344	0.00016813254	0.0001870135	7.922895e-05	0.000116299554	0.00013210595
0.0	0.5379692	0.531708	0.53742033	0.5379404	0.5452	0.53580374	0.5245435	0.5376505	0.5115933	0.5346093
0.0	0.011998495	0.015135966	0.010654069	0.013168598	0.016949743	0.008191361	0.012620712	0.014621173	0.006969374	0.011184742
0.0	0.53791326	0.5287972	0.5362842	0.5389531	0.54565	0.53731394	0.5225087	0.5377103	0.51054716	0.53488857
0.0	0.0007940333	9.97538e-05	0.00083217974	0.0011781292	0.0019186704	0.0020735504	0.0013616729	0.0012152964	0.0010976577	0.0014340332
0.0	0.010682836	0.012420503	0.012485131	0.014855671	0.010432181	0.012752361	0.0058270325	0.01330676	0.012899369	0.009383726
0.0	0.00013816736	8.399164e-05	6.4693486e-05	6.3385254e-05	0.0002517423	0.00011309754	0.00017859797	6.331041e-05	0.00014327723	0.00021361058
0.0	0.044094704	0.056181252	0.0399843	0.049434938	0.056203723	0.054420013	0.051019374	0.051090006	0.053517785	0.062204912
0.0	8.8953086e-05	0.00014708101	8.0083955e-05	5.195385e-05	0.00019079843	8.144287e-05	0.00015407222	0.0001089451	0.00017730772	0.00011116365
0.0	0.010871555	0.0137854945	0.009033981	0.010575707	0.01277995	0.00943555	0.011747844	0.0068024816	0.0073975637	0.0129045015
0.0	0.00022229	1.1465828e-06	2.7695037e-07	7.2529925e-05	0.00019263098	0.00022796178	7.6427204e-05	0.00013380924	0.000118432145	0.00022956077
0.0	0.00010446923	6.570192e-05	9.675214e-05	7.890392e-05	0.00016273376	0.00020737865	0.00013210495	0.00025250672	0.00016719953	0.00012776235
0.0	0.013255619	0.017993858	0.009922108	0.0132620325	0.008083358	0.0120049305	0.011049007	0.010267585	0.013009997	0.013729342
0.0	0.017524468	0.013173803	0.013002394	0.01208558	0.01191446	0.011882137	0.010175515	0.011643585	0.013433493	0.011448574
0.0	0.069775425	0.12416354	0.08435544	0.102874	0.12744616	0.14019337	0.11118965	0.14860642	0.087742835	0.109427854
0.0	0.0020314355	0.0026446471	0.0020633955	0.0024750081	0.0023585518	0.0027256683	0.0031281419	0.002407466	0.0023772144	0.002629496
0.0	5.4602606e-05	0.000101846184	6.964015e-05	9.294682e-05	0.00015172457	7.620742e-05	0.00024437768	8.0728794e-05	0.00014737948	8.7772096e-05
0.0	0.0013773843	0.002425573	0.0010229128	0.0030897113	0.0032003988	0.0018333574	0.0021507966	0.0028330442	0.002427929	0.0026618848
0.0	0.000104673454	8.152376e-05	0.0001395968	0.00018948565	0.00014838163	0.00014031812	0.00010179831	0.0001750919	0.00014651705	0.00014823159
0.0	0.0108691035	0.009461992	0.01262719	0.014730074	0.01309243	0.012645271	0.010447645	0.014047662	0.012192704	0.012973536
0.0	0.013082533	0.009893345	0.01489527	0.013371287	0.013372217	0.014818612	0.009827165	0.0138449315	0.009829401	0.011594165
0.0	0.00014365342	3.6459307e-05	0.00010655783	0.00012712677	0.0002460064	0.00023537627	0.00010713461	0.000113303504	0.0001458858	0.00011840629
0.0	0.5397164	0.5309729	0.5379741	0.5407623	0.54414576	0.5346906	0.52360713	0.5375402	0.51009154	0.5358056
0.0	0.5386347	0.53247637	0.5378473	0.5387512	0.54435915	0.5358238	0.5226536	0.53704756	0.51055115	0.5339368
0.0	0.09557312	0.10375691	0.09702533	0.094520584	0.10109645	0.10413895	0.09911596	0.109204054	0.0988829	0.09719453
0.0	0.011253657	0.011872013	0.010022655	0.011397656	0.0113556795	0.013464462	0.011684362	0.009414773	0.010547443	0.011374212
0.0	0.024783818	0.028853847	0.02979166	0.020705381	0.031298924	0.030983431	0.0040528476	0.026628254	0.028338848	0.034205183
0.0	0.01000936	0.011499799	0.0102580385	0.008427801	0.011585768	0.008966579	0.010587099	0.009882548	0.01485708	0.011805219
0.0	0.009927107	0.011253142	0.012479788	0.011231045	0.015261438	0.011759282	0.012495782	0.012162256	0.012322142	0.01306067
0.0	0.0076476256	0.0140901515	0.012748242	0.008093749	0.01260259	0.014429437	0.012101401	0.011822286	0.013135605	0.013281552
0.0	6.3052714e-05	0.00012526046	0.0001299686	8.606817e-05	0.00018086332	0.00012861995	0.00012070914	0.00013685093	0.00022101014	0.00010513992
0.0	8.715157e-05	0.00011572419	0.00013631643	0.000109386274	0.00020249654	0.000121129306	0.00014622144	0.00013075134	0.00014968318	0.00015025561
0.0	8.760084e-05	9.7799864e-05	6.847914e-05	8.6003936e-05	0.00019260857	7.2680166e-05	0.000121644036	7.216771e-05	0.00021982382	0.00010689001
0.0	0.14783779	0.16036472	0.14581226	0.16521938	0.17520724	0.166212	0.13066873	0.15246265	0.15953644	0.17269284
0.0	0.0018414039	0.0026191417	0.0020722689	0.0032914334	0.0022529038	0.0015838939	0.0023392565	0.002845471	0.0021212315	0.0016363389
0.0	0.20197289	0.2333424	0.19915701	0.1883485	0.20670757	0.19725443	0.028634759	0.21398553	0.18914315	0.19951437
0.0	0.5380526	0.5333494	0.53645056	0.538406	0.5423809	0.53429866	0.522633	0.53787005	0.51013535	0.53431135
0.0	0.0093515245	0.01617163	0.010660982	0.012023148	0.009467093	0.011574241	0.010973365	0.011846186	0.014263425	0.010361822
0.0	7.4692434e-05	0.00017907594	0.00013625613	0.00012398418	8.275378e-05	0.00015106772	0.00012464242	0.00013441105	0.00018196485	0.00012887076
0.0	0.068977855	0.08470394	0.08058058	0.07915186	0.0717859	0.082400896	0.07583375	0.080161884	0.08104562	0.07899562
0.0	9.943869e-05	0.00017143779	8.0226586e-05	9.6325544e-05	0.00014812151	0.0001512926	0.000177797	0.0002248548	4.244847e-06	0.00011374117
0.0	8.9111e-05	0.0001024373	9.351447e-05	9.9630975e-05	0.00015988234	0.00013882172	0.00013984261	0.00015908762	2.033083e-06	9.552252e-05
0.0	8.216005e-05	8.910463e-05	9.010485e-05	9.9090066e-05	0.00013853042	0.00010656667	0.00011166639	0.00011953348	0.00023712605	0.000118873526
0.0	0.031497985	0.029437315	0.023157401	0.023741022	0.030638997	0.027774213	0.028353667	0.020419419	0.030337524	0.03465501
0.0	0.00020815879	0.00011752574	0.00015425685	7.980356e-05	8.4566665e-05	0.00010983938	0.00015200506	5.5685912e-05	0.00016067139	0.0001549596
0.0	0.011435921	0.012607283	0.010081036	0.011446157	0.011687301	0.01139192	0.008852692	0.012261431	0.008294676	0.009340858
0.0	0.031247087	0.028677851	0.031040985	0.028647335	0.032791216	0.02796235	0.013919896	0.016511714	0.02944156	0.0021638894
0.0	0.00010532396	8.5612635e-05	6.123547e-05	0.00012591142	0.00011975138	9.8549826e-05	2.4088293e-05	3.3286713e-05	8.442107e-05	0.00012905855
0.0	0.1685458	0.18107639	0.13463327	0.14181647	0.17062011	0.16592342	0.1309271	0.16047128	0.13841946	0.17822745
0.0	0.00015444789	0.00017479448	9.0998205e-05	9.563682e-05	9.653419e-05	0.0001249927	7.775328e-05	0.00019843304	0.00014199263	0.00014822592
0.0	0.013457812	0.0144081665	0.009693561	0.010157545	0.014335036	0.015947362	0.015434744	0.00856993	0.011155317	0.010552456
0.0	0.0001600805	0.00018984554	8.180036e-05	8.888864e-05	0.00017834679	0.00022707952	0.00022316068	6.455963e-05	0.00012194285	9.8416946e-05
0.0	0.00015857798	0.00017839986	9.338072e-05	8.743827e-05	0.00013897297	0.00021135026	0.00017532428	0.00011082159	6.380455e-05	0.00012391705
0.0	0.014737833	0.0127348425	0.01144797	0.009046099	0.01167309	0.015777644	0.01522464	0.0071124183	0.006688414	0.011059151
0.0	0.059041362	0.06477043	0.050123576	0.046695225	0.05727968	0.057571374	0.043790206	0.051150493	0.046805575	0.007397252
0.0	0.045807984	0.04821517	0.036990914	0.050733045	0.05477596	0.053310618	0.047404334	0.04399938	0.049696837	0.050831288
0.0	0.045852713	0.048387952	0.03696979	0.05068298	0.054874357	0.053360257	0.047490086	0.044112988	0.049680628	0.05086374
0.0	0.540228	0.53074896	0.5364832	0.53808826	0.5450234	0.53573954	0.5224937	0.5381776	0.51063913	0.53416324
0.0	0.009178924	0.01225523	0.008585254	0.008434717	0.012117669	0.01166129	0.008529333	0.012551413	0.00961351	0.013453692
0.0	0.08862365	0.1101	0.0860906	0.09999324	0.11612593	0.10814578	0.097338185	0.10928871	0.09256122	0.112486415
0.0	0.11640929	0.08301743	0.09026406	0.08985976	0.08146351	0.1269293	0.094412416	0.01182281	0.104424156	0.08789031
0.0	0.000143257	6.992409e-05	5.999379e-05	6.4654814e-05	5.1777326e-05	0.00021985944	0.000117480704	1.7753109e-06	0.00012057246	5.988404e-05
0.0	0.00011098244	7.1389935e-05	9.844425e-05	3.2225384e-05	5.800508e-05	0.00019827059	0.00014996705	1.2855919e-06	0.00015781847	8.5612315e-05
0.0	0.012915688	0.012533189	0.009716645	0.010589751	0.017390488	0.01467504	0.01235538	0.012960349	0.012527378	0.016264554
0.0	0.53769577	0.5317519	0.5375473	0.53996557	0.5429695	0.5361189	0.5234382	0.538801	0.511396	0.5364032
0.0	0.01413718	0.009354299	0.00846839	0.006213983	0.013220427	0.009871854	0.0056919004	0.008615055	0.012819785	0.00747942
0.0	9.629e-05	0.00010583763	6.212681e-05	5.5919147e-05	0.00013494129	0.00011517386	7.068078e-05	3.4419838e-05	0.00014569049	7.214315e-05
0.0	0.01044175	0.010787594	0.008441327	0.008052688	0.012474294	0.011374463	0.008760804	0.0062750294	0.012143554	0.009029998
0.0	0.0077395323	0.011248484	0.00943559	0.009973504	0.01306094	0.013536713	0.010709812	0.010864015	0.0105047375	0.011651835
0.0	0.5380895	0.531996	0.5368228	0.5390337	0.54248065	0.53548443	0.5226289	0.53847384	0.51094764	0.53585464
0.0	0.010930351	0.010206525	0.011190376	0.0131054055	0.012367688	0.013232806	0.012489941	0.012019559	0.012146769	0.012369429
0.0	0.07297883	0.076091364	0.07265265	0.075126775	0.08239106	0.082125925	0.075855605	0.078559555	0.07569172	0.07875569
0.0	0.5371254	0.53238374	0.53808296	0.53856575	0.54288095	0.53546846	0.5227475	0.5374872	0.51089036	0.53619844
0.0	0.009854927	0.010658096	0.0125907045	0.010816174	0.009693241	0.013129616	0.012912789	0.00899376	0.009393526	0.013008014
0.0	0.10134108	0.10281918	0.10419334	0.09237209	0.11242885	0.10422292	0.102804884	0.108359486	0.07420667	0.11180908
0.0	0.53740066	0.52955854	0.53891975	0.539458	0.54238284	0.5364232	0.5231348	0.53826773	0.5102614	0.53550243
0.0	0.0133487405	0.010871888	0.0066343998	0.011361853	0.00798222	0.014806079	0.015165422	0.012392027	0.0110027045	0.00891534
0.0	8.522256e-05	0.000102299266	0.00013997695	0.000102292244	8.089424e-05	0.00015375816	0.00015618328	7.128205e-05	8.708703e-05	0.0001513356
0.0	0.009817708	0.010587353	0.012644163	0.010864748	0.009699843	0.013229276	0.012909088	0.00900851	0.0094261505	0.0131069105
0.0	0.010923575	0.0114554465	0.011594301	0.008794587	0.0133157475	0.011702211	0.011731834	0.012610091	0.0061477255	0.013666319
0.0	0.010692219	0.010003332	0.009335927	0.009283087	0.0079059675	0.013872614	0.012402601	0.011411623	0.008717893	0.008679349
0.0	0.010581162	0.010922472	0.010516431	0.009127539	0.011452769	0.013510206	0.009188309	0.012218406	0.010058753	0.0101004075
0.0	8.897082e-05	8.0530415e-05	0.000105924555	8.4230254e-05	0.00023168752	0.00016170592	0.00013459074	0.00016002954	0.0001808447	0.00012050189
0.0	4.5998597e-05	0.00010387016	0.00011165149	0.00010645231	7.010195e-05	0.00015112232	0.00015859719	0.00015036698	0.00012670139	0.00016347702
0.0	0.0070310747	0.010983296	0.010761685	0.009318601	0.013074144	0.012306221	0.014194008	0.01335401	0.011379956	0.012880816
0.0	0.24863209	0.22942732	0.21591845	0.21857065	0.2477865	0.25458077	0.23120351	0.23293619	0.20932081	0.2380266
0.0	0.07886736	0.07332857	0.06311161	0.06699914	0.06947943	0.06432868	0.062128145	0.067247696	0.07036086	0.0820775
0.0	0.07615705	0.068858035	0.06938561	0.07145488	0.07000221	0.08057328	0.058298048	0.070257194	0.0685933	0.080403216
0.0	0.01107825	0.009489706	0.009411535	0.009862533	0.009345837	0.012468316	0.007117165	0.0096295765	0.009921887	0.012438532
0.0	0.011107008	0.009534884	0.009391277	0.009821978	0.009353447	0.012478031	0.0070865406	0.009616874	0.009899905	0.012420995
0.0	0.08192994	0.076335266	0.06565664	0.06261494	0.08632485	0.08510856	0.07867106	0.07833906	0.07641488	0.07763251
0.0	0.012707234	0.011503902	0.008492583	0.0077153905	0.013848077	0.01382258	0.01242746	0.011804317	0.012136658	0.011646055
0.0	0.012740167	0.011558569	0.008474282	0.0076836036	0.013859307	0.013833328	0.012374271	0.011788782	0.012109839	0.011629622
0.0	0.22652858	0.21025877	0.22803313	0.24210352	0.24941552	0.23064896	0.23008989	0.240488	0.22440387	0.22848436
0.0	0.06684986	0.056412946	0.07260034	0.07448594	0.088795714	0.072569475	0.06491827	0.07660366	0.07009855	0.06738971
0.0	0.008686302	0.006560497	0.010241122	0.010658548	0.01460702	0.010248969	0.008684212	0.011318763	0.010330989	0.008941993
0.0	0.00870891	0.0065918295	0.010219086	0.010614761	0.01461885	0.010256973	0.0086469	0.011303858	0.010308111	0.008929347
0.0	0.2569785	0.23501503	0.19695973	0.23734565	0.23445697	0.24856149	0.23369731	0.22126912	0.22871687	0.23205304
0.0	0.080685884	0.08393049	0.052764248	0.091966815	0.08090956	0.084364265	0.07836618	0.074435696	0.07335078	0.07112639
0.0	0.012346714	0.0137475105	0.0056717256	0.01585361	0.012256344	0.013595502	0.012337285	0.010726477	0.011242727	0.009887494
0.0	0.012378729	0.013812683	0.005659468	0.015788822	0.0122662885	0.013606071	0.012284478	0.010712353	0.011217861	0.009873518
0.0	0.5373385	0.531132	0.5367962	0.5378211	0.544174	0.53544706	0.52321005	0.5381775	0.5104515	0.5344727
0.0	0.536279	0.5307329	0.53666157	0.5382632	0.5442329	0.5351736	0.52348447	0.5384303	0.51047826	0.5347029
0.0	0.12672363	0.1591169	0.16748828	0.14305319	0.17009889	0.1818564	0.104862876	0.16605438	0.15029436	0.160567
0.0	0.011165252	0.00824027	0.010414548	0.012447977	0.013148066	0.013115302	0.012272893	0.009511226	0.009369782	0.0136983525
0.0	0.00011052072	6.1679355e-05	9.454057e-05	0.00013470321	0.00014966192	0.00015108573	0.00014098872	7.953994e-05	8.603896e-05	0.00016549758
0.0	0.14993799	0.1727778	0.13971776	0.15780671	0.1464934	0.15309945	0.15894921	0.14384049	0.1768828	0.14646636
0.0	9.958254e-05	0.00013767551	6.57725e-05	0.0001061131	0.00010308138	0.00017221666	0.00016328991	0.00012705539	0.00019674124	0.00012417491
0.0	0.007047773	0.010717508	0.009392861	0.009965663	0.014619634	0.015436772	0.016210284	0.017786479	0.0077035786	0.0115974005
0.0	0.006044479	0.014972248	0.009862938	0.009914072	0.014814741	0.015093533	0.013767341	0.018560844	0.010477828	0.012466185
0.0	0.007193965	0.014300277	0.006418845	0.012829346	0.0155238435	0.015443768	0.012030158	0.019558063	0.010484004	0.011221321
0.0	0.008017867	0.015730854	0.008569456	0.011007983	0.013558219	0.017312763	0.012094208	0.011370394	0.0119752	0.012319699
0.0	0.006427783	0.015493368	0.0053595705	0.010765609	0.014623047	0.016076235	0.011917464	0.019100415	0.009098797	0.011213954
0.0	0.0067805224	0.01255995	0.008088097	0.00847621	0.017258776	0.015176456	0.014515027	0.017161284	0.010108173	0.014348309
0.0	0.007060281	0.011880226	0.008335108	0.010381395	0.011743249	0.020275991	0.012507585	0.019211788	0.011316709	0.012981166
0.0	0.53922576	0.5298089	0.5371151	0.5392139	0.5435892	0.53580594	0.5237312	0.5379729	0.51079017	0.5355544
0.0	0.54140514	0.53119665	0.5391777	0.5408997	0.54245216	0.5350892	0.5256836	0.538314	0.51340246	0.53652513
0.0	0.5379018	0.5299176	0.53906083	0.5406518	0.540955	0.53623354	0.5236386	0.5392692	0.511882	0.53614527
0.0	0.54039454	0.5312885	0.5375824	0.5397755	0.5424227	0.5339622	0.5237811	0.53689945	0.51212645	0.53530633
0.0	0.5388062	0.5298211	0.53962696	0.54025	0.54185885	0.53591734	0.52312756	0.538188	0.51074904	0.53695756
0.0	0.02440627	0.055525955	0.058787808	0.055242	0.06430503	0.058883775	0.04952057	0.052821904	0.04896955	0.066620946
0.0	0.044713225	0.031209491	0.052592658	0.049347702	0.05526918	0.056572698	0.05263448	0.053128038	0.050887972	0.051759813
0.0	0.042392135	0.061958604	0.04514868	0.04891804	0.055970058	0.04763741	0.05556737	0.050800182	0.048166525	0.05464801
0.0	0.04800973	0.058957215	0.046058953	0.045206744	0.051494032	0.042259466	0.057850815	0.04137423	0.04770236	0.038075294
0.0	0.03967834	0.0442685	0.055412132	0.04832732	0.044749297	0.04789554	0.035247616	0.065743335	0.04419008	0.057746775
0.0	0.043912604	0.046912413	0.044552118	0.042048555	0.05008504	0.048320673	0.04815152	0.056737103	0.061189566	0.054799777
0.0	0.53958446	0.5310165	0.53741074	0.5407824	0.54192245	0.53592694	0.52574176	0.53831476	0.51269394	0.53642774
0.0	0.5393923	0.5306357	0.5388712	0.54025036	0.5420314	0.536255	0.52325696	0.5379093	0.5116721	0.53510255
0.0	0.5404783	0.53116935	0.53791666	0.5390108	0.5412499	0.5340956	0.52368826	0.5371052	0.5118161	0.53521395
0.0	0.05030844	0.03982426	0.032728087	0.050467536	0.046530347	0.0631658	0.037840083	0.031613927	0.055228055	0.050889686
0.0	0.53757286	0.5308276	0.53733057	0.5397368	0.54350567	0.5360231	0.523814	0.5371726	0.5115743	0.5362667
0.0	8.204574e-05	0.00013663982	6.495522e-05	0.00013062399	6.679839e-05	0.00012886315	0.000219067	0.0001829361	0.00012438894	0.00010875257
0.0	0.011587112	0.014255563	0.009176201	0.014672959	0.00994135	0.013253468	0.0145819485	0.016605062	0.01075488	0.011746228
0.0	0.53862625	0.53043526	0.5379945	0.5404224	0.5453049	0.5348481	0.5237739	0.5373512	0.51267254	0.5353796
0.0	0.09576842	0.09285941	0.09771135	0.09289926	0.10948951	0.11319151	0.099455394	0.10359354	0.10638324	0.10234837
0.0	0.027689757	0.02621415	0.022166755	0.029080464	0.026407037	0.035484992	0.025959093	0.03121665	0.035317156	0.029123716
0.0	0.537971	0.53260463	0.5380284	0.53905404	0.54216963	0.5353638	0.5247365	0.538081	0.51151437	0.5339462
0.0	0.016551174	0.02961514	0.023200225	0.023454089	0.030786034	0.022035278	0.027271416	0.027517296	0.028707748	0.027698368
0.0	0.53770727	0.53145176	0.53839564	0.5384424	0.54359734	0.5359129	0.52433085	0.53626037	0.5108208	0.53547555
0.0	0.010646778	0.011317259	0.0075962446	0.007945888	0.009784347	0.0054140515	0.01594451	0.01303766	0.008876685	0.009182933
0.0	0.014729132	0.012097444	0.011479977	0.0101014525	0.0112380525	0.013201206	0.013358353	0.012434497	0.009042907	0.011373316
0.0	0.5368772	0.53028023	0.5378817	0.53992933	0.5419744	0.53490585	0.52387863	0.53637236	0.5085397	0.5347176
0.0	0.53784734	0.5332647	0.5392154	0.5385466	0.5425612	0.5352551	0.5253607	0.5373319	0.51185685	0.53659946
0.0	0.009179176	0.01051025	0.015491338	0.010955613	0.014063879	0.0077242255	0.013153009	0.013340033	0.013682526	0.008973967
0.0	6.697731e-05	0.0001587606	0.00010408929	8.008044e-05	0.0001671426	0.00014343852	0.00012475254	0.000113529655	6.62211e-05	0.00010701341
0.0	0.014607864	0.013156173	0.012205586	0.0096466495	0.013023511	0.0125528965	0.013320635	0.011320034	0.015465679	0.012393114
0.0	0.00011069516	0.0001595887	0.00014194769	2.8247005e-05	0.00016049056	0.00011376318	0.00014028816	0.00012548616	0.0001924597	9.932742e-05
0.0	0.5381954	0.5308823	0.5372786	0.53883165	0.5426446	0.5352751	0.5251904	0.53710276	0.51257676	0.5352422
0.0	0.008683441	0.012635939	0.008773028	0.009124425	0.009422794	0.016732367	0.010234719	0.0107638575	0.010686657	0.012100164
0.0	7.5036325e-05	9.164759e-05	6.144588e-05	6.863944e-05	0.00017884439	0.00020251893	0.0001679944	0.0001358397	0.00014543856	7.4410484e-05
0.0	0.53791004	0.531675	0.5387409	0.538399	0.5437527	0.5357728	0.52351004	0.53665334	0.5110762	0.5349292
0.0	8.906869e-05	4.30764e-05	0.00011575542	7.035638e-05	0.00015931913	0.000114653376	0.0001658905	0.00014573704	6.344234e-05	6.912025e-05
0.0	0.010469126	0.0030029179	0.011073371	0.011194714	0.014906252	0.010579269	0.016767807	0.013829406	0.015157483	0.009525954
0.0	0.087178186	0.09866144	0.10077548	0.08828566	0.10573183	0.105156854	0.09765509	0.12164363	0.08960378	0.11155052
0.0	0.5393646	0.5305967	0.539434	0.5391769	0.5441282	0.5359978	0.5212143	0.5380593	0.510132	0.5370981
0.0	0.0065369634	0.011111278	0.011321565	0.010424696	0.013595118	0.008150391	0.005636783	0.013377402	0.0106507875	0.008901892
0.0	0.060562097	0.06534575	0.081272304	0.06943341	0.07912781	0.075402796	0.071364984	0.058112144	0.06987771	0.07798517
0.0	0.0069875047	0.018293636	0.010424824	0.015723689	0.009501012	0.006655204	0.0022487876	0.013399069	0.011830278	0.006773045
0.0	0.11681182	0.10905976	0.1008853	0.09415732	0.11163767	0.12176501	0.12121819	0.07390394	0.089676365	0.09702236
0.0	5.803479e-05	0.0001507273	0.00014893814	9.5773255e-05	0.00012545804	0.0002024058	0.00013222391	0.00015208812	0.00012369982	7.6069904e-05
0.0	0.0058401544	0.014134236	0.0133394245	0.008580434	0.010087915	0.01332464	0.011356985	0.012421568	0.011999693	0.014337347
0.0	0.020586787	0.025889104	0.027435953	0.022130303	0.023186699	0.027011106	0.021299643	0.03509764	0.021440892	0.026117751
0.0	0.0127389375	0.011982096	0.0072599184	0.011111377	0.015508925	0.009025047	0.0066060047	0.009570589	0.012899133	0.009683198
0.0	0.53795403	0.5294719	0.5381556	0.5399308	0.54388607	0.53672093	0.52176446	0.5371217	0.5097794	0.53744894
0.0	0.044150397	0.05544279	0.040161084	0.040760644	0.04950721	0.052835803	0.046640117	0.05915501	0.040102378	0.05977698
0.0	0.02696335	0.02913522	0.015589975	0.029261356	0.030200668	0.026694188	0.033003792	0.020904614	0.027927088	0.03137902
0.0	0.15003496	0.15482575	0.13377005	0.16024254	0.16125534	0.1497805	0.15113437	0.1714116	0.13916929	0.17402907
0.0	7.445655e-05	0.00012748878	5.83308e-05	6.4816806e-05	0.00011625243	0.00014673543	0.00011996636	5.0115188e-05	1.5602978e-05	0.00013990463
0.0	0.024350528	0.030753449	0.017456783	0.026647592	0.03405134	0.028856443	0.02260031	0.026480108	0.031256303	0.032252822
0.0	0.06714699	0.07174516	0.053438533	0.08649349	0.08104869	0.08471559	0.07513712	0.07548879	0.06686225	0.08693043
0.0	9.801291e-05	7.757672e-05	7.242245e-05	0.000108113665	9.855105e-05	9.041428e-05	0.00019832636	0.00011709082	9.167399e-05	0.00017397772
0.0	0.010377784	0.011953205	0.0073720794	0.012245306	0.012431036	0.010459142	0.0115378685	0.0154952435	0.009763935	0.016114686
0.0	0.01571718	0.022471787	0.02659016	0.024622172	0.028182803	0.024239926	0.020753844	0.036220364	0.029885285	0.024171446
0.0	0.042835332	0.04548482	0.038787976	0.03451001	0.040550373	0.055975765	0.051033065	0.0626951	0.04616681	0.04896523
0.0	0.011432083	0.00853062	0.005148779	0.0045404034	0.0060446453	0.01295422	0.016725708	0.017049352	0.014410596	0.011193669
0.0	0.011497289	0.008528635	0.00512082	0.004492861	0.0060513755	0.012967987	0.01684261	0.017091526	0.014374085	0.011276403
0.0	0.5376299	0.5308582	0.53787273	0.53913146	0.54323286	0.5356868	0.52318424	0.5380625	0.5109455	0.53477186
0.0	0.5380056	0.53109217	0.53719085	0.53932256	0.5435677	0.5361685	0.5246964	0.53818005	0.51177305	0.53662837
0.0	0.01416102	0.011002576	0.010522938	0.008615467	0.009692311	0.015477477	0.014765743	0.012512545	0.01945517	0.004628699
0.0	0.014100084	0.011045725	0.010425337	0.008590629	0.009718453	0.015478734	0.014863789	0.012671128	0.019587273	0.004650113
0.0	0.030870274	0.026617985	0.026736101	0.022444436	0.02528589	0.03577149	0.026095128	0.021321569	0.03342682	0.022263972
0.0	0.0700933	0.072923996	0.07276479	0.057224363	0.07841346	0.075912654	0.064866275	0.055067867	0.07502168	0.07524847
0.0	7.933798e-05	0.0001013949	9.2560746e-05	3.669045e-05	0.00011558358	0.00011061571	6.923174e-05	3.2871765e-05	0.00013573017	0.00010718233
0.0	0.5371592	0.5314875	0.5371339	0.5400562	0.5429109	0.535861	0.52293783	0.53733414	0.5110783	0.53623
0.0	0.00648606	0.010933522	0.010792643	0.008577587	0.010361935	0.013550736	0.008227191	0.014523398	0.007321008	0.010237874
0.0	0.06426548	0.07787959	0.07448433	0.073369004	0.079980806	0.08176122	0.070085965	0.08538049	0.0675686	0.066594265
0.0	5.7286e-05	0.00013004323	0.00010109918	9.301324e-05	0.00012461272	0.00014664535	9.256472e-05	0.00017097579	9.15063e-05	6.765009e-05
0.0	0.008073031	0.011943889	0.010743446	0.010361646	0.011993178	0.012816254	0.010013173	0.013879453	0.009648039	0.008746769
0.0	3.816653e-05	0.00012286352	5.452705e-05	2.1937813e-05	0.00022654558	6.557066e-05	0.00011399122	6.513709e-05	0.000107880514	4.104723e-05
0.0	0.0094373105	0.01310112	0.007433476	0.008661922	0.009126289	0.0105204955	0.011054797	0.0095067	0.009329433	0.010992991
0.0	0.083238125	0.083931915	0.07540057	0.072751105	0.08539968	0.07827424	0.07156601	0.07355431	0.07181469	0.06400756
0.0	0.5382305	0.53008837	0.5380989	0.5404882	0.54637873	0.53857213	0.5215838	0.5370154	0.51062244	0.5367233
0.0	0.006769087	0.0117213065	0.004218766	0.009022808	0.0062252763	0.0094310315	0.01427545	0.009933713	0.011162731	0.014996973
0.0	0.0723434	0.100888744	0.092675894	0.1002388	0.098931044	0.11461944	0.110213235	0.1066372	0.10395245	0.10842667
0.0	0.020469911	0.021669965	0.018225703	0.029349998	0.027997386	0.028455116	0.023289148	0.029538037	0.0264981	0.026077524
0.0	0.010608434	0.009455819	0.010973888	0.008538734	0.009384107	0.010104075	0.012542062	0.007962662	0.0016246601	0.006562346
0.0	0.009543863	0.010222839	0.006352593	0.0057852305	0.002431601	0.011238094	0.0062252674	0.009038998	0.012028939	0.013483293
0.0	0.009468717	0.010229655	0.0063141286	0.0058012176	0.0024110533	0.011109968	0.006300966	0.008989396	0.012019484	0.013437132
0.0	0.06909566	0.073676355	0.056459732	0.04711932	0.050499283	0.07262164	0.05542705	0.069663376	0.07080207	0.08063346
0.0	7.5173186e-05	0.00010540253	3.583573e-05	1.79068e-05	2.2320837e-05	9.355185e-05	3.8548893e-05	7.903811e-05	0.000109087945	0.0001393311
0.0	0.009237144	0.010765625	0.0064240047	0.0045727985	0.00511094	0.01026274	0.0064846775	0.009478449	0.0105249835	0.012505565
0.0	0.009230182	0.012463391	0.009289843	0.0068975477	0.012946503	0.012429251	0.012384432	0.01622181	0.010173633	0.011000158
0.0	0.027398577	0.031335644	0.019206515	0.026171314	0.025396038	0.026411256	0.031158626	0.034423873	0.02597669	0.018785926
0.0	0.01712147	0.0048290663	0.030877057	0.032420546	0.033628713	0.02941791	0.02591712	0.004668146	0.034476984	0.032785885
0.0	0.1635582	0.18743277	0.20100567	0.19548476	0.21861736	0.21699038	0.15038948	0.20732114	0.19876906	0.19098651
0.0	3.7980208e-06	0.00010689816	4.84719e-05	5.390293e-05	0.000117320946	0.00012931971	5.9173213e-05	0.0002327108	7.8343925e-05	8.576749e-05
0.0	5.6213743e-05	8.966976e-05	8.4016865e-05	7.326965e-05	7.8940044e-05	8.4181585e-05	0.00012458634	0.00012861051	0.00019253934	0.00015354717
0.0	0.0064247474	0.012159238	0.0050849947	0.008694428	0.010702762	0.014104612	0.014475798	0.013727367	0.011246639	0.012250763
0.0	0.06952129	0.1232833	0.08374939	0.10274594	0.12703583	0.14034314	0.11082232	0.14829159	0.08758308	0.10944677
0.0	0.027459743	0.023115505	0.021104272	0.027712906	0.031006021	0.02463416	0.028315136	0.028117463	0.03621686	0.02410009
0.0	0.2034862	0.19840658	0.17007153	0.19371235	0.22510494	0.18311687	0.20453824	0.21845126	0.19480094	0.18331751
0.0	0.009903734	0.012013178	0.009883691	0.015468107	0.010931443	0.01667273	0.011095649	0.01245794	0.008805813	0.01065126
0.0	0.009995336	0.01212504	0.009853601	0.0153207425	0.010912214	0.016587365	0.0110552255	0.012557041	0.008772331	0.0106065115
0.0	0.0001188104	0.00011404319	7.839938e-05	0.00010421652	7.8134275e-05	0.00012972839	0.00018377475	0.00016562971	5.3968866e-05	0.00012082637
0.0	0.10539127	0.114877746	0.08253789	0.10417632	0.11842308	0.106812134	0.10578458	0.10852857	0.11096722	0.12849048
0.0	0.025737055	0.024586225	0.019566886	0.024005812	0.03119641	0.03171401	0.027390877	0.035270773	0.03016105	0.03367437
0.0	0.009368091	0.0070419325	0.01060492	0.007966617	0.0122992	0.01101902	0.0068646814	0.015401092	0.012689163	0.011779003
0.0	0.02940772	0.055086676	0.033094384	0.043901723	0.06239683	0.051459797	0.054365207	0.05203847	0.043009814	0.043886624
0.0	0.53859574	0.5318065	0.5381457	0.5387135	0.54448724	0.536498	0.52340436	0.53681743	0.51174027	0.5347696
0.0	6.033108e-05	0.00010514273	0.00012273157	0.00010585024	0.00012104651	0.00012202743	0.00013425772	3.265851e-05	0.00013631122	0.00011645658
0.0	0.005705012	0.010361373	0.013418725	0.009749432	0.018186733	0.011728302	0.011808089	0.011994047	0.010742062	0.010560036
0.0	0.019475762	0.0259675	0.023306303	0.019927429	0.038370516	0.028985757	0.023727383	0.0287882	0.029447973	0.028421836
0.0	3.2954125e-05	0.00012211624	4.764015e-05	4.740282e-05	0.0001671203	0.00011854446	0.00010610005	0.0001621701	0.00012362648	0.00019583298
0.0	0.15971087	0.09997052	0.15384746	0.16567577	0.15603755	0.15843649	0.13864866	0.16898707	0.15504387	0.15113531
0.0	0.010231885	0.0052584675	0.008311505	0.0090859905	0.0105220545	0.009939487	0.009972072	0.011610821	0.012716289	0.010777072
0.0	0.010231798	0.005237977	0.008346203	0.00914688	0.0105286585	0.009961998	0.009996747	0.011620391	0.012783458	0.010814219
0.0	0.0102736335	0.0052281893	0.008317949	0.009034028	0.010542647	0.009924305	0.009963061	0.01165886	0.012702468	0.010759802
0.0	9.0652204e-05	3.6261972e-05	3.993617e-05	0.00010945482	0.00011227531	8.2954386e-05	0.00016103075	0.00012321175	3.1614738e-05	0.00013721889
0.0	0.1672018	0.14413418	0.15540604	0.15001507	0.16387616	0.16013125	0.14317442	0.17876759	0.1531244	0.16669367
0.0	0.0119612	0.010870708	0.0077839424	0.010227423	0.011366096	0.009982566	0.01423237	0.010103407	0.010011387	0.006016423
0.0	0.13212225	0.11538168	0.0847615	0.094995424	0.095161356	0.09983742	0.104070656	0.113204546	0.0887202	0.058816377
0.0	0.00021146596	0.00012661962	6.1798164e-05	0.000114236704	8.5953674e-05	0.00011461336	0.00010050792	0.00018213756	7.3815056e-05	3.4772722e-05
0.0	0.00604909	0.012743959	0.010913347	0.010924434	0.015222909	0.010545921	0.010406163	0.013013574	0.016779715	0.014139547
0.0	0.013009753	0.013562577	0.008390687	0.007940146	0.0117145805	0.011799952	0.012363447	0.013425887	0.011700297	0.007492971
0.0	2.7626696e-05	0.00013195525	5.4345415e-05	7.858044e-05	0.00020180362	7.9401325e-05	3.4089026e-05	0.00013951457	0.00020791897	0.00012439226
0.0	0.06533832	0.109136604	0.10812376	0.12652734	0.12071346	0.090159096	0.089158036	0.11059384	0.12341958	0.10611982
0.0	8.912987e-05	4.3936485e-05	2.401499e-05	0.00012074828	9.443316e-05	3.9900428e-05	0.00012789948	0.00020491915	0.00014163699	4.6268946e-05
0.0	0.053909052	0.045657013	0.029240267	0.04476522	0.04081762	0.05208689	0.05009499	0.03918873	0.053776756	0.05000962
0.0	0.05396124	0.045821074	0.029223429	0.04472077	0.040892024	0.05213546	0.05018533	0.039290417	0.053759318	0.050041582
0.0	0.07654098	0.05833201	0.070572965	0.07839031	0.071932495	0.07603224	0.07300073	0.075633064	0.08403931	0.055646632
0.0	0.0395229	0.036715865	0.045712944	0.05295588	0.052811146	0.059408873	0.032692265	0.056097355	0.06085891	0.04108902
0.0	0.000110612644	4.3947217e-05	8.2480714e-05	0.0001195133	8.3392755e-05	0.000111277135	0.00010793113	0.00010779146	0.00020896377	3.463901e-05
0.0	5.606791e-05	0.0001257715	5.6871784e-05	8.120588e-05	0.00015613905	0.00017082489	0.00011356181	0.00013210205	6.0693004e-05	3.0442512e-05
0.0	0.051726673	0.04389359	0.04878893	0.045647714	0.05963177	0.057256334	0.050388213	0.05048065	0.03960771	0.050014187
0.0	0.5391362	0.5313497	0.53803307	0.53910106	0.54374486	0.53687114	0.52203417	0.5381784	0.5111151	0.5362101
0.0	0.10796648	0.10336979	0.094974026	0.08978741	0.10041633	0.11176794	0.08577424	0.10299356	0.08604929	0.09319871
0.0	0.09571298	0.09297457	0.08238887	0.08318249	0.1019587	0.07108085	0.10423621	0.08038388	0.08262076	0.111130044
0.0	0.07294426	0.10133045	0.10220009	0.09152033	0.10892008	0.10325019	0.11218163	0.11110619	0.09439001	0.11357481
0.0	0.09791888	0.0831355	0.10811309	0.11699243	0.1097578	0.106971405	0.110117786	0.10754423	0.088006146	0.110225715
0.0	0.027963277	0.028252741	0.025235485	0.026031679	0.031668123	0.03274576	0.026137892	0.031225797	0.022176538	0.029028062
0.0	0.14281128	0.15273173	0.14861153	0.16532063	0.16711089	0.16554378	0.1389608	0.16402625	0.1092509	0.15095444
0.0	0.10332843	0.11351703	0.07466531	0.086626105	0.13213536	0.116968766	0.122857384	0.1152215	0.10758224	0.08307936
0.0	0.5402136	0.53147006	0.53746164	0.54012626	0.54308623	0.5362018	0.5236207	0.5381445	0.51190734	0.5354035
0.0	0.5386039	0.531471	0.53728336	0.538597	0.5423552	0.5356816	0.52262694	0.5384035	0.5113573	0.53515744
0.0	0.023428818	0.031442463	0.027444178	0.02694657	0.03540491	0.021819772	0.02567933	0.03162828	0.031786647	0.030328609
0.0	0.5387792	0.5306457	0.5358991	0.53901017	0.5423186	0.5347388	0.5215902	0.5372631	0.51134557	0.5342307
0.0	0.53847	0.5303026	0.53677505	0.5392656	0.5428955	0.5359022	0.52205455	0.5371822	0.51031065	0.5350089
0.0	0.019699404	0.028234204	0.028204259	0.025853371	0.034182664	0.029634295	0.013720545	0.03104104	0.028725985	0.030848742
0.0	0.027042001	0.022157764	0.020668654	0.026995657	0.029662859	0.028675936	0.030242851	0.03275228	0.028232653	0.027820889
0.0	0.029429328	0.031485263	0.018327164	0.023747059	0.028320575	0.026742356	0.029492358	0.028148135	0.026595792	0.027934607
0.0	0.027972935	0.031923342	0.024991581	0.02629854	0.027922343	0.019630129	0.030955581	0.023913538	0.024599988	0.02165018
0.0	0.024105098	0.02417341	0.026219452	0.023722265	0.031271968	0.029374162	0.024591826	0.03967763	0.025200367	0.026647916
0.0	0.14299726	0.14673312	0.14484319	0.14065915	0.1551885	0.15095195	0.14675073	0.16395363	0.16449445	0.16191818
0.0	0.53944373	0.53183645	0.5370665	0.53958243	0.5433172	0.5357759	0.5240025	0.53763914	0.5123282	0.5347768
0.0	0.53831583	0.5319463	0.5377651	0.5396609	0.5429819	0.5359518	0.52259713	0.53786546	0.5116121	0.53560525
0.0	0.53753006	0.53175926	0.5360515	0.5382235	0.5420379	0.5347729	0.5218466	0.5374164	0.51076514	0.53404826
0.0	0.024136087	0.019610556	0.01747364	0.028662244	0.025650946	0.033702552	0.020997483	0.012239126	0.029924957	0.028538315
0.0	0.53958297	0.53120023	0.53746283	0.5400103	0.5433811	0.5354454	0.52307445	0.5371427	0.5111291	0.5346336
0.0	0.037651367	0.060801417	0.04082225	0.05296658	0.06838084	0.053876653	0.047430225	0.06834661	0.04932944	0.05512612
0.0	0.53941184	0.53152615	0.5374524	0.53967065	0.5427784	0.5364595	0.5224851	0.5376349	0.51158196	0.5359365
0.0	0.5389125	0.53026676	0.53633785	0.53900397	0.5420257	0.53532165	0.5219486	0.53756493	0.5109021	0.53473663
0.0	0.04150486	0.055369243	0.040990405	0.045649305	0.06108918	0.061487753	0.030342342	0.0697885	0.047065105	0.049488652
0.0	0.53901136	0.53059816	0.5363853	0.5394971	0.5422877	0.535739	0.52180946	0.5374775	0.5105267	0.53456783
0.0	0.039920826	0.060563426	0.03362084	0.049881913	0.058840007	0.061185077	0.05625561	0.072773464	0.04558232	0.051762246
0.0	0.22332959	0.1952918	0.15530859	0.1813383	0.19500592	0.19764581	0.19357385	0.19959764	0.1860898	0.1913459
0.0	0.20469801	0.20140395	0.19131723	0.20162266	0.20011798	0.16759403	0.1961768	0.19427158	0.17670351	0.1873645
0.0	0.2002606	0.18753822	0.1834039	0.18222913	0.2279734	0.21076049	0.20634781	0.22655964	0.18586089	0.18124828
0.0	0.53897077	0.531433	0.53688776	0.5401116	0.5432354	0.5360775	0.5225818	0.5370095	0.51156855	0.5355103
0.0	0.5385964	0.5310514	0.53708583	0.539351	0.5419763	0.53570807	0.52261674	0.53736544	0.5107723	0.5357462
0.0	0.03411359	0.048613194	0.03710383	0.05181162	0.056785133	0.06582728	0.049058285	0.042470515	0.045687836	0.05316965
0.0	0.538389	0.5304069	0.5363635	0.539021	0.54207724	0.5355792	0.52177536	0.5376332	0.51068795	0.5342141
0.0	0.5380367	0.53202194	0.5372563	0.53919643	0.54297256	0.53629744	0.5231738	0.5375332	0.5111845	0.53552014
0.0	0.011179554	0.01351793	0.00480795	0.010649361	0.01361653	0.015833104	0.018151512	0.014957395	0.012962783	0.017213333
0.0	0.07388568	0.07007183	0.05404431	0.07462108	0.08286263	0.07749632	0.08514773	0.087160036	0.07812865	0.09343756
0.0	0.0057865307	0.009585227	0.010139735	0.0129797235	0.011324965	0.012920011	0.011252002	0.010566484	0.010139759	0.012937738
0.0	0.5377414	0.53188854	0.5392035	0.5382774	0.54486114	0.53630686	0.524412	0.5369467	0.51061904	0.53520507
0.0	2.9202782e-05	8.240053e-05	8.9887464e-05	0.00014762983	0.000110422436	0.00014801224	0.00011885323	9.850783e-05	0.00010109224	0.00014837073
0.0	0.0038654178	0.011105872	0.0103787305	0.013383206	0.01521897	0.012027137	0.010722758	0.008630031	0.009644062	0.01156966
0.0	0.00011935146	0.00010991921	9.956231e-05	0.00011703535	9.107425e-05	0.00013138236	0.00013983194	0.00012236848	0.000102300735	0.00015390586
0.0	0.010236454	0.010933527	0.011100945	0.013578848	0.012800186	0.013215506	0.012995573	0.009230958	0.011815548	0.014731319
0.0	0.5389095	0.53005666	0.53754854	0.53970844	0.54401964	0.53533256	0.52381384	0.5386055	0.5118016	0.53667456
0.0	0.5381646	0.53146863	0.5368122	0.5395043	0.54300904	0.5360606	0.52356577	0.5375212	0.51133174	0.53625333
0.0	6.3130814e-05	4.0133596e-05	9.45622e-05	0.00017597932	6.0195453e-05	8.93801e-05	6.652625e-05	6.9502945e-05	8.920921e-05	0.00014584449
0.0	0.009061393	0.0070270943	0.011236262	0.016089765	0.007681157	0.009909585	0.008580064	0.017627504	0.008004531	0.016232952
0.0	0.5389257	0.5295817	0.5376208	0.5401889	0.54523975	0.53500766	0.5238604	0.53874964	0.51153815	0.5360033
0.0	0.5381552	0.5310777	0.5372568	0.54026616	0.54401475	0.536103	0.5242058	0.5375656	0.5109514	0.53679496
0.0	0.0027264564	0.0023702935	0.0015509224	0.0025461304	0.0028565584	0.0032932078	0.0029461978	0.0032254003	0.0036089076	0.0028954274
0.0	0.03642773	0.05804808	0.035085626	0.048612036	0.060696192	0.069997	0.047466755	0.073813654	0.04809652	0.051908206
0.0	5.573824e-05	9.329394e-05	0.00015237147	9.652535e-05	9.6019336e-05	0.000100348945	0.00011361618	2.669441e-05	0.00010831675	0.0001336552
0.0	0.007921852	0.010245299	0.007055516	0.01004835	0.014564274	0.011688459	0.013639684	0.010635413	0.011653614	0.009490289
0.0	0.11331546	0.046726614	0.09854334	0.10771634	0.11527041	0.09568822	0.093354106	0.083738886	0.10961487	0.104823984
0.0	0.012262655	0.0045349044	0.009072271	0.011162656	0.014333555	0.009598567	0.0075655854	0.00969829	0.011580495	0.0112731615
0.0	0.013762739	0.005291662	0.009982373	0.012229121	0.013366713	0.0117305955	0.008544548	0.009315296	0.013722133	0.011940125
0.0	0.00013357379	0.000115765695	6.854859e-05	0.000109243876	0.00016309322	0.00011853011	4.3625983e-05	0.00013889879	0.000121653546	0.00011711841
0.0	0.0001336074	1.8542709e-05	7.154873e-05	0.00010804337	0.00017829	8.035637e-05	5.307427e-05	8.2730425e-05	0.00013201113	0.00011154167
0.0	9.674292e-05	0.00012841113	4.619131e-05	0.00020600838	0.00018613362	7.027846e-05	0.00013101443	0.00021188898	0.00012986925	5.5418277e-05
0.0	0.10361589	0.0886826	0.098477274	0.09862377	0.08631306	0.1308232	0.103340976	0.10381582	0.09406264	0.08232632
0.0	0.10300108	0.088759065	0.098719016	0.09897564	0.08581159	0.13150816	0.102565475	0.10382846	0.094102785	0.08317407
0.0	0.10300108	0.088759065	0.098719016	0.09897564	0.08581159	0.13150816	0.102565475	0.10382846	0.094102785	0.08317407
0.0	0.10328355	0.08846916	0.098488525	0.09876859	0.08619201	0.1312746	0.102597654	0.10376304	0.094312884	0.08233679
0.0	0.024484824	0.025088388	0.02125923	0.022108918	0.019152192	0.03527395	0.029910095	0.017779274	0.03043639	0.023337584
0.0	0.5389442	0.52984095	0.53858656	0.53905326	0.5442393	0.5361658	0.5224134	0.53872794	0.50916487	0.5350074
0.0	0.53675586	0.52920145	0.53782403	0.54007876	0.5436122	0.5353389	0.52203584	0.5377736	0.50979567	0.5364812
0.0	0.13795197	0.15425691	0.12518226	0.13179162	0.12886459	0.15674993	0.15905254	0.102590255	0.16620447	0.15478458
0.0	0.5382796	0.531906	0.53884053	0.5385057	0.543875	0.5353842	0.52302444	0.53850985	0.5102043	0.53501135
0.0	8.7875604e-05	0.00012372695	0.00012138529	0.00013561075	0.000119232034	7.6548866e-05	5.9381342e-05	9.1371236e-05	4.398075e-05	4.204541e-05
0.0	0.005890985	0.010018663	0.008773048	0.009510957	0.010512329	0.007288395	0.012385709	0.0072522	0.0072718873	0.010239696
0.0	0.009642496	0.014317831	0.00808129	0.01299487	0.012338309	0.010161698	0.012230532	0.013058371	0.009737134	0.011292891
0.0	6.496073e-05	7.336844e-05	6.3645944e-05	0.00016242945	0.0001605622	7.4931064e-05	7.739605e-05	5.3011696e-05	4.5482975e-05	0.00011902847
0.0	0.19497155	0.20029174	0.1714183	0.19578056	0.20510921	0.20785485	0.19316173	0.17167914	0.18292674	0.20185567
0.0	0.19556955	0.19991216	0.17229483	0.19634381	0.20647024	0.20927241	0.19425383	0.17306577	0.18361412	0.20277122
0.0	0.2640498	0.26668012	0.24280253	0.26619485	0.27557626	0.2770666	0.2604597	0.24257156	0.24821384	0.27104843
0.0	0.21192522	0.21176282	0.21971752	0.20078847	0.20819041	0.20996605	0.19400674	0.19615589	0.18945666	0.029069325
0.0	0.07060482	0.08022926	0.06187737	0.084193856	0.07075117	0.09310136	0.074819766	0.0776067	0.075947024	0.06211729
0.0	4.6491154e-05	6.4400985e-05	6.2792955e-05	8.922375e-05	5.534043e-05	0.0001398997	0.000112533955	3.9967108e-05	2.9514758e-05	2.3700493e-05
0.0	0.044479825	0.04610984	0.03994939	0.05301078	0.05918101	0.05175258	0.042159494	0.039152957	0.037480623	0.030635659
0.0	0.055313792	0.079834364	0.060463436	0.07664826	0.08819388	0.079923354	0.073017344	0.06495703	0.06156721	0.04077098
0.0	0.008806666	0.011603889	0.006618571	0.011107767	0.009944697	0.01083406	0.010041158	0.007069928	0.009086372	0.0101142675
0.0	0.0088584935	0.011663747	0.006644287	0.011205735	0.009975787	0.010798647	0.010109089	0.007078057	0.009159832	0.0101624075
0.0	0.009324378	0.012374154	0.009130507	0.00856403	0.012125823	0.007249698	0.0072072833	0.011613256	0.009608091	0.009500873
0.0	0.00011092593	0.000110826026	2.9763663e-05	0.00015113947	5.8567242e-05	0.00010319901	0.00013236911	0.0001561596	7.617698e-05	0.00013876561
0.0	0.010095566	0.011374716	0.008981133	0.009915514	0.010227824	0.014228237	0.007517018	0.0140077425	0.007870143	0.013281259
0.0	9.1355294e-05	0.00014899597	6.78646e-05	6.720853e-05	6.578492e-05	2.832126e-05	8.988833e-05	8.790243e-05	0.000161116	5.9319995e-05
0.0	0.0101613235	0.012749659	0.008837689	0.008824654	0.008755476	0.0057205562	0.009823611	0.009993883	0.01277823	0.008246017
0.0	8.0042344e-05	0.00013617611	0.000100708334	3.0206564e-05	8.081421e-05	0.00011994944	0.00014459947	0.0001317497	6.755049e-05	0.00012636729
0.0	0.056887895	0.07868264	0.07321177	0.07165288	0.0752243	0.06936461	0.058454733	0.08233059	0.07477111	0.077157594
0.0	0.53765076	0.531966	0.5377128	0.5394499	0.54252577	0.53541684	0.5228882	0.53752005	0.5114265	0.53631574
0.0	0.009270758	0.012926392	0.009670769	0.0083745625	0.014366001	0.010492393	0.004265001	0.013293432	0.010176236	0.008919259
0.0	3.6372105e-05	0.00013520829	9.472556e-05	8.506659e-05	9.87503e-05	7.87011e-05	4.6960267e-05	0.00014879662	0.00013402339	0.00011785367
0.0	0.5393657	0.5319328	0.5380524	0.54003173	0.5440501	0.5365015	0.52412075	0.5367343	0.51168996	0.536904
0.0	0.009704351	0.009333607	0.006436294	0.011849603	0.012663906	0.009220045	0.0077880938	0.011187068	0.0074652955	0.0077639776
0.0	0.058806904	0.059326503	0.05562181	0.056129456	0.07482091	0.06968041	0.05317926	0.06710133	0.07703713	0.08192244
0.0	0.04304713	0.025027271	0.044374082	0.040925477	0.03221319	0.050442062	0.03433209	0.044093747	0.026876237	0.04864092
0.0	0.008341937	0.0071003535	0.0059454837	0.0076857707	0.00988022	0.010448389	0.010820582	0.010033419	0.00807156	0.007788716
0.0	0.048171237	0.03969874	0.034785524	0.05014104	0.049474794	0.048936024	0.048935946	0.041765664	0.033062693	0.03900757
0.0	0.53716606	0.53202957	0.5378894	0.53955364	0.54317796	0.5357844	0.5228886	0.5379132	0.5116851	0.53568465
0.0	0.0079760365	0.009664642	0.008709256	0.010639799	0.011777326	0.010356572	0.01051987	0.011693092	0.01023372	0.009824056
0.0	0.009087167	0.011501414	0.00881357	0.008488682	0.008522199	0.008910747	0.0147041455	0.012845649	0.012705416	0.00830558
0.0	0.07408162	0.06675834	0.06560272	0.078163505	0.069457576	0.06475969	0.07963227	0.0903462	0.07466015	0.06882074
0.0	9.7752025e-05	7.272378e-05	6.269687e-05	0.0001182056	7.309128e-05	6.0823255e-05	0.00015004056	0.00021238373	0.00013327277	7.653908e-05
0.0	0.010519895	0.008958553	0.008479645	0.011665632	0.009210771	0.008291421	0.012713919	0.0154448785	0.0116205765	0.009298549
0.0	0.53693426	0.5317445	0.5371221	0.53953165	0.5420126	0.5350698	0.52285856	0.5371872	0.5111261	0.5359725
0.0	0.021315256	0.02476256	0.022831352	0.02664649	0.029187256	0.026134165	0.026238445	0.02891532	0.025366388	0.025054706
0.0	0.0069306684	0.008227802	0.008547066	0.013204361	0.01632496	0.011981746	0.0074642105	0.010811159	0.008218915	0.011517944
0.0	0.055567414	0.06401766	0.049031954	0.07553325	0.08985934	0.07659401	0.06603469	0.07504663	0.07372831	0.079078116
0.0	3.3338307e-05	6.2158935e-05	2.128111e-05	0.000103820545	0.00019451932	0.00011442444	7.401834e-05	0.00010466218	0.00012709331	0.00012938274
0.0	0.006170372	0.00828787	0.0049577267	0.010940727	0.014940053	0.011337819	0.008963448	0.010891781	0.011351039	0.012056261
0.0	0.024472335	0.030319054	0.024323823	0.023968058	0.02745199	0.024093704	0.026917886	0.022245483	0.03093427	0.029364586
0.0	0.009536776	0.012562423	0.0097685	0.008921645	0.011316854	0.008567086	0.012104593	0.011241788	0.010138372	0.008460779
0.0	5.2364303e-05	6.126012e-05	0.000112582464	0.00013969734	0.00013131974	6.522212e-05	7.457166e-05	9.878797e-05	3.6277328e-05	7.372121e-05
0.0	6.944995e-05	6.321003e-05	4.0870058e-05	0.00012675009	9.676109e-05	6.725078e-05	6.342105e-05	8.446713e-05	0.00019579247	0.00012244131
0.0	0.00013692872	5.2973795e-05	3.662574e-05	0.00013541461	0.00015871307	0.000116463794	7.8104706e-05	0.000108502296	0.00012844297	9.9550256e-05
0.0	0.040172916	0.057792448	0.033352707	0.031225376	0.0711906	0.04770207	0.031536773	0.03556591	0.037461944	0.035690185
0.0	0.07594865	0.07426844	0.06366212	0.07420642	0.07198113	0.078279056	0.07836398	0.06598906	0.07676585	0.07632934
0.0	0.5389904	0.5310812	0.5371455	0.5372596	0.54393977	0.5362742	0.52273494	0.53869563	0.510292	0.5340521
0.0	0.53813076	0.53101015	0.53836185	0.5373035	0.5440953	0.5367747	0.5225593	0.5387007	0.51053894	0.53569466
0.0	0.19105855	0.11800799	0.16851717	0.17889702	0.1905011	0.21170758	0.15808062	0.1804408	0.1878677	0.18368655
0.0	0.010498336	0.008527257	0.006700022	0.009576177	0.011380078	0.011712787	0.010682595	0.0081514865	0.011592241	0.0124507565
0.0	5.234493e-05	3.4633857e-05	5.0804778e-05	0.00011702965	8.446061e-05	0.00018195756	0.00010035623	4.4576464e-05	0.00012124289	0.00015433998
0.0	4.866249e-05	3.5248253e-05	4.0452018e-05	0.00010750824	0.00014484083	0.0001540186	0.00010910417	8.180644e-05	8.610364e-05	0.00014654177
0.0	0.010941011	0.008466325	0.0075080437	0.009875132	0.008644652	0.012734741	0.010178273	0.006091641	0.013709006	0.012770623
0.0	0.0001317193	4.6367535e-05	5.6461256e-05	9.4739196e-05	0.00010346031	0.00012904871	5.951968e-05	0.00014720504	0.00018111977	0.00016496553
0.0	0.0022875431	0.0019917008	0.0018488757	0.0022969195	0.0028010202	0.0038324308	0.0022671549	0.0032089136	0.003809558	0.0016832958
0.0	0.19219698	0.17539679	0.18394071	0.19291495	0.21115017	0.20333742	0.18959096	0.1794147	0.18756181	0.19981837
0.0	0.539211	0.53105366	0.5382201	0.53764796	0.54453015	0.5359228	0.5226838	0.53796625	0.5100213	0.5345163
0.0	0.007596798	0.0058434694	0.008477765	0.0060844133	0.009842516	0.013326464	0.013867183	0.01946486	0.00556039	0.009653813
0.0	7.60145e-05	4.030792e-05	5.1474603e-05	3.435874e-05	7.677864e-05	0.00016283078	0.00021955653	0.00021375094	4.5822555e-05	0.00011082064
0.0	0.5383853	0.5325619	0.5376945	0.538771	0.54181844	0.5354159	0.5231293	0.5369552	0.5112569	0.5354247
0.0	0.048218153	0.039842285	0.034765605	0.05009152	0.04956416	0.048981793	0.04902433	0.041873734	0.033051725	0.039032802
0.0	0.05245277	0.054358017	0.03743439	0.04524008	0.053495992	0.05409772	0.045623697	0.049924392	0.034339543	0.047034856
0.0	0.042608034	0.043594126	0.04386452	0.047415018	0.050279044	0.053494737	0.045081336	0.0567319	0.050980292	0.0399002
0.0	0.06626955	0.067016624	0.06799198	0.07254522	0.07602762	0.07979178	0.06856413	0.08352387	0.075878456	0.06270655
0.0	0.010467263	0.010851017	0.0076860623	0.009171091	0.01293238	0.007997522	0.009796237	0.011197554	0.0056117633	0.007924386
0.0	0.0076850904	0.00808077	0.0068902154	0.007904748	0.009859385	0.014630154	0.0082027195	0.0093278065	0.013642032	0.009719316
0.0	0.06591476	0.06984212	0.058420062	0.07605003	0.07784998	0.05252331	0.092777245	0.06216282	0.07158358	0.07838108
0.0	0.000101605125	4.2983007e-05	5.1098454e-05	0.00013152375	8.739751e-05	2.8009019e-05	0.00017797628	5.5676774e-05	0.000107521155	4.557389e-05
0.0	6.468109e-05	6.283651e-05	7.502387e-05	0.00019251107	9.559834e-05	0.00012225291	0.00027495623	8.573633e-05	0.00014679281	0.00011301185
0.0	0.04330432	0.034788992	0.04364529	0.0491012	0.04787519	0.053660348	0.051747665	0.044069536	0.051796045	0.04744539
0.0	0.07465793	0.063384175	0.06762679	0.09111258	0.06709703	0.07889797	0.075091876	0.062282782	0.072158106	0.07081231
0.0	6.711963e-05	4.8413694e-05	7.2368326e-05	0.00010927566	6.9011905e-05	0.00011710266	6.7629e-05	2.13908e-05	0.000107684406	8.203189e-05
0.0	6.944518e-05	3.630027e-05	7.0512004e-05	0.00010088539	9.0391e-05	0.00013752081	0.00013524375	7.2734874e-05	0.00015253646	9.296109e-05
0.0	0.00726795	0.005724216	0.009043714	0.0077188043	0.010568903	0.011893775	0.009030967	0.0058340724	0.011934192	0.010034813
0.0	0.013433366	0.02807454	0.020703342	0.021882089	0.02752433	0.028916076	0.026833098	0.020796463	0.017579041	0.028534666
0.0	0.038716972	0.045006186	0.044687606	0.03672883	0.056781407	0.056174025	0.0399913	0.04205654	0.043065637	0.047306284
0.0	7.721868e-05	8.7551656e-05	7.089145e-05	7.371531e-05	0.00010138639	5.631204e-05	5.4151777e-05	0.00017840734	3.6182144e-05	3.7683352e-05
0.0	0.009371849	0.010969029	0.009275341	0.010161214	0.012645896	0.009472376	0.0056022475	0.0107038515	0.0076551377	0.006837888
0.0	0.03489794	0.05396651	0.049281273	0.05343552	0.051098052	0.06901179	0.054984223	0.057711955	0.059180588	0.052384984
0.0	0.038556166	0.0476763	0.05445068	0.047807194	0.052698534	0.04291327	0.056623533	0.043452434	0.033111043	0.048735783
0.0	0.13355564	0.1478015	0.16123863	0.15009247	0.15909809	0.14118803	0.16130795	0.14191765	0.1185798	0.15125036
0.0	0.13329706	0.1478008	0.16144843	0.15065505	0.15897684	0.14092703	0.16159181	0.14139703	0.118703954	0.15164478
0.0	6.228205e-05	0.00011363146	5.009258e-05	6.277524e-05	0.000118283744	0.00011429107	7.632415e-05	8.6251304e-05	7.4088246e-05	2.659298e-05
0.0	0.007759949	0.01040549	0.008582649	0.009692567	0.011239361	0.010266727	0.010092678	0.00983337	0.00730974	0.009012287
0.0	0.0016266211	0.0015488813	0.0020358106	0.0022391917	0.003454423	0.0018512743	0.002016529	0.0022972198	0.0026083011	0.001585904
0.0	0.036434293	0.044180844	0.041943282	0.061252933	0.06262501	0.04489866	0.04752338	0.04744667	0.031137653	0.053325932
0.0	0.048211593	0.056009326	0.03945534	0.07307955	0.051895913	0.049921956	0.04500151	0.048342377	0.05360656	0.047991827
0.0	0.026259897	0.02454937	0.020508502	0.016824244	0.023301022	0.024666024	0.02773619	0.035216086	0.010943494	0.023417419
0.0	0.0025728582	0.0017479063	0.0011101998	0.0027049787	0.0030517566	0.0021942286	0.001976789	0.0032423015	0.0020602392	0.001993438
0.0	0.0091904495	0.0022886808	0.0078070005	0.01280367	0.01461578	0.01492078	0.011240506	0.015348232	0.009976744	0.014259154
0.0	0.024578592	0.021930296	0.020175392	0.024229422	0.03791251	0.026969481	0.018945307	0.028148495	0.027674884	0.026205875
0.0	0.025662353	0.02565709	0.022760062	0.030733766	0.031313796	0.02732959	0.022621851	0.02512092	0.028022394	0.030707974
0.0	0.023836404	0.023883611	0.02347781	0.026932733	0.034405738	0.034059856	0.029844418	0.024536356	0.023970222	0.024651542
0.0	0.18685241	0.17320877	0.18653387	0.1969234	0.23203713	0.21244733	0.19593185	0.18728895	0.17298321	0.17507002
0.0	0.102281876	0.073839985	0.111669116	0.104647934	0.107831396	0.084711075	0.10944059	0.07487797	0.094252124	0.104921885
0.0	0.009188722	0.008774637	0.008106204	0.01046754	0.011616366	0.014099673	0.012698928	0.010145068	0.007835604	0.009904697
0.0	0.0059217117	0.011092965	0.009075143	0.010432786	0.010857012	0.016443664	0.00948885	0.016963325	0.010216371	0.006271638
0.0	0.007133796	0.008513678	0.009567633	0.0037635022	0.009765783	0.011428511	0.007987322	0.01510807	0.0087767765	0.0077725523
0.0	0.09214108	0.092509046	0.11430744	0.060328588	0.09061618	0.098820545	0.10330175	0.1241806	0.084181815	0.085531935
0.0	7.739014e-05	0.00010940515	7.753049e-05	4.0966595e-05	9.6261916e-05	0.00010017704	0.000114202296	0.00013890979	9.483537e-05	6.139533e-05
0.0	4.2608768e-05	0.00012023424	7.292197e-05	9.2489725e-05	0.00011065453	6.003356e-05	9.1190625e-05	0.00021204662	4.7076082e-05	5.60118e-05
0.0	0.0065411953	0.0135773085	0.009675246	0.010785941	0.009412928	0.0106727015	0.008753668	0.012141655	0.0066810115	0.006536245
0.0	0.006522184	0.0135999285	0.009713663	0.010736185	0.009372757	0.010773768	0.008724925	0.012178594	0.0066213585	0.00656679
0.0	0.020041686	0.02207429	0.024005238	0.023536533	0.033337384	0.025093772	0.019077348	0.037618604	0.026705917	0.015285347
0.0	6.408322e-05	0.00014448853	0.0001067753	5.3882264e-05	0.00011249157	0.000112075184	0.000116315074	0.000116553776	0.000157724	7.6417804e-05
0.0	0.030046744	0.020902164	0.020619486	0.031353287	0.029919615	0.025559857	0.026089057	0.019396348	0.018682204	0.01745694
0.0	0.0317378	0.028092008	0.018875562	0.029534288	0.028078627	0.04229018	0.028474316	0.019060254	0.023535907	0.025203725
0.0	0.25318542	0.28099772	0.25866562	0.21318609	0.27868065	0.2743715	0.2361462	0.24561192	0.25099808	0.24823317
0.0	0.07659378	0.08348312	0.060676508	0.052239977	0.08030582	0.08365809	0.06625126	0.053172875	0.063722864	0.07260732
0.0	0.008353128	0.010153346	0.009316428	0.011116932	0.013072249	0.0121787265	0.010319972	0.009552869	0.007973634	0.010661289
0.0	3.396633e-05	8.451063e-05	4.4886237e-05	4.001398e-05	0.0002083792	8.078586e-05	6.069266e-05	7.93902e-05	5.7781108e-05	5.0029328e-05
0.0	0.018544821	0.024571802	0.020280933	0.02062615	0.03493483	0.024221953	0.030353064	0.0263148	0.019651948	0.021276863
0.0	6.242011e-05	8.3530285e-05	6.4522945e-05	6.198515e-05	0.00010299619	9.1301124e-05	0.00010131836	3.548207e-05	5.6042627e-05	3.2815045e-05
0.0	0.5401627	0.53053236	0.53883886	0.5428402	0.5432547	0.53846794	0.5230777	0.5366158	0.51237273	0.5369371
0.0	0.0094981985	0.0010235538	0.012973115	0.012366633	0.0113091245	0.013036874	0.01346526	0.011535688	0.008709034	0.010230219
0.0	0.11145486	0.11624496	0.09672432	0.10073847	0.11734614	0.110136844	0.09602901	0.11740228	0.10157345	0.09377412
0.0	0.5385751	0.53216505	0.53685695	0.5381816	0.544214	0.53690934	0.5225243	0.5387019	0.51000196	0.53440195
0.0	9.737301e-05	5.2833948e-05	4.005911e-05	0.00012915987	7.523199e-05	0.00011586784	8.890865e-05	8.521215e-05	0.00018225519	6.270511e-05
0.0	0.015355635	0.010541468	0.007957631	0.012804104	0.010070102	0.017950922	0.012825162	0.010057414	0.014078253	0.010635825
0.0	0.53630906	0.5324094	0.5367718	0.53897935	0.5427886	0.5354642	0.5223533	0.5373455	0.51070994	0.5353145
0.0	0.0073650554	0.0049875416	0.0070399824	0.014740915	0.012613138	0.010184096	0.012871185	0.012240509	0.011622483	0.010993831
0.0	4.8527727e-05	3.6345304e-05	5.7173198e-05	9.416493e-05	0.00010777512	0.00011137438	0.000111794565	0.00011485405	0.00011067785	0.00012610332
0.0	0.043523367	0.034765005	0.04374687	0.049286302	0.048069708	0.053736553	0.051877473	0.044080943	0.05210403	0.04750997
0.0	0.013316092	0.015227935	0.009767928	0.010516515	0.014765951	0.012976651	0.010285961	0.015089038	0.012119359	0.009114795
0.0	0.013017176	8.527256e-05	0.010773397	0.013426512	0.013494232	0.014022166	0.014339935	0.0115290675	0.010754925	0.009831875
0.0	0.02301029	0.022830937	0.02109372	0.02460173	0.024807854	0.027966665	0.031276602	0.021490486	0.023326607	0.027802492
0.0	0.023037897	0.022931786	0.02107903	0.024571802	0.024863038	0.02799876	0.03134566	0.021558667	0.023317229	0.0278243
0.0	4.7898855e-05	0.00013779305	2.725586e-05	3.467153e-05	0.00010926044	5.493043e-05	0.00012586737	6.99457e-05	3.261419e-05	0.00012199822
0.0	0.009513895	0.012268692	0.007766843	0.007032313	0.0076591456	0.009104994	0.0103467535	0.008760622	0.0012971276	0.012592067
0.0	0.030210214	0.02508755	0.02479072	0.033454545	0.033793624	0.029256532	0.022555757	0.027139159	0.030526716	0.030282132
0.0	0.09685858	0.09006608	0.08072082	0.099134654	0.099135846	0.10280926	0.106102176	0.095483884	0.06381319	0.0765992
0.0	0.0011325793	0.0026465054	0.0020521288	0.0022403053	0.0019440305	0.0021487582	0.0020565249	0.0018465266	0.00147232	0.0018912419
0.0	0.00010137006	9.322884e-05	0.00010009121	0.00011380647	0.00013011604	0.00010734485	0.0001804938	0.0001208803	0.000111603054	6.593289e-05
0.0	0.0025593282	0.0025986938	0.001940262	0.002515204	0.003727707	0.0023692304	0.0019506485	0.0034466034	0.003047767	0.0019305024
0.0	0.06857697	0.0687686	0.06024705	0.074004784	0.07749306	0.07797344	0.05863916	0.058698934	0.0751386	0.0655373
0.0	0.008718787	0.012407059	0.0066893874	0.007983617	0.011618293	0.011289958	0.011469435	0.015173144	0.0074643595	0.008438498
0.0	0.008685818	0.0123248575	0.0067179534	0.008019581	0.011626197	0.01137582	0.011466138	0.015197874	0.0074903304	0.008502957
0.0	0.081263795	0.08930999	0.09326299	0.083000116	0.11874788	0.08073807	0.11627285	0.10614603	0.070756815	0.09316636
0.0	0.5370116	0.5319789	0.5371189	0.5389149	0.54298836	0.5353043	0.5234043	0.5378415	0.51112396	0.53539336
0.0	0.009283215	0.012286422	0.009748314	0.012493799	0.009792371	0.012036449	0.0104434695	0.0072613275	0.00934517	0.007272483
0.0	0.075298056	0.076183505	0.06743367	0.08398041	0.069902614	0.07966497	0.078636855	0.060902845	0.07623621	0.05798612
0.0	0.00010396281	0.00011962698	6.951309e-05	0.000155365	7.486864e-05	0.00013283986	0.0001430367	4.7788075e-05	0.00014423841	4.0358154e-05
0.0	0.011152698	0.012002413	0.0055263103	0.0087823	0.010746375	0.007997583	0.00749139	0.0129440725	0.0071361708	0.00845321
0.0	0.00010942987	0.00013008267	2.6587906e-05	6.716509e-05	9.9636774e-05	5.6466262e-05	5.2000443e-05	0.000148825	5.00341e-05	6.332889e-05
0.0	0.015501995	0.0059632785	0.0075451694	0.005380243	0.013190334	0.007661124	0.00781228	0.0115741985	0.0068299877	0.01105839
0.0	0.00021327255	3.1725005e-05	4.9763014e-05	2.5036496e-05	0.00015084606	5.1780193e-05	5.658701e-05	0.000118665135	4.5804638e-05	0.0001089449
0.0	0.5368958	0.5317594	0.536631	0.53970516	0.54252625	0.53532636	0.5229706	0.5376473	0.5108567	0.5351686
0.0	0.009262503	0.006601547	0.006775749	0.011091072	0.011280477	0.00779255	0.0067592906	0.012634767	0.0131129995	0.012366179
0.0	0.07546718	0.05661495	0.051817216	0.077377446	0.076261856	0.06901378	0.06747317	0.07307183	0.0577911	0.07961613
0.0	0.00010484928	3.933223e-05	2.6087491e-05	0.00011375776	0.00010400753	7.721485e-05	8.024839e-05	9.46277e-05	5.1052615e-05	0.00013276073
0.0	7.091586e-05	7.867198e-05	4.096843e-05	3.521781e-05	9.57801e-05	0.0001242044	8.483369e-05	5.533225e-05	4.6791116e-05	8.811408e-05
0.0	0.008928958	0.00981439	0.0045549744	0.0035870743	0.008767726	0.015947348	0.011744429	0.016494587	0.0036057988	0.009992675
0.0	0.06909086	0.06997484	0.05693131	0.05658935	0.0756144	0.07361243	0.06146925	0.071900904	0.07450047	0.070689924
0.0	0.0077885548	0.013187808	0.007128944	0.0075789806	0.012287231	0.010356949	0.011544223	0.011275176	0.011146851	0.014993346
0.0	0.024986958	0.02253506	0.026529416	0.025791604	0.03272646	0.027800385	0.0147310775	0.028296394	0.022487205	0.018256268
0.0	3.3636963e-05	7.063166e-05	6.487363e-05	7.9585836e-05	0.000103513215	0.00012527956	4.3259428e-05	0.0001220755	9.500826e-05	5.4280976e-05
0.0	0.00012834284	8.930768e-05	6.976824e-05	7.374343e-05	0.00019305425	0.00016860355	2.5727695e-05	0.00013916142	7.255026e-05	5.2916643e-05
0.0	0.01111711	0.010382581	0.011560824	0.009590999	0.012741061	0.012701152	0.0056734416	0.009304386	0.009490786	0.0069374586
0.0	0.0075216475	0.009622026	0.007945331	0.009254629	0.0082644075	0.011853333	0.009614849	0.0128905205	0.010533244	0.01010731
0.0	0.0075216475	0.009622026	0.007945331	0.009254629	0.0082644075	0.011853333	0.009614849	0.0128905205	0.010533244	0.01010731
0.0	0.012021541	0.008995179	0.008535243	0.0076543917	0.011590274	0.009540582	0.007631723	0.013186443	0.010740329	0.008352223
0.0	0.012197867	0.009006254	0.008522211	0.0076712957	0.011625929	0.009637521	0.007645429	0.013159856	0.010795154	0.008360225
0.0	0.07095961	0.066703655	0.06511897	0.074832335	0.08898201	0.07979984	0.057566702	0.068153046	0.061360367	0.067084305
0.0	0.00011186879	2.6725078e-05	8.468166e-05	3.7433347e-05	9.789933e-05	0.00016243395	4.652433e-05	6.727284e-05	5.4544267e-05	9.188114e-05
0.0	4.8754875e-05	7.420017e-05	5.721045e-05	0.00010409683	7.606301e-05	8.1253515e-05	5.971291e-05	3.309168e-05	6.4409774e-05	0.00010743097
0.0	3.0954852e-05	0.00014448921	6.54378e-05	6.414552e-05	9.285407e-05	7.250558e-05	6.9843925e-05	3.0864623e-05	8.144815e-05	2.4695642e-05
0.0	0.028435465	0.027309708	0.024205532	0.02161391	0.028698923	0.027981792	0.02651068	0.029809693	0.032152127	0.023270866
0.0	0.008863578	0.009062031	0.011179364	0.009168765	0.01023303	0.008565848	0.0080738785	0.014090899	0.009948003	0.010090815
0.0	0.1305498	0.14533669	0.13631159	0.12286686	0.1486279	0.14165606	0.1627709	0.114450045	0.13673493	0.11510667
0.0	0.53758025	0.53122866	0.53806	0.53800786	0.54436105	0.53564173	0.52273345	0.5374766	0.51081145	0.5363704
0.0	0.060296007	0.08063696	0.0730439	0.060040385	0.0686385	0.065931804	0.061873887	0.06463449	0.045593683	0.057786576
0.0	0.09703068	0.11254102	0.123868346	0.0930293	0.1108545	0.083965905	0.10686342	0.08832273	0.089262106	0.09696319
0.0	0.0065250243	0.009499105	0.009446284	0.009510791	0.014575817	0.008866397	0.010791121	0.007449988	0.006771569	0.010294741
0.0	0.020847606	0.026813244	0.023724837	0.03073392	0.026366	0.027422234	0.016219063	0.014459896	0.026420355	0.031749513
0.0	8.363214e-05	7.468332e-05	9.2764065e-05	9.3904615e-05	9.48389e-05	0.00011815669	9.6931944e-05	4.7114976e-05	5.8791804e-05	8.3018254e-05
0.0	0.008065607	0.008844625	0.005874056	0.008762572	0.012966786	0.009848429	0.007832202	0.0031497935	0.0082340995	0.0068623056
0.0	0.008157534	0.008888045	0.005854108	0.008720185	0.0130536705	0.0098256795	0.007857275	0.0031480722	0.008269893	0.006821871
0.0	0.008151255	0.00888991	0.0058628703	0.008731882	0.012953829	0.009786556	0.007843478	0.0031537486	0.008261852	0.00681307
0.0	6.345045e-05	5.4451084e-05	4.8045935e-05	3.75358e-05	6.762422e-05	0.00016240127	2.3510294e-05	9.516703e-05	0.00010580393	8.484397e-05
0.0	0.006233858	0.004868198	0.007351242	0.0040437947	0.0069529717	0.012386549	0.0027064828	0.011771291	0.01042663	0.007391233
0.0	0.23007345	0.23205926	0.24849483	0.26017672	0.26088092	0.2688184	0.2661627	0.26441622	0.25474745	0.24758425
0.0	0.030051736	0.032559197	0.038902435	0.04517019	0.044614635	0.05164173	0.054092277	0.048488654	0.050871115	0.03881178
0.0	0.116928324	0.121098325	0.1347441	0.14593045	0.14638914	0.15527648	0.15782183	0.1507362	0.15047272	0.13383564
0.0	0.08002993	0.066168435	0.101919256	0.082169555	0.1166156	0.07997108	0.087563954	0.08326496	0.10040643	0.08965658
0.0	5.101164e-05	0.00018157333	4.1453113e-05	3.8175778e-05	0.000110554334	0.0001378539	0.00011802674	0.000104049985	5.7105357e-05	5.000744e-05
0.0	0.031521376	0.047960445	0.048660442	0.039005864	0.049958397	0.055316754	0.046072636	0.046390157	0.05091012	0.039684806
0.0	0.031463325	0.047790024	0.048765924	0.038952615	0.04990869	0.05509635	0.045885142	0.046176977	0.050864097	0.039782997
0.0	0.53830117	0.53194004	0.5372424	0.5371829	0.5440164	0.5350983	0.5231329	0.5371569	0.5104868	0.5345189
0.0	0.0068898234	0.00781543	0.010915787	0.00783702	0.009045112	0.015406936	0.00804547	0.01082075	0.0112537835	0.007745229
0.0	0.16430388	0.1951526	0.18297541	0.1783412	0.21378992	0.19803226	0.1948365	0.19020762	0.18854816	0.18732516
0.0	0.23428507	0.26229915	0.25302824	0.24922368	0.28222862	0.26677424	0.26099718	0.25882426	0.25280136	0.2567125
0.0	0.05872108	0.08443265	0.05852313	0.07330881	0.075664125	0.07568552	0.071685605	0.06912448	0.07992368	0.056489237
0.0	4.0919782e-05	0.00017689334	4.0945113e-05	9.272524e-05	0.00010095371	0.0001093677	0.00010077732	7.676311e-05	0.000172563	3.6623995e-05
0.0	0.072911166	0.07314781	0.09750747	0.10901119	0.09583416	0.106261075	0.075578794	0.10103389	0.10422136	0.09675819
0.0	0.000930751	0.00066297915	0.0017216104	0.0017513076	0.004060072	0.0012979753	0.0014636904	0.0010426412	0.0027348474	0.0013700944
0.0	0.0562689	0.053744204	0.067948245	0.070838735	0.086714484	0.06160377	0.071706146	0.06509623	0.0694387	0.06902797
0.0	0.0562689	0.053744204	0.067948245	0.070838735	0.086714484	0.06160377	0.071706146	0.06509623	0.0694387	0.06902797
0.0	0.010757929	0.0042696088	0.0069215377	0.008414672	0.009451987	0.011944672	0.007678123	0.006141831	0.012643609	0.0074603357
0.0	0.020774195	0.017187217	0.019723548	0.025855293	0.029568393	0.027617507	0.019655436	0.01838097	0.026678212	0.02039907
0.0	0.0012983197	0.001957694	0.0017230067	0.0015511195	0.002690717	0.0011587208	0.0016609257	0.0014787744	0.0022748099	0.0016904852
0.0	0.016580693	0.025150372	0.017978193	0.02089731	0.028706405	0.020151127	0.026736047	0.01347396	0.02519112	0.020588381
0.0	0.007222226	0.009004399	0.007731418	0.012020317	0.0142837325	0.012953196	0.01070875	0.018527353	0.010575886	0.008707408
0.0	9.05981e-05	6.2228864e-05	5.5167184e-05	0.00012000825	0.00012207584	7.833907e-05	8.450975e-05	0.000106025305	5.3718704e-05	3.3359676e-05
0.0	0.020351425	0.022244487	0.022093305	0.027840156	0.032276183	0.016106954	0.02488881	0.0351771	0.02753947	0.017805874
0.0	9.06229e-05	6.514107e-05	6.229661e-05	0.00012952246	0.00018199747	0.00019440048	0.0001493896	0.00019995036	4.9642193e-05	8.311568e-05
0.0	0.010236019	0.008508012	0.008441806	0.012150312	0.014576565	0.014817024	0.012668975	0.014989403	0.007164152	0.009688884
0.0	0.010228163	0.008509798	0.008454405	0.0121665485	0.0144652445	0.014758315	0.012646843	0.01501611	0.0071571823	0.0096764155
0.0	0.0064065587	0.009237695	0.0049811355	0.006280893	0.013903262	0.011994025	0.009204986	0.009073377	0.0058145793	0.011133635
0.0	0.5388936	0.53233373	0.5379421	0.5391141	0.5440281	0.5361582	0.5230525	0.53802377	0.5114519	0.53601027
0.0	0.008049353	0.004354451	0.005327779	0.010772066	0.009770973	0.011426966	0.015196775	0.010193969	0.009053407	0.008684253
0.0	4.622096e-05	6.264278e-05	3.9602808e-05	8.573298e-05	7.941912e-05	0.00012851416	0.00024256817	5.5341276e-05	0.00011697733	4.857949e-05
0.0	0.5374884	0.5322347	0.53789705	0.5393672	0.54303205	0.5354462	0.52304804	0.53771585	0.5116625	0.5360185
0.0	0.008690873	0.0055856565	0.008649018	0.0044834167	0.017729646	0.012124898	0.013654741	0.012448106	0.009625698	0.011099851
0.0	0.06776289	0.06337573	0.07128886	0.0624095	0.091155	0.07708738	0.06776289	0.0704761	0.06886312	0.072159916
0.0	0.1859794	0.2289089	0.21535818	0.23678	0.23222429	0.22645395	0.24237241	0.24141322	0.19143285	0.21294019
0.0	2.8006243e-05	0.000117013806	3.8076265e-05	0.00011122208	0.00012591275	0.00011640639	9.52779e-05	5.8344485e-05	4.3199238e-05	7.4501644e-05
0.0	0.059822187	0.0778047	0.0568821	0.067923725	0.081114486	0.06633197	0.08109864	0.06913393	0.04187933	0.074831426
0.0	0.0072741495	0.012065194	0.0063053477	0.007286318	0.012179576	0.0085539175	0.013933188	0.009409438	0.006185637	0.011148948
0.0	7.2992654e-05	0.00014711327	9.14892e-05	9.705098e-05	0.00014725867	8.4321386e-05	0.0001564765	0.00015069883	8.148609e-06	9.182342e-05
0.0	0.014572879	0.004832897	0.008277859	0.0065520615	0.008944183	0.0122332405	0.011375649	0.005624046	0.003688268	0.011084698
0.0	0.014627323	0.00477329	0.008280106	0.006532834	0.008978137	0.012332801	0.011257631	0.0055958917	0.0036560406	0.011081133
0.0	0.08297196	0.05806208	0.06751746	0.063180335	0.07493523	0.07709184	0.06157127	0.06423492	0.07494654	0.07152201
0.0	0.53792983	0.53274256	0.53855276	0.5393088	0.5430244	0.53582287	0.5230617	0.5376563	0.5115974	0.53675574
0.0	0.013459921	0.011844891	0.007812529	0.008581996	0.010424244	0.009801543	0.006296767	0.0119635165	0.0127555905	0.009954688
0.0	0.00015032841	4.3196193e-05	6.98378e-05	5.3049574e-05	9.7322234e-05	0.00011726938	5.697981e-05	5.830227e-05	0.00013521667	8.8473935e-05
0.0	3.0693413e-05	3.9910436e-05	7.957134e-05	6.266238e-05	8.451113e-05	0.00013540698	0.00016117099	4.6949568e-05	0.00015397882	0.000101566475
0.0	0.062359013	0.06709854	0.055559948	0.0737562	0.06968848	0.056055885	0.06962006	0.09036706	0.06532685	0.07597393
0.0	0.06473889	0.05982982	0.062613934	0.058811627	0.07716775	0.08071601	0.07474435	0.08215421	0.062302087	0.07693447
0.0	0.5395302	0.53121585	0.53821015	0.53860235	0.5422798	0.5348965	0.52291274	0.5366282	0.5105702	0.53488845
0.0	0.012001825	0.007008602	0.009539541	0.0042282073	0.017590886	0.01276019	0.012500496	0.009850079	0.008078829	0.010760659
0.0	5.888084e-05	4.8293343e-05	5.2664527e-05	4.061626e-05	0.00010876885	0.00013963209	0.00011800041	0.0001475848	6.753851e-05	0.00011656679
0.0	0.53837836	0.53189003	0.5378562	0.5397629	0.5432731	0.5358039	0.5231222	0.537602	0.51092637	0.53641915
0.0	0.012890375	0.004987646	0.0033723516	0.0072234874	0.008743252	0.003015937	0.011940862	0.015787207	0.008242812	0.014663572
0.0	5.1189705e-05	7.412366e-05	3.376352e-05	9.488096e-05	7.400951e-05	3.5531e-05	9.027067e-05	0.00021257234	8.063416e-05	0.00011114712
0.0	0.008259996	0.00951177	0.009699957	0.011991641	0.017638762	0.0069594737	0.013680068	0.011803712	0.01124858	0.0068856655
0.0	0.070081845	0.06266847	0.064266205	0.078104034	0.08683038	0.06950374	0.08154689	0.07147435	0.06619272	0.0629231
0.0	0.53873104	0.53112954	0.53777415	0.5384669	0.54280144	0.5354906	0.52418625	0.5375912	0.51144147	0.53589565
0.0	0.007718001	0.006950065	0.0088874865	0.012279017	0.018315388	0.0037007176	0.013338394	0.013435287	0.0121290395	0.006174766
0.0	0.21325098	0.1604412	0.1662885	0.19241218	0.16888459	0.20936084	0.17601906	0.18953116	0.20175618	0.20441754
0.0	0.53865606	0.5292722	0.537807	0.5404828	0.5441542	0.53668004	0.5232418	0.5382547	0.5101053	0.5357243
0.0	0.5380422	0.5301062	0.5353002	0.5387766	0.54411286	0.533672	0.5224419	0.5384189	0.50846875	0.5351621
0.0	0.004117814	0.009475647	0.01166068	0.008903962	0.008514072	0.014934909	0.0048957253	0.0063601946	0.008231472	0.010275447
0.0	0.0041359216	0.009458856	0.01160814	0.0088961385	0.008534	0.014875713	0.004902083	0.0063109756	0.008156194	0.0102876555
0.0	0.064710476	0.06508926	0.06475159	0.062006425	0.07931768	0.0744535	0.06229122	0.058596235	0.06521637	0.07299388
0.0	0.0090746675	0.009419127	0.007298617	0.010960037	0.014176257	0.010597003	0.010676589	0.004420974	0.007079233	0.010661435
0.0	5.8784175e-05	6.614184e-05	5.97054e-05	4.946206e-05	0.00012072939	0.0001027829	5.950543e-05	4.1390977e-05	8.012467e-05	9.554056e-05
0.0	0.008177063	0.008547057	0.008276556	0.007577108	0.011807026	0.010751897	0.008044207	0.006877059	0.009033665	0.010377638
0.0	0.011423227	0.009350783	0.013708735	0.01685938	0.0081554	0.013429391	0.011673706	0.007863158	0.009721275	0.016846169
0.0	0.009929624	0.011749721	0.012115563	0.011728489	0.0101142	0.011423986	0.010100913	0.0073931813	0.007077162	0.0075887926
0.0	0.008568354	0.014895353	0.010717423	0.008039156	0.012579191	0.009688669	0.008812329	0.007063119	0.005123581	0.003363713
0.0	7.380309e-05	0.00017696217	9.1666036e-05	8.830957e-05	0.000101127145	6.346309e-05	0.00010943426	3.0776802e-05	6.694404e-05	2.173084e-05
0.0	0.009630018	0.00896949	0.008999872	0.010204588	0.010673346	0.009923634	0.011086099	0.008489641	0.008882082	0.009921217
0.0	0.061662182	0.05935411	0.068499014	0.06928854	0.07978849	0.07907559	0.07670636	0.06752824	0.06915176	0.075157575
0.0	0.53760916	0.53248364	0.53757584	0.53868186	0.5426698	0.5351509	0.5233201	0.53705627	0.51111275	0.5353968
0.0	0.011058442	0.009299656	0.008727825	0.014228344	0.012347556	0.007824595	0.0099156825	0.015374073	0.0069607133	0.011460464
0.0	0.25301328	0.2443131	0.23086508	0.2645624	0.26103708	0.26168108	0.24384354	0.28145048	0.23275697	0.26672223
0.0	0.007584201	0.0065271547	0.0074015143	0.009707684	0.011125228	0.011554881	0.009646467	0.01176018	0.008133644	0.011675208
0.0	3.3807562e-05	2.7464726e-05	6.338858e-05	4.1765354e-05	0.00013859595	0.00014146192	0.00015122957	9.951314e-05	9.315064e-05	0.00019530619
0.0	2.6240943e-05	5.9834725e-05	4.2419557e-05	7.6844924e-05	0.00015136893	0.00012365205	0.00013273692	7.9869504e-05	3.3506563e-05	9.7058095e-05
0.0	0.009849875	0.010967426	0.00937843	0.010089434	0.0093431845	0.010703837	0.012696161	0.011419971	0.011869842	0.008080855
0.0	0.07297717	0.067756094	0.060215246	0.0616819	0.06389608	0.07407922	0.071043454	0.08518758	0.07030842	0.07682362
0.0	0.53791374	0.53184426	0.53777087	0.53911346	0.54287827	0.5362786	0.522213	0.53796726	0.51101816	0.53577095
0.0	0.00917882	0.010138137	0.013110921	0.014088463	0.014391485	0.012454937	0.013749276	0.009729022	0.009916277	0.00559836
0.0	4.1688592e-05	5.3198768e-05	6.914326e-05	6.8442445e-05	7.767094e-05	7.21058e-05	8.622277e-05	0.00017617039	0.00019566482	2.0360214e-05
0.0	0.005818429	0.011790287	0.013970475	0.0081302365	0.011464278	0.009568722	0.007712649	0.015828742	0.015543357	0.0020208913
0.0	0.0018232065	0.0022730085	0.0014932972	0.0028643722	0.0020130216	0.0017536726	0.0025557494	0.0022709558	0.0025295827	0.001932464
0.0	0.0014756958	0.0010972087	0.0024997687	0.00239447	0.0024262504	0.0019631456	0.0022847143	0.0014653688	0.0028617582	0.0013267051
0.0	0.026651807	0.020389544	0.022081738	0.027860845	0.021032805	0.021795014	0.037682347	0.023248676	0.02654264	0.031167947
0.0	0.02124995	0.016665868	0.026241047	0.026285948	0.022296516	0.028566148	0.0229274	0.029789291	0.02787434	0.016537799
0.0	0.008596488	0.011814479	0.010499227	0.008353491	0.009224135	0.010583732	0.010952632	0.008071103	0.010713672	0.008006947
0.0	0.008884223	0.013763075	0.015214669	0.00943469	0.008462659	0.010181112	0.014533749	0.007608382	0.009309744	0.0118853105
0.0	0.066344775	0.0802873	0.06895524	0.06351566	0.076661505	0.072929315	0.07902383	0.051800963	0.051864985	0.076948375
0.0	0.00831874	0.010238909	0.007125385	0.0072597913	0.0100880675	0.010906241	0.008121083	0.008648212	0.0121333245	0.005370283
0.0	0.00011449517	0.00010820556	7.3890056e-05	9.244951e-05	0.00011972831	0.00013035312	7.462473e-05	0.00010241161	8.736534e-05	2.4273975e-05
0.0	0.006308799	0.012552832	0.007243557	0.011117781	0.016808469	0.014480977	0.012203274	0.013952147	0.007210501	0.012148286
0.0	0.0066760764	0.013305584	0.008483594	0.0090116095	0.010105787	0.014253412	0.006961682	0.018915385	0.008206957	0.011004003
0.0	0.011314618	0.008330289	0.010033704	0.009812657	0.012155865	0.013207985	0.007885513	0.009956962	0.00807985	0.01038825
0.0	0.0001067013	0.00014788119	0.00011488374	5.072244e-05	0.00017963533	0.00012016019	7.239863e-05	7.6740136e-05	6.175039e-05	0.00012303259
0.0	0.5378959	0.53216326	0.53756714	0.53882945	0.54234535	0.5355207	0.5229588	0.53829014	0.5114469	0.5355421
0.0	0.025078442	0.025107997	0.017979516	0.028629117	0.03400612	0.027490811	0.020789972	0.030994859	0.016765969	0.024067953
0.0	0.02117715	0.023626328	0.02346293	0.024804538	0.020446725	0.027855037	0.02713457	0.018596543	0.030198097	0.024581095
0.0	0.538416	0.53181916	0.5383031	0.53843427	0.5423728	0.5353109	0.5227774	0.5377386	0.51104635	0.5356013
0.0	0.0103879515	0.009597978	0.009267554	0.012892025	0.0063502276	0.005811609	0.015152088	0.0065666814	0.003914123	0.010103493
0.0	7.514904e-05	9.833186e-05	8.073903e-05	5.2275496e-05	3.2228305e-05	5.8065627e-05	4.6396726e-05	6.800687e-05	1.7749735e-05	8.431809e-05
0.0	0.5373053	0.5321228	0.5379565	0.5392137	0.5428694	0.53528905	0.52283365	0.53765804	0.5114478	0.5361022
0.0	0.0055815317	0.0050332113	0.0071561015	0.0071257553	0.017081931	0.015058068	0.012087943	0.008575041	0.0095597785	0.013892316
0.0	0.053124547	0.056377362	0.066415474	0.06752372	0.06660462	0.07990333	0.07759076	0.055486284	0.0710356	0.08370822
0.0	0.5402456	0.53116876	0.5377622	0.5391878	0.5426972	0.5353914	0.52607614	0.5387009	0.50979596	0.53466403
0.0	0.539607	0.5309889	0.537002	0.53913087	0.54252	0.53728807	0.5259639	0.5379062	0.5100855	0.53509825
0.0	0.010050361	0.009579325	0.011097768	0.008094966	0.005944399	0.0127505055	0.0056128353	0.010051425	0.008784364	0.01064714
0.0	0.11055571	0.12562595	0.08285983	0.09238164	0.10316466	0.101428054	0.108654276	0.12000312	0.09798205	0.12823536
0.0	0.53956455	0.53041625	0.5381855	0.54086107	0.54263467	0.53519857	0.5241302	0.5357447	0.5112941	0.5354949
0.0	0.008155373	0.007404987	0.010063318	0.010852445	0.013423884	0.0040133647	0.015868332	0.0064912057	0.0074320016	0.0112715345
0.0	0.008120575	0.007381696	0.010065849	0.0108229	0.0133245895	0.0039725397	0.015919818	0.0064589228	0.007356906	0.011235446
0.0	0.040917605	0.033164646	0.04972734	0.045802787	0.047619898	0.05137191	0.044239923	0.04252762	0.055178236	0.051054742
0.0	0.12035723	0.13223357	0.11608682	0.13203089	0.13895333	0.12776347	0.12215263	0.122278295	0.12410404	0.12965876
0.0	0.059155047	0.076089054	0.07230824	0.07769921	0.0729794	0.06812825	0.08563782	0.07730798	0.06450317	0.07464202
0.0	0.5377752	0.53219277	0.53784865	0.5395622	0.54260147	0.5360393	0.5228244	0.53766096	0.5115401	0.53599554
0.0	0.00457029	0.012059669	0.008011675	0.0084244935	0.009453952	0.010091096	0.012998204	0.011549643	0.007659399	0.006729102
0.0	4.2055795e-05	0.000119066375	9.038833e-05	0.00011556286	8.806536e-05	7.3557596e-05	0.00019799608	0.00011711998	7.6894336e-05	0.00010395081
0.0	0.061954282	0.06628662	0.06299574	0.075873256	0.08949285	0.085822985	0.07319283	0.07934389	0.080231525	0.07690834
0.0	0.07662384	0.074387036	0.0616033	0.06984517	0.0752045	0.07691045	0.078648396	0.08382809	0.080252856	0.0737048
0.0	0.5389353	0.5316349	0.5376176	0.5381326	0.5422524	0.53510183	0.5232656	0.5371339	0.5112598	0.5349493
0.0	0.009362982	0.010457469	0.007430838	0.009039262	0.016689908	0.010840024	0.011248358	0.012149774	0.011059887	0.009030349
0.0	0.00011106734	0.00010929691	4.956178e-05	7.726184e-05	9.865203e-05	0.0001162266	0.00014311665	0.00015939341	0.00017528233	9.910244e-05
0.0	0.5379935	0.5318987	0.5380602	0.53923607	0.5425723	0.53552556	0.5230023	0.5376375	0.511321	0.53615123
0.0	0.0071818	0.008138689	0.008739574	0.009033865	0.014066735	0.013334247	0.010121054	0.01456962	0.01280587	0.013124228
0.0	4.9960818e-05	7.081584e-05	5.3873788e-05	0.00010560112	0.00019148736	0.00017647806	0.00010900735	0.00012926929	0.0001751051	0.0001164166
0.0	0.059298575	0.07214632	0.0699288	0.059604216	0.08484523	0.0739128	0.082946256	0.07260382	0.05988133	0.058513235
0.0	0.006956139	0.010351843	0.009549269	0.007043093	0.013403427	0.010606336	0.013726618	0.010238377	0.007713525	0.006883223
0.0	0.006974273	0.010401092	0.009528712	0.0070140567	0.013414294	0.010614611	0.013667945	0.01022488	0.0076964046	0.0068734707
0.0	0.06938172	0.0791348	0.05217988	0.0714729	0.09725465	0.075225316	0.06503001	0.08146777	0.07757859	0.061130237
0.0	0.009308509	0.012307583	0.0055569005	0.009867162	0.017361674	0.010961376	0.008711969	0.012705518	0.012485078	0.0074628964
0.0	0.009332716	0.012366015	0.00554489	0.009826594	0.017375689	0.010969919	0.008674534	0.012688811	0.012457495	0.0074523217
0.0	0.05795405	0.07457458	0.07298829	0.07038079	0.08019515	0.08412768	0.075716265	0.08483194	0.07269429	0.059104886
0.0	3.896814e-05	0.00011034244	9.363833e-05	7.9515514e-05	0.00012588789	0.0001635135	0.0001239129	0.00016681208	0.00012049259	4.332949e-05
0.0	0.0049965563	0.009466453	0.009859581	0.0111853015	0.010775683	0.0155465165	0.010816347	0.015097814	0.01323955	0.010052269
0.0	0.01096618	0.005790559	0.008098237	0.009606471	0.013543572	0.006946791	0.0061413716	0.016149076	0.011713945	0.009755736
0.0	0.011006364	0.0058123386	0.008074742	0.0095475465	0.0135974595	0.0069183162	0.0061253035	0.016048435	0.0117212515	0.009761892
0.0	0.5367673	0.53215957	0.536872	0.5390317	0.5426764	0.5348439	0.523227	0.5377864	0.51141775	0.5349972
0.0	0.0070646917	0.009764423	0.016508935	0.008130748	0.013494899	0.013633013	0.003910135	0.008241646	0.005996807	0.007653327
0.0	0.070506044	0.075473785	0.07864824	0.06795638	0.08469307	0.08027223	0.056366187	0.06314367	0.056536444	0.07083437
0.0	8.111099e-05	0.00011546163	0.00012424408	6.9696885e-05	0.00015501445	0.00013673275	4.1026255e-05	5.4685195e-05	4.705804e-05	8.5311185e-05
0.0	0.07058345	0.06361315	0.07437384	0.06709187	0.08027003	0.077311955	0.07476345	0.062474396	0.075827286	0.06940984
0.0	0.009636255	0.008230101	0.0106906155	0.008734321	0.01208463	0.011546791	0.011248071	0.0077320365	0.01193616	0.009433968
0.0	0.07243865	0.073321745	0.06421701	0.06501811	0.06261159	0.06042348	0.06986396	0.06733453	0.07394234	0.07136859
0.0	0.0013093082	0.0016036822	0.0019524447	0.0010445477	0.0020117853	0.0023886191	0.0021082517	0.0015416186	0.0023027468	0.0012881266
0.0	0.023349432	0.017242786	0.0243031	0.019823225	0.03289596	0.031677525	0.019071592	0.03077793	0.0283463	0.024581697
0.0	0.061544646	0.0741289	0.072366156	0.08024947	0.07374788	0.09043102	0.087837994	0.085102215	0.06945545	0.077890106
0.0	0.058465756	0.060410082	0.07766738	0.06679763	0.07765039	0.08905076	0.081478454	0.08526021	0.06885652	0.047453564
0.0	0.008628456	0.007021786	0.0064956476	0.0071358294	0.011944896	0.016643113	0.011321122	0.014798992	0.0085972315	0.009119289
0.0	0.022750435	0.022413235	0.018914925	0.024340777	0.025629677	0.030115861	0.029848075	0.022019424	0.020793036	0.01649806
0.0	0.24894972	0.19901004	0.16792285	0.2318915	0.24392341	0.25070015	0.17188276	0.24527124	0.24503799	0.25008804
0.0	9.89322e-05	7.8514e-05	2.0871594e-05	0.00011370353	0.00017208107	0.00018884301	3.571441e-05	0.00016109234	0.00021897846	0.00017893683
0.0	0.007852422	0.012185561	0.010227095	0.012572115	0.0068896576	0.0056834836	0.01452116	0.008265521	0.007184925	0.007660515
0.0	0.0077780006	0.012274952	0.010343956	0.012570718	0.006861032	0.005672188	0.014617992	0.008317544	0.0072028902	0.0076822555
0.0	0.010034704	0.011013727	0.007870836	0.0109603265	0.010618889	0.012640627	0.010021217	0.0049132397	0.007023824	0.011078882
0.0	0.0014054037	0.0018879818	0.0016755323	0.002964831	0.0026148963	0.0020519872	0.0025426345	0.0016604869	0.0027508342	0.0018494583
0.0	0.0016637531	0.002933985	0.0025019455	0.0018514858	0.0021402591	0.002161352	0.001522568	0.001091176	0.0021287147	0.0022841296
0.0	0.024742916	0.03201555	0.027199723	0.025664244	0.03414919	0.01930646	0.018573107	0.02798906	0.019823253	0.024159089
0.0	0.01762431	0.028403293	0.028353903	0.026906546	0.028327532	0.030067626	0.029066686	0.019052321	0.025290614	0.026480118
0.0	0.008979219	0.009960103	0.0061730454	0.0070778355	0.012723031	0.014797742	0.011794582	0.015410358	0.007267724	0.012177224
0.0	0.02420372	0.034463324	0.031242965	0.020572402	0.030993659	0.024700912	0.026862424	0.024776284	0.02833802	0.028834233
0.0	0.00772249	0.015021427	0.009579321	0.008465272	0.012978605	0.01408721	0.015211462	0.015309136	0.009936188	0.011586763
0.0	0.019902267	0.014751958	0.023930311	0.017207753	0.022914464	0.035865508	0.025363281	0.030663554	0.023612512	0.023965102
0.0	0.0022808134	0.00095559895	0.0016863919	0.0024513134	0.0029765037	0.0035676856	0.003727098	0.0015513906	0.0005430736	0.0023014862
0.0	0.027468773	0.010599018	0.01800805	0.014500581	0.022440316	0.033031493	0.028717306	0.02587034	0.02493018	0.025419949
0.0	0.017013174	0.022986235	0.01873166	0.028732996	0.03356779	0.028932858	0.023577472	0.023706643	0.011352489	0.02777216
0.0	0.0051152795	0.012778903	0.006253186	0.010872719	0.012639163	0.013571	0.008909708	0.013047861	0.010488097	0.011246072
0.0	0.5393548	0.52976596	0.53829193	0.5394042	0.5433228	0.53477246	0.52131367	0.5365656	0.510919	0.5351378
0.0	0.5378863	0.527307	0.53674895	0.53911287	0.5436761	0.5358369	0.5206651	0.5382236	0.5099409	0.53554624
0.0	0.5382994	0.5315099	0.53686506	0.5390019	0.5442532	0.53563124	0.52155685	0.5382963	0.5119292	0.5361054
0.0	0.09269213	0.10338867	0.080568165	0.10267835	0.09869451	0.100940034	0.09502252	0.08408259	0.08929784	0.097309105
0.0	0.53906053	0.52926314	0.53704804	0.5397186	0.544845	0.53622085	0.52367765	0.5376019	0.510994	0.53664064
0.0	0.5383389	0.53089494	0.5384157	0.54098284	0.54514533	0.53645843	0.52455926	0.53742814	0.5117141	0.53781015
0.0	0.53838474	0.5307534	0.5380536	0.53941804	0.5439026	0.5364309	0.52247363	0.5370891	0.5119352	0.5340723
0.0	0.5386643	0.5311766	0.53847647	0.54103476	0.5441149	0.53666943	0.5243176	0.53724194	0.51228267	0.5353062
0.0	0.54016155	0.52994066	0.53861856	0.5399264	0.5436353	0.5366997	0.5237978	0.5378243	0.511667	0.53531665
0.0	0.5397744	0.53051376	0.5386514	0.5406486	0.5441584	0.53712445	0.5246745	0.5367757	0.5122319	0.53645563
0.0	0.13579057	0.1630879	0.123396434	0.11956847	0.18632035	0.14971608	0.116313964	0.12756972	0.12575711	0.12796824
0.0	0.09195336	0.103602506	0.080534264	0.102525435	0.09842772	0.10099202	0.09517353	0.083552524	0.08898167	0.0975741
0.0	0.53676426	0.5288739	0.5366291	0.54074997	0.5437067	0.53625643	0.5208178	0.53781486	0.50974107	0.5362248
0.0	0.53837985	0.5306758	0.536269	0.5383302	0.54316205	0.5338897	0.5223689	0.53875774	0.5108171	0.534153
0.0	0.5393868	0.5303065	0.5382527	0.54046255	0.5435	0.537292	0.5242614	0.5378853	0.51082104	0.5356923
0.0	0.53918874	0.5292362	0.53730005	0.5396616	0.54374975	0.53744817	0.5236024	0.53805447	0.5105915	0.53613764
0.0	0.5381865	0.52864563	0.5374848	0.5393735	0.5429721	0.5356245	0.5216946	0.5377084	0.5107846	0.5363637
0.0	0.09240437	0.10349312	0.08076839	0.10281388	0.098361306	0.100663595	0.095654435	0.08303424	0.08930747	0.09749413
0.0	0.0069746394	0.008775919	0.0061780494	0.009778699	0.011378336	0.012012307	0.0116062965	0.006493731	0.005830177	0.009525684
0.0	0.15624857	0.14736015	0.15305401	0.14474809	0.15721613	0.1417854	0.16950953	0.15008621	0.16104816	0.14448178
0.0	0.53877074	0.5294341	0.53808546	0.5386498	0.5439047	0.53596985	0.52149487	0.53860146	0.5106558	0.5366792
0.0	0.15133734	0.15252976	0.1349804	0.13750851	0.1492343	0.11917719	0.16818361	0.16165537	0.13423622	0.14414512
0.0	0.5380719	0.5311862	0.53744286	0.53963065	0.54385906	0.5362382	0.52339894	0.5377831	0.51119214	0.53628933
0.0	0.15770258	0.22113305	0.17653425	0.19933683	0.22756645	0.23907124	0.2061958	0.24770485	0.17542867	0.20577538
0.0	0.0076490073	0.011622877	0.006934066	0.01201474	0.01204632	0.012769709	0.010125345	0.011293051	0.011629123	0.010832946
0.0	0.53804284	0.52948654	0.53794044	0.53945535	0.54272497	0.53600645	0.5219446	0.536996	0.51077646	0.5368781
0.0	0.53775424	0.5308855	0.53608644	0.54109395	0.5465585	0.5345071	0.52507585	0.53833735	0.51033217	0.5368131
0.0	0.5381989	0.5315048	0.53583777	0.54080147	0.5451894	0.53461546	0.5243397	0.540281	0.51152086	0.53609633
0.0	0.53880274	0.53082776	0.5378494	0.541346	0.5432282	0.5362518	0.5247433	0.53659296	0.51180464	0.5367021
0.0	0.5383556	0.5285851	0.5377973	0.5383473	0.5424476	0.53495216	0.52118325	0.5378968	0.50958014	0.53601646
0.0	0.53852683	0.5308226	0.5374935	0.53939945	0.54343194	0.536213	0.52234226	0.53810114	0.50994164	0.5361093
0.0	0.5379589	0.53121257	0.53731596	0.53984505	0.5435458	0.5350622	0.525135	0.5384576	0.5109817	0.5336559
0.0	0.0940047	0.09212044	0.091674775	0.083884776	0.12395887	0.11792191	0.08786188	0.1141033	0.102208406	0.09388068
0.0	0.53791225	0.52873975	0.53837466	0.5400805	0.5423291	0.5363854	0.5222501	0.5354774	0.50999296	0.5367773
0.0	0.5401043	0.5308844	0.5376865	0.54096764	0.54212016	0.5390039	0.5238857	0.5372227	0.51185745	0.53703237
0.0	0.14200181	0.14265911	0.14613204	0.12918532	0.15216984	0.14170475	0.16871998	0.15106823	0.15087175	0.14574058
0.0	0.53846455	0.5313698	0.53852975	0.5397717	0.54395026	0.53677434	0.52423567	0.5372572	0.5111959	0.53703743
0.0	0.53827393	0.53066784	0.5386403	0.53996545	0.543597	0.536591	0.52388066	0.5367542	0.5112602	0.536912
0.0	0.5384542	0.53007823	0.5384259	0.5400088	0.54291934	0.53611207	0.52372193	0.53599083	0.51126796	0.5367238
0.0	0.53845245	0.5319879	0.5376338	0.5378198	0.5434207	0.5357825	0.52318865	0.53793406	0.5104681	0.5347203
0.0	0.5387084	0.5310144	0.5382785	0.5397505	0.5433906	0.5363565	0.5241952	0.5366616	0.51118225	0.536891
0.0	0.5385462	0.529807	0.5386467	0.53983176	0.54366446	0.5365552	0.523023	0.53712523	0.5104789	0.5365638
0.0	0.0958789	0.10380078	0.096211605	0.09417909	0.10094765	0.10445732	0.09923954	0.10893667	0.09917692	0.09742947
0.0	0.5382887	0.5304659	0.53687054	0.5383584	0.5421216	0.5351202	0.5236721	0.5368097	0.5104722	0.53459924
0.0	0.5391798	0.5305894	0.53599375	0.5381532	0.5428674	0.535279	0.52316654	0.53741574	0.51019627	0.5348181
0.0	0.5355711	0.5291486	0.5415007	0.5421835	0.543636	0.5390933	0.52346265	0.53858423	0.51195824	0.5386549
0.0	0.53774613	0.530425	0.5371434	0.5401987	0.5446636	0.5371103	0.5233487	0.5371194	0.51129836	0.53627163
0.0	0.5398355	0.5334613	0.5385486	0.5392383	0.5433431	0.53562653	0.5248896	0.5381753	0.5126302	0.53614396
0.0	0.13467878	0.026536763	0.13400923	0.1440436	0.106262185	0.17078163	0.17141637	0.17778234	0.16525699	0.14187351
0.0	0.5388947	0.53126943	0.5359929	0.539714	0.5430281	0.5356005	0.5221858	0.53891206	0.510686	0.534144
0.0	0.5384691	0.5297401	0.53793186	0.53991115	0.5434541	0.5369941	0.5226207	0.5380785	0.510959	0.5365415
0.0	0.53850067	0.53042006	0.5374142	0.5405446	0.5425616	0.53706795	0.5233241	0.5385029	0.5118235	0.5366954
0.0	0.53732914	0.5302615	0.5381816	0.5405467	0.5433622	0.5366905	0.52234817	0.53774065	0.51055616	0.5370654
0.0	0.5386887	0.5284761	0.5372616	0.5410142	0.54518986	0.5374988	0.5228851	0.53775334	0.51043534	0.53553057
0.0	0.5376244	0.5294156	0.537606	0.5395551	0.5448527	0.53698707	0.52230597	0.538041	0.5099151	0.53443396
0.0	0.53798133	0.5296313	0.53808016	0.5411261	0.54423827	0.5373342	0.5226423	0.5374942	0.51069385	0.53499186
0.0	0.5381918	0.53033006	0.53861105	0.539633	0.5434256	0.53718585	0.5223641	0.5376882	0.51097804	0.53477126
0.0	0.5385391	0.5296386	0.5374598	0.5400527	0.54431957	0.5367825	0.521932	0.53739727	0.51062065	0.5354142
0.0	0.53800154	0.5306406	0.5376676	0.5396612	0.5436216	0.5359121	0.5233874	0.5372351	0.5114598	0.5338884
0.0	0.538738	0.52965957	0.53773874	0.5402503	0.54614055	0.5371332	0.52293825	0.53755236	0.51048875	0.5366307
0.0	0.53878015	0.52980167	0.5385303	0.53994346	0.5436388	0.53701127	0.52329904	0.53744084	0.5111204	0.53501683
0.0	0.5386349	0.5298079	0.5380156	0.53919053	0.54407585	0.53642064	0.52202535	0.53803897	0.51025367	0.53495157
0.0	0.53827053	0.5288169	0.53835326	0.5399141	0.5440218	0.5362874	0.5227352	0.53734696	0.51038766	0.53527313
0.0	0.5394472	0.52971905	0.53833956	0.5400014	0.5452273	0.5367061	0.5229719	0.5378271	0.51111156	0.53513694
0.0	0.5381373	0.52944285	0.5377286	0.54021895	0.5445673	0.53729874	0.52426076	0.5372502	0.5110129	0.53511524
0.0	0.53767246	0.52780724	0.5364488	0.5391503	0.5437732	0.5360011	0.5226078	0.5372641	0.5102585	0.5348018
0.0	0.5391978	0.53015625	0.53779024	0.5395008	0.54393893	0.53604823	0.5232123	0.5370014	0.5111166	0.53473014
0.0	0.5391406	0.53026825	0.5390932	0.54137397	0.54460984	0.5372904	0.5233079	0.5384155	0.5122443	0.53508496
0.0	0.5391081	0.5309108	0.53794783	0.54033244	0.54432195	0.5372094	0.5236485	0.5369685	0.511212	0.53506285
0.0	0.5388327	0.53009814	0.5385145	0.54054314	0.54407763	0.5370146	0.5218504	0.53766423	0.51026285	0.53441083
0.0	0.53793365	0.5301501	0.5383289	0.54121614	0.5440714	0.5375245	0.5229821	0.537187	0.5117067	0.5345798
0.0	0.5383662	0.5314754	0.53721726	0.53803074	0.5440762	0.53499043	0.5240865	0.53858876	0.51106316	0.5346493
0.0	0.53763276	0.5303457	0.53842545	0.53846693	0.543468	0.5363235	0.52170867	0.53855366	0.50964504	0.53721595
0.0	0.5383703	0.5312741	0.5381876	0.53975534	0.54361224	0.53612536	0.52344763	0.53824896	0.5108869	0.5365834
0.0	0.5374604	0.5282854	0.5386296	0.5399178	0.54210055	0.5368215	0.52227825	0.5366189	0.50999725	0.5372913
0.0	0.5378631	0.52880144	0.5388259	0.53986365	0.54231703	0.53643966	0.52267444	0.5364784	0.5105403	0.53728694
0.0	0.5373559	0.5289228	0.5380854	0.5396987	0.5422831	0.5352556	0.52240175	0.53635955	0.5102395	0.53614527
0.0	0.5375404	0.5322957	0.53931016	0.53913075	0.54349566	0.5366201	0.52446693	0.53798455	0.5118731	0.5359185
0.0	0.5365845	0.5302089	0.53939176	0.5401387	0.54300773	0.53776646	0.52355874	0.53742397	0.51080126	0.537049
0.0	0.5362168	0.52946585	0.5374439	0.53912324	0.54358816	0.5386579	0.52151245	0.53772724	0.5075391	0.5342921
0.0	0.5381866	0.53049076	0.535991	0.539093	0.54402095	0.5376576	0.52383125	0.5381236	0.51080143	0.53671044
0.0	0.53960145	0.5319408	0.53737444	0.5375149	0.5440075	0.5353095	0.5237664	0.53829384	0.5110319	0.5343808
0.0	0.009805654	0.0099833775	0.008572098	0.011431242	0.01001627	0.009417428	0.010462439	0.008116017	0.008112575	0.008979609
0.0	0.09199254	0.102990545	0.081189014	0.10388676	0.09890419	0.101416536	0.095175415	0.0828554	0.089136526	0.09789376
0.0	0.009842836	0.0100501245	0.008535711	0.011380165	0.01000945	0.009346208	0.010465441	0.008102716	0.00808446	0.008911573
0.0	0.5359373	0.5292096	0.5362501	0.54024893	0.5438056	0.535653	0.5212679	0.5364548	0.5094758	0.5356724
0.0	0.537402	0.5299404	0.53585875	0.53959745	0.54413164	0.5378423	0.5224728	0.5381369	0.5107147	0.53558433
0.0	0.53917307	0.5293397	0.53764766	0.5387604	0.5431638	0.536898	0.5231333	0.5376617	0.51059484	0.53506273
0.0	0.53678447	0.52842575	0.5371135	0.5384276	0.5421133	0.5352451	0.52050024	0.53728235	0.50977653	0.53581667
0.0	0.53678447	0.52842575	0.5371135	0.5384276	0.5421133	0.5352451	0.52050024	0.53728235	0.50977653	0.53581667
0.0	0.5385327	0.53148425	0.53926665	0.54079443	0.5446691	0.53661186	0.52417856	0.5389864	0.51338357	0.5387115
0.0	0.5378737	0.53052956	0.5373719	0.5384591	0.54369414	0.53681517	0.5228037	0.5383116	0.5100561	0.53553706
0.0	0.5383061	0.5306018	0.5381823	0.5407827	0.544679	0.5355827	0.52420604	0.53767353	0.51270574	0.53620696
0.0	0.53768367	0.5292087	0.5372503	0.53853923	0.54280615	0.53557664	0.52373725	0.5351368	0.5108568	0.5352331
0.0	0.5374626	0.5312095	0.5375093	0.53921497	0.54383683	0.53540283	0.52314913	0.5379095	0.51106	0.5369898
0.0	0.0921286	0.09120474	0.10601092	0.081286445	0.11505853	0.11270494	0.10621077	0.102494195	0.102141395	0.08916061
0.0	0.53859884	0.5311869	0.5373044	0.5407057	0.54420024	0.53801656	0.5234454	0.5377891	0.51168966	0.5347321
0.0	0.53815246	0.5334911	0.53914005	0.53988385	0.54372776	0.5361903	0.5233512	0.53863615	0.51276857	0.53772664
0.0	0.09287996	0.07786122	0.082328826	0.12117464	0.09524831	0.10120333	0.08884206	0.07571648	0.06617863	0.105275914
0.0	0.5383735	0.53072107	0.53720605	0.538916	0.5432438	0.5367819	0.5240807	0.536334	0.5113748	0.53633815
0.0	0.5374552	0.5316561	0.5390501	0.5401699	0.54425097	0.5352051	0.5247324	0.5376153	0.51356024	0.5366136
0.0	0.53728354	0.5326845	0.5391724	0.54075056	0.5439864	0.53453016	0.52551997	0.53770113	0.514014	0.53750396
0.0	0.09266799	0.10165568	0.09810976	0.11261514	0.11374125	0.112960115	0.09019401	0.11159057	0.06675015	0.10018039
0.0	0.5381654	0.5314305	0.5391831	0.54028004	0.5444899	0.53601044	0.5240052	0.5372674	0.5120611	0.53715205
0.0	0.5375602	0.53135	0.53781515	0.53900903	0.54348814	0.53556067	0.523335	0.5356047	0.512952	0.5364299
0.0	0.5389781	0.53100723	0.53844047	0.5429114	0.5468138	0.5379851	0.5231189	0.5394028	0.51064295	0.53795123
0.0	0.5373036	0.5295644	0.538957	0.542029	0.5446676	0.5384488	0.52288467	0.5381333	0.51018614	0.5380652
0.0	0.5371635	0.52984667	0.53689533	0.5415411	0.54478735	0.5370028	0.5230247	0.5375212	0.51077473	0.5365695
0.0	0.5369026	0.5297713	0.53850174	0.54269814	0.54408765	0.53730667	0.52332234	0.53706115	0.51195496	0.53680557
0.0	0.5382381	0.5315108	0.5340021	0.5413291	0.54566896	0.5352313	0.52274036	0.5377478	0.5104082	0.53373724
0.0	0.53779703	0.53005284	0.53600574	0.53935	0.5426747	0.5349934	0.52266955	0.5360145	0.51034886	0.5351758
0.0	0.53838223	0.528256	0.5379094	0.5397011	0.5456874	0.5372955	0.5225991	0.54012597	0.51111543	0.53681517
0.0	0.53726006	0.5287989	0.53555554	0.53897464	0.5428038	0.5339738	0.5230482	0.53926647	0.5103946	0.53612906
0.0	0.5366764	0.53013855	0.5389602	0.53819376	0.5431228	0.5363014	0.522966	0.5404909	0.51165426	0.5378634
0.0	0.5380732	0.5303268	0.53646505	0.5395381	0.5430906	0.53615445	0.52319705	0.5378914	0.51198685	0.5362531
0.0	0.5387843	0.5314098	0.5378574	0.5399727	0.54507667	0.5351559	0.5241614	0.5404715	0.5128282	0.5372307
0.0	0.53854114	0.52939385	0.537545	0.5381249	0.54287297	0.53585595	0.5215473	0.5379945	0.5100358	0.53556997
0.0	0.539928	0.5307194	0.5394372	0.54074377	0.5434118	0.535985	0.5247975	0.53895706	0.51103455	0.53677875
0.0	0.53799427	0.531368	0.53845763	0.54102063	0.5432408	0.5360573	0.5223086	0.5380759	0.5112569	0.5363683
0.0	0.5389934	0.5299403	0.5386829	0.5400011	0.544696	0.53680277	0.5240914	0.5388638	0.5106984	0.5355209
0.0	0.538772	0.5313543	0.53934443	0.5416275	0.5416314	0.537104	0.52526253	0.53802794	0.51232	0.53615123
0.0	0.53816324	0.5304943	0.53941154	0.542277	0.54174143	0.5374707	0.5246601	0.53717333	0.5121542	0.53664494
0.0	0.53833044	0.5277211	0.5390055	0.5408684	0.5434618	0.537151	0.5245545	0.53642774	0.51063526	0.53623116
0.0	0.103696294	0.07886753	0.08986657	0.091188736	0.09345394	0.13292564	0.113076486	0.12962052	0.09876932	0.103796594
0.0	0.53995585	0.5308648	0.5386098	0.54139847	0.5440771	0.537404	0.5230904	0.53724617	0.5118783	0.53615993
0.0	0.5387666	0.5304665	0.5358272	0.53880996	0.5436701	0.5365929	0.5233648	0.5365855	0.5096326	0.5352928
0.0	0.5370239	0.5302969	0.53683805	0.5399072	0.5433817	0.5369394	0.5230475	0.5379082	0.510377	0.5349081
0.0	0.53678447	0.52842575	0.5371135	0.5384276	0.5421133	0.5352451	0.52050024	0.53728235	0.50977653	0.53581667
0.0	0.5386176	0.52831703	0.5381333	0.54026484	0.54445755	0.53594905	0.5223633	0.5395998	0.50960684	0.535051
0.0	0.53703564	0.52745104	0.53716815	0.53893906	0.5413901	0.5366325	0.5221097	0.53844655	0.5094642	0.5357148
0.0	0.53748864	0.5288292	0.5386761	0.5383599	0.54352087	0.5353977	0.52030283	0.5389491	0.5074264	0.5347949
0.0	0.5372469	0.52875835	0.537763	0.541483	0.54375666	0.536248	0.5197667	0.53772974	0.50895613	0.53811675
0.0	0.26560745	0.25961378	0.23804773	0.24912101	0.27821213	0.26394877	0.2639165	0.2758218	0.24743369	0.27481163
0.0	0.53741014	0.5301357	0.5390998	0.5405581	0.5447005	0.53747785	0.5236428	0.536992	0.5106756	0.5373276
0.0	0.53913504	0.5298594	0.5390264	0.5402869	0.5428558	0.53620964	0.5232248	0.5364173	0.51147646	0.5363202
0.0	0.13900545	0.15237062	0.14640221	0.16924608	0.17973354	0.154859	0.1527026	0.17367709	0.14778478	0.15602832
0.0	0.5370846	0.53101873	0.5372565	0.5399804	0.5445325	0.5348787	0.52415085	0.5376997	0.5117318	0.5352764
0.0	0.53799	0.53140956	0.53793514	0.54032946	0.5451424	0.53732014	0.5253849	0.53802145	0.51243	0.53611845
0.0	0.5387577	0.53060484	0.53586024	0.54064626	0.5433899	0.5359273	0.52252376	0.53909314	0.5097581	0.5360924
0.0	0.5386571	0.53015596	0.5352456	0.5386126	0.5433365	0.5359325	0.5220018	0.5377146	0.50997376	0.53670645
0.0	0.5394035	0.53061587	0.5350005	0.5385098	0.54329914	0.5359092	0.52232486	0.53877836	0.5107363	0.5371016
0.0	0.5367753	0.5324993	0.5379803	0.5382672	0.5434938	0.53545344	0.5224493	0.53734714	0.5120306	0.5359519
0.0	0.5394585	0.53401184	0.5370396	0.53761876	0.5429476	0.53485835	0.52367896	0.540113	0.51145446	0.53323364
0.0	0.5376382	0.5272767	0.53911346	0.54064906	0.5415906	0.5370887	0.5223309	0.5375602	0.5100382	0.5359268
0.0	0.5365662	0.52772254	0.5385316	0.54093426	0.5425414	0.53665394	0.52342206	0.53784955	0.51148224	0.5355747
0.0	0.53964674	0.5264321	0.53875357	0.5401518	0.54066116	0.5352641	0.5220114	0.5382569	0.510347	0.533673
0.0	0.5379466	0.53192216	0.53746545	0.5382822	0.542484	0.535982	0.5240947	0.53975827	0.5102268	0.5361762
0.0	0.53568745	0.53109574	0.53765875	0.5384933	0.54305065	0.535557	0.5215094	0.534991	0.51028466	0.5355444
0.0	0.5376936	0.52979517	0.5358016	0.5365898	0.54312515	0.53590393	0.5242391	0.5412217	0.5099018	0.5334131
0.0	0.5373621	0.5308751	0.537741	0.53846866	0.54329145	0.53513664	0.52328956	0.5341717	0.510618	0.5361872
0.0	0.53825986	0.53088903	0.53702945	0.5375417	0.541415	0.5375907	0.52104276	0.5375872	0.510401	0.53518933
0.0	0.5393142	0.53116727	0.53999573	0.54064333	0.54417855	0.5356994	0.5228932	0.53870094	0.5117733	0.53675234
0.0	0.54079986	0.5321208	0.534759	0.53638345	0.5415326	0.532805	0.52541053	0.5360959	0.5095834	0.53099203
0.0	0.53825426	0.5304981	0.53788084	0.5387299	0.5426317	0.5354807	0.5233357	0.5377396	0.5111069	0.5358274
0.0	0.53911495	0.53006387	0.53504777	0.5367748	0.5426412	0.53294134	0.5236672	0.5373262	0.5083169	0.5318053
0.0	0.53810024	0.5321221	0.53650445	0.5402854	0.54265875	0.53707224	0.5266068	0.5385208	0.51201344	0.5355094
0.0	0.53905827	0.5338612	0.5377973	0.54272616	0.5468982	0.5362686	0.5244942	0.53597486	0.51122373	0.5364853
0.0	0.5387487	0.5293115	0.5353646	0.53857124	0.5428967	0.5370559	0.52454007	0.5380457	0.5110404	0.5368273
0.0	0.5397249	0.53361386	0.5375824	0.5412218	0.54549235	0.5362544	0.5251606	0.5376607	0.5119658	0.5347605
0.0	0.53876805	0.52926874	0.536216	0.540844	0.5439422	0.53648055	0.52292323	0.5372739	0.51056623	0.5355231
0.0	0.53729695	0.5294439	0.5368965	0.541022	0.5433357	0.53643453	0.52295005	0.53700507	0.51024777	0.53525907
0.0	0.5377641	0.53077334	0.534779	0.5378367	0.5421477	0.5353964	0.521354	0.5377713	0.5090311	0.53477246
0.0	0.5358883	0.5302985	0.53584766	0.5389068	0.5420171	0.53624207	0.5225807	0.5378561	0.5095864	0.5353021
0.0	0.5395391	0.5288214	0.5365621	0.5389898	0.5412014	0.53541064	0.5218423	0.53725004	0.5096446	0.5351612
0.0	0.53888756	0.5310681	0.5357189	0.5404582	0.54255325	0.5340746	0.5223184	0.5372382	0.51048476	0.5345779
0.0	0.5378641	0.52973473	0.5353492	0.5402524	0.54236096	0.53643835	0.52183026	0.5375965	0.51027375	0.53449863
0.0	0.5372061	0.52935004	0.5360109	0.541003	0.5411353	0.53509694	0.5209302	0.5371921	0.51070166	0.5349245
0.0	0.5367841	0.53315353	0.5376467	0.5387963	0.5441607	0.534747	0.52389103	0.53723276	0.51012814	0.53668445
0.0	0.536529	0.5285878	0.53848785	0.5392278	0.54224676	0.5354115	0.5218499	0.53697675	0.51035166	0.53623044
0.0	0.53675216	0.52720785	0.53845423	0.5405205	0.5392347	0.5350051	0.52428526	0.5376503	0.51055336	0.53449017
0.0	0.5386925	0.53190035	0.53943986	0.5406309	0.54478717	0.5358311	0.52360207	0.536684	0.5117851	0.53643876
0.0	0.5366252	0.5296887	0.53673655	0.53814983	0.5420081	0.5357543	0.523366	0.5382653	0.5094603	0.53497845
0.0	0.5391515	0.53173816	0.5384244	0.53928095	0.5441364	0.53811556	0.5229289	0.5378447	0.51099557	0.53681505
0.0	0.5393809	0.5305884	0.53717756	0.5385801	0.5428352	0.53584063	0.5222908	0.5380575	0.50937337	0.5367541
0.0	0.53873676	0.5290908	0.5338319	0.53935844	0.5434259	0.53541416	0.52325916	0.53803605	0.51059395	0.5349322
0.0	0.53966075	0.5302786	0.53413546	0.537426	0.5397167	0.5334535	0.522793	0.5349827	0.50859374	0.5319116
0.0	0.53878176	0.5318896	0.5345253	0.53778714	0.5432444	0.5344999	0.52421284	0.5390311	0.5121643	0.53413063
0.0	0.5380083	0.5288933	0.53779626	0.5405159	0.54393965	0.53651273	0.5227907	0.5384342	0.5104733	0.535534
0.0	0.536251	0.5286837	0.5377651	0.53914815	0.5431517	0.53617895	0.52452964	0.5368965	0.51053584	0.53667027
0.0	0.53779	0.5282156	0.53681016	0.5403168	0.54327047	0.5364825	0.5226833	0.53920513	0.50792587	0.53574103
0.0	0.5379796	0.53049725	0.5344747	0.5383623	0.54495305	0.53707606	0.5238073	0.53762543	0.510241	0.5368634
0.0	0.537375	0.5299943	0.53552794	0.5411516	0.5428183	0.53577965	0.5232957	0.5379143	0.5105146	0.5352026
0.0	0.53960145	0.53138494	0.53694296	0.53988534	0.54341877	0.53644055	0.5246504	0.53735733	0.511062	0.5370372
0.0	0.53890646	0.53020275	0.5352293	0.5388893	0.5440783	0.5342218	0.5237231	0.5367465	0.5100711	0.5347148
0.0	0.5380252	0.5305803	0.53570807	0.5399358	0.542533	0.5351695	0.5231763	0.5359086	0.51011246	0.5346768
0.0	0.538185	0.52838606	0.5376942	0.5394597	0.5431462	0.5365685	0.5210558	0.5371411	0.50987995	0.5365789
0.0	0.538185	0.52838606	0.5376942	0.5394597	0.5431462	0.5365685	0.5210558	0.5371411	0.50987995	0.5365789
0.0	0.537731	0.5300069	0.53760487	0.53917	0.5438422	0.5369725	0.52332085	0.53909653	0.5101857	0.53600234
0.0	0.004085989	0.0039447774	0.0043450235	0.004791398	0.004830327	0.0045120623	0.0034563327	0.006045252	0.004650669	0.0026287558
0.0	0.0012021335	0.0015564087	0.0014529838	0.0012896139	0.0013292421	0.0009535799	0.00077369274	0.0013695393	0.001076988	0.0010651499
0.0	0.537339	0.53003603	0.53973216	0.53932387	0.5422814	0.53680515	0.52231306	0.5386886	0.5095698	0.5364467
0.0	0.5376719	0.5292236	0.5369883	0.54121757	0.54254234	0.5370103	0.5234287	0.53558224	0.5109387	0.53643614
0.0	0.5386231	0.53092706	0.5370055	0.5411565	0.5430408	0.5354885	0.5243167	0.5359808	0.5118455	0.5356093
0.0	0.5374791	0.5294786	0.53728914	0.54083043	0.54212725	0.5362639	0.5231117	0.5361604	0.51037365	0.53590626
0.0	0.5377218	0.5315146	0.5360356	0.53808606	0.54254615	0.534948	0.52277416	0.5369143	0.5100358	0.5353214
0.0	0.5382118	0.52930456	0.537591	0.53874767	0.54329157	0.53690416	0.52326584	0.5383392	0.5098559	0.5354913
0.0	0.54034746	0.5296974	0.53870624	0.54056	0.54353064	0.5372956	0.5229043	0.5383964	0.50866157	0.5367452
0.0	0.5402691	0.5293523	0.5402525	0.543305	0.5428272	0.53950596	0.52304035	0.5379386	0.5090463	0.5375228
0.0	0.5389847	0.53046805	0.53812397	0.5397248	0.5434877	0.5357601	0.5235059	0.5376515	0.51076776	0.5355897
0.0	0.5389847	0.53046805	0.53812397	0.5397248	0.5434877	0.5357601	0.5235059	0.5376515	0.51076776	0.5355897
0.0	0.5395764	0.533163	0.5385686	0.5389045	0.54400676	0.5338755	0.5238287	0.535959	0.51066643	0.53601176
0.0	0.53940827	0.53010345	0.5377917	0.5389105	0.5445585	0.53781354	0.52363664	0.53756326	0.5110735	0.53583145
0.0	0.53840697	0.53246355	0.53904057	0.5397895	0.543548	0.5386457	0.52207017	0.5401988	0.50989944	0.536809
0.0	0.54029745	0.5292224	0.5396668	0.5397606	0.5445302	0.5389577	0.5228731	0.53825474	0.5108494	0.5358742
0.0	0.5389526	0.5294606	0.5378461	0.538313	0.5440067	0.5364066	0.52254575	0.5390016	0.5102917	0.53641003
0.0	0.00076107954	0.01155529	0.010762923	0.014995585	0.0111773675	0.012136051	0.011568227	0.012147862	0.009930838	0.01179979
0.0	0.062255863	0.12309455	0.08439928	0.09593178	0.09048679	0.12067009	0.11558436	0.10418677	0.09795894	0.09681798
0.0	0.12107376	0.11569267	0.10308984	0.09218279	0.11498177	0.10921848	0.10409867	0.10415445	0.116970375	0.11637577
0.0	0.5384299	0.52934104	0.5375884	0.5406747	0.54368204	0.53731704	0.5227639	0.5376858	0.5105464	0.53637236
0.0	0.539027	0.52931404	0.53737956	0.5392999	0.54401195	0.5374885	0.5239017	0.5386769	0.5099153	0.5364249
0.0	0.5421956	0.53154624	0.53758574	0.5402336	0.542339	0.536002	0.52431524	0.5371465	0.5113383	0.5352104
0.0	0.5409603	0.52827585	0.53461164	0.54061365	0.5429434	0.53632414	0.5236952	0.5380269	0.5090953	0.53674823
0.0	0.5376992	0.53066266	0.5369095	0.5402334	0.5431016	0.5364904	0.52338225	0.5364946	0.5108155	0.53554535
0.0	0.5380031	0.5319979	0.53586024	0.53886795	0.54378283	0.5347264	0.5242617	0.5371878	0.5106984	0.5342163
0.0	0.53878355	0.5312949	0.53756493	0.5396018	0.54269385	0.5358042	0.52371645	0.5375955	0.51144505	0.5351154
0.0	0.15521365	0.15721628	0.16275543	0.1438458	0.16774434	0.14482874	0.14524904	0.14438835	0.14353424	0.1632163
0.0	0.13692766	0.11293481	0.13263002	0.13774619	0.15894872	0.1624686	0.1514328	0.16311331	0.15505257	0.10629101
0.0	0.10392079	0.10676699	0.11021657	0.09317648	0.114803635	0.09420547	0.09662293	0.09466945	0.09586075	0.11065586
0.0	0.13685575	0.11307428	0.13249825	0.13766809	0.15914337	0.16196503	0.15167873	0.16311686	0.15507431	0.106120005
0.0	0.53717357	0.5297149	0.5380745	0.5393688	0.5435749	0.5356181	0.5238618	0.53712064	0.51014996	0.536506
0.0	0.53472596	0.5296338	0.538384	0.5400129	0.54286695	0.5358663	0.52324444	0.5396799	0.51115155	0.53591985
0.0	0.5358919	0.52781975	0.53808784	0.5399922	0.5440702	0.5357797	0.5241043	0.539456	0.5096533	0.53636515
0.0	0.53791183	0.53060657	0.5371986	0.5407762	0.5441362	0.53744733	0.52320534	0.5374411	0.5113571	0.53792757
0.0	0.5379842	0.53029066	0.5353571	0.5392865	0.54401875	0.53479	0.52316374	0.5370802	0.5088426	0.5346238
0.0	0.53598	0.52937466	0.5377564	0.54001147	0.54438066	0.53686327	0.52338237	0.53727025	0.5094164	0.5373833
0.0	0.5396119	0.5308208	0.53875947	0.53768903	0.5417449	0.53559893	0.52285534	0.53724587	0.5105525	0.5339068
0.0	0.53806937	0.5315123	0.5385073	0.5400768	0.54501116	0.5360074	0.5229574	0.53826666	0.5111649	0.53571445
0.0	0.5370541	0.53278893	0.5388715	0.54356235	0.54424155	0.5370757	0.5221693	0.5394365	0.51122177	0.5349073
0.0	0.5383907	0.533575	0.5380395	0.5412973	0.54489714	0.5354344	0.5231899	0.54021513	0.5106484	0.5358018
0.0	0.53862303	0.53057367	0.53820693	0.5414178	0.5440624	0.5364092	0.52337235	0.5379288	0.51125693	0.53566617
0.0	0.53862303	0.53057367	0.53820693	0.5414178	0.5440624	0.5364092	0.52337235	0.5379288	0.51125693	0.53566617
0.0	0.5371252	0.5307218	0.54012465	0.5374048	0.5416074	0.5365777	0.5217929	0.5371156	0.509061	0.5346831
0.0	0.5386936	0.53047377	0.5380572	0.5400616	0.5438163	0.5366915	0.5237743	0.5368014	0.51112413	0.5362387
0.0	0.5386936	0.53047377	0.5380572	0.5400616	0.5438163	0.5366915	0.5237743	0.5368014	0.51112413	0.5362387
0.0	0.53756297	0.52945656	0.53651154	0.53957134	0.5432265	0.5367497	0.5217439	0.5374155	0.5100246	0.53576356
0.0	0.5363098	0.5303889	0.5354209	0.5379184	0.5429608	0.53467053	0.52223027	0.5382737	0.5087196	0.53569776
0.0	0.5388423	0.5284495	0.53639084	0.5382424	0.5441722	0.53598434	0.52278996	0.5376464	0.5085436	0.5342329
0.0	0.5384105	0.52988774	0.53722113	0.5398051	0.54369646	0.53572196	0.5233898	0.53759646	0.5105421	0.53589195
0.0	0.5384105	0.52988774	0.53722113	0.5398051	0.54369646	0.53572196	0.5233898	0.53759646	0.5105421	0.53589195
0.0	0.5371543	0.5338759	0.53606194	0.53939134	0.54190964	0.5348642	0.52545035	0.53898126	0.51390755	0.5359999
0.0	0.53831875	0.5293579	0.5386917	0.5396628	0.5423678	0.5369113	0.5223187	0.5380433	0.511049	0.5353494
0.0	0.5389869	0.53112257	0.5402552	0.5380222	0.5446684	0.5354259	0.5234138	0.54022026	0.51108867	0.534087
0.0	0.53715956	0.53387403	0.5377901	0.5382784	0.5446658	0.53520954	0.52483404	0.53587866	0.51027113	0.5341639
0.0	0.5380245	0.53030086	0.5388088	0.5392731	0.5449444	0.5336951	0.52180296	0.539529	0.50732917	0.53327006
0.0	0.5375049	0.533101	0.5383493	0.53733605	0.5421121	0.5326878	0.52324957	0.53728473	0.50989443	0.5329667
0.0	0.5398498	0.52973115	0.53514165	0.5378255	0.54260975	0.5360303	0.5246016	0.5373773	0.51098305	0.5360683
0.0	0.53905404	0.5326913	0.5360739	0.5411593	0.5445081	0.53704184	0.5255638	0.5364808	0.512378	0.5361418
0.0	0.53850913	0.531266	0.5370048	0.53955364	0.54183745	0.53630775	0.52458304	0.53758997	0.51068664	0.53557855
0.0	0.5378848	0.5332277	0.53756094	0.53928024	0.5438691	0.53550595	0.52442294	0.5342864	0.51282144	0.5357563
0.0	0.53871655	0.53235847	0.5386735	0.5420902	0.54276764	0.5382688	0.522887	0.54014623	0.51225615	0.53693
0.0	0.53741634	0.5321187	0.53865844	0.53967804	0.5437373	0.5375073	0.525428	0.5373429	0.5103799	0.5342607
0.0	0.5378701	0.53120464	0.5369546	0.54078156	0.5440484	0.53809214	0.52295464	0.53777	0.51077825	0.5352344
0.0	0.5377891	0.5321448	0.53982556	0.53804433	0.5450708	0.5373687	0.5240845	0.53559667	0.5098858	0.53392094
0.0	0.5366442	0.5304523	0.5358672	0.53901815	0.5428837	0.5368758	0.52354586	0.53694326	0.5098514	0.533794
0.0	0.5394431	0.5304865	0.53726137	0.54225606	0.54517514	0.5370571	0.5245068	0.537731	0.5118806	0.5383675
0.0	0.5385144	0.5304147	0.53680474	0.5379296	0.5427345	0.53725654	0.5234754	0.5363279	0.510465	0.53369945
0.0	0.53587157	0.5322965	0.5367013	0.54208827	0.54668534	0.5376976	0.52412397	0.53925437	0.51121414	0.53846127
0.0	0.5394002	0.5311553	0.5373029	0.5398341	0.54408234	0.53542113	0.52364475	0.53750706	0.5108944	0.5355555
0.0	0.5389791	0.52970964	0.53641087	0.53863305	0.54405385	0.5357219	0.52369267	0.53741395	0.51007426	0.5355598
0.0	0.53984463	0.53172314	0.5378136	0.5394789	0.5443884	0.53670484	0.5244841	0.53805894	0.5122034	0.53554773
0.0	0.53807294	0.5296223	0.5371008	0.53993225	0.54327786	0.53689295	0.5222543	0.53612834	0.5101411	0.53525174
0.0	0.5378784	0.52986544	0.53731376	0.53928643	0.54218084	0.53753316	0.52242315	0.536999	0.5098448	0.5364304
0.0	0.5396637	0.53106153	0.538071	0.53728604	0.54299283	0.5358078	0.5224751	0.5393412	0.5096799	0.5351974
0.0	0.54012686	0.5316091	0.53515273	0.5374255	0.541842	0.53615344	0.5221959	0.5371346	0.5099603	0.53468084
0.0	0.5391004	0.5310197	0.53732234	0.54143876	0.545656	0.53713435	0.5216344	0.5373521	0.51279783	0.5372358
0.0	0.53873426	0.53180736	0.5379755	0.5398255	0.54295075	0.53674835	0.5222386	0.53756946	0.5097627	0.5355749
0.0	0.5382145	0.5326665	0.53923106	0.5402978	0.5434581	0.53731924	0.5212277	0.53918374	0.51261955	0.5375971
0.0	0.53906244	0.5315128	0.53800476	0.5394034	0.5427088	0.5383738	0.5233892	0.54014635	0.5093079	0.53658164
0.0	0.53901976	0.5321358	0.53794265	0.5388972	0.5438457	0.5362197	0.52443403	0.5376257	0.51202977	0.53641444
0.0	0.53750396	0.5303962	0.53901124	0.5401113	0.54397035	0.5377473	0.5229826	0.53744876	0.51042855	0.5372095
0.0	0.53765875	0.531383	0.53660536	0.5383296	0.5432118	0.53476995	0.52384955	0.5378059	0.51015395	0.5357058
0.0	0.53751993	0.5335992	0.5388334	0.53777516	0.54196703	0.5342831	0.5232016	0.53517723	0.5120073	0.5361938
0.0	0.5391141	0.5324502	0.53754395	0.53789085	0.54409015	0.53360707	0.5237618	0.53627455	0.5122601	0.5349904
0.0	0.5383837	0.5298404	0.5389499	0.5408977	0.5428734	0.5359055	0.5220102	0.5360473	0.51028484	0.53629637
0.0	0.5385027	0.52932644	0.5378179	0.53943765	0.5439553	0.5369189	0.5238863	0.5387687	0.5097631	0.53605384
0.0	0.5382781	0.53014815	0.53733593	0.5404157	0.54285705	0.53456545	0.5228977	0.53734833	0.5119552	0.5350347
0.0	0.53775096	0.5296764	0.53799117	0.5394227	0.5430852	0.5368609	0.52312714	0.53969896	0.5085361	0.5355514
0.0	0.5366541	0.5310983	0.536976	0.53999996	0.5440663	0.5375565	0.52569866	0.5396281	0.5096517	0.5360449
0.0	0.53620327	0.5306359	0.53610355	0.53824526	0.54425144	0.5365735	0.52521205	0.5392578	0.5101373	0.53528756
0.0	0.5373014	0.52922815	0.53638524	0.5401152	0.54544115	0.5364802	0.52388215	0.53869575	0.5093232	0.53626215
0.0	0.5372191	0.53128034	0.53747344	0.540501	0.5448239	0.53779244	0.5245202	0.53906435	0.5111463	0.53647804
0.0	0.53798854	0.5319203	0.5379203	0.54081595	0.5438292	0.5385474	0.5259596	0.53938365	0.51123595	0.5370604
0.0	0.5362063	0.5302046	0.5368569	0.53913724	0.5451476	0.537444	0.52341795	0.5383801	0.50913787	0.5362859
0.0	0.53756034	0.5315005	0.5378597	0.5398077	0.5444732	0.53797716	0.52432346	0.53782225	0.51101553	0.5373934
0.0	0.53806096	0.5315663	0.5376477	0.53997403	0.54441786	0.5371962	0.5240026	0.5404171	0.5089848	0.5371811
0.0	0.5379035	0.5306646	0.5372901	0.5414342	0.5442753	0.53583455	0.5222785	0.5390792	0.5116385	0.53554523
0.0	0.5383227	0.53133905	0.5383916	0.54090726	0.5443331	0.53720903	0.52399707	0.53891736	0.50998354	0.5358748
0.0	0.5384916	0.53050673	0.5369987	0.5385277	0.542663	0.53442675	0.5217589	0.5364888	0.5091986	0.53458834
0.0	0.5376406	0.5287176	0.5383948	0.5396239	0.54252195	0.53647673	0.52217776	0.5358202	0.5101402	0.5368011
0.0	0.011844567	0.011080172	0.012189062	0.0118373595	0.013413809	0.014435948	0.0082811285	0.008192821	0.014250639	0.010640537
0.0	0.011124641	0.0052587814	0.009627449	0.008603057	0.007059218	0.007835689	0.006256482	0.012595127	0.010540359	0.009420155
0.0	0.009712264	0.010222246	0.0095424345	0.015771596	0.014115039	0.010759131	0.010441346	0.009266394	0.009884544	0.0067697507
0.0	0.5373302	0.53001994	0.53757167	0.54002637	0.5453634	0.53722465	0.5244908	0.54007626	0.5098447	0.5368196
0.0	0.5362272	0.53039217	0.5371726	0.5405452	0.5450916	0.53903633	0.5237485	0.5398488	0.51015174	0.53686893
0.0	0.53740495	0.53099835	0.5365137	0.5393909	0.54473275	0.53684324	0.52361745	0.53937924	0.5094812	0.5363855
0.0	0.53745574	0.5312073	0.53759074	0.54001427	0.54424727	0.5367259	0.5239214	0.5404661	0.5104124	0.53647846
0.0	0.5391278	0.53118646	0.5369111	0.5395273	0.54411227	0.53647554	0.52471703	0.5388698	0.510608	0.53570247
0.0	0.53669465	0.5311424	0.5378471	0.54000086	0.54414743	0.5370479	0.52566063	0.5397436	0.5117903	0.53614503
0.0	0.53791034	0.530821	0.5375562	0.5404673	0.54480076	0.5377546	0.5231497	0.5390646	0.5105528	0.53579575
0.0	0.5377469	0.5314434	0.5376232	0.54115486	0.54399556	0.5366208	0.5245522	0.5382039	0.51090795	0.5367938
0.0	0.53863794	0.52899516	0.53764755	0.5399686	0.5436892	0.5368193	0.5222318	0.5374443	0.51049465	0.53713334
0.0	0.53742415	0.53168994	0.5382457	0.53964305	0.5441833	0.5366329	0.5241088	0.54006636	0.51048046	0.5359019
0.0	0.53710616	0.53048426	0.5361664	0.53980327	0.544366	0.53651327	0.52332556	0.537573	0.50916004	0.53581345
0.0	0.5379577	0.53088576	0.5381101	0.538793	0.5434896	0.5359543	0.5237825	0.5384291	0.50877297	0.5361292
0.0	0.5373854	0.5304483	0.5362018	0.5387047	0.54425174	0.53672355	0.5233524	0.54068464	0.50952464	0.536365
0.0	0.5370531	0.53115237	0.53674436	0.5396887	0.5442444	0.5364626	0.52290726	0.5391201	0.50963825	0.5361001
0.0	0.53772134	0.52999604	0.53772664	0.54000217	0.543573	0.53458744	0.522841	0.53549385	0.5103316	0.53582543
0.0	0.53723526	0.5299524	0.53895247	0.5399583	0.54351616	0.5345745	0.5219347	0.5347947	0.510269	0.5362598
0.0	0.536991	0.52923393	0.5391679	0.5404674	0.5439871	0.53653	0.5225667	0.5371243	0.51150304	0.53683835
0.0	0.53797126	0.53004044	0.5385725	0.54025155	0.5439234	0.5365713	0.52244955	0.5363592	0.5111966	0.53714466
0.0	0.5370606	0.52926457	0.5381505	0.53894126	0.543217	0.5351134	0.52279294	0.53738266	0.5096751	0.53666764
0.0	0.53724444	0.5290321	0.53819793	0.53995353	0.5423716	0.53601044	0.5224029	0.5356	0.51020145	0.5364124
0.0	0.5374583	0.53107584	0.53719133	0.53965056	0.54447454	0.5355759	0.52407575	0.5383364	0.5116222	0.5360012
0.0	0.53719723	0.53022075	0.5366021	0.5404202	0.5427055	0.5358768	0.52179307	0.5376551	0.51097643	0.5353531
0.0	0.08865923	0.08792141	0.09484174	0.08135644	0.106858365	0.10414502	0.08418075	0.07184399	0.09750103	0.10201626
0.0	0.08902353	0.08801539	0.095163696	0.08143944	0.10675347	0.104001276	0.08413407	0.07214787	0.097663954	0.101673685
0.0	0.089301765	0.08782955	0.09520908	0.081791274	0.10719439	0.104547165	0.084761225	0.07239859	0.09803923	0.101840176
0.0	0.088433795	0.08773806	0.09504881	0.08122516	0.10716176	0.10423628	0.08404733	0.07222659	0.09783332	0.10186627
0.0	0.08922482	0.0881414	0.09530321	0.08132966	0.10685834	0.1035893	0.08426357	0.071849726	0.09770882	0.101752765
0.0	0.08879186	0.08799009	0.094889194	0.08113281	0.10677476	0.103612274	0.08453552	0.072072156	0.097573124	0.10178194
0.0	0.09227635	0.11324207	0.08442979	0.09209981	0.10492657	0.088235684	0.076976284	0.084268376	0.1019145	0.08387289
0.0	0.092684895	0.11405083	0.084651664	0.09218235	0.10501368	0.08844658	0.07731209	0.08454859	0.10204235	0.083903834
0.0	0.09254047	0.114197135	0.08478854	0.0927954	0.105400525	0.08879456	0.07747798	0.08469405	0.10259254	0.084477395
0.0	0.09226603	0.113526866	0.08465645	0.09220594	0.105452694	0.08890535	0.07691136	0.08465119	0.10213	0.08436253
0.0	0.09238752	0.11397539	0.08450661	0.09185996	0.1047636	0.08867622	0.0770923	0.08467062	0.10193319	0.08456312
0.0	0.09204878	0.113965064	0.08433198	0.092324734	0.104774356	0.08860634	0.07680956	0.08473546	0.10207508	0.0844346
0.0	0.105400346	0.08808565	0.08923867	0.10543997	0.10412231	0.105218574	0.100308426	0.09142164	0.07920521	0.10279196
0.0	0.10575801	0.08834617	0.088828474	0.105528	0.10417407	0.10501753	0.10024122	0.0914381	0.07939821	0.10220547
0.0	0.10535888	0.08850701	0.08971313	0.106059864	0.10417592	0.10549955	0.10080266	0.091396056	0.079788364	0.1030356
0.0	0.10490116	0.08844959	0.089502014	0.105570585	0.104400836	0.10539752	0.10015443	0.09070787	0.079641834	0.102883555
0.0	0.105285235	0.08848055	0.08935776	0.10567394	0.10387613	0.105118185	0.09984561	0.09104214	0.079325624	0.10305916
0.0	0.10535569	0.08825621	0.08928616	0.10595242	0.10464034	0.10531244	0.10018524	0.09143399	0.079348594	0.10297897
0.0	0.109205484	0.093837306	0.090159215	0.10421111	0.09900044	0.10256897	0.091673285	0.10742385	0.09620907	0.09420575
0.0	0.109749116	0.09375775	0.089780495	0.10366842	0.09906239	0.10217089	0.091588944	0.10740829	0.09560398	0.093261056
0.0	0.1093526	0.09425756	0.09031975	0.10480397	0.09897276	0.10265732	0.09276945	0.10789984	0.09680268	0.09427343
0.0	0.1095198	0.09363822	0.09003235	0.10375801	0.09940166	0.10273882	0.091446735	0.107761025	0.096230716	0.09387231
0.0	0.10945049	0.09400159	0.08987681	0.10381668	0.09860143	0.10225333	0.09174836	0.10751209	0.09592192	0.09404073
0.0	0.109558344	0.09374733	0.09004262	0.10422149	0.09928373	0.10254139	0.092069	0.10814452	0.09599273	0.094275415
0.0	0.112009495	0.08853546	0.09811166	0.09452162	0.10392891	0.10851148	0.07800824	0.10514205	0.097980686	0.092772424
0.0	0.11227934	0.08839324	0.098099925	0.09422268	0.10403594	0.108205155	0.07773846	0.105361715	0.09774212	0.092566706
0.0	0.112162806	0.08873496	0.09818246	0.09461219	0.10453933	0.10889775	0.07847697	0.10569902	0.09860622	0.09322547
0.0	0.112173945	0.08836443	0.09835869	0.09429606	0.10395863	0.10847444	0.07794499	0.10532711	0.09815517	0.0930989
0.0	0.11198764	0.08830848	0.098407835	0.09432396	0.1035848	0.108637646	0.07782044	0.1049809	0.09804543	0.09330677
0.0	0.1119142	0.08852702	0.097614	0.09455226	0.104018115	0.10842103	0.0780943	0.105411164	0.09810516	0.093092605
0.0	0.096632384	0.101171695	0.079479985	0.0998443	0.11720587	0.09873253	0.10201172	0.07996372	0.09130439	0.09600455
0.0	0.09654234	0.10136936	0.07944967	0.09983072	0.1172452	0.0982733	0.10222635	0.08020379	0.09152921	0.095349215
0.0	0.096939765	0.101317376	0.07985358	0.10045735	0.11778522	0.09889357	0.10258071	0.080547765	0.091826804	0.09624326
0.0	0.096462004	0.10116587	0.07994911	0.09991935	0.117605545	0.09867743	0.10216965	0.08012853	0.09187006	0.09597703
0.0	0.09632982	0.101206884	0.079598464	0.099666245	0.117095545	0.09846875	0.101849645	0.08009349	0.09116773	0.09585732
0.0	0.09643449	0.1010897	0.07946613	0.100238316	0.11756699	0.09831985	0.10251006	0.08039499	0.09152711	0.096049145
0.0	0.085313536	0.09644683	0.09500486	0.10717737	0.10098109	0.1105477	0.10952487	0.10761692	0.08647173	0.10366832
0.0	0.085813105	0.09675618	0.0950811	0.10697654	0.10107981	0.11039663	0.1095679	0.10796873	0.08663697	0.10334155
0.0	0.085905164	0.09701612	0.094993584	0.10775874	0.10149881	0.11050152	0.109849155	0.108102426	0.08694096	0.104050696
0.0	0.08608682	0.097068414	0.095287256	0.107669316	0.1017403	0.11083242	0.109799236	0.10760012	0.08737114	0.10408267
0.0	0.08569325	0.097124636	0.09493569	0.10704578	0.1008147	0.11043358	0.109791175	0.10761116	0.086681284	0.10385269
0.0	0.085674815	0.09694694	0.09504621	0.10752151	0.10176214	0.11061171	0.11011703	0.10799031	0.086921126	0.10465539
0.0	0.09398971	0.0957844	0.08087035	0.10367192	0.09229193	0.107270464	0.08439996	0.10286452	0.09237836	0.10776555
0.0	0.09395331	0.09627753	0.081340976	0.104488544	0.09246726	0.10719774	0.084437035	0.10288786	0.09254987	0.107681714
0.0	0.09357993	0.09585065	0.08084577	0.10353584	0.09266877	0.10670804	0.08471943	0.10335897	0.091769755	0.10708019
0.0	0.11130565	0.09466352	0.103925936	0.09995231	0.103395574	0.08928942	0.106496066	0.093523204	0.099030964	0.09666877
0.0	0.11041452	0.09469891	0.10384218	0.10005857	0.10296807	0.08945064	0.106413335	0.09324517	0.09878167	0.09659911
0.0	0.11084976	0.09496804	0.104003936	0.100566246	0.10361385	0.08920497	0.1066925	0.09319418	0.0989796	0.09668201
0.0	0.11049474	0.09465279	0.10406463	0.10064503	0.103259064	0.08942371	0.1061947	0.09355525	0.09902594	0.09662693
0.0	0.11060036	0.09454877	0.10362625	0.100191504	0.10347934	0.08896256	0.10643618	0.092708595	0.09897701	0.09649702
0.0	0.1109736	0.09471449	0.10398768	0.100374885	0.102922216	0.08895441	0.10675018	0.093185395	0.09877168	0.09617222
0.0	0.110727765	0.094957344	0.103526704	0.10020981	0.10328803	0.0890842	0.10656464	0.09288904	0.09896185	0.09610012
0.0	0.110542074	0.09471842	0.103904806	0.10048726	0.103277035	0.08886364	0.106265865	0.09301982	0.09869481	0.09647189
0.0	0.0960883	0.09883322	0.10434117	0.09868215	0.0976354	0.10970803	0.098179676	0.10591507	0.101506464	0.10574451
0.0	0.09523327	0.098762296	0.104226574	0.099442266	0.09787087	0.109800026	0.098515786	0.10616486	0.10174851	0.10583375
0.0	0.09497352	0.09850151	0.10414702	0.09915199	0.097274415	0.1089703	0.098341785	0.10589236	0.10104125	0.10547768
0.0	0.095503405	0.10113543	0.10397277	0.097666286	0.104782544	0.1154033	0.106499374	0.087316655	0.092504844	0.090892375
0.0	0.10589293	0.09584387	0.08920401	0.09782335	0.094660066	0.10913543	0.082639374	0.11448453	0.09920198	0.098163866
0.0	0.10541636	0.09611375	0.08954959	0.0982395	0.09398788	0.10896062	0.082825586	0.114205375	0.099525385	0.09779809
0.0	0.10539598	0.09603538	0.08910785	0.09795821	0.0944858	0.10891202	0.08296603	0.114636056	0.09936811	0.0978462
0.0	0.104849495	0.09592587	0.08925441	0.0983815	0.09408443	0.10933785	0.08269948	0.114495195	0.099394575	0.0980167
0.0	0.10536312	0.0960365	0.08925557	0.09840248	0.09475819	0.10940253	0.08286791	0.1142154	0.09952371	0.0977802
0.0	0.10521065	0.09609992	0.08945148	0.09823808	0.09460898	0.10905647	0.08267344	0.11464704	0.099348776	0.09790492
0.0	0.10542821	0.09604337	0.08918414	0.098117605	0.09467409	0.10865732	0.083345756	0.114906535	0.09938677	0.09743683
0.0	0.105347626	0.096022636	0.08894949	0.09819233	0.09429168	0.108455926	0.08314426	0.11387336	0.099511035	0.09736791
0.0	0.10600727	0.0959985	0.08917075	0.09827505	0.09429795	0.10843407	0.082829975	0.11473928	0.09971185	0.097560294
0.0	0.10496698	0.09599581	0.08902391	0.09820567	0.09415669	0.10873812	0.083097346	0.1143403	0.099346824	0.097552024
0.0	0.10241419	0.101601936	0.08845507	0.10365276	0.10323655	0.10883471	0.08917787	0.11275376	0.09318435	0.09332719
0.0	0.10253866	0.10186522	0.08852132	0.10337065	0.10360273	0.1087451	0.08934261	0.113039196	0.0934575	0.092927516
0.0	0.1026428	0.1018677	0.08848822	0.10324855	0.10297485	0.10828685	0.08934187	0.11224784	0.09313081	0.09275148
0.0	0.0855829	0.09240621	0.09388366	0.08384328	0.10024357	0.10086171	0.08668377	0.09156838	0.08368918	0.105450355
0.0	0.08577211	0.092792295	0.094190024	0.083812654	0.10071281	0.100673065	0.08690926	0.09110705	0.08380451	0.105104774
0.0	0.08564204	0.09257271	0.09396131	0.08369112	0.100973494	0.1009549	0.08704236	0.09104748	0.08375691	0.1052789
0.0	0.085837014	0.092618525	0.093731195	0.08363109	0.10039082	0.1001365	0.08724955	0.09096467	0.08359391	0.10524641
0.0	0.08739282	0.08889163	0.08056311	0.092491254	0.1014487	0.10320087	0.087018415	0.101995625	0.10988751	0.095997475
0.0	0.08732319	0.08833636	0.08023483	0.09257097	0.1018546	0.10321852	0.087087765	0.10224	0.109757036	0.09579614
0.0	0.08706843	0.08814324	0.080078386	0.09242262	0.10139744	0.103026405	0.08688614	0.1020935	0.1089596	0.09553442
0.0	0.10546525	0.09378196	0.08108679	0.10949353	0.107862644	0.098953724	0.12401625	0.10537926	0.09251817	0.103988394
0.0	0.10528845	0.09396929	0.080896445	0.110138126	0.107736185	0.09961164	0.123665996	0.10588364	0.09302471	0.10432132
0.0	0.10555989	0.09443859	0.08143919	0.110238984	0.1082772	0.09921817	0.12507267	0.1057685	0.09303968	0.10363774
0.0	0.10604239	0.09440035	0.1031458	0.09773899	0.09636953	0.08071277	0.07423461	0.10397741	0.074091665	0.09882982
0.0	0.09708289	0.101029314	0.096019134	0.09375009	0.1116816	0.10553263	0.1069885	0.1061133	0.093025476	0.10106217
0.0	0.09533554	0.09453201	0.08993657	0.10225364	0.10077608	0.08660279	0.08979145	0.12340571	0.10056044	0.09414445
0.0	0.094992146	0.094325244	0.08988141	0.10290902	0.100188226	0.08636775	0.08963665	0.123198755	0.100207664	0.09353723
0.0	0.0947893	0.094798796	0.09011475	0.10294917	0.1003907	0.08659721	0.08987238	0.12341267	0.10085203	0.09382709
0.0	0.09448923	0.09433577	0.090041585	0.10313474	0.100489885	0.086639464	0.089610465	0.12308774	0.10039975	0.093904555
0.0	0.09529508	0.09449068	0.09018496	0.10277535	0.10080588	0.086745515	0.089596234	0.1234299	0.10032006	0.09382822
0.0	0.09528471	0.09410018	0.08988789	0.10293433	0.100617796	0.08627341	0.090083614	0.12410682	0.10037921	0.09372265
0.0	0.094688945	0.094473176	0.08966056	0.102522224	0.10033668	0.08638378	0.08991104	0.12261361	0.10042516	0.093728475
0.0	0.094863296	0.094222926	0.08981746	0.10251938	0.100607246	0.08629138	0.089812726	0.1234671	0.10047666	0.09403053
0.0	0.094536155	0.09389713	0.08970732	0.10293932	0.0998599	0.08627373	0.089769	0.122750156	0.10030151	0.093804955
0.0	0.08879586	0.1087971	0.09196923	0.10379479	0.09158581	0.100359514	0.09449676	0.1138132	0.096827865	0.10052692
0.0	0.08870661	0.10924657	0.09179583	0.10372599	0.09125116	0.099605806	0.09434333	0.11398264	0.0963535	0.09999068
0.0	0.097033955	0.108918756	0.08165837	0.10837812	0.09761419	0.11297748	0.10662571	0.095524766	0.110537164	0.10198012
0.0	0.0754852	0.09919037	0.08631116	0.10224222	0.11568119	0.09171131	0.10859928	0.10658741	0.089961015	0.10786494
0.0	0.075391844	0.09945185	0.08639999	0.10245106	0.11608191	0.09148793	0.109150514	0.10684585	0.09029204	0.10804193
0.0	0.09219999	0.09808013	0.070701905	0.096196465	0.10191941	0.12268245	0.08827351	0.099053405	0.0864546	0.089402415
0.0	0.09239956	0.09777368	0.07072937	0.096304834	0.101631075	0.12178088	0.08824037	0.09898891	0.086389296	0.089273974
0.0	0.10304955	0.105934195	0.10272667	0.093569696	0.1004686	0.12091529	0.10445073	0.089009084	0.09923497	0.1010959
0.0	0.1027878	0.1060565	0.10267639	0.094009064	0.10024359	0.11988502	0.1044287	0.08801755	0.09939927	0.1012874
0.0	0.1072218	0.08750024	0.08380497	0.11086984	0.11567026	0.09604321	0.10592448	0.097903825	0.084004536	0.101947546
0.0	0.08586017	0.092479244	0.09910261	0.07811379	0.12213776	0.10046724	0.081094764	0.10731342	0.094081506	0.0904766
0.0	0.08582249	0.092531905	0.09938019	0.07889873	0.12146517	0.1006627	0.08098904	0.107420534	0.094248235	0.09036872
0.0	0.085487135	0.092710674	0.09932222	0.07872346	0.12160211	0.100260325	0.08130109	0.107536495	0.09444966	0.09075862
0.0	0.08529028	0.092307925	0.09922481	0.07867021	0.121399455	0.10062607	0.08093547	0.10779258	0.09393493	0.09063152
0.0	0.08580409	0.092625104	0.0986897	0.07865622	0.121980175	0.100064024	0.081708856	0.10727964	0.09447826	0.090029925
0.0	0.08544163	0.09236058	0.09932865	0.07848406	0.12144366	0.10008797	0.08123068	0.1072605	0.09402848	0.09013358
0.0	0.09579298	0.08968838	0.089705944	0.09119336	0.1123336	0.09652606	0.09927271	0.10741788	0.06289299	0.06431523
0.0	0.09608546	0.0897502	0.08979158	0.090973206	0.112506464	0.09655753	0.099483155	0.10687668	0.06303665	0.06418697
0.0	0.09621528	0.08976281	0.08935319	0.09075262	0.11190206	0.09594205	0.09908731	0.10679157	0.062722616	0.06386501
0.0	0.106454685	0.09547694	0.10792635	0.07704151	0.10423677	0.09259805	0.11650785	0.093153544	0.10096236	0.09283644
0.0	0.08210781	0.08318603	0.10269694	0.10017542	0.09398303	0.092458	0.092554405	0.088845864	0.07853698	0.093933366
0.0	0.08195442	0.083555646	0.102749944	0.100089446	0.09388604	0.09212999	0.09311268	0.087954	0.07869381	0.09364439
0.0	0.08223498	0.08316978	0.102947935	0.09983989	0.093392454	0.09217054	0.0925026	0.088489026	0.07836616	0.094009586
0.0	0.011764923	0.011046747	0.012180896	0.011835306	0.013497908	0.014526709	0.008283008	0.008232823	0.014167083	0.010689939
0.0	0.5363243	0.5299198	0.5377775	0.5397542	0.5419915	0.5352499	0.5234119	0.5371608	0.51114494	0.5359148
0.0	0.5384966	0.5316513	0.53886575	0.5419677	0.5452147	0.5355008	0.5241738	0.538732	0.5125723	0.5350485
0.0	0.53717047	0.5308656	0.53741276	0.5411023	0.5435413	0.53564376	0.52387124	0.5389164	0.510923	0.5355735
0.0	0.092094146	0.1010865	0.091651544	0.11101839	0.12614182	0.1032339	0.10241999	0.10276126	0.1054542	0.10238842
0.0	0.5374481	0.5311983	0.53852916	0.5406517	0.5441714	0.53613365	0.5236195	0.5371361	0.5115166	0.5353361
0.0	0.5382372	0.52846414	0.5372297	0.53994715	0.54240507	0.5358776	0.5215893	0.53571427	0.5105124	0.53648585
0.0	0.5374547	0.5306439	0.53766865	0.53794366	0.5429375	0.5362936	0.5240612	0.53741515	0.5105214	0.535387
0.0	0.53829926	0.5307478	0.5381615	0.540737	0.54434735	0.5375717	0.522573	0.5377957	0.5111121	0.53714144
0.0	0.53747815	0.53029656	0.53397125	0.53948456	0.543252	0.5367532	0.5239348	0.5377662	0.5105997	0.53629935
0.0	0.53996783	0.53228086	0.5375403	0.53902847	0.54312664	0.53801286	0.52426374	0.53815126	0.51125455	0.5376865
0.0	0.5372669	0.53049916	0.5358836	0.5387428	0.5427799	0.5370614	0.525053	0.53703177	0.51058763	0.53680456
0.0	0.5369961	0.5302024	0.5354575	0.5382846	0.5432069	0.5352871	0.5243816	0.536764	0.5100548	0.5359012
0.0	0.5380469	0.5309889	0.5375454	0.53900135	0.5454435	0.5361567	0.5230358	0.5374964	0.51026255	0.5338833
0.0	0.53714806	0.529966	0.5369439	0.53828293	0.54370046	0.5354497	0.5228698	0.5375161	0.5099652	0.5343464
0.0	0.5388856	0.53135127	0.53781474	0.5400547	0.5462777	0.53565043	0.5234794	0.538773	0.5111072	0.53365314
0.0	0.5378248	0.5307227	0.5366521	0.539362	0.54493964	0.5357648	0.52323735	0.5389206	0.5097877	0.5340733
0.0	0.53796333	0.52990633	0.53791547	0.5421386	0.54341567	0.5370114	0.5223037	0.5368181	0.5116788	0.53610104
0.0	0.54012525	0.5311955	0.5370372	0.5404103	0.5428831	0.53384846	0.5241779	0.5361894	0.51054364	0.53589904
0.0	0.53925633	0.53049105	0.5362841	0.53926605	0.54448307	0.53699696	0.5220713	0.537667	0.5108979	0.53587365
0.0	0.53751427	0.5302392	0.5375915	0.5399057	0.54313177	0.53732765	0.5227246	0.5371641	0.5099203	0.5362212
0.0	0.5387056	0.53159	0.5372948	0.5387992	0.54241264	0.5364406	0.5220663	0.53679854	0.509931	0.5364802
0.0	0.5354889	0.53293514	0.53735363	0.5409994	0.54353255	0.5372851	0.5230981	0.53736115	0.51239115	0.5373499
0.0	0.5372089	0.52993727	0.5364913	0.53957003	0.54257756	0.53762144	0.5226194	0.535252	0.51090777	0.5376586
0.0	0.53927815	0.53056556	0.5377181	0.5385134	0.541748	0.53776944	0.5228786	0.5388748	0.51096	0.5363401
0.0	0.5392252	0.531256	0.5375826	0.53860617	0.5420087	0.5365154	0.52465415	0.5372313	0.5117914	0.536319
0.0	0.5392586	0.5314376	0.5372749	0.5401228	0.54060465	0.53492236	0.52434176	0.5374061	0.5128859	0.5356324
0.0	0.5379386	0.5338654	0.5368552	0.5386579	0.5430137	0.53668016	0.5231637	0.53730994	0.5110415	0.53726125
0.0	0.54027164	0.5322525	0.5392296	0.540363	0.54267734	0.5330741	0.52385205	0.5374649	0.51098806	0.5371242
0.0	0.53652775	0.5311731	0.53595126	0.5397082	0.5428959	0.5374743	0.5241831	0.5378233	0.5105381	0.5370236
0.0	0.5375515	0.53060627	0.5365357	0.53936225	0.5431161	0.5373148	0.52307	0.53783417	0.51105523	0.5361145
0.0	0.5378905	0.52868676	0.53748393	0.53968453	0.54276824	0.5352993	0.5215547	0.5376051	0.50904626	0.5365411
0.0	0.53837603	0.53013206	0.5373599	0.540982	0.5446494	0.53584826	0.5242104	0.5370501	0.51152724	0.5365339
0.0	0.5390672	0.53142893	0.53800845	0.5388158	0.542262	0.5355152	0.52354825	0.53825927	0.5109149	0.53487235
0.0	0.53813714	0.53032756	0.5387073	0.5396981	0.5435938	0.5372476	0.52434367	0.53762734	0.5108993	0.53560376
0.0	0.15716492	0.22026436	0.17631876	0.19951746	0.22717786	0.23922968	0.20596413	0.2469897	0.17530271	0.20553787
0.0	0.009560338	0.010343346	0.007942114	0.008882817	0.012709598	0.0105013475	0.009655943	0.015625194	0.010193223	0.007849874
0.0	0.5375126	0.5292561	0.53647363	0.5386306	0.5445628	0.53603625	0.5218673	0.53589994	0.51022637	0.5371111
0.0	0.53698957	0.5300558	0.5377423	0.54189783	0.54203534	0.536806	0.52277774	0.53819937	0.51085055	0.5357634
0.0	0.53819376	0.53074497	0.53884655	0.5406667	0.54256237	0.5365474	0.52444094	0.5376965	0.5110324	0.5349445
0.0	0.5392847	0.52951854	0.53746724	0.5389108	0.5426386	0.5358243	0.52207035	0.53740674	0.5104057	0.5352916
0.0	0.06965766	0.12370927	0.08386932	0.10237618	0.12730414	0.14005132	0.11043526	0.14876008	0.08745795	0.10876594
0.0	0.5393224	0.5310446	0.5361628	0.5397894	0.5420004	0.53620976	0.52297026	0.538471	0.5117816	0.5353463
0.0	0.5381008	0.53000325	0.53665805	0.5389056	0.5427851	0.53469616	0.5210942	0.5377005	0.51065904	0.5348273
0.0	0.1258918	0.1539857	0.13286167	0.13984238	0.1707596	0.15908007	0.14030504	0.14469433	0.1071271	0.10687351
0.0	0.02214144	0.023697546	0.025057845	0.02230018	0.030052222	0.0273836	0.0202974	0.025134996	0.02615883	0.01944669
0.0	0.022800451	0.02972557	0.022747897	0.024711713	0.029424844	0.02376337	0.018859131	0.028737016	0.027254902	0.016471133
0.0	0.026324794	0.025102627	0.024053045	0.027543513	0.028068187	0.027001446	0.02189031	0.035425074	0.025787607	0.018102696
0.0	0.026970243	0.02385498	0.025827019	0.025324356	0.029270235	0.028445784	0.019019239	0.034866862	0.026355363	0.017926475
0.0	0.023733085	0.02675863	0.0215927	0.026610985	0.032609202	0.026158629	0.024001926	0.027457934	0.024791075	0.018401919
0.0	0.021395104	0.025815535	0.025120968	0.028215032	0.028603632	0.028906276	0.025467042	0.03545148	0.023622934	0.019792477
0.0	0.048570435	0.046441264	0.049481317	0.048816323	0.052383877	0.044523273	0.04553541	0.055489477	0.047536843	0.03618548
0.0	0.045555558	0.05114216	0.04835453	0.048213575	0.05503597	0.049011435	0.045590654	0.056578353	0.046365038	0.037125483
0.0	0.04763553	0.05203277	0.05208662	0.047400653	0.05573883	0.048870966	0.03733655	0.06398594	0.04759573	0.03497902
0.0	0.11445632	0.17587677	0.13277648	0.15498053	0.18107748	0.19437301	0.16227978	0.20238745	0.13383105	0.16051684
0.0	0.5389441	0.53209555	0.5386798	0.54094005	0.5427688	0.5369263	0.5230958	0.5367168	0.50991166	0.53562874
0.0	0.5396499	0.5315303	0.53789127	0.5412407	0.5437042	0.53630126	0.5224049	0.53760654	0.50994873	0.53431207
0.0	0.5419773	0.53090227	0.5390091	0.5417295	0.5444141	0.5362044	0.5226855	0.5386364	0.5108458	0.5361027
0.0	0.54035866	0.5327164	0.5400183	0.5429831	0.54335916	0.5387497	0.5233963	0.5373925	0.5118431	0.5368949
0.0	0.5389052	0.5290848	0.53840107	0.5421328	0.5440594	0.5373943	0.52365637	0.53601813	0.5120046	0.53702384
0.0	0.53943914	0.5312571	0.5381026	0.54027617	0.54343534	0.536709	0.52360874	0.53865063	0.51149267	0.5359944
0.0	0.5378096	0.5308999	0.5366605	0.53938466	0.54357105	0.53584135	0.5222888	0.537324	0.5099966	0.535699
0.0	0.5367228	0.52929765	0.5370717	0.54005754	0.5427971	0.53598773	0.5215094	0.53583133	0.509309	0.53616154
0.0	0.53697175	0.5298588	0.5364193	0.5388524	0.542951	0.53525007	0.5213243	0.53635085	0.5087633	0.535547
0.0	0.5375693	0.52987874	0.5364526	0.53960073	0.54362726	0.53715307	0.52205193	0.5365227	0.5098033	0.5360543
0.0	0.017626347	0.028273163	0.02583813	0.020274026	0.02413104	0.03225057	0.027183844	0.017799888	0.0214276	0.017936477
0.0	0.5394363	0.5312319	0.53738827	0.5386937	0.5437992	0.5366637	0.5234301	0.53869385	0.51071334	0.5362889
0.0	0.5388479	0.5306738	0.53797454	0.53942007	0.54361373	0.5360488	0.52335644	0.538318	0.5107749	0.53651136
0.0	0.53959876	0.5311273	0.5376362	0.53932637	0.5439176	0.5362432	0.5241252	0.53791106	0.51137173	0.5366499
0.0	0.53920823	0.5319757	0.53762555	0.5385495	0.54410493	0.5369029	0.5242463	0.5384235	0.5111967	0.5363163
0.0	0.53876954	0.5312974	0.5375526	0.5397463	0.54345477	0.53625095	0.5237268	0.53795314	0.51167655	0.5372118
0.0	0.539119	0.5311812	0.5384374	0.5394928	0.5426011	0.5361441	0.52339256	0.5381994	0.5115349	0.5361561
0.0	0.5390951	0.5311619	0.5376951	0.5389699	0.544105	0.53647804	0.524065	0.53814614	0.51208395	0.5361174
0.0	0.5393502	0.5314618	0.5372264	0.53871775	0.5438443	0.5359168	0.5237398	0.5383873	0.5110762	0.5363999
0.0	0.53968066	0.5308204	0.5379669	0.5392925	0.5432572	0.535512	0.5238307	0.5370556	0.51125705	0.53628683
0.0	0.5386561	0.5313391	0.5379376	0.5394965	0.54414696	0.5366919	0.5236683	0.53808236	0.5111509	0.53695846
0.0	0.19738364	0.1971843	0.17908518	0.18130234	0.19492216	0.16212928	0.21185087	0.20711195	0.17654996	0.18823776
0.0	0.53967	0.53050864	0.5381234	0.5393938	0.54369825	0.5373363	0.52355677	0.53763777	0.51056457	0.53640455
0.0	0.5386479	0.53128314	0.5386988	0.5385478	0.5435	0.53593576	0.5228559	0.53751695	0.51089644	0.5365777
0.0	0.538814	0.53173345	0.5376406	0.5394691	0.54374635	0.53589296	0.52423346	0.5374676	0.51168513	0.5369426
0.0	0.53867084	0.53210396	0.53775597	0.5390858	0.54438126	0.5362076	0.52359986	0.53807896	0.51143265	0.53583777
0.0	0.5388498	0.5307826	0.53756946	0.5386907	0.54268974	0.53612405	0.5238379	0.5379383	0.51179415	0.53710544
0.0	0.5398583	0.5303442	0.53689533	0.5380175	0.5431896	0.53584695	0.52371055	0.5383149	0.5114886	0.53597564
0.0	0.5392473	0.5322236	0.53905284	0.5398681	0.5432615	0.536948	0.523455	0.5373752	0.5120051	0.5360301
0.0	0.53950214	0.5306131	0.53737265	0.53950727	0.5429482	0.5360666	0.523155	0.5373598	0.51118773	0.5363912
0.0	0.53884465	0.5308388	0.53794336	0.5382747	0.5428607	0.5356168	0.5230022	0.5373738	0.510366	0.53650665
0.0	0.53864956	0.53170276	0.5376431	0.5387808	0.5437519	0.53667367	0.5236481	0.537703	0.5113462	0.5367419
0.0	0.5405132	0.53113824	0.53769994	0.5396684	0.54335535	0.5369417	0.52427745	0.5386425	0.51161075	0.5365743
0.0	0.53976077	0.53097504	0.5389477	0.53825283	0.5437844	0.5352615	0.52413946	0.53701556	0.51193595	0.5364117
0.0	0.53878134	0.5322378	0.5389895	0.5395579	0.5436621	0.5360745	0.523838	0.53813744	0.51187325	0.53698015
0.0	0.5385614	0.53050816	0.5366907	0.5385737	0.5432878	0.5360257	0.5229605	0.5378788	0.5103671	0.5361967
0.0	0.53763217	0.5287224	0.53818095	0.5408663	0.54278755	0.5378959	0.52196443	0.5376884	0.50997454	0.5356108
0.0	0.5380932	0.52959937	0.53781664	0.53991514	0.54332644	0.53649193	0.5223802	0.53666574	0.51071936	0.536769
0.0	0.5369831	0.53023624	0.5360331	0.5395193	0.5423118	0.53670144	0.52325743	0.53748155	0.5103832	0.5350295
0.0	0.5377287	0.5283434	0.53804034	0.53987855	0.54401606	0.53613704	0.5207968	0.5369775	0.5101935	0.5368052
0.0	0.53784823	0.52791476	0.5380863	0.5394382	0.54334056	0.5360295	0.5211372	0.5374382	0.510328	0.53698087
0.0	0.5382289	0.5286661	0.5376303	0.5386285	0.5444745	0.53543675	0.5204335	0.53778327	0.5098691	0.5363516
0.0	0.53803384	0.52946717	0.5378634	0.5395685	0.54458123	0.53643036	0.521365	0.5377822	0.51009065	0.53700584
0.0	0.5388039	0.5291717	0.53794605	0.5393039	0.54554427	0.53632736	0.5229198	0.5380107	0.5111667	0.5373738
0.0	0.5415582	0.53150636	0.5363107	0.5370667	0.54110205	0.53764325	0.5226738	0.53319114	0.51145476	0.5363879
0.0	0.5389689	0.5300426	0.53432727	0.5381218	0.54214275	0.5369393	0.5206608	0.5348812	0.51075935	0.53554183
0.0	0.5387209	0.5303789	0.5373592	0.5399797	0.54278135	0.53647566	0.52351755	0.53800195	0.51139176	0.53600633
0.0	0.5385551	0.52969843	0.53773385	0.54032534	0.5425438	0.536195	0.52305436	0.53807354	0.51132804	0.53616035
0.0	0.53913915	0.52932996	0.5377229	0.5401036	0.54442716	0.5364349	0.52294946	0.5378535	0.51020306	0.536387
0.0	0.53913915	0.52932996	0.5377229	0.5401036	0.54442716	0.5364349	0.52294946	0.5378535	0.51020306	0.536387
0.0	0.538861	0.52843666	0.53717756	0.5389636	0.54551804	0.5371658	0.5206885	0.539173	0.50753295	0.5374303
0.0	0.53724504	0.5282789	0.53832567	0.54005516	0.5440193	0.5380392	0.5216695	0.53801835	0.50863117	0.5378047
0.0	0.537457	0.5316895	0.537838	0.5387043	0.5449125	0.5360192	0.5221516	0.5381201	0.5092482	0.53706264
0.0	0.53671837	0.528428	0.5393956	0.5408618	0.5445407	0.5383057	0.52308935	0.53631073	0.5104712	0.53664035
0.0	0.53752756	0.52896917	0.5368952	0.5381169	0.54169285	0.5365731	0.52013624	0.53606707	0.50958776	0.53609455
0.0	0.53798175	0.52910316	0.53681093	0.53774416	0.54294896	0.53491205	0.52095807	0.5381824	0.5098064	0.5356478
0.0	0.53762776	0.52894145	0.5373447	0.53939086	0.5424232	0.53606206	0.52118975	0.5355049	0.511622	0.53718835
0.0	0.5373679	0.5290428	0.5373914	0.5394301	0.5432757	0.5365528	0.520894	0.5378608	0.5104138	0.5373657
0.0	0.5379271	0.53022027	0.53705764	0.5378273	0.5443534	0.5366809	0.52365714	0.5385698	0.5104081	0.53535724
0.0	0.537254	0.52844393	0.5378284	0.5377955	0.54536664	0.5351666	0.5222445	0.5382964	0.5098083	0.5343457
0.0	0.5371808	0.53062624	0.53923875	0.5376339	0.54216415	0.53407735	0.52313656	0.5362377	0.5124788	0.53348535
0.0	0.031146593	0.014383581	0.02301886	0.027071388	0.028246047	0.026614673	0.024367018	0.023087867	0.029017387	0.030818447
0.0	0.5380216	0.5305442	0.53722614	0.5409721	0.5436726	0.5352345	0.5231545	0.5355703	0.51075697	0.53614503
0.0	0.5380216	0.5305442	0.53722614	0.5409721	0.5436726	0.5352345	0.5231545	0.5355703	0.51075697	0.53614503
0.0	0.5380078	0.53259486	0.5371592	0.5397649	0.5450749	0.53979903	0.52443594	0.53819555	0.50999993	0.53881
0.0	0.53690374	0.52936673	0.53823924	0.54067034	0.5433989	0.5365089	0.5231348	0.5349489	0.51049113	0.5367318
0.0	0.53714174	0.52901435	0.53716135	0.54011446	0.5430963	0.537169	0.5224165	0.53577125	0.5093392	0.5360947
0.0	0.5366073	0.5285056	0.5381192	0.5402121	0.5425318	0.5374799	0.5220274	0.5354367	0.50929075	0.53726155
0.0	0.5366073	0.5285056	0.5381192	0.5402121	0.5425318	0.5374799	0.5220274	0.5354367	0.50929075	0.53726155
0.0	0.53690374	0.52936673	0.53823924	0.54067034	0.5433989	0.5365089	0.5231348	0.5349489	0.51049113	0.5367318
0.0	0.5365466	0.530382	0.53647316	0.5399463	0.54249394	0.5346775	0.52137345	0.53446984	0.5097933	0.5353129
0.0	0.53809494	0.52954227	0.5365884	0.53978205	0.54301333	0.53715885	0.5218586	0.53515357	0.5108813	0.5373475
0.0	0.537586	0.5288901	0.5367645	0.5392776	0.5425438	0.53604674	0.52140427	0.53400946	0.5088521	0.5363436
0.0	0.5390528	0.53010577	0.5370339	0.5408967	0.544599	0.5366255	0.5238499	0.53779703	0.51168454	0.5367259
0.0	0.5374865	0.5320131	0.5374576	0.5368214	0.54337615	0.5357925	0.5222964	0.5374033	0.5098644	0.5355647
0.0	0.5371628	0.52983665	0.53763765	0.53741723	0.541416	0.53510445	0.52205056	0.5383879	0.50904924	0.53519964
0.0	0.53899217	0.5305315	0.53780156	0.53997236	0.54368997	0.53618294	0.52385783	0.53786886	0.5111078	0.5356376
0.0	0.5384356	0.5305781	0.5380843	0.53968704	0.54435027	0.5355268	0.52399975	0.53764194	0.5107276	0.5347954
0.0	0.5380309	0.53019696	0.5378723	0.53920484	0.54461056	0.5364424	0.523599	0.5395983	0.51091725	0.53572696
0.0	0.53829	0.5296255	0.5374197	0.5398252	0.5433391	0.5363576	0.5239437	0.5381901	0.5109262	0.535347
0.0	0.53956324	0.5304508	0.53789157	0.53982687	0.54369307	0.53626764	0.52391833	0.537844	0.510898	0.53581053
0.0	0.53877497	0.53093374	0.5367692	0.5386023	0.543641	0.5356346	0.5236225	0.53754956	0.5107535	0.5350519
0.0	0.5375295	0.528596	0.5376643	0.5423792	0.5429225	0.53715265	0.5224869	0.53785616	0.51168513	0.5370887
0.0	0.53709006	0.53026617	0.5369878	0.5393581	0.54332477	0.5351487	0.52362376	0.5379333	0.510614	0.5337918
0.0	0.5381849	0.53198797	0.53450185	0.53700227	0.5429614	0.536519	0.52374166	0.5368986	0.50987375	0.5370449
0.0	0.53690684	0.530055	0.5369885	0.53907496	0.5427406	0.5377159	0.52319604	0.53688097	0.50980157	0.53761214
0.0	0.53690434	0.5331556	0.5367056	0.5401058	0.5448051	0.5369213	0.52448565	0.5341501	0.51281244	0.53553444
0.0	0.028827824	0.0290957	0.023917327	0.026982317	0.028470786	0.026524294	0.027519166	0.029134689	0.026109042	0.030192379
0.0	0.5402624	0.5347345	0.53844976	0.54093367	0.54401773	0.5346356	0.52388465	0.5388701	0.5098895	0.5368914
0.0	0.5392608	0.53094083	0.538014	0.54049075	0.5428746	0.5365562	0.52281785	0.5370673	0.5115423	0.53552496
0.0	0.53663516	0.52740085	0.5378023	0.5396111	0.5420096	0.53567535	0.5211101	0.53643274	0.5096734	0.5370073
0.0	0.53724974	0.530886	0.5347089	0.5386978	0.5421657	0.53595966	0.52269995	0.5371327	0.5104185	0.5346773
0.0	0.53830004	0.53148407	0.53645796	0.53849554	0.5439272	0.5361762	0.5247459	0.5364838	0.5107162	0.53439575
0.0	0.53778553	0.53059804	0.53710264	0.53977215	0.54357815	0.53672856	0.52424675	0.5359377	0.51087123	0.53524077
0.0	0.53825176	0.530338	0.5365724	0.5385979	0.5439001	0.5373221	0.52229977	0.53677595	0.5102429	0.53442883
0.0	0.5411419	0.53191394	0.537653	0.5392935	0.54326916	0.5342041	0.52274495	0.53706783	0.5106174	0.5344866
0.0	0.53803307	0.53129935	0.5359141	0.53855854	0.5435277	0.5361146	0.52332026	0.5378306	0.5104068	0.53524023
0.0	0.54094625	0.53081095	0.53739023	0.5389481	0.5435851	0.5357424	0.5224501	0.53820413	0.5102041	0.53632927
0.0	0.53782105	0.5307979	0.5363274	0.5409611	0.54430354	0.53573394	0.52334845	0.53534824	0.5111617	0.53449786
0.0	0.5380392	0.52937955	0.53669775	0.5406049	0.5436673	0.53679985	0.52229077	0.5354093	0.5096703	0.5348999
0.0	0.538582	0.5295529	0.5346522	0.5376822	0.54372454	0.5339664	0.52115124	0.5356385	0.5100003	0.53330445
0.0	0.5371055	0.5288371	0.53706366	0.53941476	0.5431222	0.5364403	0.52190083	0.53625095	0.5098648	0.53574264
0.0	0.5357817	0.5294867	0.53739816	0.54110795	0.5433593	0.53639114	0.52285177	0.5358384	0.5104975	0.53583634
0.0	0.5357817	0.5294867	0.53739816	0.54110795	0.5433593	0.53639114	0.52285177	0.5358384	0.5104975	0.53583634
0.0	0.53805554	0.5305138	0.53599674	0.53828895	0.5429515	0.5345342	0.5219733	0.5358397	0.50899017	0.5338333
0.0	0.53805554	0.5305138	0.53599674	0.53828895	0.5429515	0.5345342	0.5219733	0.5358397	0.50899017	0.5338333
0.0	0.53994375	0.5301386	0.53522766	0.53910595	0.5432475	0.5355651	0.5205941	0.53563136	0.5102788	0.53216136
0.0	0.5382735	0.53109205	0.53382504	0.5381533	0.54486626	0.53461236	0.52150935	0.5356229	0.5093905	0.5338372
0.0	0.5390315	0.5318438	0.5381967	0.5390528	0.5434943	0.53455937	0.52584356	0.5373501	0.5111058	0.533363
0.0	0.53830737	0.52990764	0.538033	0.5401781	0.54312295	0.5369658	0.5237639	0.53865844	0.51129764	0.53585744
0.0	0.5371883	0.53081316	0.5381136	0.53924924	0.54256964	0.535604	0.5241269	0.5380798	0.5104863	0.53586113
0.0	0.1465917	0.14810906	0.14444388	0.12906767	0.13580354	0.14520651	0.16966198	0.12477909	0.13601153	0.15302977
0.0	0.5393865	0.53028774	0.538865	0.5413763	0.5427206	0.5368231	0.5231694	0.5381471	0.5105263	0.5372227
0.0	0.5380387	0.5305183	0.537527	0.54075086	0.54124415	0.5327346	0.5221573	0.5362422	0.51004136	0.5342141
0.0	0.1465431	0.14833519	0.14482222	0.12906443	0.135625	0.14517897	0.16989674	0.124960825	0.13612019	0.15302134
0.0	0.53868794	0.53009963	0.5377679	0.5398883	0.54321456	0.53542185	0.5236529	0.53755814	0.5108985	0.53572863
0.0	0.5400885	0.53041154	0.5370227	0.53860325	0.54336774	0.53603816	0.5224628	0.5384845	0.51082414	0.53619933
0.0	0.5405205	0.5310284	0.53738666	0.53887725	0.5458333	0.5356702	0.5219417	0.53910863	0.5107868	0.5371951
0.0	0.5405474	0.52942574	0.5355453	0.53701776	0.5422377	0.5348013	0.52003556	0.5402608	0.5090388	0.5337771
0.0	0.53581154	0.5312588	0.5376993	0.541322	0.54386944	0.5362512	0.52356285	0.54019433	0.5130497	0.53708947
0.0	0.5385401	0.53076094	0.5387537	0.5408524	0.545305	0.53586894	0.523305	0.5383704	0.5128751	0.53759277
0.0	0.016198562	0.011836243	0.0085787065	0.01036416	0.013977368	0.01436918	0.013701502	0.012168228	0.010860295	0.015239473
0.0	0.17753023	0.1550701	0.14598434	0.14771289	0.16697256	0.16449767	0.16949393	0.15628082	0.14168437	0.17599453
0.0	0.53896576	0.5297734	0.53757876	0.5405502	0.5420979	0.5361213	0.52481633	0.535959	0.5109299	0.5356993
0.0	0.5400259	0.53014696	0.5388516	0.5418164	0.54343975	0.53788966	0.5244968	0.53639114	0.5123792	0.53669715
0.0	0.14605227	0.15292022	0.14645441	0.14494412	0.15229082	0.15521605	0.14794593	0.16068853	0.14655593	0.14781322
0.0	0.53896654	0.53143704	0.5348956	0.5381002	0.5439886	0.5350108	0.5213383	0.5384551	0.509148	0.53516334
0.0	0.53862983	0.5314501	0.5381329	0.5409281	0.54273474	0.5359538	0.5263739	0.5371748	0.5130212	0.53574157
0.0	0.53720945	0.5318811	0.53781235	0.5386233	0.54407775	0.5352486	0.52521724	0.53804344	0.5111198	0.534116
0.0	0.53880453	0.5308132	0.5381488	0.53935707	0.5431849	0.5374755	0.52377653	0.5391733	0.5123226	0.53651166
0.0	0.11414883	0.08153286	0.103256464	0.10824008	0.11046746	0.10978097	0.07877987	0.097346485	0.060480572	0.10427168
0.0	0.0855091	0.09375228	0.09356658	0.0804239	0.11309257	0.10715654	0.08342349	0.10417121	0.09663617	0.08293672
0.0	0.5368668	0.53173226	0.538524	0.5404636	0.5442936	0.5373101	0.52302796	0.53772295	0.5114912	0.53654593
0.0	0.5424355	0.52931166	0.53515965	0.53647923	0.5450822	0.53586113	0.5227767	0.5377603	0.50914925	0.5343658
0.0	0.5381164	0.5297492	0.5344697	0.53796893	0.54436153	0.5336661	0.52259153	0.5370918	0.5092459	0.53196084
0.0	0.5393069	0.53095937	0.53953576	0.5384525	0.54390854	0.5372943	0.52302104	0.5379059	0.51104575	0.53751856
0.0	0.5407224	0.53227174	0.5384571	0.53784865	0.54438245	0.5349505	0.5231289	0.5364349	0.51126236	0.5356339
0.0	0.53763336	0.5290507	0.5365368	0.5399472	0.5445057	0.53496647	0.52224374	0.53857374	0.50892836	0.534127
0.0	0.5379676	0.5312788	0.5353566	0.53967994	0.5421839	0.5342267	0.523133	0.5369338	0.5105376	0.53285205
0.0	0.53877413	0.53035176	0.53779435	0.5400023	0.5432646	0.53501874	0.5229553	0.53698766	0.5105837	0.5350984
0.0	0.53877413	0.53035176	0.53779435	0.5400023	0.5432646	0.53501874	0.5229553	0.53698766	0.5105837	0.5350984
0.0	0.5375832	0.5320127	0.5374277	0.5386087	0.5414487	0.5322079	0.52070904	0.536143	0.5088652	0.53291947
0.0	0.53875566	0.53168863	0.536696	0.53888285	0.5436404	0.537952	0.52374005	0.5392699	0.5113948	0.5361315
0.0	0.15064432	0.14673725	0.14922553	0.1466027	0.16132459	0.14618148	0.083578214	0.15549609	0.1460979	0.15031782
0.0	0.19521268	0.19097905	0.19423456	0.19160208	0.2064549	0.18972945	0.12072271	0.19920203	0.18766327	0.19460522
0.0	0.19539562	0.19113007	0.19398588	0.19162093	0.20647442	0.18997931	0.12087178	0.19932345	0.1874094	0.19462496
0.0	0.5401167	0.5305988	0.53689766	0.53943574	0.5422609	0.5345592	0.5228085	0.5388135	0.5109075	0.5355971
0.0	0.53821707	0.52990276	0.53780395	0.5418191	0.54277056	0.5360451	0.52424014	0.5385501	0.5112043	0.53554255
0.0	0.101492345	0.09832623	0.0992085	0.09859931	0.10367677	0.11706832	0.1005758	0.1240126	0.091407664	0.11748198
0.0	0.101189025	0.0979947	0.098840885	0.09838924	0.103635356	0.11726774	0.10007457	0.12427779	0.090921916	0.11733375
0.0	0.082436286	0.07436299	0.07167669	0.0787015	0.09043077	0.07902682	0.08488537	0.083579615	0.08603444	0.08819624
0.0	0.07194914	0.06958717	0.07356187	0.075430624	0.08373926	0.07676612	0.07163933	0.07805409	0.07594124	0.08910162
0.0	8.201899e-05	8.52124e-05	9.311565e-05	8.690353e-05	0.00015952616	0.00010799373	7.405738e-05	7.55298e-05	0.00026358792	0.00012142813
0.0	0.538179	0.5307962	0.5388152	0.5413781	0.54463476	0.5378403	0.5244325	0.5382078	0.5116209	0.5376228
0.0	0.53924793	0.5316993	0.53777957	0.54077625	0.5442607	0.53677297	0.52402276	0.5382371	0.5115848	0.5360308
0.0	0.5373176	0.5320316	0.5363912	0.5404102	0.54432315	0.5365535	0.5234777	0.536207	0.51120204	0.53699
0.0	0.5393018	0.5298794	0.5380366	0.5413564	0.54416394	0.5375238	0.5243752	0.53748906	0.5127662	0.5365695
0.0	0.5376472	0.53210986	0.5368555	0.5397571	0.54551244	0.53598493	0.5222894	0.53706217	0.51031584	0.5351725
0.0	0.53879106	0.53031826	0.5396645	0.5393625	0.5441666	0.53639376	0.52296084	0.53743166	0.5114468	0.53624105
0.0	0.53943527	0.5291452	0.5386429	0.54052603	0.54471785	0.5367083	0.52386826	0.5371731	0.5115712	0.53590834
0.0	0.53995353	0.5301043	0.53907865	0.54083675	0.5450447	0.5367517	0.5235781	0.53865576	0.5115334	0.53594583
0.0	0.5393159	0.5304099	0.5382889	0.53971714	0.5445354	0.53588945	0.5236649	0.5371616	0.5121286	0.53537226
0.0	0.53850895	0.5288082	0.53773826	0.53978443	0.54401004	0.535318	0.523313	0.53748995	0.5110159	0.5352031
0.0	0.5393644	0.53136134	0.54005873	0.53932667	0.5447787	0.5359348	0.52380913	0.5378067	0.51226854	0.53575605
0.0	0.54061127	0.53063124	0.53876656	0.5398073	0.5445612	0.53655785	0.5230013	0.5375965	0.51210535	0.53600657
0.0	0.5401621	0.5305691	0.53885126	0.54073304	0.54572856	0.5377341	0.5238973	0.5377579	0.5120963	0.53638184
0.0	0.5388139	0.53051203	0.53859466	0.54127884	0.54457563	0.537216	0.52378714	0.53634804	0.5127278	0.53613466
0.0	0.5384074	0.5299383	0.5388466	0.54040533	0.5444761	0.5361404	0.52409923	0.53737354	0.51266956	0.5356375
0.0	0.5389726	0.52980244	0.53783035	0.5399698	0.5450824	0.5365961	0.5225459	0.5383787	0.5110443	0.5361025
0.0	0.5400954	0.5300099	0.53911006	0.53993464	0.54537976	0.5365757	0.5242565	0.5381602	0.5115547	0.53507656
0.0	0.5390597	0.53008944	0.53973055	0.5403276	0.5441413	0.53770125	0.52329993	0.5384185	0.5112422	0.53513205
0.0	0.54039663	0.53068143	0.5387863	0.54029936	0.5449219	0.5377335	0.52380913	0.5380116	0.5114372	0.5361838
0.0	0.5401835	0.5303144	0.5396418	0.53975224	0.5447826	0.53697735	0.52237624	0.53836715	0.5110014	0.53641266
0.0	0.53828686	0.52992	0.5389666	0.54062635	0.5442936	0.5366237	0.52336943	0.5359532	0.51152897	0.53678256
0.0	0.5398164	0.52984804	0.5397822	0.5391685	0.5448527	0.53710276	0.5234329	0.53714526	0.511271	0.5351253
0.0	0.53910893	0.530569	0.53836405	0.5398413	0.54544973	0.5364903	0.52379066	0.537345	0.51153654	0.5345604
0.0	0.5362853	0.5304596	0.53642225	0.5402185	0.54364634	0.53500044	0.5233146	0.5366466	0.5102381	0.5361244
0.0	0.5375915	0.53160083	0.5373212	0.5389775	0.5428277	0.5350177	0.5234733	0.53557724	0.5105972	0.53508
0.0	0.0647875	0.07185476	0.060033944	0.06914763	0.078871034	0.07507754	0.06343846	0.06522995	0.06370766	0.07128274
0.0	0.33354688	0.3355826	0.3277052	0.32286543	0.3426577	0.3239257	0.327684	0.3445004	0.3102311	0.3362492
0.0	0.5383622	0.5313596	0.5380021	0.5393929	0.544595	0.535761	0.52651125	0.5380574	0.511942	0.5355609
0.0	0.34796396	0.38392538	0.36019316	0.37596837	0.39501205	0.39830524	0.3713364	0.4028869	0.34532696	0.37807578
0.0	0.53821915	0.5304308	0.5371851	0.5398345	0.5433354	0.5363069	0.52366495	0.5383517	0.5107882	0.53624094
0.0	0.5389112	0.5303494	0.53773004	0.5404049	0.5441731	0.5367965	0.5241972	0.53667223	0.51098734	0.5359949
0.0	0.53874433	0.53138465	0.53826123	0.54017013	0.5428948	0.5361019	0.5236871	0.5375885	0.5109881	0.53637284
0.0	0.53827375	0.5304079	0.537817	0.5403026	0.54227006	0.5362095	0.5234965	0.5370617	0.51117015	0.5359458
0.0	0.5385939	0.5313563	0.53753316	0.5412352	0.543929	0.5365674	0.5244276	0.5384244	0.51137525	0.53651565
0.0	0.53871524	0.5311864	0.53784686	0.54119366	0.54314005	0.5375298	0.52448297	0.5370829	0.511775	0.53586316
0.0	0.5386499	0.5292694	0.53567123	0.53975946	0.54273176	0.5350898	0.52361083	0.5385389	0.5099865	0.53652346
0.0	0.5393052	0.5308215	0.537502	0.54141617	0.5443868	0.5361174	0.5247212	0.53702235	0.51208436	0.5361365
0.0	0.5377065	0.5310645	0.5376081	0.5402415	0.5444315	0.5364186	0.5225838	0.53693014	0.5102384	0.5377815
0.0	0.5375237	0.5309546	0.53800464	0.53943545	0.5444201	0.535804	0.522248	0.53749377	0.5094372	0.536907
0.0	0.53828365	0.52937454	0.53664863	0.54136455	0.5431668	0.5362609	0.52237	0.53666675	0.5102017	0.5368369
0.0	0.5386473	0.52998275	0.53859156	0.541769	0.54372185	0.53598833	0.5226254	0.53656715	0.5112645	0.53609437
0.0	0.53783536	0.5304985	0.53833777	0.5404898	0.5441125	0.5363964	0.52565926	0.5371968	0.51185185	0.5361727
0.0	0.09562115	0.08862518	0.09363261	0.10756395	0.12460989	0.0974543	0.0956002	0.10529462	0.10191392	0.10941368
0.0	0.5375922	0.53209394	0.5390652	0.53980774	0.5429391	0.53368866	0.5241204	0.5380035	0.51046616	0.53558767
0.0	0.5372192	0.5319751	0.53755414	0.5374586	0.54196143	0.5346148	0.5238698	0.53672916	0.5102471	0.53512514
0.0	0.5381251	0.5304284	0.5382893	0.54027236	0.5435511	0.5352259	0.5240431	0.5375539	0.5110733	0.5356023
0.0	0.5349957	0.5322939	0.53735274	0.53756386	0.54381984	0.5325217	0.5232824	0.5369046	0.507675	0.53460336
0.0	0.0074375896	0.015169894	0.008540264	0.007867541	0.01596611	0.017024167	0.012089914	0.018158529	0.010691352	0.0107653495
0.0	0.53883255	0.5295393	0.5375005	0.5382531	0.54387003	0.5365138	0.5229552	0.5376949	0.50969666	0.5337313
0.0	0.0074723894	0.014991699	0.006530519	0.012186531	0.015567044	0.017803414	0.014171621	0.017531827	0.009848326	0.011372699
0.0	0.00055358984	0.0005163372	0.0007866395	0.00041067955	0.0006786356	0.00057485356	0.010016048	0.0012945974	0.00030090538	0.009083621
0.0	0.00023174386	0.00045520326	0.00079584937	0.001015777	0.0015333601	0.00056729355	0.013073602	0.0006028886	0.00029526663	0.013466445
0.0	0.00021945064	0.0009790256	0.0006210663	0.0009735581	0.001709752	0.0014489734	0.01232314	0.0006383206	0.009489764	0.0111404145
0.0	0.00024383354	0.0005738121	0.0003244015	0.0004079055	0.0015166511	0.001478316	0.015579383	0.0006027598	0.0003789929	0.00925421
0.0	0.00024344282	0.0005726314	0.00032513842	0.0004066425	0.0015145686	0.0014737394	0.01562691	0.0006008066	0.00037858775	0.009280439
0.0	0.00025722437	0.0011764987	0.00042403123	0.0008719653	0.00076578325	0.0006364532	0.0128290085	0.0011939512	0.009949022	0.011631229
0.0	0.00022607496	0.0011861139	0.00068548514	0.011222787	0.016244661	0.019518586	0.010450302	0.0006341702	0.010457646	0.01209761
0.0	0.5382117	0.52904207	0.5379365	0.5395784	0.54353243	0.53699857	0.52281404	0.5369068	0.5100556	0.53470933
0.0	0.53717387	0.5296412	0.5352254	0.5380828	0.54240274	0.53457236	0.52202004	0.5374577	0.5102868	0.53566414
0.0	0.53848463	0.5297354	0.53653455	0.538035	0.5429321	0.53470886	0.5220313	0.5371902	0.51047283	0.5359961
0.0	0.5386198	0.53046954	0.53705966	0.53905505	0.5438964	0.53447723	0.52178717	0.5373836	0.51021624	0.53574723
0.0	0.53664917	0.5299513	0.53562135	0.5383876	0.5415415	0.53537005	0.5224386	0.5371548	0.5114085	0.53550136
0.0	0.5397451	0.5309007	0.53642404	0.5388822	0.5426497	0.53468084	0.5223298	0.53744537	0.51080096	0.53563726
0.0	0.5376193	0.5310824	0.5355878	0.5391802	0.54338896	0.5345066	0.5226739	0.5361335	0.510465	0.53551704
0.0	0.54105484	0.5309948	0.5377327	0.5388344	0.543179	0.53481734	0.522341	0.53717786	0.510987	0.5359692
0.0	0.5389298	0.5311765	0.53689677	0.5391324	0.5439181	0.5346431	0.52268517	0.5358659	0.51065105	0.53584903
0.0	0.5399511	0.5303757	0.53855187	0.5377062	0.5424884	0.53469294	0.52212936	0.5379358	0.5112892	0.53503203
0.0	0.5426746	0.53087074	0.5379072	0.5379246	0.54399496	0.5349157	0.5221878	0.5377192	0.51101136	0.5351555
0.0	0.5398616	0.5319446	0.53778607	0.53811	0.5432077	0.5350812	0.52325743	0.536748	0.5110365	0.53495735
0.0	0.5379503	0.5300389	0.53531075	0.53699124	0.5423632	0.5355156	0.5222081	0.5380308	0.5104496	0.5358678
0.0	0.54071414	0.5303559	0.53760815	0.5373532	0.5436837	0.5347804	0.52270114	0.5392362	0.51128465	0.53650326
0.0	0.5386963	0.53084844	0.5374908	0.5391062	0.54456246	0.53553265	0.521329	0.5375036	0.51066124	0.5363225
0.0	0.54143095	0.5313077	0.53814775	0.5394813	0.5455578	0.53627706	0.52244586	0.5377533	0.5116163	0.5361093
0.0	0.5391694	0.5310437	0.5369511	0.53866535	0.5447973	0.5351486	0.52188545	0.5359918	0.51091874	0.53498006
0.0	0.5393954	0.5311111	0.53723925	0.53902537	0.54287326	0.5366094	0.5223142	0.53817046	0.51219684	0.5361469
0.0	0.54029995	0.5319694	0.5375642	0.53856444	0.54292595	0.5361509	0.5233425	0.5381615	0.511989	0.5351969
0.0	0.539937	0.53083104	0.53704894	0.5369857	0.5444874	0.5354018	0.5216015	0.5376484	0.51013	0.53565085
0.0	0.5396173	0.5312348	0.5365596	0.5374564	0.54305303	0.53711534	0.5219476	0.5374838	0.51138103	0.5363043
0.0	0.54044694	0.5313661	0.53721017	0.5374157	0.54152596	0.53508866	0.5216088	0.537731	0.50982636	0.53533375
0.0	0.5386853	0.53149754	0.5365276	0.53875214	0.54369456	0.5366388	0.5212625	0.536238	0.51049805	0.535915
0.0	0.5411935	0.5311178	0.5380289	0.53831065	0.54210466	0.5364012	0.52292955	0.5380973	0.5115101	0.53576005
0.0	0.5394322	0.5312492	0.53734654	0.53964674	0.54427284	0.5379508	0.52258337	0.5366044	0.51218164	0.53634125
0.0	0.54139066	0.5303549	0.53816324	0.53927845	0.5428285	0.53625536	0.52137583	0.53766805	0.511742	0.53546166
0.0	0.5389998	0.5316064	0.5379893	0.5402566	0.54378724	0.53619576	0.52199876	0.53668493	0.5115044	0.53569907
0.0	0.53894967	0.53050566	0.5365272	0.53706104	0.54271895	0.5355439	0.52062947	0.53764415	0.50954807	0.53602886
0.0	0.53946394	0.5292881	0.5378509	0.53811854	0.54340273	0.5375683	0.5205435	0.5384018	0.51129174	0.53734213
0.0	0.5397087	0.529363	0.5359821	0.5381238	0.54283786	0.53524214	0.5214986	0.537335	0.5093773	0.5354487
0.0	0.54179025	0.5298467	0.5364356	0.53887093	0.5429388	0.534792	0.5222363	0.53689116	0.51157856	0.53515977
0.0	0.53874004	0.5298207	0.5358797	0.53815687	0.5435648	0.53481674	0.52224183	0.53785646	0.5098756	0.5342472
0.0	0.5399039	0.53046405	0.5359885	0.5399124	0.5448025	0.53653747	0.5229113	0.5377904	0.5108715	0.5356773
0.0	0.5399302	0.530309	0.5365792	0.537056	0.5437491	0.5347069	0.52234435	0.5382257	0.5096873	0.53616446
0.0	0.53828335	0.5299021	0.53689283	0.53807676	0.5429273	0.53622025	0.5217109	0.5371464	0.51038224	0.536891
0.0	0.53948826	0.5304924	0.5359272	0.53672504	0.54275185	0.53692496	0.5191969	0.5389931	0.5088627	0.5356991
0.0	0.53819555	0.5313651	0.5375457	0.53792834	0.5430373	0.53496915	0.5236616	0.53817827	0.5116058	0.53343093
0.0	0.5383052	0.52932864	0.5366844	0.538088	0.54344195	0.5364848	0.5222158	0.53611267	0.50920737	0.53420174
0.0	0.00720508	0.014310787	0.008994435	0.010648637	0.015082883	0.017844977	0.011209096	0.015835928	0.010765625	0.012566043
0.0	0.0005509424	0.0005214874	0.00079389894	0.00041145782	0.00068111985	0.0005722411	0.010054988	0.0012914422	0.00030176324	0.00913071
0.0	0.00055296416	0.00052091683	0.0007963793	0.00041332713	0.00067512505	0.0005739986	0.0101610795	0.0012873373	0.0003031011	0.009127427
0.0	0.10529461	0.108154126	0.07657177	0.11210403	0.11388353	0.11423947	0.11137365	0.106630705	0.09838178	0.09863559
0.0	0.105322406	0.10795735	0.07661733	0.111690275	0.114263855	0.114191726	0.11059191	0.10660775	0.09795892	0.09845609
0.0	0.008744409	0.0043980037	0.010336242	0.004448948	0.012023279	0.010329284	0.0034877306	0.00419158	0.0039442712	0.12962426
0.0	0.004510512	0.0042512165	0.008735412	0.09953725	0.11565277	0.005022775	0.11303125	0.0047038295	0.09617998	0.101301745
0.0	0.0045128893	0.004262333	0.008817404	0.09988939	0.11636198	0.0050374134	0.11418643	0.00471477	0.09679836	0.101797506
0.0	0.004504474	0.00425157	0.008778748	0.0992222	0.11594158	0.005051891	0.11325675	0.004725184	0.096548565	0.10197734
0.0	0.0085777575	0.004141212	0.009911667	0.004161394	0.0054919124	0.0040311986	0.08166708	0.008517578	0.0032680472	0.0797191
0.0	0.008574376	0.004128928	0.009873947	0.0041834614	0.0055189882	0.0040271115	0.08182424	0.008571479	0.003275684	0.07975996
0.0	0.0085566	0.00415039	0.009907896	0.0041483766	0.005501828	0.004026633	0.08142437	0.00857282	0.003280955	0.0798053
0.0	0.10580871	0.09983134	0.08827135	0.09980317	0.10379752	0.12877679	0.09887612	0.10782785	0.08412699	0.1205376
0.0	0.10595095	0.09983344	0.08859076	0.09967577	0.104012445	0.1286575	0.09878922	0.1073099	0.0840363	0.12092514
0.0	0.10620978	0.09996173	0.08858528	0.09995917	0.10430451	0.12914895	0.09890298	0.10754444	0.084196724	0.12101045
0.0	0.10578922	0.09999142	0.08865721	0.09922362	0.10384004	0.12845573	0.09888921	0.108331636	0.08403188	0.120929174
0.0	0.10657093	0.099609286	0.08855605	0.09961278	0.10356886	0.1282839	0.09876656	0.10729954	0.083957896	0.12047884
0.0	0.10616284	0.09958365	0.08853828	0.09994403	0.10363387	0.12840879	0.09877704	0.10735079	0.0840501	0.12074743
0.0	0.10640243	0.099510506	0.08858417	0.09958994	0.10372773	0.12828842	0.098655835	0.10743192	0.083766244	0.12023258
0.0	0.08993238	0.104073055	0.09543024	0.08086144	0.10935626	0.1280108	0.1131681	0.097186394	0.09605635	0.10659922
0.0	0.09004067	0.10464108	0.09537475	0.08078147	0.109546155	0.12765153	0.11339968	0.097737975	0.09608455	0.10695884
0.0	0.08975042	0.10420046	0.094937615	0.080617025	0.10968363	0.1278931	0.1133175	0.09772442	0.09587235	0.10657381
0.0	0.08968332	0.10390669	0.09511372	0.08037729	0.10967883	0.12763047	0.113694765	0.097691126	0.09565377	0.10698854
0.0	0.090951405	0.10452868	0.095107995	0.08069399	0.10949007	0.12738745	0.113710485	0.09771643	0.096096165	0.10641641
0.0	0.089952745	0.10415421	0.094901666	0.080551304	0.10947273	0.127352	0.11286795	0.09744847	0.095439725	0.10656164
0.0	0.09005297	0.10377843	0.09473987	0.08062295	0.109407246	0.12697977	0.11331049	0.09748272	0.09534443	0.10570783
0.0	0.10228172	0.1038534	0.10262898	0.098152556	0.11117067	0.11384149	0.08909049	0.09688551	0.10580065	0.10711749
0.0	0.10191398	0.10420739	0.102359705	0.098037936	0.11129617	0.11366342	0.08950208	0.09714954	0.105572335	0.10699524
0.0	0.10198916	0.10408778	0.10259309	0.098361455	0.111678354	0.11426548	0.08992224	0.09689671	0.105989054	0.10734887
0.0	0.101955645	0.10410761	0.102521926	0.098048806	0.111876935	0.113852076	0.089859635	0.09733852	0.10581178	0.10741502
0.0	0.102875054	0.104195654	0.10283328	0.09816844	0.11119795	0.11326428	0.08990655	0.09712989	0.10636486	0.10715403
0.0	0.101922646	0.10381413	0.1023339	0.09810181	0.111250475	0.11351094	0.089423925	0.09685316	0.10529557	0.106883325
0.0	0.10222332	0.10340029	0.10239697	0.09812268	0.11179597	0.11359846	0.08947507	0.09720786	0.1054162	0.10642697
0.0	0.10220591	0.10360502	0.10230775	0.09802116	0.111434355	0.113670446	0.08946323	0.0969277	0.10539664	0.107007906
0.0	0.0036106878	0.0036305715	0.009913744	0.010224799	0.012390878	0.003993602	0.10366237	0.004002555	0.0032061418	0.113741286
0.0	0.004344576	0.0075589903	0.004222762	0.0057376544	0.012276773	0.011042721	0.003955069	0.008085741	0.0041577225	0.003147617
0.0	0.004337711	0.007559637	0.0042532436	0.0057560285	0.0122844605	0.011043376	0.003985212	0.008137834	0.004160744	0.0031596362
0.0	0.004339223	0.0075452486	0.004223219	0.0057303905	0.012282765	0.011008368	0.0039681457	0.00809491	0.004163954	0.0031419636
0.0	0.004337159	0.007527259	0.0042159483	0.0057207104	0.0122798905	0.010983165	0.0039934367	0.008142759	0.004147957	0.0031524536
0.0	0.004368129	0.0075472696	0.004231919	0.005736112	0.012291121	0.010975373	0.0039754426	0.008100057	0.004170783	0.0031408975
0.0	0.004337892	0.0075427634	0.004223115	0.005741886	0.012293599	0.011011873	0.003964194	0.008091212	0.0041425987	0.0031467045
0.0	0.0043716826	0.0075524934	0.0042212247	0.0057465862	0.012289778	0.011005768	0.0039715753	0.008081951	0.004159622	0.0031318837
0.0	0.008571551	0.004131258	0.009844272	0.004152918	0.005517536	0.0040311585	0.080953345	0.008580292	0.0032663578	0.079537526
0.0	0.008565835	0.0041424083	0.00989172	0.00415685	0.0055068918	0.004037272	0.08137478	0.008580913	0.0032657045	0.07981365
0.0	0.008552494	0.004146919	0.0098728845	0.0041477815	0.0055294116	0.004035041	0.08125716	0.008558323	0.0032649066	0.07971458
0.0	0.0085510835	0.004127291	0.009840843	0.004131572	0.0055182995	0.004015069	0.08151497	0.008555976	0.0032617815	0.079605274
0.0	0.008659605	0.00413494	0.009864274	0.004154843	0.005526279	0.004033715	0.08143111	0.008590934	0.0032754363	0.079521
0.0	0.008587121	0.004139604	0.009872418	0.0041383677	0.0055163796	0.0040170145	0.08091834	0.00855207	0.0032497733	0.079394676
0.0	0.105547436	0.1075022	0.07660954	0.111408465	0.113220654	0.11410029	0.11046178	0.106035195	0.09772153	0.09759241
0.0	0.10545207	0.10812504	0.07662169	0.111580215	0.113977514	0.114420846	0.11067304	0.1068907	0.09771441	0.09827327
0.0	0.10525027	0.1078254	0.07665405	0.11193489	0.11357333	0.11427935	0.11092616	0.10658913	0.09806574	0.09816068
0.0	0.10516437	0.1076446	0.076604545	0.11132192	0.11396294	0.113680504	0.11078667	0.106971845	0.097448006	0.09819855
0.0	0.10604333	0.10807877	0.07666449	0.111783944	0.11403463	0.11410405	0.11074612	0.10667098	0.09798673	0.09822794
0.0	0.10550697	0.10759446	0.07635048	0.11168191	0.11383079	0.11385561	0.1106499	0.10605333	0.09754077	0.09788963
0.0	0.105916016	0.10789601	0.076518446	0.11154731	0.113549665	0.11360845	0.110529125	0.1066251	0.09737692	0.09773053
0.0	0.008817595	0.004400748	0.010329317	0.0044571753	0.012000994	0.010342067	0.0034759636	0.0041830363	0.0039324756	0.12947239
0.0	0.008756846	0.004397202	0.010362908	0.004455768	0.012006774	0.010324201	0.0034903898	0.004197464	0.003939632	0.12977546
0.0	0.008740698	0.004399645	0.010335607	0.0044413195	0.0119977435	0.010383325	0.003474238	0.0041693654	0.0039319675	0.12971485
0.0	0.0087408135	0.004394831	0.010324215	0.004427937	0.012008165	0.010282656	0.003474527	0.0041977568	0.0039262758	0.12946318
0.0	0.00881078	0.0044035255	0.010343063	0.004453129	0.0119963875	0.01032042	0.0034931805	0.0041943537	0.003945508	0.12933423
0.0	0.008735659	0.0043920614	0.010353171	0.0044560414	0.011991561	0.010337383	0.003464523	0.004177748	0.0039262385	0.12928535
0.0	0.00877708	0.0043969345	0.0103419935	0.004440938	0.011991019	0.010323046	0.0034839504	0.004200977	0.0039196946	0.12873757
0.0	0.32748273	0.32082483	0.31163454	0.32838774	0.3098728	0.31217685	0.3114066	0.2949755	0.2889707	0.32244202
0.0	0.19680351	0.19807225	0.18576774	0.18366794	0.19266377	0.1999914	0.19336465	0.20027092	0.17694983	0.1942739
0.0	0.53740096	0.5295064	0.53631693	0.54021776	0.54273885	0.5365656	0.5224483	0.5365073	0.5090771	0.5351039
0.0	0.53894824	0.53021187	0.5374233	0.5392651	0.5448161	0.53595203	0.5227882	0.5384665	0.50971746	0.53492486
0.0	0.53971475	0.53102607	0.5377842	0.54010355	0.54372644	0.5360883	0.5234719	0.5380292	0.51096666	0.5350931
0.0	0.5395731	0.5306687	0.5387216	0.540619	0.5432874	0.5374944	0.5225402	0.5371309	0.51071614	0.53551006
0.0	0.5392121	0.53091115	0.5374168	0.54045933	0.5439465	0.53618026	0.52560043	0.5372884	0.51133364	0.53553164
0.0	0.53850067	0.5319762	0.5373796	0.54043037	0.5443881	0.53545326	0.5225758	0.53845745	0.5092193	0.53548354
0.0	0.53635526	0.53181696	0.53917694	0.5398287	0.54427296	0.5357751	0.5252126	0.5390975	0.5095029	0.53599
0.0	0.537353	0.5312442	0.53566223	0.53890777	0.54310644	0.5349957	0.5233952	0.5387997	0.5102986	0.53359836
0.0	0.5372822	0.5312159	0.5373254	0.5399251	0.54461396	0.5343988	0.5221711	0.54008037	0.50896746	0.5353038
0.0	0.53748953	0.53029484	0.53692263	0.5373933	0.54329354	0.5349299	0.52529186	0.5393829	0.51049185	0.5353827
0.0	0.53940815	0.5298033	0.5380012	0.5402426	0.544659	0.53594637	0.5258916	0.5378248	0.51122063	0.5359945
0.0	0.53850466	0.5319337	0.5386926	0.5402496	0.54376894	0.53797454	0.5214509	0.54001594	0.51215476	0.537115
[truncated: 18,768 more rows]
