# Supplementary material for: Teasing out missing reactions in genome-scale metabolic networks through hypergraph learning
Source: Nat Commun. 2023 Apr 25;14:2375. doi: 10.1038/s41467-023-38110-7 (PMC10130184; doi:10.1038/s41467-023-38110-7)
Supplement: Supplementary file 4 — Source Data [file 41467_2023_38110_MOESM4_ESM.zip › Source Data/Figure 2/j-m/iECW_1372_cheshire.csv]

	0	0.1	0.1.1	0.1.1.1	0.1.1.1.1	0.1.1.1.1.1	0.1.1.1.1.1.1	0.1.1.1.1.1.1.1	0.1.1.1.1.1.1.1.1	0
1.0	0.9998167	0.9992786	0.44692877	0.9999218	0.9984511	0.17244013	0.9912985	0.99847203	0.99630666	0.99934214
1.0	0.97770554	0.79824954	0.99990094	0.999905	0.980692	0.98183835	0.9750328	0.987695	0.9932286	0.99909246
1.0	0.99948335	0.99986506	0.5993232	0.8797451	0.9953087	0.6915525	0.9986368	0.9767671	0.9993782	0.9989209
1.0	0.9983053	0.9998227	0.9996809	0.9999083	0.9986211	0.9998	0.9953701	0.95299804	0.99930334	0.9906974
1.0	0.9997272	0.9999317	0.8826222	0.9048992	0.9993156	0.99384344	0.99949765	0.9996505	0.9979686	0.9995994
1.0	0.56833786	0.9988984	0.9985933	0.9987154	0.9916005	0.99429095	0.99408203	0.9952223	0.9994392	0.99626535
1.0	0.9945585	0.09754568	0.9985619	0.9977144	0.9993734	0.9992766	0.019783314	0.9998871	0.0043329257	0.99967563
1.0	0.99705493	0.9827612	0.9998393	0.99826473	0.9992094	0.06862726	0.00039520036	0.7815251	0.9975055	0.9982668
1.0	0.94876146	0.1549305	0.99686617	0.99765944	0.9648904	0.99992585	0.95029676	0.6017052	0.9999298	0.9987638
1.0	0.9919043	0.99973136	0.9952329	0.004746934	0.45457265	0.7740232	0.9923924	0.99943846	0.9999486	0.99981636
1.0	0.9999691	0.99979085	0.99536383	0.999821	0.994069	0.9997464	0.18021917	0.99935466	0.9996786	0.99973875
1.0	0.2905645	0.99823135	0.999634	0.8030656	0.9990716	0.29165888	0.8084391	0.9384448	0.9995024	0.99491864
1.0	0.9895331	0.99639684	0.9977749	0.85963297	0.9656224	0.9999645	0.99977857	0.7727479	0.029389435	0.23462637
1.0	0.9740414	0.9993061	0.99513775	0.6929602	0.44228297	0.96188545	0.15897524	0.99771154	0.9986772	0.99962914
1.0	0.99983513	0.88411826	0.9910454	0.95315605	0.9992016	0.9907308	0.9973489	0.99658835	0.99939847	0.9985201
1.0	0.98971295	0.99915767	0.5867759	0.99886143	0.9771664	0.9995202	0.9552014	0.79441077	0.9984945	0.9524354
1.0	0.9999573	0.6889461	0.9377798	0.984312	0.00577585	0.99913836	0.0038378432	0.9974648	0.9920868	0.9953122
1.0	0.99970514	0.99850285	0.9907478	0.5176639	0.5716572	0.931914	0.99982363	0.9767671	0.2582208	0.99972636
1.0	0.9996458	0.9964496	0.99800247	0.9982645	0.09013133	0.9994011	0.9959705	0.9999473	0.99600756	0.9950846
1.0	0.99999213	0.9998036	0.99942076	0.9999113	0.9993647	0.9687654	0.9995235	0.009866542	0.9779714	0.980459
1.0	0.9996948	0.9262503	0.9992435	0.85197455	0.9813767	0.999775	0.9984622	0.9943351	0.9999498	0.99895763
1.0	0.22779116	0.03430627	0.9850093	0.998838	0.95288056	0.9370624	0.0048655653	0.023327092	0.920052	0.7748124
1.0	0.99983144	0.99299616	0.9996437	0.99891126	0.9750617	0.9994634	0.9928155	0.99982506	0.9979842	0.99962246
1.0	0.9995264	0.06032026	0.99977094	0.99638593	0.9978523	0.9993374	0.99756753	0.98654455	0.0024077822	0.9998085
1.0	0.99954706	0.99976915	0.9979602	0.74579984	0.99881554	0.99845576	0.027850535	0.97460765	0.9996544	0.9995022
1.0	0.9995141	0.0039760657	0.99729246	0.99993134	0.9992291	0.5012228	0.93986297	0.0071252733	0.0134982	0.99940383
1.0	0.9905758	0.99873954	0.48494166	0.84204066	0.083499774	0.5253741	0.013258626	0.99993527	0.040800758	0.45846072
1.0	0.9998704	0.99651563	0.99975604	0.99990547	0.97426695	0.99969804	0.9972161	0.99521255	0.12469141	0.9995245
1.0	0.99987435	0.211512	0.99966323	0.9674875	0.15577935	0.98652923	0.9998704	0.0045536533	0.9992029	0.9998659
1.0	0.99725205	0.9998004	0.9997687	0.0039140056	0.99531734	0.5624309	0.99983025	0.9975036	0.0010600656	0.99932265
1.0	0.8202465	0.9993781	0.39153433	0.9874126	0.9803397	0.08745793	0.99864906	0.9996147	0.99933004	0.99938107
1.0	0.7552884	0.99980456	0.93733895	0.99973553	0.33607417	0.99987566	0.9957753	0.045793947	0.9973348	0.99918836
1.0	0.9997677	0.99977833	0.9877095	0.7373754	0.9991417	0.994361	0.6587571	0.49512953	0.7786713	0.98034245
1.0	0.99981815	0.9999056	0.99823284	0.863852	0.9985656	0.9997415	0.9994419	0.9976801	0.9998667	0.998495
1.0	0.9998845	0.9993568	0.9996295	0.9990403	0.18582661	0.99994206	0.9034562	0.9569376	0.99817336	0.99973005
1.0	0.99967694	0.9984705	0.991004	0.99559635	0.9989403	0.88694626	0.9998672	0.83052	0.5037055	0.9988783
1.0	0.99986374	0.66795254	0.15230387	0.0019388961	0.97100663	0.9995503	0.9943778	0.99942774	0.9984273	0.44007483
1.0	0.9995059	0.9998809	0.9993506	0.69326764	0.13251789	0.9952319	0.999908	0.99696666	0.8804232	0.1710695
1.0	0.9942007	0.9995192	0.99760324	0.9634093	0.96837115	0.9993462	0.99985266	0.9980342	0.88839126	0.14238174
1.0	0.77297676	0.36979598	0.9997873	0.21493302	0.9983183	0.999665	0.99908376	0.99877435	0.9999044	0.99891496
1.0	0.11390347	0.6698606	0.99820995	0.33690086	0.9994672	0.12627207	0.9169167	0.87364954	0.998218	0.9978265
1.0	0.77428395	0.99994516	0.9539009	0.83780444	0.9986241	0.84061044	0.99620205	0.99763477	0.99993694	0.98908955
1.0	0.9996093	0.9999354	0.994915	0.99334383	0.9141957	0.9990564	0.9995409	0.99960536	0.99811757	0.9996911
1.0	0.9998211	0.99914575	0.9999529	0.835451	0.4083643	0.9998518	0.9997199	0.027754752	0.98605365	0.999856
1.0	0.99298286	0.99896824	0.99965763	0.001128924	0.9871939	0.9923226	0.9946543	0.9408145	0.9998703	0.9998902
1.0	0.9930561	0.9897188	0.9998958	0.9984534	0.9978315	0.9987135	0.50722224	0.9972253	0.9994686	0.9385267
1.0	0.9496098	0.9683387	0.9978683	0.17049924	0.9983546	0.9997795	0.96575314	0.99391466	0.99829715	0.9663116
1.0	0.90804964	0.9929974	0.99527717	0.9999758	0.997523	0.9993868	0.28311828	0.99829537	0.106917426	0.99828124
1.0	0.98059225	0.63819224	0.998747	0.99414223	0.9937437	0.18469258	0.34078932	0.81068605	0.99889755	0.9999192
1.0	0.48561293	0.9994073	0.9901931	0.9999207	0.99864286	0.9999106	0.88155484	0.626189	0.9994723	0.98836714
1.0	0.99942124	0.00041409282	0.9999875	0.655688	0.06253842	0.0014329685	0.7963918	0.9833204	0.88325787	0.95688754
1.0	0.99771035	0.9959705	0.99816066	0.9999441	0.9854939	0.99975246	0.9943996	0.9962012	0.0053961687	0.99926883
1.0	0.98520064	0.99945897	0.49630907	0.5399673	0.9660623	0.9998777	0.9997805	0.9995608	0.9999579	0.9960246
1.0	0.9961796	0.32261366	0.046100095	0.37865022	0.9863978	0.9232058	0.99933654	0.019120164	0.9977532	0.9947619
1.0	0.999775	0.9995826	0.99991596	0.004261406	0.9909416	0.9999541	0.9624199	0.9849104	0.47596878	0.9978537
1.0	0.018681373	0.9987846	0.36956233	0.99960274	0.99647224	0.9970721	0.63047373	0.99995816	0.9976247	0.9971499
1.0	0.9996847	0.951032	0.9997992	0.9987577	0.48783183	0.9993259	0.9999764	0.9976393	0.9994917	0.25901535
1.0	0.00047458278	0.5438359	0.97631454	0.99979573	0.45846993	0.9996747	0.99882644	0.97822434	0.7912736	0.99727505
1.0	0.98868704	0.6700527	0.99970716	0.9997129	0.0038990057	0.001513048	0.99797386	0.99884295	0.99957854	0.9982796
1.0	0.99652916	0.7868649	0.9957385	0.004035679	0.99870443	0.9967237	0.8447289	0.00887071	0.0033857648	0.518396
1.0	0.9966133	0.621998	0.98425794	0.3061344	0.00715223	0.17985629	0.44622502	0.9993305	0.9983517	0.99984944
1.0	0.7978121	0.88015014	0.9999896	0.9851562	0.97394425	0.0025554723	0.9983041	0.999959	0.99868995	0.77090585
1.0	0.9994301	0.99975413	0.9998894	0.89048517	0.99327433	0.9993919	0.9996506	0.36368394	0.9997367	0.9988568
1.0	0.99987745	0.80747336	0.9999809	0.99929714	0.99972814	0.0073237526	0.9997712	0.999742	0.732985	0.9973164
1.0	0.97486603	0.9999403	0.9988518	0.7132019	0.9861973	0.6602927	0.26560318	0.97727305	0.9996797	0.98472565
1.0	0.99956137	0.58424354	0.99870455	0.9882343	0.86049503	0.9991486	0.99845433	0.49733576	0.9199058	0.70692575
1.0	0.99974245	0.99950397	0.99696165	0.998403	0.9985123	0.9999093	0.9983728	0.9990736	0.016860755	0.0088251
1.0	0.76568776	0.9996513	0.016071431	0.95333195	0.9359952	0.59191	0.90988773	0.99823594	0.99974245	0.99573475
1.0	0.99889576	0.9969989	0.99490464	0.99657744	0.99604297	0.99977225	0.9999105	0.9843424	0.73457265	0.99982566
1.0	0.9923724	0.5027945	0.9957551	0.8319412	0.42738584	0.98183835	0.99716383	0.9111862	0.99940836	0.98550767
1.0	0.99998784	0.9942882	0.98608506	0.9999436	0.97415316	0.9995466	0.99965644	0.99926394	0.1626218	0.99979645
1.0	0.32391566	0.9999274	0.99973613	0.999605	0.77807	0.9997485	0.999363	0.34366202	0.99947983	0.99995506
1.0	0.9113721	0.70656425	0.25508127	0.72410816	0.19633807	0.85671115	0.998326	0.99796546	0.9849413	0.99878806
1.0	0.0005605929	0.9997856	0.9935963	0.41388202	0.99994075	0.9999535	0.9991812	0.64381015	0.99826545	0.00090505456
1.0	0.99152315	0.951032	0.99634933	0.9998702	0.99813217	0.96548635	0.99873286	0.9972771	0.999382	0.9207773
1.0	0.96953803	0.9511042	0.99985445	0.2416851	0.99787045	0.0021127549	0.26788306	0.059459	0.3499935	0.9999751
1.0	0.9521662	0.99972874	0.99977905	0.003276989	0.9988595	0.99946684	0.999363	0.9996731	0.9986551	0.99884915
1.0	0.999432	0.9987186	0.9996056	0.9236428	0.9996069	0.99918026	0.99968743	0.99923325	0.7928406	0.9989699
1.0	0.99974114	0.99965346	0.9989348	0.998774	0.030340541	0.99906117	0.9964085	0.98151255	0.99816066	0.13869601
1.0	0.9996593	0.99938536	0.99943095	0.99745494	0.973357	0.9945422	0.9972723	0.9960542	0.71674424	0.9992586
1.0	0.99940693	0.94334877	0.9996439	0.94045466	0.9999094	0.9987576	0.13614248	0.5731243	0.99986625	0.9990772
1.0	0.9997198	0.99894553	0.16050228	0.7753443	0.9999608	0.57703143	0.84872675	0.9976024	0.99972826	0.99988496
1.0	0.9997646	0.99977463	0.98196363	0.9998149	0.99338996	0.99974126	0.9967854	0.99931824	0.99937963	0.51751775
1.0	0.9992803	0.9999895	0.99988556	0.9999198	0.9989121	0.9997756	0.06879899	0.99656713	0.999622	0.99976176
1.0	0.9900614	0.99985325	0.0020615915	0.99780697	0.95288056	0.99963546	0.9944898	0.9970368	0.99950373	0.9984301
1.0	0.46750736	0.99937314	0.9997111	0.99872214	0.99542624	0.9999436	0.9996965	0.99978286	0.99834335	0.9996972
1.0	0.99469155	0.99961275	0.45405558	0.99954885	0.9990182	0.99999917	0.82025045	0.6668634	0.99843365	0.9948506
1.0	0.97879845	0.9997813	0.8147731	0.98024195	0.8592749	0.046762936	0.9968689	0.9995826	0.99999046	0.99995196
1.0	0.95097464	0.9994529	0.9991328	0.9986016	0.97456586	0.9415276	0.9966233	0.14671388	0.99932826	0.77354705
1.0	0.9992872	0.73049474	0.99988496	0.74747324	0.02673192	0.9998723	0.7630646	0.9983516	0.043874413	0.9964623
1.0	0.9996971	0.9996263	0.022768406	0.9991341	0.99074334	0.9999292	0.10322604	0.94996035	0.9981475	0.9863262
1.0	0.9997669	0.9997273	0.99946195	0.99977046	0.97744685	0.99962866	0.3347885	0.99892455	0.0019654424	0.8864419
1.0	0.83699054	0.99997914	0.99976903	0.063086234	0.9988366	0.99993587	0.99985766	0.9991524	0.5929479	0.9996551
1.0	0.99795	0.9952567	0.99991214	0.9995679	0.44372535	0.99989533	0.011201499	0.89948374	0.99433607	0.9996413
1.0	0.99971753	0.9997634	0.9838663	0.9921119	0.74760985	0.9999126	0.99994755	0.99836415	0.0031471848	0.99977964
1.0	0.9999894	0.9998085	0.9949477	0.999843	0.9412484	0.9999541	0.99979514	0.99986005	0.9891726	0.982847
1.0	0.9997106	0.9907703	0.35898858	0.9730132	0.99976844	0.9996902	0.99973243	0.99339044	0.99926764	0.7103629
1.0	0.9998783	0.9973807	0.999864	0.22539726	0.9960853	0.8614511	0.9983359	0.95297724	0.9199058	0.97612804
1.0	0.9888044	0.6989652	0.99988914	0.7431248	0.10981124	0.99991477	0.006518703	0.99766684	0.68747437	0.9990369
1.0	0.9987533	0.99960595	0.99968064	0.99980384	0.09585356	0.18487698	0.0008957244	0.1914032	0.99594116	0.99976677
1.0	0.54819584	0.99966323	0.99932206	0.18071805	0.96764517	0.9999051	0.9998814	0.9849653	0.5004725	0.9983399
1.0	0.76568776	0.99775213	0.9943879	0.9635608	0.9973884	0.9999832	0.73628277	0.9993906	0.38365686	0.9993494
1.0	0.90040696	0.8090211	0.99981135	0.9991196	0.9978672	0.99983597	0.00080138154	0.9999753	0.9999609	0.9998267
1.0	0.9999685	0.71180063	0.99755245	0.0027659093	0.32156637	0.8354048	0.9997714	0.9974988	0.99311405	0.89370966
1.0	0.9973355	0.87780404	0.8844695	0.99734986	0.97683424	0.121211715	0.9960828	0.85153836	0.9994418	0.99652255
1.0	0.9521662	0.99979633	0.9998419	0.98427886	0.22028	0.033107404	0.9999125	0.99725574	0.9273449	0.6116123
1.0	0.13584629	0.99997604	0.99980766	0.999912	0.8302355	0.99201	0.00086991175	0.9873224	0.99968636	0.99851996
1.0	0.9995913	0.9999081	0.33645165	0.7702595	0.9906697	0.9967579	0.99969983	0.9127142	0.99945563	0.00032032057
1.0	0.9996463	0.99529004	0.9498426	0.99997735	0.9568288	0.24297841	0.99905604	0.9998425	0.9868666	0.9812579
1.0	0.9998746	0.99674654	0.9997689	0.99255425	0.9998129	0.12688753	0.96624506	0.9938081	0.99978036	0.95025975
1.0	0.9969126	0.99969375	0.99986064	0.9998036	0.99945575	0.99989295	0.99389887	0.039995305	0.99986887	0.99743503
1.0	0.99948645	0.92325425	0.10874501	0.82256675	0.99700755	0.9982495	0.9993851	0.9904343	0.01921901	0.9108876
1.0	0.9580699	0.9797451	0.6367528	0.26909047	0.99989104	0.9993057	0.043573912	0.19189669	0.9926402	0.7289092
1.0	0.0011568883	0.99961984	0.99965584	0.9952976	0.9976023	0.9997627	0.99264306	0.99920446	0.999295	0.99910337
1.0	0.9373896	0.9996326	0.99990034	0.99886703	0.9812275	0.9996785	0.99843174	0.99412054	0.9999157	0.9998884
1.0	0.99926764	0.9375389	0.9992236	0.99831593	0.9999739	0.9998529	0.12677027	0.9767671	0.4634494	0.9939459
1.0	0.9616161	0.88867694	0.9988992	0.9794526	0.30666816	0.99957496	0.9975916	0.3702229	0.99993217	0.99585176
1.0	0.96215355	0.98131263	0.9996729	0.99681914	0.9960037	0.99717426	0.9995896	0.9886545	0.9897967	0.99988353
1.0	0.99992585	0.2436269	0.99985623	0.9998648	0.9989742	0.9925222	0.9930722	0.9955135	0.9979018	0.9999187
1.0	0.99970263	0.9970958	0.9996449	0.9999291	0.069262914	0.39636227	0.93059605	0.99778444	0.9992849	0.998005
1.0	0.9994511	0.997999	0.9999678	0.999148	0.99903035	0.96743613	0.0008103653	0.9999949	0.99365354	0.9999026
1.0	0.69788444	0.9994923	0.9997961	0.9999157	0.9983633	0.9545583	0.9986228	0.99993944	0.9970726	0.999943
1.0	0.99976224	0.99991536	0.08941487	0.99522614	0.9994055	0.99994576	0.8294081	0.9767671	0.99958676	0.99989915
1.0	0.99904174	0.6775291	0.9934783	0.7486614	0.9868606	0.99898857	0.9920061	0.7367223	0.98605365	0.99906117
1.0	0.21728578	0.8264068	0.07548362	0.99777895	0.7275253	0.9993228	0.99469095	0.9767671	0.9946392	0.9996306
1.0	0.97989666	0.98358476	0.99284184	0.88545954	0.99925977	0.9736999	0.99977404	0.9962624	0.0010860716	0.99997425
1.0	0.99953556	0.9849843	0.835554	0.9982004	0.68434	0.9993056	0.9997043	0.7766015	0.243566	0.8163661
1.0	0.99653167	0.982395	0.9736343	0.9620094	0.999316	0.9996654	0.9787431	0.9994597	0.95570666	0.99949896
1.0	0.9991868	0.99435836	0.9999398	0.999816	0.758925	0.9971	0.99462163	0.8686495	0.99850947	0.98798275
1.0	0.9979736	0.9947418	0.99895394	0.99952805	0.5343947	0.99986565	0.9982358	0.0021591922	0.0012493886	0.9531516
1.0	0.9996884	0.70865744	0.999931	0.99797064	0.99886084	0.99854493	0.99815506	0.9988709	0.12540665	0.9861309
1.0	0.26236507	0.9995863	0.9146089	0.78609025	0.99828315	0.99983406	0.0003633652	0.9962837	0.99869317	0.9999877
1.0	0.9993855	0.07275453	0.34272426	0.9976706	0.99954104	0.014957627	0.7392069	0.025001455	0.9944073	0.97986525
1.0	0.99993193	0.9998704	0.99961853	0.15590513	0.99320096	0.999843	0.9992754	0.00046416017	0.9999759	0.99514115
1.0	0.9999387	0.0007816562	0.011648574	0.5858864	0.99472046	0.9998203	0.9998348	0.9986312	0.010460869	0.5350798
1.0	0.9998196	0.9997081	0.9336628	0.9969919	0.9960977	0.9999591	0.00064342096	0.99988973	0.99834645	0.9996772
1.0	0.9996307	0.9995795	0.99022454	0.9999794	0.9420091	0.98183835	0.8158972	0.97516894	0.9995372	0.99223244
1.0	0.999676	0.92995375	0.98167807	0.99931145	0.9999745	0.9999844	0.998374	0.79266644	0.9997236	0.9996013
1.0	0.9604018	0.99965703	0.8864714	0.6442788	0.057949293	0.99988675	0.1779677	0.9945222	0.9997588	0.9134936
1.0	0.998437	0.9995741	0.99977297	0.95458657	0.99695873	0.9993718	0.9997317	0.99769694	0.98605365	0.9996855
1.0	0.9521662	0.951032	0.9941326	0.02997352	0.009623622	0.9673231	0.99560165	0.9999447	0.99977225	0.9999944
1.0	0.99953926	0.99738103	0.9270648	0.4059222	0.98102486	0.9997502	0.9929704	0.9996749	0.8905986	0.99969506
1.0	0.00016390014	0.99968505	0.99945694	0.35798323	0.9767535	0.41069233	0.9997515	0.9991135	0.12293586	0.9389545
1.0	0.9311391	0.99334806	0.77466625	0.83131266	0.5939555	0.9999231	0.53141224	0.95677567	0.9994949	0.111485764
1.0	0.9996984	0.99978906	0.9998047	0.9730132	0.41011497	0.9993175	0.91285133	0.9991196	0.99598783	0.99993694
1.0	0.9970817	0.8871296	0.99131197	0.2450776	0.99690753	0.9998599	0.9998585	0.9999678	0.8728383	0.35494432
1.0	0.9999151	0.99992406	0.9947167	0.8218629	0.9984092	0.99992216	0.9998274	0.99999154	0.99567705	0.9976041
1.0	0.57081187	0.9995357	0.9890471	0.99938333	0.99925	0.9044151	0.95190966	0.9993606	0.99893695	0.98924166
1.0	0.99036855	0.99943477	0.99990463	0.04436926	0.9995701	0.9999398	0.97861564	0.99359083	0.93931246	0.9996649
1.0	0.98108155	0.18979633	0.07933184	0.85444266	0.10130417	0.9992643	0.99019647	0.99928147	0.36746845	0.94672656
1.0	0.9997334	0.9902256	0.999705	0.22951926	0.9972572	0.99989104	0.70100176	0.99883467	0.9916368	0.99535793
1.0	0.93465436	0.9999424	0.9997954	0.9999218	0.99855286	0.99937564	0.5614326	0.98984677	0.03835272	0.26474586
1.0	0.9943929	0.99979	0.9997297	0.7625169	0.97095156	0.9997491	0.99981135	0.9990264	0.9699331	0.9997062
1.0	0.0035472433	0.09754568	0.99973136	0.993178	0.9736343	0.9933975	0.9992453	0.97217745	0.99993956	0.07574212
1.0	0.9998516	0.9995161	0.92665946	0.98999995	0.99955755	0.00026160103	0.99979144	0.9724467	0.98605365	0.9996958
1.0	0.007721767	0.99973613	0.01580976	0.99978787	0.9993612	0.9010839	0.9997187	0.78002274	0.99979657	0.9996124
1.0	0.5761775	0.45292628	0.99994683	0.98005545	0.99967086	0.0043328926	0.9994174	0.99903727	0.97768193	0.99966264
1.0	0.9769398	0.9997602	0.9999969	0.9983359	0.9999503	0.9989858	0.9990181	0.8464126	0.9997086	0.99965656
1.0	0.99949026	0.951032	0.99948895	0.025759194	0.99910957	0.9998745	0.13406388	0.99831676	0.99681926	0.81150997
1.0	0.8361465	0.9997737	0.7480584	0.9999095	0.99889034	0.9999684	0.9881043	0.9992945	0.9866916	0.9986174
1.0	0.70128083	0.42535493	0.9997254	0.960829	0.99824286	0.67106616	0.13999939	0.9977197	0.9999293	0.99262553
1.0	0.97095054	0.9996123	0.9976829	0.3661177	0.999954	0.9987268	0.9900096	0.9925597	0.7936081	0.18131392
1.0	0.99829584	0.99976724	0.87323	0.90632766	0.9888138	0.05687751	0.7941572	0.95815295	0.9995939	0.99497825
1.0	0.9999255	0.99950683	0.99999475	0.9982015	0.998044	0.9994547	0.17363076	0.66997004	0.99979454	0.0018187837
1.0	0.99992883	0.99998164	0.99937445	0.997396	0.9996119	0.99987185	0.9987607	0.9917012	0.9985415	0.8370075
1.0	0.0011209293	0.99992836	0.9997905	0.99964225	0.9019201	0.99797565	0.97305715	0.99977106	0.017494028	0.65787226
1.0	0.98798484	0.9998223	0.9997925	0.999665	0.9988764	0.9993554	0.99118245	0.99748236	0.9994092	0.08341614
1.0	0.87516457	0.99785775	0.10002322	0.85268813	0.9923529	0.024392417	0.99975365	0.9403473	0.9997538	0.9997073
1.0	0.8347588	0.99977964	0.9995389	0.99993277	0.97661555	0.99930227	0.99982494	0.9836944	0.99442804	0.99998486
1.0	0.9999138	0.69817686	0.09636287	0.99701154	0.9927256	0.96477216	0.9999379	0.9836516	0.02361821	0.5653024
1.0	0.99984324	0.99977714	0.96697634	0.9037521	0.9908909	0.99988043	0.23854585	0.99948394	0.9982583	0.13091528
1.0	0.92617995	0.07445334	0.99961936	0.99993324	0.99871814	0.9995333	0.9997327	0.97786784	0.019323654	0.013157144
1.0	0.5856904	0.9997569	0.9999025	0.9999305	0.79034126	0.9999136	0.9969982	0.9396116	0.98605365	0.7525789
1.0	0.9997861	0.013161237	0.9994155	0.94702446	0.8112356	0.99458224	0.044549245	0.981223	0.99722123	0.99988794
1.0	0.996418	0.9487418	0.99975234	0.9993936	0.5789637	0.99994123	0.774679	0.7735377	0.0025988484	0.9950688
1.0	0.97342664	0.029005302	0.9843418	0.28130758	0.9843575	0.11064211	0.9970395	0.9767671	0.9994698	0.99935263
1.0	0.99492294	0.99988973	0.90117955	0.99909854	0.9976519	0.9997216	0.99978274	0.99998355	0.98854417	0.97590905
1.0	0.060674306	0.99985695	0.99934155	0.8382648	0.9995932	0.99511296	0.948121	0.99962604	0.6391911	0.9986727
1.0	0.99710315	0.00910805	0.9507164	0.092637986	0.9988637	0.24372792	0.99981874	0.889897	0.85407573	0.011420116
1.0	0.9966635	0.9998858	0.9983392	0.99990654	0.8610633	0.9739742	0.9986676	0.9964405	0.99949944	0.99991906
1.0	0.5402952	0.99386865	0.99989223	0.9677222	0.99886984	0.99986005	0.99976784	0.998351	0.25955528	0.9998627
1.0	0.99985373	0.99998355	0.0016735363	0.925044	0.95288056	0.9106226	0.9964945	0.99871194	0.99947757	0.030581407
1.0	0.9913065	0.99982196	0.996476	0.99779236	0.9851366	0.9966024	0.9784484	0.24797824	0.82437474	0.99917644
1.0	0.9997671	0.99998844	0.99282587	0.8699762	0.9983772	0.9961344	0.9988932	0.98422503	0.9994375	0.99909544
1.0	0.990368	0.5019388	0.9991702	0.9528317	0.99740905	0.0051758145	0.9983316	0.9970655	0.99950504	0.18901965
1.0	0.9521662	0.9990476	0.99928766	0.9952089	0.9963295	0.9996873	0.9681713	0.9957645	0.99086374	0.9988507
1.0	0.04961997	0.8464943	0.9997476	0.9989699	0.99987006	0.0040343245	0.9997402	0.99619186	0.00041127644	0.99975795
1.0	0.9521662	0.9997613	0.9996598	0.9756555	0.9993229	0.9981396	0.9998153	0.9998635	0.9976407	0.9985323
1.0	0.99911124	0.12781477	0.99937505	0.99986196	0.85245055	0.98183835	0.35472608	0.009218433	0.99993646	0.54670715
1.0	0.9988833	0.99978	0.9951434	0.9719739	0.09462977	0.99950576	0.99744874	0.99614173	0.99956423	0.99934226
1.0	0.9997352	0.9997664	0.99929905	0.89570254	0.0015797346	0.9999287	0.999818	0.9999659	0.99921775	0.99896467
1.0	0.9834736	0.4387194	0.9819421	0.8083559	0.99552107	0.999723	0.9972843	0.99684757	0.99947697	0.9990513
1.0	0.999097	0.99922514	0.9989919	0.9999026	0.99856657	0.9914722	0.99855334	0.99574786	0.9933815	0.99998057
1.0	0.94324684	0.9907481	0.99987817	0.8788891	0.06841961	0.9993144	0.99936026	0.64145005	0.9999126	0.07212245
1.0	0.9830716	0.9995016	0.11994196	0.99969935	0.99396235	0.9998622	0.002339736	0.99948287	0.99945885	0.9977476
1.0	0.9996697	0.9994486	0.9449514	0.9999275	0.993568	0.99608886	0.9994972	0.014172592	0.99281836	0.9996717
1.0	0.8962407	0.99990237	0.75345784	0.99990773	0.0011306055	0.035322957	0.9964503	0.98511654	0.9862683	0.9945919
1.0	0.9963278	0.99862576	0.99991775	0.99973255	0.003194069	0.99999166	0.9998485	0.85135263	0.99961287	0.9989969
1.0	0.99655724	0.9997558	0.99784064	0.9993236	0.054167088	0.64095885	0.9999851	0.99922323	0.984671	0.9978625
1.0	0.9996277	0.9992644	0.9998498	0.03451677	0.9987752	0.972683	0.99280167	0.9767671	0.99692327	0.9979735
1.0	0.9987116	0.99997365	0.9992895	0.9997342	0.98364496	0.99986684	0.9998301	0.6441295	0.011797222	0.9993687
1.0	0.99958163	0.97539943	0.9954164	0.9980129	0.99637705	0.21389043	0.9652079	0.999711	0.9993254	0.982847
1.0	0.99818724	0.9866317	0.9991855	0.9967667	0.998825	0.9941058	0.999882	0.9767671	0.43724552	0.99794716
1.0	0.99961	0.9995351	0.99838006	0.99985695	0.88549465	0.9998766	0.99996996	0.00078962743	0.9875142	0.99981636
1.0	0.9992804	0.99789184	0.99745303	0.36663535	0.96718484	0.9998901	0.99997663	0.99950135	0.99940455	0.99961853
1.0	0.9499154	0.99978286	0.061618336	0.9997937	0.994753	0.17061625	0.9950039	0.996051	0.9831312	0.9984586
1.0	0.9995283	0.999191	0.91892326	0.9991027	0.39841205	0.99562645	0.9875887	0.002193308	0.99987376	0.99842465
1.0	0.9635677	0.9999236	0.9982748	0.01342331	0.98829067	0.999912	0.16173725	0.9258755	0.99828136	0.9998209
1.0	0.99868363	0.9846697	0.95810455	0.99929094	0.999764	0.69428205	0.99307066	0.99803144	0.9818319	0.9995522
1.0	0.7630664	0.9873102	0.9907478	0.9964294	0.9980075	0.99996984	0.99972373	0.68678087	0.9996643	0.9998888
1.0	0.9996284	0.951032	0.18988203	0.3196983	0.9985373	0.9999485	0.9988133	0.99997616	0.9998398	0.9999119
1.0	0.00030034393	0.93119097	0.9996996	0.59180206	0.99993944	0.99512273	0.9964819	0.89175195	0.982796	0.8005851
1.0	0.99748886	0.86067426	0.99979943	0.724207	0.74523187	0.99988174	0.99919933	0.9993844	0.9998994	0.999655
1.0	0.9998115	0.99975175	0.9986676	0.9997664	0.9892855	0.985939	0.86035585	0.7124657	0.9994947	0.9990533
1.0	0.84578335	0.99976534	0.99887365	0.6983625	0.9982332	0.9999255	0.9906607	0.99929786	0.9744708	0.16051531
1.0	0.9989926	0.999864	0.999998	0.9999263	0.98840255	0.999683	0.99857485	0.9998698	0.9995819	0.9998586
1.0	0.00016947102	0.4178594	0.9997491	0.9095405	0.9692487	0.9942761	0.9981091	0.9950701	0.99903595	0.9996208
1.0	0.9999399	0.4163614	0.49319187	0.47889543	0.9998721	0.0013740669	0.9997999	0.99504185	0.999146	0.99951386
1.0	0.13025333	0.995471	0.99993837	0.99988616	0.9791054	0.99975675	0.99954695	0.9997197	0.998939	0.982847
1.0	0.999813	0.9995097	0.9999641	0.9411752	0.9972332	0.9861361	0.76169	0.9820424	0.9861541	0.9991738
1.0	0.9939832	0.8832768	0.99954295	0.9995732	0.38338822	0.9998161	0.9997559	0.07959216	0.0035896348	0.9985397
1.0	0.9146836	0.9995857	0.07816622	0.9999225	0.9986266	0.9999187	0.9961803	0.9991843	0.99938905	0.9997466
1.0	0.99972636	0.99464005	0.9995598	0.9999044	0.9776741	0.9980836	0.9875486	0.9987179	0.9892641	0.9984321
1.0	0.9981102	0.99217856	0.21978086	0.9981902	0.9998884	0.9998938	0.9997422	0.00078378344	0.9952838	0.9996872
1.0	0.99963105	0.99939454	0.72243303	0.9986313	0.49500394	0.998865	0.9077421	0.9526681	0.9993741	0.99769956
1.0	0.9521662	0.999559	0.9976927	0.33186364	0.9411163	0.7094893	0.9996469	0.994023	0.99920887	0.99556977
1.0	0.9949805	0.9536088	0.9872203	0.9997845	0.9966599	0.9999893	0.9647101	0.99909556	0.9974995	0.9993654
1.0	0.9989784	0.999944	0.22551702	0.9998598	0.34586623	0.9997074	0.014030416	0.7520136	0.97879237	0.008212815
1.0	0.9543555	0.9955249	0.016796133	0.3726022	0.99985635	0.99784744	0.990785	0.871491	0.999556	0.9994624
1.0	0.9962584	0.999603	0.9990736	0.3512168	0.0004760655	0.9955694	0.9689864	0.93196857	0.99938023	0.00029834363
1.0	0.9997757	0.99985397	0.677018	0.9989655	0.84592223	0.9999722	0.99473685	0.9964264	0.93116885	0.99925274
1.0	0.06300974	0.99984574	0.99848676	0.99969757	0.9875167	0.999889	0.9888187	0.64309263	0.9988933	0.85469085
1.0	0.00018464401	0.9958994	0.9900518	0.99978226	0.4947482	0.99994063	0.86486024	0.9966731	0.9996853	0.9989379
0.0	0.9521662	0.951032	0.9907478	0.9730132	0.95288056	0.98183835	0.9866623	0.9767671	0.98605365	0.982847
0.0	0.9521662	0.951032	0.9907478	0.9730132	0.95288056	0.98183835	0.9866623	0.9767671	0.98605365	0.982847
0.0	0.9521662	0.951032	0.9907478	0.9730132	0.95288056	0.98183835	0.9866623	0.9767671	0.98605365	0.982847
0.0	0.9521662	0.951032	0.9907478	0.9730132	0.95288056	0.98183835	0.9866623	0.9767671	0.98605365	0.982847
0.0	0.9521662	0.951032	0.9907478	0.9730132	0.95288056	0.98183835	0.9866623	0.9767671	0.98605365	0.982847
0.0	0.9521662	0.951032	0.9907478	0.9730132	0.95288056	0.98183835	0.9866623	0.9767671	0.98605365	0.982847
0.0	0.9946972	0.9963786	0.99652416	0.9962758	0.98836654	0.99271214	0.9973418	0.9936428	0.969648	0.98441887
0.0	0.9096488	0.56206787	0.9884602	0.42824006	0.8084545	0.93136686	0.9282833	0.885492	0.7205049	0.97108823
0.0	0.9096488	0.56206787	0.9884602	0.42824006	0.8084545	0.93136686	0.9282833	0.885492	0.7205049	0.97108823
0.0	0.9096488	0.56206787	0.9884602	0.42824006	0.8084545	0.93136686	0.9282833	0.885492	0.7205049	0.97108823
0.0	0.99949694	0.9990965	0.99848866	0.9970361	0.9953264	0.99909484	0.9971927	0.9959216	0.99915123	0.99871373
0.0	0.9992704	0.99882823	0.99969923	0.9984213	0.99377537	0.99777323	0.99830663	0.99766254	0.9983754	0.99912626
0.0	0.9988311	0.9982368	0.99959046	0.99772877	0.990399	0.9971668	0.9972646	0.996151	0.99774337	0.9986513
0.0	0.9874343	0.99205	0.99690115	0.9965586	0.9580144	0.99189514	0.9726246	0.9814921	0.9918167	0.99390876
0.0	0.9988311	0.9982368	0.99959046	0.99772877	0.990399	0.9971668	0.9972646	0.996151	0.99774337	0.9986513
0.0	0.9988311	0.9982368	0.99959046	0.99772877	0.990399	0.9971668	0.9972646	0.996151	0.99774337	0.9986513
0.0	0.9874343	0.99205	0.99690115	0.9965586	0.9580144	0.99189514	0.9726246	0.9814921	0.9918167	0.99390876
0.0	0.99967504	0.9997532	0.9997267	0.9999044	0.9983183	0.9998518	0.99970216	0.99900913	0.99937326	0.9996177
0.0	0.9521662	0.951032	0.9907478	0.9730132	0.95288056	0.98183835	0.9866623	0.9767671	0.98605365	0.982847
0.0	0.9521662	0.951032	0.9907478	0.9730132	0.95288056	0.98183835	0.9866623	0.9767671	0.98605365	0.982847
0.0	0.99967504	0.9997532	0.9997267	0.9999044	0.9983183	0.9998518	0.99970216	0.99900913	0.99937326	0.9996177
0.0	0.9521662	0.951032	0.9907478	0.9730132	0.95288056	0.98183835	0.9866623	0.9767671	0.98605365	0.982847
0.0	0.9521662	0.951032	0.9907478	0.9730132	0.95288056	0.98183835	0.9866623	0.9767671	0.98605365	0.982847
0.0	0.9988311	0.9982368	0.99959046	0.99772877	0.990399	0.9971668	0.9972646	0.996151	0.99774337	0.9986513
0.0	0.9874343	0.99205	0.99690115	0.9965586	0.9580144	0.99189514	0.9726246	0.9814921	0.9918167	0.99390876
0.0	0.99949694	0.9990965	0.99848866	0.9970361	0.9953264	0.99909484	0.9971927	0.9959216	0.99915123	0.99871373
0.0	0.9988311	0.9982368	0.99959046	0.99772877	0.990399	0.9971668	0.9972646	0.996151	0.99774337	0.9986513
0.0	0.99967504	0.9997532	0.9997267	0.9999044	0.9983183	0.9998518	0.99970216	0.99900913	0.99937326	0.9996177
0.0	0.00011506365	0.00013471759	2.1095335e-05	9.12724e-05	6.9080386e-05	5.2350177e-05	0.00017550192	0.00013318143	0.000112018664	0.00030402956
0.0	0.72123015	0.26452717	0.0016135613	0.0011982146	0.41942695	0.26739296	0.0072180526	0.0008766209	0.8891068	0.28277948
0.0	0.99967504	0.9997532	0.9997267	0.9999044	0.9983183	0.9998518	0.99970216	0.99900913	0.99937326	0.9996177
0.0	0.9521662	0.951032	0.9907478	0.9730132	0.95288056	0.98183835	0.9866623	0.9767671	0.98605365	0.9828471
0.0	0.99967504	0.9997532	0.9997267	0.9999044	0.9983183	0.9998518	0.99970216	0.99900913	0.99937326	0.9996177
0.0	0.9521662	0.951032	0.9907478	0.9730132	0.95288056	0.98183835	0.9866623	0.9767671	0.98605365	0.982847
0.0	0.9521662	0.951032	0.9907478	0.9730132	0.95288056	0.98183835	0.9866623	0.9767671	0.98605365	0.9828471
0.0	0.9521662	0.951032	0.9907478	0.9730132	0.95288056	0.98183835	0.9866623	0.9767671	0.98605365	0.982847
0.0	0.9521662	0.951032	0.9907478	0.9730132	0.95288056	0.98183835	0.9866623	0.9767671	0.98605365	0.982847
0.0	0.99967504	0.9997532	0.9997267	0.9999044	0.9983183	0.9998518	0.99970216	0.99900913	0.99937326	0.9996177
0.0	0.99949694	0.9990965	0.99848866	0.9970361	0.9953264	0.99909484	0.9971927	0.9959216	0.99915123	0.99871373
0.0	0.99949694	0.9990965	0.99848866	0.9970361	0.9953264	0.99909484	0.9971927	0.9959216	0.99915123	0.99871373
0.0	0.9988311	0.9982368	0.99959046	0.99772877	0.990399	0.9971668	0.9972646	0.996151	0.99774337	0.9986513
0.0	0.9988311	0.9982368	0.99959046	0.99772877	0.990399	0.9971668	0.9972646	0.996151	0.99774337	0.9986513
0.0	0.996073	0.99326223	0.99478614	0.9956868	0.98383385	0.99786	0.9978551	0.9924551	0.9369366	0.9931686
0.0	0.996572	0.99322045	0.9947001	0.9962923	0.98468786	0.99777347	0.9980071	0.9924021	0.9327553	0.99369156
0.0	0.9962502	0.99352235	0.99350387	0.99637294	0.98616207	0.99825853	0.997664	0.99246985	0.94150925	0.993152
0.0	0.99652535	0.99284464	0.99419564	0.9961952	0.9866281	0.9982222	0.9980136	0.9928831	0.92987245	0.99402505
0.0	0.9952637	0.9909944	0.99229604	0.9954418	0.97860956	0.99718374	0.9971073	0.9892952	0.9199058	0.9906974
0.0	0.9952637	0.9909944	0.99229604	0.9954418	0.97860956	0.99718374	0.9971073	0.9892952	0.9199058	0.9906974
0.0	0.9952637	0.9909944	0.99229604	0.9954418	0.97860956	0.99718374	0.9971073	0.9892952	0.9199058	0.9906974
0.0	0.9952637	0.9909944	0.99229604	0.9954418	0.97860956	0.99718374	0.9971073	0.9892952	0.9199058	0.9906974
0.0	0.9952637	0.9909944	0.99229604	0.9954418	0.97860956	0.99718374	0.9971073	0.9892952	0.9199058	0.9906974
0.0	0.9874343	0.99205	0.99690115	0.9965586	0.9580144	0.99189514	0.9726246	0.9814921	0.9918167	0.99390876
0.0	0.9988311	0.9982368	0.99959046	0.99772877	0.990399	0.9971668	0.9972646	0.996151	0.99774337	0.9986513
0.0	0.9997209	0.9996165	0.99929774	0.99786013	0.9977709	0.9995303	0.998911	0.99795306	0.9996153	0.9993637
0.0	0.34236065	0.99967587	0.99696034	0.8786586	0.09120172	0.973872	0.98106325	0.9713957	0.9846533	0.9993942
0.0	0.99998033	0.9985769	0.999548	0.99923956	0.99990845	0.9999902	0.9995732	0.9989416	0.0043329257	0.9993272
0.0	0.99998033	0.9985769	0.999548	0.99923956	0.99990845	0.9999902	0.9995732	0.9989416	0.0043329257	0.9993272
0.0	0.97724587	0.99712604	0.92622143	0.6333932	0.9924534	0.99996305	0.9715486	0.99669135	0.0043329257	0.99749607
0.0	0.9988311	0.9982368	0.99959046	0.99772877	0.990399	0.9971668	0.9972646	0.996151	0.99774337	0.9986513
0.0	0.0006153255	0.00071546185	0.0008648949	0.00043255664	0.0008333129	0.38765827	0.0009053421	0.0026037672	0.00064697355	0.00052569003
0.0	0.9521662	0.951032	0.9907478	0.9730132	0.95288056	0.98183835	0.9866623	0.9767671	0.98605365	0.9828471
0.0	0.9521662	0.951032	0.9907478	0.9730132	0.95288056	0.98183835	0.9866623	0.9767671	0.98605365	0.9828471
0.0	0.99967504	0.9997532	0.9997267	0.9999044	0.9983183	0.9998518	0.99970216	0.99900913	0.99937326	0.9996177
0.0	0.9521662	0.951032	0.9907478	0.9730132	0.95288056	0.98183835	0.9866623	0.9767671	0.98605365	0.982847
0.0	0.9998797	0.999882	0.99973315	0.99916244	0.9994179	0.9998442	0.99972564	0.99985814	0.9999505	0.99968624
0.0	0.7464854	0.010069014	0.024709057	0.010928418	0.00044889227	0.0060389326	0.010045154	0.09297397	0.0020156712	0.0013450416
0.0	0.99602926	0.9902683	0.98515195	0.99408805	0.9298072	0.9987822	0.9926012	0.9681746	0.98384374	0.9878264
0.0	0.99967504	0.9997532	0.9997267	0.9999044	0.9983183	0.9998518	0.99970216	0.99900913	0.99937326	0.9996177
0.0	0.9521662	0.951032	0.9907478	0.9730132	0.95288056	0.98183835	0.9866623	0.9767671	0.98605365	0.982847
0.0	0.9521662	0.951032	0.9907478	0.9730132	0.95288056	0.98183835	0.9866623	0.9767671	0.98605365	0.982847
0.0	0.9521662	0.951032	0.9907478	0.9730132	0.95288056	0.98183835	0.9866623	0.9767671	0.98605365	0.9828471
0.0	0.9521662	0.951032	0.9907478	0.9730132	0.95288056	0.98183835	0.9866623	0.9767671	0.98605365	0.982847
0.0	0.9521662	0.951032	0.9907478	0.9730132	0.95288056	0.98183835	0.9866623	0.9767671	0.98605365	0.982847
0.0	0.99967504	0.9997532	0.9997267	0.9999044	0.9983183	0.9998518	0.99970216	0.99900913	0.99937326	0.9996177
0.0	0.999383	0.9995308	0.999311	0.9987318	0.9978604	0.99988127	0.99974316	0.9994178	0.99694175	0.9991394
0.0	0.9974376	0.9993154	0.99921966	0.9980715	0.9857336	0.9978508	0.9965688	0.9922161	0.996449	0.9978435
0.0	0.99953675	0.99934906	0.99940073	0.9991788	0.9968317	0.99979955	0.9991391	0.99814105	0.9991942	0.9987961
0.0	0.9521662	0.951032	0.9907478	0.9730132	0.95288056	0.98183835	0.9866623	0.9767671	0.98605365	0.982847
0.0	0.99949694	0.9990965	0.99848866	0.9970361	0.9953264	0.99909484	0.9971927	0.9959216	0.99915123	0.99871373
0.0	0.9988311	0.9982368	0.99959046	0.99772877	0.990399	0.9971668	0.9972646	0.996151	0.99774337	0.9986513
0.0	0.9874343	0.99205	0.99690115	0.9965586	0.9580144	0.99189514	0.9726246	0.9814921	0.9918167	0.99390876
0.0	0.9988311	0.9982368	0.99959046	0.99772877	0.990399	0.9971668	0.9972646	0.996151	0.99774337	0.9986513
0.0	0.9974376	0.9993154	0.99921966	0.9980715	0.9857336	0.9978508	0.9965688	0.9922161	0.996449	0.9978435
0.0	0.9988311	0.9982368	0.99959046	0.99772877	0.990399	0.9971668	0.9972646	0.996151	0.99774337	0.9986513
0.0	0.99936134	0.99926955	0.99974793	0.9989335	0.9959065	0.99885595	0.9988907	0.99835986	0.99873084	0.99955493
0.0	0.9521662	0.951032	0.9907478	0.9730132	0.95288056	0.98183835	0.9866623	0.9767671	0.98605365	0.982847
0.0	0.9521662	0.951032	0.9907478	0.9730132	0.95288056	0.98183835	0.9866623	0.9767671	0.98605365	0.982847
0.0	0.9521662	0.951032	0.9907478	0.9730132	0.95288056	0.98183835	0.9866623	0.9767671	0.98605365	0.982847
0.0	0.003000562	0.0030096092	0.11431724	0.0005075197	0.0012499331	0.0085792495	0.0088647455	0.015212262	0.003403885	0.0010717885
0.0	0.003000562	0.0030096092	0.11431724	0.0005075197	0.0012499331	0.0085792495	0.0088647455	0.015212262	0.003403885	0.0010717885
0.0	0.9521662	0.951032	0.9907478	0.9730132	0.95288056	0.98183835	0.9866623	0.9767671	0.98605365	0.9828471
0.0	0.9521662	0.951032	0.9907478	0.9730132	0.95288056	0.98183835	0.9866623	0.9767671	0.98605365	0.9828471
0.0	0.9521662	0.951032	0.9907478	0.9730132	0.95288056	0.98183835	0.9866623	0.9767671	0.98605365	0.982847
0.0	0.99949694	0.9990965	0.99848866	0.9970361	0.9953264	0.99909484	0.9971927	0.9959216	0.99915123	0.99871373
0.0	0.99949694	0.9990965	0.99848866	0.9970361	0.9953264	0.99909484	0.9971927	0.9959216	0.99915123	0.99871373
0.0	0.9988311	0.9982368	0.99959046	0.99772877	0.990399	0.9971668	0.9972646	0.996151	0.99774337	0.9986513
0.0	0.9988311	0.9982368	0.99959046	0.99772877	0.990399	0.9971668	0.9972646	0.996151	0.99774337	0.9986513
0.0	0.9521662	0.951032	0.9907478	0.9730132	0.95288056	0.98183835	0.9866623	0.9767671	0.98605365	0.982847
0.0	0.9874343	0.99205	0.99690115	0.9965586	0.9580144	0.99189514	0.9726246	0.9814921	0.9918167	0.99390876
0.0	0.9874343	0.99205	0.99690115	0.9965586	0.9580144	0.99189514	0.9726246	0.9814921	0.9918167	0.99390876
0.0	0.9988311	0.9982368	0.99959046	0.99772877	0.990399	0.9971668	0.9972646	0.996151	0.99774337	0.9986513
0.0	0.9988311	0.9982368	0.99959046	0.99772877	0.990399	0.9971668	0.9972646	0.996151	0.99774337	0.9986513
0.0	0.9521662	0.951032	0.9907478	0.9730132	0.95288056	0.98183835	0.9866623	0.9767671	0.98605365	0.9828471
0.0	0.9521662	0.951032	0.9907478	0.9730132	0.95288056	0.98183835	0.9866623	0.9767671	0.98605365	0.9828471
0.0	0.9521662	0.951032	0.9907478	0.9730132	0.95288056	0.98183835	0.9866623	0.9767671	0.98605365	0.982847
0.0	0.9521662	0.951032	0.9907478	0.9730132	0.95288056	0.98183835	0.9866623	0.9767671	0.98605365	0.982847
0.0	0.99967504	0.9997532	0.9997267	0.9999044	0.9983183	0.9998518	0.99970216	0.99900913	0.99937326	0.9996177
0.0	0.9521662	0.951032	0.9907478	0.9730132	0.95288056	0.98183835	0.9866623	0.9767671	0.98605365	0.9828471
0.0	0.9521662	0.951032	0.9907478	0.9730132	0.95288056	0.98183835	0.9866623	0.9767671	0.98605365	0.982847
0.0	0.99967504	0.9997532	0.9997267	0.9999044	0.9983183	0.9998518	0.99970216	0.99900913	0.99937326	0.9996177
0.0	0.9521662	0.951032	0.9907478	0.9730132	0.95288056	0.98183835	0.9866623	0.9767671	0.98605365	0.982847
0.0	0.9521662	0.951032	0.9907478	0.9730132	0.95288056	0.98183835	0.9866623	0.9767671	0.98605365	0.9828471
0.0	0.99975246	0.9998098	0.9997801	0.9999162	0.998689	0.9998722	0.9997713	0.9994041	0.9994424	0.9997148
0.0	0.9521662	0.951032	0.9907478	0.9730132	0.95288056	0.98183835	0.9866623	0.9767671	0.98605365	0.9828471
0.0	0.9521662	0.951032	0.9907478	0.9730132	0.95288056	0.98183835	0.9866623	0.9767671	0.98605365	0.982847
0.0	0.9521662	0.951032	0.9907478	0.9730132	0.95288056	0.98183835	0.9866623	0.9767671	0.98605365	0.982847
0.0	0.99967504	0.9997532	0.9997267	0.9999044	0.9983183	0.9998518	0.99970216	0.99900913	0.99937326	0.9996177
0.0	0.99967504	0.9997532	0.9997267	0.9999044	0.9983183	0.9998518	0.99970216	0.99900913	0.99937326	0.9996177
0.0	0.9521662	0.951032	0.9907478	0.9730132	0.95288056	0.98183835	0.9866623	0.9767671	0.98605365	0.982847
0.0	0.9974376	0.9993154	0.99921966	0.9980715	0.9857336	0.9978508	0.9965688	0.9922161	0.996449	0.9978435
0.0	0.00026460164	0.0039471574	0.0017646041	0.018040145	0.0007381981	0.12371156	0.0090866685	0.00045297146	0.0002153636	0.0010660219
0.0	0.99949694	0.9990965	0.99848866	0.9970361	0.9953264	0.99909484	0.9971927	0.9959216	0.99915123	0.99871373
0.0	0.9988311	0.9982368	0.99959046	0.99772877	0.990399	0.9971668	0.9972646	0.996151	0.99774337	0.9986513
0.0	0.9874343	0.99205	0.99690115	0.9965586	0.9580144	0.99189514	0.9726246	0.9814921	0.9918167	0.99390876
0.0	0.9988311	0.9982368	0.99959046	0.99772877	0.990399	0.9971668	0.9972646	0.996151	0.99774337	0.9986513
0.0	0.999383	0.9995308	0.999311	0.9987318	0.9978604	0.99988127	0.99974316	0.9994178	0.99694175	0.9991394
0.0	0.99949694	0.9990965	0.99848866	0.9970361	0.9953264	0.99909484	0.9971927	0.9959216	0.99915123	0.99871373
0.0	0.99949694	0.9990965	0.99848866	0.9970361	0.9953264	0.99909484	0.9971927	0.9959216	0.99915123	0.99871373
0.0	0.9988311	0.9982368	0.99959046	0.99772877	0.990399	0.9971668	0.9972646	0.996151	0.99774337	0.9986513
0.0	0.9988311	0.9982368	0.99959046	0.99772877	0.990399	0.9971668	0.9972646	0.996151	0.99774337	0.9986513
0.0	0.9988311	0.9982368	0.99959046	0.99772877	0.990399	0.9971668	0.9972646	0.996151	0.99774337	0.9986513
0.0	0.9988311	0.9982368	0.99959046	0.99772877	0.990399	0.9971668	0.9972646	0.996151	0.99774337	0.9986513
0.0	0.99967504	0.9997532	0.9997267	0.9999044	0.9983183	0.9998518	0.99970216	0.99900913	0.99937326	0.9996177
0.0	0.99967504	0.9997532	0.9997267	0.9999044	0.9983183	0.9998518	0.99970216	0.99900913	0.99937326	0.9996177
0.0	0.99949694	0.9990965	0.99848866	0.9970361	0.9953264	0.99909484	0.9971927	0.9959216	0.99915123	0.99871373
0.0	0.9988311	0.9982368	0.99959046	0.99772877	0.990399	0.9971668	0.9972646	0.996151	0.99774337	0.9986513
0.0	0.9988311	0.9982368	0.99959046	0.99772877	0.990399	0.9971668	0.9972646	0.996151	0.99774337	0.9986513
0.0	0.99967504	0.9997532	0.9997267	0.9999044	0.9983183	0.9998518	0.99970216	0.99900913	0.99937326	0.9996177
0.0	0.9521662	0.951032	0.9907478	0.9730132	0.95288056	0.98183835	0.9866623	0.9767671	0.98605365	0.9828471
0.0	0.9521662	0.951032	0.9907478	0.9730132	0.95288056	0.98183835	0.9866623	0.9767671	0.98605365	0.982847
0.0	0.9521662	0.951032	0.9907478	0.9730132	0.95288056	0.98183835	0.9866623	0.9767671	0.98605365	0.982847
0.0	0.9521662	0.951032	0.9907478	0.9730132	0.95288056	0.98183835	0.9866623	0.9767671	0.98605365	0.982847
0.0	0.0017601597	0.22072078	0.006690344	0.007871477	0.005980296	0.0042103925	0.026044605	0.005554306	0.016496606	0.0046182554
0.0	0.0017601597	0.22072078	0.0066903406	0.007871477	0.005980296	0.0042103925	0.026044613	0.005554303	0.016496606	0.0046182554
0.0	0.0017601597	0.22072078	0.006690344	0.007871477	0.005980296	0.0042103925	0.026044613	0.005554306	0.016496606	0.0046182554
0.0	0.0017601597	0.2207207	0.006690338	0.007871477	0.005980296	0.004210395	0.026044613	0.005554308	0.016496614	0.0046182554
0.0	0.0017601597	0.2207208	0.006690344	0.007871477	0.005980296	0.0042103925	0.026044613	0.005554306	0.016496606	0.0046182554
0.0	0.0017601597	0.2207208	0.0066903406	0.007871477	0.005980296	0.004210395	0.026044613	0.005554303	0.016496606	0.0046182554
0.0	0.0017601597	0.2207208	0.0066903406	0.007871473	0.005980296	0.0042103925	0.026044613	0.005554306	0.016496606	0.0046182554
0.0	0.0017601597	0.2207207	0.006690338	0.007871477	0.005980296	0.004210395	0.026044613	0.005554306	0.016496614	0.0046182554
0.0	0.0017601597	0.22072078	0.006690344	0.007871477	0.005980296	0.0042103925	0.026044613	0.005554306	0.016496606	0.0046182554
0.0	0.0017601597	0.22072078	0.006690344	0.007871477	0.005980296	0.004210395	0.026044613	0.005554306	0.016496606	0.0046182554
0.0	0.0017601597	0.22072078	0.0066903406	0.007871473	0.005980296	0.0042103925	0.026044613	0.005554303	0.016496606	0.0046182554
0.0	0.0017601597	0.2207207	0.006690338	0.007871477	0.005980296	0.004210395	0.026044613	0.005554306	0.016496621	0.0046182554
0.0	0.0017601597	0.2207208	0.0066903406	0.007871473	0.005980296	0.0042103925	0.026044613	0.005554306	0.016496606	0.0046182554
0.0	0.9521662	0.951032	0.9907478	0.9730132	0.95288056	0.98183835	0.9866623	0.9767671	0.98605365	0.982847
0.0	0.9521662	0.951032	0.9907478	0.9730132	0.95288056	0.98183835	0.9866623	0.9767671	0.98605365	0.982847
0.0	0.9521662	0.951032	0.9907478	0.9730132	0.95288056	0.98183835	0.9866623	0.9767671	0.98605365	0.9828471
0.0	0.9521662	0.951032	0.9907478	0.9730132	0.95288056	0.98183835	0.9866623	0.9767671	0.98605365	0.982847
0.0	0.9521662	0.951032	0.9907478	0.9730132	0.95288056	0.98183835	0.9866623	0.9767671	0.98605365	0.982847
0.0	0.9521662	0.951032	0.9907478	0.9730132	0.95288056	0.98183835	0.9866623	0.9767671	0.98605365	0.9828471
0.0	0.9521662	0.951032	0.9907478	0.9730132	0.95288056	0.98183835	0.9866623	0.9767671	0.98605365	0.982847
0.0	0.9521662	0.951032	0.9907478	0.9730132	0.95288056	0.98183835	0.9866623	0.9767671	0.98605365	0.982847
0.0	0.9521662	0.951032	0.9907478	0.9730132	0.95288056	0.98183835	0.9866623	0.9767671	0.98605365	0.982847
0.0	0.99967504	0.9997532	0.9997267	0.9999044	0.9983183	0.9998518	0.99970216	0.99900913	0.99937326	0.9996177
0.0	0.9521662	0.951032	0.9907478	0.9730132	0.95288056	0.98183835	0.9866623	0.9767671	0.98605365	0.9828471
0.0	0.9521662	0.951032	0.9907478	0.9730132	0.95288056	0.98183835	0.9866623	0.9767671	0.98605365	0.982847
0.0	0.9521662	0.951032	0.9907478	0.9730132	0.95288056	0.98183835	0.9866623	0.9767671	0.98605365	0.982847
0.0	0.99953675	0.99934906	0.99940073	0.9991788	0.9968317	0.99979955	0.9991391	0.99814105	0.9991942	0.9987961
0.0	0.9995865	0.99930596	0.99980575	0.9990934	0.9959389	0.99855155	0.9989386	0.99863917	0.99863154	0.99954396
0.0	0.9988311	0.9982368	0.99959046	0.99772877	0.990399	0.9971668	0.9972646	0.996151	0.99774337	0.9986513
0.0	0.9521662	0.951032	0.9907478	0.9730132	0.95288056	0.98183835	0.9866623	0.9767671	0.98605365	0.9828471
0.0	0.9974376	0.9993154	0.99921966	0.9980715	0.9857335	0.9978508	0.9965688	0.9922161	0.996449	0.9978435
0.0	0.44862512	0.8746259	0.99199295	0.64286727	0.91174626	0.994505	0.94026417	0.83805144	0.44991127	0.9983437
0.0	0.9990852	0.9991091	0.9996507	0.9995927	0.9956736	0.99980456	0.9987883	0.99811125	0.99955577	0.99900347
0.0	0.9521662	0.951032	0.9907478	0.9730132	0.95288056	0.98183835	0.9866623	0.9767671	0.98605365	0.982847
0.0	0.9521662	0.951032	0.9907478	0.9730132	0.95288056	0.98183835	0.9866623	0.9767671	0.98605365	0.9828471
0.0	0.9521662	0.951032	0.9907478	0.9730132	0.95288056	0.98183835	0.9866623	0.9767671	0.98605365	0.9828471
0.0	0.9521662	0.951032	0.9907478	0.9730132	0.95288056	0.98183835	0.9866623	0.9767671	0.98605365	0.9828471
0.0	0.9521662	0.951032	0.9907478	0.9730132	0.95288056	0.98183835	0.9866623	0.9767671	0.98605365	0.9828471
0.0	0.9994072	0.9996049	0.9997563	0.999814	0.9975612	0.99973565	0.9994655	0.99812156	0.9992539	0.9995048
0.0	0.99967504	0.9997532	0.9997267	0.9999044	0.9983183	0.9998518	0.99970216	0.99900913	0.99937326	0.9996177
0.0	0.9521662	0.951032	0.9907478	0.9730132	0.95288056	0.98183835	0.9866623	0.9767671	0.98605365	0.982847
0.0	0.99953675	0.99934906	0.99940073	0.9991788	0.9968317	0.99979955	0.9991391	0.99814105	0.9991942	0.9987961
0.0	0.99953675	0.99934906	0.99940073	0.9991788	0.9968317	0.99979955	0.9991391	0.99814105	0.9991942	0.9987961
0.0	0.99953675	0.99934906	0.99940073	0.9991788	0.9968317	0.99979955	0.9991391	0.99814105	0.9991942	0.9987961
0.0	0.99953675	0.99934906	0.99940073	0.9991788	0.9968317	0.99979955	0.9991391	0.99814105	0.9991942	0.9987961
0.0	0.99953675	0.99934906	0.99940073	0.9991788	0.9968317	0.99979955	0.9991391	0.99814105	0.9991942	0.9987961
0.0	0.004015464	0.21262029	0.8805778	0.00461073	0.0024102104	0.8860874	0.009835431	0.0048272423	0.27923104	0.5617443
0.0	0.004688104	0.04923533	0.038572486	0.15808555	0.006868652	0.037450667	0.03915343	0.013411953	0.0019917437	0.8883737
0.0	0.9521662	0.951032	0.9907478	0.9730132	0.95288056	0.98183835	0.9866623	0.9767671	0.98605365	0.982847
0.0	0.9521662	0.951032	0.9907478	0.9730132	0.95288056	0.98183835	0.9866623	0.9767671	0.98605365	0.982847
0.0	0.18120234	0.4515136	0.03780314	0.108812496	0.19220635	0.11774492	0.18338533	0.13105407	0.87781996	0.67119855
0.0	0.99917763	0.9995946	0.99952877	0.99900764	0.99596053	0.9997836	0.9989838	0.9978447	0.9987662	0.9991786
0.0	0.9521662	0.951032	0.9907478	0.9730132	0.95288056	0.98183835	0.9866623	0.9767671	0.98605365	0.982847
0.0	0.99892235	0.99853194	0.9996524	0.99805236	0.99294573	0.99792886	0.99759775	0.99664056	0.99816424	0.99892104
0.0	0.9521662	0.951032	0.9907478	0.9730132	0.95288056	0.98183835	0.9866623	0.9767671	0.98605365	0.982847
0.0	0.9521662	0.951032	0.9907478	0.9730132	0.95288056	0.98183835	0.9866623	0.9767671	0.98605365	0.982847
0.0	0.9521662	0.951032	0.9907478	0.9730132	0.95288056	0.98183835	0.9866623	0.9767671	0.98605365	0.982847
0.0	0.9521662	0.951032	0.9907478	0.9730132	0.95288056	0.98183835	0.9866623	0.9767671	0.98605365	0.982847
0.0	0.9521662	0.951032	0.9907478	0.9730132	0.95288056	0.98183835	0.9866623	0.9767671	0.98605365	0.982847
0.0	0.9521662	0.951032	0.9907478	0.9730132	0.95288056	0.98183835	0.9866623	0.9767671	0.98605365	0.9828471
0.0	0.9521662	0.951032	0.9907478	0.9730132	0.95288056	0.98183835	0.9866623	0.9767671	0.98605365	0.9828471
0.0	0.99922526	0.9995073	0.9995497	0.99905795	0.99602664	0.99977404	0.9990662	0.9983246	0.99876463	0.9992187
0.0	0.9521662	0.951032	0.9907478	0.9730132	0.95288056	0.98183835	0.9866623	0.9767671	0.98605365	0.982847
0.0	0.9521662	0.951032	0.9907478	0.9730132	0.95288056	0.98183835	0.9866623	0.9767671	0.98605365	0.982847
0.0	0.9521662	0.951032	0.9907478	0.9730132	0.95288056	0.98183835	0.9866623	0.9767671	0.98605365	0.982847
0.0	0.9521662	0.951032	0.9907478	0.9730132	0.95288056	0.98183835	0.9866623	0.9767671	0.98605365	0.982847
0.0	0.9521662	0.951032	0.9907478	0.9730132	0.95288056	0.98183835	0.9866623	0.9767671	0.98605365	0.982847
0.0	0.9994072	0.9996049	0.9997563	0.999814	0.9975612	0.99973565	0.9994655	0.99812156	0.9992539	0.9995048
0.0	0.9521662	0.951032	0.9907478	0.9730132	0.95288056	0.98183835	0.9866623	0.9767671	0.98605365	0.982847
0.0	0.9521662	0.951032	0.9907478	0.9730132	0.95288056	0.98183835	0.9866623	0.9767671	0.98605365	0.982847
0.0	0.9521662	0.951032	0.9907478	0.9730132	0.95288056	0.98183835	0.9866623	0.9767671	0.98605365	0.982847
0.0	0.9521662	0.951032	0.9907478	0.9730132	0.95288056	0.98183835	0.9866623	0.9767671	0.98605365	0.982847
0.0	0.9521662	0.951032	0.9907478	0.9730132	0.95288056	0.98183835	0.9866623	0.9767671	0.98605365	0.9828471
0.0	0.9521662	0.951032	0.9907478	0.9730132	0.95288056	0.98183835	0.9866623	0.9767671	0.98605365	0.9828471
0.0	0.99847764	0.9994924	0.9995301	0.9986975	0.9913852	0.9986833	0.99814177	0.9940194	0.99755174	0.9986872
0.0	0.9997609	0.9996094	0.9995018	0.99849665	0.9983229	0.99959046	0.99890053	0.9989998	0.9992781	0.99923325
0.0	0.19175577	0.8682496	0.46854675	0.9710858	0.4011804	0.91487813	0.7283879	0.9909644	0.56352025	0.98906845
0.0	0.55617577	0.996095	0.87906724	0.92799056	0.98932695	0.9974152	0.7291311	0.98023224	0.60908484	0.8772801
0.0	0.8691407	0.9899183	0.116437286	0.89090765	0.56469643	0.36696458	0.06308946	0.81794983	0.78252435	0.8608691
0.0	0.79890156	0.5935768	0.61908436	0.9810176	0.46853974	0.8867339	0.85450906	0.8851341	0.24038601	0.7036982
0.0	0.57489675	0.27827218	0.5547857	0.62587386	0.6185975	0.9344936	0.27205577	0.9264388	0.5131637	0.68746406
0.0	0.9682938	0.99039686	0.23523933	0.8161643	0.93120265	0.9957345	0.82328063	0.96367115	0.31417543	0.89161026
0.0	0.056785025	0.82050633	0.11496303	0.25794214	0.055514812	0.3751296	0.27775428	0.70127064	0.1603129	0.5024001
0.0	0.8287341	0.84119046	0.13734782	0.9720935	0.5367641	0.5252382	0.45476514	0.47653788	0.2313338	0.47705773
0.0	0.4519759	0.41250038	0.16263449	0.6463877	0.50815594	0.55381966	0.17908323	0.053281814	0.8627147	0.049321257
0.0	0.9998864	0.9998964	0.99995613	0.99990654	0.9998134	0.9999794	0.9998747	0.99996686	0.9999758	0.9998093
0.0	0.0010283544	0.0029290272	0.005327726	0.00060578465	0.0026965584	0.0004508922	0.0033084326	0.0014105518	0.0026651768	0.0012619608
0.0	0.0013385083	0.004280389	0.007469628	0.0046094605	0.0014088833	0.0016912153	0.00039487742	0.0002928782	0.0013723517	0.0027525118
0.0	0.6193597	0.19202372	0.0009820659	0.72151303	4.5439057e-05	0.10634302	0.1612762	0.00977453	0.10234533	0.024484381
0.0	0.7148865	0.8459226	0.9474413	0.80004877	0.9401197	0.94295883	0.91819036	0.5917452	0.42452696	0.8717588
0.0	0.99892575	0.99962306	0.99964976	0.9989164	0.9959274	0.99925405	0.9990669	0.9974589	0.9981542	0.99928856
0.0	0.99948126	0.9993075	0.99977046	0.9988741	0.9964959	0.99890316	0.99907446	0.9987025	0.99878687	0.99953806
0.0	0.99708575	0.9813627	0.99682176	0.9986217	0.9573482	0.997209	0.99322903	0.99012685	0.99629253	0.9930391
0.0	0.9521662	0.951032	0.9907478	0.9730132	0.95288056	0.98183835	0.9866623	0.9767671	0.98605365	0.982847
0.0	0.999148	0.99952304	0.9995695	0.9997266	0.9980919	0.9995895	0.99895966	0.9988927	0.9990621	0.9996271
0.0	0.99878293	0.9992711	0.99924564	0.99869615	0.99253416	0.99963546	0.9982204	0.99581903	0.9981036	0.9985228
0.0	0.9521662	0.951032	0.9907478	0.9730132	0.95288056	0.98183835	0.9866623	0.9767671	0.98605365	0.982847
0.0	0.99959403	0.99927825	0.9987876	0.99739754	0.99684995	0.99915886	0.9974649	0.9968156	0.99927	0.99880373
0.0	0.99928623	0.99168336	0.99900514	0.9267861	0.22268192	0.529595	0.99922836	0.9995826	0.9999579	0.9998863
0.0	0.999843	0.9998585	0.99937975	0.9995944	0.9980088	0.99987316	0.999627	0.9989201	0.9997967	0.9997923
0.0	0.99990726	0.9998863	0.9995703	0.99970824	0.99872965	0.9999149	0.9997583	0.9994215	0.9998642	0.99982697
0.0	0.99937624	0.9996044	0.99959344	0.99904996	0.99328023	0.998823	0.9981179	0.9973756	0.99775785	0.99893624
0.0	0.026166249	0.03383631	0.00721795	0.040923744	0.00715223	0.028232483	0.0048530283	0.015458915	0.0056888545	0.015276485
0.0	0.99816835	0.9993581	0.9994305	0.998287	0.9872531	0.9982515	0.99698716	0.99330306	0.99697375	0.9981452
0.0	0.026166249	0.0338363	0.00721795	0.040923733	0.0071522333	0.028232498	0.0048530283	0.015458915	0.005688857	0.015276485
0.0	0.99816835	0.9993581	0.9994305	0.998287	0.9872531	0.9982515	0.99698716	0.99330306	0.99697375	0.9981452
0.0	0.9521662	0.951032	0.9907478	0.9730132	0.95288056	0.98183835	0.9866623	0.9767671	0.98605365	0.982847
0.0	0.9521662	0.951032	0.9907478	0.9730132	0.95288056	0.98183835	0.9866623	0.9767671	0.98605365	0.9828471
0.0	0.9521662	0.951032	0.9907478	0.9730132	0.95288056	0.98183835	0.9866623	0.9767671	0.98605365	0.982847
0.0	0.99967504	0.9997532	0.9997267	0.9999044	0.9983183	0.9998518	0.99970216	0.99900913	0.99937326	0.9996177
0.0	0.9521662	0.951032	0.9907478	0.9730132	0.95288056	0.98183835	0.9866623	0.9767671	0.98605365	0.9828471
0.0	0.99953675	0.99934906	0.99940073	0.9991788	0.9968317	0.99979955	0.9991391	0.99814105	0.9991942	0.9987961
0.0	0.9521662	0.951032	0.9907478	0.9730132	0.95288056	0.98183835	0.9866623	0.9767671	0.98605365	0.982847
0.0	0.99967504	0.9997532	0.9997267	0.9999044	0.9983183	0.9998518	0.99970216	0.99900913	0.99937326	0.9996177
0.0	0.9521662	0.951032	0.9907478	0.9730132	0.95288056	0.98183835	0.9866623	0.9767671	0.98605365	0.982847
0.0	0.00011506365	0.00013471759	2.1095335e-05	9.12724e-05	6.9080386e-05	5.2350177e-05	0.00017550176	0.00013318143	0.000112018664	0.00030402956
0.0	0.9521662	0.951032	0.9907478	0.9730132	0.95288056	0.98183835	0.9866623	0.9767671	0.98605365	0.9828471
0.0	0.9521662	0.951032	0.9907478	0.9730132	0.95288056	0.98183835	0.9866623	0.9767671	0.98605365	0.982847
0.0	0.99967504	0.9997532	0.9997267	0.9999044	0.9983183	0.9998518	0.99970216	0.99900913	0.99937326	0.9996177
0.0	0.9521662	0.951032	0.9907478	0.9730132	0.95288056	0.98183835	0.9866623	0.9767671	0.98605365	0.9828471
0.0	0.9996611	0.9996755	0.99923384	0.9998105	0.9989353	0.99966145	0.9988624	0.9995474	0.9997805	0.9996487
0.0	0.99967504	0.9997532	0.9997267	0.9999044	0.9983183	0.9998518	0.99970216	0.99900913	0.99937326	0.9996177
0.0	0.9521662	0.951032	0.9907478	0.9730132	0.95288056	0.98183835	0.9866623	0.9767671	0.98605365	0.982847
0.0	0.00011506365	0.00013471759	2.1095335e-05	9.12724e-05	6.9080386e-05	5.2350177e-05	0.00017550176	0.00013318143	0.000112018664	0.00030402897
0.0	0.9992034	0.99952316	0.999448	0.99859494	0.9914369	0.99882597	0.9982734	0.99656063	0.9978957	0.9988901
0.0	0.026166242	0.03383631	0.00721795	0.040923726	0.0071522263	0.028232498	0.0048530283	0.015458915	0.005688857	0.015276485
0.0	0.8980657	0.7176452	0.024151362	0.012558076	0.5864348	0.80428636	0.51857674	0.056664765	0.8427617	0.84699583
0.0	0.0040268837	0.01836826	0.066245034	0.009001149	0.117986076	0.42108628	0.036790844	0.019247735	0.013446334	0.36223257
0.0	0.9997646	0.9997181	0.99895394	0.9982645	0.9985154	0.99959475	0.9987777	0.99899405	0.99963963	0.99947685
0.0	0.9521662	0.951032	0.9907478	0.9730132	0.95288056	0.98183835	0.9866623	0.9767671	0.98605365	0.982847
0.0	0.9521662	0.951032	0.9907478	0.9730132	0.95288056	0.98183835	0.9866623	0.9767671	0.98605365	0.982847
0.0	0.9521662	0.951032	0.9907478	0.9730132	0.95288056	0.98183835	0.9866623	0.9767671	0.98605365	0.982847
0.0	0.9521662	0.951032	0.9907478	0.9730132	0.95288056	0.98183835	0.9866623	0.9767671	0.98605365	0.982847
0.0	0.9521662	0.951032	0.9907478	0.9730132	0.95288056	0.98183835	0.9866623	0.9767671	0.98605365	0.9828471
0.0	0.9521662	0.951032	0.9907478	0.9730132	0.95288056	0.98183835	0.9866623	0.9767671	0.98605365	0.982847
0.0	0.9521662	0.951032	0.9907478	0.9730132	0.95288056	0.98183835	0.9866623	0.9767671	0.98605365	0.982847
0.0	0.99937624	0.9996044	0.99959344	0.99904996	0.99328023	0.998823	0.9981179	0.9973756	0.99775785	0.99893624
0.0	0.9521662	0.951032	0.9907478	0.9730132	0.95288056	0.98183835	0.9866623	0.9767671	0.98605365	0.982847
0.0	0.99895704	0.9997105	0.99853647	0.9988819	0.9885062	0.99962103	0.99942625	0.99502987	0.99869317	0.99578273
0.0	0.9980019	0.9993999	0.99938583	0.99860245	0.9890726	0.9983101	0.9977666	0.9942859	0.9970282	0.998014
0.0	0.026166242	0.03383631	0.00721795	0.040923726	0.00715223	0.028232498	0.0048530283	0.015458915	0.005688857	0.015276485
0.0	0.026166249	0.0338363	0.00721795	0.040923733	0.0071522333	0.028232483	0.0048530283	0.015458915	0.0056888545	0.015276485
0.0	0.0006744264	0.004280389	0.0037517617	0.0043740124	0.0009605249	0.001608226	0.00039487763	0.00021778328	0.006877935	0.0024235914
0.0	0.9521662	0.951032	0.9907478	0.9730132	0.95288056	0.98183835	0.9866623	0.9767671	0.98605365	0.982847
0.0	0.02844446	0.035910286	0.007939936	0.04569698	0.0076280907	0.030469382	0.0054059564	0.01683058	0.0058871103	0.016785253
0.0	0.99949694	0.9990965	0.99848866	0.9970361	0.9953264	0.99909484	0.9971927	0.9959216	0.99915123	0.99871373
0.0	0.9521662	0.951032	0.9907478	0.9730132	0.95288056	0.98183835	0.9866623	0.9767671	0.98605365	0.9828471
0.0	0.9521662	0.951032	0.9907478	0.9730132	0.95288056	0.98183835	0.9866623	0.9767671	0.98605365	0.982847
0.0	0.9521662	0.951032	0.9907478	0.9730132	0.95288056	0.98183835	0.9866623	0.9767671	0.98605365	0.982847
0.0	0.9974376	0.9993154	0.99921966	0.9980715	0.9857336	0.9978508	0.9965688	0.9922161	0.996449	0.9978435
0.0	0.9521662	0.951032	0.9907478	0.9730132	0.95288056	0.98183835	0.9866623	0.9767671	0.98605365	0.982847
0.0	0.9521662	0.951032	0.9907478	0.9730132	0.95288056	0.98183835	0.9866623	0.9767671	0.98605365	0.9828471
0.0	0.9521662	0.951032	0.9907478	0.9730132	0.95288056	0.98183835	0.9866623	0.9767671	0.98605365	0.982847
0.0	0.9521662	0.951032	0.9907478	0.9730132	0.95288056	0.98183835	0.9866623	0.9767671	0.98605365	0.9828471
0.0	0.6302757	0.98734576	0.53539395	0.95527196	0.7652515	0.9017706	0.87244576	0.9038291	0.93433917	0.95795655
0.0	0.9521662	0.951032	0.9907478	0.9730132	0.95288056	0.98183835	0.9866623	0.9767671	0.98605365	0.982847
0.0	0.9521662	0.951032	0.9907478	0.9730132	0.95288056	0.98183835	0.9866623	0.9767671	0.98605365	0.982847
0.0	0.99957377	0.9996835	0.9997532	0.9998603	0.99739516	0.99981934	0.9996475	0.9988709	0.9994392	0.99944264
0.0	0.9521662	0.951032	0.9907478	0.9730132	0.95288056	0.98183835	0.9866623	0.9767671	0.98605365	0.982847
0.0	0.026166242	0.03383631	0.00721795	0.040923744	0.0071522333	0.028232483	0.0048530283	0.015458915	0.005688857	0.015276485
0.0	0.9521662	0.951032	0.9907478	0.9730132	0.95288056	0.98183835	0.9866623	0.9767671	0.98605365	0.982847
0.0	0.019152878	0.9816166	0.0005656616	0.97633946	0.010030053	0.99247885	0.007957511	0.6998365	0.001878286	0.7803574
0.0	0.9521662	0.951032	0.9907478	0.9730132	0.95288056	0.98183835	0.9866623	0.9767671	0.98605365	0.982847
0.0	0.026166249	0.03383631	0.00721795	0.040923744	0.0071522263	0.028232483	0.0048530283	0.015458915	0.005688857	0.015276485
0.0	0.6302756	0.98734576	0.53539395	0.95527196	0.7652516	0.90177065	0.87244576	0.90382904	0.93433917	0.95795655
0.0	0.99949694	0.9990965	0.99848866	0.9970361	0.9953264	0.99909484	0.9971927	0.9959216	0.99915123	0.99871373
0.0	0.9521662	0.951032	0.9907478	0.9730132	0.95288056	0.98183835	0.9866623	0.9767671	0.98605365	0.982847
0.0	0.9995284	0.9991949	0.9985216	0.9973501	0.9958597	0.9991373	0.9976513	0.9962374	0.99929273	0.99889356
0.0	0.0036663292	0.42455924	0.0046415925	0.85747504	0.0003623551	0.37223744	0.007188243	0.013526663	0.11122279	0.00047177818
0.0	0.09833856	0.0708904	0.010028822	0.063566215	0.012524476	0.061751686	0.009952216	0.039706048	0.009292973	0.035294842
0.0	0.99923646	0.9995832	0.99939823	0.9990108	0.9944359	0.9997943	0.9988895	0.99817705	0.9988555	0.9990613
0.0	0.9521662	0.951032	0.9907478	0.9730132	0.95288056	0.98183835	0.9866623	0.9767671	0.98605365	0.982847
0.0	0.999843	0.9998585	0.99937975	0.9995944	0.9980088	0.99987316	0.999627	0.9989201	0.9997967	0.9997923
0.0	0.9521662	0.951032	0.9907478	0.9730132	0.95288056	0.98183835	0.9866623	0.9767671	0.98605365	0.9828471
0.0	0.0013385096	0.0042803907	0.007469628	0.0046094605	0.0014088838	0.0016912153	0.00039487763	0.0002928782	0.0013723517	0.0027525118
0.0	0.0006744264	0.004280389	0.00375176	0.0043740124	0.00096052536	0.001608226	0.00039487763	0.00021778328	0.006877935	0.0024235914
0.0	0.99929714	0.99956673	0.9996519	0.9997484	0.99856985	0.99966776	0.99923944	0.99916303	0.9991547	0.9996927
0.0	0.032465264	0.039276075	0.008203848	0.04414886	0.0077635287	0.031794403	0.0054777027	0.01802986	0.005939444	0.016820474
0.0	0.03852605	0.049953967	0.010100065	0.06203031	0.011466591	0.055351738	0.0071291164	0.025203573	0.0074879024	0.023887463
0.0	0.9803232	0.9320049	0.8779985	0.96750903	0.8577232	0.9167531	0.97856206	0.9624081	0.9662058	0.95710796
0.0	0.04919203	0.021368688	0.03092573	0.0013255721	0.007429199	0.9777819	7.533041e-05	0.048481494	0.85771173	0.8540755
0.0	0.9521662	0.951032	0.9907478	0.9730132	0.95288056	0.98183835	0.9866623	0.9767671	0.98605365	0.982847
0.0	0.65655094	0.9418001	0.84843314	0.92369455	0.746015	0.96694773	0.8658185	0.8865464	0.8039361	0.8035083
0.0	0.99949694	0.9990965	0.99848866	0.9970361	0.9953264	0.99909484	0.9971927	0.9959216	0.99915123	0.99871373
0.0	0.9971908	0.9967578	0.9951245	0.9970688	0.99386096	0.9979265	0.9848704	0.99150413	0.95779663	0.9937063
0.0	0.9521662	0.951032	0.9907478	0.9730132	0.95288056	0.98183835	0.9866623	0.9767671	0.98605365	0.9828471
0.0	0.9521662	0.951032	0.9907478	0.9730132	0.95288056	0.98183835	0.9866623	0.9767671	0.98605365	0.982847
0.0	0.9521662	0.951032	0.9907478	0.9730132	0.95288056	0.98183835	0.9866623	0.9767671	0.98605365	0.982847
0.0	0.99967504	0.9997532	0.9997267	0.9999044	0.9983183	0.9998518	0.99970216	0.99900913	0.99937326	0.9996177
0.0	0.9521662	0.951032	0.9907478	0.9730132	0.95288056	0.98183835	0.9866623	0.9767671	0.98605365	0.982847
0.0	0.9521662	0.951032	0.9907478	0.9730132	0.95288056	0.98183835	0.9866623	0.9767671	0.98605365	0.982847
0.0	0.9521662	0.951032	0.9907478	0.9730132	0.95288056	0.98183835	0.9866623	0.9767671	0.98605365	0.982847
0.0	0.9974376	0.9993154	0.99921966	0.9980715	0.9857336	0.9978508	0.9965688	0.9922161	0.996449	0.9978435
0.0	0.9521662	0.951032	0.9907478	0.9730132	0.95288056	0.98183835	0.9866623	0.9767671	0.98605365	0.982847
0.0	0.99682826	0.9987961	0.9989191	0.9958806	0.99354976	0.9991818	0.99927884	0.99629956	0.99203146	0.9965982
0.0	0.9991223	0.9983005	0.9996598	0.9982863	0.9931037	0.99786335	0.9980761	0.9964064	0.9980586	0.99901617
0.0	0.9521662	0.951032	0.9907478	0.9730132	0.95288056	0.98183835	0.9866623	0.9767671	0.98605365	0.982847
0.0	0.99763405	0.99791557	0.99744594	0.9960998	0.98269284	0.99648106	0.99647576	0.99598145	0.99799585	0.99809307
0.0	0.9628219	0.91930616	0.9710734	0.4241566	0.9716238	0.96071655	0.99126816	0.5321967	0.003186451	0.9732431
0.0	0.96688384	0.6337164	0.25606444	0.9989385	0.60586274	0.96907973	0.6967686	0.012065329	0.06795791	0.99923265
0.0	0.5134077	8.657251e-05	0.010320674	0.00025280422	0.008480222	0.0005096804	0.00015631811	2.7573766e-05	0.00020076666	0.00029075542
0.0	0.9521662	0.951032	0.9907478	0.9730132	0.95288056	0.98183835	0.9866623	0.9767671	0.98605365	0.982847
0.0	0.9521662	0.951032	0.9907478	0.9730132	0.95288056	0.98183835	0.9866623	0.9767671	0.98605365	0.982847
0.0	0.99878293	0.9992711	0.99924564	0.99869615	0.99253416	0.99963546	0.9982204	0.99581903	0.9981036	0.9985228
0.0	0.99982446	0.99972636	0.9998671	0.99989355	0.9990658	0.99987507	0.99971825	0.99924636	0.9995566	0.99976915
0.0	0.99957377	0.9996835	0.9997532	0.9998603	0.99739516	0.99981934	0.9996475	0.9988709	0.9994392	0.99944264
0.0	0.99964714	0.9995704	0.9997937	0.99981517	0.99765706	0.9997558	0.99935514	0.9988059	0.99938154	0.9995035
0.0	0.9521662	0.951032	0.9907478	0.9730132	0.95288056	0.98183835	0.9866623	0.9767671	0.98605365	0.9828471
0.0	0.026166249	0.03383632	0.00721795	0.040923744	0.00715223	0.028232498	0.0048530283	0.01545893	0.005688857	0.015276485
0.0	0.0053847875	0.007626174	0.0039820885	0.01819965	0.0032929434	0.0050772135	0.0013934518	0.003563555	0.002779126	0.00418683
0.0	0.9815654	0.99780446	0.9749103	0.9731322	0.979389	0.99700195	0.9352863	0.94780535	0.80874014	0.9801098
0.0	6.086131e-05	0.0017387674	0.0058718342	0.07695056	0.00040734417	0.008290731	0.0027066488	0.0050857035	0.04493054	0.0046459166
0.0	6.086131e-05	0.0017387674	0.0058718342	0.07695056	0.00040734417	0.008290731	0.0027066488	0.0050857035	0.04493054	0.0046459166
0.0	0.07124053	0.6915043	0.991516	0.002926011	0.0014526165	0.7265331	0.6592418	0.2537885	0.9260286	0.0014712478
0.0	0.9521662	0.951032	0.9907478	0.9730132	0.95288056	0.98183835	0.9866623	0.9767671	0.98605365	0.9828471
0.0	0.9521662	0.951032	0.9907478	0.9730132	0.95288056	0.98183835	0.9866623	0.9767671	0.98605365	0.982847
0.0	0.9521662	0.951032	0.9907478	0.9730132	0.95288056	0.98183835	0.9866623	0.9767671	0.98605365	0.982847
0.0	0.00011506365	0.00013471759	2.1095355e-05	9.12724e-05	6.9080386e-05	5.2350224e-05	0.00017550176	0.00013318143	0.000112018664	0.00030402956
0.0	0.7212303	0.2645271	0.0016135613	0.0011982146	0.41942695	0.26739296	0.0072180526	0.0008766209	0.8891067	0.28277946
0.0	0.9521662	0.951032	0.9907478	0.9730132	0.95288056	0.98183835	0.9866623	0.9767671	0.98605365	0.9828471
0.0	0.9521662	0.951032	0.9907478	0.9730132	0.95288056	0.98183835	0.9866623	0.9767671	0.98605365	0.982847
0.0	0.99967504	0.9997532	0.9997267	0.9999044	0.9983183	0.9998518	0.99970216	0.99900913	0.99937326	0.9996177
0.0	0.99903274	0.99926454	0.99978703	0.9984653	0.9977996	0.9997398	0.9994012	0.99877423	0.9938985	0.999577
0.0	0.72123015	0.26452717	0.0016135613	0.0011982146	0.41942704	0.26739296	0.0072180526	0.0008766209	0.8891067	0.28277948
0.0	0.32930833	0.5904373	0.8535754	0.75199515	0.77930635	0.57234985	0.38097867	0.569424	0.95735055	0.32068783
0.0	0.9521662	0.951032	0.9907478	0.9730132	0.95288056	0.98183835	0.9866623	0.9767671	0.98605365	0.9828471
0.0	0.9521662	0.951032	0.9907478	0.9730132	0.95288056	0.98183835	0.9866623	0.9767671	0.98605365	0.982847
0.0	0.9521662	0.951032	0.9907478	0.9730132	0.95288056	0.98183835	0.9866623	0.9767671	0.98605365	0.982847
0.0	0.026166249	0.03383631	0.00721795	0.040923726	0.0071522263	0.028232483	0.0048530283	0.015458915	0.0056888545	0.015276485
0.0	0.9521662	0.951032	0.9907478	0.9730132	0.95288056	0.98183835	0.9866623	0.9767671	0.98605365	0.982847
0.0	0.026166249	0.0338363	0.00721795	0.040923726	0.0071522333	0.028232483	0.0048530283	0.01545893	0.005688857	0.015276485
0.0	0.03407904	0.039397605	0.00820066	0.040560257	0.007318208	0.031711172	0.0061464696	0.014891429	0.0056818323	0.017869463
0.0	0.9521662	0.951032	0.9907478	0.9730132	0.95288056	0.98183835	0.9866623	0.9767671	0.98605365	0.982847
0.0	0.03544226	0.07730228	0.07847897	0.21382461	0.03559121	0.6479677	0.76201856	0.015825624	0.003773382	0.982847
0.0	0.037655566	0.03507545	0.009458181	0.042040847	0.008477508	0.028439526	0.0061683226	0.01545893	0.0055519096	0.015545071
0.0	0.9994072	0.9996049	0.9997563	0.999814	0.9975612	0.99973565	0.9994655	0.99812156	0.9992539	0.9995048
0.0	0.9994072	0.9996049	0.9997563	0.999814	0.9975612	0.99973565	0.9994655	0.99812156	0.9992539	0.9995048
0.0	0.99967504	0.9997532	0.9997267	0.9999044	0.9983183	0.9998518	0.99970216	0.99900913	0.99937326	0.9996177
0.0	0.00011506365	0.00013471759	2.1095355e-05	9.12724e-05	6.9080386e-05	5.2350224e-05	0.00017550192	0.00013318143	0.000112018664	0.00030402956
0.0	0.7212303	0.2645272	0.0016135613	0.0011982146	0.41942695	0.26739296	0.0072180526	0.0008766209	0.8891068	0.28277946
0.0	0.99967504	0.9997532	0.9997267	0.9999044	0.9983183	0.9998518	0.99970216	0.99900913	0.99937326	0.9996177
0.0	0.00011506365	0.00013471759	2.1095335e-05	9.12724e-05	6.9080386e-05	5.2350177e-05	0.00017550192	0.00013318143	0.000112018664	0.00030402897
0.0	0.7212303	0.2645271	0.0016135613	0.0011982146	0.41942695	0.26739296	0.0072180526	0.0008766209	0.8891068	0.28277946
0.0	0.9994072	0.9996049	0.9997563	0.999814	0.9975612	0.99973565	0.9994655	0.99812156	0.9992539	0.9995048
0.0	0.99967504	0.9997532	0.9997267	0.9999044	0.9983183	0.9998518	0.99970216	0.99900913	0.99937326	0.9996177
0.0	0.00011506365	0.00013471759	2.1095335e-05	9.12724e-05	6.908045e-05	5.2350177e-05	0.00017550176	0.00013318143	0.000112018664	0.00030402897
0.0	0.72123015	0.2645271	0.0016135613	0.0011982146	0.41942695	0.26739296	0.0072180526	0.0008766209	0.8891068	0.28277948
0.0	0.9994072	0.9996049	0.9997563	0.999814	0.9975612	0.99973565	0.9994655	0.99812156	0.9992539	0.9995048
0.0	0.99967504	0.9997532	0.9997267	0.9999044	0.9983183	0.9998518	0.99970216	0.99900913	0.99937326	0.9996177
0.0	0.00011506365	0.00013471759	2.1095355e-05	9.12724e-05	6.9080386e-05	5.2350177e-05	0.00017550176	0.00013318143	0.000112018664	0.00030402956
0.0	0.72123015	0.26452717	0.0016135613	0.0011982146	0.41942695	0.26739296	0.0072180526	0.0008766209	0.8891068	0.28277946
0.0	0.99958795	0.99932647	0.99851495	0.9975085	0.9956736	0.9991302	0.9975702	0.9966024	0.9993075	0.9987729
0.0	0.9521662	0.951032	0.9907478	0.9730132	0.95288056	0.98183835	0.9866623	0.9767671	0.98605365	0.9828471
0.0	0.9521662	0.951032	0.9907478	0.9730132	0.95288056	0.98183835	0.9866623	0.9767671	0.98605365	0.9828471
0.0	0.9988311	0.9982368	0.99959046	0.99772877	0.990399	0.9971668	0.9972646	0.996151	0.99774337	0.9986513
0.0	0.02581645	0.039427176	0.010609865	0.046212044	0.007905526	0.031255532	0.0062890053	0.019072535	0.005758693	0.01750662
0.0	0.0008015801	0.0077211414	0.0039251177	0.38762388	0.010245507	0.7419688	0.19099021	0.74065405	0.002076967	0.0018907387
0.0	0.99968934	0.9996618	0.9997534	0.9997249	0.99767226	0.9998982	0.9997117	0.999046	0.9997172	0.99939835
0.0	0.9521662	0.951032	0.9907478	0.9730132	0.95288056	0.98183835	0.9866623	0.9767671	0.98605365	0.982847
0.0	0.7500811	0.9902622	0.6863599	0.96283144	0.7612305	0.9411171	0.9029956	0.94025254	0.9458554	0.97173923
0.0	0.684584	0.9920672	0.6748422	0.97090393	0.8341703	0.9167158	0.91257554	0.9359575	0.9441761	0.9749933
0.0	0.7038667	0.9908332	0.63717026	0.96829736	0.8482022	0.9404517	0.9113609	0.9376806	0.94167495	0.97332066
0.0	0.7892157	0.9964875	0.7523684	0.98809844	0.8780204	0.9594494	0.9523651	0.9651694	0.9495681	0.98746777
0.0	0.74283946	0.9904039	0.6314494	0.9652042	0.84425306	0.9331847	0.9131717	0.9314317	0.93540287	0.96031356
0.0	0.7507707	0.9918223	0.64910007	0.9621325	0.8379286	0.9416905	0.921727	0.9367743	0.94289684	0.9723675
0.0	0.63027555	0.9907006	0.68328553	0.96877545	0.84591085	0.9384233	0.9075052	0.89611703	0.944104	0.97540784
0.0	0.9996973	0.9994273	0.9992372	0.99766254	0.99789006	0.99945456	0.99872226	0.99829704	0.99936444	0.99912757
0.0	0.9521662	0.951032	0.9907478	0.9730132	0.95288056	0.98183835	0.9866623	0.9767671	0.98605365	0.9828471
0.0	0.9521662	0.951032	0.9907478	0.9730132	0.95288056	0.98183835	0.9866623	0.9767671	0.98605365	0.9828471
0.0	0.9521662	0.951032	0.9907478	0.9730132	0.95288056	0.98183835	0.9866623	0.9767671	0.98605365	0.9828471
0.0	0.9521662	0.951032	0.9907478	0.9730132	0.95288056	0.98183835	0.9866623	0.9767671	0.98605365	0.9828471
0.0	0.99967647	0.99930465	0.9992186	0.9981558	0.9977385	0.9994894	0.9986958	0.9981407	0.9994448	0.9992692
0.0	0.99949694	0.9990965	0.99848866	0.9970361	0.9953264	0.99909484	0.9971927	0.9959216	0.99915123	0.99871373
0.0	0.99949694	0.9990965	0.99848866	0.9970361	0.9953264	0.99909484	0.9971927	0.9959216	0.99915123	0.99871373
0.0	0.99949694	0.9990965	0.99848866	0.9970361	0.9953264	0.99909484	0.9971927	0.9959216	0.99915123	0.99871373
0.0	0.99949694	0.9990965	0.99848866	0.9970361	0.9953264	0.99909484	0.9971927	0.9959216	0.99915123	0.99871373
0.0	0.9996973	0.9994273	0.9992372	0.99766254	0.99789006	0.99945456	0.99872226	0.99829704	0.99936444	0.99912757
0.0	0.9521662	0.951032	0.9907478	0.9730132	0.95288056	0.98183835	0.9866623	0.9767671	0.98605365	0.9828471
0.0	0.9521662	0.951032	0.9907478	0.9730132	0.95288056	0.98183835	0.9866623	0.9767671	0.98605365	0.9828471
0.0	0.9521662	0.951032	0.9907478	0.9730132	0.95288056	0.98183835	0.9866623	0.9767671	0.98605365	0.9828471
0.0	0.9996884	0.99927145	0.9990011	0.99759054	0.9973736	0.9994234	0.9985537	0.99777764	0.9992918	0.9991819
0.0	0.9521662	0.951032	0.9907478	0.9730132	0.95288056	0.98183835	0.9866623	0.9767671	0.98605365	0.9828471
0.0	0.9521662	0.951032	0.9907478	0.9730132	0.95288056	0.98183835	0.9866623	0.9767671	0.98605365	0.982847
0.0	0.9521662	0.951032	0.9907478	0.9730132	0.95288056	0.98183835	0.9866623	0.9767671	0.98605365	0.982847
0.0	0.9521662	0.951032	0.9907478	0.9730132	0.95288056	0.98183835	0.9866623	0.9767671	0.98605365	0.9828471
0.0	0.9940112	0.99831665	0.99867517	0.995368	0.9892945	0.9986848	0.998841	0.99223703	0.98861325	0.9952833
0.0	0.9988311	0.9982368	0.99959046	0.99772877	0.990399	0.9971668	0.9972646	0.996151	0.99774337	0.9986513
0.0	0.9521662	0.951032	0.9907478	0.9730132	0.95288056	0.98183835	0.9866623	0.9767671	0.98605365	0.9828471
0.0	0.99968934	0.9996618	0.9997534	0.9997249	0.99767226	0.9998982	0.9997117	0.999046	0.9997172	0.99939835
0.0	0.9521662	0.951032	0.9907478	0.9730132	0.95288056	0.98183835	0.9866623	0.9767671	0.98605365	0.9828471
0.0	0.9521662	0.951032	0.9907478	0.9730132	0.95288056	0.98183835	0.9866623	0.9767671	0.98605365	0.982847
0.0	0.99895704	0.9997105	0.99853647	0.9988819	0.9885062	0.99962103	0.99942625	0.99502987	0.99869317	0.99578273
0.0	0.8980657	0.7176453	0.024151362	0.012558081	0.58643484	0.80428636	0.51857674	0.056664776	0.84276164	0.84699595
0.0	0.9521662	0.951032	0.9907478	0.9730132	0.95288056	0.98183835	0.9866623	0.9767671	0.98605365	0.9828471
0.0	0.9521662	0.951032	0.9907478	0.9730132	0.95288056	0.98183835	0.9866623	0.9767671	0.98605365	0.982847
0.0	0.9521662	0.951032	0.9907478	0.9730132	0.95288056	0.98183835	0.9866623	0.9767671	0.98605365	0.982847
0.0	0.9521662	0.951032	0.9907478	0.9730132	0.95288056	0.98183835	0.9866623	0.9767671	0.98605365	0.982847
0.0	0.9521662	0.951032	0.9907478	0.9730132	0.95288056	0.98183835	0.9866623	0.9767671	0.98605365	0.982847
0.0	0.9521662	0.951032	0.9907478	0.9730132	0.95288056	0.98183835	0.9866623	0.9767671	0.98605365	0.9828471
0.0	0.9521662	0.951032	0.9907478	0.9730132	0.95288056	0.98183835	0.9866623	0.9767671	0.98605365	0.982847
0.0	0.9521662	0.951032	0.9907478	0.9730132	0.95288056	0.98183835	0.9866623	0.9767671	0.98605365	0.982847
0.0	0.9521662	0.951032	0.9907478	0.9730132	0.95288056	0.98183835	0.9866623	0.9767671	0.98605365	0.9828471
0.0	0.9521662	0.951032	0.9907478	0.9730132	0.95288056	0.98183835	0.9866623	0.9767671	0.98605365	0.982847
0.0	0.9521662	0.951032	0.9907478	0.9730132	0.95288056	0.98183835	0.9866623	0.9767671	0.98605365	0.982847
0.0	0.99596727	0.99605525	0.99423546	0.9903377	0.988846	0.9989009	0.9853864	0.989209	0.9765737	0.99467814
0.0	0.9521662	0.951032	0.9907478	0.9730132	0.95288056	0.98183835	0.9866623	0.9767671	0.98605365	0.9828471
0.0	0.99953675	0.99934906	0.99940073	0.9991788	0.9968317	0.99979955	0.9991391	0.99814105	0.9991942	0.9987961
0.0	0.99967504	0.9997532	0.9997267	0.9999044	0.9983183	0.9998518	0.99970216	0.99900913	0.99937326	0.9996177
0.0	0.9521662	0.951032	0.9907478	0.9730132	0.95288056	0.98183835	0.9866623	0.9767671	0.98605365	0.982847
0.0	0.998722	0.99851626	0.9982497	0.9991216	0.99613684	0.9993362	0.99393696	0.994651	0.9964804	0.99793255
0.0	0.9521662	0.951032	0.9907478	0.9730132	0.95288056	0.98183835	0.9866623	0.9767671	0.98605365	0.982847
0.0	0.9521662	0.951032	0.9907478	0.9730132	0.95288056	0.98183835	0.9866623	0.9767671	0.98605365	0.982847
0.0	0.9974376	0.9993154	0.99921966	0.9980715	0.9857336	0.9978508	0.9965688	0.9922161	0.996449	0.9978435
0.0	0.9993999	0.9990559	0.99974686	0.9984316	0.99496526	0.99859864	0.9987207	0.9981706	0.9986307	0.99929726
0.0	0.99967265	0.99970835	0.9998115	0.999877	0.9978422	0.999861	0.9996475	0.99921525	0.99951386	0.99957305
0.0	0.9501462	0.9999615	0.8777616	0.9994355	0.99343723	0.9998925	0.9999361	0.9994017	0.012296778	0.9999281
0.0	0.9997515	0.9996885	0.9998066	0.99976283	0.9980185	0.99991643	0.9997117	0.9993832	0.9997509	0.999559
0.0	0.99871325	0.9995129	0.9995554	0.9987691	0.9915946	0.99909294	0.99748814	0.99595946	0.9974341	0.99909914
0.0	0.9521662	0.951032	0.9907478	0.9730132	0.95288056	0.98183835	0.9866623	0.9767671	0.98605365	0.982847
0.0	0.578125	0.7042489	0.38500163	0.720292	0.2625912	0.7244333	0.69935125	0.8165637	0.4256738	0.41886476
0.0	0.99952507	0.999683	0.99979943	0.99984586	0.99803776	0.9997683	0.9995628	0.99862087	0.99931836	0.9996086
0.0	0.9496231	0.019066393	0.99745315	0.8632901	0.74523187	0.9926085	0.095257886	0.84902346	0.5756982	0.81120694
0.0	0.95728564	0.006562378	0.99678886	0.9100268	0.74523187	0.8882751	0.9866623	0.68541175	0.5756982	0.72378916
0.0	0.9988311	0.9982368	0.99959046	0.99772877	0.990399	0.9971668	0.9972646	0.996151	0.99774337	0.9986513
0.0	0.99946827	0.9998054	0.9996251	0.9997743	0.99886477	0.99955887	0.99934787	0.99968016	0.9997962	0.99950516
0.0	0.9521662	0.951032	0.9907478	0.9730132	0.95288056	0.98183835	0.9866623	0.9767671	0.98605365	0.982847
0.0	0.9521662	0.951032	0.9907478	0.9730132	0.95288056	0.98183835	0.9866623	0.9767671	0.98605365	0.982847
0.0	0.9521662	0.951032	0.9907478	0.9730132	0.95288056	0.98183835	0.9866623	0.9767671	0.98605365	0.9828471
0.0	0.9521662	0.951032	0.9907478	0.9730132	0.95288056	0.98183835	0.9866623	0.9767671	0.98605365	0.9828471
0.0	0.9521662	0.951032	0.9907478	0.9730132	0.95288056	0.98183835	0.9866623	0.9767671	0.98605365	0.982847
0.0	0.9521662	0.951032	0.9907478	0.9730132	0.95288056	0.98183835	0.9866623	0.9767671	0.98605365	0.982847
0.0	0.99968934	0.9996618	0.9997534	0.9997249	0.99767226	0.9998982	0.9997117	0.999046	0.9997172	0.99939835
0.0	0.99967504	0.9997532	0.9997267	0.9999044	0.9983183	0.9998518	0.99970216	0.99900913	0.99937326	0.9996177
0.0	0.9521662	0.951032	0.9907478	0.9730132	0.95288056	0.98183835	0.9866623	0.9767671	0.98605365	0.982847
0.0	0.9521662	0.951032	0.9907478	0.9730132	0.95288056	0.98183835	0.9866623	0.9767671	0.98605365	0.9828471
0.0	0.9521662	0.951032	0.9907478	0.9730132	0.95288056	0.98183835	0.9866623	0.9767671	0.98605365	0.982847
0.0	0.99967504	0.9997532	0.9997267	0.9999044	0.9983183	0.9998518	0.99970216	0.99900913	0.99937326	0.9996177
0.0	0.9521662	0.951032	0.9907478	0.9730132	0.95288056	0.98183835	0.9866623	0.9767671	0.98605365	0.982847
0.0	0.00011506365	0.00013471759	2.1095335e-05	9.12724e-05	6.908045e-05	5.2350177e-05	0.00017550192	0.00013318143	0.000112018664	0.00030402956
0.0	0.9521662	0.951032	0.9907478	0.9730132	0.95288056	0.98183835	0.9866623	0.9767671	0.98605365	0.982847
0.0	0.99953675	0.99934906	0.99940073	0.9991788	0.9968317	0.99979955	0.9991391	0.99814105	0.9991942	0.9987961
0.0	0.99967504	0.9997532	0.9997267	0.9999044	0.9983183	0.9998518	0.99970216	0.99900913	0.99937326	0.9996177
0.0	0.9521662	0.951032	0.9907478	0.9730132	0.95288056	0.98183835	0.9866623	0.9767671	0.98605365	0.982847
0.0	0.9521662	0.951032	0.9907478	0.9730132	0.95288056	0.98183835	0.9866623	0.9767671	0.98605365	0.982847
0.0	0.998722	0.99851626	0.9982497	0.9991216	0.99613684	0.9993362	0.99393696	0.994651	0.9964804	0.99793255
0.0	0.9824362	0.9451798	0.88344884	0.91706187	0.82472557	0.9748307	0.7389321	0.78743595	0.84347504	0.954021
0.0	0.87707597	0.99082994	0.8663602	0.72955775	0.073041506	0.9323138	0.9906018	0.9717191	0.96822774	0.9545003
0.0	0.9521662	0.951032	0.9907478	0.9730132	0.95288056	0.98183835	0.9866623	0.9767671	0.98605365	0.982847
0.0	0.9521662	0.951032	0.9907478	0.9730132	0.95288056	0.98183835	0.9866623	0.9767671	0.98605365	0.982847
0.0	0.99967504	0.9997532	0.9997267	0.9999044	0.9983183	0.9998518	0.99970216	0.99900913	0.99937326	0.9996177
0.0	0.9521662	0.951032	0.9907478	0.9730132	0.95288056	0.98183835	0.9866623	0.9767671	0.98605365	0.982847
0.0	0.00011506365	0.00013471759	2.1095355e-05	9.12724e-05	6.9080386e-05	5.2350224e-05	0.00017550176	0.00013318143	0.000112018664	0.00030402897
0.0	0.72123015	0.2645271	0.0016135613	0.0011982146	0.41942695	0.26739296	0.0072180526	0.0008766209	0.8891067	0.28277946
0.0	0.9066284	0.8701953	0.5075033	0.9047017	0.44011307	0.8133069	0.3281211	0.51716805	0.48102364	0.5927754
0.0	0.6698555	0.71713394	0.41693422	0.816137	0.29608294	0.76029557	0.23635195	0.26413578	0.42997476	0.39092487
0.0	0.99957377	0.9996835	0.9997532	0.9998603	0.99739516	0.99981934	0.9996475	0.9988709	0.9994392	0.99944264
0.0	0.9521662	0.951032	0.9907478	0.9730132	0.95288056	0.98183835	0.9866623	0.9767671	0.98605365	0.982847
0.0	0.9521662	0.951032	0.9907478	0.9730132	0.95288056	0.98183835	0.9866623	0.9767671	0.98605365	0.982847
0.0	0.026166242	0.03383631	0.00721795	0.040923726	0.00715223	0.028232498	0.0048530283	0.01545893	0.005688857	0.015276485
0.0	0.63027555	0.98734576	0.535394	0.95527196	0.7652516	0.90177065	0.87244576	0.90382904	0.93433917	0.95795655
0.0	0.9974376	0.9993154	0.99921966	0.9980715	0.9857336	0.9978508	0.9965688	0.9922161	0.996449	0.9978435
0.0	0.99957377	0.9996835	0.9997532	0.9998603	0.99739516	0.99981934	0.9996475	0.9988709	0.9994392	0.99944264
0.0	0.99878293	0.9992711	0.99924564	0.99869615	0.99253416	0.99963546	0.9982204	0.99581903	0.9981036	0.9985228
0.0	0.0755713	0.24884678	0.01355491	0.031743046	0.08559499	0.0433199	0.04728524	0.033110905	0.79318243	0.41459358
0.0	0.9521662	0.951032	0.9907478	0.9730132	0.95288056	0.98183835	0.9866623	0.9767671	0.98605365	0.982847
0.0	0.9940112	0.99831665	0.99867517	0.995368	0.9892945	0.9986848	0.998841	0.99223703	0.98861325	0.9952833
0.0	0.9949181	0.99623126	0.9957574	0.99414223	0.93253756	0.99102193	0.9859242	0.9904482	0.9971161	0.99659604
0.0	0.9521662	0.951032	0.9907478	0.9730132	0.95288056	0.98183835	0.9866623	0.9767671	0.98605365	0.982847
0.0	0.9874343	0.99205	0.99690115	0.9965586	0.9580144	0.99189514	0.9726246	0.9814921	0.9918167	0.99390876
0.0	0.9521662	0.951032	0.9907478	0.9730132	0.95288056	0.98183835	0.9866623	0.9767671	0.98605365	0.9828471
0.0	0.9521662	0.951032	0.9907478	0.9730132	0.95288056	0.98183835	0.9866623	0.9767671	0.98605365	0.982847
0.0	0.9521662	0.951032	0.9907478	0.9730132	0.95288056	0.98183835	0.9866623	0.9767671	0.98605365	0.982847
0.0	0.9988311	0.9982368	0.99959046	0.99772877	0.990399	0.9971668	0.9972646	0.996151	0.99774337	0.9986513
0.0	0.9521662	0.951032	0.9907478	0.9730132	0.95288056	0.98183835	0.9866623	0.9767671	0.98605365	0.982847
0.0	0.9972204	0.99758506	0.9971813	0.99545634	0.9657724	0.99607736	0.99401045	0.9957404	0.9978235	0.99777126
0.0	0.72123015	0.26452717	0.0016135613	0.0011982146	0.41942695	0.26739296	0.0072180526	0.0008766209	0.8891068	0.28277948
0.0	0.5134078	8.657243e-05	0.010320684	0.00025280422	0.008480222	0.0005096804	0.00015631811	2.7573766e-05	0.00020076666	0.00029075542
0.0	0.059349895	0.020712916	0.004421564	0.004187679	0.13045754	0.00013326248	0.00039066345	0.0077894055	0.13964047	0.00022528763
0.0	0.9521662	0.951032	0.9907478	0.9730132	0.95288056	0.98183835	0.9866623	0.9767671	0.98605365	0.982847
0.0	0.9974376	0.9993154	0.99921966	0.9980715	0.9857336	0.9978508	0.9965688	0.9922161	0.996449	0.9978435
0.0	0.9994568	0.99919325	0.99907315	0.99936897	0.9979797	0.99963474	0.9970253	0.9982905	0.9977093	0.99874437
0.0	0.031077191	0.023920417	0.0085345525	0.03967583	0.006636333	0.010630507	0.0030592051	0.011554315	0.0042601316	0.011383502
0.0	0.019829856	0.8616964	0.8340664	0.92597514	0.7240006	0.8487471	0.949554	0.4837732	0.105265535	0.018499713
0.0	0.9989398	0.99862456	0.9985494	0.9991555	0.9963685	0.9994467	0.99488336	0.99549246	0.99686074	0.9981493
0.0	0.9994568	0.99919325	0.99907315	0.99936897	0.9979797	0.99963474	0.9970253	0.9982905	0.9977093	0.99874437
0.0	0.06333525	0.33765	0.0056793736	0.04984763	0.0038022685	0.07617971	0.002135079	0.082728274	0.37548378	0.050486866
0.0	0.008227199	0.008860804	0.0057537695	0.021168128	0.0035734843	0.006863709	0.0016163144	0.004267803	0.0031146456	0.005313233
0.0	0.9521662	0.951032	0.9907478	0.9730132	0.95288056	0.98183835	0.9866623	0.9767671	0.98605365	0.982847
0.0	0.99957377	0.9996835	0.9997532	0.9998603	0.99739516	0.99981934	0.9996475	0.9988709	0.9994392	0.99944264
0.0	0.99964714	0.9995704	0.9997937	0.99981517	0.99765706	0.9997558	0.99935514	0.9988059	0.99938154	0.9995035
0.0	0.99967504	0.9997532	0.9997267	0.9999044	0.9983183	0.9998518	0.99970216	0.99900913	0.99937326	0.9996177
0.0	0.99602926	0.9902683	0.98515195	0.99408805	0.9298072	0.9987822	0.9926012	0.9681746	0.98384374	0.9878264
0.0	0.9521662	0.951032	0.9907478	0.9730132	0.95288056	0.98183835	0.9866623	0.9767671	0.98605365	0.982847
0.0	0.9521662	0.951032	0.9907478	0.9730132	0.95288056	0.98183835	0.9866623	0.9767671	0.98605365	0.982847
0.0	0.6875799	0.89710075	0.8588568	0.98436004	0.964373	0.8562984	0.7980557	0.8435795	0.91856116	0.8537664
0.0	0.9521662	0.951032	0.9907478	0.9730132	0.95288056	0.98183835	0.9866623	0.9767671	0.98605365	0.9828471
0.0	0.9999211	0.99990654	0.9997185	0.99975115	0.999244	0.9999201	0.99980575	0.9994986	0.9998851	0.99986136
0.0	0.9999176	0.99989665	0.9997131	0.9997913	0.99908066	0.9999275	0.9998266	0.9996393	0.9998771	0.9998728
0.0	0.99989414	0.9998944	0.99971944	0.9997708	0.9988938	0.9999187	0.9997973	0.99954826	0.999864	0.9998728
0.0	0.9999089	0.99989355	0.99961215	0.9997569	0.99892765	0.9999162	0.9997955	0.9995086	0.9998697	0.9998436
0.0	0.9992711	0.9989697	0.999711	0.99849	0.994635	0.9983113	0.99855095	0.99793017	0.9983328	0.9991634
0.0	0.3132373	0.3658046	0.035308816	0.5973599	0.14418045	0.6450854	0.053651877	0.11415886	0.092174806	0.08154611
0.0	0.8624422	0.61029357	0.5567038	0.1876697	0.31969172	0.061955266	0.17131956	0.73089135	0.43751454	0.9523866
0.0	0.9521662	0.951032	0.9907478	0.9730132	0.95288056	0.98183835	0.9866623	0.9767671	0.98605365	0.9828471
0.0	0.9521662	0.951032	0.9907478	0.9730132	0.95288056	0.98183835	0.9866623	0.9767671	0.98605365	0.9828471
0.0	0.999119	0.99866295	0.9996741	0.99807465	0.99268264	0.9973579	0.99788946	0.9970703	0.9980866	0.9989895
0.0	0.9521662	0.951032	0.9907478	0.9730132	0.95288056	0.98183835	0.9866623	0.9767671	0.98605365	0.9828471
0.0	0.9521662	0.951032	0.9907478	0.9730132	0.95288056	0.98183835	0.9866623	0.9767671	0.98605365	0.9828471
0.0	0.9988311	0.9982368	0.99959046	0.99772877	0.990399	0.9971668	0.9972646	0.996151	0.99774337	0.9986513
0.0	0.9988311	0.9982368	0.99959046	0.99772877	0.990399	0.9971668	0.9972646	0.996151	0.99774337	0.9986513
0.0	0.9988311	0.9982368	0.99959046	0.99772877	0.990399	0.9971668	0.9972646	0.996151	0.99774337	0.9986513
0.0	0.9988311	0.9982368	0.99959046	0.99772877	0.990399	0.9971668	0.9972646	0.996151	0.99774337	0.9986513
0.0	0.9988311	0.9982368	0.99959046	0.99772877	0.990399	0.9971668	0.9972646	0.996151	0.99774337	0.9986513
0.0	0.9993999	0.9990559	0.99974686	0.9984316	0.99496526	0.99859864	0.9987207	0.9981706	0.9986307	0.99929726
0.0	0.9521662	0.951032	0.9907478	0.9730132	0.95288056	0.98183835	0.9866623	0.9767671	0.98605365	0.9828471
0.0	0.9521662	0.951032	0.9907478	0.9730132	0.95288056	0.98183835	0.9866623	0.9767671	0.98605365	0.9828471
0.0	0.9521662	0.951032	0.9907478	0.9730132	0.95288056	0.98183835	0.9866623	0.9767671	0.98605365	0.9828471
0.0	0.9988311	0.9982368	0.99959046	0.99772877	0.990399	0.9971668	0.9972646	0.996151	0.99774337	0.9986513
0.0	0.9521662	0.951032	0.9907478	0.9730132	0.95288056	0.98183835	0.9866623	0.9767671	0.98605365	0.9828471
0.0	0.9940705	0.99595404	0.9984188	0.998108	0.9795207	0.99691135	0.9882613	0.99089956	0.9945141	0.99743724
0.0	0.9521662	0.951032	0.9907478	0.9730132	0.95288056	0.98183835	0.9866623	0.9767671	0.98605365	0.9828471
0.0	0.9521662	0.951032	0.9907478	0.9730132	0.95288056	0.98183835	0.9866623	0.9767671	0.98605365	0.9828471
0.0	0.99393797	0.99797827	0.99925	0.9985049	0.992101	0.99894327	0.99652547	0.9966138	0.9977506	0.99873585
0.0	0.9521662	0.951032	0.9907478	0.9730132	0.95288056	0.98183835	0.9866623	0.9767671	0.98605365	0.9828471
0.0	0.9874343	0.99205	0.99690115	0.9965586	0.9580144	0.99189514	0.9726246	0.9814921	0.9918167	0.99390876
0.0	0.9089363	0.950383	0.89236724	0.9690409	0.7810079	0.9755269	0.82505816	0.78813124	0.9331225	0.88092107
0.0	0.9089363	0.9503831	0.89236724	0.9690409	0.781008	0.9755269	0.8250582	0.7881312	0.9331225	0.8809212
0.0	0.9089363	0.950383	0.89236724	0.9690409	0.781008	0.9755269	0.8250582	0.7881312	0.9331225	0.88092107
0.0	0.9521662	0.951032	0.9907478	0.9730132	0.95288056	0.98183835	0.9866623	0.9767671	0.98605365	0.9828471
0.0	0.9521662	0.951032	0.9907478	0.9730132	0.95288056	0.98183835	0.9866623	0.9767671	0.98605365	0.9828471
0.0	0.9927913	0.99534625	0.9982679	0.9978721	0.9763849	0.9950288	0.98753685	0.9910262	0.9943857	0.9966808
0.0	0.9521662	0.951032	0.9907478	0.9730132	0.95288056	0.98183835	0.9866623	0.9767671	0.98605365	0.9828471
0.0	0.9521662	0.951032	0.9907478	0.9730132	0.95288056	0.98183835	0.9866623	0.9767671	0.98605365	0.9828471
0.0	0.9521662	0.951032	0.9907478	0.9730132	0.95288056	0.98183835	0.9866623	0.9767671	0.98605365	0.982847
0.0	0.99967504	0.9997532	0.9997267	0.9999044	0.9983183	0.9998518	0.99970216	0.99900913	0.99937326	0.9996177
0.0	0.0006744264	0.004280389	0.00375176	0.0043740124	0.0009605249	0.001608226	0.00039487763	0.00021778328	0.006877935	0.0024235914
0.0	0.9521662	0.951032	0.9907478	0.9730132	0.95288056	0.98183835	0.9866623	0.9767671	0.98605365	0.9828471
0.0	0.9521662	0.951032	0.9907478	0.9730132	0.95288056	0.98183835	0.9866623	0.9767671	0.98605365	0.982847
0.0	0.9521662	0.951032	0.9907478	0.9730132	0.95288056	0.98183835	0.9866623	0.9767671	0.98605365	0.982847
0.0	0.9521662	0.951032	0.9907478	0.9730132	0.95288056	0.98183835	0.9866623	0.9767671	0.98605365	0.982847
0.0	0.9521662	0.951032	0.9907478	0.9730132	0.95288056	0.98183835	0.9866623	0.9767671	0.98605365	0.982847
0.0	0.9521662	0.951032	0.9907478	0.9730132	0.95288056	0.98183835	0.9866623	0.9767671	0.98605365	0.9828471
0.0	0.9521662	0.951032	0.9907478	0.9730132	0.95288056	0.98183835	0.9866623	0.9767671	0.98605365	0.9828471
0.0	0.9521662	0.951032	0.9907478	0.9730132	0.95288056	0.98183835	0.9866623	0.9767671	0.98605365	0.982847
0.0	0.9521662	0.951032	0.9907478	0.9730132	0.95288056	0.98183835	0.9866623	0.9767671	0.98605365	0.982847
0.0	0.9521662	0.951032	0.9907478	0.9730132	0.95288056	0.98183835	0.9866623	0.9767671	0.98605365	0.9828471
0.0	0.9521662	0.951032	0.9907478	0.9730132	0.95288056	0.98183835	0.9866623	0.9767671	0.98605365	0.9828471
0.0	0.44862512	0.8746259	0.99199295	0.64286727	0.91174626	0.994505	0.94026417	0.83805144	0.44991127	0.9983437
0.0	0.9874343	0.99205	0.99690115	0.9965586	0.9580144	0.99189514	0.9726246	0.9814921	0.9918167	0.99390876
0.0	0.9521662	0.951032	0.9907478	0.9730132	0.95288056	0.98183835	0.9866623	0.9767671	0.98605365	0.982847
0.0	0.99878293	0.9992711	0.99924564	0.99869615	0.99253416	0.99963546	0.9982204	0.99581903	0.9981036	0.9985228
0.0	0.99995637	0.9999286	0.9998592	0.9999044	0.99971265	0.9999589	0.99992406	0.99991333	0.9999169	0.99993217
0.0	0.046717342	0.07948282	0.010180324	0.07548407	0.012277664	0.049334213	0.0094645135	0.02956859	0.0074861096	0.025743399
0.0	0.98221576	0.9391758	0.8730396	0.9774729	0.85003	0.9095464	0.97811836	0.97282505	0.9639009	0.9593116
0.0	0.45777452	0.9798232	0.001650868	0.95946103	0.09539532	0.00285985	0.003035172	0.008474138	0.009702472	0.24734947
0.0	0.9521662	0.951032	0.9907478	0.9730132	0.95288056	0.98183835	0.9866623	0.9767671	0.98605365	0.982847
0.0	0.00067061855	0.000432114	0.00013255428	0.0021840972	0.0018957512	9.611525e-05	8.755249e-05	0.00022322834	0.00015246886	0.0003475573
0.0	0.99903	0.99876535	0.9987197	0.9991978	0.99730194	0.9995196	0.99393696	0.9962536	0.9969739	0.99842525
0.0	0.99903	0.99876535	0.9987197	0.9991978	0.99730194	0.9995196	0.99393696	0.9962536	0.9969739	0.99842525
0.0	0.995748	0.9985654	0.9989753	0.99578744	0.99227494	0.999092	0.998841	0.9950063	0.99019593	0.9961837
0.0	0.9641858	0.95974994	0.8194715	0.9452168	0.86104786	0.89854294	0.9739039	0.7937063	0.70424706	0.6359802
0.0	0.9521662	0.951032	0.9907478	0.9730132	0.95288056	0.98183835	0.9866623	0.9767671	0.98605365	0.9828471
0.0	0.9974376	0.9993154	0.99921966	0.9980715	0.9857336	0.9978508	0.9965688	0.9922161	0.996449	0.9978435
0.0	0.999696	0.9997373	0.99986494	0.99967	0.9992556	0.9999423	0.999765	0.9997502	0.9997527	0.9994273
0.0	0.9521662	0.951032	0.9907478	0.9730132	0.95288056	0.98183835	0.9866623	0.9767671	0.98605365	0.9828471
0.0	0.9521662	0.951032	0.9907478	0.9730132	0.95288056	0.98183835	0.9866623	0.9767671	0.98605365	0.982847
0.0	0.02654633	0.033072747	0.008001987	0.045195837	0.007357355	0.030428039	0.005020769	0.015854659	0.0069768424	0.015789792
0.0	0.99878293	0.9992711	0.99924564	0.99869615	0.99253416	0.99963546	0.9982204	0.99581903	0.9981036	0.9985228
0.0	0.9521662	0.951032	0.9907478	0.9730132	0.95288056	0.98183835	0.9866623	0.9767671	0.98605365	0.982847
0.0	0.8806165	0.951032	0.025651513	0.013523361	0.0037497415	0.98183835	0.9646796	0.040117674	0.14509554	0.23167096
0.0	0.9114778	0.70485324	0.38955128	0.70142883	0.20214765	0.9237134	0.75836957	0.36723652	0.2124982	0.5301041
0.0	0.99602926	0.9902683	0.98515195	0.99408805	0.9298072	0.9987822	0.9926012	0.9681746	0.98384374	0.9878264
0.0	0.9987502	0.9968118	0.99911445	0.9984535	0.9911918	0.9998087	0.99808633	0.995503	0.998423	0.99877053
0.0	0.99653673	0.99018073	0.9885462	0.99522215	0.9488237	0.99895823	0.9943711	0.96932095	0.9855805	0.99114203
0.0	0.9994072	0.9996049	0.9997563	0.999814	0.9975612	0.99973565	0.9994655	0.99812156	0.9992539	0.9995048
0.0	0.9521662	0.951032	0.9907478	0.9730132	0.95288056	0.98183835	0.9866623	0.9767671	0.98605365	0.982847
0.0	0.99980503	0.9997991	0.99978536	0.9999366	0.99887747	0.9998729	0.99981695	0.99937624	0.9995072	0.9997476
0.0	0.9425505	0.8883268	0.99476457	0.65069705	0.83205634	0.97483635	0.9314631	0.0047875615	0.020695155	0.9824761
0.0	0.9425505	0.8883268	0.99476457	0.65069705	0.83205634	0.97483635	0.9314631	0.0047875615	0.020695155	0.9824761
0.0	0.9947108	0.996049	0.95150006	0.9720214	0.95290947	0.9880778	0.9960295	0.96364945	0.99486864	0.9405124
0.0	0.9521662	0.951032	0.9907478	0.9730132	0.95288056	0.98183835	0.9866623	0.9767671	0.98605365	0.982847
0.0	0.99878293	0.9992711	0.99924564	0.99869615	0.99253416	0.99963546	0.9982204	0.99581903	0.9981036	0.9985228
0.0	0.09657946	0.37358582	0.052135777	0.4577662	0.010538624	0.84851295	0.05444662	0.027327985	0.20400913	0.6051762
0.0	0.02853536	0.03627776	0.009498791	0.04363095	0.009246955	0.04592307	0.0074865953	0.023175297	0.007615229	0.022819031
0.0	0.9521662	0.0024980083	0.01612734	0.018071353	0.004454529	0.20745167	0.0003576882	0.0013989094	0.050492663	0.3752964
0.0	0.99967504	0.9997532	0.9997267	0.9999044	0.9983183	0.9998518	0.99970216	0.99900913	0.99937326	0.9996177
0.0	0.9521662	0.951032	0.9907478	0.9730132	0.95288056	0.98183835	0.9866623	0.9767671	0.98605365	0.9828471
0.0	0.9521662	0.951032	0.9907478	0.9730132	0.95288056	0.98183835	0.9866623	0.9767671	0.98605365	0.982847
0.0	0.9521662	0.951032	0.9907478	0.9730132	0.95288056	0.98183835	0.9866623	0.9767671	0.98605365	0.982847
0.0	0.99946827	0.9998054	0.9996251	0.9997743	0.99886477	0.99955887	0.99934787	0.99968016	0.9997962	0.99950516
0.0	0.998722	0.99851626	0.9982497	0.9991216	0.99613684	0.9993362	0.99393696	0.994651	0.9964804	0.99793255
0.0	0.99967504	0.9997532	0.9997267	0.9999044	0.9983183	0.9998518	0.99970216	0.99900913	0.99937326	0.9996177
0.0	0.8213312	0.21016271	0.37875417	0.18167965	0.9896771	0.45902598	0.96128917	0.076450445	0.030338312	0.92320246
0.0	0.9943984	0.99794894	0.99626654	0.9983847	0.98632216	0.9981572	0.9924752	0.99379504	0.99951124	0.99547833
0.0	0.9996339	0.99971527	0.9997911	0.9998603	0.9978619	0.99984825	0.9996475	0.9990777	0.9994838	0.9995253
0.0	0.9521662	0.951032	0.9907478	0.9730132	0.95288056	0.98183835	0.9866623	0.9767671	0.98605365	0.9828471
0.0	0.99953675	0.99934906	0.99940073	0.9991788	0.9968317	0.99979955	0.9991391	0.99814105	0.9991942	0.9987961
0.0	0.9521662	0.951032	0.9907478	0.9730132	0.95288056	0.98183835	0.9866623	0.9767671	0.98605365	0.982847
0.0	0.99967504	0.9997532	0.9997267	0.9999044	0.9983183	0.9998518	0.99970216	0.99900913	0.99937326	0.9996177
0.0	0.9521662	0.951032	0.9907478	0.9730132	0.95288056	0.98183835	0.9866623	0.9767671	0.98605365	0.982847
0.0	0.00011506365	0.00013471759	2.1095335e-05	9.12724e-05	6.9080386e-05	5.2350224e-05	0.00017550192	0.00013318143	0.000112018664	0.00030402897
0.0	0.9521662	0.951032	0.9907478	0.9730132	0.95288056	0.98183835	0.9866623	0.9767671	0.98605365	0.9828471
0.0	0.9996611	0.9996755	0.99923384	0.9998105	0.9989353	0.99966145	0.9988624	0.9995474	0.9997805	0.9996487
0.0	0.9521662	0.951032	0.9907478	0.9730132	0.95288056	0.98183835	0.9866623	0.9767671	0.98605365	0.982847
0.0	0.99967504	0.9997532	0.9997267	0.9999044	0.9983183	0.9998518	0.99970216	0.99900913	0.99937326	0.9996177
0.0	0.9521662	0.951032	0.9907478	0.9730132	0.95288056	0.98183835	0.9866623	0.9767671	0.98605365	0.982847
0.0	0.00011506365	0.00013471759	2.1095355e-05	9.12724e-05	6.9080386e-05	5.2350177e-05	0.00017550192	0.00013318143	0.000112018664	0.00030402897
0.0	0.9974376	0.9994655	0.99949276	0.9987226	0.9857336	0.998546	0.9965688	0.9948506	0.9973876	0.99842036
0.0	0.99878293	0.9992711	0.99924564	0.99869615	0.99253416	0.99963546	0.9982204	0.99581903	0.9981036	0.9985228
0.0	0.9521662	0.951032	0.9907478	0.9730132	0.95288056	0.98183835	0.9866623	0.9767671	0.98605365	0.982847
0.0	0.9521662	0.33555797	0.9874593	0.6898423	0.95288056	0.88419044	0.9866623	0.7175592	0.3352399	0.96062016
0.0	0.9521662	0.951032	0.9907478	0.9730132	0.95288056	0.98183835	0.9866623	0.9767671	0.98605365	0.982847
0.0	0.99949694	0.9990965	0.99848866	0.9970361	0.9953264	0.99909484	0.9971927	0.9959216	0.99915123	0.99871373
0.0	0.9994879	0.9996284	0.99975914	0.999828	0.9978763	0.99976164	0.99949074	0.9986076	0.9992884	0.9995561
0.0	0.9521662	0.951032	0.9907478	0.9730132	0.95288056	0.98183835	0.9866623	0.9767671	0.98605365	0.9828471
0.0	0.9521662	0.951032	0.9907478	0.9730132	0.95288056	0.98183835	0.9866623	0.9767671	0.98605365	0.9828471
0.0	0.0525633	0.12678935	0.02440192	0.11074146	0.012682737	0.09940271	0.049529403	0.016046995	0.15035737	0.03296068
0.0	0.99894744	0.9993235	0.99928916	0.9987986	0.9935068	0.9996784	0.9983865	0.99702054	0.9984043	0.998749
0.0	0.00014984113	0.002250637	0.010236004	0.004660303	0.0005558202	0.0021162552	0.0025153956	0.00436115	0.938284	0.0010203453
0.0	0.9521662	0.951032	0.9907478	0.9730132	0.95288056	0.98183835	0.9866623	0.9767671	0.98605365	0.982847
0.0	0.00014984113	0.002250637	0.010236004	0.004660303	0.0005558202	0.0021162552	0.0025153956	0.00436115	0.938284	0.0010203453
0.0	0.9521662	0.951032	0.9907478	0.9730132	0.95288056	0.98183835	0.9866623	0.9767671	0.98605365	0.982847
0.0	0.0004895175	0.0010605505	0.00045953455	0.0017316138	0.00038583513	0.00068799965	0.00028407396	0.00032782642	0.000693389	0.0002602775
0.0	0.99957377	0.9996835	0.9997532	0.9998603	0.99739516	0.99981934	0.9996475	0.9988709	0.9994392	0.99944264
0.0	0.9521662	0.951032	0.9907478	0.9730132	0.95288056	0.98183835	0.9866623	0.9767671	0.98605365	0.9828471
0.0	0.9521662	0.951032	0.9907478	0.9730132	0.95288056	0.98183835	0.9866623	0.9767671	0.98605365	0.982847
0.0	0.9521662	0.951032	0.9907478	0.9730132	0.95288056	0.98183835	0.9866623	0.9767671	0.98605365	0.982847
0.0	0.9521662	0.951032	0.9907478	0.9730132	0.95288056	0.98183835	0.9866623	0.9767671	0.98605365	0.9828471
0.0	0.99979895	0.99978334	0.9998677	0.9998634	0.99882203	0.9998584	0.9995478	0.9994709	0.9995529	0.9997365
0.0	0.9967565	0.90445143	0.22055857	0.0044541103	0.3045224	0.9568859	0.0011540387	0.07633759	0.8353475	0.99511343
0.0	0.994235	0.99854064	0.99848723	0.99687946	0.98957807	0.99841714	0.9985612	0.9842004	0.995921	0.99738747
0.0	0.9993825	0.9995627	0.99965656	0.9998331	0.9970567	0.9997757	0.9997073	0.99821293	0.9992576	0.99934965
0.0	0.99878293	0.9992711	0.99924564	0.99869615	0.99253416	0.99963546	0.9982204	0.99581903	0.9981036	0.9985228
0.0	0.9996351	0.9996698	0.9997216	0.9998753	0.9982645	0.99985445	0.99978846	0.9987093	0.99940825	0.99954176
0.0	0.9521662	0.951032	0.9907478	0.9730132	0.95288056	0.98183835	0.9866623	0.9767671	0.98605365	0.982847
0.0	0.99967504	0.9997532	0.9997267	0.9999044	0.9983183	0.9998518	0.99970216	0.99900913	0.99937326	0.9996177
0.0	0.9521662	0.951032	0.9907478	0.9730132	0.95288056	0.98183835	0.9866623	0.9767671	0.98605365	0.982847
0.0	0.9521662	0.951032	0.9907478	0.9730132	0.95288056	0.98183835	0.9866623	0.9767671	0.98605365	0.982847
0.0	0.012048545	0.023354257	0.02500282	0.0014921018	0.13680133	0.04389547	0.06160552	0.002151757	0.40612832	0.10068244
0.0	0.99967504	0.9997532	0.9997267	0.9999044	0.9983183	0.9998518	0.99970216	0.99900913	0.99937326	0.9996177
0.0	0.9521662	0.951032	0.9907478	0.9730132	0.95288056	0.98183835	0.9866623	0.9767671	0.98605365	0.982847
0.0	0.9521662	0.951032	0.9907478	0.9730132	0.95288056	0.98183835	0.9866623	0.9767671	0.98605365	0.982847
0.0	0.9521662	0.951032	0.9907478	0.9730132	0.95288056	0.98183835	0.9866623	0.9767671	0.98605365	0.982847
0.0	0.999148	0.99952304	0.9995695	0.9997266	0.9980919	0.9995895	0.99895966	0.9988927	0.9990621	0.9996271
0.0	0.99946827	0.9998054	0.9996251	0.9997743	0.99886477	0.99955887	0.99934787	0.99968016	0.9997962	0.99950516
0.0	0.9521662	0.951032	0.9907478	0.9730132	0.95288056	0.98183835	0.9866623	0.9767671	0.98605365	0.982847
0.0	0.0755713	0.24884681	0.013554923	0.031743046	0.08559501	0.0433199	0.04728524	0.03311089	0.79318255	0.41459358
0.0	0.99949694	0.9990965	0.99848866	0.9970361	0.9953264	0.99909484	0.9971927	0.9959216	0.99915123	0.99871373
0.0	0.4999292	0.6960986	0.8539364	0.97895914	0.21365674	0.2836813	0.14991142	0.08214519	0.87791246	0.7429868
0.0	0.9998975	0.99987316	0.99991775	0.9999099	0.99949634	0.9999505	0.9998845	0.99982834	0.9996433	0.9998124
0.0	0.99949694	0.9990965	0.99848866	0.9970361	0.9953264	0.99909484	0.9971927	0.9959216	0.99915123	0.99871373
0.0	0.9995365	0.9992067	0.9987037	0.9970893	0.9955036	0.99914885	0.99744993	0.99622524	0.9991277	0.9987669
0.0	0.9787027	0.98837656	0.9826691	0.8458514	0.8323858	0.9949523	0.9812929	0.9886896	0.9831251	0.99823856
0.0	0.6385005	0.7453885	0.39374107	0.8481137	0.33009392	0.7384408	0.28305003	0.29412618	0.432133	0.3742365
0.0	0.99949694	0.9990965	0.99848866	0.9970361	0.9953264	0.99909484	0.9971927	0.9959216	0.99915123	0.99871373
0.0	0.9874343	0.99205	0.99690115	0.9965586	0.9580144	0.99189514	0.9726246	0.9814921	0.9918167	0.99390876
0.0	0.9988311	0.9982368	0.99959046	0.99772877	0.990399	0.9971668	0.9972646	0.996151	0.99774337	0.9986513
0.0	0.9988311	0.9982368	0.99959046	0.99772877	0.990399	0.9971668	0.9972646	0.996151	0.99774337	0.9986513
0.0	0.9974376	0.9993154	0.99921966	0.9980715	0.9857335	0.9978508	0.9965688	0.9922161	0.996449	0.9978435
0.0	0.99957377	0.9996835	0.9997532	0.9998603	0.99739516	0.99981934	0.9996475	0.9988709	0.9994392	0.99944264
0.0	0.9940112	0.99831665	0.99867517	0.995368	0.9892945	0.9986848	0.998841	0.99223703	0.98861325	0.9952833
0.0	0.9874343	0.99205	0.99690115	0.9965586	0.9580144	0.99189514	0.9726246	0.9814921	0.9918167	0.99390876
0.0	0.9874343	0.99205	0.99690115	0.9965586	0.9580144	0.99189514	0.9726246	0.9814921	0.9918167	0.99390876
0.0	0.9990056	0.99877197	0.99844044	0.99921227	0.99698883	0.99946743	0.99590707	0.9962358	0.99711084	0.99810743
0.0	0.006971836	0.009769898	0.005394603	0.02564609	0.0043315925	0.006749713	0.0021469716	0.0047802464	0.003112244	0.0049454416
0.0	0.035272434	0.81437176	0.09458067	0.0036982796	0.11324603	4.8001693e-05	0.0042005284	0.00012823225	0.00074394885	0.60079885
0.0	0.9521662	0.951032	0.9907478	0.9730132	0.95288056	0.98183835	0.9866623	0.9767671	0.98605365	0.982847
0.0	0.9521662	0.951032	0.9907478	0.9730132	0.95288056	0.98183835	0.9866623	0.9767671	0.98605365	0.982847
0.0	0.9521662	0.951032	0.9907478	0.9730132	0.95288056	0.98183835	0.9866623	0.9767671	0.98605365	0.982847
0.0	0.9988311	0.9982368	0.99959046	0.99772877	0.990399	0.9971668	0.9972646	0.996151	0.99774337	0.9986513
0.0	0.9521662	0.951032	0.9907478	0.9730132	0.95288056	0.98183835	0.9866623	0.9767671	0.98605365	0.982847
0.0	0.9988311	0.9982368	0.99959046	0.99772877	0.990399	0.9971668	0.9972646	0.996151	0.99774337	0.9986513
0.0	0.9872457	0.9717942	0.9957105	0.9823027	0.9637096	0.96754575	0.9511683	0.9268316	0.9728372	0.9776319
0.0	0.99657756	0.9973109	0.9989335	0.998198	0.9824821	0.9990557	0.9973832	0.9901585	0.9968348	0.99683064
0.0	0.9994072	0.9996049	0.9997563	0.999814	0.9975612	0.99973565	0.9994655	0.99812156	0.9992539	0.9995048
0.0	0.999843	0.9998585	0.99937975	0.9995944	0.9980088	0.99987316	0.999627	0.9989201	0.9997967	0.9997923
0.0	0.9521662	0.951032	0.9907478	0.9730132	0.95288056	0.98183835	0.9866623	0.9767671	0.98605365	0.982847
0.0	0.0008393803	0.006447357	0.0022499699	0.0067640045	0.0024637827	0.005294075	0.003026934	0.0012837248	0.0046603247	0.00070986483
0.0	0.9521662	0.951032	0.9907478	0.9730132	0.95288056	0.98183835	0.9866623	0.9767671	0.98605365	0.982847
0.0	0.9992999	0.9988188	0.9990711	0.9992981	0.99775165	0.9996427	0.99584997	0.9975042	0.99741614	0.99866855
0.0	0.998722	0.99851626	0.9982497	0.9991216	0.99613684	0.9993362	0.99393696	0.994651	0.9964804	0.99793255
0.0	0.9992999	0.9988188	0.9990711	0.9992981	0.99775165	0.9996427	0.99584997	0.9975042	0.99741614	0.99866855
0.0	0.9521662	0.951032	0.9907478	0.9730132	0.95288056	0.98183835	0.9866623	0.9767671	0.98605365	0.9828471
0.0	0.9521662	0.951032	0.9907478	0.9730132	0.95288056	0.98183835	0.9866623	0.9767671	0.98605365	0.982847
0.0	0.9521662	0.951032	0.9907478	0.9730132	0.95288056	0.98183835	0.9866623	0.9767671	0.98605365	0.982847
0.0	0.9521662	0.951032	0.9907478	0.9730132	0.95288056	0.98183835	0.9866623	0.9767671	0.98605365	0.9828471
0.0	0.9521662	0.951032	0.9907478	0.9730132	0.95288056	0.98183835	0.9866623	0.9767671	0.98605365	0.982847
0.0	0.9521662	0.951032	0.9907478	0.9730132	0.95288056	0.98183835	0.9866623	0.9767671	0.98605365	0.982847
0.0	0.5614907	0.072744414	0.0021839028	0.0009915455	0.286535	0.26359513	0.004596579	0.00097378774	0.8022629	0.17617434
0.0	0.9521662	0.951032	0.9907478	0.9730132	0.95288056	0.98183835	0.9866623	0.9767671	0.98605365	0.982847
0.0	0.9521662	0.951032	0.9907478	0.9730132	0.95288056	0.98183835	0.9866623	0.9767671	0.98605365	0.982847
0.0	0.9974376	0.9993154	0.99921966	0.9980715	0.9857336	0.9978508	0.9965688	0.9922161	0.996449	0.9978435
0.0	0.9988311	0.9982368	0.99959046	0.99772877	0.990399	0.9971668	0.9972646	0.996151	0.99774337	0.9986513
0.0	0.9521662	0.951032	0.9907478	0.9730132	0.95288056	0.98183835	0.9866623	0.9767671	0.98605365	0.982847
0.0	0.0755713	0.24884681	0.013554923	0.031743046	0.08559499	0.0433199	0.04728524	0.033110905	0.79318255	0.41459358
0.0	0.9974376	0.9993154	0.99921966	0.9980715	0.9857335	0.9978508	0.9965688	0.9922161	0.996449	0.9978435
0.0	0.9990441	0.9997032	0.9985668	0.9989392	0.9891689	0.99962497	0.999428	0.9953961	0.99875045	0.99591607
0.0	0.9787027	0.98837656	0.9826691	0.8458514	0.8323858	0.9949523	0.9812929	0.9886896	0.9831251	0.99823856
0.0	0.9521662	0.951032	0.9907478	0.9730132	0.95288056	0.98183835	0.9866623	0.9767671	0.98605365	0.982847
0.0	0.99949694	0.9990965	0.99848866	0.9970361	0.9953264	0.99909484	0.9971927	0.9959216	0.99915123	0.99871373
0.0	0.99967504	0.9997532	0.9997267	0.9999044	0.9983183	0.9998518	0.99970216	0.99900913	0.99937326	0.9996177
0.0	0.72123015	0.2645271	0.0016135613	0.0011982146	0.41942704	0.26739296	0.0072180526	0.0008766209	0.8891068	0.28277948
0.0	0.026166242	0.03383631	0.00721795	0.040923744	0.0071522333	0.028232483	0.0048530283	0.015458915	0.005688857	0.015276485
0.0	0.9521662	0.951032	0.9907478	0.9730132	0.95288056	0.98183835	0.9866623	0.9767671	0.98605365	0.982847
0.0	0.99953675	0.99934906	0.99940073	0.9991788	0.9968317	0.99979955	0.9991391	0.99814105	0.9991942	0.9987961
0.0	0.9521662	0.951032	0.9907478	0.9730132	0.95288056	0.98183835	0.9866623	0.9767671	0.98605365	0.9828471
0.0	0.9521662	0.951032	0.9907478	0.9730132	0.95288056	0.98183835	0.9866623	0.9767671	0.98605365	0.982847
0.0	0.99967504	0.9997532	0.9997267	0.9999044	0.9983183	0.9998518	0.99970216	0.99900913	0.99937326	0.9996177
0.0	0.9521662	0.951032	0.9907478	0.9730132	0.95288056	0.98183835	0.9866623	0.9767671	0.98605365	0.982847
0.0	0.72123015	0.2645271	0.0016135613	0.0011982146	0.41942695	0.26739296	0.0072180526	0.0008766209	0.8891067	0.28277948
0.0	0.9521662	0.951032	0.9907478	0.9730132	0.95288056	0.98183835	0.9866623	0.9767671	0.98605365	0.982847
0.0	0.7907607	0.45991305	0.0016135613	0.0027254957	0.6630847	0.6170164	0.09196543	0.001798334	0.9515252	0.28277948
0.0	0.00026477527	0.30490753	0.9907478	0.27724302	0.032043125	0.8501601	0.09700872	0.026530795	0.4487042	0.982847
0.0	0.9521662	0.951032	0.9907478	0.9730132	0.95288056	0.98183835	0.9866623	0.9767671	0.98605365	0.9828471
0.0	0.9521662	0.951032	0.9907478	0.9730132	0.95288056	0.98183835	0.9866623	0.9767671	0.98605365	0.982847
0.0	0.99967504	0.9997532	0.9997267	0.9999044	0.9983183	0.9998518	0.99970216	0.99900913	0.99937326	0.9996177
0.0	0.9521662	0.951032	0.9907478	0.9730132	0.95288056	0.98183835	0.9866623	0.9767671	0.98605365	0.982847
0.0	0.9521662	0.951032	0.9907478	0.9730132	0.95288056	0.98183835	0.9866623	0.9767671	0.98605365	0.982847
0.0	0.9521662	0.951032	0.9907478	0.9730132	0.95288056	0.98183835	0.9866623	0.9767671	0.98605365	0.982847
0.0	0.99967504	0.9997532	0.9997267	0.9999044	0.9983183	0.9998518	0.99970216	0.99900913	0.99937326	0.9996177
0.0	0.9521662	0.951032	0.9907478	0.9730132	0.95288056	0.98183835	0.9866623	0.9767671	0.98605365	0.982847
0.0	0.0008393803	0.006447357	0.0022499699	0.006764008	0.0024637827	0.0052940724	0.003026934	0.0012837248	0.0046603247	0.00070986483
0.0	0.9521662	0.951032	0.9907478	0.9730132	0.95288056	0.98183835	0.9866623	0.9767671	0.98605365	0.982847
0.0	0.9521662	0.951032	0.9907478	0.9730132	0.95288056	0.98183835	0.9866623	0.9767671	0.98605365	0.982847
0.0	0.9521662	0.951032	0.9907478	0.9730132	0.95288056	0.98183835	0.9866623	0.9767671	0.98605365	0.982847
0.0	0.038763292	0.044331335	0.009414963	0.052603044	0.008942729	0.035946082	0.0062117926	0.021072498	0.00780147	0.023706589
0.0	0.038763307	0.044331346	0.009414963	0.052603044	0.008942729	0.035946082	0.0062117926	0.021072492	0.00780147	0.023706589
0.0	0.94682896	0.00020151422	0.00031303513	0.028179439	0.0006747697	0.00013654018	0.00036323376	0.015535886	0.9987184	0.9714002
0.0	0.94682896	0.00020151422	0.00031303513	0.028179439	0.0006747697	0.00013654018	0.00036323376	0.015535886	0.9987184	0.9714002
0.0	0.9996855	0.99976236	0.9997389	0.99990475	0.9983981	0.9998598	0.9997174	0.99905926	0.99937326	0.9996257
0.0	0.9521662	0.951032	0.9907478	0.9730132	0.95288056	0.98183835	0.9866623	0.9767671	0.98605365	0.982847
0.0	0.9521662	0.951032	0.9907478	0.9730132	0.95288056	0.98183835	0.9866623	0.9767671	0.98605365	0.982847
0.0	0.18099037	0.50758356	0.84223604	0.7839193	0.61703897	0.16948102	0.6223112	0.0849124	0.04366454	0.88807595
0.0	0.9998505	0.9997632	0.99987316	0.9998971	0.9991844	0.9999403	0.999634	0.999526	0.99973744	0.99971277
0.0	0.9521662	0.951032	0.9907478	0.9730132	0.95288056	0.98183835	0.9866623	0.9767671	0.98605365	0.982847
0.0	0.9993771	0.99979943	0.99981743	0.9994029	0.99910456	0.9997806	0.9996582	0.9991412	0.9989028	0.9997186
0.0	0.9521662	0.951032	0.9907478	0.9730132	0.95288056	0.98183835	0.9866623	0.9767671	0.98605365	0.9828471
0.0	0.99967504	0.9997532	0.9997267	0.9999044	0.9983183	0.9998518	0.99970216	0.99900913	0.99937326	0.9996177
0.0	0.0053847875	0.007626174	0.0039820885	0.01819965	0.0032929434	0.0050772135	0.0013934518	0.003563555	0.002779126	0.00418683
0.0	0.28485945	0.30057177	0.8644973	0.085799	0.18573858	0.013935482	0.29339293	0.17228267	0.25047493	0.12972823
0.0	0.96396947	0.9954129	0.99078965	0.98797476	0.95973444	0.92920023	0.95974797	0.9762018	0.9930219	0.9824769
0.0	0.9521662	0.951032	0.9907478	0.9730132	0.95288056	0.98183835	0.9866623	0.9767671	0.98605365	0.982847
0.0	0.034490965	0.04858905	0.010979458	0.052355297	0.009021908	0.040158704	0.006845311	0.022214476	0.006874871	0.022174165
0.0	0.0017629619	0.09436676	0.00079374615	0.03211485	0.0047621373	0.008909708	0.00089987804	0.0061107883	0.4520791	0.008813558
0.0	0.41507798	0.6526092	0.1795023	0.66199297	0.1053807	0.34274867	0.23572585	0.20934361	0.55626756	0.4060958
0.0	0.9521662	0.951032	0.9907478	0.9730132	0.95288056	0.98183835	0.9866623	0.9767671	0.98605365	0.982847
0.0	0.9521662	0.951032	0.9907478	0.9730132	0.95288056	0.98183835	0.9866623	0.9767671	0.98605365	0.982847
0.0	0.9985304	0.9982407	0.99924505	0.99932337	0.9911481	0.99840945	0.9968532	0.99861395	0.9989052	0.9991035
0.0	0.001260867	0.13091332	0.00011403264	0.0025089574	0.0015682023	4.9006077e-05	0.0054286807	0.029111598	0.030141078	0.04247011
0.0	0.83587575	0.8559902	0.84098035	0.42879292	0.4335163	0.75951904	0.843116	0.7962999	0.97959775	0.79596406
0.0	0.998722	0.99851626	0.9982497	0.9991216	0.99613684	0.9993362	0.99393696	0.994651	0.9964804	0.99793255
0.0	0.9521662	0.951032	0.9907478	0.9730132	0.95288056	0.98183835	0.9866623	0.9767671	0.98605365	0.982847
0.0	0.9984598	0.99803895	0.99847466	0.9983297	0.98570955	0.99976784	0.998898	0.9901417	0.9946896	0.99740785
0.0	0.99957377	0.9996835	0.9997532	0.9998603	0.99739516	0.99981934	0.9996475	0.9988709	0.9994392	0.99944264
0.0	0.9521662	0.951032	0.9907478	0.9730132	0.95288056	0.98183835	0.9866623	0.9767671	0.98605365	0.9828471
0.0	0.0032029569	0.5514754	0.0010185834	0.03159905	0.0005768047	0.020528728	0.000572183	0.0010925824	0.23442957	0.00017018351
0.0	0.99602926	0.9902683	0.98515195	0.99408805	0.9298072	0.9987822	0.9926012	0.9681746	0.98384374	0.9878264
0.0	0.9987502	0.9968118	0.99911445	0.9984535	0.9911918	0.9998087	0.99808633	0.995503	0.998423	0.99877053
0.0	0.99967504	0.9997532	0.9997267	0.9999044	0.9983183	0.9998518	0.99970216	0.99900913	0.99937326	0.9996177
0.0	0.9521662	0.951032	0.9907478	0.9730132	0.95288056	0.98183835	0.9866623	0.9767671	0.98605365	0.982847
0.0	0.9992919	0.9988336	0.99891686	0.9993511	0.99802834	0.9996189	0.99746287	0.99738246	0.9974571	0.9987942
0.0	0.44862512	0.8746259	0.99199295	0.64286727	0.91174626	0.994505	0.94026417	0.83805144	0.44991127	0.9983437
0.0	0.99967504	0.9997532	0.9997267	0.9999044	0.9983183	0.9998518	0.99970216	0.99900913	0.99937326	0.9996177
0.0	0.99967504	0.9997532	0.9997267	0.9999044	0.9983183	0.9998518	0.99970216	0.99900913	0.99937326	0.9996177
0.0	0.998722	0.99851626	0.9982497	0.9991216	0.99613684	0.9993362	0.99393696	0.994651	0.9964804	0.99793255
0.0	0.9824362	0.9451798	0.88344884	0.91706187	0.82472557	0.9748307	0.7389322	0.7874358	0.8434751	0.954021
0.0	0.99949694	0.9990965	0.99848866	0.9970361	0.9953264	0.99909484	0.9971927	0.9959216	0.99915123	0.99871373
0.0	0.9988311	0.9982368	0.99959046	0.99772877	0.990399	0.9971668	0.9972646	0.996151	0.99774337	0.9986513
0.0	0.9874343	0.99205	0.99690115	0.9965586	0.9580144	0.99189514	0.9726246	0.9814921	0.9918167	0.99390876
0.0	0.87979263	0.73312765	0.96743983	0.0064214366	0.027562	0.54381865	0.5086976	0.2526218	0.24782223	0.0016725328
0.0	0.9988311	0.9982368	0.99959046	0.99772877	0.990399	0.9971668	0.9972646	0.996151	0.99774337	0.9986513
0.0	0.85772717	0.2732727	0.9472308	0.79703194	0.53686017	0.048118312	0.025515294	0.11867774	0.0006612278	0.92014354
0.0	0.00058315287	0.0005509402	5.7242207e-05	0.0009505824	0.0003044899	0.0001424703	1.840357e-05	0.00036888983	0.0008136759	0.00024798242
0.0	0.5430659	0.68492657	0.24600624	0.69641584	0.14401516	0.37750295	0.27078432	0.26283112	0.57148105	0.46048343
0.0	0.04420972	0.066114284	0.016322304	0.054044224	0.0144298235	0.051765103	0.009747687	0.025670499	0.0069749467	0.041347004
0.0	0.9521662	0.951032	0.9907478	0.9730132	0.95288056	0.98183835	0.9866623	0.9767671	0.98605365	0.9828471
0.0	0.9521662	0.951032	0.9907478	0.9730132	0.95288056	0.98183835	0.9866623	0.9767671	0.98605365	0.982847
0.0	0.9521662	0.951032	0.9907478	0.9730132	0.95288056	0.98183835	0.9866623	0.9767671	0.98605365	0.982847
0.0	0.9521662	0.951032	0.9907478	0.9730132	0.95288056	0.98183835	0.9866623	0.9767671	0.98605365	0.9828471
0.0	0.9521662	0.951032	0.9907478	0.9730132	0.95288056	0.98183835	0.9866623	0.9767671	0.98605365	0.982847
0.0	0.99967504	0.9997532	0.9997267	0.9999044	0.9983183	0.9998518	0.99970216	0.99900913	0.99937326	0.9996177
0.0	0.9994072	0.9996049	0.9997563	0.999814	0.9975612	0.99973565	0.9994655	0.99812156	0.9992539	0.9995048
0.0	0.9521662	0.951032	0.9907478	0.9730132	0.95288056	0.98183835	0.9866623	0.9767671	0.98605365	0.982847
0.0	0.99967504	0.9997532	0.9997267	0.9999044	0.9983183	0.9998518	0.99970216	0.99900913	0.99937326	0.9996177
0.0	0.72123015	0.2645271	0.0016135613	0.0011982146	0.41942695	0.26739296	0.0072180526	0.0008766209	0.8891068	0.28277948
0.0	0.9521662	0.951032	0.9907478	0.9730132	0.95288056	0.98183835	0.9866623	0.9767671	0.98605365	0.982847
0.0	0.9521662	0.951032	0.9907478	0.9730132	0.95288056	0.98183835	0.9866623	0.9767671	0.98605365	0.982847
0.0	0.9521662	0.951032	0.9907478	0.9730132	0.95288056	0.98183835	0.9866623	0.9767671	0.98605365	0.982847
0.0	0.99967504	0.9997532	0.9997267	0.9999044	0.9983183	0.9998518	0.99970216	0.99900913	0.99937326	0.9996177
0.0	0.9521662	0.951032	0.9907478	0.9730132	0.95288056	0.98183835	0.9866623	0.9767671	0.98605365	0.9828471
0.0	0.9521662	0.951032	0.9907478	0.9730132	0.95288056	0.98183835	0.9866623	0.9767671	0.98605365	0.982847
0.0	0.9521662	0.951032	0.9907478	0.9730132	0.95288056	0.98183835	0.9866623	0.9767671	0.98605365	0.982847
0.0	0.9521662	0.951032	0.9907478	0.9730132	0.95288056	0.98183835	0.9866623	0.9767671	0.98605365	0.982847
0.0	0.99967504	0.9997532	0.9997267	0.9999044	0.9983183	0.9998518	0.99970216	0.99900913	0.99937326	0.9996177
0.0	0.99967504	0.9997532	0.9997267	0.9999044	0.9983183	0.9998518	0.99970216	0.99900913	0.99937326	0.9996177
0.0	0.9521662	0.951032	0.9907478	0.9730132	0.95288056	0.98183835	0.9866623	0.9767671	0.98605365	0.9828471
0.0	0.9521662	0.951032	0.9907478	0.9730132	0.95288056	0.98183835	0.9866623	0.9767671	0.98605365	0.982847
0.0	0.9521662	0.951032	0.9907478	0.9730132	0.95288056	0.98183835	0.9866623	0.9767671	0.98605365	0.982847
0.0	0.9521662	0.951032	0.9907478	0.9730132	0.95288056	0.98183835	0.9866623	0.9767671	0.98605365	0.9828471
0.0	0.9521662	0.951032	0.9907478	0.9730132	0.95288056	0.98183835	0.9866623	0.9767671	0.98605365	0.982847
0.0	0.9521662	0.951032	0.9907478	0.9730132	0.95288056	0.98183835	0.9866623	0.9767671	0.98605365	0.982847
0.0	0.99953675	0.99934906	0.99940073	0.9991788	0.9968317	0.99979955	0.9991391	0.99814105	0.9991942	0.9987961
0.0	0.99967504	0.9997532	0.9997267	0.9999044	0.9983183	0.9998518	0.99970216	0.99900913	0.99937326	0.9996177
0.0	0.9521662	0.951032	0.9907478	0.9730132	0.95288056	0.98183835	0.9866623	0.9767671	0.98605365	0.9828471
0.0	0.9521662	0.951032	0.9907478	0.9730132	0.95288056	0.98183835	0.9866623	0.9767671	0.98605365	0.982847
0.0	0.5400749	0.74961406	0.7201844	0.7250071	0.31910086	0.8906811	0.80643284	0.3760157	0.66009814	0.51958597
0.0	0.999148	0.99952304	0.9995695	0.9997266	0.9980919	0.9995895	0.99895966	0.9988927	0.9990621	0.9996271
0.0	0.0005833494	0.0017415747	0.012207293	0.0002424269	0.01369271	0.0018627421	0.000587232	0.000454309	0.006419371	0.00069364114
0.0	0.9521662	0.951032	0.9907478	0.9730132	0.95288056	0.98183835	0.9866623	0.9767671	0.98605365	0.982847
0.0	0.9521662	0.951032	0.9907478	0.9730132	0.95288056	0.98183835	0.9866623	0.9767671	0.98605365	0.982847
0.0	0.99967504	0.9997532	0.9997267	0.9999044	0.9983183	0.9998518	0.99970216	0.99900913	0.99937326	0.9996177
0.0	0.9521662	0.951032	0.9907478	0.9730132	0.95288056	0.98183835	0.9866623	0.9767671	0.98605365	0.982847
0.0	0.9521662	0.951032	0.9907478	0.9730132	0.95288056	0.98183835	0.9866623	0.9767671	0.98605365	0.982847
0.0	0.00011506365	0.00013471759	2.1095355e-05	9.12724e-05	6.908045e-05	5.2350177e-05	0.00017550192	0.00013318143	0.000112018664	0.00030402897
0.0	0.9521662	0.951032	0.9907478	0.9730132	0.95288056	0.98183835	0.9866623	0.9767671	0.98605365	0.982847
0.0	0.99953675	0.99934906	0.99940073	0.9991788	0.9968317	0.99979955	0.9991391	0.99814105	0.9991942	0.9987961
0.0	0.9521662	0.951032	0.9907478	0.9730132	0.95288056	0.98183835	0.9866623	0.9767671	0.98605365	0.982847
0.0	0.9521662	0.951032	0.9907478	0.9730132	0.95288056	0.98183835	0.9866623	0.9767671	0.98605365	0.982847
0.0	0.99953675	0.99934906	0.99940073	0.9991788	0.9968317	0.99979955	0.9991391	0.99814105	0.9991942	0.9987961
0.0	0.99967504	0.9997532	0.9997267	0.9999044	0.9983183	0.9998518	0.99970216	0.99900913	0.99937326	0.9996177
0.0	0.9521662	0.951032	0.9907478	0.9730132	0.95288056	0.98183835	0.9866623	0.9767671	0.98605365	0.9828471
0.0	0.9521662	0.951032	0.9907478	0.9730132	0.95288056	0.98183835	0.9866623	0.9767671	0.98605365	0.982847
0.0	0.99943584	0.999553	0.9996407	0.99985266	0.99739444	0.9998067	0.9997172	0.99858814	0.99949443	0.99954164
0.0	0.99878293	0.9992711	0.99924564	0.99869615	0.99253416	0.99963546	0.9982204	0.99581903	0.9981036	0.9985228
0.0	0.9521662	0.951032	0.9907478	0.9730132	0.95288056	0.98183835	0.9866623	0.9767671	0.98605365	0.982847
0.0	0.9521662	0.951032	0.9907478	0.9730132	0.95288056	0.98183835	0.9866623	0.9767671	0.98605365	0.982847
0.0	0.99953675	0.99934906	0.99940073	0.9991788	0.9968317	0.99979955	0.9991391	0.99814105	0.9991942	0.9987961
0.0	0.99967504	0.9997532	0.9997267	0.9999044	0.9983183	0.9998518	0.99970216	0.99900913	0.99937326	0.9996177
0.0	0.9521662	0.951032	0.9907478	0.9730132	0.95288056	0.98183835	0.9866623	0.9767671	0.98605365	0.9828471
0.0	0.9521662	0.951032	0.9907478	0.9730132	0.95288056	0.98183835	0.9866623	0.9767671	0.98605365	0.982847
0.0	0.9521662	0.951032	0.9907478	0.9730132	0.95288056	0.98183835	0.9866623	0.9767671	0.98605365	0.982847
0.0	0.9521662	0.951032	0.9907478	0.9730132	0.95288056	0.98183835	0.9866623	0.9767671	0.98605365	0.982847
0.0	0.99949694	0.9990965	0.99848866	0.9970361	0.9953264	0.99909484	0.9971927	0.9959216	0.99915123	0.99871373
0.0	0.99949694	0.9990965	0.99848866	0.9970361	0.9953264	0.99909484	0.9971927	0.9959216	0.99915123	0.99871373
0.0	0.9988311	0.9982368	0.99959046	0.99772877	0.990399	0.9971668	0.9972646	0.996151	0.99774337	0.9986513
0.0	0.9988311	0.9982368	0.99959046	0.99772877	0.990399	0.9971668	0.9972646	0.996151	0.99774337	0.9986513
0.0	0.99953675	0.99934906	0.99940073	0.9991788	0.9968317	0.99979955	0.9991391	0.99814105	0.9991942	0.9987961
0.0	0.9521662	0.951032	0.9907478	0.9730132	0.95288056	0.98183835	0.9866623	0.9767671	0.98605365	0.982847
0.0	0.99967504	0.9997532	0.9997267	0.9999044	0.9983183	0.9998518	0.99970216	0.99900913	0.99937326	0.9996177
0.0	0.9521662	0.951032	0.9907478	0.9730132	0.95288056	0.98183835	0.9866623	0.9767671	0.98605365	0.982847
0.0	0.9521662	0.951032	0.9907478	0.9730132	0.95288056	0.98183835	0.9866623	0.9767671	0.98605365	0.982847
0.0	0.9874343	0.99205	0.99690115	0.9965586	0.9580144	0.99189514	0.9726246	0.9814921	0.9918167	0.99390876
0.0	0.9874343	0.99205	0.99690115	0.9965586	0.9580144	0.99189514	0.9726246	0.9814921	0.9918167	0.99390876
0.0	0.50338906	0.8808436	0.51355577	0.791059	0.38523343	0.55959034	0.5165478	0.8240065	0.91161954	0.57506275
0.0	0.9521662	0.951032	0.9907478	0.9730132	0.95288056	0.98183835	0.9866623	0.9767671	0.98605365	0.982847
0.0	0.9521662	0.951032	0.9907478	0.9730132	0.95288056	0.98183835	0.9866623	0.9767671	0.98605365	0.9828471
0.0	0.9988311	0.9982368	0.99959046	0.99772877	0.990399	0.9971668	0.9972646	0.996151	0.99774337	0.9986513
0.0	0.9988311	0.9982368	0.99959046	0.99772877	0.990399	0.9971668	0.9972646	0.996151	0.99774337	0.9986513
0.0	0.9521662	0.951032	0.9907478	0.9730132	0.95288056	0.98183835	0.9866623	0.9767671	0.98605365	0.9828471
0.0	0.9521662	0.951032	0.9907478	0.9730132	0.95288056	0.98183835	0.9866623	0.9767671	0.98605365	0.982847
0.0	0.9521662	0.951032	0.9907478	0.9730132	0.95288056	0.98183835	0.9866623	0.9767671	0.98605365	0.982847
0.0	0.9521662	0.951032	0.9907478	0.9730132	0.95288056	0.98183835	0.9866623	0.9767671	0.98605365	0.9828471
0.0	0.9521662	0.951032	0.9907478	0.9730132	0.95288056	0.98183835	0.9866623	0.9767671	0.98605365	0.982847
0.0	0.99967504	0.9997532	0.9997267	0.9999044	0.9983183	0.9998518	0.99970216	0.99900913	0.99937326	0.9996177
0.0	0.9757849	0.9797451	0.9851533	0.97885317	0.90854967	0.97116953	0.9780375	0.8846361	0.984671	0.97856355
0.0	0.21323048	0.4087787	0.10223341	0.45025843	0.044637457	0.19891714	0.14147861	0.087685905	0.34716478	0.16849951
0.0	0.040483918	0.06316119	0.014593814	0.045969605	0.011598028	0.061511364	0.0091261985	0.031383336	0.0075878804	0.030064901
0.0	0.9744196	0.9056614	0.55745614	0.9407993	0.54202574	0.8754685	0.6264196	0.71870035	0.9444089	0.54683805
0.0	0.23371758	0.44863436	0.21524036	0.58691424	0.070695795	0.26771978	0.17790884	0.13116945	0.45095658	0.25055754
0.0	0.99920976	0.99897873	0.9989637	0.99860626	0.99594635	0.9998141	0.999064	0.99867886	0.99853396	0.9987645
0.0	0.9521662	0.951032	0.9907478	0.9730132	0.95288056	0.98183835	0.9866623	0.9767671	0.98605365	0.982847
0.0	0.9521662	0.951032	0.9907478	0.9730132	0.95288056	0.98183835	0.9866623	0.9767671	0.98605365	0.982847
0.0	0.99957377	0.9996835	0.9997532	0.9998603	0.99739516	0.99981934	0.9996475	0.9988709	0.9994392	0.99944264
0.0	0.9985481	0.9994848	0.9989851	0.9996569	0.9955309	0.99874276	0.999388	0.99696463	0.9993486	0.9988404
0.0	0.99967504	0.9997532	0.9997267	0.9999044	0.9983183	0.9998518	0.99970216	0.99900913	0.99937326	0.9996177
0.0	0.9521662	0.951032	0.9907478	0.9730132	0.95288056	0.98183835	0.9866623	0.9767671	0.98605365	0.9828471
0.0	0.9521662	0.951032	0.9907478	0.9730132	0.95288056	0.98183835	0.9866623	0.9767671	0.98605365	0.982847
0.0	0.9521662	0.951032	0.9907478	0.9730132	0.95288056	0.98183835	0.9866623	0.9767671	0.98605365	0.982847
0.0	0.99967504	0.9997532	0.9997267	0.9999044	0.9983183	0.9998518	0.99970216	0.99900913	0.99937326	0.9996177
0.0	0.99967504	0.9997532	0.9997267	0.9999044	0.9983183	0.9998518	0.99970216	0.99900913	0.99937326	0.9996177
0.0	0.9521662	0.951032	0.9907478	0.9730132	0.95288056	0.98183835	0.9866623	0.9767671	0.98605365	0.9828471
0.0	0.9521662	0.951032	0.9907478	0.9730132	0.95288056	0.98183835	0.9866623	0.9767671	0.98605365	0.982847
0.0	0.9521662	0.951032	0.9907478	0.9730132	0.95288056	0.98183835	0.9866623	0.9767671	0.98605365	0.982847
0.0	0.9521662	0.951032	0.9907478	0.9730132	0.95288056	0.98183835	0.9866623	0.9767671	0.98605365	0.9828471
0.0	0.9521662	0.951032	0.9907478	0.9730132	0.95288056	0.98183835	0.9866623	0.9767671	0.98605365	0.982847
0.0	0.9521662	0.951032	0.9907478	0.9730132	0.95288056	0.98183835	0.9866623	0.9767671	0.98605365	0.982847
0.0	0.99967504	0.9997532	0.9997267	0.9999044	0.9983183	0.9998518	0.99970216	0.99900913	0.99937326	0.9996177
0.0	0.00011506365	0.00013471759	2.1095335e-05	9.12724e-05	6.9080386e-05	5.2350177e-05	0.00017550176	0.00013318143	0.000112018664	0.00030402897
0.0	0.7212303	0.2645271	0.0016135613	0.0011982146	0.41942695	0.26739296	0.0072180526	0.0008766209	0.8891068	0.28277946
0.0	0.99967504	0.9997532	0.9997267	0.9999044	0.9983183	0.9998518	0.99970216	0.99900913	0.99937326	0.9996177
0.0	0.00011506365	0.00013471759	2.1095355e-05	9.12724e-05	6.9080386e-05	5.2350177e-05	0.00017550176	0.00013318143	0.000112018664	0.00030402897
0.0	0.72123015	0.26452717	0.0016135613	0.0011982146	0.41942695	0.26739296	0.0072180526	0.0008766209	0.8891067	0.28277948
0.0	0.99967504	0.9997532	0.9997267	0.9999044	0.9983183	0.9998518	0.99970216	0.99900913	0.99937326	0.9996177
0.0	0.9521662	0.951032	0.9907478	0.9730132	0.95288056	0.98183835	0.9866623	0.9767671	0.98605365	0.982847
0.0	0.9521662	0.951032	0.9907478	0.9730132	0.95288056	0.98183835	0.9866623	0.9767671	0.98605365	0.982847
0.0	0.9521662	0.951032	0.9907478	0.9730132	0.95288056	0.98183835	0.9866623	0.9767671	0.98605365	0.982847
0.0	0.9521662	0.951032	0.9907478	0.9730132	0.95288056	0.98183835	0.9866623	0.9767671	0.98605365	0.982847
0.0	0.9521662	0.951032	0.9907478	0.9730132	0.95288056	0.98183835	0.9866623	0.9767671	0.98605365	0.9828471
0.0	0.9521662	0.951032	0.9907478	0.9730132	0.95288056	0.98183835	0.9866623	0.9767671	0.98605365	0.982847
0.0	0.99967504	0.9997532	0.9997267	0.9999044	0.9983183	0.9998518	0.99970216	0.99900913	0.99937326	0.9996177
0.0	0.9521662	0.951032	0.9907478	0.9730132	0.95288056	0.98183835	0.9866623	0.9767671	0.98605365	0.982847
0.0	0.99967504	0.9997532	0.9997267	0.9999044	0.9983183	0.9998518	0.99970216	0.99900913	0.99937326	0.9996177
0.0	0.72123015	0.2645272	0.0016135613	0.0011982146	0.41942695	0.26739296	0.0072180526	0.0008766209	0.8891068	0.28277948
0.0	0.9994072	0.9996049	0.9997563	0.999814	0.9975612	0.99973565	0.9994655	0.99812156	0.9992539	0.9995048
0.0	0.99949694	0.9990965	0.99848866	0.9970361	0.9953264	0.99909484	0.9971927	0.9959216	0.99915123	0.99871373
0.0	0.9988311	0.9982368	0.99959046	0.99772877	0.990399	0.9971668	0.9972646	0.996151	0.99774337	0.9986513
0.0	0.8806601	0.9681691	0.9725051	0.89011645	0.55264425	0.90161085	0.85971475	0.8049338	0.8861564	0.80263996
0.0	0.9827555	0.99523586	0.99161834	0.99641377	0.9588609	0.99632037	0.990467	0.96636367	0.9682483	0.9937323
0.0	0.9874343	0.99205	0.99690115	0.9965586	0.9580144	0.99189514	0.9726246	0.9814921	0.9918167	0.99390876
0.0	0.9988311	0.9982368	0.99959046	0.99772877	0.990399	0.9971668	0.9972646	0.996151	0.99774337	0.9986513
0.0	0.99953043	0.999716	0.9998084	0.9998671	0.9979888	0.9998123	0.9996138	0.9987099	0.99934906	0.9996531
0.0	0.9521662	0.951032	0.9907478	0.9730132	0.95288056	0.98183835	0.9866623	0.9767671	0.98605365	0.982847
0.0	0.9521662	0.951032	0.9907478	0.9730132	0.95288056	0.98183835	0.9866623	0.9767671	0.98605365	0.982847
0.0	0.9521662	0.951032	0.9907478	0.9730132	0.95288056	0.98183835	0.9866623	0.9767671	0.98605365	0.982847
0.0	0.026166249	0.036554374	0.008154362	0.057777673	0.010593165	0.049472865	0.0058288393	0.020391759	0.009301384	0.021606779
0.0	0.99949694	0.9990965	0.99848866	0.9970361	0.9953264	0.99909484	0.9971927	0.9959216	0.99915123	0.99871373
0.0	0.99949694	0.9990965	0.99848866	0.9970361	0.9953264	0.99909484	0.9971927	0.9959216	0.99915123	0.99871373
0.0	0.9988311	0.9982368	0.99959046	0.99772877	0.990399	0.9971668	0.9972646	0.996151	0.99774337	0.9986513
0.0	0.9988311	0.9982368	0.99959046	0.99772877	0.990399	0.9971668	0.9972646	0.996151	0.99774337	0.9986513
0.0	0.99126136	0.9946867	0.99806386	0.9974638	0.97236323	0.9936791	0.98331696	0.98874843	0.9937696	0.9960693
0.0	0.9988311	0.9982368	0.99959046	0.99772877	0.990399	0.9971668	0.9972646	0.996151	0.99774337	0.9986513
0.0	0.9874343	0.99205	0.99690115	0.9965586	0.9580144	0.99189514	0.9726246	0.9814921	0.9918167	0.99390876
0.0	0.9988311	0.9982368	0.99959046	0.99772877	0.990399	0.9971668	0.9972646	0.996151	0.99774337	0.9986513
0.0	0.99949694	0.9990965	0.99848866	0.9970361	0.9953264	0.99909484	0.9971927	0.9959216	0.99915123	0.99871373
0.0	0.9988311	0.9982368	0.99959046	0.99772877	0.990399	0.9971668	0.9972646	0.996151	0.99774337	0.9986513
0.0	0.9988311	0.9982368	0.99959046	0.99772877	0.990399	0.9971668	0.9972646	0.996151	0.99774337	0.9986513
0.0	0.9874343	0.99205	0.99690115	0.9965586	0.9580144	0.99189514	0.9726246	0.9814921	0.9918167	0.99390876
0.0	0.9521662	0.951032	0.9907478	0.9730132	0.95288056	0.98183835	0.9866623	0.9767671	0.98605365	0.982847
0.0	0.97319	0.99941313	0.9968078	0.99851674	0.9974477	0.9968605	0.9987863	0.995233	0.9960549	0.9945692
0.0	0.0004932934	0.00062647596	0.00010578849	0.00046021794	0.00023366371	0.00028748324	0.00013253735	0.000327172	0.00031587778	0.00012993849
0.0	0.99855906	0.599688	0.99880016	0.9981286	0.9950578	0.80863315	0.9955577	0.9989512	0.999451	0.97197425
0.0	0.94861585	0.92736006	0.8135173	0.87407756	0.75714123	0.9881016	0.94111806	0.92144656	0.6412546	0.85150254
0.0	0.94861585	0.92736006	0.8135172	0.87407744	0.75714123	0.9881016	0.94111806	0.92144656	0.64125466	0.85150254
0.0	0.9521662	0.951032	0.9907478	0.9730132	0.95288056	0.98183835	0.9866623	0.9767671	0.98605365	0.9828471
0.0	0.9521662	0.951032	0.9907478	0.9730132	0.95288056	0.98183835	0.9866623	0.9767671	0.98605365	0.9828471
0.0	0.9521662	0.951032	0.9907478	0.9730132	0.95288056	0.98183835	0.9866623	0.9767671	0.98605365	0.9828471
0.0	0.9521662	0.951032	0.9907478	0.9730132	0.95288056	0.98183835	0.9866623	0.9767671	0.98605365	0.9828471
0.0	0.61937135	0.6168082	0.8745085	0.38740474	0.29093271	0.75544196	0.6157988	0.75637835	0.6491539	0.26001683
0.0	0.894981	0.9916258	0.9904669	0.99935514	0.99486095	0.98392093	0.96300185	0.9948395	0.9986314	0.97728115
0.0	0.09122423	0.079369634	0.1206266	0.23088475	0.036006156	0.12744826	0.02136435	0.2439515	0.12256283	0.02642177
0.0	0.9521662	0.951032	0.9907478	0.9730132	0.95288056	0.98183835	0.9866623	0.9767671	0.98605365	0.982847
0.0	0.99954873	0.99970394	0.99969935	0.9998054	0.9987361	0.9997428	0.9993698	0.9994585	0.9992976	0.999759
0.0	0.999148	0.99952304	0.9995695	0.9997266	0.9980919	0.9995895	0.99895966	0.9988927	0.9990621	0.9996271
0.0	0.9993193	0.9985898	0.9996393	0.99924254	0.99625105	0.9997614	0.99893373	0.99952066	0.99937856	0.9991341
0.0	0.7257097	0.7909087	0.5231939	0.8317211	0.22774908	0.63934606	0.6978905	0.3493415	0.61556166	0.640384
0.0	0.9849902	0.9750388	0.9865225	0.91359836	0.8835202	0.9687145	0.992105	0.8388755	0.9818731	0.9715546
0.0	0.9843038	0.99329466	0.98950243	0.98017645	0.89050627	0.99550676	0.9911351	0.8982977	0.9862752	0.9701971
0.0	0.9998215	0.99929726	0.99983025	0.99881184	0.99862313	0.99899167	0.9993718	0.9998653	0.99911743	0.9984944
0.0	0.99909925	0.9985297	0.999642	0.99831355	0.99261886	0.9978573	0.9973574	0.99710685	0.99822193	0.9989096
0.0	0.99961793	0.9998325	0.9996973	0.999795	0.99914336	0.9996693	0.9993513	0.9997539	0.99983215	0.99963677
0.0	0.99895453	0.9995421	0.99906915	0.9997532	0.9978854	0.99857926	0.99752873	0.9992441	0.99969614	0.99948573
0.0	0.99907196	0.9995415	0.9991084	0.9997632	0.99808455	0.9987174	0.99761534	0.99938464	0.999716	0.99954104
0.0	0.9997366	0.99955493	0.99981815	0.9995369	0.998345	0.9998772	0.9997646	0.9997242	0.99972445	0.9994671
0.0	0.8163582	0.48562676	0.017275866	0.70863694	0.5547737	0.3951425	0.87451214	0.10163265	0.868049	0.9098742
0.0	0.8163582	0.48562676	0.017275866	0.70863694	0.5547737	0.3951425	0.87451214	0.10163265	0.868049	0.9098742
0.0	0.99953675	0.99934906	0.99940073	0.9991788	0.9968317	0.99979955	0.9991391	0.99814105	0.9991942	0.9987961
0.0	0.9998215	0.99929726	0.99983025	0.99881184	0.99862313	0.99899167	0.9993718	0.9998653	0.99911743	0.9984944
0.0	0.99949443	0.99766505	0.99805695	0.9984296	0.9935948	0.9994123	0.9984261	0.99814427	0.9992416	0.99768555
0.0	0.88197786	0.9291896	0.7094064	0.8969165	0.7515225	0.90546286	0.91259104	0.59846616	0.8364518	0.74583226
0.0	0.99946934	0.9991547	0.9991842	0.99949336	0.99855334	0.9997279	0.9977596	0.9970817	0.9984465	0.9987728
0.0	0.9984604	0.99940944	0.99953854	0.9986094	0.99244976	0.9983407	0.9980578	0.9953323	0.9969843	0.9988097
0.0	0.9521662	0.951032	0.9907478	0.9730132	0.95288056	0.98183835	0.9866623	0.9767671	0.98605365	0.982847
0.0	0.9993686	0.9996246	0.9996685	0.9997532	0.99864036	0.9996736	0.99921024	0.999201	0.9991744	0.99971575
0.0	0.9995732	0.999915	0.9998933	0.99993634	0.99917704	0.9998865	0.9998023	0.99979	0.9998888	0.9998838
0.0	0.99952567	0.999907	0.99988234	0.99993765	0.99917537	0.9998988	0.9997708	0.9996927	0.99986446	0.99984705
0.0	0.99957377	0.9996835	0.9997532	0.9998603	0.99739516	0.99981934	0.9996475	0.9988709	0.9994392	0.99944264
0.0	0.9521662	0.951032	0.9907478	0.9730132	0.95288056	0.98183835	0.9866623	0.9767671	0.98605365	0.9828471
0.0	0.99964714	0.9995704	0.9997937	0.99981517	0.99765706	0.9997558	0.99935514	0.9988059	0.99938154	0.9995035
0.0	0.9982686	0.9984346	0.99756706	0.999073	0.9839188	0.99859565	0.9990602	0.9923768	0.99837047	0.99505216
0.0	0.99596727	0.99605525	0.99423546	0.9903377	0.9888459	0.9989009	0.9853864	0.989209	0.9765737	0.99467826
0.0	0.99960035	0.99926883	0.99888104	0.9974788	0.995886	0.99914336	0.99773383	0.9968041	0.99922454	0.9991109
0.0	0.99960035	0.99926883	0.99888104	0.9974788	0.995886	0.99914336	0.99773383	0.9968041	0.99922454	0.9991109
0.0	0.9521662	0.951032	0.9907478	0.9730132	0.95288056	0.98183835	0.9866623	0.9767671	0.98605365	0.982847
0.0	0.9287733	0.94263184	0.98813176	0.9821786	0.89922243	0.9840688	0.9159745	0.954879	0.97796154	0.9607069
0.0	0.36717913	0.5419299	0.17091951	0.54576075	0.06590949	0.2832674	0.1646068	0.13355935	0.47995064	0.22971232
0.0	0.9994808	0.9995359	0.99927074	0.9987447	0.9984499	0.99957377	0.99926597	0.99955076	0.9995278	0.99966323
0.0	0.64504004	0.0012270409	0.001483957	0.0047162045	0.00058236386	0.00023757706	0.008216891	0.0055311634	0.30380392	0.0040471107
0.0	0.999148	0.99952304	0.9995695	0.9997266	0.9980919	0.9995895	0.99895966	0.9988927	0.9990621	0.9996271
0.0	0.9997228	0.99979836	0.99976236	0.9998641	0.99936277	0.99983907	0.9995815	0.99957436	0.99954176	0.9998374
0.0	0.026166242	0.03383631	0.00721795	0.040923733	0.0071522333	0.028232483	0.0048530283	0.015458915	0.0056888545	0.015276485
0.0	0.9521662	0.951032	0.9907478	0.9730132	0.95288056	0.98183835	0.9866623	0.9767671	0.98605365	0.9828471
0.0	0.9521662	0.951032	0.9907478	0.9730132	0.95288056	0.98183835	0.9866623	0.9767671	0.98605365	0.9828471
0.0	0.9521662	0.951032	0.9907478	0.9730132	0.95288056	0.98183835	0.9866623	0.9767671	0.98605365	0.9828471
0.0	0.9521662	0.951032	0.9907478	0.9730132	0.95288056	0.98183835	0.9866623	0.9767671	0.98605365	0.9828471
0.0	0.9521662	0.951032	0.9907478	0.9730132	0.95288056	0.98183835	0.9866623	0.9767671	0.98605365	0.9828471
0.0	0.9521662	0.951032	0.9907478	0.9730132	0.95288056	0.98183835	0.9866623	0.9767671	0.98605365	0.9828471
0.0	0.9521662	0.951032	0.9907478	0.9730132	0.95288056	0.98183835	0.9866623	0.9767671	0.98605365	0.9828471
0.0	0.9521662	0.951032	0.9907478	0.9730132	0.95288056	0.98183835	0.9866623	0.9767671	0.98605365	0.9828471
0.0	0.9521662	0.951032	0.9907478	0.9730132	0.95288056	0.98183835	0.9866623	0.9767671	0.98605365	0.9828471
0.0	0.9521662	0.951032	0.9907478	0.9730132	0.95288056	0.98183835	0.9866623	0.9767671	0.98605365	0.9828471
0.0	0.9521662	0.951032	0.9907478	0.9730132	0.95288056	0.98183835	0.9866623	0.9767671	0.98605365	0.9828471
0.0	0.9521662	0.951032	0.9907478	0.9730132	0.95288056	0.98183835	0.9866623	0.9767671	0.98605365	0.9828471
0.0	0.9521662	0.951032	0.9907478	0.9730132	0.95288056	0.98183835	0.9866623	0.9767671	0.98605365	0.9828471
0.0	0.9521662	0.951032	0.9907478	0.9730132	0.95288056	0.98183835	0.9866623	0.9767671	0.98605365	0.9828471
0.0	0.9521662	0.951032	0.9907478	0.9730132	0.95288056	0.98183835	0.9866623	0.9767671	0.98605365	0.9828471
0.0	0.9521662	0.951032	0.9907478	0.9730132	0.95288056	0.98183835	0.9866623	0.9767671	0.98605365	0.9828471
0.0	0.9521662	0.951032	0.9907478	0.9730132	0.95288056	0.98183835	0.9866623	0.9767671	0.98605365	0.9828471
0.0	0.9521662	0.951032	0.9907478	0.9730132	0.95288056	0.98183835	0.9866623	0.9767671	0.98605365	0.9828471
0.0	0.9521662	0.951032	0.9907478	0.9730132	0.95288056	0.98183835	0.9866623	0.9767671	0.98605365	0.9828471
0.0	0.96814954	0.9957759	0.99926513	0.9385133	0.9795181	0.96467143	0.9954555	0.98033065	0.9702069	0.991277
0.0	0.9521662	0.951032	0.9907478	0.9730132	0.95288056	0.98183835	0.9866623	0.9767671	0.98605365	0.9828471
0.0	0.9983589	0.9994462	0.99950373	0.998589	0.99100363	0.99854076	0.99790525	0.9945498	0.9974808	0.99837804
0.0	0.9983589	0.9994462	0.99950373	0.998589	0.99100363	0.99854076	0.99790525	0.9945498	0.9974808	0.99837804
0.0	0.9981927	0.9994512	0.99925405	0.99812335	0.9890617	0.9985996	0.9973122	0.9945009	0.9972818	0.9984276
0.0	0.9521662	0.951032	0.9907478	0.9730132	0.95288056	0.98183835	0.9866623	0.9767671	0.98605365	0.982847
0.0	0.026166249	0.03383632	0.00721795	0.040923733	0.0071522263	0.028232483	0.0048530283	0.01545893	0.005688857	0.015276485
0.0	0.9521662	0.951032	0.9907478	0.9730132	0.95288056	0.98183835	0.9866623	0.9767671	0.98605365	0.982847
0.0	0.9521662	0.951032	0.9907478	0.9730132	0.95288056	0.98183835	0.9866623	0.9767671	0.98605365	0.982847
0.0	0.9521662	0.951032	0.9907478	0.9730132	0.95288056	0.98183835	0.9866623	0.9767671	0.98605365	0.9828471
0.0	0.17073123	0.102521986	0.055920135	0.15658917	0.026144763	0.09243095	0.053240906	0.054496128	0.009853089	0.08466441
0.0	0.020371232	0.023156388	0.019227162	0.06239395	0.010100274	0.0108354185	0.009358034	0.008301053	0.004390958	0.01877153
0.0	0.960024	0.88737875	0.5984122	0.06733703	0.86653936	0.7293645	0.9386744	0.031889234	0.8918478	0.9855198
0.0	0.4627895	0.47437283	0.38790125	0.015256994	0.06179221	0.17236918	0.21516918	0.26479232	0.3693794	0.15338717
0.0	0.97821164	0.9964496	0.99784875	0.99711144	0.9776739	0.9922655	0.9983546	0.996507	0.9979444	0.99454427
0.0	0.9521662	0.951032	0.9907478	0.9730132	0.95288056	0.98183835	0.9866623	0.9767671	0.98605365	0.9828471
0.0	0.9471997	0.9973104	0.9924609	0.995522	0.96518975	0.98528033	0.99202734	0.99367756	0.9927664	0.98472565
0.0	0.9828597	0.99834883	0.9934783	0.99709177	0.9758304	0.99104214	0.99679536	0.9934542	0.994779	0.9928536
0.0	0.97037137	0.9986713	0.9901931	0.9972493	0.98142344	0.9946084	0.99650335	0.9965186	0.99375594	0.9950275
0.0	0.9521662	0.951032	0.9907478	0.9730132	0.95288056	0.98183835	0.9866623	0.9767671	0.98605365	0.9828471
0.0	0.9995084	0.99997365	0.99989104	0.99944896	0.9997291	0.99983275	0.9999542	0.99992085	0.99976367	0.99958223
0.0	0.9995084	0.99997365	0.99989104	0.99944896	0.9997291	0.99983275	0.9999542	0.99992085	0.99976367	0.99958223
0.0	0.9521662	0.951032	0.9907478	0.9730132	0.95288056	0.98183835	0.9866623	0.9767671	0.98605365	0.9828471
0.0	0.9521662	0.951032	0.9907478	0.9730132	0.95288056	0.98183835	0.9866623	0.9767671	0.98605365	0.9828471
0.0	0.9521662	0.951032	0.9907478	0.9730132	0.95288056	0.98183835	0.9866623	0.9767671	0.98605365	0.9828471
0.0	0.9521662	0.951032	0.9907478	0.9730132	0.95288056	0.98183835	0.9866623	0.9767671	0.98605365	0.9828471
0.0	0.9521662	0.951032	0.9907478	0.9730132	0.95288056	0.98183835	0.9866623	0.9767671	0.98605365	0.9828471
0.0	0.92753756	0.99452543	0.9866601	0.99379265	0.94040614	0.9817012	0.9905399	0.9856818	0.98830193	0.98061144
0.0	0.9521662	0.951032	0.9907478	0.9730132	0.95288056	0.98183835	0.9866623	0.9767671	0.98605365	0.9828471
0.0	0.9521662	0.951032	0.9907478	0.9730132	0.95288056	0.98183835	0.9866623	0.9767671	0.98605365	0.9828471
0.0	0.92085147	0.99570787	0.9822871	0.9930824	0.9453161	0.98381436	0.9892615	0.9869371	0.9868569	0.98095554
0.0	0.9521662	0.951032	0.9907478	0.9730132	0.95288056	0.98183835	0.9866623	0.9767671	0.98605365	0.9828471
0.0	0.9521662	0.951032	0.9907478	0.9730132	0.95288056	0.98183835	0.9866623	0.9767671	0.98605365	0.9828471
0.0	0.9623408	0.9989465	0.9975236	0.9968953	0.9820926	0.99204975	0.9965798	0.9958742	0.9971681	0.9939137
0.0	0.9521662	0.951032	0.9907478	0.9730132	0.95288056	0.98183835	0.9866623	0.9767671	0.98605365	0.9828471
0.0	0.98173296	0.9986927	0.99284184	0.9970849	0.98723537	0.9945305	0.997884	0.99582845	0.99600756	0.99459934
0.0	0.98173296	0.9986927	0.99284184	0.9970849	0.98723537	0.9945305	0.997884	0.99582845	0.99600756	0.99459934
0.0	0.9819171	0.9985145	0.9910454	0.994173	0.97987705	0.9949492	0.99792033	0.9970969	0.9952496	0.99442816
0.0	0.9521662	0.951032	0.9907478	0.9730132	0.95288056	0.98183835	0.9866623	0.9767671	0.98605365	0.9828471
0.0	0.9521662	0.951032	0.9907478	0.9730132	0.95288056	0.98183835	0.9866623	0.9767671	0.98605365	0.9828471
0.0	0.9994054	0.99971694	0.99708396	0.0037204837	0.96504766	0.9999627	0.00059402967	0.9996026	0.98590416	0.9995166
0.0	0.04375473	0.04961175	0.01280197	0.04380852	0.009510683	0.053879887	0.0052811457	0.024907362	0.007549424	0.02868999
0.0	0.008292049	0.010447215	0.006453564	0.01819965	0.004451918	0.0071743717	0.0013934525	0.004795017	0.0038355247	0.0056675053
0.0	0.9978678	0.98362505	0.9974132	0.9730132	0.9411617	0.99727637	0.9866623	0.9867523	0.99984825	0.99039257
0.0	0.66793936	0.89409244	0.7379086	0.7559391	0.37199396	0.92915004	0.93728304	0.4972867	0.82572836	0.6909407
0.0	0.9615289	0.17633171	0.99767536	0.91901386	0.92057467	0.9641018	0.9661723	0.52968055	0.11654444	0.98605424
0.0	0.99097973	0.887923	0.9991756	0.9769422	0.9648904	0.96988726	0.96987826	0.8216414	0.9735898	0.9946262
0.0	0.9615289	0.17633171	0.99767536	0.91901386	0.92057467	0.9641018	0.9661723	0.52968055	0.11654444	0.98605424
0.0	0.9615289	0.17633171	0.99767536	0.91901386	0.92057467	0.9641018	0.9661723	0.52968055	0.11654444	0.98605424
0.0	0.9615289	0.17633171	0.99767536	0.91901386	0.92057467	0.9641018	0.9661723	0.52968055	0.11654444	0.98605424
0.0	0.88527405	0.9928022	0.9763025	0.9930515	0.9313682	0.96957636	0.98496336	0.9765905	0.98387516	0.97505516
0.0	0.9999106	0.9998815	0.999696	0.9997631	0.999114	0.99989927	0.99976844	0.9994394	0.9998549	0.9998331
0.0	0.99824893	0.9972971	0.99966383	0.9984382	0.9950317	0.99501795	0.99733955	0.9970065	0.9987674	0.9970835
0.0	0.6556161	0.7427392	0.7606574	0.80064565	0.40759042	0.64816976	0.6983122	0.6093618	0.32642493	0.70614326
0.0	0.99885297	0.99757344	0.99487406	0.9985525	0.9928717	0.99943405	0.95347327	0.98070425	0.99398625	0.98712695
0.0	0.9998441	0.9997453	0.99985385	0.99989223	0.9991449	0.99993324	0.9995821	0.9993961	0.9997459	0.9997042
0.0	0.102437325	0.07929046	0.1121648	0.29569197	0.039533127	0.19288974	0.04234628	0.2520412	0.10701222	0.031624533
0.0	0.9991229	0.9972921	0.99737084	0.9870499	0.9396989	0.5885509	0.8895552	0.87215316	0.98839885	0.9760833
0.0	0.9521662	0.951032	0.9907478	0.9730132	0.95288056	0.98183835	0.9866623	0.9767671	0.98605365	0.9828471
0.0	0.9521662	0.951032	0.9907478	0.9730132	0.95288056	0.98183835	0.9866623	0.9767671	0.98605365	0.9828471
0.0	0.9521662	0.951032	0.9907478	0.9730132	0.95288056	0.98183835	0.9866623	0.9767671	0.98605365	0.9828471
0.0	0.9995084	0.99997365	0.99989104	0.99944896	0.9997291	0.99983275	0.9999542	0.99992085	0.99976367	0.99958223
0.0	0.79145133	0.927555	0.9905047	0.2768828	0.84107435	0.61189055	0.9245591	0.18200734	0.407896	0.38739944
0.0	0.79145133	0.927555	0.9905047	0.2768828	0.84107435	0.61189055	0.9245591	0.18200734	0.407896	0.38739944
0.0	0.79145133	0.927555	0.9905047	0.2768828	0.84107435	0.61189055	0.9245591	0.18200734	0.407896	0.38739944
0.0	0.79145133	0.927555	0.9905047	0.2768828	0.84107435	0.61189055	0.9245591	0.18200734	0.407896	0.38739944
0.0	0.022395266	0.051220603	0.012898271	0.05400719	0.007928687	0.050816145	0.014003331	0.006913597	0.013790876	0.0070378724
0.0	0.909184	0.97095	0.8381161	0.932442	0.66739327	0.971153	0.91251916	0.7528763	0.92519397	0.86100286
0.0	0.99968934	0.9996618	0.9997534	0.9997249	0.99767226	0.9998982	0.9997117	0.999046	0.9997172	0.99939835
0.0	0.96352714	0.9936248	0.9950629	0.9155768	0.9034281	0.99690324	0.9953165	0.93782264	0.97758055	0.9620814
0.0	0.9521662	0.951032	0.9907478	0.9730132	0.95288056	0.98183835	0.9866623	0.9767671	0.98605365	0.9828471
0.0	0.9521662	0.951032	0.9907478	0.9730132	0.95288056	0.98183835	0.9866623	0.9767671	0.98605365	0.9828471
0.0	0.9521662	0.951032	0.9907478	0.9730132	0.95288056	0.98183835	0.9866623	0.9767671	0.98605365	0.9828471
0.0	0.9521662	0.951032	0.9907478	0.9730132	0.95288056	0.98183835	0.9866623	0.9767671	0.98605365	0.9828471
0.0	0.9521662	0.951032	0.9907478	0.9730132	0.95288056	0.98183835	0.9866623	0.9767671	0.98605365	0.9828471
0.0	0.9521662	0.951032	0.9907478	0.9730132	0.95288056	0.98183835	0.9866623	0.9767671	0.98605365	0.9828471
0.0	0.9521662	0.951032	0.9907478	0.9730132	0.95288056	0.98183835	0.9866623	0.9767671	0.98605365	0.982847
0.0	0.026166242	0.03383631	0.00721795	0.040923726	0.00715223	0.028232483	0.0048530283	0.01545893	0.005688857	0.015276485
0.0	0.0053847875	0.007626174	0.0039820885	0.018199641	0.0032929417	0.0050772135	0.0013934518	0.003563555	0.002779126	0.00418683
0.0	0.9521662	0.951032	0.9907478	0.9730132	0.95288056	0.98183835	0.9866623	0.9767671	0.98605365	0.982847
0.0	0.9521662	0.951032	0.9907478	0.9730132	0.95288056	0.98183835	0.9866623	0.9767671	0.98605365	0.982847
0.0	0.9521662	0.951032	0.9907478	0.9730132	0.95288056	0.98183835	0.9866623	0.9767671	0.98605365	0.982847
0.0	0.9521662	0.951032	0.9907478	0.9730132	0.95288056	0.98183835	0.9866623	0.9767671	0.98605365	0.982847
0.0	0.9521662	0.951032	0.9907478	0.9730132	0.95288056	0.98183835	0.9866623	0.9767671	0.98605365	0.982847
0.0	0.9521662	0.951032	0.9907478	0.9730132	0.95288056	0.98183835	0.9866623	0.9767671	0.98605365	0.982847
0.0	0.9521662	0.951032	0.9907478	0.9730132	0.95288056	0.98183835	0.9866623	0.9767671	0.98605365	0.982847
0.0	0.9521662	0.951032	0.9907478	0.9730132	0.95288056	0.98183835	0.9866623	0.9767671	0.98605365	0.982847
0.0	0.9521662	0.951032	0.9907478	0.9730132	0.95288056	0.98183835	0.9866623	0.9767671	0.98605365	0.982847
0.0	0.9521662	0.951032	0.9907478	0.9730132	0.95288056	0.98183835	0.9866623	0.9767671	0.98605365	0.982847
0.0	0.9521662	0.951032	0.9907478	0.9730132	0.95288056	0.98183835	0.9866623	0.9767671	0.98605365	0.982847
0.0	0.9521662	0.951032	0.9907478	0.9730132	0.95288056	0.98183835	0.9866623	0.9767671	0.98605365	0.982847
0.0	0.9521662	0.951032	0.9907478	0.9730132	0.95288056	0.98183835	0.9866623	0.9767671	0.98605365	0.982847
0.0	0.999148	0.99952304	0.9995695	0.9997266	0.9980919	0.9995895	0.99895966	0.9988927	0.9990621	0.9996271
0.0	0.0009560985	0.00240491	0.0010013435	0.0030965086	0.0006867861	0.0019704688	0.0007849176	0.0007905983	0.0011735227	0.0003828552
0.0	0.99765825	0.9903661	0.99800855	0.9985311	0.9808292	0.9981292	0.99412197	0.99098855	0.99619484	0.9942826
0.0	0.997445	0.99214303	0.9980422	0.99882084	0.98447394	0.9983601	0.99582654	0.9910391	0.99662834	0.99580956
0.0	0.9521662	0.951032	0.9907478	0.9730132	0.95288056	0.98183835	0.9866623	0.9767671	0.98605365	0.982847
0.0	0.9521662	0.951032	0.9907478	0.9730132	0.95288056	0.98183835	0.9866623	0.9767671	0.98605365	0.982847
0.0	0.0020396342	0.0030142844	0.75158966	0.014557664	0.00034067594	0.0017607051	0.0016725375	0.0074131503	0.4719133	0.024194688
0.0	0.7101941	0.98215425	0.988493	0.9136379	0.043349393	0.027172223	0.942005	0.020004675	0.05486816	0.9722216
0.0	0.99847096	0.9261491	0.9958782	0.9931465	0.9995436	0.9668446	0.9976889	0.316926	0.99109143	0.99989104
0.0	0.99813867	0.9989662	0.9994561	0.99760723	0.9927483	0.9996649	0.99771297	0.9995339	0.9982924	0.9959358
0.0	0.9998288	0.9487815	0.99974924	0.9943289	0.9398518	0.9037744	0.99768734	0.9999906	0.99974495	0.9999598
0.0	0.93367547	0.7952841	0.98020923	0.8972483	0.9866036	0.9362737	0.97316766	0.010514476	0.7051865	0.99422425
0.0	0.9995627	0.9987066	0.9992373	0.99967265	0.9901758	0.99945444	0.9966793	0.99900526	0.9982615	0.9989379
0.0	0.9916112	0.819646	0.9889158	0.980609	0.99694	0.98583084	0.6916304	0.01221076	0.7222464	0.9958715
0.0	0.9521662	0.951032	0.9907478	0.9730132	0.95288056	0.98183835	0.9866623	0.9767671	0.98605365	0.982847
0.0	0.9521662	0.951032	0.9907478	0.9730132	0.95288056	0.98183835	0.9866623	0.9767671	0.98605365	0.982847
0.0	0.9521662	0.951032	0.9907478	0.9730132	0.95288056	0.98183835	0.9866623	0.9767671	0.98605365	0.982847
0.0	0.9521662	0.951032	0.9907478	0.9730132	0.95288056	0.98183835	0.9866623	0.9767671	0.98605365	0.982847
0.0	0.9994979	0.99962413	0.9996247	0.9997875	0.9985905	0.9997012	0.99914193	0.9993887	0.9993248	0.9997105
0.0	0.36472353	0.8993111	0.9907478	0.08328886	0.00679347	0.22190045	0.063478835	0.09034517	0.035617653	0.002506753
0.0	0.36472353	0.8993111	0.9907478	0.08328886	0.00679347	0.22190045	0.063478835	0.09034517	0.035617653	0.002506753
0.0	0.9521662	0.951032	0.9907478	0.9730132	0.95288056	0.98183835	0.9866623	0.9767671	0.98605365	0.982847
0.0	0.9521662	0.951032	0.9907478	0.9730132	0.95288056	0.98183835	0.9866623	0.9767671	0.98605365	0.982847
0.0	0.94355416	0.9135866	0.9300865	0.839795	0.66181946	0.93451244	0.9617206	0.6517722	0.9654196	0.8872778
0.0	0.94355416	0.9135866	0.93008655	0.839795	0.66181946	0.93451244	0.9617206	0.65177226	0.9654196	0.8872778
0.0	0.94355416	0.91358674	0.93008655	0.839795	0.6618195	0.93451244	0.9617206	0.65177226	0.9654196	0.8872778
0.0	0.9998783	0.99974173	0.99976903	0.99946386	0.9993518	0.9998776	0.9998153	0.9998907	0.9998149	0.99925274
0.0	0.9998783	0.99974173	0.99976903	0.99946386	0.9993518	0.9998776	0.9998153	0.9998907	0.9998149	0.99925274
0.0	0.9521662	0.951032	0.9907478	0.9730132	0.95288056	0.98183835	0.9866623	0.9767671	0.98605365	0.9828471
0.0	0.0030595674	0.004001116	0.0016161513	0.0048627793	0.0011778774	0.0030006317	0.0015106193	0.001572946	0.0015215897	0.0009169211
0.0	0.7828653	0.6905656	0.22646408	0.90733385	0.17717154	0.3819234	0.3485084	0.80732274	0.1764263	0.015457579
0.0	0.0011710492	0.24911305	0.0026861911	0.6943254	0.09051589	0.4821533	0.009454782	0.43554693	0.18295333	0.57422256
0.0	0.9843038	0.99329466	0.98950243	0.98017645	0.89050627	0.99550676	0.9911351	0.89829767	0.9862752	0.9701971
0.0	0.9843038	0.99329466	0.98950243	0.98017645	0.89050627	0.99550676	0.9911351	0.89829755	0.9862752	0.9701971
0.0	0.98597383	0.994245	0.9921929	0.9823897	0.9275939	0.9966659	0.99291384	0.9245894	0.9884902	0.9784767
0.0	0.003004523	0.0003492579	0.00048478806	0.01078558	0.0013193231	0.00024422538	0.0004925773	3.7172842e-05	0.00058777933	0.00015897541
0.0	0.9521662	0.951032	0.9907478	0.9730132	0.95288056	0.98183835	0.9866623	0.9767671	0.98605365	0.9828471
0.0	0.9521662	0.951032	0.9907478	0.9730132	0.95288056	0.98183835	0.9866623	0.9767671	0.98605365	0.982847
0.0	0.9521662	0.951032	0.9907478	0.9730132	0.95288056	0.98183835	0.9866623	0.9767671	0.98605365	0.982847
0.0	0.99967504	0.9997532	0.9997267	0.9999044	0.9983183	0.9998518	0.99970216	0.99900913	0.99937326	0.9996177
0.0	0.99967504	0.9997532	0.9997267	0.9999044	0.9983183	0.9998518	0.99970216	0.99900913	0.99937326	0.9996177
0.0	0.9521662	0.951032	0.9907478	0.9730132	0.95288056	0.98183835	0.9866623	0.9767671	0.98605365	0.982847
0.0	0.9521662	0.951032	0.9907478	0.9730132	0.95288056	0.98183835	0.9866623	0.9767671	0.98605365	0.9828471
0.0	0.9521662	0.951032	0.9907478	0.9730132	0.95288056	0.98183835	0.9866623	0.9767671	0.98605365	0.982847
0.0	0.9521662	0.951032	0.9907478	0.9730132	0.95288056	0.98183835	0.9866623	0.9767671	0.98605365	0.982847
0.0	0.99942577	0.9987207	0.999496	0.9993339	0.9983041	0.99950814	0.999114	0.99924314	0.99773884	0.9988707
0.0	0.96697414	0.9782638	0.9637853	0.9856177	0.90794104	0.9889802	0.96496546	0.951289	0.93364024	0.95832306
0.0	0.96697414	0.9782638	0.9637853	0.9856177	0.90794104	0.9889802	0.96496546	0.951289	0.93364024	0.95832306
0.0	0.96697414	0.9782638	0.9637853	0.9856177	0.90794104	0.9889802	0.96496546	0.951289	0.93364024	0.95832306
0.0	0.99915636	0.99888355	0.9988538	0.9993274	0.99756867	0.999577	0.9965804	0.99700314	0.9971909	0.9986872
0.0	0.9521662	0.951032	0.9907478	0.9730132	0.95288056	0.98183835	0.9866623	0.9767671	0.98605365	0.9828471
0.0	0.9521662	0.951032	0.9907478	0.9730132	0.95288056	0.98183835	0.9866623	0.9767671	0.98605365	0.982847
0.0	0.9521662	0.951032	0.9907478	0.9730132	0.95288056	0.98183835	0.9866623	0.9767671	0.98605365	0.982847
0.0	0.99834585	0.99863017	0.99903405	0.99816114	0.9952325	0.9995677	0.9930748	0.9976744	0.99405235	0.9983311
0.0	0.15067819	0.23339997	0.4132907	0.2593742	0.17681782	0.11040145	0.29473156	0.07393302	0.08027512	0.18015617
0.0	0.0012091041	0.0032562562	0.0003291709	0.0011685977	7.423061e-05	7.422035e-05	0.00053445617	0.00012663448	0.0020768663	0.00013038082
0.0	0.99834585	0.99863017	0.99903405	0.99816114	0.9952325	0.9995677	0.9930748	0.9976744	0.99405235	0.9983311
0.0	0.99834585	0.99863017	0.99903405	0.99816114	0.9952325	0.9995677	0.9930748	0.9976744	0.99405235	0.9983311
0.0	0.15067823	0.23339993	0.4132908	0.25937432	0.17681783	0.11040141	0.2947316	0.07393306	0.08027508	0.18015619
0.0	0.20669638	0.33555624	0.27387926	0.19064562	0.11054495	0.6201588	0.22364879	0.44052762	0.21497235	0.20917073
0.0	0.9866144	0.98038507	0.9860691	0.9243697	0.9248469	0.987588	0.9932427	0.9473942	0.9884339	0.9708529
0.0	0.9521662	0.951032	0.9907478	0.9730132	0.95288056	0.98183835	0.9866623	0.9767671	0.98605365	0.982847
0.0	0.9521662	0.951032	0.9907478	0.9730132	0.95288056	0.98183835	0.9866623	0.9767671	0.98605365	0.982847
0.0	0.5900057	0.76261544	0.5372062	0.7643575	0.48529154	0.7835825	0.78238344	0.83609843	0.42969415	0.5420981
0.0	0.99903	0.9897188	0.9990983	0.9993924	0.9887094	0.99816364	0.9970499	0.99619067	0.9973348	0.9971513
0.0	0.044866975	0.044573557	0.013856714	0.06550217	0.010051681	0.029996218	0.00719668	0.026163483	0.007290924	0.022294728
0.0	0.9521662	0.951032	0.9907478	0.9730132	0.95288056	0.98183835	0.9866623	0.9767671	0.98605365	0.9828471
0.0	0.9521662	0.951032	0.9907478	0.9730132	0.95288056	0.98183835	0.9866623	0.9767671	0.98605365	0.9828471
0.0	0.9521662	0.951032	0.9907478	0.9730132	0.95288056	0.98183835	0.9866623	0.9767671	0.98605365	0.982847
0.0	0.9521662	0.951032	0.9907478	0.9730132	0.95288056	0.98183835	0.9866623	0.9767671	0.98605365	0.982847
0.0	0.99967504	0.9997532	0.9997267	0.9999044	0.9983183	0.9998518	0.99970216	0.99900913	0.99937326	0.9996177
0.0	0.99967504	0.9997532	0.9997267	0.9999044	0.9983183	0.9998518	0.99970216	0.99900913	0.99937326	0.9996177
0.0	0.9521662	0.951032	0.9907478	0.9730132	0.95288056	0.98183835	0.9866623	0.9767671	0.98605365	0.982847
0.0	0.99967504	0.9997532	0.9997267	0.9999044	0.9983183	0.9998518	0.99970216	0.99900913	0.99937326	0.9996177
0.0	0.99967504	0.9997532	0.9997267	0.9999044	0.9983183	0.9998518	0.99970216	0.99900913	0.99937326	0.9996177
0.0	0.0008393803	0.0064473604	0.0022499699	0.006764008	0.0024637827	0.0052940724	0.003026934	0.0012837261	0.0046603293	0.00070986483
0.0	0.9521662	0.951032	0.9907478	0.9730132	0.95288056	0.98183835	0.9866623	0.9767671	0.98605365	0.982847
0.0	0.9521662	0.951032	0.9907478	0.9730132	0.95288056	0.98183835	0.9866623	0.9767671	0.98605365	0.982847
0.0	0.99967504	0.9997532	0.9997267	0.9999044	0.9983183	0.9998518	0.99970216	0.99900913	0.99937326	0.9996177
0.0	0.99967504	0.9997532	0.9997267	0.9999044	0.9983183	0.9998518	0.99970216	0.99900913	0.99937326	0.9996177
0.0	0.9521662	0.951032	0.9907478	0.9730132	0.95288056	0.98183835	0.9866623	0.9767671	0.98605365	0.982847
0.0	0.9521662	0.951032	0.9907478	0.9730132	0.95288056	0.98183835	0.9866623	0.9767671	0.98605365	0.982847
0.0	0.9521662	0.951032	0.9907478	0.9730132	0.95288056	0.98183835	0.9866623	0.9767671	0.98605365	0.982847
0.0	0.9521662	0.951032	0.9907478	0.9730132	0.95288056	0.98183835	0.9866623	0.9767671	0.98605365	0.982847
0.0	0.9521662	0.951032	0.9907478	0.9730132	0.95288056	0.98183835	0.9866623	0.9767671	0.98605365	0.982847
0.0	0.9521662	0.951032	0.9907478	0.9730132	0.95288056	0.98183835	0.9866623	0.9767671	0.98605365	0.982847
0.0	0.9521662	0.951032	0.9907478	0.9730132	0.95288056	0.98183835	0.9866623	0.9767671	0.98605365	0.982847
0.0	0.9521662	0.951032	0.9907478	0.9730132	0.95288056	0.98183835	0.9866623	0.9767671	0.98605365	0.982847
0.0	0.9521662	0.951032	0.9907478	0.9730132	0.95288056	0.98183835	0.9866623	0.9767671	0.98605365	0.982847
0.0	0.9521662	0.951032	0.9907478	0.9730132	0.95288056	0.98183835	0.9866623	0.9767671	0.98605365	0.982847
0.0	0.9521662	0.951032	0.9907478	0.9730132	0.95288056	0.98183835	0.9866623	0.9767671	0.98605365	0.982847
0.0	0.9521662	0.951032	0.9907478	0.9730132	0.95288056	0.98183835	0.9866623	0.9767671	0.98605365	0.982847
0.0	0.9521662	0.951032	0.9907478	0.9730132	0.95288056	0.98183835	0.9866623	0.9767671	0.98605365	0.982847
0.0	0.9521662	0.951032	0.9907478	0.9730132	0.95288056	0.98183835	0.9866623	0.9767671	0.98605365	0.982847
0.0	0.9521662	0.951032	0.9907478	0.9730132	0.95288056	0.98183835	0.9866623	0.9767671	0.98605365	0.982847
0.0	0.9521662	0.951032	0.9907478	0.9730132	0.95288056	0.98183835	0.9866623	0.9767671	0.98605365	0.982847
0.0	0.9521662	0.951032	0.9907478	0.9730132	0.95288056	0.98183835	0.9866623	0.9767671	0.98605365	0.982847
0.0	0.9521662	0.951032	0.9907478	0.9730132	0.95288056	0.98183835	0.9866623	0.9767671	0.98605365	0.982847
0.0	0.9987784	0.99820495	0.9968941	0.9961986	0.9755279	0.99915004	0.9903313	0.99385417	0.9965072	0.9975948
0.0	0.99918836	0.9987098	0.9979798	0.9961908	0.97994274	0.99928916	0.9931601	0.99494535	0.9966648	0.9977895
0.0	0.9998791	0.999871	0.99950457	0.999694	0.9985753	0.999889	0.99970275	0.9992404	0.99983335	0.99980646
0.0	0.008401899	0.009932394	0.0059474115	0.029775195	0.00492602	0.007357237	0.0020956276	0.005229107	0.0039489875	0.005602654
0.0	0.061528407	0.047412217	0.016415639	0.06932084	0.010209084	0.045236252	0.010004872	0.031003315	0.008826435	0.019838315
0.0	0.99054503	0.99733764	0.9924758	0.9936352	0.98237	0.87307376	0.4663494	0.51067644	0.9781948	0.35812426
0.0	0.99904567	0.99170154	0.9971903	0.9680591	0.9800337	0.99492115	0.9852433	0.9985813	0.88867664	0.63153344
0.0	0.9521662	0.951032	0.9907478	0.9730132	0.95288056	0.98183835	0.9866623	0.9767671	0.98605365	0.982847
0.0	0.9521662	0.951032	0.9907478	0.9730132	0.95288056	0.98183835	0.9866623	0.9767671	0.98605365	0.982847
0.0	0.9521662	0.951032	0.9907478	0.9730132	0.95288056	0.98183835	0.9866623	0.9767671	0.98605365	0.982847
0.0	0.9521662	0.951032	0.9907478	0.9730132	0.95288056	0.98183835	0.9866623	0.9767671	0.98605365	0.982847
0.0	0.69438565	0.96242744	0.9881166	0.7430521	0.825776	0.9649138	0.90964055	0.8570002	0.80323875	0.6793373
0.0	0.9988311	0.9982368	0.99959046	0.99772877	0.990399	0.9971668	0.9972646	0.996151	0.99774337	0.9986513
0.0	0.99913377	0.9984372	0.99676126	0.99714726	0.9757912	0.9991178	0.99120635	0.9955837	0.9969926	0.9981609
0.0	0.9521662	0.951032	0.9907478	0.9730132	0.95288056	0.98183835	0.9866623	0.9767671	0.98605365	0.9828471
0.0	0.9521662	0.951032	0.9907478	0.9730132	0.95288056	0.98183835	0.9866623	0.9767671	0.98605365	0.9828471
0.0	0.9984932	0.9995541	0.99940765	0.9989034	0.9927769	0.9982761	0.996983	0.9955503	0.9980057	0.9984565
0.0	0.99618983	0.98498106	0.9940043	0.8526924	0.7374035	0.4009499	0.81899613	0.628035	0.91722655	0.9626882
0.0	0.9521662	0.951032	0.9907478	0.9730132	0.95288056	0.98183835	0.9866623	0.9767671	0.98605365	0.9828471
0.0	0.99618983	0.98498106	0.9940043	0.8526924	0.73740345	0.4009499	0.81899613	0.628035	0.91722655	0.9626882
0.0	0.99618983	0.98498106	0.9940043	0.8526924	0.73740345	0.4009499	0.8189961	0.628035	0.91722655	0.9626882
0.0	0.99618983	0.98498106	0.9940043	0.8526924	0.73740345	0.4009499	0.81899613	0.62803507	0.91722655	0.9626882
0.0	0.99618983	0.98498106	0.9940043	0.8526924	0.73740345	0.40094998	0.8189961	0.628035	0.91722655	0.9626882
0.0	0.99618983	0.98498106	0.9940043	0.8526924	0.7374034	0.4009499	0.81899613	0.628035	0.91722655	0.9626882
0.0	0.99618983	0.98498106	0.9940043	0.8526924	0.7374034	0.4009499	0.8189961	0.62803507	0.91722655	0.9626882
0.0	0.99618983	0.98498106	0.9940043	0.8526924	0.7374034	0.4009499	0.8189961	0.628035	0.91722655	0.9626882
0.0	0.99618983	0.98498106	0.9940043	0.8526924	0.7374035	0.40094998	0.81899613	0.62803507	0.91722655	0.9626882
0.0	0.99618983	0.98498106	0.9940043	0.8526924	0.7374035	0.4009499	0.8189961	0.6280349	0.91722655	0.9626882
0.0	0.9521662	0.951032	0.9907478	0.9730132	0.95288056	0.98183835	0.9866623	0.9767671	0.98605365	0.9828471
0.0	0.99966955	0.9985942	0.99823284	0.9980628	0.9849207	0.7094893	0.91691685	0.97129786	0.99738044	0.9922788
0.0	0.0004555297	0.00062614796	0.00028022914	0.0003666259	0.00046202098	8.873756e-05	5.505073e-05	0.00047239623	0.00020281905	9.088088e-05
0.0	0.9986388	0.9995963	0.99969196	0.99897397	0.9946102	0.9991103	0.99841464	0.99657935	0.99861825	0.99907947
0.0	0.99910283	0.99958295	0.9996531	0.9994542	0.9983523	0.9996455	0.99960345	0.99767464	0.99650156	0.99956685
0.0	0.99618983	0.98498106	0.9940043	0.8526923	0.7374034	0.40094998	0.81899613	0.6280348	0.91722655	0.9626882
0.0	0.99618983	0.98498106	0.9940043	0.8526923	0.7374034	0.40094993	0.8189961	0.6280348	0.91722655	0.9626882
0.0	0.99618983	0.98498106	0.9940043	0.8526924	0.7374035	0.4009499	0.81899613	0.628035	0.91722655	0.9626882
0.0	0.9992137	0.9947918	0.99918896	0.9834109	0.9302461	0.9491321	0.98292357	0.98015976	0.99574137	0.99701905
0.0	0.9994338	0.9968317	0.9985404	0.96919787	0.96099013	0.840379	0.9776659	0.8778248	0.99114066	0.99685776
0.0	0.99618983	0.98498106	0.9940043	0.8526923	0.7374034	0.40094993	0.81899613	0.6280347	0.91722655	0.9626882
0.0	0.9996414	0.99769646	0.9988243	0.9657147	0.92742187	0.86786896	0.9848599	0.9792579	0.9888524	0.98967946
0.0	0.99618983	0.98498106	0.9940043	0.8526924	0.73740345	0.4009499	0.81899613	0.628035	0.91722655	0.9626882
0.0	0.99618983	0.98498106	0.9940043	0.8526924	0.73740345	0.4009499	0.81899613	0.62803507	0.91722655	0.9626882
0.0	0.99618983	0.98498106	0.9940043	0.8526924	0.7374034	0.4009499	0.81899613	0.628035	0.91722655	0.9626882
0.0	0.9988194	0.99960333	0.9995691	0.99907887	0.99493825	0.99915385	0.9985979	0.9969399	0.99811494	0.99909306
0.0	0.99618983	0.98498106	0.9940043	0.8526924	0.7374034	0.4009499	0.81899613	0.628035	0.91722655	0.9626882
0.0	0.99618983	0.98498106	0.9940043	0.8526924	0.73740345	0.40094998	0.81899613	0.628035	0.91722655	0.9626882
0.0	0.99618983	0.98498106	0.9940043	0.8526924	0.73740345	0.40094998	0.8189961	0.628035	0.91722655	0.9626882
0.0	0.99618983	0.98498106	0.9940043	0.8526924	0.7374034	0.4009499	0.8189961	0.628035	0.91722655	0.9626882
0.0	0.99618983	0.98498106	0.9940043	0.8526924	0.7374034	0.40094998	0.81899613	0.6280348	0.91722655	0.9626882
0.0	0.9988857	0.99952066	0.9997142	0.9990676	0.9950381	0.99913174	0.99877506	0.99697435	0.99878675	0.99913955
0.0	0.99764806	0.9994036	0.9993795	0.9983346	0.9895996	0.99846244	0.9969812	0.99322826	0.99717003	0.99830604
0.0	0.9987576	0.9995915	0.99965644	0.99875355	0.9940352	0.9991912	0.9990029	0.99727136	0.9977817	0.99914944
0.0	0.9974376	0.9993154	0.9992198	0.9980715	0.9857336	0.9978508	0.9965688	0.9922161	0.996449	0.9978435
0.0	0.999181	0.9996076	0.99968255	0.9992236	0.9966594	0.99924856	0.99885345	0.9974542	0.99806756	0.9992536
0.0	0.9993025	0.9996618	0.99965656	0.99898	0.9958677	0.99938047	0.9986804	0.9960835	0.9986406	0.9993044
0.0	0.9521662	0.951032	0.9907478	0.9730132	0.95288056	0.98183835	0.9866623	0.9767671	0.98605365	0.9828471
0.0	0.9521662	0.951032	0.9907478	0.9730132	0.95288056	0.98183835	0.9866623	0.9767671	0.98605365	0.9828471
0.0	0.012214851	0.49311292	0.020069215	0.04154553	0.017533403	0.017409263	0.05653108	0.0133389225	0.09411789	0.016234407
0.0	0.0017601597	0.2207208	0.0066903406	0.007871477	0.005980296	0.0042103925	0.026044613	0.005554303	0.016496606	0.0046182554
0.0	0.0017601597	0.2207208	0.0066903406	0.007871477	0.005980296	0.004210395	0.026044613	0.005554306	0.016496606	0.0046182554
0.0	0.0017601597	0.2207208	0.0066903406	0.007871477	0.005980296	0.0042103925	0.026044613	0.005554306	0.016496606	0.0046182554
0.0	0.0017601597	0.2207208	0.0066903406	0.007871477	0.005980296	0.0042103925	0.026044613	0.005554303	0.016496606	0.0046182554
0.0	0.0017601597	0.22072071	0.006690338	0.007871477	0.005980296	0.004210395	0.026044613	0.005554308	0.016496614	0.0046182554
0.0	0.012214857	0.49311292	0.020069223	0.04154554	0.017533412	0.017409256	0.056531057	0.0133389225	0.09411784	0.016234415
0.0	0.0017601597	0.2207208	0.006690344	0.007871477	0.005980296	0.0042103925	0.026044613	0.005554306	0.016496606	0.0046182554
0.0	0.0017601597	0.22072078	0.006690344	0.007871477	0.005980296	0.004210395	0.026044605	0.005554303	0.016496606	0.0046182554
0.0	0.0017601597	0.2207208	0.0066903406	0.007871473	0.005980296	0.0042103925	0.026044613	0.005554303	0.016496606	0.0046182554
0.0	0.0017601597	0.22072078	0.0066903406	0.007871477	0.005980296	0.004210395	0.026044605	0.005554303	0.016496606	0.0046182554
0.0	0.0017601597	0.2207207	0.0066903345	0.007871477	0.005980296	0.0042103967	0.026044605	0.005554306	0.016496614	0.0046182554
0.0	0.012214844	0.49311292	0.020069215	0.04154554	0.017533412	0.017409263	0.056531057	0.0133389225	0.09411784	0.016234415
0.0	0.0017601597	0.2207208	0.006690344	0.007871473	0.005980296	0.0042103925	0.026044613	0.005554303	0.016496606	0.0046182554
0.0	0.0017601597	0.2207208	0.006690344	0.007871473	0.005980296	0.004210395	0.026044605	0.005554303	0.016496606	0.0046182554
0.0	0.0017601597	0.2207208	0.006690344	0.007871477	0.005980296	0.0042103925	0.026044605	0.005554303	0.016496606	0.0046182554
0.0	0.0017601597	0.22072078	0.0066903406	0.007871477	0.005980296	0.0042103925	0.026044613	0.005554306	0.016496606	0.0046182554
0.0	0.0017601597	0.22072071	0.0066903345	0.007871477	0.005980296	0.0042103967	0.026044613	0.005554308	0.016496621	0.0046182554
0.0	0.012214851	0.49311286	0.020069223	0.04154553	0.017533403	0.017409263	0.05653108	0.0133389225	0.09411789	0.016234415
0.0	0.0017601597	0.2207208	0.0066903406	0.007871477	0.005980296	0.0042103925	0.026044613	0.005554306	0.016496606	0.0046182554
0.0	0.0017601597	0.22072078	0.0066903406	0.007871477	0.005980296	0.004210395	0.026044605	0.005554306	0.016496606	0.0046182554
0.0	0.0017601597	0.2207208	0.0066903406	0.007871477	0.005980296	0.0042103925	0.026044613	0.005554306	0.016496606	0.0046182554
0.0	0.0017601597	0.22072078	0.0066903406	0.007871477	0.005980296	0.004210395	0.026044605	0.005554303	0.016496606	0.0046182554
0.0	0.0017601597	0.22072078	0.006690338	0.007871477	0.005980296	0.004210395	0.026044613	0.005554308	0.016496614	0.0046182554
0.0	0.012214844	0.49311286	0.020069215	0.04154553	0.017533412	0.017409263	0.05653108	0.0133389225	0.09411789	0.016234407
0.0	0.0017601597	0.22072078	0.0066903406	0.007871473	0.005980296	0.004210395	0.026044613	0.005554303	0.016496606	0.0046182554
0.0	0.0017601597	0.22072078	0.006690344	0.007871477	0.005980296	0.0042103925	0.026044613	0.005554303	0.016496606	0.0046182554
0.0	0.0017601597	0.2207208	0.0066903406	0.007871473	0.005980296	0.0042103925	0.026044613	0.005554303	0.016496606	0.0046182554
0.0	0.0017601597	0.2207208	0.0066903406	0.007871477	0.005980296	0.0042103925	0.026044613	0.005554306	0.016496606	0.0046182554
0.0	0.0017601597	0.22072078	0.0066903345	0.007871477	0.005980296	0.004210395	0.026044613	0.005554306	0.016496621	0.0046182554
0.0	0.012214851	0.49311292	0.020069223	0.041545548	0.017533403	0.017409263	0.05653108	0.0133389225	0.09411789	0.016234407
0.0	0.0017601597	0.2207208	0.006690344	0.007871477	0.005980296	0.004210395	0.026044613	0.005554303	0.016496606	0.0046182554
0.0	0.0017601597	0.2207208	0.006690344	0.007871477	0.005980296	0.0042103925	0.026044613	0.005554303	0.016496606	0.0046182554
0.0	0.0017601597	0.22072078	0.006690344	0.007871477	0.005980296	0.0042103925	0.026044613	0.005554303	0.016496606	0.0046182554
0.0	0.0017601597	0.22072078	0.006690344	0.007871477	0.005980296	0.0042103925	0.026044613	0.005554303	0.016496606	0.0046182554
0.0	0.0017601597	0.22072071	0.0066903345	0.007871477	0.005980296	0.004210395	0.026044613	0.005554306	0.016496614	0.0046182554
0.0	0.012214851	0.49311292	0.020069215	0.04154554	0.017533412	0.017409263	0.056531057	0.0133389225	0.09411789	0.016234407
0.0	0.0017601597	0.2207208	0.006690344	0.007871477	0.005980296	0.004210395	0.026044613	0.005554303	0.016496606	0.0046182554
0.0	0.0017601597	0.22072078	0.006690344	0.007871477	0.005980296	0.004210395	0.026044613	0.005554306	0.016496606	0.0046182554
0.0	0.0017601597	0.22072078	0.0066903406	0.007871477	0.005980296	0.004210395	0.026044613	0.005554303	0.016496606	0.0046182554
0.0	0.0017601597	0.22072078	0.006690344	0.007871477	0.005980296	0.0042103925	0.026044613	0.005554306	0.016496606	0.0046182554
0.0	0.0017601597	0.22072071	0.006690338	0.007871477	0.005980296	0.0042103967	0.026044613	0.005554308	0.016496621	0.0046182554
0.0	0.0017601597	0.2207207	0.006690338	0.007871477	0.005980296	0.004210395	0.026044613	0.005554306	0.016496621	0.0046182554
0.0	0.0017601597	0.22072071	0.006690338	0.007871477	0.005980296	0.004210395	0.026044613	0.005554308	0.016496614	0.0046182554
0.0	0.0017601597	0.22072078	0.0066903406	0.007871477	0.005980296	0.004210395	0.026044613	0.005554306	0.016496606	0.0046182554
0.0	0.0017601597	0.2207207	0.0066903345	0.007871477	0.005980296	0.004210395	0.026044613	0.005554306	0.016496614	0.0046182554
0.0	0.0017601597	0.22072078	0.006690338	0.007871477	0.005980296	0.004210395	0.026044605	0.005554306	0.016496614	0.0046182554
0.0	0.0017601597	0.2207208	0.006690344	0.007871477	0.005980296	0.0042103925	0.026044613	0.005554306	0.016496606	0.0046182554
0.0	0.0017601597	0.2207208	0.0066903406	0.007871477	0.005980296	0.004210395	0.026044613	0.005554306	0.016496606	0.0046182554
0.0	0.0017601597	0.2207208	0.0066903406	0.007871477	0.005980296	0.004210395	0.026044613	0.005554306	0.016496606	0.0046182554
0.0	0.0017601597	0.22072078	0.006690344	0.007871477	0.005980296	0.0042103925	0.026044613	0.005554306	0.016496606	0.0046182554
0.0	0.0017601597	0.22072078	0.006690344	0.007871477	0.005980296	0.004210395	0.026044613	0.005554306	0.016496606	0.0046182554
0.0	0.012214857	0.49311292	0.020069215	0.04154553	0.017533412	0.017409263	0.05653108	0.0133389225	0.09411789	0.016234415
0.0	0.0017601597	0.22072078	0.0066903345	0.007871477	0.005980296	0.004210395	0.026044605	0.005554306	0.016496614	0.0046182554
0.0	0.0029549245	0.2127055	0.012532463	0.013931486	0.011125595	0.011736296	0.07222913	0.016217716	0.069916956	0.016922614
0.0	0.012214851	0.49311292	0.02006922	0.041545548	0.017533403	0.017409263	0.056531057	0.0133389225	0.09411789	0.016234407
0.0	0.0017601597	0.2207208	0.0066903406	0.007871477	0.005980296	0.004210395	0.026044613	0.005554303	0.016496606	0.0046182554
0.0	0.0017601597	0.2207207	0.006690338	0.007871477	0.005980296	0.004210395	0.026044605	0.005554308	0.016496614	0.0046182554
0.0	0.0017601597	0.22072071	0.0066903345	0.007871477	0.005980296	0.004210395	0.026044613	0.005554306	0.016496621	0.0046182554
0.0	0.0017601597	0.22072078	0.006690344	0.007871477	0.005980296	0.0042103925	0.026044605	0.005554306	0.016496606	0.0046182554
0.0	0.0017601597	0.22072078	0.0066903406	0.007871473	0.005980296	0.004210395	0.026044613	0.005554306	0.016496606	0.0046182554
0.0	0.0029549245	0.2127055	0.012532463	0.013931486	0.0111256	0.011736296	0.07222913	0.016217709	0.069916956	0.016922614
0.0	0.0017601597	0.22072078	0.0066903406	0.007871477	0.005980296	0.004210395	0.026044613	0.005554303	0.016496606	0.0046182554
0.0	0.0017601597	0.2207208	0.0066903406	0.007871477	0.005980296	0.004210395	0.026044613	0.005554306	0.016496606	0.0046182554
0.0	0.0017601597	0.22072078	0.0066903406	0.007871477	0.005980296	0.0042103925	0.026044605	0.005554303	0.016496606	0.0046182554
0.0	0.0076516904	0.4161806	0.011472825	0.010986958	0.010185875	0.008243275	0.059605937	0.017501062	0.015714452	0.007974121
0.0	0.012214851	0.49311292	0.02006922	0.04154553	0.017533412	0.017409256	0.056531068	0.0133389225	0.09411789	0.016234415
0.0	0.0031019435	0.39656755	0.019050615	0.011390513	0.009440311	0.006822669	0.05035368	0.00682527	0.0236984	0.006568676
0.0	0.0045377747	0.40077773	0.03244311	0.023582412	0.020105636	0.019171191	0.15343899	0.02283309	0.08783949	0.025400689
0.0	0.0031019435	0.39656764	0.019050615	0.011390513	0.009440311	0.006822669	0.05035368	0.0068252734	0.0236984	0.006568676
0.0	0.0017601597	0.22072078	0.0066903406	0.007871477	0.005980296	0.004210395	0.026044605	0.005554303	0.016496606	0.0046182554
0.0	0.0029549228	0.2127055	0.012532463	0.013931491	0.0111256	0.011736296	0.07222913	0.016217716	0.069916956	0.016922614
0.0	0.0017601597	0.2207208	0.006690344	0.007871477	0.005980296	0.0042103925	0.026044613	0.005554306	0.016496606	0.0046182554
0.0	0.012214851	0.49311292	0.02006922	0.04154554	0.017533412	0.017409263	0.05653108	0.0133389225	0.09411789	0.016234407
0.0	0.0017601597	0.22072078	0.0066903406	0.007871473	0.005980296	0.0042103925	0.026044613	0.005554303	0.016496606	0.0046182554
0.0	0.0017601597	0.2207208	0.006690344	0.007871477	0.005980296	0.0042103925	0.026044613	0.005554303	0.016496606	0.0046182554
0.0	0.012214851	0.49311292	0.020069215	0.04154553	0.017533403	0.017409263	0.05653108	0.0133389225	0.09411789	0.016234407
0.0	0.0017601597	0.22072071	0.006690338	0.007871477	0.005980296	0.004210395	0.026044613	0.005554306	0.016496614	0.0046182554
0.0	0.0017601597	0.22072078	0.006690344	0.007871473	0.005980296	0.004210395	0.026044613	0.005554303	0.016496606	0.0046182554
0.0	0.0017601597	0.2207208	0.006690344	0.007871477	0.005980296	0.0042103925	0.026044605	0.005554306	0.016496606	0.0046182554
0.0	0.0029549228	0.2127055	0.012532469	0.013931491	0.0111256	0.011736296	0.07222915	0.016217709	0.069916956	0.016922614
0.0	0.0029549228	0.2127055	0.012532458	0.013931491	0.0111256	0.011736296	0.07222913	0.016217709	0.069916956	0.016922614
0.0	0.0017601597	0.22072078	0.006690338	0.007871477	0.005980296	0.0042103967	0.026044613	0.005554306	0.016496621	0.0046182554
0.0	0.0017601597	0.2207207	0.006690338	0.007871477	0.005980296	0.0042103967	0.026044613	0.005554306	0.016496621	0.0046182554
0.0	0.0017601597	0.2207208	0.0066903406	0.007871477	0.005980296	0.004210395	0.026044613	0.005554306	0.016496606	0.0046182554
0.0	0.0017601597	0.2207208	0.006690344	0.007871477	0.005980296	0.004210395	0.026044605	0.005554306	0.016496606	0.0046182554
0.0	0.0029549245	0.2127055	0.012532463	0.013931486	0.0111256	0.011736296	0.07222915	0.016217716	0.06991692	0.016922614
0.0	0.0017601597	0.2207208	0.0066903406	0.007871477	0.005980296	0.004210395	0.026044605	0.005554306	0.016496606	0.0046182554
0.0	0.0017601597	0.22072078	0.006690344	0.007871477	0.005980296	0.0042103925	0.026044613	0.005554303	0.016496606	0.0046182554
0.0	0.01121948	0.3532827	0.020157997	0.054756932	0.010900934	0.013246803	0.09079532	0.01663367	0.03845257	0.019009583
0.0	0.012214851	0.49311292	0.020069215	0.04154553	0.017533403	0.017409263	0.05653108	0.0133389225	0.09411789	0.016234407
0.0	0.0029549228	0.2127055	0.012532463	0.013931486	0.0111256065	0.011736296	0.07222913	0.016217716	0.069916956	0.016922614
0.0	0.012214851	0.49311292	0.02006922	0.04154553	0.017533403	0.01740927	0.056531068	0.0133389225	0.09411789	0.016234415
0.0	0.0049612494	0.45159653	0.025411526	0.026206763	0.027066307	0.017207334	0.10531023	0.027495155	0.07391458	0.026147343
0.0	0.0017601597	0.2207207	0.0066903345	0.007871477	0.005980296	0.0042103967	0.026044605	0.005554306	0.016496614	0.0046182554
0.0	0.0017601597	0.2207208	0.006690344	0.007871477	0.005980296	0.0042103925	0.026044605	0.005554306	0.016496606	0.0046182554
0.0	0.0029549245	0.2127055	0.012532469	0.013931486	0.0111256	0.011736296	0.07222913	0.016217716	0.069916956	0.016922614
0.0	0.0076516904	0.41618052	0.011472825	0.010986958	0.010185875	0.008243271	0.05960591	0.017501052	0.015714452	0.007974124
0.0	0.0029549245	0.2127055	0.012532458	0.013931486	0.011125595	0.011736296	0.07222915	0.016217709	0.069916956	0.016922614
0.0	0.012214851	0.49311292	0.020069215	0.04154554	0.017533403	0.017409263	0.05653108	0.0133389225	0.0941179	0.016234407
0.0	0.012214851	0.49311286	0.02006922	0.04154553	0.017533412	0.017409263	0.05653108	0.0133389225	0.09411789	0.016234415
0.0	0.0017601597	0.22072071	0.006690338	0.007871477	0.005980296	0.004210395	0.026044613	0.005554306	0.016496621	0.0046182554
0.0	0.0017601597	0.2207207	0.006690338	0.007871477	0.005980296	0.0042103967	0.026044613	0.005554306	0.016496614	0.0046182554
0.0	0.0017601597	0.2207208	0.006690344	0.007871477	0.005980296	0.004210395	0.026044613	0.005554303	0.016496606	0.0046182554
0.0	0.0017601597	0.2207208	0.006690344	0.007871477	0.005980296	0.0042103925	0.026044613	0.005554306	0.016496606	0.0046182554
0.0	0.0017601597	0.2207208	0.0066903406	0.007871477	0.005980296	0.0042103925	0.026044613	0.005554303	0.016496606	0.0046182554
0.0	0.012214851	0.49311286	0.020069215	0.04154553	0.017533403	0.01740927	0.05653108	0.0133389225	0.09411789	0.016234415
0.0	0.0017601597	0.22072078	0.006690344	0.007871473	0.005980296	0.004210395	0.026044613	0.005554306	0.016496606	0.0046182554
0.0	0.0029549228	0.2127055	0.012532463	0.013931486	0.011125595	0.011736296	0.07222913	0.016217716	0.069916956	0.016922614
0.0	0.012214857	0.49311292	0.020069215	0.04154553	0.017533412	0.017409263	0.05653108	0.0133389225	0.09411784	0.016234407
0.0	0.012214851	0.49311286	0.020069215	0.04154554	0.017533412	0.017409263	0.056531068	0.0133389225	0.09411789	0.016234407
0.0	0.0021045092	0.28096732	0.02150193	0.010407121	0.009208717	0.007170453	0.031776033	0.009573857	0.023727378	0.006659405
0.0	0.0021045092	0.28096732	0.021501927	0.010407121	0.009208722	0.007170453	0.03177605	0.009573857	0.023727378	0.006659408
0.0	0.01405748	0.61849254	0.065539345	0.06022349	0.031174174	0.025266541	0.082178764	0.024154346	0.12757306	0.02584887
0.0	0.99618983	0.98498106	0.9940043	0.8526924	0.7374034	0.40094998	0.81899613	0.6280347	0.91722655	0.9626882
0.0	0.9521662	0.951032	0.9907478	0.9730132	0.95288056	0.98183835	0.9866623	0.9767671	0.98605365	0.9828471
0.0	0.9521662	0.951032	0.9907478	0.9730132	0.95288056	0.98183835	0.9866623	0.9767671	0.98605365	0.9828471
0.0	0.9521662	0.951032	0.9907478	0.9730132	0.95288056	0.98183835	0.9866623	0.9767671	0.98605365	0.9828471
0.0	0.99910283	0.99958295	0.9996531	0.9994542	0.9983523	0.9996455	0.99960345	0.99767464	0.99650156	0.99956685
0.0	0.9521662	0.951032	0.9907478	0.9730132	0.95288056	0.98183835	0.9866623	0.9767671	0.98605365	0.9828471
0.0	0.9999845	0.999974	0.9999821	0.9999554	0.99994886	0.99999297	0.99998295	0.99999344	0.999984	0.99998665
0.0	0.9521662	0.951032	0.9907478	0.9730132	0.95288056	0.98183835	0.9866623	0.9767671	0.98605365	0.9828471
0.0	0.9998636	0.9999106	0.99989986	0.99991703	0.9993469	0.9998987	0.99978215	0.9998431	0.99988735	0.9998449
0.0	0.9521662	0.951032	0.9907478	0.9730132	0.95288056	0.98183835	0.9866623	0.9767671	0.98605365	0.9828471
0.0	0.9521662	0.951032	0.9907478	0.9730132	0.95288056	0.98183835	0.9866623	0.9767671	0.98605365	0.9828471
0.0	0.9521662	0.951032	0.9907478	0.9730132	0.95288056	0.98183835	0.9866623	0.9767671	0.98605365	0.9828471
0.0	0.9521662	0.951032	0.9907478	0.9730132	0.95288056	0.98183835	0.9866623	0.9767671	0.98605365	0.9828471
0.0	0.9521662	0.951032	0.9907478	0.9730132	0.95288056	0.98183835	0.9866623	0.9767671	0.98605365	0.9828471
0.0	0.9521662	0.951032	0.9907478	0.9730132	0.95288056	0.98183835	0.9866623	0.9767671	0.98605365	0.9828471
0.0	0.9521662	0.951032	0.9907478	0.9730132	0.95288056	0.98183835	0.9866623	0.9767671	0.98605365	0.9828471
0.0	0.9521662	0.951032	0.9907478	0.9730132	0.95288056	0.98183835	0.9866623	0.9767671	0.98605365	0.9828471
0.0	0.9521662	0.951032	0.9907478	0.9730132	0.95288056	0.98183835	0.9866623	0.9767671	0.98605365	0.9828471
0.0	0.9551327	0.9389117	0.9500837	0.855477	0.71808815	0.94665116	0.9739692	0.68979335	0.97239393	0.91228
0.0	0.28953272	0.3405029	0.0013898092	0.7531626	0.004044319	0.9767254	0.8591297	0.99787295	0.00016883264	0.0010058106
0.0	0.2198239	0.98824394	0.07598489	0.16979438	0.26905593	0.9971103	0.9964407	0.9894912	0.026620802	0.0010717874
0.0	0.9997451	0.84286374	0.9932981	0.9994497	0.7411725	0.5112803	0.84598535	0.99991846	0.0029176816	0.001886216
0.0	0.97465265	0.99291587	0.99034977	0.724207	0.81029475	0.95552766	0.9881043	0.98354536	0.9838144	0.9803176
0.0	0.7634166	0.53984225	0.050759178	0.22269204	0.42254728	0.12895307	0.46279922	0.511178	0.77679425	0.65615684
0.0	0.9849406	0.92752004	0.0015855536	0.7790317	0.38472554	0.010114592	0.999283	0.979317	0.0018371921	0.43969774
0.0	0.99888736	0.85888046	0.9969524	0.99355924	0.878083	0.9115997	0.99987686	0.5756819	0.9640977	0.9999136
0.0	0.9997305	0.99955565	0.999421	0.99838066	0.99822885	0.9995435	0.9991646	0.998171	0.9995646	0.9993901
0.0	0.99965584	0.99922323	0.99884146	0.9974849	0.99593437	0.99916255	0.9979165	0.996626	0.99948657	0.9989802
0.0	0.9521662	0.951032	0.9907478	0.9730132	0.95288056	0.98183835	0.9866623	0.9767671	0.98605365	0.982847
0.0	0.025520511	0.20632666	0.10710541	0.091667734	0.17069778	0.8307955	0.7693057	0.16834207	0.7241471	0.03754515
0.0	0.9521662	0.951032	0.9907478	0.9730132	0.95288056	0.98183835	0.9866623	0.9767671	0.98605365	0.9828471
0.0	0.9521662	0.951032	0.9907478	0.9730132	0.95288056	0.98183835	0.9866623	0.9767671	0.98605365	0.9828471
0.0	0.48508394	0.8324724	0.91371745	0.4746757	0.8773871	0.29525468	0.6757203	0.8868454	0.9525814	0.954721
0.0	0.99999547	0.9999857	0.99999106	0.99997914	0.9999728	0.9999958	0.999997	0.99999475	0.99998844	0.99999547
0.0	0.0001474312	0.939563	0.008784455	0.008934774	0.0064163366	0.0054799346	0.0033259823	0.060166184	0.053925604	0.15605395
0.0	0.9931793	0.98765135	0.99735594	0.99030733	0.9772993	0.9986467	0.99604285	0.9960051	0.9917475	0.9982187
0.0	0.999453	0.9998011	0.99951637	0.9998648	0.99864703	0.9995691	0.9989484	0.9995857	0.9998073	0.99975055
0.0	0.99606735	0.99631655	0.9960424	0.9913229	0.9377262	0.99297535	0.9740027	0.98836106	0.9959472	0.9940257
0.0	0.9521662	0.951032	0.9907478	0.9730132	0.95288056	0.98183835	0.9866623	0.9767671	0.98605365	0.982847
0.0	0.9521662	0.951032	0.9907478	0.9730132	0.95288056	0.98183835	0.9866623	0.9767671	0.98605365	0.982847
0.0	0.82184035	0.9300864	0.6984234	0.9082452	0.42579484	0.89101523	0.73455036	0.45721382	0.8701481	0.75986356
0.0	0.99984837	0.9998229	0.99987173	0.9998486	0.99933463	0.99993503	0.9998368	0.9997528	0.99984455	0.99974436
0.0	0.7848936	0.99750745	0.8653668	0.98634654	0.9701652	0.9814936	0.9832476	0.977945	0.9887012	0.9788962
0.0	0.9521662	0.951032	0.9907478	0.9730132	0.95288056	0.98183835	0.9866623	0.9767671	0.98605365	0.9828471
0.0	0.23628859	0.8614117	0.5156051	0.7151386	0.40649146	0.87016094	0.66656244	0.28248087	0.787664	0.25423357
0.0	0.82184035	0.9422969	0.7553921	0.92769235	0.5034754	0.9130593	0.78185445	0.4572139	0.8875666	0.8040151
0.0	0.49173975	0.72311884	0.43411568	0.63009673	0.07964402	0.37876981	0.26029095	0.49677297	0.70248914	0.43123353
0.0	0.49173975	0.72311884	0.43411568	0.63009673	0.07964402	0.37876987	0.2602909	0.49677297	0.70248914	0.4312336
0.0	0.49173975	0.72311884	0.43411568	0.63009673	0.07964402	0.37876981	0.26029095	0.4967731	0.70248926	0.4312337
0.0	0.49173975	0.72311884	0.4341156	0.63009673	0.07964402	0.3787699	0.26029095	0.49677297	0.70248914	0.4312337
0.0	0.49173975	0.7231188	0.43411568	0.63009673	0.07964402	0.37876987	0.26029095	0.4967731	0.70248914	0.4312336
0.0	0.4917397	0.7231188	0.43411568	0.63009673	0.07964402	0.37876987	0.2602909	0.49677297	0.70248926	0.43123353
0.0	0.8200902	0.9132283	0.7744903	0.84503055	0.2923598	0.6694521	0.72842586	0.8610937	0.932035	0.8520007
0.0	0.8200902	0.9132283	0.7744903	0.8450306	0.29235974	0.6694521	0.7284259	0.8610937	0.932035	0.8520007
0.0	0.8200902	0.9132283	0.7744903	0.84503055	0.29235974	0.66945213	0.7284259	0.8610937	0.932035	0.8520007
0.0	0.9991844	0.9993055	0.999481	0.9996779	0.9968389	0.9996891	0.9990544	0.99894077	0.9993992	0.9994822
0.0	0.7212303	0.26452717	0.0016135613	0.0011982146	0.41942695	0.26739296	0.0072180526	0.0008766209	0.8891068	0.28277946
0.0	0.9521662	0.951032	0.9907478	0.9730132	0.95288056	0.98183835	0.9866623	0.9767671	0.98605365	0.982847
0.0	0.9521662	0.951032	0.9907478	0.9730132	0.95288056	0.98183835	0.9866623	0.9767671	0.98605365	0.982847
0.0	0.9521662	0.951032	0.9907478	0.9730132	0.95288056	0.98183835	0.9866623	0.9767671	0.98605365	0.982847
0.0	0.79758066	0.78105175	0.88680774	0.78180397	0.7829933	0.76761836	0.37565094	0.67596436	0.32505322	0.86904925
0.0	0.9998437	0.9999069	0.9998627	0.9998903	0.9995546	0.9998827	0.9997795	0.99989927	0.9999256	0.99987304
0.0	0.9996649	0.9988801	0.99969447	0.9886968	0.9992544	0.9971975	0.9992041	0.99673045	0.9979619	0.9892607
0.0	0.026326997	0.03990783	0.027726434	0.020162344	0.010531769	0.02198165	0.024736358	0.005352649	0.021270275	0.0047075055
0.0	0.87240875	0.015545217	0.02159076	0.09331506	0.26368204	0.07981957	0.10092808	0.016888402	0.024067083	0.007919304
0.0	0.15292345	0.19857801	0.17944695	0.037252888	0.04350229	0.090299055	0.11351257	0.03218992	0.06120406	0.005680305
0.0	0.9949181	0.99623126	0.9957574	0.99414223	0.93253756	0.99102193	0.9859242	0.9904482	0.9971161	0.99659604
0.0	0.99946827	0.9998054	0.9996251	0.9997743	0.99886477	0.99955887	0.99934787	0.99968016	0.9997962	0.99950516
0.0	0.99946827	0.9998054	0.9996251	0.9997743	0.99886477	0.99955887	0.99934787	0.99968016	0.9997962	0.99950516
0.0	0.99946827	0.9998054	0.9996251	0.9997743	0.99886477	0.99955887	0.99934787	0.99968016	0.9997962	0.99950516
0.0	0.99946827	0.9998054	0.9996251	0.9997743	0.99886477	0.99955887	0.99934787	0.99968016	0.9997962	0.99950516
0.0	0.99946827	0.9998054	0.9996251	0.9997743	0.99886477	0.99955887	0.99934787	0.99968016	0.9997962	0.99950516
0.0	0.99946827	0.9998054	0.9996251	0.9997743	0.99886477	0.99955887	0.99934787	0.99968016	0.9997962	0.99950516
0.0	0.99946827	0.9998054	0.9996251	0.9997743	0.99886477	0.99955887	0.99934787	0.99968016	0.9997962	0.99950516
0.0	0.99946827	0.9998054	0.9996251	0.9997743	0.99886477	0.99955887	0.99934787	0.99968016	0.9997962	0.99950516
0.0	0.99946827	0.9998054	0.9996251	0.9997743	0.99886477	0.99955887	0.99934787	0.99968016	0.9997962	0.99950516
0.0	0.99946827	0.9998054	0.9996251	0.9997743	0.99886477	0.99955887	0.99934787	0.99968016	0.9997962	0.99950516
0.0	0.99946827	0.9998054	0.9996251	0.9997743	0.99886477	0.99955887	0.99934787	0.99968016	0.9997962	0.99950516
0.0	0.99946827	0.9998054	0.9996251	0.9997743	0.99886477	0.99955887	0.99934787	0.99968016	0.9997962	0.99950516
0.0	0.99946827	0.9998054	0.9996251	0.9997743	0.99886477	0.99955887	0.99934787	0.99968016	0.9997962	0.99950516
0.0	0.99946827	0.9998054	0.9996251	0.9997743	0.99886477	0.99955887	0.99934787	0.99968016	0.9997962	0.99950516
0.0	0.99946827	0.9998054	0.9996251	0.9997743	0.99886477	0.99955887	0.99934787	0.99968016	0.9997962	0.99950516
0.0	0.99946827	0.9998054	0.9996251	0.9997743	0.99886477	0.99955887	0.99934787	0.99968016	0.9997962	0.99950516
0.0	0.99946827	0.9998054	0.9996251	0.9997743	0.99886477	0.99955887	0.99934787	0.99968016	0.9997962	0.99950516
0.0	0.99946827	0.9998054	0.9996251	0.9997743	0.99886477	0.99955887	0.99934787	0.99968016	0.9997962	0.99950516
0.0	0.99946827	0.9998054	0.9996251	0.9997743	0.99886477	0.99955887	0.99934787	0.99968016	0.9997962	0.99950516
0.0	0.99946827	0.9998054	0.9996251	0.9997743	0.99886477	0.99955887	0.99934787	0.99968016	0.9997962	0.99950516
0.0	0.99946827	0.9998054	0.9996251	0.9997743	0.99886477	0.99955887	0.99934787	0.99968016	0.9997962	0.99950516
0.0	0.99946827	0.9998054	0.9996251	0.9997743	0.99886477	0.99955887	0.99934787	0.99968016	0.9997962	0.99950516
0.0	0.99946827	0.9998054	0.9996251	0.9997743	0.99886477	0.99955887	0.99934787	0.99968016	0.9997962	0.99950516
0.0	0.99946827	0.9998054	0.9996251	0.9997743	0.99886477	0.99955887	0.99934787	0.99968016	0.9997962	0.99950516
0.0	0.99946827	0.9998054	0.9996251	0.9997743	0.99886477	0.99955887	0.99934787	0.99968016	0.9997962	0.99950516
0.0	0.9949181	0.99623126	0.9957574	0.99414223	0.93253756	0.99102193	0.9859242	0.9904482	0.9971161	0.99659604
0.0	0.9999615	0.999977	0.9999542	0.9999651	0.99993145	0.9999851	0.9999732	0.99997735	0.99998593	0.99997854
0.0	0.9521662	0.951032	0.9907478	0.9730132	0.95288056	0.98183835	0.9866623	0.9767671	0.98605365	0.9828471
0.0	0.9974376	0.9993154	0.99921966	0.9980715	0.9857336	0.9978508	0.9965688	0.9922161	0.996449	0.9978435
0.0	0.9993193	0.9985898	0.9996393	0.99924254	0.99625105	0.9997614	0.99893373	0.99952066	0.99937856	0.9991341
0.0	0.16705504	0.33099836	0.2800084	0.1040904	0.012032424	0.09915058	0.017109046	0.060460534	0.034856543	0.03722807
0.0	0.9988311	0.9982368	0.99959046	0.99772877	0.990399	0.9971668	0.9972646	0.996151	0.99774337	0.9986513
0.0	0.9997086	0.9997485	0.9998901	0.9996667	0.9997954	0.9999112	0.99983275	0.99988735	0.99947125	0.99980813
0.0	0.9521662	0.951032	0.9907478	0.9730132	0.95288056	0.98183835	0.9866623	0.9767671	0.98605365	0.982847
0.0	0.9521662	0.951032	0.9907478	0.9730132	0.95288056	0.98183835	0.9866623	0.9767671	0.98605365	0.982847
0.0	0.99976367	0.99982077	0.99986804	0.9999025	0.9988543	0.99990654	0.9997758	0.99961615	0.9995596	0.99977344
0.0	0.9995384	0.99968517	0.99979645	0.9998503	0.99781203	0.9997899	0.9995732	0.99874854	0.9993561	0.9995623
0.0	0.99967504	0.9997532	0.9997267	0.9999044	0.9983183	0.9998518	0.99970216	0.99900913	0.99937326	0.9996177
0.0	0.99967504	0.9997532	0.9997267	0.9999044	0.9983183	0.9998518	0.99970216	0.99900913	0.99937326	0.9996177
0.0	0.9521662	0.951032	0.9907478	0.9730132	0.95288056	0.98183835	0.9866623	0.9767671	0.98605365	0.982847
0.0	0.026166249	0.03383632	0.00721795	0.040923733	0.0071522333	0.028232498	0.0048530283	0.01545893	0.005688857	0.015276485
0.0	0.9521662	0.951032	0.9907478	0.9730132	0.95288056	0.98183835	0.9866623	0.9767671	0.98605365	0.982847
0.0	0.99878293	0.9992711	0.99924564	0.99869615	0.99253416	0.99963546	0.9982204	0.99581903	0.9981036	0.9985228
0.0	0.9900593	0.99509263	0.99805593	0.9949418	0.96657825	0.9980895	0.9913908	0.99737644	0.9938378	0.9736389
0.0	0.88527393	0.9928022	0.9763025	0.9930515	0.9313682	0.96957636	0.98496336	0.9765905	0.98387516	0.97505516
0.0	0.9900593	0.99509263	0.99805593	0.9949418	0.96657825	0.9980895	0.9913908	0.99737644	0.9938379	0.9736389
0.0	0.88527393	0.9928022	0.9763025	0.9930515	0.9313682	0.96957636	0.98496336	0.9765905	0.98387516	0.97505516
0.0	0.9521662	0.951032	0.9907478	0.9730132	0.95288056	0.98183835	0.9866623	0.9767671	0.98605365	0.9828471
0.0	0.9521662	0.951032	0.9907478	0.9730132	0.95288056	0.98183835	0.9866623	0.9767671	0.98605365	0.982847
0.0	0.9521662	0.951032	0.9907478	0.9730132	0.95288056	0.98183835	0.9866623	0.9767671	0.98605365	0.982847
0.0	0.9998822	0.9998385	0.99990153	0.9999089	0.9993542	0.99994624	0.9998627	0.99978644	0.99968815	0.99979264
0.0	0.9999335	0.9998939	0.99994576	0.99990726	0.99944085	0.9999616	0.9999045	0.9998435	0.99971217	0.99986553
0.0	0.9999335	0.9998939	0.99994576	0.99990726	0.99944085	0.9999616	0.9999045	0.9998435	0.99971217	0.99986553
0.0	0.9521662	0.951032	0.9907478	0.9730132	0.95288056	0.98183835	0.9866623	0.9767671	0.98605365	0.982847
0.0	0.99979657	0.9999075	0.99988484	0.9996439	0.9992094	0.9999571	0.99975365	0.99975985	0.9997687	0.99975175
0.0	0.26687062	0.17555067	0.48903888	0.124001145	0.131838	0.32239708	0.23300019	0.0787794	0.17545506	0.16289721
0.0	0.66811305	0.5096149	0.7604451	0.2897683	0.33511072	0.7633983	0.6509407	0.3414154	0.36637774	0.41550544
0.0	0.66811305	0.5096149	0.76044506	0.28976825	0.33511072	0.7633983	0.6509407	0.3414154	0.36637774	0.41550553
0.0	0.99979657	0.9999075	0.99988484	0.9996439	0.9992094	0.9999571	0.99975365	0.99975985	0.9997687	0.99975175
0.0	0.98226464	0.7470228	0.9936859	0.83419263	0.96768135	0.97052765	0.9732072	0.8159318	0.93465	0.9929894
0.0	0.98226464	0.7470228	0.9936859	0.83419263	0.96768135	0.97052765	0.9732072	0.8159318	0.93465	0.9929894
0.0	0.98226464	0.86650103	0.99533796	0.9305228	0.9949686	0.9925644	0.9938705	0.7941347	0.99003524	0.9893975
0.0	0.9995727	0.99975365	0.99975497	0.99977356	0.9990761	0.9997811	0.99948895	0.9995227	0.9992907	0.9998305
0.0	0.99596727	0.99605525	0.99423546	0.9903377	0.988846	0.9989009	0.9853864	0.989209	0.9765737	0.99467826
0.0	0.46261322	0.17157324	0.00092633144	0.8721968	0.108428285	0.91765314	0.012522523	0.171838	0.058824003	0.97566855
0.0	0.99681014	0.9973232	0.996433	0.99901664	0.9829185	0.9978834	0.99822444	0.98760056	0.99477285	0.99604636
0.0	0.97060263	0.990945	0.98851204	0.9941397	0.9403613	0.991443	0.9843925	0.95448166	0.9539305	0.990506
0.0	0.41838852	0.6222119	0.48506594	0.6758441	0.2363214	0.4993723	0.490943	0.31843948	0.2194496	0.43499243
0.0	0.96666044	0.9889059	0.9875145	0.9936162	0.9318962	0.9891873	0.98132735	0.9451966	0.9509528	0.9888919
0.0	0.99681014	0.9973232	0.996433	0.99901664	0.9829186	0.9978834	0.99822444	0.98760056	0.99477285	0.99604636
0.0	0.98693234	0.97867626	0.97366107	0.9940043	0.9352825	0.9783167	0.9935127	0.9418224	0.9461058	0.94043607
0.0	0.99903345	0.9987882	0.9986527	0.9991216	0.9969983	0.9994655	0.99393696	0.9960646	0.9971341	0.9983658
0.0	0.9521662	0.951032	0.9907478	0.9730132	0.95288056	0.98183835	0.9866623	0.9767671	0.98605365	0.9828471
0.0	0.975806	0.7977153	0.9874083	0.85857534	0.98748195	0.9471795	0.8163678	0.87643737	0.920143	0.9707993
0.0	0.43985322	0.45319742	0.1451545	0.16368766	0.054522507	0.39492363	0.107455716	0.19315563	0.05397038	0.40326363
0.0	0.97947115	0.7768113	0.98866665	0.8949924	0.96783954	0.8966179	0.7444847	0.8781846	0.931746	0.9337639
0.0	0.9988311	0.9982368	0.99959046	0.99772877	0.990399	0.9971668	0.9972646	0.996151	0.99774337	0.9986513
0.0	0.9521662	0.951032	0.9907478	0.9730132	0.95288056	0.98183835	0.9866623	0.9767671	0.98605365	0.982847
0.0	0.9521662	0.951032	0.9907478	0.9730132	0.95288056	0.98183835	0.9866623	0.9767671	0.98605365	0.982847
0.0	0.9998983	0.9998728	0.99987674	0.999853	0.9996805	0.99996483	0.9998449	0.99989164	0.9999229	0.999902
0.0	0.9521662	0.951032	0.9907478	0.9730132	0.95288056	0.98183835	0.9866623	0.9767671	0.98605365	0.9828471
0.0	0.99999225	0.9999937	0.9999913	0.99999034	0.9999825	0.9999932	0.99998796	0.9999888	0.9999931	0.99998736
0.0	0.9999726	0.9999883	0.99997723	0.9999857	0.99996483	0.9999887	0.999982	0.9999678	0.9999819	0.99997437
0.0	0.9521662	0.951032	0.9907478	0.9730132	0.95288056	0.98183835	0.9866623	0.9767671	0.98605365	0.9828471
0.0	0.99331206	0.9976757	0.08096917	0.9977996	0.99531835	0.9929107	0.99936515	0.9987582	0.9788417	0.9985696
0.0	0.9521662	0.951032	0.9907478	0.9730132	0.95288056	0.98183835	0.9866623	0.9767671	0.98605365	0.9828471
0.0	0.9521662	0.951032	0.9907478	0.9730132	0.95288056	0.98183835	0.9866623	0.9767671	0.98605365	0.9828471
0.0	0.9997739	0.999708	0.9998902	0.99961	0.9995364	0.99944013	0.9994566	0.99989474	0.99957484	0.9998241
0.0	0.9835322	0.9694546	0.96841115	0.977734	0.9203328	0.82944477	0.7819888	0.97833556	0.8262414	0.9555619
0.0	0.93580097	0.6611346	0.989248	0.8903534	0.97450703	0.9767715	0.84473366	0.92302233	0.9468022	0.9838576
0.0	0.120526545	0.15624273	0.03390765	0.08764582	0.031294566	0.10768471	0.016587934	0.04410301	0.014896346	0.063886754
0.0	0.9996006	0.99981207	0.9997471	0.9993606	0.9982267	0.9998878	0.9994161	0.99883467	0.99920887	0.99938107
0.0	0.9996006	0.99981207	0.9997471	0.9993606	0.9982267	0.9998878	0.9994161	0.99883467	0.99920887	0.99938107
0.0	0.8460656	0.61172134	0.0184838	0.0029093898	0.8456592	0.8761481	0.10626966	0.015122744	0.9108346	0.5484573
0.0	0.8460656	0.61172134	0.01848381	0.0029093898	0.8456592	0.87614816	0.106269635	0.015122744	0.9108346	0.5484573
0.0	0.93580097	0.8014976	0.9907691	0.8598526	0.85066974	0.61827016	0.8626957	0.8831394	0.9450955	0.9838576
0.0	0.93580097	0.8014976	0.9907691	0.8598526	0.85066974	0.61827016	0.8626957	0.8831394	0.9450955	0.9838576
0.0	0.34958392	0.5347967	0.15332589	0.58794665	0.08502241	0.36415446	0.27158386	0.1777782	0.42778173	0.29960486
0.0	0.96666044	0.9889059	0.9875145	0.9936162	0.9318962	0.9891873	0.98132735	0.9451966	0.9509528	0.9888919
0.0	0.015283431	0.022793846	0.013122765	0.024419682	0.008100298	0.010767386	0.016313272	0.0105493395	0.008959955	0.010173374
0.0	0.011793187	0.0165351	0.00934419	0.019463144	0.005924455	0.009766774	0.01170915	0.00787237	0.008097632	0.0075402334
0.0	0.040019833	0.043930408	0.034954064	0.04868164	0.0450826	0.01957973	0.027034193	0.03078419	0.012194908	0.017839279
0.0	0.9997609	0.9997907	0.9997898	0.99991703	0.99893886	0.99987817	0.99977404	0.9993061	0.99948275	0.99962807
0.0	0.99946827	0.9998054	0.9996251	0.9997743	0.99886477	0.99955887	0.99934787	0.99968016	0.9997962	0.99950516
0.0	0.9521662	0.951032	0.9907478	0.9730132	0.95288056	0.98183835	0.9866623	0.9767671	0.98605365	0.982847
0.0	0.9521662	0.951032	0.9907478	0.9730132	0.95288056	0.98183835	0.9866623	0.9767671	0.98605365	0.982847
0.0	0.9521662	0.951032	0.9907478	0.9730132	0.95288056	0.98183835	0.9866623	0.9767671	0.98605365	0.9828471
0.0	0.9521662	0.951032	0.9907478	0.9730132	0.95288056	0.98183835	0.9866623	0.9767671	0.98605365	0.9828471
0.0	0.948854	0.91661334	0.9358269	0.84213537	0.7650663	0.9407436	0.9630727	0.6806125	0.9695322	0.8945481
0.0	0.9858525	0.9938002	0.99011993	0.9812858	0.9316185	0.996123	0.9920689	0.91308147	0.98767126	0.9738928
0.0	0.9999497	0.99992394	0.99994695	0.99994755	0.99963737	0.9999434	0.9998708	0.99991596	0.9998599	0.99988115
0.0	0.9998871	0.99978155	0.99979	0.9999137	0.9992674	0.99983346	0.99962664	0.99969935	0.9996338	0.9996779
0.0	0.9974376	0.9993154	0.99921966	0.9980715	0.9857336	0.9978508	0.9965688	0.9922161	0.996449	0.9978435
0.0	0.9521662	0.951032	0.9907478	0.9730132	0.95288056	0.98183835	0.9866623	0.9767671	0.98605365	0.982847
0.0	0.9998938	0.99880636	0.9989519	0.99914706	0.99793494	0.999655	0.9989177	0.99942434	0.9984505	0.9993318
0.0	0.9521662	0.951032	0.9907478	0.9730132	0.95288056	0.98183835	0.9866623	0.9767671	0.98605365	0.9828471
0.0	0.877467	0.58759135	0.0017217228	0.179065	0.47788054	0.73514944	0.6140017	0.7419057	0.15159842	0.96856356
0.0	0.70612884	0.9606229	0.68650645	0.82980233	0.6952599	0.75989616	0.67968935	0.93442917	0.92095745	0.7544331
0.0	0.70612884	0.9606229	0.68650645	0.82980233	0.6952599	0.7598961	0.6796893	0.93442917	0.92095745	0.7544331
0.0	0.95449966	0.95149463	0.76209396	0.93977267	0.8522409	0.8670683	0.9739039	0.7320558	0.6842717	0.57401365
0.0	0.98727834	0.8849968	0.99736017	0.96280646	0.9577429	0.9773033	0.97680753	0.95300734	0.9775524	0.9865963
0.0	0.98727834	0.8849968	0.99736017	0.96280646	0.9577429	0.9773033	0.97680753	0.95300734	0.9775524	0.9865963
0.0	0.9521662	0.951032	0.9907478	0.9730132	0.95288056	0.98183835	0.9866623	0.9767671	0.98605365	0.982847
0.0	0.005564547	0.26912078	0.019659732	0.038372166	0.007785445	0.008736179	0.050119806	0.03094322	0.03902746	0.022506015
0.0	0.9521662	0.951032	0.9907478	0.9730132	0.95288056	0.98183835	0.9866623	0.9767671	0.98605365	0.9828471
0.0	0.9521662	0.951032	0.9907478	0.9730132	0.95288056	0.98183835	0.9866623	0.9767671	0.98605365	0.982847
0.0	0.99967504	0.9997532	0.9997267	0.9999044	0.9983183	0.9998518	0.99970216	0.99900913	0.99937326	0.9996177
0.0	0.99967504	0.9997532	0.9997267	0.9999044	0.9983183	0.9998518	0.99970216	0.99900913	0.99937326	0.9996177
0.0	0.9521662	0.951032	0.9907478	0.9730132	0.95288056	0.98183835	0.9866623	0.9767671	0.98605365	0.982847
0.0	0.9521662	0.951032	0.9907478	0.9730132	0.95288056	0.98183835	0.9866623	0.9767671	0.98605365	0.982847
0.0	0.999148	0.99952304	0.9995695	0.9997266	0.9980919	0.9995895	0.99895966	0.9988927	0.9990621	0.9996271
0.0	0.0024479015	0.023743553	0.06660557	0.017075911	0.022021407	0.3728377	0.039888334	0.014449577	0.07215157	0.013256468
0.0	0.011541557	0.035311945	0.010695054	0.0077882446	0.0082377065	0.024350913	0.008825351	0.004012248	0.022283671	0.0017053044
0.0	0.9521662	0.951032	0.9907478	0.9730132	0.95288056	0.98183835	0.9866623	0.9767671	0.98605365	0.9828471
0.0	0.9521662	0.951032	0.9907478	0.9730132	0.95288056	0.98183835	0.9866623	0.9767671	0.98605365	0.982847
0.0	0.32930833	0.5904373	0.85357535	0.75199527	0.77930635	0.57234997	0.38097867	0.56942385	0.95735055	0.3206877
0.0	0.32930836	0.5904373	0.8535754	0.7519952	0.77930635	0.57234985	0.38097864	0.569424	0.95735055	0.32068777
0.0	0.99967504	0.9997532	0.9997267	0.9999044	0.9983183	0.9998518	0.99970216	0.99900913	0.99937326	0.9996177
0.0	0.99967504	0.9997526	0.9997187	0.9999043	0.9983785	0.9998524	0.9997031	0.9990288	0.9993686	0.9996196
0.0	0.99998844	0.9999883	0.9999956	0.99998057	0.9999646	0.9999931	0.9999863	0.9999808	0.9999927	0.99997926
0.0	0.21323057	0.40877876	0.10223341	0.45025843	0.044637434	0.19891706	0.14147864	0.087685905	0.34716478	0.16849954
0.0	0.9521662	0.951032	0.9907478	0.9730132	0.95288056	0.98183835	0.9866623	0.9767671	0.98605365	0.982847
0.0	0.9995265	0.9993061	0.99974173	0.9998528	0.9977208	0.9998522	0.99890256	0.9983872	0.99964106	0.9994023
0.0	0.9521662	0.951032	0.9907478	0.9730132	0.95288056	0.98183835	0.9866623	0.9767671	0.98605365	0.9828471
0.0	0.9521662	0.951032	0.9907478	0.9730132	0.95288056	0.98183835	0.9866623	0.9767671	0.98605365	0.9828471
0.0	0.9521662	0.951032	0.9907478	0.9730132	0.95288056	0.98183835	0.9866623	0.9767671	0.98605365	0.9828471
0.0	0.9521662	0.951032	0.9907478	0.9730132	0.95288056	0.98183835	0.9866623	0.9767671	0.98605365	0.9828471
0.0	0.9521662	0.951032	0.9907478	0.9730132	0.95288056	0.98183835	0.9866623	0.9767671	0.98605365	0.9828471
0.0	0.9521662	0.951032	0.9907478	0.9730132	0.95288056	0.98183835	0.9866623	0.9767671	0.98605365	0.9828471
0.0	0.9521662	0.951032	0.9907478	0.9730132	0.95288056	0.98183835	0.9866623	0.9767671	0.98605365	0.9828471
0.0	0.9521662	0.951032	0.9907478	0.9730132	0.95288056	0.98183835	0.9866623	0.9767671	0.98605365	0.9828471
0.0	0.9521662	0.951032	0.9907478	0.9730132	0.95288056	0.98183835	0.9866623	0.9767671	0.98605365	0.9828471
0.0	0.9521662	0.951032	0.9907478	0.9730132	0.95288056	0.98183835	0.9866623	0.9767671	0.98605365	0.9828471
0.0	0.9521662	0.951032	0.9907478	0.9730132	0.95288056	0.98183835	0.9866623	0.9767671	0.98605365	0.9828471
0.0	0.9521662	0.951032	0.9907478	0.9730132	0.95288056	0.98183835	0.9866623	0.9767671	0.98605365	0.9828471
0.0	0.9521662	0.951032	0.9907478	0.9730132	0.95288056	0.98183835	0.9866623	0.9767671	0.98605365	0.9828471
0.0	0.9521662	0.951032	0.9907478	0.9730132	0.95288056	0.98183835	0.9866623	0.9767671	0.98605365	0.9828471
0.0	0.9521662	0.951032	0.9907478	0.9730132	0.95288056	0.98183835	0.9866623	0.9767671	0.98605365	0.9828471
0.0	0.9521662	0.951032	0.9907478	0.9730132	0.95288056	0.98183835	0.9866623	0.9767671	0.98605365	0.9828471
0.0	0.9521662	0.951032	0.9907478	0.9730132	0.95288056	0.98183835	0.9866623	0.9767671	0.98605365	0.9828471
0.0	0.9521662	0.951032	0.9907478	0.9730132	0.95288056	0.98183835	0.9866623	0.9767671	0.98605365	0.9828471
0.0	0.9521662	0.951032	0.9907478	0.9730132	0.95288056	0.98183835	0.9866623	0.9767671	0.98605365	0.9828471
0.0	0.70539904	0.91024506	0.608947	0.9120321	0.6434676	0.8473693	0.89244187	0.903853	0.54848707	0.6764688
0.0	0.94355416	0.9135866	0.93008655	0.839795	0.6618195	0.93451244	0.9617206	0.6517722	0.9654196	0.8872778
0.0	0.9521662	0.951032	0.9907478	0.9730132	0.95288056	0.98183835	0.9866623	0.9767671	0.98605365	0.9828471
0.0	0.00015083584	0.00074029533	0.0004239106	0.0045048995	0.000655607	0.0007939129	0.00035918577	0.0006203848	0.004469322	0.0013172965
0.0	0.99501836	0.9985576	0.9982362	0.99865806	0.98819333	0.99880505	0.9957967	0.99493104	0.99963355	0.99581724
0.0	0.0020330788	0.0017805514	0.006418419	0.0016483236	0.00026257834	0.0012792277	0.0010950645	0.0008178904	0.03902247	0.00067374314
0.0	0.92079	0.95350933	0.89524466	0.9714174	0.6309049	0.9749165	0.9419982	0.86843896	0.96737903	0.9341751
0.0	0.92079	0.95350933	0.89524466	0.9714174	0.63090503	0.9749165	0.9419982	0.86843896	0.96737903	0.93417495
0.0	0.9994072	0.9996049	0.9997563	0.999814	0.9975612	0.99973565	0.9994655	0.99812156	0.9992539	0.9995048
0.0	0.9994072	0.9996049	0.9997563	0.999814	0.9975612	0.99973565	0.9994655	0.99812156	0.9992539	0.9995048
0.0	0.92079	0.9535092	0.8952447	0.9714174	0.630905	0.9749165	0.9419982	0.86843896	0.96737903	0.93417495
0.0	0.92079	0.9535092	0.8952447	0.9714174	0.63090503	0.9749165	0.9419982	0.86843896	0.96737903	0.93417495
0.0	0.999843	0.9998585	0.99937975	0.9995944	0.9980088	0.99987316	0.999627	0.9989201	0.9997967	0.9997923
0.0	0.999843	0.9998585	0.99937975	0.9995944	0.9980088	0.99987316	0.999627	0.9989201	0.9997967	0.9997923
0.0	0.9988311	0.9982368	0.99959046	0.99772877	0.990399	0.9971668	0.9972646	0.996151	0.99774337	0.9986513
0.0	0.9988311	0.9982368	0.99959046	0.99772877	0.990399	0.9971668	0.9972646	0.996151	0.99774337	0.9986513
0.0	0.7379474	0.89434594	0.62058413	0.87150097	0.30969054	0.89101523	0.6766452	0.32044467	0.8387655	0.63832176
0.0	0.7379474	0.8943458	0.620584	0.871501	0.3096906	0.89101523	0.6766452	0.32044467	0.8387655	0.6383218
0.0	0.99929583	0.99932194	0.99975353	0.99965227	0.9969983	0.9998654	0.99925596	0.99870336	0.9996131	0.99918133
0.0	0.002702546	0.0015891086	0.0033469524	0.015209683	0.0019686588	0.28708717	0.00047048568	0.005073794	0.0006378639	0.12496687
0.0	0.9521662	0.951032	0.9907478	0.9730132	0.95288056	0.98183835	0.9866623	0.9767671	0.98605365	0.9828471
0.0	0.99979335	0.99980956	0.9997998	0.99993086	0.99902356	0.9998858	0.9998136	0.9993887	0.9994821	0.99972624
0.0	0.043900322	0.8177362	0.2785145	0.18121623	0.022599407	0.7419183	0.9954697	0.11834867	0.5004258	0.1272938
0.0	0.009908869	0.11686439	0.0031126507	0.02439008	0.0024836347	0.021300972	0.0037923204	0.0097161215	0.06260855	0.01653562
0.0	0.0017601597	0.2207207	0.006690338	0.007871477	0.005980296	0.004210395	0.026044613	0.005554306	0.016496614	0.0046182554
0.0	0.018944593	0.1014182	0.048952885	0.23128882	0.018959438	0.4140339	0.005083863	0.056458563	0.13460076	0.03532646
0.0	0.009908869	0.11686436	0.0031126507	0.02439008	0.0024836347	0.021300972	0.0037923204	0.0097161215	0.06260855	0.01653562
0.0	0.009908869	0.11686436	0.003112649	0.02439008	0.0024836347	0.021300972	0.0037923204	0.0097161215	0.06260855	0.01653562
0.0	0.009908869	0.11686436	0.0031126507	0.02439008	0.0024836347	0.021300972	0.0037923204	0.0097161215	0.06260855	0.016535627
0.0	0.009908869	0.11686439	0.003112649	0.02439008	0.0024836347	0.021300972	0.0037923204	0.0097161215	0.06260855	0.016535627
0.0	0.009908869	0.11686436	0.003112649	0.02439008	0.0024836347	0.021300972	0.0037923204	0.0097161215	0.06260855	0.016535627
0.0	0.009908869	0.11686439	0.0031126507	0.02439008	0.0024836347	0.021300972	0.0037923204	0.0097161215	0.06260855	0.01653562
0.0	0.009908869	0.11686439	0.0031126507	0.02439008	0.0024836347	0.021300972	0.0037923204	0.0097161215	0.06260855	0.016535627
0.0	0.16130987	0.5876787	0.19460598	0.4185091	0.11111777	0.5609985	0.26567918	0.13828607	0.50842583	0.1073083
0.0	0.012214857	0.49311292	0.02006922	0.04154553	0.017533412	0.017409263	0.05653108	0.0133389225	0.09411789	0.016234407
0.0	0.012214844	0.49311292	0.02006922	0.04154553	0.017533403	0.017409263	0.056531105	0.013338916	0.09411789	0.016234415
0.0	0.012214844	0.4931128	0.02006922	0.04154553	0.017533403	0.017409263	0.056531105	0.0133389225	0.09411789	0.016234415
0.0	0.0033862605	0.48023987	0.013183923	0.02017171	0.012143034	0.01844981	0.06658595	0.026888894	0.031065207	0.012252859
0.0	0.0076516904	0.41618052	0.011472825	0.010986958	0.010185875	0.008243271	0.05960591	0.017501052	0.015714444	0.007974124
0.0	0.0017601597	0.22072078	0.0066903406	0.007871473	0.005980296	0.0042103925	0.026044613	0.005554306	0.016496606	0.0046182554
0.0	0.0076516867	0.4161806	0.011472825	0.010986958	0.010185875	0.008243275	0.05960591	0.017501052	0.015714452	0.007974121
0.0	0.0017601597	0.22072078	0.0066903406	0.007871473	0.005980296	0.0042103925	0.026044613	0.005554306	0.016496606	0.0046182554
0.0	0.0033862605	0.48023993	0.013183923	0.020171715	0.012143034	0.01844981	0.06658595	0.026888894	0.031065207	0.012252859
0.0	0.0076516867	0.4161806	0.01147282	0.010986958	0.010185875	0.008243271	0.05960591	0.017501062	0.015714452	0.007974121
0.0	0.0017601597	0.2207208	0.0066903406	0.007871477	0.005980296	0.0042103925	0.026044613	0.005554303	0.016496606	0.0046182554
0.0	0.0017601597	0.22072078	0.0066903345	0.007871477	0.005980296	0.0042103967	0.026044613	0.005554306	0.016496621	0.0046182554
0.0	0.0017601597	0.2207207	0.006690338	0.007871477	0.005980296	0.004210395	0.026044605	0.005554306	0.016496614	0.0046182554
0.0	0.0033862605	0.48023993	0.013183923	0.02017171	0.012143034	0.0184498	0.06658596	0.026888894	0.031065207	0.012252859
0.0	0.0076516904	0.41618052	0.011472825	0.010986958	0.010185875	0.008243275	0.05960591	0.017501052	0.015714452	0.007974121
0.0	0.0017601597	0.22072078	0.0066903406	0.007871473	0.005980296	0.004210395	0.026044613	0.005554303	0.016496606	0.0046182554
0.0	0.0033862605	0.48023993	0.013183923	0.02017171	0.012143034	0.018449806	0.06658595	0.026888894	0.031065214	0.012252859
0.0	0.0076516867	0.41618052	0.011472825	0.010986958	0.010185875	0.008243271	0.0596059	0.017501052	0.015714452	0.007974124
0.0	0.0017601597	0.2207207	0.0066903345	0.007871477	0.005980296	0.0042103967	0.026044613	0.005554308	0.016496614	0.0046182554
0.0	0.0017601597	0.22072078	0.0066903345	0.007871477	0.005980296	0.0042103967	0.026044613	0.005554306	0.016496621	0.0046182554
0.0	0.0076516904	0.41618052	0.011472825	0.010986958	0.010185875	0.008243275	0.0596059	0.017501062	0.015714452	0.007974124
0.0	0.0017601597	0.22072078	0.0066903406	0.007871473	0.005980296	0.0042103925	0.026044613	0.005554303	0.016496606	0.0046182554
0.0	0.0076516867	0.4161806	0.011472825	0.010986958	0.010185875	0.008243271	0.0596059	0.017501062	0.015714452	0.007974124
0.0	0.0017601597	0.22072078	0.0066903406	0.007871473	0.005980296	0.004210395	0.026044605	0.005554306	0.016496606	0.0046182554
0.0	0.0076516904	0.4161806	0.011472825	0.010986958	0.010185875	0.008243275	0.0596059	0.017501062	0.015714444	0.007974121
0.0	0.0017601597	0.2207208	0.0066903406	0.007871477	0.005980296	0.0042103925	0.026044605	0.005554306	0.016496606	0.0046182554
0.0	0.0017601597	0.22072078	0.006690338	0.007871477	0.005980296	0.004210395	0.026044613	0.005554306	0.016496621	0.0046182554
0.0	0.0017601597	0.2207207	0.006690338	0.007871477	0.005980296	0.004210395	0.026044613	0.005554306	0.016496614	0.0046182554
0.0	0.012214857	0.49311292	0.02006921	0.04154553	0.017533403	0.017409263	0.05653108	0.0133389225	0.09411789	0.016234407
0.0	0.0076516867	0.4161806	0.011472825	0.010986958	0.010185875	0.008243275	0.059605937	0.017501062	0.015714452	0.007974121
0.0	0.0017601597	0.22072078	0.0066903406	0.007871477	0.005980296	0.004210395	0.026044613	0.005554303	0.016496606	0.0046182554
0.0	0.0017601597	0.2207208	0.006690344	0.007871477	0.005980296	0.004210395	0.026044605	0.005554306	0.016496606	0.0046182554
0.0	0.0017601597	0.22072071	0.006690338	0.007871477	0.005980296	0.004210395	0.026044613	0.005554306	0.016496621	0.0046182554
0.0	0.0017601597	0.22072078	0.0066903345	0.007871477	0.005980296	0.004210395	0.026044613	0.005554306	0.016496614	0.0046182554
0.0	0.0017601597	0.2207207	0.0066903345	0.007871477	0.005980296	0.0042103967	0.026044613	0.005554308	0.016496621	0.0046182554
0.0	0.0017601597	0.22072071	0.006690338	0.007871477	0.005980296	0.004210395	0.026044605	0.005554308	0.016496621	0.0046182554
0.0	0.0017601597	0.2207208	0.006690344	0.007871477	0.005980296	0.0042103925	0.026044613	0.005554306	0.016496606	0.0046182554
0.0	0.16077541	0.44638956	0.38959816	0.72367865	0.028478207	0.46157274	0.015926326	0.12488443	0.0771513	0.68688285
0.0	0.22900933	0.6672176	0.015719924	0.5025595	0.47085544	0.85037047	0.12934552	0.1704761	0.050945085	0.21684569
0.0	0.022856232	0.32222465	0.06021507	0.19226824	0.026444523	0.22943465	0.011389181	0.07287406	0.07466519	0.16532832
0.0	0.0023678953	0.21995974	0.04416355	0.031510845	0.0071137724	0.035897724	0.032640696	0.008708297	0.018531714	0.005696139
0.0	0.0023678953	0.21995974	0.04416355	0.031510845	0.0071137794	0.035897717	0.032640696	0.008708297	0.018531723	0.0056961416
0.0	0.0038155327	0.27782205	0.007608515	0.00775757	0.0070802257	0.030824203	0.028562522	0.014032989	0.09230424	0.0043542874
0.0	0.017459998	0.5663325	0.049004167	0.06653646	0.02213884	0.049421683	0.08913272	0.034285	0.106986135	0.014095519
0.0	0.003560089	0.23780863	0.015179886	0.013921382	0.0071137627	0.014802233	0.02941561	0.013473529	0.029566655	0.004053206
0.0	0.003560089	0.23780857	0.015179886	0.013921382	0.0071137627	0.014802233	0.02941561	0.013473535	0.029566675	0.004053206
0.0	0.012214844	0.49311292	0.02006921	0.04154553	0.017533403	0.017409263	0.05653108	0.0133389225	0.09411789	0.016234415
0.0	0.0017601597	0.2207208	0.0066903406	0.007871477	0.005980296	0.004210395	0.026044613	0.005554306	0.016496606	0.0046182554
0.0	0.0017601597	0.2207208	0.006690344	0.007871473	0.005980296	0.004210395	0.026044605	0.005554303	0.016496606	0.0046182554
0.0	0.0017601597	0.2207207	0.0066903345	0.007871477	0.005980296	0.004210395	0.026044613	0.005554308	0.016496614	0.0046182554
0.0	0.0017601597	0.22072078	0.0066903406	0.007871473	0.005980296	0.004210395	0.026044613	0.005554303	0.016496606	0.0046182554
0.0	0.0029549228	0.2127055	0.012532463	0.013931486	0.0111256	0.011736296	0.07222915	0.016217716	0.069916956	0.016922614
0.0	0.01121948	0.3532827	0.020158	0.054756943	0.010900934	0.013246803	0.090795346	0.016633688	0.03845255	0.019009583
0.0	0.0076516904	0.41618052	0.011472825	0.010986958	0.010185875	0.008243271	0.05960591	0.017501052	0.015714452	0.007974124
0.0	0.012214851	0.49311292	0.02006922	0.041545548	0.017533403	0.017409263	0.05653108	0.013338916	0.09411789	0.016234415
0.0	0.0017601597	0.22072078	0.006690344	0.007871477	0.005980296	0.0042103925	0.026044605	0.005554306	0.016496606	0.0046182554
0.0	0.0017601597	0.2207207	0.006690338	0.007871477	0.005980296	0.004210395	0.026044613	0.005554306	0.016496614	0.0046182554
0.0	0.0017601597	0.22072078	0.006690344	0.007871477	0.005980296	0.004210395	0.026044613	0.005554303	0.016496606	0.0046182554
0.0	0.0029549245	0.2127055	0.012532463	0.013931486	0.0111256	0.011736296	0.07222913	0.016217709	0.069916956	0.016922614
0.0	0.01121948	0.35328266	0.020158	0.054756932	0.010900934	0.013246803	0.090795346	0.01663368	0.03845257	0.019009583
0.0	0.0076516904	0.41618052	0.011472825	0.010986958	0.010185875	0.008243271	0.0596059	0.017501062	0.015714444	0.007974121
0.0	0.012214851	0.49311292	0.02006922	0.041545548	0.017533403	0.017409263	0.05653108	0.0133389225	0.09411789	0.016234407
0.0	0.0017601597	0.22072078	0.006690344	0.007871473	0.005980296	0.0042103925	0.026044613	0.005554303	0.016496606	0.0046182554
0.0	0.0036510327	0.27465415	0.048821185	0.031936742	0.005282226	0.008169934	0.041059166	0.0070207817	0.022073008	0.006840829
0.0	0.0036510327	0.27465397	0.048821166	0.031936735	0.005282231	0.008169934	0.041059177	0.007020785	0.022073008	0.006840829
0.0	0.026840046	0.90541446	0.8509302	0.3216279	0.09087335	0.1607419	0.7733688	0.21583822	0.27029896	0.4482865
0.0	0.027732315	0.49540654	0.14406462	0.16806401	0.011370743	0.026632618	0.13955943	0.024361314	0.04980879	0.03519933
0.0	0.017951956	0.4871754	0.053387675	0.0422708	0.009432092	0.017074855	0.11057975	0.023319434	0.023572769	0.011490485
0.0	0.026544461	0.590625	0.15024291	0.12546732	0.017248597	0.03405665	0.10807176	0.017715227	0.11311497	0.027178671
0.0	0.0036510327	0.274654	0.048821166	0.031936735	0.0052822283	0.008169934	0.04105919	0.0070207887	0.022073014	0.006840835
0.0	0.0036510327	0.274654	0.048821166	0.031936735	0.0052822283	0.008169934	0.04105919	0.007020785	0.022073008	0.006840835
0.0	0.0017601597	0.2207208	0.006690344	0.007871477	0.005980296	0.0042103925	0.026044613	0.005554303	0.016496606	0.0046182554
0.0	0.0021193963	0.3138315	0.009885543	0.01789349	0.009482031	0.011298872	0.03554733	0.008180443	0.027932063	0.012865679
0.0	0.0021193963	0.31383133	0.009885548	0.01789349	0.009482027	0.011298877	0.03554733	0.008180443	0.027932039	0.012865679
0.0	0.0033541496	0.29851207	0.020241953	0.043149352	0.020547481	0.031645283	0.1224296	0.0235615	0.09605244	0.055350393
0.0	0.17875397	0.94782394	0.16503415	0.45484918	0.42135176	0.20870708	0.7695708	0.06942774	0.08912927	0.09039453
0.0	0.010243114	0.54901636	0.012869768	0.027398197	0.020685598	0.02147513	0.09212101	0.025026765	0.029131351	0.020439697
0.0	0.014570893	0.6286423	0.03207299	0.120032504	0.03564708	0.044042714	0.10579488	0.020764738	0.13160361	0.04970206
0.0	0.0021193963	0.31383136	0.009885543	0.01789349	0.009482027	0.011298877	0.03554733	0.008180443	0.027932039	0.012865679
0.0	0.0017601597	0.2207207	0.0066903345	0.007871477	0.005980296	0.0042103967	0.026044613	0.005554306	0.016496614	0.0046182554
0.0	0.0017601597	0.2207208	0.006690344	0.007871477	0.005980296	0.0042103925	0.026044605	0.005554306	0.016496606	0.0046182554
0.0	0.0029549245	0.2127055	0.012532469	0.013931486	0.0111256	0.011736296	0.07222913	0.016217709	0.069916956	0.016922614
0.0	0.01121948	0.35328272	0.020157997	0.054756943	0.01090093	0.013246803	0.09079532	0.016633688	0.03845255	0.019009583
0.0	0.0076516904	0.4161806	0.01147282	0.010986958	0.010185875	0.008243275	0.059605937	0.017501052	0.015714452	0.007974121
0.0	0.0017601597	0.22072078	0.006690344	0.007871477	0.005980296	0.0042103925	0.026044613	0.005554303	0.016496606	0.0046182554
0.0	0.0023678953	0.21995974	0.04416355	0.03151083	0.0071137794	0.03589773	0.032640703	0.008708288	0.018531714	0.005696139
0.0	0.0023678953	0.21995974	0.04416355	0.031510845	0.0071137794	0.035897724	0.032640696	0.008708297	0.018531714	0.005696136
0.0	0.0038569407	0.24616775	0.07543841	0.060518894	0.014326503	0.09343821	0.10756903	0.02828834	0.06506233	0.024776174
0.0	0.018155564	0.42734104	0.13656339	0.17564179	0.015704371	0.10163789	0.111157976	0.028550956	0.040275443	0.028314913
0.0	0.010994997	0.42148408	0.055238616	0.041403357	0.014951173	0.067917764	0.082617514	0.028300455	0.021222252	0.009827674
0.0	0.24936862	0.9265023	0.8307414	0.67644876	0.2028556	0.39690125	0.35031798	0.22647968	0.40135214	0.26806414
0.0	0.0023678974	0.21995974	0.04416355	0.031510837	0.0071137794	0.035897724	0.032640696	0.008708297	0.01853171	0.005696136
0.0	0.0038155327	0.2778221	0.007608515	0.0077575664	0.0070802257	0.030824196	0.028562516	0.014032994	0.092304304	0.0043542916
0.0	0.0038155327	0.27782205	0.007608515	0.00775757	0.0070802257	0.03082421	0.02856253	0.014032989	0.09230424	0.0043542897
0.0	0.0052316748	0.33364055	0.015444088	0.015273817	0.014512689	0.07932857	0.097038135	0.047017373	0.26057535	0.016936623
0.0	0.02032488	0.49574393	0.024274837	0.058158282	0.014981435	0.09264999	0.09929303	0.050745696	0.17182283	0.019299952
0.0	0.0139699755	0.5363376	0.013749406	0.010699213	0.014024408	0.061315272	0.074592784	0.048169192	0.08279337	0.007170592
0.0	0.020297378	0.64357543	0.023947151	0.043343786	0.02401906	0.095923714	0.07912009	0.03731648	0.2971956	0.01640945
0.0	0.08039604	0.7852927	0.030298254	0.08344119	0.15157144	0.1585402	0.07805536	0.095246255	0.50789833	0.13617276
0.0	8.80024e-05	0.00070482766	0.0002545012	0.0020520615	0.00043604104	0.00018342481	0.00019530748	0.00022998228	0.002798472	0.000867258
0.0	8.034671e-05	0.000571209	0.00027706457	0.0019142978	0.00041087202	0.00019757818	0.00016250706	0.00023683433	0.0022972866	0.0008327953
0.0	0.9976131	0.99692744	0.9984232	0.9893728	0.97901595	0.9996362	0.97632104	0.9981603	0.9923299	0.9941943
0.0	0.9521662	0.951032	0.9907478	0.9730132	0.95288056	0.98183835	0.9866623	0.9767671	0.98605365	0.9828471
0.0	0.9521662	0.951032	0.9907478	0.9730132	0.95288056	0.98183835	0.9866623	0.9767671	0.98605365	0.9828471
0.0	0.9521662	0.951032	0.9907478	0.9730132	0.95288056	0.98183835	0.9866623	0.9767671	0.98605365	0.9828471
0.0	0.9521662	0.951032	0.9907478	0.9730132	0.95288056	0.98183835	0.9866623	0.9767671	0.98605365	0.982847
0.0	0.9521662	0.951032	0.9907478	0.9730132	0.95288056	0.98183835	0.9866623	0.9767671	0.98605365	0.982847
0.0	0.9987538	0.935093	0.8820487	0.6924115	0.022599407	0.7419183	0.99962103	0.9657618	0.99498415	0.9991196
0.0	0.9995252	0.9990433	0.99531674	0.9983606	0.9999598	0.99972206	0.9975018	0.99918014	0.99995947	0.9998605
0.0	0.9521662	0.951032	0.9907478	0.9730132	0.95288056	0.98183835	0.9866623	0.9767671	0.98605365	0.9828471
0.0	0.9521662	0.951032	0.9907478	0.9730132	0.95288056	0.98183835	0.9866623	0.9767671	0.98605365	0.9828471
[truncated: 18,799 more rows]
