# Supplementary material for: Teasing out missing reactions in genome-scale metabolic networks through hypergraph learning
Source: Nat Commun. 2023 Apr 25;14:2375. doi: 10.1038/s41467-023-38110-7 (PMC10130184; doi:10.1038/s41467-023-38110-7)
Supplement: Supplementary file 4 — Source Data [file 41467_2023_38110_MOESM4_ESM.zip › Source Data/Figure 2/j-m/iECSE_1348_cheshire.csv]

	0	0.1	0.1.1	0.1.1.1	0.1.1.1.1	0.1.1.1.1.1	0.1.1.1.1.1.1	0.1.1.1.1.1.1.1	0.1.1.1.1.1.1.1.1	0
1.0	0.15279715	0.95690227	0.9999113	0.99906176	0.9986966	0.9974813	0.9988953	0.7478088	0.9942583	4.127911e-05
1.0	0.008926043	0.9811406	0.9726334	0.9939468	0.999647	0.99789387	0.7553543	0.9990664	0.9993788	0.9999702
1.0	0.98024005	0.97081345	0.9996284	0.0017733576	0.9993992	0.9916289	0.9937484	0.9973448	0.9996973	0.0029943048
1.0	0.9988232	0.74916464	0.9726334	0.9468576	0.99969995	0.99896955	0.77688336	0.121573746	0.41649288	0.9921199
1.0	0.99953103	0.99942696	0.00044120516	0.99761707	0.9999201	0.9983175	0.7855458	0.9978356	0.045385096	0.99045277
1.0	0.99912864	0.98976433	0.99994147	0.99939954	0.06369223	0.7752544	0.9998958	0.98743874	0.26117113	0.99595624
1.0	0.98645055	0.97459894	0.35506654	0.99955934	0.9996753	0.9995759	0.8367818	0.9926508	0.99524057	0.011999331
1.0	0.8813751	0.9981198	0.959699	0.99775034	0.98653007	0.9980556	0.40488485	0.99763834	0.97761804	0.99910384
1.0	0.96515435	0.9984921	0.9993654	0.9993523	0.6958829	0.9532065	0.9973688	0.9995788	0.99939024	0.7872664
1.0	0.13450553	0.48373148	0.96337444	0.12674747	0.82108796	0.7107848	0.9997826	0.9991742	0.013542407	0.9896722
1.0	0.9994111	0.99934393	0.9994511	0.28902552	0.998672	0.9928524	0.9839632	0.99920183	0.96850854	0.9966078
1.0	0.9938018	0.99914336	0.9991761	0.95271814	0.9988452	0.99816966	0.99932003	0.9999838	0.97726893	0.9996896
1.0	0.95940113	0.9995092	0.99954385	0.999432	0.9998789	0.9999428	0.970921	0.5578927	0.99681145	0.9981833
1.0	0.91461915	0.9993303	0.9907602	0.99989855	0.999503	0.99901485	0.9997907	0.9985417	0.99839944	0.90755045
1.0	0.99423486	0.9997143	0.99993527	0.657435	0.1544896	0.99876475	0.4020099	0.99920887	0.9724373	0.99874866
1.0	0.9885733	0.99913067	0.9942674	0.959864	0.987678	0.9999695	0.9985703	0.997334	0.9976483	0.030207084
1.0	0.997687	0.9967334	0.99952817	0.99998534	0.9926373	0.9975327	0.42357612	0.88027483	0.9097667	0.0005984814
1.0	0.9998467	0.9968273	0.9972138	0.9994159	0.9800269	0.9999089	0.9964489	0.007607957	0.99965775	0.6838467
1.0	0.999949	0.3309644	0.9989704	0.9999311	0.99954647	0.3386082	0.99212694	0.91810906	0.997758	0.99707186
1.0	0.5804589	0.9708209	0.04616636	0.9957585	0.9999753	0.9999403	0.16079757	0.98765576	0.0025702568	0.36838672
1.0	0.7930459	0.77019507	0.99950397	0.019004693	0.9926878	0.9992706	0.9912492	0.8970697	0.99951386	0.24080655
1.0	0.007624781	0.9988914	0.9246104	0.91454875	0.9911102	0.92324054	0.0052509177	0.98750335	0.99238	0.9999665
1.0	0.45493272	0.89003986	0.9211778	0.9993783	0.99733186	0.83575356	0.99925345	0.99921846	0.99997973	0.7275007
1.0	0.9679422	0.9956781	0.9981237	0.24389431	0.99785525	0.056196854	0.9949362	0.020939166	0.9813555	0.9990864
1.0	0.9979644	0.568109	0.8076895	0.99931884	0.9997434	0.9909827	0.9831503	0.9937692	0.92867047	0.9748771
1.0	0.5381451	0.032657146	0.99979275	0.053544965	0.99987924	0.9473807	0.9877024	0.9977448	0.98078257	0.9975327
1.0	0.99870455	0.09648434	0.9960322	0.9999933	0.99843866	0.89368945	0.95456964	0.9997328	0.99658054	0.9996443
1.0	0.9991002	0.97452986	0.9982761	0.9999485	0.9996823	0.9976979	0.14300969	0.99172956	0.9983284	0.9997888
1.0	0.99731725	0.99889624	0.0019072026	0.8183597	0.5970791	0.99855655	0.97717434	0.99797875	0.0055101938	0.9895656
1.0	0.99970144	0.99845636	0.29796848	0.9993299	0.052028675	0.9710226	0.9940916	0.9990652	0.99759775	0.05150382
1.0	0.99790096	0.996256	0.0023803806	0.97025406	0.989279	0.9998554	0.9898056	0.9990889	0.013293532	0.99316096
1.0	0.99764013	0.96537924	0.9984378	0.992436	0.9979133	0.92105514	0.99778867	0.089413166	0.81083786	0.9996536
1.0	0.9879808	0.9870465	0.9898873	0.004003452	0.01674797	0.9990883	0.73243487	0.8883849	0.9952904	0.99908185
1.0	0.98637736	0.9993999	0.9975254	0.9997658	0.66468984	0.7312624	0.9992717	0.9992964	0.2863244	0.999663
1.0	0.98644847	0.99971455	0.99098396	0.06664305	0.99987423	0.9848646	0.31667426	0.99838424	0.88122267	0.9999076
1.0	0.9982735	0.9698573	0.99931586	0.998882	0.99933165	0.99810493	0.9933861	0.99992144	0.98261124	0.9994537
1.0	0.9347111	0.99913603	0.9946219	0.9980563	0.99945575	0.29528546	0.98892236	0.8858775	0.026426041	0.99688584
1.0	0.9983821	0.98022425	0.13001621	0.3031135	0.869907	0.98672265	0.9993818	0.9957983	0.99940634	0.9349564
1.0	0.2862008	0.99832696	0.8217492	0.9893392	0.99957377	0.9970968	0.33504733	0.9976063	0.9954829	0.99590576
1.0	0.99993587	0.9999161	0.25551584	0.7107549	0.99624336	0.060836274	0.99932754	0.9862278	0.9560926	0.9465166
1.0	0.9976108	0.044685613	0.99845433	0.99883205	0.99974424	0.9939937	0.99860543	0.99987054	0.9862286	0.997033
1.0	0.9976857	0.9984213	0.03997252	0.9997023	0.91297424	0.999587	0.27012217	0.9838103	0.9944817	0.99269706
1.0	0.9901119	0.99959284	0.01696416	0.999119	0.9289184	0.14453101	0.9978114	0.9997104	0.7013116	0.9992323
1.0	0.99949455	0.99340445	0.9533689	0.99935967	0.085454464	0.97045374	0.9980956	0.9987883	0.9877786	0.99930716
1.0	0.9996055	0.0031502321	0.9757142	0.9987208	0.9998977	0.99894446	0.99745446	0.65824836	0.10404145	0.267884
1.0	0.9993876	0.99686736	0.013745739	0.99895406	0.99904567	0.9988568	0.023205392	0.88463324	0.64746237	0.9995999
1.0	0.7598966	0.99947387	0.9995616	0.99661666	0.99921215	0.85458636	0.99965036	0.99817455	0.7856239	0.9948207
1.0	0.9998696	0.14045492	0.99222094	0.006467551	0.99917114	0.24929953	0.99983394	0.09587445	0.19181424	0.32672867
1.0	0.99796957	0.44954044	0.9385414	0.99148434	0.99983406	0.9958306	0.2702153	0.9969758	0.9991648	0.9678804
1.0	0.9976822	0.0024024018	0.99920195	0.9934103	0.98957646	0.9978119	0.7307592	0.7103018	0.97672313	0.99944943
1.0	0.05523992	0.7924071	0.9997546	0.9948218	0.9997991	0.99867696	0.9951213	0.99432653	0.9772997	0.0035675091
1.0	0.9658445	0.9996117	0.9901046	0.9998092	0.99962497	0.9982071	0.999757	0.999191	0.99978155	0.9970637
1.0	0.98475665	0.007522982	0.99904937	0.51255476	0.9998473	0.9998907	0.99740595	0.033712972	0.99627566	0.97273725
1.0	0.011763206	0.0074872007	0.99960953	0.51842237	0.99786747	0.33453533	0.9991229	0.8757436	0.34610808	0.95329005
1.0	0.13720661	0.99840975	0.9989503	0.9978175	0.9996487	0.9818558	0.99839824	0.9992836	0.48474348	0.9575981
1.0	0.9998417	0.9992842	0.83418405	0.99573356	0.99995553	0.99955016	0.9872897	0.8720148	0.99996746	0.8355599
1.0	0.9985435	0.89003986	0.9059889	0.9892623	0.99997485	0.989307	0.041188307	0.9976488	0.28194886	0.9996911
1.0	0.8101823	0.9956904	0.99479216	0.9983729	0.004443456	0.99578947	0.485756	0.9898268	0.9999665	0.9509121
1.0	0.9985838	0.93124074	0.95868963	0.981091	0.2377692	0.9994917	0.9991041	0.56177783	0.9994461	0.9994867
1.0	0.9257709	0.9991085	0.8419396	0.99968696	0.52808255	0.9993369	0.999342	0.9990219	0.9956909	0.9992655
1.0	0.99985015	0.9989372	0.99748814	0.95663863	0.9999826	0.0040815016	0.0327187	0.8800625	0.3935903	0.29684094
1.0	0.9999025	0.9983468	0.8267624	0.99943	0.9450016	0.48401794	0.9998092	0.99899346	0.99971074	0.56682754
1.0	0.9791173	0.9993837	0.99956745	0.99918	0.9971439	0.6238407	0.99300534	0.0009261068	0.9991435	0.9962603
1.0	0.008575815	0.99692184	0.993526	0.999446	0.95578027	0.99954635	0.9947019	0.94785416	0.2031694	0.9996326
1.0	0.33075628	0.9951794	0.21401952	0.9994319	0.9999664	0.9997706	0.970921	0.9987331	0.0062432736	0.99373996
1.0	0.81678253	0.9882117	0.9878592	0.9996	0.9998783	0.9881292	0.9938315	0.99901235	0.9982122	0.32229465
1.0	0.97295797	0.9988325	0.6130605	0.9915782	0.29755843	0.56483406	0.7004417	0.9990095	0.99835396	0.0494681
1.0	0.99853456	0.99973017	0.15199833	0.9920872	0.0018265453	0.9991972	0.9856311	0.010288195	0.9821222	0.99950564
1.0	0.39070863	0.9792945	0.9970099	0.9979717	0.99973863	0.43566376	0.99882203	0.94595546	0.99969935	0.10917284
1.0	0.99608237	0.9995246	0.49164325	0.9932111	0.9910858	0.9965312	0.77459943	0.9796154	0.0011797037	0.00026749403
1.0	0.5758472	0.9817822	0.9948348	0.999406	0.99953187	0.037194252	0.99862134	0.99916077	0.9994091	0.7481861
1.0	0.048456445	0.9997634	0.9996393	0.99917066	0.9999795	0.30809927	0.9989029	0.99716324	0.9993772	0.9982146
1.0	0.99706787	0.75721556	0.9922518	0.9992459	0.103438646	0.99935836	0.8948687	0.9973859	0.9996207	0.012243368
1.0	0.9983512	0.99943954	0.7645035	0.9243303	0.999521	0.9878312	0.98499	0.9989793	0.99797875	0.99955016
1.0	0.9922619	0.9993894	0.9960802	0.94757545	0.023807535	0.99875486	0.9986093	0.91810906	0.9930535	0.99804914
1.0	0.99965394	0.11247866	0.9998572	0.92628515	0.9990792	0.9883704	0.9977956	0.6300799	0.9954932	0.99826753
1.0	0.78116053	0.9789372	0.9995807	0.99762017	0.99937433	0.060236905	0.87891215	0.99765563	0.9983865	0.9995995
1.0	0.99897456	0.99859923	0.999483	0.79361266	0.9942631	0.9889942	0.99852955	0.99944	0.9995912	0.5357386
1.0	0.9953762	0.9994654	0.998694	0.9996989	0.9984987	0.9983399	0.99978083	0.9059529	0.9562139	0.99841976
1.0	0.6712868	0.9043866	0.8572258	0.9998487	0.003238168	0.95848566	0.99301845	0.991467	0.6960045	0.998847
1.0	0.99951243	0.9907872	0.9984737	0.9994305	0.99982053	0.6961475	0.98317564	0.96083075	0.5788895	0.9797402
1.0	0.001426586	0.9557393	0.99083334	0.99976176	0.99971265	0.9986791	0.9998253	0.93272555	0.97726893	0.8330754
1.0	0.99913484	0.99350524	0.89636946	0.99469817	0.9986076	0.9993624	0.03403723	0.0033081654	0.019946584	0.9630965
1.0	0.99878424	0.96022034	0.9989398	0.6135585	0.99903905	0.0046413485	0.69616324	0.9890091	0.99924564	0.9992217
1.0	0.9971922	0.99962616	0.999554	0.99336046	0.99912816	0.40420198	0.99842095	0.99887496	0.78669107	0.9999045
1.0	0.9994203	0.9872957	0.2751408	0.9995659	0.99877447	0.998126	0.50135756	0.99779403	0.9990357	0.99975795
1.0	0.10158433	0.99907994	0.99950516	0.999519	0.8739483	0.025809562	0.9973699	0.9915958	0.09076699	0.99912053
1.0	0.8492242	0.9817769	0.9981511	0.99477506	0.72517073	0.9921183	0.9986425	0.99856156	0.9780135	0.99910945
1.0	0.95141584	0.9741235	0.999969	0.9992454	0.83086777	0.9986602	0.9829337	0.003908917	0.99859685	0.9980469
1.0	0.795576	0.9998197	0.9994173	0.5662297	0.963682	0.91042423	0.39601555	0.99255776	0.9495797	0.98404735
1.0	0.96620876	0.9993142	0.99946636	0.9994566	0.99965763	0.98437726	0.9954081	0.9974377	0.0095358705	0.98581636
1.0	0.99977916	0.998708	0.9479391	0.5327308	0.97624946	0.9904046	0.99371654	0.9895174	0.76632875	0.99991274
1.0	0.99252105	0.99634415	0.9999577	0.99996793	0.99968886	0.9970209	0.99948466	0.9996092	0.8728295	0.9994363
1.0	0.9980829	0.8290925	0.98374647	0.21772656	0.99976593	0.9625533	0.9953833	0.9973436	0.99611276	0.9828935
1.0	0.48781356	0.05498157	0.99496233	0.9999901	0.97159576	0.90649515	0.97613186	0.99911696	0.30409405	0.7310321
1.0	0.99973863	0.9936465	0.14729781	0.9968527	0.9114407	0.039983496	0.99854314	0.98459655	0.9506805	0.99985504
1.0	0.053603068	0.9983693	0.99954116	0.13328415	0.8159814	0.19104454	0.9894354	0.069980964	0.9992155	0.32871434
1.0	0.29983386	0.9963325	0.999424	0.9991906	0.46841383	0.99991405	0.970921	0.99973613	0.9873904	0.98181593
1.0	0.9990096	0.99527764	0.99662364	0.99954814	0.9999553	0.99988925	0.9920564	0.9979284	0.98159826	0.9990533
1.0	0.998312	0.99908566	0.9726334	0.98678386	0.89358634	0.99667704	0.14092739	0.9974837	0.9818787	0.9997099
1.0	0.99894875	0.99979	0.7488411	0.9575385	0.99989974	0.9473807	0.010924516	0.03150291	0.9422385	0.9922724
1.0	0.00013177293	0.11501688	0.96292615	0.78968847	0.9998105	0.9976349	0.99489945	0.011976808	0.32063198	0.9969126
1.0	0.86032706	0.9849718	0.9917046	0.97558063	0.9983891	0.999278	0.99860793	0.9879413	0.99998784	0.9998839
1.0	0.035563797	0.89003986	0.99850744	0.98980576	0.9989542	0.9973863	0.9987219	0.9987721	0.9981451	0.47961012
1.0	0.08861418	0.99968076	0.29134166	0.99915624	0.998749	0.99790454	0.9998323	0.0028788394	0.00030031244	0.84713554
1.0	0.99970466	0.013051215	0.99077904	0.95033944	0.99630034	0.9945879	0.87944865	0.06353911	0.9994122	0.9999957
1.0	0.9827069	0.9991154	0.0019505519	0.9993862	0.9996716	0.6139693	0.9992397	0.9948632	0.027272958	0.9987404
1.0	0.99997616	0.99918777	0.78859544	0.9997291	0.99988055	0.9993729	0.111221775	0.99979824	0.99942774	0.999569
1.0	0.9679422	0.8318202	0.9004799	0.983547	0.98742795	0.9979699	0.9839631	0.6965259	0.98490924	0.9992361
1.0	0.9995498	0.9996426	0.9994424	0.42306572	0.77039665	0.036769364	0.9957449	0.99927956	0.50745696	0.36380795
1.0	0.95726293	0.9694472	0.9997136	0.9980416	0.99956316	0.99938655	0.99946994	0.9803766	0.95900756	0.7328376
1.0	0.7540376	0.016776584	0.9999263	0.99971217	0.9996568	0.9749692	0.99838233	0.9992428	0.23652367	0.39429897
1.0	0.97382504	0.98617667	0.7553287	0.20074996	0.99898654	0.99955314	0.999716	0.9994685	0.0004789467	0.9973923
1.0	0.99893993	0.9994978	0.9993048	0.3757291	0.9606558	0.98192894	0.857951	0.07870285	0.013328508	0.0014263672
1.0	0.99991	0.0018596257	0.008681015	0.9988146	0.9948514	0.9966112	0.99998164	0.9769151	0.9988813	0.12157854
1.0	0.99876666	0.9985121	0.9726334	0.98278576	0.9969599	0.99720275	0.8355025	0.00051268237	0.997936	0.99975294
1.0	0.9985	0.042584397	0.012679937	0.99953735	0.6582378	0.99887043	0.022266084	0.46784714	0.9630104	0.6305738
1.0	0.8071214	0.89003986	0.99996877	0.9998123	0.19009407	0.9482205	0.9927087	0.65431523	0.057952546	0.97425914
1.0	0.9997626	0.9297478	0.05020722	0.99937266	0.23353024	0.99503505	0.8588874	0.042642634	0.9959778	0.9748771
1.0	0.99965835	0.9997049	0.8774206	0.80643016	0.9999099	0.9990521	0.8913126	0.91810906	0.96208614	0.99433494
1.0	0.9977469	0.66830623	0.9995012	0.9993617	0.9993968	0.43001634	0.9983877	0.35747316	0.03733865	0.99958533
1.0	0.9986456	0.92543924	0.99826694	0.99541414	0.9999362	0.9963605	0.970921	0.012725044	0.14492242	0.9481985
1.0	0.999385	0.47486243	0.99993706	0.9983247	0.99969506	0.83243686	0.99690384	0.9852942	0.99452657	0.022781538
1.0	0.9986755	0.2392597	0.9816141	0.9997378	0.99993134	0.99943334	0.9938385	0.008271488	0.9992698	0.9913065
1.0	0.9571291	0.99614847	0.9977458	0.9823433	0.99814546	0.008186922	0.99991024	0.99138135	0.99996686	0.9805386
1.0	0.16255134	0.998898	0.0013796745	0.99947447	0.75954765	0.99963224	0.037263054	0.9997042	0.9990151	0.9992021
1.0	0.9982419	0.8294338	0.008611244	0.9986695	0.9998227	0.029889915	0.970921	0.075951986	0.98841023	0.028539564
1.0	0.99946314	0.976109	0.9978079	0.9828723	0.9996846	0.46247813	0.4763045	0.997775	0.9991804	0.9995665
1.0	0.1166301	0.8469474	0.99937963	0.9998913	0.9998704	0.9998933	0.69448096	0.99483794	0.013331149	0.87199837
1.0	0.4749879	0.9888904	0.99725443	0.77894455	0.9988103	0.9994766	0.99233705	0.9816523	0.9962929	0.030571371
1.0	0.9997211	0.995455	0.9868522	0.9846847	0.99954516	0.9998996	0.99942124	0.99871325	0.9601135	0.9962251
1.0	0.9999443	0.99907047	0.9996069	0.9994795	0.99922514	0.99480635	0.99711895	0.9991166	0.19891803	0.26105827
1.0	0.99919075	0.9258776	0.99950194	0.711722	0.98651904	0.9993137	0.99856085	0.99997497	0.994547	0.9997274
1.0	0.0423977	0.99864763	0.9966306	0.999446	0.99975806	0.99990165	0.9795656	0.9992155	0.95686173	0.9667421
1.0	0.9954443	0.8297696	0.9725627	0.96740717	0.9953916	0.9913236	0.106284015	0.0500601	0.4230222	0.1648441
1.0	0.2733981	0.95453185	0.99882096	0.99860245	0.99966717	0.6007287	0.99820006	0.9998286	0.9773731	0.29567012
1.0	0.9857292	0.70420325	0.99879646	0.9969506	0.013040709	0.9956475	0.0002815749	0.99895406	0.9971667	0.9995377
1.0	0.060150955	0.9860401	0.9726334	0.96612006	0.9984627	0.99943	0.025706874	0.99970275	0.9965072	0.9748771
1.0	0.8566409	0.9761544	0.99466175	0.99974626	0.9897057	0.12946582	0.99970895	0.9968221	0.9968022	0.37345698
1.0	0.00010810892	0.99951065	0.9785589	0.9831154	0.9999418	0.9888306	0.970921	0.99899656	0.9993956	0.9998628
1.0	0.0003640151	0.8876069	0.99048	0.7549873	0.9997973	0.99984634	0.9983853	0.938461	0.97907454	0.9748771
1.0	0.44181892	0.99617696	0.9857361	0.999323	0.35491356	0.9995334	0.99839514	0.3529978	0.9950389	0.003156199
1.0	0.9997185	0.9988127	0.999382	0.99935323	0.9913674	0.99992263	0.9655855	0.045042608	0.999686	0.99411196
1.0	0.8786381	0.99838734	0.9815006	0.8696036	0.999671	0.14812613	0.0032043532	0.9969242	0.9802849	0.15844233
1.0	0.013926999	0.9999429	0.43507698	0.98822844	0.99981767	0.011875615	0.9992403	0.048290554	0.3068348	0.6396184
1.0	0.9679422	0.99899393	0.8211307	0.0026333365	0.99979335	0.99933404	0.99805355	0.09739143	0.005284749	0.9984263
1.0	0.9994597	0.9984749	0.99476373	0.97783023	0.9991823	0.99918383	0.9967263	0.9969662	0.66867864	0.9997694
1.0	0.99795157	0.991793	0.97865057	0.99532664	0.9993563	0.98661244	0.9991179	0.990436	0.8908436	0.26105827
1.0	0.90703183	0.95110595	0.9974355	0.99905986	0.9897497	0.98580056	0.99235356	0.9902316	0.97055763	0.9982686
1.0	0.9960962	0.46568877	0.99924916	0.116285935	0.9087445	0.9998098	0.9960557	0.18210663	0.09392024	0.99953115
1.0	0.09400776	0.79642457	0.010686809	0.9996779	0.46052438	0.9898544	0.99966025	0.028387113	0.010265913	0.5089689
1.0	0.6048405	0.9998023	0.9913668	0.99542713	0.99951553	0.9840508	0.9967805	0.6716561	0.94994533	0.042101994
1.0	0.9987269	0.0063987654	0.9992994	0.9992483	0.85684913	0.9998443	0.004308021	0.53598404	0.98370314	0.99871755
1.0	0.9988489	0.99653023	0.06562286	0.9977043	0.99956995	0.88322	0.9354942	0.99699366	0.9995245	0.99968874
1.0	0.99755186	0.99493223	0.9754274	0.51204455	0.0021590774	0.00017916391	0.99809235	0.9976325	0.99629396	0.9997943
1.0	0.9987274	0.8518758	0.9953295	0.99931145	0.99961984	0.81832635	0.99955624	0.9995382	0.9954058	0.99579924
1.0	0.0014749434	0.75509113	0.93491095	0.9833928	0.9439136	0.9982474	0.99876523	0.021219976	0.83896905	0.2234033
1.0	0.1993746	0.9996731	0.99996054	0.4184413	0.99951565	0.99900836	0.99828136	0.9959579	0.820565	0.99953413
1.0	0.99941945	0.29305944	0.999503	0.4196593	0.99996173	0.759836	0.99977773	0.9988889	0.34714198	0.0978775
1.0	0.9999287	0.98928636	0.99763346	0.994399	0.99922144	0.99036914	0.0011537315	0.4560653	0.9937308	0.8762247
1.0	0.9994191	0.98964256	0.9603587	0.97611463	0.94011897	0.99637103	0.023943838	0.91891694	0.9975116	0.9983784
1.0	0.9988863	0.74190396	0.033078674	0.99933004	0.9987093	0.0113337515	0.50221	0.7944023	0.9990646	0.99963677
1.0	0.88814694	0.92022973	0.9982957	0.99784863	0.9993155	0.99599814	0.29797032	0.998793	0.99957174	0.73110753
1.0	0.99678385	0.99937433	0.9999392	0.19977973	0.91533774	0.98990285	0.76515853	0.99479383	0.8928976	0.99955624
1.0	0.19872102	0.64982635	0.82367384	0.7957299	0.99967504	0.19925004	0.94377136	0.06479779	0.8847913	0.0027187697
1.0	0.04060038	0.9991381	0.9954802	0.00079746975	0.9997348	0.83462477	0.30284303	0.99963224	0.9960283	0.99968624
1.0	0.9987458	0.9820154	0.99986196	0.041715655	0.998346	0.9956286	0.99167526	0.9966989	0.99837095	0.9998841
1.0	0.9999807	0.9987632	0.9996855	0.78195965	0.8427974	0.9473807	0.06800059	0.9822337	0.99945	0.9335061
1.0	0.98325145	0.00011548607	0.98265773	0.9958483	0.9984237	0.99544877	0.0573508	0.25618416	0.99972767	0.87665755
1.0	0.99246526	0.99929905	0.2532608	0.9986234	0.22016273	0.9992823	0.2808098	0.5673434	0.999054	0.9538936
1.0	0.94235855	0.9992378	0.9897815	0.9998702	0.99535584	0.9924359	0.5985857	0.9621591	0.9821984	0.99642074
1.0	0.03808973	0.98303926	0.0877431	0.9989104	0.9996542	0.99362767	0.99929154	0.9941003	0.4332247	0.9989568
1.0	0.95066124	0.9513521	0.98809403	0.9994715	0.9999863	0.9999695	0.99907804	0.9939083	0.946714	0.99970824
1.0	0.68607485	0.9982023	0.3198792	0.99954635	0.5947288	0.9994543	0.89266396	0.43874335	0.99961394	0.9996049
1.0	0.9297768	0.99670106	0.9888427	0.0024840813	0.85589683	0.99930084	0.9607971	0.9894015	0.9999728	0.9985026
1.0	0.9700304	0.9997029	0.9989795	0.98968863	0.9987847	0.32869524	0.99995685	0.9982285	0.9994654	0.98244756
1.0	0.98918825	0.9294072	0.07897037	0.9992568	0.99979156	0.7525316	0.9982805	0.99521506	0.9971975	0.9996575
1.0	0.9990245	0.999728	0.99993	0.041433573	0.9977107	0.68140733	0.64678615	0.96668684	0.0030126383	0.9969266
1.0	0.072835185	0.99610835	0.9952815	0.47089964	0.9859643	0.9991478	0.025681239	0.99753004	0.9992071	0.9991856
1.0	0.99868196	0.9763024	0.99766517	0.99984336	0.99977344	0.9995372	0.99954826	0.9657958	0.9859881	0.9999585
1.0	0.05043264	0.99360234	0.96881783	0.9983346	0.9997671	0.99027187	0.9995652	0.9998505	0.9723929	0.7040376
1.0	0.9900663	0.99384034	0.96048564	0.9995505	0.99998593	0.9085559	0.03114971	0.45502165	0.9994149	0.9999144
1.0	0.99949336	0.2107698	0.9994735	0.99992406	0.99845433	0.9996685	0.9727241	0.99763346	0.10285048	0.9987431
1.0	0.9999664	0.9997062	0.005103013	0.9957989	0.9994117	0.9997209	0.99622846	0.99842787	0.9646276	0.998669
1.0	0.99933535	0.99977976	0.90635127	0.9996542	0.86672634	0.9991848	0.97865146	0.999401	0.99969673	0.99749076
1.0	0.9979665	0.8447652	0.9664165	0.015828453	0.9781892	0.9920183	0.0077277822	0.99800557	0.9996395	0.9760927
1.0	0.9902806	0.99990106	0.9973707	0.00021257618	0.9987651	0.99901366	0.97841483	0.99986863	0.23607075	0.9930373
1.0	0.9990109	0.9972161	0.973893	0.99980193	0.9983582	0.99070966	0.9401989	0.7987053	0.9999231	0.99855584
1.0	0.99865997	0.8839213	0.48176396	0.9986589	0.99488574	0.9995658	0.99941313	0.9992519	0.9964318	0.998747
1.0	0.99807715	0.97290885	0.94958043	0.99960953	0.99841475	0.99857974	0.99586546	0.99730897	0.02071995	0.97594166
1.0	0.9986533	0.9943545	0.99309075	0.004607437	0.9996754	0.40222892	0.3506059	0.99331903	0.0048516444	0.9989724
1.0	0.999711	0.9985266	0.999186	0.31168458	0.9990798	0.9979207	0.8642383	0.99182147	0.844678	0.44503137
1.0	0.7888526	0.025002336	0.97104037	0.9997962	0.99291307	0.99017894	0.9987846	0.91810906	0.9990683	0.999767
1.0	0.9770552	0.9874329	0.74967325	0.9963812	0.99876547	0.9998024	0.9690522	0.99942446	0.45790786	0.99997354
1.0	0.921193	0.99999654	0.00012162489	0.9974837	0.37407008	0.99129665	0.9974281	0.99998605	0.9672692	0.9814243
1.0	0.9679422	0.9531484	0.9955382	0.996201	0.9980058	0.9983236	0.35693786	0.9994916	0.99726677	0.18228698
1.0	0.996693	0.95893204	0.9996846	0.0019102197	0.998321	0.939946	0.6088469	0.9967926	0.15182094	0.13716741
1.0	0.9653307	0.70807606	0.9934267	0.99775463	0.99998677	0.9997017	0.99882406	0.9998627	0.9989421	0.50473225
1.0	0.99781656	0.9996586	0.14160626	0.870739	0.928514	0.7730086	0.9994436	0.90640295	0.7496842	0.99225026
1.0	0.9816238	0.30129012	0.99583215	0.38283244	0.71123004	0.9962186	0.9983808	0.990562	0.9619123	0.70660216
1.0	0.9960699	0.99977	0.99734604	0.99989414	0.9993642	0.9928417	0.99951863	0.9896074	0.99977976	0.9752005
1.0	0.16265167	0.9884448	0.2997106	0.9995546	0.8334659	0.9990658	0.9996886	0.9994035	0.99650747	0.2854007
1.0	0.99908245	0.96012175	0.99966717	0.9966942	0.9753004	0.99980885	0.9997789	0.98693234	0.99897075	0.9957039
1.0	0.99776673	0.05858424	0.9962591	0.99998033	0.9986303	0.68348545	0.97452354	0.77656853	0.9968272	0.99954575
1.0	0.9982445	0.99991274	0.9667699	0.99998283	0.9938544	0.95949525	0.9956197	0.060709376	0.014480513	0.99907637
1.0	0.8789801	0.89003986	0.9985216	0.9424141	0.99613416	0.99941874	0.8237682	0.99493873	0.99750805	0.010375346
1.0	0.9297755	0.9993895	0.48977846	0.9634936	0.9989766	0.9995253	0.9748274	0.99912363	0.26027486	0.64217615
1.0	0.50127476	0.9995091	0.9724855	0.9981013	0.24390878	0.99875844	0.9925015	0.95577544	0.91246706	0.99983466
1.0	0.999403	0.99987197	0.9726334	0.96612006	0.30465037	0.956715	0.9999871	0.35423777	0.22448282	0.9810173
1.0	0.9991905	0.6831629	0.9955829	0.9907066	0.9904447	0.9993298	0.9945378	0.9996007	0.899817	0.9978125
1.0	0.9514881	0.9899013	0.9998553	0.9954744	0.3936862	0.9986526	0.3979686	0.9949863	0.0034356392	0.99956495
1.0	0.27500504	0.55993456	0.9998029	0.14556634	0.9968064	0.46956733	0.99543947	0.9990822	0.00025096655	0.9999825
1.0	0.99846774	0.89003986	0.98977005	0.9994229	0.7980076	0.99554294	0.006466816	0.64302975	0.9620185	0.50703466
1.0	0.9768523	0.00026878738	0.9996574	0.97954386	0.9998976	0.60793924	0.99548954	0.99937576	0.07575944	0.9981779
1.0	0.9976011	0.5891951	0.99951947	0.99938095	0.9995498	0.53394777	0.9958496	0.99922884	0.9982274	0.00031342366
1.0	0.9999323	0.970051	0.8614532	0.8864478	0.99891067	0.9995695	0.99678147	0.90556556	0.98561656	0.9197156
1.0	0.9995338	0.97541827	0.863228	0.14160056	0.9998149	0.7113732	0.9994704	0.991271	0.98645896	0.9998016
1.0	0.9708896	0.99761415	0.14532746	0.5516753	0.99927527	0.99958044	0.005286028	0.98886347	0.98925483	0.99975187
1.0	0.9985108	0.9991109	0.9771518	0.82814	0.9999943	0.975652	0.46924514	0.99886715	0.9946473	0.0004021322
1.0	0.0040592235	0.013393341	0.99995756	0.99450994	0.9989441	0.25623876	0.9188351	0.9985833	0.97448933	0.99980193
1.0	0.039622314	0.57179594	0.9996275	0.99987197	0.9977447	0.99943966	0.9996457	0.99922144	0.9737075	0.99799395
1.0	0.96462137	0.46021292	0.9952434	0.99947447	0.99861324	0.05016231	0.9963743	0.99995685	0.9926299	0.99940395
1.0	0.2730637	0.04486673	0.048991725	0.9982033	0.6928278	0.95960313	0.23596238	0.91810906	0.19127493	0.99952424
1.0	0.9918784	0.91529375	0.99976736	0.4376384	0.9995148	0.9999764	0.9845909	0.41917726	0.9692069	0.9185249
1.0	0.99886876	0.948712	0.998939	0.69315606	0.9871011	0.8216735	0.98564523	0.98607814	0.99958974	0.98065865
1.0	0.97102475	0.9967535	0.9992854	0.93217266	0.9999044	0.9998555	0.002951448	0.9544015	0.9965617	0.9994282
1.0	0.93130875	0.5150526	0.9984875	0.005202103	0.9999052	0.99360484	0.52096677	0.99748355	0.8633225	0.9985411
1.0	0.9872155	0.9990602	0.9995253	0.99858093	0.99638426	0.9877407	0.93376786	0.9994318	0.9981704	0.9202334
1.0	0.9908503	0.99413574	0.99925286	0.9992654	0.6649683	0.9975182	0.94953746	0.30423546	0.98193455	0.67636794
1.0	0.9977877	0.96277845	0.9994429	0.9928277	0.99828833	0.99975723	0.9583004	0.99911386	0.99945205	0.8723578
1.0	0.9999348	0.96922094	0.93483603	0.99957424	0.9751429	0.97228336	0.9946116	0.45233858	0.82649785	0.9994993
0.0	0.9679422	0.89003986	0.9726334	0.959864	0.9859643	0.9473807	0.970921	0.91810906	0.97726893	0.9748771
0.0	0.9679422	0.89003986	0.9726334	0.959864	0.9859643	0.9473807	0.970921	0.91810906	0.97726893	0.9748771
0.0	0.9679422	0.89003986	0.9726334	0.959864	0.9859643	0.9473807	0.970921	0.91810906	0.97726893	0.9748771
0.0	0.9679422	0.89003986	0.9726334	0.959864	0.9859643	0.9473807	0.970921	0.91810906	0.97726893	0.9748771
0.0	0.9679422	0.89003986	0.9726334	0.959864	0.9859643	0.9473807	0.970921	0.91810906	0.97726893	0.9748771
0.0	0.9679422	0.89003986	0.9726334	0.959864	0.9859643	0.9473807	0.970921	0.91810906	0.97726893	0.9748771
0.0	0.92068666	0.9876023	0.9912941	0.99118817	0.9924476	0.95032066	0.98807436	0.97866493	0.9830614	0.9876485
0.0	0.8674165	0.9845286	0.9270731	0.7794798	0.9298558	0.8439665	0.9351502	0.61184055	0.4814468	0.5411664
0.0	0.8674165	0.9845286	0.9270731	0.7794798	0.9298558	0.8439665	0.9351502	0.61184055	0.4814468	0.5411664
0.0	0.8674165	0.9845286	0.9270731	0.7794798	0.9298558	0.8439665	0.9351502	0.61184055	0.4814468	0.5411664
0.0	0.97851366	0.99917716	0.98811555	0.99060273	0.9976338	0.99362767	0.99715424	0.9978073	0.99861586	0.994978
0.0	0.99087465	0.99128246	0.9902998	0.99900985	0.99956053	0.99770665	0.99404484	0.9957274	0.9983766	0.99671644
0.0	0.9848563	0.98697066	0.9863479	0.99824286	0.999297	0.9967114	0.9909711	0.99432147	0.9974583	0.99463177
0.0	0.95695555	0.93449986	0.98686767	0.99602133	0.99394834	0.9975834	0.987931	0.9789044	0.98974	0.9609024
0.0	0.9848563	0.98697066	0.9863479	0.99824286	0.999297	0.9967114	0.9909711	0.99432147	0.9974583	0.99463177
0.0	0.9848563	0.98697066	0.9863479	0.99824286	0.999297	0.9967114	0.9909711	0.99432147	0.9974583	0.99463177
0.0	0.95695555	0.93449986	0.98686767	0.99602133	0.99394834	0.9975834	0.987931	0.9789044	0.98974	0.9609024
0.0	0.9983199	0.99904615	0.9993654	0.999323	0.99962497	0.9992823	0.9991455	0.9989668	0.9993788	0.9994723
0.0	0.9679422	0.89003986	0.9726334	0.959864	0.9859643	0.9473807	0.970921	0.91810906	0.97726893	0.9748771
0.0	0.9679422	0.89003986	0.9726334	0.959864	0.9859643	0.9473807	0.970921	0.91810906	0.97726893	0.9748771
0.0	0.9983199	0.99904615	0.9993654	0.999323	0.99962497	0.9992823	0.9991455	0.9989668	0.9993788	0.9994723
0.0	0.9679422	0.89003986	0.9726334	0.959864	0.9859643	0.9473807	0.970921	0.91810906	0.97726893	0.9748771
0.0	0.9679422	0.89003986	0.9726334	0.959864	0.9859643	0.9473807	0.970921	0.91810906	0.97726893	0.9748771
0.0	0.9848563	0.98697066	0.9863479	0.99824286	0.999297	0.9967114	0.9909711	0.99432147	0.9974583	0.99463177
0.0	0.95695555	0.93449986	0.98686767	0.99602133	0.99394834	0.9975834	0.987931	0.9789044	0.98974	0.9609024
0.0	0.97851366	0.99917716	0.98811555	0.99060273	0.9976338	0.99362767	0.99715424	0.9978073	0.99861586	0.994978
0.0	0.9848563	0.98697066	0.9863479	0.99824286	0.999297	0.9967114	0.9909711	0.99432147	0.9974583	0.99463177
0.0	0.9983199	0.99904615	0.9993654	0.999323	0.99962497	0.9992823	0.9991455	0.9989668	0.9993788	0.9994723
0.0	9.765858e-05	1.433559e-05	0.00015298846	0.00023924896	0.00018350668	0.00019133459	8.2682156e-05	0.0002131524	0.00087779434	3.908504e-05
0.0	0.10960361	0.010898919	0.000285061	0.00039021124	0.026040982	0.0011011616	0.00021770316	0.006134158	0.0021680705	0.0031757606
0.0	0.9983199	0.99904615	0.9993654	0.999323	0.99962497	0.9992823	0.9991455	0.9989668	0.9993788	0.9994723
0.0	0.9679422	0.89003986	0.9726334	0.959864	0.9859643	0.9473807	0.970921	0.91810906	0.97726893	0.9748771
0.0	0.9983199	0.99904615	0.9993654	0.999323	0.99962497	0.9992823	0.9991455	0.9989668	0.9993788	0.9994723
0.0	0.9679422	0.89003986	0.9726334	0.959864	0.9859643	0.9473807	0.970921	0.91810906	0.97726893	0.9748771
0.0	0.9679422	0.89003986	0.9726334	0.959864	0.9859643	0.9473807	0.970921	0.91810906	0.97726893	0.9748771
0.0	0.9679422	0.89003986	0.9726334	0.959864	0.9859643	0.9473807	0.970921	0.91810906	0.97726893	0.9748771
0.0	0.9679422	0.89003986	0.9726334	0.959864	0.9859643	0.9473807	0.970921	0.91810906	0.97726893	0.9748771
0.0	0.9983199	0.99904615	0.9993654	0.999323	0.99962497	0.9992823	0.9991455	0.9989668	0.9993788	0.9994723
0.0	0.97851366	0.99917716	0.98811555	0.99060273	0.9976338	0.99362767	0.99715424	0.9978073	0.99861586	0.994978
0.0	0.97851366	0.99917716	0.98811555	0.99060273	0.9976338	0.99362767	0.99715424	0.9978073	0.99861586	0.994978
0.0	0.9848563	0.98697066	0.9863479	0.99824286	0.999297	0.9967114	0.9909711	0.99432147	0.9974583	0.99463177
0.0	0.9848563	0.98697066	0.9863479	0.99824286	0.999297	0.9967114	0.9909711	0.99432147	0.9974583	0.99463177
0.0	0.2099385	0.20250426	0.76473504	0.52191097	0.73542196	0.5284875	0.58930373	0.051018428	0.0077841734	0.84191763
0.0	0.20128046	0.19218858	0.7436334	0.5005895	0.77391464	0.48912203	0.5899849	0.061798584	0.008783064	0.8371836
0.0	0.19073771	0.19493917	0.7499055	0.47842062	0.74475926	0.5422461	0.59673905	0.05232849	0.01000592	0.83106995
0.0	0.19974078	0.20641439	0.7770008	0.5191746	0.73950905	0.5406243	0.6121365	0.054280285	0.007899022	0.86631745
0.0	0.14304963	0.14261684	0.6256377	0.4263837	0.67296875	0.4394719	0.503478	0.048290554	0.0061591766	0.7769188
0.0	0.14304963	0.14261688	0.62563765	0.4263837	0.6729686	0.4394719	0.50347793	0.048290566	0.00615918	0.77691895
0.0	0.14304966	0.14261687	0.6256376	0.4263838	0.67296875	0.4394719	0.50347793	0.048290554	0.00615918	0.77691895
0.0	0.14304966	0.14261685	0.62563765	0.4263838	0.67296875	0.43947196	0.50347805	0.048290554	0.00615918	0.77691895
0.0	0.14304966	0.14261687	0.6256377	0.4263838	0.67296875	0.4394719	0.50347793	0.048290554	0.00615918	0.77691895
0.0	0.95695555	0.93449986	0.98686767	0.99602133	0.99394834	0.9975834	0.987931	0.9789044	0.98974	0.9609024
0.0	0.9848563	0.98697066	0.9863479	0.99824286	0.999297	0.9967114	0.9909711	0.99432147	0.9974583	0.99463177
0.0	0.99063	0.9994758	0.99629635	0.99533564	0.9988372	0.9969013	0.99901915	0.99879575	0.9992072	0.9981363
0.0	0.97164696	0.3075194	0.99928504	0.9318157	0.9999211	0.98197055	0.99347514	0.99969614	0.26027486	0.99919695
0.0	0.999876	0.99947494	0.999907	0.9999763	0.9997043	0.99968874	0.99455863	0.9997385	0.9998248	0.9999349
0.0	0.999876	0.99947494	0.999907	0.9999763	0.9997043	0.99968874	0.99455863	0.9997385	0.9998248	0.9999349
0.0	0.9486518	0.8948249	0.99353516	0.9997478	0.2377193	0.99826366	0.0051433356	0.9884179	0.9823713	0.9952874
0.0	0.9848563	0.98697066	0.9863479	0.99824286	0.999297	0.9967114	0.9909711	0.99432147	0.9974583	0.99463177
0.0	0.00034094724	0.0015856555	0.0005596	0.00029571907	0.2207588	0.0010613585	0.007924416	0.00038543664	0.0010388735	0.005340408
0.0	0.9679422	0.89003986	0.9726334	0.959864	0.9859643	0.9473807	0.970921	0.91810906	0.97726893	0.9748771
0.0	0.9679422	0.89003986	0.9726334	0.959864	0.9859643	0.9473807	0.970921	0.91810906	0.97726893	0.9748771
0.0	0.9983199	0.99904615	0.9993654	0.999323	0.99962497	0.9992823	0.9991455	0.9989668	0.9993788	0.9994723
0.0	0.9679422	0.89003986	0.9726334	0.959864	0.9859643	0.9473807	0.970921	0.91810906	0.97726893	0.9748771
0.0	0.99904996	0.99983954	0.998944	0.99965453	0.9998646	0.99963295	0.9995658	0.9997429	0.9995271	0.99932456
0.0	0.020941895	0.82099706	0.0013389973	0.00037434942	0.8968819	0.023146283	0.95137787	0.0023940678	0.16877173	0.001125125
0.0	0.9159455	0.99092543	0.9602319	0.88629085	0.9926305	0.81977177	0.9185738	0.97718096	0.96006703	0.9699606
0.0	0.9983199	0.99904615	0.9993654	0.999323	0.99962497	0.9992823	0.9991455	0.9989668	0.9993788	0.9994723
0.0	0.9679422	0.89003986	0.9726334	0.959864	0.9859643	0.9473807	0.970921	0.91810906	0.97726893	0.9748771
0.0	0.9679422	0.89003986	0.9726334	0.959864	0.9859643	0.9473807	0.970921	0.91810906	0.97726893	0.9748771
0.0	0.9679422	0.89003986	0.9726334	0.959864	0.9859643	0.9473807	0.970921	0.91810906	0.97726893	0.9748771
0.0	0.9679422	0.89003986	0.9726334	0.959864	0.9859643	0.9473807	0.970921	0.91810906	0.97726893	0.9748771
0.0	0.9679422	0.89003986	0.9726334	0.959864	0.9859643	0.9473807	0.970921	0.91810906	0.97726893	0.9748771
0.0	0.9983199	0.99904615	0.9993654	0.999323	0.99962497	0.9992823	0.9991455	0.9989668	0.9993788	0.9994723
0.0	0.93096656	0.94001615	0.988009	0.9840449	0.9945581	0.9677939	0.9764375	0.72139966	0.19723083	0.9929259
0.0	0.98738027	0.9903211	0.99102217	0.9986771	0.9973558	0.99469584	0.9908694	0.98816	0.9788503	0.9885871
0.0	0.9981462	0.9987949	0.9975781	0.9981358	0.99939394	0.9971585	0.9975803	0.9992136	0.995939	0.9977513
0.0	0.9679422	0.89003986	0.9726334	0.959864	0.9859643	0.9473807	0.970921	0.91810906	0.97726893	0.9748771
0.0	0.97851366	0.99917716	0.98811555	0.99060273	0.9976338	0.99362767	0.99715424	0.9978073	0.99861586	0.994978
0.0	0.9848563	0.98697066	0.9863479	0.99824286	0.999297	0.9967114	0.9909711	0.99432147	0.9974583	0.99463177
0.0	0.95695555	0.93449986	0.98686767	0.99602133	0.99394834	0.9975834	0.987931	0.9789044	0.98974	0.9609024
0.0	0.9848563	0.98697066	0.9863479	0.99824286	0.999297	0.9967114	0.9909711	0.99432147	0.9974583	0.99463177
0.0	0.98738027	0.9903211	0.99102217	0.9986771	0.9973558	0.99469584	0.9908694	0.98816	0.9788503	0.9885871
0.0	0.9848563	0.98697066	0.9863479	0.99824286	0.999297	0.9967114	0.9909711	0.99432147	0.9974583	0.99463177
0.0	0.9920804	0.9936841	0.9964927	0.9992392	0.99973756	0.9983975	0.9961935	0.9957039	0.9987048	0.9979693
0.0	0.9679422	0.89003986	0.9726334	0.959864	0.9859643	0.9473807	0.970921	0.91810906	0.97726893	0.9748771
0.0	0.9679422	0.89003986	0.9726334	0.959864	0.9859643	0.9473807	0.970921	0.91810906	0.97726893	0.9748771
0.0	0.9679422	0.89003986	0.9726334	0.959864	0.9859643	0.9473807	0.970921	0.91810906	0.97726893	0.9748771
0.0	0.005702132	0.0006998412	0.0010343697	0.0028141728	0.89247966	0.20016314	0.0038881074	0.00074423314	0.04273075	0.00051873864
0.0	0.005702132	0.0006998412	0.0010343697	0.0028141728	0.89247966	0.20016314	0.0038881074	0.00074423314	0.04273075	0.00051873864
0.0	0.9679422	0.89003986	0.9726334	0.959864	0.9859643	0.9473807	0.970921	0.91810906	0.97726893	0.9748771
0.0	0.9679422	0.89003986	0.9726334	0.959864	0.9859643	0.9473807	0.970921	0.91810906	0.97726893	0.9748771
0.0	0.9679422	0.89003986	0.9726334	0.959864	0.9859643	0.9473807	0.970921	0.91810906	0.97726893	0.9748771
0.0	0.97851366	0.99917716	0.98811555	0.99060273	0.9976338	0.99362767	0.99715424	0.9978073	0.99861586	0.994978
0.0	0.97851366	0.99917716	0.98811555	0.99060273	0.9976338	0.99362767	0.99715424	0.9978073	0.99861586	0.994978
0.0	0.9848563	0.98697066	0.9863479	0.99824286	0.999297	0.9967114	0.9909711	0.99432147	0.9974583	0.99463177
0.0	0.9848563	0.98697066	0.9863479	0.99824286	0.999297	0.9967114	0.9909711	0.99432147	0.9974583	0.99463177
0.0	0.9679422	0.89003986	0.9726334	0.959864	0.9859643	0.9473807	0.970921	0.91810906	0.97726893	0.9748771
0.0	0.95695555	0.93449986	0.98686767	0.99602133	0.99394834	0.9975834	0.987931	0.9789044	0.98974	0.9609024
0.0	0.95695555	0.93449986	0.98686767	0.99602133	0.99394834	0.9975834	0.987931	0.9789044	0.98974	0.9609024
0.0	0.9848563	0.98697066	0.9863479	0.99824286	0.999297	0.9967114	0.9909711	0.99432147	0.9974583	0.99463177
0.0	0.9848563	0.98697066	0.9863479	0.99824286	0.999297	0.9967114	0.9909711	0.99432147	0.9974583	0.99463177
0.0	0.9679422	0.89003986	0.9726334	0.959864	0.9859643	0.9473807	0.970921	0.91810906	0.97726893	0.9748771
0.0	0.9679422	0.89003986	0.9726334	0.959864	0.9859643	0.9473807	0.970921	0.91810906	0.97726893	0.9748771
0.0	0.9679422	0.89003986	0.9726334	0.959864	0.9859643	0.9473807	0.970921	0.91810906	0.97726893	0.9748771
0.0	0.9679422	0.89003986	0.9726334	0.959864	0.9859643	0.9473807	0.970921	0.91810906	0.97726893	0.9748771
0.0	0.9983199	0.99904615	0.9993654	0.999323	0.99962497	0.9992823	0.9991455	0.9989668	0.9993788	0.9994723
0.0	0.9679422	0.89003986	0.9726334	0.959864	0.9859643	0.9473807	0.970921	0.91810906	0.97726893	0.9748771
0.0	0.9679422	0.89003986	0.9726334	0.959864	0.9859643	0.9473807	0.970921	0.91810906	0.97726893	0.9748771
0.0	0.9983199	0.99904615	0.9993654	0.999323	0.99962497	0.9992823	0.9991455	0.9989668	0.9993788	0.9994723
0.0	0.9679422	0.89003986	0.9726334	0.959864	0.9859643	0.9473807	0.970921	0.91810906	0.97726893	0.9748771
0.0	0.9679422	0.89003986	0.9726334	0.959864	0.9859643	0.9473807	0.970921	0.91810906	0.97726893	0.9748771
0.0	0.99890983	0.9991372	0.99952304	0.99948716	0.99969625	0.99952996	0.99947387	0.99913245	0.9995376	0.99963415
0.0	0.9679422	0.89003986	0.9726334	0.959864	0.9859643	0.9473807	0.970921	0.91810906	0.97726893	0.9748771
0.0	0.9679422	0.89003986	0.9726334	0.959864	0.9859643	0.9473807	0.970921	0.91810906	0.97726893	0.9748771
0.0	0.9679422	0.89003986	0.9726334	0.959864	0.9859643	0.9473807	0.970921	0.91810906	0.97726893	0.9748771
0.0	0.9983199	0.99904615	0.9993654	0.999323	0.99962497	0.9992823	0.9991455	0.9989668	0.9993788	0.9994723
0.0	0.9983199	0.99904615	0.9993654	0.999323	0.99962497	0.9992823	0.9991455	0.9989668	0.9993788	0.9994723
0.0	0.9679422	0.89003986	0.9726334	0.959864	0.9859643	0.9473807	0.970921	0.91810906	0.97726893	0.9748771
0.0	0.98738027	0.9903211	0.99102217	0.9986771	0.9973558	0.99469584	0.9908694	0.98816	0.9788503	0.9885871
0.0	0.00063826126	0.08080381	0.00014809072	0.009913146	0.000658091	0.00018437783	0.066391766	0.002335687	0.0014619095	0.0043798555
0.0	0.97851366	0.99917716	0.98811555	0.99060273	0.9976338	0.99362767	0.99715424	0.9978073	0.99861586	0.994978
0.0	0.9848563	0.98697066	0.9863479	0.99824286	0.999297	0.9967114	0.9909711	0.99432147	0.9974583	0.99463177
0.0	0.95695555	0.93449986	0.98686767	0.99602133	0.99394834	0.9975834	0.987931	0.9789044	0.98974	0.9609024
0.0	0.9848563	0.98697066	0.9863479	0.99824286	0.999297	0.9967114	0.9909711	0.99432147	0.9974583	0.99463177
0.0	0.93096656	0.94001615	0.988009	0.9840449	0.9945581	0.9677939	0.9764375	0.7213996	0.1972308	0.9929259
0.0	0.97851366	0.99917716	0.98811555	0.99060273	0.9976338	0.99362767	0.99715424	0.9978073	0.99861586	0.994978
0.0	0.97851366	0.99917716	0.98811555	0.99060273	0.9976338	0.99362767	0.99715424	0.9978073	0.99861586	0.994978
0.0	0.9848563	0.98697066	0.9863479	0.99824286	0.999297	0.9967114	0.9909711	0.99432147	0.9974583	0.99463177
0.0	0.9848563	0.98697066	0.9863479	0.99824286	0.999297	0.9967114	0.9909711	0.99432147	0.9974583	0.99463177
0.0	0.9848563	0.98697066	0.9863479	0.99824286	0.999297	0.9967114	0.9909711	0.99432147	0.9974583	0.99463177
0.0	0.9848563	0.98697066	0.9863479	0.99824286	0.999297	0.9967114	0.9909711	0.99432147	0.9974583	0.99463177
0.0	0.9983199	0.99904615	0.9993654	0.999323	0.99962497	0.9992823	0.9991455	0.9989668	0.9993788	0.9994723
0.0	0.9983199	0.99904615	0.9993654	0.999323	0.99962497	0.9992823	0.9991455	0.9989668	0.9993788	0.9994723
0.0	0.97851366	0.99917716	0.98811555	0.99060273	0.9976338	0.99362767	0.99715424	0.9978073	0.99861586	0.994978
0.0	0.9848563	0.98697066	0.9863479	0.99824286	0.999297	0.9967114	0.9909711	0.99432147	0.9974583	0.99463177
0.0	0.9848563	0.98697066	0.9863479	0.99824286	0.999297	0.9967114	0.9909711	0.99432147	0.9974583	0.99463177
0.0	0.9983199	0.99904615	0.9993654	0.999323	0.99962497	0.9992823	0.9991455	0.9989668	0.9993788	0.9994723
0.0	0.9679422	0.89003986	0.9726334	0.959864	0.9859643	0.9473807	0.970921	0.91810906	0.97726893	0.9748771
0.0	0.9679422	0.89003986	0.9726334	0.959864	0.9859643	0.9473807	0.970921	0.91810906	0.97726893	0.9748771
0.0	0.9679422	0.89003986	0.9726334	0.959864	0.9859643	0.9473807	0.970921	0.91810906	0.97726893	0.9748771
0.0	0.9679422	0.89003986	0.9726334	0.959864	0.9859643	0.9473807	0.970921	0.91810906	0.97726893	0.9748771
0.0	0.0067015393	0.0013637423	0.0010954097	0.0022049146	0.037237693	0.027125513	0.0023716716	0.014552987	0.0006017685	0.0007526371
0.0	0.0067015393	0.0013637423	0.0010954093	0.0022049127	0.037237693	0.027125513	0.0023716716	0.014552987	0.0006017685	0.0007526371
0.0	0.0067015393	0.0013637423	0.0010954097	0.0022049127	0.037237693	0.027125513	0.0023716716	0.014552987	0.0006017685	0.00075263676
0.0	0.0067015425	0.0013637409	0.0010954097	0.0022049127	0.03723773	0.027125513	0.0023716707	0.014552987	0.00060176826	0.00075263676
0.0	0.0067015393	0.0013637423	0.0010954097	0.0022049146	0.037237693	0.027125513	0.0023716716	0.014552987	0.0006017685	0.00075263676
0.0	0.0067015393	0.0013637423	0.0010954097	0.0022049146	0.037237693	0.027125513	0.0023716728	0.014552987	0.0006017685	0.00075263676
0.0	0.0067015393	0.0013637423	0.0010954097	0.0022049127	0.037237693	0.027125513	0.0023716716	0.014552987	0.0006017685	0.0007526371
0.0	0.0067015393	0.0013637409	0.0010954097	0.0022049127	0.03723771	0.027125519	0.0023716707	0.014552987	0.00060176826	0.00075263676
0.0	0.0067015393	0.0013637423	0.0010954097	0.0022049146	0.037237693	0.027125513	0.0023716716	0.014552987	0.0006017685	0.0007526371
0.0	0.0067015393	0.0013637423	0.0010954097	0.0022049127	0.037237693	0.027125513	0.0023716716	0.014552987	0.0006017685	0.0007526371
0.0	0.0067015393	0.0013637423	0.0010954097	0.0022049146	0.037237693	0.027125513	0.0023716716	0.014552987	0.0006017685	0.0007526371
0.0	0.0067015425	0.0013637409	0.0010954097	0.0022049127	0.03723773	0.027125519	0.0023716707	0.014552994	0.00060176826	0.0007526371
0.0	0.0067015393	0.0013637423	0.0010954093	0.0022049146	0.0372377	0.027125513	0.0023716716	0.014552987	0.0006017685	0.00075263676
0.0	0.9679422	0.89003986	0.9726334	0.959864	0.9859643	0.9473807	0.970921	0.91810906	0.97726893	0.9748771
0.0	0.9679422	0.89003986	0.9726334	0.959864	0.9859643	0.9473807	0.970921	0.91810906	0.97726893	0.9748771
0.0	0.9679422	0.89003986	0.9726334	0.959864	0.9859643	0.9473808	0.970921	0.91810906	0.97726893	0.9748771
0.0	0.9679422	0.89003986	0.9726334	0.959864	0.9859643	0.9473807	0.970921	0.91810906	0.97726893	0.9748771
0.0	0.9679422	0.89003986	0.9726334	0.959864	0.9859643	0.9473807	0.970921	0.91810906	0.97726893	0.9748771
0.0	0.9679422	0.89003986	0.9726334	0.959864	0.9859643	0.9473807	0.970921	0.91810906	0.97726893	0.9748771
0.0	0.9679422	0.89003986	0.9726334	0.959864	0.9859643	0.9473807	0.970921	0.91810906	0.97726893	0.9748771
0.0	0.9679422	0.89003986	0.9726334	0.959864	0.9859643	0.9473807	0.970921	0.91810906	0.97726893	0.9748771
0.0	0.9679422	0.89003986	0.9726334	0.959864	0.9859643	0.9473807	0.970921	0.91810906	0.97726893	0.9748771
0.0	0.9983199	0.99904615	0.9993654	0.999323	0.99962497	0.9992823	0.9991455	0.9989668	0.9993788	0.9994723
0.0	0.9679422	0.89003986	0.9726334	0.959864	0.9859643	0.9473807	0.970921	0.91810906	0.97726893	0.9748771
0.0	0.9679422	0.89003986	0.9726334	0.959864	0.9859643	0.9473807	0.970921	0.91810906	0.97726893	0.9748771
0.0	0.9679422	0.89003986	0.9726334	0.959864	0.9859643	0.9473807	0.970921	0.91810906	0.97726893	0.9748771
0.0	0.9981462	0.9987949	0.9975781	0.9981358	0.99939394	0.9971585	0.9975803	0.9992136	0.995939	0.9977513
0.0	0.9964359	0.99430907	0.9956664	0.99951553	0.9998253	0.9988802	0.9974927	0.99718493	0.99894947	0.9981173
0.0	0.9848563	0.98697066	0.9863479	0.99824286	0.999297	0.9967114	0.9909711	0.99432147	0.9974583	0.99463177
0.0	0.9679422	0.89003986	0.9726334	0.959864	0.9859643	0.9473807	0.970921	0.91810906	0.97726893	0.9748771
0.0	0.98738027	0.9903211	0.99102217	0.9986771	0.99735594	0.99469584	0.9908694	0.98816	0.9788503	0.9885871
0.0	0.12737334	0.20907305	0.9253739	0.7767661	0.9314478	0.6816402	0.18291613	0.9867508	0.9949921	0.43038538
0.0	0.9982797	0.9969386	0.9984848	0.99840325	0.9984592	0.9971854	0.9981146	0.9992828	0.9974137	0.9987962
0.0	0.9679422	0.89003986	0.9726334	0.959864	0.9859643	0.9473807	0.970921	0.91810906	0.97726893	0.9748771
0.0	0.9679422	0.89003986	0.9726334	0.959864	0.9859643	0.9473807	0.970921	0.91810906	0.97726893	0.9748771
0.0	0.9679422	0.89003986	0.9726334	0.959864	0.9859643	0.9473807	0.970921	0.91810906	0.97726893	0.9748771
0.0	0.9679422	0.89003986	0.9726334	0.959864	0.9859643	0.9473807	0.970921	0.91810906	0.97726893	0.9748771
0.0	0.9679422	0.89003986	0.9726334	0.959864	0.9859643	0.9473807	0.970921	0.91810906	0.97726893	0.9748771
0.0	0.99787855	0.9990921	0.9987764	0.9994349	0.9995142	0.99846786	0.9985934	0.9988581	0.9992644	0.99899894
0.0	0.9983199	0.99904615	0.9993654	0.999323	0.99962497	0.9992823	0.9991455	0.9989668	0.9993788	0.9994723
0.0	0.9679422	0.89003986	0.9726334	0.959864	0.9859643	0.9473807	0.970921	0.91810906	0.97726893	0.9748771
0.0	0.9981462	0.9987949	0.9975781	0.9981358	0.99939394	0.9971585	0.9975803	0.9992136	0.995939	0.9977513
0.0	0.9981462	0.9987949	0.9975781	0.9981358	0.99939394	0.9971585	0.9975803	0.9992136	0.995939	0.9977513
0.0	0.9981462	0.9987949	0.9975781	0.9981358	0.99939394	0.9971585	0.9975803	0.9992136	0.995939	0.9977513
0.0	0.9981462	0.9987949	0.9975781	0.9981358	0.99939394	0.9971585	0.9975803	0.9992136	0.995939	0.9977513
0.0	0.9981462	0.9987949	0.9975781	0.9981358	0.99939394	0.9971585	0.9975803	0.9992136	0.995939	0.9977513
0.0	0.00021420266	0.0005179805	0.006633049	0.00042030186	0.77440876	0.0010369809	0.21076603	0.0038674306	0.01596704	0.31889123
0.0	0.06436119	0.0046606236	0.035907973	0.0058533754	0.2853182	0.022481157	0.12455935	0.0019544417	0.01243356	0.00034979588
0.0	0.9679422	0.89003986	0.9726334	0.959864	0.9859643	0.9473807	0.970921	0.91810906	0.97726893	0.9748771
0.0	0.9679422	0.89003986	0.9726334	0.959864	0.9859643	0.9473807	0.970921	0.91810906	0.97726893	0.9748771
0.0	0.7486186	0.12189748	0.040852014	0.08150416	0.27424005	0.066763945	0.0057546813	0.08688357	0.05761374	0.19491017
0.0	0.9981705	0.99730825	0.99668014	0.99865377	0.9990978	0.9979126	0.99753773	0.9978352	0.9977108	0.99898463
0.0	0.9679422	0.89003986	0.9726334	0.959864	0.9859643	0.9473807	0.970921	0.91810906	0.97726893	0.9748771
0.0	0.9871847	0.98974085	0.989688	0.99852115	0.999491	0.9973544	0.99195826	0.994753	0.9976146	0.99484974
0.0	0.9679422	0.89003986	0.9726334	0.959864	0.9859643	0.9473807	0.970921	0.91810906	0.97726893	0.9748771
0.0	0.9679422	0.89003986	0.9726334	0.959864	0.9859643	0.9473807	0.970921	0.91810906	0.97726893	0.9748771
0.0	0.9679422	0.89003986	0.9726334	0.959864	0.9859643	0.9473807	0.970921	0.91810906	0.97726893	0.9748771
0.0	0.9679422	0.89003986	0.9726334	0.959864	0.9859643	0.9473807	0.970921	0.91810906	0.97726893	0.9748771
0.0	0.9679422	0.89003986	0.9726334	0.959864	0.9859643	0.9473807	0.970921	0.91810906	0.97726893	0.9748771
0.0	0.9679422	0.89003986	0.9726334	0.959864	0.9859643	0.9473807	0.970921	0.91810906	0.97726893	0.9748771
0.0	0.9679422	0.89003986	0.9726334	0.959864	0.9859643	0.9473807	0.970921	0.91810906	0.97726893	0.9748771
0.0	0.99853194	0.9972083	0.99737954	0.99904555	0.9991364	0.9986229	0.9974832	0.99783677	0.9981129	0.9985781
0.0	0.9679422	0.89003986	0.9726334	0.959864	0.9859643	0.9473807	0.970921	0.91810906	0.97726893	0.9748771
0.0	0.9679422	0.89003986	0.9726334	0.959864	0.9859643	0.9473807	0.970921	0.91810906	0.97726893	0.9748771
0.0	0.9679422	0.89003986	0.9726334	0.959864	0.9859643	0.9473807	0.970921	0.91810906	0.97726893	0.9748771
0.0	0.9679422	0.89003986	0.9726334	0.959864	0.9859643	0.9473807	0.970921	0.91810906	0.97726893	0.9748771
0.0	0.9679422	0.89003986	0.9726334	0.959864	0.9859643	0.9473807	0.970921	0.91810906	0.97726893	0.9748771
0.0	0.99787855	0.9990921	0.9987764	0.9994349	0.9995142	0.99846786	0.9985934	0.9988581	0.9992644	0.99899894
0.0	0.9679422	0.89003986	0.9726334	0.959864	0.9859643	0.9473807	0.970921	0.91810906	0.97726893	0.9748771
0.0	0.9679422	0.89003986	0.9726334	0.959864	0.9859643	0.9473807	0.970921	0.91810906	0.97726893	0.9748771
0.0	0.9679422	0.89003986	0.9726334	0.959864	0.9859643	0.9473807	0.970921	0.91810906	0.97726893	0.9748771
0.0	0.9679422	0.89003986	0.9726334	0.959864	0.9859643	0.9473807	0.970921	0.91810906	0.97726893	0.9748771
0.0	0.9679422	0.89003986	0.9726334	0.959864	0.9859643	0.9473807	0.970921	0.91810906	0.97726893	0.9748771
0.0	0.9679422	0.89003986	0.9726334	0.959864	0.9859643	0.9473807	0.970921	0.91810906	0.97726893	0.9748771
0.0	0.9929998	0.9938985	0.99553704	0.99928075	0.9986002	0.99562645	0.99405056	0.99109495	0.98797405	0.99330455
0.0	0.990595	0.99955755	0.996772	0.99831486	0.99914265	0.9984463	0.9988858	0.9991358	0.9992816	0.998315
0.0	0.8672836	0.94110096	0.63714325	0.092749596	0.9946374	0.25107357	0.5261263	0.83025175	0.72160167	0.52996516
0.0	0.8236816	0.9845131	0.9933171	0.80042034	0.95678186	0.6182474	0.771496	0.741462	0.90257764	0.9485456
0.0	0.6417774	0.9000409	0.8310067	0.3262397	0.93524677	0.1445783	0.3296855	0.95699525	0.93424445	0.6911835
0.0	0.9728284	0.7747959	0.857804	0.5894102	0.8564546	0.5939801	0.67980635	0.76654255	0.9333024	0.519065
0.0	0.45220456	0.6231371	0.3647723	0.42036432	0.8019245	0.35774994	0.5143501	0.45362148	0.78068525	0.14348422
0.0	0.66877204	0.96956414	0.97976744	0.6323702	0.99274504	0.5473577	0.88839835	0.5515153	0.95838666	0.7075437
0.0	0.41022652	0.704933	0.40500414	0.544732	0.44753462	0.09082146	0.23616661	0.26828703	0.35333616	0.093744904
0.0	0.5624316	0.8609039	0.8804542	0.6065142	0.8025917	0.18841253	0.87247	0.7221276	0.9208773	0.32035038
0.0	0.25835508	0.6449852	0.00019095004	0.015864996	0.26763523	0.057221312	0.36829817	0.0953186	0.5171881	0.08323816
0.0	0.99984884	0.999931	0.9999163	0.99968624	0.9998115	0.99958366	0.9997243	0.99979573	0.99980015	0.99992144
0.0	0.000587274	0.00037025526	0.00057146495	0.0017253631	0.005755298	0.0032487973	0.00015720361	0.0014572317	0.0015003706	0.0006088353
0.0	0.0041995393	0.0004984133	0.0013093326	0.0021427763	0.0045665083	0.004910007	0.00072052726	0.0006540465	0.00093154097	0.00059521757
0.0	4.5806693e-05	0.8963365	0.87801355	0.07115812	0.6175312	0.054555222	0.33812377	0.55117506	0.06366403	0.4841863
0.0	0.9660512	0.9645782	0.9790636	0.51967055	0.26707387	0.8411316	0.88436097	0.76152104	0.86498475	0.95529395
0.0	0.99576193	0.9957294	0.99703526	0.99953806	0.99846005	0.9972109	0.9964545	0.9931793	0.9922254	0.9959709
0.0	0.99485344	0.9941414	0.9961553	0.9993461	0.99958163	0.99819046	0.99666864	0.99624604	0.99875736	0.9979145
0.0	0.98077947	0.99693716	0.990216	0.98147315	0.9961118	0.9855665	0.9665866	0.9926162	0.9846652	0.9707646
0.0	0.9679422	0.89003986	0.9726334	0.959864	0.9859643	0.9473807	0.970921	0.91810906	0.97726893	0.9748771
0.0	0.9981352	0.9982382	0.9991359	0.99923587	0.99981254	0.99894446	0.99768794	0.9985671	0.998382	0.99872273
0.0	0.99678385	0.99502474	0.9946911	0.99775463	0.99839145	0.9975182	0.9941533	0.9966073	0.9950363	0.9982146
0.0	0.9679422	0.89003986	0.9726334	0.959864	0.9859643	0.9473807	0.970921	0.91810906	0.97726893	0.9748771
0.0	0.9800504	0.9992399	0.99130553	0.99159956	0.99819344	0.9954769	0.9973326	0.9982147	0.99886394	0.9957313
0.0	0.9998925	0.25719225	0.9999114	0.86022687	0.9964928	0.3100119	0.9745277	0.009040271	0.9999535	0.3701891
0.0	0.99499387	0.99961555	0.9981445	0.99698144	0.9992242	0.997537	0.9975916	0.9993874	0.9992606	0.9986695
0.0	0.99814034	0.999703	0.9992125	0.9985959	0.9996536	0.9987179	0.9982905	0.9996183	0.99960464	0.9992663
0.0	0.99364686	0.9964561	0.9976659	0.9992268	0.99899894	0.9972031	0.99510705	0.9932788	0.99121827	0.99360365
0.0	0.0041510505	0.0037696662	0.0046772566	0.041433573	0.069187954	0.012457963	0.0061532604	0.017980248	0.0016906792	0.0014179649
0.0	0.989384	0.99105	0.9924695	0.99877185	0.9979108	0.99545175	0.9924731	0.9897243	0.98199654	0.9895
0.0	0.0041510523	0.0037696697	0.0046772566	0.041433573	0.069187954	0.012457963	0.0061532604	0.017980248	0.0016906792	0.0014179649
0.0	0.989384	0.99105	0.9924695	0.99877185	0.9979108	0.99545175	0.9924731	0.9897243	0.98199654	0.9895
0.0	0.9679422	0.89003986	0.9726334	0.959864	0.9859643	0.9473807	0.970921	0.91810906	0.97726893	0.9748771
0.0	0.9679422	0.89003986	0.9726334	0.959864	0.9859643	0.9473808	0.970921	0.91810906	0.97726893	0.9748771
0.0	0.9679422	0.89003986	0.9726334	0.959864	0.9859643	0.9473807	0.970921	0.91810906	0.97726893	0.9748771
0.0	0.9983199	0.99904615	0.9993654	0.999323	0.99962497	0.9992823	0.9991455	0.9989668	0.9993788	0.9994723
0.0	0.9679422	0.89003986	0.9726334	0.959864	0.9859643	0.9473807	0.970921	0.91810906	0.97726893	0.9748771
0.0	0.9981462	0.9987949	0.9975781	0.9981358	0.99939394	0.9971585	0.9975803	0.9992136	0.995939	0.9977513
0.0	0.9679422	0.89003986	0.9726334	0.959864	0.9859643	0.9473807	0.970921	0.91810906	0.97726893	0.9748771
0.0	0.9983199	0.99904615	0.9993654	0.999323	0.99962497	0.9992823	0.9991455	0.9989668	0.9993788	0.9994723
0.0	0.9679422	0.89003986	0.9726334	0.959864	0.9859643	0.9473807	0.970921	0.91810906	0.97726893	0.9748771
0.0	9.765858e-05	1.433559e-05	0.0001529886	0.00023924896	0.00018350668	0.00019133459	8.2682156e-05	0.0002131524	0.00087779434	3.908504e-05
0.0	0.9679422	0.89003986	0.9726334	0.959864	0.9859643	0.9473807	0.970921	0.91810906	0.97726893	0.9748771
0.0	0.9679422	0.89003986	0.9726334	0.959864	0.9859643	0.9473807	0.970921	0.91810906	0.97726893	0.9748771
0.0	0.9983199	0.99904615	0.9993654	0.999323	0.99962497	0.9992823	0.9991455	0.9989668	0.9993788	0.9994723
0.0	0.9679422	0.89003986	0.9726334	0.959864	0.9859643	0.9473807	0.970921	0.91810906	0.97726893	0.9748771
0.0	0.9978173	0.99851996	0.998774	0.9985239	0.99979097	0.9991366	0.9988514	0.99937904	0.99857974	0.99970585
0.0	0.9983199	0.99904615	0.9993654	0.999323	0.99962497	0.9992823	0.9991455	0.9989668	0.9993788	0.9994723
0.0	0.9679422	0.89003986	0.9726334	0.959864	0.9859643	0.9473807	0.970921	0.91810906	0.97726893	0.9748771
0.0	9.765858e-05	1.433559e-05	0.0001529886	0.00023924896	0.00018350668	0.00019133459	8.2682156e-05	0.0002131524	0.00087779434	3.908504e-05
0.0	0.9937395	0.9951898	0.9984578	0.9993591	0.9993969	0.99702364	0.99565	0.99339527	0.984777	0.9936267
0.0	0.0041510505	0.0037696697	0.0046772566	0.041433573	0.069187954	0.012457963	0.0061532604	0.017980248	0.0016906792	0.0014179649
0.0	0.7944757	0.07090962	0.0014501032	0.01694705	0.41530675	0.013832236	0.0014129006	0.09874248	0.008308711	0.05131581
0.0	0.0067614582	0.008860896	0.025745029	0.39478707	0.17156233	0.004710167	0.0031933147	0.173673	0.0040529906	0.006682357
0.0	0.9902806	0.9994981	0.99585056	0.9965082	0.99924207	0.9964079	0.9989505	0.99912804	0.99927896	0.9985948
0.0	0.9679422	0.89003986	0.9726334	0.959864	0.9859643	0.9473807	0.970921	0.91810906	0.97726893	0.9748771
0.0	0.9679422	0.89003986	0.9726334	0.959864	0.9859643	0.9473807	0.970921	0.91810906	0.97726893	0.9748771
0.0	0.9679422	0.89003986	0.9726334	0.959864	0.9859643	0.9473807	0.970921	0.91810906	0.97726893	0.9748771
0.0	0.9679422	0.89003986	0.9726334	0.959864	0.9859643	0.9473807	0.970921	0.91810906	0.97726893	0.9748771
0.0	0.9679422	0.89003986	0.9726334	0.959864	0.9859643	0.9473808	0.970921	0.91810906	0.97726893	0.9748771
0.0	0.9679422	0.89003986	0.9726334	0.959864	0.9859643	0.9473807	0.970921	0.91810906	0.97726893	0.9748771
0.0	0.9679422	0.89003986	0.9726334	0.959864	0.9859643	0.9473807	0.970921	0.91810906	0.97726893	0.9748771
0.0	0.99364686	0.9964561	0.9976659	0.9992268	0.99899894	0.9972031	0.99510705	0.9932788	0.99121827	0.99360365
0.0	0.9679422	0.89003986	0.9726334	0.959864	0.9859643	0.9473807	0.970921	0.91810906	0.97726893	0.9748771
0.0	0.9896052	0.9978174	0.9700837	0.9942356	0.9959115	0.99571747	0.9973546	0.9952114	0.9958027	0.989726
0.0	0.9904827	0.9921854	0.9934098	0.99904734	0.9979826	0.9959233	0.9927772	0.99025565	0.9856082	0.9910925
0.0	0.0041510523	0.0037696662	0.0046772566	0.041433588	0.06918794	0.012457963	0.0061532604	0.017980248	0.0016906792	0.0014179649
0.0	0.0041510523	0.0037696697	0.0046772566	0.04143358	0.06918794	0.012457963	0.0061532604	0.01798024	0.00169068	0.0014179649
0.0	0.0050988337	0.00044893677	0.0008198673	0.0012396389	0.004058549	0.0023217197	0.0004448597	0.0003534519	0.0007509342	0.00065324624
0.0	0.9679422	0.89003986	0.9726334	0.959864	0.9859643	0.9473807	0.970921	0.91810906	0.97726893	0.9748771
0.0	0.0046529477	0.004401665	0.0061730715	0.050941948	0.08849135	0.014254625	0.007156908	0.019522827	0.0020204498	0.0013994763
0.0	0.97851366	0.99917716	0.98811555	0.99060273	0.9976338	0.99362767	0.99715424	0.9978073	0.99861586	0.994978
0.0	0.9679422	0.89003986	0.9726334	0.959864	0.9859643	0.9473807	0.970921	0.91810906	0.97726893	0.9748771
0.0	0.9679422	0.89003986	0.9726334	0.959864	0.9859643	0.9473807	0.970921	0.91810906	0.97726893	0.9748771
0.0	0.9679422	0.89003986	0.9726334	0.959864	0.9859643	0.9473807	0.970921	0.91810906	0.97726893	0.9748771
0.0	0.98738027	0.9903211	0.99102217	0.9986771	0.9973558	0.99469584	0.9908694	0.98816	0.9788503	0.9885871
0.0	0.9679422	0.89003986	0.9726334	0.959864	0.9859643	0.9473807	0.970921	0.91810906	0.97726893	0.9748771
0.0	0.9679422	0.89003986	0.9726334	0.959864	0.9859643	0.9473807	0.970921	0.91810906	0.97726893	0.9748771
0.0	0.9679422	0.89003986	0.9726334	0.959864	0.9859643	0.9473807	0.970921	0.91810906	0.97726893	0.9748771
0.0	0.9679422	0.89003986	0.9726334	0.959864	0.9859643	0.9473807	0.970921	0.91810906	0.97726893	0.9748771
0.0	0.83242285	0.9566659	0.581679	0.96656054	0.9278632	0.85403985	0.8952095	0.8685535	0.5069337	0.59127635
0.0	0.9679422	0.89003986	0.9726334	0.959864	0.9859643	0.9473807	0.970921	0.91810906	0.97726893	0.9748771
0.0	0.9679422	0.89003986	0.9726334	0.959864	0.9859643	0.9473807	0.970921	0.91810906	0.97726893	0.9748771
0.0	0.9974457	0.9992514	0.99838984	0.9997383	0.9995189	0.9982982	0.9988348	0.9987721	0.9984434	0.9990864
0.0	0.9679422	0.89003986	0.9726334	0.959864	0.9859643	0.9473807	0.970921	0.91810906	0.97726893	0.9748771
0.0	0.0041510505	0.0037696697	0.0046772566	0.041433588	0.06918794	0.012457963	0.0061532604	0.017980248	0.0016906792	0.0014179649
0.0	0.9679422	0.89003986	0.9726334	0.959864	0.9859643	0.9473807	0.970921	0.91810906	0.97726893	0.9748771
0.0	0.21540141	0.9902953	0.00026351758	0.5503096	0.9036219	0.87201	0.99282914	0.97065735	0.022599084	0.061410993
0.0	0.9679422	0.89003986	0.9726334	0.959864	0.9859643	0.9473807	0.970921	0.91810906	0.97726893	0.9748771
0.0	0.0041510523	0.0037696697	0.0046772566	0.0414336	0.069187954	0.012457951	0.0061532604	0.017980248	0.0016906792	0.0014179649
0.0	0.83242285	0.9566659	0.581679	0.96656054	0.9278632	0.85403985	0.8952095	0.8685534	0.50693357	0.5912763
0.0	0.97851366	0.99917716	0.98811555	0.99060273	0.9976338	0.99362767	0.99715424	0.9978073	0.99861586	0.994978
0.0	0.9679422	0.89003986	0.9726334	0.959864	0.9859643	0.9473807	0.970921	0.91810906	0.97726893	0.9748771
0.0	0.9812471	0.9991099	0.9918426	0.9920717	0.9980032	0.994909	0.9973214	0.9981115	0.99874806	0.99520326
0.0	0.30296195	0.20479904	0.0014173661	0.0003916619	0.109407485	0.010305922	0.005123683	0.00076574896	0.16252016	0.00020300748
0.0	0.008013419	0.0069605154	0.04846635	0.08080306	0.39015523	0.020771967	0.011722246	0.033715792	0.002269027	0.0020945738
0.0	0.9981877	0.9971884	0.9979437	0.99881494	0.9992999	0.9983506	0.99702066	0.99809104	0.9964844	0.9989071
0.0	0.9679422	0.89003986	0.9726334	0.959864	0.9859643	0.9473807	0.970921	0.91810906	0.97726893	0.9748771
0.0	0.99499387	0.99961555	0.9981444	0.99698144	0.9992242	0.997537	0.9975916	0.9993874	0.9992606	0.9986695
0.0	0.9679422	0.89003986	0.9726334	0.959864	0.9859643	0.9473808	0.970921	0.91810906	0.97726893	0.9748771
0.0	0.0041995393	0.0004984133	0.0013093319	0.0021427763	0.0045665083	0.004910007	0.00072052726	0.0006540465	0.00093154097	0.0005952178
0.0	0.0050988337	0.00044893677	0.0008198673	0.0012396389	0.0040585473	0.0023217185	0.0004448597	0.0003534519	0.0007509334	0.0006532469
0.0	0.99868053	0.9986419	0.99942553	0.9993512	0.99985373	0.9991891	0.9984811	0.9987626	0.99883074	0.9989483
0.0	0.004634315	0.004283776	0.005799325	0.04693511	0.07921845	0.014390537	0.006961125	0.01950239	0.0018338513	0.001483745
0.0	0.006740579	0.0064919344	0.008616334	0.055413768	0.095491484	0.017430909	0.014345226	0.030377124	0.002923048	0.0018416572
0.0	0.4903816	0.79241484	0.8750052	0.9186731	0.9344236	0.93700755	0.5519826	0.6717478	0.8618039	0.8260662
0.0	0.00032992836	0.44690162	0.00920198	0.027713653	0.00025390426	0.014029195	0.9998597	0.9925768	0.41980445	0.0026250766
0.0	0.9679422	0.89003986	0.9726334	0.959864	0.9859643	0.9473807	0.970921	0.91810906	0.97726893	0.9748771
0.0	0.30663306	0.6751072	0.6414768	0.6639812	0.74682146	0.77935356	0.82332504	0.73335713	0.29389462	0.29832527
0.0	0.97851366	0.99917716	0.98811555	0.99060273	0.9976338	0.99362767	0.99715424	0.9978073	0.99861586	0.994978
0.0	0.9871704	0.9872829	0.9986552	0.95384747	0.9883024	0.99028206	0.9830551	0.98271024	0.9826282	0.9666227
0.0	0.9679422	0.89003986	0.9726334	0.959864	0.9859643	0.9473807	0.970921	0.91810906	0.97726893	0.9748771
0.0	0.9679422	0.89003986	0.9726334	0.959864	0.9859643	0.9473807	0.970921	0.91810906	0.97726893	0.9748771
0.0	0.9679422	0.89003986	0.9726334	0.959864	0.9859643	0.9473807	0.970921	0.91810906	0.97726893	0.9748771
0.0	0.9983199	0.99904615	0.9993654	0.999323	0.99962497	0.9992823	0.9991455	0.9989668	0.9993788	0.9994723
0.0	0.9679422	0.89003986	0.9726334	0.959864	0.9859643	0.9473807	0.970921	0.91810906	0.97726893	0.9748771
0.0	0.9679422	0.89003986	0.9726334	0.959864	0.9859643	0.9473807	0.970921	0.91810906	0.97726893	0.9748771
0.0	0.9679422	0.89003986	0.9726334	0.959864	0.9859643	0.9473807	0.970921	0.91810906	0.97726893	0.9748771
0.0	0.98738027	0.9903211	0.99102217	0.9986771	0.99735594	0.99469584	0.9908694	0.98816	0.9788503	0.9885871
0.0	0.9679422	0.89003986	0.9726334	0.959864	0.9859643	0.9473807	0.970921	0.91810906	0.97726893	0.9748771
0.0	0.9967571	0.97163266	0.99778205	0.9980281	0.99657696	0.9935481	0.98939556	0.99440175	0.98739874	0.9907266
0.0	0.9899713	0.99025375	0.9908216	0.9987601	0.9995165	0.9975631	0.9930855	0.9953492	0.99811614	0.9960012
0.0	0.9679422	0.89003986	0.9726334	0.959864	0.9859643	0.9473807	0.970921	0.91810906	0.97726893	0.9748771
0.0	0.98835105	0.98518604	0.9945797	0.99720204	0.99825543	0.99717003	0.99582267	0.98891383	0.9939021	0.997661
0.0	0.93928313	0.9108237	0.96174693	0.88144517	0.9297368	0.23360984	0.9815283	0.8159246	0.9196134	0.98840547
0.0	0.9994117	0.9945327	0.9974921	0.8275226	0.0014525343	0.97998387	0.93292606	0.9946827	0.99961215	0.8690583
0.0	0.077510595	3.7164053e-05	0.5683728	0.036812168	0.00021065939	0.011238205	0.0019422364	4.1897114e-05	0.0001768979	0.002014906
0.0	0.9679422	0.89003986	0.9726334	0.959864	0.9859643	0.9473807	0.970921	0.91810906	0.97726893	0.9748771
0.0	0.9679422	0.89003986	0.9726334	0.959864	0.9859643	0.9473807	0.970921	0.91810906	0.97726893	0.9748771
0.0	0.99678385	0.99502474	0.9946911	0.99775463	0.99839145	0.9975182	0.9941533	0.9966073	0.9950363	0.9982146
0.0	0.9989095	0.99921787	0.99949074	0.9998241	0.999887	0.99963593	0.99953175	0.99949753	0.9997193	0.9995461
0.0	0.9974457	0.9992514	0.99838984	0.9997383	0.9995189	0.9982982	0.9988348	0.9987721	0.9984434	0.9990864
0.0	0.99745256	0.9986425	0.99796474	0.9994659	0.99965656	0.9988105	0.99864703	0.99903655	0.99937516	0.99908495
0.0	0.9679422	0.89003986	0.9726334	0.959864	0.9859643	0.9473807	0.970921	0.91810906	0.97726893	0.9748771
0.0	0.0041510505	0.0037696697	0.0046772566	0.041433573	0.069187954	0.012457963	0.0061532604	0.017980248	0.00169068	0.0014179649
0.0	0.0023777743	0.0015737774	0.0011710642	0.010768001	0.028040376	0.0052980734	0.0027443669	0.0087464545	0.0008524391	0.00050144066
0.0	0.9820025	0.8484632	0.99573827	0.9642169	0.98033774	0.96744865	0.91866946	0.95426375	0.98355144	0.86260754
0.0	0.00028947723	0.029610055	0.001533079	0.021782003	0.24364813	0.054188427	0.037144203	0.0014878913	0.0018608123	0.33474737
0.0	0.00028947723	0.029610055	0.001533079	0.021782003	0.24364813	0.054188427	0.037144203	0.0014878913	0.0018608123	0.33474737
0.0	0.004484996	0.7389264	0.63919055	0.11763745	0.9206444	0.028449798	0.025199302	0.011123182	0.0012532884	0.33793682
0.0	0.9679422	0.89003986	0.9726334	0.959864	0.9859643	0.9473807	0.970921	0.91810906	0.97726893	0.9748771
0.0	0.9679422	0.89003986	0.9726334	0.959864	0.9859643	0.9473807	0.970921	0.91810906	0.97726893	0.9748771
0.0	0.9679422	0.89003986	0.9726334	0.959864	0.9859643	0.9473807	0.970921	0.91810906	0.97726893	0.9748771
0.0	9.765858e-05	1.433559e-05	0.00015298846	0.00023924896	0.00018350668	0.00019133459	8.2682156e-05	0.0002131524	0.00087779434	3.908504e-05
0.0	0.10960361	0.010898919	0.000285061	0.00039021124	0.026040982	0.0011011616	0.00021770316	0.006134158	0.0021680705	0.0031757606
0.0	0.9679422	0.89003986	0.9726334	0.959864	0.9859643	0.9473807	0.970921	0.91810906	0.97726893	0.9748771
0.0	0.9679422	0.89003986	0.9726334	0.959864	0.9859643	0.9473807	0.970921	0.91810906	0.97726893	0.9748771
0.0	0.9983199	0.99904615	0.9993654	0.999323	0.99962497	0.9992823	0.9991455	0.9989668	0.9993788	0.9994723
0.0	0.99960953	0.9972263	0.9988887	0.99835277	0.99948764	0.9994173	0.99942744	0.99811184	0.9986286	0.99969625
0.0	0.10960366	0.010898919	0.000285061	0.00039021124	0.026040982	0.001101162	0.00021770316	0.006134158	0.0021680705	0.0031757606
0.0	0.5047978	0.7055312	0.271824	0.15699194	0.77348673	0.4465557	0.4725118	0.5755158	0.27786404	0.8641558
0.0	0.9679422	0.89003986	0.9726334	0.959864	0.9859643	0.9473808	0.970921	0.91810906	0.97726893	0.9748771
0.0	0.9679422	0.89003986	0.9726334	0.959864	0.9859643	0.9473807	0.970921	0.91810906	0.97726893	0.9748771
0.0	0.9679422	0.89003986	0.9726334	0.959864	0.9859643	0.9473807	0.970921	0.91810906	0.97726893	0.9748771
0.0	0.0041510523	0.0037696662	0.0046772566	0.041433573	0.069187954	0.012457963	0.0061532604	0.017980248	0.0016906792	0.0014179649
0.0	0.9679422	0.89003986	0.9726334	0.959864	0.9859643	0.9473807	0.970921	0.91810906	0.97726893	0.9748771
0.0	0.0041510523	0.0037696662	0.0046772566	0.041433573	0.069187954	0.012457963	0.0061532604	0.017980248	0.0016906792	0.0014179649
0.0	0.0042788344	0.004073692	0.005008816	0.041433588	0.06842446	0.012730844	0.0062262854	0.018741382	0.0017942914	0.0014489106
0.0	0.9679422	0.89003986	0.9726334	0.959864	0.9859643	0.9473807	0.970921	0.91810906	0.97726893	0.9748771
0.0	0.8162502	0.20067306	0.0024092454	0.959864	0.7303008	0.6946458	0.7556746	0.014563822	0.35820445	0.28674778
0.0	0.004724491	0.0035251682	0.0069781803	0.044046167	0.065306775	0.013742256	0.007506193	0.019834964	0.0017387277	0.0015442962
0.0	0.99787855	0.9990921	0.9987764	0.9994349	0.9995142	0.99846786	0.9985934	0.9988581	0.9992644	0.99899894
0.0	0.99787855	0.9990921	0.9987764	0.9994349	0.9995142	0.99846786	0.9985934	0.9988581	0.9992644	0.99899894
0.0	0.9983199	0.99904615	0.9993654	0.999323	0.99962497	0.9992823	0.9991455	0.9989668	0.9993788	0.9994723
0.0	9.765858e-05	1.433559e-05	0.0001529886	0.00023924896	0.00018350668	0.00019133459	8.2682156e-05	0.0002131524	0.00087779434	3.908504e-05
0.0	0.10960366	0.010898919	0.000285061	0.00039021124	0.026040982	0.0011011616	0.00021770316	0.006134158	0.0021680705	0.0031757606
0.0	0.9983199	0.99904615	0.9993654	0.999323	0.99962497	0.9992823	0.9991455	0.9989668	0.9993788	0.9994723
0.0	9.765858e-05	1.433559e-05	0.0001529886	0.00023924896	0.00018350668	0.00019133459	8.2682156e-05	0.0002131524	0.00087779434	3.908504e-05
0.0	0.10960366	0.010898919	0.000285061	0.00039021124	0.02604097	0.001101162	0.00021770316	0.006134158	0.0021680705	0.0031757606
0.0	0.99787855	0.9990921	0.9987764	0.9994349	0.9995142	0.99846786	0.9985934	0.9988581	0.9992644	0.99899894
0.0	0.9983199	0.99904615	0.9993654	0.999323	0.99962497	0.9992823	0.9991455	0.9989668	0.9993788	0.9994723
0.0	9.765858e-05	1.433559e-05	0.0001529886	0.00023924896	0.00018350668	0.00019133459	8.2682156e-05	0.0002131526	0.00087779434	3.908504e-05
0.0	0.10960368	0.010898919	0.000285061	0.00039021124	0.026040982	0.0011011616	0.00021770316	0.006134158	0.0021680705	0.0031757606
0.0	0.99787855	0.9990921	0.9987764	0.9994349	0.9995142	0.99846786	0.9985934	0.9988581	0.9992644	0.99899894
0.0	0.9983199	0.99904615	0.9993654	0.999323	0.99962497	0.9992823	0.9991455	0.9989668	0.9993788	0.9994723
0.0	9.765858e-05	1.433559e-05	0.0001529886	0.00023924896	0.00018350668	0.00019133459	8.2682156e-05	0.0002131524	0.00087779434	3.908504e-05
0.0	0.10960366	0.010898919	0.000285061	0.00039021124	0.026040977	0.001101162	0.00021770316	0.006134155	0.0021680705	0.003175759
0.0	0.981915	0.9993799	0.991085	0.9915925	0.9982672	0.9954562	0.9972088	0.99818593	0.9988065	0.9956173
0.0	0.9679422	0.89003986	0.9726334	0.959864	0.9859643	0.9473807	0.970921	0.91810906	0.97726893	0.9748771
0.0	0.9679422	0.89003986	0.9726334	0.959864	0.9859643	0.9473807	0.970921	0.91810906	0.97726893	0.9748771
0.0	0.9848563	0.98697066	0.9863479	0.99824286	0.999297	0.9967114	0.9909711	0.99432147	0.9974583	0.99463177
0.0	0.0041510523	0.0038599852	0.0064814896	0.042639688	0.078494094	0.0142359035	0.0067311362	0.017980248	0.0016906792	0.0014682771
0.0	0.9679422	0.0007265166	0.007965777	0.00059616595	0.08620556	0.040085036	0.0011205054	0.91810906	0.97726893	0.012487182
0.0	0.9990638	0.9991412	0.9977458	0.9992367	0.9996656	0.9987447	0.9990926	0.99918014	0.9990151	0.99897766
0.0	0.9679422	0.89003986	0.9726334	0.959864	0.9859643	0.9473807	0.970921	0.91810906	0.97726893	0.9748771
0.0	0.89402336	0.96872294	0.677154	0.9783201	0.9511481	0.87737024	0.93109226	0.911453	0.63221604	0.7211073
0.0	0.87495697	0.97078407	0.61940813	0.978009	0.9494518	0.87701106	0.92012364	0.9014254	0.6367288	0.6529313
0.0	0.8918561	0.9708194	0.64105403	0.97510797	0.93829995	0.85403985	0.93151176	0.90049434	0.6447769	0.69849306
0.0	0.91358584	0.98481745	0.854903	0.99323505	0.9686933	0.95862424	0.9393032	0.9755191	0.79136515	0.8426668
0.0	0.891253	0.9681861	0.690741	0.9794236	0.9523063	0.89162844	0.92747504	0.900546	0.6372451	0.6689394
0.0	0.8661043	0.9712107	0.69051856	0.9796586	0.9529638	0.89451283	0.9306585	0.900985	0.56304383	0.67492867
0.0	0.88829756	0.96854454	0.6630603	0.9768325	0.9542889	0.898229	0.93197817	0.89887935	0.62915254	0.69014007
0.0	0.98854035	0.99945706	0.99489033	0.99490404	0.99880755	0.99610245	0.9978219	0.99864465	0.9988225	0.9969164
0.0	0.9679422	0.89003986	0.9726334	0.959864	0.9859643	0.9473807	0.970921	0.91810906	0.97726893	0.9748771
0.0	0.9679422	0.89003986	0.9726334	0.959864	0.9859643	0.9473807	0.970921	0.91810906	0.97726893	0.9748771
0.0	0.9679422	0.89003986	0.9726334	0.959864	0.9859643	0.9473807	0.970921	0.91810906	0.97726893	0.9748771
0.0	0.9679422	0.89003986	0.9726334	0.959864	0.9859643	0.9473807	0.970921	0.91810906	0.97726893	0.9748771
0.0	0.98917574	0.9994573	0.99293137	0.9921284	0.9989219	0.9971022	0.9983511	0.9985374	0.99894613	0.99698657
0.0	0.97851366	0.99917716	0.98811555	0.99060273	0.9976338	0.99362767	0.99715424	0.9978073	0.99861586	0.994978
0.0	0.97851366	0.99917716	0.98811555	0.99060273	0.9976338	0.99362767	0.99715424	0.9978073	0.99861586	0.994978
0.0	0.97851366	0.99917716	0.98811555	0.99060273	0.9976338	0.99362767	0.99715424	0.9978073	0.99861586	0.994978
0.0	0.97851366	0.99917716	0.98811555	0.99060273	0.9976338	0.99362767	0.99715424	0.9978073	0.99861586	0.994978
0.0	0.98854035	0.99945706	0.99489033	0.99490404	0.99880755	0.99610245	0.9978219	0.99864465	0.9988225	0.9969164
0.0	0.9679422	0.89003986	0.9726334	0.959864	0.9859643	0.9473807	0.970921	0.91810906	0.97726893	0.9748771
0.0	0.9679422	0.89003986	0.9726334	0.959864	0.9859643	0.9473807	0.970921	0.91810906	0.97726893	0.9748771
0.0	0.9679422	0.89003986	0.9726334	0.959864	0.9859643	0.9473807	0.970921	0.91810906	0.97726893	0.9748771
0.0	0.9877928	0.9994197	0.9936254	0.99485344	0.9983846	0.99647564	0.99852115	0.99836606	0.99886453	0.996231
0.0	0.9679422	0.89003986	0.9726334	0.959864	0.9859643	0.9473807	0.970921	0.91810906	0.97726893	0.9748771
0.0	0.9679422	0.89003986	0.9726334	0.959864	0.9859643	0.9473807	0.970921	0.91810906	0.97726893	0.9748771
0.0	0.9679422	0.89003986	0.9726334	0.959864	0.9859643	0.9473807	0.970921	0.91810906	0.97726893	0.9748771
0.0	0.9679422	0.89003986	0.9726334	0.959864	0.9859643	0.9473807	0.970921	0.91810906	0.97726893	0.9748771
0.0	0.9948265	0.95698607	0.9959776	0.99628395	0.99344325	0.98850036	0.98090196	0.99147874	0.98470926	0.98712486
0.0	0.9848563	0.98697066	0.9863479	0.99824286	0.999297	0.9967114	0.9909711	0.99432147	0.9974583	0.99463177
0.0	0.9679422	0.89003986	0.9726334	0.959864	0.9859643	0.9473807	0.970921	0.91810906	0.97726893	0.9748771
0.0	0.9679422	0.89003986	0.9726334	0.959864	0.9859643	0.9473807	0.970921	0.91810906	0.97726893	0.9748771
0.0	0.9679422	0.89003986	0.9726334	0.959864	0.9859643	0.9473807	0.970921	0.91810906	0.97726893	0.9748771
0.0	0.9896052	0.9978174	0.9700837	0.9942356	0.9959115	0.99571747	0.9973546	0.9952114	0.9958027	0.989726
0.0	0.7944757	0.07090962	0.0014501024	0.016947065	0.41530666	0.013832236	0.0014129006	0.0987425	0.008308711	0.05131581
0.0	0.9679422	0.89003986	0.9726334	0.959864	0.9859643	0.9473807	0.970921	0.91810906	0.97726893	0.9748771
0.0	0.9679422	0.89003986	0.9726334	0.959864	0.9859643	0.9473807	0.970921	0.91810906	0.97726893	0.9748771
0.0	0.9679422	0.89003986	0.9726334	0.959864	0.9859643	0.9473807	0.970921	0.91810906	0.97726893	0.9748771
0.0	0.9679422	0.89003986	0.9726334	0.959864	0.9859643	0.9473807	0.970921	0.91810906	0.97726893	0.9748771
0.0	0.9679422	0.89003986	0.9726334	0.959864	0.9859643	0.9473807	0.970921	0.91810906	0.97726893	0.9748771
0.0	0.9679422	0.89003986	0.9726334	0.959864	0.9859643	0.9473808	0.970921	0.91810906	0.97726893	0.9748771
0.0	0.9679422	0.89003986	0.9726334	0.959864	0.9859643	0.9473807	0.970921	0.91810906	0.97726893	0.9748771
0.0	0.9679422	0.89003986	0.9726334	0.959864	0.9859643	0.9473807	0.970921	0.91810906	0.97726893	0.9748771
0.0	0.9679422	0.89003986	0.9726334	0.959864	0.9859643	0.9473807	0.970921	0.91810906	0.97726893	0.9748771
0.0	0.9679422	0.89003986	0.9726334	0.959864	0.9859643	0.9473807	0.970921	0.91810906	0.97726893	0.9748771
0.0	0.9679422	0.89003986	0.9726334	0.959864	0.9859643	0.9473807	0.970921	0.91810906	0.97726893	0.9748771
0.0	0.98201203	0.9795089	0.9934289	0.9608718	0.9945075	0.98363173	0.99503183	0.9868766	0.99525684	0.99688184
0.0	0.9679422	0.89003986	0.9726334	0.959864	0.9859643	0.9473808	0.970921	0.91810906	0.97726893	0.9748771
0.0	0.9981462	0.9987949	0.9975781	0.9981358	0.99939394	0.9971585	0.9975803	0.9992136	0.995939	0.9977513
0.0	0.9983199	0.99904615	0.9993654	0.999323	0.99962497	0.9992823	0.9991455	0.9989668	0.9993788	0.9994723
0.0	0.9679422	0.89003986	0.9726334	0.959864	0.9859643	0.9473807	0.970921	0.91810906	0.97726893	0.9748771
0.0	0.9969704	0.9898812	0.99825734	0.9958729	0.99895227	0.9946203	0.9890137	0.9958851	0.9954722	0.9888905
0.0	0.47046715	0.10978823	0.9726334	0.06813123	0.993476	0.93052393	0.99132806	0.9138302	0.97726893	0.6993332
0.0	0.47046715	0.10978823	0.9726334	0.06813123	0.993476	0.93052393	0.99132806	0.9138302	0.97726893	0.6993332
0.0	0.98738027	0.9903211	0.99102217	0.9986771	0.9973558	0.99469584	0.9908694	0.98816	0.9788503	0.9885871
0.0	0.99257267	0.99286664	0.9942825	0.999278	0.9996549	0.998245	0.99435174	0.9959586	0.99864155	0.99680316
0.0	0.9980563	0.9993818	0.9988784	0.999826	0.99964523	0.99880123	0.9991774	0.99896395	0.9986732	0.9993395
0.0	0.9805282	0.99962485	0.9998068	0.9939062	0.99887913	0.994362	0.9998598	0.98246896	0.99768746	0.99994767
0.0	0.9992644	0.9993011	0.99862933	0.999466	0.9997495	0.99914885	0.99930596	0.9993129	0.9991498	0.9992926
0.0	0.99497354	0.99502337	0.99618405	0.99937963	0.99895096	0.9977818	0.99554247	0.9926519	0.9853898	0.99475634
0.0	0.9679422	0.89003986	0.9726334	0.959864	0.9859643	0.9473807	0.970921	0.91810906	0.97726893	0.9748771
0.0	0.012731413	0.0103516625	0.05597355	0.06535039	0.120859616	0.07558253	0.076130785	0.018660406	0.0015148254	0.050474457
0.0	0.9982324	0.9992747	0.999173	0.99950194	0.9996302	0.9988998	0.9989806	0.9990113	0.9993156	0.99923074
0.0	0.23480669	0.9796744	0.99498343	0.58877325	0.99228984	0.96559596	0.82386386	0.86918753	0.27758762	0.99122334
0.0	0.6858439	0.96661913	0.91093826	0.58877325	0.91538286	0.690203	0.52446824	0.959271	0.010819867	0.9508331
0.0	0.9848563	0.98697066	0.9863479	0.99824286	0.999297	0.9967114	0.9909711	0.99432147	0.9974583	0.99463177
0.0	0.9982609	0.99892056	0.998123	0.9991027	0.9997466	0.998816	0.99940014	0.99937063	0.9989656	0.9995395
0.0	0.9679422	0.89003986	0.9726334	0.959864	0.9859643	0.9473807	0.970921	0.91810906	0.97726893	0.9748771
0.0	0.9679422	0.89003986	0.9726334	0.959864	0.9859643	0.9473807	0.970921	0.91810906	0.97726893	0.9748771
0.0	0.9679422	0.89003986	0.9726334	0.959864	0.9859643	0.9473807	0.970921	0.91810906	0.97726893	0.9748771
0.0	0.9679422	0.89003986	0.9726334	0.959864	0.9859643	0.9473807	0.970921	0.91810906	0.97726893	0.9748771
0.0	0.9679422	0.89003986	0.9726334	0.959864	0.9859643	0.9473807	0.970921	0.91810906	0.97726893	0.9748771
0.0	0.9679422	0.89003986	0.9726334	0.959864	0.9859643	0.9473807	0.970921	0.91810906	0.97726893	0.9748771
0.0	0.9990638	0.9991412	0.9977458	0.9992367	0.9996656	0.9987447	0.9990926	0.99918014	0.9990151	0.99897766
0.0	0.9983199	0.99904615	0.9993654	0.999323	0.99962497	0.9992823	0.9991455	0.9989668	0.9993788	0.9994723
0.0	0.9679422	0.89003986	0.9726334	0.959864	0.9859643	0.9473807	0.970921	0.91810906	0.97726893	0.9748771
0.0	0.9679422	0.89003986	0.9726334	0.959864	0.9859643	0.9473807	0.970921	0.91810906	0.97726893	0.9748771
0.0	0.9679422	0.89003986	0.9726334	0.959864	0.9859643	0.9473807	0.970921	0.91810906	0.97726893	0.9748771
0.0	0.9983199	0.99904615	0.9993654	0.999323	0.99962497	0.9992823	0.9991455	0.9989668	0.9993788	0.9994723
0.0	0.9679422	0.89003986	0.9726334	0.959864	0.9859643	0.9473807	0.970921	0.91810906	0.97726893	0.9748771
0.0	9.765858e-05	1.433559e-05	0.00015298846	0.00023924896	0.00018350668	0.00019133459	8.2682156e-05	0.0002131524	0.00087779434	3.908504e-05
0.0	0.9679422	0.89003986	0.9726334	0.959864	0.9859643	0.9473807	0.970921	0.91810906	0.97726893	0.9748771
0.0	0.9981462	0.9987949	0.9975781	0.9981358	0.99939394	0.9971585	0.9975803	0.9992136	0.995939	0.9977513
0.0	0.9983199	0.99904615	0.9993654	0.999323	0.99962497	0.9992823	0.9991455	0.9989668	0.9993788	0.9994723
0.0	0.9679422	0.89003986	0.9726334	0.959864	0.9859643	0.9473807	0.970921	0.91810906	0.97726893	0.9748771
0.0	0.9679422	0.89003986	0.9726334	0.959864	0.9859643	0.9473807	0.970921	0.91810906	0.97726893	0.9748771
0.0	0.9969704	0.9898812	0.99825734	0.9958729	0.99895227	0.9946203	0.9890137	0.9958851	0.9954722	0.9888905
0.0	0.60866135	0.7005132	0.6835414	0.41859236	0.9676214	0.4195535	0.5144665	0.9552528	0.7602233	0.69677293
0.0	0.22272974	0.9709228	0.045619313	0.8426814	0.9959351	0.9250698	0.3171192	0.9890744	0.96448296	0.9901743
0.0	0.9679422	0.89003986	0.9726334	0.959864	0.9859643	0.9473807	0.970921	0.91810906	0.97726893	0.9748771
0.0	0.9679422	0.89003986	0.9726334	0.959864	0.9859643	0.9473807	0.970921	0.91810906	0.97726893	0.9748771
0.0	0.9983199	0.99904615	0.9993654	0.999323	0.99962497	0.9992823	0.9991455	0.9989668	0.9993788	0.9994723
0.0	0.9679422	0.89003986	0.9726334	0.959864	0.9859643	0.9473807	0.970921	0.91810906	0.97726893	0.9748771
0.0	9.765858e-05	1.433559e-05	0.0001529886	0.00023924896	0.00018350668	0.00019133459	8.2682156e-05	0.0002131524	0.00087779434	3.908504e-05
0.0	0.10960366	0.010898919	0.000285061	0.00039021124	0.026040977	0.001101162	0.00021770316	0.006134158	0.0021680705	0.0031757606
0.0	0.46408862	0.41639125	0.69749075	0.45535132	0.8234049	0.63953835	0.3883955	0.65014595	0.48889917	0.107554086
0.0	0.34673744	0.17395344	0.3886869	0.35339627	0.70695287	0.5203184	0.2978238	0.53137827	0.29351774	0.07573936
0.0	0.9974457	0.9992514	0.99838984	0.9997383	0.9995189	0.9982982	0.9988348	0.9987721	0.9984434	0.9990864
0.0	0.9679422	0.89003986	0.9726334	0.959864	0.9859643	0.9473807	0.970921	0.91810906	0.97726893	0.9748771
0.0	0.9679422	0.89003986	0.9726334	0.959864	0.9859643	0.9473807	0.970921	0.91810906	0.97726893	0.9748771
0.0	0.0041510505	0.0037696697	0.0046772566	0.041433573	0.069187954	0.012457963	0.0061532604	0.01798024	0.00169068	0.0014179649
0.0	0.83242285	0.9566659	0.581679	0.96656054	0.9278632	0.85403985	0.8952095	0.8685534	0.5069337	0.59127617
0.0	0.98738027	0.9903211	0.99102217	0.9986771	0.9973558	0.99469584	0.9908694	0.98816	0.9788503	0.9885871
0.0	0.9974457	0.9992514	0.99838984	0.9997383	0.9995189	0.9982982	0.9988348	0.9987721	0.9984434	0.9990864
0.0	0.99678385	0.99502474	0.9946911	0.99775463	0.99839145	0.9975182	0.9941533	0.9966073	0.9950363	0.9982146
0.0	0.45020145	0.038004495	0.009473611	0.013328025	0.10440397	0.015421258	0.0057546813	0.024715316	0.013093349	0.054671623
0.0	0.9679422	0.89003986	0.9726334	0.959864	0.9859643	0.9473807	0.970921	0.91810906	0.97726893	0.9748771
0.0	0.9948265	0.95698607	0.9959776	0.99628395	0.99344325	0.98850036	0.98090196	0.99147874	0.98470926	0.98712486
0.0	0.96515435	0.9682272	0.96901906	0.9926829	0.99378455	0.9922386	0.9896225	0.9768307	0.98290724	0.9935847
0.0	0.9679422	0.89003986	0.9726334	0.959864	0.9859643	0.9473807	0.970921	0.91810906	0.97726893	0.9748771
0.0	0.95695555	0.93449986	0.98686767	0.99602133	0.99394834	0.9975834	0.987931	0.9789044	0.98974	0.9609024
0.0	0.9679422	0.89003986	0.9726334	0.959864	0.9859643	0.9473807	0.970921	0.91810906	0.97726893	0.9748771
0.0	0.9679422	0.89003986	0.9726334	0.959864	0.9859643	0.9473807	0.970921	0.91810906	0.97726893	0.9748771
0.0	0.9679422	0.89003986	0.9726334	0.959864	0.9859643	0.9473807	0.970921	0.91810906	0.97726893	0.9748771
0.0	0.9848563	0.98697066	0.9863479	0.99824286	0.999297	0.9967114	0.9909711	0.99432147	0.9974583	0.99463177
0.0	0.9679422	0.89003986	0.9726334	0.959864	0.9859643	0.9473807	0.970921	0.91810906	0.97726893	0.9748771
0.0	0.98647517	0.9842275	0.99015135	0.99576914	0.9974375	0.99541926	0.994665	0.9864725	0.99289685	0.99717087
0.0	0.10960366	0.010898919	0.000285061	0.00039021124	0.026040982	0.0011011616	0.00021770316	0.006134158	0.0021680705	0.0031757606
0.0	0.07751062	3.7164053e-05	0.5683728	0.036812175	0.00021065939	0.011238205	0.0019422364	4.1897154e-05	0.0001768979	0.002014906
0.0	0.0013271613	0.016781053	0.030216325	0.000274451	0.00017770022	0.38010228	0.050008498	0.051370434	0.060220253	0.000401368
0.0	0.9679422	0.89003986	0.9726334	0.959864	0.9859643	0.9473807	0.970921	0.91810906	0.97726893	0.9748771
0.0	0.98738027	0.9903211	0.99102217	0.9986771	0.9973558	0.99469584	0.9908694	0.98816	0.9788503	0.9885871
0.0	0.99828327	0.99507695	0.99926835	0.9975879	0.9994667	0.9974947	0.9943684	0.9976255	0.9976642	0.9937954
0.0	0.0043219994	0.005409865	0.0035596713	0.01788352	0.07821015	0.009171156	0.0063149366	0.016013475	0.0017625113	0.00093828316
0.0	0.12006877	0.69074416	0.0011598538	0.43525407	0.6349159	0.006810779	0.676135	0.025828961	0.14462233	0.18465407
0.0	0.99733907	0.9904737	0.99842864	0.9961029	0.99914134	0.9955456	0.9903656	0.9963468	0.99594575	0.9897704
0.0	0.99828327	0.99507695	0.99926835	0.9975879	0.9994667	0.9974947	0.9943684	0.9976255	0.9976642	0.9937954
0.0	0.002144649	0.80778015	0.13420711	0.0008422819	0.002514942	0.0077644405	0.0022922659	0.013805969	0.0047675916	0.40491843
0.0	0.0027370644	0.0018590629	0.0013665473	0.011099139	0.038827036	0.005890795	0.0032612698	0.010495443	0.0009794347	0.0005653026
0.0	0.9679422	0.89003986	0.9726334	0.959864	0.9859643	0.9473807	0.970921	0.91810906	0.97726893	0.9748771
0.0	0.9974457	0.9992514	0.99838984	0.9997383	0.9995189	0.9982982	0.9988348	0.9987721	0.9984434	0.9990864
0.0	0.99745256	0.9986425	0.99796474	0.9994659	0.99965656	0.9988105	0.99864703	0.99903655	0.99937516	0.99908495
0.0	0.9983199	0.99904615	0.9993654	0.999323	0.99962497	0.9992823	0.9991455	0.9989668	0.9993788	0.9994723
0.0	0.9159455	0.99092543	0.9602319	0.88629085	0.9926305	0.81977177	0.9185738	0.97718096	0.96006703	0.9699607
0.0	0.9679422	0.89003986	0.9726334	0.959864	0.9859643	0.9473807	0.970921	0.91810906	0.97726893	0.9748771
0.0	0.9679422	0.89003986	0.9726334	0.959864	0.9859643	0.9473807	0.970921	0.91810906	0.97726893	0.9748771
0.0	0.86640126	0.69421744	0.6740179	0.93044156	0.8824415	0.90751797	0.81822014	0.8164553	0.71267414	0.7309435
0.0	0.9679422	0.89003986	0.9726334	0.959864	0.9859643	0.9473808	0.970921	0.91810906	0.97726893	0.9748771
0.0	0.99812406	0.99973387	0.9992951	0.9986162	0.9996861	0.9990594	0.9992723	0.999673	0.9995722	0.9994753
0.0	0.99824584	0.9997148	0.9993389	0.9988619	0.9996846	0.9990978	0.9993475	0.9995988	0.99964476	0.9995161
0.0	0.99786866	0.9997335	0.9990693	0.99861026	0.999711	0.9988925	0.9992373	0.99962234	0.99956423	0.9995055
0.0	0.99770266	0.9996891	0.99920815	0.99853265	0.9996648	0.9984615	0.9988035	0.9995757	0.99953806	0.9994361
0.0	0.98811847	0.9926112	0.993367	0.99911994	0.99962556	0.9980069	0.9952276	0.995826	0.9986084	0.99727935
0.0	0.085517	0.036355328	0.1559788	0.15885055	0.3098446	0.0583852	0.26049346	0.112377256	0.094416715	0.016311258
0.0	0.03961133	0.51424754	0.07180628	0.91687965	0.76075596	0.22890924	0.003673249	0.05596293	0.050741598	0.946338
0.0	0.9679422	0.89003986	0.9726334	0.959864	0.9859643	0.9473807	0.970921	0.91810906	0.97726893	0.9748771
0.0	0.9679422	0.89003986	0.9726334	0.959864	0.9859643	0.9473807	0.970921	0.91810906	0.97726893	0.9748771
0.0	0.9884807	0.99017406	0.98844355	0.99867475	0.99947137	0.99728394	0.9931766	0.99507505	0.99803025	0.9956846
0.0	0.9679422	0.89003986	0.9726334	0.959864	0.9859643	0.9473807	0.970921	0.91810906	0.97726893	0.9748771
0.0	0.9679422	0.89003986	0.9726334	0.959864	0.9859643	0.9473807	0.970921	0.91810906	0.97726893	0.9748771
0.0	0.9848563	0.98697066	0.9863479	0.99824286	0.999297	0.9967114	0.9909711	0.99432147	0.9974583	0.99463177
0.0	0.9848563	0.98697066	0.9863479	0.99824286	0.999297	0.9967114	0.9909711	0.99432147	0.9974583	0.99463177
0.0	0.9848563	0.98697066	0.9863479	0.99824286	0.999297	0.9967114	0.9909711	0.99432147	0.9974583	0.99463177
0.0	0.9848563	0.98697066	0.9863479	0.99824286	0.999297	0.9967114	0.9909711	0.99432147	0.9974583	0.99463177
0.0	0.9848563	0.98697066	0.9863479	0.99824286	0.999297	0.9967114	0.9909711	0.99432147	0.9974583	0.99463177
0.0	0.99257267	0.99286664	0.9942825	0.999278	0.9996549	0.998245	0.99435174	0.9959586	0.99864155	0.99680316
0.0	0.9679422	0.89003986	0.9726334	0.959864	0.9859643	0.9473807	0.970921	0.91810906	0.97726893	0.9748771
0.0	0.9679422	0.89003986	0.9726334	0.959864	0.9859643	0.9473807	0.970921	0.91810906	0.97726893	0.9748771
0.0	0.9679422	0.89003986	0.9726334	0.959864	0.9859643	0.9473807	0.970921	0.91810906	0.97726893	0.9748771
0.0	0.9848563	0.98697066	0.9863479	0.99824286	0.999297	0.9967114	0.9909711	0.99432147	0.9974583	0.99463177
0.0	0.9679422	0.89003986	0.9726334	0.959864	0.9859643	0.9473808	0.970921	0.91810906	0.97726893	0.9748771
0.0	0.9799851	0.9687381	0.99486345	0.9977151	0.99730825	0.99829394	0.9943323	0.98819983	0.9952554	0.9788588
0.0	0.9679422	0.89003986	0.9726334	0.959864	0.9859643	0.9473808	0.970921	0.91810906	0.97726893	0.9748771
0.0	0.9679422	0.89003986	0.9726334	0.959864	0.9859643	0.9473808	0.970921	0.91810906	0.97726893	0.9748771
0.0	0.99083555	0.98841465	0.9974987	0.9988895	0.9989371	0.9990576	0.99664634	0.9955409	0.99867624	0.9940481
0.0	0.9679422	0.89003986	0.9726334	0.959864	0.9859643	0.9473808	0.970921	0.91810906	0.97726893	0.9748771
0.0	0.95695555	0.93449986	0.98686767	0.99602133	0.99394834	0.9975834	0.987931	0.9789044	0.98974	0.9609024
0.0	0.7873425	0.6881093	0.74853957	0.8872851	0.9224015	0.8630436	0.9097825	0.8063965	0.87179494	0.5169253
0.0	0.7873423	0.6881092	0.74853957	0.8872851	0.9224014	0.8630436	0.9097825	0.8063965	0.87179494	0.5169253
0.0	0.7873423	0.6881094	0.74853957	0.8872851	0.9224014	0.8630436	0.9097825	0.8063965	0.87179494	0.51692545
0.0	0.9679422	0.89003986	0.9726334	0.959864	0.9859643	0.9473808	0.970921	0.91810906	0.97726893	0.9748771
0.0	0.9679422	0.89003986	0.9726334	0.959864	0.9859643	0.9473808	0.970921	0.91810906	0.97726893	0.9748771
0.0	0.975841	0.9618417	0.9936109	0.99775535	0.9971306	0.9984465	0.99182254	0.98630697	0.99428046	0.9772116
0.0	0.9679422	0.89003986	0.9726334	0.959864	0.9859643	0.9473808	0.970921	0.91810906	0.97726893	0.9748771
0.0	0.9679422	0.89003986	0.9726334	0.959864	0.9859643	0.9473807	0.970921	0.91810906	0.97726893	0.9748771
0.0	0.9679422	0.89003986	0.9726334	0.959864	0.9859643	0.9473807	0.970921	0.91810906	0.97726893	0.9748771
0.0	0.9983199	0.99904615	0.9993654	0.999323	0.99962497	0.9992823	0.9991455	0.9989668	0.9993788	0.9994723
0.0	0.0050988337	0.00044893633	0.0008198673	0.0012396402	0.0040585473	0.0023217185	0.0004448597	0.0003534519	0.0007509342	0.00065324624
0.0	0.9679422	0.89003986	0.9726334	0.959864	0.9859643	0.9473807	0.970921	0.91810906	0.97726893	0.9748771
0.0	0.9679422	0.89003986	0.9726334	0.959864	0.9859643	0.9473807	0.970921	0.91810906	0.97726893	0.9748771
0.0	0.9679422	0.89003986	0.9726334	0.959864	0.9859643	0.9473807	0.970921	0.91810906	0.97726893	0.9748771
0.0	0.9679422	0.89003986	0.9726334	0.959864	0.9859643	0.9473807	0.970921	0.91810906	0.97726893	0.9748771
0.0	0.9679422	0.89003986	0.9726334	0.959864	0.9859643	0.9473807	0.970921	0.91810906	0.97726893	0.9748771
0.0	0.9679422	0.89003986	0.9726334	0.959864	0.9859643	0.9473807	0.970921	0.91810906	0.97726893	0.9748771
0.0	0.9679422	0.89003986	0.9726334	0.959864	0.9859643	0.9473807	0.970921	0.91810906	0.97726893	0.9748771
0.0	0.9679422	0.89003986	0.9726334	0.959864	0.9859643	0.9473807	0.970921	0.91810906	0.97726893	0.9748771
0.0	0.9679422	0.89003986	0.9726334	0.959864	0.9859643	0.9473807	0.970921	0.91810906	0.97726893	0.9748771
0.0	0.9679422	0.89003986	0.9726334	0.959864	0.9859643	0.9473807	0.970921	0.91810906	0.97726893	0.9748771
0.0	0.9679422	0.89003986	0.9726334	0.959864	0.9859643	0.9473807	0.970921	0.91810906	0.97726893	0.9748771
0.0	0.12737334	0.20907305	0.9253739	0.7767661	0.9314478	0.6816402	0.18291613	0.9867508	0.9949921	0.43038538
0.0	0.95695555	0.93449986	0.98686767	0.99602133	0.99394834	0.9975834	0.987931	0.9789044	0.98974	0.9609024
0.0	0.9679422	0.89003986	0.9726334	0.959864	0.9859643	0.9473807	0.970921	0.91810906	0.97726893	0.9748771
0.0	0.99678385	0.99502474	0.9946911	0.99775463	0.99839145	0.9975182	0.9941533	0.9966073	0.9950363	0.9982146
0.0	0.9993019	0.9998567	0.99955124	0.9992762	0.9998211	0.99941254	0.9998072	0.99976164	0.99984324	0.9997638
0.0	0.0061284946	0.0060261693	0.008217411	0.069793195	0.11929574	0.017689126	0.011128235	0.029350284	0.0026794306	0.0027580445
0.0	0.5379746	0.78740734	0.88528806	0.934903	0.94851846	0.93343776	0.5505791	0.6983508	0.8370255	0.87115484
0.0	0.00014831245	0.10595382	0.0022682252	0.9994435	0.2484563	0.00026789831	0.9223889	0.9418996	0.00069929514	0.022302276
0.0	0.9679422	0.89003986	0.9726334	0.959864	0.9859643	0.9473807	0.970921	0.91810906	0.97726893	0.9748771
0.0	3.9338796e-05	8.9420086e-05	2.6401967e-05	0.0010229587	0.00035091484	0.00026347156	0.00020005753	9.325587e-05	0.000119548866	0.00014260023
0.0	0.9969704	0.9919425	0.9987068	0.9970822	0.9992385	0.99601823	0.9919201	0.99661654	0.9954722	0.99277073
0.0	0.9969704	0.9919425	0.9987068	0.9970822	0.9992385	0.99601823	0.9919201	0.99661654	0.9954722	0.99277073
0.0	0.9948265	0.9700379	0.9968851	0.99735874	0.9956142	0.99107236	0.9860123	0.9926069	0.98470926	0.9922333
0.0	0.90372396	0.6062335	0.887519	0.88165975	0.9597232	0.65321034	0.8348648	0.75794804	0.59292716	0.53956836
0.0	0.9679422	0.89003986	0.9726334	0.959864	0.9859643	0.9473807	0.970921	0.91810906	0.97726893	0.9748771
0.0	0.98738027	0.9903211	0.99102217	0.9986771	0.9973558	0.99469584	0.9908694	0.98816	0.9788503	0.9885871
0.0	0.99918276	0.99947613	0.99973387	0.9989298	0.99974626	0.9991972	0.9990445	0.9994399	0.999017	0.9995641
0.0	0.9679422	0.89003986	0.9726334	0.959864	0.9859643	0.9473807	0.970921	0.91810906	0.97726893	0.9748771
0.0	0.9679422	0.89003986	0.9726334	0.959864	0.9859643	0.9473807	0.970921	0.91810906	0.97726893	0.9748771
0.0	0.0048074117	0.004304981	0.006879554	0.05038781	0.08724152	0.013755168	0.0066992827	0.018013649	0.0016906792	0.0015318831
0.0	0.99678385	0.99502474	0.9946911	0.99775463	0.99839145	0.9975182	0.9941533	0.9966073	0.9950363	0.9982146
0.0	0.9679422	0.89003986	0.9726334	0.959864	0.9859643	0.9473807	0.970921	0.91810906	0.97726893	0.9748771
0.0	0.009176023	0.07487232	0.9726334	0.048259992	0.025343716	0.023017783	0.022642303	0.0036681497	0.0025370764	0.08440574
0.0	0.07487807	0.67479604	0.3223891	0.13150996	0.8687682	0.121595144	0.09169066	0.4025668	0.25524884	0.13674553
0.0	0.9159455	0.99092543	0.9602319	0.88629085	0.9926305	0.81977177	0.91857374	0.97718096	0.960067	0.9699607
0.0	0.9910725	0.997938	0.9965634	0.99435896	0.9989949	0.995063	0.99387807	0.9979954	0.9952271	0.99630016
0.0	0.9368646	0.99257785	0.96853393	0.91076803	0.99404186	0.8600174	0.9339175	0.98117894	0.970719	0.977215
0.0	0.99787855	0.9990921	0.9987764	0.9994349	0.9995142	0.99846786	0.9985934	0.9988581	0.9992644	0.99899894
0.0	0.9679422	0.89003986	0.9726334	0.959864	0.9859643	0.9473807	0.970921	0.91810906	0.97726893	0.9748771
0.0	0.9989568	0.99896085	0.9992337	0.9998006	0.99984336	0.99946827	0.9994418	0.99939406	0.9997112	0.99938226
0.0	0.9990355	0.99922574	0.9995977	0.9995297	0.9996593	0.99962115	0.9995615	0.999138	0.9995704	0.9996357
0.0	0.6266177	0.98695683	0.9754893	0.95563924	0.98751205	0.9888469	0.70034456	0.55037904	0.7506316	0.9688898
0.0	0.6266177	0.98695683	0.9754893	0.95563924	0.98751205	0.9888469	0.70034456	0.55037904	0.7506316	0.9688898
0.0	0.9633585	0.9696843	0.97382426	0.97911537	0.99410784	0.8659804	0.94375706	0.92213666	0.9716551	0.9585508
0.0	0.9679422	0.89003986	0.9726334	0.959864	0.9859643	0.9473807	0.970921	0.91810906	0.97726893	0.9748771
0.0	0.99678385	0.99502474	0.9946911	0.99775463	0.99839145	0.9975182	0.9941533	0.9966073	0.9950363	0.9982146
0.0	0.45112064	0.83609325	0.16630745	0.0020263996	0.992436	0.0066952384	0.8490177	0.53305995	0.1180886	0.7932524
0.0	0.006021233	0.0052433587	0.007528032	0.054522645	0.11765148	0.01682549	0.010064461	0.023653496	0.0023968313	0.0023702043
0.0	0.002216975	0.060517523	0.013367757	0.0030523443	0.24065538	0.002715693	0.23039821	0.023825848	0.0058395425	0.9748771
0.0	0.9983199	0.99904615	0.9993654	0.999323	0.99962497	0.9992823	0.9991455	0.9989668	0.9993788	0.9994723
0.0	0.9679422	0.89003986	0.9726334	0.959864	0.9859643	0.9473807	0.970921	0.91810906	0.97726893	0.9748771
0.0	0.9679422	0.89003986	0.9726334	0.959864	0.9859643	0.9473807	0.970921	0.91810906	0.97726893	0.9748771
0.0	0.9679422	0.89003986	0.9726334	0.959864	0.9859643	0.9473807	0.970921	0.91810906	0.97726893	0.9748771
0.0	0.9982609	0.99892056	0.998123	0.9991027	0.9997466	0.998816	0.99940014	0.99937063	0.9989656	0.9995395
0.0	0.9969704	0.9898812	0.99825734	0.9958729	0.99895227	0.9946203	0.9890137	0.9958851	0.9954722	0.9888905
0.0	0.9983199	0.99904615	0.9993654	0.999323	0.99962497	0.9992823	0.9991455	0.9989668	0.9993788	0.9994723
0.0	0.6584231	0.7355704	0.9726334	0.6991671	0.87550205	0.98675764	0.09147073	0.8523651	0.7989386	0.08440574
0.0	0.98431164	0.996748	0.9795076	0.9932767	0.98676234	0.9817711	0.99020326	0.9959908	0.99389356	0.99348253
0.0	0.9977718	0.9993343	0.9987514	0.9997925	0.99961734	0.9986254	0.999047	0.9988832	0.99872273	0.9992269
0.0	0.9679422	0.89003986	0.9726334	0.959864	0.9859643	0.9473807	0.970921	0.91810906	0.97726893	0.9748771
0.0	0.9981462	0.9987949	0.9975781	0.9981358	0.99939394	0.9971585	0.9975803	0.9992136	0.995939	0.9977513
0.0	0.9679422	0.89003986	0.9726334	0.959864	0.9859643	0.9473807	0.970921	0.91810906	0.97726893	0.9748771
0.0	0.9983199	0.99904615	0.9993654	0.999323	0.99962497	0.9992823	0.9991455	0.9989668	0.9993788	0.9994723
0.0	0.9679422	0.89003986	0.9726334	0.959864	0.9859643	0.9473807	0.970921	0.91810906	0.97726893	0.9748771
0.0	9.765858e-05	1.433559e-05	0.00015298846	0.00023924896	0.00018350668	0.00019133459	8.2682156e-05	0.0002131524	0.00087779434	3.908504e-05
0.0	0.9679422	0.89003986	0.9726334	0.959864	0.9859643	0.9473807	0.970921	0.91810906	0.97726893	0.9748771
0.0	0.9978173	0.99851996	0.998774	0.9985239	0.99979097	0.9991366	0.9988514	0.99937904	0.99857974	0.99970585
0.0	0.9679422	0.89003986	0.9726334	0.959864	0.9859643	0.9473807	0.970921	0.91810906	0.97726893	0.9748771
0.0	0.9983199	0.99904615	0.9993654	0.999323	0.99962497	0.9992823	0.9991455	0.9989668	0.9993788	0.9994723
0.0	0.9679422	0.89003986	0.9726334	0.959864	0.9859643	0.9473807	0.970921	0.91810906	0.97726893	0.9748771
0.0	9.765858e-05	1.433559e-05	0.00015298846	0.00023924896	0.00018350668	0.00019133459	8.2682156e-05	0.0002131526	0.00087779434	3.908504e-05
0.0	0.9916409	0.9933577	0.99448687	0.9986771	0.9983778	0.9961577	0.9931029	0.99109006	0.987688	0.99363285
0.0	0.99678385	0.99502474	0.9946911	0.99775463	0.99839145	0.9975182	0.9941533	0.9966073	0.9950363	0.9982146
0.0	0.9679422	0.89003986	0.9726334	0.959864	0.9859643	0.9473807	0.970921	0.91810906	0.97726893	0.9748771
0.0	0.1928222	0.9346708	0.9270924	0.959864	0.8510161	0.0010897206	0.53364855	0.7122046	0.8679124	0.98692906
0.0	0.9679422	0.89003986	0.9726334	0.959864	0.9859643	0.9473807	0.970921	0.91810906	0.97726893	0.9748771
0.0	0.97851366	0.99917716	0.98811555	0.99060273	0.9976338	0.99362767	0.99715424	0.9978073	0.99861586	0.994978
0.0	0.9980673	0.9992099	0.9989497	0.99946946	0.99957067	0.99867636	0.998776	0.9990086	0.9993531	0.9991196
0.0	0.9679422	0.89003986	0.9726334	0.959864	0.9859643	0.9473807	0.970921	0.91810906	0.97726893	0.9748771
0.0	0.9679422	0.89003986	0.9726334	0.959864	0.9859643	0.9473807	0.970921	0.91810906	0.97726893	0.9748771
0.0	0.019348057	0.024767516	0.0090195	0.026402079	0.04378403	0.031062828	0.009543642	0.09739797	0.008748812	0.007638924
0.0	0.99750286	0.99602026	0.995596	0.9980361	0.9986327	0.99771523	0.99507517	0.99740237	0.99615866	0.99851686
0.0	0.28109682	0.00042843996	0.0049651843	0.0046148654	0.0005911979	0.06497364	0.0026778395	0.0040017623	0.016449526	0.0010076262
0.0	0.9679422	0.89003986	0.9726334	0.959864	0.9859643	0.9473807	0.970921	0.91810906	0.97726893	0.9748771
0.0	0.28109682	0.00042843996	0.0049651843	0.0046148654	0.0005911979	0.06497364	0.0026778395	0.0040017623	0.016449526	0.0010076262
0.0	0.9679422	0.89003986	0.9726334	0.959864	0.9859643	0.9473807	0.970921	0.91810906	0.97726893	0.9748771
0.0	0.00031418385	0.00014021728	0.00012076843	0.0010660178	0.0014422361	0.001102575	0.0003809375	0.0012338097	0.00011003541	0.00014023026
0.0	0.9974457	0.9992514	0.99838984	0.9997383	0.9995189	0.9982982	0.9988348	0.9987721	0.9984434	0.9990864
0.0	0.9679422	0.89003986	0.9726334	0.959864	0.9859643	0.9473808	0.970921	0.91810906	0.97726893	0.9748771
0.0	0.9679422	0.89003986	0.9726334	0.959864	0.9859643	0.9473807	0.970921	0.91810906	0.97726893	0.9748771
0.0	0.9679422	0.89003986	0.9726334	0.959864	0.9859643	0.9473807	0.970921	0.91810906	0.97726893	0.9748771
0.0	0.9679422	0.89003986	0.9726334	0.959864	0.9859643	0.9473807	0.970921	0.91810906	0.97726893	0.9748771
0.0	0.99842083	0.9992685	0.9994287	0.9997718	0.99986017	0.9995585	0.99946624	0.99944466	0.9996761	0.99952555
0.0	0.265409	0.0019022649	0.9982274	0.100366406	0.14164522	0.9047154	0.9767636	0.94770664	0.9991265	0.59978575
0.0	0.9814594	0.9703963	0.9824858	0.9838668	0.985672	0.9945439	0.9785865	0.98667216	0.98448944	0.99753237
0.0	0.9973369	0.99926263	0.9986368	0.9997192	0.999493	0.99790394	0.9987613	0.99822384	0.9985373	0.99901474
0.0	0.99678385	0.99502474	0.9946911	0.99775463	0.99839145	0.9975182	0.9941533	0.9966073	0.9950363	0.9982146
0.0	0.99821067	0.9994407	0.99930704	0.99984443	0.99975914	0.9990299	0.99932957	0.9988319	0.99912626	0.999376
0.0	0.9679422	0.89003986	0.9726334	0.959864	0.9859643	0.9473807	0.970921	0.91810906	0.97726893	0.9748771
0.0	0.9983199	0.99904615	0.9993654	0.999323	0.99962497	0.9992823	0.9991455	0.9989668	0.9993788	0.9994723
0.0	0.9679422	0.89003986	0.9726334	0.959864	0.9859643	0.9473807	0.970921	0.91810906	0.97726893	0.9748771
0.0	0.9679422	0.89003986	0.9726334	0.959864	0.9859643	0.9473807	0.970921	0.91810906	0.97726893	0.9748771
0.0	0.14372982	0.119352534	0.00011933736	0.052303027	0.012331738	0.05328267	0.0002810203	0.05016957	0.00039241757	0.0067086373
0.0	0.9983199	0.99904615	0.9993654	0.999323	0.99962497	0.9992823	0.9991455	0.9989668	0.9993788	0.9994723
0.0	0.9679422	0.89003986	0.9726334	0.959864	0.9859643	0.9473807	0.970921	0.91810906	0.97726893	0.9748771
0.0	0.9679422	0.89003986	0.9726334	0.959864	0.9859643	0.9473807	0.970921	0.91810906	0.97726893	0.9748771
0.0	0.9679422	0.89003986	0.9726334	0.959864	0.9859643	0.9473807	0.970921	0.91810906	0.97726893	0.9748771
0.0	0.9981352	0.9982382	0.9991359	0.99923587	0.99981254	0.99894446	0.99768794	0.9985671	0.998382	0.99872273
0.0	0.9982609	0.99892056	0.998123	0.9991027	0.9997466	0.998816	0.99940014	0.99937063	0.9989656	0.9995395
0.0	0.9679422	0.89003986	0.9726334	0.959864	0.9859643	0.9473807	0.970921	0.91810906	0.97726893	0.9748771
0.0	0.4502014	0.038004477	0.009473611	0.013328025	0.10440397	0.015421258	0.0057546813	0.024715316	0.013093349	0.054671623
0.0	0.97851366	0.99917716	0.98811555	0.99060273	0.9976338	0.99362767	0.99715424	0.9978073	0.99861586	0.994978
0.0	0.990625	0.267802	0.57728976	0.5634995	0.35461286	0.84707046	0.4403357	0.06960717	0.74597687	0.107239895
0.0	0.99971896	0.99970144	0.9998105	0.9996731	0.9998957	0.999876	0.99963593	0.99982125	0.9998092	0.9997193
0.0	0.97851366	0.99917716	0.98811555	0.99060273	0.9976338	0.99362767	0.99715424	0.9978073	0.99861586	0.994978
0.0	0.9805659	0.99921846	0.9899451	0.9895626	0.9978478	0.99362767	0.99728894	0.9978369	0.9986582	0.994659
0.0	0.8364391	0.9889563	0.7419158	0.9572825	0.973958	0.9663361	0.600153	0.96511656	0.9238212	0.8360975
0.0	0.36937213	0.18996763	0.4228089	0.4063868	0.70057106	0.54965436	0.2973382	0.5378106	0.35159808	0.08384673
0.0	0.97851366	0.99917716	0.98811555	0.99060273	0.9976338	0.99362767	0.99715424	0.9978073	0.99861586	0.994978
0.0	0.95695555	0.93449986	0.98686767	0.99602133	0.99394834	0.9975834	0.987931	0.9789044	0.98974	0.9609024
0.0	0.9848563	0.98697066	0.9863479	0.99824286	0.999297	0.9967114	0.9909711	0.99432147	0.9974583	0.99463177
0.0	0.9848563	0.98697066	0.9863479	0.99824286	0.999297	0.9967114	0.9909711	0.99432147	0.9974583	0.99463177
0.0	0.98738027	0.9903211	0.99102217	0.9986771	0.9973558	0.99469584	0.9908694	0.98816	0.9788503	0.9885871
0.0	0.9974457	0.9992514	0.99838984	0.9997383	0.9995189	0.9982982	0.9988348	0.9987721	0.9984434	0.9990864
0.0	0.9948265	0.95698607	0.9959776	0.99628395	0.99344313	0.98850036	0.98090196	0.99147874	0.98470926	0.98712486
0.0	0.95695555	0.93449986	0.98686767	0.99602133	0.99394834	0.9975834	0.987931	0.9789044	0.98974	0.9609024
0.0	0.95695555	0.93449986	0.98686767	0.99602133	0.99394834	0.9975834	0.987931	0.9789044	0.98974	0.9609024
0.0	0.99768376	0.9915997	0.9987325	0.9971021	0.99919826	0.996104	0.9915058	0.9966779	0.9965823	0.9917177
0.0	0.0032228061	0.0020114952	0.0016813506	0.015009149	0.037226915	0.0066147503	0.0035852478	0.0104610715	0.0012636303	0.0006490187
0.0	0.0069939294	0.0007590649	0.2450689	0.043259736	0.021112412	0.00053043547	0.04476157	0.0027211988	0.0014355929	0.00035167154
0.0	0.9679422	0.89003986	0.9726334	0.959864	0.9859643	0.9473807	0.970921	0.91810906	0.97726893	0.9748771
0.0	0.9679422	0.89003986	0.9726334	0.959864	0.9859643	0.9473807	0.970921	0.91810906	0.97726893	0.9748771
0.0	0.9679422	0.89003986	0.9726334	0.959864	0.9859643	0.9473807	0.970921	0.91810906	0.97726893	0.9748771
0.0	0.9848563	0.98697066	0.9863479	0.99824286	0.999297	0.9967114	0.9909711	0.99432147	0.9974583	0.99463177
0.0	0.9679422	0.89003986	0.9726334	0.959864	0.9859643	0.9473807	0.970921	0.91810906	0.97726893	0.9748771
0.0	0.9848563	0.98697066	0.9863479	0.99824286	0.999297	0.9967114	0.9909711	0.99432147	0.9974583	0.99463177
0.0	0.9042148	0.9257301	0.95427024	0.9728895	0.99637336	0.9589714	0.92308533	0.9311483	0.99062294	0.9682406
0.0	0.98312116	0.995369	0.98984504	0.9949615	0.9952396	0.9904467	0.9896422	0.99474674	0.99308527	0.98938656
0.0	0.99787855	0.9990921	0.9987764	0.9994349	0.9995142	0.99846786	0.9985934	0.9988581	0.9992644	0.99899894
0.0	0.99499387	0.99961555	0.9981445	0.99698144	0.9992242	0.997537	0.9975916	0.9993874	0.9992606	0.9986695
0.0	0.9679422	0.89003986	0.9726334	0.959864	0.9859643	0.9473807	0.970921	0.91810906	0.97726893	0.9748771
0.0	0.0015550822	0.00077023375	0.0009111424	0.004560045	0.010649853	0.004688814	0.0013497961	0.0028773518	0.00068562134	0.00080365466
0.0	0.9679422	0.89003986	0.9726334	0.959864	0.9859643	0.9473807	0.970921	0.91810906	0.97726893	0.9748771
0.0	0.99817514	0.99348676	0.99880373	0.99819523	0.999405	0.99756855	0.99424237	0.997465	0.9965681	0.9945656
0.0	0.9969704	0.9898812	0.99825734	0.9958729	0.99895227	0.9946203	0.9890137	0.9958851	0.9954722	0.9888905
0.0	0.99817514	0.99348676	0.99880373	0.99819523	0.999405	0.99756855	0.99424237	0.997465	0.9965681	0.9945656
0.0	0.9679422	0.89003986	0.9726334	0.959864	0.9859643	0.9473807	0.970921	0.91810906	0.97726893	0.9748771
0.0	0.9679422	0.89003986	0.9726334	0.959864	0.9859643	0.9473807	0.970921	0.91810906	0.97726893	0.9748771
0.0	0.9679422	0.89003986	0.9726334	0.959864	0.9859643	0.9473807	0.970921	0.91810906	0.97726893	0.9748771
0.0	0.9679422	0.89003986	0.9726334	0.959864	0.9859643	0.9473807	0.970921	0.91810906	0.97726893	0.9748771
0.0	0.9679422	0.89003986	0.9726334	0.959864	0.9859643	0.9473807	0.970921	0.91810906	0.97726893	0.9748771
0.0	0.9679422	0.89003986	0.9726334	0.959864	0.9859643	0.9473807	0.970921	0.91810906	0.97726893	0.9748771
0.0	0.21312131	0.07885174	0.00017042222	0.002676859	0.017861841	0.0014706034	0.0006591094	0.049368113	0.0005834364	0.007975905
0.0	0.9679422	0.89003986	0.9726334	0.959864	0.9859643	0.9473807	0.970921	0.91810906	0.97726893	0.9748771
0.0	0.9679422	0.89003986	0.9726334	0.959864	0.9859643	0.9473807	0.970921	0.91810906	0.97726893	0.9748771
0.0	0.98738027	0.9903211	0.99102217	0.9986771	0.9973558	0.99469584	0.9908694	0.98816	0.9788503	0.9885871
0.0	0.9848563	0.98697066	0.9863479	0.99824286	0.999297	0.9967114	0.9909711	0.99432147	0.9974583	0.99463177
0.0	0.9679422	0.89003986	0.9726334	0.959864	0.9859643	0.9473807	0.970921	0.91810906	0.97726893	0.9748771
0.0	0.4502014	0.038004477	0.009473611	0.013328025	0.10440397	0.015421258	0.0057546813	0.024715316	0.013093354	0.054671623
0.0	0.98738027	0.9903211	0.99102217	0.9986771	0.99735594	0.99469584	0.9908694	0.98816	0.9788503	0.9885871
0.0	0.9898985	0.9979917	0.97550815	0.994044	0.9959115	0.99607915	0.99743915	0.99544156	0.99596643	0.98951346
0.0	0.8364391	0.9889563	0.7419158	0.9572825	0.973958	0.9663361	0.600153	0.96511656	0.9238212	0.8360975
0.0	0.9679422	0.89003986	0.9726334	0.959864	0.9859643	0.9473807	0.970921	0.91810906	0.97726893	0.9748771
0.0	0.97851366	0.99917716	0.98811555	0.99060273	0.9976338	0.99362767	0.99715424	0.9978073	0.99861586	0.994978
0.0	0.9983199	0.99904615	0.9993654	0.999323	0.99962497	0.9992823	0.9991455	0.9989668	0.9993788	0.9994723
0.0	0.10960366	0.010898919	0.000285061	0.00039021124	0.026040982	0.0011011616	0.00021770316	0.006134158	0.0021680705	0.003175759
0.0	0.0041510523	0.0037696697	0.0046772566	0.0414336	0.069187954	0.012457951	0.0061532604	0.017980248	0.00169068	0.0014179649
0.0	0.9679422	0.89003986	0.9726334	0.959864	0.9859643	0.9473807	0.970921	0.91810906	0.97726893	0.9748771
0.0	0.9981462	0.9987949	0.9975781	0.9981358	0.99939394	0.9971585	0.9975803	0.9992136	0.995939	0.9977513
0.0	0.9679422	0.89003986	0.9726334	0.959864	0.9859643	0.9473807	0.970921	0.91810906	0.97726893	0.9748771
0.0	0.9679422	0.89003986	0.9726334	0.959864	0.9859643	0.9473807	0.970921	0.91810906	0.97726893	0.9748771
0.0	0.9983199	0.99904615	0.9993654	0.999323	0.99962497	0.9992823	0.9991455	0.9989668	0.9993788	0.9994723
0.0	0.9679422	0.89003986	0.9726334	0.959864	0.9859643	0.9473807	0.970921	0.91810906	0.97726893	0.9748771
0.0	0.10960366	0.010898919	0.000285061	0.00039021124	0.026040977	0.001101162	0.00021770316	0.006134158	0.0021680705	0.003175759
0.0	0.9679422	0.89003986	0.9726334	0.959864	0.9859643	0.9473807	0.970921	0.91810906	0.97726893	0.9748771
0.0	0.4571587	0.01794455	0.000285061	0.0013929927	0.11797694	0.0045827003	0.0002783373	0.01654976	0.0021680705	0.006660234
0.0	0.1429827	0.2516523	0.9726334	0.02210484	0.7606669	0.43637294	0.45537734	0.10419287	0.97726893	0.008780499
0.0	0.9679422	0.89003986	0.9726334	0.959864	0.9859643	0.9473807	0.970921	0.91810906	0.97726893	0.9748771
0.0	0.9679422	0.89003986	0.9726334	0.959864	0.9859643	0.9473807	0.970921	0.91810906	0.97726893	0.9748771
0.0	0.9983199	0.99904615	0.9993654	0.999323	0.99962497	0.9992823	0.9991455	0.9989668	0.9993788	0.9994723
0.0	0.9679422	0.89003986	0.9726334	0.959864	0.9859643	0.9473807	0.970921	0.91810906	0.97726893	0.9748771
0.0	0.9679422	0.89003986	0.9726334	0.959864	0.9859643	0.9473807	0.970921	0.91810906	0.97726893	0.9748771
0.0	0.9679422	0.89003986	0.9726334	0.959864	0.9859643	0.9473807	0.970921	0.91810906	0.97726893	0.9748771
0.0	0.9983199	0.99904615	0.9993654	0.999323	0.99962497	0.9992823	0.9991455	0.9989668	0.9993788	0.9994723
0.0	0.9679422	0.89003986	0.9726334	0.959864	0.9859643	0.9473807	0.970921	0.91810906	0.97726893	0.9748771
0.0	0.0015550822	0.00077023375	0.00091114186	0.004560045	0.010649853	0.004688814	0.0013497968	0.0028773532	0.00068562134	0.00080365426
0.0	0.9679422	0.89003986	0.9726334	0.959864	0.9859643	0.9473807	0.970921	0.91810906	0.97726893	0.9748771
0.0	0.9679422	0.89003986	0.9726334	0.959864	0.9859643	0.9473807	0.970921	0.91810906	0.97726893	0.9748771
0.0	0.9679422	0.89003986	0.9726334	0.959864	0.9859643	0.9473807	0.970921	0.91810906	0.97726893	0.9748771
0.0	0.005726007	0.005240718	0.0069501535	0.054388665	0.1042802	0.015764616	0.007977546	0.023068413	0.0024135811	0.0019022307
0.0	0.005726007	0.005240718	0.0069501507	0.05438865	0.10428023	0.015764624	0.007977546	0.023068413	0.0024135811	0.0019022315
0.0	0.4668643	0.70009065	0.0571029	0.37278235	0.6642166	0.00027948048	0.24234286	0.7351917	0.00053850224	0.035998378
0.0	0.4668643	0.70009065	0.0571029	0.37278235	0.6642166	0.00027948048	0.24234286	0.7351917	0.00053850224	0.035998378
0.0	0.9984275	0.99907875	0.9994091	0.99934644	0.9996407	0.9993467	0.999218	0.9989668	0.99940085	0.999496
0.0	0.9679422	0.89003986	0.9726334	0.959864	0.9859643	0.9473807	0.970921	0.91810906	0.97726893	0.9748771
0.0	0.9679422	0.89003986	0.9726334	0.959864	0.9859643	0.9473807	0.970921	0.91810906	0.97726893	0.9748771
0.0	0.99665916	0.99598914	0.99741447	0.99949014	0.99972373	0.9988637	0.99776864	0.99702245	0.99913484	0.99806076
0.0	0.90397024	0.97959423	0.81390107	0.9767939	0.05442709	0.62792856	0.7462439	0.77585876	0.9778306	0.9702829
0.0	0.9995003	0.999532	0.999716	0.9995757	0.99979573	0.9995999	0.9994259	0.99968135	0.9995029	0.99945396
0.0	0.9679422	0.89003986	0.9726334	0.959864	0.9859643	0.9473807	0.970921	0.91810906	0.97726893	0.9748771
0.0	0.99666375	0.99701786	0.99776876	0.9996313	0.99899834	0.998362	0.9972583	0.9946795	0.99478346	0.996363
0.0	0.9679422	0.89003986	0.9726334	0.959864	0.9859643	0.9473807	0.970921	0.91810906	0.97726893	0.9748771
0.0	0.9983199	0.99904615	0.9993654	0.999323	0.99962497	0.9992823	0.9991455	0.9989668	0.9993788	0.9994723
0.0	0.0023777743	0.0015737774	0.0011710642	0.010768001	0.02804036	0.0052980734	0.0027443669	0.0087464545	0.0008524391	0.00050144066
0.0	0.04828604	0.035534926	0.059583083	0.106593214	0.82547855	0.23544364	0.016618766	0.09067071	0.47146764	0.16132471
0.0	0.9663998	0.96889114	0.96804994	0.9670605	0.9917169	0.96010375	0.9826841	0.99326766	0.86485904	0.9180801
0.0	0.9679422	0.89003986	0.9726334	0.959864	0.9859643	0.9473807	0.970921	0.91810906	0.97726893	0.9748771
0.0	0.0059295623	0.005593101	0.00814962	0.055156354	0.096714646	0.015805509	0.009099817	0.024198443	0.0022932682	0.0021873345
0.0	0.0069005694	0.58324623	0.0075494736	0.00032876755	0.0015986413	0.0014570215	0.0025849028	0.09496944	0.00076178956	0.10678505
0.0	0.04848695	0.53858346	0.09427077	0.16220556	0.2782956	0.21472318	0.17480384	0.32903433	0.38163343	0.07268847
0.0	0.9679422	0.89003986	0.9726334	0.959864	0.9859643	0.9473807	0.970921	0.91810906	0.97726893	0.9748771
0.0	0.9679422	0.89003986	0.9726334	0.959864	0.9859643	0.9473807	0.970921	0.91810906	0.97726893	0.9748771
0.0	0.986251	0.9973447	0.992303	0.99787855	0.9984888	0.9957231	0.9971391	0.9967871	0.99883527	0.99685895
0.0	0.11973002	0.009865499	0.0051658386	0.4934945	0.00052342186	0.25637496	0.10101745	0.00044882594	0.05013714	0.00078373746
0.0	0.21241684	0.65301955	0.39274913	0.785411	0.45885098	0.36309657	0.42138487	0.6777195	0.31419918	0.45747632
0.0	0.9969704	0.9898812	0.99825734	0.9958729	0.99895227	0.9946203	0.9890137	0.9958851	0.9954722	0.9888905
0.0	0.9679422	0.89003986	0.9726334	0.959864	0.9859643	0.9473807	0.970921	0.91810906	0.97726893	0.9748771
0.0	0.98708075	0.997152	0.9956085	0.97586024	0.9985781	0.97632706	0.9821003	0.9969903	0.9917977	0.9842477
0.0	0.9974457	0.9992514	0.99838984	0.9997383	0.9995189	0.9982982	0.9988348	0.9987721	0.9984434	0.9990864
0.0	0.9679422	0.89003986	0.9726334	0.959864	0.9859643	0.9473808	0.970921	0.91810906	0.97726893	0.9748771
0.0	0.0016578726	0.09796619	0.0003754529	0.0005134032	0.0004630902	0.000111640424	0.10757936	0.0011840753	0.26685438	0.27504689
0.0	0.9159456	0.99092543	0.9602319	0.88629085	0.9926305	0.8197717	0.91857374	0.97718096	0.96006703	0.9699607
0.0	0.9910725	0.997938	0.9965634	0.99435896	0.9989949	0.995063	0.99387807	0.9979954	0.9952271	0.99630016
0.0	0.9983199	0.99904615	0.9993654	0.999323	0.99962497	0.9992823	0.9991455	0.9989668	0.9993788	0.9994723
0.0	0.9679422	0.89003986	0.9726334	0.959864	0.9859643	0.9473807	0.970921	0.91810906	0.97726893	0.9748771
0.0	0.99827564	0.99316156	0.9991179	0.99799514	0.9994313	0.9972996	0.992178	0.9974348	0.99724674	0.99425596
0.0	0.12737334	0.20907305	0.9253739	0.7767661	0.9314478	0.6816402	0.18291613	0.9867508	0.9949921	0.43038538
0.0	0.9983199	0.99904615	0.9993654	0.999323	0.99962497	0.9992823	0.9991455	0.9989668	0.9993788	0.9994723
0.0	0.9983199	0.99904615	0.9993654	0.999323	0.99962497	0.9992823	0.9991455	0.9989668	0.9993788	0.9994723
0.0	0.9969704	0.9898812	0.99825734	0.9958729	0.99895227	0.9946203	0.9890137	0.9958851	0.9954722	0.9888905
0.0	0.6086614	0.7005132	0.6835414	0.41859236	0.9676214	0.41955346	0.5144665	0.9552528	0.7602233	0.69677293
0.0	0.97851366	0.99917716	0.98811555	0.99060273	0.9976338	0.99362767	0.99715424	0.9978073	0.99861586	0.994978
0.0	0.9848563	0.98697066	0.9863479	0.99824286	0.999297	0.9967114	0.9909711	0.99432147	0.9974583	0.99463177
0.0	0.95695555	0.93449986	0.98686767	0.99602133	0.99394834	0.9975834	0.987931	0.9789044	0.98974	0.9609024
0.0	0.35567948	0.6628807	0.0008766585	0.0035306145	0.22119133	0.7047835	0.91868144	0.41931668	0.8309309	0.66982687
0.0	0.9848563	0.98697066	0.9863479	0.99824286	0.999297	0.9967114	0.9909711	0.99432147	0.9974583	0.99463177
0.0	0.15673707	0.8044111	0.4046415	0.51323265	0.9138391	0.005218623	0.56989795	0.06819353	0.11348613	0.16834882
0.0	0.0005678123	4.0435934e-05	7.4506264e-05	0.00019367947	0.00044426348	0.00069533515	1.885955e-05	0.00034121174	0.000111305366	2.04691e-05
0.0	0.044726454	0.54613554	0.08355141	0.24196726	0.35899058	0.19519216	0.21831314	0.3285717	0.42168427	0.09145577
0.0	0.010405073	0.005776841	0.0070862146	0.08198958	0.08940148	0.020191502	0.013345777	0.032788318	0.0028270413	0.0023613675
0.0	0.9679422	0.89003986	0.9726334	0.959864	0.9859643	0.9473807	0.970921	0.91810906	0.97726893	0.9748771
0.0	0.9679422	0.89003986	0.9726334	0.959864	0.9859643	0.9473807	0.970921	0.91810906	0.97726893	0.9748771
0.0	0.9679422	0.89003986	0.9726334	0.959864	0.9859643	0.9473807	0.970921	0.91810906	0.97726893	0.9748771
0.0	0.9679422	0.89003986	0.9726334	0.959864	0.9859643	0.9473807	0.970921	0.91810906	0.97726893	0.9748771
0.0	0.9679422	0.89003986	0.9726334	0.959864	0.9859643	0.9473807	0.970921	0.91810906	0.97726893	0.9748771
0.0	0.9983199	0.99904615	0.9993654	0.999323	0.99962497	0.9992823	0.9991455	0.9989668	0.9993788	0.9994723
0.0	0.99787855	0.9990921	0.9987764	0.9994349	0.9995142	0.99846786	0.9985934	0.9988581	0.9992644	0.99899894
0.0	0.9679422	0.89003986	0.9726334	0.959864	0.9859643	0.9473807	0.970921	0.91810906	0.97726893	0.9748771
0.0	0.9983199	0.99904615	0.9993654	0.999323	0.99962497	0.9992823	0.9991455	0.9989668	0.9993788	0.9994723
0.0	0.10960366	0.010898919	0.000285061	0.00039021124	0.026040982	0.0011011616	0.00021770316	0.006134158	0.0021680705	0.0031757606
0.0	0.9679422	0.89003986	0.9726334	0.959864	0.9859643	0.9473807	0.970921	0.91810906	0.97726893	0.9748771
0.0	0.9679422	0.89003986	0.9726334	0.959864	0.9859643	0.9473807	0.970921	0.91810906	0.97726893	0.9748771
0.0	0.9679422	0.89003986	0.9726334	0.959864	0.9859643	0.9473807	0.970921	0.91810906	0.97726893	0.9748771
0.0	0.9983199	0.99904615	0.9993654	0.999323	0.99962497	0.9992823	0.9991455	0.9989668	0.9993788	0.9994723
0.0	0.9679422	0.89003986	0.9726334	0.959864	0.9859643	0.9473807	0.970921	0.91810906	0.97726893	0.9748771
0.0	0.9679422	0.89003986	0.9726334	0.959864	0.9859643	0.9473807	0.970921	0.91810906	0.97726893	0.9748771
0.0	0.9679422	0.89003986	0.9726334	0.959864	0.9859643	0.9473807	0.970921	0.91810906	0.97726893	0.9748771
0.0	0.9679422	0.89003986	0.9726334	0.959864	0.9859643	0.9473807	0.970921	0.91810906	0.97726893	0.9748771
0.0	0.9983199	0.99904615	0.9993654	0.999323	0.99962497	0.9992823	0.9991455	0.9989668	0.9993788	0.9994723
0.0	0.9983199	0.99904615	0.9993654	0.999323	0.99962497	0.9992823	0.9991455	0.9989668	0.9993788	0.9994723
0.0	0.9679422	0.89003986	0.9726334	0.959864	0.9859643	0.9473807	0.970921	0.91810906	0.97726893	0.9748771
0.0	0.9679422	0.89003986	0.9726334	0.959864	0.9859643	0.9473807	0.970921	0.91810906	0.97726893	0.9748771
0.0	0.9679422	0.89003986	0.9726334	0.959864	0.9859643	0.9473807	0.970921	0.91810906	0.97726893	0.9748771
0.0	0.9679422	0.89003986	0.9726334	0.959864	0.9859643	0.9473807	0.970921	0.91810906	0.97726893	0.9748771
0.0	0.9679422	0.89003986	0.9726334	0.959864	0.9859643	0.9473807	0.970921	0.91810906	0.97726893	0.9748771
0.0	0.9679422	0.89003986	0.9726334	0.959864	0.9859643	0.9473807	0.970921	0.91810906	0.97726893	0.9748771
0.0	0.9981462	0.9987949	0.9975781	0.9981358	0.99939394	0.9971585	0.9975803	0.9992136	0.995939	0.9977513
0.0	0.9983199	0.99904615	0.9993654	0.999323	0.99962497	0.9992823	0.9991455	0.9989668	0.9993788	0.9994723
0.0	0.9679422	0.89003986	0.9726334	0.959864	0.9859643	0.9473808	0.970921	0.91810906	0.97726893	0.9748771
0.0	0.9679422	0.89003986	0.9726334	0.959864	0.9859643	0.9473807	0.970921	0.91810906	0.97726893	0.9748771
0.0	0.2471419	0.5580844	0.72453165	0.4677522	0.6914132	0.47976705	0.20189156	0.6627551	0.22345881	0.5030834
0.0	0.9981352	0.9982382	0.9991359	0.99923587	0.99981254	0.99894446	0.99768794	0.9985671	0.998382	0.99872273
0.0	0.02773686	0.0010924835	0.0011967882	0.04687956	0.007345187	0.0018427443	0.003702214	0.00017283042	0.00018388922	0.00024898766
0.0	0.9679422	0.89003986	0.9726334	0.959864	0.9859643	0.9473807	0.970921	0.91810906	0.97726893	0.9748771
0.0	0.9679422	0.89003986	0.9726334	0.959864	0.9859643	0.9473807	0.970921	0.91810906	0.97726893	0.9748771
0.0	0.9983199	0.99904615	0.9993654	0.999323	0.99962497	0.9992823	0.9991455	0.9989668	0.9993788	0.9994723
0.0	0.9679422	0.89003986	0.9726334	0.959864	0.9859643	0.9473807	0.970921	0.91810906	0.97726893	0.9748771
0.0	0.9679422	0.89003986	0.9726334	0.959864	0.9859643	0.9473807	0.970921	0.91810906	0.97726893	0.9748771
0.0	9.765858e-05	1.433559e-05	0.0001529886	0.00023924896	0.00018350668	0.00019133459	8.2682156e-05	0.0002131526	0.00087779434	3.908504e-05
0.0	0.9679422	0.89003986	0.9726334	0.959864	0.9859643	0.9473807	0.970921	0.91810906	0.97726893	0.9748771
0.0	0.9981462	0.9987949	0.9975781	0.9981358	0.99939394	0.9971585	0.9975803	0.9992136	0.995939	0.9977513
0.0	0.9679422	0.89003986	0.9726334	0.959864	0.9859643	0.9473807	0.970921	0.91810906	0.97726893	0.9748771
0.0	0.9679422	0.89003986	0.9726334	0.959864	0.9859643	0.9473807	0.970921	0.91810906	0.97726893	0.9748771
0.0	0.9981462	0.9987949	0.9975781	0.9981358	0.99939394	0.9971585	0.9975803	0.9992136	0.995939	0.9977513
0.0	0.9983199	0.99904615	0.9993654	0.999323	0.99962497	0.9992823	0.9991455	0.9989668	0.9993788	0.9994723
0.0	0.9679422	0.89003986	0.9726334	0.959864	0.9859643	0.9473807	0.970921	0.91810906	0.97726893	0.9748771
0.0	0.9679422	0.89003986	0.9726334	0.959864	0.9859643	0.9473807	0.970921	0.91810906	0.97726893	0.9748771
0.0	0.9973929	0.99937123	0.9989047	0.9997671	0.99948657	0.9986854	0.9989814	0.99832684	0.9991592	0.9989525
0.0	0.99678385	0.99502474	0.9946911	0.99775463	0.99839145	0.9975182	0.9941533	0.9966073	0.9950363	0.9982146
0.0	0.9679422	0.89003986	0.9726334	0.959864	0.9859643	0.9473807	0.970921	0.91810906	0.97726893	0.9748771
0.0	0.9679422	0.89003986	0.9726334	0.959864	0.9859643	0.9473807	0.970921	0.91810906	0.97726893	0.9748771
0.0	0.9981462	0.9987949	0.9975781	0.9981358	0.99939394	0.9971585	0.9975803	0.9992136	0.995939	0.9977513
0.0	0.9983199	0.99904615	0.9993654	0.999323	0.99962497	0.9992823	0.9991455	0.9989668	0.9993788	0.9994723
0.0	0.9679422	0.89003986	0.9726334	0.959864	0.9859643	0.9473807	0.970921	0.91810906	0.97726893	0.9748771
0.0	0.9679422	0.89003986	0.9726334	0.959864	0.9859643	0.9473807	0.970921	0.91810906	0.97726893	0.9748771
0.0	0.9679422	0.89003986	0.9726334	0.959864	0.9859643	0.9473807	0.970921	0.91810906	0.97726893	0.9748771
0.0	0.9679422	0.89003986	0.9726334	0.959864	0.9859643	0.9473807	0.970921	0.91810906	0.97726893	0.9748771
0.0	0.97851366	0.99917716	0.98811555	0.99060273	0.9976338	0.99362767	0.99715424	0.9978073	0.99861586	0.994978
0.0	0.97851366	0.99917716	0.98811555	0.99060273	0.9976338	0.99362767	0.99715424	0.9978073	0.99861586	0.994978
0.0	0.9848563	0.98697066	0.9863479	0.99824286	0.999297	0.9967114	0.9909711	0.99432147	0.9974583	0.99463177
0.0	0.9848563	0.98697066	0.9863479	0.99824286	0.999297	0.9967114	0.9909711	0.99432147	0.9974583	0.99463177
0.0	0.9981462	0.9987949	0.9975781	0.9981358	0.99939394	0.9971585	0.9975803	0.9992136	0.995939	0.9977513
0.0	0.9679422	0.89003986	0.9726334	0.959864	0.9859643	0.9473807	0.970921	0.91810906	0.97726893	0.9748771
0.0	0.9983199	0.99904615	0.9993654	0.999323	0.99962497	0.9992823	0.9991455	0.9989668	0.9993788	0.9994723
0.0	0.9679422	0.89003986	0.9726334	0.959864	0.9859643	0.9473807	0.970921	0.91810906	0.97726893	0.9748771
0.0	0.9679422	0.89003986	0.9726334	0.959864	0.9859643	0.9473807	0.970921	0.91810906	0.97726893	0.9748771
0.0	0.95695555	0.93449986	0.98686767	0.99602133	0.99394834	0.9975834	0.987931	0.9789044	0.98974	0.9609024
0.0	0.95695555	0.93449986	0.98686767	0.99602133	0.99394834	0.9975834	0.987931	0.9789044	0.98974	0.9609024
0.0	0.59149736	0.71891934	0.77227914	0.60122216	0.93638384	0.2967727	0.4455823	0.8236452	0.21387973	0.6915035
0.0	0.9679422	0.89003986	0.9726334	0.959864	0.9859643	0.9473807	0.970921	0.91810906	0.97726893	0.9748771
0.0	0.9679422	0.89003986	0.9726334	0.959864	0.9859643	0.9473807	0.970921	0.91810906	0.97726893	0.9748771
0.0	0.9848563	0.98697066	0.9863479	0.99824286	0.999297	0.9967114	0.9909711	0.99432147	0.9974583	0.99463177
0.0	0.9848563	0.98697066	0.9863479	0.99824286	0.999297	0.9967114	0.9909711	0.99432147	0.9974583	0.99463177
0.0	0.9679422	0.89003986	0.9726334	0.959864	0.9859643	0.9473807	0.970921	0.91810906	0.97726893	0.9748771
0.0	0.9679422	0.89003986	0.9726334	0.959864	0.9859643	0.9473807	0.970921	0.91810906	0.97726893	0.9748771
0.0	0.9679422	0.89003986	0.9726334	0.959864	0.9859643	0.9473807	0.970921	0.91810906	0.97726893	0.9748771
0.0	0.9679422	0.89003986	0.9726334	0.959864	0.9859643	0.9473807	0.970921	0.91810906	0.97726893	0.9748771
0.0	0.9679422	0.89003986	0.9726334	0.959864	0.9859643	0.9473807	0.970921	0.91810906	0.97726893	0.9748771
0.0	0.9983199	0.99904615	0.9993654	0.999323	0.99962497	0.9992823	0.9991455	0.9989668	0.9993788	0.9994723
0.0	0.45326117	0.9843685	0.90016127	0.9183058	0.9531961	0.84966797	0.91454476	0.908448	0.92797816	0.50703466
0.0	0.018005941	0.1392153	0.027492432	0.104425095	0.07721698	0.08801288	0.051338777	0.17063087	0.15645616	0.022279812
0.0	0.007610492	0.0056645046	0.010259481	0.07891029	0.13697949	0.017069837	0.011205291	0.026291447	0.0033858644	0.0019618082
0.0	0.574102	0.8257451	0.36337638	0.60958314	0.72738296	0.5259023	0.41102284	0.5788409	0.7544131	0.4036574
0.0	0.033167206	0.16197763	0.045430623	0.14259115	0.11864244	0.12314272	0.07560722	0.24139829	0.18630707	0.02492161
0.0	0.9983187	0.9985506	0.99807006	0.99796116	0.9994941	0.9968637	0.99724126	0.9981741	0.99496955	0.996561
0.0	0.9679422	0.89003986	0.9726334	0.959864	0.9859643	0.9473807	0.970921	0.91810906	0.97726893	0.9748771
0.0	0.9679422	0.89003986	0.9726334	0.959864	0.9859643	0.9473807	0.970921	0.91810906	0.97726893	0.9748771
0.0	0.9974457	0.9992514	0.99838984	0.9997383	0.9995189	0.9982982	0.9988348	0.9987721	0.9984434	0.9990864
0.0	0.9967243	0.9968616	0.9966884	0.9978218	0.9989166	0.99723744	0.99711037	0.9976094	0.9970162	0.99271506
0.0	0.9983199	0.99904615	0.9993654	0.999323	0.99962497	0.9992823	0.9991455	0.9989668	0.9993788	0.9994723
0.0	0.9679422	0.89003986	0.9726334	0.959864	0.9859643	0.9473807	0.970921	0.91810906	0.97726893	0.9748771
0.0	0.9679422	0.89003986	0.9726334	0.959864	0.9859643	0.9473807	0.970921	0.91810906	0.97726893	0.9748771
0.0	0.9679422	0.89003986	0.9726334	0.959864	0.9859643	0.9473807	0.970921	0.91810906	0.97726893	0.9748771
0.0	0.9983199	0.99904615	0.9993654	0.999323	0.99962497	0.9992823	0.9991455	0.9989668	0.9993788	0.9994723
0.0	0.9983199	0.99904615	0.9993654	0.999323	0.99962497	0.9992823	0.9991455	0.9989668	0.9993788	0.9994723
0.0	0.9679422	0.89003986	0.9726334	0.959864	0.9859643	0.9473807	0.970921	0.91810906	0.97726893	0.9748771
0.0	0.9679422	0.89003986	0.9726334	0.959864	0.9859643	0.9473807	0.970921	0.91810906	0.97726893	0.9748771
0.0	0.9679422	0.89003986	0.9726334	0.959864	0.9859643	0.9473807	0.970921	0.91810906	0.97726893	0.9748771
0.0	0.9679422	0.89003986	0.9726334	0.959864	0.9859643	0.9473807	0.970921	0.91810906	0.97726893	0.9748771
0.0	0.9679422	0.89003986	0.9726334	0.959864	0.9859643	0.9473807	0.970921	0.91810906	0.97726893	0.9748771
0.0	0.9679422	0.89003986	0.9726334	0.959864	0.9859643	0.9473807	0.970921	0.91810906	0.97726893	0.9748771
0.0	0.9983199	0.99904615	0.9993654	0.999323	0.99962497	0.9992823	0.9991455	0.9989668	0.9993788	0.9994723
0.0	9.765858e-05	1.433559e-05	0.00015298846	0.00023924896	0.00018350668	0.00019133459	8.2682156e-05	0.0002131524	0.00087779434	3.908504e-05
0.0	0.10960368	0.010898919	0.000285061	0.00039021124	0.026040977	0.0011011616	0.00021770316	0.006134158	0.0021680705	0.0031757606
0.0	0.9983199	0.99904615	0.9993654	0.999323	0.99962497	0.9992823	0.9991455	0.9989668	0.9993788	0.9994723
0.0	9.765858e-05	1.433559e-05	0.0001529886	0.00023924896	0.00018350668	0.00019133459	8.2682156e-05	0.0002131524	0.00087779434	3.908504e-05
0.0	0.10960366	0.010898919	0.000285061	0.00039021124	0.026040977	0.001101162	0.00021770316	0.006134158	0.0021680705	0.0031757606
0.0	0.9983199	0.99904615	0.9993654	0.999323	0.99962497	0.9992823	0.9991455	0.9989668	0.9993788	0.9994723
0.0	0.9679422	0.89003986	0.9726334	0.959864	0.9859643	0.9473807	0.970921	0.91810906	0.97726893	0.9748771
0.0	0.9679422	0.89003986	0.9726334	0.959864	0.9859643	0.9473807	0.970921	0.91810906	0.97726893	0.9748771
0.0	0.9679422	0.89003986	0.9726334	0.959864	0.9859643	0.9473807	0.970921	0.91810906	0.97726893	0.9748771
0.0	0.9679422	0.89003986	0.9726334	0.959864	0.9859643	0.9473807	0.970921	0.91810906	0.97726893	0.9748771
0.0	0.9679422	0.89003986	0.9726334	0.959864	0.9859643	0.9473807	0.970921	0.91810906	0.97726893	0.9748771
0.0	0.9679422	0.89003986	0.9726334	0.959864	0.9859643	0.9473807	0.970921	0.91810906	0.97726893	0.9748771
0.0	0.9983199	0.99904615	0.9993654	0.999323	0.99962497	0.9992823	0.9991455	0.9989668	0.9993788	0.9994723
0.0	0.9679422	0.89003986	0.9726334	0.959864	0.9859643	0.9473807	0.970921	0.91810906	0.97726893	0.9748771
0.0	0.9983199	0.99904615	0.9993654	0.999323	0.99962497	0.9992823	0.9991455	0.9989668	0.9993788	0.9994723
0.0	0.10960366	0.010898919	0.000285061	0.00039021124	0.026040977	0.0011011616	0.00021770316	0.006134158	0.0021680705	0.0031757606
0.0	0.99787855	0.9990921	0.9987764	0.9994349	0.9995142	0.99846786	0.9985934	0.9988581	0.9992644	0.99899894
0.0	0.97851366	0.99917716	0.98811555	0.99060273	0.9976338	0.99362767	0.99715424	0.9978073	0.99861586	0.994978
0.0	0.9848563	0.98697066	0.9863479	0.99824286	0.999297	0.9967114	0.9909711	0.99432147	0.9974583	0.99463177
0.0	0.6647239	0.9185337	0.61219776	0.951167	0.9120148	0.7607602	0.5790556	0.8766763	0.49608272	0.9699584
0.0	0.94445676	0.9734197	0.96428305	0.98162925	0.992733	0.9702833	0.94866216	0.9810462	0.96476847	0.96101934
0.0	0.95695555	0.93449986	0.98686767	0.99602133	0.99394834	0.9975834	0.987931	0.9789044	0.98974	0.9609024
0.0	0.9848563	0.98697066	0.9863479	0.99824286	0.999297	0.9967114	0.9909711	0.99432147	0.9974583	0.99463177
0.0	0.99833775	0.9993279	0.9991579	0.99962115	0.9995921	0.9991014	0.9991302	0.9990435	0.99945253	0.99924195
0.0	0.9679422	0.89003986	0.9726334	0.959864	0.9859643	0.9473807	0.970921	0.91810906	0.97726893	0.9748771
0.0	0.9679422	0.89003986	0.9726334	0.959864	0.9859643	0.9473807	0.970921	0.91810906	0.97726893	0.9748771
0.0	0.9679422	0.89003986	0.9726334	0.959864	0.9859643	0.9473807	0.970921	0.91810906	0.97726893	0.9748771
0.0	0.005419487	0.005517677	0.005527335	0.05993184	0.091899246	0.016200295	0.0064730505	0.030160515	0.0019480037	0.0016437897
0.0	0.97851366	0.99917716	0.98811555	0.99060273	0.9976338	0.99362767	0.99715424	0.9978073	0.99861586	0.994978
0.0	0.97851366	0.99917716	0.98811555	0.99060273	0.9976338	0.99362767	0.99715424	0.9978073	0.99861586	0.994978
0.0	0.9848563	0.98697066	0.9863479	0.99824286	0.999297	0.9967114	0.9909711	0.99432147	0.9974583	0.99463177
0.0	0.9848563	0.98697066	0.9863479	0.99824286	0.999297	0.9967114	0.9909711	0.99432147	0.9974583	0.99463177
0.0	0.97042567	0.9547503	0.99025154	0.9973999	0.9962303	0.9981212	0.99142915	0.985024	0.993487	0.9729541
0.0	0.9848563	0.98697066	0.9863479	0.99824286	0.999297	0.9967114	0.9909711	0.99432147	0.9974583	0.99463177
0.0	0.95695555	0.93449986	0.98686767	0.99602133	0.99394834	0.9975834	0.987931	0.9789044	0.98974	0.9609024
0.0	0.9848563	0.98697066	0.9863479	0.99824286	0.999297	0.9967114	0.9909711	0.99432147	0.9974583	0.99463177
0.0	0.97851366	0.99917716	0.98811555	0.99060273	0.9976338	0.99362767	0.99715424	0.9978073	0.99861586	0.994978
0.0	0.9848563	0.98697066	0.9863479	0.99824286	0.999297	0.9967114	0.9909711	0.99432147	0.9974583	0.99463177
0.0	0.9848563	0.98697066	0.9863479	0.99824286	0.999297	0.9967114	0.9909711	0.99432147	0.9974583	0.99463177
0.0	0.95695555	0.93449986	0.98686767	0.99602133	0.99394834	0.9975834	0.987931	0.9789044	0.98974	0.9609024
0.0	0.9679422	0.89003986	0.9726334	0.959864	0.9859643	0.9473807	0.970921	0.91810906	0.97726893	0.9748771
0.0	0.99290484	0.9951652	0.99943405	0.99511117	0.9968861	0.99446	0.9475238	0.99802125	0.96704674	0.97686154
0.0	0.00021289161	6.3089945e-05	0.00017316132	0.0002424341	0.00085619715	0.0004625734	0.00020148982	0.00041523285	0.00036144236	2.3907909e-05
0.0	0.9997521	0.97484946	0.39684248	0.9993845	0.9998828	0.92432326	0.9749067	0.690182	0.855434	0.7408046
0.0	0.015975755	0.010780651	0.046915203	0.072994836	0.45461255	0.11745319	0.10653522	0.039360583	0.0014032552	0.04596725
0.0	0.015975755	0.010780651	0.046915203	0.07299485	0.45461255	0.11745321	0.10653522	0.039360583	0.0014032552	0.045967244
0.0	0.9679422	0.89003986	0.9726334	0.959864	0.9859643	0.9473807	0.970921	0.91810906	0.97726893	0.9748771
0.0	0.9679422	0.89003986	0.9726334	0.959864	0.9859643	0.9473807	0.970921	0.91810906	0.97726893	0.9748771
0.0	0.9679422	0.89003986	0.9726334	0.959864	0.9859643	0.9473807	0.970921	0.91810906	0.97726893	0.9748771
0.0	0.9679422	0.89003986	0.9726334	0.959864	0.9859643	0.9473807	0.970921	0.91810906	0.97726893	0.9748771
0.0	0.38116106	0.21888138	0.71161085	0.50423956	0.5613371	0.51716995	0.08069913	0.27825406	0.30962813	0.30727142
0.0	0.98694766	0.9760701	0.69709855	0.9007852	0.9948666	0.9945998	0.96068287	0.98031014	0.9519152	0.99050575
0.0	0.04627722	0.018477147	0.19123682	0.17351669	0.13156112	0.28916422	0.013571115	0.12668972	0.031434726	0.038317475
0.0	0.9679422	0.89003986	0.9726334	0.959864	0.9859643	0.9473807	0.970921	0.91810906	0.97726893	0.9748771
0.0	0.9991666	0.99877006	0.9996451	0.99954116	0.99987996	0.99945885	0.99892336	0.9991155	0.9989177	0.9992599
0.0	0.9981352	0.9982382	0.9991359	0.99923587	0.99981254	0.99894446	0.99768794	0.9985671	0.998382	0.99872273
0.0	0.99693334	0.99798054	0.99930453	0.9998042	0.99928623	0.99935406	0.9990134	0.9980749	0.99821717	0.9986878
0.0	0.11299393	0.36663362	0.22946975	0.5006607	0.41878593	0.2384383	0.29645193	0.4271462	0.594111	0.15611199
0.0	0.4795045	0.9333104	0.93748844	0.8015426	0.91419274	0.4295208	0.6884636	0.6525455	0.94885933	0.7906577
0.0	0.8774597	0.9589772	0.95127106	0.8649983	0.97425765	0.771116	0.8103033	0.94140756	0.8990262	0.90034086
0.0	0.9997515	0.99783283	0.99881893	0.9994869	0.99952567	0.99660385	0.9998399	0.9959559	0.99940467	0.9992785
0.0	0.9879717	0.9900231	0.9905199	0.998718	0.9994704	0.9974687	0.99303246	0.99540675	0.99810034	0.996088
0.0	0.9984586	0.99914634	0.9988643	0.99936706	0.9998294	0.9991449	0.9995784	0.99950576	0.9992976	0.9996841
0.0	0.99516475	0.9985245	0.99806565	0.9989819	0.9997391	0.998615	0.99786276	0.9987619	0.99746644	0.9994838
0.0	0.9957634	0.9986778	0.9983146	0.99901557	0.99976915	0.99863905	0.9980609	0.9988833	0.9978497	0.9995529
0.0	0.9992987	0.99926776	0.99934953	0.99968445	0.9996952	0.9995467	0.999298	0.9991211	0.9994997	0.999084
0.0	0.0010863433	0.8248681	0.830975	0.4680671	0.5137512	0.032920364	0.06130492	0.02149335	0.817593	0.76747465
0.0	0.0010863433	0.8248681	0.830975	0.4680671	0.5137512	0.032920364	0.06130492	0.02149335	0.817593	0.76747465
0.0	0.9981462	0.9987949	0.9975781	0.9981358	0.99939394	0.9971585	0.9975803	0.9992136	0.995939	0.9977513
0.0	0.9997515	0.99783283	0.99881893	0.9994869	0.99952567	0.99660385	0.9998399	0.9959559	0.99940467	0.9992785
0.0	0.9893694	0.99433446	0.99877185	0.9974909	0.9995196	0.9706048	0.9929704	0.9937943	0.997136	0.9987556
0.0	0.3176887	0.86095876	0.97643596	0.5201775	0.62692267	0.5960663	0.3871374	0.62437516	0.42605677	0.30741507
0.0	0.9985525	0.99343586	0.998774	0.9979272	0.9994522	0.9976305	0.99386036	0.9979119	0.9971861	0.9950582
0.0	0.99333525	0.99392724	0.9954075	0.9993106	0.99862635	0.9967675	0.99367285	0.99141556	0.98763895	0.99378914
0.0	0.9679422	0.89003986	0.9726334	0.959864	0.9859643	0.9473807	0.970921	0.91810906	0.97726893	0.9748771
0.0	0.99864155	0.99869955	0.99928135	0.99942833	0.99983275	0.9992243	0.99847776	0.9986578	0.998871	0.99905604
0.0	0.99921346	0.9995455	0.99947673	0.9997762	0.9998547	0.9997533	0.999718	0.99949384	0.9996123	0.99964964
0.0	0.99944	0.9996588	0.99950767	0.99988484	0.99982554	0.99963653	0.9997397	0.999353	0.9995185	0.99959964
0.0	0.9974457	0.9992514	0.99838984	0.9997383	0.9995189	0.9982982	0.9988348	0.9987721	0.9984434	0.9990864
0.0	0.9679422	0.89003986	0.9726334	0.959864	0.9859643	0.9473808	0.970921	0.91810906	0.97726893	0.9748771
0.0	0.99745256	0.9986425	0.99796474	0.9994659	0.99965656	0.9988105	0.99864703	0.99903655	0.99937516	0.99908495
0.0	0.99108523	0.9952395	0.990858	0.99877626	0.99772793	0.9883448	0.99253887	0.9929684	0.9904231	0.9886678
0.0	0.98201203	0.9795089	0.9934289	0.9608718	0.9945075	0.98363173	0.99503183	0.9868766	0.99525684	0.99688184
0.0	0.98840255	0.99931383	0.99294406	0.9918933	0.99839765	0.99549675	0.9975107	0.9981352	0.99880636	0.9950913
0.0	0.98840255	0.99931383	0.99294406	0.9918933	0.99839765	0.99549675	0.9975107	0.9981352	0.99880636	0.9950913
0.0	0.9679422	0.89003986	0.9726334	0.959864	0.9859643	0.9473807	0.970921	0.91810906	0.97726893	0.9748771
0.0	0.9704372	0.6952184	0.88826007	0.9702921	0.9181381	0.8864984	0.9413843	0.9743756	0.83146304	0.9100811
0.0	0.026442928	0.20664227	0.03584124	0.142681	0.14045726	0.12074726	0.063330285	0.21400261	0.24020351	0.03827717
0.0	0.99850875	0.9980921	0.9994228	0.999183	0.9996407	0.9993419	0.9988883	0.9979102	0.99891305	0.9995466
0.0	0.0035437879	0.9698663	0.0008718964	0.01013209	0.43660158	0.018841656	0.84955704	0.0022336864	0.010730019	0.00045567565
0.0	0.9981352	0.9982382	0.9991359	0.99923587	0.99981254	0.99894446	0.99768794	0.9985671	0.998382	0.99872273
0.0	0.9995065	0.99911124	0.9997806	0.9996151	0.9999076	0.99958915	0.9991787	0.9992205	0.99938536	0.99950373
0.0	0.0041510523	0.0037696697	0.0046772566	0.041433573	0.06918794	0.012457963	0.0061532604	0.01798024	0.0016906792	0.0014179649
0.0	0.9679422	0.89003986	0.9726334	0.959864	0.9859643	0.9473807	0.970921	0.91810906	0.97726893	0.9748771
0.0	0.9679422	0.89003986	0.9726334	0.959864	0.9859643	0.9473807	0.970921	0.91810906	0.97726893	0.9748771
0.0	0.9679422	0.89003986	0.9726334	0.959864	0.9859643	0.9473807	0.970921	0.91810906	0.97726893	0.9748771
0.0	0.9679422	0.89003986	0.9726334	0.959864	0.9859643	0.9473807	0.970921	0.91810906	0.97726893	0.9748771
0.0	0.9679422	0.89003986	0.9726334	0.959864	0.9859643	0.9473807	0.970921	0.91810906	0.97726893	0.9748771
0.0	0.9679422	0.89003986	0.9726334	0.959864	0.9859643	0.9473807	0.970921	0.91810906	0.97726893	0.9748771
0.0	0.9679422	0.89003986	0.9726334	0.959864	0.9859643	0.9473807	0.970921	0.91810906	0.97726893	0.9748771
0.0	0.9679422	0.89003986	0.9726334	0.959864	0.9859643	0.9473807	0.970921	0.91810906	0.97726893	0.9748771
0.0	0.9679422	0.89003986	0.9726334	0.959864	0.9859643	0.9473807	0.970921	0.91810906	0.97726893	0.9748771
0.0	0.9679422	0.89003986	0.9726334	0.959864	0.9859643	0.9473807	0.970921	0.91810906	0.97726893	0.9748771
0.0	0.9679422	0.89003986	0.9726334	0.959864	0.9859643	0.9473807	0.970921	0.91810906	0.97726893	0.9748771
0.0	0.9679422	0.89003986	0.9726334	0.959864	0.9859643	0.9473807	0.970921	0.91810906	0.97726893	0.9748771
0.0	0.9679422	0.89003986	0.9726334	0.959864	0.9859643	0.9473807	0.970921	0.91810906	0.97726893	0.9748771
0.0	0.9679422	0.89003986	0.9726334	0.959864	0.9859643	0.9473807	0.970921	0.91810906	0.97726893	0.9748771
0.0	0.9679422	0.89003986	0.9726334	0.959864	0.9859643	0.9473807	0.970921	0.91810906	0.97726893	0.9748771
0.0	0.9679422	0.89003986	0.9726334	0.959864	0.9859643	0.9473807	0.970921	0.91810906	0.97726893	0.9748771
0.0	0.9679422	0.89003986	0.9726334	0.959864	0.9859643	0.9473807	0.970921	0.91810906	0.97726893	0.9748771
0.0	0.9679422	0.89003986	0.9726334	0.959864	0.9859643	0.9473807	0.970921	0.91810906	0.97726893	0.9748771
0.0	0.9679422	0.89003986	0.9726334	0.959864	0.9859643	0.9473808	0.970921	0.91810906	0.97726893	0.9748771
0.0	0.97486365	0.55454403	0.98393226	0.97019714	0.9646833	0.97837913	0.97454005	0.9885793	0.9963762	0.9920879
0.0	0.9679422	0.89003986	0.9726334	0.959864	0.9859643	0.9473808	0.970921	0.91810906	0.97726893	0.9748771
0.0	0.9912691	0.9932996	0.99482757	0.9991604	0.9983582	0.9967163	0.99366623	0.99083614	0.98102325	0.99333304
0.0	0.9912691	0.9932996	0.99482757	0.9991604	0.9983582	0.9967163	0.99366623	0.99083614	0.98102325	0.99333304
0.0	0.9916134	0.9930415	0.9934341	0.99896955	0.9981275	0.99583435	0.99241817	0.99081135	0.98561674	0.99194497
0.0	0.9679422	0.89003986	0.9726334	0.959864	0.9859643	0.9473807	0.970921	0.91810906	0.97726893	0.9748771
0.0	0.0041510523	0.0037696662	0.0046772566	0.041433573	0.069187954	0.012457951	0.0061532604	0.017980248	0.0016906792	0.0014179649
0.0	0.9679422	0.89003986	0.9726334	0.959864	0.9859643	0.9473807	0.970921	0.91810906	0.97726893	0.9748771
0.0	0.9679422	0.89003986	0.9726334	0.959864	0.9859643	0.9473807	0.970921	0.91810906	0.97726893	0.9748771
0.0	0.9679422	0.89003986	0.9726334	0.959864	0.9859643	0.9473808	0.970921	0.91810906	0.97726893	0.9748771
0.0	0.009555811	0.013608375	0.04022419	0.2006953	0.15929827	0.040278137	0.047833074	0.039094526	0.0066856174	0.0065894346
0.0	0.005566577	0.0025753225	0.0042494466	0.043024156	0.074228145	0.010056051	0.00793278	0.014949382	0.0028485751	0.0013645431
0.0	0.55924493	0.45352858	0.4733457	0.56890994	0.4089602	0.05525416	0.48709184	0.05715736	0.08296469	0.4870539
0.0	0.08665148	0.11869163	0.73167676	0.045466904	0.63024426	0.08207008	0.014775014	0.06406213	0.045264434	0.15054731
0.0	0.987081	0.9775153	0.9960789	0.9911697	0.9974618	0.99319047	0.987122	0.9981542	0.9496442	0.9474234
0.0	0.9679422	0.89003986	0.9726334	0.959864	0.9859643	0.9473808	0.970921	0.91810906	0.97726893	0.9748771
0.0	0.96302795	0.96640444	0.9920032	0.98299026	0.99293435	0.9870292	0.9394874	0.99611294	0.95709515	0.96573645
0.0	0.9701836	0.9865116	0.9953425	0.9899672	0.9975737	0.9896494	0.9762448	0.9977149	0.9627502	0.95329005
0.0	0.9768523	0.9891642	0.994325	0.99513763	0.9963141	0.99269086	0.95131034	0.997771	0.9556498	0.9450879
0.0	0.9679422	0.89003986	0.9726334	0.959864	0.9859643	0.9473807	0.970921	0.91810906	0.97726893	0.9748771
0.0	0.9999348	0.99984777	0.9994642	0.9998498	0.9999461	0.9997205	0.9998574	0.9995722	0.99962914	0.9996164
0.0	0.9999348	0.99984777	0.9994642	0.9998498	0.9999461	0.9997205	0.9998574	0.9995722	0.99962914	0.9996164
0.0	0.9679422	0.89003986	0.9726334	0.959864	0.9859643	0.9473807	0.970921	0.91810906	0.97726893	0.9748771
0.0	0.9679422	0.89003986	0.9726334	0.959864	0.9859643	0.9473808	0.970921	0.91810906	0.97726893	0.9748771
0.0	0.9679422	0.89003986	0.9726334	0.959864	0.9859643	0.9473808	0.970921	0.91810906	0.97726893	0.9748771
0.0	0.9679422	0.89003986	0.9726334	0.959864	0.9859643	0.9473808	0.970921	0.91810906	0.97726893	0.9748771
0.0	0.9679422	0.89003986	0.9726334	0.959864	0.9859643	0.9473808	0.970921	0.91810906	0.97726893	0.9748771
0.0	0.9405782	0.9530721	0.991396	0.9749756	0.99160177	0.9831767	0.9059787	0.9946674	0.8831591	0.8679205
0.0	0.9679422	0.89003986	0.9726334	0.959864	0.9859643	0.9473808	0.970921	0.91810906	0.97726893	0.9748771
0.0	0.9679422	0.89003986	0.9726334	0.959864	0.9859643	0.9473808	0.970921	0.91810906	0.97726893	0.9748771
0.0	0.9382794	0.94603384	0.99128854	0.9772914	0.9922845	0.9842332	0.9138811	0.99440104	0.8897313	0.87727815
0.0	0.9679422	0.89003986	0.9726334	0.959864	0.9859643	0.9473808	0.970921	0.91810906	0.97726893	0.9748771
0.0	0.9679422	0.89003986	0.9726334	0.959864	0.9859643	0.9473808	0.970921	0.91810906	0.97726893	0.9748771
0.0	0.9918039	0.9795249	0.9962632	0.9831154	0.9969708	0.9899962	0.9843679	0.997389	0.9742501	0.9888599
0.0	0.9679422	0.89003986	0.9726334	0.959864	0.9859643	0.9473808	0.970921	0.91810906	0.97726893	0.9748771
0.0	0.9822547	0.9698401	0.996064	0.992725	0.99799585	0.9935772	0.9735127	0.99787235	0.96124	0.9836031
0.0	0.9822547	0.9698401	0.996064	0.992725	0.99799585	0.9935772	0.9735127	0.99787235	0.96124	0.9836031
0.0	0.98432934	0.9850294	0.9950583	0.9925068	0.99814737	0.9939761	0.9791988	0.9980531	0.97276354	0.9917808
0.0	0.9679422	0.89003986	0.9726334	0.959864	0.9859643	0.9473808	0.970921	0.91810906	0.97726893	0.9748771
0.0	0.9679422	0.89003986	0.9726334	0.959864	0.9859643	0.9473808	0.970921	0.91810906	0.97726893	0.9748771
0.0	0.9679422	0.99950516	0.99981135	0.9978321	0.9993616	0.9880553	0.99863154	0.9944074	0.9931844	0.9972518
0.0	0.0041510523	0.0057171285	0.010730586	0.06348751	0.14064313	0.019227473	0.011591472	0.023822123	0.002166066	0.0023081934
0.0	0.0023777743	0.0021716137	0.0016822505	0.015455729	0.04333803	0.0066865645	0.004117024	0.011327603	0.0011531272	0.0008168747
0.0	0.9679422	0.99720675	0.99381036	0.8776706	0.9983632	0.95404416	0.9901087	0.9976472	0.98827654	0.9992262
0.0	0.2969738	0.5959769	0.7719183	0.3051778	0.6733411	0.30034745	0.21796836	0.5255645	0.25308242	0.5250892
0.0	0.21146299	0.9816821	0.9855399	0.077454954	0.5585389	0.6149942	0.9706081	0.9389239	0.2685988	0.9594347
0.0	0.21146299	0.98429453	0.9846859	0.39158514	0.9856902	0.6149942	0.9788193	0.9726001	0.77676743	0.9558601
0.0	0.21146299	0.9816821	0.9855399	0.077454954	0.5585389	0.6149942	0.9706081	0.9389239	0.2685988	0.9594347
0.0	0.21146299	0.9816821	0.9855399	0.077454954	0.5585389	0.6149942	0.9706081	0.9389239	0.2685988	0.9594347
0.0	0.21146299	0.9816821	0.9855399	0.077454954	0.5585389	0.6149942	0.9706081	0.9389239	0.2685988	0.9594347
0.0	0.8998039	0.91376805	0.9887235	0.9634424	0.9882684	0.9796484	0.83494866	0.99261874	0.82649785	0.8139993
0.0	0.9975794	0.9997328	0.99923575	0.99822134	0.99965894	0.9985909	0.99910176	0.9995994	0.999584	0.99938226
0.0	0.99229443	0.98791414	0.98453945	0.99656576	0.99838436	0.98090047	0.996591	0.9971697	0.99584585	0.9831971
0.0	0.14209314	0.4997286	0.32918596	0.67572206	0.65309644	0.42949027	0.35109055	0.68875706	0.3809262	0.2718859
0.0	0.991657	0.9970229	0.9979965	0.98811007	0.9973431	0.97903866	0.9875873	0.9964803	0.98784256	0.9831229
0.0	0.9994404	0.9994931	0.99967384	0.9995912	0.9997583	0.99954057	0.9993069	0.9996412	0.9994771	0.9994165
0.0	0.087138146	0.022255456	0.1933469	0.18022797	0.159354	0.28510657	0.011758118	0.12194534	0.038882073	0.05525285
0.0	0.9187056	0.9856899	0.9901231	0.9928733	0.9915161	0.995577	0.9917713	0.9820426	0.6448366	0.995122
0.0	0.9679422	0.89003986	0.9726334	0.959864	0.9859643	0.9473807	0.970921	0.91810906	0.97726893	0.9748771
0.0	0.9679422	0.89003986	0.9726334	0.959864	0.9859643	0.9473807	0.970921	0.91810906	0.97726893	0.9748771
0.0	0.9679422	0.89003986	0.9726334	0.959864	0.9859643	0.9473808	0.970921	0.91810906	0.97726893	0.9748771
0.0	0.9999348	0.99984777	0.9994642	0.9998498	0.9999461	0.9997205	0.9998574	0.9995722	0.99962914	0.9996164
0.0	0.95799506	0.98855686	0.0068605863	0.59316474	0.9171615	0.54736817	0.53158295	0.0069327164	0.6782053	0.19589357
0.0	0.95799506	0.98855686	0.0068605863	0.59316474	0.9171615	0.54736817	0.53158295	0.0069327164	0.6782053	0.19589357
0.0	0.95799506	0.98855686	0.0068605863	0.59316474	0.9171615	0.54736817	0.53158295	0.0069327164	0.6782053	0.19589357
0.0	0.95799506	0.98855686	0.0068605863	0.59316474	0.9171615	0.54736817	0.53158295	0.0069327164	0.6782053	0.19589357
0.0	0.015740847	0.015436056	0.008849889	0.012407952	0.029637806	0.03560773	0.0076511577	0.022522472	0.0054795863	0.0031149553
0.0	0.78088754	0.81872034	0.7403666	0.7296964	0.8721789	0.71095973	0.683049	0.9081479	0.67007077	0.6847082
0.0	0.9990638	0.9991412	0.9977458	0.9992367	0.9996656	0.9987447	0.9990926	0.99918014	0.9990151	0.99897766
0.0	0.9531113	0.89847845	0.95916504	0.9526945	0.8439966	0.9575526	0.90815514	0.9482828	0.84462726	0.9033507
0.0	0.9679422	0.89003986	0.9726334	0.959864	0.9859643	0.9473808	0.970921	0.91810906	0.97726893	0.9748771
0.0	0.9679422	0.89003986	0.9726334	0.959864	0.9859643	0.9473808	0.970921	0.91810906	0.97726893	0.9748771
0.0	0.9679422	0.89003986	0.9726334	0.959864	0.9859643	0.9473808	0.970921	0.91810906	0.97726893	0.9748771
0.0	0.9679422	0.89003986	0.9726334	0.959864	0.9859643	0.9473808	0.970921	0.91810906	0.97726893	0.9748771
0.0	0.9679422	0.89003986	0.9726334	0.959864	0.9859643	0.9473808	0.970921	0.91810906	0.97726893	0.9748771
0.0	0.9679422	0.89003986	0.9726334	0.959864	0.9859643	0.9473808	0.970921	0.91810906	0.97726893	0.9748771
0.0	0.9679422	0.89003986	0.9726334	0.959864	0.9859643	0.9473807	0.970921	0.91810906	0.97726893	0.9748771
0.0	0.0041510523	0.0037696662	0.0046772566	0.041433573	0.069187954	0.012457951	0.0061532604	0.017980248	0.0016906792	0.0014179649
0.0	0.0023777743	0.0015737789	0.0011710642	0.010768001	0.02804036	0.0052980734	0.0027443669	0.008746459	0.0008524391	0.0005014409
0.0	0.9679422	0.89003986	0.9726334	0.959864	0.9859643	0.9473807	0.970921	0.91810906	0.97726893	0.9748771
0.0	0.9679422	0.89003986	0.9726334	0.959864	0.9859643	0.9473807	0.970921	0.91810906	0.97726893	0.9748771
0.0	0.9679422	0.89003986	0.9726334	0.959864	0.9859643	0.9473807	0.970921	0.91810906	0.97726893	0.9748771
0.0	0.9679422	0.89003986	0.9726334	0.959864	0.9859643	0.9473807	0.970921	0.91810906	0.97726893	0.9748771
0.0	0.9679422	0.89003986	0.9726334	0.959864	0.9859643	0.9473807	0.970921	0.91810906	0.97726893	0.9748771
0.0	0.9679422	0.89003986	0.9726334	0.959864	0.9859643	0.9473807	0.970921	0.91810906	0.97726893	0.9748771
0.0	0.9679422	0.89003986	0.9726334	0.959864	0.9859643	0.9473807	0.970921	0.91810906	0.97726893	0.9748771
0.0	0.9679422	0.89003986	0.9726334	0.959864	0.9859643	0.9473807	0.970921	0.91810906	0.97726893	0.9748771
0.0	0.9679422	0.89003986	0.9726334	0.959864	0.9859643	0.9473807	0.970921	0.91810906	0.97726893	0.9748771
0.0	0.9679422	0.89003986	0.9726334	0.959864	0.9859643	0.9473807	0.970921	0.91810906	0.97726893	0.9748771
0.0	0.9679422	0.89003986	0.9726334	0.959864	0.9859643	0.9473807	0.970921	0.91810906	0.97726893	0.9748771
0.0	0.9679422	0.89003986	0.9726334	0.959864	0.9859643	0.9473807	0.970921	0.91810906	0.97726893	0.9748771
0.0	0.9679422	0.89003986	0.9726334	0.959864	0.9859643	0.9473807	0.970921	0.91810906	0.97726893	0.9748771
0.0	0.9981352	0.9982382	0.9991359	0.99923587	0.99981254	0.99894446	0.99768794	0.9985671	0.998382	0.99872273
0.0	0.0008436647	0.00028515395	0.00042225904	0.0027362483	0.0037802625	0.002068976	0.0006751276	0.0019263084	0.0002419201	0.00027312836
0.0	0.98626536	0.9971956	0.9940519	0.98187757	0.99629825	0.98978174	0.9735512	0.99544287	0.9914185	0.9637276
0.0	0.9876133	0.9971956	0.9922948	0.98402023	0.99684566	0.991475	0.9781934	0.99732226	0.9914185	0.9692984
0.0	0.9679422	0.89003986	0.9726334	0.959864	0.9859643	0.9473807	0.970921	0.91810906	0.97726893	0.9748771
0.0	0.9679422	0.89003986	0.9726334	0.959864	0.9859643	0.9473807	0.970921	0.91810906	0.97726893	0.9748771
0.0	0.002233596	0.89003986	0.014600926	0.00037571535	0.057477713	0.00084667705	0.49713403	0.8167198	0.97726893	0.00045255307
0.0	0.8478823	0.9909247	0.0022324475	0.26495442	0.88189286	0.2862055	0.039365612	0.07099697	0.31907272	0.99030495
0.0	0.9946496	0.95034385	0.93945146	0.795997	0.9959829	0.9981421	0.019123362	0.9807788	0.99883264	0.9974349
0.0	0.9957272	0.99368566	0.9963329	0.99747974	0.9990694	0.9980128	0.99798125	0.99669963	0.9985405	0.9868665
0.0	0.999126	0.50325775	0.99994016	0.8745049	0.9996061	0.999485	0.63753766	0.9953471	0.9999956	0.9864667
0.0	0.8877054	0.9311419	0.7899127	0.057987005	0.90928966	0.8511262	0.0013110414	0.6650715	0.97718656	0.93835986
0.0	0.9919071	0.9990458	0.9988458	0.9849476	0.99822026	0.99762696	0.9931405	0.99908566	0.9989384	0.99438864
0.0	0.98087305	0.9440596	0.83243066	0.14162074	0.90928966	0.95169	0.0062358053	0.75131506	0.97540444	0.96575844
0.0	0.9679422	0.89003986	0.9726334	0.959864	0.9859643	0.9473807	0.970921	0.91810906	0.97726893	0.9748771
0.0	0.9679422	0.89003986	0.9726334	0.959864	0.9859643	0.9473807	0.970921	0.91810906	0.97726893	0.9748771
0.0	0.9679422	0.89003986	0.9726334	0.959864	0.9859643	0.9473807	0.970921	0.91810906	0.97726893	0.9748771
0.0	0.9679422	0.89003986	0.9726334	0.959864	0.9859643	0.9473807	0.970921	0.91810906	0.97726893	0.9748771
0.0	0.9986797	0.9987525	0.99949217	0.9994758	0.9998628	0.9991961	0.99828476	0.9988273	0.9988317	0.9990282
0.0	0.011929644	0.93635535	0.0068618963	0.029567556	0.59293246	0.11920006	0.75365835	0.008809951	0.32379687	0.03897432
0.0	0.011929644	0.93635535	0.0068618963	0.029567556	0.59293246	0.11920006	0.75365835	0.008809951	0.32379687	0.03897432
0.0	0.9679422	0.89003986	0.9726334	0.959864	0.9859643	0.9473807	0.970921	0.91810906	0.97726893	0.9748771
0.0	0.9679422	0.89003986	0.9726334	0.959864	0.9859643	0.9473807	0.970921	0.91810906	0.97726893	0.9748771
0.0	0.2630915	0.8872713	0.7988976	0.49491802	0.7747716	0.2837937	0.41396177	0.52940595	0.83961904	0.56405604
0.0	0.2630916	0.8872713	0.79889756	0.49491796	0.7747716	0.2837937	0.4139617	0.5294059	0.83961904	0.56405604
0.0	0.26309156	0.8872713	0.7988976	0.49491808	0.77477163	0.28379372	0.4139617	0.5294059	0.83961904	0.5640561
0.0	0.99968433	0.9990132	0.9997701	0.99982905	0.9998678	0.9996909	0.99973744	0.99920887	0.99967206	0.9992055
0.0	0.99968433	0.9990132	0.9997701	0.99982905	0.9998678	0.9996909	0.99973744	0.99920887	0.99967206	0.9992055
0.0	0.9679422	0.89003986	0.9726334	0.959864	0.9859643	0.9473807	0.970921	0.91810906	0.97726893	0.9748771
0.0	0.00095994625	0.0004632653	0.0032177	0.0039214655	0.02977164	0.0030631868	0.001129408	0.0032316027	0.000322273	0.00036593713
0.0	0.060482282	0.008224507	0.9952715	0.06409754	0.99796355	0.24496481	0.10486558	0.5428922	0.6756738	0.0112820305
0.0	0.09627017	0.7845297	0.25235504	0.86112237	0.8835356	0.832131	0.6247946	0.15245642	0.22458743	0.0154475905
0.0	0.8774597	0.9589772	0.951271	0.8649983	0.97425765	0.77111596	0.81030333	0.94140756	0.89902633	0.90034086
0.0	0.8774597	0.9589772	0.951271	0.8649983	0.97425765	0.77111596	0.81030333	0.94140756	0.89902633	0.90034086
0.0	0.9118535	0.971307	0.96674055	0.9006997	0.97803456	0.8049129	0.884993	0.94970745	0.9191761	0.91872513
0.0	0.0029408701	8.121641e-05	0.41985175	0.00022686593	0.00322369	0.0006232499	0.00082697324	0.0003568456	0.0003096174	8.0665995e-05
0.0	0.9679422	0.89003986	0.9726334	0.959864	0.9859643	0.9473807	0.970921	0.91810906	0.97726893	0.9748771
0.0	0.9679422	0.89003986	0.9726334	0.959864	0.9859643	0.9473807	0.970921	0.91810906	0.97726893	0.9748771
0.0	0.9679422	0.89003986	0.9726334	0.959864	0.9859643	0.9473807	0.970921	0.91810906	0.97726893	0.9748771
0.0	0.9983199	0.99904615	0.9993654	0.999323	0.99962497	0.9992823	0.9991455	0.9989668	0.9993788	0.9994723
0.0	0.9983199	0.99904615	0.9993654	0.999323	0.99962497	0.9992823	0.9991455	0.9989668	0.9993788	0.9994723
0.0	0.9679422	0.89003986	0.9726334	0.959864	0.9859643	0.9473807	0.970921	0.91810906	0.97726893	0.9748771
0.0	0.9679422	0.89003986	0.9726334	0.959864	0.9859643	0.9473807	0.970921	0.91810906	0.97726893	0.9748771
0.0	0.9679422	0.89003986	0.9726334	0.959864	0.9859643	0.9473807	0.970921	0.91810906	0.97726893	0.9748771
0.0	0.9679422	0.89003986	0.9726334	0.959864	0.9859643	0.9473807	0.970921	0.91810906	0.97726893	0.9748771
0.0	0.99214643	0.9974675	0.9985677	0.9983779	0.9982509	0.9982132	0.9990858	0.9979867	0.99913687	0.9967681
0.0	0.85608613	0.94478565	0.9567024	0.9652334	0.984227	0.9177014	0.88703316	0.95216846	0.9241352	0.95127344
0.0	0.85608613	0.94478554	0.9567024	0.9652334	0.984227	0.9177014	0.8870331	0.9521686	0.9241352	0.95127344
0.0	0.85608613	0.94478554	0.9567024	0.9652334	0.984227	0.9177014	0.88703316	0.9521686	0.9241352	0.95127344
0.0	0.99803585	0.99280906	0.99865687	0.9977463	0.9993437	0.9961306	0.9932473	0.99701226	0.9970662	0.99339265
0.0	0.9679422	0.89003986	0.9726334	0.959864	0.9859643	0.9473807	0.970921	0.91810906	0.97726893	0.9748771
0.0	0.9679422	0.89003986	0.9726334	0.959864	0.9859643	0.9473807	0.970921	0.91810906	0.97726893	0.9748771
0.0	0.9679422	0.89003986	0.9726334	0.959864	0.9859643	0.9473807	0.970921	0.91810906	0.97726893	0.9748771
0.0	0.99674475	0.99306047	0.9994066	0.98123896	0.99762255	0.9966814	0.9917618	0.9949308	0.98778653	0.9830693
0.0	0.06301246	0.05390858	0.03718413	0.12870434	0.22951221	0.12840278	0.209853	0.27471894	0.045339648	0.8522347
0.0	0.00022998579	5.1603616e-05	8.97809e-05	0.00016745033	0.00037781993	0.00018376861	0.0012003902	0.0014414308	0.00083029934	0.00066199043
0.0	0.99674475	0.99306047	0.9994066	0.98123896	0.99762255	0.9966814	0.9917618	0.9949308	0.98778653	0.9830693
0.0	0.99674475	0.99306047	0.9994066	0.98123896	0.99762255	0.9966814	0.9917618	0.9949308	0.98778653	0.9830693
0.0	0.06301246	0.0539086	0.03718413	0.12870434	0.22951214	0.1284028	0.209853	0.27471894	0.04533966	0.8522347
0.0	0.11229127	0.052925874	0.2663238	0.17440864	0.2980624	0.2631556	0.08038272	0.13547128	0.020640856	0.21263991
0.0	0.74279815	0.9706255	0.96974605	0.77010906	0.9228403	0.53804636	0.81956047	0.7521531	0.9711845	0.9256498
0.0	0.9679422	0.89003986	0.9726334	0.959864	0.9859643	0.9473807	0.970921	0.91810906	0.97726893	0.9748771
0.0	0.9679422	0.89003986	0.9726334	0.959864	0.9859643	0.9473807	0.970921	0.91810906	0.97726893	0.9748771
0.0	0.024857864	0.017234247	0.08262355	0.10257513	0.26243234	0.13200222	0.100679524	0.030916745	0.0020240624	0.12289573
0.0	0.9927739	0.9992649	0.9939856	0.98750776	0.9969599	0.9918555	0.98213756	0.9969893	0.9931966	0.97398674
0.0	0.0075151566	0.0045196977	0.0054425984	0.05176125	0.09045536	0.019502882	0.008251455	0.02552522	0.0023236577	0.0018701472
0.0	0.9679422	0.89003986	0.9726334	0.959864	0.9859643	0.9473807	0.970921	0.91810906	0.97726893	0.9748771
0.0	0.9679422	0.89003986	0.9726334	0.959864	0.9859643	0.9473808	0.970921	0.91810906	0.97726893	0.9748771
0.0	0.9679422	0.89003986	0.9726334	0.959864	0.9859643	0.9473807	0.970921	0.91810906	0.97726893	0.9748771
0.0	0.9679422	0.89003986	0.9726334	0.959864	0.9859643	0.9473807	0.970921	0.91810906	0.97726893	0.9748771
0.0	0.9983199	0.99904615	0.9993654	0.999323	0.99962497	0.9992823	0.9991455	0.9989668	0.9993788	0.9994723
0.0	0.9983199	0.99904615	0.9993654	0.999323	0.99962497	0.9992823	0.9991455	0.9989668	0.9993788	0.9994723
0.0	0.9679422	0.89003986	0.9726334	0.959864	0.9859643	0.9473807	0.970921	0.91810906	0.97726893	0.9748771
0.0	0.9983199	0.99904615	0.9993654	0.999323	0.99962497	0.9992823	0.9991455	0.9989668	0.9993788	0.9994723
0.0	0.9983199	0.99904615	0.9993654	0.999323	0.99962497	0.9992823	0.9991455	0.9989668	0.9993788	0.9994723
0.0	0.0015550822	0.00077023375	0.00091114145	0.004560047	0.010649853	0.004688814	0.0013497968	0.0028773532	0.0006856207	0.00080365426
0.0	0.9679422	0.89003986	0.9726334	0.959864	0.9859643	0.9473807	0.970921	0.91810906	0.97726893	0.9748771
0.0	0.9679422	0.89003986	0.9726334	0.959864	0.9859643	0.9473807	0.970921	0.91810906	0.97726893	0.9748771
0.0	0.9983199	0.99904615	0.9993654	0.999323	0.99962497	0.9992823	0.9991455	0.9989668	0.9993788	0.9994723
0.0	0.9983199	0.99904615	0.9993654	0.999323	0.99962497	0.9992823	0.9991455	0.9989668	0.9993788	0.9994723
0.0	0.9679422	0.89003986	0.9726334	0.959864	0.9859643	0.9473807	0.970921	0.91810906	0.97726893	0.9748771
0.0	0.9679422	0.89003986	0.9726334	0.959864	0.9859643	0.9473807	0.970921	0.91810906	0.97726893	0.9748771
0.0	0.9679422	0.89003986	0.9726334	0.959864	0.9859643	0.9473807	0.970921	0.91810906	0.97726893	0.9748771
0.0	0.9679422	0.89003986	0.9726334	0.959864	0.9859643	0.9473807	0.970921	0.91810906	0.97726893	0.9748771
0.0	0.9679422	0.89003986	0.9726334	0.959864	0.9859643	0.9473807	0.970921	0.91810906	0.97726893	0.9748771
0.0	0.9679422	0.89003986	0.9726334	0.959864	0.9859643	0.9473807	0.970921	0.91810906	0.97726893	0.9748771
0.0	0.9679422	0.89003986	0.9726334	0.959864	0.9859643	0.9473807	0.970921	0.91810906	0.97726893	0.9748771
0.0	0.9679422	0.89003986	0.9726334	0.959864	0.9859643	0.9473807	0.970921	0.91810906	0.97726893	0.9748771
0.0	0.9679422	0.89003986	0.9726334	0.959864	0.9859643	0.9473807	0.970921	0.91810906	0.97726893	0.9748771
0.0	0.9679422	0.89003986	0.9726334	0.959864	0.9859643	0.9473807	0.970921	0.91810906	0.97726893	0.9748771
0.0	0.9679422	0.89003986	0.9726334	0.959864	0.9859643	0.9473807	0.970921	0.91810906	0.97726893	0.9748771
0.0	0.9679422	0.89003986	0.9726334	0.959864	0.9859643	0.9473807	0.970921	0.91810906	0.97726893	0.9748771
0.0	0.9679422	0.89003986	0.9726334	0.959864	0.9859643	0.9473807	0.970921	0.91810906	0.97726893	0.9748771
0.0	0.9679422	0.89003986	0.9726334	0.959864	0.9859643	0.9473807	0.970921	0.91810906	0.97726893	0.9748771
0.0	0.9679422	0.89003986	0.9726334	0.959864	0.9859643	0.9473807	0.970921	0.91810906	0.97726893	0.9748771
0.0	0.9679422	0.89003986	0.9726334	0.959864	0.9859643	0.9473807	0.970921	0.91810906	0.97726893	0.9748771
0.0	0.9679422	0.89003986	0.9726334	0.959864	0.9859643	0.9473807	0.970921	0.91810906	0.97726893	0.9748771
0.0	0.9679422	0.89003986	0.9726334	0.959864	0.9859643	0.9473807	0.970921	0.91810906	0.97726893	0.9748771
0.0	0.95923513	0.9972434	0.9860576	0.97296697	0.99318624	0.9775023	0.98379296	0.9955546	0.9928778	0.98526543
0.0	0.97352624	0.9977849	0.9862839	0.9768305	0.9932446	0.9764282	0.9869263	0.9959324	0.99382	0.98888445
0.0	0.9965155	0.9996618	0.99875486	0.9975648	0.9994041	0.99797827	0.9982591	0.9994748	0.9993395	0.9989592
0.0	0.003608328	0.0022671246	0.0019031435	0.015210691	0.039612953	0.006499354	0.0037768127	0.011077138	0.0010751064	0.0007357516
0.0	0.008228931	0.0064722872	0.0062581985	0.060832746	0.13113472	0.023033325	0.011860629	0.02287376	0.0025639029	0.0021839007
0.0	0.9978015	0.13206513	0.9939189	0.08775535	0.9969414	0.7643439	0.99637836	0.2739336	0.88776314	0.89855176
0.0	0.99995494	0.9940387	0.996442	0.66690046	0.99991536	0.9896826	0.9997491	0.9454973	0.9669088	0.80918336
0.0	0.9679422	0.89003986	0.9726334	0.959864	0.9859643	0.9473807	0.970921	0.91810906	0.97726893	0.9748771
0.0	0.9679422	0.89003986	0.9726334	0.959864	0.9859643	0.9473807	0.970921	0.91810906	0.97726893	0.9748771
0.0	0.9679422	0.89003986	0.9726334	0.959864	0.9859643	0.9473807	0.970921	0.91810906	0.97726893	0.9748771
0.0	0.9679422	0.89003986	0.9726334	0.959864	0.9859643	0.9473807	0.970921	0.91810906	0.97726893	0.9748771
0.0	0.6956057	0.42361772	0.37298205	0.823552	0.9810874	0.6705328	0.5920938	0.6250815	0.8126806	0.63499326
0.0	0.9848563	0.98697066	0.9863479	0.99824286	0.999297	0.9967114	0.9909711	0.99432147	0.9974583	0.99463177
0.0	0.9699766	0.99693346	0.98670363	0.98039573	0.99416625	0.9819734	0.98326886	0.9964289	0.994087	0.98787117
0.0	0.9679422	0.89003986	0.9726334	0.959864	0.9859643	0.9473807	0.970921	0.91810906	0.97726893	0.9748771
0.0	0.9679422	0.89003986	0.9726334	0.959864	0.9859643	0.9473807	0.970921	0.91810906	0.97726893	0.9748771
0.0	0.9935556	0.9945938	0.99643517	0.99916756	0.998212	0.9963924	0.99452657	0.99327564	0.99042225	0.99462295
0.0	0.6466395	0.84932697	0.8450574	0.97923607	0.9661197	0.99034846	0.9329815	0.9077177	0.31847405	0.969813
0.0	0.9679422	0.89003986	0.9726334	0.959864	0.9859643	0.9473808	0.970921	0.91810906	0.97726893	0.9748771
0.0	0.64663947	0.84932697	0.8450574	0.97923607	0.9661197	0.99034846	0.9329815	0.9077177	0.31847405	0.9698131
0.0	0.64663947	0.84932697	0.8450574	0.97923607	0.9661197	0.99034846	0.9329815	0.9077177	0.31847414	0.9698131
0.0	0.64663947	0.84932697	0.8450574	0.97923607	0.9661197	0.99034846	0.9329815	0.9077177	0.3184741	0.9698131
0.0	0.64663947	0.84932697	0.8450574	0.97923607	0.9661197	0.99034846	0.9329815	0.9077177	0.31847408	0.969813
0.0	0.64663947	0.84932697	0.8450574	0.97923607	0.9661197	0.99034846	0.9329815	0.9077177	0.31847408	0.9698131
0.0	0.64663947	0.84932697	0.8450574	0.97923607	0.9661197	0.99034846	0.9329815	0.9077177	0.31847408	0.969813
0.0	0.64663947	0.84932697	0.8450574	0.97923607	0.9661197	0.99034846	0.9329815	0.9077177	0.3184741	0.969813
0.0	0.64663947	0.84932697	0.8450574	0.97923607	0.9661197	0.99034846	0.9329815	0.9077177	0.31847405	0.9698131
0.0	0.64663947	0.84932697	0.8450574	0.97923607	0.9661197	0.99034846	0.9329815	0.90771765	0.3184741	0.969813
0.0	0.9679422	0.89003986	0.9726334	0.959864	0.9859643	0.9473808	0.970921	0.91810906	0.97726893	0.9748771
0.0	0.984916	0.99758446	0.99507445	0.9970005	0.9973768	0.99645376	0.99646807	0.9971348	0.97598946	0.9973941
0.0	0.00023666142	0.00020402078	5.8938313e-05	0.0017537968	0.00015305981	0.000715334	0.0001351606	0.0004092693	6.365535e-05	6.760765e-05
0.0	0.99649006	0.9945193	0.99758327	0.99918	0.99914885	0.99753153	0.99633884	0.992034	0.9929327	0.9960551
0.0	0.99492395	0.99744225	0.9988286	0.9969081	0.9966641	0.99708396	0.9959418	0.99844307	0.99832374	0.9992137
0.0	0.64663947	0.84932697	0.8450574	0.97923607	0.96611965	0.99034846	0.9329815	0.90771765	0.31847414	0.9698131
0.0	0.64663947	0.84932697	0.84505755	0.97923607	0.9661197	0.99034846	0.9329815	0.90771765	0.31847408	0.9698131
0.0	0.64663947	0.84932697	0.8450574	0.97923607	0.9661197	0.99034846	0.9329815	0.9077177	0.31847405	0.969813
0.0	0.86606807	0.9678756	0.97474706	0.9953689	0.99499136	0.9967507	0.97265786	0.9668073	0.77420396	0.9841727
0.0	0.95467806	0.9885133	0.97444326	0.9977785	0.9899794	0.9976548	0.98319066	0.9403063	0.6506252	0.9946602
0.0	0.64663947	0.84932697	0.8450574	0.97923607	0.96611965	0.99034846	0.9329815	0.90771765	0.3184741	0.9698131
0.0	0.87587535	0.986038	0.97079706	0.99748945	0.9953803	0.9948978	0.9702012	0.9842057	0.90110624	0.99451905
0.0	0.64663947	0.84932697	0.8450574	0.97923607	0.9661197	0.99034846	0.9329815	0.9077177	0.3184741	0.9698131
0.0	0.64663947	0.84932697	0.8450574	0.97923607	0.9661197	0.99034846	0.9329815	0.9077177	0.31847405	0.9698131
0.0	0.64663947	0.84932697	0.8450574	0.97923607	0.9661197	0.99034846	0.9329815	0.9077177	0.31847408	0.9698131
0.0	0.99608046	0.9956449	0.99646217	0.9995797	0.9988949	0.99683386	0.9950427	0.9940123	0.9920161	0.9940953
0.0	0.64663947	0.84932697	0.8450574	0.97923607	0.9661197	0.99034846	0.9329815	0.9077177	0.3184741	0.969813
0.0	0.64663947	0.84932697	0.8450574	0.97923607	0.9661197	0.99034846	0.9329815	0.9077177	0.31847414	0.9698131
0.0	0.6466395	0.84932697	0.8450574	0.97923607	0.9661197	0.99034846	0.9329815	0.9077177	0.3184741	0.969813
0.0	0.64663947	0.84932697	0.8450574	0.97923607	0.9661197	0.99034846	0.9329815	0.9077177	0.3184741	0.969813
0.0	0.64663947	0.84932697	0.8450574	0.97923607	0.96611965	0.99034846	0.9329815	0.90771765	0.3184741	0.9698131
0.0	0.9951874	0.9953034	0.99744296	0.9995577	0.9992889	0.9978849	0.9968821	0.9936295	0.9898921	0.9939651
0.0	0.9893085	0.99233633	0.9930107	0.99892443	0.9980349	0.99569076	0.99183136	0.9889115	0.980645	0.98904306
0.0	0.99465334	0.99534434	0.99634534	0.9994929	0.99926955	0.99786586	0.99614304	0.9940918	0.993525	0.9963457
0.0	0.98738027	0.9903211	0.99102217	0.9986771	0.9973558	0.99469584	0.9908694	0.98816	0.9788503	0.9885871
0.0	0.9924879	0.99581367	0.9981047	0.99955827	0.99934584	0.9974146	0.9973922	0.9951734	0.9928006	0.9964122
0.0	0.997442	0.9943145	0.9975508	0.99952626	0.9990287	0.99854064	0.99612457	0.995285	0.99381644	0.9970202
0.0	0.9679422	0.89003986	0.9726334	0.959864	0.9859643	0.9473808	0.970921	0.91810906	0.97726893	0.9748771
0.0	0.9679422	0.89003986	0.9726334	0.959864	0.9859643	0.9473808	0.970921	0.91810906	0.97726893	0.9748771
0.0	0.030254958	0.002414408	0.0032146443	0.0058843894	0.124316	0.048344146	0.007464723	0.052235685	0.0014504644	0.0024642362
0.0	0.0067015393	0.0013637409	0.0010954097	0.0022049146	0.037237693	0.027125513	0.0023716716	0.014552987	0.0006017685	0.0007526371
0.0	0.0067015393	0.0013637423	0.0010954097	0.0022049146	0.037237693	0.027125513	0.0023716728	0.014552987	0.0006017685	0.0007526371
0.0	0.0067015393	0.0013637409	0.0010954097	0.0022049127	0.0372377	0.027125513	0.0023716716	0.014552987	0.0006017685	0.0007526371
0.0	0.0067015393	0.0013637409	0.0010954093	0.0022049146	0.037237693	0.027125513	0.0023716716	0.014552987	0.0006017685	0.00075263676
0.0	0.0067015393	0.0013637409	0.0010954097	0.0022049127	0.03723771	0.027125519	0.0023716707	0.014552987	0.00060176826	0.00075263676
0.0	0.030254958	0.002414408	0.0032146426	0.0058843927	0.124316	0.048344154	0.007464723	0.052235685	0.0014504644	0.0024642362
0.0	0.0067015393	0.0013637423	0.0010954097	0.0022049127	0.037237693	0.027125513	0.0023716728	0.014552987	0.0006017685	0.0007526371
0.0	0.0067015393	0.0013637423	0.0010954097	0.0022049146	0.037237693	0.027125513	0.0023716728	0.014552987	0.0006017685	0.0007526371
0.0	0.0067015393	0.0013637423	0.0010954097	0.0022049146	0.037237693	0.027125513	0.0023716728	0.014552987	0.0006017685	0.00075263676
0.0	0.0067015393	0.0013637423	0.0010954097	0.0022049127	0.037237693	0.027125513	0.0023716716	0.014552987	0.0006017685	0.0007526371
0.0	0.0067015425	0.0013637409	0.0010954097	0.0022049127	0.03723771	0.027125513	0.0023716707	0.014552994	0.00060176826	0.00075263676
0.0	0.030254966	0.002414408	0.0032146426	0.0058843954	0.12431597	0.048344146	0.007464723	0.052235685	0.0014504637	0.0024642362
0.0	0.0067015393	0.0013637423	0.0010954097	0.0022049127	0.0372377	0.027125513	0.0023716716	0.014552987	0.0006017685	0.00075263676
0.0	0.0067015393	0.0013637423	0.0010954097	0.0022049146	0.037237693	0.027125513	0.0023716728	0.014552987	0.0006017685	0.00075263676
0.0	0.0067015393	0.0013637423	0.0010954097	0.0022049127	0.037237693	0.027125513	0.0023716716	0.014552987	0.0006017685	0.0007526371
0.0	0.0067015393	0.0013637409	0.0010954097	0.0022049127	0.037237693	0.027125513	0.0023716728	0.014552987	0.0006017685	0.00075263676
0.0	0.0067015393	0.0013637409	0.0010954097	0.0022049127	0.03723771	0.027125513	0.0023716707	0.014552987	0.00060176826	0.0007526371
0.0	0.030254966	0.002414408	0.0032146426	0.0058843927	0.124316	0.048344146	0.0074647265	0.05223566	0.0014504637	0.0024642362
0.0	0.0067015393	0.0013637423	0.0010954093	0.0022049146	0.037237693	0.027125513	0.0023716728	0.014552987	0.0006017685	0.00075263676
0.0	0.0067015393	0.0013637423	0.0010954097	0.0022049146	0.037237693	0.027125513	0.0023716716	0.014552987	0.0006017685	0.0007526371
0.0	0.0067015393	0.0013637423	0.0010954097	0.0022049146	0.037237693	0.027125513	0.0023716728	0.014552987	0.0006017685	0.0007526371
0.0	0.0067015393	0.0013637423	0.0010954093	0.0022049146	0.037237693	0.027125513	0.0023716716	0.014552987	0.0006017685	0.00075263676
0.0	0.0067015425	0.0013637409	0.0010954097	0.0022049127	0.03723771	0.027125513	0.0023716707	0.014552987	0.00060176826	0.0007526371
0.0	0.030254966	0.002414408	0.0032146426	0.0058843894	0.124316	0.048344146	0.0074647265	0.052235685	0.0014504637	0.0024642362
0.0	0.0067015393	0.0013637423	0.0010954097	0.0022049127	0.037237693	0.027125513	0.0023716716	0.014552987	0.0006017685	0.0007526371
0.0	0.0067015393	0.0013637423	0.0010954093	0.0022049146	0.037237693	0.027125513	0.0023716728	0.014552987	0.0006017685	0.0007526371
0.0	0.0067015393	0.0013637423	0.0010954093	0.0022049127	0.037237693	0.027125513	0.0023716728	0.014552987	0.0006017685	0.00075263676
0.0	0.0067015393	0.0013637423	0.0010954093	0.0022049146	0.0372377	0.027125513	0.0023716728	0.014552987	0.0006017685	0.00075263676
0.0	0.0067015393	0.0013637409	0.0010954097	0.0022049127	0.03723773	0.027125519	0.0023716707	0.014552987	0.00060176826	0.00075263676
0.0	0.030254966	0.002414408	0.0032146443	0.0058843954	0.12431597	0.048344154	0.007464723	0.05223566	0.0014504637	0.0024642362
0.0	0.0067015393	0.0013637409	0.0010954097	0.0022049127	0.0372377	0.027125513	0.0023716716	0.014552987	0.0006017685	0.00075263676
0.0	0.0067015393	0.0013637423	0.0010954097	0.0022049146	0.037237693	0.027125513	0.0023716728	0.014552987	0.0006017685	0.0007526371
0.0	0.0067015393	0.0013637409	0.0010954097	0.0022049127	0.037237693	0.027125513	0.0023716728	0.014552987	0.0006017685	0.0007526371
0.0	0.0067015393	0.0013637423	0.0010954097	0.0022049146	0.0372377	0.027125513	0.0023716728	0.014552987	0.0006017685	0.00075263676
0.0	0.0067015393	0.0013637409	0.0010954093	0.0022049127	0.03723771	0.027125513	0.0023716707	0.014552987	0.00060176826	0.00075263676
0.0	0.030254966	0.002414408	0.0032146426	0.0058843954	0.12431597	0.048344146	0.007464723	0.052235685	0.0014504644	0.0024642362
0.0	0.0067015393	0.0013637423	0.0010954097	0.0022049127	0.037237693	0.027125513	0.0023716716	0.014552987	0.0006017685	0.00075263676
0.0	0.0067015393	0.0013637423	0.0010954097	0.0022049127	0.037237693	0.027125513	0.0023716716	0.014552987	0.0006017685	0.00075263676
0.0	0.0067015393	0.0013637423	0.0010954093	0.0022049146	0.0372377	0.027125513	0.0023716728	0.014552987	0.0006017685	0.0007526371
0.0	0.0067015393	0.0013637423	0.0010954097	0.0022049146	0.037237693	0.027125513	0.0023716728	0.014552987	0.0006017685	0.0007526371
0.0	0.0067015393	0.0013637409	0.0010954097	0.0022049127	0.03723773	0.027125513	0.0023716707	0.014552987	0.00060176826	0.00075263676
0.0	0.0067015393	0.0013637409	0.0010954097	0.0022049127	0.03723771	0.027125513	0.0023716707	0.014552987	0.00060176826	0.00075263676
0.0	0.0067015393	0.0013637409	0.0010954097	0.0022049127	0.03723771	0.027125519	0.0023716707	0.014552994	0.00060176826	0.00075263676
0.0	0.0067015393	0.0013637423	0.0010954097	0.0022049127	0.0372377	0.027125513	0.0023716728	0.014552987	0.0006017685	0.0007526371
0.0	0.0067015393	0.0013637409	0.0010954097	0.0022049127	0.03723771	0.027125513	0.0023716707	0.014552987	0.00060176826	0.00075263676
0.0	0.0067015425	0.0013637409	0.0010954093	0.0022049127	0.03723773	0.027125513	0.0023716707	0.014552987	0.00060176826	0.00075263676
0.0	0.0067015393	0.0013637423	0.0010954093	0.0022049146	0.0372377	0.027125513	0.0023716728	0.014552987	0.0006017685	0.0007526371
0.0	0.0067015393	0.0013637423	0.0010954097	0.0022049146	0.037237693	0.027125513	0.0023716716	0.014552987	0.0006017685	0.00075263676
0.0	0.0067015393	0.0013637423	0.0010954097	0.0022049127	0.037237693	0.027125513	0.0023716728	0.014552987	0.0006017685	0.0007526371
0.0	0.0067015393	0.0013637409	0.0010954097	0.0022049127	0.037237693	0.027125513	0.0023716716	0.014552987	0.0006017685	0.00075263676
0.0	0.0067015393	0.0013637423	0.0010954093	0.0022049127	0.037237693	0.027125513	0.0023716728	0.014552987	0.0006017685	0.0007526371
0.0	0.030254958	0.002414408	0.0032146443	0.0058843954	0.124315955	0.048344146	0.007464723	0.052235674	0.0014504637	0.0024642362
0.0	0.0067015425	0.0013637409	0.0010954093	0.0022049127	0.03723771	0.027125519	0.0023716707	0.014552987	0.00060176826	0.0007526371
0.0	0.009335829	0.0032199917	0.0020572452	0.0040449277	0.05103683	0.05340129	0.004516749	0.013830688	0.0018123671	0.0012682587
0.0	0.030254966	0.002414408	0.0032146426	0.0058843954	0.12431597	0.048344146	0.007464723	0.052235674	0.0014504644	0.0024642362
0.0	0.0067015393	0.0013637423	0.0010954093	0.0022049146	0.037237693	0.027125513	0.0023716728	0.014552987	0.0006017685	0.00075263676
0.0	0.0067015393	0.0013637409	0.0010954093	0.0022049127	0.03723771	0.027125513	0.0023716707	0.014552987	0.00060176826	0.00075263676
0.0	0.0067015425	0.0013637409	0.0010954097	0.0022049127	0.03723771	0.027125519	0.0023716707	0.014552987	0.00060176826	0.00075263676
0.0	0.0067015393	0.0013637409	0.0010954097	0.0022049127	0.0372377	0.027125513	0.0023716716	0.014552987	0.0006017685	0.00075263676
0.0	0.0067015393	0.0013637423	0.0010954093	0.0022049146	0.0372377	0.027125513	0.0023716728	0.014552987	0.0006017685	0.0007526371
0.0	0.009335829	0.0032199947	0.0020572434	0.0040449277	0.05103683	0.05340129	0.004516749	0.013830693	0.0018123671	0.0012682587
0.0	0.0067015393	0.0013637423	0.0010954097	0.0022049146	0.0372377	0.027125513	0.0023716716	0.014552987	0.0006017685	0.0007526371
0.0	0.0067015393	0.0013637423	0.0010954097	0.0022049146	0.037237693	0.027125513	0.0023716728	0.014552987	0.0006017685	0.00075263676
0.0	0.0067015393	0.0013637409	0.0010954097	0.0022049146	0.037237693	0.027125513	0.0023716728	0.014552987	0.0006017685	0.00075263676
0.0	0.007202508	0.0046672598	0.0015193832	0.0070043826	0.107605524	0.038214974	0.003787177	0.02923293	0.0019322628	0.0020998248
0.0	0.030254966	0.002414408	0.0032146426	0.0058843894	0.124315955	0.048344146	0.007464723	0.052235674	0.0014504644	0.0024642362
0.0	0.0074115233	0.0024000395	0.0011824224	0.0034669947	0.055978347	0.026015578	0.0032194087	0.022174388	0.0010551598	0.0009734473
0.0	0.011728534	0.004873398	0.0031195637	0.005991767	0.08469164	0.058867715	0.0064296927	0.02278398	0.0031805707	0.0016274066
0.0	0.0074115233	0.0024000395	0.0011824224	0.0034669915	0.055978324	0.026015578	0.0032194087	0.022174388	0.0010551598	0.0009734473
0.0	0.0067015393	0.0013637423	0.0010954093	0.0022049146	0.037237693	0.027125513	0.0023716716	0.014552987	0.0006017685	0.00075263676
0.0	0.009335829	0.0032199947	0.0020572434	0.004044924	0.051036816	0.05340129	0.004516749	0.013830693	0.0018123682	0.0012682587
0.0	0.0067015393	0.0013637423	0.0010954093	0.0022049127	0.037237693	0.027125513	0.0023716716	0.014552987	0.0006017685	0.0007526371
0.0	0.030254958	0.002414408	0.0032146426	0.0058843954	0.12431597	0.048344146	0.007464723	0.052235674	0.0014504644	0.0024642362
0.0	0.0067015393	0.0013637409	0.0010954093	0.0022049127	0.037237693	0.027125513	0.0023716716	0.014552987	0.0006017685	0.0007526371
0.0	0.0067015393	0.0013637423	0.0010954097	0.0022049127	0.037237693	0.027125513	0.0023716716	0.014552987	0.0006017685	0.0007526371
0.0	0.030254958	0.002414408	0.0032146443	0.0058843954	0.124316	0.048344154	0.007464723	0.05223566	0.0014504644	0.0024642362
0.0	0.0067015393	0.0013637409	0.0010954093	0.0022049127	0.03723771	0.027125513	0.0023716707	0.014552987	0.00060176826	0.0007526371
0.0	0.0067015393	0.0013637423	0.0010954097	0.0022049146	0.037237693	0.027125513	0.0023716728	0.014552987	0.0006017685	0.00075263676
0.0	0.0067015393	0.0013637423	0.0010954097	0.0022049127	0.0372377	0.027125513	0.0023716728	0.014552987	0.0006017685	0.00075263676
0.0	0.009335829	0.0032199917	0.0020572452	0.0040449277	0.05103683	0.05340129	0.004516749	0.013830688	0.0018123663	0.0012682587
0.0	0.009335829	0.0032199917	0.0020572452	0.004044924	0.051036816	0.05340128	0.004516749	0.013830688	0.0018123663	0.0012682587
0.0	0.0067015425	0.0013637409	0.0010954097	0.0022049127	0.03723773	0.027125513	0.0023716707	0.014552994	0.00060176826	0.0007526371
0.0	0.0067015393	0.0013637409	0.0010954097	0.0022049127	0.03723773	0.027125519	0.0023716707	0.014552987	0.00060176826	0.0007526371
0.0	0.0067015393	0.0013637423	0.0010954097	0.0022049127	0.0372377	0.027125513	0.0023716728	0.014552987	0.0006017685	0.00075263676
0.0	0.0067015393	0.0013637423	0.0010954097	0.0022049127	0.0372377	0.027125513	0.0023716716	0.014552987	0.0006017685	0.0007526371
0.0	0.009335829	0.0032199917	0.0020572452	0.0040449277	0.05103683	0.05340129	0.004516749	0.013830693	0.0018123671	0.0012682587
0.0	0.0067015393	0.0013637423	0.0010954097	0.0022049146	0.037237693	0.027125513	0.0023716728	0.014552987	0.0006017685	0.00075263676
0.0	0.0067015393	0.0013637423	0.0010954097	0.0022049127	0.037237693	0.027125513	0.0023716728	0.014552987	0.0006017685	0.0007526371
0.0	0.014789596	0.008040399	0.0022472173	0.0058477367	0.119640075	0.04171136	0.0070912526	0.031356834	0.0012325728	0.0011813916
0.0	0.030254966	0.002414408	0.0032146426	0.0058843927	0.124315955	0.048344154	0.007464723	0.05223566	0.0014504644	0.0024642362
0.0	0.009335829	0.0032199947	0.0020572452	0.004044926	0.05103683	0.05340129	0.004516749	0.013830688	0.0018123671	0.0012682598
0.0	0.030254958	0.002414408	0.0032146426	0.0058843954	0.12431597	0.048344154	0.007464723	0.052235685	0.0014504637	0.0024642353
0.0	0.011720577	0.008197294	0.002839207	0.0071342927	0.07586451	0.09439501	0.0044832337	0.046676442	0.0026309707	0.0014617348
0.0	0.0067015425	0.0013637409	0.0010954097	0.0022049127	0.03723773	0.027125513	0.0023716707	0.014552994	0.00060176826	0.00075263676
0.0	0.0067015393	0.0013637409	0.0010954093	0.0022049146	0.0372377	0.027125513	0.0023716716	0.014552987	0.0006017685	0.0007526371
0.0	0.009335829	0.0032199947	0.0020572452	0.0040449277	0.05103683	0.05340128	0.004516749	0.013830693	0.0018123663	0.0012682598
0.0	0.0072025047	0.0046672598	0.0015193832	0.007004379	0.107605524	0.038214974	0.0037871753	0.02923293	0.0019322628	0.0020998248
0.0	0.009335829	0.0032199917	0.0020572452	0.0040449277	0.05103683	0.05340129	0.004516749	0.013830688	0.0018123663	0.0012682587
0.0	0.030254966	0.002414408	0.0032146426	0.0058843894	0.124316	0.048344146	0.0074647265	0.052235674	0.0014504637	0.0024642362
0.0	0.030254966	0.002414408	0.0032146426	0.0058843927	0.12431597	0.048344146	0.007464723	0.052235674	0.0014504644	0.0024642353
0.0	0.0067015425	0.0013637409	0.0010954097	0.0022049127	0.03723771	0.027125513	0.0023716707	0.014552994	0.00060176826	0.00075263676
0.0	0.0067015425	0.0013637409	0.0010954097	0.0022049127	0.03723771	0.027125513	0.0023716707	0.014552994	0.00060176826	0.00075263676
0.0	0.0067015393	0.0013637423	0.0010954097	0.0022049146	0.037237693	0.027125513	0.0023716716	0.014552987	0.0006017685	0.00075263676
0.0	0.0067015393	0.0013637423	0.0010954093	0.0022049146	0.037237693	0.027125513	0.0023716728	0.014552987	0.0006017685	0.00075263676
0.0	0.0067015393	0.0013637423	0.0010954093	0.0022049127	0.037237693	0.027125513	0.0023716716	0.014552987	0.0006017685	0.00075263676
0.0	0.030254966	0.002414408	0.0032146426	0.0058843954	0.124316	0.048344146	0.007464723	0.052235685	0.0014504644	0.0024642362
0.0	0.0067015393	0.0013637423	0.0010954097	0.0022049127	0.037237693	0.027125513	0.0023716716	0.014552987	0.0006017685	0.00075263676
0.0	0.009335829	0.0032199917	0.0020572452	0.004044926	0.05103683	0.05340129	0.004516749	0.013830688	0.0018123663	0.0012682587
0.0	0.030254966	0.002414408	0.0032146426	0.0058843894	0.124316	0.048344154	0.0074647265	0.05223566	0.0014504644	0.0024642362
0.0	0.030254958	0.002414408	0.0032146443	0.0058843927	0.12431597	0.048344146	0.007464723	0.052235674	0.0014504644	0.0024642362
0.0	0.010579928	0.0032724335	0.0019251398	0.0035585554	0.046782147	0.037315425	0.003147614	0.01618442	0.001001636	0.000868196
0.0	0.010579933	0.0032724335	0.0019251398	0.0035585554	0.04678217	0.037315443	0.003147614	0.016184427	0.0010016365	0.000868196
0.0	0.045945074	0.004574177	0.009345947	0.009931021	0.14813173	0.07967796	0.010826142	0.06376195	0.0024269985	0.0032953874
0.0	0.64663947	0.84932697	0.8450574	0.97923607	0.9661197	0.99034846	0.9329815	0.90771765	0.31847408	0.9698131
0.0	0.9679422	0.89003986	0.9726334	0.959864	0.9859643	0.9473808	0.970921	0.91810906	0.97726893	0.9748771
0.0	0.9679422	0.89003986	0.9726334	0.959864	0.9859643	0.9473808	0.970921	0.91810906	0.97726893	0.9748771
0.0	0.9679422	0.89003986	0.9726334	0.959864	0.9859643	0.9473808	0.970921	0.91810906	0.97726893	0.9748771
0.0	0.99492395	0.99744225	0.9988286	0.9969081	0.9966641	0.99708396	0.9959418	0.99844307	0.99832374	0.9992137
0.0	0.9679422	0.89003986	0.9726334	0.959864	0.9859643	0.9473808	0.970921	0.91810906	0.97726893	0.9748771
0.0	0.99996066	0.9998423	0.999902	0.99997854	0.9999858	0.99997807	0.999972	0.99994826	0.9999875	0.9999373
0.0	0.9679422	0.89003986	0.9726334	0.959864	0.9859643	0.9473807	0.970921	0.91810906	0.97726893	0.9748771
0.0	0.99968135	0.99956423	0.99974614	0.99983156	0.9999279	0.9994991	0.9995136	0.9994517	0.999778	0.9997218
0.0	0.9679422	0.89003986	0.9726334	0.959864	0.9859643	0.9473808	0.970921	0.91810906	0.97726893	0.9748771
0.0	0.9679422	0.89003986	0.9726334	0.959864	0.9859643	0.9473808	0.970921	0.91810906	0.97726893	0.9748771
0.0	0.9679422	0.89003986	0.9726334	0.959864	0.9859643	0.9473808	0.970921	0.91810906	0.97726893	0.9748771
0.0	0.9679422	0.89003986	0.9726334	0.959864	0.9859643	0.9473808	0.970921	0.91810906	0.97726893	0.9748771
0.0	0.9679422	0.89003986	0.9726334	0.959864	0.9859643	0.9473807	0.970921	0.91810906	0.97726893	0.9748771
0.0	0.9679422	0.89003986	0.9726334	0.959864	0.9859643	0.9473807	0.970921	0.91810906	0.97726893	0.9748771
0.0	0.9679422	0.89003986	0.9726334	0.959864	0.9859643	0.9473807	0.970921	0.91810906	0.97726893	0.9748771
0.0	0.9679422	0.89003986	0.9726334	0.959864	0.9859643	0.9473807	0.970921	0.91810906	0.97726893	0.9748771
0.0	0.9679422	0.89003986	0.9726334	0.959864	0.9859643	0.9473808	0.970921	0.91810906	0.97726893	0.9748771
0.0	0.33016962	0.92039543	0.84025955	0.6078564	0.8362886	0.32119077	0.46354634	0.5459429	0.8841138	0.62882286
0.0	0.5211512	0.00701222	0.004868415	0.029667914	0.9507178	0.33419937	0.00085070916	0.8382356	0.9507114	0.9490617
0.0	0.9275505	0.00701222	0.00097101624	0.2758035	0.9928334	0.9565702	0.0038881092	0.9334971	0.96329224	0.96904624
0.0	0.9998828	0.95964235	0.98705673	0.97444135	0.78014743	0.9985489	0.00086145126	0.9311701	0.96894383	0.7271709
0.0	0.90645635	0.9651369	0.96781385	0.95379883	0.99755496	0.95100576	0.88073325	0.9918305	0.98755103	0.99240416
0.0	0.9142608	0.083635986	0.6123105	0.60953397	0.36189458	0.32527646	0.42725906	0.11070482	0.025990507	0.5749213
0.0	0.1297311	0.03585451	0.07499341	0.9914869	0.011936345	0.9943936	0.07398526	0.60744566	0.0025288826	0.51352495
0.0	0.9999782	0.9919803	0.9545767	0.8976845	0.993877	0.9985025	0.9932842	0.9998209	0.81747246	0.994879
0.0	0.9928766	0.99955744	0.99398816	0.9964647	0.99906904	0.9974305	0.9989116	0.9990646	0.9991903	0.9970505
0.0	0.9876481	0.99920803	0.991503	0.9903786	0.99813795	0.99609935	0.9976336	0.9985468	0.9987663	0.9961389
0.0	0.9679422	0.89003986	0.9726334	0.959864	0.9859643	0.9473807	0.970921	0.91810906	0.97726893	0.9748771
0.0	0.0036729332	0.96516633	0.60482424	0.00071653887	0.004190159	0.011411898	0.4531895	0.06574224	0.007799112	0.014816474
0.0	0.9679422	0.89003986	0.9726334	0.959864	0.9859643	0.9473807	0.970921	0.91810906	0.97726893	0.9748771
0.0	0.9679422	0.89003986	0.9726334	0.959864	0.9859643	0.9473808	0.970921	0.91810906	0.97726893	0.9748771
0.0	0.88845885	0.60408795	0.9102212	0.69610155	0.91303104	0.4849032	0.040486477	0.19460592	0.19592023	0.666626
0.0	0.99994016	0.9999621	0.9999045	0.9999746	0.9999645	0.9999535	0.99999285	0.99998105	0.999985	0.999982
0.0	0.05120634	0.83218664	0.0033807936	0.0018871517	0.63171625	0.45236257	0.9256145	0.22912948	0.59041095	0.056224898
0.0	0.99904007	0.9587653	0.99247617	0.9992118	0.98905283	0.98892844	0.9983078	0.98883563	0.9865209	0.99315095
0.0	0.99802005	0.9994306	0.9997665	0.99945813	0.9998481	0.99936587	0.9989292	0.9992157	0.9985929	0.9997943
0.0	0.98240626	0.9373268	0.9775277	0.9940282	0.9969489	0.9823766	0.98948085	0.9640794	0.94123644	0.9848371
0.0	0.9679422	0.89003986	0.9726334	0.959864	0.9859643	0.9473807	0.970921	0.91810906	0.97726893	0.9748771
0.0	0.9679422	0.89003986	0.9726334	0.959864	0.9859643	0.9473807	0.970921	0.91810906	0.97726893	0.9748771
0.0	0.5403493	0.70028216	0.45608103	0.560192	0.77247983	0.569515	0.43338656	0.81807345	0.4271549	0.3411465
0.0	0.99961627	0.9995376	0.99949694	0.9996716	0.99985766	0.9997137	0.9996556	0.9993937	0.9996735	0.9995839
0.0	0.9544312	0.9895481	0.8850692	0.9907295	0.98579514	0.9727461	0.9809441	0.9249891	0.8611546	0.89894754
0.0	0.9679422	0.89003986	0.9726334	0.959864	0.9859643	0.9473807	0.970921	0.91810906	0.97726893	0.9748771
0.0	0.2911	0.24408102	0.118994735	0.4891591	0.697907	0.44066924	0.6238453	0.30122936	0.24245082	0.14238226
0.0	0.61087656	0.7692449	0.5324392	0.56019187	0.8248002	0.6187283	0.50286126	0.8467759	0.5141727	0.40510532
0.0	0.30245963	0.12983719	0.11035053	0.47524488	0.5305024	0.41558465	0.38980064	0.24603106	0.13391197	0.18822533
0.0	0.30245963	0.12983719	0.110350505	0.47524488	0.53050226	0.41558465	0.38980058	0.246031	0.13391195	0.18822537
0.0	0.30245966	0.12983717	0.11035053	0.47524488	0.5305024	0.4155847	0.38980058	0.24603106	0.13391197	0.18822537
0.0	0.30245963	0.12983717	0.11035053	0.47524488	0.5305024	0.41558465	0.38980058	0.246031	0.13391201	0.18822533
0.0	0.30245966	0.12983719	0.110350505	0.47524488	0.5305024	0.41558465	0.38980058	0.24603106	0.13391198	0.18822537
0.0	0.30245966	0.12983717	0.110350505	0.47524488	0.53050226	0.4155847	0.38980052	0.246031	0.13391192	0.18822534
0.0	0.542062	0.5667725	0.37069735	0.76918644	0.7484475	0.8559657	0.73626935	0.73624444	0.6861872	0.66322833
0.0	0.54206187	0.56677246	0.37069735	0.76918644	0.7484475	0.8559657	0.73626935	0.7362444	0.68618727	0.6632283
0.0	0.542062	0.56677246	0.37069738	0.76918644	0.7484475	0.8559657	0.73626935	0.73624444	0.6861872	0.6632283
0.0	0.998047	0.9992015	0.99830604	0.9982363	0.9996113	0.9989672	0.99769247	0.9984621	0.9982693	0.998926
0.0	0.10960368	0.010898919	0.000285061	0.00039021124	0.026040977	0.0011011616	0.00021770316	0.006134158	0.0021680705	0.0031757606
0.0	0.9679422	0.89003986	0.9726334	0.959864	0.9859643	0.9473807	0.970921	0.91810906	0.97726893	0.9748771
0.0	0.9679422	0.89003986	0.9726334	0.959864	0.9859643	0.9473807	0.970921	0.91810906	0.97726893	0.9748771
0.0	0.9679422	0.89003986	0.9726334	0.959864	0.9859643	0.9473807	0.970921	0.91810906	0.97726893	0.9748771
0.0	0.41820246	0.683211	0.75785077	0.63376456	0.969537	0.6055606	0.5702711	0.7089316	0.2631379	0.24734393
0.0	0.99963534	0.99957544	0.9996531	0.9997849	0.99994814	0.99947447	0.9997999	0.999795	0.999443	0.9998468
0.0	0.99738973	0.9761212	0.99888724	0.9568882	0.99210393	0.9859972	0.9960756	0.9990959	0.9994332	0.9959967
0.0	0.005001988	0.0022773729	0.008761533	0.0076654544	0.026629033	0.0039100423	0.0042215814	0.005937719	0.0044973423	0.0036938393
0.0	0.6406384	0.00367066	0.99874437	0.0013693242	0.18737127	0.011744169	0.07643656	0.1829966	0.4600217	0.036839053
0.0	0.011290975	0.0043002535	0.018134134	0.013485158	0.1320714	0.011048856	0.010745696	0.012641835	0.022094294	0.015253269
0.0	0.96515435	0.9682272	0.96901906	0.9926829	0.99378455	0.9922386	0.9896225	0.9768307	0.98290724	0.9935847
0.0	0.9982609	0.99892056	0.998123	0.9991027	0.9997466	0.998816	0.99940014	0.99937063	0.9989656	0.9995395
0.0	0.9982609	0.99892056	0.998123	0.9991027	0.9997466	0.998816	0.99940014	0.99937063	0.9989656	0.9995395
0.0	0.9982609	0.99892056	0.998123	0.9991027	0.9997466	0.998816	0.99940014	0.99937063	0.9989656	0.9995395
0.0	0.9982609	0.99892056	0.998123	0.9991027	0.9997466	0.998816	0.99940014	0.99937063	0.9989656	0.9995395
0.0	0.9982609	0.99892056	0.998123	0.9991027	0.9997466	0.998816	0.99940014	0.99937063	0.9989656	0.9995395
0.0	0.9982609	0.99892056	0.998123	0.9991027	0.9997466	0.998816	0.99940014	0.99937063	0.9989656	0.9995395
0.0	0.9982609	0.99892056	0.998123	0.9991027	0.9997466	0.998816	0.99940014	0.99937063	0.9989656	0.9995395
0.0	0.9982609	0.99892056	0.998123	0.9991027	0.9997466	0.998816	0.99940014	0.99937063	0.9989656	0.9995395
0.0	0.9982609	0.99892056	0.998123	0.9991027	0.9997466	0.998816	0.99940014	0.99937063	0.9989656	0.9995395
0.0	0.9982609	0.99892056	0.998123	0.9991027	0.9997466	0.998816	0.99940014	0.99937063	0.9989656	0.9995395
0.0	0.9982609	0.99892056	0.998123	0.9991027	0.9997466	0.998816	0.99940014	0.99937063	0.9989656	0.9995395
0.0	0.9982609	0.99892056	0.998123	0.9991027	0.9997466	0.998816	0.99940014	0.99937063	0.9989656	0.9995395
0.0	0.9982609	0.99892056	0.998123	0.9991027	0.9997466	0.998816	0.99940014	0.99937063	0.9989656	0.9995395
0.0	0.9982609	0.99892056	0.998123	0.9991027	0.9997466	0.998816	0.99940014	0.99937063	0.9989656	0.9995395
0.0	0.9982609	0.99892056	0.998123	0.9991027	0.9997466	0.998816	0.99940014	0.99937063	0.9989656	0.9995395
0.0	0.9982609	0.99892056	0.998123	0.9991027	0.9997466	0.998816	0.99940014	0.99937063	0.9989656	0.9995395
0.0	0.9982609	0.99892056	0.998123	0.9991027	0.9997466	0.998816	0.99940014	0.99937063	0.9989656	0.9995395
0.0	0.9982609	0.99892056	0.998123	0.9991027	0.9997466	0.998816	0.99940014	0.99937063	0.9989656	0.9995395
0.0	0.9982609	0.99892056	0.998123	0.9991027	0.9997466	0.998816	0.99940014	0.99937063	0.9989656	0.9995395
0.0	0.9982609	0.99892056	0.998123	0.9991027	0.9997466	0.998816	0.99940014	0.99937063	0.9989656	0.9995395
0.0	0.9982609	0.99892056	0.998123	0.9991027	0.9997466	0.998816	0.99940014	0.99937063	0.9989656	0.9995395
0.0	0.9982609	0.99892056	0.998123	0.9991027	0.9997466	0.998816	0.99940014	0.99937063	0.9989656	0.9995395
0.0	0.9982609	0.99892056	0.998123	0.9991027	0.9997466	0.998816	0.99940014	0.99937063	0.9989656	0.9995395
0.0	0.9982609	0.99892056	0.998123	0.9991027	0.9997466	0.998816	0.99940014	0.99937063	0.9989656	0.9995395
0.0	0.9982609	0.99892056	0.998123	0.9991027	0.9997466	0.998816	0.99940014	0.99937063	0.9989656	0.9995395
0.0	0.96515435	0.9682272	0.96901906	0.9926829	0.99378455	0.9922386	0.9896225	0.9768307	0.98290724	0.9935847
0.0	0.99994123	0.9998023	0.99993396	0.999979	0.9999771	0.99997497	0.9999392	0.9998636	0.9999691	0.99993265
0.0	0.9679422	0.89003986	0.9726334	0.959864	0.9859643	0.9473808	0.970921	0.91810906	0.97726893	0.9748771
0.0	0.98738027	0.9903211	0.99102217	0.9986771	0.99735594	0.99469584	0.9908694	0.98816	0.9788503	0.9885871
0.0	0.99693334	0.99798054	0.99930453	0.9998042	0.99928623	0.99935406	0.9990134	0.9980749	0.99821717	0.9986878
0.0	0.019967122	0.008890049	0.005471205	0.12510724	0.05021767	0.14335556	0.036249686	0.071148805	0.004732356	0.019372148
0.0	0.9848563	0.98697066	0.9863479	0.99824286	0.999297	0.9967114	0.9909711	0.99432147	0.9974583	0.99463177
0.0	0.9998153	0.9994137	0.9996275	0.9999385	0.9998951	0.99984014	0.9999187	0.9998292	0.9996275	0.9999001
0.0	0.9679422	0.89003986	0.9726334	0.959864	0.9859643	0.9473807	0.970921	0.91810906	0.97726893	0.9748771
0.0	0.9679422	0.89003986	0.9726334	0.959864	0.9859643	0.9473807	0.970921	0.91810906	0.97726893	0.9748771
0.0	0.99888855	0.9995504	0.9996506	0.9997482	0.99973613	0.9994661	0.99957067	0.999331	0.9997358	0.99961877
0.0	0.9982058	0.9992817	0.9991518	0.9995165	0.9995142	0.9988978	0.9989716	0.9989839	0.9994122	0.9992079
0.0	0.9983199	0.99904615	0.9993654	0.999323	0.99962497	0.9992823	0.9991455	0.9989668	0.9993788	0.9994723
0.0	0.9983199	0.99904615	0.9993654	0.999323	0.99962497	0.9992823	0.9991455	0.9989668	0.9993788	0.9994723
0.0	0.9679422	0.89003986	0.9726334	0.959864	0.9859643	0.9473807	0.970921	0.91810906	0.97726893	0.9748771
0.0	0.0041510523	0.0037696662	0.0046772566	0.04143358	0.069187954	0.012457951	0.0061532604	0.017980248	0.00169068	0.0014179649
0.0	0.9679422	0.89003986	0.9726334	0.959864	0.9859643	0.9473807	0.970921	0.91810906	0.97726893	0.9748771
0.0	0.99678385	0.99502474	0.9946911	0.99775463	0.99839145	0.9975182	0.9941533	0.9966073	0.9950363	0.9982146
0.0	0.9828881	0.9713107	0.98349345	0.99452883	0.9922444	0.9920781	0.98784524	0.9828976	0.9884418	0.9406474
0.0	0.8998038	0.91376805	0.9887235	0.9634424	0.9882684	0.9796484	0.83494854	0.99261874	0.82649785	0.8139993
0.0	0.9828881	0.9713107	0.98349345	0.99452883	0.9922444	0.9920781	0.98784524	0.9828976	0.9884418	0.9406474
0.0	0.8998038	0.91376805	0.9887235	0.9634424	0.9882684	0.9796484	0.83494854	0.99261874	0.82649785	0.8139994
0.0	0.9679422	0.89003986	0.9726334	0.959864	0.9859643	0.9473807	0.970921	0.91810906	0.97726893	0.9748771
0.0	0.9679422	0.89003986	0.9726334	0.959864	0.9859643	0.9473807	0.970921	0.91810906	0.97726893	0.9748771
0.0	0.9679422	0.89003986	0.9726334	0.959864	0.9859643	0.9473807	0.970921	0.91810906	0.97726893	0.9748771
0.0	0.9995003	0.999683	0.9997656	0.99955434	0.99986696	0.9998035	0.9996226	0.9997974	0.99973994	0.99973375
0.0	0.99973613	0.9997063	0.9998048	0.9997054	0.999874	0.99985576	0.99976104	0.9997956	0.99985504	0.99978405
0.0	0.99973613	0.9997063	0.9998048	0.9997054	0.999874	0.99985576	0.99976104	0.9997956	0.99985504	0.99978405
0.0	0.9679422	0.89003986	0.9726334	0.959864	0.9859643	0.9473807	0.970921	0.91810906	0.97726893	0.9748771
0.0	0.9995327	0.9995117	0.9994978	0.9997799	0.99980813	0.99953616	0.99955755	0.99927956	0.9996904	0.99973005
0.0	0.047633603	0.067060806	0.1265707	0.11267584	0.5221719	0.024167556	0.051308755	0.04893941	0.032036204	0.030188652
0.0	0.109276965	0.21079612	0.42191073	0.3122054	0.83645	0.08333978	0.13714328	0.1171658	0.09299736	0.10252114
0.0	0.109276965	0.21079607	0.42191073	0.31220543	0.83645	0.08333978	0.13714337	0.117165826	0.092997335	0.10252115
0.0	0.9995327	0.9995117	0.9994978	0.9997799	0.99980813	0.99953616	0.99955755	0.99927956	0.9996904	0.99973005
0.0	0.9911925	0.99273103	0.9964945	0.78843087	0.9116325	0.957712	0.9868901	0.898605	0.9094944	0.95660555
0.0	0.9911925	0.99273103	0.9964945	0.78843087	0.9116325	0.957712	0.9868901	0.898605	0.9094944	0.95660555
0.0	0.99443626	0.9963812	0.9979784	0.78843087	0.9656273	0.98027086	0.9937504	0.9619806	0.9258469	0.9799417
0.0	0.9990727	0.9987895	0.9996604	0.99962413	0.9999	0.99956733	0.9987477	0.99919266	0.99922884	0.9992046
0.0	0.98201203	0.9795089	0.9934289	0.9608718	0.9945075	0.98363173	0.99503183	0.9868766	0.99525684	0.99688184
0.0	0.6475873	0.77096534	0.3209848	0.51785904	0.9331442	0.9204429	0.9445608	0.105290934	0.9171411	0.0027106327
0.0	0.98463583	0.9853206	0.9911771	0.99426925	0.9967116	0.98496497	0.9830919	0.98579365	0.99113584	0.9687141
0.0	0.91941154	0.9620887	0.9431418	0.97648245	0.9895291	0.96078134	0.88882804	0.9742401	0.94978976	0.913791
0.0	0.06360946	0.25053006	0.2066584	0.38903517	0.39976722	0.23295401	0.14683984	0.51246274	0.23261504	0.14151084
0.0	0.9060111	0.9524208	0.9345201	0.9650441	0.9870946	0.9501592	0.89698064	0.9741402	0.9386815	0.89621574
0.0	0.98463583	0.98532075	0.9911771	0.99426925	0.9967116	0.98496497	0.983092	0.98579365	0.9911357	0.9687141
0.0	0.84067297	0.8771985	0.91948974	0.9424137	0.9569065	0.79673606	0.93011785	0.93155026	0.9320144	0.8222585
0.0	0.9969704	0.99169266	0.9987331	0.99705625	0.99920964	0.99598664	0.991941	0.9966001	0.99629647	0.99255943
0.0	0.9679422	0.89003986	0.9726334	0.959864	0.9859643	0.9473808	0.970921	0.91810906	0.97726893	0.9748771
0.0	0.850393	0.9449106	0.97376335	0.1235552	0.8846126	0.93663156	0.78337103	0.7108654	0.9708617	0.83345485
0.0	0.25747684	0.041575056	0.058649167	0.5488301	0.4360928	0.09650326	0.037834242	0.25744534	0.03631915	0.026323374
0.0	0.9031151	0.94669163	0.9328447	0.18445188	0.88882726	0.89388484	0.87025934	0.6110322	0.95510644	0.6140854
0.0	0.9848563	0.98697066	0.9863479	0.99824286	0.999297	0.9967114	0.9909711	0.99432147	0.9974583	0.99463177
0.0	0.9679422	0.89003986	0.9726334	0.959864	0.9859643	0.9473807	0.970921	0.91810906	0.97726893	0.9748771
0.0	0.9679422	0.89003986	0.9726334	0.959864	0.9859643	0.9473807	0.970921	0.91810906	0.97726893	0.9748771
0.0	0.99977547	0.9996271	0.99984264	0.99996865	0.9999293	0.9998807	0.99987245	0.9996014	0.9998368	0.99983335
0.0	0.9679422	0.89003986	0.9726334	0.959864	0.9859643	0.9473807	0.970921	0.91810906	0.97726893	0.9748771
0.0	0.9999759	0.999974	0.9999889	0.9999893	0.9999881	0.99998903	0.99997044	0.99998426	0.9999896	0.9999825
0.0	0.99996173	0.9999367	0.9999639	0.99999046	0.9999801	0.9999908	0.9999554	0.9999472	0.99997926	0.99995136
0.0	0.9679422	0.89003986	0.9726334	0.959864	0.9859643	0.9473808	0.970921	0.91810906	0.97726893	0.9748771
0.0	0.99988174	0.009006463	0.9997278	0.99465406	0.9946743	0.9936603	0.9976179	0.9996854	0.94468826	0.9899154
0.0	0.9679422	0.89003986	0.9726334	0.959864	0.9859643	0.9473807	0.970921	0.91810906	0.97726893	0.9748771
0.0	0.9679422	0.89003986	0.9726334	0.959864	0.9859643	0.9473807	0.970921	0.91810906	0.97726893	0.9748771
0.0	0.9994949	0.9989881	0.9991221	0.99958724	0.9997347	0.9995491	0.99987876	0.9996001	0.9990403	0.9982804
0.0	0.8424949	0.77681965	0.6656051	0.8096571	0.9753871	0.87399805	0.96353686	0.93224293	0.7697113	0.52447057
0.0	0.8287012	0.938165	0.93665695	0.8786728	0.9649159	0.71168894	0.9806229	0.7244862	0.79623634	0.93877256
0.0	0.015566554	0.013750518	0.029868677	0.123446524	0.2614756	0.042327665	0.02736639	0.059347205	0.0054403744	0.0060682055
0.0	0.99924755	0.9983917	0.9990214	0.9993926	0.9995896	0.9994326	0.9989561	0.9992231	0.9988926	0.9994537
0.0	0.20397696	0.046740424	0.0024911903	0.0116622625	0.5255502	0.004307463	0.0020882415	0.123068474	0.0034186044	0.10871046
0.0	0.20397696	0.046740424	0.0024911892	0.0116622625	0.5255502	0.004307463	0.0020882415	0.123068504	0.0034186062	0.108710416
0.0	0.8287012	0.9188627	0.8530591	0.47384736	0.95378035	0.72232956	0.9553732	0.37018582	0.6135913	0.8988456
0.0	0.8287012	0.9188627	0.8530591	0.47384736	0.95378035	0.72232956	0.9553732	0.37018582	0.6135913	0.8988456
0.0	0.035426956	0.2637916	0.062087826	0.21703708	0.17350604	0.1408858	0.067574404	0.22518656	0.27152804	0.053545315
0.0	0.9060111	0.9524208	0.9345201	0.9650441	0.9870946	0.9501592	0.89698064	0.9741402	0.9386815	0.89621574
0.0	0.0048395386	0.0018434252	0.011538059	0.023586223	0.059559964	0.0050674505	0.0069199908	0.007663209	0.0017337531	0.0033715633
0.0	0.0038728719	0.0013798256	0.008064166	0.0179677	0.039049115	0.004851838	0.0055605643	0.0065628528	0.0013789757	0.0025560448
0.0	0.01636194	0.0049298783	0.0541281	0.0398409	0.2509019	0.012959805	0.014577304	0.017995143	0.0055533233	0.0072301044
0.0	0.99873	0.9991793	0.99951947	0.99937266	0.9996742	0.9995671	0.9994504	0.99916553	0.9995415	0.99962866
0.0	0.9982609	0.99892056	0.998123	0.9991027	0.9997466	0.998816	0.99940014	0.99937063	0.9989656	0.9995395
0.0	0.9679422	0.89003986	0.9726334	0.959864	0.9859643	0.9473807	0.970921	0.91810906	0.97726893	0.9748771
0.0	0.9679422	0.89003986	0.9726334	0.959864	0.9859643	0.9473807	0.970921	0.91810906	0.97726893	0.9748771
0.0	0.9679422	0.89003986	0.9726334	0.959864	0.9859643	0.9473808	0.970921	0.91810906	0.97726893	0.9748771
0.0	0.9679422	0.89003986	0.9726334	0.959864	0.9859643	0.9473807	0.970921	0.91810906	0.97726893	0.9748771
0.0	0.3305037	0.916853	0.80775255	0.54717004	0.8114067	0.39132103	0.4600343	0.5509247	0.86801785	0.5883382
0.0	0.90964454	0.9668363	0.9542663	0.88673455	0.97902876	0.8299867	0.8386914	0.9463975	0.91512406	0.9091927
0.0	0.99983907	0.999729	0.9996631	0.9997694	0.999925	0.9998222	0.9997918	0.99988544	0.9997552	0.99980193
0.0	0.99956995	0.99935156	0.9988231	0.9991775	0.999801	0.999097	0.9995184	0.9997781	0.9995109	0.9995516
0.0	0.98738027	0.9903211	0.99102217	0.9986771	0.9973558	0.99469584	0.9908694	0.98816	0.9788503	0.9885871
0.0	0.9679422	0.89003986	0.9726334	0.959864	0.9859643	0.9473807	0.970921	0.91810906	0.97726893	0.9748771
0.0	0.9990138	0.99876994	0.9958637	0.9915143	0.9983695	0.99488336	0.99790215	0.9991559	0.9992939	0.99928254
0.0	0.9679422	0.89003986	0.9726334	0.959864	0.9859643	0.9473807	0.970921	0.91810906	0.97726893	0.9748771
0.0	0.20065713	0.91388243	0.7561476	0.7008449	0.0066047437	0.7081724	0.0032559515	0.19482997	0.52778906	0.31647855
0.0	0.6866201	0.8842603	0.9102716	0.75025266	0.9750576	0.43029466	0.74500465	0.84905523	0.48575714	0.74791235
0.0	0.6866202	0.8842603	0.9102716	0.75025266	0.9750576	0.43029475	0.74500465	0.84905523	0.48575702	0.74791235
0.0	0.90372396	0.55184317	0.8530408	0.8423396	0.9442602	0.60488707	0.78912556	0.73217976	0.59292716	0.44314685
0.0	0.98617584	0.9958968	0.9768688	0.9824316	0.91018736	0.8419315	0.9822365	0.91648114	0.9368549	0.97634834
0.0	0.98617584	0.9958968	0.9768688	0.9824316	0.91018736	0.8419315	0.9822365	0.91648114	0.9368549	0.97634834
0.0	0.9679422	0.89003986	0.9726334	0.959864	0.9859643	0.9473807	0.970921	0.91810906	0.97726893	0.9748771
0.0	0.015695544	0.0070979004	0.0035853346	0.0063395733	0.04352122	0.033941496	0.0070511405	0.026460603	0.0038439678	0.0012997158
0.0	0.9679422	0.89003986	0.9726334	0.959864	0.9859643	0.9473808	0.970921	0.91810906	0.97726893	0.9748771
0.0	0.9679422	0.89003986	0.9726334	0.959864	0.9859643	0.9473807	0.970921	0.91810906	0.97726893	0.9748771
0.0	0.9983199	0.99904615	0.9993654	0.999323	0.99962497	0.9992823	0.9991455	0.9989668	0.9993788	0.9994723
0.0	0.9983199	0.99904615	0.9993654	0.999323	0.99962497	0.9992823	0.9991455	0.9989668	0.9993788	0.9994723
0.0	0.9679422	0.89003986	0.9726334	0.959864	0.9859643	0.9473807	0.970921	0.91810906	0.97726893	0.9748771
0.0	0.9679422	0.89003986	0.9726334	0.959864	0.9859643	0.9473807	0.970921	0.91810906	0.97726893	0.9748771
0.0	0.9981352	0.9982382	0.9991359	0.99923587	0.99981254	0.99894446	0.99768794	0.9985671	0.998382	0.99872273
0.0	0.0034862058	0.008506436	0.032934323	0.05846038	0.08666816	0.05722751	0.023901548	0.03719969	0.026866319	0.122153565
0.0	0.0065795905	0.004750125	0.006448555	0.003305134	0.017789686	0.005401231	0.0012136926	0.0031202293	0.00257101	0.003473157
0.0	0.9679422	0.89003986	0.9726334	0.959864	0.9859643	0.9473807	0.970921	0.91810906	0.97726893	0.9748771
0.0	0.9679422	0.89003986	0.9726334	0.959864	0.9859643	0.9473807	0.970921	0.91810906	0.97726893	0.9748771
0.0	0.5047978	0.7055311	0.2718239	0.15699193	0.77348673	0.4465556	0.4725118	0.5755158	0.27786392	0.8641558
0.0	0.5047978	0.7055311	0.271824	0.15699194	0.77348673	0.44655567	0.4725118	0.57551575	0.27786398	0.8641558
0.0	0.9983199	0.99904615	0.9993654	0.999323	0.99962497	0.9992823	0.9991455	0.9989668	0.9993788	0.9994723
0.0	0.9983284	0.99904686	0.99937266	0.99933714	0.9996094	0.9992685	0.9991385	0.9989794	0.99938035	0.9994948
0.0	0.9999641	0.9999418	0.99995637	0.9999846	0.9999864	0.99998784	0.9999443	0.9999362	0.9999807	0.99993706
0.0	0.01800595	0.1392154	0.027492432	0.10442505	0.07721698	0.08801288	0.051338784	0.17063092	0.15645611	0.022279812
0.0	0.9679422	0.89003986	0.9726334	0.959864	0.9859643	0.9473807	0.970921	0.91810906	0.97726893	0.9748771
0.0	0.9985435	0.9982023	0.9993801	0.99923337	0.99900657	0.9988691	0.9990277	0.9991216	0.9991554	0.99899143
0.0	0.9679422	0.89003986	0.9726334	0.959864	0.9859643	0.9473808	0.970921	0.91810906	0.97726893	0.9748771
0.0	0.9679422	0.89003986	0.9726334	0.959864	0.9859643	0.9473807	0.970921	0.91810906	0.97726893	0.9748771
0.0	0.9679422	0.89003986	0.9726334	0.959864	0.9859643	0.9473807	0.970921	0.91810906	0.97726893	0.9748771
0.0	0.9679422	0.89003986	0.9726334	0.959864	0.9859643	0.9473807	0.970921	0.91810906	0.97726893	0.9748771
0.0	0.9679422	0.89003986	0.9726334	0.959864	0.9859643	0.9473807	0.970921	0.91810906	0.97726893	0.9748771
0.0	0.9679422	0.89003986	0.9726334	0.959864	0.9859643	0.9473807	0.970921	0.91810906	0.97726893	0.9748771
0.0	0.9679422	0.89003986	0.9726334	0.959864	0.9859643	0.9473807	0.970921	0.91810906	0.97726893	0.9748771
0.0	0.9679422	0.89003986	0.9726334	0.959864	0.9859643	0.9473807	0.970921	0.91810906	0.97726893	0.9748771
0.0	0.9679422	0.89003986	0.9726334	0.959864	0.9859643	0.9473807	0.970921	0.91810906	0.97726893	0.9748771
0.0	0.9679422	0.89003986	0.9726334	0.959864	0.9859643	0.9473807	0.970921	0.91810906	0.97726893	0.9748771
0.0	0.9679422	0.89003986	0.9726334	0.959864	0.9859643	0.9473807	0.970921	0.91810906	0.97726893	0.9748771
0.0	0.9679422	0.89003986	0.9726334	0.959864	0.9859643	0.9473807	0.970921	0.91810906	0.97726893	0.9748771
0.0	0.9679422	0.89003986	0.9726334	0.959864	0.9859643	0.9473807	0.970921	0.91810906	0.97726893	0.9748771
0.0	0.9679422	0.89003986	0.9726334	0.959864	0.9859643	0.9473807	0.970921	0.91810906	0.97726893	0.9748771
0.0	0.9679422	0.89003986	0.9726334	0.959864	0.9859643	0.9473807	0.970921	0.91810906	0.97726893	0.9748771
0.0	0.9679422	0.89003986	0.9726334	0.959864	0.9859643	0.9473807	0.970921	0.91810906	0.97726893	0.9748771
0.0	0.9679422	0.89003986	0.9726334	0.959864	0.9859643	0.9473807	0.970921	0.91810906	0.97726893	0.9748771
0.0	0.9679422	0.89003986	0.9726334	0.959864	0.9859643	0.9473807	0.970921	0.91810906	0.97726893	0.9748771
0.0	0.9679422	0.89003986	0.9726334	0.959864	0.9859643	0.9473807	0.970921	0.91810906	0.97726893	0.9748771
0.0	0.028135711	0.028780729	0.39128342	0.10350298	0.21060851	0.1430131	0.44780436	0.034506235	0.008334068	0.23096667
0.0	0.26309147	0.8872714	0.79889756	0.49491808	0.7747716	0.28379372	0.41396165	0.52940595	0.83961904	0.56405604
0.0	0.9679422	0.89003986	0.9726334	0.959864	0.9859643	0.9473807	0.970921	0.91810906	0.97726893	0.9748771
0.0	0.00041819448	0.00040953743	0.00059469184	0.00023622387	0.023835145	0.00060040475	0.00029676038	0.002259227	0.00018966389	0.0004252665
0.0	0.99327636	0.99722797	0.9908358	0.99476117	0.9925558	0.98315954	0.99333984	0.9970541	0.99452966	0.99726856
0.0	0.005039223	0.00036439302	0.00021215888	0.0046804226	0.00086040987	0.058836363	0.10347107	0.0006341729	0.0013563915	0.0018992082
0.0	0.6747444	0.8315789	0.81130123	0.7058115	0.9280961	0.7748109	0.8045016	0.8291154	0.5795308	0.6245063
0.0	0.6747444	0.8315789	0.81130135	0.7058114	0.9280961	0.77481097	0.8045016	0.8291153	0.57953084	0.6245063
0.0	0.99787855	0.9990921	0.9987764	0.9994349	0.9995142	0.99846786	0.9985934	0.9988581	0.9992644	0.99899894
0.0	0.99787855	0.9990921	0.9987764	0.9994349	0.9995142	0.99846786	0.9985934	0.9988581	0.9992644	0.99899894
0.0	0.6747443	0.8315789	0.81130135	0.7058115	0.9280961	0.7748109	0.80450165	0.8291153	0.57953066	0.62450635
0.0	0.67474437	0.8315789	0.8113013	0.70581144	0.9280961	0.7748109	0.8045016	0.8291154	0.5795306	0.6245063
0.0	0.99499387	0.99961555	0.9981445	0.99698144	0.9992242	0.997537	0.9975916	0.9993874	0.9992606	0.9986695
0.0	0.99499387	0.99961555	0.9981445	0.99698144	0.9992242	0.997537	0.9975916	0.9993874	0.9992606	0.9986695
0.0	0.9848563	0.98697066	0.9863479	0.99824286	0.999297	0.9967114	0.9909711	0.99432147	0.9974583	0.99463177
0.0	0.9848563	0.98697066	0.9863479	0.99824286	0.999297	0.9967114	0.9909711	0.99432147	0.9974583	0.99463177
0.0	0.4280761	0.58500046	0.32520396	0.49281424	0.7057478	0.45224482	0.3199414	0.8180736	0.30473414	0.2888215
0.0	0.42807603	0.58500046	0.32520393	0.49281424	0.7057478	0.45224482	0.31994134	0.8180736	0.30473417	0.2888215
0.0	0.9991079	0.9979603	0.9991345	0.99896324	0.99913955	0.99822325	0.998871	0.9994517	0.99811304	0.99922264
0.0	0.002453727	0.045683146	0.37934157	0.026244951	0.5629779	0.001953801	9.856101e-05	0.0027598224	0.00018063928	0.00033059902
0.0	0.9679422	0.89003986	0.9726334	0.959864	0.9859643	0.9473808	0.970921	0.91810906	0.97726893	0.9748771
0.0	0.9991622	0.9992906	0.99953544	0.9995555	0.99970895	0.9996288	0.999548	0.9992716	0.9995622	0.9996105
0.0	0.016732382	0.0019349775	0.28157267	0.019824754	0.9802601	0.081700705	0.018753655	0.88694614	0.0018481542	0.9927568
0.0	0.010203587	0.014462037	0.013640504	0.018188985	0.051088076	0.015776576	0.051754475	0.015610267	0.054239433	0.0012114639
0.0	0.0067015425	0.0013637409	0.0010954097	0.0022049127	0.03723773	0.027125519	0.0023716707	0.014552987	0.00060176826	0.00075263676
0.0	0.026910376	0.025070393	0.137268	0.027871683	0.19919221	0.039924894	0.045959424	0.04646402	0.27533922	0.0028333392
0.0	0.010203582	0.014462037	0.013640499	0.018188978	0.051088076	0.015776569	0.051754475	0.015610267	0.054239433	0.0012114645
0.0	0.010203582	0.014462037	0.013640499	0.018188985	0.051088076	0.015776569	0.051754475	0.015610267	0.054239422	0.0012114639
0.0	0.010203582	0.014462037	0.013640504	0.018188985	0.051088076	0.015776576	0.051754475	0.015610267	0.054239433	0.0012114639
0.0	0.010203582	0.014462037	0.013640504	0.018188985	0.051088076	0.015776569	0.051754475	0.015610267	0.054239422	0.0012114639
0.0	0.010203582	0.014462037	0.013640499	0.018188978	0.051088076	0.015776569	0.051754475	0.015610267	0.054239433	0.0012114645
0.0	0.010203587	0.014462037	0.013640499	0.018188985	0.051088065	0.015776576	0.051754475	0.015610267	0.054239422	0.0012114639
0.0	0.010203587	0.014462037	0.013640499	0.018188985	0.051088076	0.015776569	0.051754475	0.015610267	0.054239433	0.0012114639
0.0	0.10112483	0.061854526	0.024899758	0.28418434	0.29852605	0.1830068	0.2934091	0.14970472	0.04893141	0.033922862
0.0	0.030254958	0.002414408	0.0032146443	0.0058843927	0.124315955	0.04834416	0.007464723	0.052235637	0.001450465	0.0024642362
0.0	0.030254958	0.002414408	0.0032146426	0.0058843954	0.124315985	0.048344146	0.007464723	0.05223566	0.0014504658	0.0024642362
0.0	0.030254958	0.002414408	0.0032146443	0.0058843927	0.124315985	0.04834416	0.007464723	0.052235637	0.001450465	0.0024642362
0.0	0.022019574	0.0037561345	0.0016763709	0.003251564	0.0731931	0.054311723	0.0058297454	0.046796992	0.0019764137	0.0024309382
0.0	0.007202508	0.0046672598	0.0015193832	0.0070043853	0.107605524	0.038214974	0.003787177	0.02923293	0.0019322628	0.0020998248
0.0	0.0067015393	0.0013637409	0.0010954093	0.0022049146	0.0372377	0.027125513	0.0023716728	0.014552987	0.0006017685	0.0007526371
0.0	0.0072025047	0.0046672598	0.0015193832	0.0070043853	0.107605524	0.038214974	0.0037871753	0.02923293	0.0019322628	0.0020998248
0.0	0.0067015393	0.0013637423	0.0010954097	0.0022049146	0.037237693	0.027125513	0.0023716728	0.014552987	0.0006017685	0.0007526371
0.0	0.022019574	0.0037561313	0.0016763709	0.003251564	0.0731931	0.054311723	0.005829743	0.04679698	0.0019764137	0.0024309382
0.0	0.0072025047	0.004667264	0.0015193825	0.0070043853	0.107605524	0.038214974	0.003787177	0.02923293	0.0019322628	0.0020998248
0.0	0.0067015393	0.0013637409	0.0010954097	0.0022049146	0.0372377	0.027125513	0.0023716716	0.014552987	0.0006017685	0.00075263676
0.0	0.0067015393	0.0013637409	0.0010954097	0.0022049127	0.03723771	0.027125519	0.0023716707	0.014552987	0.00060176826	0.00075263676
0.0	0.0067015425	0.0013637409	0.0010954097	0.0022049127	0.03723771	0.027125519	0.0023716707	0.014552994	0.00060176826	0.00075263676
0.0	0.022019584	0.0037561313	0.0016763709	0.003251564	0.0731931	0.054311723	0.005829743	0.046796992	0.0019764127	0.0024309382
0.0	0.0072025047	0.0046672598	0.0015193832	0.0070043853	0.107605524	0.038214974	0.0037871753	0.02923293	0.0019322628	0.0020998248
0.0	0.0067015393	0.0013637409	0.0010954097	0.0022049146	0.037237693	0.027125513	0.0023716716	0.014552987	0.0006017685	0.00075263676
0.0	0.022019574	0.0037561313	0.0016763709	0.003251564	0.0731931	0.054311723	0.0058297454	0.04679698	0.0019764137	0.0024309382
0.0	0.0072025014	0.0046672598	0.0015193825	0.0070043826	0.107605524	0.038214974	0.0037871753	0.02923293	0.0019322628	0.0020998248
0.0	0.0067015393	0.0013637409	0.0010954097	0.0022049127	0.03723771	0.027125519	0.0023716707	0.014552987	0.00060176826	0.00075263676
0.0	0.0067015425	0.0013637409	0.0010954097	0.0022049127	0.03723771	0.027125519	0.0023716707	0.014552987	0.00060176826	0.00075263676
0.0	0.0072025014	0.0046672598	0.0015193832	0.007004379	0.107605524	0.038214974	0.0037871753	0.02923293	0.0019322628	0.0020998248
0.0	0.0067015393	0.0013637423	0.0010954097	0.0022049127	0.037237693	0.027125513	0.0023716728	0.014552987	0.0006017685	0.00075263676
0.0	0.0072025014	0.0046672598	0.0015193825	0.0070043853	0.107605524	0.038214974	0.003787177	0.02923293	0.0019322628	0.0020998248
0.0	0.0067015393	0.0013637409	0.0010954097	0.0022049146	0.037237693	0.027125513	0.0023716716	0.014552987	0.0006017685	0.00075263676
0.0	0.007202508	0.0046672598	0.0015193825	0.0070043853	0.107605524	0.038214974	0.003787177	0.02923293	0.0019322628	0.002099824
0.0	0.0067015393	0.0013637423	0.0010954093	0.0022049127	0.037237693	0.027125513	0.0023716728	0.014552987	0.0006017685	0.00075263676
0.0	0.0067015425	0.0013637409	0.0010954097	0.0022049127	0.03723773	0.027125513	0.0023716707	0.014552987	0.00060176826	0.00075263676
0.0	0.0067015393	0.0013637409	0.0010954097	0.0022049127	0.03723771	0.027125513	0.0023716707	0.014552994	0.00060176826	0.00075263676
0.0	0.030254958	0.002414408	0.0032146443	0.0058843954	0.124315985	0.048344146	0.007464723	0.05223566	0.0014504658	0.0024642362
0.0	0.0072025047	0.0046672598	0.0015193832	0.0070043853	0.107605524	0.038214974	0.0037871753	0.02923293	0.0019322628	0.0020998248
0.0	0.0067015393	0.0013637423	0.0010954093	0.0022049127	0.037237693	0.027125513	0.0023716716	0.014552987	0.0006017685	0.0007526371
0.0	0.0067015393	0.0013637423	0.0010954097	0.0022049146	0.037237693	0.027125513	0.0023716728	0.014552987	0.0006017685	0.0007526371
0.0	0.0067015393	0.0013637409	0.0010954097	0.0022049127	0.03723771	0.027125519	0.0023716707	0.014552987	0.00060176826	0.00075263676
0.0	0.0067015393	0.0013637409	0.0010954093	0.0022049127	0.03723773	0.027125519	0.0023716707	0.014552987	0.00060176826	0.00075263676
0.0	0.0067015425	0.0013637409	0.0010954097	0.0022049127	0.03723773	0.027125513	0.0023716707	0.014552994	0.00060176826	0.00075263676
0.0	0.0067015393	0.0013637409	0.0010954097	0.0022049127	0.03723771	0.027125513	0.0023716707	0.014552987	0.00060176826	0.00075263676
0.0	0.0067015393	0.0013637423	0.0010954097	0.0022049127	0.037237693	0.027125513	0.0023716728	0.014552987	0.0006017685	0.00075263676
0.0	0.22436593	0.7406504	0.75722027	0.06723995	0.79858875	0.058283675	0.29132593	0.27672344	0.3677294	0.19055247
0.0	0.065812945	0.6462973	0.2944658	0.14429231	0.6466238	0.08758998	0.28025895	0.081734106	0.2505788	0.1089027
0.0	0.21636494	0.23619364	0.03647823	0.024614342	0.5557976	0.055773273	0.21034013	0.17118599	0.17300259	0.04477818
0.0	0.00971469	0.0029347367	0.003888641	0.0033648324	0.05896032	0.086703554	0.007172249	0.02964498	0.0023788477	0.0024180769
0.0	0.00971469	0.0029347367	0.003888641	0.0033648324	0.05896032	0.086703524	0.007172249	0.02964498	0.0023788477	0.002418078
0.0	0.021196002	0.0047460417	0.0053567146	0.0042605647	0.057813235	0.063239984	0.007727922	0.02200352	0.0015986725	0.019521613
0.0	0.04771627	0.014979993	0.017153597	0.012420176	0.15365088	0.12969866	0.023995476	0.10526617	0.004718199	0.010024884
0.0	0.012470741	0.011366016	0.0032751595	0.005489035	0.045970485	0.06277558	0.006115543	0.027190886	0.002020796	0.0029768688
0.0	0.012470741	0.011366016	0.0032751595	0.005489035	0.045970485	0.06277558	0.0061155404	0.027190873	0.002020796	0.0029768688
0.0	0.030254958	0.002414408	0.0032146443	0.0058843927	0.124315955	0.048344146	0.007464723	0.05223566	0.001450465	0.0024642362
0.0	0.0067015393	0.0013637423	0.0010954097	0.0022049146	0.037237693	0.027125513	0.0023716716	0.014552987	0.0006017685	0.0007526371
0.0	0.0067015393	0.0013637423	0.0010954093	0.0022049146	0.037237693	0.027125513	0.0023716716	0.014552987	0.0006017685	0.0007526371
0.0	0.0067015393	0.0013637409	0.0010954097	0.0022049127	0.03723773	0.027125519	0.0023716707	0.014552987	0.00060176826	0.00075263676
0.0	0.0067015393	0.0013637409	0.0010954097	0.0022049146	0.037237693	0.027125513	0.0023716716	0.014552987	0.0006017685	0.00075263676
0.0	0.009335829	0.0032199947	0.0020572434	0.0040449277	0.05103683	0.05340128	0.004516749	0.013830688	0.0018123671	0.0012682587
0.0	0.014789596	0.008040399	0.0022472173	0.00584774	0.11964009	0.041711338	0.0070912493	0.031356834	0.0012325728	0.0011813916
0.0	0.0072025014	0.0046672598	0.0015193832	0.0070043826	0.107605524	0.038214974	0.003787177	0.02923293	0.0019322628	0.0020998248
0.0	0.030254958	0.002414408	0.0032146426	0.0058843927	0.124315985	0.048344146	0.007464723	0.05223566	0.0014504644	0.0024642362
0.0	0.0067015393	0.0013637409	0.0010954093	0.0022049146	0.037237693	0.027125513	0.0023716728	0.014552987	0.0006017685	0.0007526371
0.0	0.0067015425	0.0013637409	0.0010954093	0.0022049127	0.03723773	0.027125513	0.0023716707	0.014552987	0.00060176826	0.00075263676
0.0	0.0067015393	0.0013637423	0.0010954097	0.0022049127	0.037237693	0.027125513	0.0023716728	0.014552987	0.0006017685	0.0007526371
0.0	0.009335829	0.0032199917	0.0020572434	0.0040449277	0.05103683	0.05340128	0.004516749	0.013830688	0.0018123671	0.0012682587
0.0	0.014789596	0.008040399	0.0022472173	0.00584774	0.11964009	0.04171136	0.0070912526	0.031356834	0.0012325728	0.0011813916
0.0	0.0072025014	0.0046672598	0.0015193832	0.0070043853	0.107605524	0.038214974	0.0037871753	0.02923293	0.0019322628	0.0020998248
0.0	0.030254958	0.002414408	0.0032146443	0.0058843927	0.12431597	0.048344146	0.007464723	0.052235637	0.001450465	0.0024642362
0.0	0.0067015393	0.0013637423	0.0010954093	0.0022049127	0.0372377	0.027125513	0.0023716716	0.014552987	0.0006017685	0.00075263676
0.0	0.0066366186	0.010003507	0.011560678	0.0057505025	0.05647556	0.036614038	0.008926245	0.019749915	0.0014163926	0.0022056315
0.0	0.0066366256	0.010003507	0.011560682	0.0057505025	0.0564756	0.036614038	0.00892625	0.019749912	0.0014163926	0.0022056294
0.0	0.032588296	0.08458917	0.11747976	0.031940214	0.30757242	0.37630838	0.12277923	0.12457927	0.05782521	0.062065277
0.0	0.012214074	0.058234137	0.02318447	0.015621425	0.18623143	0.054851767	0.03298751	0.0497247	0.002525272	0.004871119
0.0	0.007606622	0.0069007594	0.015800258	0.016546216	0.16677423	0.049219593	0.013207892	0.04057514	0.00443535	0.0075479485
0.0	0.027375607	0.012856	0.058062486	0.0138297845	0.1891357	0.07969489	0.03331153	0.07769476	0.003417094	0.007989726
0.0	0.0066366256	0.010003507	0.011560682	0.005750508	0.05647556	0.036614038	0.00892625	0.019749912	0.0014163926	0.0022056294
0.0	0.0066366256	0.010003507	0.011560678	0.005750508	0.056475587	0.036614038	0.00892625	0.019749915	0.0014163926	0.0022056294
0.0	0.0067015393	0.0013637423	0.0010954093	0.0022049146	0.037237693	0.027125513	0.0023716716	0.014552987	0.0006017685	0.0007526371
0.0	0.01434975	0.0045831045	0.0015101337	0.004524904	0.04635848	0.029321512	0.0035124263	0.027926879	0.002273533	0.0013705741
0.0	0.014349759	0.0045831045	0.0015101345	0.004524904	0.04635849	0.029321512	0.0035124295	0.027926873	0.0022735319	0.0013705747
0.0	0.018843058	0.010287728	0.003748336	0.0066520814	0.07322468	0.07870013	0.006385843	0.024893831	0.0028239607	0.0025894542
0.0	0.26480913	0.22001739	0.028668977	0.060056373	0.49633127	0.190019	0.05399148	0.52271044	0.051317565	0.0045072804
0.0	0.015189177	0.0067987875	0.0025300148	0.013011527	0.1407935	0.03352243	0.0056323106	0.058540694	0.006755249	0.0054775313
0.0	0.060867332	0.0062988736	0.0050310246	0.011490912	0.15800662	0.071518324	0.011991709	0.10351063	0.0055752173	0.005767676
0.0	0.014349759	0.0045831003	0.0015101337	0.004524904	0.04635848	0.029321512	0.0035124312	0.027926879	0.0022735319	0.0013705747
0.0	0.0067015425	0.0013637409	0.0010954097	0.0022049127	0.03723773	0.027125513	0.0023716707	0.014552987	0.00060176826	0.0007526371
0.0	0.0067015393	0.0013637423	0.0010954097	0.0022049146	0.037237693	0.027125513	0.0023716728	0.014552987	0.0006017685	0.0007526371
0.0	0.009335829	0.0032199917	0.0020572434	0.004044924	0.05103683	0.05340129	0.004516749	0.013830688	0.0018123671	0.0012682587
0.0	0.014789603	0.008040399	0.0022472194	0.0058477367	0.11964009	0.04171136	0.0070912526	0.031356834	0.0012325728	0.0011813916
0.0	0.0072025014	0.0046672598	0.0015193832	0.007004379	0.107605524	0.038214974	0.0037871753	0.02923293	0.0019322628	0.0020998248
0.0	0.0067015393	0.0013637409	0.0010954097	0.0022049127	0.037237693	0.027125513	0.0023716716	0.014552987	0.0006017685	0.0007526371
0.0	0.00971469	0.0029347397	0.003888641	0.0033648338	0.05896033	0.086703554	0.0071722455	0.029644972	0.0023788477	0.0024180757
0.0	0.00971469	0.0029347367	0.003888641	0.0033648324	0.058960356	0.086703524	0.007172249	0.02964498	0.0023788477	0.002418078
0.0	0.013089786	0.0060071424	0.0100275725	0.00513964	0.08755452	0.19734916	0.006348399	0.029092953	0.0027268843	0.004501614
0.0	0.013144347	0.01781338	0.0077972673	0.008853743	0.19836856	0.12864584	0.024928788	0.06698871	0.004231694	0.0057371263
0.0	0.01097746	0.005464748	0.006269317	0.009807349	0.17457384	0.10270841	0.010194095	0.063834555	0.007146483	0.010759609
0.0	0.35200456	0.075923845	0.29370275	0.051787224	0.42371508	0.6769963	0.30668977	0.3714465	0.08407088	0.29867694
0.0	0.00971469	0.0029347367	0.003888641	0.0033648324	0.058960356	0.086703524	0.007172249	0.02964498	0.0023788477	0.002418078
0.0	0.021196002	0.0047460375	0.005356717	0.0042605647	0.057813235	0.063240044	0.0077279257	0.022003515	0.0015986725	0.019521616
0.0	0.021196002	0.0047460417	0.0053567146	0.0042605647	0.057813235	0.063239984	0.007727922	0.022003515	0.0015986725	0.019521613
0.0	0.028364884	0.009567095	0.0120157255	0.006055059	0.088807866	0.13677931	0.0074913767	0.0228417	0.0022604656	0.03514618
0.0	0.023952551	0.027877066	0.009031522	0.010871714	0.19664031	0.08458155	0.030706938	0.05215746	0.0029182076	0.051374175
0.0	0.02196291	0.007259114	0.0071465843	0.013515304	0.17587264	0.067510664	0.011699474	0.049373418	0.004762054	0.086085506
0.0	0.08508832	0.005983676	0.023113197	0.010106832	0.19868985	0.12394255	0.029286714	0.08669296	0.0038025395	0.065134935
0.0	0.05005713	0.019542677	0.112796694	0.022843998	0.14599538	0.36266574	0.056932613	0.06948058	0.010558158	0.19828835
0.0	0.0006565505	0.00019236153	0.0003365762	0.00015845073	0.010908644	0.00037178822	0.00010261513	0.0013740982	7.194268e-05	0.00020475354
0.0	0.0005628617	0.00021153633	0.00034638253	0.00014171534	0.010488047	0.00030441734	9.939583e-05	0.0012550731	8.219445e-05	0.00020428785
0.0	0.98024577	0.9895594	0.99869007	0.9625695	0.9922454	0.98432344	0.98319733	0.98737806	0.95334005	0.84884185
0.0	0.9679422	0.89003986	0.9726334	0.959864	0.9859643	0.9473808	0.970921	0.91810906	0.97726893	0.9748771
0.0	0.9679422	0.89003986	0.9726334	0.959864	0.9859643	0.9473807	0.970921	0.91810906	0.97726893	0.9748771
0.0	0.9679422	0.89003986	0.9726334	0.959864	0.9859643	0.9473807	0.970921	0.91810906	0.97726893	0.9748771
0.0	0.9679422	0.89003986	0.9726334	0.959864	0.9859643	0.9473807	0.970921	0.91810906	0.97726893	0.9748771
0.0	0.9679422	0.89003986	0.9726334	0.959864	0.9859643	0.9473807	0.970921	0.91810906	0.97726893	0.9748771
0.0	0.63914216	0.15675251	0.9763242	0.9339545	0.99790937	0.931377	0.018753655	0.99983585	0.83804244	0.99998283
0.0	0.9999274	0.9998772	0.99578565	0.994557	0.999918	0.99983346	0.9990024	0.9996408	0.999094	0.9995946
0.0	0.9679422	0.89003986	0.9726334	0.959864	0.9859643	0.9473808	0.970921	0.91810906	0.97726893	0.9748771
0.0	0.9679422	0.89003986	0.9726334	0.959864	0.9859643	0.9473808	0.970921	0.91810906	0.97726893	0.9748771
0.0	0.9849504	0.9968676	0.99127203	0.993652	0.9959506	0.98693115	0.99448806	0.9981509	0.9965905	0.9972921
0.0	0.0030059447	0.007555113	0.006932756	0.959864	0.98188734	0.0018918207	0.0011793363	0.014304432	0.0003051362	0.11477928
[truncated: 18,811 more rows]
