# Supplementary material for: Teasing out missing reactions in genome-scale metabolic networks through hypergraph learning
Source: Nat Commun. 2023 Apr 25;14:2375. doi: 10.1038/s41467-023-38110-7 (PMC10130184; doi:10.1038/s41467-023-38110-7)
Supplement: Supplementary file 4 — Source Data [file 41467_2023_38110_MOESM4_ESM.zip › Source Data/Figure 2/j-m/iECS88_1305_cheshire.csv]

	0	0.1	0.1.1	0.1.1.1	0.1.1.1.1	0.1.1.1.1.1	0.1.1.1.1.1.1	0.1.1.1.1.1.1.1	0.1.1.1.1.1.1.1.1	0
1.0	0.9994134	0.7947377	0.9999906	0.9872988	0.99919945	0.79447544	0.0007544614	0.0032262206	0.9959186	0.9763481
1.0	0.99634933	0.8516167	0.55052006	0.99931276	0.9999943	0.9858665	0.99993193	0.6242605	0.99473155	0.4022003
1.0	0.99934477	0.68115073	0.9986778	0.9973266	0.9978404	0.26656967	0.93281746	0.9967566	0.99986064	0.99920976
1.0	0.99789256	0.99983335	0.9947641	0.99994004	0.99986005	0.9992354	0.38369596	0.99998844	0.91647285	0.9796301
1.0	0.9595726	0.9949405	0.7654718	0.6330878	0.999943	0.9977443	0.9991959	0.87163633	0.99976426	0.49947312
1.0	0.99969316	0.007262857	0.97580135	0.99539846	0.4055383	0.99650204	0.625658	0.5745585	0.9992268	0.9992525
1.0	0.9361481	0.9989562	0.03692	0.99971646	0.9988696	0.99946016	0.94669557	0.9989466	0.99963117	0.99875855
1.0	0.9989851	0.9994037	0.9996057	0.99863595	0.83487326	0.51673096	0.9375837	0.99728286	0.7570112	0.9603255
1.0	0.9988502	0.9934716	0.62768066	0.9996339	0.989307	0.9999063	0.99950266	0.99893504	0.98481673	0.82764196
1.0	0.99590427	0.83189994	0.99981064	0.989384	0.7199889	0.9999943	0.9997844	0.9915895	0.9961308	0.9796301
1.0	0.9894276	0.9999335	0.75941026	0.97469246	0.36101606	0.056217253	0.9974376	0.65083104	0.9996345	0.985485
1.0	0.98519105	0.99042434	0.8847229	0.92261404	0.99723	0.99995184	0.069417596	0.22148715	0.9423581	0.88813037
1.0	0.9935633	0.9999552	0.9996853	0.99942845	0.97642946	0.96477914	0.9749561	0.99964035	0.07429915	0.054985065
1.0	0.99562657	0.43123525	0.9964545	0.9998863	0.999094	0.9990559	0.7008572	0.9996983	0.59049934	0.38005874
1.0	0.99978215	0.9904248	0.35986435	0.72603333	0.9997857	0.06960255	0.022225356	0.9777735	0.9945679	0.9919763
1.0	0.9990055	0.98346406	0.9990866	0.069814496	0.99830073	0.99891543	0.9999913	0.28503177	0.7001635	0.9998134
1.0	0.99964297	0.96986234	0.18141232	0.9993198	0.99900764	0.16183428	0.0003816674	0.9979069	0.22609328	0.9996941
1.0	0.9582357	0.9980604	0.99898833	0.99942833	0.9998165	0.9998603	0.99819225	0.2015797	0.9982072	0.00048732452
1.0	0.9998722	0.74240935	0.994279	0.999278	0.99951005	0.99993026	0.72597575	0.9986865	0.94311565	0.996231
1.0	0.94640356	0.9609796	0.58180976	0.0023035707	0.9999888	0.99693274	0.102712005	0.9982498	0.4960717	0.9969382
1.0	0.99968576	0.9957606	0.9997048	0.9985884	0.99961996	0.99907494	0.99910635	0.5932918	0.9949397	0.9999895
1.0	0.9977107	0.2954771	0.9783925	0.91933435	0.7453637	0.9377758	0.99752814	0.9951336	0.9997008	0.9997718
1.0	0.9984633	0.030217402	0.47254366	0.9991155	0.9970149	0.9991284	0.9904806	0.98560554	0.97527134	0.99993527
1.0	0.9982363	0.9985586	0.98511666	0.99922943	0.24302538	0.20363413	0.9996068	0.998922	0.019946063	0.99997807
1.0	0.9991229	0.9991906	0.800154	0.9390997	0.88599163	0.99698347	0.99856454	0.9964529	0.99936813	0.9999517
1.0	0.9973437	0.02582378	0.99406344	0.99876803	0.99762315	0.91199297	0.993958	0.95668364	0.9997148	0.9991635
1.0	0.99785525	0.9996768	0.9994574	0.9995832	0.017740337	0.91199297	0.9995701	0.9999635	0.9978132	0.99343914
1.0	0.108234115	0.99850804	0.99913836	0.99986005	0.55767643	0.6226492	0.99808025	0.99964845	0.9999865	0.97213066
1.0	0.0012233107	0.9753213	0.8720505	0.99971145	0.9999151	0.99994564	0.99720347	0.9993986	0.075731814	0.90571487
1.0	0.98943275	0.99925405	0.99957126	0.9990595	0.9447998	0.9994499	0.9746372	0.99953973	0.999683	0.9896612
1.0	0.8815837	0.72835994	0.99896777	0.7685515	0.97821885	0.99805033	0.99944586	0.99313134	0.99989736	0.4268275
1.0	0.9998753	0.99474394	0.95664984	0.9973053	0.97625875	0.88444024	0.9582375	0.99944276	0.9999471	0.999828
1.0	0.99626994	0.82890666	0.028389264	0.43902266	0.9924959	0.99911577	0.9984635	0.99838173	0.4646919	0.09222248
1.0	0.0004197741	0.9991043	0.9992667	0.8481734	0.9996855	0.9999064	0.99999523	0.97552925	0.9989612	0.9878336
1.0	0.9955467	0.99828374	0.99904495	0.34239247	0.9997029	0.9265376	0.99999166	0.6404889	0.997849	0.99966776
1.0	0.9996406	0.99879885	0.41057077	0.9997656	0.99863786	0.9758665	0.42443904	0.9999875	0.99967074	0.9986708
1.0	0.9916539	0.96451026	0.28297368	0.9996711	0.9995229	0.9981109	0.9993042	0.9992848	0.93244874	0.3631108
1.0	0.99469596	0.9999931	0.9990361	0.99874413	0.7036696	0.99659497	0.9014129	0.9200998	0.9953041	0.99461764
1.0	0.9988176	0.77691835	0.99934226	0.9997837	0.9935548	0.14574406	0.9739664	0.99687177	0.7564333	0.9917647
1.0	0.9936266	0.4895007	0.98945075	0.99979573	0.985962	0.0012459168	0.00040101475	0.5713233	0.2999035	0.9980248
1.0	0.99990094	0.9998636	0.99914575	0.84280103	0.99959046	0.9978509	0.97929764	0.9999913	0.98946524	0.97469556
1.0	0.97257847	0.9998957	0.99933356	0.9985116	0.9936162	0.01625233	0.9842592	0.9998642	0.99774206	0.84687865
1.0	0.99964833	0.99981254	0.9995034	0.9855958	0.9978795	0.95649254	0.43988076	0.9993319	0.9983935	0.8386135
1.0	0.9989447	0.99968994	0.9995159	0.99943155	0.99900454	0.91199297	0.97958916	0.9996983	0.88405156	0.9796301
1.0	0.99963	0.99991345	0.9995701	0.9544505	0.99953365	0.74917924	0.97950226	0.99747235	0.7608683	0.9921876
1.0	0.99503845	0.9977095	0.99994075	0.955581	0.97215366	0.99982965	0.9998424	0.99976	0.9499138	0.99365306
1.0	0.9997304	0.9999242	0.05417151	0.99297136	0.99369335	0.99973136	0.99797183	0.99782145	0.9998784	0.13443121
1.0	0.99980086	0.9991912	0.9976736	0.99835783	0.99708694	0.03962803	0.9980197	0.999571	0.99878126	0.9871409
1.0	0.9998853	0.9614792	0.99590814	0.999741	0.98545176	0.9872656	0.9979048	0.9978352	0.9997639	0.0054458184
1.0	0.99668616	0.9998443	0.9976562	0.9984705	0.8737035	0.9994112	0.9989672	0.03685203	0.9997578	0.98346114
1.0	0.9996413	0.7370663	0.99953103	0.66283345	0.4055564	0.99988985	0.99625576	0.10543637	0.9997999	0.9796301
1.0	0.9996896	0.12358043	0.035601508	0.99912745	0.9977335	0.9973532	0.9977246	0.9957729	0.02403995	0.92358166
1.0	0.9998605	0.72017235	0.9414339	0.9999211	0.9979894	0.983634	0.9990646	0.9996605	0.99914646	0.99798226
1.0	0.85989875	0.9083875	0.9938193	0.26340687	0.9995499	0.99734217	0.06658466	0.99999464	0.29862	0.99910176
1.0	0.9987147	0.7642087	0.9555274	0.999506	0.9995691	0.99887794	0.9991716	0.32429227	0.98760426	0.99760157
1.0	0.40848505	0.02674497	0.99584347	0.0015375599	0.9992235	0.99696165	0.32068345	0.9982875	0.99939954	0.8421861
1.0	0.9988206	0.8988748	0.99609876	0.99943537	0.9966934	0.99956053	0.99995553	0.057135377	0.99236566	0.9919042
1.0	0.99984443	0.99823546	0.8549406	0.61755663	0.9632679	0.99783176	0.054324925	0.9022242	0.9998185	0.7654475
1.0	0.99989057	0.99904937	0.9999796	0.997875	0.081156366	0.99988806	0.99937314	0.999969	0.6219257	0.022517925
1.0	0.9999585	0.6018761	0.98229605	0.97912997	0.9949427	0.86005723	0.99761546	0.02007111	0.99758005	0.9838579
1.0	0.9845285	0.9869033	0.0020569721	0.99972135	0.2341862	0.6687502	0.994474	0.9998634	0.9983255	0.9987531
1.0	0.19779937	0.99558735	0.9999442	0.99963593	0.6434009	0.9348206	0.9996474	0.18688214	0.080137506	0.9999502
1.0	0.99959856	0.0154415425	0.99916804	0.0204767	0.9989594	0.99864465	0.9987968	0.8923641	0.99978405	0.9936993
1.0	0.76106554	0.99652916	0.0016667711	0.91933435	0.98371774	0.4515948	0.5489217	0.51872593	0.0021920863	0.112260126
1.0	0.9818694	0.99323434	0.9989814	0.9988613	0.7830643	0.7337709	0.9992661	0.99710757	0.78548145	0.94468445
1.0	0.9582357	0.8023247	0.8226854	0.98879707	0.002617265	0.24801068	0.99963105	0.99868053	0.9916477	0.92511594
1.0	0.9983531	0.9976827	0.9988054	0.9977125	0.9908037	0.9644961	0.869893	0.99888366	0.99963236	0.9991911
1.0	0.629048	0.99934405	0.98572993	0.5980394	0.8029124	0.9980867	0.99896073	0.9998282	0.9594035	0.3953176
1.0	0.9985305	0.9517556	0.9771114	0.9970823	0.9995851	0.9998965	0.9155043	0.99995553	0.99988484	0.09138109
1.0	0.9991435	0.9999889	0.99982625	0.9998585	0.9997048	0.149391	0.99917126	0.996947	0.22716576	0.003652957
1.0	0.99822277	0.997563	0.99981016	0.73673576	0.97816706	0.99973184	0.997959	0.99736834	0.0135748945	0.99921346
1.0	0.32157412	0.99937207	0.9998565	0.98806053	0.9948154	0.9787837	0.98577917	0.99734	0.5224302	0.7089582
1.0	0.51577884	0.9997954	0.9945874	0.06342944	0.15081614	0.9811999	0.9119655	0.999859	0.9986308	0.06669331
1.0	0.9999343	0.992304	0.98469156	0.99821836	0.99718326	0.9999554	0.99891067	0.98500735	0.99016035	0.97018135
1.0	0.70062834	0.98755836	0.99925464	0.9949616	0.99607253	0.9806222	0.9998487	0.8217198	0.31763327	0.18352126
1.0	0.0041119363	0.99969923	0.9943421	0.9988158	0.9981013	0.9916653	0.9993562	0.9994342	0.5903332	0.60725224
1.0	0.9995902	0.9902312	0.9996618	0.9998934	0.29342392	0.9991842	0.95381874	0.99998784	0.9987086	0.7620551
1.0	0.45428348	0.9983785	0.1870145	0.9984642	0.91995484	0.9999745	0.99911386	0.9988727	0.9997079	0.9796301
1.0	0.99957925	0.9994808	0.99899536	0.99995065	0.3093656	0.99670666	0.9994821	0.9895948	0.68601424	0.99730885
1.0	0.004275437	0.9753213	0.99731654	0.9960996	0.9994287	0.18160419	0.98742175	0.9995652	0.999258	0.9769607
1.0	0.99986374	0.9753213	0.97467333	0.9867165	0.99997413	0.99660623	0.98961276	0.9999919	0.99865156	0.24301966
1.0	0.9987412	0.9650606	0.9999385	0.47013524	0.98370415	0.9926339	0.931337	0.9996779	0.95701766	0.99834263
1.0	0.99873406	0.99492294	0.9995497	0.94060457	0.021271855	0.99983835	0.030972794	0.0070613604	0.99137783	0.8598608
1.0	0.99995005	0.15633811	0.98229605	0.9999765	0.9980178	0.99992585	0.9954657	0.99981326	0.9942668	0.99734455
1.0	0.9970746	0.99768794	0.9997904	0.9984756	0.99978906	0.9999244	0.99934644	0.9999707	0.9978734	0.9138584
1.0	0.50941825	0.9969881	0.24881141	0.9997725	0.99841297	0.9639297	0.9999814	0.98825127	0.023489555	0.9750788
1.0	0.99965155	0.99967635	0.7981676	0.99032915	0.9937598	0.108633295	0.9794348	0.99780005	0.9998155	0.9978409
1.0	0.11012577	0.5818489	0.8455814	0.9983327	0.6231932	0.0027694071	0.99802256	0.99302435	0.97555625	0.99748766
1.0	0.9992791	0.018396316	0.9989796	0.99576366	0.029321058	0.0054374337	0.99876803	0.8486685	0.9933537	0.9731631
1.0	0.9934546	0.9219607	0.9910182	0.99978477	0.99990773	0.57521874	0.9984497	0.04865454	0.0281103	0.99025714
1.0	0.18367422	0.9897305	0.99949896	0.23393162	0.10430695	0.00015908897	0.99982965	0.17396526	0.999121	0.9725399
1.0	0.008204667	0.96195716	0.88875514	0.0017369889	0.57066286	0.43391636	0.95687526	0.9997714	0.91212344	0.99729806
1.0	0.99987996	0.9977507	0.99852484	0.99980384	0.9994842	0.42362526	0.002450079	0.99938107	0.99976915	0.9996861
1.0	0.98154634	0.09820387	0.99912053	0.996932	0.9980867	0.5792999	0.9676811	0.9997534	0.7904222	0.9924792
1.0	0.98465073	0.9977024	0.8817835	0.11997094	0.9909773	0.2190402	0.9943926	0.9998566	0.9728563	0.9945738
1.0	0.99988544	0.9977983	0.0003206897	0.9996013	0.91129017	0.106939696	0.9963504	0.9997373	0.7766546	0.9994417
1.0	0.9999267	0.98638994	0.16361064	0.9988188	0.79540724	0.06185616	0.9998374	0.99946815	0.9980933	0.9943492
1.0	0.99092895	0.9996619	0.80927616	0.9996234	0.9990702	0.99638677	0.99820495	0.044704344	0.9656835	0.34403646
1.0	0.999647	0.99972993	0.9989511	0.9777784	0.9995977	0.9993025	0.9900523	0.9953674	0.9996855	0.028173262
1.0	0.07437217	0.9972524	0.28953886	0.99864775	0.79893064	0.9999126	0.6222546	0.9991742	0.99968886	0.009669696
1.0	0.99929523	0.9999573	0.99966836	0.49867043	0.951671	0.37585294	0.99998045	0.9971021	0.9986744	0.03495129
1.0	0.9960037	0.06071687	0.021547992	0.9994554	0.9995622	0.99943477	0.9991399	0.998818	0.19152342	0.98567295
1.0	0.9963348	0.002061213	0.0027470812	0.98480576	0.99945265	0.99911493	0.98037946	0.99973065	0.008288431	0.9774549
1.0	0.9995246	0.8926841	0.29549912	0.99147344	0.9999807	0.9941738	0.9698779	0.9891755	0.9983937	0.9989274
1.0	0.9986702	0.99992955	0.9842104	0.9867372	0.9155865	0.998672	9.414024e-05	0.9917966	0.14439408	0.009248091
1.0	0.99434596	0.6564833	0.99812144	0.26370922	0.8657505	0.9966337	0.99338293	0.55920225	0.00073383754	0.98682344
1.0	0.9817899	0.21465465	0.9999876	0.99972147	0.961474	0.99614644	0.98969895	0.9977539	0.99901557	0.9951958
1.0	0.00037060928	0.9991542	0.9886981	0.99731916	0.99840003	0.09563936	0.99999404	0.9995566	0.97125524	0.9980574
1.0	0.9999455	0.99998	0.8595626	0.9995334	0.9543896	0.99936527	0.99016505	0.99546295	0.029717388	0.8188309
1.0	0.35861248	0.99906677	0.9978465	0.9987196	0.99985075	0.98942494	0.99982435	0.9995968	0.9570837	0.9785187
1.0	0.99953103	0.9999229	0.98736537	0.8783561	0.9956167	0.99995875	0.9946585	0.9426148	0.99956733	0.99654984
1.0	0.99319816	0.96920246	0.998733	0.99944717	0.9912561	0.9993463	0.04139766	0.9936627	0.0045769527	0.93291205
1.0	0.997773	0.9997209	0.9757651	0.015504922	0.99913824	0.9992551	0.999244	0.9968035	0.9991184	0.9316501
1.0	0.99970263	0.59690577	0.0538559	0.9954609	0.9962708	0.76273793	0.8216014	0.99925965	0.99991524	0.24223927
1.0	0.99776065	0.98366565	0.9998522	0.8982132	0.99892884	0.99912864	0.60585207	0.9997708	0.8610023	0.9718645
1.0	0.5149309	0.42445698	0.35295454	0.9996798	0.96818787	0.9992901	0.9982022	0.99091184	0.9999341	0.95241517
1.0	0.99998236	0.9997266	0.99963665	0.9997633	0.9785372	0.10529673	0.9991026	0.9999937	0.9997713	0.99014145
1.0	0.25079465	0.37560597	0.9953719	0.8358352	0.10977582	0.97267705	0.9688561	0.9996113	0.99983525	0.9941801
1.0	0.6920442	0.99996495	0.86355823	0.9997832	0.99934894	0.9994691	0.98532945	0.9995455	0.9158898	0.9902773
1.0	0.9708153	0.99920076	0.9948953	0.99987996	0.66172934	0.1857175	0.92441934	0.9824751	0.9979773	0.061301973
1.0	0.7434767	0.9997919	0.9599612	0.9996592	0.41146454	0.9999902	0.85701835	0.8608826	0.9983436	0.9992512
1.0	0.99960035	0.28655028	0.97821635	0.9983766	0.9995473	0.00691163	0.9727789	0.9998809	0.08582409	0.0005024404
1.0	0.99859065	0.99594754	0.9430389	0.9992599	0.9940123	0.66199046	0.92059034	0.44137615	0.99893874	0.9796301
1.0	0.001548461	0.36504033	0.9954397	0.635288	0.99050903	0.9999651	0.9952219	0.99963427	0.9999118	0.99662614
1.0	0.9983109	0.9979717	0.74645656	0.99972135	0.56823677	0.99932134	0.71557856	0.99651057	0.9996909	0.90292203
1.0	0.9998714	0.29770404	0.99913496	0.9930414	0.67082626	0.98898005	0.98834676	0.9988305	0.99288803	0.7869124
1.0	0.9995633	0.36525396	0.9984445	0.9996995	0.97511953	0.99779224	0.01660318	0.9999889	0.997827	0.9999001
1.0	0.99957377	0.9896046	0.99944144	0.99888796	0.9946578	0.99929106	0.9891138	0.9979119	0.9985165	0.99936837
1.0	0.99903417	0.99996614	0.005882092	0.9904974	0.9293337	0.99935466	0.9792067	0.77482426	0.9982243	0.99701154
1.0	0.99013877	0.9361188	0.9957294	0.8965142	0.99949336	0.9969843	0.979533	0.12891719	0.98376125	0.34794208
1.0	0.9992574	0.9998448	0.00037920903	0.7045603	0.9995746	0.99908614	0.32041267	0.29371765	0.9995689	0.5118107
1.0	0.9582357	0.99990666	0.9183952	0.9993012	0.9999653	0.9974261	0.0010943578	0.10774421	0.97828126	0.98881745
1.0	0.0005928309	0.9998197	0.98229605	0.66876596	0.99819475	0.99766076	0.010761289	0.98716474	0.8887934	0.13152874
1.0	0.9582357	0.97614175	0.99988174	0.6204997	0.9999869	0.9838981	0.9792284	0.9993325	0.9999746	0.9686955
1.0	0.99999225	0.50338095	0.99959975	0.996152	0.36003554	0.9993709	0.9992004	0.99481696	0.999263	0.9992059
1.0	0.99944717	0.9999137	0.99940264	0.99954623	0.95664394	0.99573475	0.99997413	0.06229986	0.9594035	0.97826546
1.0	0.9998332	0.99972683	0.99995947	0.9998585	0.999998	0.97761506	0.69638354	0.9650322	0.9980482	0.9834229
1.0	0.05119412	0.9998894	0.98040956	0.9999423	0.9371306	0.007349429	0.99968135	0.9934946	0.99925166	0.96163243
1.0	0.99741447	0.809985	0.99713826	0.9998727	0.96769553	0.98353034	0.99910945	0.99652916	0.9998325	0.9828719
1.0	0.9999809	0.9794993	0.99240136	0.998024	0.93336433	0.9751194	0.99803597	0.9920731	0.5843534	0.99862444
1.0	0.58942133	0.9995741	0.9978325	0.00056744495	0.9970144	0.99958533	0.99885726	0.9995105	0.650928	0.99955994
1.0	0.9994129	0.035595786	0.9934675	0.999509	0.999114	0.9953235	0.079332694	0.999624	0.8755605	0.99895823
1.0	0.9899788	0.9999418	0.99788684	0.9986241	0.9981565	0.98757964	0.97950226	0.9784985	0.99822205	0.9826194
1.0	0.03429178	0.99983513	0.9973131	0.8212402	0.007798879	0.99896586	0.99994147	0.9979096	0.9998248	0.9972687
1.0	0.58256245	0.9996309	0.9988165	0.9977774	0.98031425	0.6443329	0.99961436	0.99950397	0.990419	0.979253
1.0	0.9835549	0.99965906	0.99992466	0.2979828	0.9988871	0.99702954	0.433347	0.9996784	0.9955996	0.95272
1.0	0.900014	0.992235	0.9997992	0.99976116	0.99873513	0.9993332	0.9988286	0.9992173	0.99933344	0.99866486
1.0	0.9786299	0.999637	0.99346596	0.9995696	0.9989993	0.9995939	0.9808616	0.99959046	0.9993137	0.9972037
1.0	0.99193746	0.882514	0.9983063	0.9637268	0.99320495	0.9990688	0.9826633	0.9877158	0.9958877	0.99876785
1.0	0.9966708	0.9985587	0.99308336	0.9977188	0.9963457	0.20455362	0.013020667	0.59532404	0.0025550458	0.14004983
1.0	0.9995945	0.9941385	0.9559556	0.99652916	0.31924754	0.25129482	0.99389535	0.9236981	0.9891585	0.9992711
1.0	0.50937974	0.9766248	0.09095609	0.9994991	0.9995554	0.985369	0.99942446	0.09478913	0.99959344	0.99713135
1.0	0.53036535	0.74424165	0.9971185	0.99598736	0.9971161	0.9978682	0.9999962	0.99983776	0.61646825	0.7383757
1.0	0.9144804	0.9997795	0.9925938	0.8010826	0.99808973	0.9960691	0.99932814	0.9998921	0.99083495	0.9982393
1.0	0.844709	0.9980597	0.6868554	0.9998572	0.83471745	0.9959252	0.9992792	0.5588871	0.22349392	0.374582
1.0	0.9002341	0.9996748	0.99908054	0.3014168	0.99877256	0.9993754	0.9984516	0.9974831	0.99977595	0.9982162
1.0	0.96433264	0.989125	0.95656466	0.57378805	0.9995641	0.99746287	0.99921906	0.7892838	0.07466376	0.9981823
1.0	0.90906113	0.9662587	0.99916804	0.46647713	0.21681942	0.9862091	0.9980038	0.9971015	0.9955448	0.12336876
1.0	0.9996476	0.64557374	0.4408967	0.9577758	0.99707544	0.99737823	0.9985133	0.9996189	0.9983829	0.9905082
1.0	0.9986411	0.8684828	0.82381004	0.0032150857	0.8613239	0.9969522	0.9944561	0.9989818	0.9997533	0.9997241
1.0	0.98737097	0.71118975	0.35088965	0.9875524	0.03477856	0.9992181	0.9991341	0.9622317	0.99950075	0.9914425
1.0	0.9998876	0.99840575	0.0167997	0.97978264	0.9987783	0.9942514	0.99893445	0.9989274	0.36624074	0.22234385
1.0	0.6609497	0.99976903	0.00031764354	0.99102473	0.99929476	0.97996557	0.954506	0.99906224	0.98995054	0.98392636
1.0	0.99295205	0.9996929	0.99913365	0.9992828	0.9852643	0.9991709	0.9804952	0.99082464	0.9997341	0.99901724
1.0	0.9995383	0.9882438	0.9950069	0.85904855	0.0017141927	0.9940977	0.9920012	0.9995925	0.9992986	0.9986777
1.0	0.99920315	0.9981785	0.999	0.99820065	0.99807715	0.9993819	0.6150458	0.99988556	0.7577352	0.99917334
1.0	0.99966645	0.9986357	0.9993999	0.0056167757	0.99749255	0.99983966	0.97101855	0.9839485	0.99984944	0.9852533
1.0	0.90996987	0.99941087	0.99468946	0.99986386	0.14988135	0.999537	0.99891114	0.9995697	0.99967134	0.9808553
1.0	0.99937433	0.9993799	0.9928115	0.9997453	0.9967092	0.9993839	0.9984316	0.77980447	0.9998222	0.9990522
1.0	0.8959633	0.99914455	0.9998692	0.99930596	0.99988294	0.99925655	0.99897325	0.9622317	0.9992155	0.9754134
1.0	0.9988644	0.9998418	0.99318415	0.9982697	0.99093443	0.9997085	0.9791551	0.9922208	0.04127429	0.28875732
1.0	0.9996847	0.99804294	0.9936108	0.99936956	0.99877995	0.9816024	0.9992786	0.9979394	0.99804014	0.99590474
1.0	0.99227	0.99868053	0.99962723	0.3791882	0.99964654	0.9740985	0.9908022	0.9975496	0.9993874	0.9991748
1.0	0.99500614	0.13509077	0.99960834	0.9872988	0.99817145	0.9968424	0.99783057	0.23381737	0.99658316	0.99885964
1.0	0.99993086	0.9984334	0.99908257	0.9980835	0.14729722	0.99932325	0.992897	0.99785703	0.99028087	0.947167
1.0	0.99998796	0.9391272	0.0038251088	0.9956839	0.31739178	0.013806345	0.9995658	0.99910873	0.9991146	0.9741591
1.0	0.93930966	0.13156088	0.0019043521	0.9978371	0.999602	0.9980363	0.99647754	0.86646366	0.029995868	0.014016016
1.0	0.99490935	0.9996953	0.46865475	0.999813	0.9427473	0.00014503376	0.13129768	0.9994636	0.0113555025	0.29942247
1.0	0.99928325	0.39824626	0.99964356	0.29606885	0.999188	0.7344018	0.6036667	0.93931025	0.9996768	0.34519282
1.0	0.99534684	0.9999405	0.9999951	0.99850875	0.99890125	0.9999814	0.9829774	0.9995345	0.9997075	0.6106927
1.0	0.99971503	0.99496645	0.2389904	0.722625	0.9988391	0.9991709	0.9989213	0.99798524	0.9998053	0.9726493
1.0	0.99952865	0.9982103	0.9991553	0.99976593	0.9998318	0.99931955	0.99899846	0.99882776	0.0002584853	0.9983041
1.0	0.9988426	0.9997944	0.9559275	0.93544346	0.90089065	0.99881506	0.6054549	0.9826796	0.82510513	0.9891165
1.0	0.9944711	0.99965334	0.89194006	0.53761524	0.99938345	0.97777253	0.99998856	0.11012774	0.9999516	0.93960327
1.0	0.9998568	0.99917644	0.5001972	0.9354589	0.999503	3.2055614e-05	0.99892575	0.99795216	0.99941456	0.9828798
1.0	0.9582357	0.9987423	0.99864537	0.9990264	0.9981335	0.99974376	0.9941677	0.9267298	0.99984884	0.92500526
1.0	0.9997774	0.99976057	0.999718	0.91040677	0.999423	0.99998665	0.99952126	0.95099145	0.99862576	0.99883956
1.0	0.9953448	0.7035684	0.98098654	0.9970149	0.9933856	0.9997261	0.9993979	0.08084603	0.9999298	0.99377257
1.0	0.999741	0.9984805	0.9977307	0.9979114	0.9999014	0.69770914	0.537512	0.9935742	0.99941313	0.9734085
1.0	0.99790907	0.99986315	0.9988262	0.33888295	0.99850804	0.9994881	0.99582326	0.9928605	0.9980856	0.9974745
1.0	0.9994479	0.96410364	0.9299345	0.30520314	0.97092474	0.031656656	0.99963915	0.99978	0.99969447	0.98769474
1.0	0.9964915	0.9999027	0.99687827	0.18072025	0.05630009	0.9455455	0.39591697	0.5628692	0.99934524	0.04309195
1.0	0.98524785	0.01609952	0.9998216	0.0116062695	0.986238	0.9925271	0.9184327	0.99879587	0.99634665	0.9572943
1.0	0.9999938	0.9998031	0.99995935	0.14067996	0.9968141	0.9912975	0.25284508	0.99988127	0.9781722	0.9995427
1.0	0.9996014	0.99995124	0.9943732	0.9786526	0.99766576	0.9959259	0.9999833	0.999458	0.79902524	0.72980654
1.0	0.3789771	0.32097557	0.95406586	0.8833913	0.2862597	9.1339614e-05	0.9992318	0.99875236	0.9998048	0.97756726
1.0	0.99996126	0.7905849	0.99943715	0.9993019	0.97334236	0.99918014	0.9773542	0.89474	0.87579674	0.9925014
1.0	0.39264134	0.99971384	0.99966943	0.99849653	0.95629996	0.9990094	0.9078556	0.8186279	0.9993135	0.9952331
1.0	0.20454428	0.9996761	0.99903595	0.97204506	0.9978764	0.35687166	0.9979069	0.9418181	0.99724317	0.9838411
1.0	0.6289513	0.19859688	0.6227139	0.9995608	0.05296064	0.9808756	0.9746096	0.99925226	0.0047090766	0.9968918
1.0	0.701218	0.99268955	0.540791	0.99973685	0.044748686	0.95965683	0.64370483	0.99972755	0.9995943	0.9940627
1.0	0.024338404	0.99646014	0.999137	0.9975465	0.9933389	0.5953282	0.9997254	0.9996681	0.59264386	0.9962288
1.0	0.99971634	0.9886192	0.99357104	0.5494039	0.4732614	0.94065994	0.9984628	0.99814856	0.9985373	0.99839824
1.0	0.9954477	0.70065206	0.95341796	0.99837875	0.001192639	0.99714667	0.2966605	0.9990183	0.5432123	0.98488337
1.0	0.9952023	0.0006212966	0.9988462	0.99939525	0.9902622	0.9961116	0.9999304	0.99835557	0.98608947	0.97158843
1.0	0.019118287	0.9998363	0.9964497	0.9995951	0.9957936	0.74662113	0.99994695	0.9999068	0.9984132	0.98800033
1.0	0.074869655	0.684093	0.99900323	0.9997482	0.973403	0.99841666	0.96637684	0.99889034	0.9973896	0.9978224
1.0	0.9996087	0.99972516	0.99953413	0.99810326	0.99636155	0.9882074	0.99814916	0.99960893	0.98137605	0.9630404
1.0	0.9998398	0.9997341	0.99679285	0.999446	0.920504	0.31324217	0.9986652	0.99780995	0.9996419	0.9796301
1.0	0.99862325	0.008881323	0.9997998	0.9996457	0.97026247	0.6626915	0.038394336	0.92777985	0.9991242	0.9989812
1.0	0.9935283	0.28406483	0.9939176	0.99946076	0.9797391	0.998591	0.9973901	0.9987919	0.99953353	0.11458728
1.0	0.9999423	0.9963574	0.997954	0.0007150392	0.99991333	0.9599559	0.99285215	0.99983406	0.9999566	0.3272991
1.0	0.999979	0.99995804	0.99337065	0.48298505	0.78169996	0.99945825	0.99495775	0.99698955	0.99998176	0.9758852
1.0	0.9996574	0.999729	0.9879556	0.99972063	0.913077	0.99977404	0.9989857	0.9990451	0.9254992	0.9948219
1.0	0.9995072	0.21792512	0.42728522	0.9872988	0.9975037	0.95817167	0.9635246	0.9980262	0.9998117	0.9990854
1.0	0.9939678	0.9904599	0.9988009	0.9457971	0.99995387	0.9970202	0.93366903	0.99946386	0.99236566	0.99791867
1.0	0.99919575	0.9996605	0.9980621	0.99473995	0.9949228	0.981375	0.9419101	0.9756031	0.9911793	0.9796301
1.0	0.99960786	0.9950128	0.98229605	0.66136813	0.9789737	0.99985695	0.9889992	0.99850106	0.84714246	0.0006734286
1.0	0.00017444202	0.7533163	0.9998454	0.9930234	0.9871423	0.99469334	0.26077577	0.6839344	0.99985707	0.99923134
1.0	0.99355656	0.9994074	0.8722383	0.20439592	0.98847485	0.9985831	0.56310976	0.99238175	0.9999174	0.8273223
1.0	0.99782026	0.81156534	0.9870739	0.9994617	0.9992766	0.91199297	0.015461782	0.99920505	0.9979836	0.75578004
1.0	0.999828	0.18987922	0.99982893	0.9995552	0.763461	0.9997862	0.9995552	0.9949138	0.99924254	0.99989486
1.0	0.99780136	0.99871266	0.9948761	0.8846796	0.00606335	0.9993998	0.32241473	0.86575234	0.9976681	0.9804568
1.0	0.99733126	0.9998228	0.20148355	0.9993067	0.061913736	0.9965353	0.32705557	0.98665977	0.9997408	0.9991381
1.0	0.17402625	0.04768303	0.99914145	0.9493898	0.9989191	0.99664164	0.8836917	0.99879503	0.9977951	0.86681
1.0	0.9997055	0.9996449	0.9996979	0.9985153	0.99396706	0.99997234	0.999907	0.9978205	0.99995697	8.075273e-05
1.0	0.810684	0.023666257	0.9999727	0.0150714675	0.784274	0.9957516	0.9993568	0.95436525	0.99996865	0.98276925
1.0	0.011931207	0.99886024	0.0035083813	0.9967102	0.9987042	0.61190516	0.17828754	0.99948764	0.91530704	0.9965411
0.0	0.9582357	0.9753213	0.98229605	0.9872988	0.9871423	0.91199297	0.97950226	0.9622317	0.9594035	0.9796301
0.0	0.9582357	0.9753213	0.98229605	0.9872988	0.9871423	0.91199297	0.97950226	0.9622317	0.9594035	0.9796301
0.0	0.9582357	0.9753213	0.98229605	0.9872988	0.9871423	0.91199297	0.97950226	0.9622317	0.9594035	0.9796301
0.0	0.9582357	0.9753213	0.98229605	0.9872988	0.9871423	0.91199297	0.97950226	0.9622317	0.9594035	0.9796301
0.0	0.9582357	0.9753213	0.98229605	0.9872988	0.9871423	0.91199297	0.97950226	0.9622317	0.9594035	0.9796301
0.0	0.9582357	0.9753213	0.98229605	0.9872988	0.9871423	0.91199297	0.97950226	0.9622317	0.9594035	0.9796301
0.0	0.9902091	0.99603987	0.99697256	0.99790764	0.9967039	0.9534369	0.98344296	0.9769507	0.9941598	0.97290313
0.0	0.35501853	0.91452163	0.6238149	0.98334897	0.8805039	0.35424727	0.8295812	0.68273044	0.75119025	0.97843164
0.0	0.35501853	0.91452163	0.6238149	0.98334897	0.8805039	0.35424727	0.8295812	0.68273044	0.75119025	0.97843164
0.0	0.35501853	0.91452163	0.6238149	0.98334897	0.8805039	0.35424727	0.8295812	0.68273044	0.75119025	0.97843164
0.0	0.99861395	0.9984805	0.9911169	0.9988372	0.9948479	0.9629029	0.99605894	0.9967733	0.9959559	0.991338
0.0	0.9988833	0.99902153	0.9959578	0.9976985	0.99409014	0.9977882	0.9982681	0.9980714	0.99932396	0.98867947
0.0	0.9981528	0.99850696	0.99306583	0.9960735	0.9913522	0.9958073	0.99703145	0.9964754	0.99887055	0.98867947
0.0	0.98972523	0.9914356	0.98439205	0.9917853	0.99305916	0.9788067	0.979349	0.9921703	0.99622214	0.9634257
0.0	0.9981528	0.99850696	0.99306583	0.9960736	0.9913522	0.9958073	0.99703145	0.9964754	0.99887055	0.98867947
0.0	0.9981528	0.99850696	0.99306583	0.9960736	0.9913522	0.9958073	0.99703145	0.9964754	0.99887055	0.98867947
0.0	0.98972523	0.9914356	0.98439205	0.9917853	0.99305916	0.9788067	0.979349	0.9921703	0.99622214	0.9634257
0.0	0.99959856	0.9996152	0.99934226	0.9995832	0.99935204	0.9991709	0.9989354	0.9994029	0.9996345	0.99864894
0.0	0.9582357	0.9753213	0.98229605	0.9872988	0.9871423	0.91199297	0.97950226	0.9622317	0.9594035	0.9796301
0.0	0.9582357	0.9753213	0.98229605	0.9872988	0.9871423	0.91199297	0.97950226	0.9622317	0.9594035	0.9796301
0.0	0.99959856	0.9996152	0.99934226	0.9995832	0.99935204	0.9991709	0.9989354	0.9994029	0.9996345	0.99864894
0.0	0.9582357	0.9753213	0.98229605	0.9872988	0.9871423	0.91199297	0.97950226	0.9622317	0.9594035	0.9796301
0.0	0.9582357	0.9753213	0.98229605	0.9872988	0.9871423	0.91199297	0.97950226	0.9622317	0.9594035	0.9796301
0.0	0.9981528	0.99850696	0.99306583	0.9960735	0.9913522	0.9958073	0.99703145	0.9964754	0.99887055	0.98867947
0.0	0.98972523	0.9914356	0.98439205	0.9917853	0.99305916	0.9788067	0.979349	0.9921703	0.99622214	0.9634257
0.0	0.99861395	0.9984805	0.9911169	0.9988372	0.9948479	0.9629029	0.99605894	0.9967733	0.9959559	0.991338
0.0	0.9981528	0.99850696	0.99306583	0.9960735	0.9913522	0.9958073	0.99703145	0.9964754	0.99887055	0.98867947
0.0	0.99959856	0.9996152	0.99934226	0.9995832	0.99935204	0.9991709	0.9989354	0.9994029	0.9996345	0.99864894
0.0	0.0013688821	0.0010039744	0.0032398568	0.00013308189	2.0771478e-05	0.00014212281	0.00066482194	0.0019347344	0.00055593625	9.299541e-05
0.0	0.00067042845	0.011354127	0.16746077	0.09840961	0.012967524	0.113840945	0.04055018	0.02300488	0.02528901	0.00056324113
0.0	0.99959856	0.9996152	0.99934226	0.9995832	0.99935204	0.9991709	0.9989354	0.9994029	0.9996345	0.99864894
0.0	0.9582357	0.9753213	0.98229605	0.9872988	0.9871423	0.91199297	0.97950226	0.9622317	0.9594035	0.9796301
0.0	0.99959856	0.9996152	0.99934226	0.9995832	0.99935204	0.9991709	0.9989354	0.9994029	0.9996345	0.99864894
0.0	0.9582357	0.9753213	0.98229605	0.9872988	0.9871423	0.91199297	0.97950226	0.9622317	0.9594035	0.9796301
0.0	0.9582357	0.9753213	0.98229605	0.9872988	0.9871423	0.91199297	0.97950226	0.9622317	0.9594035	0.9796301
0.0	0.9582357	0.9753213	0.98229605	0.9872988	0.9871423	0.91199297	0.97950226	0.9622317	0.9594035	0.9796301
0.0	0.9582357	0.9753213	0.98229605	0.9872988	0.9871423	0.91199297	0.97950226	0.9622317	0.9594035	0.9796301
0.0	0.99959856	0.9996152	0.99934226	0.9995832	0.99935204	0.9991709	0.9989354	0.9994029	0.9996345	0.99864894
0.0	0.99861395	0.9984805	0.9911169	0.9988372	0.9948479	0.9629029	0.99605894	0.9967733	0.9959559	0.991338
0.0	0.99861395	0.9984805	0.9911169	0.9988372	0.9948479	0.9629029	0.99605894	0.9967733	0.9959559	0.991338
0.0	0.9981528	0.99850696	0.99306583	0.9960735	0.9913522	0.9958073	0.99703145	0.9964754	0.99887055	0.98867947
0.0	0.9981528	0.99850696	0.99306583	0.9960735	0.9913522	0.9958073	0.99703145	0.9964754	0.99887055	0.98867947
0.0	0.9943984	0.9947305	0.9914814	0.93293613	0.99453765	0.99134606	0.9948367	0.9905523	0.9945045	0.97301835
0.0	0.9943592	0.99456376	0.99162865	0.9319832	0.9946256	0.99179345	0.995606	0.9905166	0.9937109	0.9656835
0.0	0.9943078	0.99313325	0.9923379	0.942201	0.99395436	0.9881257	0.9955611	0.9913031	0.9943393	0.96700513
0.0	0.99345773	0.9928637	0.9910932	0.94103396	0.99346817	0.99045116	0.9960247	0.9925714	0.9946154	0.97122496
0.0	0.99193746	0.99231744	0.9886981	0.91933435	0.9921061	0.98701465	0.994474	0.98665977	0.99236566	0.95238143
0.0	0.99193746	0.99231744	0.9886981	0.91933435	0.9921061	0.98701465	0.994474	0.98665977	0.99236566	0.95238143
0.0	0.99193746	0.99231744	0.9886981	0.91933435	0.9921061	0.98701465	0.994474	0.98665977	0.99236566	0.95238143
0.0	0.99193746	0.99231744	0.9886981	0.91933435	0.9921061	0.98701465	0.994474	0.98665977	0.99236566	0.95238143
0.0	0.99193746	0.99231744	0.9886981	0.91933435	0.9921061	0.98701465	0.994474	0.98665977	0.99236566	0.95238143
0.0	0.98972523	0.9914356	0.98439205	0.9917853	0.99305916	0.9788067	0.979349	0.9921703	0.99622214	0.9634257
0.0	0.9981528	0.99850696	0.99306583	0.9960736	0.9913522	0.9958073	0.99703145	0.9964754	0.99887055	0.98867947
0.0	0.9994641	0.99922	0.99720424	0.99937683	0.9986474	0.9854659	0.9986694	0.99887556	0.9986364	0.9956643
0.0	0.0041119363	0.99607724	0.9833319	0.9641985	0.9998447	0.9348206	0.0012827708	0.99715036	0.7577352	0.82890743
0.0	0.9999857	0.9869033	0.99783105	0.99993193	0.9995901	0.9997669	0.99983144	0.9994332	0.99875057	0.9991303
0.0	0.9999857	0.9869033	0.99783105	0.99993193	0.9995901	0.9997669	0.99983144	0.9994332	0.99875057	0.9991303
0.0	0.99994326	0.9869033	0.98397255	0.9632804	0.99951255	0.9871308	0.9981693	0.9996001	0.9997056	0.74968326
0.0	0.9981528	0.99850696	0.99306583	0.9960735	0.9913522	0.9958073	0.99703145	0.9964754	0.99887055	0.98867947
0.0	0.003008864	0.00041773863	0.006553151	0.0013066989	0.0001807866	0.003628723	0.0049596652	0.0033558446	0.016612321	0.005007632
0.0	0.9582357	0.9753213	0.98229605	0.9872988	0.9871423	0.91199297	0.97950226	0.9622317	0.9594035	0.9796301
0.0	0.9582357	0.9753213	0.98229605	0.9872988	0.9871423	0.91199297	0.97950226	0.9622317	0.9594035	0.9796301
0.0	0.99959856	0.9996152	0.99934226	0.9995832	0.99935204	0.9991709	0.9989354	0.9994029	0.9996345	0.99864894
0.0	0.9582357	0.9753213	0.98229605	0.9872988	0.9871423	0.91199297	0.97950226	0.9622317	0.9594035	0.9796301
0.0	0.99976796	0.99993944	0.99969363	0.9994041	0.9998073	0.99933124	0.9998362	0.9999124	0.99969316	0.99866486
0.0	0.00022207752	0.0033565129	0.0007936539	0.0048318035	0.003246701	0.040625848	0.00028255055	0.6700829	0.0009205022	0.005244687
0.0	0.9786283	0.9728167	0.99064434	0.9925216	0.9665645	0.8822198	0.9666061	0.99463	0.97689986	0.7030937
0.0	0.99959856	0.9996152	0.99934226	0.9995832	0.99935204	0.9991709	0.9989354	0.9994029	0.9996345	0.99864894
0.0	0.9582357	0.9753213	0.98229605	0.9872988	0.9871423	0.91199297	0.97950226	0.9622317	0.9594035	0.9796301
0.0	0.9582357	0.9753213	0.98229605	0.9872988	0.9871423	0.91199297	0.97950226	0.9622317	0.9594035	0.9796301
0.0	0.9582357	0.9753213	0.98229605	0.9872988	0.9871423	0.91199297	0.97950226	0.9622317	0.9594035	0.9796301
0.0	0.9582357	0.9753213	0.98229605	0.9872988	0.9871423	0.91199297	0.97950226	0.9622317	0.9594035	0.9796301
0.0	0.9582357	0.9753213	0.98229605	0.9872988	0.9871423	0.91199297	0.97950226	0.9622317	0.9594035	0.9796301
0.0	0.99959856	0.9996152	0.99934226	0.9995832	0.99935204	0.9991709	0.9989354	0.9994029	0.9996345	0.99864894
0.0	0.9991761	0.9991425	0.9996061	0.9949109	0.9995254	0.999571	0.99951136	0.9993687	0.9993993	0.99836415
0.0	0.9955467	0.9961901	0.9942352	0.9952134	0.99152523	0.9923862	0.98698527	0.99738437	0.9980933	0.96103287
0.0	0.9990453	0.99926215	0.9937169	0.9985618	0.99815613	0.9951084	0.9987551	0.99776804	0.9982534	0.9834853
0.0	0.9582357	0.9753213	0.98229605	0.9872988	0.9871423	0.91199297	0.97950226	0.9622317	0.9594035	0.9796301
0.0	0.99861395	0.9984805	0.9911169	0.9988372	0.9948479	0.9629029	0.99605894	0.9967733	0.9959559	0.991338
0.0	0.9981528	0.99850696	0.99306583	0.9960735	0.9913522	0.9958073	0.99703145	0.9964754	0.99887055	0.98867947
0.0	0.98972523	0.9914356	0.98439205	0.9917853	0.99305916	0.9788067	0.979349	0.9921703	0.99622214	0.9634257
0.0	0.9981528	0.99850696	0.99306583	0.9960735	0.9913522	0.9958073	0.99703145	0.9964754	0.99887055	0.98867947
0.0	0.9955467	0.9961901	0.9942352	0.9952134	0.99152523	0.9923862	0.98698527	0.99738437	0.9980933	0.96103287
0.0	0.9981528	0.99850696	0.99306583	0.9960735	0.9913522	0.9958073	0.99703145	0.9964754	0.99887055	0.98867947
0.0	0.9991844	0.99946886	0.99582505	0.9984308	0.996779	0.998877	0.9989416	0.99845505	0.9994097	0.9965501
0.0	0.9582357	0.9753213	0.98229605	0.9872988	0.9871423	0.91199297	0.97950226	0.9622317	0.9594035	0.9796301
0.0	0.9582357	0.9753213	0.98229605	0.9872988	0.9871423	0.91199297	0.97950226	0.9622317	0.9594035	0.9796301
0.0	0.9582357	0.9753213	0.98229605	0.9872988	0.9871423	0.91199297	0.97950226	0.9622317	0.9594035	0.9796301
0.0	0.00052083144	0.39473233	0.009223844	0.025455382	0.017830959	0.0006540265	0.0032473	0.0028688195	0.0044847983	0.0012390587
0.0	0.00052083144	0.39473233	0.009223844	0.025455382	0.017830959	0.0006540265	0.0032473	0.0028688195	0.0044847983	0.0012390587
0.0	0.9582357	0.9753213	0.98229605	0.9872988	0.9871423	0.91199297	0.97950226	0.9622317	0.9594035	0.9796301
0.0	0.9582357	0.9753213	0.98229605	0.9872988	0.9871423	0.91199297	0.97950226	0.9622317	0.9594035	0.9796301
0.0	0.9582357	0.9753213	0.98229605	0.9872988	0.9871423	0.91199297	0.97950226	0.9622317	0.9594035	0.9796301
0.0	0.99861395	0.9984805	0.9911169	0.9988372	0.9948479	0.9629029	0.99605894	0.9967733	0.9959559	0.991338
0.0	0.99861395	0.9984805	0.9911169	0.9988372	0.9948479	0.9629029	0.99605894	0.9967733	0.9959559	0.991338
0.0	0.9981528	0.99850696	0.99306583	0.9960735	0.9913522	0.9958073	0.99703145	0.9964754	0.99887055	0.98867947
0.0	0.9981528	0.99850696	0.99306583	0.9960735	0.9913522	0.9958073	0.99703145	0.9964754	0.99887055	0.98867947
0.0	0.9582357	0.9753213	0.98229605	0.9872988	0.9871423	0.91199297	0.97950226	0.9622317	0.9594035	0.9796301
0.0	0.98972523	0.9914356	0.98439205	0.9917853	0.99305916	0.9788067	0.979349	0.9921703	0.99622214	0.9634257
0.0	0.98972523	0.9914356	0.98439205	0.9917853	0.99305916	0.9788067	0.979349	0.9921703	0.99622214	0.9634257
0.0	0.9981528	0.99850696	0.99306583	0.9960735	0.9913522	0.9958073	0.99703145	0.9964754	0.99887055	0.98867947
0.0	0.9981528	0.99850696	0.99306583	0.9960736	0.9913522	0.9958073	0.99703145	0.9964754	0.99887055	0.98867947
0.0	0.9582357	0.9753213	0.98229605	0.9872988	0.9871423	0.91199297	0.97950226	0.9622317	0.9594035	0.9796301
0.0	0.9582357	0.9753213	0.98229605	0.9872988	0.9871423	0.91199297	0.97950226	0.9622317	0.9594035	0.9796301
0.0	0.9582357	0.9753213	0.98229605	0.9872988	0.9871423	0.91199297	0.97950226	0.9622317	0.9594035	0.9796301
0.0	0.9582357	0.9753213	0.98229605	0.9872988	0.9871423	0.91199297	0.97950226	0.9622317	0.9594035	0.9796301
0.0	0.99959856	0.9996152	0.99934226	0.9995832	0.99935204	0.9991709	0.9989354	0.9994029	0.9996345	0.99864894
0.0	0.9582357	0.9753213	0.98229605	0.9872988	0.9871423	0.91199297	0.97950226	0.9622317	0.9594035	0.9796301
0.0	0.9582357	0.9753213	0.98229605	0.9872988	0.9871423	0.91199297	0.97950226	0.9622317	0.9594035	0.9796301
0.0	0.99959856	0.9996152	0.99934226	0.9995832	0.99935204	0.9991709	0.9989354	0.9994029	0.9996345	0.99864894
0.0	0.9582357	0.9753213	0.98229605	0.9872988	0.9871423	0.91199297	0.97950226	0.9622317	0.9594035	0.9796301
0.0	0.9582357	0.9753213	0.98229605	0.9872988	0.9871423	0.91199297	0.97950226	0.9622317	0.9594035	0.9796301
0.0	0.9997049	0.9997255	0.999666	0.9996933	0.9994474	0.9994867	0.9993845	0.99969447	0.9997309	0.9990527
0.0	0.9582357	0.9753213	0.98229605	0.9872988	0.9871423	0.91199297	0.97950226	0.9622317	0.9594035	0.9796301
0.0	0.9582357	0.9753213	0.98229605	0.9872988	0.9871423	0.91199297	0.97950226	0.9622317	0.9594035	0.9796301
0.0	0.9582357	0.9753213	0.98229605	0.9872988	0.9871423	0.91199297	0.97950226	0.9622317	0.9594035	0.9796301
0.0	0.99959856	0.9996152	0.99934226	0.9995832	0.99935204	0.9991709	0.9989354	0.9994029	0.9996345	0.99864894
0.0	0.99959856	0.9996152	0.99934226	0.9995832	0.99935204	0.9991709	0.9989354	0.9994029	0.9996345	0.99864894
0.0	0.9582357	0.9753213	0.98229605	0.9872988	0.9871423	0.91199297	0.97950226	0.9622317	0.9594035	0.9796301
0.0	0.9955467	0.9961901	0.9942352	0.9952134	0.99152523	0.9923862	0.98698527	0.99738437	0.9980933	0.96103287
0.0	0.006247781	0.05670404	0.049472585	0.003886001	0.0033916105	0.0017682187	0.00010300729	0.06879064	0.001226243	0.028363382
0.0	0.99861395	0.9984805	0.9911169	0.9988372	0.9948479	0.9629029	0.99605894	0.9967733	0.9959559	0.991338
0.0	0.9981528	0.99850696	0.99306583	0.9960735	0.9913522	0.9958073	0.99703145	0.9964754	0.99887055	0.98867947
0.0	0.98972523	0.9914356	0.98439205	0.9917853	0.99305916	0.9788067	0.979349	0.9921703	0.99622214	0.9634257
0.0	0.9981528	0.99850696	0.99306583	0.9960735	0.9913522	0.9958073	0.99703145	0.9964754	0.99887055	0.98867947
0.0	0.9991761	0.9991425	0.9996061	0.9949109	0.9995254	0.999571	0.99951136	0.9993687	0.9993993	0.99836415
0.0	0.99861395	0.9984805	0.9911169	0.9988372	0.9948479	0.9629029	0.99605894	0.9967733	0.9959559	0.991338
0.0	0.99861395	0.9984805	0.9911169	0.9988372	0.9948479	0.9629029	0.99605894	0.9967733	0.9959559	0.991338
0.0	0.9981528	0.99850696	0.99306583	0.9960736	0.9913522	0.9958073	0.99703145	0.9964754	0.99887055	0.98867947
0.0	0.9981528	0.99850696	0.99306583	0.9960735	0.9913522	0.9958073	0.99703145	0.9964754	0.99887055	0.98867947
0.0	0.9981528	0.99850696	0.99306583	0.9960735	0.9913522	0.9958073	0.99703145	0.9964754	0.99887055	0.98867947
0.0	0.9981528	0.99850696	0.99306583	0.9960735	0.9913522	0.9958073	0.99703145	0.9964754	0.99887055	0.98867947
0.0	0.99959856	0.9996152	0.99934226	0.9995832	0.99935204	0.9991709	0.9989354	0.9994029	0.9996345	0.99864894
0.0	0.99959856	0.9996152	0.99934226	0.9995832	0.99935204	0.9991709	0.9989354	0.9994029	0.9996345	0.99864894
0.0	0.99861395	0.9984805	0.9911169	0.9988372	0.9948479	0.9629029	0.99605894	0.9967733	0.9959559	0.991338
0.0	0.9981528	0.99850696	0.99306583	0.9960735	0.9913522	0.9958073	0.99703145	0.9964754	0.99887055	0.98867947
0.0	0.9981528	0.99850696	0.99306583	0.9960736	0.9913522	0.9958073	0.99703145	0.9964754	0.99887055	0.98867947
0.0	0.99959856	0.9996152	0.99934226	0.9995832	0.99935204	0.9991709	0.9989354	0.9994029	0.9996345	0.99864894
0.0	0.9582357	0.9753213	0.98229605	0.9872988	0.9871423	0.91199297	0.97950226	0.9622317	0.9594035	0.9796301
0.0	0.9582357	0.9753213	0.98229605	0.9872988	0.9871423	0.91199297	0.97950226	0.9622317	0.9594035	0.9796301
0.0	0.9582357	0.9753213	0.98229605	0.9872988	0.9871423	0.91199297	0.97950226	0.9622317	0.9594035	0.9796301
0.0	0.9582357	0.9753213	0.98229605	0.9872988	0.9871423	0.91199297	0.97950226	0.9622317	0.9594035	0.9796301
0.0	0.0073311366	0.0033549021	0.004465462	0.0007176467	0.0073020896	0.00074070075	0.0024983066	0.009119107	0.006572025	0.0014547512
0.0	0.00733114	0.0033549021	0.004465462	0.0007176467	0.0073020896	0.00074070075	0.0024983066	0.009119107	0.006572025	0.0014547512
0.0	0.0073311366	0.0033549021	0.004465462	0.0007176467	0.0073020896	0.00074070075	0.0024983066	0.009119107	0.006572025	0.0014547512
0.0	0.0073311366	0.0033549021	0.004465462	0.00071764697	0.007302097	0.00074070075	0.0024983066	0.009119107	0.006572027	0.0014547512
0.0	0.0073311366	0.0033549021	0.004465462	0.0007176467	0.0073020896	0.00074070075	0.0024983066	0.009119107	0.006572025	0.0014547512
0.0	0.0073311366	0.0033549021	0.004465462	0.0007176467	0.0073020896	0.00074070075	0.0024983066	0.009119107	0.006572025	0.0014547512
0.0	0.0073311366	0.0033549021	0.004465462	0.0007176467	0.0073020896	0.00074070075	0.0024983066	0.009119107	0.006572025	0.0014547512
0.0	0.0073311366	0.0033549021	0.004465462	0.0007176474	0.007302097	0.0007407004	0.0024983066	0.009119104	0.006572027	0.0014547505
0.0	0.00733114	0.0033549021	0.004465462	0.0007176467	0.0073020896	0.00074070075	0.0024983066	0.009119107	0.006572025	0.0014547512
0.0	0.0073311366	0.0033549021	0.004465462	0.0007176467	0.0073020896	0.00074070075	0.0024983066	0.009119107	0.006572025	0.0014547512
0.0	0.00733114	0.0033549021	0.004465462	0.0007176467	0.0073020896	0.00074070075	0.0024983066	0.009119107	0.006572025	0.0014547512
0.0	0.0073311366	0.0033549021	0.004465462	0.00071764697	0.007302097	0.0007407004	0.0024983066	0.009119107	0.006572027	0.0014547505
0.0	0.0073311366	0.0033549021	0.004465462	0.0007176467	0.0073020896	0.00074070075	0.0024983066	0.009119107	0.006572025	0.0014547512
0.0	0.9582357	0.9753213	0.98229605	0.9872988	0.9871423	0.91199297	0.97950226	0.9622317	0.9594035	0.9796301
0.0	0.9582357	0.9753213	0.98229605	0.9872988	0.9871423	0.91199297	0.97950226	0.9622317	0.9594035	0.9796301
0.0	0.9582357	0.9753213	0.98229605	0.9872988	0.9871423	0.91199297	0.97950226	0.9622317	0.9594035	0.9796301
0.0	0.9582357	0.9753213	0.98229605	0.9872988	0.9871423	0.91199297	0.97950226	0.9622317	0.9594035	0.9796301
0.0	0.9582357	0.9753213	0.98229605	0.9872988	0.9871423	0.91199297	0.97950226	0.9622317	0.9594035	0.9796301
0.0	0.9582357	0.9753213	0.98229605	0.9872988	0.9871423	0.91199297	0.97950226	0.9622317	0.9594035	0.9796301
0.0	0.9582357	0.9753213	0.98229605	0.9872988	0.9871423	0.91199297	0.97950226	0.9622317	0.9594035	0.9796301
0.0	0.9582357	0.9753213	0.98229605	0.9872988	0.9871423	0.91199297	0.97950226	0.9622317	0.9594035	0.9796301
0.0	0.9582357	0.9753213	0.98229605	0.9872988	0.9871423	0.91199297	0.97950226	0.9622317	0.9594035	0.9796301
0.0	0.99959856	0.9996152	0.99934226	0.9995832	0.99935204	0.9991709	0.9989354	0.9994029	0.9996345	0.99864894
0.0	0.9582357	0.9753213	0.98229605	0.9872988	0.9871423	0.91199297	0.97950226	0.9622317	0.9594035	0.9796301
0.0	0.9582357	0.9753213	0.98229605	0.9872988	0.9871423	0.91199297	0.97950226	0.9622317	0.9594035	0.9796301
0.0	0.9582357	0.9753213	0.98229605	0.9872988	0.9871423	0.91199297	0.97950226	0.9622317	0.9594035	0.9796301
0.0	0.9990453	0.99926215	0.9937169	0.9985618	0.99815613	0.9951084	0.9987551	0.99776804	0.9982534	0.9834853
0.0	0.99948186	0.9994785	0.9972282	0.999057	0.99843055	0.99874866	0.99901175	0.9988758	0.99961555	0.9970394
0.0	0.9981528	0.99850696	0.99306583	0.9960735	0.9913522	0.9958073	0.99703145	0.9964754	0.99887055	0.98867947
0.0	0.9582357	0.9753213	0.98229605	0.9872988	0.9871423	0.91199297	0.97950226	0.9622317	0.9594035	0.9796301
0.0	0.9955467	0.9961901	0.9942352	0.9952134	0.99152523	0.9923862	0.98698527	0.99738437	0.9980933	0.96103287
0.0	0.06658344	0.04461507	0.5370382	0.044444036	0.24169564	0.061888784	0.24269624	0.9357544	0.6091458	0.5366894
0.0	0.99926144	0.9991303	0.99835604	0.99872655	0.9969164	0.99330795	0.9977829	0.9976992	0.9978951	0.986339
0.0	0.9582357	0.9753213	0.98229605	0.9872988	0.9871423	0.91199297	0.97950226	0.9622317	0.9594035	0.9796301
0.0	0.9582357	0.9753213	0.98229605	0.9872988	0.9871423	0.91199297	0.97950226	0.9622317	0.9594035	0.9796301
0.0	0.9582357	0.9753213	0.98229605	0.9872988	0.9871423	0.91199297	0.97950226	0.9622317	0.9594035	0.9796301
0.0	0.9582357	0.9753213	0.98229605	0.9872988	0.9871423	0.91199297	0.97950226	0.9622317	0.9594035	0.9796301
0.0	0.9582357	0.9753213	0.98229605	0.9872988	0.9871423	0.91199297	0.97950226	0.9622317	0.9594035	0.9796301
0.0	0.99957055	0.99952435	0.9972064	0.99936956	0.9966788	0.99859554	0.9982407	0.9981706	0.99957615	0.99663275
0.0	0.99959856	0.9996152	0.99934226	0.9995832	0.99935204	0.9991709	0.9989354	0.9994029	0.9996345	0.99864894
0.0	0.9582357	0.9753213	0.98229605	0.9872988	0.9871423	0.91199297	0.97950226	0.9622317	0.9594035	0.9796301
0.0	0.9990453	0.99926215	0.9937169	0.9985618	0.99815613	0.9951084	0.9987551	0.99776804	0.9982534	0.9834853
0.0	0.9990453	0.99926215	0.9937169	0.9985618	0.99815613	0.9951084	0.9987551	0.99776804	0.9982534	0.9834853
0.0	0.9990453	0.99926215	0.9937169	0.9985618	0.99815613	0.9951084	0.9987551	0.99776804	0.9982534	0.9834853
0.0	0.9990453	0.99926215	0.9937169	0.9985618	0.99815613	0.9951084	0.9987551	0.99776804	0.9982534	0.9834853
0.0	0.9990453	0.99926215	0.9937169	0.9985618	0.99815613	0.9951084	0.9987551	0.99776804	0.9982534	0.9834853
0.0	0.09346972	0.00849893	0.09318369	0.100945786	0.01658375	0.0025266586	0.030091556	0.0016398513	0.0001420663	0.00040894913
0.0	0.13120323	0.00017654453	0.06400145	0.0025603177	0.6771567	1.3854591e-05	0.12522565	0.06388082	0.0036682158	0.0014710894
0.0	0.9582357	0.9753213	0.98229605	0.9872988	0.9871423	0.91199297	0.97950226	0.9622317	0.9594035	0.9796301
0.0	0.9582357	0.9753213	0.98229605	0.9872988	0.9871423	0.91199297	0.97950226	0.9622317	0.9594035	0.9796301
0.0	0.010403448	0.20356454	0.025118327	0.8799628	0.01849471	0.66947293	0.2895774	0.19134198	0.5234526	0.0009045247
0.0	0.9978849	0.9989538	0.99917775	0.99905175	0.9983101	0.99792385	0.99900657	0.99838495	0.998367	0.98675007
0.0	0.9582357	0.9753213	0.98229605	0.9872988	0.9871423	0.91199297	0.97950226	0.9622317	0.9594035	0.9796301
0.0	0.99865377	0.99869686	0.9956281	0.9975176	0.99455607	0.9975963	0.99807584	0.99746597	0.9992083	0.9923131
0.0	0.9582357	0.9753213	0.98229605	0.9872988	0.9871423	0.91199297	0.97950226	0.9622317	0.9594035	0.9796301
0.0	0.9582357	0.9753213	0.98229605	0.9872988	0.9871423	0.91199297	0.97950226	0.9622317	0.9594035	0.9796301
0.0	0.9582357	0.9753213	0.98229605	0.9872988	0.9871423	0.91199297	0.97950226	0.9622317	0.9594035	0.9796301
0.0	0.9582357	0.9753213	0.98229605	0.9872988	0.9871423	0.91199297	0.97950226	0.9622317	0.9594035	0.9796301
0.0	0.9582357	0.9753213	0.98229605	0.9872988	0.9871423	0.91199297	0.97950226	0.9622317	0.9594035	0.9796301
0.0	0.9582357	0.9753213	0.98229605	0.9872988	0.9871423	0.91199297	0.97950226	0.9622317	0.9594035	0.9796301
0.0	0.9582357	0.9753213	0.98229605	0.9872988	0.9871423	0.91199297	0.97950226	0.9622317	0.9594035	0.9796301
0.0	0.99814963	0.99872607	0.99934	0.99911934	0.9985891	0.998114	0.9991055	0.99901426	0.9990727	0.98405
0.0	0.9582357	0.9753213	0.98229605	0.9872988	0.9871423	0.91199297	0.97950226	0.9622317	0.9594035	0.9796301
0.0	0.9582357	0.9753213	0.98229605	0.9872988	0.9871423	0.91199297	0.97950226	0.9622317	0.9594035	0.9796301
0.0	0.9582357	0.9753213	0.98229605	0.9872988	0.9871423	0.91199297	0.97950226	0.9622317	0.9594035	0.9796301
0.0	0.9582357	0.9753213	0.98229605	0.9872988	0.9871423	0.91199297	0.97950226	0.9622317	0.9594035	0.9796301
0.0	0.9582357	0.9753213	0.98229605	0.9872988	0.9871423	0.91199297	0.97950226	0.9622317	0.9594035	0.9796301
0.0	0.99957055	0.99952435	0.9972064	0.99936956	0.9966788	0.99859554	0.9982407	0.9981706	0.99957615	0.99663275
0.0	0.9582357	0.9753213	0.98229605	0.9872988	0.9871423	0.91199297	0.97950226	0.9622317	0.9594035	0.9796301
0.0	0.9582357	0.9753213	0.98229605	0.9872988	0.9871423	0.91199297	0.97950226	0.9622317	0.9594035	0.9796301
0.0	0.9582357	0.9753213	0.98229605	0.9872988	0.9871423	0.91199297	0.97950226	0.9622317	0.9594035	0.9796301
0.0	0.9582357	0.9753213	0.98229605	0.9872988	0.9871423	0.91199297	0.97950226	0.9622317	0.9594035	0.9796301
0.0	0.9582357	0.9753213	0.98229605	0.9872988	0.9871423	0.91199297	0.97950226	0.9622317	0.9594035	0.9796301
0.0	0.9582357	0.9753213	0.98229605	0.9872988	0.9871423	0.91199297	0.97950226	0.9622317	0.9594035	0.9796301
0.0	0.9971744	0.99776614	0.9967296	0.99700433	0.9958116	0.9959459	0.99234056	0.9985916	0.99853635	0.9810463
0.0	0.99941933	0.9995963	0.9981427	0.9991217	0.9991084	0.9946221	0.99864155	0.9991567	0.99704427	0.99591196
0.0	0.099586755	0.4173792	0.63244325	0.63893145	0.5465622	0.12777252	0.54688424	0.7587219	0.817504	0.093495354
0.0	0.87052584	0.996514	0.9724315	0.92929876	0.9921429	0.10645434	0.9349085	0.96766484	0.78632027	0.07869586
0.0	0.07012628	0.8166367	0.6823126	0.7795874	0.28464222	0.17129931	0.30975953	0.87981457	0.74537486	0.30125022
0.0	0.8681307	0.7051247	0.6200001	0.28004897	0.6145565	0.18145178	0.36428407	0.9690925	0.8175534	0.7310025
0.0	0.11656432	0.17874213	0.11590404	0.3342468	0.30385393	0.104558416	0.37854236	0.881619	0.4413638	0.057706784
0.0	0.98706937	0.970022	0.99225664	0.8223034	0.9870596	0.06998354	0.99179417	0.98763824	0.9442845	0.10008274
0.0	0.5801857	0.30280647	0.8782486	0.17649159	0.5782122	0.04217839	0.19996825	0.72487706	0.82797116	0.7273555
0.0	0.501418	0.46126685	0.54236835	0.6272672	0.2158086	0.02828402	0.29539904	0.87039965	0.7239698	0.07810376
0.0	0.09372113	0.5630894	0.057827935	0.7840595	0.024272302	0.0009632261	0.03240486	0.64118797	0.31096587	0.0049112677
0.0	0.9999529	0.9999503	0.99986565	0.99991393	0.9999218	0.9997497	0.9999218	0.99995184	0.9998946	0.9987299
0.0	0.0007994983	0.0011214211	0.0026762267	0.0025002847	0.0017165337	0.00042000227	0.010437385	0.0014812371	0.0021067064	0.003091355
0.0	0.0028920495	0.002734655	0.00043826128	0.0024061531	0.0011483174	0.004096864	0.013489441	0.039690096	0.0036618186	0.008372865
0.0	0.058412474	0.30239236	0.025832454	0.638768	0.5930999	0.46287915	0.35553545	0.00857399	0.07688197	0.0109560685
0.0	0.97629374	0.9605041	0.88481724	0.9367782	0.58837235	0.13473108	0.9268198	0.86776185	0.9723684	0.9874285
0.0	0.99813616	0.9986331	0.99719787	0.9981146	0.99776745	0.99769753	0.99514127	0.9989341	0.99913675	0.9888026
0.0	0.99922955	0.99933475	0.9968598	0.9985495	0.99772197	0.99875474	0.9988055	0.99854505	0.9995034	0.9964663
0.0	0.9935283	0.9860691	0.99381626	0.9902952	0.9914169	0.9724777	0.9962212	0.99760735	0.9955996	0.94858205
0.0	0.9582357	0.9753213	0.98229605	0.9872988	0.9871423	0.91199297	0.97950226	0.9622317	0.9594035	0.9796301
0.0	0.9993931	0.9996094	0.99834204	0.9991961	0.99924684	0.99808633	0.9986481	0.99899024	0.9994518	0.9949582
0.0	0.9970746	0.9977024	0.9986778	0.9979176	0.996588	0.9958144	0.99780387	0.99758244	0.99765706	0.9726493
0.0	0.9582357	0.9753213	0.98229605	0.9872988	0.9871423	0.91199297	0.97950226	0.9622317	0.9594035	0.9796301
0.0	0.99861395	0.9984805	0.9911169	0.9988372	0.9948479	0.9629029	0.99605894	0.9967733	0.9959559	0.991338
0.0	0.86564124	0.95725703	0.98168683	0.999488	0.999213	0.9959876	0.99996495	0.9999064	0.99998856	0.97568935
0.0	0.9996904	0.99982065	0.99712867	0.999438	0.9984686	0.9976635	0.9991443	0.99864155	0.99930465	0.9958709
0.0	0.99976	0.99988616	0.9992472	0.9995764	0.99956506	0.99929917	0.99948114	0.99960977	0.9995505	0.99717194
0.0	0.99792993	0.9985518	0.99680847	0.99761486	0.9961592	0.99700254	0.99526113	0.9989832	0.99908674	0.980608
0.0	0.009498522	0.023027606	0.01810352	0.005616778	0.0066808215	0.005068499	0.011336365	0.024638968	0.016746541	0.008164647
0.0	0.99591714	0.9966755	0.9947718	0.9955699	0.99326056	0.99420965	0.9874449	0.99762315	0.9982668	0.96601045
0.0	0.009498518	0.0230276	0.01810352	0.005616778	0.0066808215	0.0050684963	0.011336365	0.024638968	0.016746549	0.008164647
0.0	0.99591714	0.9966755	0.9947718	0.9955699	0.99326056	0.99420965	0.9874449	0.99762315	0.9982668	0.96601045
0.0	0.9582357	0.9753213	0.98229605	0.9872988	0.9871423	0.91199297	0.97950226	0.9622317	0.9594035	0.9796301
0.0	0.9582357	0.9753213	0.98229605	0.9872988	0.9871423	0.91199297	0.97950226	0.9622317	0.9594035	0.9796301
0.0	0.9582357	0.9753213	0.98229605	0.9872988	0.9871423	0.91199297	0.97950226	0.9622317	0.9594035	0.9796301
0.0	0.99959856	0.9996152	0.99934226	0.9995832	0.99935204	0.9991709	0.9989354	0.9994029	0.9996345	0.99864894
0.0	0.9582357	0.9753213	0.98229605	0.9872988	0.9871423	0.91199297	0.97950226	0.9622317	0.9594035	0.9796301
0.0	0.9990453	0.99926215	0.9937169	0.9985618	0.99815613	0.9951084	0.9987551	0.99776804	0.9982534	0.9834853
0.0	0.9582357	0.9753213	0.98229605	0.9872988	0.9871423	0.91199297	0.97950226	0.9622317	0.9594035	0.9796301
0.0	0.99959856	0.9996152	0.99934226	0.9995832	0.99935204	0.9991709	0.9989354	0.9994029	0.9996345	0.99864894
0.0	0.9582357	0.9753213	0.98229605	0.9872988	0.9871423	0.91199297	0.97950226	0.9622317	0.9594035	0.9796301
0.0	0.0013688821	0.0010039744	0.0032398538	0.00013308189	2.0771478e-05	0.00014212281	0.00066482194	0.0019347344	0.00055593625	9.299541e-05
0.0	0.9582357	0.9753213	0.98229605	0.9872988	0.9871423	0.91199297	0.97950226	0.9622317	0.9594035	0.9796301
0.0	0.9582357	0.9753213	0.98229605	0.9872988	0.9871423	0.91199297	0.97950226	0.9622317	0.9594035	0.9796301
0.0	0.99959856	0.9996152	0.99934226	0.9995832	0.99935204	0.9991709	0.9989354	0.9994029	0.9996345	0.99864894
0.0	0.9582357	0.9753213	0.98229605	0.9872988	0.9871423	0.91199297	0.97950226	0.9622317	0.9594035	0.9796301
0.0	0.9993766	0.9996991	0.9989384	0.9996712	0.99953425	0.99903333	0.99906796	0.99962986	0.9998404	0.9980692
0.0	0.99959856	0.9996152	0.99934226	0.9995832	0.99935204	0.9991709	0.9989354	0.9994029	0.9996345	0.99864894
0.0	0.9582357	0.9753213	0.98229605	0.9872988	0.9871423	0.91199297	0.97950226	0.9622317	0.9594035	0.9796301
0.0	0.0013688821	0.0010039744	0.0032398568	0.00013308189	2.0771478e-05	0.00014212281	0.00066482194	0.0019347344	0.00055593625	9.299541e-05
0.0	0.99724567	0.99816006	0.9964194	0.9971053	0.996451	0.9955314	0.99031365	0.9983333	0.9986669	0.9777182
0.0	0.009498518	0.023027606	0.01810352	0.005616778	0.0066808215	0.005068499	0.011336365	0.024638968	0.016746549	0.008164647
0.0	0.009125141	0.03109063	0.93223524	0.88066363	0.052381184	0.40522808	0.11318466	0.6972835	0.44502342	0.0065453798
0.0	0.9042033	0.08300344	0.0063063544	0.06657978	0.016819283	0.0035290713	0.1712622	0.05140671	0.3773381	0.05254834
0.0	0.99861395	0.9984805	0.9911169	0.9988372	0.9948479	0.9629029	0.99605894	0.9967733	0.9959559	0.991338
0.0	0.99861395	0.9984805	0.9911169	0.9988372	0.9948479	0.9629029	0.99605894	0.9967733	0.9959559	0.991338
0.0	0.99861395	0.9984805	0.9911169	0.9988372	0.9948479	0.9629029	0.99605894	0.9967733	0.9959559	0.991338
0.0	0.99861395	0.9984805	0.9911169	0.9988372	0.9948479	0.9629029	0.99605894	0.9967733	0.9959559	0.991338
0.0	0.9582357	0.9753213	0.98229605	0.9872988	0.9871423	0.91199297	0.97950226	0.9622317	0.9594035	0.9796301
0.0	0.9582357	0.9753213	0.98229605	0.9872988	0.9871423	0.91199297	0.97950226	0.9622317	0.9594035	0.9796301
0.0	0.9582357	0.9753213	0.98229605	0.9872988	0.9871423	0.91199297	0.97950226	0.9622317	0.9594035	0.9796301
0.0	0.9582357	0.9753213	0.98229605	0.9872988	0.9871423	0.91199297	0.97950226	0.9622317	0.9594035	0.9796301
0.0	0.9582357	0.9753213	0.98229605	0.9872988	0.9871423	0.91199297	0.97950226	0.9622317	0.9594035	0.9796301
0.0	0.9582357	0.9753213	0.98229605	0.9872988	0.9871423	0.91199297	0.97950226	0.9622317	0.9594035	0.9796301
0.0	0.9582357	0.9753213	0.98229605	0.9872988	0.9871423	0.91199297	0.97950226	0.9622317	0.9594035	0.9796301
0.0	0.99792993	0.9985518	0.99680847	0.99761486	0.9961592	0.99700254	0.99526113	0.9989832	0.99908674	0.980608
0.0	0.9582357	0.9753213	0.98229605	0.9872988	0.9871423	0.91199297	0.97950226	0.9622317	0.9594035	0.9796301
0.0	0.99884427	0.9972205	0.9871656	0.99145913	0.9871466	0.9265904	0.99106055	0.994575	0.99495345	0.98100775
0.0	0.99673283	0.9966607	0.99558	0.9965174	0.9940732	0.9943348	0.99018186	0.99841535	0.9985228	0.9712322
0.0	0.009498518	0.023027606	0.01810352	0.0056167757	0.0066808215	0.005068499	0.011336365	0.024638971	0.016746549	0.008164647
0.0	0.009498522	0.023027617	0.01810352	0.005616778	0.0066808215	0.0050684963	0.011336365	0.024638968	0.016746549	0.008164647
0.0	0.002106561	0.0034126216	0.00051353	0.0013082268	0.00059617934	0.004096864	0.0061862	0.018304378	0.0034854293	0.008372865
0.0	0.9582357	0.9753213	0.98229605	0.9872988	0.9871423	0.91199297	0.97950226	0.9622317	0.9594035	0.9796301
0.0	0.0110015115	0.025378134	0.01927449	0.0056167757	0.006587965	0.005605447	0.012582822	0.028417911	0.019361407	0.009335111
0.0	0.99861395	0.9984805	0.9911169	0.9988372	0.9948479	0.9629029	0.99605894	0.9967733	0.9959559	0.991338
0.0	0.9582357	0.9753213	0.98229605	0.9872988	0.9871423	0.91199297	0.97950226	0.9622317	0.9594035	0.9796301
0.0	0.9582357	0.9753213	0.98229605	0.9872988	0.9871423	0.91199297	0.97950226	0.9622317	0.9594035	0.9796301
0.0	0.9582357	0.9753213	0.98229605	0.9872988	0.9871423	0.91199297	0.97950226	0.9622317	0.9594035	0.9796301
0.0	0.9955467	0.9961901	0.9942352	0.9952134	0.99152523	0.9923862	0.98698527	0.99738437	0.9980933	0.96103287
0.0	0.9582357	0.9753213	0.98229605	0.9872988	0.9871423	0.91199297	0.97950226	0.9622317	0.9594035	0.9796301
0.0	0.9582357	0.9753213	0.98229605	0.9872988	0.9871423	0.91199297	0.97950226	0.9622317	0.9594035	0.9796301
0.0	0.9582357	0.9753213	0.98229605	0.9872988	0.9871423	0.91199297	0.97950226	0.9622317	0.9594035	0.9796301
0.0	0.9582357	0.9753213	0.98229605	0.9872988	0.9871423	0.91199297	0.97950226	0.9622317	0.9594035	0.9796301
0.0	0.86509585	0.94137776	0.90802026	0.7553578	0.82852983	0.15651123	0.87964904	0.9685722	0.93361706	0.18397714
0.0	0.9582357	0.9753213	0.98229605	0.9872988	0.9871423	0.91199297	0.97950226	0.9622317	0.9594035	0.9796301
0.0	0.9582357	0.9753213	0.98229605	0.9872988	0.9871423	0.91199297	0.97950226	0.9622317	0.9594035	0.9796301
0.0	0.9995727	0.9993799	0.9985795	0.9995154	0.99736553	0.9988213	0.9971649	0.9993318	0.9995529	0.9946214
0.0	0.9582357	0.9753213	0.98229605	0.9872988	0.9871423	0.91199297	0.97950226	0.9622317	0.9594035	0.9796301
0.0	0.009498518	0.0230276	0.01810352	0.0056167757	0.0066808215	0.0050684963	0.011336365	0.024638968	0.016746549	0.008164647
0.0	0.9582357	0.9753213	0.98229605	0.9872988	0.9871423	0.91199297	0.97950226	0.9622317	0.9594035	0.9796301
0.0	0.0033800208	0.8680279	0.3366214	0.8420181	0.8018919	0.08107089	0.80204946	0.4450582	0.7775829	0.8530256
0.0	0.9582357	0.9753213	0.98229605	0.9872988	0.9871423	0.91199297	0.97950226	0.9622317	0.9594035	0.9796301
0.0	0.009498522	0.023027617	0.01810352	0.0056167757	0.006680825	0.0050684963	0.011336365	0.024638968	0.016746549	0.008164642
0.0	0.86509585	0.9413777	0.90802026	0.7553578	0.82852983	0.15651123	0.87964904	0.9685721	0.93361706	0.18397716
0.0	0.99861395	0.9984805	0.9911169	0.9988372	0.9948479	0.9629029	0.99605894	0.9967733	0.9959559	0.991338
0.0	0.9582357	0.9753213	0.98229605	0.9872988	0.9871423	0.91199297	0.97950226	0.9622317	0.9594035	0.9796301
0.0	0.99861395	0.9984805	0.9911169	0.9988372	0.9948479	0.9629029	0.99605894	0.9967733	0.9959559	0.991338
0.0	0.29857796	0.35617653	0.099434815	0.0029579224	0.08872245	0.12796797	0.16762635	0.14156772	0.26836836	0.11291387
0.0	0.016980343	0.047728416	0.03197206	0.010178988	0.014679952	0.00822164	0.015993012	0.038545016	0.026479255	0.0128232185
0.0	0.9980957	0.9987991	0.9991812	0.9987446	0.99825066	0.9975188	0.99826247	0.9985201	0.9985202	0.98243713
0.0	0.9582357	0.9753213	0.98229605	0.9872988	0.9871423	0.91199297	0.97950226	0.9622317	0.9594035	0.9796301
0.0	0.9996904	0.99982065	0.99712867	0.999438	0.9984686	0.9976635	0.9991443	0.99864155	0.99930465	0.9958709
0.0	0.9582357	0.9753213	0.98229605	0.9872988	0.9871423	0.91199297	0.97950226	0.9622317	0.9594035	0.9796301
0.0	0.0028920495	0.002734655	0.00043826128	0.0024061531	0.0011483174	0.0040968657	0.013489434	0.03969009	0.0036618186	0.008372865
0.0	0.002106561	0.0034126232	0.00051353	0.0013082268	0.00059617934	0.004096864	0.0061862	0.018304378	0.0034854293	0.008372865
0.0	0.99955636	0.9997404	0.9989618	0.99940217	0.9994991	0.9987903	0.999064	0.9993766	0.99955827	0.9961687
0.0	0.011337481	0.023027617	0.022882462	0.0065891286	0.008014036	0.006533103	0.012941025	0.027175043	0.021147756	0.008758162
0.0	0.018415585	0.036595423	0.041673005	0.008836724	0.015607652	0.010028534	0.03510359	0.06298763	0.0314326	0.011708361
0.0	0.9992016	0.000186604	0.347948	0.07950774	0.094570264	0.021528201	0.95572394	0.066944495	0.37571335	0.0077819643
0.0	0.9990133	0.99738854	0.98795766	0.99145913	0.9868003	0.9333823	0.99164456	0.99539375	0.99533963	0.98219967
0.0	0.9582357	0.9753213	0.98229605	0.9872988	0.9871423	0.91199297	0.97950226	0.9622317	0.9594035	0.9796301
0.0	0.59031934	0.8844025	0.91256386	0.71978766	0.81553215	0.69836	0.7283238	0.795834	0.898729	0.5523778
0.0	0.99861395	0.9984805	0.9911169	0.9988372	0.9948479	0.9629029	0.99605894	0.9967733	0.9959559	0.991338
0.0	0.98664004	0.99592054	0.9841845	0.994273	0.9916996	0.96022654	0.9783709	0.9938975	0.9947462	0.9710877
0.0	0.9582357	0.9753213	0.98229605	0.9872988	0.9871423	0.91199297	0.97950226	0.9622317	0.9594035	0.9796301
0.0	0.9582357	0.9753213	0.98229605	0.9872988	0.9871423	0.91199297	0.97950226	0.9622317	0.9594035	0.9796301
0.0	0.9582357	0.9753213	0.98229605	0.9872988	0.9871423	0.91199297	0.97950226	0.9622317	0.9594035	0.9796301
0.0	0.99959856	0.9996152	0.99934226	0.9995832	0.99935204	0.9991709	0.9989354	0.9994029	0.9996345	0.99864894
0.0	0.9995727	0.9993799	0.9985795	0.9995154	0.99736553	0.9988213	0.9971649	0.9993318	0.9995529	0.9946214
0.0	0.9582357	0.9753213	0.98229605	0.9872988	0.9871423	0.91199297	0.97950226	0.9622317	0.9594035	0.9796301
0.0	0.9582357	0.9753213	0.98229605	0.9872988	0.9871423	0.91199297	0.97950226	0.9622317	0.9594035	0.9796301
0.0	0.9582357	0.9753213	0.98229605	0.9872988	0.9871423	0.91199297	0.97950226	0.9622317	0.9594035	0.9796301
0.0	0.9955467	0.9961901	0.9942352	0.9952134	0.99152523	0.9923862	0.98698527	0.99738437	0.9980933	0.96103287
0.0	0.9582357	0.9753213	0.98229605	0.9872988	0.9871423	0.91199297	0.97950226	0.9622317	0.9594035	0.9796301
0.0	0.9549744	0.9902756	0.9613483	0.9674764	0.90655077	0.91930616	0.97272676	0.98535186	0.99049544	0.8805677
0.0	0.9981528	0.99850696	0.99306583	0.9960735	0.9913522	0.9958073	0.99703145	0.9964754	0.99887055	0.98867947
0.0	0.9582357	0.9753213	0.98229605	0.9872988	0.9871423	0.91199297	0.97950226	0.9622317	0.9594035	0.9796301
0.0	0.9935034	0.9737529	0.9904841	0.9745953	0.9833393	0.96911544	0.9893483	0.98716474	0.9953441	0.6670784
0.0	0.9582357	0.9753213	0.98229605	0.9872988	0.9871423	0.91199297	0.97950226	0.9622317	0.9594035	0.9796301
0.0	0.00070413545	0.004740885	0.00042322016	0.0030038946	0.0026783566	0.00034421665	0.0021960407	0.74955386	0.00086963666	0.0010910118
0.0	0.0038779487	0.00049141987	0.00026942187	0.0003058757	0.0036811645	0.0005854646	0.0027818917	0.0074787294	0.0049383347	0.0007241923
0.0	0.9582357	0.9753213	0.98229605	0.9872988	0.9871423	0.91199297	0.97950226	0.9622317	0.9594035	0.9796301
0.0	0.9582357	0.9753213	0.98229605	0.9872988	0.9871423	0.91199297	0.97950226	0.9622317	0.9594035	0.9796301
0.0	0.9970746	0.9977024	0.9986778	0.9979176	0.996588	0.9958144	0.99780387	0.99758244	0.99765706	0.9726493
0.0	0.9997377	0.9995573	0.99809307	0.99951875	0.99825245	0.99916744	0.99904305	0.99888295	0.99966717	0.99686784
0.0	0.9995727	0.9993799	0.9985795	0.9995154	0.99736553	0.9988213	0.9971649	0.9993318	0.9995529	0.9946214
0.0	0.9997377	0.9995573	0.99809307	0.99951875	0.99825245	0.99916744	0.99904305	0.99888295	0.99966717	0.99686784
0.0	0.9582357	0.9753213	0.98229605	0.9872988	0.9871423	0.91199297	0.97950226	0.9622317	0.9594035	0.9796301
0.0	0.009498522	0.0230276	0.01810352	0.0056167757	0.0066808215	0.0050684963	0.011336365	0.024638968	0.016746541	0.008164647
0.0	0.002766179	0.009423181	0.0046298103	0.0023013207	0.0017120081	0.0026570798	0.003919931	0.0083878385	0.0068485597	0.0026079933
0.0	0.9020263	0.8356265	0.73867947	0.43845215	0.8305234	0.6445646	0.98067987	0.95803213	0.96420395	0.95197994
0.0	0.0049332594	0.23607498	0.04747	0.12030181	0.0005164596	0.08641098	0.027347138	0.0017385093	0.0044763032	0.00034536084
0.0	0.0049332594	0.23607498	0.04747	0.12030181	0.0005164596	0.08641098	0.027347138	0.0017385093	0.0044763032	0.00034536084
0.0	0.99884427	0.9972205	0.9871656	0.99145913	0.9871466	0.9265905	0.99106055	0.994575	0.99495345	0.98100775
0.0	0.16403648	0.9036305	0.09036637	0.042814106	3.626536e-05	0.13188244	0.008056933	0.037867054	0.18185002	0.017088497
0.0	0.9582357	0.9753213	0.98229605	0.9872988	0.9871423	0.91199297	0.97950226	0.9622317	0.9594035	0.9796301
0.0	0.9582357	0.9753213	0.98229605	0.9872988	0.9871423	0.91199297	0.97950226	0.9622317	0.9594035	0.9796301
0.0	0.9582357	0.9753213	0.98229605	0.9872988	0.9871423	0.91199297	0.97950226	0.9622317	0.9594035	0.9796301
0.0	0.0013688821	0.0010039739	0.0032398568	0.00013308189	2.0771478e-05	0.00014212281	0.00066482194	0.0019347344	0.00055593625	9.299541e-05
0.0	0.00067042845	0.011354121	0.16746077	0.098409586	0.012967524	0.11384092	0.04055019	0.02300488	0.025289016	0.0005632409
0.0	0.9582357	0.9753213	0.98229605	0.9872988	0.9871423	0.91199297	0.97950226	0.9622317	0.9594035	0.9796301
0.0	0.9582357	0.9753213	0.98229605	0.9872988	0.9871423	0.91199297	0.97950226	0.9622317	0.9594035	0.9796301
0.0	0.99959856	0.9996152	0.99934226	0.9995832	0.99935204	0.9991709	0.9989354	0.9994029	0.9996345	0.99864894
0.0	0.99884427	0.9972205	0.9871656	0.99145913	0.9871466	0.9265905	0.99106055	0.994575	0.99495345	0.98100775
0.0	0.9994106	0.9996056	0.98893857	0.99959046	0.999481	0.99871004	0.9987453	0.9993498	0.9996482	0.9960622
0.0	0.00067042845	0.011354121	0.1674608	0.098409586	0.012967524	0.11384092	0.040550172	0.02300488	0.025289016	0.00056324113
0.0	0.46009538	0.2357031	0.5891987	0.29269406	0.1754138	0.32619303	0.33260345	0.5787023	0.74751145	0.4733252
0.0	0.9582357	0.9753213	0.98229605	0.9872988	0.9871423	0.91199297	0.97950226	0.9622317	0.9594035	0.9796301
0.0	0.9582357	0.9753213	0.98229605	0.9872988	0.9871423	0.91199297	0.97950226	0.9622317	0.9594035	0.9796301
0.0	0.9582357	0.9753213	0.98229605	0.9872988	0.9871423	0.91199297	0.97950226	0.9622317	0.9594035	0.9796301
0.0	0.009498518	0.023027606	0.018103514	0.005616778	0.0066808215	0.0050684963	0.011336365	0.024638968	0.016746549	0.008164647
0.0	0.9582357	0.9753213	0.98229605	0.9872988	0.9871423	0.91199297	0.97950226	0.9622317	0.9594035	0.9796301
0.0	0.009498522	0.0230276	0.01810352	0.005616778	0.0066808215	0.005068499	0.011336365	0.024638971	0.016746541	0.008164647
0.0	0.009654443	0.0230276	0.019058075	0.0071752444	0.0067150905	0.00516805	0.011633685	0.026122844	0.019145789	0.009203477
0.0	0.9582357	0.9753213	0.98229605	0.9872988	0.9871423	0.91199297	0.97950226	0.9622317	0.9594035	0.9796301
0.0	0.9472612	0.442746	0.53956634	0.015677469	0.002465641	0.0010902056	0.05752149	0.009549535	0.5369291	0.96428394
0.0	0.010272363	0.02612828	0.025550386	0.0076295417	0.0067195445	0.006106336	0.012125829	0.02841469	0.017882112	0.008164647
0.0	0.99957055	0.99952435	0.9972064	0.99936956	0.9966788	0.99859554	0.9982407	0.9981706	0.99957615	0.99663275
0.0	0.99957055	0.99952435	0.9972064	0.99936956	0.9966788	0.99859554	0.9982407	0.9981706	0.99957615	0.99663275
0.0	0.99959856	0.9996152	0.99934226	0.9995832	0.99935204	0.9991709	0.9989354	0.9994029	0.9996345	0.99864894
0.0	0.0013688821	0.0010039744	0.0032398568	0.00013308189	2.0771478e-05	0.00014212266	0.00066482194	0.0019347344	0.00055593625	9.299541e-05
0.0	0.00067042845	0.011354121	0.16746077	0.09840963	0.012967524	0.113840945	0.04055018	0.023004891	0.02528901	0.0005632409
0.0	0.99959856	0.9996152	0.99934226	0.9995832	0.99935204	0.9991709	0.9989354	0.9994029	0.9996345	0.99864894
0.0	0.0013688821	0.0010039744	0.0032398538	0.00013308189	2.0771478e-05	0.00014212266	0.00066482194	0.0019347344	0.00055593625	9.299541e-05
0.0	0.00067042845	0.011354121	0.1674608	0.09840961	0.012967524	0.113840945	0.04055018	0.023004891	0.02528901	0.00056324113
0.0	0.99957055	0.99952435	0.9972064	0.99936956	0.9966788	0.99859554	0.9982407	0.9981706	0.99957615	0.99663275
0.0	0.99959856	0.9996152	0.99934226	0.9995832	0.99935204	0.9991709	0.9989354	0.9994029	0.9996345	0.99864894
0.0	0.0013688821	0.0010039744	0.0032398538	0.00013308189	2.0771478e-05	0.00014212281	0.00066482194	0.0019347344	0.00055593625	9.299541e-05
0.0	0.00067042845	0.011354127	0.16746077	0.09840961	0.012967524	0.113840945	0.04055018	0.023004888	0.02528901	0.00056324113
0.0	0.99957055	0.99952435	0.9972064	0.99936956	0.9966788	0.99859554	0.9982407	0.9981706	0.99957615	0.99663275
0.0	0.99959856	0.9996152	0.99934226	0.9995832	0.99935204	0.9991709	0.9989354	0.9994029	0.9996345	0.99864894
0.0	0.0013688821	0.0010039739	0.0032398552	0.00013308189	2.0771478e-05	0.00014212281	0.00066482194	0.0019347344	0.00055593625	9.299541e-05
0.0	0.00067042845	0.011354121	0.1674608	0.09840961	0.012967524	0.113840945	0.04055018	0.023004891	0.02528901	0.00056324113
0.0	0.99861395	0.9984805	0.9911169	0.9988372	0.9948479	0.9629029	0.99605894	0.9967733	0.9959559	0.991338
0.0	0.9582357	0.9753213	0.98229605	0.9872988	0.9871423	0.91199297	0.97950226	0.9622317	0.9594035	0.9796301
0.0	0.9582357	0.9753213	0.98229605	0.9872988	0.9871423	0.91199297	0.97950226	0.9622317	0.9594035	0.9796301
0.0	0.9981528	0.99850696	0.99306583	0.9960735	0.9913522	0.9958073	0.99703145	0.9964754	0.99887055	0.98867947
0.0	0.009309011	0.026724033	0.018711971	0.0061206142	0.007412235	0.0054986957	0.0109434165	0.027915174	0.017218497	0.009354746
0.0	0.0037134225	0.36137637	0.0011219067	0.17737997	0.068312496	0.017843489	0.0018600818	0.0021690207	0.08952653	0.02463979
0.0	0.9996984	0.9994816	0.99828136	0.9993936	0.9989477	0.99672675	0.9982811	0.99867094	0.99930537	0.9943158
0.0	0.9582357	0.9753213	0.98229605	0.9872988	0.9871423	0.91199297	0.97950226	0.9622317	0.9594035	0.9796301
0.0	0.90939367	0.96586	0.9384998	0.8116035	0.82852995	0.18547195	0.9137057	0.98098606	0.95049566	0.20742553
0.0	0.9058963	0.962826	0.9482307	0.83125055	0.84682965	0.22717242	0.9189584	0.9802744	0.9528727	0.19948955
0.0	0.915172	0.96005344	0.9395608	0.83484256	0.8945948	0.17632721	0.9157558	0.9735556	0.9529606	0.23466581
0.0	0.95366836	0.9844392	0.9716007	0.849113	0.9249704	0.36679056	0.9579347	0.9885168	0.97067744	0.4582884
0.0	0.8861109	0.9567611	0.9390533	0.8283501	0.89622045	0.20114619	0.9135881	0.9794286	0.95423853	0.22712605
0.0	0.9081717	0.96423554	0.9401476	0.7764109	0.89358586	0.20477784	0.91482383	0.9739656	0.9564594	0.2591834
0.0	0.9164195	0.9606013	0.90802026	0.830354	0.88827616	0.23451759	0.92203826	0.98043215	0.9560891	0.24988216
0.0	0.9992218	0.99914217	0.995255	0.99905914	0.99802375	0.9852013	0.99825984	0.9985759	0.9980338	0.9945544
0.0	0.9582357	0.9753213	0.98229605	0.9872988	0.9871423	0.91199297	0.97950226	0.9622317	0.9594035	0.9796301
0.0	0.9582357	0.9753213	0.98229605	0.9872988	0.9871423	0.91199297	0.97950226	0.9622317	0.9594035	0.9796301
0.0	0.9582357	0.9753213	0.98229605	0.9872988	0.9871423	0.91199297	0.97950226	0.9622317	0.9594035	0.9796301
0.0	0.9582357	0.9753213	0.98229605	0.9872988	0.9871423	0.91199297	0.97950226	0.9622317	0.9594035	0.9796301
0.0	0.99895096	0.9991553	0.9955841	0.9990393	0.99682367	0.9857146	0.9982114	0.99764544	0.99711907	0.9934716
0.0	0.99861395	0.9984805	0.9911169	0.9988372	0.9948479	0.9629029	0.99605894	0.9967733	0.9959559	0.991338
0.0	0.99861395	0.9984805	0.9911169	0.9988372	0.9948479	0.9629029	0.99605894	0.9967733	0.9959559	0.991338
0.0	0.99861395	0.9984805	0.9911169	0.9988372	0.9948479	0.9629029	0.99605894	0.9967733	0.9959559	0.991338
0.0	0.99861395	0.9984805	0.9911169	0.9988372	0.9948479	0.9629029	0.99605894	0.9967733	0.9959559	0.991338
0.0	0.9992218	0.99914217	0.995255	0.99905914	0.99802375	0.9852013	0.99825984	0.9985759	0.9980338	0.9945544
0.0	0.9582357	0.9753213	0.98229605	0.9872988	0.9871423	0.91199297	0.97950226	0.9622317	0.9594035	0.9796301
0.0	0.9582357	0.9753213	0.98229605	0.9872988	0.9871423	0.91199297	0.97950226	0.9622317	0.9594035	0.9796301
0.0	0.9582357	0.9753213	0.98229605	0.9872988	0.9871423	0.91199297	0.97950226	0.9622317	0.9594035	0.9796301
0.0	0.9992447	0.99912995	0.99468946	0.9990545	0.99793315	0.9681454	0.9974831	0.9984024	0.99794656	0.9943047
0.0	0.9582357	0.9753213	0.98229605	0.9872988	0.9871423	0.91199297	0.97950226	0.9622317	0.9594035	0.9796301
0.0	0.9582357	0.9753213	0.98229605	0.9872988	0.9871423	0.91199297	0.97950226	0.9622317	0.9594035	0.9796301
0.0	0.9582357	0.9753213	0.98229605	0.9872988	0.9871423	0.91199297	0.97950226	0.9622317	0.9594035	0.9796301
0.0	0.9582357	0.9753213	0.98229605	0.9872988	0.9871423	0.91199297	0.97950226	0.9622317	0.9594035	0.9796301
0.0	0.9549743	0.9902756	0.9613483	0.9674764	0.9065509	0.91930616	0.97272676	0.98535186	0.99049544	0.8805677
0.0	0.9981528	0.99850696	0.99306583	0.9960735	0.9913522	0.9958073	0.99703145	0.9964754	0.99887055	0.98867947
0.0	0.9582357	0.9753213	0.98229605	0.9872988	0.9871423	0.91199297	0.97950226	0.9622317	0.9594035	0.9796301
0.0	0.9582357	0.9753213	0.98229605	0.9872988	0.9871423	0.91199297	0.97950226	0.9622317	0.9594035	0.9796301
0.0	0.9582357	0.9753213	0.98229605	0.9872988	0.9871423	0.91199297	0.97950226	0.9622317	0.9594035	0.9796301
0.0	0.99884427	0.9972205	0.9871656	0.99145913	0.9871466	0.9265905	0.99106055	0.994575	0.99495345	0.98100775
0.0	0.9994842	0.99945754	0.99760675	0.9992472	0.9969998	0.9983485	0.9947944	0.99903476	0.9994234	0.9960711
0.0	0.009125141	0.03109063	0.93223524	0.88066363	0.052381177	0.40522805	0.11318466	0.69728345	0.44502333	0.0065453798
0.0	0.9582357	0.9753213	0.98229605	0.9872988	0.9871423	0.91199297	0.97950226	0.9622317	0.9594035	0.9796301
0.0	0.9582357	0.9753213	0.98229605	0.9872988	0.9871423	0.91199297	0.97950226	0.9622317	0.9594035	0.9796301
0.0	0.9582357	0.9753213	0.98229605	0.9872988	0.9871423	0.91199297	0.97950226	0.9622317	0.9594035	0.9796301
0.0	0.9582357	0.9753213	0.98229605	0.9872988	0.9871423	0.91199297	0.97950226	0.9622317	0.9594035	0.9796301
0.0	0.9582357	0.9753213	0.98229605	0.9872988	0.9871423	0.91199297	0.97950226	0.9622317	0.9594035	0.9796301
0.0	0.9582357	0.9753213	0.98229605	0.9872988	0.9871423	0.91199297	0.97950226	0.9622317	0.9594035	0.9796301
0.0	0.9582357	0.9753213	0.98229605	0.9872988	0.9871423	0.91199297	0.97950226	0.9622317	0.9594035	0.9796301
0.0	0.9582357	0.9753213	0.98229605	0.9872988	0.9871423	0.91199297	0.97950226	0.9622317	0.9594035	0.9796301
0.0	0.9582357	0.9753213	0.98229605	0.9872988	0.9871423	0.91199297	0.97950226	0.9622317	0.9594035	0.9796301
0.0	0.9582357	0.9753213	0.98229605	0.9872988	0.9871423	0.91199297	0.97950226	0.9622317	0.9594035	0.9796301
0.0	0.9582357	0.9753213	0.98229605	0.9872988	0.9871423	0.91199297	0.97950226	0.9622317	0.9594035	0.9796301
0.0	0.98173136	0.99332726	0.9588996	0.995082	0.9861016	0.9855078	0.9915754	0.98328453	0.9975763	0.9541718
0.0	0.9582357	0.9753213	0.98229605	0.9872988	0.9871423	0.91199297	0.97950226	0.9622317	0.9594035	0.9796301
0.0	0.9990453	0.99926215	0.9937169	0.9985618	0.99815613	0.9951084	0.9987551	0.99776804	0.9982534	0.9834853
0.0	0.99959856	0.9996152	0.99934226	0.9995832	0.99935204	0.9991709	0.9989354	0.9994029	0.9996345	0.99864894
0.0	0.9582357	0.9753213	0.98229605	0.9872988	0.9871423	0.91199297	0.97950226	0.9622317	0.9594035	0.9796301
0.0	0.99673367	0.9946696	0.99377877	0.9958189	0.99705243	0.99107915	0.99610907	0.99417216	0.9981201	0.98583454
0.0	0.9554011	0.95032704	0.8483857	0.012103817	0.3583283	0.56646365	0.6358157	0.9470871	0.00078492175	0.40143737
0.0	0.9554011	0.95032704	0.8483857	0.012103817	0.3583283	0.56646365	0.6358157	0.9470871	0.00078492175	0.40143737
0.0	0.9955467	0.9961901	0.9942352	0.9952134	0.99152523	0.9923862	0.98698527	0.99738437	0.9980933	0.96103287
0.0	0.9972671	0.99734926	0.9988148	0.99800986	0.99662673	0.9960884	0.99788946	0.9978801	0.9978205	0.974319
0.0	0.99885535	0.99923205	0.99697685	0.9981844	0.9955106	0.9981421	0.9982882	0.9979798	0.9994511	0.9947606
0.0	0.9996933	0.9995647	0.99900323	0.99962115	0.9983929	0.9990176	0.9978562	0.99953365	0.9996458	0.9963445
0.0	0.99940574	0.9994081	0.997235	0.99914825	0.99614525	0.99801743	0.9941407	0.9988715	0.9993729	0.99508697
0.0	0.0017766916	0.001955292	0.00035554502	0.011546639	0.0043926407	0.0042381706	0.0023559763	0.00095118437	0.003110648	0.002863393
0.0	0.99978095	0.9996251	0.9989613	0.9995345	0.9993316	0.9975299	0.9988445	0.99916816	0.9994704	0.99585164
0.0	0.9979122	0.9980716	0.9972855	0.9979327	0.997858	0.99622786	0.99497	0.9987251	0.998979	0.98222613
0.0	0.9582357	0.9753213	0.98229605	0.9872988	0.9871423	0.91199297	0.97950226	0.9622317	0.9594035	0.9796301
0.0	0.99949133	0.9994659	0.9976908	0.9992362	0.9970571	0.9982888	0.9948178	0.99904054	0.9993729	0.99605346
0.0	0.35691106	0.47083113	0.47447544	0.6567134	0.4248449	0.23979665	0.4747331	0.4656901	0.64542073	0.08240621
0.0	0.99963343	0.9995759	0.9977277	0.99945396	0.99748945	0.9988078	0.9984622	0.99846506	0.99957615	0.99721575
0.0	0.49633786	0.84960574	0.74540704	0.09660446	0.98495525	0.9487523	0.93973655	0.9857874	0.9655786	0.98493296
0.0	0.49633786	0.84960574	0.32613763	0.0062130904	0.969114	0.004198247	0.92731535	0.9851649	0.74371105	0.011511556
0.0	0.9981528	0.99850696	0.99306583	0.9960735	0.9913522	0.9958073	0.99703145	0.9964754	0.99887055	0.98867947
0.0	0.9993905	0.9996451	0.9990872	0.999627	0.999406	0.9988071	0.99810696	0.9996184	0.9997398	0.9989586
0.0	0.9582357	0.9753213	0.98229605	0.9872988	0.9871423	0.91199297	0.97950226	0.9622317	0.9594035	0.9796301
0.0	0.9582357	0.9753213	0.98229605	0.9872988	0.9871423	0.91199297	0.97950226	0.9622317	0.9594035	0.9796301
0.0	0.9582357	0.9753213	0.98229605	0.9872988	0.9871423	0.91199297	0.97950226	0.9622317	0.9594035	0.9796301
0.0	0.9582357	0.9753213	0.98229605	0.9872988	0.9871423	0.91199297	0.97950226	0.9622317	0.9594035	0.9796301
0.0	0.9582357	0.9753213	0.98229605	0.9872988	0.9871423	0.91199297	0.97950226	0.9622317	0.9594035	0.9796301
0.0	0.9582357	0.9753213	0.98229605	0.9872988	0.9871423	0.91199297	0.97950226	0.9622317	0.9594035	0.9796301
0.0	0.9996984	0.9994816	0.99828136	0.9993936	0.9989477	0.99672675	0.9982811	0.99867094	0.99930537	0.9943158
0.0	0.99959856	0.9996152	0.99934226	0.9995832	0.99935204	0.9991709	0.9989354	0.9994029	0.9996345	0.99864894
0.0	0.9582357	0.9753213	0.98229605	0.9872988	0.9871423	0.91199297	0.97950226	0.9622317	0.9594035	0.9796301
0.0	0.9582357	0.9753213	0.98229605	0.9872988	0.9871423	0.91199297	0.97950226	0.9622317	0.9594035	0.9796301
0.0	0.9582357	0.9753213	0.98229605	0.9872988	0.9871423	0.91199297	0.97950226	0.9622317	0.9594035	0.9796301
0.0	0.99959856	0.9996152	0.99934226	0.9995832	0.99935204	0.9991709	0.9989354	0.9994029	0.9996345	0.99864894
0.0	0.9582357	0.9753213	0.98229605	0.9872988	0.9871423	0.91199297	0.97950226	0.9622317	0.9594035	0.9796301
0.0	0.0013688821	0.0010039739	0.0032398568	0.00013308189	2.0771478e-05	0.00014212281	0.00066482194	0.0019347344	0.00055593625	9.299541e-05
0.0	0.9582357	0.9753213	0.98229605	0.9872988	0.9871423	0.91199297	0.97950226	0.9622317	0.9594035	0.9796301
0.0	0.9990453	0.99926215	0.9937169	0.9985618	0.99815613	0.9951084	0.9987551	0.99776804	0.9982534	0.9834853
0.0	0.99959856	0.9996152	0.99934226	0.9995832	0.99935204	0.9991709	0.9989354	0.9994029	0.9996345	0.99864894
0.0	0.9582357	0.9753213	0.98229605	0.9872988	0.9871423	0.91199297	0.97950226	0.9622317	0.9594035	0.9796301
0.0	0.9582357	0.9753213	0.98229605	0.9872988	0.9871423	0.91199297	0.97950226	0.9622317	0.9594035	0.9796301
0.0	0.99673367	0.9946696	0.99377877	0.9958189	0.99705243	0.99107915	0.99610907	0.99417216	0.9981201	0.98583454
0.0	0.6707231	0.7839809	0.97759616	0.77433825	0.5615492	0.21779948	0.8698429	0.9885479	0.7079363	0.07235739
0.0	0.9937152	0.9906026	0.7817348	0.83046466	0.9987257	0.2720661	0.99869764	0.9058159	0.8763202	0.9430797
0.0	0.9582357	0.9753213	0.98229605	0.9872988	0.9871423	0.91199297	0.97950226	0.9622317	0.9594035	0.9796301
0.0	0.9582357	0.9753213	0.98229605	0.9872988	0.9871423	0.91199297	0.97950226	0.9622317	0.9594035	0.9796301
0.0	0.99959856	0.9996152	0.99934226	0.9995832	0.99935204	0.9991709	0.9989354	0.9994029	0.9996345	0.99864894
0.0	0.9582357	0.9753213	0.98229605	0.9872988	0.9871423	0.91199297	0.97950226	0.9622317	0.9594035	0.9796301
0.0	0.0013688821	0.0010039739	0.0032398552	0.00013308189	2.0771478e-05	0.00014212281	0.00066482194	0.0019347344	0.00055593625	9.299541e-05
0.0	0.00067042845	0.011354127	0.1674608	0.09840963	0.012967524	0.113840945	0.040550172	0.023004891	0.02528901	0.00056324113
0.0	0.51842546	0.5510128	0.60926455	0.40696955	0.52400744	0.42971587	0.70273656	0.6237527	0.8388886	0.34191534
0.0	0.34716123	0.3623175	0.47599086	0.2545089	0.40893316	0.26450926	0.38201827	0.48903894	0.7245278	0.2520477
0.0	0.9995727	0.9993799	0.9985795	0.9995154	0.99736553	0.9988213	0.9971649	0.9993318	0.9995529	0.9946214
0.0	0.9582357	0.9753213	0.98229605	0.9872988	0.9871423	0.91199297	0.97950226	0.9622317	0.9594035	0.9796301
0.0	0.9582357	0.9753213	0.98229605	0.9872988	0.9871423	0.91199297	0.97950226	0.9622317	0.9594035	0.9796301
0.0	0.009498522	0.0230276	0.01810352	0.0056167757	0.006680825	0.005068499	0.011336365	0.024638971	0.016746549	0.008164647
0.0	0.86509585	0.9413777	0.90802026	0.7553578	0.82852983	0.15651126	0.87964904	0.9685721	0.93361706	0.18397716
0.0	0.9955467	0.9961901	0.9942352	0.9952134	0.99152523	0.9923862	0.98698527	0.99738437	0.9980933	0.96103287
0.0	0.9995727	0.9993799	0.9985795	0.9995154	0.99736553	0.9988213	0.9971649	0.9993318	0.9995529	0.9946214
0.0	0.9970746	0.9977024	0.9986778	0.9979176	0.996588	0.9958144	0.99780387	0.99758244	0.99765706	0.9726493
0.0	0.0039944137	0.09488437	0.0047395146	0.6239504	0.0048699677	0.38144004	0.19103183	0.0511302	0.14346775	0.0009045247
0.0	0.9582357	0.9753213	0.98229605	0.9872988	0.9871423	0.91199297	0.97950226	0.9622317	0.9594035	0.9796301
0.0	0.9549744	0.9902756	0.9613483	0.9674764	0.90655077	0.91930616	0.97272676	0.98535186	0.99049544	0.8805677
0.0	0.9935034	0.9737529	0.9904841	0.9745953	0.9833393	0.96911544	0.9893483	0.98716474	0.9953441	0.6670784
0.0	0.9582357	0.9753213	0.98229605	0.9872988	0.9871423	0.91199297	0.97950226	0.9622317	0.9594035	0.9796301
0.0	0.98972523	0.9914356	0.98439205	0.9917853	0.99305916	0.9788067	0.979349	0.9921703	0.99622214	0.9634257
0.0	0.9582357	0.9753213	0.98229605	0.9872988	0.9871423	0.91199297	0.97950226	0.9622317	0.9594035	0.9796301
0.0	0.9582357	0.9753213	0.98229605	0.9872988	0.9871423	0.91199297	0.97950226	0.9622317	0.9594035	0.9796301
0.0	0.9582357	0.9753213	0.98229605	0.9872988	0.9871423	0.91199297	0.97950226	0.9622317	0.9594035	0.9796301
0.0	0.9981528	0.99850696	0.99306583	0.9960735	0.9913522	0.9958073	0.99703145	0.9964754	0.99887055	0.98867947
0.0	0.9582357	0.9753213	0.98229605	0.9872988	0.9871423	0.91199297	0.97950226	0.9622317	0.9594035	0.9796301
0.0	0.99662685	0.98702765	0.9947789	0.9890883	0.99313015	0.98817855	0.99365133	0.993952	0.99710697	0.8478792
0.0	0.00067042845	0.011354127	0.1674608	0.098409586	0.012967524	0.11384092	0.040550172	0.023004888	0.02528901	0.00056324113
0.0	0.0038779487	0.00049141987	0.00026942213	0.0003058757	0.003681166	0.0005854646	0.0027818917	0.0074787294	0.0049383347	0.0007241926
0.0	0.00016541839	0.0007942285	0.0005845212	0.15750135	0.041305747	0.0064191767	0.017199045	0.0037003201	0.53036505	0.0006646607
0.0	0.9582357	0.9753213	0.98229605	0.9872988	0.9871423	0.91199297	0.97950226	0.9622317	0.9594035	0.9796301
0.0	0.9955467	0.9961901	0.9942352	0.9952134	0.99152523	0.9923862	0.98698527	0.99738437	0.9980933	0.96103287
0.0	0.9985329	0.99789786	0.9973863	0.99820304	0.99841356	0.9967469	0.9985012	0.997815	0.9991295	0.9935167
0.0	0.0066390587	0.023529867	0.00896324	0.0047826497	0.003389482	0.0052612014	0.014395049	0.02100689	0.016431576	0.0046845363
0.0	0.8835227	0.6880842	0.4912906	0.79984224	0.35974368	0.0140970815	0.014300157	0.02418623	0.0027297619	0.88704574
0.0	0.99692255	0.9954633	0.9943798	0.9962192	0.9974389	0.9929859	0.9963923	0.99492574	0.99832076	0.98785317
0.0	0.9985329	0.99789786	0.9973863	0.99820304	0.99841356	0.9967469	0.9985012	0.997815	0.9991295	0.9935167
0.0	0.102117956	0.0033119675	0.002003483	0.026669404	0.023716778	0.010883925	0.0009695478	0.002062133	0.23395316	0.0885568
0.0	0.003077293	0.010473305	0.0049116407	0.0024795556	0.0022444243	0.00327492	0.004081455	0.009170614	0.00802136	0.0030795333
0.0	0.9582357	0.9753213	0.98229605	0.9872988	0.9871423	0.91199297	0.97950226	0.9622317	0.9594035	0.9796301
0.0	0.9995727	0.9993799	0.9985795	0.9995154	0.99736553	0.9988213	0.9971649	0.9993318	0.9995529	0.9946214
0.0	0.9997377	0.9995573	0.99809307	0.99951875	0.99825245	0.99916744	0.99904305	0.99888295	0.99966717	0.99686784
0.0	0.99959856	0.9996152	0.99934226	0.9995832	0.99935204	0.9991709	0.9989354	0.9994029	0.9996345	0.99864894
0.0	0.9786283	0.9728167	0.99064434	0.9925216	0.9665645	0.8822197	0.9666061	0.99463	0.97689986	0.7030936
0.0	0.9582357	0.9753213	0.98229605	0.9872988	0.9871423	0.91199297	0.97950226	0.9622317	0.9594035	0.9796301
0.0	0.9582357	0.9753213	0.98229605	0.9872988	0.9871423	0.91199297	0.97950226	0.9622317	0.9594035	0.9796301
0.0	0.87278706	0.91348493	0.8604589	0.94750994	0.9052436	0.82619053	0.7107319	0.9624417	0.84587914	0.8124198
0.0	0.9582357	0.9753213	0.98229605	0.9872988	0.9871423	0.91199297	0.97950226	0.9622317	0.9594035	0.9796301
0.0	0.056780115	0.12976015	0.016407833	0.06083012	0.07701724	0.017562611	0.5093698	0.9280339	0.36548018	0.12704596
0.0	0.99982494	0.9999224	0.999134	0.9996252	0.9996681	0.99912566	0.99958795	0.9996138	0.9995278	0.99731916
0.0	0.9998068	0.9998996	0.99937135	0.99969673	0.99966407	0.9990883	0.99943024	0.9996462	0.9995074	0.99767655
0.0	0.99981004	0.9998976	0.9989361	0.999678	0.99963546	0.99909925	0.9994236	0.99914145	0.9995352	0.99732214
0.0	0.99979347	0.9998944	0.9981767	0.99963534	0.9993692	0.9989386	0.9995053	0.9994122	0.999546	0.99705136
0.0	0.99845135	0.99908996	0.996083	0.99809927	0.9935662	0.99813557	0.9985215	0.9971501	0.99931026	0.9938651
0.0	0.15406446	0.08392686	0.050624702	0.06892525	0.13073279	0.0472463	0.21555528	0.02605892	0.30292857	0.05198772
0.0	0.09550994	0.8855379	0.09919152	0.0057465048	0.59502196	0.017054483	0.43244225	0.0032444457	0.75674886	0.032822307
0.0	0.9582357	0.9753213	0.98229605	0.9872988	0.9871423	0.91199297	0.97950226	0.9622317	0.9594035	0.9796301
0.0	0.9582357	0.9753213	0.98229605	0.9872988	0.9871423	0.91199297	0.97950226	0.9622317	0.9594035	0.9796301
0.0	0.99856013	0.99887365	0.9952049	0.9971655	0.9919681	0.9970534	0.99780875	0.9975793	0.999127	0.99025714
0.0	0.9582357	0.9753213	0.98229605	0.9872988	0.9871423	0.91199297	0.97950226	0.9622317	0.9594035	0.9796301
0.0	0.9582357	0.9753213	0.98229605	0.9872988	0.9871423	0.91199297	0.97950226	0.9622317	0.9594035	0.9796301
0.0	0.9981528	0.99850696	0.99306583	0.9960735	0.9913522	0.9958073	0.99703145	0.9964754	0.99887055	0.98867947
0.0	0.9981528	0.99850696	0.99306583	0.9960735	0.9913522	0.9958073	0.99703145	0.9964754	0.99887055	0.98867947
0.0	0.9981528	0.99850696	0.99306583	0.9960735	0.9913522	0.9958073	0.99703145	0.9964754	0.99887055	0.98867947
0.0	0.9981528	0.99850696	0.99306583	0.9960735	0.9913522	0.9958073	0.99703145	0.9964754	0.99887055	0.98867947
0.0	0.9981528	0.99850696	0.99306583	0.9960735	0.9913522	0.9958073	0.99703145	0.9964754	0.99887055	0.98867947
0.0	0.99885535	0.99923205	0.99697685	0.9981844	0.9955106	0.9981421	0.9982882	0.9979798	0.9994511	0.9947606
0.0	0.9582357	0.9753213	0.98229605	0.9872988	0.9871423	0.91199297	0.97950226	0.9622317	0.9594035	0.9796301
0.0	0.9582357	0.9753213	0.98229605	0.9872988	0.9871423	0.91199297	0.97950226	0.9622317	0.9594035	0.9796301
0.0	0.9582357	0.9753213	0.98229605	0.9872988	0.9871423	0.91199297	0.97950226	0.9622317	0.9594035	0.9796301
0.0	0.9981528	0.99850696	0.99306583	0.9960735	0.9913522	0.9958073	0.99703145	0.9964754	0.99887055	0.98867947
0.0	0.9582357	0.9753213	0.98229605	0.9872988	0.9871423	0.91199297	0.97950226	0.9622317	0.9594035	0.9796301
0.0	0.9961367	0.99667215	0.9872529	0.9958948	0.9972434	0.9923314	0.99080515	0.9969959	0.99837625	0.9834229
0.0	0.9582357	0.9753213	0.98229605	0.9872988	0.9871423	0.91199297	0.97950226	0.9622317	0.9594035	0.9796301
0.0	0.9582357	0.9753213	0.98229605	0.9872988	0.9871423	0.91199297	0.97950226	0.9622317	0.9594035	0.9796301
0.0	0.99817514	0.99950504	0.99767655	0.99902844	0.9986268	0.9937509	0.9940082	0.9982836	0.99936837	0.99815255
0.0	0.9582357	0.9753213	0.98229605	0.9872988	0.9871423	0.91199297	0.97950226	0.9622317	0.9594035	0.9796301
0.0	0.98972523	0.9914356	0.98439205	0.9917853	0.99305916	0.9788067	0.979349	0.9921703	0.99622214	0.9634257
0.0	0.84894514	0.89218414	0.84229857	0.8282385	0.81524825	0.58728206	0.6491983	0.854656	0.9591327	0.6387676
0.0	0.84894514	0.89218414	0.84229857	0.8282383	0.81524825	0.5872821	0.6491985	0.854656	0.9591327	0.6387676
0.0	0.84894526	0.89218414	0.84229857	0.82823837	0.8152482	0.58728206	0.6491985	0.854656	0.9591327	0.63876766
0.0	0.9582357	0.9753213	0.98229605	0.9872988	0.9871423	0.91199297	0.97950226	0.9622317	0.9594035	0.9796301
0.0	0.9582357	0.9753213	0.98229605	0.9872988	0.9871423	0.91199297	0.97950226	0.9622317	0.9594035	0.9796301
0.0	0.9945903	0.9956019	0.9898912	0.99602795	0.9960204	0.9891867	0.9865246	0.9960671	0.9980313	0.9832228
0.0	0.9582357	0.9753213	0.98229605	0.9872988	0.9871423	0.91199297	0.97950226	0.9622317	0.9594035	0.9796301
0.0	0.9582357	0.9753213	0.98229605	0.9872988	0.9871423	0.91199297	0.97950226	0.9622317	0.9594035	0.9796301
0.0	0.9582357	0.9753213	0.98229605	0.9872988	0.9871423	0.91199297	0.97950226	0.9622317	0.9594035	0.9796301
0.0	0.99959856	0.9996152	0.99934226	0.9995832	0.99935204	0.9991709	0.9989354	0.9994029	0.9996345	0.99864894
0.0	0.002106561	0.0034126216	0.00051353	0.0013082268	0.00059617934	0.004096864	0.0061862	0.018304378	0.003485431	0.008372865
0.0	0.9582357	0.9753213	0.98229605	0.9872988	0.9871423	0.91199297	0.97950226	0.9622317	0.9594035	0.9796301
0.0	0.9582357	0.9753213	0.98229605	0.9872988	0.9871423	0.91199297	0.97950226	0.9622317	0.9594035	0.9796301
0.0	0.9582357	0.9753213	0.98229605	0.9872988	0.9871423	0.91199297	0.97950226	0.9622317	0.9594035	0.9796301
0.0	0.9582357	0.9753213	0.98229605	0.9872988	0.9871423	0.91199297	0.97950226	0.9622317	0.9594035	0.9796301
0.0	0.9582357	0.9753213	0.98229605	0.9872988	0.9871423	0.91199297	0.97950226	0.9622317	0.9594035	0.9796301
0.0	0.9582357	0.9753213	0.98229605	0.9872988	0.9871423	0.91199297	0.97950226	0.9622317	0.9594035	0.9796301
0.0	0.9582357	0.9753213	0.98229605	0.9872988	0.9871423	0.91199297	0.97950226	0.9622317	0.9594035	0.9796301
0.0	0.9582357	0.9753213	0.98229605	0.9872988	0.9871423	0.91199297	0.97950226	0.9622317	0.9594035	0.9796301
0.0	0.9582357	0.9753213	0.98229605	0.9872988	0.9871423	0.91199297	0.97950226	0.9622317	0.9594035	0.9796301
0.0	0.9582357	0.9753213	0.98229605	0.9872988	0.9871423	0.91199297	0.97950226	0.9622317	0.9594035	0.9796301
0.0	0.9582357	0.9753213	0.98229605	0.9872988	0.9871423	0.91199297	0.97950226	0.9622317	0.9594035	0.9796301
0.0	0.06658344	0.04461507	0.5370382	0.044444036	0.24169564	0.061888784	0.24269624	0.9357544	0.6091458	0.5366894
0.0	0.98972523	0.9914356	0.98439205	0.9917853	0.99305916	0.9788067	0.979349	0.9921703	0.99622214	0.9634257
0.0	0.9582357	0.9753213	0.98229605	0.9872988	0.9871423	0.91199297	0.97950226	0.9622317	0.9594035	0.9796301
0.0	0.9970746	0.9977024	0.9986778	0.9979176	0.996588	0.9958144	0.99780387	0.99758244	0.99765706	0.9726493
0.0	0.99992967	0.9999664	0.9995869	0.9998727	0.9999107	0.99980277	0.99983823	0.9998672	0.9998086	0.9989096
0.0	0.017761156	0.059373856	0.036747914	0.012197074	0.019395204	0.012347934	0.021947466	0.066367015	0.042628847	0.028188894
0.0	0.13962913	0.75447875	0.0019222469	0.93303114	0.9333526	0.16493848	0.0008808714	0.20221545	0.97713	0.9867229
0.0	0.041978776	0.005211676	0.029136144	0.0020916576	0.0025055336	0.005829978	0.027479813	0.51995337	0.006013341	0.01931853
0.0	0.99884427	0.9972205	0.9871656	0.99145913	0.9871466	0.9265905	0.99106055	0.994575	0.99495345	0.98100775
0.0	0.9582357	0.9753213	0.98229605	0.9872988	0.9871423	0.91199297	0.97950226	0.9622317	0.9594035	0.9796301
0.0	1.8446744e-05	0.00022775431	0.00029870792	0.0012024249	1.1427716e-05	0.00021748013	0.00029132978	0.00022921892	0.0008441145	0.00019288553
0.0	0.99673367	0.99644476	0.9956756	0.9971071	0.99705243	0.99417263	0.9972645	0.9960645	0.99870586	0.9896763
0.0	0.99673367	0.99644476	0.9956756	0.9971071	0.99705243	0.99417263	0.9972645	0.9960645	0.99870586	0.9896763
0.0	0.9549744	0.9936387	0.97339433	0.9784023	0.90655077	0.94592804	0.9813706	0.98913795	0.99314195	0.9093216
0.0	0.33503342	0.9658165	0.94978154	0.92185473	0.84386355	0.4667722	0.7540773	0.79707676	0.86192566	0.27335495
0.0	0.9582357	0.9753213	0.98229605	0.9872988	0.9871423	0.91199297	0.97950226	0.9622317	0.9594035	0.9796301
0.0	0.9955467	0.9961901	0.9942352	0.9952134	0.99152523	0.9923862	0.98698527	0.99738437	0.9980933	0.96103287
0.0	0.9997589	0.9995214	0.9990151	0.9994566	0.9997111	0.99956304	0.9996159	0.99969244	0.9997793	0.99765426
0.0	0.9582357	0.9753213	0.98229605	0.9872988	0.9871423	0.91199297	0.97950226	0.9622317	0.9594035	0.9796301
0.0	0.9582357	0.9753213	0.98229605	0.9872988	0.9871423	0.91199297	0.97950226	0.9622317	0.9594035	0.9796301
0.0	0.01030833	0.022554096	0.02236296	0.0068125627	0.007891465	0.005379241	0.012849593	0.028607205	0.017470054	0.008590918
0.0	0.9970746	0.9977024	0.9986778	0.9979176	0.996588	0.9958144	0.99780387	0.99758244	0.99765706	0.9726493
0.0	0.9582357	0.9753213	0.98229605	0.9872988	0.9871423	0.91199297	0.97950226	0.9622317	0.9594035	0.9796301
0.0	0.9582357	0.9753213	0.98229605	0.9872988	0.9871423	0.91199297	0.97950226	0.9622317	0.9594035	0.9796301
0.0	0.31245598	0.3445339	0.720517	0.44462907	0.32853958	0.15739541	0.43562406	0.8898784	0.60810566	0.09066812
0.0	0.9786283	0.9728167	0.99064434	0.9925216	0.9665645	0.88221985	0.9666061	0.99463	0.97689986	0.7030936
0.0	0.99806577	0.9973822	0.9988716	0.99716836	0.9974892	0.9936761	0.99606234	0.9975139	0.99629116	0.9707428
0.0	0.9786283	0.9728167	0.99064434	0.9925216	0.9665645	0.8822198	0.9666061	0.99463	0.97689986	0.7030936
0.0	0.056155834	0.13189764	0.016780619	0.05867716	0.075209	0.018138783	0.46281597	0.92588264	0.3476557	0.11629663
0.0	0.99957055	0.99952435	0.9972064	0.99936956	0.9966788	0.99859554	0.9982407	0.9981706	0.99957615	0.99663275
0.0	0.9582357	0.9753213	0.98229605	0.9872988	0.9871423	0.91199297	0.97950226	0.9622317	0.9594035	0.9796301
0.0	0.9999043	0.99981064	0.998669	0.99979275	0.9989862	0.99935013	0.9995628	0.99958843	0.9998184	0.9988703
0.0	0.99975044	0.9997794	0.99952984	0.9997278	0.9996302	0.9993753	0.9992933	0.99971133	0.999726	0.999131
0.0	0.9500092	0.14285032	0.0012396	0.9249211	0.989363	0.0007287272	0.89962286	0.032889165	0.08419014	0.9319808
0.0	0.9500092	0.14285032	0.0012396	0.9249211	0.989363	0.0007287272	0.89962286	0.032889165	0.08419014	0.9319808
0.0	0.95927405	0.9775464	0.98210907	0.992428	0.91730714	0.9577776	0.93790966	0.9698841	0.9885308	0.79729337
0.0	0.9582357	0.9753213	0.98229605	0.9872988	0.9871423	0.91199297	0.97950226	0.9622317	0.9594035	0.9796301
0.0	0.9970746	0.9977024	0.9986778	0.9979176	0.996588	0.9958144	0.99780387	0.99758244	0.99765706	0.9726493
0.0	0.1590893	0.0038134393	0.0023141438	0.7063154	0.9971623	0.039100107	0.004168486	0.024970962	0.2372337	0.8323276
0.0	0.013373665	0.030562766	0.024506906	0.008503914	0.010943861	0.0075293686	0.015616043	0.03217554	0.023220247	0.011418829
0.0	0.11326673	0.0015031075	0.06480343	0.008885361	0.9871423	0.0053486163	0.0011322098	0.009127893	0.112652235	0.00041876774
0.0	0.99959856	0.9996152	0.99934226	0.9995832	0.99935204	0.9991709	0.9989354	0.9994029	0.9996345	0.99864894
0.0	0.9582357	0.9753213	0.98229605	0.9872988	0.9871423	0.91199297	0.97950226	0.9622317	0.9594035	0.9796301
0.0	0.9582357	0.9753213	0.98229605	0.9872988	0.9871423	0.91199297	0.97950226	0.9622317	0.9594035	0.9796301
0.0	0.9582357	0.9753213	0.98229605	0.9872988	0.9871423	0.91199297	0.97950226	0.9622317	0.9594035	0.9796301
0.0	0.9993905	0.9996451	0.9990872	0.999627	0.999406	0.9988071	0.99810696	0.9996184	0.9997398	0.9989586
0.0	0.99673367	0.9946696	0.99377877	0.9958189	0.99705243	0.99107915	0.99610907	0.99417216	0.9981201	0.98583454
0.0	0.99959856	0.9996152	0.99934226	0.9995832	0.99935204	0.9991709	0.9989354	0.9994029	0.9996345	0.99864894
0.0	0.9661931	0.9549117	0.9058571	0.959035	0.60597336	0.11029882	0.9912963	0.71948326	0.9527027	0.9758946
0.0	0.9995727	0.9993799	0.9985795	0.9995154	0.99736553	0.9988213	0.9971649	0.9993318	0.9995529	0.9946214
0.0	0.9582357	0.9753213	0.98229605	0.9872988	0.9871423	0.91199297	0.97950226	0.9622317	0.9594035	0.9796301
0.0	0.99894005	0.99800175	0.9936692	0.9972434	0.973552	0.96171975	0.9879754	0.9953052	0.99318707	0.97760767
0.0	0.9984725	0.9970771	0.9910454	0.9963243	0.9552295	0.9390737	0.98099697	0.99322915	0.9919429	0.9713775
0.0	0.99964595	0.9994949	0.99882776	0.9995715	0.9980216	0.9990387	0.9976178	0.9994511	0.9995877	0.99575555
0.0	0.9995727	0.9993799	0.9985795	0.9995154	0.99736553	0.9988213	0.9971649	0.9993318	0.9995529	0.9946214
0.0	0.9582357	0.9753213	0.98229605	0.9872988	0.9871423	0.91199297	0.97950226	0.9622317	0.9594035	0.9796301
0.0	0.9990453	0.99926215	0.9937169	0.9985618	0.99815613	0.9951084	0.9987551	0.99776804	0.9982534	0.9834853
0.0	0.9582357	0.9753213	0.98229605	0.9872988	0.9871423	0.91199297	0.97950226	0.9622317	0.9594035	0.9796301
0.0	0.99959856	0.9996152	0.99934226	0.9995832	0.99935204	0.9991709	0.9989354	0.9994029	0.9996345	0.99864894
0.0	0.9582357	0.9753213	0.98229605	0.9872988	0.9871423	0.91199297	0.97950226	0.9622317	0.9594035	0.9796301
0.0	0.0013688821	0.0010039739	0.0032398552	0.00013308189	2.0771478e-05	0.00014212281	0.00066482194	0.0019347344	0.00055593625	9.299541e-05
0.0	0.9582357	0.9753213	0.98229605	0.9872988	0.9871423	0.91199297	0.97950226	0.9622317	0.9594035	0.9796301
0.0	0.9993766	0.9996991	0.9989384	0.9996712	0.99953425	0.99903333	0.99906796	0.99962986	0.9998404	0.9980692
0.0	0.9582357	0.9753213	0.98229605	0.9872988	0.9871423	0.91199297	0.97950226	0.9622317	0.9594035	0.9796301
0.0	0.99959856	0.9996152	0.99934226	0.9995832	0.99935204	0.9991709	0.9989354	0.9994029	0.9996345	0.99864894
0.0	0.9582357	0.9753213	0.98229605	0.9872988	0.9871423	0.91199297	0.97950226	0.9622317	0.9594035	0.9796301
0.0	0.0013688821	0.0010039744	0.0032398538	0.00013308189	2.0771478e-05	0.00014212266	0.00066482194	0.0019347344	0.00055593625	9.299541e-05
0.0	0.99689794	0.99750394	0.995917	0.9967727	0.9947695	0.9954775	0.9910978	0.99827766	0.9986463	0.97365
0.0	0.9970746	0.9977024	0.9986778	0.9979176	0.996588	0.9958144	0.99780387	0.99758244	0.99765706	0.9726493
0.0	0.9582357	0.9753213	0.98229605	0.9872988	0.9871423	0.91199297	0.97950226	0.9622317	0.9594035	0.9796301
0.0	0.60385746	0.690317	0.48311624	0.8997397	0.79714197	0.54946005	0.014173798	0.101442486	0.09869454	0.79059154
0.0	0.9582357	0.9753213	0.98229605	0.9872988	0.9871423	0.91199297	0.97950226	0.9622317	0.9594035	0.9796301
0.0	0.99861395	0.9984805	0.9911169	0.9988372	0.9948479	0.9629029	0.99605894	0.9967733	0.9959559	0.991338
0.0	0.99960846	0.9996031	0.9974233	0.99945873	0.9972873	0.99879164	0.99845517	0.99843997	0.9996057	0.99709487
0.0	0.9582357	0.9753213	0.98229605	0.9872988	0.9871423	0.91199297	0.97950226	0.9622317	0.9594035	0.9796301
0.0	0.9582357	0.9753213	0.98229605	0.9872988	0.9871423	0.91199297	0.97950226	0.9622317	0.9594035	0.9796301
0.0	0.06828887	0.050831083	0.034114502	0.016929843	0.009750417	0.015480615	0.028649006	0.030784909	0.08800108	0.0049417894
0.0	0.99761045	0.9982109	0.99878484	0.9983217	0.9972982	0.9967333	0.99819905	0.99818367	0.9979133	0.97723085
0.0	0.0015707046	0.96350765	0.0013574556	0.067332596	0.0020018828	0.13173373	0.0013709057	0.16599807	0.011918357	0.027799586
0.0	0.9582357	0.9753213	0.98229605	0.9872988	0.9871423	0.91199297	0.97950226	0.9622317	0.9594035	0.9796301
0.0	0.0015707046	0.96350765	0.0013574556	0.067332596	0.0020018828	0.13173373	0.0013709057	0.16599807	0.011918357	0.027799586
0.0	0.9582357	0.9753213	0.98229605	0.9872988	0.9871423	0.91199297	0.97950226	0.9622317	0.9594035	0.9796301
0.0	0.00039800018	0.0009564274	0.0009759584	0.00033343132	0.00021177043	0.00016798222	0.0005311574	0.0012118726	0.00091394165	0.00042727104
0.0	0.9995727	0.9993799	0.9985795	0.9995154	0.99736553	0.9988213	0.9971649	0.9993318	0.9995529	0.9946214
0.0	0.9582357	0.9753213	0.98229605	0.9872988	0.9871423	0.91199297	0.97950226	0.9622317	0.9594035	0.9796301
0.0	0.9582357	0.9753213	0.98229605	0.9872988	0.9871423	0.91199297	0.97950226	0.9622317	0.9594035	0.9796301
0.0	0.9582357	0.9753213	0.98229605	0.9872988	0.9871423	0.91199297	0.97950226	0.9622317	0.9594035	0.9796301
0.0	0.9582357	0.9753213	0.98229605	0.9872988	0.9871423	0.91199297	0.97950226	0.9622317	0.9594035	0.9796301
0.0	0.99977964	0.9996294	0.9984687	0.9995808	0.99862134	0.9993326	0.99919564	0.99909234	0.99969685	0.9975197
0.0	0.006033379	0.9753213	0.00048407257	0.21404634	0.0030310825	0.0029818434	0.00062075263	0.08321168	0.0018627421	0.00028577584
0.0	0.9962373	0.9840899	0.95473737	0.9846854	0.92997044	0.9704296	0.9541224	0.9829654	0.9969676	0.8912185
0.0	0.9950511	0.97939897	0.94255495	0.9811018	0.9045308	0.9601682	0.9415671	0.9786437	0.99646556	0.8622152
0.0	0.99940574	0.9994081	0.997235	0.99914825	0.99614525	0.99801743	0.9941407	0.9988715	0.9993729	0.99508697
0.0	0.9970746	0.9977024	0.9986778	0.9979176	0.996588	0.9958144	0.99780387	0.99758244	0.99765706	0.9726493
0.0	0.99940574	0.9994081	0.997235	0.99914825	0.99614525	0.99801743	0.9941407	0.9988715	0.9993729	0.99508697
0.0	0.9582357	0.9753213	0.98229605	0.9872988	0.9871423	0.91199297	0.97950226	0.9622317	0.9594035	0.9796301
0.0	0.99959856	0.9996152	0.99934226	0.9995832	0.99935204	0.9991709	0.9989354	0.9994029	0.9996345	0.99864894
0.0	0.9582357	0.9753213	0.98229605	0.9872988	0.9871423	0.91199297	0.97950226	0.9622317	0.9594035	0.9796301
0.0	0.9582357	0.9753213	0.98229605	0.9872988	0.9871423	0.91199297	0.97950226	0.9622317	0.9594035	0.9796301
0.0	0.03836672	0.0049204673	0.11641384	0.029473705	0.0014734153	0.037157882	0.0017272087	0.026671464	0.007239642	0.005237423
0.0	0.99959856	0.9996152	0.99934226	0.9995832	0.99935204	0.9991709	0.9989354	0.9994029	0.9996345	0.99864894
0.0	0.9582357	0.9753213	0.98229605	0.9872988	0.9871423	0.91199297	0.97950226	0.9622317	0.9594035	0.9796301
0.0	0.9582357	0.9753213	0.98229605	0.9872988	0.9871423	0.91199297	0.97950226	0.9622317	0.9594035	0.9796301
0.0	0.9582357	0.9753213	0.98229605	0.9872988	0.9871423	0.91199297	0.97950226	0.9622317	0.9594035	0.9796301
0.0	0.9993931	0.9996094	0.99834204	0.9991961	0.99924684	0.99808633	0.9986481	0.99899024	0.9994518	0.9949582
0.0	0.9993905	0.9996451	0.9990872	0.999627	0.999406	0.9988071	0.99810696	0.9996184	0.9997398	0.9989586
0.0	0.9582357	0.9753213	0.98229605	0.9872988	0.9871423	0.91199297	0.97950226	0.9622317	0.9594035	0.9796301
0.0	0.0039944137	0.09488437	0.0047395146	0.62395054	0.0048699677	0.38144004	0.19103186	0.05113021	0.14346772	0.0009045247
0.0	0.99861395	0.9984805	0.9911169	0.9988372	0.9948479	0.9629029	0.99605894	0.9967733	0.9959559	0.991338
0.0	0.04941846	0.8638264	0.989023	0.7723263	0.024785634	0.9263132	0.1332885	0.99061006	0.99532664	0.6831437
0.0	0.99986196	0.9998969	0.9996698	0.9998292	0.99976724	0.99976164	0.9996729	0.9997911	0.99983275	0.9992649
0.0	0.99861395	0.9984805	0.9911169	0.9988372	0.9948479	0.9629029	0.99605894	0.9967733	0.9959559	0.991338
0.0	0.9986804	0.9985378	0.992145	0.9988821	0.9952884	0.97083515	0.99614537	0.9969222	0.99630594	0.99179006
0.0	0.9964212	0.9841824	0.9816488	0.9143433	0.98341376	0.76890874	0.98625296	0.90912724	0.9933357	0.9411859
0.0	0.40400538	0.36693496	0.53187245	0.307259	0.42436963	0.26214692	0.43470246	0.5315532	0.74517554	0.26255575
0.0	0.99861395	0.9984805	0.9911169	0.9988372	0.9948479	0.9629029	0.99605894	0.9967733	0.9959559	0.991338
0.0	0.98972523	0.9914356	0.98439205	0.9917853	0.99305916	0.9788067	0.979349	0.9921703	0.99622214	0.9634257
0.0	0.9981528	0.99850696	0.99306583	0.9960735	0.9913522	0.9958073	0.99703145	0.9964754	0.99887055	0.98867947
0.0	0.9981528	0.99850696	0.99306583	0.9960735	0.9913522	0.9958073	0.99703145	0.9964754	0.99887055	0.98867947
0.0	0.9955467	0.9961901	0.9942352	0.9952134	0.99152523	0.9923862	0.98698527	0.99738437	0.9980933	0.96103287
0.0	0.9995727	0.9993799	0.9985795	0.9995154	0.99736553	0.9988213	0.9971649	0.9993318	0.9995529	0.9946214
0.0	0.9549744	0.9902756	0.9613483	0.9674764	0.9065509	0.91930616	0.97272676	0.98535186	0.99049544	0.88056785
0.0	0.98972523	0.9914356	0.98439205	0.9917853	0.99305916	0.9788067	0.979349	0.9921703	0.99622214	0.9634257
0.0	0.98972523	0.9914356	0.98439205	0.9917853	0.99305916	0.9788067	0.979349	0.9921703	0.99622214	0.9634257
0.0	0.9977324	0.99540186	0.9957268	0.99722207	0.9978807	0.9933781	0.9970913	0.99623495	0.99856335	0.98990154
0.0	0.003909511	0.011080053	0.0061401143	0.003232623	0.002472221	0.0031309326	0.0050949263	0.013573292	0.009214889	0.0032023846
0.0	0.2831045	0.0016348244	0.0009923489	0.00077759754	0.27518177	5.814503e-05	9.3262715e-05	0.0015593049	0.00021218801	0.00017398155
0.0	0.9582357	0.9753213	0.98229605	0.9872988	0.9871423	0.91199297	0.97950226	0.9622317	0.9594035	0.9796301
0.0	0.9582357	0.9753213	0.98229605	0.9872988	0.9871423	0.91199297	0.97950226	0.9622317	0.9594035	0.9796301
0.0	0.9582357	0.9753213	0.98229605	0.9872988	0.9871423	0.91199297	0.97950226	0.9622317	0.9594035	0.9796301
0.0	0.9981528	0.99850696	0.99306583	0.9960735	0.9913522	0.9958073	0.99703145	0.9964754	0.99887055	0.98867947
0.0	0.9582357	0.9753213	0.98229605	0.9872988	0.9871423	0.91199297	0.97950226	0.9622317	0.9594035	0.9796301
0.0	0.9981528	0.99850696	0.99306583	0.9960735	0.9913522	0.9958073	0.99703145	0.9964754	0.99887055	0.98867947
0.0	0.9775534	0.93822473	0.8796529	0.96861124	0.9696408	0.9429576	0.9852025	0.9316324	0.98551536	0.95356214
0.0	0.9967301	0.9977737	0.9884382	0.99573463	0.9858699	0.9914767	0.98505265	0.9862765	0.99797267	0.97954214
0.0	0.99957055	0.99952435	0.9972064	0.99936956	0.9966788	0.99859554	0.9982407	0.9981706	0.99957615	0.99663275
0.0	0.9996904	0.99982065	0.99712867	0.999438	0.9984686	0.9976635	0.9991443	0.99864155	0.99930465	0.9958709
0.0	0.9582357	0.9753213	0.98229605	0.9872988	0.9871423	0.91199297	0.97950226	0.9622317	0.9594035	0.9796301
0.0	0.0012669415	0.0043778513	0.005741118	0.0008449792	0.0021429302	0.0011682621	0.0037342156	0.006437563	0.0056892075	0.0012961149
0.0	0.9582357	0.9753213	0.98229605	0.9872988	0.9871423	0.91199297	0.97950226	0.9622317	0.9594035	0.9796301
0.0	0.99673367	0.9946696	0.99377877	0.9958189	0.99705243	0.99107915	0.99610907	0.99417216	0.9981201	0.98583454
0.0	0.99673367	0.9946696	0.99377877	0.9958189	0.99705243	0.99107915	0.99610907	0.99417216	0.9981201	0.98583454
0.0	0.99673367	0.9946696	0.99377877	0.9958189	0.99705243	0.99107915	0.99610907	0.99417216	0.9981201	0.98583454
0.0	0.9582357	0.9753213	0.98229605	0.9872988	0.9871423	0.91199297	0.97950226	0.9622317	0.9594035	0.9796301
0.0	0.9582357	0.9753213	0.98229605	0.9872988	0.9871423	0.91199297	0.97950226	0.9622317	0.9594035	0.9796301
0.0	0.9582357	0.9753213	0.98229605	0.9872988	0.9871423	0.91199297	0.97950226	0.9622317	0.9594035	0.9796301
0.0	0.9582357	0.9753213	0.98229605	0.9872988	0.9871423	0.91199297	0.97950226	0.9622317	0.9594035	0.9796301
0.0	0.9582357	0.9753213	0.98229605	0.9872988	0.9871423	0.91199297	0.97950226	0.9622317	0.9594035	0.9796301
0.0	0.9582357	0.9753213	0.98229605	0.9872988	0.9871423	0.91199297	0.97950226	0.9622317	0.9594035	0.9796301
0.0	0.004559499	0.02056565	0.11000695	0.01464633	0.013121753	0.07648153	0.0069376295	0.02189339	0.016445098	0.0033052487
0.0	0.9582357	0.9753213	0.98229605	0.9872988	0.9871423	0.91199297	0.97950226	0.9622317	0.9594035	0.9796301
0.0	0.9582357	0.9753213	0.98229605	0.9872988	0.9871423	0.91199297	0.97950226	0.9622317	0.9594035	0.9796301
0.0	0.9955467	0.9961901	0.9942352	0.9952134	0.99152523	0.9923862	0.98698527	0.99738437	0.9980933	0.96103287
0.0	0.9981528	0.99850696	0.99306583	0.9960736	0.9913522	0.9958073	0.99703145	0.9964754	0.99887055	0.98867947
0.0	0.9582357	0.9753213	0.98229605	0.9872988	0.9871423	0.91199297	0.97950226	0.9622317	0.9594035	0.9796301
0.0	0.0039944137	0.09488437	0.0047395146	0.6239504	0.0048699677	0.38144007	0.19103186	0.05113021	0.14346772	0.00090452435
0.0	0.9955467	0.9961901	0.9942352	0.9952134	0.99152523	0.9923862	0.98698527	0.99738437	0.9980933	0.96103287
0.0	0.999199	0.9979907	0.99092406	0.9929703	0.99216765	0.9522596	0.99335504	0.99623364	0.9958805	0.9848173
0.0	0.99884427	0.9972205	0.9871656	0.99145913	0.9871466	0.9265905	0.99106055	0.994575	0.99495345	0.98100775
0.0	0.9964212	0.9841824	0.9816488	0.9143433	0.98341376	0.76890874	0.98625296	0.90912724	0.9933357	0.9411859
0.0	0.9582357	0.9753213	0.98229605	0.9872988	0.9871423	0.91199297	0.97950226	0.9622317	0.9594035	0.9796301
0.0	0.99861395	0.9984805	0.9911169	0.9988372	0.9948479	0.9629029	0.99605894	0.9967733	0.9959559	0.991338
0.0	0.99959856	0.9996152	0.99934226	0.9995832	0.99935204	0.9991709	0.9989354	0.9994029	0.9996345	0.99864894
0.0	0.00067042845	0.011354121	0.16746077	0.09840963	0.012967524	0.11384092	0.04055019	0.02300488	0.02528901	0.0005632409
0.0	0.009498522	0.023027606	0.01810352	0.0056167757	0.0066808215	0.005068499	0.011336365	0.024638968	0.016746549	0.008164647
0.0	0.9582357	0.9753213	0.98229605	0.9872988	0.9871423	0.91199297	0.97950226	0.9622317	0.9594035	0.9796301
0.0	0.9990453	0.99926215	0.9937169	0.9985618	0.99815613	0.9951084	0.9987551	0.99776804	0.9982534	0.9834853
0.0	0.9582357	0.9753213	0.98229605	0.9872988	0.9871423	0.91199297	0.97950226	0.9622317	0.9594035	0.9796301
0.0	0.9582357	0.9753213	0.98229605	0.9872988	0.9871423	0.91199297	0.97950226	0.9622317	0.9594035	0.9796301
0.0	0.99959856	0.9996152	0.99934226	0.9995832	0.99935204	0.9991709	0.9989354	0.9994029	0.9996345	0.99864894
0.0	0.9582357	0.9753213	0.98229605	0.9872988	0.9871423	0.91199297	0.97950226	0.9622317	0.9594035	0.9796301
0.0	0.00067042845	0.011354127	0.1674608	0.09840963	0.012967524	0.113840945	0.040550172	0.023004888	0.02528901	0.00056324113
0.0	0.9582357	0.9753213	0.98229605	0.9872988	0.9871423	0.91199297	0.97950226	0.9622317	0.9594035	0.9796301
0.0	0.0012637923	0.016963126	0.3865383	0.36437896	0.012967524	0.23914436	0.023965437	0.06580016	0.06351622	0.0009739803
0.0	0.18431444	0.2146269	0.04598061	0.03715531	0.9871423	0.002787322	0.050835833	0.2957677	0.07667653	0.04481567
0.0	0.9582357	0.9753213	0.98229605	0.9872988	0.9871423	0.91199297	0.97950226	0.9622317	0.9594035	0.9796301
0.0	0.9582357	0.9753213	0.98229605	0.9872988	0.9871423	0.91199297	0.97950226	0.9622317	0.9594035	0.9796301
0.0	0.99959856	0.9996152	0.99934226	0.9995832	0.99935204	0.9991709	0.9989354	0.9994029	0.9996345	0.99864894
0.0	0.9582357	0.9753213	0.98229605	0.9872988	0.9871423	0.91199297	0.97950226	0.9622317	0.9594035	0.9796301
0.0	0.9582357	0.9753213	0.98229605	0.9872988	0.9871423	0.91199297	0.97950226	0.9622317	0.9594035	0.9796301
0.0	0.9582357	0.9753213	0.98229605	0.9872988	0.9871423	0.91199297	0.97950226	0.9622317	0.9594035	0.9796301
0.0	0.99959856	0.9996152	0.99934226	0.9995832	0.99935204	0.9991709	0.9989354	0.9994029	0.9996345	0.99864894
0.0	0.9582357	0.9753213	0.98229605	0.9872988	0.9871423	0.91199297	0.97950226	0.9622317	0.9594035	0.9796301
0.0	0.0012669415	0.0043778513	0.005741118	0.0008449792	0.002142931	0.0011682621	0.0037342156	0.006437563	0.0056892075	0.0012961149
0.0	0.9582357	0.9753213	0.98229605	0.9872988	0.9871423	0.91199297	0.97950226	0.9622317	0.9594035	0.9796301
0.0	0.9582357	0.9753213	0.98229605	0.9872988	0.9871423	0.91199297	0.97950226	0.9622317	0.9594035	0.9796301
0.0	0.9582357	0.9753213	0.98229605	0.9872988	0.9871423	0.91199297	0.97950226	0.9622317	0.9594035	0.9796301
0.0	0.01161774	0.031208407	0.025572075	0.007383005	0.0096135605	0.0056941463	0.015407036	0.034479905	0.021390531	0.0100225
0.0	0.011617746	0.031208407	0.025572067	0.007383005	0.0096135605	0.0056941463	0.015407036	0.03447992	0.021390527	0.010022504
0.0	0.028942544	0.000120253964	0.25204054	0.00017818532	0.0008308415	0.00026252275	6.863597e-05	0.39633724	0.0005312463	0.0006049697
0.0	0.028942544	0.000120253964	0.25204054	0.00017818532	0.0008308415	0.00026252275	6.863597e-05	0.39633724	0.0005312463	0.0006049697
0.0	0.9996126	0.9996152	0.9994369	0.9995993	0.999395	0.9992416	0.99899465	0.9994655	0.99964404	0.9987483
0.0	0.9582357	0.9753213	0.98229605	0.9872988	0.9871423	0.91199297	0.97950226	0.9622317	0.9594035	0.9796301
0.0	0.9582357	0.9753213	0.98229605	0.9872988	0.9871423	0.91199297	0.97950226	0.9622317	0.9594035	0.9796301
0.0	0.9993642	0.9994947	0.998026	0.99902976	0.99903995	0.99915874	0.9993414	0.9992005	0.9996215	0.9965222
0.0	0.47156116	0.6689377	0.001441323	0.9315631	0.31850538	0.94172525	0.7835511	0.8693784	0.71559364	0.9812243
0.0	0.99984765	0.99966884	0.9992506	0.9997167	0.99962795	0.9995522	0.99949145	0.99960536	0.99979645	0.99775046
0.0	0.9582357	0.9753213	0.98229605	0.9872988	0.9871423	0.91199297	0.97950226	0.9622317	0.9594035	0.9796301
0.0	0.998382	0.99887985	0.9981194	0.9988852	0.9989735	0.9984908	0.9977012	0.99928856	0.9994104	0.98907053
0.0	0.9582357	0.9753213	0.98229605	0.9872988	0.9871423	0.91199297	0.97950226	0.9622317	0.9594035	0.9796301
0.0	0.99959856	0.9996152	0.99934226	0.9995832	0.99935204	0.9991709	0.9989354	0.9994029	0.9996345	0.99864894
0.0	0.002766179	0.009423181	0.0046298103	0.0023013207	0.0017120081	0.0026570787	0.003919931	0.0083878385	0.0068485597	0.0026079933
0.0	0.31417605	0.062446773	0.1185091	0.5142226	0.12333901	0.053307954	0.44738385	0.20736858	0.30799708	0.14413461
0.0	0.9371026	0.9735638	0.974412	0.9757474	0.98260134	0.8649849	0.95804286	0.9881704	0.98509556	0.8093983
0.0	0.9582357	0.9753213	0.98229605	0.9872988	0.9871423	0.91199297	0.97950226	0.9622317	0.9594035	0.9796301
0.0	0.01277075	0.032430016	0.025279174	0.0077351686	0.010421756	0.0066446713	0.016003784	0.03261756	0.024218675	0.009662553
0.0	0.00042519355	0.0655011	0.00628233	0.0024763083	0.00124834	0.00017531026	0.00042090166	0.002527608	0.07972974	0.0006128005
0.0	0.28508422	0.255655	0.18679796	0.15853252	0.0625032	0.13888061	0.16031311	0.4840758	0.37192395	0.23642354
0.0	0.9582357	0.9753213	0.98229605	0.9872988	0.9871423	0.91199297	0.97950226	0.9622317	0.9594035	0.9796301
0.0	0.9582357	0.9753213	0.98229605	0.9872988	0.9871423	0.91199297	0.97950226	0.9622317	0.9594035	0.9796301
0.0	0.9992848	0.99776244	0.9960645	0.9986745	0.9959015	0.9956558	0.9961118	0.9944246	0.99908984	0.98042107
0.0	0.08167864	0.03414009	0.061501745	0.07478967	0.061694674	0.002409588	0.0037108336	0.061031338	0.8079355	0.00047358093
0.0	0.8998218	0.98085034	0.87738043	0.59706974	0.7477717	0.51946527	0.43386096	0.743763	0.8605965	0.438837
0.0	0.99673367	0.9946696	0.99377877	0.9958189	0.99705243	0.99107915	0.99610907	0.99417216	0.9981201	0.98583454
0.0	0.9582357	0.9753213	0.98229605	0.9872988	0.9871423	0.91199297	0.97950226	0.9622317	0.9594035	0.9796301
0.0	0.99266773	0.995634	0.9909382	0.9931377	0.9912649	0.9824338	0.9937103	0.99252945	0.9947836	0.87711465
0.0	0.9995727	0.9993799	0.9985795	0.9995154	0.99736553	0.9988213	0.9971649	0.9993318	0.9995529	0.9946214
0.0	0.9582357	0.9753213	0.98229605	0.9872988	0.9871423	0.91199297	0.97950226	0.9622317	0.9594035	0.9796301
0.0	0.3389067	0.10379295	0.0010185223	0.0109699555	0.0012324731	0.0022763957	0.00018534958	0.0004440854	0.045788053	0.0005278456
0.0	0.9786283	0.9728167	0.99064434	0.9925216	0.9665645	0.8822198	0.9666061	0.99463	0.97689986	0.7030935
0.0	0.99806577	0.9973822	0.9988716	0.99716836	0.9974892	0.9936761	0.99606234	0.9975139	0.99629116	0.9707428
0.0	0.99959856	0.9996152	0.99934226	0.9995832	0.99935204	0.9991709	0.9989354	0.9994029	0.9996345	0.99864894
0.0	0.9582357	0.9753213	0.98229605	0.9872988	0.9871423	0.91199297	0.97950226	0.9622317	0.9594035	0.9796301
0.0	0.99833304	0.99792445	0.997422	0.9981183	0.9984664	0.9955304	0.99732023	0.9977652	0.99910384	0.99328136
0.0	0.06658344	0.04461507	0.5370382	0.044444036	0.24169564	0.061888784	0.24269624	0.9357544	0.6091458	0.5366894
0.0	0.99959856	0.9996152	0.99934226	0.9995832	0.99935204	0.9991709	0.9989354	0.9994029	0.9996345	0.99864894
0.0	0.99959856	0.9996152	0.99934226	0.9995832	0.99935204	0.9991709	0.9989354	0.9994029	0.9996345	0.99864894
0.0	0.99673367	0.9946696	0.99377877	0.9958189	0.99705243	0.99107915	0.99610907	0.99417216	0.9981201	0.98583454
0.0	0.6707231	0.7839809	0.97759616	0.7743383	0.56154925	0.21779953	0.86984277	0.9885479	0.7079363	0.07235739
0.0	0.99861395	0.9984805	0.9911169	0.9988372	0.9948479	0.9629029	0.99605894	0.9967733	0.9959559	0.991338
0.0	0.9981528	0.99850696	0.99306583	0.9960735	0.9913522	0.9958073	0.99703145	0.9964754	0.99887055	0.98867947
0.0	0.98972523	0.9914356	0.98439205	0.9917853	0.99305916	0.9788067	0.979349	0.9921703	0.99622214	0.9634257
0.0	0.49499878	0.9432855	0.41884753	0.006479288	0.6246708	0.070372775	0.6961572	0.6883534	0.008562333	0.42161715
0.0	0.9981528	0.99850696	0.99306583	0.9960736	0.9913522	0.9958073	0.99703145	0.9964754	0.99887055	0.98867947
0.0	0.56853026	0.7810194	0.19018859	0.78376377	0.9871423	0.18618095	0.8731512	0.40503058	0.025904747	0.41293395
0.0	4.0722218e-05	0.0064147073	7.029428e-05	0.0001274591	0.9871423	1.1442809e-05	0.00013589255	0.00047685805	0.0008301945	0.0001491997
0.0	0.37518868	0.26460096	0.20475689	0.21157576	0.04205453	0.22890864	0.22596487	0.55533165	0.47206372	0.30778658
0.0	0.016806357	0.035508372	0.03816397	0.0126025835	0.012694481	0.008355435	0.021443684	0.055247378	0.017552659	0.01749003
0.0	0.9582357	0.9753213	0.98229605	0.9872988	0.9871423	0.91199297	0.97950226	0.9622317	0.9594035	0.9796301
0.0	0.9582357	0.9753213	0.98229605	0.9872988	0.9871423	0.91199297	0.97950226	0.9622317	0.9594035	0.9796301
0.0	0.9582357	0.9753213	0.98229605	0.9872988	0.9871423	0.91199297	0.97950226	0.9622317	0.9594035	0.9796301
0.0	0.9582357	0.9753213	0.98229605	0.9872988	0.9871423	0.91199297	0.97950226	0.9622317	0.9594035	0.9796301
0.0	0.9582357	0.9753213	0.98229605	0.9872988	0.9871423	0.91199297	0.97950226	0.9622317	0.9594035	0.9796301
0.0	0.99959856	0.9996152	0.99934226	0.9995832	0.99935204	0.9991709	0.9989354	0.9994029	0.9996345	0.99864894
0.0	0.99957055	0.99952435	0.9972064	0.99936956	0.9966788	0.99859554	0.9982407	0.9981706	0.99957615	0.99663275
0.0	0.9582357	0.9753213	0.98229605	0.9872988	0.9871423	0.91199297	0.97950226	0.9622317	0.9594035	0.9796301
0.0	0.99959856	0.9996152	0.99934226	0.9995832	0.99935204	0.9991709	0.9989354	0.9994029	0.9996345	0.99864894
0.0	0.00067042845	0.011354127	0.1674608	0.09840963	0.012967524	0.113840945	0.04055018	0.02300488	0.025289016	0.00056324113
0.0	0.9582357	0.9753213	0.98229605	0.9872988	0.9871423	0.91199297	0.97950226	0.9622317	0.9594035	0.9796301
0.0	0.9582357	0.9753213	0.98229605	0.9872988	0.9871423	0.91199297	0.97950226	0.9622317	0.9594035	0.9796301
0.0	0.9582357	0.9753213	0.98229605	0.9872988	0.9871423	0.91199297	0.97950226	0.9622317	0.9594035	0.9796301
0.0	0.99959856	0.9996152	0.99934226	0.9995832	0.99935204	0.9991709	0.9989354	0.9994029	0.9996345	0.99864894
0.0	0.9582357	0.9753213	0.98229605	0.9872988	0.9871423	0.91199297	0.97950226	0.9622317	0.9594035	0.9796301
0.0	0.9582357	0.9753213	0.98229605	0.9872988	0.9871423	0.91199297	0.97950226	0.9622317	0.9594035	0.9796301
0.0	0.9582357	0.9753213	0.98229605	0.9872988	0.9871423	0.91199297	0.97950226	0.9622317	0.9594035	0.9796301
0.0	0.9582357	0.9753213	0.98229605	0.9872988	0.9871423	0.91199297	0.97950226	0.9622317	0.9594035	0.9796301
0.0	0.99959856	0.9996152	0.99934226	0.9995832	0.99935204	0.9991709	0.9989354	0.9994029	0.9996345	0.99864894
0.0	0.99959856	0.9996152	0.99934226	0.9995832	0.99935204	0.9991709	0.9989354	0.9994029	0.9996345	0.99864894
0.0	0.9582357	0.9753213	0.98229605	0.9872988	0.9871423	0.91199297	0.97950226	0.9622317	0.9594035	0.9796301
0.0	0.9582357	0.9753213	0.98229605	0.9872988	0.9871423	0.91199297	0.97950226	0.9622317	0.9594035	0.9796301
0.0	0.9582357	0.9753213	0.98229605	0.9872988	0.9871423	0.91199297	0.97950226	0.9622317	0.9594035	0.9796301
0.0	0.9582357	0.9753213	0.98229605	0.9872988	0.9871423	0.91199297	0.97950226	0.9622317	0.9594035	0.9796301
0.0	0.9582357	0.9753213	0.98229605	0.9872988	0.9871423	0.91199297	0.97950226	0.9622317	0.9594035	0.9796301
0.0	0.9582357	0.9753213	0.98229605	0.9872988	0.9871423	0.91199297	0.97950226	0.9622317	0.9594035	0.9796301
0.0	0.9990453	0.99926215	0.9937169	0.9985618	0.99815613	0.9951084	0.9987551	0.99776804	0.9982534	0.9834853
0.0	0.99959856	0.9996152	0.99934226	0.9995832	0.99935204	0.9991709	0.9989354	0.9994029	0.9996345	0.99864894
0.0	0.9582357	0.9753213	0.98229605	0.9872988	0.9871423	0.91199297	0.97950226	0.9622317	0.9594035	0.9796301
0.0	0.9582357	0.9753213	0.98229605	0.9872988	0.9871423	0.91199297	0.97950226	0.9622317	0.9594035	0.9796301
0.0	0.6655731	0.62520814	0.3216076	0.5795345	0.19875374	0.536907	0.37039086	0.44675264	0.6394198	0.1017746
0.0	0.9993931	0.9996094	0.99834204	0.9991961	0.99924684	0.99808633	0.9986481	0.99899024	0.9994518	0.9949582
0.0	0.0051990147	0.0015897759	0.0028907107	0.0054376037	0.0006828031	0.00040508233	0.0003117191	0.0012451143	0.0005145984	0.0037944613
0.0	0.9582357	0.9753213	0.98229605	0.9872988	0.9871423	0.91199297	0.97950226	0.9622317	0.9594035	0.9796301
0.0	0.9582357	0.9753213	0.98229605	0.9872988	0.9871423	0.91199297	0.97950226	0.9622317	0.9594035	0.9796301
0.0	0.99959856	0.9996152	0.99934226	0.9995832	0.99935204	0.9991709	0.9989354	0.9994029	0.9996345	0.99864894
0.0	0.9582357	0.9753213	0.98229605	0.9872988	0.9871423	0.91199297	0.97950226	0.9622317	0.9594035	0.9796301
0.0	0.9582357	0.9753213	0.98229605	0.9872988	0.9871423	0.91199297	0.97950226	0.9622317	0.9594035	0.9796301
0.0	0.0013688821	0.0010039744	0.0032398538	0.00013308189	2.0771478e-05	0.00014212281	0.00066482194	0.0019347344	0.00055593625	9.299541e-05
0.0	0.9582357	0.9753213	0.98229605	0.9872988	0.9871423	0.91199297	0.97950226	0.9622317	0.9594035	0.9796301
0.0	0.9990453	0.99926215	0.9937169	0.9985618	0.99815613	0.9951084	0.9987551	0.99776804	0.9982534	0.9834853
0.0	0.9582357	0.9753213	0.98229605	0.9872988	0.9871423	0.91199297	0.97950226	0.9622317	0.9594035	0.9796301
0.0	0.9582357	0.9753213	0.98229605	0.9872988	0.9871423	0.91199297	0.97950226	0.9622317	0.9594035	0.9796301
0.0	0.9990453	0.99926215	0.9937169	0.9985618	0.99815613	0.9951084	0.9987551	0.99776804	0.9982534	0.9834853
0.0	0.99959856	0.9996152	0.99934226	0.9995832	0.99935204	0.9991709	0.9989354	0.9994029	0.9996345	0.99864894
0.0	0.9582357	0.9753213	0.98229605	0.9872988	0.9871423	0.91199297	0.97950226	0.9622317	0.9594035	0.9796301
0.0	0.9582357	0.9753213	0.98229605	0.9872988	0.9871423	0.91199297	0.97950226	0.9622317	0.9594035	0.9796301
0.0	0.9995509	0.9994616	0.9978709	0.99943227	0.9979747	0.9985216	0.99500185	0.9994599	0.99962854	0.99732214
0.0	0.9970746	0.9977024	0.9986778	0.9979176	0.996588	0.9958144	0.99780387	0.99758244	0.99765706	0.9726493
0.0	0.9582357	0.9753213	0.98229605	0.9872988	0.9871423	0.91199297	0.97950226	0.9622317	0.9594035	0.9796301
0.0	0.9582357	0.9753213	0.98229605	0.9872988	0.9871423	0.91199297	0.97950226	0.9622317	0.9594035	0.9796301
0.0	0.9990453	0.99926215	0.9937169	0.9985618	0.99815613	0.9951084	0.9987551	0.99776804	0.9982534	0.9834853
0.0	0.99959856	0.9996152	0.99934226	0.9995832	0.99935204	0.9991709	0.9989354	0.9994029	0.9996345	0.99864894
0.0	0.9582357	0.9753213	0.98229605	0.9872988	0.9871423	0.91199297	0.97950226	0.9622317	0.9594035	0.9796301
0.0	0.9582357	0.9753213	0.98229605	0.9872988	0.9871423	0.91199297	0.97950226	0.9622317	0.9594035	0.9796301
0.0	0.9582357	0.9753213	0.98229605	0.9872988	0.9871423	0.91199297	0.97950226	0.9622317	0.9594035	0.9796301
0.0	0.9582357	0.9753213	0.98229605	0.9872988	0.9871423	0.91199297	0.97950226	0.9622317	0.9594035	0.9796301
0.0	0.99861395	0.9984805	0.9911169	0.9988372	0.9948479	0.9629029	0.99605894	0.9967733	0.9959559	0.991338
0.0	0.99861395	0.9984805	0.9911169	0.9988372	0.9948479	0.9629029	0.99605894	0.9967733	0.9959559	0.991338
0.0	0.9981528	0.99850696	0.99306583	0.9960736	0.9913522	0.9958073	0.99703145	0.9964754	0.99887055	0.98867947
0.0	0.9981528	0.99850696	0.99306583	0.9960735	0.9913522	0.9958073	0.99703145	0.9964754	0.99887055	0.98867947
0.0	0.9990453	0.99926215	0.9937169	0.9985618	0.99815613	0.9951084	0.9987551	0.99776804	0.9982534	0.9834853
0.0	0.9582357	0.9753213	0.98229605	0.9872988	0.9871423	0.91199297	0.97950226	0.9622317	0.9594035	0.9796301
0.0	0.99959856	0.9996152	0.99934226	0.9995832	0.99935204	0.9991709	0.9989354	0.9994029	0.9996345	0.99864894
0.0	0.9582357	0.9753213	0.98229605	0.9872988	0.9871423	0.91199297	0.97950226	0.9622317	0.9594035	0.9796301
0.0	0.9582357	0.9753213	0.98229605	0.9872988	0.9871423	0.91199297	0.97950226	0.9622317	0.9594035	0.9796301
0.0	0.98972523	0.9914356	0.98439205	0.9917853	0.99305916	0.9788067	0.979349	0.9921703	0.99622214	0.9634257
0.0	0.98972523	0.9914356	0.98439205	0.9917853	0.99305916	0.9788067	0.979349	0.9921703	0.99622214	0.9634257
0.0	0.46371895	0.6211718	0.8254067	0.80248237	0.8904795	0.34329808	0.4622877	0.7604638	0.9151402	0.24734649
0.0	0.9582357	0.9753213	0.98229605	0.9872988	0.9871423	0.91199297	0.97950226	0.9622317	0.9594035	0.9796301
0.0	0.9582357	0.9753213	0.98229605	0.9872988	0.9871423	0.91199297	0.97950226	0.9622317	0.9594035	0.9796301
0.0	0.9981528	0.99850696	0.99306583	0.9960735	0.9913522	0.9958073	0.99703145	0.9964754	0.99887055	0.98867947
0.0	0.9981528	0.99850696	0.99306583	0.9960735	0.9913522	0.9958073	0.99703145	0.9964754	0.99887055	0.98867947
0.0	0.9582357	0.9753213	0.98229605	0.9872988	0.9871423	0.91199297	0.97950226	0.9622317	0.9594035	0.9796301
0.0	0.9582357	0.9753213	0.98229605	0.9872988	0.9871423	0.91199297	0.97950226	0.9622317	0.9594035	0.9796301
0.0	0.9582357	0.9753213	0.98229605	0.9872988	0.9871423	0.91199297	0.97950226	0.9622317	0.9594035	0.9796301
0.0	0.9582357	0.9753213	0.98229605	0.9872988	0.9871423	0.91199297	0.97950226	0.9622317	0.9594035	0.9796301
0.0	0.9582357	0.9753213	0.98229605	0.9872988	0.9871423	0.91199297	0.97950226	0.9622317	0.9594035	0.9796301
0.0	0.99959856	0.9996152	0.99934226	0.9995832	0.99935204	0.9991709	0.9989354	0.9994029	0.9996345	0.99864894
0.0	0.9055214	0.9648183	0.8390617	0.96012354	0.5205311	0.8084125	0.8372778	0.96689546	0.9865826	0.9176427
0.0	0.15487862	0.12681687	0.12642913	0.094998255	0.030777832	0.054772332	0.070632756	0.18094978	0.21037033	0.116448306
0.0	0.017191244	0.04160517	0.033428475	0.007896242	0.01593285	0.008648371	0.02227441	0.043697756	0.03475632	0.013365707
0.0	0.48560157	0.79143775	0.44056398	0.5349325	0.27796495	0.25062197	0.30034104	0.8352708	0.820499	0.30841
0.0	0.20403326	0.16358063	0.14346595	0.13838665	0.03829352	0.06694092	0.087410085	0.26585308	0.3007266	0.13081668
0.0	0.9970631	0.99819666	0.99101394	0.99727637	0.9899484	0.9924941	0.996627	0.99797326	0.9976064	0.96924365
0.0	0.9582357	0.9753213	0.98229605	0.9872988	0.9871423	0.91199297	0.97950226	0.9622317	0.9594035	0.9796301
0.0	0.9582357	0.9753213	0.98229605	0.9872988	0.9871423	0.91199297	0.97950226	0.9622317	0.9594035	0.9796301
0.0	0.9995727	0.9993799	0.9985795	0.9995154	0.99736553	0.9988213	0.9971649	0.9993318	0.9995529	0.9946214
0.0	0.9973968	0.998836	0.9986897	0.99911696	0.9969213	0.9981894	0.99688834	0.99803513	0.9990004	0.9949437
0.0	0.99959856	0.9996152	0.99934226	0.9995832	0.99935204	0.9991709	0.9989354	0.9994029	0.9996345	0.99864894
0.0	0.9582357	0.9753213	0.98229605	0.9872988	0.9871423	0.91199297	0.97950226	0.9622317	0.9594035	0.9796301
0.0	0.9582357	0.9753213	0.98229605	0.9872988	0.9871423	0.91199297	0.97950226	0.9622317	0.9594035	0.9796301
0.0	0.9582357	0.9753213	0.98229605	0.9872988	0.9871423	0.91199297	0.97950226	0.9622317	0.9594035	0.9796301
0.0	0.99959856	0.9996152	0.99934226	0.9995832	0.99935204	0.9991709	0.9989354	0.9994029	0.9996345	0.99864894
0.0	0.99959856	0.9996152	0.99934226	0.9995832	0.99935204	0.9991709	0.9989354	0.9994029	0.9996345	0.99864894
0.0	0.9582357	0.9753213	0.98229605	0.9872988	0.9871423	0.91199297	0.97950226	0.9622317	0.9594035	0.9796301
0.0	0.9582357	0.9753213	0.98229605	0.9872988	0.9871423	0.91199297	0.97950226	0.9622317	0.9594035	0.9796301
0.0	0.9582357	0.9753213	0.98229605	0.9872988	0.9871423	0.91199297	0.97950226	0.9622317	0.9594035	0.9796301
0.0	0.9582357	0.9753213	0.98229605	0.9872988	0.9871423	0.91199297	0.97950226	0.9622317	0.9594035	0.9796301
0.0	0.9582357	0.9753213	0.98229605	0.9872988	0.9871423	0.91199297	0.97950226	0.9622317	0.9594035	0.9796301
0.0	0.9582357	0.9753213	0.98229605	0.9872988	0.9871423	0.91199297	0.97950226	0.9622317	0.9594035	0.9796301
0.0	0.99959856	0.9996152	0.99934226	0.9995832	0.99935204	0.9991709	0.9989354	0.9994029	0.9996345	0.99864894
0.0	0.0013688821	0.0010039744	0.0032398552	0.00013308189	2.0771478e-05	0.00014212266	0.00066482194	0.0019347344	0.00055593625	9.299541e-05
0.0	0.00067042845	0.011354121	0.16746077	0.09840961	0.012967524	0.113840945	0.04055018	0.023004891	0.025289016	0.0005632409
0.0	0.99959856	0.9996152	0.99934226	0.9995832	0.99935204	0.9991709	0.9989354	0.9994029	0.9996345	0.99864894
0.0	0.0013688821	0.0010039739	0.0032398568	0.00013308189	2.0771478e-05	0.00014212281	0.00066482194	0.0019347344	0.00055593625	9.299541e-05
0.0	0.00067042845	0.011354121	0.16746077	0.098409586	0.012967524	0.113840945	0.04055018	0.02300488	0.025289016	0.0005632409
0.0	0.99959856	0.9996152	0.99934226	0.9995832	0.99935204	0.9991709	0.9989354	0.9994029	0.9996345	0.99864894
0.0	0.9582357	0.9753213	0.98229605	0.9872988	0.9871423	0.91199297	0.97950226	0.9622317	0.9594035	0.9796301
0.0	0.9582357	0.9753213	0.98229605	0.9872988	0.9871423	0.91199297	0.97950226	0.9622317	0.9594035	0.9796301
0.0	0.9582357	0.9753213	0.98229605	0.9872988	0.9871423	0.91199297	0.97950226	0.9622317	0.9594035	0.9796301
0.0	0.9582357	0.9753213	0.98229605	0.9872988	0.9871423	0.91199297	0.97950226	0.9622317	0.9594035	0.9796301
0.0	0.9582357	0.9753213	0.98229605	0.9872988	0.9871423	0.91199297	0.97950226	0.9622317	0.9594035	0.9796301
0.0	0.9582357	0.9753213	0.98229605	0.9872988	0.9871423	0.91199297	0.97950226	0.9622317	0.9594035	0.9796301
0.0	0.99959856	0.9996152	0.99934226	0.9995832	0.99935204	0.9991709	0.9989354	0.9994029	0.9996345	0.99864894
0.0	0.9582357	0.9753213	0.98229605	0.9872988	0.9871423	0.91199297	0.97950226	0.9622317	0.9594035	0.9796301
0.0	0.99959856	0.9996152	0.99934226	0.9995832	0.99935204	0.9991709	0.9989354	0.9994029	0.9996345	0.99864894
0.0	0.00067042845	0.011354127	0.1674608	0.09840961	0.012967524	0.113840945	0.04055018	0.023004891	0.02528901	0.0005632409
0.0	0.99957055	0.99952435	0.9972064	0.99936956	0.9966788	0.99859554	0.9982407	0.9981706	0.99957615	0.99663275
0.0	0.99861395	0.9984805	0.9911169	0.9988372	0.9948479	0.9629029	0.99605894	0.9967733	0.9959559	0.991338
0.0	0.9981528	0.99850696	0.99306583	0.9960736	0.9913522	0.9958073	0.99703145	0.9964754	0.99887055	0.98867947
0.0	0.91048044	0.8980158	0.81979024	0.8255227	0.6390489	0.83208936	0.65418535	0.8987148	0.9080963	0.46506748
0.0	0.9914409	0.98519105	0.96742713	0.9758814	0.97361326	0.9519473	0.97375715	0.93821204	0.9936725	0.92826116
0.0	0.98972523	0.9914356	0.98439205	0.9917853	0.99305916	0.9788067	0.979349	0.9921703	0.99622214	0.9634257
0.0	0.9981528	0.99850696	0.99306583	0.9960735	0.9913522	0.9958073	0.99703145	0.9964754	0.99887055	0.98867947
0.0	0.9997265	0.9996475	0.9984999	0.99961877	0.9981968	0.9991805	0.9987992	0.9987596	0.99969053	0.9981616
0.0	0.9582357	0.9753213	0.98229605	0.9872988	0.9871423	0.91199297	0.97950226	0.9622317	0.9594035	0.9796301
0.0	0.9582357	0.9753213	0.98229605	0.9872988	0.9871423	0.91199297	0.97950226	0.9622317	0.9594035	0.9796301
0.0	0.9582357	0.9753213	0.98229605	0.9872988	0.9871423	0.91199297	0.97950226	0.9622317	0.9594035	0.9796301
0.0	0.01680337	0.03742924	0.021945111	0.00586357	0.010316822	0.007468896	0.01681721	0.0313408	0.022327596	0.02922871
0.0	0.99861395	0.9984805	0.9911169	0.9988372	0.9948479	0.9629029	0.99605894	0.9967733	0.9959559	0.991338
0.0	0.99861395	0.9984805	0.9911169	0.9988372	0.9948479	0.9629029	0.99605894	0.9967733	0.9959559	0.991338
0.0	0.9981528	0.99850696	0.99306583	0.9960736	0.9913522	0.9958073	0.99703145	0.9964754	0.99887055	0.98867947
0.0	0.9981528	0.99850696	0.99306583	0.9960735	0.9913522	0.9958073	0.99703145	0.9964754	0.99887055	0.98867947
0.0	0.9935934	0.9947107	0.98973477	0.99481493	0.9948555	0.98772997	0.9868384	0.9952246	0.9975842	0.9634257
0.0	0.9981528	0.99850696	0.99306583	0.9960735	0.9913522	0.9958073	0.99703145	0.9964754	0.99887055	0.98867947
0.0	0.98972523	0.9914356	0.98439205	0.9917853	0.99305916	0.9788067	0.979349	0.9921703	0.99622214	0.9634257
0.0	0.9981528	0.99850696	0.99306583	0.9960735	0.9913522	0.9958073	0.99703145	0.9964754	0.99887055	0.98867947
0.0	0.99861395	0.9984805	0.9911169	0.9988372	0.9948479	0.9629029	0.99605894	0.9967733	0.9959559	0.991338
0.0	0.9981528	0.99850696	0.99306583	0.9960735	0.9913522	0.9958073	0.99703145	0.9964754	0.99887055	0.98867947
0.0	0.9981528	0.99850696	0.99306583	0.9960735	0.9913522	0.9958073	0.99703145	0.9964754	0.99887055	0.98867947
0.0	0.98972523	0.9914356	0.98439205	0.9917853	0.99305916	0.9788067	0.979349	0.9921703	0.99622214	0.9634257
0.0	0.9582357	0.9753213	0.98229605	0.9872988	0.9871423	0.91199297	0.97950226	0.9622317	0.9594035	0.9796301
0.0	0.99769527	0.9849571	0.9861407	0.9963211	0.99408203	0.99431074	0.9942319	0.9993625	0.9974322	0.9597059
0.0	0.00022642985	0.00013779897	0.00017804162	2.9774477e-05	0.00011447453	4.741512e-05	0.00038945812	0.0010606995	0.0008822175	0.00019117321
0.0	0.9970675	0.9345431	0.99687636	0.978361	0.9883851	0.43459553	0.92856807	0.9932452	0.99835926	0.7211335
0.0	0.8579487	0.8615713	0.8053578	0.77174664	0.9332054	0.7906626	0.8345746	0.87315065	0.942023	0.28456986
0.0	0.8579487	0.8615713	0.8053578	0.77174664	0.93320537	0.79066247	0.8345747	0.87315065	0.942023	0.28456986
0.0	0.9582357	0.9753213	0.98229605	0.9872988	0.9871423	0.91199297	0.97950226	0.9622317	0.9594035	0.9796301
0.0	0.9582357	0.9753213	0.98229605	0.9872988	0.9871423	0.91199297	0.97950226	0.9622317	0.9594035	0.9796301
0.0	0.9582357	0.9753213	0.98229605	0.9872988	0.9871423	0.91199297	0.97950226	0.9622317	0.9594035	0.9796301
0.0	0.9582357	0.9753213	0.98229605	0.9872988	0.9871423	0.91199297	0.97950226	0.9622317	0.9594035	0.9796301
0.0	0.7050015	0.870515	0.81938475	0.6470876	0.31622306	0.39612988	0.6232108	0.7547911	0.78203875	0.096830785
0.0	0.997532	0.9528769	0.9639545	0.94885886	0.8013798	0.902786	0.94823605	0.9450741	0.98564655	0.9862185
0.0	0.15705402	0.15810408	0.20462835	0.05975353	0.16857214	0.09895044	0.07654577	0.2508058	0.22439191	0.016549723
0.0	0.9582357	0.9753213	0.98229605	0.9872988	0.9871423	0.91199297	0.97950226	0.9622317	0.9594035	0.9796301
0.0	0.99969566	0.9998017	0.9993703	0.99954563	0.9995685	0.9992137	0.999132	0.99936694	0.9996401	0.99732447
0.0	0.9993931	0.9996094	0.99834204	0.9991961	0.99924684	0.99808633	0.9986481	0.99899024	0.9994518	0.9949582
0.0	0.9997799	0.9993826	0.998336	0.9985769	0.998755	0.998128	0.9826208	0.99919623	0.99886763	0.99562186
0.0	0.7453037	0.4240511	0.22153549	0.5167123	0.17965128	0.16031457	0.26525432	0.5727883	0.64596224	0.36453053
0.0	0.9796163	0.9920419	0.88674915	0.98901165	0.6990341	0.6370864	0.9563637	0.9386294	0.9808201	0.7732128
0.0	0.98443824	0.9930213	0.92324215	0.9832063	0.90670335	0.9139154	0.97503495	0.94054013	0.97845477	0.48317522
0.0	0.99984753	0.9994702	0.9990613	0.999329	0.99991226	0.998909	0.9996455	0.9985329	0.9991703	0.99961936
0.0	0.9987675	0.99912053	0.99474865	0.9977603	0.99369085	0.9974873	0.99815637	0.99774384	0.99934286	0.99151343
0.0	0.99972063	0.9998647	0.9994343	0.9997974	0.9996351	0.99946946	0.9991598	0.9998332	0.9998785	0.99919945
0.0	0.99844044	0.99935657	0.99825865	0.99933285	0.9989754	0.99869055	0.9986197	0.99936	0.99989784	0.9962649
0.0	0.998681	0.9994301	0.99837756	0.99942917	0.99916434	0.99883765	0.9987865	0.9994288	0.9999012	0.996693
0.0	0.9998282	0.9997328	0.999376	0.9996836	0.99933475	0.99882203	0.9986966	0.9991793	0.99939203	0.998288
0.0	0.20957445	0.87016207	0.47457078	0.89502686	0.7917063	0.4866195	0.01509142	0.1681876	0.4082569	0.82195145
0.0	0.20957445	0.87016207	0.47457078	0.89502686	0.7917063	0.4866195	0.01509142	0.1681876	0.4082569	0.82195145
0.0	0.9990453	0.99926215	0.9937169	0.9985618	0.99815613	0.9951084	0.9987551	0.99776804	0.9982534	0.9834853
0.0	0.99984753	0.9994702	0.9990613	0.999329	0.99991226	0.998909	0.9996455	0.9985329	0.9991703	0.99961936
0.0	0.9991177	0.9993451	0.9985083	0.9990305	0.9993594	0.9962261	0.99923503	0.998061	0.9994937	0.98839825
0.0	0.72582483	0.67852086	0.57644755	0.82134986	0.5804335	0.6058221	0.6364762	0.86891806	0.9534986	0.4284336
0.0	0.9974273	0.9969062	0.9966078	0.9981111	0.9988481	0.9966388	0.9983814	0.9961892	0.9991346	0.99138594
0.0	0.99657464	0.9972676	0.99556184	0.99660254	0.994524	0.9945663	0.9902603	0.9980627	0.9984742	0.97340435
0.0	0.9582357	0.9753213	0.98229605	0.9872988	0.9871423	0.91199297	0.97950226	0.9622317	0.9594035	0.9796301
0.0	0.99958915	0.9996648	0.9990514	0.999355	0.99935585	0.9987954	0.9990126	0.9993205	0.9995627	0.99679476
0.0	0.99980825	0.9999012	0.9996977	0.9998845	0.9996952	0.9998288	0.99953675	0.9997143	0.9999229	0.9995584
0.0	0.99975926	0.9999167	0.9995882	0.9998292	0.99935013	0.99977535	0.99902284	0.9997874	0.9998958	0.9993299
0.0	0.9995727	0.9993799	0.9985795	0.9995154	0.99736553	0.9988213	0.9971649	0.9993318	0.9995529	0.9946214
0.0	0.9582357	0.9753213	0.98229605	0.9872988	0.9871423	0.91199297	0.97950226	0.9622317	0.9594035	0.9796301
0.0	0.9997377	0.9995573	0.99809307	0.99951875	0.99825245	0.99916744	0.99904305	0.99888295	0.99966717	0.99686784
0.0	0.9977501	0.99650866	0.9973078	0.9983229	0.9871564	0.99250644	0.9827187	0.99520963	0.9978682	0.97798026
0.0	0.9817313	0.99332726	0.9588996	0.995082	0.9861016	0.9855078	0.9915754	0.98328453	0.9975763	0.9541718
0.0	0.99906534	0.9985967	0.99350256	0.9988207	0.9963527	0.9751244	0.99706906	0.99740285	0.99664414	0.991338
0.0	0.99906534	0.9985967	0.99350256	0.9988207	0.9963527	0.9751244	0.99706906	0.99740285	0.99664414	0.991338
0.0	0.9582357	0.9753213	0.98229605	0.9872988	0.9871423	0.91199297	0.97950226	0.9622317	0.9594035	0.9796301
0.0	0.9191622	0.97466856	0.9809744	0.92765963	0.89489913	0.5854182	0.90070134	0.900465	0.928554	0.7860343
0.0	0.22996016	0.17152679	0.15456423	0.13280708	0.038790405	0.07452166	0.09324263	0.24139062	0.30626518	0.15973806
0.0	0.999556	0.99873847	0.9994875	0.9987778	0.99929166	0.9994572	0.9991198	0.9992454	0.99957424	0.99161446
0.0	0.00032901968	0.0034884547	0.0118346205	0.0011026968	0.0816723	0.002248901	0.00027424307	0.22117317	0.0017717133	0.003945107
0.0	0.9993931	0.9996094	0.99834204	0.9991961	0.99924684	0.99808633	0.9986481	0.99899024	0.9994518	0.9949582
0.0	0.9997899	0.9999056	0.9994923	0.9997447	0.9997702	0.9996859	0.999432	0.9996929	0.9997373	0.99883753
0.0	0.009498518	0.023027614	0.01810352	0.0056167757	0.0066808215	0.0050684963	0.011336365	0.024638971	0.016746541	0.008164642
0.0	0.9582357	0.9753213	0.98229605	0.9872988	0.9871423	0.91199297	0.97950226	0.9622317	0.9594035	0.9796301
0.0	0.9582357	0.9753213	0.98229605	0.9872988	0.9871423	0.91199297	0.97950226	0.9622317	0.9594035	0.9796301
0.0	0.9582357	0.9753213	0.98229605	0.9872988	0.9871423	0.91199297	0.97950226	0.9622317	0.9594035	0.9796301
0.0	0.9582357	0.9753213	0.98229605	0.9872988	0.9871423	0.91199297	0.97950226	0.9622317	0.9594035	0.9796301
0.0	0.9582357	0.9753213	0.98229605	0.9872988	0.9871423	0.91199297	0.97950226	0.9622317	0.9594035	0.9796301
0.0	0.9582357	0.9753213	0.98229605	0.9872988	0.9871423	0.91199297	0.97950226	0.9622317	0.9594035	0.9796301
0.0	0.9582357	0.9753213	0.98229605	0.9872988	0.9871423	0.91199297	0.97950226	0.9622317	0.9594035	0.9796301
0.0	0.9582357	0.9753213	0.98229605	0.9872988	0.9871423	0.91199297	0.97950226	0.9622317	0.9594035	0.9796301
0.0	0.9582357	0.9753213	0.98229605	0.9872988	0.9871423	0.91199297	0.97950226	0.9622317	0.9594035	0.9796301
0.0	0.9582357	0.9753213	0.98229605	0.9872988	0.9871423	0.91199297	0.97950226	0.9622317	0.9594035	0.9796301
0.0	0.9582357	0.9753213	0.98229605	0.9872988	0.9871423	0.91199297	0.97950226	0.9622317	0.9594035	0.9796301
0.0	0.9582357	0.9753213	0.98229605	0.9872988	0.9871423	0.91199297	0.97950226	0.9622317	0.9594035	0.9796301
0.0	0.9582357	0.9753213	0.98229605	0.9872988	0.9871423	0.91199297	0.97950226	0.9622317	0.9594035	0.9796301
0.0	0.9582357	0.9753213	0.98229605	0.9872988	0.9871423	0.91199297	0.97950226	0.9622317	0.9594035	0.9796301
0.0	0.9582357	0.9753213	0.98229605	0.9872988	0.9871423	0.91199297	0.97950226	0.9622317	0.9594035	0.9796301
0.0	0.9582357	0.9753213	0.98229605	0.9872988	0.9871423	0.91199297	0.97950226	0.9622317	0.9594035	0.9796301
0.0	0.9582357	0.9753213	0.98229605	0.9872988	0.9871423	0.91199297	0.97950226	0.9622317	0.9594035	0.9796301
0.0	0.9582357	0.9753213	0.98229605	0.9872988	0.9871423	0.91199297	0.97950226	0.9622317	0.9594035	0.9796301
0.0	0.9582357	0.9753213	0.98229605	0.9872988	0.9871423	0.91199297	0.97950226	0.9622317	0.9594035	0.9796301
0.0	0.985849	0.9593289	0.82581997	0.98704976	0.45747837	0.8095465	0.9899671	0.94034046	0.9837307	0.98713917
0.0	0.9582357	0.9753213	0.98229605	0.9872988	0.9871423	0.91199297	0.97950226	0.9622317	0.9594035	0.9796301
0.0	0.9966445	0.9976044	0.9959059	0.99617624	0.9961898	0.9954281	0.9915891	0.99834204	0.9988121	0.9769033
0.0	0.9966445	0.9976044	0.9959059	0.99617624	0.9961898	0.9954281	0.9915891	0.99834204	0.9988121	0.9769033
0.0	0.99655175	0.99720204	0.9958982	0.99557483	0.99152523	0.9942697	0.9899275	0.9983034	0.99862695	0.97242075
0.0	0.9582357	0.9753213	0.98229605	0.9872988	0.9871423	0.91199297	0.97950226	0.9622317	0.9594035	0.9796301
0.0	0.009498518	0.023027606	0.01810352	0.005616778	0.006680825	0.0050684963	0.011336365	0.024638968	0.016746549	0.008164647
0.0	0.9582357	0.9753213	0.98229605	0.9872988	0.9871423	0.91199297	0.97950226	0.9622317	0.9594035	0.9796301
0.0	0.9582357	0.9753213	0.98229605	0.9872988	0.9871423	0.91199297	0.97950226	0.9622317	0.9594035	0.9796301
0.0	0.9582357	0.9753213	0.98229605	0.9872988	0.9871423	0.91199297	0.97950226	0.9622317	0.9594035	0.9796301
0.0	0.05327115	0.11977848	0.026522834	0.028990105	0.032342415	0.006514511	0.053779863	0.06805282	0.036504608	0.04779824
0.0	0.01415006	0.021836974	0.0066794334	0.0077119004	0.004618845	0.0033114012	0.011954907	0.023743493	0.015769256	0.007035081
0.0	0.24329175	0.16074648	0.20099835	0.9374731	0.13057902	0.18188433	0.54292583	0.04293651	0.23353136	0.04588769
0.0	0.9966658	0.9719639	0.9957898	0.9887455	0.99749494	0.9886396	0.9907616	0.9979012	0.989908	0.97321635
0.0	0.9582357	0.9753213	0.98229605	0.9872988	0.9871423	0.91199297	0.97950226	0.9622317	0.9594035	0.9796301
0.0	0.9955811	0.9918622	0.9864559	0.9880179	0.99657995	0.9925349	0.9850943	0.9982389	0.9802746	0.98346037
0.0	0.99773043	0.99578345	0.993095	0.96963835	0.998198	0.9908511	0.9898449	0.9985593	0.9916413	0.9714479
0.0	0.99799144	0.99450964	0.9939739	0.9850122	0.99776113	0.98899126	0.9800301	0.9985019	0.9881171	0.9524818
0.0	0.9582357	0.9753213	0.98229605	0.9872988	0.9871423	0.91199297	0.97950226	0.9622317	0.9594035	0.9796301
0.0	0.999944	0.9999739	0.9997507	0.9999298	0.99990904	0.99944896	0.99995184	0.99997354	0.9996854	0.9996861
0.0	0.999944	0.9999739	0.9997507	0.9999298	0.99990904	0.99944896	0.99995184	0.99997354	0.9996854	0.9996861
0.0	0.9582357	0.9753213	0.98229605	0.9872988	0.9871423	0.91199297	0.97950226	0.9622317	0.9594035	0.9796301
0.0	0.9582357	0.9753213	0.98229605	0.9872988	0.9871423	0.91199297	0.97950226	0.9622317	0.9594035	0.9796301
0.0	0.9582357	0.9753213	0.98229605	0.9872988	0.9871423	0.91199297	0.97950226	0.9622317	0.9594035	0.9796301
0.0	0.9582357	0.9753213	0.98229605	0.9872988	0.9871423	0.91199297	0.97950226	0.9622317	0.9594035	0.9796301
0.0	0.9582357	0.9753213	0.98229605	0.9872988	0.9871423	0.91199297	0.97950226	0.9622317	0.9594035	0.9796301
0.0	0.98196167	0.9647571	0.97232944	0.9370535	0.98497045	0.9723288	0.91422325	0.99371403	0.9417314	0.8791505
0.0	0.9582357	0.9753213	0.98229605	0.9872988	0.9871423	0.91199297	0.97950226	0.9622317	0.9594035	0.9796301
0.0	0.9582357	0.9753213	0.98229605	0.9872988	0.9871423	0.91199297	0.97950226	0.9622317	0.9594035	0.9796301
0.0	0.9869828	0.96255964	0.9678746	0.94634056	0.9795518	0.97537404	0.9172187	0.9958877	0.9395249	0.88845867
0.0	0.9582357	0.9753213	0.98229605	0.9872988	0.9871423	0.91199297	0.97950226	0.9622317	0.9594035	0.9796301
0.0	0.9582357	0.9753213	0.98229605	0.9872988	0.9871423	0.91199297	0.97950226	0.9622317	0.9594035	0.9796301
0.0	0.996644	0.9942781	0.98822045	0.9964014	0.9973648	0.9916653	0.995282	0.9990451	0.9931212	0.9712606
0.0	0.9582357	0.9753213	0.98229605	0.9872988	0.9871423	0.91199297	0.97950226	0.9622317	0.9594035	0.9796301
0.0	0.99730825	0.99516666	0.99240243	0.9918291	0.99510163	0.99408144	0.9914512	0.9975477	0.9854731	0.9731462
0.0	0.99730825	0.99516666	0.99240243	0.9918291	0.99510163	0.99408144	0.9914512	0.9975477	0.9854731	0.9731462
0.0	0.99691546	0.99249977	0.99133366	0.98909634	0.9944142	0.9922031	0.9929953	0.99908483	0.9883498	0.97698295
0.0	0.9582357	0.9753213	0.98229605	0.9872988	0.9871423	0.91199297	0.97950226	0.9622317	0.9594035	0.9796301
0.0	0.9582357	0.9753213	0.98229605	0.9872988	0.9871423	0.91199297	0.97950226	0.9622317	0.9594035	0.9796301
0.0	0.973407	0.9806801	0.9682141	0.99403435	0.99852484	0.07545788	0.9727173	0.7644453	0.8889493	0.99965453
0.0	0.01791575	0.04370179	0.025245504	0.015799072	0.012155538	0.009762091	0.032401137	0.04146431	0.02835747	0.015648725
0.0	0.0050768903	0.017753936	0.0069289845	0.004840301	0.002534529	0.0048093987	0.008001946	0.0146694705	0.011435603	0.003645114
0.0	0.9883342	0.89959776	0.9973506	0.99105525	0.9978321	0.07545788	0.9785024	0.54014707	0.8812785	0.9194805
0.0	0.7876557	0.82334614	0.45804977	0.72492707	0.5296002	0.66121334	0.553458	0.48580948	0.7767448	0.08408006
0.0	0.9642802	0.107379034	0.022552665	0.22364354	0.9316206	0.36046824	0.89607656	0.92673975	0.5893133	0.9854777
0.0	0.98932564	0.71940076	0.022552665	0.92298377	0.9755317	0.8668012	0.89607656	0.976775	0.96966904	0.99180716
0.0	0.9642802	0.107379034	0.022552665	0.22364354	0.9316206	0.36046824	0.89607656	0.92673975	0.5893133	0.9854777
0.0	0.9642802	0.107379034	0.022552665	0.22364354	0.9316206	0.36046824	0.89607656	0.92673975	0.5893133	0.9854777
0.0	0.9642802	0.107379034	0.022552665	0.22364354	0.9316206	0.36046824	0.89607656	0.92673975	0.5893133	0.9854777
0.0	0.98154634	0.95419717	0.9573482	0.9083651	0.979006	0.96573776	0.8564076	0.9940491	0.91212344	0.8484111
0.0	0.99982077	0.9998951	0.99886215	0.99967	0.9995915	0.99914956	0.9995189	0.99940264	0.9995345	0.99725765
0.0	0.9981408	0.997672	0.99839693	0.9984047	0.99667454	0.99196833	0.99732506	0.9969478	0.99880517	0.99624336
0.0	0.3926781	0.54981667	0.48392648	0.6467041	0.39997587	0.19963987	0.50839514	0.3786551	0.8140957	0.19801585
0.0	0.9952571	0.991629	0.94239974	0.9913687	0.99182045	0.944896	0.99691784	0.9687326	0.99156886	0.9733181
0.0	0.99981993	0.99963784	0.9992169	0.9996748	0.99951935	0.99936014	0.99944454	0.9995358	0.9997856	0.9975662
0.0	0.12408303	0.13038106	0.23051828	0.06079247	0.1596325	0.09977558	0.06379375	0.2480145	0.23411128	0.019354772
0.0	0.99244153	0.9955049	0.99682236	0.99762636	0.9984213	0.9932514	0.8552621	0.9690629	0.99809045	0.9844207
0.0	0.9582357	0.9753213	0.98229605	0.9872988	0.9871423	0.91199297	0.97950226	0.9622317	0.9594035	0.9796301
0.0	0.9582357	0.9753213	0.98229605	0.9872988	0.9871423	0.91199297	0.97950226	0.9622317	0.9594035	0.9796301
0.0	0.9582357	0.9753213	0.98229605	0.9872988	0.9871423	0.91199297	0.97950226	0.9622317	0.9594035	0.9796301
0.0	0.999944	0.9999739	0.9997507	0.9999298	0.99990904	0.99944896	0.99995184	0.99997354	0.9996854	0.9996861
0.0	0.6080765	0.7460523	0.65846837	0.64922976	0.47539794	0.0045756795	0.5802673	0.1946918	0.6087994	0.98177046
0.0	0.6080765	0.7460523	0.65846837	0.64922976	0.47539794	0.0045756795	0.5802673	0.1946918	0.6087994	0.98177046
0.0	0.6080765	0.7460523	0.65846837	0.64922976	0.47539794	0.0045756795	0.5802673	0.1946918	0.6087994	0.98177046
0.0	0.6080765	0.7460523	0.65846837	0.64922976	0.47539794	0.0045756795	0.5802673	0.1946918	0.6087994	0.98177046
0.0	0.024949724	0.012595821	0.011139805	0.006653884	0.006177236	0.0047204434	0.014331714	0.03593289	0.13577384	0.0058447053
0.0	0.90411806	0.87686604	0.585915	0.7641782	0.5156729	0.55696326	0.79149985	0.7118554	0.9248297	0.29986343
0.0	0.9996984	0.9994816	0.99828136	0.9993936	0.9989477	0.99672675	0.9982811	0.99867094	0.99930537	0.9943158
0.0	0.8273176	0.9815757	0.95639944	0.7542731	0.8934705	0.86875534	0.8225035	0.96964765	0.96840745	0.7974021
0.0	0.9582357	0.9753213	0.98229605	0.9872988	0.9871423	0.91199297	0.97950226	0.9622317	0.9594035	0.9796301
0.0	0.9582357	0.9753213	0.98229605	0.9872988	0.9871423	0.91199297	0.97950226	0.9622317	0.9594035	0.9796301
0.0	0.9582357	0.9753213	0.98229605	0.9872988	0.9871423	0.91199297	0.97950226	0.9622317	0.9594035	0.9796301
0.0	0.9582357	0.9753213	0.98229605	0.9872988	0.9871423	0.91199297	0.97950226	0.9622317	0.9594035	0.9796301
0.0	0.9582357	0.9753213	0.98229605	0.9872988	0.9871423	0.91199297	0.97950226	0.9622317	0.9594035	0.9796301
0.0	0.9582357	0.9753213	0.98229605	0.9872988	0.9871423	0.91199297	0.97950226	0.9622317	0.9594035	0.9796301
0.0	0.9582357	0.9753213	0.98229605	0.9872988	0.9871423	0.91199297	0.97950226	0.9622317	0.9594035	0.9796301
0.0	0.009498522	0.023027614	0.01810352	0.005616778	0.0066808215	0.0050684963	0.011336365	0.024638971	0.016746549	0.008164647
0.0	0.002766179	0.009423181	0.0046298103	0.0023013207	0.0017120098	0.0026570787	0.003919931	0.008387843	0.0068485597	0.0026079933
0.0	0.9582357	0.9753213	0.98229605	0.9872988	0.9871423	0.91199297	0.97950226	0.9622317	0.9594035	0.9796301
0.0	0.9582357	0.9753213	0.98229605	0.9872988	0.9871423	0.91199297	0.97950226	0.9622317	0.9594035	0.9796301
0.0	0.9582357	0.9753213	0.98229605	0.9872988	0.9871423	0.91199297	0.97950226	0.9622317	0.9594035	0.9796301
0.0	0.9582357	0.9753213	0.98229605	0.9872988	0.9871423	0.91199297	0.97950226	0.9622317	0.9594035	0.9796301
0.0	0.9582357	0.9753213	0.98229605	0.9872988	0.9871423	0.91199297	0.97950226	0.9622317	0.9594035	0.9796301
0.0	0.9582357	0.9753213	0.98229605	0.9872988	0.9871423	0.91199297	0.97950226	0.9622317	0.9594035	0.9796301
0.0	0.9582357	0.9753213	0.98229605	0.9872988	0.9871423	0.91199297	0.97950226	0.9622317	0.9594035	0.9796301
0.0	0.9582357	0.9753213	0.98229605	0.9872988	0.9871423	0.91199297	0.97950226	0.9622317	0.9594035	0.9796301
0.0	0.9582357	0.9753213	0.98229605	0.9872988	0.9871423	0.91199297	0.97950226	0.9622317	0.9594035	0.9796301
0.0	0.9582357	0.9753213	0.98229605	0.9872988	0.9871423	0.91199297	0.97950226	0.9622317	0.9594035	0.9796301
0.0	0.9582357	0.9753213	0.98229605	0.9872988	0.9871423	0.91199297	0.97950226	0.9622317	0.9594035	0.9796301
0.0	0.9582357	0.9753213	0.98229605	0.9872988	0.9871423	0.91199297	0.97950226	0.9622317	0.9594035	0.9796301
0.0	0.9582357	0.9753213	0.98229605	0.9872988	0.9871423	0.91199297	0.97950226	0.9622317	0.9594035	0.9796301
0.0	0.9993931	0.9996094	0.99834204	0.9991961	0.99924684	0.99808633	0.9986481	0.99899024	0.9994518	0.9949582
0.0	0.00064753095	0.0016085507	0.0024589568	0.00091352593	0.0005619384	0.0003520254	0.0013584023	0.0030168118	0.0025673087	0.0007862763
0.0	0.995497	0.9875951	0.9948841	0.9930736	0.993537	0.96988845	0.99688464	0.9977436	0.9967258	0.9754004
0.0	0.9972391	0.9921895	0.995408	0.9949385	0.994555	0.9740108	0.99798477	0.9981477	0.9967258	0.9852681
0.0	0.9582357	0.9753213	0.98229605	0.9872988	0.9871423	0.91199297	0.97950226	0.9622317	0.9594035	0.9796301
0.0	0.9582357	0.9753213	0.98229605	0.9872988	0.9871423	0.91199297	0.97950226	0.9622317	0.9594035	0.9796301
0.0	0.0072425664	0.030354243	0.00075577176	0.9858094	0.00422089	0.0069961725	0.0010245309	0.012573932	0.9594035	0.0051284684
0.0	0.8879768	0.23495348	0.7190049	0.6613041	0.90712357	0.7628714	0.002536163	0.9536997	0.043985233	0.8503256
0.0	0.94273746	0.99789524	0.99701536	0.9996575	0.9996107	0.9988662	0.999571	0.9989003	0.8859796	0.9988586
0.0	0.9989643	0.9986179	0.99748284	0.9977482	0.99825615	0.9945074	0.9966995	0.9986313	0.99818426	0.98931915
0.0	0.99865437	0.9994677	0.9926489	0.9998037	0.996545	0.9998392	0.9999721	0.99975306	0.9122063	0.99991524
0.0	0.11191745	0.89190155	0.78056943	0.96394	0.9483436	0.5233224	0.88274395	0.3608276	0.13417993	0.80450547
0.0	0.99879706	0.9959365	0.9983096	0.9987772	0.9994535	0.9947009	0.9992893	0.9994823	0.9980482	0.9884263
0.0	0.39210594	0.89190155	0.9740579	0.9789611	0.9675974	0.6538217	0.96029216	0.63117135	0.7446239	0.9360086
0.0	0.9582357	0.9753213	0.98229605	0.9872988	0.9871423	0.91199297	0.97950226	0.9622317	0.9594035	0.9796301
0.0	0.9582357	0.9753213	0.98229605	0.9872988	0.9871423	0.91199297	0.97950226	0.9622317	0.9594035	0.9796301
0.0	0.9582357	0.9753213	0.98229605	0.9872988	0.9871423	0.91199297	0.97950226	0.9622317	0.9594035	0.9796301
0.0	0.9582357	0.9753213	0.98229605	0.9872988	0.9871423	0.91199297	0.97950226	0.9622317	0.9594035	0.9796301
0.0	0.9995704	0.99971765	0.99911815	0.9995135	0.9995757	0.9985929	0.9991716	0.99912065	0.9996308	0.9975107
0.0	0.039948158	0.0012801418	0.005107857	0.39750823	0.5468836	0.062304884	0.01000542	0.0030405817	0.45221865	0.7963687
0.0	0.039948158	0.0012801418	0.005107857	0.39750823	0.5468836	0.062304884	0.01000542	0.0030405817	0.45221865	0.7963687
0.0	0.9582357	0.9753213	0.98229605	0.9872988	0.9871423	0.91199297	0.97950226	0.9622317	0.9594035	0.9796301
0.0	0.9582357	0.9753213	0.98229605	0.9872988	0.9871423	0.91199297	0.97950226	0.9622317	0.9594035	0.9796301
0.0	0.90411764	0.9776474	0.845028	0.96598357	0.4820337	0.5873773	0.87160003	0.8672642	0.95395434	0.612342
0.0	0.9041176	0.9776474	0.845028	0.96598357	0.4820337	0.58737725	0.87160003	0.8672642	0.95395434	0.612342
0.0	0.9041176	0.9776474	0.845028	0.96598357	0.48203376	0.5873773	0.87160003	0.8672642	0.95395434	0.61234206
0.0	0.99976784	0.9997832	0.99989414	0.9997559	0.99980944	0.9992551	0.99920183	0.99950397	0.99974877	0.9986841
0.0	0.99976784	0.9997832	0.99989414	0.9997559	0.99980944	0.9992551	0.99920183	0.99950397	0.99974877	0.9986841
0.0	0.9582357	0.9753213	0.98229605	0.9872988	0.9871423	0.91199297	0.97950226	0.9622317	0.9594035	0.9796301
0.0	0.0011897808	0.0034984278	0.0035102302	0.0010678967	0.0009158764	0.0005636603	0.0011960468	0.003298913	0.0023280536	0.0012605008
0.0	0.10207761	0.26273355	0.69046223	0.29601148	0.57942444	0.90562874	0.002357612	0.26060808	0.062278047	0.32588425
0.0	0.050358836	0.65358114	0.8351033	0.056407455	0.033848193	0.023920257	0.025359021	0.74472594	0.017542277	0.0998632
0.0	0.98443824	0.9930213	0.92324215	0.9832063	0.90670335	0.9139154	0.97503483	0.94054013	0.97845477	0.4831751
0.0	0.98443824	0.9930213	0.92324215	0.9832063	0.90670335	0.9139154	0.97503483	0.94054013	0.97845477	0.483175
0.0	0.9886423	0.99469084	0.93896246	0.98873305	0.9221601	0.9469833	0.9800679	0.95727825	0.983413	0.525131
0.0	0.00037034086	0.0002652293	0.0017005216	0.0038931023	0.021235738	0.00032627024	0.00011108334	0.00056620716	0.0008652869	0.0015327359
0.0	0.9582357	0.9753213	0.98229605	0.9872988	0.9871423	0.91199297	0.97950226	0.9622317	0.9594035	0.9796301
0.0	0.9582357	0.9753213	0.98229605	0.9872988	0.9871423	0.91199297	0.97950226	0.9622317	0.9594035	0.9796301
0.0	0.9582357	0.9753213	0.98229605	0.9872988	0.9871423	0.91199297	0.97950226	0.9622317	0.9594035	0.9796301
0.0	0.99959856	0.9996152	0.99934226	0.9995832	0.99935204	0.9991709	0.9989354	0.9994029	0.9996345	0.99864894
0.0	0.99959856	0.9996152	0.99934226	0.9995832	0.99935204	0.9991709	0.9989354	0.9994029	0.9996345	0.99864894
0.0	0.9582357	0.9753213	0.98229605	0.9872988	0.9871423	0.91199297	0.97950226	0.9622317	0.9594035	0.9796301
0.0	0.9582357	0.9753213	0.98229605	0.9872988	0.9871423	0.91199297	0.97950226	0.9622317	0.9594035	0.9796301
0.0	0.9582357	0.9753213	0.98229605	0.9872988	0.9871423	0.91199297	0.97950226	0.9622317	0.9594035	0.9796301
0.0	0.9582357	0.9753213	0.98229605	0.9872988	0.9871423	0.91199297	0.97950226	0.9622317	0.9594035	0.9796301
0.0	0.9992387	0.99942315	0.9990758	0.999463	0.9995813	0.998312	0.9967704	0.99918646	0.99958855	0.9953531
0.0	0.9327245	0.9505724	0.9107395	0.9683841	0.98057425	0.90852207	0.9429707	0.88033646	0.96609	0.51963276
0.0	0.9327245	0.9505724	0.91073936	0.9683841	0.98057425	0.90852207	0.9429707	0.88033646	0.96609	0.5196327
0.0	0.9327245	0.9505724	0.91073936	0.9683841	0.98057425	0.90852207	0.9429707	0.88033646	0.9660899	0.5196327
0.0	0.9981292	0.99708956	0.9967811	0.9978588	0.99783844	0.9950128	0.99763167	0.99750537	0.9989312	0.9919962
0.0	0.9582357	0.9753213	0.98229605	0.9872988	0.9871423	0.91199297	0.97950226	0.9622317	0.9594035	0.9796301
0.0	0.9582357	0.9753213	0.98229605	0.9872988	0.9871423	0.91199297	0.97950226	0.9622317	0.9594035	0.9796301
0.0	0.9582357	0.9753213	0.98229605	0.9872988	0.9871423	0.91199297	0.97950226	0.9622317	0.9594035	0.9796301
0.0	0.9958353	0.9936413	0.9920244	0.9966462	0.9973127	0.99053663	0.9959002	0.99540114	0.9990871	0.99378383
0.0	0.3538965	0.7601526	0.52902365	0.15734284	0.13499829	0.041524343	0.30474037	0.3403341	0.23665714	0.32987744
0.0	0.0005997393	0.00014600452	0.0003463269	9.671893e-05	0.00023733934	0.00026404418	0.00018873447	0.00016443613	0.0007255286	0.00029450867
0.0	0.9958353	0.9936413	0.9920244	0.9966462	0.9973127	0.99053663	0.9959002	0.99540114	0.9990871	0.99378395
0.0	0.9958353	0.9936413	0.9920244	0.9966462	0.9973127	0.99053663	0.9959002	0.99540114	0.9990871	0.99378383
0.0	0.3538965	0.7601526	0.52902365	0.15734285	0.13499829	0.041524354	0.3047404	0.3403341	0.23665714	0.3298775
0.0	0.11743912	0.32967633	0.22693513	0.14409232	0.097283795	0.05072195	0.17172904	0.24869725	0.4742262	0.07027629
0.0	0.97864556	0.99512595	0.9386336	0.9875444	0.7024702	0.87107843	0.9614167	0.9580638	0.99112445	0.7967881
0.0	0.9582357	0.9753213	0.98229605	0.9872988	0.9871423	0.91199297	0.97950226	0.9622317	0.9594035	0.9796301
0.0	0.9582357	0.9753213	0.98229605	0.9872988	0.9871423	0.91199297	0.97950226	0.9622317	0.9594035	0.9796301
0.0	0.33865273	0.61607057	0.652941	0.69105345	0.6139843	0.25484097	0.60829866	0.53771234	0.70151	0.10922166
0.0	0.99721885	0.9897305	0.99675435	0.9958203	0.9982004	0.98739076	0.99841166	0.99902546	0.9982444	0.984617
0.0	0.014157272	0.035279617	0.030953044	0.012020991	0.020438198	0.009813764	0.022462094	0.050366335	0.028284702	0.011337647
0.0	0.9582357	0.9753213	0.98229605	0.9872988	0.9871423	0.91199297	0.97950226	0.9622317	0.9594035	0.9796301
0.0	0.9582357	0.9753213	0.98229605	0.9872988	0.9871423	0.91199297	0.97950226	0.9622317	0.9594035	0.9796301
0.0	0.9582357	0.9753213	0.98229605	0.9872988	0.9871423	0.91199297	0.97950226	0.9622317	0.9594035	0.9796301
0.0	0.9582357	0.9753213	0.98229605	0.9872988	0.9871423	0.91199297	0.97950226	0.9622317	0.9594035	0.9796301
0.0	0.99959856	0.9996152	0.99934226	0.9995832	0.99935204	0.9991709	0.9989354	0.9994029	0.9996345	0.99864894
0.0	0.99959856	0.9996152	0.99934226	0.9995832	0.99935204	0.9991709	0.9989354	0.9994029	0.9996345	0.99864894
0.0	0.9582357	0.9753213	0.98229605	0.9872988	0.9871423	0.91199297	0.97950226	0.9622317	0.9594035	0.9796301
0.0	0.99959856	0.9996152	0.99934226	0.9995832	0.99935204	0.9991709	0.9989354	0.9994029	0.9996345	0.99864894
0.0	0.99959856	0.9996152	0.99934226	0.9995832	0.99935204	0.9991709	0.9989354	0.9994029	0.9996345	0.99864894
0.0	0.0012669421	0.0043778513	0.0057411157	0.00084497884	0.0021429323	0.0011682631	0.0037342156	0.006437563	0.0056892075	0.0012961149
0.0	0.9582357	0.9753213	0.98229605	0.9872988	0.9871423	0.91199297	0.97950226	0.9622317	0.9594035	0.9796301
0.0	0.9582357	0.9753213	0.98229605	0.9872988	0.9871423	0.91199297	0.97950226	0.9622317	0.9594035	0.9796301
0.0	0.99959856	0.9996152	0.99934226	0.9995832	0.99935204	0.9991709	0.9989354	0.9994029	0.9996345	0.99864894
0.0	0.99959856	0.9996152	0.99934226	0.9995832	0.99935204	0.9991709	0.9989354	0.9994029	0.9996345	0.99864894
0.0	0.9582357	0.9753213	0.98229605	0.9872988	0.9871423	0.91199297	0.97950226	0.9622317	0.9594035	0.9796301
0.0	0.9582357	0.9753213	0.98229605	0.9872988	0.9871423	0.91199297	0.97950226	0.9622317	0.9594035	0.9796301
0.0	0.9582357	0.9753213	0.98229605	0.9872988	0.9871423	0.91199297	0.97950226	0.9622317	0.9594035	0.9796301
0.0	0.9582357	0.9753213	0.98229605	0.9872988	0.9871423	0.91199297	0.97950226	0.9622317	0.9594035	0.9796301
0.0	0.9582357	0.9753213	0.98229605	0.9872988	0.9871423	0.91199297	0.97950226	0.9622317	0.9594035	0.9796301
0.0	0.9582357	0.9753213	0.98229605	0.9872988	0.9871423	0.91199297	0.97950226	0.9622317	0.9594035	0.9796301
0.0	0.9582357	0.9753213	0.98229605	0.9872988	0.9871423	0.91199297	0.97950226	0.9622317	0.9594035	0.9796301
0.0	0.9582357	0.9753213	0.98229605	0.9872988	0.9871423	0.91199297	0.97950226	0.9622317	0.9594035	0.9796301
0.0	0.9582357	0.9753213	0.98229605	0.9872988	0.9871423	0.91199297	0.97950226	0.9622317	0.9594035	0.9796301
0.0	0.9582357	0.9753213	0.98229605	0.9872988	0.9871423	0.91199297	0.97950226	0.9622317	0.9594035	0.9796301
0.0	0.9582357	0.9753213	0.98229605	0.9872988	0.9871423	0.91199297	0.97950226	0.9622317	0.9594035	0.9796301
0.0	0.9582357	0.9753213	0.98229605	0.9872988	0.9871423	0.91199297	0.97950226	0.9622317	0.9594035	0.9796301
0.0	0.9582357	0.9753213	0.98229605	0.9872988	0.9871423	0.91199297	0.97950226	0.9622317	0.9594035	0.9796301
0.0	0.9582357	0.9753213	0.98229605	0.9872988	0.9871423	0.91199297	0.97950226	0.9622317	0.9594035	0.9796301
0.0	0.9582357	0.9753213	0.98229605	0.9872988	0.9871423	0.91199297	0.97950226	0.9622317	0.9594035	0.9796301
0.0	0.9582357	0.9753213	0.98229605	0.9872988	0.9871423	0.91199297	0.97950226	0.9622317	0.9594035	0.9796301
0.0	0.9582357	0.9753213	0.98229605	0.9872988	0.9871423	0.91199297	0.97950226	0.9622317	0.9594035	0.9796301
0.0	0.9582357	0.9753213	0.98229605	0.9872988	0.9871423	0.91199297	0.97950226	0.9622317	0.9594035	0.9796301
0.0	0.9960452	0.9928576	0.9690893	0.9982337	0.9878554	0.99290574	0.9893448	0.99638915	0.9961145	0.96184367
0.0	0.9958121	0.9937981	0.9658155	0.9983961	0.9873138	0.9928343	0.9914555	0.9961365	0.99560034	0.9657799
0.0	0.99975044	0.99987817	0.99837565	0.9996031	0.99919754	0.99886775	0.9993438	0.99925476	0.999476	0.9968119
0.0	0.003712676	0.015701048	0.00781654	0.005196958	0.002889136	0.005138836	0.006602226	0.014371626	0.016601022	0.004408562
0.0	0.016767707	0.039835658	0.030654294	0.018623492	0.011987162	0.014018731	0.017472092	0.063039295	0.033886768	0.012546503
0.0	0.0002969565	0.9798523	0.7492943	0.9470792	0.80909485	0.6147647	0.8419379	0.16216917	0.035037696	0.96882063
0.0	0.018830417	0.98288083	0.7492943	0.9910686	0.96188086	0.9700722	0.76744914	0.93426955	0.035037696	0.9602677
0.0	0.9582357	0.9753213	0.98229605	0.9872988	0.9871423	0.91199297	0.97950226	0.9622317	0.9594035	0.9796301
0.0	0.9582357	0.9753213	0.98229605	0.9872988	0.9871423	0.91199297	0.97950226	0.9622317	0.9594035	0.9796301
0.0	0.9582357	0.9753213	0.98229605	0.9872988	0.9871423	0.91199297	0.97950226	0.9622317	0.9594035	0.9796301
0.0	0.9582357	0.9753213	0.98229605	0.9872988	0.9871423	0.91199297	0.97950226	0.9622317	0.9594035	0.9796301
0.0	0.9981528	0.99850696	0.99306583	0.9960736	0.9913522	0.9958073	0.99703145	0.9964754	0.99887055	0.98867947
0.0	0.9582357	0.9753213	0.98229605	0.9872988	0.9871423	0.91199297	0.97950226	0.9622317	0.9594035	0.9796301
0.0	0.9582357	0.9753213	0.98229605	0.9872988	0.9871423	0.91199297	0.97950226	0.9622317	0.9594035	0.9796301
0.0	0.99849975	0.9980312	0.9976549	0.99839526	0.99837804	0.9977543	0.9941607	0.9989165	0.9989932	0.9835692
0.0	0.6306026	0.958408	0.817181	0.9635185	0.29001495	0.34479776	0.3387549	0.5178573	0.97875285	0.3780608
0.0	0.9582357	0.9753213	0.98229605	0.9872988	0.9871423	0.91199297	0.97950226	0.9622317	0.9594035	0.9796301
0.0	0.6306026	0.958408	0.817181	0.9635185	0.2900149	0.34479776	0.33875486	0.5178573	0.97875285	0.3780608
0.0	0.63060266	0.958408	0.817181	0.9635185	0.29001495	0.34479776	0.3387549	0.5178573	0.97875285	0.3780608
0.0	0.6306026	0.958408	0.817181	0.9635185	0.2900149	0.34479776	0.3387549	0.5178573	0.97875285	0.3780608
0.0	0.63060266	0.958408	0.817181	0.9635185	0.2900149	0.34479776	0.33875486	0.5178573	0.97875285	0.3780608
0.0	0.63060266	0.958408	0.817181	0.9635185	0.29001495	0.34479776	0.3387549	0.51785743	0.97875285	0.3780608
0.0	0.6306026	0.958408	0.817181	0.9635185	0.29001495	0.34479776	0.33875486	0.51785725	0.97875285	0.3780608
0.0	0.63060254	0.958408	0.817181	0.9635185	0.29001495	0.34479776	0.33875486	0.51785725	0.97875285	0.3780608
0.0	0.6306026	0.958408	0.817181	0.9635185	0.29001495	0.34479782	0.3387549	0.5178573	0.97875285	0.3780608
0.0	0.63060266	0.958408	0.817181	0.9635185	0.29001492	0.34479776	0.3387548	0.51785743	0.97875285	0.37806058
0.0	0.9582357	0.9753213	0.98229605	0.9872988	0.9871423	0.91199297	0.97950226	0.9622317	0.9594035	0.9796301
0.0	0.9991406	0.9961732	0.99876547	0.9992101	0.9996474	0.9985221	0.9795832	0.99454826	0.99915314	0.9958774
0.0	0.00061495445	0.0002668946	0.00044696787	0.00024757182	0.00013280225	6.6738605e-05	0.00015624211	0.00035223438	0.0004516261	0.00033927365
0.0	0.99846184	0.9986156	0.9862721	0.9972583	0.9553417	0.9862839	0.9950147	0.99910516	0.9986981	0.99353194
0.0	0.63060254	0.9584081	0.817181	0.9635185	0.29001495	0.34479764	0.3387548	0.51785725	0.97875285	0.37806073
0.0	0.6306025	0.9584081	0.817181	0.9635185	0.290015	0.34479764	0.3387548	0.51785725	0.97875285	0.37806073
0.0	0.6306026	0.958408	0.817181	0.9635185	0.2900149	0.34479776	0.3387549	0.5178573	0.97875285	0.3780608
0.0	0.94750106	0.9941816	0.9786493	0.9917647	0.77390695	0.89723617	0.82208925	0.9273695	0.99146616	0.8816613
0.0	0.9495613	0.9873585	0.992157	0.9891061	0.9314919	0.8479944	0.91809034	0.91880745	0.99123114	0.93936086
0.0	0.63060254	0.9584081	0.817181	0.9635185	0.290015	0.34479764	0.33875486	0.51785725	0.97875285	0.37806073
0.0	0.9664039	0.9925851	0.9755214	0.9896902	0.9427143	0.87939245	0.65484625	0.8966392	0.9977252	0.9699517
0.0	0.63060266	0.958408	0.817181	0.9635185	0.2900149	0.34479776	0.33875486	0.5178573	0.97875285	0.3780608
0.0	0.6306026	0.958408	0.817181	0.9635185	0.29001495	0.34479776	0.33875486	0.51785725	0.97875285	0.37806073
0.0	0.63060266	0.958408	0.817181	0.9635185	0.29001495	0.34479776	0.33875486	0.5178573	0.97875285	0.3780608
0.0	0.63060266	0.958408	0.817181	0.9635185	0.2900149	0.34479776	0.33875486	0.5178573	0.97875285	0.3780608
0.0	0.6306026	0.958408	0.817181	0.9635185	0.2900149	0.34479776	0.3387549	0.5178573	0.97875285	0.3780608
0.0	0.63060254	0.958408	0.817181	0.9635185	0.2900149	0.34479782	0.33875486	0.51785743	0.97875285	0.3780608
0.0	0.6306026	0.958408	0.817181	0.9635185	0.2900149	0.34479776	0.33875486	0.5178573	0.97875285	0.3780608
0.0	0.63060254	0.9584081	0.81718093	0.9635185	0.29001495	0.34479764	0.33875486	0.51785725	0.97875285	0.37806073
0.0	0.9967709	0.9968112	0.99643433	0.9969843	0.9946103	0.9957623	0.9918686	0.9985423	0.9986784	0.9737342
0.0	0.9955467	0.9961901	0.9942352	0.9952134	0.99152523	0.9923862	0.98698527	0.99738437	0.9980933	0.96103287
0.0	0.9582357	0.9753213	0.98229605	0.9872988	0.9871423	0.91199297	0.97950226	0.9622317	0.9594035	0.9796301
0.0	0.9582357	0.9753213	0.98229605	0.9872988	0.9871423	0.91199297	0.97950226	0.9622317	0.9594035	0.9796301
0.0	0.033325545	0.009997965	0.014394285	0.0060829804	0.014643502	0.0044329506	0.016564103	0.01926024	0.023724098	0.0035228776
0.0	0.0073311366	0.0033549021	0.004465462	0.0007176467	0.0073020896	0.00074070075	0.0024983066	0.009119107	0.006572025	0.0014547512
0.0	0.0073311366	0.0033549021	0.004465462	0.00071764697	0.0073020896	0.00074070075	0.0024983066	0.009119107	0.006572025	0.0014547512
0.0	0.00733114	0.0033549021	0.004465462	0.00071764697	0.0073020896	0.00074070075	0.0024983066	0.009119107	0.006572025	0.0014547512
0.0	0.00733114	0.0033549021	0.004465462	0.0007176467	0.0073020896	0.00074070075	0.0024983066	0.009119107	0.006572025	0.0014547512
0.0	0.0073311366	0.0033549021	0.004465462	0.0007176474	0.007302097	0.00074070075	0.0024983066	0.009119107	0.006572027	0.0014547505
0.0	0.03332556	0.009997965	0.014394285	0.0060829804	0.014643502	0.0044329506	0.01656411	0.01926024	0.023724109	0.0035228776
0.0	0.00733114	0.0033549021	0.004465462	0.0007176467	0.0073020896	0.00074070075	0.0024983066	0.009119107	0.006572025	0.0014547512
0.0	0.0073311366	0.0033549021	0.004465462	0.0007176467	0.0073020896	0.00074070075	0.0024983066	0.009119107	0.006572025	0.0014547512
0.0	0.00733114	0.0033549021	0.004465462	0.0007176467	0.0073020896	0.00074070075	0.0024983066	0.009119107	0.006572025	0.0014547512
0.0	0.00733114	0.0033549021	0.004465462	0.0007176467	0.0073020896	0.00074070075	0.0024983066	0.009119107	0.006572025	0.0014547512
0.0	0.0073311366	0.0033549021	0.004465462	0.00071764697	0.007302097	0.00074070075	0.0024983066	0.009119104	0.006572027	0.0014547512
0.0	0.03332556	0.009997965	0.014394285	0.006082977	0.014643502	0.0044329506	0.01656411	0.019260246	0.023724109	0.0035228776
0.0	0.00733114	0.0033549021	0.004465462	0.00071764697	0.0073020896	0.00074070075	0.0024983066	0.009119107	0.006572025	0.0014547512
0.0	0.00733114	0.0033549021	0.004465462	0.0007176467	0.0073020896	0.00074070075	0.0024983066	0.009119107	0.006572025	0.0014547512
0.0	0.0073311366	0.0033549021	0.004465462	0.0007176467	0.0073020896	0.00074070075	0.0024983066	0.009119107	0.006572025	0.0014547512
0.0	0.00733114	0.0033549021	0.004465462	0.0007176467	0.0073020896	0.00074070075	0.0024983066	0.009119107	0.006572025	0.0014547512
0.0	0.0073311366	0.0033549021	0.004465462	0.0007176474	0.007302097	0.00074070075	0.0024983066	0.009119107	0.006572027	0.0014547505
0.0	0.033325557	0.009997965	0.014394292	0.006082977	0.014643502	0.0044329506	0.01656411	0.01926024	0.023724109	0.0035228776
0.0	0.0073311366	0.0033549021	0.004465462	0.0007176467	0.0073020896	0.00074070075	0.0024983066	0.009119107	0.006572025	0.0014547512
0.0	0.0073311366	0.0033549021	0.004465462	0.0007176467	0.0073020896	0.00074070075	0.0024983066	0.009119107	0.006572025	0.0014547512
0.0	0.0073311366	0.0033549021	0.004465462	0.00071764697	0.0073020896	0.00074070075	0.0024983066	0.009119107	0.006572025	0.0014547512
0.0	0.00733114	0.0033549021	0.004465462	0.0007176467	0.0073020896	0.00074070075	0.0024983066	0.009119107	0.006572025	0.0014547512
0.0	0.0073311366	0.0033549021	0.004465462	0.00071764697	0.007302097	0.00074070075	0.0024983066	0.009119107	0.006572027	0.0014547505
0.0	0.033325557	0.009997965	0.014394292	0.006082977	0.014643502	0.0044329506	0.01656411	0.01926024	0.023724109	0.0035228776
0.0	0.0073311366	0.0033549021	0.004465462	0.0007176467	0.0073020896	0.00074070075	0.0024983066	0.009119107	0.006572025	0.0014547512
0.0	0.00733114	0.0033549021	0.004465462	0.0007176467	0.0073020896	0.00074070075	0.0024983066	0.009119107	0.006572025	0.0014547512
0.0	0.00733114	0.0033549021	0.004465462	0.00071764697	0.0073020896	0.00074070075	0.0024983066	0.009119107	0.006572025	0.0014547512
0.0	0.00733114	0.0033549021	0.004465462	0.00071764697	0.0073020896	0.00074070075	0.0024983066	0.009119107	0.006572025	0.0014547512
0.0	0.0073311366	0.0033549021	0.004465462	0.00071764697	0.007302097	0.0007407004	0.0024983066	0.009119104	0.006572027	0.0014547505
0.0	0.03332556	0.009997965	0.014394292	0.006082977	0.014643502	0.0044329506	0.01656411	0.01926024	0.023724098	0.0035228776
0.0	0.00733114	0.0033549021	0.004465462	0.0007176467	0.0073020896	0.00074070075	0.0024983066	0.009119107	0.006572025	0.0014547512
0.0	0.0073311366	0.0033549021	0.004465462	0.00071764697	0.0073020896	0.00074070075	0.0024983066	0.009119107	0.006572025	0.0014547512
0.0	0.0073311366	0.0033549021	0.004465462	0.0007176467	0.0073020896	0.00074070075	0.0024983066	0.009119107	0.006572025	0.0014547512
0.0	0.00733114	0.0033549021	0.004465462	0.00071764697	0.0073020896	0.00074070075	0.0024983066	0.009119107	0.006572025	0.0014547512
0.0	0.0073311366	0.0033549021	0.004465462	0.0007176474	0.007302097	0.00074070075	0.0024983066	0.009119104	0.006572027	0.0014547505
0.0	0.03332556	0.009997959	0.014394292	0.006082977	0.014643509	0.0044329506	0.01656411	0.01926024	0.023724098	0.0035228776
0.0	0.0073311366	0.0033549021	0.004465462	0.0007176467	0.0073020896	0.00074070075	0.0024983066	0.009119107	0.006572025	0.0014547512
0.0	0.00733114	0.0033549021	0.004465462	0.0007176467	0.0073020896	0.00074070075	0.0024983066	0.009119107	0.006572025	0.0014547512
0.0	0.0073311366	0.0033549021	0.004465462	0.0007176467	0.0073020896	0.00074070075	0.0024983066	0.009119107	0.006572025	0.0014547512
0.0	0.00733114	0.0033549021	0.004465462	0.0007176467	0.0073020896	0.00074070075	0.0024983066	0.009119107	0.006572025	0.0014547512
0.0	0.0073311366	0.0033549021	0.004465462	0.0007176474	0.007302097	0.00074070075	0.0024983066	0.009119107	0.006572027	0.0014547512
0.0	0.0073311366	0.0033549021	0.004465462	0.0007176474	0.007302097	0.00074070075	0.0024983066	0.009119107	0.006572027	0.0014547505
0.0	0.0073311366	0.0033549021	0.004465462	0.00071764697	0.007302097	0.00074070075	0.0024983066	0.009119104	0.006572027	0.0014547512
0.0	0.00733114	0.0033549021	0.004465462	0.0007176467	0.0073020896	0.00074070075	0.0024983066	0.009119107	0.006572025	0.0014547512
0.0	0.0073311366	0.0033549021	0.004465462	0.00071764697	0.007302097	0.0007407004	0.0024983066	0.009119104	0.006572027	0.0014547505
0.0	0.0073311366	0.0033549021	0.004465462	0.00071764697	0.007302097	0.00074070075	0.0024983066	0.009119107	0.006572027	0.0014547512
0.0	0.00733114	0.0033549021	0.004465462	0.00071764697	0.0073020896	0.00074070075	0.0024983066	0.009119107	0.006572025	0.0014547512
0.0	0.0073311366	0.0033549021	0.004465462	0.0007176467	0.0073020896	0.00074070075	0.0024983066	0.009119107	0.006572025	0.0014547512
0.0	0.0073311366	0.0033549021	0.004465462	0.0007176467	0.0073020896	0.00074070075	0.0024983066	0.009119107	0.006572025	0.0014547512
0.0	0.00733114	0.0033549021	0.004465462	0.0007176467	0.0073020896	0.00074070075	0.0024983066	0.009119107	0.006572025	0.0014547512
0.0	0.0073311366	0.0033549021	0.004465462	0.00071764697	0.0073020896	0.00074070075	0.0024983066	0.009119107	0.006572025	0.0014547512
0.0	0.03332556	0.009997965	0.014394292	0.0060829804	0.014643502	0.0044329506	0.01656411	0.01926024	0.023724109	0.0035228776
0.0	0.0073311366	0.0033549021	0.004465462	0.0007176474	0.007302097	0.0007407004	0.0024983066	0.009119104	0.006572027	0.0014547512
0.0	0.009751062	0.009806923	0.016471196	0.00323708	0.006430323	0.0013558503	0.011749532	0.008932866	0.0066685206	0.0019934515
0.0	0.033325557	0.009997965	0.014394292	0.006082977	0.014643502	0.0044329506	0.01656411	0.01926024	0.023724098	0.0035228776
0.0	0.00733114	0.0033549021	0.004465462	0.0007176467	0.0073020896	0.00074070075	0.0024983066	0.009119107	0.006572025	0.0014547512
0.0	0.0073311366	0.0033549021	0.004465462	0.00071764697	0.007302097	0.0007407004	0.0024983066	0.009119104	0.006572027	0.0014547512
0.0	0.0073311366	0.0033549021	0.004465462	0.0007176474	0.007302097	0.0007407004	0.0024983066	0.009119104	0.006572027	0.0014547505
0.0	0.00733114	0.0033549021	0.004465462	0.0007176467	0.0073020896	0.00074070075	0.0024983066	0.009119107	0.006572025	0.0014547512
0.0	0.00733114	0.0033549021	0.004465462	0.0007176467	0.0073020896	0.00074070075	0.0024983066	0.009119107	0.006572025	0.0014547512
0.0	0.009751062	0.009806923	0.016471196	0.00323708	0.006430323	0.0013558503	0.011749532	0.008932862	0.0066685206	0.0019934515
0.0	0.0073311366	0.0033549021	0.004465462	0.0007176467	0.0073020896	0.00074070075	0.0024983066	0.009119107	0.006572025	0.0014547512
0.0	0.00733114	0.0033549021	0.004465462	0.00071764697	0.0073020896	0.00074070075	0.0024983066	0.009119107	0.006572025	0.0014547512
0.0	0.00733114	0.0033549021	0.004465462	0.0007176467	0.0073020896	0.00074070075	0.0024983066	0.009119107	0.006572025	0.0014547512
0.0	0.021774497	0.0064246072	0.010495676	0.0014995586	0.010049223	0.0013108073	0.004769608	0.010696441	0.025044154	0.0047409725
0.0	0.03332556	0.009997959	0.014394292	0.0060829804	0.014643509	0.0044329506	0.01656411	0.01926024	0.023724101	0.0035228776
0.0	0.009885441	0.0056353826	0.009706212	0.0011840103	0.00945887	0.0013170287	0.008011084	0.018392619	0.0060969493	0.0026847315
0.0	0.014559964	0.01810237	0.03175572	0.0038751443	0.010918769	0.002010253	0.019855503	0.022478208	0.006519117	0.0029981623
0.0	0.009885441	0.0056353826	0.009706212	0.0011840103	0.00945887	0.0013170287	0.008011084	0.018392626	0.0060969493	0.0026847315
0.0	0.0073311366	0.0033549021	0.004465462	0.0007176467	0.0073020896	0.00074070075	0.0024983066	0.009119107	0.006572025	0.0014547512
0.0	0.009751062	0.009806923	0.016471187	0.0032370784	0.006430323	0.0013558503	0.011749532	0.008932866	0.0066685206	0.0019934515
0.0	0.0073311366	0.0033549021	0.004465462	0.00071764697	0.0073020896	0.00074070075	0.0024983066	0.009119107	0.006572025	0.0014547512
0.0	0.033325545	0.009997965	0.014394285	0.0060829804	0.014643502	0.0044329506	0.01656411	0.01926024	0.023724098	0.0035228776
0.0	0.00733114	0.0033549021	0.004465462	0.0007176467	0.0073020896	0.00074070075	0.0024983066	0.009119107	0.006572025	0.0014547512
0.0	0.00733114	0.0033549021	0.004465462	0.00071764697	0.0073020896	0.00074070075	0.0024983066	0.009119107	0.006572025	0.0014547512
0.0	0.03332556	0.009997959	0.014394292	0.006082977	0.014643502	0.0044329506	0.01656411	0.019260246	0.023724109	0.0035228776
0.0	0.0073311366	0.0033549021	0.004465462	0.0007176474	0.007302097	0.00074070075	0.0024983066	0.009119107	0.006572027	0.0014547512
0.0	0.0073311366	0.0033549021	0.004465462	0.0007176467	0.0073020896	0.00074070075	0.0024983066	0.009119107	0.006572025	0.0014547512
0.0	0.00733114	0.0033549021	0.004465462	0.00071764697	0.0073020896	0.00074070075	0.0024983066	0.009119107	0.006572025	0.0014547512
0.0	0.009751062	0.009806923	0.016471196	0.00323708	0.006430323	0.0013558503	0.011749532	0.008932866	0.0066685206	0.0019934515
0.0	0.009751062	0.009806923	0.016471196	0.00323708	0.006430326	0.0013558503	0.011749532	0.008932862	0.0066685174	0.0019934506
0.0	0.0073311366	0.0033549021	0.004465462	0.0007176474	0.007302097	0.00074070075	0.0024983066	0.009119104	0.006572027	0.0014547512
0.0	0.0073311366	0.0033549021	0.004465462	0.00071764697	0.007302097	0.0007407004	0.0024983066	0.009119107	0.006572027	0.0014547505
0.0	0.00733114	0.0033549021	0.004465462	0.0007176467	0.0073020896	0.00074070075	0.0024983066	0.009119107	0.006572025	0.0014547512
0.0	0.00733114	0.0033549021	0.004465462	0.0007176467	0.0073020896	0.00074070075	0.0024983066	0.009119107	0.006572025	0.0014547512
0.0	0.009751062	0.009806923	0.016471196	0.00323708	0.006430323	0.0013558503	0.011749532	0.008932862	0.0066685206	0.0019934515
0.0	0.00733114	0.0033549021	0.004465462	0.00071764697	0.0073020896	0.00074070075	0.0024983066	0.009119107	0.006572025	0.0014547512
0.0	0.0073311366	0.0033549021	0.004465462	0.0007176467	0.0073020896	0.00074070075	0.0024983066	0.009119107	0.006572025	0.0014547512
0.0	0.029484006	0.029555792	0.019982034	0.0017290348	0.045398746	0.0023520219	0.023093771	0.016388891	0.029761808	0.0034435599
0.0	0.033325545	0.0099979695	0.014394292	0.0060829804	0.014643509	0.0044329506	0.01656411	0.01926024	0.023724098	0.0035228776
0.0	0.009751062	0.009806923	0.016471196	0.00323708	0.006430326	0.0013558503	0.011749532	0.008932866	0.0066685206	0.0019934506
0.0	0.03332556	0.009997959	0.014394285	0.006082977	0.014643509	0.0044329506	0.016564103	0.01926024	0.023724109	0.0035228776
0.0	0.010258411	0.013160829	0.03838263	0.005264941	0.010964871	0.0015507799	0.021274198	0.021731073	0.007818711	0.0050089085
0.0	0.0073311366	0.0033549021	0.004465462	0.00071764697	0.007302097	0.00074070075	0.0024983066	0.009119107	0.006572027	0.0014547505
0.0	0.0073311366	0.0033549021	0.004465462	0.0007176467	0.0073020896	0.00074070075	0.0024983066	0.009119107	0.006572025	0.0014547512
0.0	0.009751062	0.009806923	0.016471196	0.00323708	0.006430323	0.0013558503	0.011749532	0.008932866	0.0066685206	0.0019934506
0.0	0.021774497	0.0064246072	0.010495676	0.0014995586	0.010049223	0.0013108073	0.004769608	0.010696437	0.025044154	0.0047409725
0.0	0.009751062	0.009806923	0.016471196	0.00323708	0.006430323	0.0013558503	0.011749532	0.008932862	0.0066685206	0.0019934506
0.0	0.033325557	0.009997965	0.014394292	0.006082977	0.014643509	0.0044329506	0.01656411	0.01926024	0.023724098	0.0035228776
0.0	0.03332556	0.009997959	0.014394292	0.006082977	0.014643509	0.0044329506	0.01656411	0.01926024	0.023724101	0.0035228776
0.0	0.0073311366	0.0033549021	0.004465462	0.00071764697	0.007302097	0.00074070075	0.0024983066	0.009119104	0.006572027	0.0014547505
0.0	0.0073311366	0.0033549021	0.004465462	0.0007176474	0.007302097	0.0007407004	0.0024983066	0.009119104	0.006572027	0.0014547512
0.0	0.00733114	0.0033549021	0.004465462	0.0007176467	0.0073020896	0.00074070075	0.0024983066	0.009119107	0.006572025	0.0014547512
0.0	0.00733114	0.0033549021	0.004465462	0.00071764697	0.0073020896	0.00074070075	0.0024983066	0.009119107	0.006572025	0.0014547512
0.0	0.00733114	0.0033549021	0.004465462	0.0007176467	0.0073020896	0.00074070075	0.0024983066	0.009119107	0.006572025	0.0014547512
0.0	0.033325545	0.0099979695	0.014394292	0.0060829804	0.014643502	0.0044329506	0.016564103	0.01926024	0.023724098	0.003522876
0.0	0.00733114	0.0033549021	0.004465462	0.00071764697	0.0073020896	0.00074070075	0.0024983066	0.009119107	0.006572025	0.0014547512
0.0	0.009751062	0.009806923	0.016471196	0.00323708	0.006430323	0.0013558503	0.011749532	0.008932862	0.0066685206	0.0019934515
0.0	0.033325545	0.009997965	0.014394292	0.006082977	0.014643502	0.0044329506	0.016564103	0.019260246	0.023724098	0.0035228776
0.0	0.033325557	0.009997965	0.014394292	0.006082977	0.014643509	0.0044329506	0.01656411	0.01926024	0.023724109	0.0035228776
0.0	0.012684468	0.007894187	0.006379607	0.0018015329	0.013197896	0.0012267377	0.004071754	0.0125228185	0.009173882	0.002276164
0.0	0.012684468	0.007894187	0.006379607	0.0018015329	0.013197896	0.0012267377	0.004071756	0.012522813	0.009173882	0.002276163
0.0	0.064646654	0.024545696	0.01946522	0.013799543	0.03719484	0.0075230324	0.022930045	0.028838318	0.03378447	0.0072344006
0.0	0.63060254	0.9584081	0.817181	0.9635185	0.29001498	0.34479764	0.3387548	0.51785725	0.97875285	0.37806073
0.0	0.9582357	0.9753213	0.98229605	0.9872988	0.9871423	0.91199297	0.97950226	0.9622317	0.9594035	0.9796301
0.0	0.9582357	0.9753213	0.98229605	0.9872988	0.9871423	0.91199297	0.97950226	0.9622317	0.9594035	0.9796301
0.0	0.9582357	0.9753213	0.98229605	0.9872988	0.9871423	0.91199297	0.97950226	0.9622317	0.9594035	0.9796301
0.0	0.99846184	0.9986156	0.9862721	0.9972583	0.9553418	0.9862839	0.9950147	0.99910516	0.9986981	0.99353194
0.0	0.9582357	0.9753213	0.98229605	0.9872988	0.9871423	0.91199297	0.97950226	0.9622317	0.9594035	0.9796301
0.0	0.99998903	0.99999535	0.9999763	0.99997723	0.99998534	0.99998903	0.999987	0.99999213	0.99998105	0.99990726
0.0	0.9582357	0.9753213	0.98229605	0.9872988	0.9871423	0.91199297	0.97950226	0.9622317	0.9594035	0.9796301
0.0	0.99987805	0.99995756	0.9998357	0.9998839	0.99976724	0.999819	0.9997665	0.9998989	0.9999218	0.99930286
0.0	0.9582357	0.9753213	0.98229605	0.9872988	0.9871423	0.91199297	0.97950226	0.9622317	0.9594035	0.9796301
0.0	0.9582357	0.9753213	0.98229605	0.9872988	0.9871423	0.91199297	0.97950226	0.9622317	0.9594035	0.9796301
0.0	0.9582357	0.9753213	0.98229605	0.9872988	0.9871423	0.91199297	0.97950226	0.9622317	0.9594035	0.9796301
0.0	0.9582357	0.9753213	0.98229605	0.9872988	0.9871423	0.91199297	0.97950226	0.9622317	0.9594035	0.9796301
0.0	0.9582357	0.9753213	0.98229605	0.9872988	0.9871423	0.91199297	0.97950226	0.9622317	0.9594035	0.9796301
0.0	0.9582357	0.9753213	0.98229605	0.9872988	0.9871423	0.91199297	0.97950226	0.9622317	0.9594035	0.9796301
0.0	0.9582357	0.9753213	0.98229605	0.9872988	0.9871423	0.91199297	0.97950226	0.9622317	0.9594035	0.9796301
0.0	0.9582357	0.9753213	0.98229605	0.9872988	0.9871423	0.91199297	0.97950226	0.9622317	0.9594035	0.9796301
0.0	0.9582357	0.9753213	0.98229605	0.9872988	0.9871423	0.91199297	0.97950226	0.9622317	0.9594035	0.9796301
0.0	0.92732644	0.985121	0.87299216	0.9736191	0.48099452	0.6609921	0.902191	0.89160633	0.96301943	0.6208747
0.0	0.0015715155	0.9787547	0.009223839	0.0044582947	0.0003499595	0.011750297	0.47461525	0.0021969853	0.018639438	0.9771169
0.0	0.3575452	0.9907562	0.009223839	0.051083133	0.0027056616	0.013352377	0.81879413	0.4722924	0.49832597	0.50328773
0.0	0.70663166	0.99953127	0.98229605	0.98635906	0.63114524	0.9752043	0.9422002	0.99974066	0.9787723	0.99998116
0.0	0.99541134	0.98366565	0.90277034	0.9482738	0.9985642	0.86552745	0.9983595	0.9441476	0.9464516	0.97841084
0.0	0.0558998	0.19340476	0.06597354	0.7956299	0.015785443	0.78582096	0.510533	0.323308	0.34583133	0.014244163
0.0	0.022430297	0.004802514	0.05933351	0.043090425	0.12319913	0.3568225	0.00084269646	0.026853671	0.012934712	0.15184115
0.0	0.95470333	0.99840087	0.88971645	0.9946563	0.9589234	0.99898773	0.7810333	0.99823004	0.9852423	0.9995504
0.0	0.9995284	0.9996117	0.9982311	0.9991642	0.9991227	0.9933651	0.9981832	0.9992749	0.9984016	0.99714017
0.0	0.99893695	0.99887985	0.9914854	0.99883753	0.99718505	0.9852278	0.99678504	0.9974866	0.9962484	0.9923375
0.0	0.9582357	0.9753213	0.98229605	0.9872988	0.9871423	0.91199297	0.97950226	0.9622317	0.9594035	0.9796301
0.0	0.78536856	0.8314704	0.14277501	0.54311395	0.0021362975	0.011669988	0.09023211	0.11845222	0.07181064	0.26563734
0.0	0.9582357	0.9753213	0.98229605	0.9872988	0.9871423	0.91199297	0.97950226	0.9622317	0.9594035	0.9796301
0.0	0.9582357	0.9753213	0.98229605	0.9872988	0.9871423	0.91199297	0.97950226	0.9622317	0.9594035	0.9796301
0.0	0.9106454	0.99032766	0.8680962	0.96348673	0.47018293	0.6064963	0.99078417	0.94715714	0.9924036	0.80958974
0.0	0.99999106	0.99999654	0.9999778	0.9999943	0.9999882	0.99996865	0.9999851	0.9999925	0.9999809	0.99996424
0.0	0.0064575425	0.010680705	0.014716101	0.58211094	0.016714277	0.023735935	0.0036530353	0.3911237	0.12780796	0.010878859
0.0	0.99325657	0.99484396	0.99085206	0.99423873	0.97151923	0.99438745	0.97134787	0.99641764	0.98838216	0.9764079
0.0	0.9993979	0.99967587	0.99929535	0.99976903	0.99969137	0.99938595	0.99945563	0.99970704	0.99994457	0.99790907
0.0	0.99243414	0.98890895	0.9736728	0.9732603	0.9829063	0.96757764	0.9904141	0.990191	0.9932875	0.75296694
0.0	0.9582357	0.9753213	0.98229605	0.9872988	0.9871423	0.91199297	0.97950226	0.9622317	0.9594035	0.9796301
0.0	0.9582357	0.9753213	0.98229605	0.9872988	0.9871423	0.91199297	0.97950226	0.9622317	0.9594035	0.9796301
0.0	0.81743175	0.7840811	0.4601695	0.5558694	0.37701046	0.32167476	0.65595037	0.59635	0.77759457	0.16149807
0.0	0.99986005	0.99982905	0.99958915	0.9996451	0.9998348	0.9993299	0.9995695	0.9996909	0.9996989	0.99803334
0.0	0.9474109	0.9870271	0.98214746	0.8773524	0.98623717	0.5650153	0.9789505	0.9903234	0.9879189	0.46440664
0.0	0.9582357	0.9753213	0.98229605	0.9872988	0.9871423	0.91199297	0.97950226	0.9622317	0.9594035	0.9796301
0.0	0.47540766	0.60404855	0.6098701	0.26004204	0.47661602	0.08233067	0.2861583	0.51666236	0.5991149	0.06411696
0.0	0.8682085	0.8248506	0.5284627	0.61368906	0.464525	0.4007098	0.7213115	0.6665195	0.81471586	0.16149805
0.0	0.4249186	0.25780085	0.36865526	0.12278623	0.15679693	0.1669684	0.3882691	0.4183663	0.5707549	0.03486143
0.0	0.42491865	0.25780085	0.36865526	0.12278623	0.15679695	0.16696844	0.38826913	0.4183663	0.5707549	0.03486143
0.0	0.42491865	0.25780076	0.36865523	0.12278623	0.15679693	0.1669684	0.38826913	0.4183663	0.5707549	0.034861434
0.0	0.42491865	0.25780085	0.36865526	0.12278623	0.15679693	0.16696842	0.3882691	0.4183663	0.5707549	0.03486143
0.0	0.42491865	0.25780085	0.3686553	0.12278623	0.15679693	0.16696846	0.3882691	0.4183663	0.5707549	0.03486143
0.0	0.42491865	0.25780085	0.36865526	0.12278626	0.15679693	0.16696842	0.38826904	0.41836628	0.5707549	0.03486143
0.0	0.79238105	0.5214956	0.81552553	0.45544237	0.5608176	0.45782167	0.7650866	0.7248712	0.858067	0.15629333
0.0	0.79238117	0.52149546	0.81552553	0.45544243	0.5608177	0.45782173	0.76508665	0.7248713	0.858067	0.15629333
0.0	0.79238105	0.5214955	0.81552553	0.45544237	0.5608177	0.45782167	0.76508665	0.72487116	0.8580669	0.15629333
0.0	0.9997491	0.9995919	0.9975733	0.9994728	0.998887	0.99852896	0.9990747	0.99933654	0.9994112	0.98096406
0.0	0.00067042845	0.011354127	0.1674608	0.09840961	0.012967524	0.113840945	0.04055019	0.023004891	0.025289016	0.0005632409
0.0	0.9582357	0.9753213	0.98229605	0.9872988	0.9871423	0.91199297	0.97950226	0.9622317	0.9594035	0.9796301
0.0	0.9582357	0.9753213	0.98229605	0.9872988	0.9871423	0.91199297	0.97950226	0.9622317	0.9594035	0.9796301
0.0	0.9582357	0.9753213	0.98229605	0.9872988	0.9871423	0.91199297	0.97950226	0.9622317	0.9594035	0.9796301
0.0	0.6584523	0.86130786	0.36941162	0.76520675	0.62740755	0.28926584	0.7236362	0.78076833	0.49965894	0.2764752
0.0	0.99980205	0.9999119	0.99979216	0.9998605	0.9998851	0.9996531	0.9995498	0.99985945	0.9999082	0.9995751
0.0	0.99627316	0.9954999	0.99864787	0.99976116	0.99706024	0.9992612	0.99978465	0.999746	0.9998197	0.99535024
0.0	0.00827789	0.04127799	0.031398546	0.018108595	0.008493278	0.004559809	0.034369323	0.029520547	0.069421984	0.0024567295
0.0	0.0014414123	0.0022155347	0.2675659	0.29522353	0.062402863	0.0030312699	0.021340815	0.026172739	0.4831692	0.026697218
0.0	0.013689568	0.061378367	0.06612712	0.055099685	0.025648694	0.029629909	0.16262062	0.14727442	0.31904072	0.0067401803
0.0	0.9935034	0.9737529	0.9904841	0.9745953	0.9833393	0.9691153	0.9893483	0.98716474	0.9953441	0.6670783
0.0	0.9993905	0.9996451	0.9990872	0.999627	0.999406	0.9988071	0.99810696	0.9996184	0.9997398	0.9989586
0.0	0.9993905	0.9996451	0.9990872	0.999627	0.999406	0.9988071	0.99810696	0.9996184	0.9997398	0.9989586
0.0	0.9993905	0.9996451	0.9990872	0.999627	0.999406	0.9988071	0.99810696	0.9996184	0.9997398	0.9989586
0.0	0.9993905	0.9996451	0.9990872	0.999627	0.999406	0.9988071	0.99810696	0.9996184	0.9997398	0.9989586
0.0	0.9993905	0.9996451	0.9990872	0.999627	0.999406	0.9988071	0.99810696	0.9996184	0.9997398	0.9989586
0.0	0.9993905	0.9996451	0.9990872	0.999627	0.999406	0.9988071	0.99810696	0.9996184	0.9997398	0.9989586
0.0	0.9993905	0.9996451	0.9990872	0.999627	0.999406	0.9988071	0.99810696	0.9996184	0.9997398	0.9989586
0.0	0.9993905	0.9996451	0.9990872	0.999627	0.999406	0.9988071	0.99810696	0.9996184	0.9997398	0.9989586
0.0	0.9993905	0.9996451	0.9990872	0.999627	0.999406	0.9988071	0.99810696	0.9996184	0.9997398	0.9989586
0.0	0.9993905	0.9996451	0.9990872	0.999627	0.999406	0.9988071	0.99810696	0.9996184	0.9997398	0.9989586
0.0	0.9993905	0.9996451	0.9990872	0.999627	0.999406	0.9988071	0.99810696	0.9996184	0.9997398	0.9989586
0.0	0.9993905	0.9996451	0.9990872	0.999627	0.999406	0.9988071	0.99810696	0.9996184	0.9997398	0.9989586
0.0	0.9993905	0.9996451	0.9990872	0.999627	0.999406	0.9988071	0.99810696	0.9996184	0.9997398	0.9989586
0.0	0.9993905	0.9996451	0.9990872	0.999627	0.999406	0.9988071	0.99810696	0.9996184	0.9997398	0.9989586
0.0	0.9993905	0.9996451	0.9990872	0.999627	0.999406	0.9988071	0.99810696	0.9996184	0.9997398	0.9989586
0.0	0.9993905	0.9996451	0.9990872	0.999627	0.999406	0.9988071	0.99810696	0.9996184	0.9997398	0.9989586
0.0	0.9993905	0.9996451	0.9990872	0.999627	0.999406	0.9988071	0.99810696	0.9996184	0.9997398	0.9989586
0.0	0.9993905	0.9996451	0.9990872	0.999627	0.999406	0.9988071	0.99810696	0.9996184	0.9997398	0.9989586
0.0	0.9993905	0.9996451	0.9990872	0.999627	0.999406	0.9988071	0.99810696	0.9996184	0.9997398	0.9989586
0.0	0.9993905	0.9996451	0.9990872	0.999627	0.999406	0.9988071	0.99810696	0.9996184	0.9997398	0.9989586
0.0	0.9993905	0.9996451	0.9990872	0.999627	0.999406	0.9988071	0.99810696	0.9996184	0.9997398	0.9989586
0.0	0.9993905	0.9996451	0.9990872	0.999627	0.999406	0.9988071	0.99810696	0.9996184	0.9997398	0.9989586
0.0	0.9993905	0.9996451	0.9990872	0.999627	0.999406	0.9988071	0.99810696	0.9996184	0.9997398	0.9989586
0.0	0.9993905	0.9996451	0.9990872	0.999627	0.999406	0.9988071	0.99810696	0.9996184	0.9997398	0.9989586
0.0	0.9993905	0.9996451	0.9990872	0.999627	0.999406	0.9988071	0.99810696	0.9996184	0.9997398	0.9989586
0.0	0.9935034	0.9737529	0.9904841	0.9745953	0.9833393	0.96911544	0.9893483	0.98716474	0.9953441	0.6670784
0.0	0.99999046	0.9999962	0.9999809	0.99993694	0.9999653	0.9999887	0.99998045	0.99998975	0.99997795	0.9999095
0.0	0.9582357	0.9753213	0.98229605	0.9872988	0.9871423	0.91199297	0.97950226	0.9622317	0.9594035	0.9796301
0.0	0.9955467	0.9961901	0.9942352	0.9952134	0.99152523	0.9923862	0.98698527	0.99738437	0.9980933	0.96103287
0.0	0.9997799	0.9993826	0.998336	0.9985769	0.998755	0.998128	0.9826208	0.99919623	0.99886763	0.99562186
0.0	0.084087275	0.016574576	0.01664931	0.013085532	0.058744762	0.010069105	0.0346101	0.04800775	0.1108063	0.008930617
0.0	0.9981528	0.99850696	0.99306583	0.9960735	0.9913522	0.9958073	0.99703145	0.9964754	0.99887055	0.98867947
0.0	0.99989104	0.999884	0.9995028	0.99981326	0.99992454	0.99883825	0.9996159	0.9999169	0.9996586	0.99935156
0.0	0.9582357	0.9753213	0.98229605	0.9872988	0.9871423	0.91199297	0.97950226	0.9622317	0.9594035	0.9796301
0.0	0.9582357	0.9753213	0.98229605	0.9872988	0.9871423	0.91199297	0.97950226	0.9622317	0.9594035	0.9796301
0.0	0.9998604	0.9998191	0.9993716	0.9997032	0.9993781	0.9996927	0.99942774	0.99961495	0.99981755	0.9989471
0.0	0.99967515	0.999595	0.9980552	0.9994506	0.99791676	0.9990495	0.9986071	0.99878246	0.99966586	0.99766266
0.0	0.99959856	0.9996152	0.99934226	0.9995832	0.99935204	0.9991709	0.9989354	0.9994029	0.9996345	0.99864894
0.0	0.99959856	0.9996152	0.99934226	0.9995832	0.99935204	0.9991709	0.9989354	0.9994029	0.9996345	0.99864894
0.0	0.9582357	0.9753213	0.98229605	0.9872988	0.9871423	0.91199297	0.97950226	0.9622317	0.9594035	0.9796301
0.0	0.009498522	0.023027614	0.01810352	0.0056167757	0.0066808215	0.0050684963	0.011336365	0.024638968	0.016746549	0.008164647
0.0	0.9582357	0.9753213	0.98229605	0.9872988	0.9871423	0.91199297	0.97950226	0.9622317	0.9594035	0.9796301
0.0	0.9970746	0.9977024	0.9986778	0.9979176	0.996588	0.9958144	0.99780387	0.99758244	0.99765706	0.9726493
0.0	0.99411315	0.99174666	0.9879803	0.98756754	0.99076813	0.9527443	0.96222234	0.99045384	0.9925039	0.9508984
0.0	0.98154634	0.9541971	0.9573482	0.9083651	0.979006	0.96573776	0.8564076	0.9940491	0.91212344	0.8484112
0.0	0.99411315	0.99174666	0.9879803	0.98756754	0.99076813	0.9527443	0.96222234	0.99045384	0.9925039	0.9508984
0.0	0.98154634	0.95419717	0.9573482	0.9083651	0.979006	0.96573776	0.8564076	0.9940491	0.91212344	0.8484112
0.0	0.9582357	0.9753213	0.98229605	0.9872988	0.9871423	0.91199297	0.97950226	0.9622317	0.9594035	0.9796301
0.0	0.9582357	0.9753213	0.98229605	0.9872988	0.9871423	0.91199297	0.97950226	0.9622317	0.9594035	0.9796301
0.0	0.9582357	0.9753213	0.98229605	0.9872988	0.9871423	0.91199297	0.97950226	0.9622317	0.9594035	0.9796301
0.0	0.9998529	0.9998913	0.99961406	0.99979323	0.9998354	0.99976283	0.99953735	0.9998233	0.99981827	0.99906915
0.0	0.99988997	0.9999212	0.9998247	0.999858	0.9998375	0.99989045	0.99977547	0.999918	0.9998617	0.99919647
0.0	0.99988997	0.9999212	0.9998247	0.999858	0.9998375	0.99989045	0.99977547	0.999918	0.9998617	0.99919647
0.0	0.9582357	0.9753213	0.98229605	0.9872988	0.9871423	0.91199297	0.97950226	0.9622317	0.9594035	0.9796301
0.0	0.9999025	0.9998584	0.99981374	0.999813	0.99969625	0.9997261	0.9998555	0.99989235	0.99989915	0.99700433
0.0	0.12586996	0.72212857	0.21976183	0.28951293	0.04742383	0.052290775	0.34417102	0.2416324	0.3251328	0.03027464
0.0	0.47075492	0.9230734	0.67256135	0.5942572	0.19718915	0.14213715	0.7566859	0.5215246	0.5752473	0.15636772
0.0	0.47075492	0.9230734	0.6725614	0.5942572	0.19718915	0.14213711	0.7566859	0.5215246	0.5752472	0.15636775
0.0	0.9999025	0.9998584	0.99981374	0.999813	0.99969625	0.9997261	0.9998555	0.99989235	0.99989915	0.99700433
0.0	0.81026334	0.9419875	0.87676245	0.9920099	0.01765397	0.4151645	0.9386251	0.82553875	0.611691	0.98329943
0.0	0.81026334	0.9419875	0.87676245	0.9920099	0.01765397	0.4151645	0.9386251	0.82553875	0.611691	0.98329943
0.0	0.91770184	0.96795624	0.95905524	0.9937483	0.12555811	0.6580887	0.969621	0.8544572	0.63024133	0.970178
0.0	0.9997279	0.99983597	0.99945325	0.99963427	0.99970526	0.99931073	0.99947256	0.99960715	0.99968684	0.99813336
0.0	0.9817313	0.99332726	0.9588996	0.995082	0.9861016	0.9855078	0.9915754	0.98328453	0.9975763	0.9541718
0.0	0.10443185	0.9543732	0.38746443	0.01746931	0.009176007	0.120469026	0.024797993	0.80893296	0.1663476	0.15684935
0.0	0.9912553	0.9951609	0.9951336	0.9976851	0.9886777	0.98877686	0.98902005	0.9860573	0.9973635	0.9745867
0.0	0.9815104	0.97954375	0.94908434	0.9655483	0.9418564	0.92107785	0.9531284	0.9281446	0.9922112	0.82198143
0.0	0.2691284	0.33683968	0.29418308	0.39007515	0.29931962	0.11328597	0.2879398	0.216162	0.64576393	0.08319231
0.0	0.9728832	0.9793427	0.9409858	0.9606835	0.94465774	0.9092262	0.9459078	0.9174234	0.99047905	0.79506344
0.0	0.9912553	0.9951609	0.9951336	0.9976851	0.9886777	0.98877686	0.98902005	0.9860573	0.9973635	0.9745867
0.0	0.8977297	0.94743186	0.95870703	0.9916225	0.9062367	0.86246437	0.93857944	0.88909984	0.9849792	0.78781945
0.0	0.9980989	0.9972223	0.9959972	0.99793965	0.9978555	0.9956462	0.9977368	0.99709606	0.9988219	0.9899052
0.0	0.9582357	0.9753213	0.98229605	0.9872988	0.9871423	0.91199297	0.97950226	0.9622317	0.9594035	0.9796301
0.0	0.7332058	0.94799846	0.817091	0.96537215	0.9253488	0.0035448084	0.86905974	0.63726526	0.2784363	0.9154053
0.0	0.0549899	0.1711119	0.16397913	0.03059664	0.12523927	0.14304937	0.52261055	0.2049629	0.07170837	0.04323651
0.0	0.69815606	0.86257154	0.7950571	0.96537215	0.9192725	0.0035448084	0.8079661	0.6584541	0.2784363	0.9105747
0.0	0.9981528	0.99850696	0.99306583	0.9960735	0.9913522	0.9958073	0.99703145	0.9964754	0.99887055	0.98867947
0.0	0.9582357	0.9753213	0.98229605	0.9872988	0.9871423	0.91199297	0.97950226	0.9622317	0.9594035	0.9796301
0.0	0.9582357	0.9753213	0.98229605	0.9872988	0.9871423	0.91199297	0.97950226	0.9622317	0.9594035	0.9796301
0.0	0.99995327	0.9999565	0.9998971	0.9998579	0.99982315	0.99983287	0.99943167	0.99992406	0.9998822	0.9996805
0.0	0.9582357	0.9753213	0.98229605	0.9872988	0.9871423	0.91199297	0.97950226	0.9622317	0.9594035	0.9796301
0.0	0.99999595	0.999997	0.9999912	0.9999962	0.9999962	0.99999094	0.99999523	0.99999523	0.999992	0.99996746
0.0	0.9999925	0.99999523	0.9999877	0.9999585	0.9999751	0.9999876	0.99999225	0.9999939	0.99997866	0.9999546
0.0	0.9582357	0.9753213	0.98229605	0.9872988	0.9871423	0.91199297	0.97950226	0.9622317	0.9594035	0.9796301
0.0	0.9980348	0.9691924	0.99918956	0.9767553	0.9990299	0.7724456	0.99971145	0.99966776	0.88509256	0.997719
0.0	0.9582357	0.9753213	0.98229605	0.9872988	0.9871423	0.91199297	0.97950226	0.9622317	0.9594035	0.9796301
0.0	0.9582357	0.9753213	0.98229605	0.9872988	0.9871423	0.91199297	0.97950226	0.9622317	0.9594035	0.9796301
0.0	0.99983096	0.99982053	0.9998585	0.9992386	0.99991596	0.9997185	0.99990034	0.9998673	0.9995609	0.99936575
0.0	0.923866	0.96327686	0.88070244	0.7503362	0.98347163	0.84476215	0.976932	0.97448075	0.9086135	0.8344389
0.0	0.90790045	0.7546098	0.99785715	0.9827383	0.86562586	0.9479842	0.813526	0.8599148	0.54996604	0.99029034
0.0	0.04678542	0.07935047	0.07807554	0.0125782555	0.043697167	0.015694484	0.055749524	0.10651848	0.040915716	0.022681791
0.0	0.9993932	0.99954516	0.99962044	0.99941754	0.999432	0.99911827	0.99960333	0.9995559	0.9992955	0.9940724
0.0	0.027145673	0.017849373	0.81283575	0.49017683	0.02065435	0.39106095	0.011377692	0.3109058	0.056957915	0.0076110433
0.0	0.027145678	0.017849382	0.81283575	0.49017695	0.020654354	0.39106104	0.011377692	0.3109059	0.056957915	0.00761104
0.0	0.7827937	0.7546098	0.95404035	0.96566075	0.8878715	0.68665624	0.813526	0.7376698	0.3354316	0.91014737
0.0	0.7827937	0.7546098	0.95404035	0.96566075	0.8878715	0.68665624	0.813526	0.7376698	0.3354316	0.91014737
0.0	0.26307884	0.18620683	0.2126542	0.18387741	0.0565825	0.114095636	0.15215635	0.2699584	0.46698487	0.1570692
0.0	0.9728832	0.9793427	0.9409858	0.9606835	0.94465774	0.9092262	0.9459078	0.9174234	0.99047905	0.79506344
0.0	0.0046672113	0.013936012	0.02018016	0.008833417	0.005542298	0.004450593	0.009730925	0.009734228	0.0308216	0.003875255
0.0	0.0037007544	0.0109755285	0.015118356	0.0063797156	0.0040805694	0.0034085778	0.007578607	0.009263937	0.024328811	0.0032008034
0.0	0.012968988	0.035319723	0.0602028	0.022333717	0.029699635	0.017166916	0.04964204	0.022855844	0.084997505	0.011036192
0.0	0.99970835	0.9996536	0.9996656	0.99965143	0.99953234	0.99938464	0.99913377	0.99964	0.9997148	0.99902856
0.0	0.9993905	0.9996451	0.9990872	0.999627	0.999406	0.9988071	0.99810696	0.9996184	0.9997398	0.9989586
0.0	0.9582357	0.9753213	0.98229605	0.9872988	0.9871423	0.91199297	0.97950226	0.9622317	0.9594035	0.9796301
0.0	0.9582357	0.9753213	0.98229605	0.9872988	0.9871423	0.91199297	0.97950226	0.9622317	0.9594035	0.9796301
0.0	0.9582357	0.9753213	0.98229605	0.9872988	0.9871423	0.91199297	0.97950226	0.9622317	0.9594035	0.9796301
0.0	0.9582357	0.9753213	0.98229605	0.9872988	0.9871423	0.91199297	0.97950226	0.9622317	0.9594035	0.9796301
0.0	0.91326505	0.98015666	0.8862817	0.97106737	0.49414515	0.6224004	0.88977593	0.90599513	0.9690634	0.61314094
0.0	0.9863302	0.99344385	0.9435574	0.98602235	0.91106397	0.9257032	0.9788442	0.9554502	0.98418957	0.49493104
0.0	0.99991393	0.99989843	0.99986863	0.99984336	0.99988425	0.99990296	0.9999461	0.9999151	0.999912	0.99961567
0.0	0.99980634	0.9997497	0.9994578	0.9996786	0.9996673	0.9993716	0.99981016	0.9996499	0.999713	0.9982553
0.0	0.9955467	0.9961901	0.9942352	0.9952134	0.99152523	0.9923862	0.98698527	0.99738437	0.9980933	0.96103287
0.0	0.9582357	0.9753213	0.98229605	0.9872988	0.9871423	0.91199297	0.97950226	0.9622317	0.9594035	0.9796301
0.0	0.99967635	0.99917406	0.99835443	0.9997166	0.9997099	0.9984345	0.9996847	0.9988201	0.9975204	0.9948084
0.0	0.9582357	0.9753213	0.98229605	0.9872988	0.9871423	0.91199297	0.97950226	0.9622317	0.9594035	0.9796301
0.0	0.57213646	0.7583295	0.030347914	0.7597111	0.5150329	0.10997852	0.12715025	0.3440463	0.28998297	0.049201418
0.0	0.7257496	0.8063643	0.9367735	0.91296774	0.9515983	0.6421764	0.7503869	0.81446874	0.9428875	0.39404255
0.0	0.72574955	0.8063642	0.9367735	0.91296774	0.9515983	0.64217633	0.7503869	0.81446874	0.9428875	0.39404243
0.0	0.33503336	0.95565057	0.93500054	0.89652294	0.84386355	0.374507	0.6959089	0.74850523	0.8171814	0.23550487
0.0	0.9349127	0.97347575	0.9695659	0.9911179	0.9796581	0.93739855	0.9406865	0.9694156	0.86033976	0.98347294
0.0	0.9349127	0.97347575	0.9695659	0.9911179	0.9796581	0.93739855	0.9406865	0.9694156	0.86033976	0.98347294
0.0	0.9582357	0.9753213	0.98229605	0.9872988	0.9871423	0.91199297	0.97950226	0.9622317	0.9594035	0.9796301
0.0	0.03504809	0.010655587	0.011199043	0.0016561088	0.014337435	0.0017373965	0.018170806	0.030414524	0.01088415	0.0022000482
0.0	0.9582357	0.9753213	0.98229605	0.9872988	0.9871423	0.91199297	0.97950226	0.9622317	0.9594035	0.9796301
0.0	0.9582357	0.9753213	0.98229605	0.9872988	0.9871423	0.91199297	0.97950226	0.9622317	0.9594035	0.9796301
0.0	0.99959856	0.9996152	0.99934226	0.9995832	0.99935204	0.9991709	0.9989354	0.9994029	0.9996345	0.99864894
0.0	0.99959856	0.9996152	0.99934226	0.9995832	0.99935204	0.9991709	0.9989354	0.9994029	0.9996345	0.99864894
0.0	0.9582357	0.9753213	0.98229605	0.9872988	0.9871423	0.91199297	0.97950226	0.9622317	0.9594035	0.9796301
0.0	0.9582357	0.9753213	0.98229605	0.9872988	0.9871423	0.91199297	0.97950226	0.9622317	0.9594035	0.9796301
0.0	0.9993931	0.9996094	0.99834204	0.9991961	0.99924684	0.99808633	0.9986481	0.99899024	0.9994518	0.9949582
0.0	0.05272744	0.020923816	0.37847593	0.017360251	0.005190683	0.027428335	0.11448865	0.28979662	0.020534113	0.24103752
0.0	0.002253842	0.011953256	0.049398996	0.01174268	0.0018431075	0.002368686	0.011062219	0.004426787	0.010704251	0.00090056553
0.0	0.9582357	0.9753213	0.98229605	0.9872988	0.9871423	0.91199297	0.97950226	0.9622317	0.9594035	0.9796301
0.0	0.9582357	0.9753213	0.98229605	0.9872988	0.9871423	0.91199297	0.97950226	0.9622317	0.9594035	0.9796301
0.0	0.46009547	0.23570317	0.5891989	0.292694	0.17541382	0.32619315	0.33260348	0.5787024	0.74751145	0.47332525
0.0	0.46009538	0.23570314	0.5891987	0.29269406	0.1754138	0.32619303	0.33260354	0.5787023	0.74751145	0.47332525
0.0	0.99959856	0.9996152	0.99934226	0.9995832	0.99935204	0.9991709	0.9989354	0.9994029	0.9996345	0.99864894
0.0	0.99959856	0.99957544	0.9993875	0.9995695	0.99934274	0.9991709	0.9988907	0.9994029	0.99962866	0.9986871
0.0	0.9999925	0.9999949	0.9999857	0.9999765	0.9999794	0.99998665	0.9999926	0.9999856	0.99997604	0.999995
0.0	0.15487866	0.12681681	0.1264291	0.094998315	0.03077784	0.054772355	0.07063274	0.18094976	0.21037038	0.11644828
0.0	0.9582357	0.9753213	0.98229605	0.9872988	0.9871423	0.91199297	0.97950226	0.9622317	0.9594035	0.9796301
0.0	0.9995448	0.99926513	0.99906474	0.99936074	0.99883693	0.99794656	0.9977241	0.99924386	0.99942243	0.9964587
0.0	0.9582357	0.9753213	0.98229605	0.9872988	0.9871423	0.91199297	0.97950226	0.9622317	0.9594035	0.9796301
0.0	0.9582357	0.9753213	0.98229605	0.9872988	0.9871423	0.91199297	0.97950226	0.9622317	0.9594035	0.9796301
0.0	0.9582357	0.9753213	0.98229605	0.9872988	0.9871423	0.91199297	0.97950226	0.9622317	0.9594035	0.9796301
0.0	0.9582357	0.9753213	0.98229605	0.9872988	0.9871423	0.91199297	0.97950226	0.9622317	0.9594035	0.9796301
0.0	0.9582357	0.9753213	0.98229605	0.9872988	0.9871423	0.91199297	0.97950226	0.9622317	0.9594035	0.9796301
0.0	0.9582357	0.9753213	0.98229605	0.9872988	0.9871423	0.91199297	0.97950226	0.9622317	0.9594035	0.9796301
0.0	0.9582357	0.9753213	0.98229605	0.9872988	0.9871423	0.91199297	0.97950226	0.9622317	0.9594035	0.9796301
0.0	0.9582357	0.9753213	0.98229605	0.9872988	0.9871423	0.91199297	0.97950226	0.9622317	0.9594035	0.9796301
0.0	0.9582357	0.9753213	0.98229605	0.9872988	0.9871423	0.91199297	0.97950226	0.9622317	0.9594035	0.9796301
0.0	0.9582357	0.9753213	0.98229605	0.9872988	0.9871423	0.91199297	0.97950226	0.9622317	0.9594035	0.9796301
0.0	0.9582357	0.9753213	0.98229605	0.9872988	0.9871423	0.91199297	0.97950226	0.9622317	0.9594035	0.9796301
0.0	0.9582357	0.9753213	0.98229605	0.9872988	0.9871423	0.91199297	0.97950226	0.9622317	0.9594035	0.9796301
0.0	0.9582357	0.9753213	0.98229605	0.9872988	0.9871423	0.91199297	0.97950226	0.9622317	0.9594035	0.9796301
0.0	0.9582357	0.9753213	0.98229605	0.9872988	0.9871423	0.91199297	0.97950226	0.9622317	0.9594035	0.9796301
0.0	0.9582357	0.9753213	0.98229605	0.9872988	0.9871423	0.91199297	0.97950226	0.9622317	0.9594035	0.9796301
0.0	0.9582357	0.9753213	0.98229605	0.9872988	0.9871423	0.91199297	0.97950226	0.9622317	0.9594035	0.9796301
0.0	0.9582357	0.9753213	0.98229605	0.9872988	0.9871423	0.91199297	0.97950226	0.9622317	0.9594035	0.9796301
0.0	0.9582357	0.9753213	0.98229605	0.9872988	0.9871423	0.91199297	0.97950226	0.9622317	0.9594035	0.9796301
0.0	0.9582357	0.9753213	0.98229605	0.9872988	0.9871423	0.91199297	0.97950226	0.9622317	0.9594035	0.9796301
0.0	0.62126565	0.78861564	0.65021557	0.6747457	0.67214	0.27132285	0.63391334	0.62246186	0.8759058	0.14769275
0.0	0.90411764	0.9776474	0.845028	0.96598357	0.4820337	0.58737725	0.87160003	0.8672642	0.95395434	0.61234206
0.0	0.9582357	0.9753213	0.98229605	0.9872988	0.9871423	0.91199297	0.97950226	0.9622317	0.9594035	0.9796301
0.0	0.00034605543	0.0006732505	0.007482698	0.0015086728	0.0012322452	0.00025894336	0.00022611141	0.0019679049	0.00032510745	0.00040525012
0.0	0.9989421	0.998279	0.9961282	0.9981968	0.9828771	0.9676117	0.9898392	0.9962651	0.9948125	0.98112077
0.0	0.0012729682	0.0020940716	0.0030714923	0.0040742164	0.000283931	0.00013611834	0.00013168651	0.0005270937	0.04773131	0.002952603
0.0	0.9242136	0.84644085	0.7962132	0.8708436	0.6078963	0.7615521	0.8765773	0.7576788	0.92408574	0.38875204
0.0	0.9242136	0.84644073	0.7962132	0.8708436	0.6078964	0.76155216	0.8765773	0.75767887	0.92408574	0.38875204
0.0	0.99957055	0.99952435	0.9972064	0.99936956	0.9966788	0.99859554	0.9982407	0.9981706	0.99957615	0.99663275
0.0	0.99957055	0.99952435	0.9972064	0.99936956	0.9966788	0.99859554	0.9982407	0.9981706	0.99957615	0.99663275
0.0	0.9242136	0.84644073	0.7962132	0.8708436	0.6078964	0.76155216	0.8765773	0.7576788	0.92408574	0.38875207
0.0	0.9242136	0.84644073	0.7962132	0.8708436	0.6078964	0.7615521	0.8765773	0.7576787	0.92408574	0.38875204
0.0	0.9996904	0.99982065	0.99712867	0.999438	0.9984686	0.9976635	0.9991443	0.99864155	0.99930465	0.9958709
0.0	0.9996904	0.99982065	0.99712867	0.999438	0.9984686	0.9976635	0.9991443	0.99864155	0.99930465	0.9958709
0.0	0.9981528	0.99850696	0.99306583	0.9960735	0.9913522	0.9958073	0.99703145	0.9964754	0.99887055	0.98867947
0.0	0.9981528	0.99850696	0.99306583	0.9960736	0.9913522	0.9958073	0.99703145	0.9964754	0.99887055	0.98867947
0.0	0.72770774	0.67431986	0.34819707	0.4840707	0.24834955	0.2586502	0.53407013	0.46905753	0.72822165	0.10415672
0.0	0.7277076	0.67431986	0.34819704	0.48407084	0.24834958	0.25865024	0.53407013	0.46905747	0.7282218	0.10415674
0.0	0.9993938	0.9993419	0.9991003	0.9991455	0.9984732	0.996415	0.9984112	0.99853504	0.99843997	0.9910534
0.0	0.0006544181	0.028357642	0.0038767683	0.00037847657	4.5232402e-05	0.00012896997	0.00017789501	0.003533033	0.00025408322	0.00014684544
0.0	0.9582357	0.9753213	0.98229605	0.9872988	0.9871423	0.91199297	0.97950226	0.9622317	0.9594035	0.9796301
0.0	0.9996743	0.9997471	0.9996736	0.99968576	0.9996718	0.9995407	0.99939084	0.9997063	0.9997297	0.9991716
0.0	0.06486472	0.34936774	0.8194935	0.6530802	0.13570413	0.037066787	0.88301426	0.00052094884	0.33031872	0.069853075
0.0	0.005552386	0.016527642	0.042523764	0.0034147596	0.002713981	0.0009878173	0.0017320144	0.042531632	0.14067292	0.0029695737
0.0	0.0073311366	0.0033549021	0.004465462	0.00071764697	0.007302097	0.0007407004	0.0024983066	0.009119107	0.006572027	0.0014547505
0.0	0.09207172	0.013074279	0.085064806	0.013205704	0.030249955	0.008940105	0.014621199	0.20598322	0.21957836	0.03176253
0.0	0.0055523887	0.01652765	0.042523764	0.0034147596	0.002713981	0.0009878173	0.0017320144	0.042531632	0.14067292	0.002969575
0.0	0.005552386	0.01652765	0.042523775	0.0034147596	0.002713981	0.0009878173	0.0017320144	0.042531632	0.14067292	0.0029695737
0.0	0.0055523887	0.016527642	0.042523775	0.0034147596	0.002713981	0.0009878173	0.0017320144	0.04253161	0.14067292	0.0029695737
0.0	0.005552386	0.016527642	0.042523775	0.0034147596	0.002713981	0.0009878173	0.0017320144	0.04253161	0.14067292	0.0029695737
0.0	0.0055523887	0.016527642	0.042523775	0.0034147596	0.002713981	0.0009878173	0.0017320144	0.04253162	0.14067292	0.002969575
0.0	0.0055523887	0.016527642	0.042523775	0.0034147596	0.002713981	0.0009878173	0.0017320144	0.042531632	0.14067292	0.0029695737
0.0	0.0055523887	0.016527642	0.042523775	0.0034147596	0.0027139825	0.0009878173	0.0017320144	0.04253161	0.14067292	0.002969575
0.0	0.19612789	0.30273765	0.27750963	0.121059574	0.12078819	0.0149078	0.07856554	0.19574721	0.26220587	0.02872182
0.0	0.033325545	0.0099979695	0.014394285	0.0060829744	0.014643496	0.0044329506	0.016564094	0.019260246	0.023724098	0.0035228776
0.0	0.033325545	0.0099979695	0.014394285	0.006082977	0.014643496	0.004432953	0.01656411	0.019260254	0.023724098	0.0035228776
0.0	0.033325545	0.0099979695	0.014394285	0.006082977	0.014643502	0.0044329506	0.016564103	0.019260254	0.023724098	0.0035228776
0.0	0.02422946	0.019237727	0.015558891	0.0020906415	0.044565313	0.002217933	0.0070444904	0.039916415	0.019743508	0.0040439693
0.0	0.021774497	0.0064246072	0.010495676	0.0014995586	0.010049223	0.0013108073	0.004769608	0.010696437	0.02504416	0.0047409725
0.0	0.00733114	0.0033549021	0.004465462	0.0007176467	0.0073020896	0.00074070075	0.0024983066	0.009119107	0.006572025	0.0014547512
0.0	0.021774497	0.0064246072	0.010495676	0.0014995593	0.010049223	0.0013108073	0.004769608	0.010696437	0.025044154	0.0047409725
0.0	0.0073311366	0.0033549021	0.004465462	0.0007176467	0.0073020896	0.00074070075	0.0024983066	0.009119107	0.006572025	0.0014547512
0.0	0.02422946	0.019237727	0.015558884	0.0020906425	0.0445653	0.002217933	0.0070444867	0.039916422	0.019743508	0.0040439693
0.0	0.021774497	0.0064246072	0.010495676	0.00149956	0.010049223	0.0013108073	0.004769608	0.010696441	0.02504416	0.0047409725
0.0	0.0073311366	0.0033549021	0.004465462	0.0007176467	0.0073020896	0.00074070075	0.0024983066	0.009119107	0.006572025	0.0014547512
0.0	0.0073311366	0.0033549021	0.004465462	0.00071764697	0.007302097	0.0007407004	0.0024983066	0.009119107	0.006572027	0.0014547505
0.0	0.0073311366	0.0033549021	0.004465462	0.00071764697	0.007302097	0.00074070075	0.0024983066	0.009119107	0.006572027	0.0014547505
0.0	0.02422946	0.019237727	0.015558884	0.0020906425	0.044565313	0.002217933	0.0070444867	0.039916415	0.019743508	0.0040439693
0.0	0.021774497	0.0064246072	0.010495676	0.0014995593	0.010049223	0.0013108073	0.004769608	0.010696441	0.025044154	0.0047409725
0.0	0.0073311366	0.0033549021	0.004465462	0.0007176467	0.0073020896	0.00074070075	0.0024983066	0.009119107	0.006572025	0.0014547512
0.0	0.02422946	0.01923773	0.015558884	0.0020906425	0.044565294	0.002217933	0.0070444904	0.039916422	0.019743508	0.0040439693
0.0	0.021774497	0.0064246072	0.010495676	0.0014995593	0.010049223	0.0013108073	0.004769608	0.010696441	0.02504416	0.00474097
0.0	0.0073311366	0.0033549021	0.004465462	0.0007176474	0.007302097	0.00074070075	0.0024983066	0.009119107	0.006572027	0.0014547505
0.0	0.0073311366	0.0033549021	0.004465462	0.0007176474	0.007302097	0.00074070075	0.0024983066	0.009119107	0.006572027	0.0014547512
0.0	0.021774497	0.0064246072	0.010495676	0.0014995586	0.010049223	0.0013108073	0.004769608	0.010696441	0.02504416	0.0047409725
0.0	0.0073311366	0.0033549021	0.004465462	0.00071764697	0.0073020896	0.00074070075	0.0024983066	0.009119107	0.006572025	0.0014547512
0.0	0.021774497	0.0064246072	0.01049567	0.0014995586	0.010049223	0.0013108073	0.004769608	0.010696441	0.025044154	0.0047409725
0.0	0.00733114	0.0033549021	0.004465462	0.0007176467	0.0073020896	0.00074070075	0.0024983066	0.009119107	0.006572025	0.0014547512
0.0	0.021774497	0.0064246072	0.010495676	0.0014995586	0.010049223	0.0013108073	0.004769608	0.010696441	0.025044154	0.0047409725
0.0	0.00733114	0.0033549021	0.004465462	0.00071764697	0.0073020896	0.00074070075	0.0024983066	0.009119107	0.006572025	0.0014547512
0.0	0.0073311366	0.0033549021	0.004465462	0.00071764697	0.007302097	0.0007407004	0.0024983066	0.009119107	0.006572027	0.0014547512
0.0	0.0073311366	0.0033549021	0.004465462	0.00071764697	0.007302097	0.0007407004	0.0024983066	0.009119107	0.006572027	0.0014547505
0.0	0.033325545	0.0099979695	0.014394285	0.006082977	0.014643502	0.004432953	0.01656411	0.019260246	0.023724098	0.0035228776
0.0	0.021774497	0.0064246072	0.010495676	0.0014995586	0.010049223	0.0013108073	0.004769608	0.010696441	0.02504416	0.0047409725
0.0	0.00733114	0.0033549021	0.004465462	0.00071764697	0.0073020896	0.00074070075	0.0024983066	0.009119107	0.006572025	0.0014547512
0.0	0.00733114	0.0033549021	0.004465462	0.0007176467	0.0073020896	0.00074070075	0.0024983066	0.009119107	0.006572025	0.0014547512
0.0	0.0073311366	0.0033549021	0.004465462	0.0007176474	0.007302097	0.00074070075	0.0024983066	0.009119107	0.006572027	0.0014547512
0.0	0.0073311366	0.0033549021	0.004465462	0.00071764697	0.007302097	0.0007407004	0.0024983066	0.009119107	0.006572027	0.0014547512
0.0	0.0073311366	0.0033549021	0.004465462	0.0007176474	0.007302097	0.00074070075	0.0024983066	0.009119107	0.006572027	0.0014547512
0.0	0.0073311366	0.0033549021	0.004465462	0.0007176474	0.007302097	0.0007407004	0.0024983066	0.009119107	0.006572027	0.0014547505
0.0	0.00733114	0.0033549021	0.004465462	0.00071764697	0.0073020896	0.00074070075	0.0024983066	0.009119107	0.006572025	0.0014547512
0.0	0.08044298	0.076569915	0.391322	0.40399706	0.15912506	0.09353379	0.031176375	0.27055737	0.32500014	0.009314865
0.0	0.2507367	0.81833977	0.5955968	0.6232989	0.6994888	0.004700313	0.20346768	0.5886563	0.4502097	0.009639487
0.0	0.017860219	0.04327375	0.112419404	0.20613983	0.015578914	0.0057013044	0.018840713	0.15960255	0.2688972	0.009917489
0.0	0.03661947	0.003515246	0.0070093656	0.004139671	0.0116828745	0.0031205884	0.0077134916	0.015075891	0.011324512	0.005544154
0.0	0.03661947	0.003515246	0.0070093656	0.004139671	0.01168288	0.0031205884	0.0077134916	0.015075898	0.011324512	0.005544151
0.0	0.012370053	0.0066376813	0.015454858	0.0013057012	0.0058394764	0.00354696	0.00566092	0.097380675	0.008106392	0.004624092
0.0	0.23016746	0.017038902	0.027575446	0.10220208	0.017268647	0.025130557	0.16425806	0.075731754	0.046052776	0.0127930725
0.0	0.049180463	0.004533559	0.00765462	0.013474499	0.0063051865	0.003498742	0.029783096	0.03547409	0.011648096	0.0065897466
0.0	0.049180478	0.004533559	0.00765462	0.013474491	0.0063051865	0.003498742	0.029783096	0.035474103	0.011648096	0.0065897466
0.0	0.03332553	0.009997965	0.014394285	0.006082977	0.014643502	0.004432953	0.01656411	0.019260254	0.023724098	0.0035228776
0.0	0.00733114	0.0033549021	0.004465462	0.0007176467	0.0073020896	0.00074070075	0.0024983066	0.009119107	0.006572025	0.0014547512
0.0	0.00733114	0.0033549021	0.004465462	0.0007176467	0.0073020896	0.00074070075	0.0024983066	0.009119107	0.006572025	0.0014547512
0.0	0.0073311366	0.0033549021	0.004465462	0.0007176474	0.007302097	0.00074070075	0.0024983066	0.009119104	0.006572027	0.0014547505
0.0	0.0073311366	0.0033549021	0.004465462	0.00071764697	0.0073020896	0.00074070075	0.0024983066	0.009119107	0.006572025	0.0014547512
0.0	0.009751062	0.009806923	0.016471187	0.00323708	0.006430323	0.0013558503	0.011749532	0.008932862	0.0066685206	0.0019934515
0.0	0.029483993	0.029555805	0.019982034	0.0017290348	0.045398753	0.0023520219	0.023093788	0.016388899	0.029761808	0.0034435599
0.0	0.021774497	0.0064246072	0.010495676	0.0014995593	0.010049223	0.0013108073	0.004769608	0.010696441	0.025044154	0.0047409725
0.0	0.033325545	0.0099979695	0.014394285	0.006082977	0.014643502	0.004432953	0.01656411	0.019260254	0.023724098	0.0035228776
0.0	0.00733114	0.0033549021	0.004465462	0.0007176467	0.0073020896	0.00074070075	0.0024983066	0.009119107	0.006572025	0.0014547512
0.0	0.0073311366	0.0033549021	0.004465462	0.00071764697	0.007302097	0.00074070075	0.0024983066	0.009119107	0.006572027	0.0014547505
0.0	0.0073311366	0.0033549021	0.004465462	0.0007176467	0.0073020896	0.00074070075	0.0024983066	0.009119107	0.006572025	0.0014547512
0.0	0.009751062	0.009806923	0.016471196	0.0032370784	0.006430326	0.0013558503	0.011749532	0.008932862	0.0066685174	0.0019934506
0.0	0.029483993	0.029555805	0.019982034	0.0017290348	0.045398753	0.0023520219	0.023093777	0.016388899	0.029761808	0.0034435599
0.0	0.021774497	0.0064246072	0.01049567	0.0014995593	0.010049223	0.0013108073	0.004769608	0.010696441	0.02504416	0.0047409725
0.0	0.03332553	0.0099979695	0.014394285	0.006082977	0.014643496	0.004432953	0.01656411	0.019260254	0.023724109	0.0035228776
0.0	0.0073311366	0.0033549021	0.004465462	0.00071764697	0.0073020896	0.00074070075	0.0024983066	0.009119107	0.006572025	0.0014547512
0.0	0.01596957	0.0047531375	0.009018277	0.002038692	0.0125374915	0.0069025042	0.008694432	0.01721786	0.00994042	0.002036018
0.0	0.01596957	0.00475314	0.009018281	0.002038694	0.01253748	0.0069025042	0.0086944355	0.01721786	0.009940426	0.002036018
0.0	0.09536491	0.23618178	0.5370513	0.04979237	0.26300684	0.14104971	0.6655043	0.047018014	0.034497775	0.0071949326
0.0	0.07549034	0.03469697	0.04522701	0.005139765	0.12060176	0.026206173	0.07279675	0.024342135	0.05139016	0.0045372425
0.0	0.046909682	0.009394099	0.024115251	0.0031908778	0.022807492	0.012806605	0.010997242	0.024950704	0.03703919	0.0077054407
0.0	0.08364584	0.015362219	0.030196289	0.018576695	0.038143735	0.054051038	0.05433596	0.03373416	0.040833816	0.004721286
0.0	0.01596957	0.00475314	0.009018277	0.0020386928	0.01253748	0.0069025005	0.008694432	0.01721786	0.009940426	0.002036019
0.0	0.015969563	0.00475314	0.009018277	0.002038694	0.01253748	0.0069025042	0.00869444	0.01721786	0.00994042	0.002036018
0.0	0.00733114	0.0033549021	0.004465462	0.0007176467	0.0073020896	0.00074070075	0.0024983066	0.009119107	0.006572025	0.0014547512
0.0	0.011224973	0.004501082	0.007581976	0.0017584336	0.009321173	0.001301263	0.003864773	0.010638911	0.0148461135	0.0032775623
0.0	0.011224973	0.004501082	0.007581983	0.0017584336	0.009321177	0.0013012623	0.0038647712	0.010638911	0.014846107	0.0032775607
0.0	0.015983755	0.015120159	0.030082671	0.004166163	0.009900648	0.0023096248	0.015596498	0.012620468	0.01263842	0.004100299
0.0	0.4005124	0.37829164	0.09038027	0.025654653	0.36777198	0.08589751	0.44491094	0.39737535	0.38847512	0.037396535
0.0	0.03545178	0.008914669	0.02158221	0.002611702	0.016250316	0.0029390277	0.007339522	0.015267035	0.05207945	0.011518341
0.0	0.055063326	0.018493118	0.027235476	0.015263479	0.023821486	0.010422035	0.031210264	0.02160565	0.05435887	0.007173716
0.0	0.011224967	0.004501082	0.007581983	0.0017584336	0.009321169	0.0013012636	0.003864773	0.010638911	0.014846107	0.0032775607
0.0	0.0073311366	0.0033549021	0.004465462	0.00071764697	0.007302097	0.00074070075	0.0024983066	0.009119104	0.006572027	0.0014547505
0.0	0.00733114	0.0033549021	0.004465462	0.00071764697	0.0073020896	0.00074070075	0.0024983066	0.009119107	0.006572025	0.0014547512
0.0	0.009751062	0.009806923	0.016471196	0.00323708	0.006430323	0.0013558503	0.011749532	0.008932862	0.0066685206	0.0019934515
0.0	0.029483993	0.029555798	0.019982034	0.0017290348	0.045398753	0.0023520219	0.023093771	0.016388899	0.029761808	0.0034435585
0.0	0.021774497	0.0064246072	0.01049567	0.0014995593	0.010049223	0.0013108073	0.004769608	0.010696441	0.02504416	0.00474097
0.0	0.00733114	0.0033549021	0.004465462	0.0007176467	0.0073020896	0.00074070075	0.0024983066	0.009119107	0.006572025	0.0014547512
0.0	0.03661947	0.003515246	0.007009369	0.004139671	0.01168288	0.0031205914	0.0077134916	0.015075885	0.011324517	0.005544151
0.0	0.03661947	0.0035152442	0.0070093656	0.004139671	0.01168288	0.0031205884	0.0077134916	0.015075891	0.011324512	0.005544154
0.0	0.05190905	0.012533047	0.02397492	0.0038142637	0.011932117	0.003515881	0.027466895	0.020009523	0.01162309	0.0061648013
0.0	0.15541016	0.030892322	0.03120236	0.009755704	0.0914523	0.011717584	0.07734181	0.02480648	0.05932412	0.011453989
0.0	0.112147994	0.0070042433	0.016638953	0.0064937985	0.019870097	0.0063982806	0.010956993	0.024349345	0.041358344	0.02090336
0.0	0.6428603	0.33582044	0.16864206	0.5921126	0.46999785	0.30946842	0.71885836	0.34356156	0.37122604	0.17882694
0.0	0.03661947	0.003515246	0.0070093656	0.004139671	0.0116828745	0.0031205884	0.0077134916	0.015075891	0.011324512	0.005544157
0.0	0.012370046	0.006637678	0.015454865	0.0013057006	0.0058394764	0.00354696	0.0056609176	0.09738065	0.008106392	0.004624092
0.0	0.012370058	0.0066376813	0.01545485	0.0013057012	0.0058394764	0.00354696	0.00566092	0.097380675	0.008106392	0.004624092
0.0	0.019475747	0.022398168	0.060389973	0.004522664	0.0077576325	0.0041961363	0.020970428	0.10708258	0.0089700455	0.0056964303
0.0	0.0646971	0.0639089	0.07954683	0.002822739	0.057294387	0.011882103	0.054727264	0.1292685	0.04038127	0.011465418
0.0	0.041480973	0.013574799	0.04429118	0.0021189728	0.013125519	0.006897413	0.010404651	0.12247802	0.030901968	0.019772258
0.0	0.07358884	0.02767275	0.058407556	0.011793237	0.020405646	0.024452671	0.038142134	0.16277152	0.033109233	0.008457375
0.0	0.049358986	0.16103067	0.1511525	0.011221655	0.11085876	0.039216265	0.06677117	0.6224269	0.08982052	0.011059021
0.0	0.00016875056	0.00028538675	0.002996133	0.00073875475	0.00067962	0.0001593735	0.000114367176	0.0010705369	0.00015554941	0.00033549275
0.0	0.00014783847	0.00033891303	0.0030602757	0.00083778263	0.00092906185	0.00018195374	0.00010889733	0.0010982298	0.00013772225	0.00037282013
0.0	0.98258936	0.9583269	0.9634322	0.9951296	0.99617153	0.9698622	0.99438643	0.9954331	0.9976941	0.9760996
0.0	0.9582357	0.9753213	0.98229605	0.9872988	0.9871423	0.91199297	0.97950226	0.9622317	0.9594035	0.9796301
0.0	0.9582357	0.9753213	0.98229605	0.9872988	0.9871423	0.91199297	0.97950226	0.9622317	0.9594035	0.9796301
0.0	0.9582357	0.9753213	0.98229605	0.9872988	0.9871423	0.91199297	0.97950226	0.9622317	0.9594035	0.9796301
0.0	0.9582357	0.9753213	0.98229605	0.9872988	0.9871423	0.91199297	0.97950226	0.9622317	0.9594035	0.9796301
[truncated: 18,847 more rows]
