# Supplementary material for: Teasing out missing reactions in genome-scale metabolic networks through hypergraph learning
Source: Nat Commun. 2023 Apr 25;14:2375. doi: 10.1038/s41467-023-38110-7 (PMC10130184; doi:10.1038/s41467-023-38110-7)
Supplement: Supplementary file 4 — Source Data [file 41467_2023_38110_MOESM4_ESM.zip › Source Data/Figure 2/j-m/iECIAI1_1343_node2vec.csv]

	0	0.1	0.1.1	0.1.1.1	0.1.1.1.1	0.1.1.1.1.1	0.1.1.1.1.1.1	0.1.1.1.1.1.1.1	0.1.1.1.1.1.1.1.1	0
1.0	0.52997357	0.5307469	0.5311422	0.059212744	0.16014062	0.5285659	0.00015050123	0.52885437	0.5201406	0.53261214
1.0	0.5317078	0.5295462	0.53080493	0.53241956	0.53868085	0.09421521	0.5344532	0.5284189	0.51962966	0.531898
1.0	0.5297733	0.00013932737	0.5308674	0.53219515	0.54040205	0.078216635	0.5323012	0.52870405	0.52041125	0.5322757
1.0	0.5309012	0.08974397	0.53197175	0.53211	0.5403911	0.52664274	0.09001477	0.52865314	0.5180917	0.5304294
1.0	0.52927357	0.53087735	0.12795946	0.10185357	0.024436949	0.13148537	0.533016	0.049601372	0.5198958	0.5316942
1.0	0.5310986	0.030736275	0.52979535	0.53358364	0.540477	0.52756876	0.009443589	0.5276351	0.5209248	0.03517676
1.0	0.5299223	0.13734777	0.02784461	0.10337616	0.53843254	0.5242044	0.5327905	0.14591715	0.5210196	0.09197617
1.0	0.5304966	0.02904254	0.53254455	0.01027262	0.5383208	0.52574706	0.5329206	0.53132385	0.03660319	0.08880251
1.0	0.53106874	0.52928346	0.53006965	0.5322426	0.53821063	0.52606785	0.030853633	0.53018385	0.5208692	0.53208214
1.0	0.5301407	0.5303405	0.5303505	0.531211	0.092602625	0.5241103	0.00014995404	0.52722746	0.5198594	0.14618899
1.0	0.20409516	0.528884	0.1522612	0.53197986	0.03815308	0.52756244	0.10567639	0.046015907	0.5191162	0.53069264
1.0	0.5302286	0.52984166	0.5291076	0.5335485	0.53801835	0.5257312	0.05104928	0.030357564	0.5197328	0.14718467
1.0	0.53221244	0.52671516	0.5293594	0.037365366	0.050475616	0.525723	0.53338194	0.5319582	0.041441288	0.53032917
1.0	0.530361	0.53025264	0.53177416	0.5320919	1.1246236e-05	0.5262456	0.53184783	0.5295996	0.11005976	0.5321722
1.0	0.52967477	0.52987105	0.531195	0.53164554	0.5377139	0.52504784	0.53226626	0.21952061	0.51925826	0.5315024
1.0	0.530364	0.083507024	0.5309971	0.5330922	0.11070362	0.5250231	9.110049e-05	0.5293512	0.5197745	0.12727995
1.0	0.16149108	0.5294994	0.529752	0.53119373	0.5373201	0.15109675	0.5326743	0.5331708	0.51896936	0.5302656
1.0	0.026229968	9.924822e-10	0.53153086	0.009930538	0.54003906	0.52573806	0.53273827	0.5297325	0.12824419	0.532123
1.0	0.5309081	0.5318245	0.53010494	0.5340665	0.5395388	0.5295831	0.53387964	0.5303972	0.000120459736	0.53210634
1.0	0.53129405	0.52961475	0.5311623	0.53298694	0.15721774	0.5265604	0.53120047	0.024247611	0.5197277	0.18906513
1.0	0.530417	0.52860457	0.53124356	0.5326776	0.02334672	0.5257348	0.53440785	0.52868766	0.028737795	0.19020706
1.0	0.5297284	0.52956426	0.53122854	0.5327306	0.54191065	0.5256458	0.53408545	0.21928342	0.519707	0.5329494
1.0	0.5317778	0.024195613	0.5300901	0.5326278	0.5383902	0.5257264	0.53310007	0.53045005	0.51865166	0.019659184
1.0	0.5315686	0.5294634	0.5314323	0.53262264	0.53888965	0.5273674	0.534797	0.0005435531	0.5185505	0.5306297
1.0	0.12431523	0.111144796	0.52984256	0.5341332	0.15213051	0.5263067	0.00029265936	0.10883701	0.12532909	0.18688796
1.0	0.5310725	0.5293051	0.52962315	0.007161012	0.5396053	0.14531578	0.53270066	0.52993745	0.5203827	0.5329166
1.0	0.5300531	0.5310531	0.059800353	0.53376496	0.5420231	0.5250317	0.15931685	0.53029037	0.5186538	0.53322726
1.0	0.09665847	0.52911234	0.5301345	0.5307129	0.087764226	0.528278	0.5334848	0.52977926	0.5210985	0.5322293
1.0	0.528503	0.529079	0.10586114	0.53153664	0.5397295	0.007967616	0.11747224	0.52952915	0.52040255	0.5324399
1.0	0.53115565	0.00012120509	0.13541022	0.53233325	0.094731666	0.52781296	0.5338551	0.52884746	0.51870036	0.53071755
1.0	0.53030103	0.5296731	0.530828	0.5309311	0.5393751	0.021995353	0.53270245	5.0912207e-05	0.51978827	0.53317106
1.0	0.5329057	0.52939105	0.53087604	0.5322364	0.04785256	0.52790934	0.5340926	0.5303431	0.51853037	0.5331041
1.0	0.53167015	0.17925908	0.53049505	0.099385455	0.54031926	0.5248967	0.53208476	0.5278936	0.05010545	0.03769734
1.0	0.5325538	0.09780519	0.5330756	0.5322595	0.5388076	0.5254337	0.06433567	0.52965724	0.520084	0.53350365
1.0	0.52952856	0.52862513	0.009183705	0.53318197	0.5398315	0.5248732	0.11404562	0.52957773	0.5200936	0.5317058
1.0	0.5293194	0.5292548	0.09300622	0.5322807	0.53880775	0.52532905	0.21017	0.5279441	0.5196459	0.5323936
1.0	0.02588929	0.52992994	0.5301019	0.5333806	0.5383703	0.5285196	0.010804434	0.53045356	0.5200534	0.53207153
1.0	0.5298765	0.52972144	0.53180313	0.5342124	0.07721454	0.52589226	0.5315831	0.078904584	0.5203295	0.5347551
1.0	0.5303419	0.046994157	0.53038555	0.531972	0.54108965	0.52666694	0.5331848	0.009601945	0.5195534	0.53225344
1.0	0.5318132	0.1504466	0.53063565	0.532698	0.53824943	0.5259402	0.04448958	0.52834463	0.5184855	0.53256524
1.0	0.53054565	0.5292586	0.5291511	0.5313492	0.539023	0.5252825	0.53360003	0.006642267	0.5204984	0.532775
1.0	0.53124505	0.16326107	0.53008336	0.5315224	0.5389221	0.5275537	0.53393453	0.53097737	0.5195837	0.53007996
1.0	0.20309927	0.22281285	0.52824897	0.5317087	0.53838503	0.5256045	0.5346253	0.5279146	0.520883	0.53111047
1.0	0.53218234	0.52954704	0.53072417	0.5326192	0.5388438	0.52655923	0.5312992	0.530033	0.5196173	0.5297657
1.0	0.14820364	0.5297793	0.5304443	0.52855736	0.53882074	0.5243656	0.5338833	0.53163934	0.519862	0.53319865
1.0	0.15360564	0.09049576	0.5314423	0.53072643	0.54083294	0.52595276	0.5329331	0.011669805	0.51924306	0.5343776
1.0	0.19336596	0.52873737	0.52945495	0.5323247	0.5371111	0.09970605	0.53294194	0.53125256	0.5196689	0.53267944
1.0	0.097226635	0.53001344	0.01573827	0.017273614	0.5396389	0.5262429	0.5342822	0.5286569	0.5230416	0.5336406
1.0	0.070785604	0.090728566	0.53087074	0.1002734	0.5387118	0.52738756	0.19476677	0.5283931	0.5200024	0.5308818
1.0	0.5297689	0.08363747	0.5292538	0.531162	0.5402753	0.5273648	0.5332505	0.5314907	0.51740855	0.53132534
1.0	0.5296955	0.000115406925	0.116770685	0.5315226	0.1537558	0.5256976	0.5349297	0.05721394	0.52034146	0.14677808
1.0	0.5312418	0.52884936	0.5292135	0.14525338	0.5398579	0.52622765	0.53223413	0.5277945	0.5213346	0.08153654
1.0	0.5307692	0.52975017	0.53031516	0.5322808	0.5391298	0.005507644	0.5335056	0.52797294	0.51579654	0.5343783
1.0	0.5298528	0.5294207	0.11617128	0.030534487	0.5381831	0.52861726	0.018751243	0.5303769	0.14017436	0.09064343
1.0	0.53205675	0.53056836	0.5333107	0.52932787	0.5364994	0.5270643	0.033737805	0.52853125	0.51873916	0.5318322
1.0	0.53033173	0.5298766	0.5296482	0.5318761	0.53832614	0.5251107	0.5332236	0.08806355	0.5189641	0.5313869
1.0	0.52833366	7.453014e-05	0.5307267	0.5315571	0.5391194	0.525279	0.5300965	0.5293313	0.52059793	0.5304989
1.0	0.5320122	0.1526905	0.5300964	0.53225356	0.5406333	0.12062517	0.5343865	0.5281049	0.13389164	0.5325455
1.0	0.5315012	0.529386	0.010701176	0.5325896	0.5381666	0.5264194	0.5351695	0.52830166	0.13842572	0.009945407
1.0	0.5298406	0.5310424	0.16204154	0.53134245	0.53762287	0.13860346	0.14989315	0.5302656	0.51960236	0.53142875
1.0	0.53020966	0.000106033396	0.0027188035	0.53225183	0.53896725	0.16703913	0.5341209	0.14227001	0.5215015	0.0065354714
1.0	0.5304998	0.52964807	0.5324485	0.53077704	0.53850055	0.027676526	0.16075838	0.5299961	0.52076775	0.53299105
1.0	0.52984565	0.0004243762	0.5307439	0.5315096	0.5366951	9.280132e-05	0.059221365	0.5315788	0.15246429	0.5316948
1.0	0.5306537	0.52908427	0.16941531	0.5318991	0.5385519	0.52652067	0.14660913	0.5295463	0.5193837	0.5331775
1.0	0.5302502	0.52965105	0.5306131	0.53143543	0.5389302	0.009048814	0.53110117	0.15085347	0.5246381	0.0069241473
1.0	0.5315204	0.5299401	0.529533	0.5323804	0.53830314	0.52790517	0.113642804	0.009461895	0.5190613	0.5321128
1.0	0.07181207	0.52997386	0.52952117	0.5312456	0.5385704	0.5269512	0.003988416	0.5290547	0.5197548	0.005351618
1.0	0.52934194	0.025594404	0.098087884	0.5308072	0.5405165	0.5279691	0.5324724	0.0118372915	0.518781	0.5322004
1.0	0.53149897	0.5290453	0.53096825	0.5326104	0.008536957	0.5279629	0.53340954	0.5299947	0.005737543	0.53213435
1.0	0.53160805	0.5307479	0.53110784	0.531973	7.70066e-05	0.5272858	0.53296804	0.17610279	0.07050567	0.53253466
1.0	0.53225046	0.53045934	0.5310024	0.5328187	0.027072819	0.5272255	0.5347892	0.52904636	0.1572295	0.12542787
1.0	0.14098424	0.52923024	0.0958374	0.5331812	0.5388349	0.09547822	0.53387654	0.20115821	0.5206541	0.08000985
1.0	0.530505	0.52902186	0.5316599	0.00010530739	0.5393996	0.5251578	0.5346131	0.52955717	0.51978457	0.13174853
1.0	0.5304226	0.5302124	0.53193027	0.1405025	0.14010632	0.0948826	0.53451747	0.017663201	0.52006733	0.534225
1.0	0.53077275	0.2222984	0.5313954	0.53444785	0.5389527	0.5249595	0.024259195	0.01153769	0.5199063	0.530782
1.0	0.05080131	0.5307387	0.5296972	0.531635	0.53750837	0.52417797	0.00039482396	0.529067	0.5199155	0.53094125
1.0	0.5298639	0.01870771	0.53063637	0.53200656	5.3154807e-05	0.5256184	0.5316665	0.5289403	0.51930416	0.5304497
1.0	0.53292835	0.5305972	0.18876368	0.023024056	0.5391925	0.52618027	0.53169537	0.5296558	0.52029234	0.530934
1.0	0.5326859	0.5339668	0.011666924	0.02982448	0.53906554	0.5257858	0.03113486	0.0024073056	0.5193897	0.5317531
1.0	0.13687295	0.5287319	0.5300891	0.53203106	0.53998244	0.5251001	6.7921326e-05	0.06015093	0.5221729	0.53166187
1.0	0.53113264	0.52972764	0.531173	0.5323831	0.18736258	0.52647245	0.0035739937	0.5298011	0.5188785	0.001597682
1.0	0.5304876	0.5300321	0.5318996	0.52984065	0.53734076	0.14819543	0.5362446	0.5276817	0.5212513	0.5329505
1.0	0.53166777	0.18855847	0.5311058	0.5310483	0.53961605	0.028070807	0.5348825	0.5286872	0.5200187	0.5336915
1.0	0.5303292	0.5283491	0.5300482	0.534213	0.5390508	0.52780986	0.09234735	0.001113059	0.52024823	0.022224914
1.0	1.4884181e-06	0.5302898	0.53093284	0.53135824	0.54197013	0.12384087	0.53404677	0.52657473	0.13850367	0.089074254
1.0	0.52998364	0.08186578	0.09293915	0.53137225	0.02598098	0.5254454	0.5330688	0.5292477	0.5202164	0.5326971
1.0	0.53094244	0.5288938	0.5304226	0.5301807	0.5384179	0.52764755	4.916631e-05	0.52757484	0.51905316	0.53049886
1.0	0.5306603	0.5298803	0.53069687	0.019592907	0.012782339	0.5258524	0.10438931	0.52749413	0.52006984	0.5308113
1.0	0.5308996	0.52975243	6.41298e-05	0.53173286	0.5389781	0.52591103	1.0566147e-09	0.52897424	0.51965135	0.07570505
1.0	0.05623131	0.5286235	0.5305553	0.53262717	0.53959405	0.5230664	0.5352481	0.5292162	0.5203622	0.04385602
1.0	0.52909535	0.5304082	0.5309962	0.52884275	0.5351484	0.52508944	0.5330439	0.5302274	0.5193433	0.5321682
1.0	0.5332897	0.0010962381	0.53042316	0.5331723	0.53867245	0.5253759	0.5311487	0.5277518	0.12991169	0.5327769
1.0	0.5291656	0.5286948	0.5304107	0.53126734	0.53934133	0.52667767	0.53339756	0.5297198	0.5196691	0.53323406
1.0	0.5318939	0.52983755	0.53079027	0.53143716	0.540635	0.52529645	0.5323522	0.52876127	0.13889687	0.53104955
1.0	0.5305292	0.52983963	0.20613104	0.53157127	0.540327	0.52652514	0.3165037	0.53129554	0.5210901	0.5336743
1.0	0.52916205	0.5298344	0.1616348	0.53175336	0.5390856	0.52528334	0.53400576	0.52874345	0.52032256	0.021242034
1.0	0.027788658	0.5283625	0.15473415	0.5312814	0.5394368	0.104650326	0.53416824	0.5289443	0.5196804	0.5333532
1.0	0.5299942	0.53020906	0.53079784	0.5331869	0.5383396	0.52588934	0.10355956	7.996834e-05	0.5205396	0.5305735
1.0	0.53067917	0.5288894	0.53274524	9.536415e-11	0.5394778	0.5252876	0.53297395	0.53032684	0.52037394	0.5322401
1.0	0.15916727	0.5306393	0.17260587	0.532416	0.02544514	0.5262012	0.5322521	0.0011116073	0.5195012	0.1611088
1.0	0.5298398	4.3859167e-05	0.531099	0.5297701	0.5419907	0.5249847	0.532965	0.53216356	0.5213086	0.533151
1.0	0.5300845	0.5306764	0.5313765	0.53174746	0.5353606	0.52428555	0.5331408	0.5267278	0.1114034	0.01800506
1.0	0.5336125	0.53128	0.5296457	0.5320236	0.5339265	0.52598226	0.5319759	0.5283773	0.51847863	0.5328199
1.0	0.52982765	0.52945197	0.015444995	0.5338737	0.023302183	0.52537286	0.53256303	0.053129427	0.52032256	0.5310924
1.0	0.52969515	0.52869904	0.0024798468	0.53213763	0.030093245	0.5249461	0.53216946	0.5288778	0.51994985	0.53241456
1.0	0.5297501	0.09605629	0.5308784	0.5322675	0.5405678	0.52505565	0.007461752	0.530807	0.5185336	0.53083795
1.0	0.5313768	0.52672845	0.53006417	0.5326998	0.09676264	0.132757	0.02856781	0.5319444	0.5215546	0.53220904
1.0	0.5316529	0.52956545	0.14521623	0.531384	0.5383829	0.52595085	0.12895341	0.52813995	0.5206989	0.04373236
1.0	0.5295933	0.5305517	0.53049505	0.53174	0.11051027	0.52851075	0.5348237	0.5287383	0.52239126	0.5328412
1.0	0.5319401	0.011626827	0.00088614	0.5319134	0.025650542	0.52488357	0.15935738	0.52873373	0.12504867	0.5331462
1.0	0.050935876	0.52983445	0.53111106	0.53227675	0.53662944	0.52522844	0.53426504	0.5281859	0.00010492029	0.532594
1.0	0.1395748	0.52985144	0.5308191	0.5325205	0.14366864	0.52567893	0.5318319	0.5291782	0.5232528	0.53342825
1.0	0.044607952	0.5290658	0.5315034	0.08948325	0.5369908	0.5263158	0.11124363	0.52930963	0.5207398	0.531261
1.0	0.5311649	0.5292152	0.09542773	0.15413022	0.024947878	0.52651805	0.5321391	0.08513312	0.5224693	0.53303087
1.0	0.53039837	0.047763612	0.53146833	0.53254867	0.120706715	0.5260842	0.5316597	0.5300594	0.51977456	0.53329575
1.0	0.5314299	0.53076184	0.53041965	0.01960237	0.537786	0.5275791	0.53432316	0.00010286918	0.5209214	0.5328773
1.0	0.5294741	0.5291563	0.5308643	0.5323284	0.53942174	0.5254236	0.53509283	0.5285538	0.519781	0.5329498
1.0	0.5298236	1.9980348e-10	0.5302727	0.30349648	0.5384025	0.52576077	0.174796	0.5300145	0.51802653	0.5308285
1.0	0.001644549	0.5298148	0.53180146	0.53338975	0.54060614	0.5259994	7.888759e-05	0.5293425	0.52011687	0.53269196
1.0	0.5313366	0.5278134	0.11022626	5.4159216e-05	0.53884906	0.5273249	0.20167074	0.5298166	0.51872367	0.5313931
1.0	0.00047224207	0.5293861	0.53040713	0.5317207	0.5397731	0.5272562	0.5342028	0.52916527	0.5221788	0.53194577
1.0	0.53270155	0.5289827	0.5311024	0.5318458	0.08883248	0.5246892	0.5338964	0.5311395	0.51941407	0.53371245
1.0	0.53045374	0.5280509	0.16143754	0.12778044	0.5396286	0.022141084	0.5324523	0.5304854	0.10018065	0.53292227
1.0	0.13503247	0.52975535	0.20599258	0.53342706	0.001801671	0.52729225	0.0027001374	0.5279713	0.02605715	0.5309828
1.0	0.529814	0.5305895	0.53097975	0.53056055	0.00010189387	4.7864243e-05	0.10968102	0.52982783	0.51982427	0.043627758
1.0	0.5308061	0.5294534	0.5332359	0.53314495	0.5350624	0.52471507	0.05084307	0.0017956798	0.11611137	0.026427874
1.0	0.5306553	0.52913356	0.5306248	0.09988783	0.13672435	0.52688515	0.53395885	0.5298276	0.52068466	0.53540444
1.0	0.53057176	0.5303872	0.02485505	0.5331884	0.03023983	0.5280348	0.5323604	0.53268135	0.12755166	0.038350232
1.0	0.52875805	0.5290929	0.00016288886	0.02209415	0.5401057	0.52635646	0.5349503	0.5303948	0.1577394	6.0981107e-05
1.0	0.5307928	0.5291577	0.530356	0.5329231	0.54008913	0.5267755	0.53436893	0.5310238	0.5197551	0.5308596
1.0	0.015902802	0.5324112	0.53069896	0.5324094	0.53963417	0.5266581	0.53447646	0.5296215	0.5200211	0.09900664
1.0	0.2050224	0.52948046	0.5309009	0.5312621	0.53527546	0.52697456	0.13046896	0.52820724	0.5182114	0.5348543
1.0	0.5313648	0.5312706	0.5317134	0.5319678	0.5360151	0.0026925618	0.18933032	0.008780736	0.02722493	0.07917399
1.0	0.5312162	0.52886075	0.52993983	0.53260064	0.024788424	0.5284104	0.5337033	0.529237	0.51997554	0.53296477
1.0	0.16120781	0.5289714	0.12034305	1.7719014e-09	0.5377836	0.5257672	0.53478473	0.5288922	0.04225159	0.0003801028
1.0	0.5296436	0.52994275	0.012825409	0.5344609	0.53946733	0.5257521	0.16388516	0.53031266	0.083841875	0.09728516
1.0	0.5302056	0.5291024	0.5298528	0.039365035	0.5403329	0.10105438	0.53273165	0.5294481	0.5211718	0.53462243
1.0	0.53091794	0.52877027	0.5305919	0.5335309	0.5387606	0.14668998	0.5355026	0.52949643	0.091495365	0.5294546
1.0	0.5300108	0.5298383	0.53146756	0.15231891	0.5348008	0.09705707	0.007961984	0.52915657	0.5204223	0.53368425
1.0	0.53059506	0.5289653	0.53136855	0.5311318	0.54093224	0.04738738	0.5336558	0.5296046	0.043300726	9.173451e-05
1.0	0.5299367	0.5288369	0.5307153	0.5315622	0.53802764	0.5260038	0.028461134	0.52803713	0.5200507	0.5332708
1.0	0.52948946	0.5294256	0.5314276	0.5320458	0.5374653	0.5237655	0.53241134	0.1073313	0.005203932	0.5342473
1.0	0.5314171	0.53131926	0.53045666	0.5311829	0.53850734	0.018979035	0.531831	0.5279394	0.52095515	0.53037006
1.0	0.5313029	0.52937025	0.52989084	0.5330206	0.077760935	0.52397794	0.53398377	0.530037	0.51851624	0.019083926
1.0	0.52997214	0.040296525	0.5310174	0.14663902	0.5388918	0.52391976	0.5313992	0.52768785	0.51947176	0.53030086
1.0	0.52923024	0.5292093	0.5296405	0.53175145	0.53842056	0.5263103	0.5330223	0.5291613	0.5191694	0.530843
1.0	0.016444352	0.53008527	0.5319737	0.00010720287	0.30218765	0.52507657	0.5338112	0.5300604	0.1006833	0.5313694
1.0	0.11059808	0.52834904	0.5301875	0.14169419	0.5415287	0.085445955	0.07256006	0.5304758	0.5190918	0.53001285
1.0	0.5305979	0.5292746	0.53070104	0.026210763	0.5396169	0.14680909	0.53488445	0.529656	0.16943228	0.044892482
1.0	0.52956164	0.5259312	0.5297247	0.53226686	0.53894275	0.045615073	0.53328466	0.52866894	0.5214954	0.5333281
1.0	0.5322236	0.5256965	0.53051907	0.05310426	0.54126626	0.52558935	0.000102696875	0.5295905	0.51969665	0.53154
1.0	0.1260095	0.055726074	0.53154916	0.5327046	0.5384683	0.5255494	0.5352898	0.52927667	0.14833961	0.5316384
1.0	0.018682143	0.5296119	0.5305512	0.5321232	0.54043204	0.526169	0.53186625	0.528815	0.51889193	0.5324287
1.0	0.5310067	0.53046083	0.5301883	0.5327944	0.5400808	0.5259577	0.53464454	0.529374	0.5186229	0.04758333
1.0	0.52985793	0.5279659	0.5324652	0.103261806	0.116431005	0.52583474	0.5334039	0.0007069066	0.5216961	0.1356452
1.0	0.24639522	0.048344385	0.5305298	0.53216136	0.53929746	0.5244643	3.911554e-05	0.53036374	0.014407218	0.5336302
1.0	0.53189456	0.5295328	0.5300696	0.5323971	0.5384191	0.5249071	0.53382087	0.000105171304	3.6590864e-05	0.5327897
1.0	0.53028053	0.52988154	0.5304966	0.52913076	0.047955904	0.07715592	0.53385085	0.5296736	0.51761174	0.5299867
1.0	0.5296231	0.047384474	0.5311626	0.5326405	0.00012419895	0.5250743	0.5329721	0.53014696	0.5197118	0.53353024
1.0	0.529832	0.52941597	0.5294052	0.12511522	0.53721225	0.5256034	0.031067055	0.530397	0.51897633	0.14442556
1.0	0.041988526	0.5296793	0.5307026	0.08573368	0.5398227	0.52751935	0.5345254	0.03309034	4.6638757e-05	0.5328812
1.0	0.53136456	9.091997e-05	0.5308249	0.53241885	0.54010075	0.5238016	0.16448632	0.5295003	0.521373	0.53204143
1.0	0.13598631	0.52924144	0.006797583	0.53201926	0.08384756	0.52688444	0.1119182	0.52864885	0.5202089	0.5331009
1.0	0.09861384	0.52901524	0.5282011	0.53082126	0.53902674	0.027235927	0.53226465	0.5273655	0.521338	0.5319288
1.0	0.52939135	0.52933246	0.5308656	0.15281364	0.54008305	0.5266589	0.53506976	0.5283958	0.51985717	0.53375024
1.0	0.52859163	0.52955306	0.08578902	0.5328999	0.16384675	0.024571344	0.53605044	0.5294882	0.52052575	0.0015905307
1.0	0.52893984	0.53022116	0.11213117	0.5328088	0.53658664	0.52700955	0.24262674	0.14965811	0.14518876	0.53416044
1.0	0.531224	0.024633633	0.034395862	0.53367	0.53621376	0.52517045	0.5343815	0.52727926	0.51831096	0.53329116
1.0	0.04858353	0.52874035	0.5302553	0.53133506	0.012074108	0.52556413	0.53331894	0.526533	0.17090224	0.53053033
1.0	0.53074735	0.5302017	0.53015584	0.15098298	0.53976977	0.018914174	0.53350335	0.5296677	0.51922315	0.08098716
1.0	0.00011565756	0.5297416	0.05440344	0.5329633	0.1570166	0.52786875	0.53572845	0.52944607	0.51888245	0.5321821
1.0	0.5299643	0.530309	0.53118646	0.5318572	0.5394288	0.527428	0.53412527	0.098763205	0.5188029	0.5313214
1.0	0.5320307	6.554347e-05	0.026396153	0.1736829	0.53802794	0.52883154	0.53504854	0.52942795	0.51974285	0.5310745
1.0	0.5298323	0.52984446	0.5309262	0.53240913	0.1308048	0.52716386	0.5340386	0.14219683	0.09932396	0.53280836
1.0	0.14772284	0.5292408	0.5293975	0.5317378	0.53966475	0.5251919	0.5332044	0.52907395	0.5202452	0.53480387
1.0	0.013403066	0.5279807	0.11469659	0.09372819	0.53827155	0.5252888	0.5330722	0.5285185	0.5192391	0.5319189
1.0	0.011461717	0.07924163	0.5287485	0.53216	0.5378779	0.527588	0.53323174	0.1613737	0.5191038	0.019644376
1.0	0.53213596	0.53079695	0.09220079	0.04903819	0.53886265	0.5254456	0.53266305	0.528842	0.049739484	0.5339756
1.0	0.5291016	0.5306638	0.03125068	0.12515244	0.5401767	0.5259084	0.5329034	0.009533156	0.5182865	0.5334818
1.0	0.5316317	0.52997243	0.5304759	0.5326058	0.14633286	0.5245603	0.53234094	0.52696466	0.5202297	0.5334992
1.0	0.529142	0.15393993	0.52984697	0.53133	0.5402026	0.52518356	0.5346667	0.52885973	0.51913863	0.53204024
1.0	8.361891e-05	0.5280055	0.5304196	0.5328012	0.538707	0.5275465	0.53245515	0.5307283	0.52108496	0.12054487
1.0	0.53057986	0.5285039	0.5320848	0.53276104	0.53907895	0.5275523	0.532992	0.5295897	0.15110259	0.08481469
1.0	0.22490448	0.53011906	0.15237139	8.3231556e-05	0.09969419	0.028448334	0.0015516263	0.5289745	0.5200172	0.52954924
1.0	0.5313655	0.53040177	0.53087926	0.04270232	0.5394512	0.12326716	0.533895	0.007872047	0.51798314	0.0032476748
1.0	0.52885664	0.00087807124	0.53144896	0.5328613	0.54031426	0.52578735	0.5320784	0.5303419	0.05152989	0.5339399
1.0	0.53003484	0.5295704	0.5306053	0.5315464	0.5396508	0.52619165	0.5343405	0.52865195	0.51990247	0.5332219
1.0	0.53066665	0.5302726	0.531208	0.53138894	0.5403616	0.08788307	0.5336952	0.5287788	0.51919943	0.5318578
1.0	0.5299284	0.5295034	0.5310656	0.53265136	0.5382193	0.52641726	0.12327618	0.5276699	0.09142638	0.018710693
1.0	0.5320039	0.5277841	0.53086954	0.5320331	0.5387998	0.5259357	0.5323293	0.529301	0.51979846	0.5336813
1.0	0.53038347	0.52547914	0.5314791	0.5337798	0.11297247	0.52442044	0.53201497	0.02982168	0.5200175	0.53026414
1.0	0.16637795	0.011304919	0.53205836	0.533162	0.54116213	0.0048102024	0.5321382	0.52889234	0.51923865	0.09603824
1.0	0.5313128	0.13653901	2.610663e-05	0.53312016	0.011968607	0.52517587	0.53352964	0.013151964	0.5203074	0.5310382
1.0	0.52962214	0.5295996	0.5306553	0.5313345	0.5401134	0.52518624	0.5327076	0.53019905	0.092798755	0.5318651
1.0	0.5316036	0.09917724	0.5302002	0.53148717	0.055318985	0.524914	0.5294681	0.5290668	0.5198943	0.061258838
1.0	0.11723111	0.021730257	0.53065974	0.5326638	0.000771584	0.52652127	0.53187525	0.52768147	0.52031493	0.5331979
1.0	0.15202217	0.049947005	0.1517539	0.53072786	0.53857654	0.12300863	0.02679764	0.52852017	0.52161676	0.5322688
1.0	0.1506235	0.52811074	0.5316553	0.027756954	0.00011447639	0.5264964	0.5331831	0.530451	0.09896718	0.034247044
1.0	0.5295291	0.0755868	0.5321894	0.531046	0.04925775	0.52637357	0.5332102	0.010378363	0.18326057	0.5331427
1.0	0.52927935	0.52931315	0.5316973	0.5309055	0.5410779	0.5260504	0.53329223	0.20125724	0.5201026	0.16016841
1.0	0.52950823	0.52943075	0.14537637	0.5318081	0.5400852	0.00010769263	0.5337694	0.5305538	0.520353	0.087918445
1.0	0.530186	0.5301228	0.5291808	0.5333463	0.13409093	0.52705616	2.0698996e-09	0.52857465	0.51656866	0.52917725
1.0	0.5316115	0.529332	0.52991796	0.53217316	0.5377892	0.14017768	0.53368104	0.52901375	0.5195534	0.52969515
1.0	0.53153324	0.08618046	0.52989143	0.017251668	0.538439	0.08921353	0.53290373	0.52954584	0.118405834	0.532174
1.0	0.0019827972	0.5304866	0.52946925	0.5317758	0.5400603	0.02178432	0.1254242	0.15122592	0.15158916	0.039127078
1.0	0.529116	0.082740866	0.5310772	0.10627135	0.537889	0.5241599	0.5343413	0.16697177	0.51977855	0.1899512
1.0	0.53038836	0.073379666	0.031292897	0.5326268	0.082329944	0.028122207	0.5339829	0.52881753	0.0060934024	0.532276
1.0	0.52969414	0.5279504	0.1451318	0.5316968	0.15345837	0.52544564	0.53394043	0.52960736	0.5207333	0.5320561
1.0	0.03415188	0.15989624	0.0017104709	0.5309733	0.5377811	0.028781626	0.21511132	0.52946496	0.011021556	0.5336882
1.0	0.5292707	0.15045765	0.08398414	0.5326123	0.5394823	0.5280983	0.17973554	0.5310155	0.52134174	0.53191185
1.0	0.5308566	0.52902454	0.025309188	0.0008615301	0.5392884	0.12352229	0.5340831	0.5284293	0.5187017	0.02281336
1.0	0.5316698	0.020487914	0.5301798	0.53340864	0.53911483	0.5267505	0.53376436	0.5302134	0.5182443	0.5320904
1.0	0.5273376	0.18353659	0.5296311	0.5331884	0.538679	0.100395896	0.5333813	0.5255448	0.5203305	0.020798959
1.0	0.5307908	0.5289182	0.16062647	0.5324375	0.5379869	0.14957052	0.53251415	0.08373289	0.5193329	0.534549
1.0	0.52933997	0.52754974	8.920963e-05	0.53165877	0.54023796	0.044861723	0.53502494	0.5268799	0.52102685	0.5322783
1.0	0.012266254	0.1374188	0.09677815	0.5329423	0.5357385	0.52316153	0.5345811	0.5302766	0.51983553	0.5306427
1.0	0.5309825	0.52932894	0.5306287	0.53279793	0.54097307	0.5267122	0.014591064	0.5286933	0.52286315	0.53249246
1.0	0.5304672	0.02281623	0.04140504	0.53258914	0.5408356	0.5282308	0.20711364	0.52809936	0.10707044	0.52963716
1.0	0.5306867	0.5300555	0.52949226	0.53086776	0.5378686	0.52465594	0.53350943	0.5300843	0.13475934	0.5326899
1.0	0.53153753	0.09241565	0.53030026	0.5327531	0.53867024	0.52719647	0.15581495	0.5290121	0.019377416	0.5334605
1.0	0.5304051	0.52929646	0.5307776	0.5305176	0.5386606	0.5270159	0.5331292	0.086884685	0.00011930584	0.10481289
1.0	0.5302856	0.5274189	0.53228176	0.5332384	0.5375846	0.123673744	0.53263974	0.5304565	9.282787e-05	0.11932798
1.0	0.16456084	0.1698769	0.5313859	0.5318596	0.5386122	0.5250216	0.53494114	0.5294549	0.09321667	0.0017833504
1.0	0.52971387	0.17942826	0.5312019	0.53198546	0.5380613	0.52544755	0.5329289	0.5298341	0.51967424	0.5326128
1.0	0.045161534	0.059664357	0.5319597	3.644474e-05	0.53912437	0.5256363	0.53301865	0.52879536	0.5199352	0.5318404
1.0	0.110996954	0.012072959	0.5313826	0.5341192	0.53706956	0.5270618	0.00015328341	0.52985835	0.5183426	5.8113877e-05
1.0	0.53128934	0.53078294	0.53083515	0.5319534	0.53896725	0.07982282	0.53398746	0.5302809	0.5194641	0.5336672
1.0	0.5308882	0.5293094	0.52949166	0.53007096	0.53927416	0.09484481	0.5343469	0.52911764	0.11905724	0.0835811
1.0	0.12585531	0.5284049	0.5299684	0.5308691	0.5406089	0.5288989	0.5348637	0.52781236	0.5189615	0.5319134
1.0	0.52989405	0.5293816	0.53107226	0.19648372	0.53901	0.10010002	0.19997032	0.5280776	0.52152574	0.5326283
1.0	0.5312441	0.52945644	0.531012	0.0026430653	0.5391941	0.00012605799	0.53576136	0.5304655	0.5213952	8.0339894e-05
1.0	0.5302237	0.5299327	4.2063013e-05	0.052945826	0.15791455	0.5245638	0.53308874	0.52884233	0.52287465	0.5318344
0.0	0.01318617	0.014574955	0.012354746	0.014126624	0.0128054535	0.011716265	0.01258473	0.011489315	0.012977842	0.010450888
0.0	0.013135561	0.014528949	0.012425465	0.014190526	0.012945113	0.011770119	0.0126151815	0.011634677	0.012876002	0.0105270995
0.0	0.009110322	0.01013297	0.012995262	0.010312797	0.010941218	0.010126204	0.014494273	0.012225096	0.009722326	0.008412778
0.0	0.009237685	0.010150586	0.013164533	0.010296913	0.011078944	0.010092878	0.014605413	0.012094739	0.00973296	0.008344608
0.0	0.010612192	0.012013026	0.01369702	0.010198661	0.010467629	0.007864078	0.008635356	0.009942181	0.009791409	0.007677814
0.0	0.010596393	0.011969915	0.01380184	0.010105506	0.0104443515	0.007823891	0.008697	0.0099776285	0.009734403	0.0077823107
0.0	0.04734779	0.040185273	0.048320062	0.04701481	0.0496165	0.047688913	0.059287243	0.050010942	0.047089964	0.037567504
0.0	0.01086609	0.008065901	0.013309278	0.011061305	0.011479203	0.0099684475	0.017554106	0.012710208	0.010255197	0.0077368636
0.0	0.010857468	0.0080189435	0.013382822	0.011208493	0.011605208	0.010015774	0.01753508	0.012602897	0.010366279	0.007669362
0.0	0.010930011	0.00802451	0.013396132	0.011107228	0.011536564	0.00997517	0.017594678	0.012590663	0.010325277	0.0076441807
0.0	0.0020690686	0.0014152647	0.0015083719	0.0017486229	0.0022488944	0.0015867929	0.002529578	0.0021972698	0.0015139284	0.0014455891
0.0	0.023467826	0.03198827	0.031951394	0.024657285	0.021316346	0.027333613	0.029528445	0.027718341	0.020272776	0.019038027
0.0	0.025817208	0.019892437	0.020279307	0.02507672	0.02537377	0.02556461	0.0279426	0.02773383	0.018995907	0.01839584
0.0	0.01473836	0.01104082	0.011047471	0.009466297	0.010941611	0.0053972104	0.013110014	0.0118466765	0.010963992	0.008253698
0.0	0.02815094	0.022035552	0.022481084	0.02628067	0.02711224	0.023449885	0.024757698	0.022879725	0.026785363	0.021987256
0.0	0.021810029	0.02025559	0.025950585	0.023109104	0.02914069	0.019503795	0.026968928	0.025649957	0.021427374	0.022084115
0.0	0.013116628	0.011355171	0.011440299	0.011074709	0.01099549	0.005647095	0.014460487	0.011986489	0.01125345	0.008602639
0.0	0.06711616	0.07319914	0.077999905	0.0662449	0.06694744	0.06796662	0.07995418	0.07416401	0.0626173	0.061628237
0.0	0.008344277	0.011601352	0.011444485	0.009119172	0.009743132	0.009904421	0.01043198	0.0100448355	0.009546847	0.007057664
0.0	0.008342435	0.011564836	0.011559419	0.009077241	0.009864511	0.009978132	0.010391187	0.01017093	0.009524725	0.007130865
0.0	0.06257675	0.058669493	0.06864869	0.061600775	0.060248613	0.06294261	0.06950766	0.06812427	0.07005955	0.060785618
0.0	0.008858128	0.0062460257	0.011678642	0.009340086	0.0079691205	0.008199849	0.009610596	0.0098395655	0.011501479	0.0068156836
0.0	0.008838929	0.0063112513	0.011628964	0.009443089	0.007981426	0.008250752	0.00966237	0.009799822	0.011435182	0.006783802
0.0	0.021628834	0.018000998	0.022588007	0.020453067	0.018159855	0.019079467	0.025559353	0.024178714	0.022489011	0.017297737
0.0	0.012672219	0.010730257	0.011756035	0.010909668	0.011657526	0.0056030634	0.012229289	0.012298255	0.011152992	0.008915617
0.0	0.0018035724	0.0011121284	0.0017204939	0.0015497671	0.0013316827	0.0013219343	0.0020532724	0.0021172413	0.0018963874	0.0010111525
0.0	0.021454006	0.016503561	0.02361831	0.023351721	0.025020616	0.02146106	0.02332847	0.025516776	0.021484626	0.021624945
0.0	0.0712662	0.06758701	0.0779627	0.06500459	0.07408122	0.05846446	0.0037394897	0.07738725	0.060311444	0.06116357
0.0	0.010102807	0.009158876	0.011948791	0.008494504	0.010573048	0.0071280263	5.1372255e-05	0.011925035	0.0076444955	0.0075570415
0.0	0.010122674	0.009227736	0.011943861	0.00854135	0.0105888015	0.007179985	5.1342286e-05	0.011962693	0.0076471698	0.0075499485
0.0	0.06975062	0.06255688	0.07134142	0.06943728	0.08202159	0.068164796	0.07399913	0.07011741	0.06442278	0.055974856
0.0	0.22524452	0.2354309	0.22250657	0.2210202	0.25297543	0.22006282	0.24307923	0.23088917	0.20808345	0.19877566
0.0	0.0661022	0.05874293	0.06689295	0.056124173	0.07278181	0.05985962	0.07083024	0.07265597	0.06443661	0.060337752
0.0	6.986284e-05	4.521791e-05	7.246618e-05	3.751583e-05	9.1313574e-05	5.059133e-05	8.7317036e-05	0.000101081736	7.039557e-05	4.8347807e-05
0.0	0.53053385	0.5284542	0.53070396	0.53216803	0.5388577	0.5251985	0.532501	0.5291464	0.5184584	0.53125155
0.0	0.013387256	0.008049718	0.010837438	0.00748988	0.0073398524	0.009588101	0.014273511	0.0067173583	0.009880201	0.009765166
0.0	0.00010833141	7.556957e-05	0.00010975206	7.087611e-05	6.703993e-05	9.0424626e-05	0.00015782766	6.23287e-05	7.944177e-05	8.5330226e-05
0.0	0.07427367	0.067401625	0.0746878	0.066567294	0.0670434	0.06990883	0.08280332	0.06387954	0.06655066	0.070225194
0.0	0.0023312855	0.0019241881	0.0021417374	0.002244025	0.0023620382	0.002023994	0.0032515777	0.0011339011	0.0022742664	0.0016947443
0.0	0.0021011652	0.0020792068	0.0031191423	0.0013499144	0.0021064447	0.0013979431	0.003383563	0.0013604752	0.0017497761	0.000788961
0.0	0.024343777	0.026221493	0.026653737	0.022822818	0.021021778	0.021497486	0.031017562	0.020756649	0.025463432	0.014838611
0.0	0.027263973	0.02223739	0.022477705	0.02416863	0.026274264	0.022532975	0.026864888	0.017454918	0.022544632	0.020605888
0.0	0.024822861	0.023335572	0.027742801	0.026841188	0.022779431	0.02287364	0.022568082	0.020043096	0.025621448	0.021501323
0.0	0.029551217	0.019611234	0.030443428	0.023341587	0.027189765	0.021861982	0.027930172	0.017287623	0.029040497	0.017805966
0.0	0.023144165	0.023653837	0.02782957	0.027151946	0.025671441	0.019602759	0.030556664	0.026583204	0.02262362	0.021126883
0.0	0.028814035	0.028668094	0.01803313	0.022762787	0.02688328	0.024280937	0.020915162	0.02525608	0.021045823	0.017578062
0.0	0.029393053	0.027374268	0.028575057	0.027059836	0.028428571	0.018955478	0.024019536	0.024764413	0.032261785	0.01898228
0.0	0.027076656	0.027732233	0.026716528	0.022119356	0.023778463	0.021584129	0.028280737	0.025485355	0.021543398	0.027486071
0.0	0.02244584	0.025020337	0.02271754	0.025510704	0.016490009	0.020503512	0.02787585	0.019058203	0.026063856	0.022590542
0.0	0.026913423	0.019621156	0.029034385	0.021531118	0.024635416	0.026926199	0.030676313	0.021885242	0.016285434	0.022686405
0.0	0.0237336	0.025060149	0.019418458	0.02229812	0.024745446	0.022906013	0.026469355	0.027100446	0.024062661	0.020492047
0.0	0.014237181	0.012057108	0.011341646	0.009717888	0.009343736	0.00603666	0.01469721	0.01183466	0.011634217	0.008786543
0.0	0.026556417	0.021861386	0.031034168	0.023820875	0.02790144	0.023085074	0.029357411	0.02176917	0.022536537	0.02015301
0.0	0.042427458	0.04851484	0.057559595	0.04181578	0.048810594	0.050708313	0.054022033	0.056752685	0.041031383	0.039260883
0.0	9.867499e-05	7.863613e-05	0.00018768053	5.4888907e-05	6.778855e-05	0.000106741594	0.0001165967	9.340619e-05	9.266152e-05	6.273807e-05
0.0	0.000104673454	5.6541325e-05	8.548163e-05	0.000108631815	4.7552687e-05	8.278938e-05	7.491028e-05	7.784386e-05	0.000120459736	6.4478474e-05
0.0	0.000104673454	5.6541325e-05	8.548163e-05	0.000108631815	4.7552687e-05	8.278938e-05	7.491028e-05	7.784386e-05	0.000120459736	6.4478474e-05
0.0	6.635575e-05	9.453624e-05	8.511584e-05	7.1722934e-05	6.0213137e-05	7.200946e-05	9.946173e-05	3.792341e-05	0.00014017544	5.3301395e-05
0.0	0.024865206	0.022889595	0.026327958	0.025709562	0.026907565	0.02656158	0.033702396	0.025485842	0.02520759	0.021116158
0.0	1.994653e-05	8.338091e-05	9.173564e-05	8.655691e-05	5.6138855e-05	1.0428112e-05	0.00012767442	8.035361e-05	9.589827e-05	4.316049e-05
0.0	0.53010577	0.5298826	0.5306746	0.531875	0.5380612	0.52543473	0.5332297	0.5287296	0.52140796	0.531382
0.0	0.5291544	0.5292787	0.53011084	0.5313577	0.5379814	0.5252639	0.53254324	0.52816767	0.5206688	0.53099525
0.0	0.072967075	0.070250824	0.065041274	0.070104174	0.054964717	0.069344364	0.07219278	0.07517899	0.061599918	0.06529212
0.0	0.000101306185	8.829306e-05	6.52312e-05	8.609017e-05	3.197748e-05	8.770876e-05	9.38186e-05	0.00011499959	5.949964e-05	6.491665e-05
0.0	0.053939134	0.038150087	0.0462971	0.050778702	0.06090703	0.026857695	0.05139741	0.04655591	0.039869074	0.03318607
0.0	0.047617253	0.03613272	0.047065586	0.047645587	0.04290184	0.03969295	0.047882475	0.05107258	0.048753187	0.046009973
0.0	0.1997465	0.18998756	0.19359288	0.18873003	0.19957632	0.1881459	0.19964205	0.18870309	0.17292942	0.16949888
0.0	0.062725924	0.07580246	0.07032904	0.07074404	0.07707712	0.07285938	0.079459816	0.065616675	0.061297677	0.05889881
0.0	8.14466e-05	0.00010570388	0.00010506455	8.699133e-05	8.927184e-05	9.1948816e-05	0.000105882034	9.090731e-05	6.707395e-05	5.802362e-05
0.0	3.6016452e-05	0.00013290638	8.880891e-05	9.3714436e-05	9.143303e-05	0.0001020083	0.000117887386	7.269528e-05	6.873022e-05	7.011011e-05
0.0	0.5295979	0.5286915	0.53001887	0.53245556	0.53801095	0.5252924	0.5330127	0.52844846	0.5207031	0.5313956
0.0	0.010478718	0.0057868487	0.010618187	0.010557147	0.0076534757	0.007848444	0.010805724	0.01221595	0.009736509	0.0078897895
0.0	0.00011974419	5.044579e-05	6.7114896e-05	0.00010794009	4.736577e-05	6.8749105e-05	0.00011258182	0.00017931395	7.890302e-05	6.29297e-05
0.0	0.07626572	0.060495395	0.06553768	0.07443617	0.06109534	0.064985506	0.075760946	0.08449426	0.06642998	0.06475215
0.0	0.107081406	0.08395315	0.09623941	0.10345512	0.11782934	0.06560877	0.104164325	0.09678582	0.086385906	0.07604969
0.0	0.02648064	0.02457841	0.023321392	0.02315544	0.031080635	0.026468163	0.027897948	0.025609951	0.033517852	0.021657586
0.0	0.010412391	0.00999526	0.008303518	0.009061188	0.010638284	0.01009083	0.010626556	0.011220353	0.01190551	0.0069668624
0.0	0.012490546	0.010407514	0.010655361	0.0101339705	0.0043378426	0.011094644	0.00853724	0.01163873	0.008088388	0.008489011
0.0	0.001986025	0.0022856211	0.0022580847	0.0016984029	0.0016749869	0.0019209938	0.0035050286	0.001849799	0.0023571353	0.001475487
0.0	0.025263783	0.027927468	0.025986416	0.027719107	0.024215896	0.020812951	0.027583286	0.026666371	0.02673452	0.021725474
0.0	0.01387461	0.010527204	0.013310367	0.009805307	0.009897167	0.006344691	0.01975311	0.012825409	0.011039982	0.009487429
0.0	0.02556534	0.022584332	0.03103078	0.020834489	0.02378186	0.027937993	0.039136436	0.02504554	0.025255516	0.021260574
0.0	0.025981076	0.025379566	0.026926631	0.017550653	0.027588006	0.028834572	0.03313149	0.030038493	0.02873722	0.02018306
0.0	0.02604484	0.025356295	0.026963167	0.017541692	0.02747301	0.028737016	0.03322101	0.030007748	0.028731627	0.020300437
0.0	0.14488001	0.14553145	0.14219028	0.123759225	0.14636514	0.14940357	0.16418105	0.17056336	0.15375085	0.13121074
0.0	0.00016466457	6.4248736e-05	5.9973885e-05	8.967498e-05	8.315691e-05	8.395311e-05	0.00011294827	8.770483e-05	0.00013266898	7.5071104e-05
0.0	0.00011839342	7.113266e-05	8.9965935e-05	5.858383e-05	0.00010588416	8.120734e-05	0.00011918872	0.0001261424	0.00011608117	5.3319192e-05
0.0	9.003743e-05	7.8531e-05	8.362034e-05	0.00013460845	6.1834246e-05	6.664258e-05	0.0001421773	0.00016147511	0.00011517869	7.210065e-05
0.0	0.0022261082	0.0017087489	0.002797675	0.0021535514	0.0017822363	0.0019017056	0.0024534527	0.0020742125	0.0018429848	0.0015728665
0.0	0.0023825252	0.0018370392	0.0029146413	0.002027832	0.0014635908	0.00216254	0.002171124	0.002308491	0.0021774345	0.0022662329
0.0	0.530547	0.5290534	0.53132206	0.5324144	0.5390492	0.5264723	0.5331394	0.529363	0.519949	0.5317922
0.0	0.53043944	0.5291992	0.53111273	0.53194857	0.5391485	0.5261144	0.5327919	0.52930486	0.51983196	0.53141916
0.0	0.010215122	0.011348716	0.009554073	0.009923339	0.010613855	0.012614753	0.013197131	0.010601759	0.010747125	0.008338289
0.0	0.0025887955	0.0021286793	0.0018096503	0.0018501406	0.0023357326	0.0019289227	0.0022186486	0.0023568482	0.002259757	0.0017551874
0.0	0.0016559984	0.0020372537	0.0024686758	0.0020669529	0.0022337586	0.0017082269	0.003426888	0.0015363254	0.000113617374	0.0019398079
0.0	0.027672514	0.026782913	0.023399973	0.0249621	0.02293857	0.021479726	0.028284762	0.027908983	0.026236352	0.023322329
0.0	0.02236452	0.030083472	0.029792907	0.020378899	0.023076903	0.025531327	0.028947536	0.02226554	0.023547713	0.023391377
0.0	8.5813954e-05	8.664932e-05	0.00010881086	8.37085e-05	0.00010023284	0.00015069338	0.00019719255	6.6942e-05	0.00010346298	6.518519e-05
0.0	0.013131358	0.010585865	0.013235863	0.010533966	0.010422041	0.006399281	0.018412909	0.015568469	0.011645083	0.008783035
0.0	0.013184445	0.013242971	0.013068799	0.01208529	0.0009897782	0.0056291837	0.014658612	0.011049096	0.012732055	0.008386725
0.0	0.028109198	0.023759775	0.028379068	0.024073137	0.02332401	0.02386693	0.03221734	0.031472597	0.025731489	0.02104852
0.0	0.026779016	0.023972854	0.025100697	0.03171079	0.0015142132	0.02036836	0.034905143	0.02230797	0.0047848313	0.021288294
0.0	0.52959824	0.5294917	0.53043205	0.53220236	0.53856844	0.5255486	0.53349525	0.52925926	0.5201275	0.5317311
0.0	0.53041863	0.52949095	0.5302824	0.53195614	0.5390739	0.52520424	0.53411496	0.5290399	0.5196767	0.531608
0.0	0.010569142	0.012562612	0.016780887	0.009869464	0.01419727	0.012517737	0.010426305	0.011834732	0.007654203	0.010015807
0.0	5.2201176e-07	0.00012852592	0.00014993602	6.6819666e-05	0.0001400409	0.00011138044	0.00013088669	0.00013344087	7.361492e-05	9.371095e-05
0.0	0.01717101	0.07758977	0.081087306	0.06552853	0.08147093	0.07388204	0.07883087	0.07818771	0.065211184	0.07199332
0.0	0.53045136	0.53028077	0.530498	0.53304833	0.5389204	0.5253798	0.53395694	0.52861184	0.51971585	0.53182465
0.0	0.013157219	0.012947008	0.018128939	0.010496358	8.684491e-06	0.010041745	0.01402721	0.00952819	0.009439384	0.00722451
0.0	0.0781471	0.07351283	0.08798428	0.075687006	0.010440813	0.009852679	0.08575946	0.06427705	0.07254371	0.06377579
0.0	0.00013133827	0.00010477382	0.00020484082	0.00011496505	8.131216e-08	7.634754e-08	0.00018046815	6.379154e-05	0.00010987343	5.9453472e-05
0.0	0.5286795	0.5296777	0.5300839	0.53277737	0.5383351	0.5255533	0.5326507	0.5282693	0.5194273	0.53156096
0.0	0.0667439	0.06830158	0.082459986	0.07234153	0.076379	0.068802595	0.019741673	0.056687217	0.06413663	0.01487648
0.0	0.53041834	0.5286907	0.5298692	0.5322094	0.5385166	0.524948	0.5336325	0.52822906	0.52025235	0.53127253
0.0	0.014538169	0.012191084	0.011512571	0.0060457424	0.011254399	0.00799135	0.013888867	0.0105679305	0.009529009	0.007595335
0.0	0.00012318732	6.325151e-05	0.0001574034	5.2424013e-05	0.00011507232	6.6539826e-05	0.00013422046	9.604955e-05	3.667747e-05	5.9266673e-05
0.0	0.07683835	0.06427518	0.08212823	0.061409023	0.07736914	0.0644207	0.07935432	0.07167893	0.054076947	0.063722104
0.0	0.07097807	0.066790566	0.071696125	0.067759246	0.07811054	0.009945739	0.080465876	0.072795585	0.021014247	0.062313955
0.0	9.127936e-05	7.303136e-05	9.4053285e-05	7.575602e-05	0.0001193129	7.892733e-08	0.00014151279	0.00010181675	1.1897303e-06	5.4520657e-05
0.0	0.16517003	0.14386901	0.1252465	0.16266721	0.14181282	0.12181999	0.13689634	0.14519012	0.14706682	0.1126411
0.0	0.011802332	0.009306065	0.0081106145	0.010742782	0.007372495	0.006382923	0.008217586	0.007966893	0.010812118	0.0058802464
0.0	0.0021118664	0.0021053925	0.0029662354	0.0025589361	0.0021029415	0.002652951	0.0026304252	0.0013955447	0.0020042353	0.0015926531
0.0	0.022566287	0.023519196	0.033712376	0.022170376	0.023778008	0.027939139	0.033888143	0.021740498	0.02325193	0.024140278
0.0	0.015257159	0.0109601095	0.011146815	0.0080887135	0.011418317	0.006601863	0.017731598	0.013229375	0.010963815	0.008735862
0.0	0.0291454	0.02021544	0.027805565	0.025998307	0.025882201	0.026383797	0.02772158	0.026142668	0.023963429	0.021988574
0.0	0.091282375	0.08085431	0.097839616	0.093291305	0.09970175	0.101234674	0.102258146	0.11676576	0.10009351	0.091029726
0.0	0.0025279387	0.0024757925	6.0216465e-05	0.0021940365	0.0021169842	0.0017020652	0.0028622632	0.002313621	0.002703753	4.7691377e-05
0.0	0.0023060848	0.0020347792	0.002343062	0.001963153	0.0024775441	0.0018878882	8.021657e-05	0.0015728119	0.0019379024	0.00094882067
0.0	0.02291334	0.026078554	0.003253071	0.026641337	0.026537644	0.025132567	0.031315353	0.02829802	0.026761146	0.0028149423
0.0	0.023619981	0.027906401	0.03355386	0.028179457	0.024894005	0.025985751	0.0034125762	0.020292804	0.024339015	0.01861823
0.0	0.029611034	0.023200253	0.029182337	0.026302788	0.028645085	0.023550296	0.029706534	0.03294603	0.026093299	0.022261564
0.0	0.025907882	0.025231475	0.02153953	0.022843493	0.029119262	0.021700926	0.032389436	0.02361703	0.02285068	0.019490892
0.0	0.07883023	0.0669531	0.07036937	0.08406317	0.06734756	0.067794606	0.08021432	0.076195136	0.06676278	0.06804808
0.0	0.06754207	0.062019743	0.06749874	0.07022971	0.069838	0.07267014	0.080092154	0.05963808	0.07392677	0.06879118
0.0	0.0016708116	0.00176243	0.0015147597	0.0032290772	0.002454368	0.0020907281	0.0025370389	0.002123634	0.0018853337	0.0011776626
0.0	0.025571654	0.027613556	0.020249845	0.021581834	0.027701795	0.024321593	0.029765418	0.024539085	0.025440624	0.019806476
0.0	0.023878098	0.024266459	0.02229976	0.03360501	0.028578809	0.025555665	0.03652092	0.024846263	0.021756476	0.017728891
0.0	0.06764417	0.0668415	0.07578901	0.06850033	0.0689597	0.06951762	0.084694825	0.06970526	0.079528615	0.062465895
0.0	0.22658749	0.23330748	0.23199277	0.22285508	0.23070334	0.22728422	0.227498	0.2151489	0.23397607	0.21526
0.0	0.00012661998	7.119238e-05	0.000116989824	7.835147e-05	0.00012013899	0.00010412045	0.00018760913	4.6622263e-05	0.000120918114	5.2227162e-05
0.0	8.282689e-05	6.278955e-05	0.00013965165	0.000100975856	0.00012239217	0.00010492959	0.00016153579	9.05418e-05	0.000119659955	0.000109017645
0.0	0.010251921	0.007668352	0.014146626	0.009857481	0.011235996	0.010299256	0.015988842	0.008994133	0.012914576	0.011783311
0.0	0.08330426	0.10194129	0.10283022	0.10356114	0.11583395	0.0946271	0.12882926	0.0995648	0.1071265	0.09022062
0.0	0.08331266	0.102109775	0.10266111	0.10352619	0.11530629	0.09453268	0.12823655	0.099344686	0.107599914	0.08953123
0.0	0.083317064	0.10230438	0.10216984	0.10356671	0.11572334	0.09509212	0.12844248	0.099512555	0.10713784	0.09027259
0.0	0.083638586	0.102701046	0.10298643	0.10359828	0.11523635	0.09446043	0.12835649	0.09919126	0.10729505	0.08957644
0.0	0.08730522	0.083790876	0.098400004	0.09201959	0.115374565	0.09558579	0.10367961	0.089310244	0.08983549	0.094339706
0.0	0.08759244	0.08359133	0.098307215	0.09196547	0.11495537	0.095192626	0.10306303	0.089683264	0.09000731	0.09349101
0.0	0.08772679	0.083861075	0.09805946	0.091718435	0.1151374	0.09571536	0.10348447	0.08934411	0.08959778	0.094227344
0.0	0.087600894	0.08403037	0.098316304	0.09189216	0.11527401	0.09502095	0.10352376	0.089421436	0.08983292	0.093904756
0.0	0.090915754	0.09643019	0.10475734	0.086252175	0.08931587	0.073287964	0.105804585	0.105586655	0.102857456	0.094403975
0.0	0.090835325	0.0963598	0.10420224	0.08608766	0.089136064	0.07304023	0.10537758	0.10530246	0.10315569	0.09380204
0.0	0.09067712	0.096556984	0.10410672	0.08564914	0.08934911	0.07333095	0.10528604	0.1050189	0.10228921	0.09387977
0.0	0.09064876	0.09692219	0.10471072	0.08587775	0.08938893	0.073084906	0.1057615	0.10502945	0.10310161	0.09390559
0.0	0.107817225	0.08656229	0.09382099	0.09772038	0.10287522	0.106104426	0.121419035	0.08920694	0.09375961	0.07774683
0.0	9.462427e-05	9.0724934e-05	0.00015441903	5.0396345e-09	3.4243792e-05	0.00010192643	0.00014250752	8.957182e-05	7.901972e-05	5.9440437e-05
0.0	0.013751721	0.009010349	0.012918248	6.8289824e-05	0.00583013	0.010281899	0.011166715	0.011116308	0.009576865	0.008245439
0.0	0.5295755	0.52734935	0.5295414	0.53254426	0.54111516	0.5261171	0.53195536	0.52955616	0.518819	0.5332552
0.0	0.011058839	0.011693257	0.0097066015	0.008692472	0.006499132	0.009451862	0.012974105	0.013165227	0.012833326	0.0098589845
0.0	0.000108577864	0.00011645569	9.9963014e-05	9.66203e-05	6.0146333e-05	9.4154515e-05	9.880228e-05	0.00013796095	0.00014823767	6.540978e-05
0.0	0.52917606	0.529533	0.53000164	0.53130454	0.5403413	0.52654445	0.5322263	0.5290227	0.5189559	0.53166556
0.0	0.010336085	0.0033966575	0.014562358	9.352649e-06	0.008960204	0.00790107	0.012420246	0.01068394	0.009418041	0.011407439
0.0	5.622206e-05	3.2244658e-05	0.00017515218	1.2402744e-10	0.000112284404	5.138039e-05	0.00012209946	0.00010503341	0.00010354628	8.7616965e-05
0.0	7.861611e-05	1.1090019e-07	0.00014176602	8.95841e-11	5.267224e-10	0.00011440721	0.00013744754	7.943844e-05	6.6363216e-05	5.325217e-05
0.0	0.06821508	0.011081024	0.079902284	0.0014699769	0.0024940276	0.07440797	0.07985176	0.06815146	0.063427955	0.06192209
0.0	0.5305109	0.52885276	0.5309877	0.5314699	0.53850305	0.52549744	0.5329492	0.52910125	0.5193649	0.53176004
0.0	0.00010045647	3.0907213e-05	6.29288e-05	4.8377464e-05	1.4619263e-05	0.009725145	1.4999709e-05	8.808501e-05	2.568249e-05	3.766165e-05
0.0	7.7297966e-07	3.5561187e-10	5.30537e-09	2.1089823e-09	1.2592029e-10	0.000115843985	2.0719607e-10	6.3725545e-09	5.962073e-10	2.9908193e-10
0.0	0.00032372124	0.0007873039	0.0013044563	0.00057288667	0.0003360941	0.008090917	0.00067699066	0.00040012982	0.00094977167	0.0006066606
0.0	0.013827143	0.02293052	0.026333528	0.01893867	0.010754103	0.12175491	0.023728272	0.014033463	0.02477513	0.022845602
0.0	0.02590118	0.01661388	0.01325469	0.019880578	0.012496405	0.011636169	0.013891643	0.014234611	0.0231951	0.011838313
0.0	0.5303099	0.52822644	0.53073245	0.53174436	0.53638214	0.5249522	0.5330864	0.5273556	0.51867396	0.5315153
0.0	0.02583777	0.016629266	0.013236472	0.019890727	0.012549523	0.011676368	0.013853462	0.014249427	0.023199648	0.011769277
0.0	9.263501e-05	2.3784813e-05	3.678164e-05	5.5029886e-05	5.9350998e-05	1.9092013e-05	3.249284e-05	2.3978784e-05	0.00012281246	1.4104097e-05
0.0	0.0023349328	0.001647096	0.0022713102	0.002975222	0.0032148	0.0019370284	0.0053732027	0.0016810794	0.00446429	0.002832438
0.0	0.012054659	0.008994218	0.010882938	0.008221956	0.013288803	0.010373647	0.012109681	0.005491764	0.010784741	0.0069396794
0.0	0.5295019	0.52858186	0.53010756	0.530855	0.53918433	0.52430683	0.53167284	0.52896565	0.5181335	0.5312039
0.0	0.52965635	0.52836865	0.5304439	0.53072244	0.53872836	0.5245279	0.53176236	0.52925646	0.5188246	0.53128684
0.0	0.52978534	0.5279256	0.5301364	0.5310275	0.5385477	0.5240744	0.53218514	0.5284307	0.5180841	0.5312819
0.0	0.52971596	0.52895904	0.53020275	0.5306348	0.5382688	0.5244119	0.5318392	0.5292759	0.51851785	0.5312607
0.0	0.045760456	0.039372675	0.07177898	0.04753426	0.042627085	0.0401864	0.047016278	0.045312308	0.060345564	0.043392763
0.0	0.0021685709	0.0015064054	0.0053650616	0.002190285	0.0017147043	0.001679789	0.002026818	0.002935849	0.0047583557	0.0026959328
0.0	3.543843e-10	9.932373e-11	8.468033e-09	3.6265407e-10	1.415471e-10	1.5179301e-10	2.6955096e-10	1.0402711e-09	6.204653e-09	7.401544e-10
0.0	0.008734887	0.008742726	0.010665736	0.0033761663	0.007437333	0.0036742857	0.004396784	0.009139069	0.011680348	0.007933437
0.0	0.0008610955	0.00076848	0.000987927	0.000336539	0.0007714292	0.00034974638	0.0003685965	0.00095273985	0.0012630967	0.0007113615
0.0	0.0007958414	0.00074407004	0.00024365855	0.00049649953	0.0005305189	0.00036377314	0.00043637725	0.0003484104	0.0012918316	0.00041090825
0.0	0.0009945821	0.0005478802	0.00083692884	0.00035517424	0.00074693706	0.00036392818	0.00045581072	0.0008658263	0.0012850025	0.0006910178
0.0	0.00040753157	0.0006418261	0.00034963718	0.000324494	0.000846187	0.00037846397	0.0004396809	0.0005030274	0.0012988916	0.00019496161
0.0	0.52708673	0.52922463	0.5286271	0.53059477	0.54027754	0.52634424	0.5314324	0.52954656	0.5213947	0.531962
0.0	0.5319766	0.5288663	0.53171164	0.5327919	0.54166526	0.5258387	0.5350756	0.52736276	0.51992077	0.53083754
0.0	0.528383	0.5297359	0.5301638	0.53201294	0.53571457	0.5239277	0.53301406	0.5284604	0.5180989	0.5312999
0.0	0.53191566	0.5303776	0.53261846	0.53228307	0.5383114	0.5249748	0.5332336	0.5323304	0.51877046	0.5327761
0.0	9.767404e-05	0.00083696074	2.0325893e-05	0.009547993	0.005562252	3.0311545e-05	0.0132196	3.4234523e-05	8.9746834e-05	0.0004305569
0.0	3.0683284e-05	6.104214e-05	1.965455e-05	0.011189	2.2285296e-05	2.724684e-05	4.106892e-05	0.00036663306	6.758335e-05	2.3609875e-05
0.0	3.938443e-10	5.9740135e-10	3.3070954e-10	0.00012751065	4.767534e-10	1.7242215e-10	4.2395484e-10	6.729927e-07	2.3760743e-08	1.1006639e-10
0.0	0.53055	0.5291541	0.52985746	0.5325136	0.53882456	0.52512205	0.53348684	0.52942395	0.51966375	0.5341698
0.0	3.4775408e-07	4.1266117e-05	7.630042e-05	4.1313957e-05	0.00014661963	7.017613e-05	0.00015130069	1.5421082e-09	2.550297e-09	5.8128233e-05
0.0	8.207985e-09	8.5648324e-05	1.5059688e-09	9.26525e-05	7.6574055e-05	8.201492e-05	0.00019345853	1.4209602e-09	4.3047593e-10	4.499222e-05
0.0	9.232142e-05	0.0112983445	1.5193634e-05	0.007614732	0.010239199	0.008826122	0.015232406	2.0297846e-05	2.1652027e-05	0.006375996
0.0	3.7837387e-09	0.00010435722	8.679779e-10	9.972784e-05	0.00013883073	0.00012147133	0.00013025632	1.1650861e-09	1.2196055e-09	8.294766e-05
0.0	4.0819265e-05	0.0094995	6.623146e-05	0.0100206025	0.013919209	0.011855209	0.011802533	7.651682e-05	1.6022812e-05	0.010510339
0.0	0.5296571	0.52772087	0.52969056	0.53072757	0.53851336	0.52460605	0.53120863	0.5288089	0.51788616	0.53127646
0.0	0.5297269	0.527831	0.5300669	0.5304607	0.5387197	0.52411675	0.5319916	0.5293589	0.5182781	0.5311736
0.0	0.010928706	0.01096057	0.011790554	0.012750097	0.008862153	0.0120335985	0.01565004	0.0007490862	0.0012502428	0.010964411
0.0	0.0001570087	0.00014019656	7.9332225e-05	0.00010154411	9.668905e-05	0.00011928184	0.00016413818	8.647573e-05	1.1136817e-06	6.495789e-05
0.0	0.00014187826	6.6635395e-05	7.787163e-05	0.00014136633	3.541044e-05	7.9163176e-05	0.00019205712	7.961442e-07	6.3527885e-05	5.0604165e-05
0.0	0.00014187826	6.6635395e-05	7.787163e-05	0.00014136633	3.541044e-05	7.9163176e-05	0.00019205712	7.961442e-07	6.3527885e-05	5.0604165e-05
0.0	0.011330397	0.009760781	0.008226417	0.011798412	0.0067414157	0.011857741	0.01367136	0.013374482	0.01068455	0.0073247473
0.0	0.011330397	0.009760781	0.008226417	0.011798412	0.0067414157	0.011857741	0.01367136	0.013374482	0.01068455	0.0073247473
0.0	0.07175223	0.07180557	0.06968303	0.07256693	0.07853382	0.07090813	0.082478024	0.06138167	0.07070189	0.06745479
0.0	7.1400085e-05	0.0001149872	0.00011799985	8.1999904e-05	0.000120732504	6.710024e-05	0.00019730125	0.000114490365	0.00011033244	6.376222e-05
0.0	7.1400085e-05	0.0001149872	0.00011799985	8.1999904e-05	0.000120732504	6.710024e-05	0.00019730125	0.000114490365	0.00011033244	6.376222e-05
0.0	0.008517639	0.011717088	0.008627416	0.013218916	0.010464626	0.0101072	0.01400397	0.010780895	0.0098707955	0.011549284
0.0	0.008517639	0.011717088	0.008627416	0.013218916	0.010464626	0.0101072	0.01400397	0.010780895	0.0098707955	0.011549284
0.0	0.5299405	0.52706456	0.5297195	0.5309001	0.5378766	0.5243736	0.53172106	0.52827394	0.5178368	0.5313544
0.0	0.5297865	0.5284215	0.52982575	0.53037316	0.5382601	0.5240007	0.53206843	0.5293783	0.5179714	0.5311475
0.0	0.015000721	0.02046265	0.014997347	0.13372375	0.15194365	0.024883388	0.15978225	0.021487422	0.025680548	0.011346229
0.0	0.53106445	0.5285398	0.5309928	0.53245586	0.53806424	0.5256795	0.5340835	0.5285691	0.5177583	0.5307651
0.0	0.016975679	0.016036911	0.014800113	0.011527856	0.012599207	0.0039578164	0.01389587	0.015219478	0.013189104	0.008921054
0.0	0.019727163	0.013742883	0.012830216	0.00896266	0.009312836	0.0050237495	0.019372137	0.011998637	0.011791736	0.007702266
0.0	0.018458555	0.014546916	0.013010034	0.010413639	0.009742248	0.0052216486	0.018986583	0.016085561	0.011467516	0.009293548
0.0	0.016584879	0.013830954	0.011130249	0.013546574	0.011445142	0.0047932854	0.021581823	0.011314767	0.013277161	0.01139186
0.0	0.019541262	0.011244306	0.01401792	0.0105302185	0.009801294	0.004899237	0.018921033	0.013895046	0.014094299	0.010785234
0.0	0.018597605	0.0125151435	0.013436905	0.010346836	0.011787504	0.004566183	0.016638197	0.014346945	0.013054593	0.010597838
0.0	0.019341346	0.013588157	0.013957515	0.010283884	0.00943522	0.0050431956	0.016013317	0.014664089	0.014080921	0.008192174
0.0	0.015358628	0.015771661	0.011012932	0.009884055	0.011183752	0.0051465305	0.021857062	0.012458956	0.0126465205	0.010441573
0.0	0.012399343	0.0096821375	0.0106781265	0.0082215825	0.012435978	0.008534694	0.015675548	0.013708458	0.003898513	0.0069198073
0.0	0.10692582	0.103782736	0.096274786	0.085312165	0.10947617	0.094419256	0.106738776	0.09064137	0.08258308	0.083639
0.0	0.20180246	0.1973549	0.18872738	0.17610945	0.20568073	0.1858464	0.20159608	0.18309265	0.17018773	0.17451496
0.0	0.5315316	0.53013635	0.53043634	0.5312368	0.5417489	0.52571243	0.5344391	0.5285124	0.52031463	0.5300944
0.0	0.010396656	0.0122486	0.009284907	0.007739664	0.012542033	0.01157924	0.014047392	0.010510607	0.011699436	0.0071811774
0.0	0.049547676	0.040115654	0.048779	0.037853178	0.04445567	0.047035765	0.060369156	0.03945048	0.056136653	0.035887443
0.0	0.1412696	0.1474872	0.1520081	0.16512278	0.16281003	0.13355564	0.17435563	0.15300742	0.14755315	0.14363122
0.0	0.14157517	0.14736886	0.1521878	0.16505106	0.16222541	0.13315237	0.17475772	0.15287067	0.1475279	0.14436072
0.0	0.0063474905	0.010049185	0.0094026	0.012423177	0.00987102	0.009444816	0.015033483	0.01098313	0.011320193	0.0074024294
0.0	4.722928e-05	5.5026794e-05	0.000114044386	0.00010202513	9.575033e-05	6.201891e-05	0.00013573807	0.00017216691	6.814274e-05	5.897722e-05
0.0	0.025731232	0.028319526	0.029993054	0.03180441	0.029237222	0.023158194	0.03756791	0.026844356	0.02978882	0.023236891
0.0	0.009851019	0.008344222	0.010232281	0.01283567	0.011238037	0.0067623938	0.01574517	0.012890605	0.0112689	0.008762804
0.0	9.5215684e-05	4.477713e-05	8.030703e-05	0.000114958144	7.039248e-05	5.034175e-05	0.00016577698	8.789337e-05	9.4116906e-05	7.172314e-05
0.0	0.0018457851	0.00094131683	0.0033945066	0.0023133976	0.0022745545	0.00173573	0.0042864713	0.0018135046	0.0020791504	0.0016584819
0.0	0.0024582492	0.001451435	0.0035029924	0.001619009	0.002991358	0.0020161038	0.0029077455	0.0024033228	0.002310105	0.0014683526
0.0	0.008581627	0.012019864	0.010328363	0.012699334	0.008592514	0.009565677	0.013915046	0.010008519	0.008257492	0.008385578
0.0	0.09982977	0.08724572	0.10469251	0.09374642	0.08249744	0.09491648	0.10933164	0.10324243	0.09121398	0.09920797
0.0	0.033220842	0.025018958	0.028037457	0.019805282	0.030323753	0.026555516	0.030781262	0.025581649	0.026641116	0.019268038
0.0	0.015915522	0.012262331	0.010847784	0.009436517	0.010754965	0.009553722	0.009061509	0.009601365	0.008760812	0.010027729
0.0	0.031607565	0.02391381	0.021577077	0.019641226	0.026024504	0.023563342	0.033798847	0.028944602	0.019479854	0.022294862
0.0	0.012390885	0.0077463654	0.009457471	0.008227133	0.010259805	0.011395265	0.01400023	0.009276086	0.013394526	0.009873499
0.0	0.024999147	0.02638904	0.020803966	0.021831984	0.028529234	0.023547834	0.03344166	0.03307874	0.013282859	0.021122213
0.0	6.661499e-05	0.000106747204	5.7462235e-05	9.328993e-05	9.564402e-05	6.663228e-05	0.00020691137	0.00010493349	4.9692208e-05	5.8913138e-05
0.0	0.5304428	0.52998596	0.5307039	0.53344625	0.53992045	0.5273163	0.5320749	0.5294319	0.5208546	0.5324122
0.0	0.013079824	0.0069995453	0.012484666	0.01333665	0.009691396	0.010276281	0.010623984	0.011351857	0.012888191	0.00844385
0.0	0.08334861	0.06387844	0.07719228	0.07274541	0.07450702	0.064810894	0.07998603	0.074002884	0.07985216	0.07040334
0.0	0.53060097	0.53026503	0.5317883	0.53258365	0.53981495	0.5267976	0.5337147	0.5298299	0.52063394	0.53190714
0.0	0.014468406	0.010349283	0.014826564	0.009916361	0.009146992	0.009792865	0.016301416	0.0107743265	0.011748974	0.01076827
0.0	0.013085144	0.010642349	0.018656673	0.01072845	0.012412458	0.00965535	0.013298592	0.010326919	0.01429104	0.011041825
0.0	0.07341283	0.0717357	0.09197251	0.07047288	0.07931387	0.07658229	0.08238105	0.06927726	0.08097382	0.06792615
0.0	0.00010366286	9.553145e-05	0.00024291073	8.7807086e-05	0.00012644671	0.00012758619	0.00015477974	8.4483e-05	0.00016666867	7.529364e-05
0.0	0.010678317	0.0102337785	0.016316822	0.009871411	0.012015595	0.011772372	0.013115543	0.009697237	0.013234187	0.009179892
0.0	0.529779	0.529625	0.52944916	0.5336005	0.5408829	0.52718675	0.5321242	0.52904165	0.519413	0.53297144
0.0	0.0085312845	0.011621595	0.014464782	0.007444443	0.0121620735	0.0067081545	0.0067136246	0.009976941	0.012261448	0.010234194
0.0	0.063592546	0.07825716	0.082705446	0.063705035	0.07698775	0.058227018	0.068938084	0.067055985	0.0700329	0.067842156
0.0	0.5305365	0.5293947	0.53095174	0.5329562	0.53920907	0.5263427	0.5331805	0.52987117	0.519524	0.53207743
0.0	0.033626217	0.02581455	0.034629192	0.02511266	0.02372297	0.0248363	0.03705611	0.026719078	0.028506517	0.026621778
0.0	0.08832651	0.0711968	0.08311782	0.070299365	0.06680223	0.07324912	0.09443939	0.073558256	0.064248234	0.0702718
0.0	0.00020958432	9.285452e-05	0.00016476148	8.699598e-05	6.613988e-05	0.0001078188	0.00026146587	0.00010590375	6.9628855e-05	8.554369e-05
0.0	0.015116147	0.010090824	0.013476451	0.0098261535	0.0087188035	0.010832245	0.016980717	0.010844765	0.00859372	0.009778948
0.0	0.028806638	0.023013579	0.022977065	0.022716476	0.033286497	0.025629062	0.029327566	0.026024153	0.025936827	0.014986164
0.0	0.014287077	0.0076021776	0.010311433	0.0101714535	0.009595027	0.009636874	0.011728004	0.0112598445	0.010009643	0.004389395
0.0	0.5296248	0.52995676	0.53094625	0.5323157	0.5394538	0.52836746	0.53276825	0.53238666	0.5190981	0.532469
0.0	0.5298994	0.5289895	0.5307289	0.53320587	0.53677803	0.52573425	0.5329206	0.53024703	0.5197822	0.5321722
0.0	0.0001023957	0.0023453347	3.211791e-05	0.0020795085	0.0015988705	0.0027571556	0.0027065137	9.098736e-05	0.00013217148	0.0012547033
0.0	0.012915931	0.01017712	0.015582915	0.008818813	0.009748	0.00940587	0.014685676	0.014291409	0.015174948	0.0130840475
0.0	7.768464e-05	8.998567e-05	0.0001100265	7.384899e-05	0.000112292655	7.8806384e-05	0.00021130049	9.496831e-05	0.00012728434	9.061452e-05
0.0	0.007297101	0.010448068	0.018223615	0.010807713	0.014987953	0.013523158	0.007036007	0.0075988006	0.01166615	0.005622291
0.0	6.756699e-05	6.5133485e-05	0.00017750158	0.00013557494	0.000136504	9.929656e-05	9.0698464e-05	5.3219523e-05	0.00012616056	4.3618078e-05
0.0	0.5289699	0.5284668	0.5296286	0.53122836	0.5383133	0.52643174	0.5324801	0.5282581	0.52012163	0.53334725
0.0	0.017783588	0.011718335	0.010015074	0.013314293	0.008371503	0.009809914	0.014336424	0.013930956	0.018551147	0.005556379
0.0	0.000221481	9.1674774e-05	7.212533e-05	0.000109605004	9.185548e-05	7.33497e-05	0.0002048623	0.00018723868	0.00014437352	5.6459477e-05
0.0	0.028508743	0.021652559	0.022340314	0.024848696	0.030448467	0.02488831	0.035096023	0.025765222	0.024819775	0.018999692
0.0	0.000112674075	8.826773e-05	4.7106576e-05	0.00012345695	8.7803906e-05	1.6305827e-07	0.0002932797	8.1199054e-05	7.63888e-05	5.701775e-05
0.0	0.0007224683	0.011841877	0.012628457	0.010003403	0.010093073	0.0122336205	0.0016008011	0.009984442	0.010239584	0.009480249
0.0	0.02400888	0.021189267	0.020877957	0.018647544	0.027077103	0.02138244	0.030641004	0.025564263	0.029376637	0.011117608
0.0	0.012677245	0.0083219465	0.008799468	0.008470132	0.0114666615	0.0077294977	0.010926357	0.008655606	0.011870089	0.004843789
0.0	0.009007795	0.011709216	0.013922697	0.007831624	0.011446287	0.0106687145	0.011840729	0.0123428935	0.008146102	0.006792408
0.0	0.00822364	0.012147302	0.012669852	0.008357692	0.009050332	0.010621629	0.0012220076	0.007766939	0.012244805	0.01063464
0.0	6.0650535e-05	0.00013258892	0.00014654429	6.277224e-05	7.096937e-05	0.000104032035	1.3088018e-06	5.4538075e-05	0.00014246092	0.00010179685
0.0	0.0054994933	0.013051134	0.01250238	0.008852408	0.010212302	0.010031127	0.0010976775	0.006957306	0.012053207	0.008160543
0.0	0.047957744	0.037986256	0.03857155	0.040937886	0.034401547	0.058384232	0.0030455887	0.05535089	0.038547356	0.0018829206
0.0	0.5299226	0.5278523	0.5310518	0.53185165	0.5372768	0.52539265	0.5325705	0.5285577	0.51911443	0.53049517
0.0	7.076643e-05	0.00011527066	8.49971e-05	9.632995e-05	1.1534128e-07	6.428263e-05	0.00012548831	0.00016167987	6.286839e-05	4.958741e-05
0.0	0.00989533	0.013460358	0.011994059	0.010037745	0.008095135	0.007127372	0.0085008675	0.010848274	0.0083251195	0.007671409
0.0	0.028420592	0.02966255	0.021158082	0.026108645	0.021249797	0.022641294	0.034046963	0.020013765	0.0030413554	0.024475578
0.0	0.00013724466	0.000144601	6.824803e-05	8.416682e-05	5.1392693e-05	0.000107407104	0.00018823054	6.5434244e-05	0.00012680025	7.067397e-05
0.0	0.5300014	0.52799714	0.53065675	0.5310418	0.537382	0.5251528	0.5327518	0.52889395	0.5197607	0.5302554
0.0	0.010410068	0.012100089	0.008381179	0.012200591	0.010835766	0.008358818	0.014371734	0.007034471	4.4154607e-05	0.010368735
0.0	0.53110135	0.5286502	0.53129035	0.53112036	0.5373921	0.5247039	0.5344078	0.5277441	0.5197166	0.5305437
0.0	0.0015706164	0.0014906455	0.0013289042	0.0012208952	0.0010445218	0.00047536034	0.0017624845	0.001416744	0.0016912831	0.0007201868
0.0	0.01113825	0.0064827423	0.0110452045	0.012168886	0.0066282	0.01029412	0.015567467	0.009969879	0.0057618143	0.0091541
0.0	7.3607975e-05	8.867944e-05	0.00010112097	7.927256e-05	0.00010609054	6.587784e-05	0.0001784218	0.00013005377	9.4106406e-05	8.8766166e-05
0.0	0.055104602	0.043639746	0.045078997	0.009801803	0.055033363	0.046365608	0.049649455	0.04460106	0.04004668	0.042858433
0.0	0.00010294867	6.123933e-05	0.00013296469	7.8003023e-07	0.00018412835	8.597941e-05	0.00011182154	6.873055e-05	8.369461e-05	9.166044e-05
0.0	0.013496155	0.009261391	0.009878404	0.011946731	0.01012414	0.008757698	0.0108137755	0.01014685	0.009943626	0.008004929
0.0	0.00010229059	0.00014744878	8.110527e-05	0.00010589567	8.15971e-05	0.00011930538	0.00011520341	5.5760993e-05	7.1386676e-05	3.7311675e-05
0.0	0.00011622583	7.7507204e-05	0.00014356126	0.00013121797	8.396497e-05	7.923689e-05	0.00010921138	7.005604e-05	0.00014367561	3.592538e-05
0.0	0.0097708665	0.011551059	0.012053933	0.009572999	0.013343825	0.00012276585	0.014706909	0.009711425	0.014019846	2.1913454e-05
0.0	0.0009796073	0.0006178613	0.010477793	0.010533667	0.009506447	0.012384962	0.011393085	0.013356933	0.010464646	0.009373141
0.0	0.15080756	0.12674953	0.10991307	0.100099556	0.10665881	0.047656205	0.14999147	0.12362459	0.11904684	0.09649045
0.0	0.0022463163	0.002045106	0.0016707638	0.0020520496	0.0021476091	0.002057386	0.0021601215	0.0019931137	0.0013039409	0.0012921072
0.0	9.3659226e-05	0.0001392307	5.6062992e-05	0.00010232678	6.513725e-07	9.442218e-05	0.00021232158	0.00014359932	0.00016026103	8.870008e-05
0.0	0.0026908042	0.0010395681	0.0034137506	0.0027266326	0.001158845	0.0021430901	0.0026210384	0.0014731565	0.001418485	0.0015057155
0.0	0.00010151196	7.8848185e-05	9.430035e-05	7.098013e-05	1.8513205e-07	8.14188e-05	0.00019371732	0.00015086892	4.8959023e-06	8.317348e-05
0.0	0.010601509	0.009328265	0.010223215	0.008938233	0.00046751628	0.009439187	0.01472312	0.012847307	0.002293613	0.009670696
0.0	0.010759523	0.009827123	0.011098281	0.0118852435	0.01144004	0.012740119	0.013663632	0.009637625	0.008843058	0.0008491388
0.0	0.00013525227	0.00010312267	0.00013353697	0.00012000778	1.1812944e-07	0.00010609904	0.00017887422	0.00016732854	4.9821156e-06	5.227007e-07
0.0	0.5315899	0.53010887	0.53055894	0.5321019	0.53758687	0.5246486	0.5333236	0.5300806	0.51765734	0.5328983
0.0	0.5293546	0.52869993	0.5294476	0.5317603	0.5389844	0.5253563	0.5322281	0.5289373	0.51972073	0.5314022
0.0	0.08755851	0.08493865	0.10313261	0.09247181	0.10412685	0.010705503	0.13549878	0.08685855	0.08051943	0.083419584
0.0	0.0096759675	0.008748394	0.012305903	0.010331175	0.007871764	0.00087918976	0.022575103	0.009227871	0.008403205	0.007046205
0.0	0.0022767868	0.019844236	0.002125569	0.024929136	0.022293044	0.003600586	0.03532918	0.02951975	0.0030139606	0.020780373
0.0	0.0011146925	0.00929731	0.008948516	0.010497131	0.008157503	0.011950047	0.008791508	0.010784547	0.008776218	0.010825136
0.0	0.010289981	0.007951475	0.009429816	0.007701731	0.010677592	0.009152582	0.0122897085	0.009387144	0.009239152	0.009418028
0.0	0.001280801	0.009756358	0.010322715	0.010585391	0.009517184	0.012345586	0.011057926	0.010851243	0.009349286	0.008715787
0.0	9.5574185e-05	5.713319e-05	8.01042e-05	5.2569543e-05	9.856223e-05	7.650566e-05	0.00013431828	7.9989695e-05	8.055477e-05	7.88442e-05
0.0	0.00011706504	8.9110916e-05	1.6432556e-06	8.912324e-05	7.938391e-05	6.3490035e-05	0.00018229862	0.00013174793	0.000110644614	2.2711444e-07
0.0	0.13091321	0.14384797	0.15046206	0.13318734	0.15379924	0.14206417	0.17360196	0.15247005	0.14707334	0.14007917
0.0	0.00208015	0.0020671966	0.0010831404	0.002319749	0.002182676	0.0014003369	0.001593828	0.0018780903	0.0015884618	0.0015800844
0.0	0.2024774	0.18630642	0.18674396	0.17762999	0.21216206	0.19102436	0.21521449	0.19441257	0.18318552	0.17395416
0.0	0.5286464	0.5280874	0.529455	0.5319383	0.5379312	0.52512157	0.5323261	0.52788645	0.51996386	0.53100884
0.0	0.009966608	0.009791723	0.010852103	0.008651471	0.013131779	0.008638769	0.0067353807	0.014647907	0.009210336	0.008326041
0.0	0.00015298948	8.64322e-05	0.00014197544	6.246895e-05	1.8351082e-07	8.5530795e-05	9.0016394e-05	0.00012668109	8.467867e-05	7.924309e-05
0.0	0.08134673	0.06985433	0.07993331	0.06436031	0.013138646	0.06888208	0.07140496	0.077123776	0.06769286	0.06885692
0.0	6.351825e-05	6.1925886e-05	9.165467e-05	6.8307345e-05	7.049486e-05	4.1173862e-05	0.00010548317	0.00020333836	8.603519e-05	4.785429e-05
0.0	7.8218814e-05	5.8235873e-05	0.00010868622	6.7198795e-05	0.00010554807	5.015324e-05	0.00010452334	0.00012509405	0.00013983248	5.7619556e-05
0.0	5.5134842e-05	0.00010167578	1.5344709e-06	8.6274835e-05	1.2479804e-06	7.670246e-05	0.00019647581	0.0001220379	4.4566983e-05	3.404335e-05
0.0	0.022683509	0.02265725	0.027715484	0.004750975	0.02332708	0.023862215	0.026497843	0.029333478	0.029288193	0.020086912
0.0	7.3855466e-05	5.573706e-07	0.00011383014	1.0071933e-06	5.527493e-05	7.626361e-05	7.777048e-05	0.00010771707	0.0001245431	8.275741e-05
0.0	0.010382428	0.007583264	0.00813319	0.006190848	0.0073554986	0.007401697	0.01344756	0.006253281	0.011427648	0.008026556
0.0	0.024322817	0.031342752	0.005589445	0.021663785	0.024348529	0.029032085	0.02628353	0.026873445	0.027151046	0.019025091
0.0	8.7531545e-05	0.00013263241	0.00013431598	8.937243e-05	7.93432e-05	0.00010012356	0.000101844234	0.00012490299	0.00010804409	5.09936e-05
0.0	0.14884937	0.15136579	0.13364965	0.15505373	0.10270256	0.15145771	0.15291172	0.14947386	0.16403091	0.13240457
0.0	0.000117801865	9.681407e-05	6.6916786e-05	0.00011202528	2.8518103e-05	0.000110798974	0.000101279526	0.0001239083	0.00012537863	4.9444378e-05
0.0	0.00013218989	0.00013003145	1.3619239e-06	8.3689985e-05	5.4822576e-05	7.011165e-05	0.00014118594	8.099366e-05	0.00012320575	4.7396494e-05
0.0	0.009606154	0.010112997	0.008030946	0.010738434	0.011035677	0.009842483	0.007021643	0.01250662	0.0121751195	0.0067327744
0.0	8.327681e-05	9.243603e-05	5.79098e-05	0.00010369538	0.00010560092	8.89034e-05	4.330607e-05	0.00014304556	0.00013959853	4.0084444e-05
0.0	8.3708816e-05	6.0298116e-05	6.150022e-05	4.9282302e-05	6.621207e-05	0.00012487489	5.4495704e-05	5.806596e-05	9.771662e-05	4.8605532e-05
0.0	0.012146866	0.010301861	0.007903462	0.0072607943	0.0104827285	0.00925864	0.0107010845	0.009058191	0.009730277	0.007722797
0.0	0.048976533	0.05428547	0.0111008985	0.04636446	0.03216148	0.051811475	0.05116204	0.045501594	0.052091833	0.034832194
0.0	0.04306275	0.04223743	0.011808541	0.05205982	0.011609639	0.045669965	0.058683924	0.0508236	0.047665365	0.034161985
0.0	0.04314924	0.04220571	0.011822108	0.052038435	0.011568641	0.045543384	0.05881252	0.050781175	0.04765777	0.034325078
0.0	0.5275765	0.52893835	0.5303649	0.5324718	0.5377652	0.5268894	0.53211695	0.5288125	0.52033204	0.53155524
0.0	0.009128302	0.009525216	0.00986582	0.011100432	0.0101295505	0.009431129	0.0128753595	0.009935776	0.008629589	0.010441316
0.0	0.09589798	0.0997163	0.10550061	0.091311455	0.08950849	0.092402294	0.106564954	0.10773132	0.08967248	0.094077565
0.0	0.117012314	0.090146795	0.10457426	0.10450886	0.09685078	0.094820425	0.11236861	0.1024023	0.06601413	0.080976054
0.0	0.00018505733	5.4507662e-05	6.154146e-05	7.847156e-05	9.127553e-05	0.000102718026	0.00015625657	0.00012289856	6.385629e-05	5.68379e-05
0.0	0.00017206419	5.8952086e-05	7.940247e-05	0.000117834	0.00010376354	9.879748e-05	0.00017233756	0.00011809385	4.2257205e-05	6.759953e-05
0.0	0.011834302	0.0097088115	0.009748654	0.007254064	0.0119262375	0.0088182995	0.014963482	0.010970162	0.0091670845	0.01031121
0.0	0.5302065	0.5298524	0.53126407	0.5325705	0.53980607	0.5263978	0.53319675	0.529372	0.51954585	0.5316868
0.0	0.011423475	0.007544792	0.009172218	0.011173183	0.007845203	0.011179423	0.013945543	0.009117234	0.017099056	0.007945196
0.0	7.9514684e-05	7.0864146e-05	2.9892517e-05	7.5250864e-05	8.162776e-05	0.000106107436	0.000116070325	5.991095e-05	0.00013602234	8.392383e-05
0.0	0.0093645295	0.008826489	0.005784589	0.009145039	0.009676708	0.010746847	0.011377488	0.008178556	0.01197084	0.009686812
0.0	0.011749981	0.00857262	0.0053730267	0.0103857415	0.007622025	0.009671326	0.0016859825	0.0116271945	0.010084992	0.009001701
0.0	0.53015625	0.5294392	0.5308094	0.5326575	0.53917587	0.5259781	0.5331486	0.5293422	0.5204785	0.53175867
0.0	0.011835156	0.008166079	0.010465747	0.011286046	0.010185303	0.008896446	0.014041198	0.011484079	0.008193849	0.009699513
0.0	0.07559497	0.05994961	0.07253069	0.0758525	0.072575815	0.060949843	0.091773935	0.07719159	0.06622222	0.063694194
0.0	0.5298662	0.5285646	0.53010064	0.53069013	0.5398488	0.525208	0.5329427	0.5294095	0.51928055	0.53006715
0.0	0.010763806	0.009225853	0.01083178	0.010740015	0.011051894	0.00847613	0.013950376	0.011819083	0.010130316	0.007252303
0.0	0.10961914	0.083774395	0.109008946	0.109839134	0.117298305	0.07503531	0.13345142	0.10919682	0.10480475	0.08892699
0.0	0.5315944	0.52963334	0.5289985	0.5323263	0.5403055	0.5262693	0.5330448	0.53101987	0.51934177	0.5342462
0.0	0.011087819	0.012822108	0.008934391	0.0072588967	0.007519305	0.011419485	0.0146353515	0.013040291	0.009950172	0.011403407
0.0	0.00010492999	7.6321085e-05	0.00010596598	0.000102971935	0.00010644987	6.475169e-05	0.0001756084	0.00012523179	9.698436e-05	4.6900834e-05
0.0	0.01077663	0.009178929	0.010830534	0.010746248	0.011092017	0.008426326	0.014027843	0.011718181	0.010128633	0.007279392
0.0	0.013151753	0.0073405677	0.013034752	0.013205555	0.014845702	0.0059485985	0.020468596	0.01338636	0.012367431	0.008421351
0.0	0.010793219	0.009978543	0.0068968222	0.012864396	0.009706363	0.008184151	0.009939351	0.008896399	0.011148796	0.007908466
0.0	0.008237333	0.010462064	0.009331782	0.00949153	0.010381351	0.009679153	0.008583468	0.011163247	0.008664756	0.008467998
0.0	0.00010473975	9.547572e-05	0.00010289125	0.00011110929	8.817249e-05	7.964065e-05	0.00017326817	8.125708e-05	0.00011659546	9.80835e-05
0.0	8.2199775e-05	4.333482e-05	6.4685155e-05	8.66651e-05	6.326267e-05	9.797134e-05	8.007128e-05	0.00010095131	0.000104692226	9.4983894e-05
0.0	0.013757801	0.009877025	0.01115387	0.011391614	0.010474649	0.0093751615	0.0125111425	0.010678065	0.010641999	0.00872187
0.0	0.21801859	0.20520307	0.22350775	0.22603785	0.2390144	0.21385601	0.2194106	0.23909451	0.24456121	0.19033858
0.0	0.08233519	0.08047666	0.081650056	0.05838979	0.07079688	0.06089346	0.07781094	0.06711249	0.055063218	0.051984947
0.0	0.06964415	0.071488775	0.08135291	0.06264699	0.06832703	0.06279158	0.073565505	0.07347914	0.07675803	0.055108525
0.0	0.009678408	0.010168146	0.012943067	0.007932206	0.009092613	0.008133856	0.010607287	0.010822976	0.011971201	0.0062346794
0.0	0.009697452	0.010244534	0.012937738	0.007975973	0.0091061825	0.008193085	0.010601158	0.010857192	0.011975375	0.0062288265
0.0	0.06475993	0.065951854	0.067007415	0.07260703	0.08240902	0.06739657	0.056557205	0.07454171	0.07596316	0.053107977
0.0	0.008454708	0.00875136	0.009006399	0.01043644	0.012912356	0.00927532	0.0065124677	0.011117347	0.011740163	0.0058248234
0.0	0.008471361	0.008817191	0.009002672	0.010493878	0.012931552	0.009342787	0.0065086926	0.011152487	0.0117442515	0.005819347
0.0	0.25244036	0.22963782	0.21861848	0.2345614	0.2310951	0.24393769	0.2265944	0.16300973	0.22834997	0.22679064
0.0	0.08481743	0.06351575	0.06702721	0.07459339	0.07181415	0.06351538	0.0788945	0.05074974	0.07530309	0.069060214
0.0	0.014002376	0.008161122	0.009011346	0.010976346	0.0099765835	0.0083084125	0.012091725	0.005457561	0.011550002	0.009467187
0.0	0.014029808	0.008222551	0.009007624	0.0110367285	0.009991458	0.008368898	0.012084761	0.0054749083	0.011554032	0.00945832
0.0	0.18466619	0.21844018	0.22088481	0.23098715	0.21681005	0.23201223	0.24162711	0.23233864	0.22704928	0.20500386
0.0	0.05559406	0.07088843	0.07708234	0.07386172	0.07077185	0.0728381	0.08766862	0.07544257	0.0734345	0.059914008
0.0	0.00637689	0.010009473	0.011697105	0.010775908	0.009708114	0.010719	0.014748203	0.011370003	0.011020039	0.00727406
0.0	0.0063894833	0.010084673	0.011692282	0.010835193	0.009722593	0.010796854	0.014739725	0.011405934	0.01102388	0.007267231
0.0	0.0030479436	0.0014796829	0.0025125376	0.0010266174	0.0014322829	0.0016792142	0.0022693132	0.0022246714	0.0023747075	0.0014791539
0.0	0.52924776	0.5292592	0.53018	0.53185946	0.53891325	0.5259737	0.53191304	0.52913094	0.5193646	0.53186786
0.0	0.5304408	0.52920306	0.5301302	0.5306463	0.5386747	0.5240516	0.5320051	0.5289448	0.5189091	0.53171843
0.0	0.14039735	0.15355186	0.14931278	0.15271726	0.14423566	0.14788043	0.15110672	0.13578402	0.13616648	0.15925466
0.0	0.010208206	0.009081805	0.005120429	0.010127069	0.012226087	0.009847983	0.010455826	0.013338213	0.010454317	0.0077114995
0.0	9.4045754e-05	7.469999e-05	2.341616e-05	9.133438e-05	0.00012962404	8.869627e-05	9.6866424e-05	0.00016277877	0.00010338881	5.267975e-05
0.0	0.16889356	0.15125144	0.15001845	0.15725492	0.12416548	0.14430726	0.1659566	0.1454591	0.14559615	0.14047392
0.0	0.00017865536	6.7822104e-05	0.00014031987	0.00013582183	5.7146703e-05	7.738276e-05	0.0001886526	9.400433e-05	0.00013231674	5.824526e-05
0.0	0.01872175	0.015829584	0.014326307	0.009778925	0.010858758	0.0046737855	0.01665779	0.016162856	0.0112903565	0.009610792
0.0	0.019918537	0.0131153995	0.0107664475	0.011300811	0.012596249	0.0046155797	0.016175918	0.01052783	0.01272611	0.007843348
0.0	0.01814663	0.013852068	0.0099900905	0.008451183	0.01165395	0.004973352	0.019392848	0.014422732	0.014372476	0.00921001
0.0	0.015456615	0.012880992	0.011913377	0.0115492735	0.011773231	0.0045249853	0.02196203	0.0148536675	0.011956456	0.008581878
0.0	0.017285937	0.013682932	0.01112207	0.012051383	0.010837918	0.004909977	0.020236582	0.015888466	0.014547277	0.00968876
0.0	0.018331539	0.01344975	0.011916857	0.010114019	0.0125313485	0.0041977568	0.019170843	0.014814254	0.015183544	0.008390886
0.0	0.015067873	0.012896019	0.012232993	0.007848968	0.011720163	0.004111021	0.01596883	0.015770588	0.018159308	0.008555224
0.0	0.5310054	0.53045523	0.5302454	0.53325194	0.53779614	0.524472	0.5333904	0.5300333	0.51884604	0.53296137
0.0	0.5318993	0.5289581	0.53187627	0.532465	0.54195786	0.52685076	0.5333917	0.5305823	0.5208241	0.53248996
0.0	0.531506	0.5283519	0.53092724	0.53246325	0.53996605	0.52701825	0.53346664	0.53001636	0.5214348	0.53323984
0.0	0.5294753	0.5298705	0.53018844	0.5327344	0.5399765	0.5267853	0.532125	0.52835655	0.5197062	0.5303726
0.0	0.5307933	0.5310009	0.5306012	0.5348396	0.5413869	0.5274853	0.5335307	0.5275581	0.51985234	0.53251773
0.0	0.048164032	0.044007607	0.04146902	0.03904637	0.048623033	0.047864802	0.047372766	0.051617436	0.04752728	0.033887476
0.0	0.04712007	0.04583705	0.047756977	0.045339234	0.039022185	0.05235926	0.060414106	0.03980654	0.029134601	0.043722972
0.0	0.052612297	0.047278315	0.055799574	0.05045894	0.04428645	0.04661445	0.04318609	0.04349086	0.049179018	0.045547526
0.0	0.056382395	0.06328384	0.053749215	0.047330137	0.034870878	0.039963897	0.060637057	0.05606429	0.04805979	0.046927124
0.0	0.05566453	0.049030222	0.057181567	0.028416712	0.051586058	0.038373314	0.05668397	0.057109557	0.035008702	0.01620709
0.0	0.039257493	0.04722038	0.054557055	0.034125485	0.039547063	0.04393316	0.046064787	0.050713178	0.039816327	0.039972413
0.0	0.5333262	0.5304223	0.5314901	0.5340731	0.5413	0.5275535	0.53344446	0.5309608	0.52052426	0.53313833
0.0	0.5318633	0.53042233	0.5306835	0.5326404	0.5404395	0.5268396	0.5340169	0.5276471	0.52084786	0.5306381
0.0	0.53155965	0.5278277	0.5297591	0.53208154	0.5379702	0.52540743	0.5316639	0.530506	0.51886344	0.5312052
0.0	0.049257588	0.03464229	0.036362026	0.05064595	0.05586856	0.04118641	0.031884596	0.049239654	0.026476473	0.027465895
0.0	0.5311454	0.52853876	0.5321147	0.53275895	0.5386136	0.5262575	0.5341182	0.52856004	0.5203582	0.53131634
0.0	0.00011840844	8.192401e-05	8.086547e-05	4.4305187e-05	6.75579e-05	8.743385e-05	0.00011126473	0.00011300193	3.132128e-05	6.632545e-05
0.0	0.013635681	0.008315534	0.008944863	0.006298504	0.0097669875	0.007969139	0.008715273	0.008417319	0.004029537	0.008574254
0.0	0.53039277	0.52781963	0.5303978	0.5316698	0.5383704	0.52594477	0.53408235	0.5261434	0.52012074	0.5303313
0.0	0.10490001	0.10287129	0.09253221	0.09768405	0.0908291	0.09801055	0.101618625	0.102882996	0.09746604	0.09875552
0.0	0.03068735	0.025587639	0.032397624	0.024501167	0.028140916	0.023793487	0.02754977	0.02866096	0.027584605	0.024378167
0.0	0.5300682	0.52743864	0.52875584	0.530904	0.538856	0.52428913	0.5312988	0.5310801	0.51908666	0.5326721
0.0	0.0279067	0.021958953	0.023107944	0.018241258	0.024802467	0.021698406	0.025183951	0.02331408	0.025547426	0.018417161
0.0	0.5305087	0.5285864	0.53090054	0.53005755	0.5377262	0.5253114	0.5326707	0.53002363	0.5198183	0.5312937
0.0	0.012568658	0.011760917	0.0135147115	0.012364065	0.014292054	0.011674493	0.008864147	0.010714298	0.0072805877	0.0067076334
0.0	0.009405634	0.008894638	0.009730455	0.01042179	0.009255391	0.008032257	0.0112147	0.010056944	0.010240325	0.009063984
0.0	0.5296248	0.52995676	0.53094625	0.5323157	0.5394538	0.52836746	0.53276825	0.53238666	0.5190981	0.532469
0.0	0.53008014	0.5290224	0.5312069	0.5313474	0.5384514	0.5255137	0.5327206	0.53053224	0.51874083	0.5320346
0.0	0.014630876	0.009117767	0.015047583	0.01157062	0.010492963	0.012859788	0.011034132	0.006990814	0.007957785	0.010664543
0.0	0.00016894053	9.078707e-05	8.681788e-05	7.540681e-05	7.080936e-05	0.00010376591	0.00017222717	4.0279334e-05	8.13945e-05	0.00010991281
0.0	0.010815015	0.0077408836	0.010922306	0.013375634	0.011014183	0.011575469	0.018635858	0.009366494	0.0125431195	0.007899317
0.0	8.1416e-05	5.4668515e-05	7.264476e-05	0.00011372631	7.5569864e-05	7.348013e-05	0.0002300281	8.93053e-05	0.00013447386	6.310132e-05
0.0	0.52973527	0.52905965	0.53020954	0.53277504	0.539208	0.52765775	0.53278637	0.5279298	0.5200043	0.5327033
0.0	0.0135899335	0.010239199	0.0084647	0.010200467	0.01218253	0.004926165	0.01848937	0.0116463015	0.011150741	0.010737608
0.0	0.00014274471	8.5420186e-05	9.299098e-05	0.00011528461	0.0001249504	4.9382692e-05	0.00025265192	0.000107513886	0.00012253347	8.2229104e-05
0.0	0.52963144	0.5287433	0.52920634	0.53117543	0.53738886	0.52540123	0.5325882	0.5285087	0.51972175	0.53206646
0.0	0.00013829008	9.312621e-05	0.00015142538	9.601411e-05	0.00010199342	0.00010752434	0.0001019871	0.0001286905	0.00014815372	7.916657e-05
0.0	0.013020637	0.013245862	0.013232369	0.01048448	0.011274964	0.010142689	0.011770164	0.01090223	0.0103157405	0.013826493
0.0	0.08789886	0.06895096	0.10624849	0.07751839	0.09363477	0.06746618	0.10338492	0.08093527	0.10843835	0.06923539
0.0	0.5305931	0.53054655	0.5294074	0.53165287	0.5394092	0.526179	0.53383106	0.528825	0.5201309	0.5325257
0.0	0.010101547	0.008389858	0.009752383	0.010252119	0.011501988	0.011381512	0.011103394	0.0069792178	0.0077610062	0.011501046
0.0	0.06555077	0.06917514	0.07538702	0.07212406	0.073331825	0.07495339	0.089990966	0.061796885	0.07366151	0.06909736
0.0	0.0126086855	0.006485931	0.008181592	0.008244733	0.010964126	0.010275994	0.008628166	0.010212914	0.0064157955	0.011817468
0.0	0.10518524	0.10705334	0.085612886	0.09920315	0.11156324	0.08572503	0.09525464	0.11286681	0.10209917	0.08253424
0.0	0.00012972493	7.544083e-05	7.211756e-05	2.235929e-05	3.6550828e-05	5.7600653e-05	0.000113540475	7.142896e-05	7.224221e-05	7.800496e-05
0.0	0.012320187	0.007931947	0.008634507	0.003435254	0.01286138	0.0059416043	0.011323359	0.008545486	0.009275069	0.00979017
0.0	0.023813985	0.021546518	0.022964882	0.024772188	0.025007173	0.022765063	0.016507076	0.024453484	0.0137557825	0.0205542
0.0	0.53008395	0.52921057	0.5298031	0.5323081	0.5382693	0.5250756	0.53426665	0.52892935	0.51853067	0.5342269
0.0	0.04650522	0.050559334	0.039878685	0.03821955	0.0527922	0.05289412	0.0445644	0.03320853	0.04841953	0.04246081
0.0	0.00012334975	5.563867e-05	7.077999e-05	5.396382e-05	0.00011369443	3.5607998e-05	0.00010817905	3.9209022e-05	0.00012904513	0.00011675
0.0	0.02621554	0.030483272	0.021304907	0.021755172	0.03264706	0.026527496	0.023125501	0.016808406	0.02440002	0.02380732
0.0	0.14112197	0.15889347	0.11378457	0.13777462	0.15553564	0.15418997	0.12297487	0.102114655	0.14443687	0.1442996
0.0	6.858082e-05	8.736351e-05	8.6946544e-05	8.3503925e-05	8.404379e-05	5.311964e-05	2.7328839e-05	8.651375e-05	0.00010061378	2.640343e-05
0.0	0.019432059	0.02796038	0.027647307	0.023550851	0.025082337	0.017019771	0.017203068	0.02524501	0.010782563	0.023812585
0.0	0.055120245	0.07603407	0.081770815	0.07556254	0.06851433	0.051770687	0.074050635	0.073021606	0.038985502	0.07201076
0.0	8.338091e-05	0.0001233587	3.4447356e-05	7.340694e-05	0.00013100157	6.2072984e-05	5.35174e-05	1.0099259e-05	8.211148e-05	6.276332e-05
0.0	0.009050597	0.012871646	0.0049116174	0.008336271	0.011155217	0.011974851	0.00598054	0.0036060866	0.0103426	0.009526395
0.0	0.025867492	0.023113357	0.015567066	0.027304508	0.024343783	0.02465314	0.028417088	0.017385567	0.02807829	0.025858374
0.0	0.04739326	0.047520403	0.049164385	0.034228377	0.044292636	0.04690559	0.053166933	0.042711988	0.046679422	0.03623583
0.0	0.010466128	0.009006468	0.008495539	0.006355083	0.01422316	0.008546011	0.012135977	0.008011384	0.008943423	0.0041793673
0.0	0.010505867	0.008997976	0.008472856	0.0063082282	0.01405561	0.0084792515	0.012050396	0.007986997	0.008891999	0.0041448832
0.0	0.5300053	0.52935106	0.53056335	0.53216034	0.5383621	0.52601016	0.53289795	0.5296099	0.51927865	0.5316772
0.0	0.5310725	0.52839786	0.5319026	0.53216493	0.5371706	0.5255612	0.5346914	0.52760446	0.5199642	0.5309846
0.0	0.0045202924	0.009949219	0.010517642	0.0070352703	0.00614855	0.010859342	0.009757404	0.010106002	0.011351997	0.005976153
0.0	0.0044805105	0.00993557	0.010547866	0.007022281	0.0061514527	0.010937317	0.009803626	0.010068852	0.011415509	0.0059924717
0.0	0.019496975	0.024946928	0.016038468	0.023044359	0.021373646	0.028386258	0.030926498	0.027638959	0.021017421	0.020169146
0.0	0.07470238	0.06915417	0.05719675	0.06856674	0.06264296	0.07904561	0.07771526	0.07073338	0.064668804	0.04371615
0.0	0.000110714805	8.321878e-05	4.040213e-05	7.920259e-05	5.1998955e-05	0.0001438733	0.00012399198	9.136191e-05	7.134931e-05	1.4720524e-05
0.0	0.5306158	0.52968335	0.530916	0.5328457	0.5392789	0.52619165	0.53336257	0.52937496	0.51875347	0.53189707
0.0	0.0101905735	0.012138368	0.014022766	0.0061389566	0.0058142594	0.012421345	0.012528864	0.009680671	0.011707489	0.011139953
0.0	0.06336269	0.07500495	0.08260783	0.061266046	0.06169916	0.068022296	0.08547545	0.070028566	0.07864173	0.06643944
0.0	5.9629492e-05	0.00011304289	0.00016093742	5.1970397e-05	4.9134953e-05	8.158838e-05	0.00017819159	8.7981585e-05	0.00014913824	6.929455e-05
0.0	0.008119588	0.011122391	0.013321217	0.0076115765	0.0075238477	0.009436085	0.01405927	0.009894041	0.012527702	0.008809855
0.0	0.00012713077	6.1522216e-05	5.2545533e-05	4.7711168e-05	6.937978e-05	6.775578e-05	0.00013321737	9.52224e-05	2.4209015e-05	4.830702e-05
0.0	0.011248882	0.01042059	0.008744078	0.0106108505	0.010680967	0.008638696	0.008654829	0.010233759	0.010927407	0.0041441317
0.0	0.06132445	0.072870016	0.0696895	0.06570792	0.051780492	0.051835425	0.087261565	0.07847682	0.061216787	0.07820192
0.0	0.52965534	0.53206	0.53066915	0.5323552	0.5381138	0.5273445	0.53437465	0.529417	0.5195747	0.5326283
0.0	0.012306013	0.0109202	0.005679583	0.00993579	0.011233734	0.011215889	0.0043672537	0.009795058	0.014416084	0.0013770622
0.0	0.09411634	0.092053704	0.09280518	0.07787487	0.10508817	0.088784024	0.10110797	0.10943313	0.10862052	0.0640237
0.0	0.023302054	0.022222454	0.023890175	0.014342913	0.024553979	0.02532035	0.027174596	0.025278382	0.019710135	0.011700854
0.0	0.00787326	0.012460104	0.007642886	0.008384393	0.0074974056	0.0084187435	0.0092891585	0.0107912645	0.012010938	0.010643349
0.0	0.007133702	0.0075510778	0.00628412	0.005460673	0.009196748	0.008343444	0.011973238	0.00992504	0.010979785	0.011233195
0.0	0.007205257	0.007557463	0.006333863	0.0054278853	0.009153027	0.008298125	0.011908849	0.010010853	0.010825666	0.01124358
0.0	0.059545323	0.07077583	0.06416274	0.062108357	0.064888075	0.0631546	0.06795969	0.06862474	0.06893105	0.06891809
0.0	4.729689e-05	9.080317e-05	6.199507e-05	5.4685876e-05	5.93145e-05	6.178131e-05	7.473589e-05	8.153068e-05	9.0644935e-05	7.9508085e-05
0.0	0.0072377403	0.009979842	0.008309461	0.0078063766	0.008260473	0.008221182	0.009149949	0.009527911	0.009793489	0.009430938
0.0	0.007312726	0.012464401	0.013001404	0.007001431	0.009544503	0.008159868	0.009334819	0.011109004	0.013223494	0.008398565
0.0	0.032541152	0.024655089	0.029068151	0.020786483	0.030750675	0.027610129	0.02394423	0.02333385	0.024497207	0.017128645
0.0	0.029220382	0.027627721	0.023236979	0.020949038	0.02646048	0.024970252	0.02984403	0.03150042	0.016639741	0.023052314
0.0	0.18635091	0.18802705	0.19297831	0.19715808	0.19430271	0.17185017	0.18314023	0.1873344	0.17387192	0.18372619
0.0	4.8452166e-05	4.364092e-05	9.818354e-05	0.00012848132	4.770207e-05	8.2604456e-05	9.58288e-05	8.923685e-05	3.7261467e-05	6.4457454e-05
0.0	9.947539e-05	5.3932854e-05	7.362264e-05	7.188583e-05	0.00011096784	0.00015712119	0.00015313791	8.0716476e-05	1.5964732e-05	2.3467868e-05
0.0	0.0064586443	0.010573108	0.0069458927	0.008968706	0.012988915	0.008456435	0.01159652	0.008740698	0.010408182	0.008784588
0.0	0.15060334	0.12720297	0.10950576	0.10006423	0.10656393	0.047696535	0.15010859	0.12340283	0.11942923	0.09660612
0.0	0.022342626	0.022703983	0.030152487	0.026801588	0.027725669	0.023361912	0.02859686	0.024051152	0.026421655	0.010920927
0.0	0.18103616	0.1709716	0.2125998	0.20960805	0.20058294	0.18703525	0.175409	0.18696162	0.18800613	0.16343684
0.0	0.011902257	0.009697568	0.008961119	0.010969842	0.01070212	0.010326052	0.0118886875	0.011039252	0.009693053	0.008250081
0.0	0.011911874	0.009667618	0.008959561	0.010931402	0.010583378	0.010301584	0.011883368	0.011051931	0.009689671	0.008219565
0.0	0.00014403116	2.8043472e-05	0.00010070488	0.0001129848	0.000107364096	8.571712e-05	6.128823e-05	7.945693e-05	0.000114433176	7.146275e-05
0.0	0.07846944	0.10784411	0.10427041	0.08032749	0.11033776	0.08121963	0.10524625	0.10338352	0.12236009	0.08233434
0.0	0.02080196	0.027853679	0.01807832	0.024544433	0.02113442	0.027141683	0.019087395	0.024750728	0.023378408	0.021025635
0.0	0.0068795215	0.009976188	0.0071104392	0.010132574	0.009469173	0.011460296	0.0038599996	0.010282219	0.010059375	0.0059238593
0.0	0.053334754	0.056874014	0.035512388	0.03765196	0.04182319	0.026077937	0.06260369	0.06291199	0.0476675	0.041462384
0.0	0.529237	0.5283171	0.5302157	0.53105575	0.5371055	0.5252689	0.5329561	0.52816385	0.51918507	0.5309668
0.0	0.00011705165	0.000106675565	0.00011246079	3.6444253e-05	7.194371e-05	8.443001e-05	0.00014152845	0.00011164339	0.000119387434	4.6133468e-05
0.0	0.014224111	0.014323788	0.01052779	0.0041085808	0.009477111	0.009524371	0.010282573	0.010513498	0.011191922	0.0073184227
0.0	0.029133152	0.029513465	0.02609279	0.01733667	0.022450328	0.02346035	0.026988935	0.02873848	0.029969407	0.019370023
0.0	0.00011567068	8.611242e-05	7.338664e-05	7.933744e-05	8.4545376e-05	6.8630674e-05	0.00012911837	0.00016293189	0.00012372094	5.8533464e-05
0.0	0.16361241	0.16079256	0.13712667	0.1590733	0.16230552	0.14950006	0.18004905	0.13125281	0.14632858	0.122192204
0.0	0.007920986	0.012616416	0.0075876	0.010931516	0.012956646	0.010163175	0.016830327	0.0046682167	0.011656685	0.0052761612
0.0	0.007925844	0.01257806	0.0075885914	0.010892125	0.012988896	0.010086263	0.016938828	0.0046253474	0.0117005175	0.0052954634
0.0	0.0078831	0.012492005	0.0075313956	0.010851361	0.012893396	0.010035173	0.016746737	0.004611082	0.011652609	0.0052837464
0.0	1.3067454e-05	5.5406013e-05	8.0115045e-05	0.00013661792	9.7860684e-05	0.00014809596	4.5581757e-05	0.00010042544	4.6800218e-05	4.7756643e-05
0.0	0.14897323	0.14480291	0.024872797	0.15443544	0.15798646	0.1589742	0.15757309	0.16430257	0.14890762	0.12807103
0.0	0.010710109	0.010397304	0.012510053	0.008625598	0.0011537332	0.010721246	0.013692517	0.011439458	0.0118382005	0.007593369
0.0	0.10294655	0.081623465	0.10775608	0.08466539	0.10991063	0.093215354	0.10733722	0.09778157	0.09589513	0.07318342
0.0	0.00012650763	8.661132e-05	0.00013495222	8.448034e-05	0.00012216154	0.0001900897	0.000114436334	4.619206e-05	0.0001381235	3.482997e-05
0.0	0.013606806	0.009768047	0.010498855	0.00075463287	0.012861417	0.010896396	0.01128553	0.0122709805	0.0051796045	0.008368052
0.0	0.012166009	0.00808607	0.012246587	0.000786957	0.014234892	0.010827193	0.011191547	0.009926249	0.008630353	0.0069296216
0.0	0.000106194995	7.299767e-05	7.396168e-05	7.550302e-05	0.00012046893	6.474632e-05	0.00010644277	0.00018673802	5.1826777e-05	8.897871e-05
0.0	0.114076436	0.09712204	0.09394849	0.08124235	0.10009618	0.09318914	0.108553715	0.11880645	0.059489287	0.087296456
0.0	6.314255e-05	0.000107533466	6.551035e-05	7.3680734e-05	3.46712e-05	9.2273716e-05	0.00015353678	0.000103943974	8.143774e-05	6.453015e-05
0.0	0.0443338	0.051242735	0.0378322	0.048474684	0.052271176	0.04736951	0.060637575	0.05282718	0.043196842	0.03760784
0.0	0.04442274	0.051204614	0.03787451	0.048454687	0.052094143	0.047238477	0.060770188	0.052783187	0.043189928	0.037786756
0.0	0.06546622	0.068533845	0.06651811	0.069169216	0.06333112	0.07089332	0.09777049	0.074904546	0.06785799	0.060499925
0.0	0.041143145	0.042245004	0.038288005	0.042019133	0.0423322	0.041649286	0.059398152	0.04780922	0.041337527	0.040004093
0.0	6.737782e-05	8.044753e-05	7.095516e-05	8.1850216e-05	5.416474e-05	9.53128e-05	0.00029901395	0.00011341927	8.545701e-05	4.883356e-05
0.0	8.551171e-05	9.9701596e-05	5.5651453e-05	0.00014198829	9.665937e-05	0.000108336884	4.648934e-05	4.229135e-05	6.182557e-05	4.396817e-05
0.0	0.09762091	0.08698486	0.08617099	0.09867093	0.10330963	0.07870919	0.08881761	0.0934167	0.07808754	0.0863561
0.0	0.5288893	0.5286783	0.53091455	0.532296	0.5390203	0.527178	0.5327504	0.5286862	0.52021104	0.53297603
0.0	0.09957254	0.089123815	0.093659304	0.10177565	0.10670191	0.09499237	0.086911246	0.10377282	0.10345222	0.09188355
0.0	0.08243485	0.10247928	0.057284072	0.1003184	0.08023266	0.09629236	0.0994046	0.09461355	0.10300055	0.06841235
0.0	0.11509821	0.08930984	0.10218583	0.10607077	0.1053068	0.09524622	0.105770566	0.093329646	0.09985795	0.086075544
0.0	0.096071504	0.09122026	0.06379715	0.092708394	0.106184795	0.09708632	0.09782291	0.11288987	0.10356295	0.07008834
0.0	0.028687388	0.028945923	0.030897874	0.027132858	0.025419835	0.022505382	0.0338289	0.0279015	0.021623135	0.020919835
0.0	0.16372572	0.15751171	0.14694442	0.14318833	0.1356439	0.151837	0.16610962	0.13457	0.1331815	0.12707616
0.0	0.12277818	0.07961127	0.1006771	0.08355176	0.1052933	0.08705693	0.07487866	0.10107994	0.09414943	0.106646836
0.0	0.53138363	0.5287847	0.53145736	0.5306912	0.53901446	0.5259364	0.53333014	0.52853495	0.52212745	0.5314795
0.0	0.53001845	0.5293982	0.53100973	0.5312835	0.5378962	0.5261662	0.5336486	0.5281031	0.5224251	0.53179556
0.0	0.03132838	0.02371257	0.02228205	0.022280036	0.025851373	0.018859744	0.02766199	0.020694025	0.017601833	0.021840513
0.0	0.5302015	0.52831614	0.53015435	0.5297982	0.5377018	0.5255731	0.532344	0.52744985	0.5200579	0.5308195
0.0	0.53077334	0.52991575	0.5312617	0.5315146	0.539195	0.52651805	0.5330983	0.52809304	0.52192426	0.5304347
0.0	0.022477558	0.024206698	0.02229132	0.021730136	0.029050985	0.028563926	0.02846079	0.027093193	0.027735902	0.020658894
0.0	0.015982697	0.022024939	0.032566834	0.02258537	0.020922638	0.024170734	0.038652223	0.024392819	0.020035215	0.027671356
0.0	0.020109616	0.025533797	0.030204816	0.022466883	0.02412162	0.024885783	0.027987542	0.023973525	0.021643981	0.021341005
0.0	0.030247258	0.026674695	0.031885676	0.023810623	0.021264618	0.021933123	0.035343792	0.029268	0.023826953	0.025460811
0.0	0.03186634	0.024303885	0.033964586	0.021419104	0.024084799	0.017811729	0.030913135	0.022657529	0.01900924	0.012160527
0.0	0.13324516	0.14692286	0.15912302	0.12386764	0.13570216	0.14106308	0.14662725	0.15264107	0.13229658	0.13594764
0.0	0.53099257	0.5286639	0.5321751	0.5316895	0.5392721	0.52613294	0.5326387	0.5288476	0.5220085	0.53057057
0.0	0.53082895	0.5301787	0.53163236	0.5315182	0.53900075	0.52634	0.5341355	0.5277174	0.52226645	0.5303989
0.0	0.52957624	0.5285291	0.5305955	0.53150856	0.5378081	0.5260533	0.5323794	0.5283237	0.5210872	0.5304962
0.0	0.02730912	0.01969386	0.023113111	0.023478402	0.029274443	0.022549765	0.021748234	0.029549405	0.015913857	0.0137417
0.0	0.5313151	0.53050977	0.53151965	0.5322164	0.5386557	0.52684337	0.533707	0.529035	0.5221898	0.53155595
0.0	0.06674821	0.054737423	0.04799627	0.04049423	0.046485648	0.02311275	0.06869327	0.054320097	0.04083113	0.04774671
0.0	0.5306876	0.5314647	0.53105396	0.53281546	0.53876835	0.52702415	0.5339692	0.5288025	0.52184045	0.5319394
0.0	0.5302702	0.52898645	0.5300835	0.53102237	0.538489	0.5256975	0.53280735	0.52831686	0.5211722	0.53218985
0.0	0.056837276	0.055993684	0.048633523	0.045976862	0.054959096	0.031354155	0.06925511	0.055485882	0.057562362	0.045924906
0.0	0.52992815	0.53013325	0.5306456	0.53191066	0.5386328	0.52718705	0.5333498	0.5290996	0.5221348	0.5312656
0.0	0.043682523	0.0508053	0.061804753	0.044170517	0.046903253	0.026057594	0.078535356	0.058039792	0.056177184	0.051458575
0.0	0.1526364	0.18957128	0.19835693	0.16926847	0.19080068	0.1855349	0.21156019	0.1878059	0.16243592	0.17055976
0.0	0.19773561	0.17201221	0.20956887	0.18098234	0.19365305	0.1814234	0.21519925	0.19327869	0.17665344	0.18999551
0.0	0.20607407	0.18052812	0.2136334	0.208725	0.17961353	0.1596393	0.20181338	0.16012427	0.17244628	0.17798775
0.0	0.53062826	0.5298794	0.5314957	0.5325243	0.5386575	0.5264031	0.5331404	0.52918214	0.5219869	0.53180707
0.0	0.5303555	0.5304471	0.5310542	0.5327112	0.53920966	0.52653027	0.53350705	0.5295056	0.5218208	0.5320664
0.0	0.0656574	0.053215448	0.053365983	0.04283957	0.051476814	0.027780086	0.06759294	0.061003245	0.048990995	0.036387797
0.0	0.5292858	0.52966374	0.529894	0.5323547	0.53844297	0.52656907	0.53242034	0.5281428	0.52142876	0.531396
0.0	0.5300787	0.52950114	0.5312573	0.53287387	0.53955775	0.5270407	0.5338968	0.52955025	0.520271	0.5311105
0.0	0.008835873	0.012713434	0.006031361	0.009127527	0.0065332176	0.0105074085	0.012558981	0.009199837	0.008302297	0.010395528
0.0	0.06895716	0.073003486	0.057454225	0.07276661	0.06313584	0.06998092	0.08009384	0.071550675	0.064308494	0.07857303
0.0	0.010546095	0.012178605	0.011724046	0.009455421	0.006172261	0.010193233	0.014552966	0.009921119	0.013358836	0.007087514
0.0	0.52946	0.5286738	0.53039515	0.5315151	0.53745675	0.5256473	0.53249454	0.52942353	0.5186427	0.5306926
0.0	0.00010020953	0.00013328166	0.00012524457	8.0521364e-05	3.2819175e-05	9.572742e-05	0.0001906415	8.9370464e-05	0.00016994093	4.4894412e-05
0.0	0.006926305	0.009703843	0.013826779	0.012344871	0.010919042	0.01067402	0.013020429	0.010933165	0.013865448	0.0056351363
0.0	0.00010435653	0.00012266089	0.000117527765	7.975587e-05	5.7924102e-05	7.822411e-05	0.00013510803	0.0001438744	4.080284e-05	6.469281e-05
0.0	0.009290717	0.009379343	0.013359622	0.0117163025	0.008664182	0.0075801746	0.01388805	0.012201596	0.011331	0.007314287
0.0	0.5305298	0.5280018	0.53093636	0.53121316	0.5361032	0.52575445	0.53308696	0.5267692	0.5190105	0.5312006
0.0	0.53028566	0.528025	0.53212965	0.53106266	0.5371468	0.52570343	0.5330196	0.52961516	0.519442	0.53115875
0.0	0.00014635856	0.000104991246	5.576599e-05	8.375106e-05	0.00013562731	0.00011036905	0.000116871975	9.808219e-05	0.00010889058	6.298931e-05
0.0	0.012858312	0.011575961	0.007116717	0.0075585363	0.011560433	0.010903577	0.009821635	0.009498684	0.01055399	0.0053298287
0.0	0.5301286	0.5292102	0.5312143	0.5315364	0.5358074	0.5249712	0.5342453	0.52584076	0.52072513	0.5306601
0.0	0.5313739	0.52993363	0.5323861	0.53183234	0.537185	0.52596515	0.5342846	0.5283787	0.52147716	0.53193986
0.0	0.0023780412	0.0021923701	0.0017509575	0.0024606464	0.0016052467	0.0011180372	0.001066192	0.0022478236	0.001232135	0.0022717728
0.0	0.07053666	0.05393756	0.055827126	0.046730906	0.047656268	0.028778622	0.07447299	0.05595638	0.057611294	0.04590941
0.0	0.000100305806	2.408386e-05	0.00011556253	2.6042326e-05	0.00014623621	2.5183765e-05	0.00011750446	4.6002373e-05	6.608642e-05	5.981881e-05
0.0	0.013207133	0.0061293426	0.0102972	0.0069894735	0.011531829	0.006112622	0.007235339	0.011149717	0.007637185	0.011453152
0.0	0.089054376	0.08896993	0.07396728	0.065111905	0.09875154	0.099651486	0.098967694	0.07444437	0.08823538	0.10529307
0.0	0.008134229	0.009512107	0.0065039922	0.007110372	0.0075934986	0.01167731	0.0142633375	0.0072007556	0.009239204	0.009636414
0.0	0.00241464	0.009298225	0.009021409	0.003815721	0.01058544	0.008575158	0.012374347	0.0062976587	0.007700131	0.007197283
0.0	5.9466172e-05	8.201687e-05	3.788481e-05	4.4753695e-05	4.9541086e-05	0.00012516613	0.00018163965	4.6862253e-05	8.055569e-05	8.257917e-05
0.0	9.33727e-05	5.0590024e-05	2.4608424e-05	8.9505476e-05	6.9628855e-05	4.5446166e-05	5.7794496e-05	4.164838e-05	6.327969e-05	0.000101907484
0.0	0.090565816	0.086255394	0.0901474	0.08998716	0.10852308	0.06809915	0.12183335	0.08053608	0.10091855	0.06844726
0.0	0.09072947	0.086519755	0.089942224	0.090428546	0.10917532	0.068687245	0.12272775	0.080394104	0.101333305	0.06865427
0.0	0.09072947	0.086519755	0.089942224	0.090428546	0.10917532	0.068687245	0.12272775	0.080394104	0.101333305	0.06865427
0.0	0.09067875	0.08573512	0.08970905	0.0902208	0.10903004	0.06812999	0.12230432	0.080541655	0.10092811	0.068832435
0.0	0.024173735	0.019642456	0.014644685	0.013814555	0.028108241	0.020659834	0.023304114	0.020958653	0.024105031	0.019774092
0.0	0.53107506	0.53075093	0.5299312	0.5322515	0.53950244	0.52517253	0.5342037	0.5289288	0.52002746	0.53093296
0.0	0.52980673	0.53008294	0.5299551	0.5337267	0.53868055	0.52623963	0.5330299	0.5294169	0.52011704	0.53276795
0.0	0.14833415	0.12683946	0.09520776	0.08995405	0.14974739	0.15579405	0.11420936	0.14172755	0.13095452	0.15330245
0.0	0.5292016	0.5294427	0.53018343	0.53310597	0.5383288	0.5263884	0.5331326	0.5291417	0.5186534	0.5297975
0.0	5.836179e-05	3.7581824e-05	0.00014807732	3.67969e-05	0.000108828186	4.329938e-05	0.0001707096	7.774845e-05	5.1104347e-05	7.506474e-05
0.0	0.008118551	0.008938356	0.00501848	0.008989004	0.0092239	0.007849272	0.0075704386	0.008861244	0.008501603	0.007474809
0.0	0.011428629	0.0007148004	0.009640229	0.007999811	0.012004788	0.0065262606	0.010851033	0.006051903	0.008836786	0.0076779085
0.0	8.745428e-05	5.828318e-07	0.000115998846	6.3920204e-05	7.842817e-05	0.000107445725	0.00018211777	0.000106023384	7.2541545e-05	7.146541e-05
0.0	8.771495e-05	7.80799e-05	0.00014678917	0.00011117182	8.790117e-05	0.00012057143	0.000184397	0.000102265716	0.00016409218	6.653088e-05
0.0	0.19235961	0.17349184	0.19662212	0.20249334	0.19818866	0.18295175	0.21120887	0.19753982	0.1935546	0.16666098
0.0	0.19309373	0.1742955	0.19723746	0.20181534	0.1986916	0.18285838	0.21284215	0.19783771	0.1938485	0.1673714
0.0	0.2607194	0.24322933	0.26468417	0.269218	0.2682843	0.25069326	0.27953213	0.26537818	0.25901347	0.23699848
0.0	0.19568826	0.2100395	0.055577952	0.18166529	0.18770443	0.20079476	0.20058213	0.18375841	0.18646297	0.16155939
0.0	0.077950045	0.05729181	0.068196066	0.056692667	0.07316634	0.072968654	0.05819184	0.065247245	0.070642725	0.05405989
0.0	0.00012228976	8.282578e-05	0.00010668594	2.1836144e-05	9.465125e-05	6.938791e-05	0.00011417289	5.665315e-05	0.0001754636	3.6321708e-05
0.0	0.04207296	0.04373273	0.043533877	0.040214643	0.047689732	0.04548865	0.058007535	0.04435142	0.04403032	0.030176857
0.0	0.06374807	0.06887196	0.06175264	0.0617777	0.074683644	0.05795623	0.078561574	0.068946764	0.05316422	0.061146207
0.0	0.00771765	0.010308826	0.007763367	0.008426505	0.01159974	0.0103091225	0.013736415	0.008964854	0.011114118	0.006800742
0.0	0.007818751	0.010329016	0.007853942	0.008465756	0.011651682	0.01041589	0.013838741	0.008925313	0.011203072	0.0068073156
0.0	0.0068963687	0.008318921	0.008429929	0.0067507355	0.0075136386	0.0077502327	0.010885069	0.010114315	0.008044089	0.006520766
0.0	6.493534e-05	3.8591228e-05	8.0993275e-05	5.5741857e-05	5.5456607e-05	0.00012180248	2.254482e-05	0.000103891056	3.8257123e-05	3.175258e-05
0.0	0.0121589685	0.007478358	0.008595834	0.006217959	0.00730134	0.008923538	0.009650135	0.011475756	0.007092216	0.0055528046
0.0	2.5021434e-05	6.937945e-05	9.341581e-05	5.196406e-05	2.7871904e-05	6.0806728e-05	0.00014981483	2.3506418e-05	5.9494083e-05	5.268874e-05
0.0	0.005291431	0.008755265	0.01017564	0.0076575796	0.0057064104	0.008167713	0.012970461	0.005110555	0.00795029	0.0077121565
0.0	0.00010335569	4.1153682e-05	2.6659913e-05	4.5283246e-05	8.4623935e-05	0.00011856481	0.0001718348	7.7742894e-05	6.3675085e-05	7.459236e-05
0.0	0.06961261	0.06052451	0.062181495	0.065460585	0.07165299	0.0681833	0.072174594	0.06036353	0.057058033	0.05392985
0.0	0.5314869	0.5301066	0.53069025	0.5325063	0.53909	0.5260995	0.53358793	0.53050953	0.519589	0.5320826
0.0	0.009536406	0.0067866044	0.0078064324	0.0074043805	0.008546622	0.008399153	0.008210586	0.0094388975	0.008597199	0.0075810254
0.0	8.484299e-05	5.0536313e-05	5.5140412e-05	6.656052e-05	8.6085245e-05	8.231602e-05	9.372945e-05	5.045912e-05	4.4746525e-05	3.1870863e-05
0.0	0.53070414	0.52955604	0.53121555	0.53108984	0.5400261	0.5257202	0.53409153	0.5284594	0.5213009	0.5311241
0.0	0.008920991	0.0076988013	0.011809926	0.0076699858	0.008983158	0.010357584	0.00830227	0.009446738	0.007937277	0.007915506
0.0	0.06654829	0.062228687	0.054336555	0.060898837	0.07275488	0.07034935	0.06766377	0.05728165	0.060053617	0.05839797
0.0	6.374836e-05	2.9610048e-05	9.707967e-05	4.263763e-05	0.00012835054	7.222224e-05	0.00010969472	7.326651e-05	3.3843306e-05	3.8626833e-05
0.0	0.008013499	0.011521294	0.005546894	0.007939669	0.0042062164	0.007515068	0.0068510184	0.011076708	0.012102165	0.0058224737
0.0	0.04759836	0.034484636	0.027301824	0.03230403	0.04007363	0.03748088	0.053051885	0.03074268	0.043295916	0.043221857
0.0	0.530179	0.53026426	0.5316125	0.5321801	0.5398568	0.5267026	0.53339124	0.5299062	0.5204082	0.5317782
0.0	0.007615752	0.008238478	0.012824286	0.009375108	0.01006612	0.009461278	0.006585612	0.008584564	0.0082824165	0.006302814
0.0	0.00567631	0.008139601	0.010544229	0.0067033777	0.009142577	0.012060237	0.0067482935	0.011218957	0.0053216848	0.004863008
0.0	0.0615634	0.062692046	0.0636452	0.0627069	0.07105735	0.05434772	0.07080762	0.067460395	0.05750726	0.054946378
0.0	5.354972e-05	5.762296e-05	6.0146052e-05	5.6679037e-05	8.341916e-05	3.5347824e-05	8.7211934e-05	7.645629e-05	4.6068446e-05	3.415163e-05
0.0	0.007697774	0.007966105	0.008185622	0.007946259	0.00978129	0.006230919	0.00987702	0.009229393	0.0070013287	0.006200963
0.0	0.5302771	0.5292868	0.5308354	0.5323177	0.53991324	0.52616364	0.53356	0.5298798	0.51997733	0.5322333
0.0	0.020288836	0.021565715	0.030903244	0.02402624	0.025581773	0.024171216	0.018154483	0.022339117	0.021642681	0.017444504
0.0	0.0100686345	0.008340064	0.01555421	0.01301864	0.011097673	0.0074536838	0.0064054723	0.0065493686	0.01298738	0.008112226
0.0	0.0720647	0.050180897	0.061325863	0.072837874	0.076869644	0.06435672	0.0691294	0.06305913	0.070217565	0.05736398
0.0	9.665919e-05	2.5240337e-05	5.2362953e-05	9.944209e-05	0.000112280555	6.6292945e-05	7.968494e-05	5.93895e-05	9.717432e-05	4.0063922e-05
0.0	0.0103150355	0.0052864067	0.007641809	0.010498489	0.011330311	0.008513585	0.009445248	0.008143174	0.010136597	0.0067128614
0.0	0.024608796	0.02253473	0.025456108	0.01545533	0.022342527	0.028095985	0.022871168	0.02410636	0.022968786	0.019667108
0.0	0.009817203	0.009821259	0.007609102	0.006582795	0.008748328	0.011291481	0.010561057	0.0066424245	0.0078548705	0.007032826
0.0	9.8660785e-05	7.653879e-05	9.4585295e-05	8.058342e-05	5.3346503e-05	4.301491e-05	0.00014613767	6.604522e-05	4.9184313e-05	3.362054e-05
0.0	7.890143e-05	5.5811266e-05	0.00013473132	4.435372e-05	5.3332413e-05	5.2959807e-05	0.00013126979	0.00010704862	0.00010054646	7.956732e-05
0.0	0.00013267227	6.573281e-05	8.3341e-05	5.169597e-05	7.8032936e-05	2.332921e-05	0.00018988899	8.1570804e-05	7.04227e-05	5.7506037e-05
0.0	0.03148915	0.042154256	0.051890887	0.033495802	0.034045395	0.042484585	0.039068077	0.05245922	0.043629956	0.04104628
0.0	0.08707944	0.074111395	0.07549023	0.067111194	0.08315086	0.042340904	0.081912935	0.05765448	0.06847125	0.068108365
0.0	0.5289505	0.5284973	0.5301579	0.53151876	0.537365	0.52622294	0.53159696	0.5288397	0.51951146	0.53036726
0.0	0.53008485	0.5283718	0.53018874	0.5306893	0.5378236	0.52584547	0.53215253	0.52852833	0.5183881	0.5297002
0.0	0.16403654	0.1942006	0.17658497	0.17730962	0.1941281	0.15828706	0.1751605	0.19488226	0.18692863	0.1901297
0.0	0.010701918	0.012970594	0.011737823	0.008654408	0.008322706	0.0051062484	0.011449292	0.012068637	0.0114717325	0.010244056
0.0	0.00015077199	6.681725e-05	0.00011833699	9.893437e-05	8.13308e-05	4.5523204e-05	0.00019445756	0.000114820104	6.934776e-05	8.667188e-05
0.0	8.058028e-05	5.9102713e-05	8.087164e-05	9.6338226e-05	5.1635758e-05	7.1208466e-05	0.00013001372	8.420037e-05	0.00012209482	8.5586114e-05
0.0	0.014609024	0.013716642	0.014160825	0.0087193595	0.010394753	0.0040849433	0.013933445	0.014003699	0.0086667305	0.010219955
0.0	5.830527e-05	9.409806e-05	6.362914e-05	0.000108504886	8.0663616e-05	7.288853e-05	0.00016233964	8.667213e-05	4.7196503e-05	5.1443585e-05
0.0	0.0020923633	0.0016749677	0.0019830056	0.003709219	0.00376818	0.0016888838	0.0036303974	0.0012631731	0.0049086004	0.0026209536
0.0	0.18949057	0.17363575	0.18615606	0.20966497	0.15424141	0.17066833	0.2178169	0.17028332	0.15092112	0.17285436
0.0	0.526933	0.52868605	0.5294647	0.53235126	0.5388752	0.52664924	0.53185606	0.5283367	0.51957554	0.5317576
0.0	0.010324673	0.010378456	0.012151685	0.010517836	0.008548978	0.009689438	0.0123197045	0.008655877	0.0054503577	0.011110775
0.0	9.9809746e-05	9.134266e-05	3.6896483e-05	0.00014543635	8.3897095e-05	0.000115530245	0.00010950472	5.536487e-05	3.5933495e-05	6.338302e-05
0.0	0.5297226	0.5293633	0.5304318	0.53229517	0.5403983	0.52709067	0.5327847	0.5288869	0.5194605	0.53240985
0.0	0.046394963	0.027654033	0.04567251	0.036271825	0.036599804	0.046691027	0.057992503	0.030576559	0.03853279	0.048900053
0.0	8.082153e-05	2.8095455e-05	8.3311206e-05	8.5666376e-05	9.9035744e-05	4.7090947e-05	0.00016916184	2.1582493e-05	6.903284e-05	3.9370134e-05
0.0	0.047958836	0.048412744	0.028805396	0.036920186	0.04130505	0.038280636	0.057613976	0.04809042	0.04699132	0.039333455
0.0	0.0728547	0.07331937	0.0474156	0.058595143	0.06485572	0.060193952	0.08517657	0.07318987	0.07101913	0.06187082
0.0	0.007616491	0.00710844	0.004361976	0.007974493	0.007555611	0.009388816	0.010700085	0.010039745	0.010192791	0.0077744313
0.0	0.07243624	0.07411784	0.045009628	0.061668716	0.046525978	0.06800795	0.075817175	0.07080972	0.07943243	0.06118534
0.0	5.2180363e-05	4.51755e-05	1.6956938e-05	5.67052e-05	4.889153e-05	8.03343e-05	0.00010204527	9.0595335e-05	9.87487e-05	5.356764e-05
0.0	0.06853455	0.058093138	0.069618426	0.059336495	0.073644966	0.054944925	0.063011095	0.053701624	0.06514736	0.06235993
0.0	8.5947366e-05	5.431267e-05	7.078958e-05	3.2828346e-05	7.38771e-05	5.736478e-05	8.142446e-05	3.8388614e-05	2.5388905e-05	2.5912119e-05
0.0	6.863944e-05	6.412167e-05	8.030175e-05	8.1100625e-05	9.336558e-05	7.3553245e-05	0.000107499734	3.43365e-05	8.149026e-05	7.408514e-05
0.0	0.042270582	0.0389609	0.047253374	0.03723225	0.045219082	0.04319825	0.07139884	0.042190563	0.037563756	0.04179647
0.0	0.06049462	0.06663982	0.06681354	0.06607414	0.066009946	0.079953216	0.09246096	0.062670186	0.06012477	0.06748818
0.0	6.2147614e-05	4.4876135e-05	8.5581945e-05	5.5079818e-05	6.6918765e-05	0.00011451952	0.00039166806	5.1836858e-05	5.0182618e-05	6.0795075e-05
0.0	6.7222696e-05	5.2228905e-05	9.54191e-05	4.4591303e-05	7.783837e-05	7.41332e-05	0.00035290612	6.691481e-05	5.0898612e-05	6.38611e-05
0.0	0.0096294265	0.0059444155	0.011126869	0.0063036927	0.009699724	0.007818085	0.02492078	0.008066146	0.0070115495	0.007683291
0.0	0.021992093	0.021180466	0.028217142	0.019271445	0.021219071	0.021059439	0.029794477	0.024097998	0.014382139	0.021016017
0.0	0.03299201	0.04317049	0.05263507	0.03703492	0.042041462	0.045781136	0.04823012	0.045384735	0.031154905	0.034142867
0.0	0.00011956756	0.000100865764	0.00015487453	6.895224e-05	6.08247e-05	0.00010001993	0.00018851775	5.5617715e-05	6.134471e-05	2.384602e-05
0.0	0.007364734	0.010351579	0.010255017	0.009173865	0.008640987	0.010183165	0.010538847	0.010323104	0.006219895	0.0053207106
0.0	0.010250116	0.0402015	0.038330127	0.04482844	0.049645912	0.036393076	0.05736622	0.045881815	0.04192385	0.036904015
0.0	0.03564485	0.024472317	0.046123326	0.04753411	0.041411504	0.04454838	0.0525727	0.048511088	0.02881082	0.04053559
0.0	0.12641521	0.10335726	0.14549683	0.14881231	0.13941032	0.1420367	0.15697572	0.1495587	0.11079794	0.1373693
0.0	0.002217879	0.002159998	0.00190721	0.0012707544	0.0015169162	0.0012256743	0.0026707698	0.0019823113	0.0013202117	0.0014054694
0.0	0.0425097	0.042531144	0.04378606	0.042171605	0.048578482	0.06438173	0.046398655	0.048939954	0.050305292	0.026344875
0.0	0.041730013	0.047616195	0.037921216	0.043321133	0.04534997	0.04746983	0.031030318	0.020946138	0.040319454	0.03509374
0.0	0.025917836	0.023108669	0.021971522	0.021159668	0.0256351	0.023571875	0.038319908	0.026657281	0.028489394	0.015914964
0.0	0.0020021962	0.0009027416	0.0024245693	0.0015196522	0.0022408126	0.0010927644	0.002068096	0.0035075862	0.0020064607	0.0017570164
0.0	0.012899697	0.01237916	0.009527816	0.010860055	0.011535552	0.0059667565	0.01554991	0.010918717	0.011865352	0.0072890394
0.0	0.027812837	0.019691257	0.016847638	0.024019161	0.024372067	0.02264486	0.02398359	0.02748475	0.023270704	0.013759567
0.0	0.027839215	0.026589647	0.018414635	0.018541966	0.023421902	0.02036881	0.030229786	0.022769185	0.017048033	0.021569546
0.0	0.027880477	0.023207802	0.025807608	0.022039544	0.02507459	0.019285837	0.036696013	0.022101099	0.018297175	0.021029493
0.0	0.19712663	0.19522145	0.1980467	0.16201347	0.19482766	0.16086407	0.21422334	0.17491418	0.1450075	0.18611354
0.0	0.07058439	0.09840206	0.0986714	0.098161146	0.09435093	0.074811466	0.09292808	0.0704058	0.0844794	0.082549915
0.0	0.016699653	0.012112972	0.011007796	0.009778509	0.009181874	0.0057493607	0.0139296185	0.00871192	0.009248664	0.0078049987
0.0	0.014084899	0.012687544	0.010611076	0.009173172	0.0108176675	0.005148953	0.010762594	0.010680161	0.009209953	0.009410162
0.0	0.009576756	0.010026943	0.009585498	0.00754386	0.0070396424	0.009573568	0.0156629	0.011571728	0.010441735	0.0066636703
0.0	0.09163032	0.08837976	0.0842763	0.07023355	0.09716127	0.09120581	0.13130939	0.09811917	0.100155585	0.07300941
0.0	0.00010952133	4.7261587e-05	0.0001081938	4.006782e-05	3.4632503e-05	7.2926e-05	0.00013072143	0.000119502365	6.361458e-05	3.7758964e-05
0.0	5.888983e-05	0.000121919955	7.949292e-05	6.464631e-05	5.1637042e-05	9.570971e-05	5.454551e-05	0.00010007126	6.2467516e-05	4.1672934e-05
0.0	0.007843816	0.012417099	0.011846186	0.008597297	0.0050499258	0.008363206	0.012993995	0.013065127	0.0066149477	0.007955399
0.0	0.00783192	0.012388567	0.01181606	0.008624638	0.005061787	0.008372896	0.013024713	0.013136995	0.006660443	0.007964997
0.0	0.023876619	0.02625224	0.027329957	0.02207786	0.021969575	0.017661514	0.025247477	0.021251315	0.015994115	0.021562696
0.0	0.0001339005	5.9411417e-05	7.4944284e-05	2.6834407e-05	0.00010642247	4.8758036e-05	7.131101e-05	6.151553e-05	9.072588e-05	3.6539677e-05
0.0	0.024392331	0.019684952	0.026146922	0.019771568	0.022858363	0.01737621	0.032243285	0.029921053	0.016763344	0.024258161
0.0	0.027284276	0.01695803	0.024948534	0.021989686	0.03055949	0.023027098	0.025221996	0.024580283	0.026391333	0.015507346
0.0	0.2506321	0.2603479	0.27666742	0.25581583	0.26840442	0.2553783	0.28714544	0.23670647	0.22009017	0.2348636
0.0	0.06500095	0.06728005	0.081296824	0.065339066	0.08077593	0.06503195	0.08626165	0.063867904	0.054056358	0.055320233
0.0	0.010068781	0.0074016233	0.007641259	0.008401413	0.004450701	0.006977778	0.012945552	0.005224944	0.009189325	0.008906138
0.0	9.282371e-05	3.9173778e-05	6.953603e-05	7.8737576e-05	7.964521e-05	4.0830633e-05	9.3041264e-05	6.0526832e-05	0.00010260408	4.149207e-05
0.0	0.024778483	0.01859613	0.023495378	0.022481937	0.020606153	0.019059693	0.024376772	0.015953064	0.02267117	0.020030871
0.0	0.0001278507	7.0613474e-05	6.860947e-05	3.6980324e-05	4.4221822e-05	2.864318e-05	0.00015682602	4.9110124e-05	5.9597995e-05	4.3541775e-05
0.0	0.53028876	0.52956676	0.53093964	0.53445244	0.5412853	0.52814406	0.5362722	0.52840185	0.52318823	0.53293353
0.0	0.011055678	0.00863843	0.008962245	0.0109212	0.010004013	0.01004603	0.014984862	0.0137466965	0.0015591595	0.008235907
0.0	0.09897539	0.09978228	0.100298375	0.0925049	0.10387965	0.089966774	0.112875715	0.11472342	0.10055704	0.0876638
0.0	0.5287002	0.5291709	0.5302044	0.5329971	0.5383765	0.52691615	0.5325101	0.5296056	0.51995623	0.5319611
0.0	4.8639293e-05	2.9486708e-05	7.032129e-05	5.8689853e-05	5.2176085e-05	5.3748834e-05	0.0001682459	0.00014419948	3.3485416e-05	4.6514568e-05
0.0	0.0071855136	0.0057092165	0.011990714	0.009577294	0.00876017	0.0042455224	0.016227882	0.015103842	0.0072317095	0.007513059
0.0	0.5306185	0.5287069	0.531197	0.53193575	0.5384038	0.52585536	0.5332967	0.52915937	0.51948196	0.532133
0.0	0.008929727	0.0075737387	0.007595924	0.008774147	0.005756454	0.012773803	0.011909847	0.008190997	0.009129156	0.0069078673
0.0	6.1950814e-05	7.256714e-05	7.198344e-05	6.3230764e-05	3.1088868e-05	9.744657e-05	6.124937e-05	7.84723e-05	9.80721e-05	5.7929516e-05
0.0	0.042364974	0.03905641	0.04734664	0.037298232	0.04539268	0.043428946	0.07182691	0.042200193	0.037627645	0.04159442
0.0	0.010605711	0.010823772	0.010889474	0.008926532	0.011211459	0.0086433645	0.013897509	0.014725231	0.011409064	0.007989857
0.0	0.011859702	0.0047974205	0.007849488	0.009617166	0.011622154	0.009658862	0.014960613	0.013647346	0.011452368	0.007223456
0.0	0.021580433	0.019906713	0.029360522	0.01554766	0.018227844	0.026178591	0.03177047	0.024528569	0.023932517	0.021551974
0.0	0.021633647	0.019888356	0.029400263	0.015539701	0.018151136	0.026089776	0.03185642	0.02450332	0.023927832	0.021677123
0.0	0.00018439893	4.7751404e-05	0.00016006586	2.9915933e-05	3.660706e-05	3.544923e-05	4.092056e-05	4.4347544e-05	0.00013375349	3.554286e-05
0.0	0.012367501	0.0061114607	0.01486351	0.008233924	0.009827772	0.007623403	0.011803622	0.009101011	0.013069844	0.006995052
0.0	0.017195065	0.021106545	0.004500757	0.025342604	0.024723839	0.016873928	0.0359678	0.027002998	0.025697233	0.018480169
0.0	0.09797603	0.099289745	0.049594775	0.07006134	0.07558331	0.08490827	0.102471426	0.09329743	0.098979026	0.086080514
0.0	0.0019188182	0.00081804075	0.0013582135	0.0016341093	0.0014000136	0.0011019255	0.0026074254	0.0021023992	0.000776586	0.0019636247
0.0	0.00011933519	2.272608e-05	7.876828e-07	9.408648e-05	7.027792e-05	6.13886e-05	0.00015661502	0.00010986567	0.000118041826	0.000100226534
0.0	0.002590469	0.0021609508	0.000118843374	0.0024863605	0.0027165585	0.002421325	0.00344594	0.0010889834	0.0033383695	0.002192756
0.0	0.062247925	0.059141997	0.05841938	0.05089492	0.07761937	0.058100417	0.06862623	0.05019881	0.07246925	0.053750295
0.0	0.009602688	0.010832511	0.010936718	0.008806995	0.00946894	0.011846208	0.0075384597	0.0076448172	0.010005765	0.0076270616
0.0	0.009614141	0.010777503	0.010935476	0.008812121	0.009503373	0.0117768375	0.0075805946	0.0075792777	0.010004101	0.00765554
0.0	3.7911912e-05	3.333576e-05	5.7546906e-05	0.00012189252	4.921279e-05	6.9396054e-05	0.00010400554	6.8674606e-05	5.5611035e-05	4.169392e-05
0.0	0.10083708	0.09982213	0.08769888	0.10081431	0.10028783	0.08277444	0.07839885	0.09919107	0.09973963	0.08975521
0.0	0.53030246	0.5302876	0.5312366	0.53269005	0.5386315	0.52608067	0.53299	0.529617	0.5193871	0.5312765
0.0	0.008881109	0.009242998	0.009049271	0.010351896	0.008475905	0.008944521	0.0089448765	0.00794234	0.01150394	0.0052489205
0.0	0.06244072	0.070851244	0.058252566	0.07003834	0.06692728	0.070108935	0.061427448	0.06302254	0.057399053	0.056671664
0.0	5.645291e-05	9.11681e-05	4.324231e-05	8.57863e-05	6.660547e-05	9.14026e-05	5.1205032e-05	5.9260907e-05	4.5747456e-05	3.8298444e-05
0.0	0.0059448946	0.009623821	0.010394052	0.010198893	0.008525016	0.008464616	0.014382477	0.009974276	0.0061421283	0.008703687
0.0	3.170057e-05	8.31137e-05	9.748915e-05	9.2756636e-05	6.301804e-05	6.457441e-05	0.00018681728	8.885983e-05	3.53694e-05	6.7748086e-05
0.0	0.009171568	0.011309568	0.0064844717	0.009267706	0.012204781	0.008022116	0.008856793	0.009056582	0.010178951	0.0068062195
0.0	7.5940094e-05	0.000115168914	3.7647613e-05	7.6449214e-05	0.00013011716	5.7948193e-05	7.006426e-05	7.312628e-05	9.792733e-05	4.1271665e-05
0.0	0.5309534	0.5293963	0.5311929	0.5318889	0.53830004	0.5258434	0.53306884	0.5301196	0.51928633	0.53161
0.0	0.009263168	0.0063294554	0.01156827	0.0057852687	0.010693218	0.007949666	0.0034283265	0.0048604263	0.0062399167	0.0035942295
0.0	0.07650659	0.05741003	0.06323322	0.06325556	0.06569895	0.057596788	0.0564269	0.048017237	0.06227151	0.046119746
0.0	0.000121183606	4.1521675e-05	5.870407e-05	5.8553615e-05	6.213772e-05	4.3837925e-05	3.7339974e-05	2.1641623e-05	6.195601e-05	1.7910403e-05
0.0	2.345552e-05	4.7179587e-05	8.1317456e-05	4.4903405e-05	4.9416612e-05	4.9870516e-05	5.9238984e-05	3.7109974e-05	7.6000295e-05	4.2520118e-05
0.0	0.005418618	0.008648748	0.016605983	0.0076230206	0.011399478	0.010735148	0.0060001365	0.007907513	0.009810299	0.0053584753
0.0	0.06609307	0.064275555	0.07436689	0.05988382	0.056971736	0.06061964	0.07132166	0.064250685	0.062847264	0.07536552
0.0	0.011538739	0.008639701	0.007685004	0.0055316696	0.0049865786	0.0056111165	0.017006086	0.008299546	0.006356197	0.009875108
0.0	0.017793743	0.017275615	0.021112053	0.017773246	0.025672507	0.028188769	0.024932723	0.031312227	0.019497782	0.016173482
0.0	0.00014197084	5.025785e-05	9.484189e-05	5.496522e-05	7.556403e-05	4.6597415e-05	0.00010444524	7.6756456e-05	5.2195992e-05	3.651066e-05
0.0	3.991778e-05	2.2820945e-05	2.1607595e-05	6.68699e-05	3.9516603e-05	7.454791e-05	6.629023e-05	6.598529e-05	5.4775857e-05	4.198927e-05
0.0	0.0031582504	0.0059006684	0.0061346544	0.0063845874	0.010353694	0.009272314	0.009038438	0.011409816	0.0060950657	0.0066810907
0.0	0.009089756	0.0073801894	0.010063393	0.009642783	0.008078921	0.009551583	0.013082663	0.009850354	0.00685232	0.007711427
0.0	0.009089756	0.0073801894	0.010063393	0.009642783	0.008078921	0.009551583	0.013082663	0.009850354	0.00685232	0.007711427
0.0	0.0077724895	0.0040810015	0.007852341	0.014305052	0.009924244	0.009197769	0.015679132	0.013833478	0.0035319487	0.007501835
0.0	0.0078336615	0.0040961187	0.007876345	0.014375908	0.009949238	0.009195301	0.015733758	0.013933045	0.0035578196	0.0075309295
0.0	0.06511652	0.078351565	0.06420211	0.06314899	0.052537184	0.069360204	0.05419632	0.03534851	0.054801263	0.058087267
0.0	6.870356e-05	0.00012213137	8.875059e-05	4.20777e-05	2.8405084e-05	8.4321626e-05	3.4404085e-05	1.9567304e-05	2.4993007e-05	7.202691e-05
0.0	9.228498e-05	9.217171e-05	5.7504443e-05	9.704506e-05	2.1704393e-05	8.497586e-05	0.00012647506	2.1356966e-05	3.1080865e-05	2.2421813e-05
0.0	0.14300817	0.14725883	0.16830923	0.13948315	0.16129416	0.114027485	0.12466948	0.15577532	0.11777792	0.13502121
0.0	3.2137123e-05	8.940295e-05	0.00012247938	5.2769145e-05	8.908959e-05	4.3632474e-05	2.8649847e-05	0.00010577941	4.1966134e-05	5.0685398e-05
0.0	0.02245846	0.022356244	0.027272865	0.022872973	0.01879888	0.01839432	0.03530046	0.021344526	0.022079792	0.023087854
0.0	0.012652375	0.012231143	0.0060594976	0.0054420643	0.009591167	0.008691851	0.010450273	0.00937556	0.0067849555	0.007627668
0.0	0.14270002	0.14737709	0.16811426	0.1395456	0.16187602	0.11438049	0.12436526	0.15591419	0.11779876	0.13433148
0.0	0.52993643	0.52951103	0.5303183	0.5313681	0.53872293	0.5254753	0.53301364	0.5279886	0.51885843	0.530341
0.0	0.061140116	0.045022544	0.06965343	0.04992448	0.072597705	0.05987095	0.071673356	0.065660395	0.053940553	0.058139876
0.0	0.103341684	0.048394043	0.09439578	0.059068315	0.09128976	0.07341333	0.09472412	0.07831838	0.084888116	0.08131032
0.0	0.009615939	0.009315503	0.008418549	0.009182594	0.0065063653	0.006623937	0.0077450047	0.008384405	0.0098853465	0.010570614
0.0	0.01827997	0.02098641	0.024152188	0.018236596	0.014275363	0.017500995	0.02485404	0.018005757	0.025330964	0.025701107
0.0	3.3976732e-05	7.207872e-05	3.6291032e-05	5.2626223e-05	3.082268e-05	3.2196876e-05	0.00012712629	3.3706096e-05	7.4196e-05	6.149031e-05
0.0	0.007458211	0.008681963	0.0062789912	0.008056144	0.013087089	0.009821714	0.004914065	0.00728838	0.0062672975	0.0065530795
0.0	0.007443277	0.008671489	0.006292534	0.008058331	0.013025204	0.009843023	0.004885626	0.007307927	0.006294929	0.0065161097
0.0	0.0074953553	0.008683539	0.006290829	0.00803903	0.0129928645	0.009748147	0.0049138595	0.0073016267	0.0062763677	0.006522623
0.0	0.00011598104	8.883018e-05	7.435884e-05	7.798875e-05	2.6574928e-05	4.9310176e-05	5.5782166e-05	3.918906e-05	5.1108684e-05	4.7949266e-05
0.0	0.009843124	0.013486604	0.008452007	0.009766052	0.0050964444	0.008643556	0.00497976	0.005306315	0.010317625	0.0072962544
0.0	0.25651968	0.18093634	0.24613172	0.22883625	0.2611803	0.24897237	0.22666939	0.22262977	0.23921096	0.2514287
0.0	0.045438018	0.01445749	0.03982395	0.0308151	0.046234537	0.04300587	0.02931586	0.028099695	0.03876172	0.041515037
0.0	0.14373633	0.07694993	0.13494277	0.11715386	0.1468665	0.13904922	0.1147556	0.11129965	0.13070631	0.13815102
0.0	0.095823124	0.086046144	0.07385081	0.0894021	0.07676468	0.09406252	0.08650911	0.09822991	0.06688633	0.085510135
0.0	0.00012018655	9.730405e-05	7.521499e-05	7.683269e-05	9.493309e-05	3.402141e-05	7.275249e-05	3.3320535e-05	6.451206e-05	1.7899474e-05
0.0	0.050372735	0.03375025	0.042242542	0.033421837	0.048913084	0.031679947	0.04292447	0.031789158	0.038175683	0.03158686
0.0	0.050296776	0.03381542	0.04222291	0.03344479	0.048956245	0.03171134	0.042921886	0.031783734	0.038141984	0.031522475
0.0	0.5282765	0.52826566	0.52915686	0.5319037	0.5375491	0.5257041	0.53099334	0.5287933	0.5190837	0.5308158
0.0	0.010556439	0.0068795085	0.009358038	0.0075069317	0.009652747	0.005860936	0.0071766237	0.006320582	0.011975995	0.0068259295
0.0	0.20028685	0.17976248	0.17276725	0.14664738	0.18459305	0.16904476	0.20070334	0.15007414	0.15600294	0.15513965
0.0	0.26735464	0.24844743	0.24165443	0.21615596	0.25509396	0.23750591	0.2684888	0.21945983	0.22297515	0.22494796
0.0	0.07130287	0.07085592	0.06477732	0.070845276	0.07337467	0.067117915	0.06360197	0.06980671	0.04949696	0.053322252
0.0	9.286302e-05	9.1190705e-05	6.424592e-05	8.9567206e-05	9.4153795e-05	7.759085e-05	5.8306057e-05	8.693743e-05	2.6457192e-05	3.0563e-05
0.0	0.090056196	0.10483244	0.08563764	0.10562077	0.07556418	0.08959587	0.07531654	0.07559695	0.08696433	0.08574954
0.0	0.001376789	0.0018990854	0.0014200845	0.001269853	0.0015305082	0.0012069478	0.001483685	0.0018082778	0.00083515036	0.0014181451
0.0	0.061981544	0.065656066	0.057168994	0.06486963	0.0606019	0.072382614	0.07407199	0.06442262	0.060119834	0.06548326
0.0	0.061981544	0.065656066	0.057168994	0.06486963	0.0606019	0.072382614	0.07407199	0.06442262	0.060119834	0.06548326
0.0	0.011343026	0.010648747	0.006683784	0.008737372	0.010050765	0.008879803	0.006592613	0.008500288	0.005929223	0.007930709
0.0	0.026763767	0.019559273	0.017492495	0.023725394	0.024946036	0.020494666	0.01633294	0.022951532	0.019541012	0.021302864
0.0	0.0013763366	0.0017622605	0.0020600597	0.0013905679	0.0015465631	0.0015379919	0.0017621992	0.0018637734	0.0017966382	0.0014639684
0.0	0.021330127	0.027410677	0.015481348	0.015224025	0.017137133	0.018715873	0.019750487	0.03133859	0.019014424	0.021618731
0.0	0.013243282	0.012306686	0.010016668	0.0099171195	0.011238079	0.006393514	0.014683517	0.006713974	0.010512274	0.0087859705
0.0	2.7694385e-05	0.00011996236	7.681489e-05	7.683906e-05	7.146255e-05	3.3446257e-05	7.690262e-05	0.00010348538	0.00015588274	3.2135744e-05
0.0	0.019101415	0.021814134	0.025303306	0.023995161	0.026397042	0.029130263	0.031351823	0.01693728	0.024274357	0.020802537
0.0	6.8405905e-05	4.602326e-05	0.00012067369	5.2851738e-05	5.0221875e-05	7.473369e-05	5.094611e-05	6.3948064e-05	0.000101261365	6.185565e-05
0.0	0.008701709	0.0071337624	0.011574204	0.0077243065	0.0076087564	0.009066568	0.0075605353	0.008424039	0.010392732	0.008303793
0.0	0.008762514	0.0071436856	0.011571084	0.0077058026	0.007589762	0.008979113	0.007604114	0.008416786	0.010362209	0.008312079
0.0	0.0075866664	0.0056273346	0.008323714	0.010106054	0.009299719	0.005751607	0.013795455	0.006422191	0.0065615573	0.008333831
0.0	0.52886397	0.52970815	0.53081226	0.5328658	0.5409155	0.5258961	0.5337339	0.5270659	0.5208229	0.5312624
0.0	0.009472277	0.005951625	0.008089498	0.012194719	0.012148869	0.010711534	0.010670084	0.008603489	0.0056358073	0.0038978206
0.0	3.443819e-05	6.102468e-05	8.4603285e-05	0.00010247169	7.475863e-05	4.813669e-05	7.2106144e-05	4.3681226e-05	6.1050116e-05	1.817637e-05
0.0	0.53038555	0.5294148	0.5316869	0.53266454	0.53981006	0.5257472	0.5338837	0.5296619	0.52059615	0.53099763
0.0	0.008791039	0.009506206	0.014396862	0.0068498827	0.010943715	0.010109476	0.010758086	0.0044820188	0.004468885	0.0045349454
0.0	0.056109775	0.0621652	0.07561658	0.053851176	0.057299446	0.06850442	0.07351067	0.0533448	0.05365282	0.050196268
0.0	0.23950617	0.23244925	0.20604868	0.21378137	0.24935119	0.17862962	0.19192068	0.1877826	0.22975397	0.21818908
0.0	0.00010244648	5.569005e-05	5.313519e-05	2.9311286e-05	6.0257247e-05	2.5611609e-05	3.3768094e-05	4.7387457e-05	4.0764724e-05	5.2584383e-05
0.0	0.07108444	0.06391655	0.07592463	0.078039266	0.057524744	0.062658615	0.0786818	0.060406003	0.06211007	0.05933858
0.0	0.0064329985	0.007818689	0.012508721	0.010153619	0.0072085555	0.007294614	0.008156511	0.00402376	0.008192922	0.004717337
0.0	4.266964e-05	6.8165944e-05	7.0881586e-05	8.378884e-05	2.0217018e-05	4.6634625e-05	8.01911e-05	4.6137997e-05	2.3498638e-05	2.6757438e-05
0.0	0.008759979	0.009990241	0.008040673	0.004928311	0.008367367	0.011962203	0.009579968	0.009705007	0.011853813	0.0066132275
0.0	0.008664604	0.009966401	0.008071022	0.0049538445	0.008364356	0.012028094	0.009448305	0.009672403	0.011891904	0.006597558
0.0	0.0715664	0.059417214	0.061221723	0.07052536	0.07216188	0.059770398	0.056179404	0.06169368	0.06389528	0.06435554
0.0	0.53139466	0.52973956	0.5305626	0.5322013	0.5394403	0.5254357	0.5334909	0.5300068	0.5193157	0.5320803
0.0	0.009483577	0.00722184	0.008786161	0.011471009	0.01251901	0.0071337456	0.0036893003	0.011599575	0.0063990084	0.0086521255
0.0	9.416349e-05	4.7178914e-05	5.203214e-05	8.805352e-05	8.8413384e-05	5.0311177e-05	3.673628e-05	5.4729648e-05	6.8209316e-05	6.14997e-05
0.0	4.3653745e-05	2.8181325e-05	7.9382095e-05	3.8239905e-05	3.0078076e-05	8.8124754e-05	0.00014997063	3.503725e-05	5.8267477e-05	2.789658e-05
0.0	0.0547143	0.06340234	0.062404256	0.070739836	0.07783153	0.054447252	0.05464509	0.052448954	0.07412262	0.06694107
0.0	0.057723068	0.0641493	0.05929544	0.06381058	0.062877275	0.056892462	0.08161846	0.059803635	0.053909317	0.058810424
0.0	0.53032935	0.530109	0.5298318	0.53269285	0.54005635	0.5264616	0.5319287	0.52963436	0.5192202	0.5315752
0.0	0.009801507	0.008537019	0.008086628	0.008230663	0.008359312	0.007448119	0.01259722	0.008635213	0.0045673363	0.0069003147
0.0	4.2135478e-05	6.2789484e-05	4.6191704e-05	6.049688e-05	5.272895e-05	4.1880576e-05	0.0001493886	4.8738377e-05	3.625858e-05	4.394793e-05
0.0	0.5311035	0.530217	0.5306336	0.5320916	0.5391571	0.52604616	0.53306824	0.53052586	0.51975673	0.531851
0.0	0.007852497	0.011276298	0.005476269	0.0070382324	0.013488012	0.0069409516	0.00753084	0.004744925	0.012358866	0.008369512
0.0	3.4549044e-05	6.009961e-05	5.58813e-05	8.9066234e-05	0.0001177035	3.5588037e-05	3.3153974e-05	2.9961786e-05	0.00011918099	7.127688e-05
0.0	0.008514023	0.009168539	0.006366683	0.006810343	0.009564733	0.006889827	0.008435387	0.0122398455	0.008664502	0.008762817
0.0	0.077208124	0.070115276	0.057106	0.06804538	0.05380575	0.06408149	0.05366896	0.070000134	0.070277765	0.060440753
0.0	0.5297989	0.5289771	0.53037345	0.5309369	0.5387915	0.5264016	0.5328975	0.5309059	0.51902956	0.5315355
0.0	0.0066631874	0.009038904	0.006670744	0.0057835216	0.016181497	0.005045979	0.015038884	0.011858751	0.008691112	0.0102548385
0.0	0.17020454	0.18728296	0.17676425	0.17836928	0.18659946	0.15326464	0.20833941	0.14887151	0.17280632	0.16237344
0.0	0.5307274	0.5284029	0.5311769	0.5310048	0.54016006	0.52609557	0.5332016	0.5286096	0.5209118	0.53214526
0.0	0.53034925	0.5283436	0.52969074	0.53291106	0.53692335	0.52686125	0.53201705	0.52860546	0.51964676	0.5303862
0.0	0.010539161	0.009682101	0.007584348	0.011248081	0.008212835	0.007998749	0.009495135	0.004840696	0.01600881	0.007253838
0.0	0.0105240755	0.0096240025	0.0076516545	0.011222073	0.00817757	0.00796546	0.009440186	0.004847622	0.015964791	0.007199501
0.0	0.07103408	0.07138673	0.05716755	0.07557443	0.08109085	0.08654259	0.086411916	0.06800866	0.06621744	0.04312521
0.0	0.011531237	0.010623508	0.0060686055	0.013125212	0.015159071	0.015324764	0.019558143	0.010751952	0.008754889	0.004812191
0.0	9.155099e-05	9.3791496e-05	4.032561e-05	0.00011431897	0.00013756868	0.00020328737	0.0001857822	7.881511e-05	7.7961005e-05	1.4005475e-05
0.0	0.010041522	0.010141094	0.006712413	0.011247992	0.012526475	0.01481477	0.014351403	0.009369375	0.009088872	0.003979855
0.0	0.014843742	0.011358019	0.0069902777	0.009058491	0.007244819	0.0074588074	0.010177845	0.009211002	0.010248907	0.0075973156
0.0	0.013755232	0.011243877	0.008366651	0.008835505	0.0082168635	0.009231045	0.012400043	0.009198991	0.00820083	0.0068373214
0.0	0.012618573	0.011004372	0.009979583	0.008538475	0.009309072	0.011263407	0.01491355	0.0091234	0.00659838	0.006091886
0.0	0.00015940407	0.00010211127	8.845073e-05	5.101417e-05	2.9688399e-05	9.940171e-05	0.0003770336	8.805948e-05	3.5804405e-05	5.9695438e-05
0.0	0.007059462	0.0066710035	0.014133385	0.007852674	0.01010108	0.009293794	0.012750493	0.008906883	0.008909564	0.0065381564
0.0	0.05888635	0.07154976	0.0736484	0.06645507	0.06845442	0.08039969	0.06936256	0.072237074	0.06784579	0.071018785
0.0	0.530166	0.5292388	0.53096694	0.5316306	0.5391638	0.52649194	0.53311443	0.53063333	0.5192511	0.5307278
0.0	0.009229498	0.005384348	0.01674387	0.006874236	0.0110013615	0.0076307766	0.015733086	0.006693507	0.009231822	0.0036613976
0.0	0.2566233	0.22421505	0.25949466	0.25967988	0.2917473	0.26133257	0.27563426	0.27218255	0.22515379	0.26082596
0.0	0.011284051	0.005244411	0.009374551	0.009538113	0.01384637	0.008118117	0.012222171	0.011200669	0.005372326	0.0067666676
0.0	8.119689e-05	6.246877e-05	9.573116e-05	5.9877362e-05	0.00012798744	6.6915e-05	0.00013969935	7.67498e-05	3.1830314e-05	4.308244e-05
0.0	9.461028e-05	4.202248e-05	0.00010446694	5.8933143e-05	5.1655516e-05	8.501956e-05	9.81139e-05	0.00012113034	4.011492e-05	3.0129664e-05
0.0	0.009448657	0.0064240596	0.011061237	0.008725483	0.008645943	0.0053735645	0.008794267	0.010088568	0.009920951	0.006169103
0.0	0.075894974	0.052522175	0.074584536	0.06629422	0.05990313	0.05061737	0.058910646	0.07155231	0.054330457	0.066627644
0.0	0.5300302	0.52946204	0.5302378	0.53234506	0.5394175	0.52602756	0.5331731	0.5298599	0.52038246	0.5319976
0.0	0.0066891653	0.008625813	0.016052878	0.009344919	0.01295692	0.007581976	0.015106104	0.015126018	0.010753469	0.00554489
0.0	2.7077022e-05	0.000115145645	7.961172e-05	5.467482e-05	8.7459615e-05	4.190231e-05	0.00013481049	3.9149916e-05	6.565695e-05	0.00011077848
0.0	0.0058290656	0.010312047	0.008246414	0.0060565486	0.009381576	0.008537918	0.010400459	0.008133671	0.008094683	0.009104633
0.0	0.0020853935	0.0017082024	0.0022111696	0.0012242129	0.0029126282	0.0016784022	0.0017637694	0.0020668486	0.002404025	0.0015959616
0.0	0.0014894401	0.002269242	0.0018410499	0.0014606494	0.0016413421	0.001961582	0.0018185065	0.0013912002	0.0020049536	0.00095687853
0.0	0.028589249	0.02257939	0.030644752	0.024618542	0.027654868	0.02382136	0.02113151	0.021037066	0.030348826	0.01945442
0.0	0.02815974	0.025286766	0.021869814	0.02520673	0.02445338	0.027117455	0.020876076	0.019154575	0.021454347	0.018268177
0.0	0.009859553	0.0072942446	0.009391747	0.009160344	0.008352772	0.009992652	0.013482145	0.008448011	0.011157384	0.010535203
0.0	0.010379284	0.008531515	0.009517157	0.010206044	0.009446016	0.008320349	0.012767827	0.006883784	0.010026186	0.010499336
0.0	0.064795405	0.07162927	0.067013614	0.07518244	0.062056933	0.070857644	0.07622844	0.06951853	0.069980994	0.063461244
0.0	0.009243138	0.006225374	0.009179887	0.008108474	0.007206922	0.011942083	0.014084383	0.010235463	0.01242158	0.010325301
0.0	0.00012580234	5.7734454e-05	0.0001021587	6.839873e-05	5.8565904e-05	9.8016186e-05	8.310799e-05	0.00011249222	0.000118541524	5.7463938e-05
0.0	0.01127928	0.011085837	0.009496077	0.008948361	0.0113742445	0.0051962826	0.01146007	0.010268995	0.0100459745	0.0093089575
0.0	0.014944811	0.011769699	0.011820046	0.007850316	0.008600324	0.005214186	0.015605344	0.007648812	0.008066194	0.0073443903
0.0	0.0073298877	0.007177368	0.00644496	0.014862902	0.0087205265	0.0078036697	0.010515483	0.009645074	0.00737006	0.0058567394
0.0	6.784668e-05	5.5657667e-05	2.7621614e-05	0.00018053975	8.825754e-05	3.4599656e-05	3.68377e-05	8.5702246e-05	5.196802e-05	4.2192136e-05
0.0	0.5300336	0.52920747	0.530471	0.53218955	0.53904635	0.52571696	0.5330539	0.5302445	0.5200457	0.53181905
0.0	0.021090113	0.024322303	0.020775925	0.016666282	0.030904308	0.019076746	0.02298064	0.017919317	0.019412376	0.02327323
0.0	0.019725539	0.025780456	0.028980589	0.016283922	0.02036696	0.020511711	0.023667572	0.01878694	0.020731809	0.017625539
0.0	0.5286998	0.5291127	0.5307108	0.5331243	0.54108685	0.5265748	0.53294533	0.5282108	0.5197663	0.5318444
0.0	0.0049202037	0.007273481	0.009516178	0.005674717	0.011214007	0.012059511	0.01509656	0.0037269033	0.005364436	0.005750696
0.0	6.209773e-05	3.227087e-05	7.627648e-05	3.6373076e-05	4.8794504e-05	5.8017755e-05	0.00010282191	2.69137e-05	4.9840375e-05	2.7267637e-05
0.0	0.53056365	0.5290839	0.53149116	0.5326554	0.53941613	0.5266598	0.53368074	0.5303222	0.5199715	0.5315277
0.0	0.009809702	0.00851724	0.00716406	0.0048471987	0.011568379	0.008801736	0.01141448	0.008242741	0.011659004	0.00417253
0.0	0.06588479	0.055696107	0.061343566	0.044886854	0.06953411	0.06572433	0.07311932	0.06737922	0.069243394	0.054935012
0.0	0.5302583	0.52907985	0.53112674	0.53303444	0.5400712	0.525302	0.53375316	0.5288727	0.51898336	0.5319318
0.0	0.5308711	0.5295074	0.5313554	0.53293324	0.53902316	0.525667	0.5333351	0.52930254	0.51987255	0.5319548
0.0	0.0070712273	0.010691599	0.009355387	0.005954351	0.0121047925	0.010746694	0.009960846	0.010679833	0.011270228	0.0065572723
0.0	0.12456873	0.093746886	0.10713777	0.10351966	0.09459115	0.08715961	0.106547266	0.10278957	0.10003077	0.11742853
0.0	0.12481606	0.093371965	0.10686755	0.1037269	0.09441054	0.08686218	0.10671707	0.10271324	0.10016702	0.11788744
0.0	0.5308174	0.5304665	0.53115666	0.5328361	0.54061186	0.52662134	0.53315485	0.53044	0.5181413	0.53387123
0.0	0.009391885	0.009196748	0.008828905	0.010136783	0.012298881	0.006465377	0.012332347	0.012346604	0.0074880375	0.008688663
0.0	0.009384288	0.009219954	0.008804195	0.010122482	0.0123022	0.0063956496	0.012336931	0.012349674	0.0074040648	0.008654874
0.0	0.048300747	0.042517155	0.041604012	0.04945615	0.04564169	0.0418561	0.060449004	0.046651494	0.044510394	0.040898114
0.0	0.13144696	0.118473835	0.1105389	0.09522205	0.118088625	0.105027184	0.14270578	0.11917345	0.12102887	0.10461606
0.0	0.058434155	0.068373136	0.063217305	0.064621605	0.06968599	0.07149238	0.08522703	0.066773936	0.062009674	0.056248724
0.0	0.53082085	0.5301686	0.5310309	0.532162	0.53943586	0.52651376	0.532987	0.5297189	0.5197762	0.5319508
0.0	0.009159928	0.009330226	0.012343306	0.010106885	0.007981997	0.012943018	0.011765983	0.008089792	0.0057708793	0.008072519
0.0	4.409671e-05	7.974119e-05	5.864895e-05	6.3423046e-05	7.751822e-05	9.838316e-05	0.00017621843	7.3578216e-05	6.098948e-05	3.724889e-05
0.0	0.070534416	0.06370221	0.05729758	0.07314513	0.06530806	0.06797154	0.07563651	0.07982048	0.05627779	0.063531466
0.0	0.065979615	0.06319176	0.06444535	0.0759926	0.066220924	0.058988623	0.060057316	0.06789496	0.06820079	0.066236116
0.0	0.5295218	0.5293878	0.5298149	0.5325679	0.5399158	0.5267795	0.5324949	0.5293174	0.51943535	0.5318637
0.0	0.008368527	0.007825227	0.007462723	0.0107545955	0.011489889	0.0061965627	0.01584757	0.010237208	0.008140425	0.008660755
0.0	6.937859e-05	5.9357226e-05	6.30226e-05	0.00011673263	6.400779e-05	4.790607e-05	4.7077072e-05	7.832144e-05	8.708935e-05	6.850297e-05
0.0	0.5308056	0.5301203	0.5306525	0.5321456	0.53928775	0.52603215	0.5331197	0.5305218	0.51987445	0.5317767
0.0	0.010501565	0.00758582	0.0058973804	0.009736537	0.006837127	0.008101701	0.009689305	0.014477751	0.007169384	0.008501554
0.0	8.914908e-05	6.116882e-05	4.066719e-05	0.000101034995	6.0764465e-05	8.136012e-05	0.000111883404	0.00014434243	4.251809e-05	5.8606576e-05
0.0	0.066646546	0.06538863	0.077578545	0.068386644	0.07242575	0.067636535	0.07714551	0.05923466	0.07165907	0.06373064
0.0	0.008917749	0.008613104	0.011838625	0.009334097	0.010135807	0.009336809	0.011593842	0.0072533125	0.010527949	0.008154887
0.0	0.008935311	0.008677901	0.011833745	0.009385525	0.010150911	0.009404719	0.011587156	0.0072763255	0.01053162	0.008147239
0.0	0.07408374	0.07350081	0.067917034	0.065071	0.061479434	0.058478586	0.069163054	0.056438096	0.06824347	0.06145853
0.0	0.010861432	0.010708989	0.009235072	0.008510619	0.007474328	0.0071312063	0.009453817	0.0066342996	0.009612507	0.0076246047
0.0	0.010882785	0.010789381	0.009231254	0.008557554	0.0074854963	0.007183191	0.009448354	0.006655362	0.009615862	0.0076174536
0.0	0.071950115	0.06764822	0.065975636	0.07885735	0.07178776	0.07486502	0.06342021	0.06645081	0.05882849	0.061815064
0.0	9.608098e-05	7.6612545e-05	6.881043e-05	0.00013432378	8.6697175e-05	0.0001170876	5.7685695e-05	7.2252e-05	5.012589e-05	5.2909676e-05
0.0	0.010362493	0.0067331386	0.010643413	0.012995041	0.00918676	0.010125325	0.0077798776	0.0075187427	0.010081603	0.007985618
0.0	0.011585457	0.009674903	0.008510237	0.008225036	0.008730606	0.0070651164	0.014140012	0.012012595	0.0080517065	0.007842606
0.0	0.011598466	0.009713172	0.008490886	0.008201136	0.008725874	0.007068268	0.014079543	0.012058397	0.008063155	0.0077957395
0.0	0.53103673	0.5296372	0.53134704	0.53247654	0.5385761	0.52581376	0.5335175	0.5305719	0.51991194	0.5318589
0.0	0.006229066	0.012167963	0.008335025	0.009075512	0.010489433	0.0095779365	0.015506741	0.0054583917	0.012761314	0.009201372
0.0	0.06454459	0.070553824	0.067291945	0.06730751	0.07956691	0.06915245	0.061630055	0.05930032	0.06179701	0.060393076
0.0	6.38954e-05	8.973537e-05	7.410104e-05	7.387773e-05	0.00012798732	8.679959e-05	5.183775e-05	4.722928e-05	6.0212788e-05	4.8513153e-05
0.0	0.067833364	0.07537207	0.055376843	0.063826926	0.06973766	0.057673197	0.08382216	0.079847276	0.06576126	0.06373347
0.0	0.009233387	0.011308688	0.0063275574	0.008256564	0.00945941	0.007001753	0.013543153	0.012685973	0.008976096	0.008147909
0.0	0.075552195	0.079999	0.07924552	0.05323611	0.069340765	0.06361078	0.07832555	0.079807624	0.050784193	0.062288407
0.0	0.0020184193	0.0021770576	0.0022789335	0.0013399477	0.0019624198	0.0024895072	0.0017288801	0.0011854634	0.001994443	0.0019528042
0.0	0.021882359	0.024372028	0.02411919	0.023571841	0.026684161	0.023510039	0.024901645	0.010805582	0.022972574	0.0258342
0.0	0.07414944	0.05487548	0.086689666	0.07995852	0.06700975	0.067669764	0.08271092	0.055037655	0.06522951	0.059490062
0.0	0.07470169	0.05039531	0.07021898	0.07327198	0.06716346	0.064073406	0.07651887	0.06026041	0.08024707	0.063110776
0.0	0.012875796	0.01146081	0.010053265	0.01033237	0.011837426	0.005716158	0.013846814	0.012433366	0.011020132	0.0075198426
0.0	0.028301623	0.027756663	0.024342394	0.01987246	0.02590541	0.023909492	0.0221967	0.030516962	0.022364056	0.014898824
0.0	0.22410335	0.24039751	0.20272547	0.21677922	0.22935805	0.19677295	0.21527392	0.18822585	0.21300948	0.2328099
0.0	9.502085e-05	8.805528e-05	5.7542897e-05	7.634008e-05	0.0001082228	5.2974046e-05	7.6537406e-05	4.093305e-05	7.774749e-05	6.592679e-05
0.0	0.007984462	0.008403908	0.010027151	0.011420465	0.009614464	0.008297937	0.010258358	0.009057374	0.010990301	0.0045122188
0.0	0.00798762	0.008425824	0.010106106	0.011436115	0.009635477	0.008255943	0.010300199	0.009060259	0.010961799	0.0045412416
0.0	0.01181449	0.008006852	0.0056309323	0.006748166	0.011688943	0.008871196	0.008618041	0.012676044	0.008949726	0.0055020293
0.0	0.0022715114	0.0010519064	0.0014660876	0.0018309522	0.0020193665	0.002383654	0.0019573057	0.0012994133	0.0027449294	0.0017931312
0.0	0.0025075688	0.0007488071	0.001964064	0.0020317517	0.0016883598	0.0019382503	0.0021855556	0.0028697771	0.001001647	0.00088940223
0.0	0.024714855	0.02663881	0.02101382	0.022164285	0.022751713	0.024541914	0.023820594	0.019078128	0.02120957	0.019927414
0.0	0.025911523	0.021972546	0.024761677	0.023604074	0.022487808	0.02467852	0.019722257	0.030644396	0.021379715	0.018914055
0.0	0.011980866	0.015734525	0.012176197	0.011338406	0.009375157	0.006031235	0.019392222	0.011307206	0.016245272	0.009016538
0.0	0.028672284	0.014138902	0.020290509	0.02701652	0.020858739	0.023928389	0.03566857	0.023420243	0.016873287	0.019001026
0.0	0.013962752	0.0113941645	0.009235792	0.010075318	0.0088536795	0.006231126	0.01774977	0.011596854	0.009179367	0.008475288
0.0	0.02510443	0.01830742	0.021945752	0.02592524	0.025515102	0.023431737	0.035018887	0.016496003	0.04013487	0.022921173
0.0	0.0016494759	0.0011876593	0.0010288988	0.0010890979	0.0020318222	0.0010117254	0.0023621472	0.0015762984	0.0014205552	0.0022239517
0.0	0.020738073	0.01737468	0.022617664	0.027642515	0.026971012	0.018326065	0.027970308	0.024236407	0.020094056	0.0266846
0.0	0.020947322	0.026814947	0.015256041	0.0127861	0.016757818	0.012582638	0.031366803	0.021780578	0.022441765	0.020254908
0.0	0.011140425	0.012376525	0.009011371	0.0071007307	0.0066846996	0.0032958838	0.017094033	0.01184953	0.01042294	0.007558761
0.0	0.5295024	0.5296159	0.5294912	0.5304621	0.53997433	0.5260702	0.53362024	0.53005075	0.51822346	0.5314738
0.0	0.5321574	0.5296385	0.52985996	0.530934	0.5374041	0.52580124	0.53460056	0.5286774	0.5202675	0.5312084
0.0	0.53042865	0.5297704	0.529645	0.53161496	0.5379365	0.52618825	0.5337365	0.5279972	0.5210134	0.5320512
0.0	0.08597869	0.09741383	0.086251594	0.08968958	0.10481783	0.09760818	0.11192736	0.09120455	0.09872811	0.080524586
0.0	0.5304214	0.5300512	0.53166926	0.5330493	0.53903496	0.5272337	0.53324795	0.5284383	0.5202404	0.53299415
0.0	0.53193444	0.5308546	0.5311079	0.5335435	0.53962487	0.52746713	0.53515464	0.52923185	0.5205991	0.5327154
0.0	0.52957404	0.52878773	0.531149	0.53172195	0.53875756	0.52694464	0.53317183	0.52907646	0.5205127	0.53200644
0.0	0.529137	0.5294141	0.5320346	0.53219926	0.5395541	0.52815926	0.5340484	0.5295146	0.52066565	0.53304315
0.0	0.5293486	0.52799773	0.5308462	0.5316085	0.5390183	0.5268268	0.533091	0.52996004	0.52031314	0.5337923
0.0	0.5300296	0.5290301	0.53157014	0.5314055	0.53918326	0.52770233	0.53402233	0.53011364	0.5207656	0.53480506
0.0	0.11820844	0.13820575	0.15513082	0.12259318	0.12511188	0.13910504	0.1338289	0.1553627	0.13966353	0.13637953
0.0	0.08580159	0.09750143	0.08598313	0.0896586	0.1048932	0.097333215	0.111536354	0.09090808	0.0989984	0.08042755
0.0	0.53064686	0.5292119	0.53071064	0.5317466	0.53880584	0.5272443	0.5345953	0.5286309	0.5188233	0.53270173
0.0	0.5300174	0.5276744	0.5287424	0.53112876	0.5382502	0.5253882	0.5312969	0.5280779	0.5186314	0.53272045
0.0	0.5297809	0.52870876	0.53140223	0.5317582	0.5416467	0.52617884	0.53296083	0.5288114	0.5195823	0.5315673
0.0	0.5294093	0.52918744	0.53066695	0.5317577	0.54059035	0.52607673	0.5334872	0.52861285	0.5201468	0.5317281
0.0	0.5307053	0.5298281	0.5300663	0.53204656	0.53921777	0.5265696	0.5346502	0.5292054	0.52035093	0.5324378
0.0	0.086030744	0.09746342	0.08565109	0.08967349	0.10481586	0.09705786	0.11234082	0.09141111	0.09900203	0.08081421
0.0	0.009483917	0.009828315	0.00877854	0.0075879237	0.011291538	0.010211738	0.011117309	0.0061926143	0.012284761	0.0074153263
0.0	0.018849432	0.019901032	0.015790436	0.1301726	0.14885153	0.15170553	0.17097098	0.011176308	0.016956704	0.13976416
0.0	0.5324648	0.5279099	0.5307529	0.5317083	0.5390524	0.5265964	0.53482467	0.52848244	0.5212133	0.5307628
0.0	0.15841095	0.15472203	0.16216552	0.15810138	0.16788322	0.15259206	0.14142403	0.1493219	0.12781695	0.12857427
0.0	0.5302357	0.52926797	0.53089285	0.5315832	0.5391551	0.5255195	0.53351927	0.5282454	0.52007884	0.5319479
0.0	0.24576195	0.22240314	0.20598668	0.19472986	0.20361885	0.12378959	0.2461587	0.21934359	0.21163042	0.18954082
0.0	0.016569618	0.012143732	0.010374089	0.009082269	0.0097772945	0.004543678	0.015135391	0.01049022	0.007560503	0.009454103
0.0	0.5319216	0.5298715	0.52987957	0.531493	0.5397561	0.5254606	0.5348633	0.52920437	0.51945287	0.5322516
0.0	0.5301778	0.5316517	0.52989453	0.5317468	0.5361083	0.525296	0.53182936	0.5290163	0.51967466	0.5328086
0.0	0.53044647	0.5318333	0.5317898	0.533056	0.5358164	0.5262935	0.53370845	0.5276418	0.51977324	0.5330009
0.0	0.5320061	0.5299751	0.53108734	0.53207654	0.5400892	0.525893	0.5341424	0.5303833	0.5188232	0.53405845
0.0	0.53130704	0.5273763	0.5298284	0.5311202	0.5382863	0.52550274	0.53338623	0.52852184	0.5196453	0.5298785
0.0	0.5292116	0.5291352	0.5313219	0.5314714	0.53961086	0.526403	0.5327664	0.52886903	0.52028203	0.53015894
0.0	0.53263277	0.5311073	0.5321709	0.5308411	0.5378222	0.5244424	0.5345184	0.52880096	0.5194754	0.5310207
0.0	0.102605976	0.10351263	0.10120882	0.10502542	0.10954076	0.09569138	0.113439724	0.094462425	0.11991658	0.08972428
0.0	0.5305629	0.52914256	0.5305626	0.5317148	0.53996295	0.52637833	0.5335112	0.5297329	0.5197501	0.5320417
0.0	0.53136784	0.5309302	0.5308952	0.533819	0.5406913	0.52636784	0.5342643	0.5280531	0.52187544	0.53394336
0.0	0.1226144	0.14078984	0.12960634	0.13742116	0.15850076	0.12902834	0.1589835	0.1655596	0.10981778	0.13752049
0.0	0.53085667	0.52915	0.5315213	0.53224915	0.5401587	0.526489	0.53363144	0.5296269	0.5196243	0.533135
0.0	0.53046495	0.52929664	0.5313045	0.5323301	0.5408254	0.5270327	0.5331973	0.5297913	0.51965564	0.5322141
0.0	0.5314177	0.5302034	0.53041846	0.532469	0.5406374	0.5265986	0.53352326	0.5302799	0.51929027	0.5332395
0.0	0.5279078	0.5287102	0.5302423	0.53173184	0.5394175	0.5260702	0.5317005	0.5287757	0.51964533	0.5304452
0.0	0.53193986	0.53000796	0.5307077	0.53236103	0.5397484	0.52587366	0.53410196	0.53006077	0.5192485	0.53446686
0.0	0.5305827	0.530248	0.5295513	0.5326239	0.53982043	0.5268319	0.53363883	0.53061306	0.51962113	0.533207
0.0	0.08755967	0.08531168	0.10361919	0.092781216	0.1039554	0.010802703	0.13566238	0.08682849	0.08069329	0.08322106
0.0	0.5301909	0.5295788	0.5301732	0.5320073	0.5383895	0.5238795	0.53317034	0.5293108	0.5188952	0.5324404
0.0	0.53027284	0.5298465	0.53012854	0.5332721	0.53729546	0.5256101	0.533226	0.52834755	0.51758176	0.5311242
0.0	0.5312324	0.53163034	0.5308891	0.5328926	0.5401693	0.52506626	0.5356037	0.52888936	0.52110404	0.5314469
0.0	0.5310402	0.5288929	0.5311502	0.53209406	0.5393903	0.5265334	0.535844	0.5291765	0.51959485	0.5329207
0.0	0.53103226	0.52862746	0.53067183	0.5319428	0.53811514	0.5242063	0.5348198	0.5299098	0.51806915	0.53430414
0.0	0.13170293	0.13500012	0.12698406	0.13468958	0.15425028	0.1529916	0.16423197	0.16455607	0.14335592	0.13463952
0.0	0.53037566	0.5296775	0.5306946	0.52932143	0.53567183	0.52463186	0.5344213	0.5290614	0.5206962	0.5313863
0.0	0.53026605	0.5297202	0.5298264	0.5301841	0.53973615	0.52601284	0.53352225	0.52799445	0.521008	0.53158855
0.0	0.530415	0.52969086	0.53057957	0.53165764	0.53946894	0.5263867	0.5337395	0.5285812	0.52220035	0.53158593
0.0	0.53047633	0.5295466	0.5314033	0.5332208	0.5401317	0.5278104	0.5336276	0.5292365	0.5190266	0.5321922
0.0	0.52987766	0.5284136	0.5305579	0.5308475	0.53818816	0.5263387	0.5335589	0.5286775	0.5180081	0.53442097
0.0	0.52963114	0.5277732	0.53048915	0.52961725	0.5378259	0.5256844	0.5324272	0.5305501	0.51909983	0.53396344
0.0	0.52946395	0.52956617	0.53094304	0.5310561	0.5381805	0.5265311	0.5336868	0.5278595	0.5203578	0.5325531
0.0	0.52966577	0.5297227	0.5306206	0.5313546	0.5381489	0.5269566	0.5327171	0.5297813	0.5209039	0.5328229
0.0	0.5291817	0.5286224	0.5311993	0.53185713	0.5388971	0.5260994	0.53269416	0.5295287	0.52000904	0.53329206
0.0	0.5291318	0.5291357	0.5314724	0.5309647	0.5371779	0.5268644	0.53340185	0.52949935	0.5205066	0.53303874
0.0	0.53014237	0.52848643	0.53090453	0.53138286	0.5389276	0.5254751	0.53310263	0.5304042	0.5184812	0.5342688
0.0	0.5296652	0.528292	0.5309736	0.53038394	0.53860724	0.52607906	0.5333785	0.5300542	0.519373	0.53323627
0.0	0.5295878	0.52875775	0.52967834	0.5302803	0.53785324	0.52511483	0.5338646	0.5298841	0.51996773	0.53324604
0.0	0.52941626	0.5279732	0.5304635	0.5315969	0.53816795	0.5262227	0.5330468	0.5300194	0.51877165	0.5341283
0.0	0.5294837	0.5291505	0.5308493	0.5313431	0.5384765	0.5267483	0.5333447	0.5293258	0.5201046	0.533534
0.0	0.52941656	0.5278293	0.5313993	0.5304816	0.5380906	0.52563554	0.53350073	0.53062034	0.51975656	0.5342818
0.0	0.5297668	0.52768475	0.530195	0.53118527	0.5381098	0.5263755	0.53321725	0.53027236	0.51855975	0.5341968
0.0	0.5297516	0.5280199	0.52989775	0.5307275	0.5376692	0.5264095	0.53313714	0.5300739	0.5194061	0.5347718
0.0	0.5293993	0.5293903	0.53152376	0.531271	0.5390779	0.5277166	0.53437436	0.5292968	0.51966757	0.5327211
0.0	0.5291435	0.5288916	0.53128856	0.53189605	0.5381488	0.5267933	0.53365743	0.52950084	0.5204507	0.5335063
0.0	0.5286192	0.5288662	0.5298815	0.53132546	0.53886503	0.52653205	0.532506	0.52974355	0.5201184	0.5327112
0.0	0.52904004	0.5302035	0.5312779	0.531724	0.53925186	0.5270332	0.5340157	0.52914214	0.5207593	0.53355837
0.0	0.5294637	0.52803195	0.5302107	0.53041965	0.53732204	0.52397245	0.53172374	0.52908814	0.5193194	0.53146553
0.0	0.5312968	0.5293133	0.53032273	0.5323187	0.5378843	0.5245137	0.5348017	0.5290894	0.52024245	0.5339927
0.0	0.53207535	0.53058577	0.5304847	0.53119427	0.5395096	0.52645063	0.53405845	0.52965295	0.52131194	0.5330781
0.0	0.53163075	0.53073096	0.53035694	0.53222525	0.5414124	0.52667254	0.5337237	0.53027683	0.5205101	0.5318817
0.0	0.5315387	0.53052545	0.5309347	0.5331179	0.5407654	0.52676845	0.5340959	0.529903	0.52007294	0.531757
0.0	0.53014874	0.5296697	0.5298999	0.5325495	0.539551	0.5263578	0.53260905	0.52900946	0.51891476	0.53272873
0.0	0.53090894	0.5299762	0.53301245	0.53404635	0.54011035	0.52721995	0.53322905	0.52896804	0.5227992	0.5315957
0.0	0.53081375	0.5296262	0.5318988	0.53401726	0.5408792	0.52722406	0.53432375	0.528914	0.52095103	0.53284955
0.0	0.5305004	0.5298304	0.5276542	0.5310129	0.54065645	0.5263298	0.5312166	0.5284279	0.51904565	0.53341377
0.0	0.5319437	0.52956396	0.5319323	0.53358376	0.5382475	0.52454907	0.53448206	0.5263485	0.5217959	0.5303447
0.0	0.5280715	0.5280975	0.53026867	0.5318351	0.5376004	0.5262149	0.53161633	0.52930534	0.5198508	0.5316399
0.0	0.005342179	0.01125942	0.006905653	0.009241156	0.011731739	0.010760796	0.010341633	0.00849597	0.011081426	0.007930798
0.0	0.08578026	0.09835382	0.086100824	0.08956843	0.10557364	0.097670235	0.11316972	0.0912536	0.10026417	0.08118492
0.0	0.00533579	0.011316858	0.006906444	0.009235792	0.011689329	0.010824247	0.010284311	0.008569371	0.011083266	0.007901305
0.0	0.5304695	0.5298908	0.5304976	0.5310979	0.5371955	0.52627987	0.5330955	0.52795357	0.5195337	0.5319229
0.0	0.10820327	0.08703289	0.116770685	0.08726079	0.09969419	0.10660551	0.11385054	0.07548335	0.09411174	0.10786408
0.0	0.53085744	0.52964604	0.53172034	0.53150606	0.5366589	0.52594143	0.5336087	0.5291698	0.5194527	0.53196084
0.0	0.11606602	0.090728566	0.11095325	0.102512404	0.08306498	0.104650326	0.11029556	0.10354213	0.08071724	0.056659956
0.0	0.03760221	0.120968975	0.11461145	0.11889482	0.08969716	0.09705707	0.09280391	0.086695604	0.10524592	0.06978527
0.0	0.10614445	0.089415304	0.09627347	0.11544067	0.10343841	0.09421521	0.12186617	0.100821786	0.11463499	0.089722
0.0	0.53432596	0.5301009	0.53195685	0.5311469	0.5368013	0.5262013	0.5331316	0.53092337	0.5202683	0.53185654
0.0	0.53226805	0.5299144	0.52925295	0.53144795	0.5392404	0.52648515	0.5342427	0.5288325	0.52006036	0.53218794
0.0	0.53226805	0.5299144	0.52925295	0.53144795	0.5392404	0.52648515	0.5342427	0.5288325	0.52006036	0.53218794
0.0	0.5327595	0.52745205	0.5322495	0.5317875	0.53854996	0.5244573	0.5359212	0.5288974	0.52027345	0.53181666
0.0	0.53059083	0.5279668	0.52941954	0.53161615	0.5372571	0.52511805	0.5320274	0.5276728	0.519798	0.530238
0.0	0.5323406	0.52868193	0.53249955	0.5309411	0.5389942	0.5259296	0.53484046	0.5279996	0.5205463	0.53079766
0.0	0.53128844	0.5291365	0.53094727	0.5312699	0.5378731	0.52628314	0.53230613	0.5296189	0.5192064	0.5316907
0.0	0.531164	0.5289208	0.5306275	0.5325124	0.53680336	0.5260947	0.5342449	0.5280763	0.52139753	0.5314308
0.0	0.10797082	0.08728554	0.11656583	0.08772709	0.099900685	0.10642677	0.1138097	0.07548578	0.09419817	0.10821118
0.0	0.53091305	0.53044283	0.53087837	0.5310412	0.53748953	0.52647704	0.53305876	0.52910364	0.52129024	0.5319158
0.0	0.5314212	0.5292988	0.5326616	0.5325102	0.53936714	0.5246338	0.5358381	0.52709967	0.5218218	0.53037167
0.0	0.08356797	0.1128756	0.08968982	0.1055237	0.08911555	0.10801632	0.10454324	0.096503146	0.10661922	0.07294576
0.0	0.531814	0.52937645	0.5319133	0.53210384	0.5370462	0.52659965	0.53325343	0.52829593	0.5181727	0.53105664
0.0	0.53091836	0.5284377	0.53152466	0.53088367	0.5380369	0.52472675	0.5360349	0.52850336	0.52000886	0.53141624
0.0	0.109078966	0.116642945	0.1051226	0.097882934	0.10126861	0.0660375	0.11690209	0.10619314	0.104715824	0.08380017
0.0	0.5326032	0.52831286	0.53176016	0.53077126	0.5384765	0.5248023	0.53557086	0.5284446	0.52035	0.53277695
0.0	0.112795435	0.10642312	0.09677815	0.09343679	0.08671734	0.10211474	0.113990344	0.08667226	0.08562562	0.07993025
0.0	0.112795435	0.10642312	0.09677815	0.09343679	0.08671734	0.10211474	0.113990344	0.08667226	0.08562562	0.07993025
0.0	0.08353829	0.11261316	0.08983862	0.10512196	0.08911079	0.10741621	0.104481325	0.09669648	0.10707044	0.073090516
0.0	0.5311214	0.5287536	0.5305626	0.5312506	0.53888494	0.5257663	0.5343062	0.528623	0.5206156	0.53271013
0.0	0.53059953	0.5279244	0.53115207	0.53182304	0.5381299	0.52657765	0.5334174	0.52821517	0.5196578	0.53278905
0.0	0.52897346	0.53055423	0.52999485	0.5320201	0.53615725	0.5256834	0.5349149	0.5293306	0.5196017	0.5339013
0.0	0.52984613	0.5299152	0.53038985	0.5330042	0.5389037	0.5264558	0.5351665	0.52909523	0.519352	0.5340022
0.0	0.5305834	0.52931166	0.5303596	0.53076756	0.53725785	0.5245117	0.534545	0.52849394	0.51862556	0.53328615
0.0	0.528624	0.5292439	0.5294911	0.53207624	0.53602	0.525584	0.5320078	0.5281003	0.519508	0.53449863
0.0	0.5306503	0.5287246	0.5297446	0.5316374	0.53817713	0.5252414	0.5332797	0.528911	0.5188792	0.53237486
0.0	0.5299824	0.52965355	0.5308349	0.53153837	0.5369973	0.5267317	0.5341057	0.5263573	0.51831275	0.5336576
0.0	0.5310406	0.52974176	0.5303263	0.5322773	0.5364098	0.52625805	0.53358656	0.52895343	0.5190307	0.5329606
0.0	0.5306746	0.5302422	0.5301949	0.53047204	0.5375705	0.5228248	0.53478706	0.5282072	0.51880836	0.5326412
0.0	0.5306967	0.5290165	0.53155756	0.53163195	0.5366364	0.52497786	0.53354734	0.528289	0.5193775	0.5333218
0.0	0.5306419	0.5307736	0.5326441	0.53284955	0.53742635	0.526934	0.5356018	0.5288064	0.51793176	0.5337622
0.0	0.531276	0.52813166	0.5295945	0.53067815	0.5384411	0.52528125	0.5334741	0.5301831	0.5190205	0.5323018
0.0	0.5320129	0.5310431	0.5308524	0.5324628	0.5396912	0.5249202	0.53413475	0.5305169	0.52023077	0.5342767
0.0	0.53067416	0.5296315	0.5311408	0.5328314	0.5411987	0.52701044	0.5343837	0.5298267	0.5205439	0.53270435
0.0	0.5283299	0.5288055	0.53112394	0.53077894	0.5382844	0.5249521	0.5338446	0.5283372	0.5204827	0.5312231
0.0	0.53115755	0.53180313	0.53100777	0.5333205	0.5402238	0.52739567	0.53657705	0.5298225	0.52153957	0.5343716
0.0	0.53128916	0.5316535	0.53107774	0.5334454	0.5410474	0.5275794	0.5365314	0.53006464	0.52127606	0.5348478
0.0	0.5304902	0.5291233	0.53273547	0.5331917	0.53967696	0.52730095	0.53415227	0.530559	0.519974	0.53317565
0.0	0.106910095	0.08263032	0.09760021	0.07542355	0.099966526	0.08548488	0.10734866	0.09522235	0.094066896	0.09327378
0.0	0.53191173	0.53127027	0.5323662	0.5320305	0.5409922	0.52661484	0.5349481	0.5282669	0.5209313	0.52979505
0.0	0.5300283	0.5285708	0.53053874	0.53234684	0.53723305	0.52526367	0.5321147	0.5290173	0.5200422	0.532149
0.0	0.5304417	0.52947515	0.53029937	0.53047484	0.53830785	0.52528816	0.53403133	0.5292419	0.519656	0.53218436
0.0	0.53226805	0.5299144	0.52925295	0.53144795	0.5392404	0.52648515	0.5342427	0.5288325	0.52006036	0.53218794
0.0	0.53197926	0.53027076	0.5326246	0.5305031	0.53983694	0.52716035	0.53384614	0.5275896	0.5191378	0.5289879
0.0	0.53256965	0.52837944	0.53123933	0.530994	0.53736943	0.5285867	0.533407	0.5302919	0.5187616	0.5306318
0.0	0.53083235	0.527061	0.5308953	0.5303952	0.53898615	0.52739304	0.53268987	0.53063357	0.5180704	0.53027195
0.0	0.5323098	0.53047425	0.5314011	0.53308696	0.5388974	0.5287798	0.535827	0.5295881	0.5186661	0.53196275
0.0	0.26659113	0.2500189	0.2653799	0.26313564	0.26769498	0.26666665	0.27569813	0.25189608	0.2592285	0.25780824
0.0	0.53246	0.53092813	0.5312023	0.53321564	0.53979105	0.52632576	0.5364788	0.5291597	0.52023834	0.53432274
0.0	0.53310764	0.5302092	0.5298721	0.53129405	0.53985155	0.5250829	0.5349673	0.5303113	0.52001524	0.53429043
0.0	0.16179278	0.14671831	0.18520378	0.16658463	0.16177775	0.15944315	0.16402687	0.15058616	0.14715418	0.1419239
0.0	0.5318561	0.5301476	0.53170997	0.5318844	0.53648967	0.52461964	0.5323445	0.529864	0.5178434	0.532336
0.0	0.53270894	0.5309339	0.532751	0.53282166	0.537781	0.52538395	0.53340274	0.5306898	0.5207689	0.53250206
0.0	0.5306062	0.5292719	0.5294294	0.5323808	0.5384129	0.52581275	0.533278	0.53029186	0.5196314	0.5322236
0.0	0.5305513	0.52891725	0.5281381	0.5315814	0.537399	0.52498347	0.5323098	0.5299269	0.51873225	0.53282976
0.0	0.5304501	0.5286518	0.52958864	0.53268	0.53794044	0.52537507	0.5324111	0.5292813	0.51861006	0.53245246
0.0	0.53213024	0.5284878	0.53134894	0.5329317	0.53647536	0.5255716	0.53249806	0.5298652	0.5189331	0.53156346
0.0	0.53092426	0.5278777	0.5293748	0.5313728	0.53955936	0.52330863	0.532195	0.531072	0.5206116	0.5304684
0.0	0.5314833	0.5292122	0.53013855	0.5331754	0.5393365	0.525986	0.5340148	0.5298001	0.5194739	0.53328574
0.0	0.53023845	0.52895695	0.5304763	0.532054	0.5391735	0.525422	0.533219	0.5295395	0.518459	0.53378594
0.0	0.53224784	0.52914816	0.52949226	0.5323626	0.5370235	0.52474356	0.5326109	0.5307402	0.5198454	0.5324683
0.0	0.529219	0.5286544	0.53151226	0.5338932	0.5401994	0.526052	0.5333979	0.5284851	0.5208961	0.5314207
0.0	0.5303868	0.5273676	0.5316349	0.5320955	0.5388856	0.5248027	0.5324244	0.52810466	0.5203888	0.5311991
0.0	0.5284809	0.5280993	0.5297824	0.53220445	0.5382672	0.5253377	0.53037584	0.5282347	0.5200102	0.5309061
0.0	0.5305648	0.5280731	0.53138614	0.5324159	0.5371939	0.52704895	0.53239876	0.52966654	0.5203318	0.5314783
0.0	0.5304361	0.5304571	0.5314559	0.5331202	0.53996617	0.5277333	0.5335228	0.5306059	0.5211342	0.5324611
0.0	0.528753	0.52584285	0.52925533	0.5330805	0.53734404	0.52759266	0.531122	0.52972424	0.5212611	0.5296758
0.0	0.5307776	0.5307813	0.53209764	0.5325061	0.5377902	0.5263244	0.5337151	0.5323755	0.519737	0.53232074
0.0	0.5274439	0.52632284	0.52871233	0.5310206	0.53702766	0.525852	0.53041816	0.5280126	0.52025807	0.5330604
0.0	0.52953905	0.5291041	0.5313942	0.5311907	0.5382138	0.5259453	0.53297806	0.5307775	0.52327466	0.53041434
0.0	0.53174925	0.532342	0.5325161	0.5323743	0.535461	0.5262237	0.53391474	0.52867556	0.5204738	0.5318366
0.0	0.52815616	0.5282187	0.5296285	0.53190345	0.5369639	0.5272794	0.5342864	0.5288921	0.5224713	0.5294451
0.0	0.53073156	0.5305995	0.5307607	0.5314937	0.5369485	0.52720547	0.53443336	0.52797896	0.5207443	0.5336438
0.0	0.53041446	0.52904505	0.53040415	0.53038985	0.53880113	0.5252838	0.53356713	0.5291651	0.5206347	0.53208643
0.0	0.53234875	0.5289026	0.5307295	0.5309427	0.53825325	0.52587265	0.5338169	0.5303574	0.51914	0.5322484
0.0	0.5296662	0.52771074	0.52932066	0.5313093	0.53814137	0.52599335	0.5323747	0.5278968	0.5207075	0.5312925
0.0	0.53091097	0.5286211	0.5303979	0.5321957	0.5395002	0.5258121	0.5328179	0.52902406	0.521086	0.5323404
0.0	0.53162664	0.5276335	0.52866215	0.5307938	0.5358368	0.52267355	0.5343091	0.5295778	0.5213282	0.52923185
0.0	0.53093874	0.5269692	0.5293141	0.5307453	0.53493357	0.5245363	0.532216	0.52846295	0.5197647	0.53176993
0.0	0.53119546	0.5283872	0.5290243	0.532598	0.537008	0.5250307	0.5338274	0.5313836	0.5213609	0.5317416
0.0	0.5281234	0.52913696	0.52989274	0.53082865	0.53776205	0.5280987	0.5321129	0.5313875	0.52123463	0.53449965
0.0	0.52899486	0.5280249	0.532312	0.53279	0.53661484	0.52514404	0.532273	0.52865857	0.5203462	0.52886665
0.0	0.53220075	0.52884287	0.5297097	0.5315939	0.540776	0.5256474	0.5344973	0.52982944	0.52026814	0.53136766
0.0	0.5302351	0.52984935	0.5293551	0.5330213	0.5405382	0.52712744	0.5331508	0.5312671	0.52096534	0.5335662
0.0	0.5320884	0.52986974	0.5333677	0.5315657	0.53929615	0.5271013	0.5366241	0.52986884	0.5232325	0.52977633
0.0	0.53022516	0.5284846	0.5300283	0.53279215	0.5390075	0.5257585	0.53179246	0.5284486	0.5195333	0.53178936
0.0	0.5297533	0.5299627	0.5320043	0.53444546	0.5383857	0.5272164	0.53331345	0.5288473	0.52092814	0.53139365
0.0	0.5305659	0.5290073	0.5295442	0.53040785	0.53722507	0.5248542	0.53340304	0.53094053	0.5199549	0.5344054
0.0	0.52919173	0.52986836	0.52973425	0.5334428	0.53635526	0.5258378	0.53134733	0.52844644	0.5214031	0.5318674
0.0	0.5296591	0.52644086	0.5296266	0.53039014	0.5363003	0.52636606	0.53111213	0.5305628	0.51833886	0.53377736
0.0	0.5301533	0.52794886	0.52961737	0.53390825	0.5377146	0.5266215	0.5310323	0.52789307	0.51938784	0.5315891
0.0	0.53025436	0.52897465	0.5307334	0.530094	0.53959477	0.5251426	0.5339555	0.52745724	0.5208495	0.53031754
0.0	0.53040856	0.5295475	0.53109574	0.53279436	0.537186	0.52498496	0.53337586	0.529599	0.5201749	0.53194106
0.0	0.5315327	0.5275822	0.5289349	0.5307567	0.53762805	0.52367824	0.5328265	0.52944016	0.51947397	0.5319559
0.0	0.5283685	0.5292727	0.5319098	0.53235143	0.5357065	0.5246774	0.5328543	0.52767456	0.5218871	0.5324368
0.0	0.5307298	0.5293924	0.5334286	0.53219724	0.5367933	0.5252441	0.5323091	0.52840406	0.52165866	0.5326154
0.0	0.53212965	0.530685	0.5310705	0.53198636	0.5378779	0.5248448	0.5333975	0.5292721	0.5203807	0.53225493
0.0	0.53097415	0.5306298	0.5297091	0.531652	0.5370492	0.5245106	0.53255415	0.5287029	0.5192705	0.53284556
0.0	0.53179747	0.5296328	0.530129	0.530527	0.5374246	0.5248429	0.5333625	0.5283327	0.5195473	0.5299606
0.0	0.5313768	0.5298218	0.5293557	0.53125083	0.53959775	0.52635646	0.5344166	0.52964604	0.5210307	0.531602
0.0	0.5313768	0.5298218	0.5293557	0.53125083	0.53959775	0.52635646	0.5344166	0.52964604	0.5210307	0.531602
0.0	0.53192997	0.529396	0.5302947	0.530804	0.5380762	0.52506196	0.5331902	0.52888864	0.5188551	0.5321942
0.0	0.0032234066	0.00378419	0.0042320555	0.0045836074	0.0040387623	0.0048810635	0.0043382277	0.0032535892	0.004158692	0.0004689278
0.0	0.0007962408	0.00089470606	0.0011111319	0.0012797072	0.0013089235	0.0011699169	0.0013735363	0.00095823704	0.000857568	0.00079520955
0.0	0.5307428	0.52917707	0.5309114	0.53185904	0.53929543	0.5260028	0.53319347	0.5291378	0.5203907	0.53015393
0.0	0.5318617	0.52999824	0.5310987	0.53263575	0.53944904	0.52589625	0.5338827	0.5296517	0.51978606	0.53263956
0.0	0.5324793	0.5303771	0.5315997	0.5320861	0.5392694	0.5257683	0.5347226	0.5302346	0.5205755	0.5338157
0.0	0.53121	0.52934116	0.5298947	0.53201896	0.5390859	0.5242401	0.5332852	0.52878875	0.51997167	0.5322021
0.0	0.52952635	0.52911896	0.53006446	0.530904	0.5359225	0.5258872	0.531216	0.5285172	0.5197495	0.5314429
0.0	0.53155315	0.5285555	0.5300001	0.53014034	0.5373356	0.52493227	0.5327785	0.52922606	0.51909256	0.5312532
0.0	0.5326023	0.5284481	0.5307905	0.5313107	0.5396214	0.52541566	0.5345167	0.5306195	0.5205112	0.5319861
0.0	0.53276247	0.5297692	0.5313728	0.5296148	0.5401558	0.5271521	0.53426236	0.5301332	0.52263254	0.5342033
0.0	0.5298617	0.5289495	0.53031564	0.53098476	0.53970844	0.52499163	0.533033	0.5292613	0.5195308	0.5316466
0.0	0.5298617	0.5289495	0.53031564	0.53098476	0.53970844	0.52499163	0.533033	0.5292613	0.5195308	0.5316466
0.0	0.53109276	0.52765673	0.52908456	0.5310061	0.53935206	0.5244859	0.5318925	0.5298632	0.51699704	0.5309477
0.0	0.53102916	0.5286952	0.5316616	0.5325276	0.5378163	0.52620035	0.5330823	0.5276436	0.5192139	0.53044283
0.0	0.5286873	0.53115994	0.5312642	0.5333799	0.53802615	0.52627957	0.5340343	0.52874464	0.52231586	0.5306841
0.0	0.5292369	0.52967083	0.53213453	0.5333635	0.53995264	0.52606845	0.53435385	0.5276721	0.5226054	0.5307508
0.0	0.53039604	0.5291588	0.5302414	0.5306844	0.5384399	0.52609056	0.5337349	0.52814865	0.52034134	0.5311267
0.0	0.012907975	0.00911579	0.008711783	0.0010171192	0.0111434255	0.010248215	0.012931655	0.010059494	0.011851664	0.009970565
0.0	0.061869767	0.09260587	0.08830265	0.08582044	0.10550687	0.0812534	0.10389576	0.09559	0.100877374	0.09015884
0.0	0.010995604	0.08116184	0.098744534	0.10646832	0.11164599	0.10072108	0.1045277	0.117443	0.1063036	0.086082205
0.0	0.5294659	0.52847654	0.530289	0.53222287	0.5397791	0.52744853	0.53344524	0.52925223	0.52038115	0.53270835
0.0	0.5313488	0.5290532	0.5299067	0.53084695	0.53625643	0.52524954	0.5328216	0.5288586	0.519976	0.5317234
0.0	0.5309953	0.5285988	0.5307161	0.53107095	0.5373127	0.5258608	0.5324821	0.5318379	0.5200873	0.5330838
0.0	0.53133947	0.5285887	0.5296815	0.53097874	0.53761274	0.52631587	0.53273475	0.52926666	0.5201917	0.53271973
0.0	0.52961195	0.52879745	0.5315746	0.5338644	0.5406045	0.52692497	0.53276336	0.52799773	0.5207671	0.5318282
0.0	0.5295711	0.5282216	0.5312306	0.5324576	0.5387477	0.52584255	0.53032976	0.528181	0.5200067	0.5304753
0.0	0.5308848	0.5286237	0.53202695	0.5330841	0.54021174	0.5266727	0.5326425	0.530654	0.5197937	0.53287137
0.0	0.14255594	0.15361898	0.15252332	0.16430046	0.15007904	0.14451252	0.15847501	0.16115032	0.13437104	0.14534923
0.0	0.13634954	0.15577503	0.14680544	0.15360905	0.12265504	0.15203111	0.13429601	0.13708389	0.15329564	0.022827134
0.0	0.09341884	0.10300636	0.101864256	0.11177035	0.098354325	0.09498998	0.10625229	0.11013052	0.086876005	0.09519899
0.0	0.1365426	0.15577027	0.14664523	0.15303051	0.12233589	0.15172727	0.13372311	0.13744213	0.15292297	0.022818467
0.0	0.53200775	0.5306919	0.53155875	0.53223276	0.5393271	0.5244178	0.53360754	0.52958214	0.51971585	0.5331189
0.0	0.5307313	0.5319733	0.5327858	0.53256524	0.53982955	0.5240476	0.533107	0.5309283	0.5173208	0.5334148
0.0	0.5320964	0.5314091	0.5324781	0.53370255	0.5411329	0.52498895	0.53338206	0.5293466	0.51762336	0.5335788
0.0	0.5303763	0.5297801	0.53085023	0.53360003	0.5386897	0.5260052	0.53501916	0.5282516	0.5218153	0.53309005
0.0	0.5301454	0.5293102	0.53008634	0.53212863	0.5383942	0.52571166	0.53236055	0.52800965	0.51965916	0.5313652
0.0	0.52954984	0.52846843	0.5309911	0.5330347	0.53877306	0.52567047	0.53380346	0.5280107	0.5194089	0.5323374
0.0	0.52922857	0.5295566	0.5293822	0.53406686	0.54096884	0.5278215	0.5325701	0.5286604	0.5193	0.5321426
0.0	0.5297422	0.52935225	0.5303679	0.53221506	0.54044056	0.5263681	0.5327629	0.5277062	0.52099407	0.53146183
0.0	0.5312282	0.5282545	0.53132737	0.5299068	0.53926903	0.5259842	0.5354293	0.52943957	0.5214921	0.53301525
0.0	0.5307893	0.5284273	0.53051436	0.5312822	0.537865	0.5251842	0.5341542	0.5279766	0.51974875	0.53219414
0.0	0.5303487	0.5291064	0.53094614	0.5308168	0.53934634	0.52545047	0.5341478	0.5288474	0.52021736	0.5327975
0.0	0.5303487	0.5291064	0.53094614	0.5308168	0.53934634	0.52545047	0.5341478	0.5288474	0.52021736	0.5327975
0.0	0.5300133	0.5288744	0.52913827	0.5352168	0.539412	0.5256783	0.53329796	0.5293743	0.51992863	0.53323394
0.0	0.5301005	0.52924144	0.5306026	0.5319026	0.5392391	0.52510315	0.53398186	0.52858794	0.5200371	0.53213847
0.0	0.5301005	0.52924144	0.5306026	0.5319026	0.5392391	0.52510315	0.53398186	0.52858794	0.5200371	0.53213847
0.0	0.5309471	0.5301482	0.52997816	0.5317744	0.5391122	0.5260396	0.5324442	0.53041875	0.5186067	0.53295976
0.0	0.5313519	0.5275317	0.5305199	0.5311432	0.5366873	0.5212145	0.53188556	0.52738875	0.5188554	0.5321808
0.0	0.52989364	0.52859885	0.53097904	0.53389645	0.538954	0.5257506	0.5336083	0.52841514	0.52064496	0.53218985
0.0	0.53038406	0.5288999	0.5307154	0.53117	0.5386089	0.524088	0.5331353	0.5282614	0.51946396	0.5325591
0.0	0.53038406	0.5288999	0.5307154	0.53117	0.5386089	0.524088	0.5331353	0.5282614	0.51946396	0.5325591
0.0	0.5315571	0.5309491	0.5307977	0.5322651	0.5379776	0.5263398	0.53506714	0.5283096	0.52007383	0.5305716
0.0	0.5314203	0.5312856	0.52960384	0.5309076	0.54029804	0.52617294	0.5349307	0.53034055	0.5203886	0.5331775
0.0	0.52877873	0.52975506	0.5296108	0.5335446	0.5380759	0.527723	0.5304969	0.53020483	0.51961046	0.5305333
0.0	0.5284779	0.5301882	0.5305496	0.53294724	0.5383894	0.52813774	0.5361729	0.5294599	0.51953703	0.5318916
0.0	0.528161	0.52725923	0.52843475	0.53354555	0.5375764	0.5278104	0.5312153	0.52933544	0.5177176	0.5302045
0.0	0.5296403	0.5289139	0.52922755	0.5285728	0.53867817	0.5262558	0.5324786	0.529634	0.51772135	0.52917
0.0	0.5281826	0.5289113	0.5303948	0.52986175	0.53692955	0.5236528	0.5326012	0.5280811	0.51832926	0.531264
0.0	0.53206086	0.5309181	0.5320229	0.5319011	0.53638905	0.5284198	0.535561	0.5298482	0.52263325	0.53206545
0.0	0.528772	0.5295884	0.52949417	0.5306189	0.5371543	0.52432036	0.53072757	0.52866286	0.51896614	0.531012
0.0	0.5310671	0.5288536	0.53168374	0.5328272	0.536312	0.52793247	0.532127	0.53079075	0.5221605	0.53128594
0.0	0.5303663	0.52909714	0.53065926	0.5317738	0.53927314	0.52628255	0.53490543	0.5286579	0.51940304	0.5308279
0.0	0.5298767	0.5272049	0.5328081	0.53296787	0.5394813	0.52681404	0.53153914	0.53022546	0.5213657	0.53068393
0.0	0.5295794	0.5286278	0.53066146	0.53293806	0.5386733	0.5260723	0.53454673	0.52925146	0.5214815	0.53127426
0.0	0.5289428	0.52743757	0.5314321	0.5321981	0.5383102	0.5254247	0.5316385	0.5309373	0.5195308	0.5309497
0.0	0.528416	0.5300963	0.5314076	0.53117466	0.53811723	0.5280481	0.5318039	0.5286195	0.519788	0.531797
0.0	0.5312451	0.53183293	0.5332932	0.5307579	0.5381265	0.5274234	0.53511274	0.53113455	0.51991755	0.5339021
0.0	0.5296749	0.53051066	0.5315951	0.53420156	0.5385329	0.5306222	0.53213465	0.53021586	0.51916814	0.5337415
0.0	0.5313342	0.53075224	0.53404254	0.5325238	0.53892905	0.52837235	0.534673	0.5287075	0.5197712	0.533334
0.0	0.5304718	0.52944595	0.5298784	0.53217685	0.53803426	0.52524334	0.53311014	0.5293796	0.51955956	0.53291243
0.0	0.53003395	0.5289784	0.5302363	0.53209144	0.5364918	0.5243132	0.5327933	0.5290365	0.51923996	0.53284883
0.0	0.5308094	0.5292466	0.5302434	0.53355974	0.53792304	0.5248449	0.5344283	0.5288854	0.51972866	0.53329146
0.0	0.5297976	0.5302638	0.5293236	0.53232205	0.5392389	0.52616215	0.53501034	0.5293017	0.5213668	0.5331097
0.0	0.52969694	0.52901554	0.5292527	0.5331919	0.5400455	0.5267722	0.53484195	0.5280602	0.51913434	0.53338075
0.0	0.530378	0.5285806	0.52689946	0.53150463	0.5380816	0.5262574	0.5337156	0.52936506	0.51896703	0.53357416
0.0	0.52867496	0.52875495	0.5277201	0.5323955	0.5384424	0.5263162	0.5342657	0.5272605	0.51916635	0.53265834
0.0	0.52989405	0.52993953	0.5337965	0.532494	0.537879	0.52855885	0.5353122	0.5271347	0.52165824	0.53263366
0.0	0.5294317	0.529582	0.529115	0.5277818	0.53987885	0.5252933	0.5348131	0.529466	0.5217485	0.5331366
0.0	0.5294621	0.53217834	0.5338128	0.53504145	0.5407029	0.53096575	0.53450966	0.52681434	0.5202033	0.53224164
0.0	0.5291455	0.5317399	0.5306825	0.5303064	0.5410255	0.526271	0.5351885	0.5295585	0.5217939	0.5336057
0.0	0.5306154	0.529906	0.5320636	0.5334368	0.5391143	0.52688277	0.5343014	0.5295701	0.52005035	0.5323128
0.0	0.53077084	0.53010076	0.530461	0.5330655	0.53923684	0.5253913	0.53403527	0.5303251	0.5195544	0.53490293
0.0	0.5296681	0.5286452	0.5294966	0.5320098	0.53654945	0.52435887	0.5324272	0.52877474	0.5187194	0.5327407
0.0	0.52916676	0.5274617	0.5305611	0.53254855	0.53952354	0.5268877	0.5331207	0.5297227	0.52102673	0.5304891
0.0	0.53001267	0.5268881	0.5303129	0.53168774	0.5378372	0.5250159	0.53270197	0.5284545	0.52058566	0.5301464
0.0	0.5309492	0.53053534	0.52963835	0.5328294	0.5396149	0.5267868	0.5348527	0.5305717	0.5210409	0.53215635
0.0	0.53144425	0.5293676	0.5306468	0.53132164	0.53752345	0.5258224	0.5324171	0.5290641	0.5204103	0.5321121
0.0	0.52921695	0.5307994	0.53046966	0.53026503	0.5385671	0.5237547	0.53335637	0.5298644	0.5183726	0.531281
0.0	0.53002167	0.5292708	0.5296982	0.5330055	0.53785247	0.5268549	0.53188646	0.52914906	0.52041453	0.5327392
0.0	0.5310599	0.5297585	0.53174204	0.5328678	0.5385428	0.5265507	0.5324503	0.52975905	0.52159244	0.53186184
0.0	0.53155965	0.53019947	0.53192014	0.53232336	0.53687865	0.52430916	0.53093874	0.5281524	0.51990014	0.5306968
0.0	0.5303754	0.52857226	0.5315519	0.5330505	0.5376042	0.5258235	0.5310545	0.5291474	0.5204543	0.53327507
0.0	0.53050977	0.5311817	0.5318689	0.532346	0.53770906	0.5252355	0.5335056	0.52819365	0.5211452	0.5329577
0.0	0.5323239	0.53058004	0.5320986	0.5322533	0.53853244	0.52574164	0.5320481	0.5302152	0.5217232	0.532162
0.0	0.52938116	0.5294369	0.53045714	0.5319366	0.5369104	0.52622527	0.53196037	0.5281468	0.52066183	0.5315161
0.0	0.53099954	0.5295949	0.5310432	0.532876	0.5381353	0.5262131	0.53338367	0.52735054	0.5219123	0.5301847
0.0	0.5309081	0.53060997	0.53126615	0.5329119	0.5381437	0.5267804	0.5330157	0.5297109	0.5219549	0.53238237
0.0	0.53011155	0.53056926	0.5306868	0.53057873	0.53814363	0.5243219	0.53373975	0.5304675	0.519496	0.53376275
0.0	0.53094083	0.5311313	0.53041685	0.5328475	0.53781414	0.5268674	0.5342163	0.52938604	0.5225517	0.5313698
0.0	0.53019035	0.52861506	0.5284633	0.5321866	0.53795624	0.52599216	0.5332559	0.5301164	0.51966876	0.5306119
0.0	0.53092194	0.5293951	0.52961093	0.53362817	0.540432	0.5261838	0.5331178	0.52954483	0.5199323	0.53208965
0.0	0.011923501	0.009572677	0.012396295	0.011560208	0.007241126	0.010638624	0.012171828	0.010008703	0.0076859123	0.009959444
0.0	0.010867848	0.011366375	0.011218143	0.008935231	0.010636146	0.0043803775	0.009930369	0.009547421	0.010728905	0.004400846
0.0	0.008575908	0.0077758445	0.007992262	0.009061924	0.008093094	0.0068001975	0.00956088	0.0073820273	0.007335868	0.008093072
0.0	0.5301241	0.53057295	0.53106153	0.53287876	0.5384476	0.5250185	0.5331461	0.52784634	0.5216462	0.53184825
0.0	0.53152937	0.53056026	0.5316074	0.5323762	0.53872335	0.5270142	0.53386414	0.5273551	0.5205599	0.5319204
0.0	0.52972096	0.5297434	0.53078824	0.53210944	0.537049	0.52553266	0.532581	0.5277626	0.52146083	0.53141236
0.0	0.53177696	0.53161955	0.5314921	0.5323335	0.5401685	0.52614254	0.5328892	0.5293402	0.52066493	0.53248215
0.0	0.5308469	0.5293449	0.5311608	0.53210646	0.53834444	0.5253394	0.53209555	0.5285238	0.52221227	0.5309212
0.0	0.5304721	0.52937126	0.532015	0.5311781	0.5377491	0.52627146	0.53234977	0.5284452	0.52110845	0.53072083
0.0	0.53008807	0.53016806	0.5315477	0.5314614	0.53896123	0.52757514	0.5330161	0.52884305	0.5215611	0.53291804
0.0	0.52954555	0.5300121	0.5317311	0.53335327	0.5397352	0.5269705	0.53281367	0.5280528	0.5210064	0.5317534
0.0	0.5303398	0.530092	0.5308546	0.5314931	0.5397768	0.5260482	0.5338175	0.52998483	0.5195618	0.53184366
0.0	0.53147614	0.53102803	0.53117245	0.5326306	0.53838927	0.5255548	0.5322701	0.52922803	0.520046	0.5316551
0.0	0.5310331	0.52929646	0.52996993	0.53186476	0.5359371	0.5247108	0.5316672	0.52804977	0.5211709	0.53081363
0.0	0.53063864	0.5281581	0.52991945	0.53177136	0.53896093	0.52663034	0.53140557	0.5301377	0.52045065	0.53164434
0.0	0.5302028	0.5298898	0.5302852	0.53239137	0.5375658	0.5249491	0.5324558	0.5280913	0.5210411	0.5313097
0.0	0.5297704	0.5299008	0.5304057	0.5323908	0.5373357	0.52566135	0.53191715	0.5286401	0.5209085	0.5328733
0.0	0.53010446	0.52864635	0.53020334	0.53217524	0.5398067	0.52727586	0.5326531	0.5295435	0.51955837	0.53204894
0.0	0.529624	0.5292793	0.5298072	0.5333383	0.5402634	0.52690136	0.53257245	0.52955043	0.5197607	0.5327663
0.0	0.53141284	0.5289852	0.53132504	0.5323774	0.5408386	0.52614254	0.5344211	0.5297124	0.5206771	0.5326756
0.0	0.53095955	0.52999026	0.53077704	0.5332408	0.53972155	0.5277663	0.5343632	0.5299114	0.5194813	0.5323645
0.0	0.531624	0.5292352	0.5304277	0.53262305	0.5394418	0.5251925	0.5334088	0.53021085	0.5187689	0.53225946
0.0	0.53085124	0.529775	0.529357	0.5331435	0.5397979	0.52712154	0.533487	0.5306417	0.520131	0.533011
0.0	0.5311152	0.5308541	0.5300453	0.5323385	0.5387493	0.52483344	0.5336444	0.5307236	0.52070224	0.532855
0.0	0.5299743	0.52954984	0.5298551	0.53176993	0.5384233	0.5257749	0.5338099	0.5292322	0.5186968	0.5321258
0.0	0.082217485	0.0829476	0.08188005	0.08068877	0.08070481	0.08785238	0.08870719	0.08937868	0.07361189	0.0890149
0.0	0.08172809	0.08265156	0.08161469	0.08106185	0.080613054	0.08720423	0.08905028	0.08956456	0.07349711	0.08966685
0.0	0.082501896	0.08289283	0.08224009	0.08093703	0.08061835	0.08739444	0.08940938	0.08969821	0.073744684	0.08897217
0.0	0.082613915	0.08262709	0.08226179	0.08090676	0.08089325	0.08713577	0.0890938	0.08948068	0.0737225	0.08917156
0.0	0.082306676	0.08228235	0.08196357	0.080331095	0.08076435	0.08748916	0.088792376	0.089578226	0.07375003	0.08871004
0.0	0.082337186	0.08296169	0.08224692	0.08068412	0.08051292	0.08710602	0.08896991	0.0894817	0.07403197	0.08895132
0.0	0.08502825	0.09356384	0.0844433	0.08811534	0.094304495	0.086029306	0.08251962	0.08505445	0.08509951	0.07172119
0.0	0.0850654	0.0936723	0.084794335	0.08855029	0.09399063	0.086195655	0.08314406	0.08528335	0.08526868	0.07236368
0.0	0.0852981	0.09438306	0.08528169	0.08870455	0.09445529	0.08631063	0.08333866	0.08493002	0.08584479	0.071811326
0.0	0.08511588	0.09357512	0.08499734	0.08860469	0.09432178	0.08625783	0.08321984	0.08500641	0.08567618	0.0721626
0.0	0.08522515	0.09336143	0.08461906	0.08833918	0.093938686	0.08622783	0.08276803	0.08537337	0.08536234	0.07192986
0.0	0.08522634	0.09402283	0.08482711	0.0881172	0.09440014	0.08567517	0.08293962	0.08489006	0.08579384	0.07184918
0.0	0.10116695	0.08732161	0.09266131	0.09238037	0.096638724	0.07919551	0.093839474	0.09545228	0.08749251	0.08002611
0.0	0.10090543	0.08708595	0.092748694	0.09266286	0.09631717	0.07920394	0.09447219	0.095394105	0.0877896	0.080385484
0.0	0.10135841	0.08781741	0.093584	0.09285678	0.096593075	0.07932358	0.09454067	0.095570974	0.08834865	0.080099694
0.0	0.1015492	0.087260604	0.09354305	0.09280269	0.096951686	0.07935917	0.09469645	0.09527066	0.08822775	0.080079176
0.0	0.10135809	0.087477624	0.092717744	0.09257993	0.096846834	0.07949246	0.09438691	0.09533207	0.08800934	0.08027477
0.0	0.10129278	0.087882936	0.09318405	0.09268297	0.097023346	0.078953445	0.094112046	0.09506358	0.08832595	0.07982181
0.0	0.095411204	0.09759262	0.09284644	0.09267904	0.10140748	0.08450605	0.089865305	0.09350723	0.086098865	0.09204083
0.0	0.095173016	0.09716737	0.092589945	0.09320796	0.10064218	0.08421698	0.08975252	0.09350914	0.08601348	0.09230363
0.0	0.09565648	0.097787395	0.093809865	0.09306288	0.10133611	0.08456291	0.09027467	0.093566954	0.08643578	0.09216838
0.0	0.095699176	0.09725905	0.09331997	0.0930121	0.10127937	0.08437905	0.090089105	0.09334371	0.086354025	0.091950856
0.0	0.09565693	0.09728218	0.09271497	0.0924698	0.10110793	0.08432228	0.08967176	0.093665816	0.085751995	0.09181024
0.0	0.095552	0.09774979	0.093345486	0.09266677	0.101065464	0.08398288	0.09007645	0.09349625	0.08643859	0.09182778
0.0	0.08537287	0.085578136	0.08440792	0.09174311	0.09447826	0.10343458	0.08210905	0.09239171	0.08960574	0.089076735
0.0	0.0849955	0.085604414	0.08423679	0.09213081	0.09394634	0.10285772	0.08212506	0.092544496	0.08942575	0.089463376
0.0	0.085400015	0.085944265	0.085078925	0.092097275	0.09463869	0.103512004	0.082269095	0.09249642	0.090048954	0.08891332
0.0	0.08541561	0.0854303	0.084770545	0.09182416	0.09431453	0.10328803	0.082250364	0.09258736	0.089559816	0.08915281
0.0	0.08570186	0.08581771	0.08443755	0.09170724	0.094533525	0.10368902	0.08227866	0.09268262	0.08951987	0.08898912
0.0	0.08537092	0.085576944	0.084776536	0.09148159	0.09434687	0.10279294	0.08218376	0.09213845	0.09013915	0.08885868
0.0	0.08302513	0.09000239	0.084204756	0.11311321	0.06658473	0.08765085	0.1082246	0.096327186	0.09010759	0.0679347
0.0	0.08238299	0.08992583	0.084108986	0.112839215	0.06627635	0.087515675	0.10869626	0.09682397	0.08984653	0.068133734
0.0	0.08265433	0.09020965	0.08485489	0.11291375	0.06638421	0.087625325	0.10896627	0.09642329	0.090266876	0.06823128
0.0	0.082791075	0.08998255	0.0849443	0.1130717	0.066748954	0.08762678	0.10883694	0.09646765	0.090053216	0.06836374
0.0	0.082941994	0.09016555	0.084236994	0.11233141	0.066457175	0.08751979	0.10829618	0.09669609	0.08966651	0.06801031
0.0	0.08290778	0.090171084	0.08485834	0.11237348	0.06640063	0.087104335	0.1084787	0.09654586	0.09026151	0.0679673
0.0	0.103399	0.0801984	0.082720496	0.085057996	0.106663465	0.08560102	0.10960219	0.09480754	0.09182708	0.10006707
0.0	0.10277109	0.07984251	0.08274593	0.08541713	0.10612584	0.08555096	0.10996552	0.09477351	0.09189664	0.100410625
0.0	0.10326064	0.0805258	0.083081834	0.08503211	0.10636298	0.08578835	0.10989941	0.09484443	0.09225175	0.09990583
0.0	0.103710435	0.08011243	0.08354566	0.08525326	0.107009344	0.08578596	0.11036544	0.09500438	0.092430934	0.100247376
0.0	0.10353886	0.080146186	0.08268794	0.0850454	0.10649379	0.085747756	0.10969294	0.09512683	0.091956265	0.100133225
0.0	0.1039614	0.08045053	0.08347121	0.08507477	0.1065665	0.08527314	0.11013166	0.09478036	0.09266685	0.09979389
0.0	0.1072187	0.09981859	0.108409666	0.08891663	0.0020478384	0.08953373	0.11611757	0.111519985	0.10276412	0.08031755
0.0	0.10765562	0.10023254	0.10840669	0.08895758	0.0020589707	0.08915887	0.11640753	0.11119922	0.10234041	0.079952456
0.0	0.10747779	0.10017039	0.10827446	0.08918436	0.0020451096	0.088676356	0.11572299	0.11151384	0.10249189	0.08016081
0.0	0.09815713	0.08812774	0.09261444	0.08152409	0.08449362	0.09555707	0.10526107	0.09399101	0.08376802	0.083275646
0.0	0.09841786	0.08819085	0.092252746	0.08163654	0.084802605	0.09593579	0.10519388	0.09407516	0.08360375	0.082928106
0.0	0.09840371	0.0885654	0.092898965	0.08177128	0.084502995	0.096186645	0.10491965	0.09450063	0.08375382	0.08321728
0.0	0.098176904	0.08836897	0.0928102	0.081863485	0.084788725	0.09601864	0.105360895	0.09426572	0.083925284	0.08289031
0.0	0.0982703	0.08803695	0.092686534	0.08196098	0.084766105	0.096017666	0.10455433	0.09407338	0.08327055	0.08292425
0.0	0.098529994	0.088146664	0.09289262	0.081756346	0.08483592	0.09568775	0.105043545	0.09413999	0.083708175	0.08261966
0.0	0.09823474	0.087976895	0.09280616	0.08193422	0.08461132	0.09589326	0.10471701	0.09419596	0.08366549	0.08274898
0.0	0.09846589	0.08858378	0.09251285	0.08170804	0.08468817	0.096221305	0.10470201	0.09460142	0.08343659	0.083258726
0.0	0.09686853	0.088165216	0.09881428	0.095326975	0.08543915	0.08323502	0.12260846	0.099350445	0.08627576	0.08515389
0.0	0.097794764	0.08863094	0.09929409	0.09562317	0.0856001	0.082952626	0.12279919	0.09933682	0.08616766	0.08485584
0.0	0.09790709	0.0888322	0.09842791	0.09572813	0.08549437	0.082938366	0.12235509	0.09960105	0.08615488	0.08524369
0.0	0.10576629	0.090890035	0.07710763	0.09975939	0.09512498	0.09226824	0.098355465	0.10181663	0.10570415	0.07346937
0.0	0.082333654	0.10808266	0.099256255	0.09108212	0.0998009	0.08938279	0.105858825	0.099045195	0.07577152	0.090324886
0.0	0.082772866	0.10805041	0.09927339	0.09101145	0.10038645	0.08954986	0.105851375	0.09899961	0.07564972	0.09012134
0.0	0.08259075	0.10843944	0.0991078	0.091435015	0.0999534	0.08925828	0.1056307	0.09958361	0.07606653	0.09047296
0.0	0.082400836	0.10806296	0.099377476	0.0915037	0.1002923	0.08971877	0.10581054	0.09916757	0.07576101	0.0898514
0.0	0.08282963	0.10804467	0.099710576	0.09090877	0.09997307	0.089620724	0.10607464	0.09910989	0.07581099	0.08995528
0.0	0.08238909	0.107968755	0.09931867	0.0910333	0.10004994	0.08922279	0.10609643	0.09949407	0.07540215	0.08998998
0.0	0.08231292	0.10793755	0.0995393	0.09107502	0.099686615	0.08928754	0.10560492	0.09887644	0.075673275	0.089972846
0.0	0.08247723	0.107689254	0.099264696	0.09106706	0.099704616	0.089258775	0.10489345	0.09947162	0.07573021	0.089918435
0.0	0.08247037	0.10817798	0.09953189	0.09116257	0.09995761	0.089556955	0.105433285	0.09953261	0.07580627	0.089957625
0.0	0.082653455	0.10796538	0.09920517	0.09109339	0.10012733	0.089566484	0.10540082	0.09917629	0.07571431	0.09011031
0.0	0.1056187	0.076779336	0.11076489	0.09253835	0.10026581	0.0858557	0.09673493	0.08992944	0.09513625	0.077933565
0.0	0.10571822	0.076697275	0.11059311	0.09199473	0.1003362	0.085614495	0.09676202	0.089845866	0.09500278	0.077698894
0.0	0.10567865	0.07666512	0.110218726	0.09204521	0.0999089	0.08538689	0.09631796	0.090274476	0.09519591	0.077625476
0.0	0.09685462	0.08908054	0.08472873	0.090897664	0.09131523	0.08544623	0.088617645	0.096521154	0.08654274	0.08281205
0.0	0.09746109	0.0891189	0.08474016	0.090839006	0.09194235	0.08571462	0.088573426	0.09651773	0.08631716	0.08304258
0.0	0.09706302	0.0888989	0.0846181	0.09106071	0.09147186	0.08543576	0.088446826	0.096927136	0.08669111	0.082792684
0.0	0.09733127	0.08927121	0.08447472	0.09078585	0.09136472	0.08555644	0.08796257	0.096728064	0.08626909	0.08297865
0.0	0.09344455	0.08969313	0.114888616	0.09667781	0.086305484	0.09937319	0.10149052	0.08900221	0.10128078	0.08355513
0.0	0.093549035	0.08963691	0.114852674	0.09719361	0.08565842	0.09886781	0.10133294	0.0888674	0.10099697	0.08326164
0.0	0.093345165	0.0896003	0.11420702	0.09623327	0.085951336	0.09901733	0.10098121	0.08892248	0.10049668	0.08338308
0.0	0.10542578	0.085411936	0.10892748	0.10088995	0.10167637	0.08531363	0.08900746	0.093533635	0.08248057	0.07671993
0.0	0.10535883	0.08600941	0.109269746	0.10152492	0.10173372	0.08573321	0.08923345	0.09324171	0.082836606	0.076476626
0.0	0.10536984	0.08577552	0.108941555	0.10134658	0.10215725	0.08518932	0.0889503	0.093639165	0.08256086	0.07647801
0.0	0.088355444	0.10042351	0.097226314	0.100465454	0.0957466	0.097737074	0.096919395	0.09328045	0.07955343	0.08899794
0.0	0.09865936	0.08354951	0.10736587	0.092334956	0.10524282	0.095341094	0.099322155	0.09547974	0.10735593	0.077278286
0.0	0.08181058	0.07911597	0.10457391	0.08367519	0.0937598	0.08505542	0.09598905	0.10695406	0.082177006	0.085732974
0.0	0.08215979	0.07910782	0.10436319	0.083691865	0.09428757	0.08531125	0.095791236	0.10704529	0.081707194	0.0855424
0.0	0.08213637	0.07929597	0.10451215	0.083522715	0.09419241	0.085052155	0.09564932	0.107636295	0.08172221	0.086128145
0.0	0.08220477	0.07926955	0.10485845	0.08370211	0.093969755	0.08511598	0.09577468	0.10736068	0.08174178	0.085737415
0.0	0.08243403	0.0789411	0.10487967	0.08383584	0.09423413	0.08524248	0.09573948	0.10712892	0.08176534	0.08558232
0.0	0.08234919	0.07908136	0.10481119	0.08376717	0.09403128	0.08511013	0.09578542	0.10751139	0.08182414	0.08575413
0.0	0.082366124	0.0790416	0.10469481	0.08394273	0.09388322	0.08523807	0.095389634	0.107347	0.08188223	0.08557982
0.0	0.082241684	0.07899857	0.10482189	0.08376019	0.093825616	0.08529294	0.09568319	0.107314214	0.08178048	0.08564165
0.0	0.0821596	0.07944441	0.104410596	0.083740436	0.09438165	0.08569519	0.09519889	0.1072699	0.08169695	0.086062
0.0	0.092466705	0.089066565	0.081032336	0.08706091	0.09075838	0.07997401	0.09157304	0.08957885	0.0814143	0.09594065
0.0	0.09206576	0.08926406	0.080575936	0.086707935	0.08988914	0.079741254	0.09130439	0.08983236	0.081517935	0.09596124
0.0	0.08725443	0.07637984	0.10090471	0.084840104	0.1050393	0.094967455	0.08841517	0.09922614	0.07786367	0.08369502
0.0	0.1054674	0.09118548	0.09481963	0.09883827	0.10063282	0.08286209	0.11397942	0.08477101	0.08012596	0.08615225
0.0	0.10549514	0.09166367	0.09536677	0.098690145	0.100410454	0.08288908	0.11394003	0.08514461	0.08006344	0.08682994
0.0	0.0935033	0.09089565	0.10095286	0.10478267	0.08799017	0.08439456	0.0941505	0.086853355	0.10197123	0.084809676
0.0	0.093089156	0.09073718	0.10054483	0.10487675	0.08776366	0.08378628	0.09378072	0.08702116	0.10182459	0.08476577
0.0	0.08361943	0.08370262	0.072710246	0.09966141	0.10462737	0.093759954	0.10342931	0.066640526	0.091031626	0.084429614
0.0	0.08361938	0.08363473	0.07266292	0.0996775	0.104359284	0.093898654	0.10268978	0.066533186	0.09101889	0.084563695
0.0	0.087014265	0.10470096	0.08651691	0.093960315	0.086887315	0.09331987	0.10695176	0.088183604	0.080414295	0.090353064
0.0	0.07904544	0.08313804	0.11134308	0.07641497	0.103758715	0.082783386	0.0918118	0.08597812	0.09069411	0.06922373
0.0	0.07927471	0.083665766	0.11130695	0.07669126	0.104495056	0.08316967	0.0918235	0.08595907	0.090880364	0.06929154
0.0	0.07978646	0.083662875	0.111661136	0.07655842	0.10450322	0.08263609	0.09166322	0.086383365	0.09079266	0.0695076
0.0	0.079275265	0.0834773	0.11153191	0.07702482	0.103884585	0.08296434	0.09180601	0.08599577	0.090510786	0.06909757
0.0	0.07945755	0.08325243	0.111492686	0.07667415	0.10373304	0.08275449	0.0914863	0.08616717	0.090902865	0.0691612
0.0	0.079503946	0.0837039	0.11105508	0.07654752	0.104126796	0.08301188	0.09108545	0.08642875	0.09034532	0.06927019
0.0	0.10067849	0.09535129	0.09455156	0.08879147	0.08725557	0.09508386	0.10879319	0.095836125	0.083174564	0.07982761
0.0	0.10084454	0.09507765	0.09481639	0.08879776	0.08744416	0.09538243	0.10886425	0.09571224	0.083096	0.07988251
0.0	0.100274965	0.09494491	0.09390659	0.088560455	0.08695684	0.09549585	0.10819206	0.09581852	0.08270807	0.080143124
0.0	0.09181122	0.07798683	0.087927856	0.09623005	0.088224195	0.082790114	0.07989301	0.08923011	0.09620026	0.08238793
0.0	0.08503312	0.08643776	0.10239329	0.09590354	0.0892004	0.08489672	0.08304492	0.081840925	0.09268064	0.08536215
0.0	0.08578195	0.08644512	0.10289904	0.09580491	0.089217745	0.08501017	0.08296093	0.08201487	0.09305161	0.08521872
0.0	0.085534506	0.086749144	0.10203712	0.09591737	0.08937143	0.08551068	0.08253392	0.08206639	0.092326105	0.08557493
0.0	0.011874934	0.009607824	0.012413715	0.011571236	0.0072099245	0.010695287	0.012100967	0.009982297	0.007742712	0.009934688
0.0	0.529309	0.53008837	0.52980554	0.532814	0.53928334	0.526244	0.53437126	0.5298265	0.52018905	0.53145486
0.0	0.5297656	0.53103364	0.53070366	0.5312644	0.53896433	0.52562743	0.5350374	0.5305294	0.5212894	0.5334197
0.0	0.5309358	0.53033787	0.531012	0.53214216	0.5395005	0.52505624	0.5332368	0.53105015	0.5204176	0.53210986
0.0	0.10459713	0.108626425	0.100254774	0.105208695	0.08802058	0.088707805	0.117147155	0.10979054	0.090775385	0.08860752
0.0	0.53047335	0.5301245	0.53052837	0.53149545	0.5406383	0.5259416	0.5345643	0.5305823	0.5208695	0.532168
0.0	0.53255606	0.52957284	0.5301764	0.5312321	0.53937864	0.5257755	0.53466713	0.5294731	0.5204218	0.5328168
0.0	0.53028184	0.5287891	0.53000826	0.5305684	0.5374484	0.52488416	0.5319741	0.52911377	0.51879245	0.53094
0.0	0.53065914	0.5299459	0.5320683	0.5324366	0.54116964	0.52766	0.5346339	0.5292704	0.52152437	0.5321856
0.0	0.5297566	0.52924806	0.5314036	0.5324544	0.5354872	0.5259614	0.53312296	0.52861065	0.5218132	0.53173935
0.0	0.531636	0.52861875	0.53263104	0.53297925	0.53875655	0.5248589	0.53474337	0.52852035	0.5208133	0.53040296
0.0	0.53060937	0.5278675	0.5319036	0.53178596	0.53774315	0.5247574	0.5327749	0.52891314	0.52011997	0.53297484
0.0	0.5297316	0.529092	0.5308708	0.53190166	0.5371944	0.5257319	0.5325555	0.5289935	0.52097136	0.5324326
0.0	0.52979547	0.52854425	0.5298042	0.53037566	0.53932774	0.52410454	0.53222966	0.5287691	0.5196498	0.53101367
0.0	0.5288638	0.5285153	0.5292259	0.53143084	0.53824335	0.52434653	0.5320751	0.5281642	0.5191054	0.530443
0.0	0.52922916	0.52927184	0.52994454	0.53019077	0.53798807	0.5238531	0.53260833	0.52872664	0.51998585	0.53201544
0.0	0.53016555	0.528715	0.53019124	0.5308931	0.53841716	0.523396	0.53116703	0.5291435	0.51928824	0.5309672
0.0	0.53186315	0.5296007	0.5328199	0.5338736	0.5382026	0.52617306	0.53377444	0.52820873	0.5212876	0.5303091
0.0	0.5318711	0.52903944	0.5302623	0.53083116	0.5390196	0.5248459	0.5338865	0.53092617	0.51920134	0.5323936
0.0	0.5303984	0.5311551	0.5295662	0.53181154	0.5405749	0.52677757	0.5341415	0.5278421	0.5216408	0.53221047
0.0	0.53077185	0.52954364	0.5310132	0.53055876	0.5393687	0.52664065	0.5327588	0.5273223	0.52109265	0.53079534
0.0	0.53072745	0.53188646	0.52897763	0.5297677	0.54139763	0.52623564	0.5334682	0.5286513	0.52101487	0.5278746
0.0	0.5314585	0.5298474	0.52972555	0.5315141	0.5382007	0.52599967	0.5326437	0.5300859	0.5195605	0.5324539
0.0	0.5313072	0.5293355	0.53008664	0.53239477	0.5370118	0.52550924	0.53370386	0.53003603	0.51995677	0.5315849
0.0	0.5319533	0.52871	0.5293248	0.5339561	0.5372048	0.5243353	0.5335609	0.52783746	0.5223028	0.5310095
0.0	0.52899784	0.5275252	0.5290464	0.53377235	0.5382087	0.526459	0.53319174	0.52922267	0.5201917	0.53305966
0.0	0.5325426	0.52957886	0.5318247	0.53412473	0.53855616	0.5255885	0.5350763	0.52801025	0.52031946	0.5312338
0.0	0.53021634	0.52853906	0.53106385	0.53363484	0.5374046	0.5244432	0.5344022	0.527805	0.52020794	0.5333385
0.0	0.5308732	0.5271195	0.5299342	0.5322933	0.5375173	0.52302635	0.533541	0.52860034	0.52387536	0.53026754
0.0	0.5319282	0.52950174	0.5310914	0.5286761	0.5401266	0.5252399	0.53572005	0.5294645	0.517975	0.5287806
0.0	0.53142494	0.5305567	0.5309213	0.53253794	0.53827035	0.5267823	0.5349473	0.52973163	0.52048177	0.5333629
0.0	0.53113776	0.5292409	0.5304428	0.53216714	0.5383509	0.52645326	0.53418106	0.5293348	0.5204374	0.53268445
0.0	0.5313421	0.52863294	0.5299511	0.53104943	0.53862303	0.5269045	0.53305054	0.5291265	0.5204413	0.53199446
0.0	0.5304125	0.5310699	0.530916	0.5331885	0.5380829	0.5260381	0.5338876	0.52873826	0.51913106	0.53307223
0.0	0.53175294	0.5276131	0.5320544	0.53221023	0.5383499	0.5261883	0.5333905	0.5298698	0.51998913	0.5310914
0.0	0.53137696	0.5296912	0.5312695	0.5321151	0.5399651	0.52549255	0.53364706	0.52841604	0.51954025	0.5328725
0.0	0.2470873	0.22286926	0.20612013	0.1944526	0.2034026	0.12372537	0.24701871	0.2195499	0.2123993	0.18923555
0.0	0.0077946223	0.00982736	0.010280496	0.009859865	0.009939116	0.010278779	0.014362281	0.011115386	0.011536868	0.0070050186
0.0	0.5308721	0.52822834	0.53051597	0.53266174	0.5382224	0.5245899	0.53198576	0.52880806	0.5175431	0.52984536
0.0	0.53175443	0.53020096	0.5320208	0.531189	0.5382537	0.526803	0.5350945	0.5294029	0.5193703	0.5294645
0.0	0.5318013	0.52870095	0.5306136	0.532422	0.5402062	0.5252397	0.53305787	0.5306378	0.51768595	0.5326392
0.0	0.53178054	0.5289441	0.5284203	0.5319203	0.5403619	0.52521354	0.5336384	0.5299172	0.5184689	0.5316801
0.0	0.14990811	0.12713687	0.10908686	0.09973627	0.10655594	0.047809742	0.149246	0.123172544	0.11856744	0.09599327
0.0	0.5312671	0.5302094	0.53178	0.5319534	0.53800434	0.52726114	0.53391355	0.52891594	0.5231301	0.5302985
0.0	0.53025883	0.52960485	0.52852416	0.5312075	0.5387461	0.52489704	0.5328947	0.5292864	0.5192351	0.532157
0.0	0.16227801	0.12966786	0.13042243	0.15256749	0.16588868	0.15765469	0.14867936	0.1419047	0.15308772	0.14598571
0.0	0.016907025	0.023263767	0.021267828	0.020813333	0.020601362	0.021581944	0.027674306	0.026759133	0.021407926	0.017820023
0.0	0.017361416	0.02587312	0.02192233	0.022438934	0.023537574	0.02129807	0.026004048	0.02573265	0.024179399	0.014820838
0.0	0.019151647	0.026777854	0.023674868	0.023400562	0.025081614	0.020870302	0.02787217	0.027882492	0.024459997	0.018356634
0.0	0.017490415	0.02395287	0.021923158	0.023170339	0.0236555	0.02490329	0.025827782	0.027623726	0.02529283	0.017774062
0.0	0.016993105	0.025051525	0.021859266	0.027637478	0.017537182	0.021608219	0.032767963	0.02860372	0.025325896	0.014151003
0.0	0.020540375	0.022677394	0.021545805	0.02172063	0.026271533	0.02121938	0.03306789	0.02816844	0.025871655	0.019709645
0.0	0.037834138	0.045422163	0.043878894	0.03987436	0.040860552	0.043292914	0.056088466	0.050543625	0.04373547	0.0331737
0.0	0.03457083	0.046047136	0.03590487	0.04452945	0.04603587	0.04046142	0.05574169	0.050453268	0.048140377	0.029802749
0.0	0.039115876	0.043963302	0.047772627	0.048728246	0.039811105	0.042834286	0.051611856	0.04787404	0.048070166	0.036154147
0.0	0.20446458	0.1799614	0.16119751	0.15081452	0.15931188	0.08544153	0.20355067	0.1760194	0.16922522	0.14657398
0.0	0.52895266	0.5314437	0.5315849	0.5340061	0.5396126	0.52885854	0.533462	0.53084004	0.52063143	0.53315353
0.0	0.5284378	0.53094816	0.53141636	0.53439766	0.53799874	0.52675414	0.53197056	0.5286884	0.5225877	0.5328227
0.0	0.52758825	0.52906775	0.53136265	0.5314766	0.53907055	0.5284428	0.5323022	0.5289297	0.5212436	0.5340376
0.0	0.5277857	0.53104764	0.5323274	0.5343159	0.53939754	0.5275267	0.5343008	0.5284977	0.52207637	0.53407335
0.0	0.53188235	0.5306034	0.5321982	0.5328371	0.5403222	0.52608824	0.53427225	0.53189796	0.5192543	0.53410184
0.0	0.5302854	0.5284686	0.5308885	0.531358	0.5391691	0.5255177	0.5340211	0.52877015	0.5205395	0.53162104
0.0	0.53015774	0.52920324	0.52985597	0.5311586	0.5387503	0.5266071	0.53165466	0.52912164	0.5199253	0.531701
0.0	0.53058183	0.52976614	0.53042936	0.5323939	0.5386544	0.5263413	0.5327792	0.5297837	0.5198484	0.53344005
0.0	0.5302733	0.52944386	0.5301973	0.5320061	0.5372314	0.525848	0.5318863	0.52947134	0.519755	0.5326116
0.0	0.53103685	0.5297509	0.53031117	0.53247446	0.53917	0.527432	0.5325954	0.5297636	0.5205956	0.5330158
0.0	0.02740683	0.020230046	0.02523141	0.022810584	0.031437818	0.018553028	0.021405606	0.022821201	0.026711302	0.015563923
0.0	0.5302866	0.52836657	0.5298503	0.5328437	0.539658	0.52654594	0.53313786	0.5284881	0.5207536	0.5311279
0.0	0.53064334	0.52852917	0.5306524	0.5309462	0.5400917	0.52620333	0.5336949	0.5294034	0.51980644	0.5316639
0.0	0.5312112	0.5281958	0.5320552	0.53161025	0.5389665	0.5249693	0.5341868	0.5293386	0.520658	0.53148896
0.0	0.53138304	0.52891356	0.5313488	0.5318175	0.5388095	0.52588874	0.53315014	0.5292381	0.51990354	0.5312836
0.0	0.5310587	0.5285794	0.5323521	0.53150064	0.53879607	0.5259448	0.53435326	0.52843595	0.520099	0.5302905
0.0	0.53043026	0.5297648	0.5311614	0.5316269	0.5396711	0.5260107	0.533819	0.5294683	0.5208645	0.53172207
0.0	0.5299843	0.5277668	0.53133965	0.5310898	0.53973657	0.5253417	0.5331648	0.5284879	0.5204385	0.53201497
0.0	0.53064096	0.52804685	0.53132486	0.5314922	0.5389404	0.52490926	0.53366417	0.5292609	0.5198099	0.53080654
0.0	0.53091794	0.52810806	0.5309085	0.5313081	0.5396235	0.5253447	0.533375	0.5291687	0.5199163	0.5314008
0.0	0.5302952	0.52939856	0.53106713	0.5319771	0.5396111	0.525665	0.53416103	0.5286356	0.52027303	0.5320404
0.0	0.20156327	0.1974983	0.20672376	0.20118025	0.21312293	0.19567668	0.18526906	0.19255665	0.17037511	0.17022263
0.0	0.5301184	0.5292997	0.5305228	0.5321417	0.54020363	0.52647924	0.53290784	0.5293403	0.5211758	0.5318347
0.0	0.5307742	0.5282789	0.5308811	0.53222644	0.5402504	0.5262799	0.53314793	0.52966875	0.52017796	0.5312381
0.0	0.5313985	0.52843094	0.53186655	0.53080463	0.53953606	0.5252103	0.5331394	0.52967393	0.52000815	0.53219676
0.0	0.5303361	0.52785367	0.531081	0.5316271	0.53933793	0.5255542	0.53361744	0.5291562	0.5205008	0.5314939
0.0	0.53107685	0.5290031	0.5313296	0.5319827	0.5395563	0.5257025	0.53329456	0.5288955	0.52049863	0.5320402
0.0	0.5305542	0.52785456	0.53067213	0.5309011	0.5393726	0.52484715	0.5326172	0.529082	0.51985335	0.53054625
0.0	0.5307697	0.52854335	0.53152394	0.5317572	0.54093516	0.5260989	0.5338963	0.52904344	0.52121496	0.5311223
0.0	0.5302805	0.5284558	0.5309113	0.5317404	0.539414	0.52549887	0.53278404	0.5287393	0.52026325	0.5319903
0.0	0.5305969	0.5282977	0.5306325	0.53242695	0.5391563	0.5262822	0.5322222	0.52932125	0.5192207	0.5321565
0.0	0.530194	0.52883315	0.53094447	0.53142715	0.538607	0.5260201	0.53377014	0.5279591	0.5214502	0.53145444
0.0	0.53138924	0.52893937	0.5320059	0.53186893	0.53973186	0.52621543	0.53422904	0.5296726	0.52150744	0.53139335
0.0	0.5303222	0.52830565	0.5308108	0.5318065	0.53990185	0.52553767	0.5331049	0.529401	0.5197614	0.53146684
0.0	0.5304939	0.52870345	0.531705	0.5318643	0.539592	0.52571154	0.53398925	0.52959794	0.52070296	0.53202367
0.0	0.5298463	0.5286108	0.53078175	0.53228146	0.5385798	0.5257878	0.53286076	0.52839833	0.5194975	0.53151506
0.0	0.5305248	0.5300432	0.52998173	0.5322295	0.54028714	0.5266133	0.5338817	0.5312415	0.5217678	0.5324375
0.0	0.53114223	0.5287166	0.53125817	0.5314268	0.5399533	0.52650684	0.5339679	0.5291452	0.5205161	0.53176564
0.0	0.5309046	0.5296813	0.5300829	0.5302195	0.5373314	0.52516866	0.5330267	0.52904725	0.51972634	0.53259057
0.0	0.53087723	0.5301304	0.52990437	0.53252137	0.53949314	0.52641976	0.5338365	0.5291953	0.5190579	0.5330299
0.0	0.53136975	0.5294373	0.52996284	0.5315817	0.5390956	0.52645105	0.53433293	0.5289766	0.5196188	0.53283656
0.0	0.53064257	0.5298992	0.5295411	0.53216535	0.5382803	0.52594596	0.5332082	0.5287358	0.5187669	0.5320989
0.0	0.5315039	0.5298959	0.53025156	0.53239185	0.53842586	0.52554977	0.5345309	0.52893233	0.5190078	0.5345028
0.0	0.53291893	0.52813953	0.5310749	0.5306315	0.5377841	0.52527636	0.5354436	0.5295003	0.5209522	0.5323436
0.0	0.5284155	0.5298425	0.5314391	0.53494406	0.5382199	0.5277324	0.53235155	0.5271274	0.52001214	0.53140754
0.0	0.52984834	0.52731746	0.52927303	0.532503	0.53824	0.52618706	0.53050035	0.5255903	0.520732	0.5323701
0.0	0.5323582	0.5294009	0.5309385	0.5329619	0.5394222	0.52544695	0.534635	0.52888435	0.5200084	0.5334815
0.0	0.5324108	0.52868676	0.5304385	0.5321883	0.5388365	0.52493566	0.5342212	0.52953273	0.5199011	0.5341999
0.0	0.52995944	0.5289775	0.53052974	0.5316515	0.5392457	0.5260823	0.53363436	0.5280579	0.519654	0.53260905
0.0	0.52995944	0.5289775	0.53052974	0.5316515	0.5392457	0.5260823	0.53363436	0.5280579	0.519654	0.53260905
0.0	0.529866	0.5278034	0.52987	0.5328282	0.5389169	0.5281948	0.5336325	0.526676	0.5195204	0.53235567
0.0	0.5302923	0.52853984	0.53032744	0.5334082	0.54028267	0.5277115	0.53452545	0.527768	0.51931137	0.5332295
0.0	0.528766	0.52818006	0.53033304	0.53449076	0.5383007	0.52662766	0.53265315	0.52776337	0.5199597	0.5310817
0.0	0.5298361	0.52970225	0.53064895	0.5333744	0.5401652	0.52744895	0.5329835	0.5299114	0.51772726	0.53323156
0.0	0.52986366	0.52837586	0.5284756	0.53138125	0.53898966	0.5262365	0.5334403	0.52851593	0.52036834	0.53234774
0.0	0.531497	0.5297955	0.52911425	0.53030735	0.5377893	0.52530277	0.53365666	0.52932954	0.51959085	0.53051263
0.0	0.5322348	0.5288315	0.5303333	0.532208	0.5399134	0.52697176	0.5353833	0.53007394	0.52086604	0.5334069
0.0	0.5322978	0.52891636	0.52968377	0.5306855	0.53923386	0.5270635	0.5353021	0.53110516	0.51986355	0.5340124
0.0	0.5313721	0.5292943	0.5308517	0.531144	0.53732675	0.52585113	0.5321809	0.52910656	0.5193813	0.531407
0.0	0.5323159	0.5293378	0.53062373	0.5308526	0.537581	0.52792656	0.5331279	0.5308681	0.520548	0.5321417
0.0	0.5316714	0.5278523	0.53040594	0.53161573	0.5378154	0.52838933	0.5333919	0.52981263	0.51989627	0.53085023
0.0	0.026412819	0.02019104	0.021584256	0.014070029	0.024737526	0.024269	0.026267147	0.02248755	0.023757882	0.023101576
0.0	0.530565	0.52973574	0.53073287	0.5329609	0.53812647	0.5257299	0.5330515	0.5297751	0.5193299	0.53328
0.0	0.530565	0.52973574	0.53073287	0.5329609	0.53812647	0.5257299	0.5330515	0.5297751	0.5193299	0.53328
0.0	0.5316607	0.53099096	0.53064156	0.5323114	0.53980774	0.52617806	0.5362456	0.52843803	0.5213886	0.53166693
0.0	0.5313267	0.53008527	0.5316418	0.5321433	0.54114103	0.5266938	0.5334316	0.53051865	0.5200149	0.5321722
0.0	0.53022546	0.5294692	0.5303418	0.5310307	0.5391859	0.524883	0.5328448	0.5291585	0.5197722	0.53280234
0.0	0.5304609	0.5286368	0.5305513	0.531971	0.5401304	0.5263804	0.53248364	0.5281781	0.520541	0.53203946
0.0	0.5304609	0.5286368	0.5305513	0.531971	0.5401304	0.5263804	0.53248364	0.5281781	0.520541	0.53203946
0.0	0.5313267	0.53008527	0.5316418	0.5321433	0.54114103	0.5266938	0.5334316	0.53051865	0.5200149	0.5321722
0.0	0.5312293	0.52995133	0.5299504	0.53068465	0.5372259	0.52538365	0.5316146	0.5298013	0.52252144	0.5328674
0.0	0.5305015	0.5293842	0.53171223	0.5320834	0.5385772	0.5252248	0.53239375	0.5291376	0.52038825	0.5305929
0.0	0.5302032	0.52799743	0.5303177	0.5299528	0.5386121	0.5255325	0.52954686	0.5274962	0.5219794	0.5299748
0.0	0.5298449	0.5294286	0.53151345	0.52995497	0.53874373	0.52560186	0.533281	0.5291219	0.5216504	0.533156
0.0	0.5303466	0.52947384	0.5298989	0.53136355	0.5388654	0.5260593	0.53325796	0.5290704	0.51924646	0.5287866
0.0	0.53056145	0.52821004	0.53039324	0.53210706	0.5389224	0.5247959	0.5316705	0.528535	0.5189973	0.5313322
0.0	0.5297773	0.52928066	0.53042567	0.5305877	0.5389281	0.52592885	0.5333131	0.52962196	0.52004844	0.53301877
0.0	0.52968264	0.529114	0.53103304	0.5313549	0.5387002	0.5260542	0.5328659	0.52924836	0.519855	0.5323234
0.0	0.52937275	0.5277085	0.5303874	0.5307289	0.53930044	0.5254783	0.53316057	0.52783024	0.5202003	0.53005075
0.0	0.53003854	0.52852285	0.5305675	0.5313204	0.5388348	0.5253469	0.53295213	0.5286802	0.5201838	0.5320583
0.0	0.5298335	0.5297765	0.5302694	0.5311611	0.5392834	0.525623	0.533002	0.52936053	0.51987344	0.53293943
0.0	0.52908456	0.5284176	0.53013426	0.5311047	0.53833365	0.52559054	0.5321826	0.5286456	0.51882195	0.531723
0.0	0.53028995	0.5290232	0.5309664	0.5323898	0.53860396	0.526082	0.5345917	0.52893823	0.5203321	0.5340189
0.0	0.5292689	0.528024	0.5295002	0.53088605	0.5369901	0.52393234	0.53302866	0.52885306	0.51791126	0.53182876
0.0	0.52796835	0.5291279	0.53003937	0.5339695	0.5395948	0.52688646	0.53030103	0.5277059	0.5208659	0.529072
0.0	0.5293437	0.529202	0.53041214	0.5339788	0.5406215	0.5270573	0.53286046	0.5282829	0.5199842	0.5315883
0.0	0.5301378	0.53030235	0.5319047	0.5318987	0.5413447	0.5283322	0.53128314	0.5288916	0.52030087	0.5316748
0.0	0.020626903	0.018211666	0.022893755	0.023467783	0.0268934	0.02394491	0.02237354	0.029698547	0.021009421	0.024114804
0.0	0.5306364	0.5297141	0.5324019	0.5330869	0.5389702	0.5275218	0.5326798	0.52986157	0.52002245	0.5330161
0.0	0.53088516	0.5297631	0.5305521	0.530173	0.5388458	0.5267725	0.53449047	0.5292216	0.5175092	0.53069514
0.0	0.5317024	0.52914035	0.5295623	0.5317495	0.53941876	0.5257694	0.53398126	0.5292682	0.519715	0.5319307
0.0	0.52943045	0.5293832	0.5296713	0.5305966	0.53767395	0.52439535	0.5322894	0.5293679	0.5211625	0.5332541
0.0	0.5296083	0.52785486	0.5314106	0.5317375	0.5388093	0.52629334	0.5319791	0.52814263	0.52031887	0.5299581
0.0	0.5300499	0.5284951	0.53139997	0.53217906	0.5399162	0.5266976	0.5328534	0.52872086	0.5202995	0.5313179
0.0	0.5287388	0.528999	0.52858233	0.5322009	0.5372881	0.52409047	0.5330206	0.5290626	0.52185565	0.5333213
0.0	0.53054637	0.5286837	0.52978593	0.5316164	0.53868103	0.52597725	0.5338302	0.52892846	0.51927894	0.5299325
0.0	0.5292652	0.52868694	0.52967256	0.53193265	0.53826207	0.52516377	0.53258914	0.52907145	0.5200959	0.5331434
0.0	0.5300674	0.52971447	0.53011847	0.53172606	0.53898424	0.52660877	0.53261524	0.5291506	0.51946753	0.5318364
0.0	0.53055304	0.5281165	0.53126556	0.5330962	0.5381159	0.5270711	0.5327146	0.52828455	0.5208231	0.5325169
0.0	0.53082037	0.52746314	0.5306623	0.53340584	0.53826725	0.52642286	0.5331254	0.52703154	0.5204946	0.5313302
0.0	0.53036094	0.5277366	0.52920824	0.53274727	0.53853834	0.5256737	0.5314481	0.52630055	0.51961184	0.53073025
0.0	0.5305398	0.52850646	0.5299966	0.53336775	0.5400935	0.526451	0.5334337	0.5275804	0.5193571	0.532417
0.0	0.5299366	0.52980316	0.5306972	0.5331558	0.5403616	0.5273341	0.5337545	0.5295052	0.51970667	0.53301275
0.0	0.5299366	0.52980316	0.5306972	0.5331558	0.5403616	0.5273341	0.5337545	0.5295052	0.51970667	0.53301275
0.0	0.5302401	0.5297887	0.5300253	0.5332218	0.5391831	0.52793247	0.53203565	0.5297422	0.519399	0.5314819
0.0	0.5302401	0.5297887	0.5300253	0.5332218	0.5391831	0.52793247	0.53203565	0.5297422	0.519399	0.5314819
0.0	0.5281231	0.5268278	0.52992505	0.53100175	0.53761417	0.5266083	0.53147596	0.525828	0.5205348	0.53153163
0.0	0.5292133	0.5257411	0.52886444	0.535004	0.53847885	0.5274003	0.53153056	0.5269576	0.52026206	0.5321347
0.0	0.53153855	0.52948844	0.53146535	0.53235924	0.5380981	0.5258029	0.533067	0.53035307	0.5193743	0.53247404
0.0	0.5300668	0.5286283	0.53114855	0.53093815	0.53934324	0.5256281	0.5338398	0.5290267	0.52125645	0.5322805
0.0	0.5322802	0.5303191	0.53174114	0.53314644	0.5408322	0.5250511	0.5354444	0.5293388	0.5199286	0.5327318
0.0	0.5306783	0.5282193	0.5300009	0.53183573	0.5391887	0.5250823	0.53261393	0.52944875	0.5179635	0.5324813
0.0	0.14424707	0.14799444	0.14103016	0.1478916	0.14619361	0.14612468	0.15780896	0.14655828	0.11008069	0.15296616
0.0	0.5306145	0.5291846	0.53040415	0.5310947	0.53994095	0.525101	0.53381866	0.5289095	0.5203436	0.5324119
0.0	0.5310592	0.5283879	0.5310328	0.53214216	0.5384982	0.52505153	0.53355855	0.52867967	0.52104455	0.5314206
0.0	0.5315194	0.52937895	0.5320178	0.5340671	0.5373267	0.52474827	0.5368057	0.5273	0.5203238	0.53027976
0.0	0.5281615	0.5285306	0.52828467	0.53248036	0.53627336	0.52375114	0.53472054	0.52587473	0.52159363	0.5288638
0.0	0.53196853	0.5306479	0.53189373	0.53205967	0.53801966	0.526568	0.5363235	0.52790374	0.5208045	0.53303486
0.0	0.5310155	0.5289012	0.5317847	0.53270686	0.5375956	0.5261138	0.5359082	0.52602726	0.5196381	0.53044534
0.0	0.010624821	0.009459579	0.009808932	0.008465936	0.008924723	0.011391645	0.013528559	0.01045963	0.00879123	0.008072633
0.0	0.16231321	0.1423829	0.13948141	0.15357894	0.14198527	0.15709113	0.168628	0.14938553	0.12927525	0.13431014
0.0	0.5314593	0.52823657	0.53102225	0.53289455	0.53945607	0.5258002	0.5329475	0.53032887	0.5208149	0.53186727
0.0	0.53190875	0.5288381	0.5331097	0.5327209	0.54027265	0.52596647	0.53433067	0.5293057	0.521013	0.5319575
0.0	0.1359523	0.1327052	0.15400738	0.1421503	0.15515786	0.02672007	0.18918744	0.13514067	0.12655173	0.13170095
0.0	0.5284425	0.52852213	0.529866	0.53255993	0.5385547	0.5265657	0.53178024	0.5281288	0.5204655	0.5305661
0.0	0.5322528	0.52946734	0.53272116	0.5324551	0.5383002	0.52564263	0.5338166	0.52840155	0.5190344	0.53195417
0.0	0.52874905	0.5282533	0.530211	0.53105706	0.5382068	0.5245357	0.532344	0.5284076	0.51972795	0.5309052
0.0	0.5306617	0.52899975	0.531221	0.5328928	0.5383621	0.5274971	0.5334413	0.5292729	0.51815957	0.533712
0.0	0.09765793	0.101527095	0.087774366	0.089917056	0.114083014	0.09391162	0.10761762	0.089381926	0.09198428	0.09469666
0.0	0.10225567	0.06996356	0.11227551	0.09346733	0.09160543	0.106678486	0.084526375	0.11338722	0.0951992	0.093899
0.0	0.52972835	0.5302661	0.5305198	0.5322285	0.5410123	0.52643156	0.5339379	0.52845085	0.5203023	0.53066075
0.0	0.53017426	0.5294397	0.52954507	0.5299233	0.5384498	0.5268648	0.53205156	0.52811843	0.52026594	0.52958035
0.0	0.5295075	0.5265177	0.52949554	0.5292255	0.53738207	0.52369714	0.53137815	0.5263234	0.52111727	0.5305674
0.0	0.53045595	0.5287018	0.53304946	0.5364343	0.53947747	0.5280786	0.53295875	0.53102756	0.5206221	0.53229684
0.0	0.53277725	0.5284594	0.5307754	0.5323731	0.53932035	0.52484995	0.5321163	0.52984613	0.5201879	0.53144175
0.0	0.53251326	0.5296201	0.52932376	0.53153354	0.5364811	0.52463394	0.5308703	0.528348	0.5190243	0.5304812
0.0	0.5326007	0.5282841	0.5299331	0.53340375	0.5373728	0.52324563	0.53037757	0.5283728	0.51993	0.5315873
0.0	0.5296674	0.52905905	0.530148	0.53110254	0.5390885	0.5254011	0.5326568	0.52921104	0.5197114	0.531997
0.0	0.5296674	0.52905905	0.530148	0.53110254	0.5390885	0.5254011	0.5326568	0.52921104	0.5197114	0.531997
0.0	0.5288436	0.52808887	0.5285336	0.53090703	0.53836644	0.52581143	0.53020984	0.5307122	0.5197215	0.5302131
0.0	0.52793586	0.5287924	0.53090334	0.5312563	0.53876096	0.52432567	0.5331763	0.5288941	0.52218306	0.5338442
0.0	0.13940182	0.12808542	0.14505984	0.14833608	0.15755628	0.14271714	0.107831925	0.14406317	0.1566664	0.12152005
0.0	0.18256116	0.17104095	0.18760858	0.19222738	0.20241067	0.18673521	0.14934926	0.1874807	0.19900063	0.16422834
0.0	0.18258426	0.17107853	0.18790112	0.19283903	0.20182955	0.1865688	0.14920674	0.18774138	0.19880314	0.164029
0.0	0.53087676	0.5289256	0.53031343	0.53157043	0.53915495	0.5269627	0.53333247	0.5285863	0.5186723	0.5323513
0.0	0.53203124	0.52895486	0.53153324	0.52954453	0.5391583	0.5256663	0.5340804	0.53005326	0.5215954	0.5318201
0.0	0.08591135	0.11550876	0.1156655	0.11750606	0.09034648	0.10463529	0.12833312	0.10659245	0.09687012	0.06382966
0.0	0.08560692	0.115255386	0.11554014	0.11738178	0.090427175	0.1043972	0.12839405	0.106404014	0.09673381	0.06394605
0.0	0.0681616	0.0720532	0.08228423	0.06542978	0.06840794	0.07250581	0.08875219	0.0776032	0.07543821	0.05927571
0.0	0.0650442	0.07947763	0.075159036	0.07411339	0.07353135	0.06572302	0.09062612	0.069765724	0.073361106	0.05212851
0.0	0.5302195	0.5307326	0.53233814	0.5331884	0.5413864	0.52786475	0.5343405	0.5296605	0.52076775	0.5329465
0.0	0.5309296	0.53099877	0.5307271	0.53313535	0.5391465	0.52596164	0.5351184	0.5274615	0.5207535	0.533061
0.0	0.5296569	0.5288083	0.53152364	0.53109556	0.5382483	0.52447575	0.53377837	0.5260036	0.5200341	0.531164
0.0	0.53001374	0.5303536	0.53150547	0.5334692	0.53946	0.52660376	0.53604555	0.528061	0.52064055	0.53321075
0.0	0.5298795	0.52960104	0.531061	0.53339726	0.53816766	0.5287297	0.53480995	0.5281337	0.5213835	0.5312313
0.0	0.5289851	0.52876884	0.530579	0.5315969	0.5380113	0.5263741	0.53373563	0.529561	0.5195842	0.5340839
0.0	0.5297037	0.52845603	0.5321264	0.5326347	0.5398052	0.5275859	0.5331396	0.53043747	0.520404	0.5347735
0.0	0.52950454	0.5292144	0.53123766	0.531609	0.5388756	0.5271655	0.5339299	0.5296348	0.521194	0.53443027
0.0	0.5289242	0.52836907	0.5306485	0.5307165	0.53901225	0.52773994	0.53326225	0.5299422	0.5194948	0.5331314
0.0	0.52962667	0.52833104	0.5299828	0.53039056	0.5379205	0.5269807	0.53344506	0.52979225	0.5191151	0.53393614
0.0	0.52937293	0.5289034	0.5305562	0.5313752	0.53915465	0.52672946	0.5337418	0.53045547	0.51924205	0.5346502
0.0	0.5296663	0.5292908	0.5309012	0.5311409	0.53930604	0.5266262	0.53394806	0.5296661	0.520765	0.53378695
0.0	0.53007776	0.5297466	0.5315245	0.53176653	0.5391843	0.52783614	0.53419864	0.53037083	0.5207134	0.53459954
0.0	0.5310432	0.5296041	0.53159505	0.53121126	0.538554	0.528259	0.5339397	0.5305769	0.51984555	0.5338736
0.0	0.52998847	0.5289057	0.5310042	0.531083	0.53917015	0.5266693	0.533718	0.5299795	0.51915824	0.53384024
0.0	0.5300024	0.5282105	0.5303031	0.53182375	0.5383934	0.52619904	0.5336378	0.52891344	0.5197035	0.53422123
0.0	0.5299893	0.5283046	0.53014034	0.5319201	0.5382553	0.526784	0.53365755	0.530303	0.51949	0.5348613
0.0	0.52907073	0.5281753	0.53042233	0.53119034	0.5398611	0.5269932	0.53337723	0.530422	0.52054566	0.5349138
0.0	0.52942073	0.52813774	0.5303297	0.5306128	0.5385449	0.52655876	0.53311086	0.52976274	0.5201985	0.53389275
0.0	0.52919996	0.528891	0.5294533	0.53129685	0.5393431	0.5277971	0.53372467	0.53013426	0.5203784	0.53357816
0.0	0.5292199	0.5295065	0.5310801	0.532056	0.5385753	0.52837265	0.533845	0.5296958	0.52015924	0.53434837
0.0	0.5291049	0.52886486	0.5303591	0.5321796	0.53921735	0.52684134	0.53414834	0.52973163	0.52015626	0.5338236
0.0	0.5292699	0.529103	0.5304769	0.53147507	0.537885	0.5262762	0.533719	0.52980494	0.5194996	0.5337736
0.0	0.5313282	0.53021735	0.5308511	0.53358513	0.5395902	0.5269191	0.5345427	0.528476	0.52100366	0.5317045
0.0	0.5308822	0.5299337	0.53089887	0.53229743	0.5385702	0.5249059	0.5333707	0.52756757	0.521685	0.5310407
0.0	0.06703502	0.061004046	0.07773846	0.059335206	0.060804095	0.06421973	0.07497401	0.053872008	0.06319698	0.059050817
0.0	0.322296	0.30233952	0.3168205	0.3213318	0.332053	0.31134376	0.31418133	0.32290617	0.31107166	0.32771772
0.0	0.5294742	0.52974445	0.5302839	0.53240126	0.53922695	0.5257638	0.5345508	0.52809757	0.5196805	0.5316863
0.0	0.39912158	0.38439682	0.37535927	0.3699628	0.37838238	0.3143377	0.40068224	0.38383317	0.37336907	0.36566716
0.0	0.53097403	0.5284243	0.5298877	0.5329329	0.53881323	0.52524316	0.5336347	0.52920747	0.51879996	0.5332358
0.0	0.5321434	0.52999485	0.53071004	0.53308666	0.5392746	0.52560234	0.5337849	0.5301356	0.5199884	0.5338468
0.0	0.53191125	0.5291043	0.53073454	0.532299	0.53921765	0.52494276	0.53438187	0.5293828	0.51904243	0.53356564
0.0	0.5320344	0.52935064	0.5306564	0.5325343	0.5390497	0.5249439	0.534521	0.53020877	0.5197917	0.534039
0.0	0.5314709	0.529368	0.53111446	0.53216505	0.5386058	0.5259016	0.53338987	0.5289773	0.5186649	0.53324723
0.0	0.5313883	0.53043604	0.531276	0.5334114	0.53981894	0.5262592	0.534188	0.53002524	0.5209425	0.5330018
0.0	0.5302102	0.5283834	0.5294392	0.5327778	0.53623414	0.52475744	0.5327645	0.5295676	0.5177677	0.5336835
0.0	0.5309223	0.5318406	0.5313523	0.5337654	0.5386367	0.52661884	0.5340894	0.52982503	0.51894313	0.5329485
0.0	0.5316977	0.52957094	0.53139675	0.5321941	0.53888375	0.52543616	0.53443426	0.5301595	0.5202784	0.5350247
0.0	0.5304366	0.53040695	0.52931195	0.53227675	0.53786665	0.52590936	0.5335123	0.5284732	0.5201306	0.5339939
0.0	0.53192246	0.52960247	0.53023314	0.5328351	0.53980345	0.52663755	0.53474236	0.5296868	0.52014047	0.533293
0.0	0.5308075	0.5311132	0.52980816	0.5324759	0.54071444	0.5281725	0.5346937	0.5291616	0.5193091	0.53308
0.0	0.5299426	0.5300066	0.5304987	0.53271	0.5402502	0.526274	0.53491044	0.5286848	0.5197888	0.53269994
0.0	0.094960995	0.08803993	0.10572582	0.10675978	0.09320573	0.08507029	0.109915055	0.09735249	0.07588747	0.089821
0.0	0.52928257	0.5281582	0.5290565	0.5320262	0.53696567	0.52542716	0.531593	0.52924967	0.5196859	0.5326203
0.0	0.53000796	0.529201	0.53080535	0.53130543	0.5394006	0.5253313	0.5333173	0.5283971	0.5196782	0.53231055
0.0	0.5278867	0.5286026	0.5273863	0.53190637	0.5379212	0.5246631	0.53130805	0.52705085	0.51814777	0.53189325
0.0	0.018415323	0.0107071595	0.012352786	0.010212987	0.009425199	0.004872506	0.017257748	0.012329461	0.0149965715	0.0080335755
0.0	0.53097117	0.52771264	0.5303695	0.53175324	0.5389332	0.5252037	0.53117824	0.52879983	0.5211543	0.5305258
0.0	0.016409088	0.013455907	0.012385073	0.0118139945	0.009785738	0.00548431	0.019858945	0.013174399	0.013789994	0.007986872
0.0	0.0015529705	0.0009907283	0.00064335443	0.00069953245	0.00075575087	0.0050073946	0.0007096278	0.012834402	0.0012340454	0.010111986
0.0	0.0008730906	0.0010216979	0.0010183728	0.00062141917	0.0008311476	0.0055868034	0.00132304	0.013024333	0.0007059362	0.009331385
0.0	0.0016665197	0.0010267642	0.00090913265	0.0003476438	0.00036180916	0.004948974	0.0016163837	0.016950576	0.010463703	0.010432049
0.0	0.0008671233	0.0010370363	0.00048108742	0.0009405006	0.00043031745	0.0043151304	0.0012712133	0.012016529	0.0006236572	0.009246772
0.0	0.0008705972	0.0010312712	0.0004813578	0.0009416133	0.0004307264	0.0043032784	0.0012704338	0.012021773	0.00062146806	0.009221129
0.0	0.0015309032	0.00049738935	0.0006324828	0.0007367728	0.00091715786	0.0035783672	0.0015679424	0.011903351	0.014043086	0.0094215255
0.0	0.01433352	0.0004891752	0.00059668324	0.00039514137	0.00093618693	0.004969224	0.017369738	0.0010053637	0.01428325	0.010581007
0.0	0.5311401	0.5283813	0.53056717	0.53219163	0.5400153	0.525826	0.5322129	0.52924657	0.5209678	0.53177184
0.0	0.5308042	0.52851605	0.5284278	0.5302406	0.5382696	0.52507174	0.53282744	0.52896255	0.5198907	0.53193825
0.0	0.530461	0.52768326	0.5278673	0.5302523	0.5384518	0.52573663	0.53219116	0.5290356	0.51924163	0.532589
0.0	0.5311734	0.52967304	0.5285252	0.5305268	0.5391609	0.52563256	0.53382796	0.52873063	0.52102095	0.5329532
0.0	0.5306095	0.5288436	0.52855337	0.5321594	0.5389198	0.52410954	0.53374904	0.5288945	0.52049786	0.53203076
0.0	0.53146696	0.52911013	0.52955294	0.5315214	0.538528	0.524115	0.5330361	0.5290718	0.5201514	0.5306581
0.0	0.53066957	0.5289232	0.5296666	0.5305813	0.53784734	0.5244701	0.5329085	0.52987254	0.5206593	0.5308212
0.0	0.53112376	0.5282774	0.52899265	0.531533	0.53871024	0.52478004	0.5323999	0.5291449	0.51950234	0.5313091
0.0	0.5303263	0.5280905	0.5291064	0.530593	0.5380296	0.5251351	0.5322722	0.52994555	0.52001035	0.53147215
0.0	0.5304748	0.5290578	0.5295826	0.5308004	0.53936625	0.52392906	0.5351396	0.5297026	0.52063715	0.53305393
0.0	0.53124857	0.53011155	0.52904415	0.530513	0.53971684	0.5243092	0.53352785	0.52903944	0.5206515	0.531491
0.0	0.5310195	0.5290414	0.52891123	0.5307675	0.53903395	0.5235195	0.5339821	0.52853537	0.52030325	0.5306344
0.0	0.5293883	0.5276394	0.5290041	0.5304545	0.5388983	0.5243822	0.53327125	0.52888393	0.5192341	0.53252983
0.0	0.5303322	0.5280746	0.5293161	0.5292098	0.53943	0.522964	0.5351491	0.5273513	0.5203779	0.53258854
0.0	0.5304612	0.5292121	0.52960914	0.5325478	0.53807145	0.52453977	0.5344553	0.5292715	0.52167225	0.53329325
0.0	0.5320023	0.52908844	0.5303121	0.53197443	0.5380943	0.52433527	0.53401256	0.5291247	0.52198714	0.5311545
0.0	0.53063166	0.52774805	0.5297377	0.530494	0.5361542	0.52316064	0.53297365	0.5283882	0.5215478	0.5308248
0.0	0.5309582	0.5282733	0.5302215	0.53024536	0.53733534	0.5228263	0.5350191	0.5295537	0.52114934	0.53283274
0.0	0.53182065	0.52875346	0.5300367	0.53099084	0.537557	0.52466303	0.5331771	0.52970135	0.5202795	0.5318285
0.0	0.5298004	0.527633	0.52928704	0.5307315	0.5372883	0.52454036	0.53382343	0.52837026	0.52114755	0.5319964
0.0	0.5300096	0.52777773	0.5300849	0.53013414	0.53623146	0.524239	0.5341392	0.5280331	0.52039945	0.53258646
0.0	0.53084594	0.5294871	0.5291104	0.53244406	0.540383	0.52411634	0.53262717	0.5308629	0.5223756	0.5305263
0.0	0.5320524	0.52872574	0.5290494	0.5319375	0.53871596	0.5247357	0.5342717	0.52905476	0.5224084	0.5304634
0.0	0.5314811	0.52937114	0.52970964	0.5320506	0.5394217	0.52400094	0.5331075	0.53075874	0.52268213	0.5314159
0.0	0.53268737	0.5286097	0.52964866	0.53154397	0.5377541	0.52462023	0.5347519	0.5289505	0.52271503	0.53135306
0.0	0.5300996	0.5294719	0.52955675	0.53246	0.5398065	0.5250504	0.5338248	0.529691	0.5218216	0.531854
0.0	0.53135437	0.5297456	0.5298759	0.53181994	0.53858554	0.5238482	0.5339093	0.52970123	0.5217364	0.5323932
0.0	0.53046554	0.5280617	0.528556	0.5308942	0.539396	0.52429056	0.53401303	0.52851266	0.52097344	0.53204334
0.0	0.5291058	0.5288598	0.5294501	0.5323982	0.5393632	0.52505237	0.53478074	0.5280137	0.5223413	0.53307515
0.0	0.5309839	0.52968293	0.52702785	0.5304645	0.53798133	0.5246144	0.53156847	0.52918667	0.5206618	0.53218484
0.0	0.5318409	0.5294727	0.52920604	0.5325476	0.5384194	0.52429724	0.53266644	0.52927953	0.52151716	0.53189313
0.0	0.531163	0.52809167	0.5290514	0.53093684	0.53813964	0.52399313	0.5326855	0.52903354	0.5207969	0.52984595
0.0	0.53093755	0.52881145	0.52951986	0.53144944	0.5379078	0.5242832	0.53271276	0.5287772	0.52066916	0.531582
0.0	0.52921253	0.5279239	0.5280857	0.53083587	0.5386496	0.52433646	0.53264666	0.52915436	0.5185387	0.5320892
0.0	0.5307582	0.5285849	0.5294147	0.5304949	0.5393231	0.52523834	0.5353708	0.52919686	0.5207386	0.53281075
0.0	0.53017414	0.5285361	0.52749723	0.5305529	0.5379954	0.524342	0.53362703	0.5277921	0.52157795	0.5318985
0.0	0.5297152	0.5275247	0.52977073	0.53149873	0.53931373	0.52423185	0.5319267	0.5295128	0.52026325	0.5326593
0.0	0.532082	0.5273847	0.52985716	0.5318303	0.538172	0.5239508	0.5319834	0.52890855	0.5209272	0.5292116
0.0	0.017531695	0.014658351	0.013156495	0.012647229	0.011480599	0.0043608975	0.01936865	0.009398004	0.0108636925	0.008454109
0.0	0.0015506225	0.0009951219	0.00064413145	0.0006925113	0.0007519202	0.0050006285	0.0007102699	0.012880561	0.0012226502	0.010139606
0.0	0.0015536597	0.0009953931	0.0006451479	0.00069721433	0.00075814646	0.004999833	0.0007126796	0.012829081	0.001228577	0.01007508
0.0	0.09682071	0.09587501	0.10310413	0.109022446	0.08821008	0.10843514	0.11753373	0.095709905	0.10226854	0.07962238
0.0	0.09745826	0.095629625	0.10284916	0.10881661	0.08830355	0.10804951	0.11766775	0.09602634	0.10213006	0.07973448
0.0	0.0042752116	0.008430797	0.009142628	0.007357877	0.0071830885	0.095236085	0.0040584393	0.006329543	0.00496722	0.0036991355
0.0	0.01050612	0.0033559804	0.09883317	0.0034827823	0.004180421	0.09599247	0.010634852	0.10973929	0.086432196	0.08215963
0.0	0.010576391	0.0033747274	0.09966087	0.0035068179	0.0041875434	0.0961769	0.010721984	0.10970887	0.0869604	0.08218285
0.0	0.010581966	0.0033559164	0.09938795	0.0035037864	0.00418748	0.095920734	0.010715143	0.10993029	0.086862005	0.08241116
0.0	0.009883999	0.0076531637	0.0058124405	0.0070230397	0.0073499335	0.09921659	0.0046056095	0.09392888	0.009799484	0.098293096
0.0	0.0098571	0.0076638767	0.005866634	0.007051882	0.0073151845	0.099494025	0.0046109334	0.09413223	0.009807214	0.09835841
0.0	0.009880429	0.007638273	0.0058468664	0.0070824586	0.0073623788	0.099397816	0.004620757	0.09416326	0.009763178	0.09882655
0.0	0.092352204	0.09262534	0.10511115	0.10012276	0.113811985	0.09795085	0.123810515	0.09919017	0.09983146	0.107079804
0.0	0.092349686	0.093118556	0.10540051	0.10009492	0.11373117	0.09794019	0.12362455	0.100025505	0.10001173	0.10731495
0.0	0.09242395	0.09284027	0.10563884	0.10011662	0.11402006	0.0980736	0.12362997	0.09931983	0.09984488	0.10688166
0.0	0.09234091	0.09269277	0.105260424	0.10030287	0.11380213	0.09808854	0.12379885	0.09991241	0.09996778	0.10715563
0.0	0.092118904	0.092543475	0.105171755	0.10033897	0.11363777	0.0978365	0.123387516	0.099737726	0.099627726	0.10660714
0.0	0.092108235	0.092776254	0.104834974	0.10000538	0.11332475	0.098227285	0.1235081	0.099916235	0.09981085	0.10745682
0.0	0.09170728	0.092677996	0.10484555	0.1003361	0.11342554	0.098340295	0.123866424	0.09978307	0.09980208	0.107480854
0.0	0.10928614	0.09969999	0.11294777	0.0831978	0.103170395	0.10684985	0.109587096	0.09441736	0.0947665	0.07650742
0.0	0.10939201	0.100003235	0.11280906	0.08303375	0.10279668	0.106255226	0.109079435	0.09493913	0.094725884	0.07658005
0.0	0.10940801	0.10002936	0.11290988	0.08324369	0.10279506	0.10697251	0.1095418	0.09471498	0.09495321	0.07652146
0.0	0.10939392	0.09999554	0.11309423	0.08342046	0.102766514	0.10721857	0.109128885	0.095037475	0.094882496	0.07632646
0.0	0.10895284	0.09988362	0.11281617	0.08327142	0.10286139	0.10694468	0.109198585	0.09493682	0.094725735	0.07657209
0.0	0.10884924	0.10010611	0.11226106	0.08303146	0.10245149	0.10688464	0.10862405	0.09484461	0.09462005	0.07644368
0.0	0.10840126	0.09950864	0.111944064	0.08337763	0.102337725	0.10680483	0.10890158	0.09528006	0.09426105	0.07690447
0.0	0.10253596	0.103591554	0.108185045	0.1150815	0.102196574	0.08744297	0.114226975	0.07001643	0.08151554	0.08297994
0.0	0.102634035	0.10373967	0.10777632	0.11450949	0.10156786	0.0869604	0.11402652	0.070410214	0.08175096	0.08330909
0.0	0.10344218	0.103631146	0.10905496	0.115440264	0.10202021	0.08777156	0.114537984	0.07013409	0.08176835	0.083084695
0.0	0.10306623	0.10379679	0.1087347	0.11528726	0.10177244	0.08719122	0.11441811	0.070306264	0.08198481	0.08306939
0.0	0.10296978	0.10327383	0.10878263	0.114885196	0.10175743	0.08738238	0.11422799	0.07050405	0.08181508	0.08305082
0.0	0.10271865	0.103256375	0.107730545	0.11492629	0.10180187	0.087597504	0.11358451	0.07035387	0.081188016	0.083678536
0.0	0.10236849	0.103173815	0.1077577	0.11557901	0.10128004	0.08730769	0.11416432	0.070237294	0.081492245	0.08346433
0.0	0.10275436	0.1031006	0.10814028	0.1146233	0.10158938	0.08726575	0.11367062	0.070513	0.08145086	0.08344449
0.0	0.005581108	0.007857532	0.009196974	0.006303164	0.008050374	0.10952585	0.00855226	0.09526284	0.0056812237	0.091138765
0.0	0.009939924	0.0067742188	0.010583239	0.008681737	0.007869302	0.0036367108	0.010025367	0.008804087	0.007647242	0.0040264498
0.0	0.010000934	0.006808141	0.010591591	0.008697839	0.007869321	0.0036287901	0.01002584	0.00884784	0.0076759947	0.004023462
0.0	0.009954077	0.0067725154	0.010615882	0.008691526	0.007869682	0.0036316242	0.010055197	0.008820934	0.0077030715	0.004031861
0.0	0.010030777	0.0067625856	0.010646442	0.008707144	0.007841364	0.0036355741	0.010014175	0.008834974	0.007659392	0.0040264744
0.0	0.009935898	0.006761657	0.010621153	0.008715343	0.00784113	0.003624042	0.009987455	0.008856919	0.0076511437	0.0040139593
0.0	0.009971248	0.006811063	0.010553326	0.008700981	0.007845371	0.0036465584	0.009980903	0.008811001	0.0076695755	0.004022776
0.0	0.009947576	0.0067787794	0.010614982	0.008732245	0.007851434	0.003651215	0.0100385025	0.008826735	0.007645957	0.0040396773
0.0	0.00987915	0.0076587903	0.0058096773	0.007024882	0.007345211	0.0991636	0.0046152202	0.09325878	0.009816063	0.09782847
0.0	0.009910011	0.00764557	0.005825544	0.007055803	0.007324865	0.09923599	0.004600165	0.094170704	0.009796006	0.0984676
0.0	0.009881157	0.007631228	0.005831501	0.0070198476	0.0073338826	0.09953958	0.004611001	0.09393976	0.009771369	0.09830888
0.0	0.009846239	0.007649985	0.005832607	0.00706796	0.0073050396	0.09963039	0.0045997635	0.09395364	0.009812467	0.098160364
0.0	0.009864172	0.0076408326	0.005847102	0.0070927027	0.0073418044	0.09957235	0.004612575	0.09405619	0.009841893	0.09815628
0.0	0.0098605435	0.0076777455	0.005803778	0.0070510176	0.007318929	0.09942143	0.004625457	0.09430787	0.0097829895	0.09866623
0.0	0.0971016	0.095394656	0.10226123	0.10868474	0.08863348	0.107855275	0.11707815	0.09571228	0.10159867	0.079387985
0.0	0.09720361	0.09586348	0.10281993	0.109059155	0.088634685	0.1080117	0.11744343	0.095840156	0.101867355	0.07958872
0.0	0.09733917	0.09538647	0.10285187	0.108456545	0.08879774	0.10817092	0.11743659	0.0961625	0.10174845	0.07960568
0.0	0.097504765	0.095809765	0.10294566	0.10896299	0.08796243	0.1077231	0.11730127	0.095991366	0.10183521	0.0792371
0.0	0.09728093	0.0957723	0.102692835	0.10898514	0.08833377	0.107987374	0.11730337	0.09602386	0.102197334	0.07934718
0.0	0.09686884	0.09558042	0.10240556	0.10867806	0.088216834	0.10825244	0.1165775	0.09593486	0.10159022	0.07946556
0.0	0.09656778	0.09541833	0.10237777	0.10924467	0.08800427	0.10823541	0.11716362	0.096043415	0.10170205	0.07997221
0.0	0.0042665266	0.008414246	0.009094795	0.0073825764	0.00721508	0.09532691	0.0040427134	0.006283206	0.004958385	0.0036731143
0.0	0.0042826515	0.00846819	0.009114438	0.007333945	0.007197164	0.09509277	0.00404516	0.0063459747	0.0049571623	0.0036965373
0.0	0.004279594	0.008427609	0.009111127	0.007374903	0.0071979985	0.09535836	0.0040422105	0.006278756	0.0049582347	0.0036836697
0.0	0.0042676325	0.008447221	0.009097323	0.00734928	0.0071887663	0.0952676	0.004033397	0.0063314717	0.004944881	0.0036862644
0.0	0.00426663	0.008444592	0.009127281	0.007370572	0.0071857655	0.09518053	0.004044257	0.0063293595	0.004970846	0.003679692
0.0	0.004262918	0.00843693	0.009074419	0.0073573724	0.0072090267	0.09566926	0.004035652	0.0063007814	0.004955549	0.0036958596
0.0	0.004234544	0.008410412	0.009055208	0.007356084	0.0071745683	0.095418155	0.0040440676	0.006312552	0.004948897	0.0036954978
0.0	0.3250435	0.3105945	0.3072648	0.30629098	0.31545287	0.28552032	0.3087113	0.30514407	0.3053402	0.30356058
0.0	0.18914248	0.1885841	0.18817818	0.18712234	0.19200875	0.18586731	0.2021623	0.18040381	0.16882066	0.18181911
0.0	0.53117245	0.52878916	0.5305212	0.5329219	0.53870696	0.5265145	0.5333253	0.5276385	0.5202182	0.5319273
0.0	0.5293897	0.52896476	0.53033715	0.53183156	0.53852624	0.524441	0.53261906	0.529641	0.51997954	0.5311218
0.0	0.53140837	0.5293015	0.53180015	0.532592	0.5380178	0.52793247	0.53351825	0.52797025	0.5209766	0.5307343
0.0	0.5314332	0.53006166	0.5319183	0.53211683	0.5389933	0.52812904	0.5342826	0.52902174	0.5205056	0.530029
0.0	0.5322308	0.53065133	0.5321932	0.53159744	0.5378323	0.5271713	0.5333617	0.53061455	0.52153033	0.53379923
0.0	0.53185356	0.5324963	0.5310663	0.5315337	0.5360001	0.5259389	0.5326323	0.52975506	0.52075064	0.53057784
0.0	0.5311594	0.53115296	0.5302455	0.53272897	0.53974175	0.5265949	0.5346187	0.52789366	0.5185006	0.5337457
0.0	0.5316424	0.52864397	0.5317384	0.53241044	0.53848946	0.52694446	0.53202295	0.5276423	0.518828	0.5300686
0.0	0.52920914	0.5278041	0.5299925	0.5308077	0.53765804	0.524836	0.5331925	0.5289629	0.5199107	0.5311221
[truncated: 18,813 more rows]
