# Supplementary material for: Teasing out missing reactions in genome-scale metabolic networks through hypergraph learning
Source: Nat Commun. 2023 Apr 25;14:2375. doi: 10.1038/s41467-023-38110-7 (PMC10130184; doi:10.1038/s41467-023-38110-7)
Supplement: Supplementary file 4 — Source Data [file 41467_2023_38110_MOESM4_ESM.zip › Source Data/Figure 2/j-m/iETEC_1333_nhp.csv]

	0	0.1	0.1.1	0.1.1.1	0.1.1.1.1	0.1.1.1.1.1	0.1.1.1.1.1.1	0.1.1.1.1.1.1.1	0.1.1.1.1.1.1.1.1	0
1.0	0.5679677	0.5754694	0.5827374	0.5637178	0.5536491	0.573147	0.5771539	0.5842997	0.5840758	0.5560287
1.0	0.58261335	0.5858028	0.008873032	0.5649216	0.56003034	0.57571113	0.57385176	0.23349522	0.5830748	0.55453044
1.0	0.00021040163	0.5906511	0.58988065	0.56144077	0.55383307	0.57568747	0.00016317444	0.59545165	0.014193715	0.55777174
1.0	0.57467663	0.5766444	0.582969	0.014932238	0.5540092	0.011053135	0.57426447	0.5841867	0.5901116	0.5638892
1.0	0.5742724	0.57840097	0.59029216	0.5622998	0.55482626	0.014530737	0.57725984	0.035852004	0.5929776	0.194728
1.0	0.5820256	0.57555324	0.58507735	0.5663779	0.014983842	0.5762374	0.5735689	5.1950436e-05	0.0019529215	0.018969595
1.0	0.5813733	0.08486811	0.584041	0.56477934	0.55827034	0.57405496	0.578538	0.049172416	0.5836211	0.56428367
1.0	0.70283693	0.5878929	0.593204	0.026956806	0.5536401	0.573299	0.57418716	0.58533996	0.58212817	0.5599883
1.0	0.5722964	0.052935377	0.58967066	6.284873e-05	0.5600056	0.5766818	0.5764636	0.58529276	0.5829204	0.55768573
1.0	0.5739238	0.5912089	0.5821877	0.017479723	0.55503106	0.5727156	0.5778224	0.587857	0.5812879	0.011661208
1.0	0.58602756	0.5914494	0.5818481	0.56456363	0.5531048	0.57332367	0.574008	0.5967279	0.5892454	0.55738485
1.0	0.57319367	0.49486563	0.59149855	0.5610829	0.5564673	0.013108533	0.57408696	0.5863244	0.59121776	0.5555187
1.0	0.57471514	0.5898295	0.5903649	0.5609245	0.5533948	0.49140915	0.574953	0.5886007	0.87972784	0.55440927
1.0	0.7837968	0.5763384	0.58421284	0.56075615	0.55344814	0.5739987	0.57364595	0.595515	0.03805921	0.56388414
1.0	0.57322985	0.57414496	0.009993614	0.56158644	0.5635151	0.009209966	0.57924926	0.5854713	0.5827683	0.5591713
1.0	0.57091963	0.5403467	0.0423998	0.56286484	0.5605945	0.57721317	0.57429796	0.05508448	0.11389929	0.56012404
1.0	0.026614977	0.02732616	0.5861736	0.5654625	0.5242272	0.5734038	0.5740631	0.58418506	0.590846	0.5608035
1.0	0.046503954	0.58754236	0.5900182	0.5608468	0.105773866	1.6618773e-05	0.5780929	0.11688484	0.59056157	0.55782014
1.0	0.5829506	0.048225358	0.012162743	0.5598403	0.016672159	0.5758145	0.5769725	0.5857024	0.33454964	0.55371946
1.0	0.21367934	0.57917494	0.583758	0.016262304	0.5533922	1.3912674e-05	0.57685655	0.5849645	0.5900291	0.56345564
1.0	0.57378453	0.017037537	0.5844303	0.564042	0.5517972	0.008407037	0.5734463	0.59715503	0.5836208	0.55962825
1.0	0.58182365	0.5768441	0.015710033	0.56042796	7.684185e-05	0.57361656	0.5746393	0.02107262	0.04001976	0.5642065
1.0	0.5740381	0.58788204	0.5919904	0.56467855	0.008828521	0.57706696	0.5731648	0.5843387	0.58547443	0.6015885
1.0	0.5822084	0.577646	0.5920245	0.56201327	0.5536424	0.01180858	0.57845575	0.584236	0.5907002	0.0144479545
1.0	0.574733	0.58785397	0.5804626	0.5612224	0.55890536	0.57446223	0.572286	0.586708	0.64787465	0.5597389
1.0	0.08789616	0.58818746	0.5918814	0.56064934	0.016672943	0.57326174	0.5737657	0.5846527	0.029113013	0.013882325
1.0	0.026246184	0.5788878	0.58360046	0.56163114	0.5566677	0.5712173	0.00042021272	0.5958715	0.15117128	0.5354158
1.0	0.57428	0.586752	0.58441913	0.013450971	0.0058069048	0.0113103455	0.5748804	0.584416	0.58532906	0.5589391
1.0	0.043813635	0.05519684	0.58330023	0.031792436	0.55697787	0.5734075	0.57451767	0.09842628	0.2224043	0.5640029
1.0	0.58199096	0.58759457	0.59298426	0.56475586	0.5539456	0.011479447	0.5733019	0.5852598	0.58601743	0.55504346
1.0	0.5827363	0.57928985	0.59041774	0.5614955	0.5629518	0.57459277	0.022212416	0.5858135	0.59032834	0.03715587
1.0	0.57326543	0.5765063	0.58315074	0.015820857	0.5544938	0.011303177	0.57773715	0.0005199314	0.0866555	0.5643969
1.0	0.5805058	0.57870746	0.5846143	0.561206	0.5534265	0.0077711144	0.5746842	0.586346	0.5906966	0.01157697
1.0	0.57368076	0.57904744	0.49920478	0.01646006	0.5522093	0.5732464	0.5749019	0.5858485	0.58404356	0.5531329
1.0	0.0047543175	0.58789855	0.007868721	0.56199574	0.55410093	0.0093140155	0.0675827	0.049581695	0.039253246	0.041468877
1.0	0.58206874	0.5873678	0.5925862	0.5657734	0.55394024	0.57654595	0.57339376	0.5942994	0.047221944	0.55925417
1.0	0.58272386	0.57797515	0.5904011	0.5611064	0.5584909	0.57611614	0.01916808	0.0013720355	0.88702446	0.56422997
1.0	0.038483992	0.048949733	0.5915364	0.56035876	0.55352813	0.57810664	0.57890534	0.58736974	0.5917273	0.5531369
1.0	0.57399184	0.58770025	0.58113074	0.56484	0.5530068	0.5756968	0.5746896	0.59310746	0.032308847	0.55354136
1.0	0.0015685995	0.59019923	0.58424336	0.56264085	0.5623057	0.5711392	0.5767022	0.5921745	0.5845361	0.0144555615
1.0	0.57378936	0.59005487	0.5816445	0.5602679	0.5539104	0.5761927	0.017659826	0.21228512	0.5868759	0.5539813
1.0	0.584013	0.5891623	0.017590228	0.5650157	0.5537613	0.5732772	0.022764942	0.5935529	0.58331704	0.5592051
1.0	0.57376134	0.7746531	0.58970404	0.5631344	0.5587034	0.57282215	0.57920915	0.54718864	0.5914565	0.5616439
1.0	0.58593595	0.5915862	0.5844387	0.56192976	0.56035805	0.5740538	0.57363343	0.58547413	0.5827397	0.017810201
1.0	0.580789	0.017262828	0.0016022209	0.5615602	0.55385387	0.5728605	0.5785463	0.17513436	0.58269197	0.55994004
1.0	0.11816347	0.5758412	0.5848861	0.56119055	0.5576959	0.0001372664	0.57504624	0.0016991831	0.5920319	0.5591009
1.0	0.57511926	0.588449	0.5891692	0.5642982	0.55379647	0.5757649	0.02455319	0.5851867	0.0192215	0.5537441
1.0	0.5755944	0.58979595	0.586234	0.56029075	0.5531895	0.008243923	0.57541114	0.5843259	0.59230846	0.61131555
1.0	0.58186936	0.09370653	0.01268724	0.00022609156	0.009175395	0.57252413	0.5738381	0.5852306	0.5908514	0.5580168
1.0	0.58061206	0.58892596	0.58391553	0.5638533	0.5392468	0.011257552	0.57782316	0.5927519	0.096229576	0.016953088
1.0	0.574418	0.6190443	0.58477134	0.01445764	0.55488545	0.5735579	0.0664297	0.59288937	0.5829665	0.5534476
1.0	0.5787227	0.037496768	0.58509284	0.56367517	0.10637556	0.5711587	0.5778974	0.6050764	0.58382946	0.026306307
1.0	0.58276504	0.57679015	0.009158439	0.561097	0.5627208	0.5740107	0.5788563	0.059855394	0.58536464	0.55430776
1.0	0.5860832	0.58657664	7.143598e-05	0.5623373	0.0117082335	0.011572043	0.57500565	0.09942264	0.5928586	0.018718304
1.0	0.5737658	0.057121016	0.58368087	0.561274	0.011263227	0.01003488	0.5764271	0.5929807	0.5901999	0.00029289437
1.0	0.5767498	0.5794513	0.58227396	0.56208533	0.6368176	0.010443809	0.5741231	0.5926437	0.58429164	0.553541
1.0	0.5811864	0.58695734	0.5936451	0.56121397	0.5590319	0.57012475	0.36455882	0.1838263	0.5841833	0.559933
1.0	0.17007676	0.591838	0.010915607	0.5599155	0.5575431	0.5733738	0.57252043	0.59273916	0.5921644	0.55353796
1.0	0.57228893	0.04491601	0.58457154	0.56240845	0.5573345	0.37608674	0.57434833	0.23490347	0.58648545	0.56312716
1.0	0.5743089	0.57534736	0.58276933	0.56167495	0.5532015	0.5741609	0.24175788	0.044373427	0.588328	0.5599317
1.0	0.36771572	0.05089196	0.59364164	0.1572434	0.557202	0.5734622	0.5751025	0.58820146	0.5893651	4.475156e-05
1.0	0.57750183	0.73524415	0.59150136	0.560767	0.55890584	0.5760758	0.57696897	0.046524826	0.59121126	0.55458385
1.0	0.58109176	0.57634807	0.017840875	0.566766	0.558742	0.57347673	0.5777268	0.59194	0.59064907	0.02503416
1.0	0.5751781	0.58737946	0.5828142	0.563787	0.5542015	0.57365286	0.5777271	0.5858601	0.58156484	0.5538535
1.0	0.57340354	0.5767501	0.5912863	0.56557953	0.555008	0.5758348	0.57533	0.59464896	0.325221	0.55283034
1.0	0.582656	0.58037823	0.5929516	0.021564703	0.010930423	0.5710376	0.04461677	0.033609264	0.5828795	0.5576255
1.0	0.5817456	0.07951242	0.5838241	0.5619343	0.011388321	0.0095605645	0.57261026	0.32934874	0.038096532	0.76576144
1.0	0.57406986	0.5869549	0.5838153	0.56675863	0.5541662	0.5713648	0.00040632454	0.15106192	0.58270115	0.55955255
1.0	0.022240536	0.57992756	0.008967757	0.56300884	0.5608582	0.57308346	0.57348084	0.023519976	0.58592916	0.5635515
1.0	0.072588995	0.5884701	0.57852453	0.5622546	0.55389196	0.5758594	0.04580952	0.5878449	0.590463	0.034893095
1.0	0.581791	0.08428858	0.592133	0.013990149	0.012991763	0.574318	0.57828593	0.59420097	0.5830388	0.08552558
1.0	0.060730796	0.579697	0.5898078	0.56224114	0.55287725	0.013021881	0.5781303	0.5857973	0.5836764	0.5598518
1.0	0.119105585	0.57778794	0.5849571	0.55972844	0.5557258	0.5740012	0.03801534	0.044236414	0.582433	0.022282798
1.0	0.048319906	0.036750555	0.5850105	0.00015504002	0.55841696	0.57596105	0.579877	0.585511	0.59029776	0.5608437
1.0	0.58248353	0.58897024	0.5401959	0.56153417	0.55757016	0.57358277	0.039783	0.5966397	0.5912619	0.097213775
1.0	0.00073000224	0.5785535	0.012119747	0.5606074	0.015777206	0.57243866	0.5778278	0.59524065	0.17838278	0.009919578
1.0	0.5731815	0.066794075	0.59202933	0.56141317	0.5570663	0.5779046	0.57951295	0.14560635	0.030791553	0.5592132
1.0	0.57371974	0.5899981	0.59006274	0.56131077	0.5568777	0.5760423	0.57664084	0.6167449	0.38106814	0.00027027578
1.0	0.5744202	0.576286	0.58432376	0.56371546	0.010661757	0.5748485	0.5776211	0.025415199	0.58513135	0.55359656
1.0	0.5732404	0.58676535	0.5840072	0.5641269	0.55863947	0.5775244	0.57260704	0.58417517	0.5896346	0.5542038
1.0	0.5757714	0.58080465	0.58966154	0.5656891	0.5627405	0.5757566	0.57390416	0.04823222	0.5828246	0.5541381
1.0	0.5811475	0.5873522	0.5841098	0.56425375	0.55386025	0.5739539	0.5783102	0.58850366	0.5868509	0.5544154
1.0	0.5732887	0.5733748	0.0089530125	0.56184614	0.5618008	0.01060286	0.5734128	0.5947149	0.59024554	0.5523612
1.0	0.5751871	0.59170365	0.58383	0.011474794	0.010608388	0.5775546	0.026382867	0.58475107	0.5891677	0.011107433
1.0	0.5723595	0.5921158	0.5825088	0.56671834	0.5583454	0.5766238	0.00010429804	0.5854919	0.052563783	0.5565069
1.0	0.06392582	0.030600876	0.5836336	0.56107426	0.55301017	0.57144296	0.57428813	0.59216416	0.59087527	0.5539578
1.0	0.0008283387	0.08142918	0.0056861495	0.56487465	0.55647457	0.57288	0.024444515	0.5870983	0.58609575	0.5577691
1.0	0.57381386	0.5870127	0.5945044	0.56390333	0.44520897	0.57672065	0.02090741	0.58659583	0.58963674	0.024554498
1.0	0.58329976	0.57789224	0.013479063	0.5622963	0.55671936	0.5736222	0.5776098	0.5884625	0.12775837	0.5604838
1.0	0.5735131	0.57488745	0.58136916	0.56109685	0.558587	0.57645184	0.576156	0.5885519	0.089153975	0.55541724
1.0	0.5727267	0.5796876	0.5834834	0.5630359	0.55733466	0.5760378	0.5750183	0.58809555	0.58222324	0.55308723
1.0	0.57436013	0.5879828	0.58376837	0.011027702	0.06388732	0.010230581	0.5754017	0.59272456	0.58159935	0.5595572
1.0	0.02052917	0.5898785	0.58666444	0.5646793	0.55909914	0.57236516	0.57427585	0.5851791	0.17707364	0.559054
1.0	0.5826193	0.5752649	0.5824617	0.01950148	0.55377567	0.009939553	0.0088281585	0.58546877	0.5858051	0.552339
1.0	0.5712578	0.579266	0.6260441	0.009645129	0.015441615	0.5730462	0.57349735	0.5929269	0.44163576	0.55353236
1.0	0.57469505	0.58882564	0.59453166	0.56532526	0.5527779	0.009375197	0.57891434	0.16373794	0.5915148	0.5597416
1.0	0.04627698	0.5776597	0.5838559	0.5615506	0.017636448	0.5731487	0.57853305	0.5956806	0.58629555	0.5637473
1.0	0.57263064	0.57892275	0.010331677	0.5654012	0.5561378	0.57349604	0.5780772	0.5859222	0.5917461	0.5602769
1.0	0.18636023	0.032519206	0.58966625	0.56468767	0.018713644	0.5731491	0.5750402	0.5916139	0.5839668	0.01361228
1.0	0.57293206	0.5774056	0.01383446	0.014186043	0.010895244	0.57241124	0.22723803	0.041479617	0.59073925	0.5633682
1.0	0.57024026	0.58632207	0.59410274	0.5610326	0.5579124	0.57739484	0.57779956	0.5932989	0.58467436	0.020065993
1.0	0.122306	0.5764063	0.5859232	0.56617427	0.009966886	0.57782876	0.016461942	0.5923832	0.5887856	0.0709995
1.0	0.57416356	0.05262793	0.58862305	0.56400436	0.011709531	0.014548747	0.5736159	0.59553605	0.5923302	0.016006924
1.0	0.017408635	0.58995545	0.5918122	0.5647897	0.55820125	0.009453867	0.57412565	0.06701546	0.5833548	0.00022950672
1.0	0.57365054	0.576465	0.5841837	0.56217736	0.55377704	0.5736664	0.024714805	0.5828145	0.23981234	0.011034048
1.0	0.5736308	0.57624966	0.01817677	0.56659985	0.004912976	0.017517664	0.57320637	0.58550715	0.58326954	0.56378585
1.0	0.58073574	0.58805746	0.018804101	0.077084884	0.55610794	0.5758931	0.36488175	0.5958412	0.58463186	0.047174085
1.0	0.10507595	0.5409924	0.59171176	0.013933654	0.5586166	0.57325566	0.059693	0.584156	0.25134832	0.018736038
1.0	0.5858391	0.57521504	0.594406	0.56274235	0.011261703	0.57598996	0.5750465	0.5947729	0.58492434	0.016287122
1.0	0.58209103	0.57733715	0.5900389	0.56493187	0.010433732	0.5751437	0.57737666	0.58484626	0.5898328	0.55342335
1.0	0.58207595	0.055803023	0.58273447	0.5652639	0.018298192	0.5725861	0.5790444	0.0014975793	0.5905133	0.028487546
1.0	0.5728605	0.06692383	0.014919953	0.562443	0.5548766	0.5742637	0.5778357	0.2333299	0.5902727	0.030088115
1.0	0.5740301	0.5776755	0.008853404	0.5667008	0.011492489	0.57784927	0.07937752	0.5944247	0.5825668	0.55782735
1.0	0.33751833	0.57447195	0.5902996	0.5634704	0.55400723	0.5733788	0.5774801	0.5872938	0.59243214	0.55975485
1.0	0.055877402	0.5773997	0.5942744	0.5626925	0.55801344	0.57260954	0.5740475	0.5858684	0.58507705	0.5532406
1.0	0.592367	0.59153855	0.58429784	0.56237936	0.5598838	0.5726747	0.57880086	0.58425987	0.5845697	0.55880994
1.0	0.582071	0.5760776	0.5943169	0.0226208	0.5543203	0.5740535	0.5787207	0.5856592	0.5898124	0.5553574
1.0	0.58125484	0.578333	0.6060672	0.039768793	0.5568114	0.57385546	0.57439154	0.59248066	0.5904273	0.55378073
1.0	0.5738196	0.59079486	0.5935143	0.5629987	0.5568408	0.0059091216	0.028560864	0.5875592	0.5892324	0.013628352
1.0	0.00082156586	0.5761517	0.5910977	0.56165767	0.56087524	0.5779759	0.57463247	0.5882442	0.5925965	0.5540748
1.0	0.57412255	0.576949	0.042848058	0.5626287	0.5601975	0.57677543	0.57511437	0.58569133	0.58570683	0.5602496
1.0	0.57319415	0.57805157	0.012183684	0.039347522	0.5580475	0.5735306	0.575389	0.5943258	0.5827812	0.5638495
1.0	0.00052328064	0.74694425	0.5907229	0.564361	0.55313283	0.5713747	0.57801807	0.5952579	0.8875209	0.56452596
1.0	0.5712302	0.58921754	0.5909206	0.56117916	0.56270784	0.57526845	0.54864573	0.59406984	0.020700457	0.5568779
1.0	0.5805686	0.59001714	0.5922125	0.02069672	0.016161734	0.57805985	0.072720505	0.593328	0.5821	0.001096151
1.0	0.5818295	0.062391568	0.5900903	0.5614312	0.5542695	0.57670325	0.027449545	0.29248163	0.5879447	0.55799395
1.0	0.58160746	0.5765655	0.58375186	0.5672538	0.47669116	0.57355905	0.026113573	0.5950224	0.58341295	0.5598144
1.0	0.58171254	0.5904488	0.5814815	0.56301373	0.55329996	0.57201946	0.5739561	0.59569	0.5845172	0.55478567
1.0	0.08329932	0.5758078	0.5835648	0.56288856	0.55231714	0.57267255	0.5788108	0.5960914	0.047555357	0.5539876
1.0	0.57560986	0.66728336	0.5908861	0.560585	0.016360834	0.57680297	0.57739407	0.58560586	0.052237723	0.015239796
1.0	0.18802544	0.59137046	0.5847186	0.5607795	0.5524054	0.017334329	0.55662966	0.58495384	0.5921544	0.024151804
1.0	0.7654963	0.59048414	0.5902068	0.5663441	0.0074643414	0.008636389	0.094513796	0.038176727	0.59290314	0.560158
1.0	0.574111	0.5749274	0.012995854	0.560524	0.561025	0.57216936	0.57849157	0.5957391	0.5838965	0.55665684
1.0	0.07011444	0.57903993	0.5835601	0.56142503	0.5603679	0.011888207	0.57373303	0.5846798	0.03909717	0.5578719
1.0	0.58538246	0.59194124	0.5829524	0.015502555	0.5582148	0.5754292	0.57732856	0.5968628	0.5836125	0.5618414
1.0	0.049439095	0.00030692443	0.5900477	0.019337863	0.55235547	0.5736987	0.57378674	0.5860894	0.58368725	0.5542967
1.0	0.58221424	0.5871887	0.5919882	0.56149685	0.010520128	0.57308996	0.5787065	0.58752465	0.5825676	0.56323993
1.0	0.5814598	0.5753385	0.5830278	0.5657045	0.5541247	0.5752809	0.5775431	0.5940272	0.58324337	0.56356156
1.0	0.40292236	0.019246874	0.58366644	0.012464617	0.55380416	0.57377434	0.5731663	0.5937842	0.58942974	0.015956352
1.0	0.07018632	0.58803284	0.59360665	0.5633614	0.55403584	0.5723339	0.57415384	0.59292877	0.58459026	0.5631983
1.0	0.5738287	0.58786017	0.03774364	0.5610401	0.5538049	0.53546244	0.5722777	0.053619638	0.5835781	0.5582118
1.0	0.57294405	0.5773928	0.5887578	5.7424983e-05	0.008737955	0.57111037	0.024957977	0.58502233	0.6338461	0.55330485
1.0	0.048821006	0.57450145	0.59077036	0.56106603	0.10674812	0.5754497	0.5794392	0.59463274	0.08355349	0.017751949
1.0	0.57398194	0.589021	0.017285064	0.564057	0.5587077	0.5737747	0.57691646	0.043985613	0.5836413	0.5582412
1.0	0.0014666931	0.57544446	0.5944669	0.56261086	0.55734444	0.57317865	0.57854617	0.5924495	0.5844461	0.012640294
1.0	0.5736927	0.042594995	0.5900794	0.0141543625	0.55706406	0.57334447	0.028207527	0.17030416	0.58567435	0.013707517
1.0	0.5750525	0.09512813	0.59298676	0.04964139	0.5582867	0.00010990863	0.045869164	0.58631593	0.5850749	0.55934674
1.0	0.69783443	0.071020685	0.5910473	0.5618996	0.5543466	0.57650936	0.57489747	0.58447695	0.11191505	0.00050048396
1.0	0.5751817	0.053455852	0.58361226	0.5630101	0.55520433	0.5741475	0.57789516	0.5931385	0.5835044	0.55856544
1.0	0.58247864	0.5782696	0.5841922	0.5675924	0.012609486	0.008228985	0.57803106	0.5950811	0.58333695	0.02049757
1.0	0.585104	0.57674587	0.59077865	0.56438	0.012216152	0.008405526	0.5746379	0.583456	0.58514833	0.55389756
1.0	0.574911	0.5868007	0.042174187	0.56617475	0.5591621	0.57331485	0.57427436	0.58625996	0.59084076	0.55940014
1.0	0.57233745	0.029866928	0.5911823	0.5645062	0.5570994	0.48199254	0.020082647	0.58707035	0.58388907	0.000123105
1.0	0.5740485	0.8754186	0.5819163	0.5603644	0.5580995	0.5737542	0.5741247	0.5929641	0.592764	0.5540654
1.0	0.5742886	0.5894484	0.5904896	0.56592804	0.5623436	0.5741272	0.016948821	0.10434376	0.5912321	0.5601024
1.0	0.57376575	0.5805977	0.58242404	0.03993127	0.6113936	0.5730144	0.064249694	0.5840141	0.5897487	0.56100607
1.0	0.03647935	0.5903337	0.5865076	0.56310403	0.5586302	0.57344776	0.0356686	0.5917023	0.59127384	0.5577013
1.0	0.5739963	0.5914708	0.590815	0.56141657	0.5581918	0.57368416	0.5784094	0.59687465	0.5925066	0.5544387
1.0	0.57334405	0.5861471	0.5859307	0.56246954	0.020402938	0.5733177	0.5771757	0.5851439	0.58341587	0.56409734
1.0	0.5812854	0.59167033	0.03566228	0.56076103	0.55219066	0.57136154	0.57460046	0.4086421	0.58463734	0.014409615
1.0	0.58111835	0.58999276	0.58283395	0.5642708	0.015065297	0.57677835	0.5774803	0.5856822	0.591505	0.55354065
1.0	0.58206743	0.587678	0.58540195	0.56069624	0.55953264	0.5773057	0.5790297	0.00042817535	0.5920343	0.015321274
1.0	0.5736594	0.5894064	0.012208719	0.56375635	0.55320394	0.5742279	0.57959616	0.5860199	0.5843431	0.563953
1.0	0.58311325	0.072735116	0.017487291	0.03870032	0.008770503	0.01008048	0.574641	0.5936013	0.58998454	0.5537761
1.0	0.5737885	0.5786884	0.58445704	0.030660296	0.010038404	0.57610494	0.5767948	0.5869262	0.21783088	0.5644977
1.0	0.573557	0.5859586	0.5839568	0.00038944735	0.012660829	0.5729202	0.57423145	0.593633	0.5917583	0.018735705
1.0	0.58170176	0.5767641	0.58966005	0.0415835	0.55401486	0.572628	0.57986385	0.5932125	0.5857705	0.5604645
1.0	0.11165778	0.03486868	0.5840965	0.56310415	0.55974275	0.57652056	0.5750872	0.5853319	0.5915916	0.55362874
1.0	0.5739367	0.5783181	0.585322	0.56103164	0.46278083	0.5746749	0.5757204	0.08810607	0.0703276	0.55703217
1.0	0.5821063	0.5794201	0.5835953	0.5627656	0.5590408	0.0065997588	0.57793486	0.5850385	0.5826763	0.56263745
1.0	0.5775215	0.027949955	0.58956474	0.028233001	0.5552963	0.5754524	0.5734183	0.585795	0.5853158	0.5595828
1.0	0.024487728	0.5864947	0.0128307585	0.56116116	0.5538217	0.5764089	0.57451695	0.58530426	0.5896382	0.5545437
1.0	0.5828804	0.57614535	0.01015696	0.018156268	0.5584125	0.5740986	0.5761183	0.07517685	0.5841204	0.5643792
1.0	0.58235055	0.092613615	0.5941325	0.5611924	0.014055451	0.57745796	0.5745274	0.058423527	0.5849674	0.5535433
1.0	0.57406497	0.59014183	0.5843663	0.561269	0.5555823	0.5752264	0.5738408	0.59382683	0.5833733	0.012861368
1.0	0.5752512	0.017270353	0.5898969	0.5622503	9.0607085e-05	0.5727918	0.0013012146	0.5858854	0.58273643	0.5584768
1.0	0.58207715	0.59152246	0.58595306	0.5613184	0.5607365	0.5761123	0.57405436	0.58521414	0.59249353	0.5593894
1.0	0.5813465	0.38339218	0.59163594	0.01994294	0.5598927	0.008031805	0.58012414	0.58585733	0.039017707	0.55965066
1.0	0.5860837	0.5774662	0.59205943	0.56708354	0.5529156	0.57659996	0.57820076	0.58690083	0.5844458	0.55333877
1.0	0.5822085	0.57921994	0.5892035	0.56671935	0.55441713	0.0128436545	0.5780019	0.5864629	0.589703	0.5518048
1.0	0.58099735	0.57723415	0.5848016	0.56599873	0.5590701	0.57154834	0.5770407	0.58510745	0.58433646	0.5628574
1.0	0.58579355	0.5882985	0.58359486	0.5623082	0.10621901	0.57141244	0.5739649	0.5847449	0.11402297	0.5540675
1.0	0.575655	0.036184404	0.5826412	0.56431556	0.011726135	0.009063145	0.57581013	0.5850832	0.8098278	0.55991894
1.0	0.5730479	0.03910376	0.5833078	0.5670812	0.5582477	0.57366043	0.57735854	0.5954675	0.5829272	0.5537912
1.0	0.01589153	0.59203553	0.042364407	0.56094515	0.012544223	0.57282424	0.5752768	0.5853555	0.58907753	0.5578795
1.0	0.5744843	0.6063199	0.013440491	0.5650318	0.5533867	0.57547855	0.025673384	0.58708334	0.5837715	0.023162968
1.0	0.5741173	0.57520944	0.5853836	0.039625112	0.5583554	0.57492393	0.036698878	0.58763796	0.5910967	0.5601218
1.0	0.5815085	0.7193659	0.5837771	0.5617428	0.5539524	0.57663834	0.57398826	0.0013680441	0.5846299	0.55300874
1.0	0.11976344	0.58864015	0.032060966	0.5604065	0.10572554	0.0051547573	0.5737045	0.026572144	0.63690543	0.56019616
1.0	0.5800786	0.5770484	0.5908252	0.56658477	0.55972916	0.5756806	0.3183343	0.59498405	0.5850641	0.026031151
1.0	0.13221215	0.5774633	0.583027	0.5600586	0.56160456	0.57298034	0.07906627	0.59322554	0.5900145	0.56008846
1.0	0.08993145	0.58668596	0.5918137	0.5613499	0.017709479	2.9124214e-05	0.026190346	0.5961334	0.59197366	0.55354154
1.0	0.582111	0.5892082	0.5946868	0.011497332	0.012529696	0.009553004	0.021866674	0.5937464	0.5838657	0.5601779
1.0	0.58486056	0.5858241	0.00043782036	0.56645197	0.55513763	0.5762143	0.5738141	0.5835973	0.584452	0.55415255
1.0	0.5744833	0.57630634	0.59303564	0.026050847	0.012546161	0.0050324374	0.57114816	0.5844557	0.07744285	0.5538695
1.0	0.041669656	0.57732004	0.58296996	0.5667501	0.5527824	0.5758728	0.5787895	0.05522972	0.19644815	0.55347174
1.0	0.41731462	0.58893067	0.5937756	0.5606202	0.5550359	0.57298	0.5722299	0.59573156	0.58911145	0.5584793
1.0	0.025706297	0.59186167	0.5840631	0.000372464	0.55398065	0.57641226	0.04446747	0.5919991	0.5914442	0.5596989
1.0	0.5798022	0.5756168	0.0005108431	0.56141883	0.553727	0.5711483	0.06741201	0.5931357	0.58951485	0.017911876
1.0	0.57353354	0.5782234	0.58466727	0.5610038	0.5616703	0.5727445	0.57301766	0.506463	0.5842243	0.020598011
1.0	0.581338	0.5787418	0.019039407	0.5669115	0.5590427	0.5742138	0.5742678	0.5861734	0.70232457	0.5538801
1.0	0.57392436	0.57614696	0.013594114	0.5615902	0.5526133	0.00992467	0.030622575	0.0173777	0.5884265	0.5592069
1.0	0.571966	0.03175695	0.024699045	0.56428343	0.55658364	0.5759648	0.57390404	0.49185583	0.5885632	0.5580911
1.0	0.58157164	0.5766002	0.5832828	0.56466526	0.026889948	0.5730327	0.574935	0.018808933	0.5899876	8.5267515e-05
1.0	0.5745136	0.04546231	0.591127	0.5652133	0.5607757	0.5512643	0.57526785	0.5921354	0.5912667	0.5600484
1.0	0.5745878	0.5197131	0.5831021	0.564463	0.5590049	0.5757065	0.57804215	0.5945585	0.58356065	0.55527055
1.0	0.582021	0.000201673	0.58459526	0.03987728	0.5534109	0.5770468	0.57783616	0.5842879	0.5903023	0.55367094
1.0	0.027486926	0.58147466	0.584952	0.56434786	0.55606747	0.0076829093	0.040926374	0.59355575	0.031230172	0.55416214
1.0	0.5862122	0.000118738484	0.00014143913	0.56607604	0.1060583	0.57373285	0.5739266	0.23517306	0.5826203	0.017092718
1.0	0.5831931	0.05109383	0.5937725	0.5615722	0.55431044	0.0002617567	0.57721263	0.58367217	0.5841016	0.5584959
1.0	0.5733744	0.58688724	0.009696248	0.07802861	0.15953405	0.57255435	0.08036674	0.5873277	0.83968914	0.5605082
1.0	0.57459337	0.20809963	0.012439756	0.565785	0.5522181	0.57363194	0.5742236	0.5947236	0.79599845	0.55446017
1.0	0.57673496	0.5894455	0.58340824	0.5644957	0.5516189	0.57522714	0.067249864	0.5867097	0.58995193	0.5603149
1.0	0.5802289	0.5771831	0.58306026	5.7314803e-05	0.5540328	0.57556844	0.57939154	0.064402305	0.5908167	0.55450374
1.0	0.57443684	0.57598233	0.6539768	0.5637294	0.5542027	0.013533199	0.57749397	0.0019199884	0.58983546	0.56169623
1.0	0.57450503	0.59013283	0.6357079	0.017182376	2.4631125e-05	0.5774165	0.5774756	0.5927568	0.585087	0.56395954
1.0	0.5730433	0.57608134	0.014791119	0.013665175	0.55833006	0.011035386	0.029156964	0.5538607	0.048269894	0.013667624
1.0	0.14208578	0.5789765	0.58661056	0.03965042	0.016907692	0.5764411	0.05273805	0.58450973	0.59279865	0.56395036
1.0	0.5738412	0.51430154	0.00012745547	0.016202362	0.015497092	0.006298303	0.57446444	0.58562696	0.58304113	0.02365245
1.0	0.57228166	0.5919474	0.5913499	0.56565225	0.5553189	0.5767015	0.5763435	0.5944462	0.5815943	0.059457064
1.0	0.5749768	0.59042954	0.5833093	0.5618232	0.01314392	0.009447507	0.57481575	0.59257954	0.58489245	0.5539065
1.0	0.57430184	0.5774248	0.010964762	0.56759	0.55277264	0.5736523	0.5871765	0.5840647	0.58442134	0.5588823
1.0	0.58119076	0.5784974	0.59035885	0.5633389	0.5537111	0.5737851	0.5743719	0.5866548	0.5894382	0.016718047
1.0	0.030690111	0.04330411	0.5852241	0.039820857	0.5567469	0.573142	0.5754477	0.23445679	0.027536439	0.5642191
1.0	0.102682106	0.06786704	0.5940309	0.0175708	0.5597124	0.57301116	0.57380855	0.58478606	0.59205854	0.5602583
1.0	0.58252156	0.018288175	0.019628523	0.56345505	0.5423758	0.5729584	0.022357838	0.58388275	0.5845895	0.013774801
1.0	0.58301204	0.5740703	0.5825465	0.5611432	0.5649023	0.5740569	0.57432616	0.5965466	0.5819422	0.55767494
1.0	0.573529	0.57699883	0.017536886	0.56469053	0.55345553	0.57616234	0.5772158	0.58579344	0.5910782	0.56054914
1.0	0.5728907	0.5774657	0.5925111	0.56022245	0.55378795	0.574124	0.018013919	0.5841781	0.5662917	0.5604537
1.0	0.5741291	0.5765862	0.55443937	0.00024777892	0.0075706895	0.011373761	0.5788159	0.5953579	0.16738212	0.5591416
0.0	0.057195332	0.053868186	0.01013873	0.016233152	0.013445493	0.009974587	0.033192728	0.06495875	0.03517524	0.014959384
0.0	0.05657541	0.05392553	0.010125894	0.016167164	0.0134531725	0.009961956	0.033301122	0.064677484	0.035205435	0.015027271
0.0	0.05167649	0.027900727	0.00986617	0.012957963	0.011133866	0.008737823	0.024339275	0.04156287	0.10555345	0.011899611
0.0	0.052134868	0.027898388	0.0098300325	0.012925387	0.011188244	0.008790357	0.02459538	0.0413858	0.10613837	0.011840572
0.0	0.03591588	0.09670471	0.007855785	0.012317071	0.010189054	0.007687738	0.02406789	0.053397942	0.02781688	0.011940919
0.0	0.035768546	0.097427584	0.007837669	0.012287429	0.010149829	0.0077318787	0.0239344	0.053555578	0.027919669	0.011977784
0.0	0.2719982	0.07260931	0.019892365	0.03443795	0.011654834	0.010769662	0.11236901	0.114931	0.31371328	0.032441735
0.0	0.2238284	0.04448927	0.016423725	0.011348551	0.012117447	0.008284062	0.020313665	0.056272343	0.11752049	0.018888006
0.0	0.2256362	0.04465754	0.016438514	0.011378614	0.012095148	0.008317489	0.02034013	0.055675123	0.1166368	0.0188699
0.0	0.22525737	0.04484431	0.016372334	0.011439226	0.012154164	0.008308747	0.02031801	0.055791218	0.11634902	0.018882696
0.0	0.16459763	0.10924623	0.018575003	0.032309517	0.012860569	0.012654686	0.06537495	0.1342041	0.30324167	0.02939301
0.0	0.12551253	0.08862887	0.007994579	0.033911105	0.01340955	0.0073618	0.1061949	0.12580189	0.33795574	0.02324606
0.0	0.20571123	0.07057429	0.015109439	0.027752701	0.011650013	0.010947856	0.12071021	0.10869113	0.26590797	0.030733194
0.0	0.55622417	0.36824346	0.040321168	0.18945934	0.055400867	0.014015265	0.3439484	0.3155764	0.8062965	0.14434496
0.0	0.10943214	0.055154193	0.011305884	0.054582357	0.012291972	0.008877592	0.06945794	0.16852212	0.16417341	0.021569336
0.0	0.10981322	0.07252113	0.010129341	0.035574928	0.023450457	0.011527232	0.08824906	0.14965914	0.29027689	0.015070951
0.0	0.59482914	0.4850776	0.025466667	0.1563054	0.051222153	0.017012376	0.3038882	0.3998468	0.80647314	0.0914913
0.0	0.13551787	0.06132811	0.016760105	0.048536055	0.012106127	0.01171712	0.063355096	0.084612854	0.20511737	0.024399674
0.0	0.013720197	0.041764393	0.011191283	0.014310889	0.009964035	0.009633038	0.02459683	0.05094346	0.06285336	0.015342553
0.0	0.01359045	0.04177368	0.011173331	0.014312846	0.009929028	0.00960629	0.024781438	0.05128722	0.062926956	0.015211198
0.0	0.18461674	0.039874386	0.010893872	0.047322385	0.014407307	0.009920056	0.07496363	0.118011534	0.13694483	0.024593519
0.0	0.079824276	0.022647938	0.012012431	0.015914083	0.014145603	0.007300265	0.026477449	0.04382689	0.045657594	0.013436873
0.0	0.08034345	0.022484347	0.012026327	0.015828097	0.014172226	0.007304213	0.026275575	0.0440442	0.045365136	0.013445087
0.0	0.1615482	0.051608834	0.008103425	0.045696698	0.016069049	0.007925001	0.08766304	0.13412133	0.20222351	0.021409139
0.0	0.48666808	0.5603119	0.038920827	0.15130213	0.07932318	0.016066493	0.34584707	0.41929588	0.8667353	0.10063129
0.0	0.18226066	0.0499393	0.01091779	0.06619784	0.012488159	0.0065950863	0.08286657	0.12992446	0.2043574	0.01894379
0.0	0.116433024	0.050378185	0.014555031	0.037147347	0.018291222	0.008043982	0.0705007	0.121402815	0.29060662	0.020434052
0.0	0.10658457	0.084488876	0.008755203	0.06135943	0.011090507	0.012886589	0.08733011	0.06993827	0.28733718	0.02768205
0.0	0.10382762	0.08376818	0.008566119	0.060857657	0.010957758	0.012759938	0.08661345	0.06936387	0.2843108	0.027477551
0.0	0.103398964	0.083473265	0.008597508	0.06044862	0.010923286	0.012878215	0.08667651	0.06942233	0.28410968	0.027545186
0.0	0.17971468	0.040792022	0.00852464	0.056957148	0.012159914	0.010818688	0.04938507	0.05193872	0.25025636	0.025475737
0.0	0.03717042	0.028761027	0.013887058	0.015936777	0.012369459	0.008323828	0.015490458	0.030133402	0.037786126	0.014682454
0.0	0.12510957	0.06539358	0.0077133053	0.031098405	0.010287243	0.00781681	0.07502337	0.048664175	0.3540189	0.016315965
0.0	0.5846983	0.69109184	0.5683731	0.5053588	0.50389206	0.50781405	0.5663731	0.5500742	0.7157055	0.5417667
0.0	0.5729656	0.5756792	0.58266383	0.56059897	0.5525849	0.5726214	0.5721805	0.58414364	0.58132094	0.55302763
0.0	0.05043766	0.031462483	0.008152006	0.014756741	0.01725474	0.0062371823	0.0065506655	0.04272056	0.030698592	0.008350576
0.0	0.6406966	0.57134545	0.54045534	0.50426644	0.5508103	0.5354727	0.36865658	0.55848545	0.6712701	0.56545234
0.0	0.15317047	0.06958128	0.0080753835	0.031238534	0.015037818	0.009077636	0.025504548	0.10236991	0.22576602	0.02182415
0.0	0.084744796	0.063701995	0.008801528	0.051067527	0.008692948	0.010728303	0.101478785	0.10233405	0.16385897	0.020602107
0.0	0.119576775	0.046259217	0.010418859	0.061561525	0.015057495	0.009926151	0.054361764	0.08444561	0.21147561	0.028575242
0.0	0.09865618	0.06230404	0.010735001	0.0628484	0.010702049	0.010942224	0.052448343	0.10496421	0.15555292	0.019044725
0.0	0.16640294	0.02823404	0.014211699	0.041727792	0.007831794	0.009711306	0.097123146	0.06710762	0.15977296	0.021804582
0.0	0.13595761	0.064950556	0.011735616	0.037889916	0.008400143	0.00980183	0.05765009	0.11302216	0.16230735	0.015076911
0.0	0.23748773	0.087243624	0.015935296	0.03537432	0.008710713	0.010310476	0.083828606	0.11220771	0.1269867	0.03433629
0.0	0.18211937	0.14736368	0.009294677	0.036892053	0.010243844	0.010676403	0.060766257	0.16118017	0.15086679	0.021698058
0.0	0.12809639	0.12591594	0.0056078024	0.05910021	0.015314348	0.016388152	0.06670006	0.12913598	0.09087607	0.030363288
0.0	0.11909987	0.08059127	0.008196263	0.07331185	0.01333665	0.005840844	0.062734835	0.1445793	0.16669312	0.024622723
0.0	0.093582384	0.042101186	0.0082395645	0.03611486	0.014320834	0.008724633	0.050381836	0.08323463	0.16704889	0.035431843
0.0	0.17536761	0.06470403	0.0123911295	0.029759716	0.015403724	0.009496781	0.1061188	0.11355857	0.27529392	0.038877055
0.0	0.13065168	0.108957544	0.011455063	0.04942454	0.01474771	0.011415767	0.050170626	0.14281376	0.24049442	0.019481124
0.0	0.12114733	0.16903445	0.008351299	0.05845273	0.006451415	0.008868911	0.06439808	0.0810173	0.20447804	0.032478694
0.0	0.64164734	0.5223615	0.025314283	0.16356887	0.07819976	0.016027313	0.32823226	0.40997994	0.84444475	0.1294123
0.0	0.19946007	0.05570907	0.0064729126	0.03842469	0.014878795	0.011928391	0.045270495	0.09185498	0.25005153	0.02554847
0.0	0.029273383	0.05320746	0.021949358	0.016059333	0.014142412	0.009873649	0.027231043	0.08217875	0.13307235	0.00988124
0.0	0.6318409	0.65112	0.57928306	0.68285173	0.5495916	0.59573334	0.5418345	0.723478	0.6735289	0.69643533
0.0	0.7462883	0.8186865	0.7752971	0.5999887	0.79144573	0.66091293	0.69052124	0.70811504	0.68767816	0.77379036
0.0	0.7462883	0.8186865	0.7752971	0.5999887	0.79144573	0.66091293	0.69052124	0.70811504	0.68767816	0.77379036
0.0	0.5874989	0.5540491	0.6940998	0.6941323	0.58559936	0.54923683	0.6357442	0.53842413	0.71679187	0.565414
0.0	0.071082234	0.0876655	0.01299339	0.04732275	0.016219214	0.010346305	0.07153697	0.10837562	0.20290408	0.0321391
0.0	0.83688307	0.0736728	0.057364736	0.66771346	0.002132967	0.54379135	0.6243153	0.61724937	0.7240269	0.71042
0.0	0.57339364	0.5761817	0.5833462	0.55950516	0.5524173	0.5728104	0.5717156	0.584789	0.5825926	0.5522424
0.0	0.5729835	0.57487667	0.5826934	0.5600041	0.55425006	0.5729841	0.5734185	0.5838665	0.58337444	0.55223995
0.0	0.1800265	0.11405301	0.008595712	0.036805056	0.011545893	0.0080367075	0.070556484	0.07942341	0.18747467	0.0354324
0.0	0.73406535	0.68585616	0.53682804	0.593069	0.5464244	0.45380867	0.58633155	0.5373554	0.539083	0.60555524
0.0	0.033113066	0.015160958	0.013695055	0.01225317	0.017681794	0.015196211	0.04219986	0.024635982	0.08448741	0.011786288
0.0	0.07182952	0.03861972	0.008890083	0.013951065	0.012904993	0.009894667	0.028897224	0.021182261	0.028023727	0.011080491
0.0	0.10992803	0.03709132	0.0167373	0.014653779	0.01264954	0.007949129	0.018404473	0.046158552	0.1051164	0.009318901
0.0	0.3060385	0.07755328	0.012493163	0.02218204	0.013068908	0.011745625	0.052394334	0.13402362	0.3069425	0.026717354
0.0	0.76157534	0.5920502	0.63752264	0.57731855	0.6043083	0.55186665	0.52722675	0.5604688	0.6581935	0.6058491
0.0	0.4704911	0.43330765	0.62425125	0.5054811	0.5703347	0.5377299	0.5094701	0.6474984	0.65600145	0.7075704
0.0	0.5734453	0.57600266	0.5834122	0.5594354	0.55216384	0.5732158	0.57207704	0.5843487	0.58149534	0.5527031
0.0	0.013908387	0.040001392	0.01201079	0.014706577	0.0100310715	0.010284694	0.027873784	0.06158131	0.06969692	0.01752193
0.0	0.4382347	0.6242375	0.5701019	0.5123832	0.55107176	0.5314668	0.65446705	0.50550234	0.5226745	0.5782123
0.0	0.051237218	0.06144708	0.008108217	0.036734145	0.0143035315	0.011715	0.103029236	0.10797675	0.17228019	0.032079425
0.0	0.03334431	0.015671855	0.013874775	0.012241385	0.017644653	0.015244376	0.041944712	0.025086792	0.084734224	0.011922457
0.0	0.16828401	0.045598798	0.007941983	0.037910208	0.007965171	0.011083611	0.029881323	0.10983518	0.26334533	0.03723007
0.0	0.17817026	0.059574824	0.008496857	0.026435133	0.008768406	0.01044308	0.046753682	0.100711904	0.25825658	0.019308439
0.0	0.07497022	0.03962999	0.012605955	0.009267935	0.008825379	0.009785964	0.026070029	0.04134541	0.0422092	0.017512437
0.0	0.1577024	0.07353943	0.0084126275	0.029545031	0.013852538	0.0077880826	0.10008088	0.07737036	0.25159985	0.039376903
0.0	0.09515251	0.088968754	0.008571494	0.037777286	0.013885628	0.009726431	0.062894166	0.082185276	0.14500467	0.024795854
0.0	0.53979766	0.4702878	0.039687343	0.15155537	0.0749997	0.0159966	0.36601627	0.4837075	0.7296317	0.15172318
0.0	0.17739388	0.055411994	0.008416813	0.035121642	0.013674928	0.009713012	0.088194095	0.102204904	0.31044477	0.020958832
0.0	0.15749739	0.13210557	0.0076358477	0.02717544	0.014045476	0.008707074	0.06559608	0.050591964	0.18422453	0.018040352
0.0	0.15726113	0.13290372	0.007647676	0.027158992	0.0140583785	0.008699994	0.06555833	0.050587863	0.18451557	0.01805115
0.0	0.057367004	0.05254261	0.010852629	0.011952018	0.013102914	0.008494134	0.039390318	0.044933926	0.06792305	0.01026758
0.0	0.57411116	0.63371485	0.57265365	0.619243	0.49348792	0.49546695	0.5223694	0.5015884	0.7375227	0.57872576
0.0	0.56405	0.7428861	0.5433057	0.57517916	0.64397484	0.5074749	0.53404135	0.49256045	0.6428814	0.56390053
0.0	0.6004183	0.5563547	0.7846693	0.5059734	0.69033074	0.5371544	0.61970216	0.5896228	0.5858404	0.64386195
0.0	0.06725296	0.04737718	0.013034352	0.03856157	0.019430693	0.013881417	0.06441275	0.12511912	0.36721432	0.03484498
0.0	0.060171645	0.057083327	0.012361829	0.030560479	0.018725645	0.00957615	0.046615157	0.173106	0.338073	0.028007802
0.0	0.57304317	0.5754392	0.5827762	0.5595515	0.55085933	0.5716477	0.5723155	0.58428234	0.5807658	0.5533601
0.0	0.57284164	0.57541114	0.58252245	0.5596747	0.5505193	0.5717263	0.5721973	0.58401376	0.5812589	0.55346566
0.0	0.102147646	0.023336703	0.0119055165	0.015936889	0.011208065	0.0101056965	0.028042726	0.053866692	0.017047955	0.00016820565
0.0	0.07873572	0.0023222256	0.019819608	0.05668588	0.017065085	0.009205911	0.00044680852	0.066322744	0.00056380674	0.023702025
0.0	0.00075223873	0.11853698	0.009959469	0.00031640675	0.011261257	0.010267671	0.090286516	0.1121889	0.30664465	0.020283677
0.0	0.086185254	0.07109861	0.008490477	0.061193265	0.017461298	0.014207604	0.060929388	0.09663005	0.3828683	0.02531753
0.0	0.13100313	0.068850115	0.014629192	0.032771636	0.019874828	0.0128805	0.08326671	0.1709106	0.19235422	0.018130908
0.0	0.48097324	0.60274833	0.565418	0.49448583	0.6156013	0.5114818	0.5482613	0.5669005	0.5039241	0.017673407
0.0	0.73431545	0.6095503	0.042841237	0.18342891	0.069321245	0.014167298	0.004833583	0.36330613	0.8493003	0.13154832
0.0	0.6056732	0.6073153	0.043358244	0.16832393	0.07295498	0.016289292	0.3603619	0.32249072	0.8461144	0.12674978
0.0	0.13359343	0.0018463184	0.011394041	0.043932047	0.010217591	0.007755625	0.00039833228	0.12192347	0.00039854046	0.030114274
0.0	0.00084764406	0.08310292	0.013450782	0.00022524662	0.008508258	0.009770433	0.06457601	0.09141438	0.31061757	0.017951392
0.0	0.5735319	0.57616866	0.58343434	0.5592904	0.5526723	0.5729532	0.57203484	0.58496237	0.58209103	0.552636
0.0	0.5742614	0.5764218	0.58259165	0.559518	0.5543373	0.57328653	0.5726556	0.5845906	0.5833779	0.55263084
0.0	0.11312512	0.05074442	0.014547482	0.000115966766	0.00893823	0.010192709	0.01622882	0.051636193	0.08063704	0.01886125
0.0	0.003249849	0.74437773	0.593887	0.006287822	0.0007518618	0.53892165	0.5805546	0.5528938	0.71732295	0.52774763
0.0	0.0008533762	0.10207743	0.013404157	0.00030637917	9.624717e-06	0.012323291	0.04436468	0.09626367	0.4023303	0.019979745
0.0	0.5735067	0.57656235	0.58312553	0.5596735	0.5545522	0.57309186	0.57347065	0.58460563	0.58353615	0.55330956
0.0	0.018679604	0.029158307	0.01610458	0.012927474	0.010506829	0.011670174	0.021626998	0.03339242	0.100432776	0.0123317735
0.0	0.11495676	0.12689278	0.019715257	0.01926698	0.014537096	0.012025505	0.062881686	0.04259921	0.00040368567	0.023152748
0.0	0.67044735	0.805675	0.5861109	0.3943315	0.61172044	0.5430451	0.57530266	0.3872448	0.0017980123	0.55246496
0.0	0.57245386	0.5754487	0.5836603	0.5598853	0.55386174	0.5730777	0.5734389	0.5835998	0.5831307	0.5533183
0.0	0.17127426	0.07986085	0.0010820053	0.038795713	0.015210482	0.008033799	0.0677207	0.12952074	0.42747197	0.03182891
0.0	0.5745355	0.5766929	0.5833427	0.5599273	0.55401343	0.57347697	0.5734666	0.5846698	0.5828228	0.55301046
0.0	0.03856453	0.001198041	0.0143661015	0.013617517	0.012571902	0.009622645	0.019867478	0.021571139	0.11283625	0.0160529
0.0	0.7009347	0.058838673	0.5835862	0.51343924	0.60579836	0.4475047	0.5662344	0.57784647	0.45348004	0.58264554
0.0	0.1383168	0.0021548183	0.010306262	0.031075466	0.018017828	0.007922696	0.050751552	0.0701233	0.15020676	0.028151747
0.0	0.11191832	0.05982309	0.004783301	0.03745865	0.012223069	7.788173e-05	0.03365212	0.089317515	0.23173429	0.017843347
0.0	0.6149185	0.6860745	0.5091577	0.5028421	0.45080507	0.007291086	0.47227764	0.49795592	0.5662724	0.5251395
0.0	0.028783627	0.046571735	0.009724828	0.0070015807	0.015928268	0.00890748	0.019637587	0.10652415	0.06936399	0.013528579
0.0	0.07063747	0.07783975	0.004963597	0.02194387	0.018326977	0.0113687655	0.057409298	0.12285514	0.2743363	0.02170807
0.0	0.18779042	0.07626224	0.0012855968	0.04141207	0.01202354	0.008307167	0.053745527	0.109105036	0.11877792	0.0419334
0.0	0.16666132	0.079902664	0.010069894	0.044947144	0.012354723	0.00830463	0.059655048	0.14699525	0.07287575	0.04799773
0.0	0.6214337	0.63117284	0.025966726	0.16301231	0.07235569	0.012732444	0.30638203	0.43871444	0.88889635	0.0029691078
0.0	0.15371226	0.11776629	0.00096036436	0.04516396	0.013714443	0.011276659	0.04714429	0.13426727	0.28213707	0.00054340286
0.0	0.041446753	0.029223865	0.010721463	0.014686642	0.012480052	0.00895962	0.025376253	0.078873284	0.19223882	0.012202481
0.0	0.32229522	0.05350104	0.01219237	0.03011804	0.014230718	0.009670577	0.04945226	0.10624192	0.35046425	0.03765362
0.0	0.10996345	0.06735832	0.010845476	0.04936553	0.012716127	0.012982143	0.08949625	0.10452777	0.16519956	0.018880408
0.0	0.47230792	0.029628592	0.009685357	0.0320402	0.013776026	0.012794186	0.0005693796	0.082136855	0.23386212	0.028896151
0.0	0.12684208	0.09000016	0.009778583	0.057675194	0.013821169	0.009967132	0.04676902	0.09252476	0.20993757	0.023845294
0.0	0.14885609	0.09829567	0.02445151	0.026630305	0.009665409	0.013510187	0.059857063	0.122147165	0.37522808	0.032568675
0.0	0.11167921	0.06752773	0.012509629	0.039965197	0.013440889	0.012183454	0.08654482	0.1410888	0.10791515	0.020170286
0.0	0.07337495	0.064048976	0.024010504	0.04450791	0.015252832	0.010601574	0.07205078	0.13313717	0.4794947	0.024625478
0.0	0.14010014	0.09255611	0.010187885	0.036903042	0.010103149	0.014136875	0.051021058	0.1101767	0.33609337	0.018204106
0.0	0.121235386	0.06715912	0.01198942	0.03375025	0.014335259	0.013947039	0.05696327	0.12252162	0.19584075	0.023561362
0.0	0.18724628	0.041039757	0.010280439	0.031089664	0.016293908	0.008548444	0.052695937	0.13601574	0.25171918	0.02424589
0.0	0.11339536	0.1299922	0.010594733	0.03974431	0.01178461	0.013528183	0.048791047	0.08572343	0.21904553	0.019710347
0.0	0.06149032	0.072661795	0.013068989	0.041343454	0.015985083	0.0074170744	0.05469351	0.1271359	0.20713544	0.03252876
0.0	0.020362208	0.040646143	0.010961107	0.027961502	0.011953971	0.010031261	0.020103369	0.04043184	0.08154382	0.017451568
0.0	0.61528164	0.5914122	0.68354183	0.5088092	0.52919936	0.501295	0.5707184	0.5302461	0.5926353	0.5878537
0.0	0.6356838	0.66188514	0.60117495	0.5451392	0.5398618	0.5715515	0.5410544	0.61108994	0.6662057	0.62608045
0.0	0.030112395	0.03978701	0.012295486	0.016811557	0.0074421326	0.011581298	0.2131522	0.02871535	0.10078809	0.013250569
0.0	0.023763685	0.083978966	0.014390456	0.016039906	0.009871262	0.009876824	0.04146937	0.05547378	0.07366109	0.012564836
0.0	0.023956472	0.08353947	0.014299995	0.016056968	0.009869995	0.009908401	0.04170442	0.05558096	0.07355037	0.012535314
0.0	0.023870679	0.08397269	0.014356342	0.016056728	0.009880275	0.009879296	0.041677825	0.055330988	0.07352432	0.012507585
0.0	0.023958165	0.08355448	0.014423951	0.016028004	0.009856211	0.009858002	0.04163411	0.055321366	0.07335647	0.012511378
0.0	0.03499515	0.06732694	0.009101398	0.013635206	0.011231346	0.0077378885	0.020349594	0.037860777	0.07229997	0.016031608
0.0	0.035220776	0.06761093	0.009078691	0.013611126	0.011286057	0.007745566	0.020479184	0.03783301	0.07230579	0.0160172
0.0	0.035221618	0.067692906	0.009076966	0.013668517	0.011245701	0.0077397847	0.020390112	0.03782953	0.07241263	0.015967961
0.0	0.03522076	0.06729831	0.009107227	0.01361128	0.011285993	0.007724091	0.020331372	0.03797634	0.07221878	0.016037228
0.0	0.042332225	0.034006402	0.01611446	0.011788759	0.014956854	0.013458807	0.03669763	0.04216324	0.05597257	0.010342
0.0	0.04242339	0.033889398	0.016070398	0.011813878	0.014937266	0.0134956855	0.036805302	0.042242374	0.056154482	0.0103051
0.0	0.04230032	0.033995885	0.016101107	0.011788926	0.014915665	0.013450477	0.036870107	0.04213973	0.055763382	0.010286655
0.0	0.042499717	0.033813864	0.016045619	0.011784176	0.014962398	0.013483844	0.036783934	0.0421765	0.056065913	0.0102887135
0.0	0.036459696	0.033942714	0.023085995	0.019978536	0.01947739	0.0067794733	0.02259781	0.03707787	0.09206741	0.010525137
0.0	0.6833758	0.55469656	0.5856405	0.2734985	0.52517563	0.5370491	0.0027665352	0.50117403	0.48432323	0.46466863
0.0	0.00012269236	0.040155727	0.012492153	6.567874e-05	0.01622659	0.009335953	0.03450847	9.8067045e-05	0.00017111491	7.8808116e-05
0.0	0.5708588	0.5772471	0.580839	0.5593385	0.552608	0.57254314	0.57433975	0.5851931	0.5827365	0.55252993
0.0	0.00017531225	0.04977334	0.013962398	0.0002008396	0.012183236	0.011926222	0.02513562	0.0002555755	7.057093e-05	0.016647834
0.0	0.58629614	0.5157951	0.53288823	0.47422394	0.5315301	0.36469996	0.5693157	0.45875728	0.49164256	0.0054249642
0.0	0.5718228	0.5765097	0.5808765	0.56082654	0.5533719	0.57123834	0.57384086	0.58414316	0.58291495	0.5525294
0.0	0.00020439715	0.0006374242	0.008363593	0.00014560563	0.015020828	0.009113641	7.4678326e-05	7.827791e-05	0.00012087626	0.00039255436
0.0	0.5679559	0.3566354	0.44382578	0.48301363	0.005052401	0.009333841	0.5272116	0.54844826	0.60851455	0.67189246
0.0	0.7436296	0.50861686	0.23994248	0.21635573	0.23042274	0.5686011	0.40092152	0.003720365	0.42969415	0.32394692
0.0	0.0036114755	0.0004213435	6.535985e-05	0.00036231295	2.4333263e-05	2.874939e-05	0.0005319942	0.00044048068	0.0010558919	0.00030097252
0.0	0.57322586	0.5760534	0.5822992	0.56059694	0.5530723	0.57255566	0.572317	0.58373964	0.5816139	0.5529766
0.0	0.00083175127	0.00059360545	0.0007959707	0.00016191328	0.00012123017	0.00011942114	0.00018554745	0.00017966599	7.995683e-05	0.00021580204
0.0	0.55071515	0.35333708	0.44626123	0.4321913	0.22580731	0.16163987	0.5647657	0.68414557	0.53109694	0.55442643
0.0	0.0007911481	0.00021615974	0.00029617784	0.0006943975	1.3358342e-05	7.9509984e-05	0.00079963735	0.00020533575	0.0015426471	0.00014453841
0.0	0.00018371169	0.00013143674	0.0006015865	0.00031896785	2.351561e-05	7.960716e-05	0.00021035309	9.44564e-05	0.00019681311	5.2535463e-05
0.0	0.000692381	0.00033452024	0.0006869445	5.142725e-05	8.8088535e-05	1.9437895e-05	7.5125536e-05	4.892469e-05	8.119496e-05	7.0811926e-05
0.0	0.57344455	0.5764037	0.58182913	0.56014013	0.5525092	0.57211846	0.57338774	0.5854529	0.58149946	0.5542818
0.0	0.000693203	0.00033204223	0.0006860527	5.133225e-05	8.8365676e-05	1.9511814e-05	7.5113494e-05	4.8962775e-05	8.117761e-05	7.064156e-05
0.0	0.0013426278	0.00020414456	0.0006679743	0.0008344344	1.551558e-05	9.0941736e-05	0.00019627695	0.00024675764	0.00096110394	0.00040203868
0.0	0.00057015	0.00050449127	0.0006196101	0.0003798219	6.0426086e-05	7.564196e-05	0.00026154966	0.00019170255	0.0006383866	0.00012025017
0.0	0.027049469	0.041519277	0.015774	0.018173592	0.011720777	0.008487301	0.024920171	0.07174253	0.050815076	0.013454579
0.0	0.5717825	0.5772083	0.583612	0.560562	0.5536203	0.57191145	0.57388264	0.58543694	0.58215904	0.5518178
0.0	0.57265127	0.5770055	0.58291125	0.5607044	0.55386907	0.5704389	0.5741001	0.58551204	0.58280635	0.55363065
0.0	0.57169235	0.5772202	0.5832426	0.5599424	0.55389655	0.5713371	0.57311165	0.5854194	0.5816631	0.5532691
0.0	0.5721597	0.57608294	0.5829073	0.5607168	0.5529589	0.57059693	0.5734519	0.58525425	0.5821219	0.5537214
0.0	0.00012163232	0.0001342677	0.00010516299	0.0003810274	2.7460377e-05	1.3871856e-05	0.00012367776	0.000126939	0.00045791548	7.433304e-05
0.0	0.00091576646	0.0005478429	5.0998067e-05	0.00025692116	2.4851119e-05	2.1245016e-05	0.00044473016	0.0008906263	0.0020426384	0.00025810557
0.0	0.39394432	0.38961726	0.5618901	0.14800812	0.55529726	0.41598412	0.46501622	0.5934644	0.42424345	0.505367
0.0	0.00024549302	0.00012940864	0.00012852874	6.1106555e-05	0.00010517201	1.7097022e-05	0.00010341819	4.483862e-05	9.2936636e-05	0.00014092824
0.0	0.00084592216	0.00027571226	5.927617e-05	0.0001754176	5.438528e-05	1.31512925e-05	0.0003523158	0.00017134806	0.0004801922	0.0002117044
0.0	0.0013896782	0.0003022697	3.7140526e-05	0.00016636668	6.411018e-05	1.1331814e-05	0.00022070736	0.00018299629	0.0012563978	0.000116383526
0.0	0.00077639066	0.00065075944	0.00045312307	0.00059823535	6.705489e-05	4.078339e-05	0.03212867	0.00014503348	0.00084919063	7.285698e-05
0.0	0.00062744424	0.00021602563	0.000103437225	0.00013348568	8.240941e-05	1.515663e-05	0.00048428486	0.0004393518	0.00041107656	9.386039e-05
0.0	0.57343227	0.57627535	0.5836407	0.5611413	0.5544304	0.57316524	0.57330805	0.5859782	0.5827605	0.5520282
0.0	0.5715462	0.5756991	0.5830907	0.56055486	0.5538043	0.5726629	0.5737532	0.58419836	0.5832615	0.55061936
0.0	0.57382864	0.5765225	0.5833728	0.5607643	0.55199903	0.5732496	0.5724176	0.5850543	0.5823856	0.55333483
0.0	0.57569605	0.57636124	0.58486056	0.56222	0.5533604	0.5740267	0.5729493	0.5871053	0.58417803	0.55434924
0.0	0.000900336	0.0018844411	6.5722095e-05	0.0010303505	9.4920055e-05	2.5355272e-05	0.000416055	0.116526455	0.0013216829	0.00030274558
0.0	0.0019092298	0.0003885518	9.742892e-05	0.00030527296	1.6123427e-05	4.3260086e-05	0.0005722607	0.00018529392	0.0012522199	0.000118650765
0.0	0.6759178	0.46039128	0.12087907	0.555173	0.24145055	0.48953265	0.34662074	0.6339442	0.29545453	0.5551699
0.0	0.5813809	0.5874554	0.5911556	0.5646203	0.5587124	0.57613295	0.5782596	0.5934874	0.59031916	0.56027997
0.0	0.0028585067	0.59592307	0.5277975	0.22683862	0.54519993	0.5122544	0.6402678	0.5978166	0.6346859	0.38470805
0.0	0.59181243	0.6250037	0.26295254	0.4845544	0.6661863	0.5410767	0.5730049	0.6667366	0.5681025	0.22952606
0.0	0.0005776701	0.033947952	0.0005974091	7.3575764e-05	0.006621728	0.0107105095	0.00010251469	0.057740238	0.00025928675	0.0003590189
0.0	0.569006	0.47375005	0.24651687	0.5022964	0.56333184	0.53833455	0.42971066	0.59695333	0.5659918	0.3863728
0.0	0.00016142862	0.06655638	0.0005980731	7.160429e-05	0.014859454	0.01026555	9.8232704e-05	0.03440808	0.0001255866	0.00016490844
0.0	0.57163423	0.5772721	0.58371896	0.5601946	0.55327386	0.57212156	0.57358044	0.5860709	0.5824367	0.55201477
0.0	0.5728904	0.57803404	0.58328176	0.56028724	0.5539431	0.5722783	0.57433826	0.5854405	0.5825829	0.55356354
0.0	0.25876537	0.06967185	0.007481668	0.0003882115	0.01485357	0.008480571	0.059915993	0.11105984	0.23253193	0.0003596533
0.0	0.5391514	0.6295943	0.6632288	0.52793974	0.50763774	0.37332806	0.57431483	0.632572	0.61622256	0.3828382
0.0	0.5933599	0.6205575	0.61821455	0.48277047	0.5861872	0.55477226	0.5207901	0.5599742	0.69021815	0.679909
0.0	0.5933599	0.6205575	0.61821455	0.48277047	0.5861872	0.55477226	0.5207901	0.5599742	0.69021815	0.679909
0.0	0.06046713	0.03535577	0.010456605	0.026466114	0.010478179	0.010294533	0.027356105	0.029687133	0.058878068	0.008938618
0.0	0.06046713	0.03535577	0.010456605	0.026466114	0.010478179	0.010294533	0.027356105	0.029687133	0.058878068	0.008938618
0.0	0.15981376	0.07965198	0.017254902	0.0322199	0.0123461485	0.0072489665	0.10085529	0.16222735	0.18307929	0.026727132
0.0	0.7005545	0.47270945	0.7553511	0.5743794	0.51749074	0.54664993	0.7018898	0.60872096	0.53559405	0.5663052
0.0	0.7005545	0.47270945	0.7553511	0.5743794	0.51749074	0.54664993	0.7018898	0.60872096	0.53559405	0.5663052
0.0	0.07291333	0.033940516	0.01297212	0.010243119	0.011933039	0.0068297614	0.043186132	0.051267754	0.03780739	0.012691749
0.0	0.07291333	0.033940516	0.01297212	0.010243119	0.011933039	0.0068297614	0.043186132	0.051267754	0.03780739	0.012691749
0.0	0.57152545	0.57701373	0.5834862	0.559841	0.5536628	0.5712761	0.57298774	0.5857903	0.5817518	0.5533778
0.0	0.5723679	0.57716376	0.583104	0.56039643	0.55300003	0.57278866	0.57383674	0.5851878	0.58198833	0.5536527
0.0	0.00030531894	0.00039911072	0.00051019836	0.00021494673	2.4549987e-05	2.9171997e-05	0.00022733797	0.05026238	6.947876e-05	0.00022795198
0.0	0.57619184	0.5793722	0.5862605	0.56288767	0.5567069	0.57304394	0.57441634	0.585601	0.5845703	0.55807525
0.0	0.5055935	0.44541624	0.04257256	0.09387707	0.060795177	0.012001904	0.33189616	0.25347707	0.8053556	0.09234403
0.0	0.6067223	0.41879058	0.03973737	0.12664677	0.04166752	0.013307411	0.38290435	0.30677408	0.8582394	0.111494645
0.0	0.49887943	0.42852682	0.048628923	0.102530256	0.08307504	0.011701913	0.30747357	0.29163077	0.91113997	0.108063094
0.0	0.6268747	0.43482396	0.052285977	0.103175975	0.042646345	0.010407415	0.36561418	0.30951166	0.9272188	0.109022886
0.0	0.60349834	0.6030615	0.030865606	0.10283934	0.0599904	0.0138117485	0.33422443	0.31198195	0.82283556	0.09707152
0.0	0.6103531	0.5658897	0.039003246	0.093727246	0.0544453	0.01243031	0.3090758	0.3141265	0.8764781	0.10181676
0.0	0.6917986	0.53227204	0.0369571	0.10846185	0.043145236	0.011367501	0.3460469	0.27170578	0.8788695	0.086964235
0.0	0.64364773	0.43578014	0.044057213	0.08999872	0.06206158	0.011212326	0.26338375	0.2898878	0.88000077	0.08282831
0.0	0.05455103	0.043780316	0.016308114	0.011848765	0.010463925	0.009773353	0.055256125	0.055615205	0.029163841	0.014596625
0.0	0.035885215	0.04055364	0.016772557	0.0093744835	0.0129842935	0.0077264598	0.022466596	0.07203854	0.055189237	0.015693467
0.0	0.035866313	0.04074866	0.016652644	0.009342262	0.012854589	0.0076834625	0.022485811	0.07169543	0.055290848	0.015628919
0.0	0.57138944	0.5776771	0.5834094	0.5593966	0.55473924	0.572623	0.5738705	0.58585733	0.5855775	0.5554353
0.0	0.032711223	0.035095274	0.016964328	0.016184693	0.014348268	0.007603027	0.012461144	0.043634873	0.1606871	0.011428969
0.0	0.044873852	0.08698353	0.0143821	0.022356683	0.013145269	0.0087461695	0.02150185	0.039368536	0.06071866	0.020856466
0.0	0.035204202	0.027308883	0.018636178	0.011773188	0.015181732	0.0059873783	0.023993533	0.055493567	0.109794766	0.011272013
0.0	0.035094723	0.027442848	0.01862778	0.01178184	0.015170992	0.0059785247	0.023968587	0.05537347	0.10971612	0.011299335
0.0	0.12656018	0.11033815	0.015975581	0.030729476	0.010258595	0.012060498	0.14083713	0.09174304	0.2973098	0.02538773
0.0	0.6675924	0.7232158	0.76059586	0.47600222	0.47578278	0.38412276	0.55376077	0.55032605	0.5560054	0.5570319
0.0	0.076852135	0.06479357	0.011117938	0.031080145	0.0099003585	0.009019764	0.067298934	0.12606674	0.19432722	0.022121405
0.0	0.15534656	0.050241545	0.013324119	0.040071297	0.01715826	0.007577833	0.08520489	0.15147178	0.27098617	0.026707746
0.0	0.41323185	0.64433897	0.7197293	0.53442633	0.54300696	0.49802876	0.5154681	0.5948599	0.6440442	0.5234635
0.0	0.094425865	0.05841045	0.011064045	0.026653398	0.010065147	0.013177294	0.08668836	0.16469966	0.26334116	0.022534553
0.0	0.34622616	0.12367827	0.011234471	0.025583258	0.02116377	0.010608824	0.17406385	0.09281802	0.23816507	0.03570265
0.0	0.20378792	0.061392657	0.012472326	0.03966168	0.010030394	0.010428673	0.11386365	0.113205366	0.19145732	0.021386165
0.0	0.087193556	0.03777786	0.016352057	0.026263434	0.015497782	0.012128754	0.016536348	0.077800766	0.08792469	0.013868343
0.0	0.081207514	0.07824463	0.012939911	0.038454525	0.019939767	0.015917076	0.062018532	0.1439902	0.18586394	0.018002294
0.0	0.079099275	0.07646719	0.011813104	0.037604615	0.021217408	0.008408917	0.052048188	0.06972011	0.2692429	0.03343768
0.0	0.17692691	0.06803174	0.009665108	0.051711682	0.015129371	0.00921024	0.09293005	0.07883246	0.18881717	0.03853172
0.0	0.17150673	0.067311496	0.0089904405	0.030845156	0.01481683	0.011786154	0.08917981	0.072063774	0.18829991	0.0395676
0.0	0.06262769	0.09571627	0.013843285	0.053846546	0.012691691	0.007550592	0.08539557	0.08697072	0.33741415	0.02668568
0.0	0.49921986	0.6000356	0.6080413	0.5807634	0.5011923	0.42623892	0.618393	0.60096747	0.6987454	0.66961235
0.0	0.57112724	0.5777494	0.5815291	0.5616964	0.55370975	0.5723287	0.5738909	0.5844137	0.5823233	0.55214036
0.0	0.039497532	0.03603975	0.018629001	0.018053336	0.010406827	0.014837008	0.018455643	0.04553765	0.08090419	0.01051518
0.0	0.11546923	0.068930954	0.020136125	0.039407406	0.019242348	0.015040878	0.059143323	0.10702418	0.34184366	0.024916952
0.0	0.5726442	0.5756526	0.58174103	0.55905026	0.5529132	0.57179636	0.5718566	0.58329904	0.58098114	0.55299926
0.0	0.11276912	0.07103645	0.007173526	0.06317326	0.0089922715	0.011986342	0.07425912	0.12161537	0.10013616	0.035299346
0.0	0.051276967	0.05511292	0.012364431	0.016421715	0.008185404	0.00991485	0.021775601	0.03714126	0.039100986	0.013765256
0.0	0.13292801	0.072921984	0.0074208807	0.050614346	1.6913058e-05	0.012918697	0.054104872	0.10900244	0.15756243	0.03218146
0.0	0.57038283	0.5757786	0.53288805	0.56989783	0.001350603	0.5467735	0.6141527	0.67847633	0.5836195	0.67806405
0.0	0.13088529	0.07175008	0.007278644	0.050307766	1.6623893e-05	0.012845807	0.054007817	0.10813909	0.15709715	0.031982254
0.0	0.57250834	0.5763994	0.58207715	0.56054956	0.553304	0.5723263	0.5734301	0.58400726	0.5825392	0.55260515
0.0	0.032987557	0.100994766	0.011950328	0.0109301135	0.013034126	0.009439174	0.025121234	0.042503502	0.07064852	0.014490508
0.0	0.08799924	0.08759154	0.020646606	0.033779442	0.013875198	0.012798789	0.0635845	0.07946529	0.1716176	0.030962707
0.0	0.572798	0.575382	0.5822469	0.56032145	0.5526582	0.5718361	0.57157767	0.5834312	0.58052516	0.55354637
0.0	0.11121364	0.07001551	0.007071237	0.063411966	0.008872801	0.011866018	0.07395049	0.12159265	0.09971022	0.034723293
0.0	0.10653768	0.092973486	0.006586127	0.060562685	0.011406138	0.01344302	0.08909411	0.1237259	0.14487736	0.034513973
0.0	0.6633547	0.6848549	0.5923852	0.5902245	0.46057656	0.5626361	0.6111849	0.5069936	0.5318323	0.56050164
0.0	0.10427237	0.09268397	0.0064923344	0.060067926	0.011226953	0.013366701	0.0886738	0.12192594	0.14376959	0.03421257
0.0	0.09144524	0.057721548	0.0060813087	0.038718633	0.01818598	0.01044664	0.06285006	0.16712913	0.3977368	0.041916218
0.0	0.11868601	0.047471963	0.012670824	0.049652513	0.016510576	0.011813944	0.054424502	0.15451272	0.26612172	0.030680247
0.0	0.5724936	0.57675105	0.58311456	0.5610834	0.552733	0.57174	0.5743222	0.5855984	0.58398604	0.554459
0.0	0.57507795	0.57617104	0.5826718	0.5604498	0.5535653	0.573363	0.5738885	0.5860085	0.5826278	0.5545675
0.0	0.18144633	0.055401713	0.0069099087	0.021532873	0.012027563	0.011404235	0.039246693	0.11086383	0.11289016	0.03007248
0.0	0.0015502713	0.04012496	0.008706379	0.00014515732	0.013985461	0.010336193	0.0003183748	0.14869961	0.106419496	0.0001668692
0.0	0.0015502713	0.04012496	0.008706379	0.00014515732	0.013985461	0.010336193	0.0003183748	0.14869961	0.106419496	0.0001668692
0.0	0.0015502713	0.04012496	0.008706379	0.00014515732	0.013985461	0.010336193	0.0003183748	0.14869961	0.106419496	0.0001668692
0.0	0.06774916	0.01805755	0.013449826	0.011553378	0.012029816	0.0001354744	0.025875043	0.029213918	0.025292868	0.033961922
0.0	0.5196761	0.6686855	0.6272559	0.5276407	0.5124073	0.014577338	0.47989282	0.5164232	0.48923305	0.67354876
0.0	0.04050707	0.02557479	0.014128562	0.01172714	0.015775548	0.0076838434	0.022697192	0.041817114	0.04697178	0.015601666
0.0	0.55206877	0.62822366	0.60485756	0.5532814	0.4973393	0.45477822	0.54839087	0.5765189	0.73188215	0.51018965
0.0	0.5710658	0.5766716	0.58229965	0.5608635	0.55359757	0.5719963	0.57419723	0.583788	0.58273995	0.55288786
0.0	0.035968654	0.03677105	0.02245228	0.011041679	0.0091199605	0.008565001	0.022599768	0.031444427	0.06337178	0.01696137
0.0	0.5551791	0.718006	0.709156	0.49945176	0.55303484	0.5376538	0.5514397	0.5478073	0.50651294	0.7819347
0.0	0.17571528	0.08615304	0.0070295497	0.027054323	0.015283582	0.011634842	0.067314684	0.2057361	0.15005246	0.021668632
0.0	0.6143008	0.5685793	0.43347055	0.5569448	0.5581031	0.56385845	0.53983563	0.6092695	0.6028089	0.593874
0.0	0.16072841	0.09690105	0.013278978	0.037700586	0.010887775	0.011150431	0.0697406	0.22322105	0.41831464	0.02169155
0.0	0.24260636	0.07591376	0.011850591	0.02563282	0.011538799	0.013653746	0.047945283	0.12156875	0.17602433	0.027307631
0.0	0.26553547	0.06157679	0.012027789	0.032555252	0.0046169665	0.011858014	0.045438573	0.19602916	0.32173067	0.01845894
0.0	0.0014405642	0.0970401	0.001417113	0.0376052	0.013297273	0.010053474	0.067841396	0.15253535	0.38771424	0.026834117
0.0	0.1967401	0.042807605	0.0065969736	0.02659397	0.014831216	0.01143673	0.00078939233	0.12702422	0.23531857	0.029999284
0.0	0.56016934	0.6113808	0.5734422	0.5045393	0.5634385	0.5086306	0.0072901784	0.6424492	0.5850829	0.6589838
0.0	0.1620609	0.09416556	0.009373532	0.05370079	0.014384567	0.010720249	0.05666758	0.11471436	0.29108155	0.03295295
0.0	0.07796895	0.06403479	0.021069376	0.01625313	0.015677264	0.00967223	0.022273019	0.06622498	0.04013992	0.017422562
0.0	0.57361555	0.576889	0.58404464	0.560615	0.55387527	0.5730535	0.5732125	0.5866912	0.581975	0.553167
0.0	0.4300825	0.62805724	0.43204525	0.48670518	0.5123135	0.52668864	0.5420228	0.56226766	0.63440895	0.70727724
0.0	0.021703878	0.03238788	0.018686894	0.014977712	0.010549648	0.011249486	0.028424444	0.022041544	0.09721362	0.019683221
0.0	0.17597006	0.003503638	0.00953747	0.028237155	0.009724131	0.007848679	0.015168662	0.14956541	0.00095934607	0.021944016
0.0	0.6317538	0.7360092	0.569053	0.5070264	0.6315079	0.4341317	0.5507502	0.6433704	0.005888196	0.39519793
0.0	0.57308716	0.57610273	0.58339816	0.5601268	0.5538578	0.57251513	0.5738764	0.5849944	0.5814892	0.55383116
0.0	0.05614705	0.0018095012	0.01651403	0.012504134	0.011757569	0.007822003	0.005520313	0.060462195	0.055298492	0.013736383
0.0	0.57364005	0.57638866	0.5842723	0.5625228	0.5535099	0.5716201	0.57368743	0.58529204	0.58324355	0.55477333
0.0	0.6005215	0.6152555	0.042824857	0.16374856	0.07585029	0.016243953	0.31225082	0.0035655096	0.8314844	0.13890062
0.0	0.00889384	0.036993824	0.017679242	0.014152479	0.013581906	0.014190012	0.031349782	0.062484358	0.043709755	0.0130123785
0.0	0.74310935	0.5484947	0.6004972	0.49522954	0.46529096	0.46348578	0.59327793	0.62438005	0.59070617	0.5030906
0.0	0.19297206	0.09223627	0.00020602922	0.042613756	0.013700995	0.0098012425	0.044692747	0.10001457	0.12846676	0.035037357
0.0	0.00516806	0.7164247	0.026113924	0.014415176	0.55601364	0.54419696	0.5730639	0.46949363	0.60221004	0.6194328
0.0	0.24142891	0.06730521	0.012722372	0.031800907	0.010443736	0.009463905	0.03816384	0.020959828	0.14759158	0.030872116
0.0	0.33659166	0.67829937	0.57079846	0.54222447	0.587966	0.55476713	0.6005157	0.0060802563	0.0063654976	0.68785536
0.0	0.66584647	0.61179733	0.54228663	0.5761643	0.00087662507	0.011302149	0.43685207	0.6188014	0.60618573	0.58961415
0.0	0.02346353	0.0011980844	0.010962751	0.015191795	0.014093239	0.008171349	0.019525785	0.04348126	0.15037431	0.012536033
0.0	0.09962837	0.06502424	0.0073763276	0.050610565	0.017540665	0.012546723	0.00022494506	0.12478979	0.0014385654	0.02504979
0.0	0.56379855	0.8729034	0.042078964	0.039782044	0.10546965	0.008400631	0.36458305	0.2311995	0.8878745	0.059366446
0.0	0.09786306	0.05693085	0.007875555	0.04449688	0.01108806	0.0070600538	0.08531151	0.13792224	0.23334393	0.02295258
0.0	0.7928484	0.5808479	0.7438999	0.53791153	0.5502586	0.0109249335	0.56348604	0.53661364	0.63634557	0.54667574
0.0	0.28177223	0.030672235	0.0135373315	0.036754336	0.013784858	0.011959363	0.03539403	0.08859697	0.1295965	0.034743994
0.0	0.5440143	0.5732808	0.5759244	0.47011137	0.43363467	0.5390764	0.5890217	0.5814046	0.5333554	0.71331847
0.0	0.088572584	0.06854092	0.006691761	0.032064185	0.012782736	0.015101757	0.0738256	0.10500461	0.17077728	0.042248707
0.0	0.16426396	0.053845175	0.0062611178	0.045691688	0.013557162	0.01234583	0.061348677	0.12023834	0.2742905	0.039186344
0.0	0.65808666	0.57383144	0.6163775	0.58938974	0.46121636	0.4407555	0.588319	0.5856237	0.53333724	0.52078706
0.0	0.5758781	0.5801065	0.58712333	0.56268644	0.5578067	0.57341087	0.5743489	0.58943844	0.58504766	0.5573397
0.0	0.5713024	0.5770184	0.58222735	0.5607152	0.5540178	0.57247484	0.5723887	0.58538693	0.5801805	0.55491734
0.0	0.06125659	0.0007452914	0.014819356	0.014940109	0.012374696	0.010288675	0.017831694	6.436016e-05	0.053088892	0.0145863965
0.0	0.12387524	0.0012276197	0.012719414	0.043787614	0.014280128	0.007637398	0.08571177	0.00027381172	0.17716368	0.0315918
0.0	0.0017201287	0.00022136595	0.0008021975	0.0001845092	7.4059004e-05	1.3048352e-05	0.064320184	0.077917784	0.00041292404	0.0007237762
0.0	0.22562808	0.094747536	0.010050974	0.04778502	0.010501913	0.009674793	0.07859635	0.00030281948	0.25945526	0.029443454
0.0	0.12928675	0.07785552	0.002021476	0.04913033	0.016233297	0.011699034	0.117212504	0.078603216	0.17652865	0.027782237
0.0	0.17009799	0.06983497	0.0029190567	0.051181488	0.014356431	0.008345702	0.08149274	0.09081597	0.17636245	0.033218555
0.0	0.6076993	0.68889964	0.18531995	0.52263206	0.41695142	0.5397658	0.61106026	0.56399864	0.6072357	0.6462866
0.0	0.66857636	0.6732589	0.60322654	0.568749	0.5664954	0.530325	0.6257147	0.39216498	0.6113719	0.57882476
0.0	0.082090564	0.03906361	0.0074294875	0.0155528225	0.030522818	0.010265491	0.057606596	0.0518623	0.00026885068	0.01134386
0.0	0.1620627	0.04345316	0.0025540034	0.02823666	0.012594036	0.009565374	0.056803614	0.11575606	0.17670393	0.024007214
0.0	0.062097434	0.055960584	0.015978754	0.015755275	0.016979642	0.0063878396	0.024200201	0.04726004	0.12592837	0.01766771
0.0	0.57330364	0.57565224	0.5837927	0.56014407	0.5540134	0.5735105	0.5733876	0.5845217	0.5824797	0.5528998
0.0	0.04605575	0.064471975	0.013569526	0.009336962	0.012526487	0.011518721	0.015519296	0.043002125	0.028592374	0.017452499
0.0	0.5844965	0.53923374	0.47306365	0.54500896	0.51498365	0.58251	0.5610889	0.53346634	0.5911387	0.01727291
0.0	0.15176633	0.06319918	0.006158091	0.025564091	0.014442971	0.015642306	0.040169504	0.08226022	0.107147545	0.0006394467
0.0	0.52063775	0.079963855	0.5719012	0.5023818	0.49626786	0.47942492	0.43446323	0.62807596	0.68904215	0.59191406
0.0	0.010661922	0.5797487	0.56700295	0.44067875	0.5446785	0.50219125	0.46210563	0.63068855	0.672964	0.6061802
0.0	0.6395499	0.6729411	0.59630734	0.5130909	0.5384773	0.5121641	0.4876462	0.4302433	0.44128713	0.6472481
0.0	0.21432567	0.08564495	0.011875946	0.03090358	0.01738964	0.008232449	0.0002661818	0.05581256	0.21310225	0.027380915
0.0	0.6631153	0.55657387	0.58600354	0.53876364	0.5654445	0.4734671	0.0022403235	0.6584544	0.6823699	0.6317051
0.0	0.072576374	0.08641668	0.012988395	0.0477754	0.011097738	0.005799218	0.0468463	0.08017056	0.20247813	0.026432065
0.0	0.093007475	0.06587779	0.013251771	0.046807956	0.0035646695	0.01115049	0.13844265	0.16614126	0.06418869	0.0010858233
0.0	0.617866	0.5124342	0.5597014	0.4847693	0.6973742	0.41858456	0.69091135	0.47213182	0.5901347	0.57481694
0.0	0.055629257	0.03553242	0.018607847	0.016459057	0.011550291	0.0082343025	0.027784903	0.038523417	0.032868393	0.014674936
0.0	0.604953	0.5990834	0.68710643	0.65064317	0.56499493	0.5463735	0.54690456	0.5812685	0.64453095	0.5990716
0.0	0.5336347	0.6226507	0.53161216	0.5625618	0.17224161	0.5589944	0.6411713	0.005792368	0.4043433	0.050649885
0.0	0.38368914	0.09012814	0.0048243045	0.041068878	0.014740375	0.009642414	0.08387494	0.046022616	0.1955696	0.035324972
0.0	0.78436923	0.69505847	0.38119262	0.55223197	0.57656777	0.54956037	0.6336466	0.38120854	0.44388443	0.5761068
0.0	0.017620057	0.6074085	0.84058535	0.5294602	0.5339571	0.49577606	0.46700016	0.007752125	0.43469426	0.5348491
0.0	0.006667039	0.10845425	0.0068213474	0.033957705	0.012674958	0.009413634	0.04766973	0.0019148808	0.42841458	0.017274018
0.0	0.1696814	0.097397774	0.012100728	0.060509507	0.0024406302	0.010937555	0.085805304	0.116534546	0.050091106	0.0010966052
0.0	0.13123474	0.07901625	0.014648946	0.047727276	0.00989349	0.009368264	0.056809776	0.053570088	0.10372811	0.022804618
0.0	0.13101982	0.079340115	0.014670953	0.047751904	0.009887551	0.00934329	0.056723475	0.05355532	0.10387954	0.022834234
0.0	0.57247835	0.5774681	0.5843951	0.56095165	0.55311024	0.570933	0.57204837	0.5856129	0.5821056	0.55318195
0.0	0.07031336	0.030259304	0.0002890112	0.05359294	0.017154898	0.014355364	0.072950535	0.09089859	0.33913594	0.026227606
0.0	0.022162259	0.016047554	0.0004172314	0.021813925	0.02563575	0.0099788355	0.014987298	0.02664996	0.093289346	0.0149203325
0.0	0.030914856	0.1186393	0.011811223	0.02224499	0.015945932	0.005804304	0.046686564	0.10888808	0.099599235	0.01566823
0.0	0.6352769	0.5816347	0.48882076	0.61755836	0.55500174	0.45853454	0.4848616	0.54196346	0.5357024	0.6220456
0.0	0.6722994	0.46819815	0.70697284	0.4759586	0.51934	0.47309124	0.4972458	0.63429993	0.6354986	0.6330392
0.0	0.06021826	0.03472764	0.011625786	0.012806979	0.01820529	0.009459865	0.027558427	0.053234726	0.065654226	0.01994534
0.0	0.5726518	0.5758113	0.58210886	0.5603326	0.5527046	0.5716803	0.571753	0.584107	0.58165294	0.55271477
0.0	0.061115287	0.06685779	0.017063454	0.013889409	0.011137416	0.009910085	0.05188738	0.016538162	0.04411394	0.008442577
0.0	0.6576095	0.69632083	0.50881857	0.53213805	0.50993234	0.3855253	0.5334902	0.15982866	0.72605836	0.60830426
0.0	0.1445658	0.12169485	0.009460362	0.035836793	0.013684019	0.0071026706	0.088550314	0.045558754	0.2116266	0.019385183
0.0	0.093277775	0.09497475	0.010884859	0.040147502	0.014296051	0.01207375	0.11090999	0.08797529	0.17097971	0.026423888
0.0	0.5730429	0.575547	0.5830711	0.5573251	0.55241996	0.5727959	0.5720015	0.5838748	0.58186495	0.5533656
0.0	0.08941767	0.049629986	0.00954687	0.016399786	0.011751106	0.010576754	0.018506711	0.031584688	0.016331851	0.01115304
0.0	0.1261865	0.08005062	0.0073031923	0.043447074	0.013275999	0.013675488	0.035343185	0.1325917	0.102190204	0.028510017
0.0	0.5718458	0.5779721	0.58372384	0.56011045	0.5522045	0.5731774	0.57304895	0.5855226	0.5839259	0.55448025
0.0	0.13925216	0.054003466	0.011142033	0.039385445	0.020286718	0.012234571	0.06630584	0.101185545	0.27560648	0.020479456
0.0	0.06832914	0.04517984	0.011635116	0.022630198	0.016683076	0.011986466	0.06688244	0.041505694	0.080923975	0.010922255
0.0	0.5726683	0.5750597	0.58441705	0.5618754	0.5531006	0.57338536	0.57296425	0.5857206	0.582643	0.5538938
0.0	0.018561447	0.06460743	0.011894213	0.022150435	0.009334603	0.0041784467	0.05359358	0.040467836	0.07987648	0.014320213
0.0	0.5401946	0.51534903	0.59919125	0.5023546	0.6807863	0.52928656	0.36212984	0.5828213	0.6838872	0.568349
0.0	0.14308259	0.05395841	0.011284413	0.039493326	0.020333646	0.012113766	0.066239774	0.10065992	0.2775317	0.020424977
0.0	0.06867	0.04506779	0.011683018	0.022380123	0.016756035	0.01199111	0.06672527	0.041515443	0.08028287	0.010929258
0.0	0.1872968	0.12649974	0.006587562	0.06678519	0.0127811115	0.012436148	0.04027762	0.13917884	0.22766957	0.025042152
0.0	0.20894624	0.09663757	0.010344986	0.045460667	0.016842008	0.012107245	0.17162398	0.0324201	0.13107222	0.036138896
0.0	0.6542729	0.45552695	0.5248734	0.51384085	0.42838183	0.5065961	0.48484197	0.6197117	0.56139976	0.57645065
0.0	0.6224657	0.6349556	0.618587	0.53699833	0.58776116	0.52592975	0.66138107	0.5972388	0.71539277	0.43942493
0.0	0.18710324	0.10792114	0.010210953	0.04919457	0.012164663	0.010833323	0.052975945	0.117575996	0.0920319	0.027040891
0.0	0.03503251	0.06946853	0.007962225	0.020245112	0.017934065	0.010224495	0.027785927	0.04561585	0.11152226	0.014673323
0.0	0.09626832	0.12152735	0.018875754	0.03052704	0.008035855	0.009434235	0.046647273	0.13445851	0.18217684	0.02406877
0.0	0.058514737	0.09434027	0.006975144	0.025091736	0.011899409	0.010107649	0.04412456	0.124723084	0.22925963	0.018844102
0.0	0.058445476	0.09417331	0.006795523	0.025021013	0.01174843	0.009983783	0.043954905	0.12340049	0.22622292	0.018724311
0.0	0.057806414	0.09385069	0.006836978	0.024889346	0.011712859	0.010073769	0.044013653	0.12373682	0.22606109	0.018763533
0.0	0.06412805	0.06551122	0.003171656	0.03189396	0.0041720984	0.012737145	0.0583266	0.12559639	0.34792736	0.024002528
0.0	0.064044505	0.06484869	0.0031322292	0.031704538	0.0041144267	0.012679506	0.05783356	0.123329066	0.34635338	0.0235724
0.0	0.06342923	0.06467571	0.0031542657	0.031517796	0.004100124	0.012828223	0.057881325	0.12412978	0.34626377	0.023658546
0.0	0.06951407	0.14095812	0.0097842645	0.020720005	0.015680958	0.010136166	0.017898811	0.027635876	0.04077268	0.013292568
0.0	0.11348178	0.11640821	0.009938408	0.05090069	0.013498345	0.012286856	0.05363449	0.08721462	0.19526406	0.031005103
0.0	0.11097748	0.11412354	0.009811999	0.050861266	0.013300175	0.012218734	0.053400736	0.08603287	0.19470096	0.03094294
0.0	0.11036058	0.11360855	0.009860982	0.050604895	0.013254359	0.012362626	0.053455237	0.08646831	0.19455831	0.03090071
0.0	0.01306894	0.030707428	0.0145296855	0.018991016	0.014104314	0.008305352	0.022845725	0.03742874	0.02546697	0.014090802
0.0	0.08519822	0.057024196	0.0077221505	0.06503104	0.014211679	0.010158686	0.068741105	0.07541222	0.110692374	0.04082785
0.0	0.08536599	0.056504752	0.0074868603	0.064816274	0.01412859	0.010102654	0.06828767	0.07442474	0.10949367	0.040178012
0.0	0.08463594	0.05620781	0.0075114626	0.06450825	0.014079312	0.01021625	0.068378806	0.07475886	0.10946783	0.040317293
0.0	0.13425371	0.053356595	0.008502197	0.029555615	0.009158655	0.007879282	0.17543514	0.15338217	0.23030007	0.019225804
0.0	0.5723943	0.57778394	0.583622	0.55934066	0.5530136	0.57252544	0.5722883	0.58568734	0.5821727	0.5537871
0.0	0.5726709	0.576947	0.58343095	0.559455	0.5530637	0.5720228	0.5732677	0.5861851	0.58312225	0.5534484
0.0	0.21618234	0.041185625	0.010086591	0.012749232	0.026875908	0.0096759815	0.012148749	0.017288815	0.021312462	0.014828235
0.0	0.19158468	0.056614313	0.015598547	0.060582418	0.018441081	0.0075281854	0.06674876	0.12432052	0.16808625	0.020593114
0.0	0.799026	0.56461704	0.6950387	0.6114444	0.60740185	0.4199325	0.57620525	0.59852815	0.6567762	0.5134594
0.0	0.03144569	0.057575878	0.018346248	0.0152925765	0.010469585	0.007909432	0.015568571	0.033187073	0.052789744	0.0127141755
0.0	0.47710928	0.65460855	0.7438067	0.59431756	0.6041096	0.48107845	0.57573825	0.61984026	0.5833058	0.54763573
0.0	0.6416114	0.7136494	0.027066033	0.11963866	0.06489058	0.010723506	0.21653305	0.34314072	0.86395997	0.09208868
0.0	0.6610383	0.5795636	0.043729946	0.10728332	0.039560445	0.011570674	0.32419702	0.3186484	0.784828	0.08923975
0.0	0.64725924	0.49254414	0.034090362	0.10406188	0.08236329	0.013435831	0.26856175	0.24665453	0.8508679	0.11197251
0.0	0.61480916	0.7100832	0.03553196	0.1058665	0.103524685	0.011362507	0.24161798	0.28343585	0.9150831	0.11728869
0.0	0.4631409	0.2924399	0.040374234	0.08018778	0.048741195	0.011677552	0.21209937	0.3986455	0.8452704	0.10659267
0.0	0.5294125	0.6101509	0.039643623	0.09937889	0.06833491	0.011946123	0.44921377	0.33355403	0.8183762	0.0944228
0.0	0.57857454	0.55817866	0.036212225	0.09193674	0.07243488	0.011992493	0.26783508	0.41496906	0.8505033	0.078636885
0.0	0.57405597	0.57858634	0.58657575	0.5631667	0.55623686	0.5733473	0.57587796	0.587495	0.5847192	0.55810344
0.0	0.5729633	0.57521677	0.5842766	0.56236684	0.5546668	0.5734682	0.57255566	0.5855038	0.58361334	0.5536769
0.0	0.5723223	0.57598853	0.58324015	0.5599784	0.5542861	0.5721887	0.5731667	0.5852747	0.58277893	0.5535696
0.0	0.5745457	0.57668656	0.5828737	0.5591879	0.55089796	0.5728814	0.57301605	0.58443135	0.5813529	0.5531265
0.0	0.5740052	0.5764463	0.58331794	0.5614089	0.5508252	0.5732513	0.57371736	0.5850577	0.58296996	0.55213827
0.0	0.02670337	0.041196395	0.013545013	0.014864598	0.016676929	0.0056600375	0.031405672	0.044965725	0.07669596	0.016250782
0.0	0.20755473	0.03976874	0.025331652	0.015164012	0.00941283	0.008834891	0.037651435	0.05800408	0.03589934	0.016646897
0.0	0.03440558	0.032940295	0.015884409	0.01710223	0.014191492	0.009682686	0.024023868	0.036352403	0.06996594	0.021447696
0.0	0.054044142	0.04838236	0.020031508	0.010426758	0.012620349	0.008030961	0.016151842	0.051369075	0.04999275	0.014452042
0.0	0.024605878	0.024679765	0.011336991	0.021563435	0.012057374	0.008416746	0.023294326	0.049228095	0.057542674	0.014157524
0.0	0.03397843	0.03293747	0.009013777	0.0113295	0.013661442	0.007136654	0.054582234	0.030121548	0.028854081	0.013163752
0.0	0.5732779	0.5765169	0.58392525	0.561176	0.5517299	0.5723972	0.57455873	0.58506227	0.5833599	0.5544043
0.0	0.57372355	0.5766916	0.5833643	0.5607232	0.55294716	0.5735752	0.57194215	0.58616924	0.5838317	0.5528968
0.0	0.5735119	0.576581	0.5824828	0.5608741	0.55104595	0.57353145	0.57395065	0.58446187	0.5826395	0.55323315
0.0	0.077066414	0.03621636	0.01045265	0.015961137	0.015093383	0.0070017395	0.023258725	0.014692751	0.01673596	0.0047838893
0.0	0.57233596	0.5749859	0.58093816	0.5610815	0.5538559	0.57329386	0.57377285	0.5841897	0.5825229	0.55216813
0.0	0.67085123	0.56340045	0.64541566	0.51833165	0.5826824	0.53439265	0.46886918	0.5243129	0.4377655	0.6789249
0.0	0.038410977	0.017405177	0.008781047	0.02627037	0.012026621	0.009448064	0.01807537	0.034574404	0.09029298	0.015791593
0.0	0.5731015	0.57494545	0.58274734	0.56020474	0.55301785	0.57360005	0.5726483	0.58636403	0.583793	0.552628
0.0	0.01811565	0.016435737	0.011832028	0.015402155	0.009843254	0.004985845	0.021613987	0.044052683	0.068136275	0.018270701
0.0	0.12458025	0.08605829	0.014410081	0.04789256	0.01551524	0.012441343	0.0531918	0.07643376	0.3676316	0.034712657
0.0	0.57391196	0.57658726	0.583788	0.5602444	0.5533936	0.573521	0.5740121	0.58461237	0.5840317	0.5541612
0.0	0.573411	0.5774406	0.5838654	0.56028444	0.55256677	0.5721338	0.574634	0.5857874	0.58272994	0.55271137
0.0	0.021948315	0.038311582	0.010323563	0.018872606	0.015472325	0.009809627	0.0204764	0.045800358	0.094854414	0.013317212
0.0	0.08151733	0.04861478	0.010133511	0.047864955	0.012043524	0.0047999434	0.049421117	0.10799739	0.22063728	0.018307952
0.0	0.5724936	0.57675105	0.58311456	0.5610834	0.552733	0.57174	0.5743222	0.5855984	0.58398604	0.554459
0.0	0.57152206	0.5778115	0.58233845	0.5599992	0.554341	0.5735902	0.57378924	0.5851324	0.5840823	0.5529393
0.0	0.039096937	0.039388195	0.01924557	0.0088988	0.020362418	0.009497759	0.021086618	0.025475826	0.016408095	0.015286667
0.0	0.64868945	0.5428218	0.5939668	0.35969466	0.5742462	0.5316605	0.5597386	0.56467175	0.47524983	0.5152856
0.0	0.021086091	0.020286538	0.01274991	0.017562488	0.01092479	0.0062314714	0.030171882	0.05834943	0.06754663	0.00934506
0.0	0.62806284	0.5883388	0.6158894	0.5263307	0.5279392	0.39465863	0.55278116	0.55967385	0.60260224	0.5276098
0.0	0.57112443	0.57727635	0.58260596	0.5605584	0.5536954	0.57265687	0.5741448	0.5852208	0.5827182	0.5532036
0.0	0.11017241	0.09169719	0.015105361	0.012131759	0.016764758	0.010195789	0.022562334	0.07926237	0.043555643	0.010750573
0.0	0.70225257	0.7163903	0.71871793	0.550403	0.6124851	0.5451815	0.5828387	0.74674195	0.65492374	0.5983996
0.0	0.57397056	0.5781625	0.58473265	0.56062543	0.5537738	0.57344687	0.5733728	0.5865156	0.58313125	0.55353475
0.0	0.56849265	0.79431784	0.77078223	0.5398602	0.6602833	0.30408975	0.565377	0.45654237	0.4393366	0.6868895
0.0	0.035652738	0.033096306	0.024462612	0.013158656	0.021956671	0.005919399	0.018060243	0.013077281	0.020538567	0.01862595
0.0	0.059014235	0.031235166	0.013904203	0.019036481	0.007447844	0.013914058	0.016257254	0.009672938	0.1060646	0.012157171
0.0	0.5742641	0.57571244	0.5825978	0.560312	0.5548943	0.5728506	0.5728258	0.584605	0.5814113	0.5537124
0.0	0.14436351	0.03870888	0.011786254	0.044336773	0.009586666	0.012805467	0.05955932	0.08714139	0.23720515	0.02143745
0.0	0.15275866	0.029089922	0.013544388	0.04070914	0.008019831	0.010597283	0.039812908	0.08625736	0.2880259	0.035806246
0.0	0.06302705	0.04059846	0.012411061	0.020004265	0.014905545	0.010241799	0.032688383	0.07268656	0.08864401	0.011794376
0.0	0.22294484	0.040719487	0.004937285	0.012105083	0.0127294175	0.0076888115	0.023240978	0.015618094	0.16352965	0.017514955
0.0	0.5676277	0.5391794	0.58055794	0.5643315	0.48035926	0.4158991	0.5024022	0.4598454	0.54050046	0.6369788
0.0	0.04342667	0.031512752	0.012264492	0.0149610145	0.014278371	0.010286432	0.06820334	0.032165714	0.11209172	0.013055071
0.0	0.16109999	0.045706328	0.0075410255	0.042761754	0.012578498	0.009775725	0.05945428	0.1341511	0.19632497	0.033828136
0.0	0.17936456	0.109246254	0.011415078	0.05088121	0.021045046	0.011927564	0.063523464	0.21871817	0.18966793	0.024287807
0.0	0.58241916	0.58732015	0.5919455	0.56454676	0.5586258	0.57572347	0.57865644	0.59373796	0.589251	0.56108993
0.0	0.15564778	0.036611658	0.019518038	0.036649097	0.01580999	0.008082139	0.061105587	0.061808355	0.14381059	0.02078246
0.0	0.18154874	0.13519196	0.0145244915	0.04529684	0.015227784	0.0109389685	0.058598652	0.09606217	0.17343307	0.027856804
0.0	0.59233695	0.641478	0.65020096	0.5866386	0.6668265	0.5842588	0.5745573	0.80526716	0.6414409	0.50239855
0.0	0.117221095	0.03178489	0.018051302	0.040680625	0.014768864	0.009337629	0.054900836	0.120020926	0.17292263	0.023643157
0.0	0.034713686	0.016897969	0.024683587	0.017228449	0.013549772	0.0074637905	0.022798052	0.06268342	0.061575025	0.012917426
0.0	0.6804361	0.7318583	0.55425835	0.52359295	0.5723187	0.5421161	0.49736482	0.5541092	0.59158874	0.57212126
0.0	0.089740835	0.078622416	0.009354141	0.050733786	0.010974333	0.009997016	0.09618747	0.13847843	0.16188192	0.02623115
0.0	0.083443396	0.0784132	0.007058569	0.052753717	0.014994825	0.011283249	0.056426343	0.14648725	0.23506425	0.021505738
0.0	0.73779523	0.5345012	0.73102176	0.63663775	0.31910503	0.6006487	0.55712134	0.7879874	0.59576523	0.584259
0.0	0.03410143	0.016586207	0.024369737	0.017153284	0.013401692	0.0074276906	0.022324063	0.060745165	0.061415352	0.01269689
0.0	0.2563556	0.07255872	0.010219159	0.051052753	0.00951212	0.010684032	0.04733745	0.16810003	0.11851116	0.02234033
0.0	0.09997696	0.06798539	0.012875857	0.041690808	0.017769959	0.0074012796	0.098516256	0.080195114	0.15472925	0.024489854
0.0	0.026725823	0.038229786	0.015669435	0.013061384	0.016553022	0.011123271	0.026951386	0.021846779	0.027592689	0.01672591
0.0	0.02674112	0.03818773	0.015529054	0.0130307395	0.01664461	0.011129651	0.026834225	0.021849897	0.027226787	0.016730718
0.0	0.571494	0.5770591	0.5835334	0.5605449	0.55361986	0.5716415	0.5730556	0.58458936	0.58049893	0.55383015
0.0	0.5730557	0.57643586	0.580904	0.5605712	0.55302435	0.571841	0.57356423	0.5858785	0.5814743	0.5533699
0.0	0.038620915	0.031787097	0.016680105	0.013487366	0.011576665	0.010292551	0.02117844	0.074204884	0.00761759	0.022450574
0.0	0.038337037	0.03172211	0.016698157	0.013396996	0.011536129	0.010181718	0.021196913	0.07465304	0.0076557463	0.02258398
0.0	0.085763365	0.067322	0.015577014	0.03773527	0.0159504	0.009447309	0.05680447	0.14469995	0.07865801	0.043518364
0.0	0.08112639	0.03808241	0.010656245	0.044662844	0.013588348	0.01014299	0.07538937	0.064158276	0.26999012	0.014173326
0.0	0.58311456	0.40482128	0.60993695	0.5086161	0.51962364	0.44008702	0.49849167	0.5167314	0.6725577	0.406484
0.0	0.57266885	0.57563	0.5821933	0.56029725	0.552559	0.5720645	0.57209814	0.5841966	0.5814308	0.55251324
0.0	0.034893088	0.07222335	0.015676064	0.017446285	0.012891175	0.0066674906	0.07021089	0.070271164	0.094519235	0.012330936
0.0	0.111139044	0.123601116	0.009819558	0.046187606	0.013993911	0.008106173	0.073656306	0.20001695	0.35576758	0.021377016
0.0	0.5150995	0.61673117	0.53375113	0.55300623	0.53538334	0.53054184	0.39928743	0.7314088	0.63431656	0.53429013
0.0	0.10823129	0.121856354	0.009560203	0.045935594	0.013794436	0.008040658	0.07322685	0.19865215	0.35313886	0.021164048
0.0	0.8057512	0.5316462	0.563655	0.53510886	0.416587	0.41688976	0.54813987	0.5929742	0.4919295	0.5301086
0.0	0.27598673	0.04809342	0.020047914	0.041278016	0.013793729	0.008831217	0.12847476	0.048633423	0.2094742	0.030611707
0.0	0.26435977	0.051248986	0.008243688	0.025861148	0.023704879	0.009672403	0.05101922	0.062580936	0.05899234	0.02773747
0.0	0.5743739	0.57674426	0.5835659	0.56137204	0.55331904	0.57106143	0.57388896	0.5840304	0.5835091	0.5529013
0.0	0.044921394	0.03591263	0.017637357	0.015002997	0.010346549	0.006671579	0.048392154	0.041679263	0.08729255	0.015344623
0.0	0.041593194	0.046677787	0.008199643	0.013288448	0.017755117	0.0090525	0.050449375	0.048767548	0.063886195	0.012660645
0.0	0.12471589	0.081426784	0.008220284	0.04134128	0.014926802	0.0104932645	0.03668477	0.055788618	0.20837738	0.027028983
0.0	0.10670436	0.07613732	0.0016097258	0.0791891	0.009710109	0.012228257	0.07447079	0.20091154	0.07489549	0.019599017
0.0	0.057008535	0.03529758	0.012222517	0.013636861	0.011205508	0.007791381	0.022574292	0.036266692	0.06131656	0.012239096
0.0	0.056887563	0.035233565	0.012220755	0.01355484	0.011215381	0.00779955	0.022621455	0.036093645	0.061685026	0.012186422
0.0	0.1842456	0.054189794	0.012642032	0.034876864	0.013914445	0.0075763767	0.100389205	0.10126938	0.37184075	0.021843141
0.0	0.53927004	0.6091056	0.6124378	0.48334205	0.5752	0.48880047	0.64849836	0.55936813	0.73992795	0.561532
0.0	0.17988484	0.052963328	0.012439264	0.034627087	0.013818354	0.0075022005	0.09994486	0.10007775	0.36856	0.0217947
0.0	0.17719875	0.09962199	0.008539727	0.049867928	0.0129749775	0.010763518	0.03905874	0.13678207	0.28029	0.022288488
0.0	0.19364265	0.07111407	0.009328608	0.029192619	0.02219565	0.0118799815	0.15786849	0.22335857	0.19235201	0.016816027
0.0	0.14923991	0.09554289	0.012106572	0.036140166	0.017353656	0.007781181	0.08544237	0.07117768	0.2201673	0.021234695
0.0	0.04079857	0.02776854	0.02577278	0.016954081	0.013798219	0.008692065	0.036245957	0.051220693	0.060081914	0.022965234
0.0	0.5639401	0.606793	0.6740586	0.47685602	0.6206334	0.4410689	0.5963246	0.5043277	0.21558814	0.492379
0.0	0.634343	0.64583564	0.50647295	0.5819562	0.4502304	0.3931211	0.3754149	0.5312805	0.39337578	0.5547143
0.0	0.08912045	0.104842134	0.015214205	0.027362151	0.016552797	0.011523771	0.0740787	0.096550785	0.29041702	0.045151707
0.0	0.564378	0.8725348	0.042041425	0.03968618	0.10563503	0.008422084	0.3637962	0.2305664	0.887407	0.059311986
0.0	0.078768514	0.055822916	0.01588687	0.04929381	0.014059774	0.009563359	0.034675848	0.11398262	0.18006538	0.023236573
0.0	0.014779706	0.03280626	0.014925751	0.016185557	0.012664138	0.0069490387	0.020832907	0.0437469	0.037083674	0.012775517
0.0	0.13580959	0.045990806	0.014901519	0.035408914	0.013308557	0.009837011	0.03183852	0.13440241	0.10487582	0.016543351
0.0	0.1317369	0.04428121	0.014908612	0.035331115	0.013158817	0.009788159	0.03174049	0.13450286	0.10512828	0.016651183
0.0	0.63161683	0.5184164	0.5610289	0.3975649	0.5714482	0.4991194	0.548902	0.3122535	0.54909086	0.49153712
0.0	0.05572696	0.029334916	0.017244976	0.018270688	0.010218541	0.009793069	0.024513045	0.03177701	0.03032633	0.01711376
0.0	0.07895123	0.0912403	0.010083525	0.048510294	0.011030692	0.009504274	0.07478909	0.12437141	0.13694528	0.018317852
0.0	0.025504926	0.03723134	0.015402075	0.024576219	0.011237438	0.006439982	0.033513132	0.047028422	0.07500793	0.00986351
0.0	0.55750823	0.36122268	0.027036808	0.12790002	0.06583555	0.011225719	0.23970933	0.35942447	0.8669637	0.09253557
0.0	0.5731298	0.5773505	0.58233637	0.5613122	0.5535566	0.57315534	0.57421523	0.5866784	0.5824051	0.55254614
0.0	0.4293458	0.50035757	0.7044739	0.52712506	0.6481998	0.52872074	0.58930075	0.60544044	0.6661777	0.57497185
0.0	0.07693286	0.02454323	0.018254517	0.0082447175	0.011452963	0.008513186	0.018671524	0.050032843	0.07425624	0.01228843
0.0	0.21189599	0.0489594	0.011981312	0.02304531	0.010915091	0.009899956	0.049533192	0.11786066	0.18508057	0.017914854
0.0	0.74125063	0.61518407	0.71716774	0.47125942	0.38167372	0.52603376	0.49085352	0.6223255	0.56873274	0.58531284
0.0	0.047206327	0.029964238	0.014494437	0.012207178	0.012163912	0.010275622	0.021106282	0.057687704	0.11750887	0.016959
0.0	0.12743114	0.09686144	0.012042632	0.044171214	0.0129904365	0.013665116	0.054492813	0.25173876	0.27309656	0.03721065
0.0	0.12796016	0.09662319	0.011960371	0.044389334	0.013014823	0.013663524	0.054382887	0.25179264	0.272243	0.036995973
0.0	0.12789997	0.09668551	0.01198164	0.044220503	0.013053173	0.013570879	0.054623097	0.25157577	0.27400059	0.037204884
0.0	0.56141496	0.20551194	0.604656	0.6069576	0.53749233	0.4454031	0.5402208	0.21696009	0.33097214	0.5561486
0.0	0.02575929	0.0021202546	0.011383228	0.013109292	0.010612507	0.007623713	0.02406266	0.032439087	0.07100504	0.009374382
0.0	0.21869248	0.10435136	0.0126900645	0.033190534	0.015399372	0.00015082318	0.14076678	0.14204328	0.15625295	0.018751228
0.0	0.07896018	0.05868294	0.0109940125	0.011155012	0.019668909	0.011421688	0.06426146	0.100327015	0.032625407	0.009769533
0.0	0.5667258	0.43743524	0.6760439	0.50902593	0.6219765	0.4919533	0.65836024	0.54948246	0.60179526	0.62813157
0.0	0.1794567	0.096709244	0.00020098175	0.035563324	0.013380972	0.008078539	0.07687305	0.10886555	0.14351305	0.03241935
0.0	0.22736244	0.078882135	0.0001833615	0.027753575	0.015136904	0.0133467	0.086870044	0.25267044	0.15358439	0.028140478
0.0	0.62629616	0.6940635	0.64847636	0.4633729	0.48419738	0.3295187	0.49252343	0.4780965	0.25882542	0.4634256
0.0	0.061758872	0.04517998	0.017310701	0.016174218	0.012332807	0.006314715	0.03260052	0.029816777	0.07811212	0.014260543
0.0	0.38896155	0.45431882	0.49382192	0.50006187	0.557118	0.49889025	0.61872625	0.74088943	0.54938096	0.53116465
0.0	0.064855084	0.047866173	0.011806193	0.02137796	0.015340163	0.012354362	0.025564102	0.17817691	0.22641926	0.03746044
0.0	0.064730346	0.04806267	0.011823406	0.021380734	0.015321866	0.012344777	0.025508335	0.17820081	0.22649854	0.037498172
0.0	0.2108614	0.06520159	0.016266126	0.032601193	0.0062769298	0.008635883	0.08143604	0.07142932	0.11299421	0.046240434
0.0	0.17299485	0.059996303	0.031588443	0.040949777	0.013069708	0.008610927	0.087382704	0.059786387	0.13414487	0.04257437
0.0	0.5728611	0.52291983	0.6520184	0.51505226	0.42190614	0.36273375	0.5316303	0.47689414	0.44738117	0.77584827
0.0	0.7405091	0.599073	0.5222018	0.55204976	0.54920566	0.5302529	0.6097028	0.6860422	0.361754	0.6483934
0.0	0.3026277	0.17485356	0.009717264	0.112579204	0.028702358	0.0076875533	0.0897201	0.09251395	0.28541654	0.049665365
0.0	0.5725496	0.57650745	0.583319	0.5613162	0.5534277	0.5735167	0.5744627	0.58506	0.584498	0.553283
0.0	0.071050845	0.063347384	0.010892927	0.015206997	0.0169239	0.0106177665	0.08052954	0.00884142	0.05049947	0.015957639
0.0	0.07556447	0.07948481	0.014738034	0.021046674	0.0077120685	0.011277499	0.027529428	0.08146208	0.043504085	0.010922018
0.0	0.049213342	0.042904973	0.010212867	0.01645421	0.014138902	0.009679934	0.018945169	0.034432713	0.017378312	0.014330988
0.0	0.059019215	0.034288395	0.012245231	0.021689419	0.016504113	0.0056351256	0.020255651	0.053995747	0.027361535	0.015062446
0.0	0.1007248	0.09789281	0.010533384	0.06166072	0.013599315	0.012175784	0.08356132	0.11255732	0.17087607	0.042386882
0.0	0.044816826	0.09579634	0.012849932	0.013598648	0.010523915	0.010697457	0.03622702	0.033178683	0.092584655	0.019065315
0.0	0.026081473	0.044532422	0.013186759	0.018110687	0.015399647	0.009453956	0.00868656	0.021826712	0.075509734	0.019492969
0.0	0.57023627	0.574156	0.5842873	0.5592046	0.5524113	0.57280415	0.5720414	0.5838211	0.5828448	0.55312556
0.0	0.57181233	0.57720304	0.58279353	0.5608786	0.55305034	0.5725968	0.5714248	0.5834028	0.58225584	0.55328226
0.0	0.18075344	0.06821581	0.0122609055	0.033102833	0.010610115	0.009958645	0.072676465	0.11717755	0.13599123	0.026639644
0.0	0.57196146	0.5759491	0.58443856	0.5600582	0.5517612	0.5725399	0.5721861	0.5848143	0.5815998	0.5534972
0.0	0.57220453	0.57660145	0.5840207	0.5606158	0.5528505	0.5732093	0.57253736	0.5851007	0.58211815	0.5537755
0.0	0.08579747	0.11363981	0.008320754	0.04430911	0.015660135	0.007823654	0.07113951	0.10871938	0.15445195	0.026234793
0.0	0.26767808	0.07356807	0.010462533	0.047599815	0.015326649	0.01170979	0.113671295	0.1216566	0.15944158	0.03564768
0.0	0.14589776	0.0652324	0.011244736	0.04062791	0.014491425	0.009704104	0.06411298	0.05795792	0.2922543	0.02803026
0.0	0.14152843	0.10306178	0.01650077	0.023871524	0.013854407	0.011915656	0.04655879	0.10900723	0.39189917	0.026424335
0.0	0.07569405	0.084994964	0.008056731	0.051597737	0.019591872	0.011207521	0.054570116	0.12685615	0.19164155	0.02420333
0.0	0.034982253	0.03389769	0.009223138	0.011354465	0.013689535	0.0071294336	0.05462178	0.030192379	0.02928992	0.013187237
0.0	0.5726921	0.5757506	0.5839146	0.5608106	0.5528676	0.57295465	0.57335263	0.58552885	0.5831116	0.5530354
0.0	0.5729783	0.57682586	0.58480525	0.5606671	0.55298644	0.5721666	0.5717026	0.58440804	0.58190626	0.5542298
0.0	0.57237613	0.5765332	0.58254814	0.55993164	0.55286056	0.5732757	0.5724627	0.5853733	0.5832975	0.55520403
0.0	0.15700914	0.08822122	0.0065280357	0.05639215	0.016866392	0.010237648	0.059854757	0.04337842	0.08665637	0.009604992
0.0	0.5728682	0.5747003	0.5835469	0.5596216	0.55354506	0.5725055	0.57176167	0.58438504	0.58302057	0.5524452
0.0	0.5875826	0.43868113	0.05019796	0.078683116	0.06823828	0.011061718	0.29349783	0.34068584	0.77968484	0.10318185
0.0	0.5742896	0.5758455	0.58543664	0.5607264	0.55398947	0.5725025	0.5718356	0.58459455	0.5835274	0.55295247
0.0	0.5743913	0.5754116	0.5833893	0.5608616	0.5518135	0.57213795	0.57266504	0.5850268	0.58155453	0.553123
0.0	0.5763694	0.49656016	0.0357568	0.0921797	0.054464526	0.012512045	0.2837172	0.31259856	0.77722996	0.087553404
0.0	0.5746379	0.57514393	0.58347464	0.56086916	0.55396473	0.57165986	0.57237834	0.58556986	0.58229893	0.55267954
0.0	0.5251843	0.6264209	0.025924312	0.12537004	0.071161486	0.011481118	0.3781856	0.25697374	0.8996657	0.0937802
0.0	0.0822633	0.06936916	0.009777447	0.014310612	0.010688322	0.008130829	0.024477696	0.017320974	0.11950074	0.012973616
0.0	0.05057609	0.0553261	0.013615724	0.017537963	0.013276679	0.012596314	0.025431173	0.03555621	0.16708077	0.01338444
0.0	0.047452785	0.048582442	0.010522496	0.018127993	0.019632716	0.008780457	0.021132711	0.056182563	0.03367707	0.016959652
0.0	0.5747079	0.5754211	0.5841037	0.5607282	0.55273503	0.5725345	0.5727184	0.58606535	0.5832454	0.5526208
0.0	0.5729846	0.5751403	0.5844405	0.5601979	0.5537571	0.57187986	0.57206696	0.58456874	0.5835479	0.55398196
0.0	0.3792591	0.56911594	0.029854028	0.112792395	0.07356922	0.011239096	0.31829324	0.33159748	0.82804894	0.10977537
0.0	0.57438844	0.5751224	0.5836685	0.5599305	0.5537418	0.572134	0.57292527	0.5854455	0.5837428	0.554685
0.0	0.5725198	0.5755989	0.58199906	0.56063527	0.5521187	0.57224315	0.57160324	0.58366585	0.5818664	0.552238
0.0	0.027527055	0.085679	0.012521527	0.012419035	0.010259389	0.00819341	0.021083804	0.048081644	0.027536195	0.008417884
0.0	0.12091474	0.08725726	0.010872293	0.0405865	0.016325533	0.0064047496	0.060198363	0.11581329	0.16360787	0.021613317
0.0	0.16563861	0.086662896	0.009611999	0.04754884	0.010909406	0.008558856	0.066863306	0.028213514	0.35098687	0.02142377
0.0	0.57374597	0.5776667	0.5836916	0.56153077	0.5546707	0.5717669	0.5742371	0.5862422	0.58321095	0.553998
0.0	0.5215042	0.6977107	0.50965136	0.5199639	0.5774077	0.42197457	0.5692084	0.28089118	0.66103804	0.5176587
0.0	0.05971272	0.052230388	0.012359372	0.020056203	0.010869879	0.0071837013	0.027546043	0.03957105	0.11209329	0.01164864
0.0	0.57501	0.7480469	0.46496353	0.48396087	0.5316987	0.5756597	0.5343633	0.6250082	0.69786775	0.5172328
0.0	0.039564483	0.06680644	0.017304204	0.011005643	0.009886719	0.009946543	0.016090179	0.028043859	0.013330509	0.0070967404
0.0	0.5723384	0.574688	0.5820781	0.55980426	0.5529542	0.5732058	0.5731199	0.58597356	0.58329916	0.551536
0.0	0.57241195	0.5762386	0.5813444	0.5599324	0.5537095	0.5732298	0.57215434	0.58507854	0.5823898	0.5535694
0.0	0.45107153	0.727773	0.52026707	0.50805163	0.5596236	0.46626514	0.6088321	0.66879624	0.5488531	0.52529126
0.0	0.028390462	0.063949674	0.016044272	0.012726243	0.011026709	0.00962558	0.02353832	0.031571876	0.08601479	0.010464567
0.0	0.5733792	0.5756656	0.58182347	0.5615322	0.55224985	0.572561	0.57377136	0.584994	0.58385843	0.5526864
0.0	0.57264626	0.575578	0.5810324	0.56124324	0.55386126	0.57309157	0.5740604	0.58559597	0.58255583	0.5529736
0.0	0.10056035	0.048206177	0.008181511	0.06281816	0.008243923	0.010030105	0.089803934	0.052856162	0.092207454	0.02451897
0.0	0.5099262	0.4777836	0.050005913	0.093396686	0.06927054	0.011749555	0.31370544	0.36672762	0.8854803	0.09829282
0.0	0.6756196	0.50130993	0.5632581	0.37284917	0.44678614	0.5017259	0.5817668	0.6578282	0.46014223	0.53982186
0.0	0.123094104	0.072298475	0.009124638	0.021889448	0.00692418	0.011734084	0.02924292	0.07262026	0.3074773	0.029883465
0.0	0.053658716	0.09842279	0.0037418087	0.021631146	0.02061613	0.0085879415	0.025658717	0.07764215	0.09141299	0.014383661
0.0	0.07844477	0.10394965	0.0031518377	0.05761232	0.011188092	0.009999763	0.075313	0.15926228	0.19433326	0.02606853
0.0	0.10075659	0.17327535	0.0026335996	0.055368274	0.019449728	0.011221845	0.09674997	0.18159795	0.19940673	0.032827083
0.0	0.50773686	0.73282766	0.27415878	0.5522793	0.43702084	0.5494898	0.58099896	0.6342639	0.5034972	0.6203145
0.0	0.69291085	0.6327151	0.51578385	0.5681397	0.55639744	0.49066356	0.5228388	0.5574699	0.5712528	0.58523417
0.0	0.11508732	0.06725263	0.020215724	0.006418924	0.009434654	0.01016307	0.030519577	0.06173534	0.11167935	0.019911477
0.0	0.11770884	0.06766882	0.020846905	0.0064511704	0.009573504	0.010257065	0.030898698	0.062354725	0.11373873	0.020179205
0.0	0.11770884	0.06766882	0.020846905	0.0064511704	0.009573504	0.010257065	0.030898698	0.062354725	0.11373873	0.020179205
0.0	0.11765433	0.06784705	0.020879624	0.0064818705	0.009563133	0.010281981	0.03091288	0.062059723	0.11410874	0.020232722
0.0	0.11180496	0.039440352	0.0024022667	0.022076853	0.010839861	0.008118855	0.08209231	0.06977863	0.23432152	0.03302196
0.0	0.57284826	0.5765432	0.5843542	0.56127536	0.5534809	0.57361996	0.57302076	0.5862592	0.58322024	0.55331916
0.0	0.58253896	0.5856501	0.5894904	0.56305146	0.55768967	0.5766612	0.57789797	0.5944635	0.58964413	0.56015885
0.0	0.013130116	0.019856669	0.0027220906	0.01491079	0.013736848	0.006256153	0.027184233	0.021539329	0.055965662	0.018080655
0.0	0.5730425	0.5757957	0.5838065	0.56108296	0.55402565	0.57272506	0.5735776	0.58449507	0.58341676	0.55317575
0.0	0.61722267	0.54615813	0.5497241	0.57336557	0.24410912	0.45099297	0.57455266	0.52587825	0.5965887	0.71035177
0.0	0.24236317	0.08131235	0.014890603	0.052757937	0.010858697	0.013241569	0.053191643	0.17666769	0.25366968	0.028265208
0.0	0.0012094629	0.07773109	0.010434938	0.038114425	0.004367509	0.010617165	0.0533317	0.14862525	0.30848813	0.00070172554
0.0	0.6135156	0.6302196	0.5829634	0.53042144	0.2558807	0.48450124	0.47131005	0.5712331	0.50792944	0.024815543
0.0	0.5644765	0.56380033	0.6073049	0.37184283	0.5897482	0.40208802	0.5508767	0.56647325	0.39335412	0.3573727
0.0	0.03533062	0.051606547	0.019496806	0.018240282	0.017048625	0.01067397	0.018325644	0.01939093	0.026713572	0.012921847
0.0	0.035299852	0.051590562	0.019493079	0.018207137	0.017042896	0.010716215	0.018201094	0.019274203	0.02641193	0.012945765
0.0	0.03625246	0.05282348	0.020070186	0.018360041	0.017154232	0.010764061	0.01846525	0.019369353	0.026716609	0.013081806
0.0	0.049022216	0.043327816	0.014108513	0.02057692	0.0028214548	0.008813071	0.03676799	0.044429854	0.008471799	0.00068416545
0.0	0.21633968	0.07128937	0.021552235	0.02951516	0.011552709	0.0054969983	0.034703918	0.07696056	0.06704313	0.02940516
0.0	0.53008765	0.61203516	0.67042506	0.5690031	0.55596393	0.55194044	0.5505961	0.57017434	0.5066702	0.6096162
0.0	0.08527805	0.09038961	0.0055154483	0.02832751	0.009963401	0.01453601	0.038065784	0.09813595	0.41830766	0.03372893
0.0	0.23660599	0.06046367	0.004939138	0.067272805	0.018279906	0.013569544	0.052664936	0.15154004	0.3498609	0.019440852
0.0	0.026870415	0.03546942	0.005672487	0.019277118	0.012626245	0.01449065	0.010545334	0.04059837	0.1766582	0.010127969
0.0	0.026919337	0.035361536	0.0056815087	0.019177344	0.01257202	0.014460793	0.010627394	0.040418714	0.17702532	0.010032378
0.0	0.19502215	0.11681733	0.0075897584	0.03948236	0.01032651	0.012140249	0.13247378	0.06514125	0.06697632	0.029771468
0.0	0.58805656	0.6824389	0.47346166	0.57192117	0.6016276	0.46904585	0.5065131	0.67299885	0.5421427	0.47722822
0.0	0.25552604	0.050629444	0.009530413	0.028680373	0.01417727	0.010550315	0.13112907	0.06526157	0.09171376	0.023565175
0.0	0.69280416	0.69998837	0.4602018	0.5770161	0.6027567	0.48069355	0.38321146	0.57371074	0.6110482	0.35305622
0.0	0.12786287	0.10967075	0.0051975525	0.063234575	0.011364473	0.011204261	0.028305463	0.082642734	0.07051074	0.018593762
0.0	0.43972218	0.8238723	0.63435143	0.5229689	0.59254754	0.5400187	0.61056095	0.5535401	0.49267167	0.47729713
0.0	0.086494826	0.108270235	0.012974527	0.029266713	0.0120326	0.010226618	0.034678865	0.06316755	0.17668673	0.016901836
0.0	0.57257885	0.5752711	0.5817878	0.5589853	0.552576	0.5724859	0.5723121	0.5839815	0.5808316	0.55226624
0.0	0.011440769	0.05299959	0.009947537	0.009870293	0.010687686	0.009758708	0.01847847	0.022821834	0.06733688	0.0066985656
0.0	0.50234514	0.5856536	0.74448645	0.5103005	0.5426953	0.575685	0.53217614	0.589399	0.6473575	0.5825523
0.0	0.5764517	0.5781446	0.5844384	0.562749	0.55572414	0.57276416	0.5748817	0.5860264	0.58406323	0.55536914
0.0	0.034338064	0.09360164	0.012509682	0.036883317	0.011833143	0.0059551015	0.06596279	0.08828668	0.17817451	0.017596103
0.0	0.06063515	0.07471295	0.015524725	0.033364363	0.010260386	0.0086338995	0.14233792	0.11192586	0.21345513	0.033209044
0.0	0.030382998	0.038649652	0.008035737	0.007845968	0.01003938	0.010275971	0.014470479	0.032525763	0.029207373	0.011991567
0.0	0.5589258	0.5939126	0.652006	0.46341217	0.58272237	0.51838183	0.56208855	0.6679329	0.3218633	0.46867743
0.0	0.120373756	0.110136315	0.0136633115	0.062974975	0.019290082	0.011785787	0.06878427	0.085614696	0.43748096	0.018926676
0.0	0.041501597	0.07997722	0.004325604	0.049111515	0.026169274	0.011696983	0.06821769	0.11995867	0.246561	0.017072367
0.0	0.047031734	0.091583945	0.007845835	0.043250605	0.016725048	0.013610596	0.077386394	0.0919081	0.06986071	0.017848771
0.0	0.572805	0.5753001	0.58179957	0.5594497	0.55291694	0.5720487	0.5720817	0.5836774	0.5807513	0.55352384
0.0	0.0931411	0.09034375	0.016918536	0.036741197	0.0059485	0.00875668	0.051987994	0.04961447	0.177196	0.013024014
0.0	0.023828628	0.043955144	0.010731791	0.021132987	0.009157513	0.006682873	0.017293327	0.0152272135	0.1058176	0.012829214
0.0	0.08089759	0.109147355	0.0071274797	0.049674816	0.015206648	0.008448854	0.0512793	0.050757203	0.3662396	0.043687075
0.0	0.75068825	0.6636094	0.6094737	0.5834881	0.5555233	0.4747201	0.5772692	0.5363239	0.65514493	0.7522023
0.0	0.08093416	0.107737236	0.0070272167	0.049692445	0.015097956	0.008407653	0.05087556	0.05034604	0.36374733	0.043514613
0.0	0.5728167	0.5756102	0.58266896	0.5603595	0.55263585	0.57204723	0.57174665	0.58384377	0.58065027	0.55304176
0.0	0.09198732	0.09002907	0.016757041	0.036646355	0.0059352512	0.008719524	0.05184245	0.049051367	0.17716524	0.012841605
0.0	0.025064806	0.0345073	0.016338779	0.010577493	0.006090564	0.007910093	0.019312833	0.019720512	0.01779541	0.005304564
0.0	0.089700446	0.06845597	0.010106574	0.02973508	0.006823583	0.009838446	0.064209126	0.047535144	0.13610911	0.018333817
0.0	0.5855432	0.6950049	0.57040626	0.5058012	0.38031873	0.5244016	0.60356987	0.48808128	0.5991922	0.5339732
0.0	0.08855822	0.067291945	0.009898531	0.029644225	0.0067257187	0.009757427	0.063690946	0.046917807	0.13586906	0.01819067
0.0	0.15446046	0.043360252	0.008481718	0.021781797	0.013270321	0.007555142	0.043914136	0.12900126	0.33239022	0.029438889
0.0	0.073670425	0.052719235	0.006571586	0.03942878	0.011417064	0.007256245	0.06219961	0.07903425	0.2586975	0.02382315
0.0	0.56310153	0.63480145	0.7454513	0.568471	0.63561964	0.54673237	0.6027026	0.59600204	0.62679315	0.65174335
0.0	0.5593178	0.5859014	0.5823414	0.46236068	0.6066178	0.49829707	0.5539425	0.76838976	0.42864585	0.64237905
0.0	0.53610224	0.48319426	0.62817776	0.46966717	0.57451373	0.48046586	0.5850028	0.5904433	0.59594166	0.6872618
0.0	0.008753072	0.053102866	0.01179187	0.011831598	0.012288603	0.0091052875	0.021712683	0.021369249	0.07520671	0.009750537
0.0	0.0010746978	0.056728184	0.007720083	0.054709353	0.0053543393	0.009039019	0.021596035	0.20752244	0.293752	0.02588575
0.0	0.57159233	0.57659775	0.58348453	0.56082016	0.5536245	0.57255065	0.57205516	0.5855831	0.5803306	0.55393076
0.0	0.57309085	0.5755485	0.5843288	0.56032705	0.553745	0.5728172	0.5727832	0.5858956	0.5827077	0.55405056
0.0	0.10687274	0.1259225	0.022763908	0.02072167	0.017974162	0.007888592	0.013735033	0.0446651	0.040322203	0.00809177
0.0	0.081746794	0.09716853	0.005535742	0.032803748	0.005145078	0.008611679	0.026439773	0.086905755	0.15680562	0.020908946
0.0	0.5576117	0.65814674	0.4720843	0.5831949	0.38977188	0.60526645	0.35214648	0.7085587	0.36619946	0.8112078
0.0	0.6183379	0.6687104	0.5165851	0.6800786	0.61623925	0.5987637	0.5695835	0.61982435	0.4483635	0.6736676
0.0	0.018238824	0.03225976	0.008145817	0.014718715	0.00490518	0.006580669	0.007211273	0.083109915	0.06147926	0.009735263
0.0	0.6173135	0.58452886	0.60259384	0.54325897	0.487213	0.53587735	0.5403364	0.62718993	0.59750116	0.61625254
0.0	0.0010275191	0.0006426858	0.00046714098	0.00015750188	6.953185e-05	7.6091885e-05	0.00022332733	0.00022573423	0.0007900003	6.904417e-05
0.0	0.03924084	0.03087708	0.009283499	0.008958523	0.015582492	0.008231126	0.019894535	0.06798692	0.055292986	0.012663155
0.0	0.5717276	0.57783955	0.5833402	0.5599123	0.55228657	0.5712115	0.5726707	0.584794	0.58128965	0.55359644
0.0	0.029400289	0.027185986	0.008436113	0.01130177	0.010376444	0.011574661	0.023775153	0.017808942	0.060176093	0.014166045
0.0	0.6013672	0.60716414	0.59741455	0.55078566	0.6842189	0.48988193	0.5977947	0.5800562	0.7635669	0.5683041
0.0	0.5724792	0.5761212	0.58226913	0.5595852	0.5537198	0.57080024	0.57412964	0.58454645	0.5829812	0.55294114
0.0	0.12770359	0.14513224	0.028447852	0.06188029	0.008608212	0.012798428	0.06330972	0.09206654	0.1286673	0.018384794
0.0	0.6154297	0.7680445	0.49643078	0.5579599	0.66218984	0.51056945	0.6337027	0.4295956	0.6103158	0.5497608
0.0	0.1305486	0.07980631	0.031090269	0.052274816	0.011557774	0.01076399	0.0685774	0.095406115	0.29102686	0.025035413
0.0	0.034972694	0.071283154	0.005034367	0.047901466	0.018436525	0.006624094	0.07910841	0.1479896	0.18113436	0.022802578
0.0	0.035370182	0.071437545	0.005059739	0.048000574	0.018534843	0.006655539	0.07949631	0.14859824	0.18155606	0.023031674
0.0	0.084161595	0.05119581	0.009050893	0.04350569	0.015760828	0.009604729	0.081583634	0.12496139	0.1331944	0.016980717
0.0	0.047778875	0.06532935	0.0072734156	0.037676807	0.019170595	0.010694387	0.07052622	0.108678296	0.15254784	0.021556187
0.0	0.6335955	0.64552325	0.72334737	0.5148867	0.5862419	0.40914902	0.7004052	0.5478691	0.598188	0.4580128
0.0	0.23341094	0.067204125	0.013723765	0.030320603	0.0051655276	0.013911801	0.07277914	0.091525845	0.39582342	0.026793504
0.0	0.31474376	0.694632	0.7171538	0.59734434	0.3959394	0.5414749	0.63324326	0.57570153	0.7451182	0.66665864
0.0	0.7624389	0.2984967	0.47883135	0.5368879	0.39637026	0.5671473	0.50328046	0.5385217	0.637423	0.59922683
0.0	0.24038804	0.09152991	0.010555637	0.033766676	0.012564091	0.014248442	0.09701554	0.06465928	0.21168989	0.016952634
0.0	0.17110468	0.06423718	0.009579547	0.030930726	0.014862434	0.013608866	0.090826094	0.10549705	0.15871254	0.016464483
0.0	0.7771562	0.7277428	0.5507347	0.5022189	0.5163571	0.4956189	0.62740797	0.37937954	0.5559675	0.5368286
0.0	0.6121299	0.72098523	0.7257934	0.56802684	0.57420576	0.57248354	0.5415962	0.48116216	0.610394	0.5980365
0.0	0.074467555	0.04803783	0.013797083	0.009893392	0.008235377	0.010234156	0.04753654	0.023216218	0.025483225	0.0077178217
0.0	0.07175574	0.06938585	0.02428431	0.043410923	0.012962826	0.0056005614	0.092398755	0.12431678	0.22231404	0.022121364
0.0	0.09062622	0.111749336	0.018524714	0.04441331	0.012834239	0.006005779	0.10457444	0.11047912	0.31535774	0.016352726
0.0	0.592094	0.6111051	0.60957366	0.5964291	0.3929456	0.59765375	0.54651296	0.61492085	0.63154846	0.63052946
0.0	0.14548267	0.07977536	0.021150934	0.04307811	0.008537789	0.014930939	0.05948893	0.09611065	0.18152551	0.015885111
0.0	0.065206476	0.059486963	0.00968355	0.007326505	0.0050620707	0.00769816	0.023408381	0.047908533	0.050416924	0.008112287
0.0	0.086826086	0.019510392	0.012629212	0.010463763	0.0056817704	0.010391991	0.021820866	0.04486252	0.017931018	0.010556947
0.0	0.0896936	0.02045742	0.012849096	0.010541951	0.005790194	0.01043222	0.022032721	0.045647506	0.018231697	0.010805398
0.0	0.15768743	0.079511754	0.00781728	0.052084602	0.0064739524	0.012797897	0.07473916	0.049045198	0.13094205	0.031662144
0.0	0.025805883	0.02153764	0.019246226	0.012554729	0.010881137	0.006939226	0.006794107	0.02945076	0.040813167	0.010979375
0.0	0.030576328	0.06776492	0.011696945	0.009135857	0.01295264	0.008228456	0.025212735	0.026036514	0.04890431	0.012154616
0.0	0.2532939	0.06415281	0.013676839	0.024132326	0.009198721	0.012830228	0.05149223	0.11699628	0.050387047	0.024971453
0.0	0.16208006	0.05814802	0.008565507	0.05595609	0.010945584	0.0044699055	0.053578954	0.06943414	0.2033938	0.01851466
0.0	0.69575405	0.4930392	0.027255483	0.17130838	0.06304646	0.0148026515	0.33701485	0.400177	0.7751454	0.17212407
0.0	0.19992863	0.08561987	0.017985595	0.039950818	0.012058204	0.011754285	0.06809467	0.06619686	0.3071541	0.02346623
0.0	0.2138826	0.069143765	0.011052796	0.053196035	0.008148472	0.009466423	0.045777783	0.045241572	0.07547612	0.025148809
0.0	0.17270117	0.023551326	0.016073415	0.03737166	0.008207787	0.01143556	0.06673339	0.12968564	0.13223666	0.028430529
0.0	0.1798954	0.0059110634	0.017013693	0.018440861	0.007818218	0.009625122	0.024177615	0.03269596	0.033289436	0.019097276
0.0	0.07169481	0.030384833	0.016663672	0.017777126	0.0107003935	0.013398289	0.021825995	0.050123703	0.015356609	0.022607075
0.0	0.37105724	0.62875307	0.025631309	0.14047879	0.07264366	0.018001836	0.3827125	0.39897442	0.83165294	0.10012005
0.0	0.60971427	0.4331589	0.0337137	0.11297645	0.06524287	0.017806383	0.32816592	0.27681008	0.76663786	0.13914722
0.0	0.31434476	0.05755452	0.016831739	0.02927692	0.008515727	0.0114646135	0.07681319	0.06606203	0.037095085	0.029394072
0.0	0.10878841	0.028446708	0.011792387	0.008122342	0.0077910195	0.009749151	0.017214593	0.037628382	0.022279475	0.014327107
0.0	0.7447237	0.7313296	0.70778817	0.4292887	0.54965186	0.53462934	0.66704893	0.6517466	0.52594537	0.6338687
0.0	0.5721032	0.7068658	0.506139	0.47056553	0.63614184	0.503527	0.5727998	0.54903865	0.6356293	0.5363335
0.0	0.024442265	0.038717408	0.0062329783	0.0112047	0.01029948	0.010550414	0.02411501	0.026077155	0.036609683	0.01671057
0.0	0.024316577	0.038738433	0.0062020943	0.011199455	0.010304866	0.010538192	0.024077324	0.026213944	0.03620471	0.016700827
0.0	0.1363371	0.07247983	0.011897162	0.027930971	0.006442594	0.010911026	0.07855974	0.09052178	0.25059316	0.026548227
0.0	0.6677329	0.5658631	0.73548335	0.46845287	0.6656925	0.46821713	0.5034057	0.48903608	0.7227896	0.5355447
0.0	0.18337367	0.06936463	0.0065969424	0.04005411	0.00999897	0.005099978	0.09507992	0.1033705	0.21514967	0.027256588
0.0	0.093045086	0.05835498	0.012649271	0.038197294	0.0065512364	0.012196655	0.046201576	0.038470406	0.08708519	0.03246048
0.0	0.01578711	0.04091957	0.007322858	0.017043041	0.010302003	0.011043835	0.06545748	0.025316399	0.030251844	0.012368991
0.0	0.037433505	0.0689269	0.009149802	0.050686076	0.0057381955	0.014025944	0.09821753	0.03296618	0.16972987	0.028459424
0.0	0.08556094	0.051628035	0.01514351	0.030557537	0.012797096	0.0139146745	0.0672277	0.10768323	0.12119792	0.027527615
0.0	0.6066122	0.6326483	0.7292993	0.6241276	0.59572417	0.51917267	0.57552433	0.35776258	0.47501042	0.6464408
0.0	0.0839585	0.055291396	0.014443833	0.036845	0.01152269	0.011459616	0.044184018	0.0613859	0.09403487	0.028270204
0.0	0.76541454	0.5627755	0.6505157	0.47528848	0.5475858	0.44630113	0.5376584	0.56249535	0.3652195	0.59343046
0.0	0.57990617	0.586738	0.58838654	0.56281877	0.5576423	0.5759556	0.57780886	0.5927137	0.5903103	0.55956715
0.0	0.0012697157	0.104022734	0.009310087	0.046659052	0.01392491	0.011967508	0.00021999364	0.08282112	0.06490979	0.0273715
0.0	0.15528548	0.03454253	0.013585007	0.014587238	0.008284414	0.011826431	0.04296841	0.027547594	0.052220803	0.013313498
0.0	0.5722025	0.57782733	0.5819981	0.5602486	0.55468965	0.5733327	0.5726974	0.5852991	0.5820562	0.5541136
0.0	0.71122915	0.57701945	0.36332548	0.24803144	0.54831666	0.5010489	0.4258188	0.54467213	0.50380117	0.5912586
0.0	0.033558268	0.04601821	0.015239888	0.011293035	0.01379702	0.015882233	0.016577017	0.044106927	0.025290444	0.014627528
0.0	0.57341456	0.5760788	0.58254164	0.56082326	0.55338657	0.57247984	0.57253313	0.58400476	0.5814855	0.55286723
0.0	0.021569658	0.04052633	0.015534456	0.00839994	0.010831679	0.00887635	0.009037409	0.041850362	0.043098193	0.009639027
0.0	0.62252885	0.70983106	0.69806904	0.45405775	0.47581086	0.5996877	0.5406432	0.40066543	0.68805736	0.5354701
0.0	0.24019402	0.09089892	0.010490007	0.033576097	0.012588541	0.014255925	0.09687723	0.064652115	0.2116577	0.016911717
0.0	0.15289538	0.03366413	0.013459066	0.014453387	0.008292998	0.011736949	0.042794507	0.027073171	0.05169479	0.013035149
0.0	0.00043624933	0.051254086	0.014761948	0.014726137	0.013269798	0.009080042	9.345982e-05	0.03896241	0.09985653	0.01000032
0.0	0.06839969	0.07450851	0.013266801	0.041100375	0.01075282	0.0066012344	0.062553555	0.030919472	0.3340423	0.033392973
0.0	0.06825669	0.074957564	0.013325749	0.041132018	0.01074006	0.006584395	0.06251089	0.03086698	0.33491755	0.033406936
0.0	0.7280366	0.8166338	0.56337607	0.5301947	0.55470455	0.4879906	0.6165211	0.5615894	0.74562705	0.52010447
0.0	0.23599541	0.06555236	0.015872644	0.058554374	0.007438009	0.012195541	0.05528832	0.08639295	0.3046282	0.030275892
0.0	0.2777281	0.07928593	0.01320207	0.00049032987	0.016045386	0.013509665	0.053318895	0.1475477	0.1097273	0.039412398
0.0	0.008632973	0.03323603	0.0063023693	0.0127906995	0.021378951	0.012502945	0.026439834	0.051785443	0.03491519	0.009430431
0.0	0.046247017	0.042112064	0.008927815	0.027075663	0.008806408	0.010457918	0.056382917	0.109558135	0.0651988	0.02746033
0.0	0.48936245	0.5045069	0.6719075	0.61522686	0.27923524	0.545498	0.6487602	0.5642035	0.30735865	0.6301446
0.0	0.33414498	0.06254	0.012760972	0.03841596	0.007251043	0.010648728	0.0870547	0.16959038	0.19264752	0.021866402
0.0	0.16362807	0.10298738	0.009041163	0.031311717	0.012668086	0.009490001	0.08799681	0.117954396	0.18426564	0.026329756
0.0	0.25060642	0.05972569	0.012656062	0.038436282	0.009926985	0.012893438	0.07617074	0.14904025	0.18431585	0.023063507
0.0	0.25490144	0.060357153	0.012892	0.038662888	0.009933262	0.012753441	0.07594686	0.148668	0.18483771	0.023009147
0.0	0.7361826	0.70660317	0.46436337	0.5109786	0.5758942	0.52945805	0.5433302	0.4392388	0.5135274	0.5703772
0.0	0.020540217	0.049764663	0.010698234	0.010025126	0.009900162	0.0065428438	0.023076937	0.061203796	0.06518703	0.008628219
0.0	0.5732128	0.57580686	0.58216274	0.56049657	0.5526292	0.57271993	0.5721183	0.58366036	0.5812268	0.55270934
0.0	0.017901493	0.017827695	0.00825697	0.0067688823	0.009337201	0.0062620137	0.017689746	0.063952446	0.02368912	0.007897583
0.0	0.14763562	0.052005693	0.0065342328	0.018499723	0.008771746	0.007397169	0.03616366	0.14811139	0.1561976	0.020877909
0.0	0.50527334	0.65431595	0.64970976	0.48678014	0.54630524	0.35614023	0.55058134	0.59670246	0.5679533	0.5742683
0.0	0.071857214	0.015800059	0.015815526	0.028274167	0.007101907	0.014101874	0.039225187	0.06550409	0.18408455	0.022266826
0.0	0.44421718	0.09278834	0.7278496	0.510472	0.4208018	0.5582436	0.44830933	0.60595036	0.5659508	0.6238088
0.0	0.16754581	0.05222164	0.031589545	0.029581016	0.008059017	0.012489635	0.040313393	0.04262661	0.090446554	0.061601043
0.0	0.70814127	0.53066796	0.76651603	0.48732314	0.3310014	0.5275695	0.4122297	0.375274	0.515858	0.8409025
0.0	0.5729663	0.5754424	0.5815287	0.56006336	0.5525428	0.57255435	0.5721615	0.5836856	0.5811432	0.5531813
0.0	0.007881653	0.05983291	0.010964499	0.010728834	0.015260039	0.008595244	0.020164685	0.031214152	0.050963048	0.015827384
0.0	0.070268795	0.064886816	0.010122692	0.03355724	0.007845319	0.010102282	0.05475101	0.09800811	0.12533051	0.026809698
0.0	0.44806576	0.51911575	0.5618499	0.5676654	0.3654029	0.53357184	0.59436655	0.6674966	0.5746699	0.5197682
0.0	0.7912255	0.11229268	0.6245018	0.54638034	0.39734474	0.48795488	0.5356618	0.45844343	0.5610789	0.6722662
0.0	0.02856459	0.0649403	0.0053303065	0.009338114	0.0060422905	0.008334442	0.049207635	0.036829263	0.058427263	0.010599908
0.0	0.053205606	0.05251446	0.006153937	0.03712512	0.0029872395	0.006963017	0.064620204	0.061012033	0.39984313	0.016729895
0.0	0.02508769	0.080172464	0.008323214	0.01024159	0.0030465717	0.0053463764	0.027121454	0.04805498	0.13136719	0.00878475
0.0	0.05527673	0.11042122	0.0118160825	0.04317059	0.008670787	0.008395723	0.051940236	0.044586584	0.13713339	0.016990382
0.0	0.49774224	0.77521116	0.6847353	0.60175616	0.3909748	0.6046343	0.3958712	0.44054484	0.6749019	0.57751065
0.0	0.63762647	0.710899	0.743814	0.44739434	0.4683821	0.47777233	0.5598965	0.2936589	0.5473307	0.5901332
0.0	0.011008576	0.033876948	0.009953556	0.01950137	0.0075381813	0.0050785043	0.0339503	0.045777295	0.026383009	0.0067430125
0.0	0.11943954	0.1673134	0.004200299	0.028865995	0.01060389	0.0061574955	0.030563757	0.08417565	0.13179582	0.025115812
0.0	0.11943954	0.16731338	0.0042003007	0.028865995	0.01060389	0.0061574955	0.030563744	0.08417565	0.13179582	0.025115812
0.0	0.029146744	0.0910778	0.0076277186	0.008472964	0.010020356	0.0066798003	0.009760731	0.04230492	0.03681428	0.012440541
0.0	0.029147392	0.09129488	0.0076358407	0.008461511	0.00997275	0.0066589755	0.009704668	0.04206937	0.036413655	0.012446524
0.0	0.21425137	0.12353905	0.020467483	0.041221913	0.016320366	0.008693256	0.030630654	0.098184004	0.11634553	0.019618211
0.0	0.5663567	0.581559	0.6244513	0.62667215	0.5095106	0.47645605	0.5266271	0.54042006	0.56731105	0.52614576
0.0	0.68768096	0.32177073	0.64337385	0.5298081	0.5955635	0.5113979	0.62508786	0.43910083	0.61427754	0.50326705
0.0	0.020604398	0.03877293	0.020670203	0.025535408	0.011335174	0.006022837	0.028203305	0.07706502	0.021649979	0.010925362
0.0	0.6275446	0.6091409	0.7040843	0.37776518	0.5231894	0.49124616	0.5341538	0.24213415	0.673489	0.5786581
0.0	0.16575582	0.12956858	0.015299285	0.00015261532	0.011452428	0.0069616917	0.111873835	0.12992732	0.12810756	0.00011590442
0.0	0.013599545	0.057143934	0.009403693	0.010134602	0.010015065	0.011337802	0.023145039	0.09374085	0.11949094	0.007565693
0.0	0.0206798	0.03855979	0.02068376	0.02550421	0.011368347	0.00602888	0.028238798	0.077312954	0.021638881	0.010884294
0.0	0.573271	0.5771154	0.5842029	0.5610926	0.5547002	0.57276917	0.5728763	0.5864175	0.5812304	0.55255574
0.0	0.10013874	0.030599104	0.012939984	0.028418789	0.006967661	0.008757529	0.06840611	0.062312786	0.22715633	0.031110067
0.0	0.02956311	0.019272184	0.009504494	0.0086391205	0.010387143	0.0061738	0.036507476	0.015470096	0.049492676	0.016199542
0.0	0.14261945	0.11012834	0.020845892	0.032024045	0.011639876	0.0065663294	0.047808964	0.11597959	0.08904016	0.01728563
0.0	0.1712371	0.046576086	0.014050291	0.037862822	0.017626908	0.008549296	0.052857347	0.122819975	0.08864351	0.05658874
0.0	0.6318825	0.72191477	0.61693364	0.46058115	0.37038314	0.5476729	0.48447135	0.37568396	0.59971005	0.57595426
0.0	0.19468391	0.09379629	0.011436935	0.033414982	0.019397512	0.008504613	0.07614855	0.07015023	0.08968032	0.013996301
0.0	0.18965073	0.092604004	0.011472825	0.03306738	0.019120324	0.008435774	0.0760019	0.07054252	0.0893553	0.01398028
0.0	0.1903092	0.09310933	0.011411291	0.033048436	0.019160287	0.008472259	0.076022595	0.07119861	0.088949196	0.013998195
0.0	0.42308363	0.6194911	0.54965925	0.5059056	0.43041536	0.4743474	0.544113	0.68485117	0.52436393	0.51454586
0.0	0.028575517	0.020347498	0.012526245	0.016666211	0.016513703	0.008524145	0.020488417	0.04738188	0.05682949	0.010253184
0.0	0.012142296	0.05139457	0.005787727	0.009457065	0.01582148	0.012251132	0.016222175	0.035243858	0.017714621	0.007751989
0.0	0.011848223	0.049517382	0.0057162126	0.009380968	0.015550501	0.012211313	0.0161193	0.034700252	0.017224235	0.007583336
0.0	0.011855338	0.049683865	0.0057472484	0.0094062425	0.015662039	0.012245133	0.016077578	0.03479121	0.017241742	0.0076403655
0.0	0.09765769	0.018560797	0.008143795	0.010592769	0.007334531	0.006038314	0.014301952	0.03334001	0.03514787	0.0069314623
0.0	0.46263352	0.5430383	0.7612804	0.57383627	0.31654194	0.5639889	0.5100773	0.6284039	0.5614691	0.72602355
0.0	0.12847218	0.031682786	0.008367969	0.038561657	0.00785081	0.009672815	0.05798727	0.065412425	0.0854394	0.032648195
0.0	0.12855333	0.031593036	0.008365013	0.03871414	0.007863772	0.009682408	0.05810685	0.06559042	0.08538721	0.032687165
0.0	0.57134134	0.57835805	0.58311856	0.56000626	0.55401576	0.57217705	0.5724038	0.5849215	0.58095187	0.55355823
0.0	0.10685018	0.034246225	0.010612032	0.03816635	0.008727545	0.0076506515	0.050959	0.072174095	0.15458588	0.0134000145
0.0	0.043439485	0.019639574	0.011150705	0.014501372	0.018366948	0.008121609	0.019065382	0.025358351	0.014127679	0.016617004
0.0	0.044660255	0.020256147	0.011175154	0.014639396	0.018584603	0.008214365	0.01936539	0.02552619	0.014282981	0.016822083
0.0	0.17911461	0.20216732	0.03294552	0.027723253	0.009967813	0.012572618	0.036696486	0.080604866	0.28603575	0.019884631
0.0	0.73337	0.77663285	0.7337384	0.5070751	0.52732944	0.5769734	0.3660299	0.56116706	0.63509244	0.50893205
0.0	0.074588254	0.039038397	0.01007441	0.009057194	0.01307631	0.0048952843	0.015634311	0.03771946	0.031440765	0.013358535
0.0	0.23338106	0.036881234	0.010030924	0.0359478	0.008364361	0.008671349	0.05386991	0.11439166	0.10625478	0.02398838
0.0	0.0942892	0.033113156	0.0077224136	0.026882095	0.007948293	0.008399507	0.061230015	0.081790045	0.061545655	0.018850312
0.0	0.0942892	0.03311315	0.0077224136	0.026882095	0.007948293	0.008399507	0.061230015	0.081790045	0.06154563	0.018850312
0.0	0.118466295	0.07240239	0.009626621	0.024531206	0.005491982	0.009326687	0.06302316	0.039878733	0.29015082	0.014709854
0.0	0.07569618	0.05688303	0.013513562	0.029467072	0.0054135504	0.008973281	0.057253707	0.050187577	0.35110405	0.0140017895
0.0	0.11257285	0.06390596	0.0103821885	0.031842735	0.007757831	0.010287334	0.03155046	0.07136673	0.06375856	0.014213284
0.0	0.15307796	0.06567409	0.009459633	0.04086982	0.007592176	0.00845504	0.031592738	0.13157828	0.3771981	0.01581292
0.0	0.52845	0.6353536	0.024284344	0.16411318	0.06510303	0.015550881	0.3474331	0.274577	0.8148095	0.22178578
0.0	0.58524394	0.17062625	0.6549273	0.53753805	0.5163421	0.45555174	0.41693836	0.70055753	0.5851605	0.5190418
0.0	0.09731711	0.0656332	0.019609721	0.037101667	0.013036849	0.011827145	0.043682046	0.0670289	0.07592112	0.017157594
0.0	0.6466889	0.7379242	0.59912443	0.45715517	0.58522755	0.3532466	0.5919973	0.5068121	0.53206885	0.58511925
0.0	0.083961874	0.09504327	0.016071182	0.027900128	0.013855756	0.0056900894	0.090244055	0.038941827	0.050789416	0.027305959
0.0	0.08434879	0.095435664	0.015914753	0.027903754	0.013872236	0.005703971	0.09042406	0.039032444	0.05063346	0.027322568
0.0	0.11803344	0.03371965	0.011956164	0.023865463	0.025401914	0.010079776	0.056864146	0.10806622	0.3105685	0.028627982
0.0	0.5720569	0.57663494	0.5811213	0.5597827	0.553529	0.5720735	0.5739775	0.5841192	0.5823896	0.55024904
0.0	0.03381651	0.009274417	0.007899268	0.020376096	0.033289146	0.008115134	0.025161378	0.024969224	0.014369755	0.011275447
0.0	0.4610776	0.34989294	0.74019164	0.4399059	0.54177153	0.46182063	0.34465528	0.5196335	0.5371039	0.5678431
0.0	0.57246774	0.5756772	0.58233386	0.5593984	0.55258495	0.57217455	0.57190275	0.5833767	0.58064663	0.5512827
0.0	0.04726137	0.09876788	0.014086602	0.009206338	0.011684356	0.010999857	0.019109387	0.050208636	0.047436085	0.011171971
0.0	0.10206856	0.11753162	0.010280458	0.023635807	0.010522993	0.011891473	0.05456317	0.13550377	0.16167258	0.020574408
0.0	0.012346621	0.14497903	0.018793626	0.008501008	0.009054481	0.00790055	0.011232416	0.04850726	0.13145004	0.011724384
0.0	0.79267675	0.65117204	0.7678078	0.46629912	0.43307588	0.43401626	0.48332512	0.6564452	0.48457322	0.49978486
0.0	0.21911754	0.051976133	0.012830391	0.039020695	0.011451403	0.008524557	0.07231381	0.040653326	0.23562336	0.030337313
0.0	0.18768747	0.08027995	0.008279754	0.033195876	0.005323813	0.0070320666	0.056245267	0.098537326	0.17483823	0.018041305
0.0	0.79876775	0.3747159	0.53332156	0.43437394	0.35677564	0.50545746	0.6548895	0.27876943	0.58668566	0.35597044
0.0	0.059672993	0.04995839	0.015723953	0.01929014	0.00697246	0.007827738	0.030856254	0.037844684	0.012995916	0.0073236725
0.0	0.059155982	0.049803972	0.015698344	0.019306809	0.00699766	0.007835485	0.030830007	0.037849505	0.012954781	0.007334278
0.0	0.1312186	0.08444657	0.013612989	0.030042876	0.004962033	0.010989286	0.028586991	0.081243694	0.04215597	0.018822234
0.0	0.57250994	0.57535124	0.58158207	0.55962646	0.5525876	0.57196194	0.5718328	0.5835122	0.580683	0.55216
0.0	0.029681753	0.058518674	0.015848879	0.018642558	0.005524306	0.008320604	0.020843785	0.02805295	0.0066321883	0.009226791
0.0	0.79530567	0.5784146	0.6435392	0.46643004	0.44243488	0.52306443	0.3889042	0.5327629	0.47202736	0.58889514
0.0	0.36310208	0.47399884	0.59601384	0.569914	0.6514924	0.53851897	0.6223075	0.4182128	0.42294192	0.57872945
0.0	0.14031366	0.08198707	0.017984172	0.028976431	0.00537527	0.008386733	0.035849236	0.03187233	0.09616121	0.015248802
0.0	0.095653154	0.039344713	0.012544896	0.022275116	0.0062506264	0.012515898	0.04174138	0.047025558	0.23169294	0.01152445
0.0	0.57122594	0.57627493	0.58107483	0.56038505	0.5537837	0.57203436	0.5729993	0.5844586	0.5821604	0.55295324
0.0	0.037427735	0.03211835	0.017163794	0.018171057	0.009969088	0.012119513	0.013321343	0.010127162	0.049959768	0.005138955
0.0	0.6024765	0.5340271	0.64788085	0.3933572	0.44988596	0.5144331	0.40689132	0.43147832	0.68335754	0.5366791
0.0	0.5719811	0.5753442	0.58117115	0.5598873	0.5526725	0.5723249	0.57163405	0.5837217	0.58070666	0.5518585
0.0	0.040544543	0.04948487	0.01622133	0.01261571	0.0058143726	0.0067740004	0.011015789	0.06837651	0.018043673	0.009471177
0.0	0.72888106	0.65216297	0.76660746	0.5534299	0.5351868	0.4712762	0.59285134	0.20441401	0.65756845	0.5522199
0.0	0.091232434	0.045077335	0.007743151	0.032517757	0.014661594	0.009045416	0.026055828	0.048268273	0.22031088	0.057475165
0.0	0.051774934	0.07715471	0.0067202384	0.046933588	0.010770709	0.010543796	0.030474441	0.033899788	0.3003337	0.027078936
0.0	0.57274234	0.5763733	0.58283	0.5607931	0.5522998	0.57123667	0.57211244	0.58371514	0.58182454	0.5538617
0.0	0.058209445	0.044453546	0.01524555	0.009533556	0.015590562	0.007448471	0.029957345	0.015851883	0.049382027	0.038109567
0.0	0.037344128	0.03491717	0.008625597	0.0060203313	0.0104620345	0.005422999	0.028351929	0.040646963	0.023520237	0.017289422
0.0	0.58615404	0.5900223	0.59329385	0.5660447	0.5603865	0.5752966	0.5795814	0.59537107	0.5916355	0.5591067
0.0	0.5734413	0.5739203	0.58220464	0.5601978	0.55307674	0.5715526	0.5732247	0.5844416	0.58471185	0.55394506
0.0	0.024296751	0.123821594	0.008614791	0.015780548	0.012583159	0.0055078217	0.014356734	0.04293946	0.12556884	0.009975317
0.0	0.024363492	0.12385877	0.008621879	0.015744299	0.012557751	0.0055101337	0.014304662	0.042765513	0.1236049	0.009958317
0.0	0.04039798	0.13898796	0.009010621	0.029827861	0.010069594	0.008657354	0.037075356	0.12130165	0.111857004	0.03376496
0.0	0.014283102	0.076284885	0.009322023	0.008887974	0.007290137	0.0076140226	0.010760035	0.02955646	0.027360432	0.019012183
0.0	0.57937914	0.50007385	0.5979958	0.5023484	0.4929242	0.49199134	0.45938423	0.67785394	0.6174864	0.6026305
0.0	0.03940164	0.1370173	0.008849191	0.02956278	0.009990199	0.008618453	0.036814913	0.12065893	0.11145848	0.03371816
0.0	0.04127631	0.02587529	0.011429691	0.01163022	0.0066670864	0.009949952	0.02424691	0.036693197	0.023052594	0.011206015
0.0	0.13842645	0.0464344	0.010111861	0.016213965	0.0077284668	0.008108773	0.05507675	0.12449922	0.13317046	0.025282042
0.0	0.026771044	0.06651016	0.01529769	0.005958498	0.010388222	0.006503832	0.017838093	0.05362302	0.04183118	0.0164663
0.0	0.6142731	0.39140013	0.62537295	0.41242376	0.58941364	0.5389068	0.574347	0.26522672	0.60397345	0.5498675
0.0	0.04074781	0.0349116	0.013018983	0.04980958	0.0058034398	0.01107051	0.046328176	0.03985314	0.16742451	0.065932594
0.0	0.052988186	0.02790036	0.009566481	0.048113696	0.0070166076	0.010974075	0.055923995	0.08616933	0.15284725	0.057268016
0.0	0.57304406	0.5754918	0.5825518	0.5605926	0.5527056	0.5711026	0.5727075	0.58408004	0.5818206	0.5533401
0.0	0.01036935	0.033695977	0.014323615	0.015738904	0.004336051	0.008144164	0.015673636	0.012630449	0.027546244	0.011820259
0.0	0.008020848	0.027685251	0.013151221	0.011131746	0.014225254	0.007242933	0.014664757	0.030348742	0.030108467	0.014679047
0.0	0.07307404	0.050526913	0.0109187635	0.036588524	0.014414458	0.009091676	0.043842062	0.09017059	0.11917309	0.023019424
0.0	0.66721183	0.57397985	0.6108455	0.4929964	0.48114902	0.50818676	0.50062203	0.57069373	0.45386878	0.53652453
0.0	0.574447	0.52821475	0.7058274	0.46661657	0.5682082	0.4095808	0.48926118	0.58955723	0.5607866	0.39022502
0.0	0.030898064	0.031807654	0.0049554454	0.045617342	0.012137212	0.007945316	0.038010996	0.087961435	0.112446055	0.029612496
0.0	0.037835255	0.025709007	0.0052693738	0.023833925	0.012371561	0.01026836	0.03884836	0.082438976	0.10849255	0.028148135
0.0	0.57227623	0.5750829	0.58255595	0.5574028	0.5524079	0.5711235	0.57188797	0.58347243	0.58090913	0.5531189
0.0	0.009148786	0.023669915	0.008298424	0.013894987	0.0137321	0.0061955936	0.019341754	0.04203319	0.02571302	0.012268698
0.0	0.85167664	0.58800805	0.53326845	0.48338598	0.273154	0.5177142	0.6721975	0.5594733	0.6999835	0.59891367
0.0	0.020182503	0.069417074	0.010167772	0.009592364	0.0050325235	0.007898988	0.03014523	0.07611299	0.020901324	0.011188096
0.0	0.056642637	0.02138458	0.009201186	0.031680714	0.013966784	0.010236792	0.029398222	0.08791998	0.11177557	0.040526535
0.0	0.11379378	0.030060096	0.011154529	0.060642414	0.016996572	0.008212408	0.02749129	0.24252096	0.11606929	0.013576938
0.0	0.050089203	0.13222387	0.005540645	0.032998294	0.015347691	0.012249472	0.028580027	0.11261836	0.15674505	0.027053898
0.0	0.054844033	0.0663145	0.008944995	0.039002657	0.014346771	0.008242098	0.020322245	0.18230149	0.08677241	0.013850258
0.0	0.07500367	0.070560515	0.010320815	0.02503983	0.006198219	0.013626711	0.041752968	0.0762342	0.11956525	0.032175988
0.0	0.032003187	0.029603323	0.012702288	0.009170723	0.004798682	0.012370035	0.023052525	0.029083095	0.025572034	0.016621899
0.0	0.112506606	0.056371897	0.010476538	0.025703406	0.0065447288	0.010536217	0.057430558	0.07253887	0.11916713	0.026235048
0.0	0.011304701	0.03504542	0.013030262	0.012959647	0.012097212	0.010842546	0.0116146915	0.08032461	0.02984399	0.017938929
0.0	0.58421373	0.41001168	0.6920613	0.5029363	0.528612	0.4386054	0.530266	0.358874	0.6525637	0.4975851
0.0	0.5457755	0.56452	0.03376629	0.1397535	0.031431988	0.016171996	0.27678102	0.3671494	0.90443975	0.11879582
0.0	0.45824793	0.44525623	0.026093103	0.20004196	0.079272114	0.017194008	0.29629502	0.309742	0.8149483	0.115420595
0.0	0.14024703	0.13820605	0.005348469	0.03457742	0.0035789367	0.011487955	0.03822606	0.038841136	0.12870078	0.040967617
0.0	0.8044665	0.5600378	0.58914703	0.4941768	0.25441697	0.47713247	0.6144472	0.593329	0.6964482	0.66688555
0.0	0.57298225	0.57517225	0.5826797	0.55757636	0.552599	0.57264775	0.57198614	0.583675	0.5817746	0.5531739
0.0	0.07282689	0.0331787	0.010390128	0.030033873	0.005797602	0.009176531	0.0501709	0.097497374	0.072292395	0.03150747
0.0	0.10010639	0.04201374	0.009231918	0.042213857	0.017611772	0.010083407	0.03942734	0.18341735	0.11142525	0.015625333
0.0	0.57309705	0.57663524	0.5817154	0.55960935	0.553677	0.571505	0.57411534	0.5843985	0.58329177	0.55072486
0.0	0.054913353	0.084912114	0.0060241874	0.0152411265	0.015066336	0.009897153	0.006911685	0.044865645	0.025950871	0.045350354
0.0	0.58791125	0.5915864	0.60360074	0.5251065	0.55845535	0.4752902	0.28675756	0.55540204	0.62168986	0.739579
0.0	0.57269776	0.57541096	0.58239996	0.56028575	0.5523587	0.571953	0.5719386	0.5835046	0.58095354	0.5525188
0.0	0.03381006	0.105256826	0.027423728	0.013603075	0.0059278402	0.009381496	0.014173725	0.044984814	0.042221963	0.0097515825
0.0	0.10624745	0.119492546	0.023159226	0.04001033	0.0050563533	0.011644518	0.045413677	0.121821836	0.10819908	0.018267913
0.0	0.57299393	0.57840616	0.58410287	0.56180596	0.55476815	0.5732175	0.5736238	0.5871448	0.5853121	0.55754983
0.0	0.57361543	0.5789581	0.5841173	0.56140965	0.55492085	0.57306975	0.5743156	0.5867919	0.5851845	0.5577132
0.0	0.12052925	0.0604394	0.013624013	0.045787457	0.0067319106	0.012344331	0.04105635	0.05993548	0.11338469	0.015854472
0.0	0.043613028	0.02711353	0.014509811	0.011598433	0.017779049	0.0077391076	0.015817232	0.0479297	0.07858001	0.014846825
0.0	0.043653123	0.027114851	0.014498537	0.011602752	0.017752415	0.007700787	0.015802497	0.047984477	0.07861837	0.014815521
0.0	0.58297527	0.5894025	0.5925005	0.5642079	0.56087065	0.57517064	0.5782897	0.59558386	0.59099334	0.56403
0.0	0.035889998	0.024260934	0.013891054	0.014979852	0.012233362	0.0123163685	0.052130062	0.024719639	0.02524225	0.012591546
0.0	0.036278427	0.024150277	0.013778074	0.014986327	0.012321126	0.012309386	0.05251504	0.024985308	0.0251293	0.01254528
0.0	0.12792662	0.10835474	0.00927432	0.026137125	0.011842905	0.011142033	0.04426522	0.09930928	0.23386987	0.026001748
0.0	0.12707873	0.07127036	0.008613902	0.020360464	0.0113954265	0.011504721	0.045118723	0.13523802	0.30775952	0.02134454
0.0	0.121947505	0.08080022	0.009517409	0.04058616	0.0063803326	0.0077599785	0.10211125	0.14749648	0.10719276	0.021231197
0.0	0.5724243	0.5752544	0.5815666	0.559716	0.5524027	0.5723608	0.57236946	0.5836786	0.5807639	0.55226576
0.0	0.05027416	0.07116872	0.012789797	0.013429006	0.017894445	0.005982408	0.023970373	0.05128508	0.025999878	0.008975231
0.0	0.58691865	0.4987727	0.5790683	0.5659336	0.36805838	0.4947852	0.52836305	0.59514374	0.6863057	0.6032906
0.0	0.15793318	0.10011298	0.012608982	0.03648558	0.011889249	0.008270632	0.05530582	0.1422754	0.19038549	0.021151744
0.0	0.07562555	0.08139264	0.0067893662	0.03865217	0.008155211	0.011260041	0.03648373	0.14172634	0.099435575	0.020394297
0.0	0.57248884	0.5764197	0.5811673	0.5603611	0.553484	0.5719837	0.57317543	0.5841579	0.5827562	0.55280036
0.0	0.0253072	0.034772247	0.008538484	0.01606571	0.013898503	0.008248388	0.014593443	0.044398464	0.08335263	0.01908414
0.0	0.58502656	0.67570394	0.60698766	0.53794116	0.45022535	0.5615317	0.45448658	0.68688446	0.35201412	0.4516056
0.0	0.5727838	0.5753259	0.5813407	0.5597469	0.55253667	0.572425	0.57204777	0.5836799	0.5808966	0.55227923
0.0	0.06637381	0.029389448	0.009582859	0.0111037195	0.013281078	0.008078448	0.021913493	0.046132393	0.031206869	0.007884201
0.0	0.57285255	0.6215327	0.64451396	0.55319005	0.481565	0.4907435	0.53725314	0.6184068	0.57295424	0.614191
0.0	0.028893603	0.05211402	0.008111132	0.04150134	0.020588845	0.013100184	0.0314806	0.122073874	0.11181609	0.02797846
0.0	0.028643234	0.051550493	0.007969478	0.041396223	0.020573322	0.012976706	0.031172942	0.120005675	0.11090777	0.027654553
0.0	0.02830619	0.051303126	0.008016945	0.041177586	0.02050731	0.013128886	0.031179922	0.12096571	0.11085287	0.027643504
0.0	0.14934444	0.10574656	0.009530503	0.030206203	0.01879731	0.0059034303	0.051646728	0.033681728	0.08201927	0.030069262
0.0	0.14562401	0.10432937	0.009374192	0.030060139	0.018717077	0.005835381	0.05156184	0.033393897	0.0815849	0.029625468
0.0	0.14505425	0.10380419	0.009424557	0.029879777	0.018665964	0.0058874227	0.051621594	0.033426996	0.08162979	0.02965374
0.0	0.2044305	0.017220175	0.024398653	0.048333194	0.009812963	0.00819198	0.07406977	0.1226068	0.17291124	0.0420497
0.0	0.4399219	0.15022856	0.79122925	0.5392597	0.38402113	0.472692	0.62245035	0.5332344	0.6776402	0.62823105
0.0	0.04344949	0.08328122	0.016516678	0.014187764	0.007155742	0.0074447324	0.021314703	0.061030157	0.040095523	0.011105065
0.0	0.023329193	0.17845772	0.017266938	0.015512871	0.009776926	0.011489781	0.02091815	0.030463781	0.21237041	0.040550034
0.0	0.023271343	0.1785927	0.017287275	0.015539447	0.009758321	0.011431625	0.021156626	0.030348854	0.21160765	0.040593855
0.0	0.5732397	0.5752181	0.5823129	0.55964077	0.5524075	0.57287043	0.57239366	0.5836386	0.58109385	0.55314267
0.0	0.04327138	0.06209646	0.0082204705	0.013980845	0.012525508	0.004775653	0.026467241	0.035491586	0.08641589	0.0125104
0.0	0.12070458	0.098426685	0.0061489837	0.0352346	0.010877756	0.0060632895	0.062960275	0.08772228	0.14724341	0.02637029
0.0	0.56487864	0.6461373	0.4982309	0.56236464	0.5725527	0.55147	0.5826111	0.55034727	0.5049232	0.65271336
0.0	0.12324716	0.09188543	0.009325441	0.019140784	0.009747807	0.010465791	0.054690994	0.035806887	0.14693485	0.028378325
0.0	0.11964375	0.09123042	0.009272187	0.019021511	0.009647907	0.010464912	0.054293737	0.035707995	0.14598346	0.027964393
0.0	0.15139952	0.07748548	0.013616082	0.037646294	0.009344627	0.009070639	0.06189181	0.113431	0.1420625	0.029748531
0.0	0.12535302	0.026607214	0.0064490805	0.057948437	0.007450139	0.007172758	0.1420531	0.06698175	0.08172961	0.04354603
0.0	0.062014718	0.03398978	0.0053419177	0.051450256	0.0070284647	0.007892649	0.12948321	0.06102015	0.12309987	0.03428352
0.0	0.15062977	0.12667637	0.009436914	0.046397075	0.012554593	0.012257511	0.05555074	0.063923694	0.09702959	0.015741624
0.0	0.13002029	0.07773201	0.008727681	0.03947962	0.012763375	0.010212009	0.041588474	0.05058695	0.093473636	0.019361166
0.0	0.6690465	0.4897931	0.019153273	0.15371455	0.04560931	0.015555598	0.16393442	0.32125917	0.8446901	0.17661028
0.0	0.13929324	0.069163136	0.006273507	0.045017682	0.012429432	0.0091997385	0.020304548	0.07234124	0.11287096	0.05023431
0.0	0.024073532	0.07203833	0.012798349	0.01212287	0.020954916	0.009296077	0.021779165	0.040737744	0.14355837	0.0065013184
0.0	0.60893565	0.7939948	0.5123371	0.44696257	0.66842914	0.5131946	0.56170845	0.6158184	0.5612516	0.428528
0.0	0.037712984	0.06041525	0.008720472	0.0124063855	0.012710902	0.008307509	0.017424384	0.051107034	0.02508805	0.014207578
0.0	0.037910283	0.0599646	0.008675334	0.012358634	0.012727063	0.008348638	0.017595312	0.05083932	0.025296722	0.014320874
0.0	0.067947686	0.078444496	0.015677013	0.041509476	0.01405265	0.0068892785	0.041928865	0.11974169	0.25888473	0.030740509
0.0	0.09889299	0.06692	0.017782146	0.038741436	0.0066264225	0.0093142055	0.08707419	0.07891726	0.48840252	0.024945704
0.0	0.12837376	0.059958372	0.0058739474	0.033598065	0.007055599	0.009818951	0.027837073	0.13368122	0.36207762	0.070883565
0.0	0.13216852	0.055605266	0.0079455525	0.040299263	0.0067343437	0.011587364	0.071421616	0.07675002	0.37863067	0.015662376
0.0	0.10445114	0.085463	0.0075593907	0.03282618	0.012961886	0.010364719	0.026321413	0.123748384	0.6661366	0.021812782
0.0	0.5417906	0.54172295	0.03813856	0.15029073	0.07001283	0.01238031	0.3533578	0.43607894	0.8504467	0.11185398
0.0	0.17336755	0.07550676	0.00783388	0.033167694	0.00745199	0.009875188	0.04438112	0.1308968	0.4110583	0.06598782
0.0	0.6962431	0.619422	0.029391175	0.13487992	0.06042348	0.015449491	0.3098076	0.37676513	0.83671945	0.1399224
0.0	0.07481937	0.0944806	0.020172803	0.036281053	0.013456584	0.009171382	0.088464335	0.07008009	0.4013702	0.019492332
0.0	0.10618041	0.05338617	0.012980194	0.03923667	0.0043084444	0.008813042	0.1141465	0.151925	0.08942319	0.024071816
0.0	0.13692811	0.070680335	0.006049692	0.043805763	0.0057576774	0.012041038	0.040736422	0.097380765	0.09537448	0.025789961
0.0	0.10585248	0.019825907	0.009306214	0.04508763	0.005493368	0.006573096	0.1663363	0.17468446	0.20143281	0.02750498
0.0	0.5666309	0.26888856	0.019326486	0.1672011	0.051472634	0.015963549	0.39838067	0.3521007	0.84953	0.14170906
0.0	0.5724363	0.5769272	0.58256036	0.5609635	0.55456287	0.57372767	0.5742283	0.58502465	0.58475	0.5531556
0.0	0.5736235	0.5760192	0.5825177	0.5618286	0.55222887	0.57219666	0.57358515	0.586108	0.583773	0.5542753
0.0	0.5743422	0.5760865	0.5833728	0.5603419	0.5523257	0.5727349	0.5729834	0.5843525	0.5843256	0.5520771
0.0	0.027068624	0.03542272	0.005639833	0.019315576	0.012571328	0.014519169	0.010586839	0.040563595	0.1774454	0.010139865
0.0	0.5830149	0.58853364	0.5902463	0.5628658	0.5578222	0.57564247	0.5782208	0.5926271	0.59048396	0.55898535
0.0	0.58114016	0.58809686	0.5889677	0.56230307	0.55733114	0.5753358	0.5775728	0.592784	0.5900327	0.55895764
0.0	0.572637	0.57736796	0.5800151	0.5603346	0.55236304	0.5712495	0.57380384	0.58371353	0.58027065	0.5536883
0.0	0.5741208	0.5742422	0.5826684	0.55963975	0.55197585	0.57101166	0.5732111	0.58499014	0.5818242	0.5536956
0.0	0.57558084	0.5768297	0.58351076	0.56063676	0.5529391	0.57183516	0.5737024	0.5855498	0.5828376	0.5549558
0.0	0.5730336	0.57565355	0.58267426	0.56023514	0.5528588	0.57222384	0.5727054	0.58552355	0.58055586	0.5538664
0.0	0.0087964665	0.05458687	0.01177741	0.011934153	0.0123086795	0.009138767	0.021880446	0.021564245	0.07522389	0.009861695
0.0	0.027198171	0.035396207	0.005640964	0.01933949	0.012558171	0.014523093	0.0105478065	0.040582445	0.1775973	0.010134415
0.0	0.58024406	0.5866783	0.5905471	0.5626269	0.5574959	0.5745454	0.5775585	0.5927237	0.58692116	0.5597121
0.0	0.5737739	0.5759089	0.5812108	0.5611515	0.55384815	0.5741829	0.57439315	0.5852102	0.58397907	0.55350715
0.0	0.5852606	0.5901094	0.5915553	0.5658076	0.56013805	0.57753617	0.57884264	0.5949399	0.59176344	0.5613403
0.0	0.5849998	0.589236	0.5921364	0.56579864	0.56012225	0.5773081	0.5788401	0.59564596	0.59200984	0.56101435
0.0	0.5821118	0.58732915	0.5914555	0.5636008	0.5583246	0.57542515	0.5780216	0.59394264	0.58960444	0.5603043
0.0	0.02706128	0.03594925	0.005658647	0.019268727	0.012680832	0.014504542	0.01063313	0.04085104	0.17852826	0.010203857
0.0	0.20355375	0.050098326	0.0047454205	0.05344735	0.012550633	0.0147579955	0.04120653	0.12493146	0.19819103	0.030706648
0.0	0.00014902822	0.03611819	0.00048444277	8.8618406e-05	0.0127857635	0.0076541416	6.634442e-05	0.029168366	7.752849e-05	0.00024843586
0.0	0.57399875	0.5770762	0.58346796	0.56102693	0.5536118	0.5735354	0.5724114	0.58629686	0.583728	0.5542113
0.0	0.02223415	0.0395337	0.010469224	0.018971944	0.015655123	0.009806853	0.020610282	0.04616167	0.096030876	0.01347273
0.0	0.57551813	0.5791837	0.5845443	0.5618587	0.5553584	0.5731983	0.57434976	0.5866117	0.5845803	0.5547786
0.0	0.5638716	0.87304723	0.042311046	0.039906994	0.10563167	0.008390862	0.36388987	0.23210968	0.88734627	0.059230153
0.0	0.5365055	0.5783716	0.028060323	0.10084375	0.028156642	0.011988726	0.17849542	0.27138862	0.8814553	0.14747874
0.0	0.57999027	0.5891204	0.5929327	0.5652418	0.5602843	0.5762274	0.57750905	0.5953968	0.5911181	0.56348693
0.0	0.5726653	0.57496196	0.5820497	0.5611735	0.5534708	0.57351923	0.57449996	0.5832061	0.5839469	0.5532419
0.0	0.57285786	0.57442015	0.5837786	0.56092626	0.5538754	0.57418144	0.57428914	0.58465576	0.5827836	0.55448544
0.0	0.5817661	0.58989424	0.5932591	0.5643901	0.56093186	0.5767051	0.57908773	0.5951276	0.59107554	0.563297
0.0	0.5736952	0.5768962	0.5835096	0.56246036	0.55414027	0.5736096	0.57376647	0.5868396	0.58451784	0.55324733
0.0	0.5744221	0.5769719	0.584935	0.561647	0.5564061	0.5733589	0.5744076	0.5856815	0.58376294	0.5531819
0.0	0.5740675	0.57748157	0.58542705	0.56176156	0.55447954	0.57342315	0.57447255	0.5865057	0.58447117	0.55736154
0.0	0.029139755	0.04381391	0.010840567	0.016813576	0.005035801	0.011497913	0.019179692	0.015231168	0.10313292	0.019414818
0.0	0.5827304	0.58644515	0.5914407	0.5640159	0.55850315	0.5748296	0.57765806	0.59425867	0.5907221	0.5606794
0.0	0.57250065	0.57649595	0.583608	0.56139433	0.5526328	0.57416725	0.5736852	0.58363837	0.58419985	0.5547844
0.0	0.2536379	0.0930894	0.01846568	0.018316623	0.012017667	0.010833733	0.029483289	0.047298186	0.08027713	0.0070187743
0.0	0.58279115	0.5885533	0.5920504	0.56384856	0.55963725	0.5753912	0.5789124	0.593742	0.5896209	0.5606498
0.0	0.58332574	0.58838904	0.5916671	0.56321657	0.5598701	0.57545006	0.57875913	0.5943516	0.58997625	0.56050104
0.0	0.58291054	0.5897183	0.5930001	0.56428605	0.5613602	0.575662	0.5786335	0.59537905	0.59052753	0.5635061
0.0	0.5725447	0.5783843	0.5836813	0.5601288	0.5543501	0.5720118	0.57273656	0.58555824	0.5811419	0.55394846
0.0	0.58215934	0.5894668	0.59302795	0.56482965	0.56067723	0.57524854	0.57907635	0.59537256	0.59030896	0.5636415
0.0	0.5822027	0.58975226	0.59139675	0.56457466	0.5600483	0.5762734	0.57792825	0.59446025	0.5905896	0.5632246
0.0	0.06172213	0.00074671145	0.014824258	0.014962026	0.012395985	0.010310081	0.017857868	6.466888e-05	0.053347263	0.014661982
0.0	0.5734754	0.5800363	0.58573407	0.5618718	0.5550986	0.5740089	0.5740251	0.58754224	0.58599603	0.5555121
0.0	0.5746267	0.57929116	0.58513314	0.562329	0.5553099	0.57408226	0.57464147	0.5873713	0.58581537	0.5562721
0.0	0.5736213	0.5745422	0.5820997	0.5603037	0.5541415	0.5713578	0.57413894	0.58506787	0.583799	0.5528824
0.0	0.5810074	0.58694875	0.5906764	0.56347525	0.55823016	0.57592744	0.5776463	0.59337527	0.58902854	0.5606165
0.0	0.57424796	0.5779004	0.5859763	0.5623842	0.55634725	0.5721904	0.57377857	0.5865093	0.5854162	0.5575946
0.0	0.042109188	0.044867005	0.012507804	0.017598115	0.014203946	0.0070250747	0.02141622	0.06273657	0.052333824	0.01960799
0.0	0.57338935	0.5744309	0.58138746	0.56159157	0.5538846	0.5721547	0.5735186	0.5852064	0.5838158	0.553214
0.0	0.5843745	0.5904011	0.59362346	0.56604314	0.55997556	0.57790476	0.57912576	0.5957616	0.591571	0.56161296
0.0	0.58466494	0.5903648	0.59367186	0.56618714	0.55992246	0.5779192	0.5796084	0.59556735	0.5907033	0.56159663
0.0	0.58236134	0.5871884	0.5909975	0.564262	0.5583586	0.5753552	0.577331	0.5931909	0.5895853	0.5591105
0.0	0.57298654	0.5777064	0.5833301	0.5607044	0.55339926	0.57191783	0.57188326	0.5852615	0.58272254	0.5530442
0.0	0.5745605	0.5771087	0.58288115	0.5606702	0.55235523	0.5715115	0.5725832	0.58608466	0.581578	0.55378115
0.0	0.571819	0.57636106	0.5818192	0.56054765	0.5518448	0.57188845	0.5734398	0.58478963	0.5817873	0.5540862
0.0	0.57348835	0.57808656	0.5828616	0.56107193	0.5519845	0.5716568	0.5732328	0.5852844	0.5819914	0.5540168
0.0	0.5727719	0.5755367	0.5829381	0.5605315	0.55181056	0.57155645	0.5732289	0.58451676	0.5819951	0.5544888
0.0	0.5727996	0.57639277	0.58277225	0.5592496	0.5512586	0.57112455	0.5728204	0.58509994	0.582538	0.55437106
0.0	0.57409704	0.5771949	0.582804	0.5602843	0.55279434	0.5718348	0.5720134	0.5840338	0.58105093	0.5531764
0.0	0.5738634	0.577256	0.5823731	0.56047577	0.55266804	0.5711147	0.5720118	0.5851169	0.58296245	0.5528408
0.0	0.5723483	0.57766336	0.5831002	0.56048155	0.55312294	0.5720042	0.57309496	0.5857057	0.5825307	0.55321425
0.0	0.5732064	0.57722676	0.5830164	0.56047106	0.5514606	0.5717381	0.5724798	0.5852659	0.5817678	0.55352044
0.0	0.573338	0.57757795	0.5825459	0.56016695	0.5532209	0.5713674	0.5723753	0.5846047	0.58188885	0.553271
0.0	0.5733804	0.5768202	0.58197826	0.56019497	0.5522588	0.57147694	0.5723158	0.5851356	0.58164376	0.5533796
0.0	0.57361245	0.57654685	0.5835491	0.5601219	0.55249697	0.5710984	0.57295555	0.5858182	0.5824611	0.55286354
0.0	0.5735552	0.57685965	0.58082414	0.5592659	0.553732	0.5702689	0.57218397	0.58359694	0.58249664	0.5534544
0.0	0.57331574	0.5770369	0.5826163	0.56048745	0.55164605	0.57159567	0.5732443	0.58380723	0.5816959	0.55384475
0.0	0.5726434	0.57605743	0.5824454	0.55921096	0.55234104	0.571302	0.5727242	0.5847455	0.5823659	0.55367625
0.0	0.5731183	0.5767108	0.5822273	0.5597892	0.5523609	0.57133806	0.5726311	0.5844122	0.5804274	0.55439234
0.0	0.5726061	0.5752761	0.58306843	0.5603725	0.5524745	0.5714005	0.57296413	0.58498037	0.5820828	0.55443066
0.0	0.57141346	0.5766453	0.58366275	0.56066144	0.553564	0.5711984	0.57292217	0.5849188	0.5822298	0.5513987
0.0	0.57239	0.5771873	0.584162	0.56162536	0.5548724	0.5724769	0.5738129	0.5854779	0.58295095	0.55459744
0.0	0.57315356	0.5765065	0.58157635	0.5601762	0.55436516	0.57234263	0.57182574	0.585861	0.58280593	0.55202615
0.0	0.5826088	0.5870634	0.590883	0.56390303	0.55816966	0.5763507	0.5777399	0.59443915	0.58936363	0.5602893
0.0	0.58148915	0.587311	0.59124047	0.5639997	0.55835044	0.57630175	0.57703626	0.5939827	0.58923256	0.5599816
0.0	0.57135826	0.57690156	0.5843089	0.559398	0.5542967	0.5739109	0.5737999	0.58498824	0.58351547	0.55324256
0.0	0.5741509	0.57765913	0.584273	0.5623482	0.55466324	0.57356703	0.57238805	0.5852389	0.5838573	0.55468875
0.0	0.57299054	0.5745395	0.5846032	0.56136435	0.5517356	0.573959	0.5743454	0.58485425	0.5827319	0.55468947
0.0	0.5717686	0.5779484	0.58348155	0.56057715	0.5538799	0.5716266	0.5720694	0.58515984	0.5813798	0.55191416
0.0	0.15264998	0.05152589	0.005462149	0.055635136	0.016701125	0.011787348	0.03610486	0.101724744	0.25145364	0.043209024
0.0	0.027043168	0.03627091	0.005819954	0.019322298	0.012561688	0.014600068	0.010623123	0.04104037	0.17713149	0.010187381
0.0	0.15184447	0.05057773	0.0053639244	0.055373024	0.016739279	0.011918167	0.03615211	0.10203068	0.24973528	0.04326015
0.0	0.024835527	0.069233686	0.009278681	0.017912228	0.012025369	0.0077711144	0.07043703	0.0599533	0.08118119	0.013628352
0.0	0.57323533	0.5762021	0.583629	0.5618644	0.5523506	0.57223856	0.5726911	0.58547974	0.5834478	0.5548627
0.0	0.039235357	0.060652852	0.01999485	0.017072983	0.018026715	0.008393671	0.029156964	0.053466182	0.039540682	0.012300312
0.0	0.027486926	0.03893735	0.016462423	0.015187808	0.015242508	0.011411672	0.027592368	0.03302484	0.10557542	0.017058033
0.0	0.1208281	0.01452443	0.024241718	0.019457152	0.012529696	0.010683628	0.026085082	0.06771724	0.041842498	0.010007819
0.0	0.5733159	0.57713574	0.58366567	0.5613576	0.55295414	0.5732455	0.57310015	0.5854849	0.58221656	0.5545433
0.0	0.5731815	0.57706636	0.58293223	0.56214386	0.5542967	0.57297707	0.5731686	0.58649874	0.58406234	0.55458385
0.0	0.5731815	0.57706636	0.58293223	0.56214386	0.5542967	0.57297707	0.5731686	0.58649874	0.58406234	0.55458385
0.0	0.5741264	0.5761124	0.5834869	0.56131446	0.5543862	0.5737541	0.57362014	0.5877019	0.58456004	0.55298054
0.0	0.57248485	0.57699656	0.58158886	0.56103283	0.55326664	0.5733809	0.57364196	0.58638054	0.5831426	0.5523668
0.0	0.571868	0.57629234	0.58247447	0.5609225	0.5543198	0.5729464	0.574182	0.5856422	0.583172	0.5521185
0.0	0.5741878	0.57734406	0.5840709	0.56142193	0.5543985	0.57326245	0.57314837	0.5865349	0.5816553	0.55326337
0.0	0.57334936	0.5761291	0.5827366	0.5607257	0.5535555	0.5712352	0.5740544	0.5841501	0.58342797	0.55182236
0.0	0.0247418	0.069096796	0.009266604	0.017874578	0.012045344	0.007790066	0.07040348	0.060139682	0.08115213	0.01366414
0.0	0.57299393	0.57684773	0.582164	0.5612302	0.55290306	0.57211065	0.5722494	0.58574605	0.5822157	0.55410755
0.0	0.57229257	0.57601154	0.5821808	0.56195503	0.5545281	0.5724925	0.57347465	0.58571935	0.5834587	0.5519819
0.0	0.10736772	0.04128013	0.008806321	0.015340487	0.019339053	0.009122283	0.07330225	0.039861407	0.104808725	0.016203465
0.0	0.57310283	0.576631	0.58266634	0.56114984	0.5522629	0.5715832	0.573256	0.5865344	0.5836867	0.5546696
0.0	0.5740821	0.5765232	0.5824313	0.5607462	0.55483323	0.57205886	0.57473296	0.5851674	0.58376783	0.5522515
0.0	0.065021455	0.049956307	0.014572755	0.017234102	0.017536368	0.007212427	0.026989328	0.05391737	0.098016664	0.0135941785
0.0	0.573683	0.5755771	0.58279884	0.56139225	0.5537804	0.5729976	0.573003	0.5864875	0.58261317	0.55204177
0.0	0.044916708	0.09564505	0.012836178	0.013581876	0.0105263395	0.010687721	0.03621116	0.033072792	0.092793986	0.01902268
0.0	0.044916708	0.09564505	0.012836178	0.013581876	0.0105263395	0.010687721	0.03621116	0.0330728	0.092793986	0.01902268
0.0	0.10724476	0.041193213	0.008773028	0.015321024	0.019369625	0.009105984	0.073295206	0.039821744	0.10517288	0.016208291
0.0	0.5736333	0.5752624	0.5825949	0.5604243	0.5531581	0.5717088	0.5738533	0.58471596	0.58400697	0.55309516
0.0	0.5732149	0.57531804	0.58380264	0.5608318	0.55428994	0.57153344	0.57396305	0.5844304	0.58369195	0.5529321
0.0	0.5737718	0.5754689	0.58265203	0.56140524	0.5524441	0.57205737	0.5741586	0.5853015	0.58482623	0.5533494
0.0	0.5808974	0.58676505	0.5901379	0.5634523	0.5571028	0.5747053	0.5770136	0.59256864	0.58842367	0.55810016
0.0	0.5816152	0.5880433	0.5909096	0.5631141	0.55817086	0.5760559	0.5780803	0.59345555	0.5879979	0.5600646
0.0	0.5746204	0.5774711	0.58496636	0.55803883	0.5532622	0.57398677	0.5742156	0.5851304	0.5826921	0.5544606
0.0	0.5808072	0.5891645	0.5919323	0.5643773	0.5607638	0.5749794	0.57787985	0.5941293	0.589952	0.56384087
0.0	0.57449555	0.5767035	0.58469486	0.560671	0.55351025	0.5737806	0.57439095	0.5856789	0.5840991	0.55319005
0.0	0.5747569	0.5774223	0.5842462	0.5602149	0.55477875	0.5742933	0.57395995	0.58498806	0.58355826	0.5540747
0.0	0.57448375	0.57703984	0.58386153	0.5613051	0.5529426	0.57428175	0.5740633	0.5851568	0.58209497	0.5531815
0.0	0.5749666	0.57597595	0.58471715	0.56069976	0.55328196	0.5730036	0.57458436	0.58562744	0.58295727	0.55380946
0.0	0.5736861	0.57581085	0.5837756	0.55985117	0.55321765	0.5737036	0.57320887	0.58569866	0.58270216	0.5543827
0.0	0.57267207	0.5778261	0.58321244	0.56180906	0.5538411	0.57215685	0.57391244	0.58683187	0.5836008	0.5548185
0.0	0.5738047	0.57917863	0.58585	0.56136197	0.55561626	0.5728277	0.5744565	0.5874948	0.5855745	0.55760556
0.0	0.58027816	0.5859195	0.5905641	0.5640231	0.5555281	0.57556784	0.57746905	0.59373546	0.5890611	0.5580513
0.0	0.57811546	0.58056754	0.5867719	0.56257474	0.5571842	0.5738074	0.5748998	0.58876437	0.5853024	0.55560976
0.0	0.5757794	0.58082116	0.58735025	0.561455	0.5560758	0.57291704	0.5747345	0.58891594	0.5854697	0.5584631
0.0	0.58220226	0.5896543	0.5932964	0.56417125	0.5597945	0.57547414	0.5781465	0.59571713	0.59036	0.56352204
0.0	0.57991874	0.5870848	0.590102	0.5646959	0.55792767	0.5760777	0.57682884	0.5926145	0.58774775	0.55830115
0.0	0.02790632	0.04116224	0.013729944	0.011389246	0.013843551	0.010144551	0.023389759	0.034469154	0.014874119	0.011681415
0.0	0.5717466	0.5769826	0.5831001	0.5598163	0.5529679	0.5703763	0.5727055	0.58422464	0.5838171	0.5530594
0.0	0.5737091	0.5751775	0.58261263	0.5603237	0.5532169	0.5727243	0.57365173	0.5863017	0.58334965	0.5536579
0.0	0.5739773	0.5757134	0.582324	0.5599157	0.55405915	0.5715987	0.5737781	0.58536255	0.5827642	0.5533723
0.0	0.5731815	0.57706636	0.58293223	0.56214386	0.5542967	0.57297707	0.5731686	0.58649874	0.58406234	0.55458385
0.0	0.5753331	0.5776984	0.5854482	0.56047374	0.55456585	0.5738329	0.5735108	0.5872446	0.5841707	0.5549197
0.0	0.5739456	0.5771109	0.5842104	0.56157297	0.55380577	0.5738598	0.57413137	0.5866184	0.5837487	0.5546172
0.0	0.5725971	0.5768231	0.5844841	0.56108224	0.5533794	0.5738195	0.5746539	0.58574647	0.58414876	0.55332094
0.0	0.5739556	0.5782903	0.5840222	0.5604626	0.5545985	0.573429	0.5747205	0.58720267	0.5840052	0.55456406
0.0	0.039180107	0.047017865	0.010032871	0.019243548	0.012421621	0.008165527	0.016058438	0.028923843	0.024580322	0.016153328
0.0	0.5822625	0.5889304	0.59306073	0.5642327	0.55983686	0.5754531	0.5776172	0.5956588	0.5899121	0.5638225
0.0	0.5820775	0.5893489	0.5922575	0.5652173	0.5609115	0.5756981	0.5784803	0.59568584	0.5907353	0.5628106
0.0	0.10867977	0.030123776	0.02439989	0.014066139	0.011794627	0.008566208	0.012718102	0.05637935	0.16217145	0.016461913
0.0	0.57400876	0.57664686	0.58298457	0.56081915	0.55357295	0.5722258	0.57241344	0.58456016	0.5820927	0.55321574
0.0	0.5748226	0.5769516	0.5815027	0.5607146	0.55373895	0.57212025	0.57175887	0.58586204	0.58406484	0.5524268
0.0	0.5725176	0.5748426	0.5832173	0.5606222	0.5532022	0.5734438	0.573456	0.585316	0.58401567	0.5542879
0.0	0.5718291	0.5747106	0.5836529	0.5606114	0.553386	0.57385415	0.5733103	0.5853182	0.582794	0.5546779
0.0	0.57267356	0.57514393	0.5825557	0.5616107	0.5526923	0.5734735	0.5735774	0.5848499	0.58367544	0.553976
0.0	0.5751651	0.57624674	0.5838714	0.5609921	0.55439216	0.57306975	0.5724124	0.5851367	0.5835768	0.55215144
0.0	0.57308334	0.5760476	0.58403164	0.5613618	0.55423456	0.5736996	0.5737525	0.5843143	0.5826149	0.55354685
0.0	0.5814839	0.5870344	0.5911602	0.5639378	0.5581621	0.57421833	0.57657397	0.5926877	0.5887177	0.55895543
0.0	0.5808098	0.58671474	0.58949214	0.5634282	0.55794835	0.57476354	0.57749045	0.59229577	0.5890448	0.55872977
0.0	0.5753987	0.57537377	0.5841286	0.5612712	0.5538499	0.5729569	0.5740613	0.5858333	0.5832008	0.5540086
0.0	0.57250416	0.5766088	0.5836982	0.5617986	0.55418783	0.57352483	0.57421964	0.5843354	0.5834662	0.55375755
0.0	0.5739607	0.574738	0.58349437	0.56020975	0.5539729	0.57409656	0.57382536	0.5850244	0.58355147	0.5510286
0.0	0.5729266	0.57591796	0.5837086	0.5622151	0.5517664	0.573689	0.573586	0.58536816	0.5841934	0.55375016
0.0	0.574025	0.575823	0.5834283	0.5611307	0.5543499	0.57344776	0.5735207	0.584734	0.58257115	0.55041
0.0	0.57435936	0.57670385	0.5820045	0.5613304	0.55247724	0.57326424	0.57460093	0.5822066	0.5833198	0.5543017
0.0	0.5741072	0.57803255	0.5845454	0.56145084	0.55415386	0.5736038	0.5731452	0.5839123	0.5845056	0.55356175
0.0	0.57327473	0.5765625	0.58335084	0.56124043	0.55264664	0.57413685	0.5745942	0.58507836	0.5838416	0.552766
0.0	0.57424587	0.57785463	0.5839319	0.56147075	0.55307686	0.57212824	0.57403743	0.5850101	0.5837342	0.55362993
0.0	0.5737992	0.576026	0.5829468	0.56097966	0.5533965	0.5738185	0.57429606	0.58508563	0.5837985	0.5525259
0.0	0.573652	0.57645935	0.58241147	0.56064385	0.5533073	0.5742013	0.5736085	0.5844455	0.58350974	0.5527332
0.0	0.5750921	0.5752961	0.5829603	0.56110495	0.55427384	0.573802	0.57309204	0.58590883	0.5830135	0.55350006
0.0	0.57324004	0.5752567	0.58175665	0.557936	0.55315715	0.57278967	0.5734944	0.5814297	0.58320934	0.553432
0.0	0.5849722	0.5904102	0.59333795	0.56417394	0.55793697	0.5768218	0.57932955	0.59553903	0.5921038	0.56159985
0.0	0.58038205	0.5884644	0.58983445	0.5623399	0.5563386	0.5752699	0.5779483	0.59301955	0.5908693	0.5580935
0.0	0.57383263	0.576878	0.58258075	0.5605109	0.55202144	0.5706598	0.5737891	0.5828188	0.58181953	0.5535964
0.0	0.57319695	0.57721853	0.5822016	0.5608936	0.5530888	0.57086176	0.57392365	0.5838287	0.58329326	0.55371565
0.0	0.57323986	0.57606107	0.58289874	0.5601085	0.5518715	0.5735419	0.5735696	0.584393	0.58256847	0.5536574
0.0	0.5741173	0.57636106	0.58265704	0.561096	0.5529661	0.57373387	0.57440954	0.5854387	0.5829774	0.55157375
0.0	0.5740746	0.5762162	0.58165663	0.55932397	0.5525019	0.5731829	0.5738281	0.58594316	0.5837547	0.55388856
0.0	0.57220304	0.5754362	0.58348364	0.56196195	0.5542789	0.5738918	0.57356274	0.58573747	0.58454424	0.55479014
0.0	0.5736599	0.5740006	0.5828242	0.5611329	0.5528261	0.5729337	0.57415634	0.58494145	0.58319956	0.5541207
0.0	0.5812136	0.586475	0.58942306	0.56456393	0.55819076	0.57601523	0.5777842	0.5926626	0.5893002	0.560092
0.0	0.5722956	0.57679373	0.5825614	0.561024	0.5534196	0.5737295	0.574323	0.5853362	0.5830761	0.55339223
0.0	0.574551	0.5759113	0.5835244	0.560736	0.5532768	0.57389927	0.57392216	0.58553183	0.5830561	0.5547258
0.0	0.57534146	0.57734954	0.58302987	0.5610852	0.55328035	0.5732234	0.57394016	0.58540154	0.58370256	0.5537613
0.0	0.5734189	0.5742327	0.5824656	0.5616781	0.5541048	0.5737703	0.57336676	0.5865756	0.58218163	0.55393094
0.0	0.57379055	0.5743008	0.5828156	0.5613322	0.55330133	0.57284254	0.57416993	0.58525604	0.58257335	0.5533536
0.0	0.5733173	0.57657117	0.58439326	0.5607458	0.5535883	0.57360697	0.57436997	0.58573467	0.5825453	0.5544284
0.0	0.5735296	0.5755722	0.58349395	0.56101996	0.553414	0.57339156	0.57420623	0.58528477	0.58325577	0.55425006
0.0	0.5735534	0.5753969	0.58429945	0.56184906	0.5531236	0.57411677	0.57310915	0.5846025	0.58357424	0.55389655
0.0	0.58558613	0.5896407	0.5939687	0.5653345	0.560215	0.5771648	0.5786958	0.5956533	0.59265924	0.5621546
0.0	0.57383907	0.57621247	0.5841105	0.5604991	0.5535354	0.5735771	0.57243603	0.5848637	0.583827	0.5538
0.0	0.573554	0.5749233	0.58246726	0.5613519	0.554226	0.5732996	0.5742581	0.5858323	0.5842118	0.5538945
0.0	0.57351893	0.57634324	0.58371973	0.5603909	0.553668	0.57367396	0.57371205	0.5851757	0.58301574	0.5531673
0.0	0.5727635	0.5775416	0.58363676	0.5612968	0.5536847	0.57259583	0.57429403	0.58564556	0.5845396	0.55356467
0.0	0.57595915	0.57923585	0.5860961	0.5613997	0.55684805	0.5730976	0.5724021	0.5873078	0.58472437	0.5581926
0.0	0.5722801	0.57740617	0.5845892	0.5595886	0.5569408	0.57298553	0.57386833	0.58550876	0.5849283	0.55774593
0.0	0.5736643	0.57748157	0.5836924	0.56216884	0.55670935	0.57235956	0.57289124	0.5871185	0.583294	0.5578861
0.0	0.5806125	0.5870127	0.59090614	0.5633876	0.5582276	0.57526845	0.5779345	0.59304124	0.5898189	0.55986005
0.0	0.5806125	0.5870127	0.59090614	0.5633876	0.5582276	0.57526845	0.5779345	0.59304124	0.5898189	0.55986005
0.0	0.5736835	0.57517684	0.5834717	0.5606982	0.5535582	0.57289505	0.5729324	0.58659774	0.58337736	0.55417544
0.0	0.3153295	0.121182084	0.011117634	0.055931576	0.020736717	0.01873963	0.082461536	0.24611248	0.3956568	0.055148017
0.0	0.50020957	0.12904967	0.010541553	0.06549388	0.019261613	0.017788794	0.115325816	0.19782892	0.33717057	0.058011655
0.0	0.57479316	0.577397	0.58349055	0.5606395	0.553125	0.5727405	0.5729648	0.5842222	0.5827992	0.5531817
0.0	0.5810438	0.58945805	0.59236	0.56550795	0.5598683	0.5757708	0.57817435	0.5952749	0.5903909	0.5635502
0.0	0.5811551	0.58882695	0.59260666	0.56601775	0.56002825	0.57598794	0.5774979	0.5954412	0.59002674	0.5636416
0.0	0.5812256	0.58936524	0.5917359	0.56479007	0.56026274	0.5758191	0.5778589	0.59496087	0.590199	0.56394756
0.0	0.5728139	0.57562524	0.5829071	0.5601875	0.5539004	0.5716686	0.5733572	0.5837148	0.5836793	0.5535337
0.0	0.5737452	0.57677376	0.584782	0.56077933	0.5535581	0.57247984	0.57430273	0.5855909	0.58248043	0.55325997
0.0	0.57389206	0.5767684	0.5819965	0.56167424	0.5509672	0.569736	0.5743876	0.58621424	0.58097035	0.55235946
0.0	0.5735242	0.57667685	0.58195	0.56151575	0.5546043	0.5729622	0.57396096	0.58444893	0.5813767	0.552885
0.0	0.5849333	0.59187233	0.5939892	0.5665649	0.5618539	0.57783574	0.5791598	0.59643334	0.5923405	0.5631541
0.0	0.5849333	0.59187233	0.5939892	0.5665649	0.5618539	0.57783574	0.5791598	0.59643334	0.5923405	0.5631541
0.0	0.57291055	0.57645476	0.58313644	0.56126267	0.55331385	0.5737579	0.5736731	0.5860195	0.5825885	0.55333257
0.0	0.5730732	0.57636154	0.5850732	0.56094605	0.5532525	0.57278657	0.573939	0.58656806	0.5837603	0.5540874
0.0	0.5741877	0.57717055	0.58156633	0.56049705	0.5539776	0.5720671	0.5711285	0.58427066	0.5836209	0.554886
0.0	0.57258356	0.57484514	0.5830285	0.559784	0.5529735	0.57370734	0.57242006	0.5854338	0.5844143	0.55353695
0.0	0.57766706	0.57978404	0.58700895	0.56342417	0.5572936	0.5747886	0.5752236	0.58914703	0.5860226	0.5559338
0.0	0.16453035	0.049834646	0.011584845	0.04958418	0.014927004	0.010096176	0.048744116	0.1155028	0.13767748	0.02763539
0.0	0.013529781	0.04958456	0.013948258	0.010833635	0.012590218	0.008349527	0.025785293	0.047612663	0.07190802	0.02609978
0.0	0.034123223	0.03835592	0.010154247	0.022075998	0.014807436	0.009598163	0.029124992	0.06067683	0.06306068	0.010962177
0.0	0.58106583	0.58594304	0.5889392	0.56391	0.55767906	0.5757126	0.5775452	0.59221864	0.58975524	0.5602493
0.0	0.57347584	0.5767436	0.5829767	0.56201035	0.55170465	0.57278615	0.57384676	0.58646446	0.58224434	0.55415976
0.0	0.5713776	0.5751811	0.5819067	0.5608606	0.55362374	0.5734751	0.57436633	0.58611244	0.58430976	0.5528923
0.0	0.57420725	0.57530385	0.5811897	0.56149876	0.55385065	0.57391703	0.5741629	0.58616424	0.5835963	0.55290514
0.0	0.5828241	0.5893763	0.58988947	0.5640482	0.55665714	0.57523143	0.57728046	0.59371305	0.5899889	0.55965126
0.0	0.57474107	0.57923615	0.5815829	0.5618299	0.55241716	0.5724858	0.57325065	0.5849317	0.5826878	0.5535892
0.0	0.5744266	0.5783858	0.58279353	0.56200784	0.5515174	0.5721425	0.5722992	0.58582395	0.58376795	0.5534344
0.0	0.18006024	0.043031126	0.016174719	0.012971309	0.013402385	0.008631688	0.025785374	0.030923838	0.038608365	0.0111411605
0.0	0.064762026	0.03181278	0.02155463	0.015236625	0.0130470805	0.008795984	0.0137977395	0.048522953	0.06162174	0.010366938
0.0	0.1770851	0.041767087	0.015689623	0.012903371	0.013339543	0.008590102	0.025525978	0.030116128	0.037846956	0.011005471
0.0	0.064817816	0.03180454	0.021534344	0.015234565	0.013050372	0.008783072	0.013787977	0.048578188	0.06161844	0.010355638
0.0	0.573802	0.5781666	0.58534324	0.5629936	0.5561907	0.5730309	0.5725463	0.5883784	0.5852629	0.558578
0.0	0.5745981	0.5765812	0.58360565	0.5612977	0.55217385	0.5741978	0.57329977	0.58549297	0.58427495	0.5541639
0.0	0.5729447	0.5755598	0.58468336	0.56087863	0.55365163	0.57359123	0.5734583	0.5858897	0.583803	0.5546716
0.0	0.581591	0.58695483	0.5895105	0.561688	0.55766374	0.5760532	0.5781128	0.59327483	0.58957005	0.5603215
0.0	0.57364386	0.5783104	0.5840836	0.56148255	0.5533602	0.5733172	0.5738992	0.58518815	0.5831048	0.55322385
0.0	0.5796147	0.5866733	0.59125	0.56296575	0.55774724	0.5738017	0.5771655	0.59274006	0.5891172	0.557754
0.0	0.5722678	0.5752936	0.58141166	0.55998963	0.55169016	0.57220876	0.5737507	0.5845459	0.58326954	0.55100095
0.0	0.57277566	0.57552195	0.58128625	0.56104064	0.5511211	0.57235664	0.57365113	0.58588135	0.58107114	0.553801
0.0	0.57238525	0.5760681	0.58068097	0.5613235	0.5528603	0.57084024	0.57290375	0.58603853	0.58418137	0.5538181
0.0	0.57520187	0.57720697	0.5829104	0.5615308	0.55264586	0.5731345	0.573888	0.5855121	0.5835801	0.5537006
0.0	0.58522534	0.59186924	0.5923088	0.56684643	0.5620492	0.57556343	0.5790558	0.59700996	0.5910928	0.56435555
0.0	0.58522534	0.59186924	0.5923088	0.56684643	0.5620492	0.57556343	0.5790558	0.59700996	0.5910928	0.56435555
0.0	0.5742941	0.5748566	0.58423406	0.5615063	0.5517891	0.5733063	0.57427484	0.584496	0.5822983	0.5520631
0.0	0.5855567	0.591933	0.59448713	0.56671214	0.5617253	0.57795715	0.5799641	0.59657115	0.5923901	0.56396717
0.0	0.5855567	0.591933	0.59448713	0.56671214	0.5617253	0.57795715	0.5799641	0.59657115	0.5923901	0.56396717
0.0	0.58148813	0.58834165	0.5890686	0.56387854	0.5567189	0.575695	0.5767941	0.591746	0.5887835	0.5601184
0.0	0.5713478	0.5773176	0.5832895	0.56107014	0.5537519	0.57348347	0.5729872	0.58536047	0.5841143	0.5531642
0.0	0.57271826	0.5762449	0.579801	0.56122875	0.55235344	0.5731562	0.5732779	0.58594716	0.58349484	0.5541005
0.0	0.5837844	0.59201795	0.59403884	0.5657417	0.5626168	0.5772777	0.57873756	0.5962704	0.59312725	0.5642083
0.0	0.5837844	0.59201795	0.59403884	0.5657417	0.5626168	0.5772777	0.57873756	0.5962704	0.59312725	0.5642083
0.0	0.5708677	0.5753289	0.583457	0.56140786	0.55250627	0.5737586	0.5742969	0.58564335	0.58403295	0.55151343
0.0	0.573559	0.5761674	0.5837349	0.56121224	0.5533039	0.5734958	0.5744134	0.58596736	0.58283114	0.55366844
0.0	0.57373095	0.5769794	0.58471096	0.5619223	0.55107725	0.5732963	0.57385373	0.5839865	0.5843087	0.5547553
0.0	0.57250434	0.57665575	0.58332837	0.5617186	0.554326	0.5744039	0.5739024	0.5850869	0.58394474	0.553599
0.0	0.569869	0.5752243	0.58369654	0.56111944	0.55080736	0.5737575	0.5732772	0.5860566	0.58441865	0.5539638
0.0	0.5719126	0.5758984	0.5834958	0.5612851	0.5529158	0.5732194	0.57388973	0.5855435	0.58432305	0.55379677
0.0	0.5748173	0.5772565	0.5839645	0.56177753	0.55394065	0.57338023	0.5730058	0.5852762	0.5834061	0.55411124
0.0	0.5744957	0.57550913	0.5837072	0.5612431	0.5547365	0.5743963	0.5726173	0.5856011	0.58411324	0.55261934
0.0	0.57309496	0.57860875	0.58570445	0.56224203	0.55448496	0.5729452	0.5728689	0.5865933	0.5836644	0.5536887
0.0	0.57434464	0.576374	0.5837343	0.5605856	0.5544421	0.57391864	0.5737988	0.58524925	0.5828958	0.55375016
0.0	0.5729119	0.57575375	0.58400506	0.5610725	0.5542004	0.57369673	0.57416844	0.58535254	0.5840654	0.5530597
0.0	0.57316214	0.57597476	0.5830922	0.56124455	0.55319643	0.57309115	0.5737263	0.58441573	0.58315396	0.55299324
0.0	0.5731951	0.57564425	0.5827254	0.5614371	0.5534962	0.5741777	0.5739428	0.5857776	0.5842939	0.5537132
0.0	0.5715068	0.5762529	0.5837421	0.5612417	0.55320513	0.5727248	0.57388556	0.58528197	0.58199614	0.5533167
0.0	0.5746637	0.57628	0.58191144	0.5613096	0.5531871	0.5742299	0.572977	0.58463955	0.5837514	0.5537311
0.0	0.57429624	0.57794636	0.5843424	0.55958843	0.5542189	0.57387054	0.5750326	0.5849542	0.5836168	0.5547736
0.0	0.57324433	0.5764947	0.58197385	0.56158376	0.5540759	0.57394415	0.5746597	0.5851642	0.58386254	0.55445623
0.0	0.57222456	0.5766884	0.5837876	0.56171346	0.5523161	0.57254153	0.5737142	0.5854202	0.58435255	0.5539507
0.0	0.57457614	0.57963806	0.58656394	0.5623652	0.5565206	0.5735684	0.57420856	0.58691883	0.5854117	0.55799526
0.0	0.5737296	0.5790619	0.5853083	0.56325316	0.55711526	0.5734547	0.5746398	0.5865262	0.5860216	0.5570773
0.0	0.5747107	0.5777496	0.5865858	0.56320286	0.556984	0.5733238	0.57423383	0.58801675	0.5856084	0.55775076
0.0	0.58159	0.5849149	0.5908489	0.5639206	0.5578412	0.5765592	0.5781063	0.59197754	0.58772117	0.5602366
0.0	0.5807731	0.58482754	0.5906629	0.5633478	0.557685	0.5751223	0.5761992	0.5931775	0.5895122	0.55861706
0.0	0.57358	0.57448405	0.5833757	0.5620152	0.553775	0.5725184	0.5739696	0.58591956	0.5830432	0.5538578
0.0	0.57328296	0.5738027	0.5837253	0.56088626	0.5534497	0.57409424	0.57397825	0.5862716	0.58380526	0.55396897
0.0	0.570428	0.5771013	0.58351606	0.5615696	0.55363005	0.57386696	0.5742237	0.5844121	0.58350784	0.55451447
0.0	0.573476	0.57586426	0.5826454	0.5597908	0.5534133	0.5735511	0.5740985	0.5866046	0.58135724	0.5536136
0.0	0.5741669	0.5792179	0.58416224	0.56172884	0.55354124	0.57281107	0.5751441	0.5857863	0.58306587	0.5546876
0.0	0.5724697	0.57637215	0.58291	0.5607329	0.5547256	0.5732848	0.5744417	0.58601916	0.5829869	0.55400217
0.0	0.5728568	0.57429385	0.5827087	0.5601977	0.5539465	0.5733468	0.5739142	0.584127	0.5833296	0.55416673
0.0	0.580992	0.5863798	0.5916759	0.56276256	0.5557752	0.57543534	0.5769537	0.5933789	0.58983606	0.5601129
0.0	0.5751961	0.5781155	0.5867048	0.56210124	0.55740553	0.5729277	0.57493025	0.58757466	0.5860462	0.55828893
0.0	0.57232094	0.5765549	0.5824998	0.56083834	0.55359775	0.57233673	0.5738151	0.5848367	0.58294064	0.5526978
0.0	0.57201767	0.57693744	0.58249176	0.5611045	0.5542525	0.57269335	0.5741504	0.5847807	0.58379006	0.55292714
0.0	0.5825273	0.5861873	0.59092975	0.56377053	0.5577512	0.5747324	0.57737774	0.5942449	0.5895294	0.56023204
0.0	0.5734665	0.5779298	0.5838775	0.5619063	0.5530757	0.573518	0.5709202	0.5850468	0.5842279	0.55354017
0.0	0.5737187	0.5767966	0.5841094	0.5607646	0.55360013	0.57318854	0.5725778	0.58412576	0.58111244	0.5538938
0.0	0.574353	0.57817394	0.5845509	0.56092024	0.5539747	0.5730001	0.57298803	0.5842834	0.584523	0.5530686
0.0	0.5740372	0.57763	0.5843858	0.5609296	0.5535864	0.57332426	0.57233405	0.5848566	0.58424234	0.55339205
0.0	0.574018	0.57802075	0.5835638	0.56041896	0.5539628	0.5726419	0.57346505	0.586207	0.5848585	0.55455875
0.0	0.57439876	0.57632214	0.5846336	0.5613165	0.5527347	0.5732086	0.5726668	0.5844339	0.58517545	0.5538138
0.0	0.5729608	0.57740587	0.583981	0.5610256	0.5541581	0.57150716	0.57302564	0.5847597	0.58440155	0.5529573
0.0	0.5723194	0.5769209	0.58520776	0.56088305	0.5538402	0.5725448	0.5733952	0.58512866	0.5838189	0.55366
0.0	0.57304513	0.57809377	0.583643	0.56110924	0.5538937	0.5721967	0.5732503	0.5849175	0.5836428	0.55423814
0.0	0.57341796	0.5774427	0.5850812	0.5607775	0.55306	0.57209283	0.5731396	0.5852839	0.5825494	0.5534823
0.0	0.57480615	0.57681686	0.5852777	0.56131005	0.55487394	0.57343364	0.5717411	0.58575106	0.58450484	0.5543824
0.0	0.57454467	0.57663476	0.58269584	0.5613271	0.5541674	0.57299334	0.5731775	0.5851024	0.5844263	0.55348444
0.0	0.5743043	0.5774852	0.584952	0.56130695	0.5536208	0.5710376	0.5734773	0.5840647	0.58433646	0.55414665
0.0	0.57474786	0.57670546	0.5824021	0.5602444	0.5539573	0.57237655	0.57359594	0.58618015	0.58261603	0.5551352
0.0	0.5821831	0.5874569	0.5911566	0.5641471	0.5576469	0.57638675	0.57824945	0.5941935	0.58941585	0.5583721
0.0	0.07026244	0.09117876	0.02128606	0.030725045	0.016207837	0.0131200235	0.061695058	0.0004546131	0.26729754	0.021255415
0.0	0.03755948	0.029928425	0.007352495	0.019460026	0.023178024	0.008798977	0.050410476	0.13655123	0.066092476	0.018731033
0.0	0.13317618	0.0968404	0.006318507	0.037286274	0.008193542	0.00899055	0.041019272	0.0426694	0.05599714	0.017005743
0.0	0.57405657	0.5786603	0.5845404	0.5616589	0.5533572	0.5735745	0.57341224	0.58490777	0.58452225	0.55472124
0.0	0.57390416	0.57791317	0.5849262	0.5611814	0.5543974	0.57246125	0.5735101	0.5851001	0.58378106	0.55404526
0.0	0.5737182	0.57704735	0.58359843	0.56003755	0.55396223	0.5729636	0.5729867	0.5854488	0.58296424	0.55379456
0.0	0.57370794	0.5781287	0.58340687	0.56108594	0.55430824	0.5735663	0.5727094	0.5843779	0.5836448	0.55367786
0.0	0.57544166	0.5783036	0.5839731	0.56033915	0.5541691	0.5737524	0.5723556	0.5846436	0.5848276	0.5544816
0.0	0.5730983	0.5786098	0.5846713	0.5612075	0.5550804	0.5732788	0.57330495	0.5836183	0.58485967	0.5542157
0.0	0.57339656	0.5767654	0.5849931	0.56107736	0.5537682	0.5733902	0.57318825	0.58481055	0.5834961	0.55371135
0.0	0.57363534	0.5776887	0.5834663	0.56118315	0.5537346	0.57316566	0.5718268	0.5849759	0.5840919	0.55301034
0.0	0.5821081	0.5872564	0.5912349	0.5636238	0.5582479	0.5762086	0.57756996	0.5940971	0.58980197	0.5595726
0.0	0.5737922	0.57778543	0.58258027	0.5614495	0.55432093	0.5735331	0.5731193	0.58499956	0.58374524	0.55467385
0.0	0.5740262	0.57845014	0.5827746	0.55950004	0.5537929	0.5729208	0.5719083	0.5846012	0.58413076	0.5536386
0.0	0.57284397	0.5772016	0.5844796	0.5609644	0.5536434	0.57349706	0.571784	0.58487827	0.58408564	0.5548485
0.0	0.5736447	0.57784516	0.58441025	0.56150484	0.55384785	0.573261	0.57339424	0.5848237	0.5832573	0.5558428
0.0	0.57358074	0.5775407	0.58434343	0.5609238	0.5535387	0.57319117	0.57361054	0.58484083	0.5830171	0.55415714
0.0	0.58305967	0.58662313	0.59042424	0.5630583	0.5586515	0.576296	0.5781192	0.5937294	0.58804476	0.5602209
0.0	0.5826575	0.58667403	0.5901754	0.56314564	0.55841076	0.576495	0.5781479	0.59374136	0.5901426	0.55991715
0.0	0.5820825	0.5872447	0.59011406	0.5637266	0.5573498	0.5758163	0.57759064	0.5932384	0.5871726	0.55870205
0.0	0.5824327	0.5872778	0.59057444	0.5628394	0.5581813	0.57579696	0.57724434	0.5943225	0.5890115	0.55878615
0.0	0.58321923	0.5872057	0.5892396	0.56380874	0.558875	0.5759709	0.5773901	0.593452	0.59096056	0.560365
0.0	0.58208036	0.58729404	0.59158653	0.56341094	0.55906993	0.5768629	0.57783943	0.59351087	0.5894477	0.5602094
0.0	0.57215	0.57618237	0.5830511	0.5610372	0.5540151	0.57297856	0.5743353	0.5844343	0.5839723	0.55280757
0.0	0.57422584	0.576486	0.58366954	0.56068534	0.55343604	0.5726938	0.5731621	0.5838246	0.583654	0.5531541
0.0	0.03254715	0.032000855	0.016160816	0.018943883	0.01368017	0.005753219	0.022876423	0.025790824	0.08232222	0.010931809
0.0	0.032597862	0.032288294	0.01618281	0.01886315	0.013674008	0.0057417746	0.022850918	0.02586435	0.08271178	0.010930511
0.0	0.032560155	0.031921577	0.016176889	0.018834386	0.0136861745	0.005741268	0.022869047	0.025653407	0.08229816	0.010896642
0.0	0.03258656	0.032262888	0.016211143	0.0188576	0.013659361	0.0057509714	0.022739137	0.025958858	0.082582064	0.010970452
0.0	0.032419022	0.03196382	0.016180746	0.018828236	0.013700034	0.005730706	0.02288895	0.025756268	0.08305684	0.010893229
0.0	0.032709397	0.032012925	0.016151948	0.018845236	0.013686241	0.005743193	0.022913992	0.025734603	0.08257567	0.010933604
0.0	0.041643746	0.031535905	0.011722296	0.012084613	0.013087858	0.0070775007	0.028445534	0.026556695	0.047957145	0.010076155
0.0	0.0415797	0.031701196	0.011740799	0.012034109	0.013077528	0.0070812716	0.028574983	0.02650737	0.047446128	0.010090553
0.0	0.041364066	0.031437483	0.011724085	0.012001062	0.0130786	0.0070448234	0.028281806	0.02650032	0.04754333	0.0100342445
0.0	0.04159329	0.03182857	0.011757187	0.012061982	0.013089282	0.007087943	0.028405584	0.02651199	0.047623172	0.010112282
0.0	0.041484565	0.031684317	0.011736976	0.012039115	0.013057486	0.007053081	0.028579148	0.026450446	0.047614913	0.010047588
0.0	0.041577347	0.03154978	0.01172833	0.012014746	0.013085044	0.007075919	0.02849744	0.026468238	0.047569115	0.010073512
0.0	0.029537784	0.030228786	0.009086861	0.02056787	0.013671624	0.007921111	0.032913342	0.030227171	0.022353977	0.007965894
0.0	0.02955698	0.030249774	0.00902903	0.020493422	0.013643288	0.00790547	0.033096645	0.03011078	0.022347445	0.007960523
0.0	0.029510023	0.030174987	0.00909379	0.02052282	0.013651781	0.007886688	0.03308565	0.029994156	0.022253368	0.007963355
0.0	0.029634492	0.02998161	0.009028006	0.020495038	0.013680963	0.0079096	0.032891404	0.030189246	0.022263577	0.007961298
0.0	0.029506363	0.030202236	0.009029367	0.020504557	0.013665116	0.007902733	0.032934114	0.03011206	0.022225091	0.00795348
0.0	0.029750707	0.030223265	0.009039519	0.020485345	0.013644848	0.007889763	0.033089653	0.030164149	0.022360597	0.007977833
0.0	0.026612531	0.051377896	0.0117126	0.02002821	0.01090673	0.005810438	0.040394347	0.030149976	0.12823284	0.015030284
0.0	0.026664348	0.051701218	0.011690635	0.019990537	0.010896925	0.005809317	0.04043179	0.03028547	0.12890565	0.015016764
0.0	0.026510939	0.051539097	0.011678498	0.01995094	0.010920376	0.0058015776	0.04043245	0.03009992	0.12720264	0.014977109
0.0	0.026610577	0.051742427	0.011705756	0.019939745	0.010929418	0.0058057457	0.040265527	0.030093428	0.12813638	0.015048021
0.0	0.02647101	0.05153597	0.011664226	0.019958297	0.010940805	0.0057975193	0.040535647	0.030159209	0.12861544	0.015045829
0.0	0.026472704	0.051789075	0.011703936	0.019917428	0.010931242	0.005788638	0.040515088	0.03006625	0.12810427	0.015049138
0.0	0.02769678	0.044171833	0.01845791	0.010629098	0.0068552666	0.005001181	0.02028262	0.015951186	0.20837191	0.01854398
0.0	0.02754673	0.044522077	0.018445129	0.010590381	0.0068381503	0.0049893004	0.020342704	0.015960313	0.20918404	0.018535363
0.0	0.027524732	0.04421905	0.018509973	0.010620417	0.006851638	0.0049731038	0.02021383	0.015945813	0.2068727	0.01845493
0.0	0.027634043	0.044511102	0.01850332	0.0106153125	0.0068683564	0.004992291	0.020257866	0.015922388	0.20871583	0.018528719
0.0	0.027495008	0.044425055	0.018504316	0.010601574	0.0068509635	0.004973793	0.020288002	0.015903706	0.20781924	0.01849686
0.0	0.027638286	0.04430828	0.018528052	0.010615737	0.006846121	0.004978909	0.020333622	0.01593194	0.207326	0.01854042
0.0	0.077557325	0.039853863	0.019242464	0.011130979	0.015378181	0.009982524	0.016603747	0.03405287	0.019050935	0.009663122
0.0	0.07752901	0.039683446	0.019247307	0.0111056045	0.015350285	0.010017977	0.016685938	0.034176286	0.019113762	0.009659669
0.0	0.077301785	0.039607503	0.019298825	0.011109627	0.015347244	0.009966364	0.016622195	0.03398337	0.018928705	0.009646673
0.0	0.077120565	0.039823513	0.0193274	0.011074803	0.015391088	0.009987346	0.016566386	0.034065254	0.019005576	0.009659879
0.0	0.07717319	0.039711677	0.01925377	0.011100725	0.015355583	0.009965273	0.016665	0.034034334	0.018949082	0.009655815
0.0	0.077200666	0.039812155	0.019243633	0.011061858	0.01535952	0.009989327	0.016686449	0.034042787	0.018948035	0.009662611
0.0	0.058260307	0.048255198	0.009828835	0.01468892	0.012707587	0.012916898	0.05935908	0.06832302	0.030869575	0.013552354
0.0	0.05847605	0.048584312	0.009855927	0.014606443	0.012699938	0.012904646	0.059585415	0.068364285	0.030949876	0.01355866
0.0	0.058161836	0.04841593	0.009879637	0.01464609	0.012667621	0.012931941	0.05970398	0.06822908	0.030719515	0.013522757
0.0	0.057764277	0.04837901	0.009863012	0.014627817	0.012750085	0.0129238125	0.05929128	0.067714274	0.030707026	0.013545287
0.0	0.058241084	0.048649773	0.0098660905	0.014649992	0.012705805	0.012907508	0.059514623	0.06847149	0.030626457	0.01354314
0.0	0.05839157	0.04849145	0.009874175	0.014637938	0.012713445	0.012958884	0.059573658	0.0679036	0.03081308	0.013582789
0.0	0.045311373	0.03776227	0.011686795	0.000114576644	0.01163829	0.009285336	0.051155955	0.05582716	0.010093002	0.0153852
0.0	0.045232598	0.037903138	0.011625699	0.000114576644	0.011585971	0.009288136	0.05089507	0.055529196	0.010077298	0.015387953
0.0	0.04526494	0.037816316	0.0116560925	0.00011451952	0.011579431	0.009280534	0.05116815	0.055588476	0.010121923	0.015418044
0.0	0.049509507	0.05953683	0.013102513	0.010821327	0.009322075	0.00667058	0.028404497	0.04941651	0.03210838	0.009478744
0.0	0.049894627	0.059440214	0.013081511	0.010882066	0.009302978	0.0066680876	0.028465852	0.04935611	0.032162502	0.0095165195
0.0	0.049724124	0.059546784	0.01308297	0.01088699	0.0092836665	0.0066884873	0.028492266	0.049293283	0.032142706	0.0094782915
0.0	0.049690366	0.059241045	0.013058039	0.010844745	0.009296538	0.0066731684	0.028417615	0.04941523	0.031888094	0.009468762
0.0	0.049833905	0.05933218	0.013080182	0.010863697	0.0093110595	0.0066750874	0.028278472	0.04960108	0.032188844	0.009495212
0.0	0.049895257	0.05962003	0.01308757	0.010886507	0.009306909	0.006679278	0.028467866	0.04951755	0.032198455	0.009485592
0.0	0.049943727	0.05970934	0.013081819	0.010887206	0.009288461	0.0066924454	0.02841023	0.04956092	0.03202198	0.0094909975
0.0	0.050062668	0.05944299	0.013075454	0.010911778	0.009308236	0.0067046094	0.028394723	0.049653955	0.032155436	0.009499796
0.0	0.022417352	0.027491795	0.012276831	0.011932504	0.007833673	0.0068564937	0.034720298	0.039479934	0.07774827	0.013493439
0.0	0.022393402	0.027429407	0.012214332	0.011947007	0.0078320205	0.006869943	0.03479686	0.039436072	0.07756653	0.013554273
0.0	0.022583758	0.027346361	0.012253141	0.011921153	0.007829667	0.006879231	0.034704726	0.039553396	0.07777696	0.013498726
0.0	0.016138617	0.02993924	0.020528978	0.016314304	0.011257191	0.005643067	0.024245722	0.034140516	0.07736572	0.011487604
0.0	0.02121616	0.024901941	0.013513365	0.008162647	0.012430263	0.006519419	0.024735168	0.04957625	0.060764857	0.014214192
0.0	0.021238806	0.024784435	0.01341586	0.008138509	0.012429913	0.006521295	0.024769168	0.049236204	0.060852278	0.014227568
0.0	0.021149848	0.024826623	0.01349841	0.008168737	0.012408746	0.0065226415	0.024797255	0.049221747	0.06092761	0.014232631
0.0	0.021231739	0.024718683	0.013446055	0.008149285	0.012399149	0.0065235933	0.02474886	0.049328644	0.060412925	0.014177864
0.0	0.021251092	0.024950363	0.013508745	0.008174368	0.012443441	0.0065275254	0.024866095	0.04949784	0.060974717	0.01427048
0.0	0.021193841	0.024805553	0.013454534	0.008161253	0.012441121	0.0065228455	0.024618922	0.049397085	0.06087574	0.0142404605
0.0	0.021248275	0.024891263	0.013458281	0.008128833	0.0124345375	0.0065090787	0.024788972	0.04943896	0.06097349	0.014210183
0.0	0.02113389	0.024917318	0.013444372	0.008157514	0.012446905	0.0065425215	0.024860194	0.04954616	0.06098264	0.014232257
0.0	0.02132652	0.024838824	0.01340366	0.008117757	0.012429059	0.006527702	0.024795687	0.04937067	0.060795642	0.014224766
0.0	0.021353299	0.02451849	0.013488621	0.008178691	0.012423862	0.006552484	0.024681358	0.04945456	0.060678322	0.014222854
0.0	0.07640731	0.053930078	0.012786848	0.013463195	0.017206494	0.009092999	0.030085249	0.032560788	0.09115	0.015811482
0.0	0.07660817	0.05387171	0.01281518	0.013455584	0.017251562	0.009053498	0.030067023	0.032632384	0.092479706	0.015766082
0.0	0.07669525	0.05394831	0.012706511	0.013469454	0.017217174	0.009114042	0.030224565	0.032695778	0.09163887	0.01576247
0.0	0.05424326	0.020151466	0.019977195	0.009051132	0.009208282	0.0067099817	0.018694386	0.039946117	0.03166865	0.011883861
0.0	0.054134067	0.02012307	0.020084744	0.009055205	0.00925797	0.0066952193	0.018772827	0.03995157	0.0319048	0.011879735
0.0	0.054074276	0.020293191	0.019986179	0.0090573095	0.009227606	0.0067164805	0.018752743	0.03989236	0.031903993	0.011861898
0.0	0.054419115	0.020068582	0.019994345	0.009065471	0.009216582	0.0067258463	0.018715216	0.04014005	0.032051776	0.011875482
0.0	0.08196235	0.020151222	0.016469086	0.016647045	0.0066909743	0.0066393674	0.042296823	0.04534954	0.03268991	0.011781501
0.0	0.08211644	0.020153029	0.01645738	0.016680831	0.006691938	0.0066367514	0.04216584	0.04535681	0.032620896	0.011790687
0.0	0.08219885	0.020088527	0.016487425	0.016694916	0.0067066606	0.0066314843	0.041975264	0.045296233	0.03259457	0.011817073
0.0	0.01681211	0.10201801	0.01703261	0.011640326	0.013598559	0.005708118	0.013766745	0.03695361	0.10512711	0.013395224
0.0	0.016800992	0.101924084	0.016931072	0.011599942	0.0135222925	0.0057218364	0.01374223	0.036749393	0.104599364	0.013429437
0.0	0.016758645	0.10253208	0.016976116	0.011645319	0.013585785	0.0057400623	0.01383664	0.036805388	0.105315536	0.013422224
0.0	0.046340007	0.09435922	0.008376262	0.010124088	0.011481546	0.0077149444	0.0103277825	0.041837163	0.04133137	0.012154519
0.0	0.069138736	0.027395101	0.019724919	0.017027702	0.014462661	0.011003624	0.01973694	0.044572596	0.052236307	0.011775434
0.0	0.05275447	0.03153582	0.011756401	0.012098699	0.014491794	0.0069428287	0.026161917	0.02762874	0.019078633	0.011375181
0.0	0.05294145	0.031588793	0.011700126	0.012114519	0.014465769	0.0069395155	0.026260842	0.02758848	0.019107558	0.011353822
0.0	0.05275342	0.03152278	0.011686983	0.012106676	0.014463851	0.006942611	0.026345389	0.027539976	0.019094327	0.011360782
0.0	0.05286533	0.03125969	0.011689835	0.012132302	0.014444649	0.006956314	0.02617783	0.027566435	0.018959269	0.011358694
0.0	0.05282581	0.031585533	0.011743709	0.012144035	0.014516535	0.006939808	0.026274147	0.027689913	0.019158307	0.011343037
0.0	0.05281891	0.031532362	0.011711153	0.012070394	0.014480609	0.00695073	0.02621849	0.027682388	0.019116078	0.011345791
0.0	0.053113226	0.031705264	0.011712091	0.012122887	0.014512871	0.0069716442	0.026343139	0.027773552	0.019076617	0.011363278
0.0	0.05258136	0.031344265	0.011682231	0.012097212	0.01446521	0.0069441437	0.026153754	0.027668107	0.019242499	0.011350295
0.0	0.053101666	0.031574026	0.011749882	0.012134429	0.014482671	0.0069939196	0.026242005	0.027742125	0.019134862	0.011390641
0.0	0.035367385	0.086321816	0.022711692	0.0118777035	0.012830808	0.008088066	0.020305516	0.035426285	0.056822922	0.017176379
0.0	0.03550047	0.08591704	0.022666585	0.011944869	0.012817576	0.008115917	0.020362338	0.03539189	0.056991592	0.017151732
0.0	0.05572217	0.061854266	0.014155668	0.0169244	0.01300813	0.0093229255	0.021673195	0.04049975	0.13476647	0.0150659755
0.0	0.055312548	0.036000554	0.008192667	0.01050783	0.013087877	0.009830817	0.021703469	0.0611837	0.043880545	0.015825935
0.0	0.055265773	0.03620844	0.008221322	0.010485741	0.013096257	0.00982831	0.021709634	0.061005645	0.043921195	0.015839942
0.0	0.06648876	0.04954607	0.015936688	0.009275635	0.011275835	0.008317977	0.028535672	0.035453152	0.050327696	0.016880281
0.0	0.0668855	0.04962408	0.01583595	0.009209396	0.011276946	0.008333165	0.02857254	0.035491496	0.050387643	0.016879063
0.0	0.030771412	0.04394659	0.012075325	0.015813923	0.008791749	0.007040459	0.010224794	0.03802414	0.036244232	0.009982181
0.0	0.030770546	0.04389783	0.012055676	0.015780028	0.008788267	0.0070622265	0.010221059	0.0379103	0.0360321	0.009924515
0.0	0.032738436	0.0626841	0.010032198	0.014373673	0.009471101	0.01052334	0.05283942	0.060296644	0.068372265	0.020539958
0.0	0.04368295	0.04122815	0.013253792	0.020735366	0.0062891184	0.009007323	0.033015247	0.059452467	0.046835717	0.015399509
0.0	0.043774415	0.041265376	0.013226693	0.020850394	0.006280961	0.009022518	0.033223554	0.059143215	0.047066815	0.01542618
0.0	0.04353612	0.04108453	0.013245493	0.020781264	0.006281738	0.009019108	0.033215087	0.059029516	0.04672538	0.0154063655
0.0	0.04381673	0.04096841	0.013276885	0.020765897	0.006290376	0.009010149	0.033064842	0.059264444	0.046577908	0.015415437
0.0	0.04367206	0.041194547	0.013228341	0.020792872	0.006294294	0.009052402	0.033279087	0.059503492	0.047054734	0.015469506
0.0	0.04375123	0.041135065	0.013304337	0.02087382	0.0062818993	0.009021204	0.033130765	0.05945473	0.047050565	0.015425841
0.0	0.028991058	0.033392113	0.019497244	0.012861967	0.011353801	0.007386085	0.050445136	0.05359149	0.07667597	0.013146957
0.0	0.02898542	0.03356416	0.019416587	0.012898477	0.0114076	0.0073860083	0.050593782	0.053579785	0.07722897	0.01318313
0.0	0.029156985	0.03346348	0.019468568	0.012920644	0.011394691	0.0074249487	0.05046669	0.053768728	0.07752008	0.013143939
0.0	0.061949458	0.030003946	0.0117815845	0.016387068	0.013510148	0.009745888	0.02107234	0.057904676	0.099543355	0.012104781
0.0	0.029922355	0.039159447	0.015067051	0.013654471	0.010161093	0.00799694	0.019760838	0.034983054	0.038815804	0.009371796
0.0	0.02994347	0.039195914	0.015036004	0.01366871	0.01017846	0.008034301	0.019756064	0.034856856	0.039175887	0.009349626
0.0	0.029993998	0.03927537	0.015129414	0.013701606	0.010183737	0.008040631	0.019745909	0.034999836	0.039193787	0.009371247
0.0	0.07032826	0.0907612	0.021176487	0.03052868	0.01619911	0.013090434	0.061491437	0.000452549	0.26739913	0.02142639
0.0	0.572389	0.57610875	0.58365387	0.5608471	0.5533787	0.5727139	0.5737299	0.58475953	0.5831978	0.5532855
0.0	0.5742323	0.5767296	0.581053	0.5619267	0.55317014	0.57185966	0.57409936	0.58519787	0.5836304	0.55382806
0.0	0.57277614	0.5757923	0.5838111	0.560587	0.5531565	0.5722033	0.5726477	0.5849373	0.58368456	0.5533262
0.0	0.04797123	0.030053813	0.016538465	0.00026458775	0.0121162245	0.011306028	0.036545895	0.033134583	0.0879009	0.015272685
0.0	0.5721549	0.577275	0.5839342	0.5595262	0.5538953	0.57185745	0.57449776	0.58563584	0.58429366	0.5541101
0.0	0.5818373	0.58865863	0.592982	0.5658026	0.56081593	0.57616854	0.57817215	0.5954421	0.5901666	0.5638905
0.0	0.5731936	0.57608676	0.5845136	0.5609037	0.55431515	0.57319754	0.57396233	0.58651865	0.5826005	0.55394024
0.0	0.5822511	0.58820057	0.5917901	0.56366146	0.5589977	0.57608634	0.5769501	0.5935268	0.590399	0.56047195
0.0	0.574692	0.57604	0.5797486	0.56135154	0.5528687	0.572901	0.5739408	0.58546233	0.5813523	0.5535033
0.0	0.57272756	0.5757772	0.5821877	0.5614232	0.55482566	0.57328355	0.57371736	0.5846912	0.5811126	0.55347776
0.0	0.57337224	0.57569534	0.58195144	0.56146973	0.5547013	0.57366484	0.57413	0.58493954	0.5816298	0.5538575
0.0	0.5729136	0.5750191	0.5812269	0.5611417	0.55421644	0.573042	0.57359225	0.5842555	0.5812397	0.55192554
0.0	0.5710024	0.57717746	0.5839038	0.56006336	0.5534926	0.57257783	0.57404554	0.5861471	0.5830376	0.5543782
0.0	0.5712492	0.5769981	0.5838433	0.56064475	0.5534058	0.5716114	0.57345974	0.5849622	0.5821058	0.5533739
0.0	0.57299876	0.57751787	0.5818692	0.5612534	0.55371386	0.5729052	0.573847	0.5856801	0.58242524	0.55392253
0.0	0.57227355	0.5767197	0.58429956	0.5612648	0.5534477	0.5729292	0.57256293	0.58566326	0.5827651	0.55333865
0.0	0.573648	0.57594955	0.58343625	0.5607064	0.5515156	0.57237434	0.5724493	0.5846392	0.583507	0.5533185
0.0	0.57374763	0.5799987	0.5863859	0.5625547	0.55633825	0.57359827	0.5740862	0.5879399	0.5851173	0.5587214
0.0	0.5745554	0.57637364	0.5839767	0.5613137	0.55178124	0.57301515	0.5737058	0.5849506	0.5822135	0.55350924
0.0	0.57195234	0.5765767	0.5827594	0.5604492	0.5525198	0.57257617	0.57396764	0.58490884	0.5827171	0.55311877
0.0	0.5711974	0.57681626	0.5841329	0.5599964	0.55301964	0.5735898	0.5738739	0.58531725	0.58328503	0.5533057
0.0	0.57389	0.5772876	0.5826345	0.56125975	0.5547288	0.5728903	0.5741344	0.58543074	0.58311254	0.5533541
0.0	0.5736693	0.5758151	0.5822999	0.56100845	0.55220675	0.5714361	0.57468194	0.5826217	0.5840769	0.553318
0.0	0.5730034	0.5766391	0.5822582	0.56137323	0.55178016	0.57180077	0.57469934	0.5819146	0.5835367	0.5535975
0.0	0.5742933	0.57556653	0.58333683	0.5617047	0.5540309	0.5735673	0.57301104	0.58621866	0.58418024	0.5530602
0.0	0.5742907	0.5788695	0.58589864	0.5631841	0.55680084	0.5736807	0.573903	0.5893075	0.5850788	0.55775684
0.0	0.5740763	0.57939446	0.58537406	0.563027	0.55653703	0.57350945	0.57483274	0.58934176	0.58570766	0.5566923
0.0	0.57323354	0.5766252	0.583793	0.5609118	0.5538583	0.5743102	0.57417583	0.5847056	0.58268	0.5543795
0.0	0.5737529	0.57633215	0.58439016	0.559821	0.5535666	0.57224196	0.57415724	0.58514434	0.58387905	0.5541968
0.0	0.5739507	0.57630676	0.5816094	0.5606458	0.55384856	0.57254016	0.5738057	0.58526963	0.5838604	0.5533578
0.0	0.57269156	0.5757169	0.58104104	0.55985177	0.5535948	0.57235986	0.57141614	0.584116	0.5840272	0.55269724
0.0	0.57421905	0.57776546	0.58489764	0.5609158	0.55428326	0.5732177	0.57254285	0.5857062	0.5832045	0.55487764
0.0	0.57519335	0.57989186	0.5855648	0.5636599	0.5572741	0.57274497	0.57526284	0.5875466	0.58607125	0.55803657
0.0	0.57361704	0.5779724	0.58337545	0.5606361	0.55466276	0.5710146	0.5731814	0.5858788	0.5825858	0.55422974
0.0	0.57314324	0.57674074	0.5841333	0.56096137	0.5538008	0.5716358	0.5742929	0.5870075	0.58319116	0.55406755
0.0	0.5649701	0.8731043	0.042397603	0.039943304	0.105395	0.008397839	0.3645661	0.23166925	0.88736826	0.0593683
0.0	0.15533525	0.1355465	0.010071386	0.028027589	0.01632368	0.0115399035	0.028079439	0.08047415	0.12055096	0.018778648
0.0	0.5755513	0.57556486	0.58373225	0.5608401	0.55123883	0.5739419	0.5740841	0.58316797	0.58344465	0.553631
0.0	0.5756509	0.5753135	0.5818322	0.5600723	0.5533884	0.5729618	0.5725142	0.58487695	0.58347094	0.55287385
0.0	0.58235914	0.58993113	0.59272236	0.5648004	0.5600667	0.5762304	0.5787575	0.59467703	0.59081537	0.56310165
0.0	0.5821679	0.58967257	0.5927894	0.565068	0.5594487	0.57534724	0.5787352	0.5947803	0.5903537	0.56311196
0.0	0.565389	0.87357867	0.042060055	0.03973361	0.10547748	0.008397522	0.36382902	0.23138335	0.888367	0.059452843
0.0	0.5726003	0.5741566	0.58365625	0.55991304	0.55312914	0.5714496	0.57238364	0.58534205	0.5829854	0.5532208
0.0	0.57923615	0.5876803	0.5900187	0.5641602	0.55764186	0.57538074	0.5769563	0.59290755	0.5887252	0.5599766
0.0	0.046590526	0.030927483	0.012860417	0.020021014	0.0069339117	0.0073572295	0.022843404	0.0069522276	0.02799732	0.015664157
0.0	0.19963402	0.10740753	0.011177984	0.043259606	0.01834192	0.0074911565	0.031504422	0.07231734	0.20784795	0.018331328
0.0	0.1545396	0.078933306	0.010017619	0.02464064	0.018249022	0.010259059	0.03847172	0.08360429	0.14053482	0.01906601
0.0	0.14242667	0.15799098	0.010069261	0.031336565	0.013900313	0.008386491	0.037574124	0.092084035	0.23496674	0.02693414
0.0	0.13234745	0.115613274	0.011846409	0.02651309	0.009073964	0.0069995713	0.036482845	0.06655128	0.33506417	0.033451416
0.0	0.1960623	0.12417239	0.01937649	0.026430935	0.018743966	0.01227833	0.029934203	0.08539086	0.10621064	0.016224928
0.0	0.18545462	0.14718844	0.009440204	0.02667548	0.017020712	0.013811572	0.04437749	0.1219838	0.11637725	0.01611071
0.0	0.1747071	0.17464855	0.009677818	0.022017274	0.011564028	0.010397294	0.030192608	0.0797232	0.11788148	0.018330548
0.0	0.13239378	0.1826593	0.009021089	0.03151095	0.016671183	0.011628175	0.038271327	0.07911724	0.06245576	0.019436454
0.0	0.14186136	0.14303818	0.0098365	0.030366812	0.0122967325	0.012715984	0.029906685	0.07834579	0.15795715	0.033359434
0.0	0.5698252	0.87511945	0.043049723	0.039992847	0.106877856	0.008478386	0.36447367	0.23540467	0.8885543	0.05991837
0.0	0.5731855	0.57686144	0.58275497	0.56126153	0.55290955	0.5724303	0.5737992	0.58625895	0.58233833	0.5536251
0.0	0.57333034	0.575151	0.5827335	0.5614768	0.5535743	0.57276136	0.5741361	0.58571225	0.5822767	0.5538029
0.0	0.5751671	0.5747107	0.5823619	0.56155664	0.5534766	0.5722214	0.5740296	0.5847638	0.57970655	0.55393547
0.0	0.57389617	0.5767036	0.58342594	0.5617702	0.55357176	0.5730716	0.57323855	0.5860292	0.5805471	0.5536751
0.0	0.5823372	0.58646053	0.5907662	0.56461394	0.5582345	0.57631856	0.57701576	0.5936506	0.5896419	0.5596626
0.0	0.575407	0.578921	0.5846938	0.5628309	0.55606496	0.5733301	0.5744197	0.5865843	0.58482766	0.5541382
0.0	0.5745657	0.5778647	0.583328	0.5599905	0.5541321	0.57235616	0.5736581	0.5855332	0.58419544	0.5537208
0.0	0.580449	0.5863514	0.5901394	0.56286997	0.5580286	0.57543766	0.5768111	0.593051	0.5897548	0.5589217
0.0	0.573256	0.57659376	0.58348274	0.56041163	0.55365366	0.5727569	0.57313937	0.58645976	0.58424276	0.5533833
0.0	0.5814316	0.5870296	0.589649	0.5635807	0.55793816	0.5756919	0.5775986	0.5930612	0.59065396	0.55913556
0.0	0.18210812	0.059322044	0.00795823	0.038629726	0.010423693	0.009336822	0.053401753	0.09565627	0.07764316	0.026323698
0.0	0.5750291	0.57774305	0.5843139	0.56264544	0.5552733	0.5719521	0.57550067	0.5871413	0.5841043	0.5550191
0.0	0.5745641	0.57903	0.5844766	0.5620346	0.5555825	0.5733764	0.57384807	0.5869299	0.5845848	0.554607
0.0	0.5754489	0.57796127	0.5854842	0.5625092	0.5555553	0.5715144	0.5748006	0.58558804	0.58366233	0.5541417
0.0	0.5754048	0.57860154	0.58470476	0.56202865	0.55536014	0.57329565	0.5739701	0.58701354	0.5843997	0.55486333
0.0	0.5740353	0.5785721	0.5844038	0.5617643	0.5542592	0.5731409	0.57392246	0.58447605	0.58380085	0.55457085
0.0	0.5753381	0.57857966	0.584788	0.56243926	0.55545896	0.57352006	0.5750719	0.5855198	0.58448744	0.5531142
0.0	0.57521296	0.57841027	0.5839392	0.5629454	0.5547133	0.57341033	0.5748591	0.58654	0.58473605	0.5551188
0.0	0.57540506	0.5782461	0.58506745	0.56274134	0.5556206	0.5733075	0.57533914	0.58708733	0.5848723	0.55476844
0.0	0.57551926	0.5784342	0.58455545	0.56253046	0.5552601	0.572066	0.5750232	0.5869288	0.5838977	0.55513823
0.0	0.57551014	0.57816494	0.58491004	0.5621273	0.55565035	0.57303673	0.5740794	0.58695644	0.5836262	0.55498433
0.0	0.021939637	0.038416944	0.010436425	0.018911025	0.015520768	0.009789481	0.020572547	0.045748714	0.09584525	0.013284314
0.0	0.57583106	0.5785481	0.5847718	0.56291616	0.5555641	0.5729858	0.57388103	0.58640367	0.5845956	0.5543031
0.0	0.5758742	0.57913876	0.58264166	0.5623027	0.55404127	0.573464	0.57462525	0.58692014	0.58411634	0.5540678
0.0	0.5747354	0.57859796	0.5852142	0.562405	0.5554833	0.57324594	0.574447	0.5864378	0.58518547	0.5546096
0.0	0.5738916	0.57794374	0.5843648	0.5627352	0.5542799	0.5733752	0.5753465	0.58626056	0.58508813	0.5532421
0.0	0.57565564	0.57827497	0.5850843	0.56250685	0.55571	0.57354945	0.5739463	0.58574545	0.58475065	0.55420166
0.0	0.5740263	0.5788894	0.58467007	0.56264466	0.5549197	0.5721745	0.57512134	0.58667535	0.5850885	0.55474806
0.0	0.574821	0.57832754	0.5846072	0.5623944	0.5540009	0.5717933	0.5749392	0.58640534	0.5846421	0.55467093
0.0	0.5758	0.578563	0.5853294	0.56296825	0.55495626	0.5731263	0.5753444	0.5864745	0.5847255	0.5544006
0.0	0.5755663	0.5785778	0.58511513	0.562866	0.5557867	0.5727535	0.575751	0.5863555	0.5833666	0.5543303
0.0	0.5741381	0.57683605	0.5848535	0.5632151	0.55509937	0.57357574	0.5750295	0.5868362	0.5834935	0.5549766
0.0	0.57506305	0.5789056	0.58454883	0.5616527	0.55503637	0.5735849	0.5748261	0.5867384	0.58535826	0.55434835
0.0	0.57483625	0.5782089	0.58467036	0.5619585	0.555765	0.5728279	0.5746822	0.58591413	0.5834232	0.55356675
0.0	0.5754092	0.578207	0.5845185	0.5629336	0.55611575	0.5735231	0.575469	0.58548903	0.5837469	0.55377483
0.0	0.5761842	0.5781743	0.584234	0.5624212	0.55489856	0.573494	0.57489604	0.58632916	0.5830994	0.55451304
0.0	0.58127755	0.5869839	0.59006464	0.56352186	0.5579663	0.5758271	0.57665706	0.5927052	0.5882441	0.55977815
0.0	0.5821491	0.5877169	0.5910773	0.5649148	0.5592457	0.57582116	0.57845634	0.59347683	0.58999276	0.5605829
0.0	0.5734541	0.5767128	0.58335674	0.5595754	0.5542892	0.57280284	0.57393926	0.58540946	0.5829803	0.5537511
0.0	0.5828601	0.58675885	0.5906605	0.5634991	0.55809635	0.5766837	0.57634956	0.59463185	0.59053606	0.5597163
0.0	0.5821081	0.5869899	0.59102947	0.56397223	0.5581576	0.57617396	0.5778946	0.5942706	0.5899197	0.55975676
0.0	0.5761456	0.57588136	0.5840458	0.5605805	0.5545419	0.57421744	0.57266265	0.5867722	0.5846147	0.5539707
0.0	0.58237064	0.5866706	0.59154814	0.5642076	0.557851	0.576522	0.5772836	0.59400594	0.5906351	0.56017953
0.0	0.5742448	0.57838285	0.5841561	0.5621097	0.55483407	0.5734648	0.5738417	0.5883846	0.5840882	0.5542095
0.0	0.5738977	0.5778146	0.58469176	0.56169313	0.55370295	0.57269335	0.5730379	0.5849378	0.5826601	0.55402577
0.0	0.57377714	0.5778196	0.58384734	0.5611028	0.5524154	0.57374275	0.57460684	0.5865118	0.58449996	0.5534692
0.0	0.58201003	0.58933216	0.59268695	0.5653379	0.5592929	0.5757138	0.57885087	0.5949778	0.5897887	0.5636655
0.0	0.58192515	0.5893839	0.5924697	0.5655675	0.5589076	0.57606786	0.57855225	0.5946587	0.5908387	0.56305647
0.0	0.5858579	0.5910912	0.5937854	0.56601	0.5625453	0.5778653	0.57881504	0.5960001	0.5931059	0.5635311
0.0	0.5858579	0.5910912	0.5937854	0.56601	0.5625453	0.5778653	0.57881504	0.5960001	0.5931059	0.5635311
0.0	0.5751292	0.57482237	0.58288467	0.56056345	0.55404204	0.5735119	0.5735135	0.5841561	0.5849471	0.5532487
0.0	0.5815477	0.5861008	0.5894133	0.5633667	0.55778515	0.575005	0.5764751	0.5919198	0.5901062	0.5581639
0.0	0.57364684	0.5766579	0.58215904	0.56037205	0.5538935	0.57340026	0.5718413	0.5832689	0.5835592	0.55309534
0.0	0.5813939	0.5870996	0.59117484	0.56432796	0.55918485	0.57662845	0.5777125	0.5937456	0.59060585	0.560233
0.0	0.57832503	0.5868479	0.59069204	0.5644581	0.5582445	0.57507277	0.5778202	0.59301907	0.59007007	0.5592894
0.0	0.5714617	0.577728	0.5826039	0.5617487	0.5539466	0.5740353	0.57376295	0.58666676	0.58493984	0.55369526
0.0	0.5794837	0.5869546	0.58940774	0.5634191	0.5576943	0.5762371	0.5778936	0.59178346	0.5883182	0.55809575
0.0	0.57377434	0.5769534	0.5826279	0.5613173	0.55307466	0.57353854	0.5728398	0.5863441	0.58282125	0.5542619
0.0	0.57345486	0.57660025	0.5843443	0.561066	0.55413723	0.5733405	0.57342464	0.5861019	0.5830982	0.55483377
0.0	0.5733236	0.5759014	0.58397853	0.5607491	0.5541721	0.57355887	0.5733068	0.58554924	0.5837192	0.5550194
0.0	0.57360774	0.5768373	0.5834553	0.5595374	0.554281	0.5740428	0.57408977	0.5869958	0.5840085	0.5542906
0.0	0.23563892	0.18625484	0.0024700242	0.061232362	0.015140957	0.01120172	0.05628256	0.13647628	0.38063142	0.026615323
0.0	0.5820535	0.5901413	0.59386116	0.5658476	0.56054723	0.5744081	0.5780901	0.59599423	0.59188586	0.56385803
0.0	0.5820535	0.5901413	0.59386116	0.5658476	0.56054723	0.5744081	0.5780901	0.59599423	0.59188586	0.56385803
0.0	0.57363474	0.5778627	0.5837503	0.5596101	0.5533407	0.571634	0.57439506	0.58453286	0.5833729	0.554557
0.0	0.58128506	0.5864929	0.59101677	0.56458354	0.55825055	0.5758032	0.5773751	0.59367335	0.58948296	0.559933
0.0	0.5809134	0.587208	0.59126896	0.5644625	0.55860263	0.575692	0.5771897	0.59361804	0.5900109	0.56030864
0.0	0.58037066	0.58678377	0.5890271	0.5639858	0.55815244	0.5753953	0.5761608	0.59313107	0.5885012	0.5591126
0.0	0.58037066	0.58678377	0.5890271	0.5639858	0.55815244	0.5753953	0.5761608	0.59313107	0.5885012	0.5591126
0.0	0.58128506	0.5864929	0.59101677	0.56458354	0.55825055	0.5758032	0.5773751	0.59367335	0.58948296	0.559933
0.0	0.57541406	0.57661176	0.5842141	0.56178236	0.5544753	0.57401496	0.57468754	0.58663243	0.5830018	0.55414647
0.0	0.5736247	0.5748985	0.58395916	0.5622394	0.5541253	0.5738328	0.5719048	0.5833247	0.58402544	0.5519718
0.0	0.5727588	0.57786685	0.58203745	0.5613161	0.55437124	0.57406545	0.5739196	0.5859382	0.5828736	0.55405927
0.0	0.5851889	0.58978915	0.5933436	0.566172	0.55903286	0.57681316	0.57945955	0.5946655	0.5916472	0.56184715
0.0	0.57319015	0.57677776	0.5829727	0.56079364	0.5535311	0.57308245	0.57374156	0.5858909	0.5840439	0.5528485
0.0	0.57319194	0.57702744	0.5814357	0.5599248	0.5538138	0.5708696	0.57337886	0.5844603	0.5820743	0.55458754
0.0	0.5847782	0.5918146	0.5915477	0.5653276	0.56063163	0.57693994	0.57827306	0.59577215	0.59083813	0.5623942
0.0	0.5846544	0.5906384	0.593052	0.5658344	0.5594842	0.57502013	0.57922137	0.5958871	0.5912512	0.56176317
0.0	0.5772042	0.5796602	0.5857793	0.5628948	0.5571677	0.57478	0.57583433	0.58791184	0.58666027	0.5553078
0.0	0.5848232	0.5905493	0.592847	0.5661997	0.5595371	0.5773995	0.5793769	0.5954208	0.5910205	0.5619607
0.0	0.5832341	0.5919174	0.5924527	0.5641292	0.5598441	0.576767	0.5773103	0.5961902	0.591356	0.5637542
0.0	0.5767096	0.58033556	0.58665395	0.5628699	0.5589424	0.57465315	0.574583	0.5888006	0.58636796	0.5569318
0.0	0.58161044	0.58701116	0.5894714	0.56230265	0.5578885	0.5760778	0.57754856	0.593234	0.5896821	0.5591222
0.0	0.57165825	0.57662606	0.5818503	0.5615369	0.5529088	0.5723903	0.5733833	0.5852544	0.5823772	0.5527028
0.0	0.5733037	0.5757863	0.58234423	0.5601617	0.5528871	0.5742463	0.5730203	0.585191	0.5832079	0.5530318
0.0	0.57902306	0.58616817	0.58935344	0.56263137	0.55719423	0.57527137	0.5761085	0.59165096	0.5887294	0.5585862
0.0	0.57108873	0.5759227	0.5834356	0.5599507	0.55215096	0.57437545	0.57424945	0.5868081	0.5831407	0.55195594
0.0	0.19358045	0.121635236	0.008020875	0.045889348	0.015880475	0.008812938	0.042323403	0.12986062	0.2543513	0.031131884
0.0	0.5711049	0.5753982	0.5834895	0.56134546	0.55347997	0.57308954	0.57439613	0.58585346	0.58135295	0.5532165
0.0	0.5744748	0.57575524	0.5834539	0.5600242	0.55327886	0.57382303	0.5736108	0.58591247	0.58221	0.5536075
0.0	0.58187217	0.5864696	0.58980036	0.56376344	0.5586713	0.57618815	0.5780156	0.59450656	0.5892337	0.5601624
0.0	0.57431823	0.5747054	0.58286285	0.56016535	0.55427074	0.57264006	0.57397246	0.58618003	0.5820218	0.55304915
0.0	0.5770963	0.5789171	0.5869587	0.5638062	0.5551982	0.57487035	0.5748313	0.58938575	0.5872024	0.55669814
0.0	0.5841561	0.58918077	0.59293175	0.5659086	0.5591534	0.5776302	0.5785059	0.595951	0.59261715	0.56174004
0.0	0.5744739	0.5754869	0.5833939	0.56062436	0.5521929	0.57164997	0.5734616	0.5857257	0.5829896	0.55473554
0.0	0.57349205	0.57756615	0.5834373	0.56089675	0.55272466	0.57292444	0.5741007	0.58325624	0.5833282	0.5520258
0.0	0.5739042	0.57583714	0.58299404	0.5589126	0.5518382	0.57257897	0.57357115	0.58660424	0.58220625	0.5528982
0.0	0.57347864	0.5752305	0.5826652	0.5597345	0.55305684	0.5720109	0.5731175	0.5861211	0.5829134	0.55189574
0.0	0.58077025	0.58834654	0.5881076	0.56375796	0.55680555	0.574261	0.57785237	0.59365386	0.5905444	0.5601584
0.0	0.5801083	0.5878166	0.58788806	0.5634781	0.5560289	0.57517666	0.57686347	0.5924145	0.5894159	0.55983114
0.0	0.5744423	0.5764687	0.580981	0.5584946	0.5531042	0.5732854	0.5743253	0.5857856	0.5832687	0.5531963
0.0	0.58050936	0.5861525	0.5879243	0.56176436	0.55619705	0.5742943	0.5765656	0.5923163	0.58866006	0.55824906
0.0	0.5816179	0.58667487	0.58852744	0.56301373	0.5572375	0.5759973	0.5775338	0.5926111	0.59012425	0.559054
0.0	0.5725079	0.57697284	0.58114094	0.55866736	0.5521476	0.57279	0.5744737	0.58669955	0.5839129	0.55401593
0.0	0.5725079	0.57697284	0.58114094	0.55866736	0.5521476	0.57279	0.5744737	0.58669955	0.5839129	0.55401593
0.0	0.57338065	0.5774998	0.58042336	0.55947274	0.5526161	0.5735453	0.5740177	0.5851234	0.5848274	0.55382115
0.0	0.5737205	0.5766817	0.5843939	0.5583565	0.55019236	0.5740589	0.5731288	0.58500046	0.5832015	0.5531707
0.0	0.57426643	0.5796687	0.5847571	0.56226456	0.5550938	0.5711418	0.57424086	0.588299	0.58368015	0.5576089
0.0	0.5852011	0.5903	0.5923414	0.5662115	0.55988926	0.57705665	0.5793783	0.5950549	0.5921099	0.560012
0.0	0.5805905	0.58574486	0.5900372	0.562719	0.55379176	0.57396823	0.5771893	0.59175664	0.58898515	0.5583452
0.0	0.58088493	0.5850173	0.59021384	0.5623776	0.5570164	0.5738157	0.5776383	0.5921675	0.58976424	0.5587696
0.0	0.03305021	0.08533636	0.011854495	0.008144222	0.012409021	0.00823759	0.021145785	0.07731362	0.0476011	0.013912999
0.0	0.58606344	0.59167016	0.59360766	0.56543684	0.5628786	0.57807505	0.5792135	0.59669244	0.5915908	0.5637037
0.0	0.574564	0.57853276	0.5835324	0.56287336	0.5559822	0.5731511	0.57516694	0.5866203	0.5833305	0.55462426
0.0	0.57103956	0.576626	0.5823732	0.56024814	0.55319923	0.57318246	0.5730203	0.5863523	0.5840159	0.552064
0.0	0.573355	0.57671434	0.5843955	0.5604769	0.5538169	0.5724474	0.5744384	0.5865864	0.5825462	0.5536108
0.0	0.57276946	0.5759165	0.58306307	0.56092346	0.55116785	0.57223827	0.57288015	0.5857823	0.5831871	0.55237734
0.0	0.5729555	0.5756629	0.5829017	0.560028	0.55296826	0.5732151	0.57377225	0.58520246	0.58342564	0.55241907
0.0	0.112823464	0.07050312	0.019319085	0.040893428	0.014678468	0.013068595	0.066374995	0.10370798	0.33033818	0.031459007
0.0	0.042255163	0.047391385	0.014654501	0.014892995	0.010579135	0.012361101	0.026484719	0.0472538	0.13254595	0.015727954
0.0	0.5829278	0.58976305	0.5930137	0.5657436	0.5600418	0.57622105	0.5779167	0.59426785	0.59127337	0.56342083
0.0	0.58192515	0.5895324	0.59244233	0.5656458	0.5591634	0.57603526	0.57747155	0.59567565	0.5908186	0.56372106
0.0	0.06324575	0.00074857456	0.015277977	0.015004991	0.012476598	0.010374152	0.01798456	6.6104e-05	0.054385584	0.014792535
0.0	0.5747617	0.5746988	0.5839246	0.5615014	0.5539355	0.5735049	0.57369655	0.5848123	0.583168	0.55298144
0.0	0.57606095	0.5796537	0.5872155	0.5624507	0.55573463	0.5738324	0.57429874	0.5880434	0.5854598	0.5585501
0.0	0.57320166	0.5777903	0.58177245	0.5610325	0.5531215	0.57190406	0.57389593	0.58535993	0.5825275	0.5533033
0.0	0.573456	0.5768914	0.5841269	0.56033313	0.55363077	0.573942	0.57367504	0.58499515	0.58349144	0.554186
0.0	0.04628104	0.0282022	0.011181573	0.0069865948	0.01624252	0.009976842	0.027665485	0.011489542	0.020494804	0.0072115967
0.0	0.022351528	0.027448433	0.013354677	0.017724331	0.01411583	0.0047482117	0.018492285	0.03109959	0.041724052	0.017398272
0.0	0.5797946	0.588019	0.58970594	0.5636978	0.558223	0.5751992	0.5769335	0.59240544	0.59032947	0.5590661
0.0	0.5773283	0.57950664	0.5865048	0.56281894	0.55493486	0.57530725	0.5741174	0.588171	0.5864781	0.5558045
0.0	0.57603306	0.57889843	0.58565664	0.56274974	0.5556739	0.57358176	0.5753907	0.58788997	0.58497244	0.5561907
0.0	0.5732936	0.57655185	0.58153534	0.56142753	0.55271095	0.5734231	0.57125235	0.5853031	0.5833778	0.5528676
0.0	0.56993663	0.57426435	0.58238316	0.5615122	0.5541375	0.5714655	0.57192296	0.58509576	0.58437103	0.5529282
0.0	0.57183176	0.5769242	0.58453107	0.56125563	0.55438584	0.57273024	0.57419693	0.58460456	0.5807718	0.55352044
0.0	0.573381	0.57544005	0.5840394	0.5617002	0.55355626	0.57227945	0.5744475	0.58363295	0.58386874	0.55410475
0.0	0.5861875	0.59159166	0.5937956	0.5630011	0.5625322	0.5766239	0.57904357	0.5958703	0.5909269	0.5636614
0.0	0.5861875	0.59159166	0.5937956	0.5630011	0.5625322	0.5766239	0.57904357	0.5958703	0.5909269	0.5636614
0.0	0.57418126	0.577285	0.5830758	0.5571675	0.5538833	0.5724081	0.57338613	0.5844703	0.58084553	0.55445784
0.0	0.57418835	0.5758091	0.58368915	0.5610807	0.55377233	0.57389873	0.57271993	0.58482873	0.5832982	0.55456805
0.0	0.047292214	0.030405687	0.014636059	0.015665516	0.009944266	0.004395244	0.016775183	0.025578236	0.06294884	0.01288978
0.0	0.04726152	0.030259652	0.014674296	0.015554055	0.009896783	0.004403262	0.016738085	0.025418395	0.062567055	0.012816785
0.0	0.047141425	0.03028549	0.014634231	0.015548719	0.00989037	0.0043968405	0.016760373	0.025282146	0.062433537	0.012830699
0.0	0.5735544	0.5765634	0.58223754	0.5604735	0.55442774	0.57187635	0.57257164	0.5870982	0.58476216	0.5519438
0.0	0.5725161	0.57576686	0.5833466	0.56163365	0.55413824	0.5732205	0.57416666	0.5849285	0.5832399	0.55436635
0.0	0.04697855	0.018358609	0.01622416	0.010769317	0.0047361623	0.0064678276	0.026787592	0.04217469	0.03884025	0.011026532
0.0	0.047053088	0.018423533	0.016313951	0.01076236	0.0047431937	0.0064689275	0.026812721	0.042417143	0.039078847	0.011013955
0.0	0.093464546	0.04629168	0.011286532	0.039048858	0.010101071	0.0097375065	0.04104097	0.086402714	0.16452265	0.018875638
0.0	0.119303055	0.038627822	0.014501685	0.033543006	0.0070136115	0.009008195	0.10497237	0.1229972	0.2958418	0.026561929
0.0	0.58316976	0.58940375	0.59117776	0.56468767	0.55953336	0.57614756	0.5784995	0.5926636	0.5899239	0.5592808
0.0	0.5759031	0.5786093	0.5854689	0.5619915	0.5568161	0.57324004	0.5740258	0.58686996	0.58373183	0.55719584
0.0	0.5675573	0.5760079	0.58298296	0.56070966	0.5549297	0.57273805	0.5730753	0.5856273	0.5841666	0.5527226
0.0	0.582535	0.5886473	0.5929915	0.56343967	0.5600553	0.57605433	0.5775031	0.5950752	0.5906764	0.56288546
0.0	0.5731668	0.5755687	0.583633	0.5600159	0.55154324	0.57286775	0.5746194	0.5859158	0.58297956	0.55418926
0.0	0.57474613	0.5764641	0.58247036	0.5609683	0.55292964	0.57227916	0.571496	0.58568084	0.5819915	0.55409706
0.0	0.57499975	0.5773263	0.58377755	0.56125015	0.55345285	0.57231486	0.5727493	0.58612174	0.58295465	0.55415016
0.0	0.574515	0.5775713	0.5832464	0.5608655	0.55277294	0.57201856	0.57411677	0.5848217	0.58264786	0.5540319
0.0	0.57454425	0.57548684	0.58305085	0.560061	0.55305594	0.5724308	0.57294154	0.58564556	0.58305496	0.5542196
0.0	0.5741289	0.5766364	0.58370054	0.5606998	0.5524387	0.5710787	0.5729774	0.5849492	0.5825353	0.554317
0.0	0.57412386	0.5789852	0.58401656	0.5595855	0.55325115	0.57173264	0.57380515	0.58576447	0.5827794	0.554837
0.0	0.57364583	0.57806534	0.5839472	0.5607574	0.5529294	0.57068235	0.57339704	0.5855226	0.5824086	0.55460984
0.0	0.57468474	0.57615054	0.5827158	0.5605694	0.552531	0.57206863	0.5733961	0.583948	0.58236796	0.5533682
0.0	0.57510424	0.5763377	0.5825099	0.5607394	0.55245805	0.5720727	0.5726338	0.5850357	0.58218396	0.5535972
0.0	0.57520616	0.5763654	0.5831373	0.5605222	0.5540423	0.5723948	0.57316643	0.5850452	0.5831662	0.55354965
0.0	0.5740725	0.5775793	0.5824857	0.5602986	0.55231625	0.5722058	0.5741026	0.58592725	0.5830733	0.5532809
0.0	0.57486063	0.57718235	0.5819788	0.56049967	0.551441	0.57139224	0.5736473	0.5854207	0.5827564	0.553825
0.0	0.57414544	0.5752142	0.58253384	0.5609492	0.5525003	0.57191026	0.5729943	0.5833685	0.58240676	0.5514501
0.0	0.57397085	0.57772136	0.58354163	0.5610387	0.5528906	0.5718824	0.5733846	0.58613247	0.5818797	0.55424243
0.0	0.5744574	0.57758814	0.581961	0.5608657	0.5524127	0.5723624	0.5726402	0.5856775	0.5821424	0.55310774
0.0	0.5747671	0.5764694	0.58307886	0.5608094	0.5524973	0.57222724	0.5732585	0.58309513	0.58130395	0.55482715
0.0	0.57468253	0.57690513	0.58392584	0.56041396	0.55263734	0.57097286	0.5736487	0.5849065	0.5825843	0.5550382
0.0	0.5724236	0.5768186	0.5828218	0.56071	0.5531221	0.5719221	0.57345253	0.5845464	0.58270824	0.55423105
0.0	0.58159393	0.5876183	0.5898745	0.56348085	0.5577318	0.57415193	0.5764072	0.59431535	0.5870695	0.55946094
0.0	0.57415855	0.57850987	0.58577865	0.56196165	0.5553255	0.5735647	0.5735488	0.5868669	0.58418334	0.55733347
0.0	0.14281532	0.10933467	0.010117299	0.07080862	0.019531285	0.012540815	0.089932814	0.11849872	0.24016973	0.06897892
0.0	0.045660544	0.055645056	0.010520734	0.018302327	0.011215403	0.009725054	0.015293365	0.049225748	0.069506206	0.012403436
0.0	0.5745437	0.5789284	0.585541	0.5627735	0.55340445	0.57358223	0.5743012	0.5873155	0.58496356	0.55802417
0.0	0.5663082	0.8730013	0.042228166	0.039946906	0.10487343	0.00841165	0.36353117	0.23313703	0.8875537	0.059470933
0.0	0.58060604	0.5897941	0.5923078	0.564918	0.55820966	0.5748743	0.57809055	0.5944228	0.59105283	0.56336355
0.0	0.5807896	0.589135	0.5910433	0.564875	0.5596718	0.5761428	0.5777219	0.59504664	0.59175485	0.5618334
0.0	0.5823038	0.58956146	0.5928293	0.5656341	0.56030416	0.57629293	0.577991	0.5950549	0.5905406	0.5636925
0.0	0.5829422	0.5888739	0.59187657	0.5650822	0.5604724	0.5764474	0.5781271	0.59495866	0.59051776	0.5637834
0.0	0.5807489	0.58997655	0.5930024	0.5652147	0.5587583	0.5753443	0.5781504	0.5933355	0.5899319	0.56345046
0.0	0.5819011	0.58920413	0.59093404	0.5647942	0.5599889	0.5760109	0.57781065	0.59411407	0.59048796	0.5636293
0.0	0.5747148	0.5795194	0.58693767	0.5632736	0.55677944	0.57195044	0.57550067	0.5879265	0.5854908	0.55848306
0.0	0.57572997	0.5793541	0.58486575	0.56313974	0.55777025	0.5737547	0.5750595	0.5876324	0.58622175	0.55750275
0.0	0.5817436	0.58753437	0.5908419	0.56470376	0.5578257	0.5759186	0.57772267	0.5940032	0.5897889	0.55966324
0.0	0.5810777	0.5882644	0.59096223	0.56443155	0.55733335	0.5758193	0.5786378	0.5939062	0.5897669	0.5595725
0.0	0.58231527	0.5891056	0.5920417	0.56510925	0.5589464	0.5746247	0.5775245	0.5953417	0.59000236	0.5628908
0.0	0.5807014	0.5888157	0.5930855	0.5654446	0.55767965	0.5760694	0.5783393	0.59471667	0.59032416	0.5610853
0.0	0.58196414	0.5894409	0.5924266	0.56567115	0.5575227	0.57645786	0.5779768	0.5953332	0.5913386	0.56362075
0.0	0.022021972	0.020725196	0.013478721	0.02498363	0.008574603	0.008505229	0.033120617	0.034643978	0.045905918	0.018638644
0.0	0.5741992	0.57553095	0.5837533	0.56079334	0.5536764	0.5723293	0.572747	0.58540666	0.58300245	0.55451673
0.0	0.5846915	0.59174335	0.5945423	0.56715745	0.5609146	0.5774309	0.5793623	0.5964457	0.5926561	0.56439453
0.0	0.57393646	0.57657516	0.58282596	0.5624255	0.55319417	0.5739753	0.57375604	0.586214	0.5838206	0.553525
0.0	0.6448447	0.62067336	0.029586814	0.093217336	0.08298457	0.010528943	0.3110652	0.2962375	0.87774956	0.08716924
0.0	0.5744555	0.57868195	0.58116347	0.56075794	0.55407107	0.5735622	0.5738859	0.58490837	0.58431715	0.5541471
0.0	0.0026159338	0.71809787	0.03577376	0.00091285456	0.060040426	0.011096198	0.32620084	0.0014998827	0.013223158	0.090462565
0.0	0.005857297	0.006521255	0.00045065698	0.0013128576	3.6233418e-05	8.38352e-05	0.0007053316	0.0006230429	0.016768925	0.00021539994
0.0	0.0048432234	0.0022370482	8.515895e-05	0.001227024	0.0001940769	0.000115579714	0.0011090238	0.0004947749	0.019514844	0.0026352596
0.0	0.0035782242	0.0021158715	0.001030323	0.0017151926	0.00023397693	1.5394207e-05	0.0005719657	0.00049173593	0.01182797	0.00023043246
0.0	0.0025129032	0.0020688393	8.301857e-05	0.00030502482	4.4679073e-05	0.00011550954	0.0033014587	0.0019644687	0.021053517	0.0002587637
0.0	0.002517283	0.0020713115	8.273879e-05	0.00030526627	4.4640827e-05	0.00011558633	0.0033154278	0.0019682026	0.021038104	0.00025822938
0.0	0.002578362	0.002605898	0.0009959642	0.00030818259	3.236132e-05	1.5696074e-05	0.0011523037	0.00061131554	0.030823076	0.00024728593
0.0	0.0067149187	0.0036706426	0.0001195027	0.002614491	0.00018019372	1.8479072e-05	0.001037956	0.00047525027	0.012772145	0.0003192608
0.0	0.58193976	0.58901805	0.5887197	0.5635109	0.558415	0.5760131	0.5776911	0.59193534	0.5900177	0.560296
0.0	0.5739904	0.5776172	0.5835272	0.55970734	0.55383366	0.5734342	0.5737076	0.58710384	0.584254	0.5537892
0.0	0.5741149	0.5770541	0.58302015	0.5597118	0.55379224	0.5741596	0.57406044	0.58723444	0.5847345	0.55457544
0.0	0.5725295	0.57742584	0.58322704	0.560658	0.5533434	0.5737786	0.5736299	0.5853264	0.58175	0.5533801
0.0	0.5735128	0.5764816	0.58220327	0.5610037	0.55463994	0.57306474	0.57300085	0.58462006	0.5845279	0.5526672
0.0	0.5754761	0.57642335	0.5822653	0.56084853	0.55392045	0.57249117	0.57404304	0.5858412	0.584227	0.5538871
0.0	0.57506037	0.57703155	0.5835811	0.55926096	0.5541808	0.5726496	0.5735807	0.5859533	0.58463067	0.553222
0.0	0.5753577	0.57653	0.58225185	0.5604781	0.5540737	0.5729463	0.5744737	0.58662117	0.5847913	0.55473185
0.0	0.57484025	0.5765654	0.5828742	0.5593179	0.55386394	0.57306606	0.57371	0.586493	0.58475894	0.5538571
0.0	0.572079	0.57630557	0.5822571	0.5606766	0.55309963	0.57259405	0.5726778	0.58505285	0.5827311	0.55324453
0.0	0.5733402	0.5773603	0.582496	0.56109273	0.5525344	0.57221746	0.57402235	0.5843748	0.58372325	0.553806
0.0	0.5733326	0.57811457	0.58221084	0.56092614	0.5527974	0.5734044	0.5747302	0.5847621	0.5834035	0.5539207
0.0	0.57246166	0.5761437	0.58339417	0.5613194	0.55384696	0.57255644	0.57414585	0.58584625	0.5842835	0.5525987
0.0	0.57337266	0.5779615	0.5826428	0.56094986	0.5541298	0.5726039	0.5747264	0.5850462	0.58407336	0.55434155
0.0	0.5728907	0.57708174	0.5822206	0.5618547	0.5537597	0.5734456	0.57396346	0.5849217	0.58188826	0.5537208
0.0	0.5755994	0.5772151	0.5822377	0.5606465	0.553135	0.57226926	0.574586	0.5853168	0.5808542	0.5544387
0.0	0.57322973	0.5779478	0.5823689	0.56091356	0.55331004	0.57344615	0.57427156	0.5854159	0.5817028	0.55425334
0.0	0.57273096	0.5759111	0.58162344	0.56134623	0.55430543	0.57258797	0.57284576	0.58507496	0.5832454	0.5531325
0.0	0.5746564	0.5762653	0.58151203	0.55922467	0.5535269	0.57278115	0.5735652	0.585746	0.5820992	0.5541472
0.0	0.5728428	0.57663876	0.5833415	0.56113666	0.5523904	0.57249385	0.5738227	0.58513486	0.5830583	0.5524816
0.0	0.57395554	0.57689655	0.5833525	0.5610793	0.55221444	0.5731266	0.5740638	0.5839699	0.58306044	0.55361325
0.0	0.5740895	0.5771253	0.58187926	0.55986595	0.55430764	0.5730739	0.57387304	0.5851725	0.58260334	0.55347365
0.0	0.5704546	0.5780203	0.58138454	0.56095505	0.5541603	0.5719697	0.57255197	0.5837675	0.584241	0.552776
0.0	0.57477474	0.57722074	0.5826624	0.5601137	0.55344945	0.57308495	0.5746633	0.5849158	0.5830722	0.55402005
0.0	0.5720708	0.5776857	0.5820675	0.5601511	0.55358243	0.5720852	0.5735527	0.58451873	0.58436733	0.5536891
0.0	0.5739728	0.5761476	0.5818035	0.5604057	0.55263835	0.57317823	0.5736733	0.5856706	0.58244586	0.55384946
0.0	0.5733737	0.5764845	0.5815599	0.55977744	0.55277413	0.5725231	0.5737445	0.58492017	0.5824348	0.55396533
0.0	0.5734946	0.5757559	0.5834847	0.56143594	0.55368876	0.5726132	0.57370156	0.5857706	0.5828689	0.55295223
0.0	0.5734983	0.5761921	0.58253706	0.56017965	0.5529716	0.57241136	0.5733883	0.5847625	0.5829144	0.553241
0.0	0.5734543	0.57657707	0.58258355	0.560594	0.55405533	0.57265836	0.57268244	0.58632	0.58381957	0.5533565
0.0	0.57438946	0.5749587	0.5811466	0.55902076	0.5536754	0.57306767	0.5741089	0.5861423	0.5834249	0.55432653
0.0	0.57456326	0.5786381	0.582886	0.561061	0.55408394	0.5728876	0.5745787	0.5862184	0.58432984	0.55345243
0.0	0.5741804	0.576533	0.58255124	0.56016636	0.5527276	0.57334733	0.5745175	0.5857676	0.5839735	0.55299556
0.0	0.57401	0.57643974	0.58372223	0.56098855	0.55425864	0.57222795	0.573877	0.5852472	0.5837479	0.55377096
0.0	0.57326543	0.57592905	0.58299553	0.561461	0.55368924	0.5724637	0.57353544	0.58597445	0.5823498	0.5536754
0.0	0.5734899	0.5767438	0.58313173	0.5613951	0.5530384	0.5724277	0.5735214	0.58556616	0.5827582	0.55410844
0.0	0.5727017	0.5785235	0.5836228	0.56106836	0.5526715	0.5731972	0.5731824	0.5851019	0.5846714	0.55132794
0.0	0.5737296	0.5771233	0.5800365	0.5604382	0.55355585	0.57372504	0.57371104	0.58586997	0.5840125	0.55409867
0.0	0.0029922526	0.52024055	0.035316758	0.0021625762	0.046651166	0.010901155	0.30550984	0.0019324291	0.037915677	0.11914496
0.0	0.005868033	0.0065118326	0.00045081813	0.0013024409	3.6239704e-05	8.400517e-05	0.00070512324	0.00061848026	0.016658884	0.00021458573
0.0	0.005846235	0.006531766	0.00044786176	0.001302483	3.6191286e-05	8.408428e-05	0.0007118386	0.0006190892	0.016622521	0.00021399689
0.0	0.0001691759	0.09092381	0.011169402	0.00017535739	0.011875666	0.0072622383	0.024180958	0.00014791898	7.6933866e-05	0.015903115
0.0	0.00016937844	0.091127604	0.011184253	0.00017532396	0.011892414	0.0072635235	0.024174966	0.00014828729	7.688165e-05	0.015963893
0.0	0.00015650514	0.0004283113	0.00013081831	6.201979e-05	0.00011446689	9.2170296e-05	0.00018484288	0.00018508133	0.00013103143	0.0004470588
0.0	0.00020714467	0.0005785826	0.023087112	0.00017405207	0.000119254655	1.9136416e-05	0.00016434035	0.00017541928	0.10694759	4.0509345e-05
0.0	0.00020713422	0.00057671673	0.023072105	0.0001730971	0.00011956756	1.9068231e-05	0.00016449713	0.00017453602	0.10657431	4.0362927e-05
0.0	0.0002066779	0.0005812905	0.023096396	0.00017340867	0.00011956643	1.9117064e-05	0.00016406339	0.00017493988	0.106475055	4.053972e-05
0.0	0.0005995127	0.00042276128	0.00046720557	0.00021450248	2.0212081e-05	9.0449976e-05	6.349609e-05	5.5641583e-05	0.000121321886	3.9690636e-05
0.0	0.00059906376	0.00042198983	0.0004688268	0.0002140636	2.0201138e-05	9.040376e-05	6.359195e-05	5.5574714e-05	0.00012111128	3.9598843e-05
0.0	0.0006000715	0.0004241135	0.0004658776	0.00021365497	2.0263014e-05	9.0449976e-05	6.33333e-05	5.5478027e-05	0.000121559155	3.9735703e-05
0.0	0.00023325393	0.07502904	0.015410843	0.017636234	0.013570464	0.0052221785	0.023554163	0.057439405	0.14398608	0.018068518
0.0	0.00023243739	0.07488023	0.015393465	0.017626207	0.013563036	0.0052218367	0.023574317	0.05747274	0.1437687	0.018050931
0.0	0.0002334882	0.07505375	0.015404685	0.017698606	0.013599794	0.005220544	0.02366352	0.057422765	0.14360046	0.018064797
0.0	0.0002328171	0.07471458	0.015294709	0.017584385	0.013512436	0.0052237995	0.02339596	0.057635777	0.14449686	0.018057609
0.0	0.00023450804	0.07514458	0.015463263	0.017587598	0.01361783	0.005226699	0.023514649	0.05753298	0.14442408	0.018051472
0.0	0.00023373144	0.07460472	0.015449309	0.017666312	0.01359157	0.005246155	0.023542637	0.057561222	0.1443358	0.0180488
0.0	0.00023302273	0.074773245	0.015364794	0.017671643	0.013594293	0.005240944	0.02357592	0.057667177	0.1446499	0.018069737
0.0	0.00048016015	0.03048632	0.005844198	0.011352993	0.014367662	0.012824733	0.020753238	0.032075826	0.00019089633	0.011252649
0.0	0.00047773588	0.030358868	0.005849972	0.011368652	0.014347445	0.012820557	0.020814288	0.032123953	0.00019203423	0.01126182
0.0	0.0004776965	0.030519756	0.005857911	0.011411338	0.014351627	0.012802693	0.020893956	0.03221583	0.00019213624	0.011265393
0.0	0.0004777912	0.03039529	0.0058480417	0.011374024	0.014305455	0.012831605	0.020768186	0.03229336	0.0001919028	0.011260917
0.0	0.00048077176	0.030386215	0.0058610416	0.011346689	0.014385533	0.012823858	0.020798396	0.03226004	0.00019161099	0.011286882
0.0	0.00047936186	0.030438928	0.005870429	0.011427762	0.014373821	0.0128823565	0.020820634	0.03241918	0.00019235365	0.011277504
0.0	0.00047960918	0.030573089	0.00585983	0.011396534	0.0143680135	0.012871846	0.02091322	0.03238873	0.000193136	0.0112587195
0.0	0.00018262884	0.055758823	0.012104947	0.00032427537	0.009463879	0.009916769	0.022151675	0.00018376214	0.00022884528	0.013279959
0.0	0.00018239461	0.055706237	0.012100363	0.00032420366	0.009469535	0.009909524	0.022202693	0.00018392324	0.00022944283	0.013249234
0.0	0.00018427186	0.05580325	0.0122179575	0.0003241777	0.009462069	0.009912711	0.022095041	0.00018382663	0.00022913655	0.013311294
0.0	0.00018375392	0.0554436	0.012142753	0.0003239293	0.009433117	0.00991024	0.022055492	0.00018380175	0.00023046673	0.01320852
0.0	0.00018395725	0.056281257	0.012230038	0.00032346547	0.00948454	0.0099056605	0.022161571	0.00018399129	0.00022904153	0.013274943
0.0	0.00018385713	0.055621143	0.012141587	0.00032463696	0.009504473	0.009949708	0.022096915	0.00018493968	0.00023076466	0.013236374
0.0	0.00018377369	0.056290932	0.0121362	0.00032411897	0.009484275	0.009945002	0.022100791	0.00018433179	0.00022982861	0.01328324
0.0	0.00018285989	0.055971988	0.012153569	0.00032379528	0.009474291	0.009920548	0.022153638	0.00018349722	0.00022999653	0.013253585
0.0	0.00034439718	0.00012569634	9.86573e-05	0.00019985811	8.02846e-05	0.00010027826	0.00010083604	4.510047e-05	0.00013961305	0.00035542776
0.0	0.00017359843	0.00020521655	8.532103e-05	5.489953e-05	2.319376e-05	7.158484e-05	0.00012060582	4.7079404e-05	0.000117022515	4.9993847e-05
0.0	0.00017318246	0.00020527038	8.516041e-05	5.47756e-05	2.3161334e-05	7.137204e-05	0.00012049983	4.6910092e-05	0.00011646213	4.987551e-05
0.0	0.00017300784	0.00020466415	8.575211e-05	5.483277e-05	2.3191325e-05	7.134835e-05	0.00012058385	4.710213e-05	0.000117014264	5.0053237e-05
0.0	0.00017407381	0.00020457672	8.487585e-05	5.4700897e-05	2.3194156e-05	7.150044e-05	0.00012037293	4.6971778e-05	0.00011775987	4.989954e-05
0.0	0.0001740416	0.0002057024	8.503788e-05	5.4621145e-05	2.3211483e-05	7.150501e-05	0.000120602126	4.7138525e-05	0.00011680913	5.003696e-05
0.0	0.00017423023	0.00020428805	8.537125e-05	5.490152e-05	2.3178103e-05	7.171698e-05	0.00012019973	4.72766e-05	0.000116931726	4.9936196e-05
0.0	0.00017359875	0.00020539488	8.531924e-05	5.4847573e-05	2.3118435e-05	7.16394e-05	0.000120470984	4.7089194e-05	0.00011663194	4.988084e-05
0.0	0.0005968053	0.0004226678	0.0004670751	0.00021435344	2.0126756e-05	9.038238e-05	6.3467756e-05	5.5477707e-05	0.000121563906	3.9671377e-05
0.0	0.0005983596	0.00042292694	0.00046539912	0.0002144027	2.0181727e-05	9.0401256e-05	6.359322e-05	5.5304245e-05	0.00012142397	3.9611496e-05
0.0	0.0005981669	0.0004234647	0.00046956833	0.00021454666	2.0187463e-05	9.0280046e-05	6.363733e-05	5.5615485e-05	0.000121318175	3.9783783e-05
0.0	0.0005983373	0.00042314877	0.00046835328	0.0002143618	2.0142885e-05	9.0526424e-05	6.334157e-05	5.5506283e-05	0.00012182396	3.9624418e-05
0.0	0.00060168107	0.000421878	0.00046938082	0.00021370978	2.0203583e-05	9.043048e-05	6.332158e-05	5.5626144e-05	0.00012147075	3.979035e-05
0.0	0.0006009346	0.00042386496	0.0004675259	0.00021409217	2.0147152e-05	9.04291e-05	6.3396255e-05	5.5564968e-05	0.00012210809	3.9641767e-05
0.0	0.00016944969	0.09141651	0.011148576	0.00017562194	0.0118994145	0.0072651817	0.024211768	0.00014780027	7.7481935e-05	0.01590025
0.0	0.00016905979	0.091266915	0.011152356	0.00017551932	0.011843418	0.0072636856	0.02413605	0.0001477487	7.748046e-05	0.015932657
0.0	0.00016931113	0.091250665	0.011173725	0.00017505401	0.011930386	0.0072558396	0.024228152	0.00014788231	7.723068e-05	0.015930953
0.0	0.00016949866	0.09100718	0.011131619	0.00017542747	0.011881504	0.007259557	0.024134072	0.0001479438	7.7464574e-05	0.015945215
0.0	0.00017017296	0.09100888	0.011190434	0.00017494705	0.011900441	0.007270968	0.024249833	0.00014833396	7.699515e-05	0.015959932
0.0	0.00017032606	0.09129559	0.011172309	0.00017553974	0.011894812	0.007290661	0.024213463	0.00014879719	7.7005505e-05	0.015931722
0.0	0.00017010274	0.091119	0.011122674	0.00017519295	0.011873714	0.0072686216	0.024323568	0.00014777815	7.726744e-05	0.015935782
0.0	0.00015620711	0.00043153623	0.0001310779	6.210525e-05	0.000114410046	9.19056e-05	0.0001854516	0.00018416153	0.00013118795	0.00044678338
0.0	0.00015599068	0.0004296649	0.00013040123	6.202772e-05	0.00011436117	9.179182e-05	0.0001854721	0.00018443515	0.00013162475	0.00044510403
0.0	0.00015609991	0.00043010627	0.00013141669	6.2329054e-05	0.000114458926	9.189192e-05	0.00018560197	0.00018471375	0.00013151711	0.00044589987
0.0	0.0001566092	0.000427513	0.00013028315	6.212439e-05	0.000114187584	9.17919e-05	0.00018486528	0.00018433477	0.00013181516	0.0004455797
0.0	0.00015731053	0.00042726248	0.00013113316	6.194e-05	0.00011441091	9.21253e-05	0.00018486951	0.00018517225	0.00013108391	0.00044657517
0.0	0.0001569243	0.0004292023	0.00013086523	6.208642e-05	0.00011425163	9.215307e-05	0.00018519431	0.00018559152	0.00013156628	0.00044604635
0.0	0.00015689842	0.00043167817	0.00013069961	6.212421e-05	0.00011406146	9.216959e-05	0.00018612121	0.0001848487	0.00013165612	0.0004457639
0.0	0.026071992	0.042296205	0.0138662495	0.023539634	0.008419297	0.007577488	0.021002654	0.04016885	0.21980505	0.014349521
0.0	0.17610098	0.073883854	0.006401152	0.044252273	0.016068159	0.00762279	0.06006179	0.1090782	0.26684266	0.018568555
0.0	0.58235824	0.5893206	0.59071225	0.56388026	0.5574	0.57564145	0.5774995	0.59274673	0.5896935	0.56011546
0.0	0.5724501	0.5763492	0.58281255	0.56024796	0.55262905	0.57148224	0.5713347	0.58490074	0.582976	0.5541846
0.0	0.5724623	0.5757678	0.5838476	0.56079274	0.55261314	0.5714019	0.5728778	0.58484244	0.5825403	0.5528809
0.0	0.5733806	0.5753912	0.58271855	0.5606746	0.5522884	0.5726814	0.5724363	0.5843625	0.5818375	0.5533621
0.0	0.5743849	0.5755777	0.5832946	0.5615255	0.5532394	0.57402253	0.57320434	0.58564234	0.58507663	0.55355656
0.0	0.5723216	0.57664967	0.5839726	0.5607279	0.553313	0.5737039	0.57340425	0.58570415	0.58379275	0.5539688
0.0	0.5735958	0.5765413	0.5828633	0.5606225	0.5517823	0.5739628	0.5736595	0.5834632	0.5842577	0.55431736
0.0	0.5744894	0.57768893	0.58325356	0.56076294	0.5539816	0.5729308	0.57468903	0.58612365	0.5833238	0.554083
[truncated: 18,825 more rows]
