# Supplementary material for: Teasing out missing reactions in genome-scale metabolic networks through hypergraph learning
Source: Nat Commun. 2023 Apr 25;14:2375. doi: 10.1038/s41467-023-38110-7 (PMC10130184; doi:10.1038/s41467-023-38110-7)
Supplement: Supplementary file 4 — Source Data [file 41467_2023_38110_MOESM4_ESM.zip › Source Data/Figure 2/j-m/iECSP_1301_nhp.csv]

	0	0.1	0.1.1	0.1.1.1	0.1.1.1.1	0.1.1.1.1.1	0.1.1.1.1.1.1	0.1.1.1.1.1.1.1	0.1.1.1.1.1.1.1.1	0
1.0	0.023223968	0.5596235	0.5780333	0.5857589	0.57708335	0.5862624	0.56704617	0.55750114	0.046938404	0.5574653
1.0	0.06964127	0.5588526	0.5772714	0.015112563	0.5810154	0.5857367	0.00036129044	0.5556203	0.012977427	0.5616202
1.0	0.59320116	0.010846643	0.5791192	0.5789265	0.5772236	0.5796246	0.5714013	0.55752593	0.58649987	0.5653225
1.0	0.5898183	0.5609226	0.011721141	0.58500266	0.5745329	0.57907224	0.57628953	0.55152047	0.59217227	0.55893147
1.0	0.04221484	0.011646488	0.5782362	0.5861084	0.58051014	0.022660492	0.576451	0.551072	0.594591	0.5582505
1.0	0.5836268	0.0129146185	0.57760346	0.5883839	0.61923456	0.57970107	0.5661997	0.55424917	0.5856984	0.5564792
1.0	0.67696023	0.010458087	0.5784925	0.5789576	0.5768752	0.57954556	0.5659062	0.55051523	0.5938455	0.024643566
1.0	0.022140894	0.55741864	0.01650155	0.013914353	0.06876411	0.58162767	0.57706517	0.55167335	0.5868337	0.5635521
1.0	0.27809414	0.56291676	0.57903427	0.5844875	0.08240495	0.58528197	0.57311577	0.55153126	0.58691645	0.015641864
1.0	0.5839881	0.5615508	0.5791293	0.5865232	0.58131194	0.5786105	0.56468594	0.55790067	0.59465224	0.56279516
1.0	0.583681	0.56002027	0.5790555	0.58039093	0.00043541862	0.58027273	0.00013813865	0.021116827	0.5867357	0.55761904
1.0	0.58172256	0.013541254	0.5789727	0.5859343	0.761916	0.5810684	0.5734755	0.55224365	0.010694459	0.55529356
1.0	0.59068364	0.55841964	0.57936466	0.5802233	0.58286536	0.014576405	0.56479496	0.5539997	0.58654326	0.56534344
1.0	0.5939422	0.015237814	0.5793519	0.008844237	0.58438253	0.5881046	0.012779216	0.5545991	0.5907623	0.5630865
1.0	0.5895838	0.010114005	0.5788612	0.5826461	0.056085903	0.039352164	0.57214683	0.030470906	0.5945031	0.5627626
1.0	0.5827725	0.5609738	0.021091722	0.01982719	0.58070534	0.012542924	0.57120556	0.55213374	0.015261329	0.5600121
1.0	0.5821689	0.55713874	0.5778628	0.020025888	0.05918542	0.5806194	0.56990606	0.5554493	0.58666265	0.56495184
1.0	0.5876774	0.5606375	0.5778979	0.5860596	0.5762375	0.015552968	0.038510926	0.5560452	0.58577335	0.56301033
1.0	0.5934334	0.56141716	0.57804704	0.58192104	0.5849631	0.5846227	0.57108945	0.5523227	0.011743638	0.3534588
1.0	0.5807834	0.5560668	0.015604787	0.58131546	0.5762226	0.5854528	0.57224846	0.550859	0.1350221	0.5590971
1.0	0.5910624	0.55667996	0.5772776	0.5881886	0.5774382	0.039692204	0.60855764	0.55483204	0.58502406	0.029405965
1.0	0.581543	0.017873539	0.57848793	0.58648485	0.04270309	0.0149572985	0.57602096	0.5518555	0.010026328	0.55691355
1.0	0.58439606	0.5607063	0.5792425	0.5781934	0.5769796	0.5872465	0.566054	0.55421245	0.586253	0.56401014
1.0	0.58352673	0.5587716	0.004069094	0.58129066	0.5774341	0.5802685	0.56510895	0.017801872	0.59281445	0.5650412
1.0	0.5815337	0.013529997	0.5787515	0.017687244	0.5772775	0.5799852	0.024900753	0.5517237	0.5868194	0.019984573
1.0	0.5899199	0.55784243	0.5785267	0.5807773	0.5845082	0.03964786	0.5724341	0.021361297	0.58652776	0.5642137
1.0	0.091894634	0.5607325	0.57893115	0.5879931	0.57591754	0.5865411	0.5649385	0.5526523	0.5942342	0.56506085
1.0	0.04306107	0.56193596	0.577515	0.5783137	0.58371085	0.01904362	0.56543183	0.5528188	0.04460796	0.5642816
1.0	0.59062624	0.55979556	0.01639175	0.5803354	0.5776158	0.01568591	0.5655989	0.025786117	0.5937379	0.5602226
1.0	0.59404254	0.5580416	0.5792467	0.5809254	0.5770813	0.58474183	0.5739583	0.55444723	0.59574467	0.5569772
1.0	0.59370816	0.55951375	0.578461	0.57240695	0.57734895	0.5860928	0.03572576	0.51196593	0.58719766	0.5628732
1.0	0.042381693	0.5609634	0.57744825	0.58054215	0.5765909	0.58378106	0.00015521618	0.55137587	0.015357192	0.55965894
1.0	0.03247659	0.55627465	0.57819605	0.58629876	0.580755	0.58576536	0.56589437	0.5518259	0.59423375	0.55706245
1.0	0.58448434	0.56279886	0.57986397	0.58295625	0.5767986	0.58004266	0.5765451	0.5513573	0.58785164	0.3539942
1.0	0.58332646	0.009630141	0.008408845	0.5875438	0.5767032	0.5862553	0.12978391	0.004427777	0.59440243	0.56080896
1.0	0.59045255	0.55982935	0.5787561	0.58024013	0.5845185	0.5789037	0.017843205	0.5536856	0.58698756	0.55792767
1.0	0.7317069	0.5580717	0.57733727	0.4730317	0.054620475	0.018519998	0.57247144	0.55165243	0.58687234	0.5568592
1.0	0.58163005	0.009031044	0.578734	0.5802208	0.58173984	0.016197992	0.57709146	0.5565728	0.5937716	0.5573143
1.0	0.585043	0.55663973	0.5794296	0.0091237575	0.58245945	0.5877825	0.56614757	0.5527246	0.58818585	0.566022
1.0	0.58318824	0.011879584	0.57799923	0.58176816	0.043165132	0.5798166	0.5727228	0.5581461	0.01671477	0.5659844
1.0	0.5817935	0.015399574	0.5786521	0.014397804	0.5816766	0.58084214	0.572896	0.025203496	0.59423083	0.5618819
1.0	0.5828562	0.55807525	0.57906526	0.58069414	0.5807927	0.580509	0.5660189	0.5538926	0.048011698	0.55757457
1.0	0.59139174	0.5587664	0.4840668	0.5807998	0.5822947	0.57977426	0.5650855	0.5548848	0.5945358	0.5643099
1.0	0.58994657	0.010718596	0.016949004	0.58133763	0.042145632	0.5786057	0.018649882	0.5515751	0.59578055	0.01002259
1.0	0.5938543	0.5562803	0.57711387	0.5864551	0.5822622	0.58622724	0.5662601	0.5541244	0.5866624	0.35563278
1.0	0.581527	0.5571632	0.41920203	0.58519965	0.58120644	0.014080986	0.5722127	0.07371595	0.5889297	0.55697024
1.0	0.5812115	0.011262234	0.57936484	0.57968813	0.000342002	0.57994086	0.56802964	4.8052574e-05	0.5863882	0.5661701
1.0	0.027348705	0.56078225	0.579232	0.58703196	0.58393204	0.5855404	0.56669444	0.0154004935	0.58736324	0.5640868
1.0	0.5905987	0.55841047	0.5786935	0.58627486	0.5768357	0.01629883	0.0141456425	0.55779594	0.5857774	0.35639527
1.0	0.5903472	0.011286531	0.57881016	0.5838439	0.00039445772	0.57741684	0.57149994	6.7896646e-05	0.595742	0.56194234
1.0	0.5838623	0.55730295	0.5766705	0.58112097	0.5844552	0.5878716	0.57229656	0.55026	0.58515567	0.022894075
1.0	0.58114105	0.5569125	0.5778137	0.58665586	0.5775878	0.5802552	0.5695323	0.5512783	0.5942759	0.5633107
1.0	0.58617604	0.56062305	0.010376747	0.5816949	0.5837667	0.5857136	0.017579708	0.5526515	0.011306864	0.021978041
1.0	0.026588794	0.55996555	0.578734	0.58040816	0.58344424	0.58304644	0.57172316	0.020248529	0.58644956	0.5568361
1.0	0.5884168	0.5604426	0.57883805	0.58230007	0.5841056	0.58574754	0.018827096	0.55448943	0.5857095	0.56639296
1.0	0.5836363	0.56342196	0.5793675	0.57950234	0.5779793	0.011660586	0.57408506	0.019645454	0.017350135	0.56493276
1.0	0.5477305	0.55645543	0.0001377493	0.58564866	0.58364594	0.012503439	0.57387054	0.55780387	0.5876058	0.5575883
1.0	0.3960425	0.5610163	0.57923335	0.5810777	0.58200914	0.5770283	0.08035375	0.55147994	0.02366932	0.5605478
1.0	0.5829767	0.5560803	0.5789424	0.52663535	0.58112025	0.5871855	0.56537545	0.55271494	0.023349684	0.5652333
1.0	0.023573505	0.5537035	0.57912076	0.57944214	0.58042186	0.5854636	0.56551045	0.5519553	0.012459442	0.016998356
1.0	0.5910041	0.010337491	0.57895446	0.587023	0.58424544	0.5854099	0.5657204	0.55689096	0.59394175	0.56378186
1.0	0.5892052	0.55810326	0.579344	0.58562434	0.49098268	0.58057046	0.56652623	0.55150956	0.015143141	0.55708337
1.0	0.58242923	0.5558815	0.009008042	0.580725	0.32517526	0.015368782	0.565316	0.5538276	0.595449	0.45263776
1.0	0.58196455	0.5612917	0.5779022	0.5874074	0.5835134	0.58640337	0.5654343	0.55351967	0.59472173	0.56134814
1.0	0.58373946	0.010400988	0.5790227	0.58038056	0.58467084	0.5799699	0.57748914	0.46013293	0.5861372	0.56471443
1.0	0.023886945	0.017386904	0.013335352	0.5806065	0.5771089	0.5873514	0.12982957	0.55203605	0.016883273	0.5550552
1.0	0.7860312	0.5626891	0.009423667	0.5850248	0.57582325	0.5846907	0.56621844	0.55542755	0.5957278	0.55686045
1.0	0.5819861	0.55683213	0.5786971	0.5842959	0.584137	0.0058982195	0.56579155	0.02708579	0.01874336	0.55739343
1.0	0.7851808	0.56153893	0.5787649	0.004180445	0.5827217	0.5858751	0.56493115	0.5513361	0.045048546	0.516473
1.0	0.5823754	0.5589701	0.009901947	0.5849581	0.00033255861	0.5813365	0.5725859	0.552009	0.5947005	0.025447296
1.0	0.5812386	0.56074196	0.57902443	0.5869919	0.5814437	0.5791369	0.56591713	0.5558615	0.06281102	0.56351554
1.0	0.58984417	0.56029797	0.5792913	0.57809156	0.583777	0.5850993	0.022730041	0.12524752	0.59268606	0.013848805
1.0	0.5820386	0.55449504	0.5784107	0.57995325	0.58308196	0.5863599	0.57210857	0.5538167	0.5857582	0.01590104
1.0	0.07018437	0.5617798	0.57844216	0.5858931	0.11241581	0.58164316	0.5651071	0.5540131	0.5856359	0.55730015
1.0	0.5819143	0.5567626	0.01857927	0.57896256	0.5758648	0.5800896	0.57590723	0.5543258	0.5949394	0.558031
1.0	0.060216658	0.5625075	0.5780518	0.5848505	0.5835313	0.58113134	0.024404248	0.55450827	0.58641917	0.5580432
1.0	0.59091514	0.5572832	0.57667494	0.5843087	0.5831992	0.019190922	0.5730279	0.55139667	0.5869089	0.563523
1.0	0.5829472	0.55722725	0.57826996	0.58076257	0.58093536	0.5872193	0.56640816	0.5537109	0.48378307	0.56297344
1.0	0.59203863	0.557588	0.5772848	0.5823188	0.5817278	0.5810871	0.02548441	0.5572286	0.0143717	0.5574982
1.0	0.59095997	0.5593713	0.579035	0.5799301	0.58304864	0.5843307	0.035618126	0.022124568	0.02073323	0.022914078
1.0	0.5817411	0.010327353	0.5786551	0.58306044	0.038420636	0.5859971	0.57276976	0.5546153	0.58658236	0.018839484
1.0	0.5822374	0.55665255	0.57918525	0.58554053	0.5767168	0.57867604	0.56575257	0.32097816	0.5883466	0.5606709
1.0	0.028945897	0.5611319	0.57860905	0.5883793	0.22652073	0.5795628	0.5705475	0.5517114	0.5870249	0.55842495
1.0	0.59396535	0.5586078	0.011249879	0.58767545	0.5821807	0.5807198	0.035079967	0.022395037	0.58579034	0.5613556
1.0	0.5821594	0.5564981	0.5778594	0.5790877	0.067520835	0.018268254	0.5631541	0.5517496	0.5876248	0.5611532
1.0	0.62544876	0.56243044	0.57896364	0.009982722	0.21835935	0.58732826	0.5689144	0.5513063	0.5852869	0.56379306
1.0	0.10037086	0.009583619	0.57871175	0.5801946	0.58326805	0.58657503	0.5671507	0.5548294	0.014465163	0.5572456
1.0	0.5938847	0.012082	0.57913667	0.58612746	0.58225906	0.58025515	0.5654564	0.55771714	0.5859382	0.56584716
1.0	0.59396607	0.5569171	0.013469555	0.58065635	0.5817109	0.5801846	0.57420546	0.5557023	0.5923574	0.5367226
1.0	0.028173538	0.56164616	0.5786038	0.5865294	0.5767305	0.5850447	0.57351506	0.00809156	0.5595043	0.010691654
1.0	0.5814214	0.010149705	0.5786783	0.010773687	0.05125478	0.5807191	0.5653785	0.5525629	0.5957437	0.5623118
1.0	0.59013605	1.7340819e-05	0.57853615	0.57905704	0.5764395	0.5849572	0.576516	0.55204916	0.59306705	0.02858068
1.0	0.5840474	0.56082594	0.012975338	0.5882314	0.5768865	0.5882708	0.018991562	0.5508103	0.5942002	0.55719554
1.0	0.580208	0.010599309	0.5791379	0.0074308026	0.5828545	0.5877733	0.57328016	0.025476694	0.043906245	0.5571051
1.0	0.5831862	0.55720717	0.5791327	0.5826641	0.5847735	0.57870275	0.5659067	0.5568089	0.01661579	0.5584932
1.0	0.5908312	0.014625796	0.01226295	0.6761833	0.038925093	0.5878715	0.5668263	0.044328004	0.01403248	0.56367433
1.0	0.58259374	0.5602735	0.5785201	0.5806894	0.58332705	0.5804196	0.02168026	0.5563232	0.59349793	0.5573935
1.0	0.58384764	0.55972385	0.5777484	0.58804554	0.57697296	0.5853309	0.5654863	0.5549878	0.593023	0.5572252
1.0	0.0019990678	0.55778986	0.5788165	0.5825876	0.05741322	0.51866084	0.034721207	0.55592257	0.5886139	0.5649442
1.0	0.035371386	0.56011647	0.5365739	0.5797557	0.57634217	0.5801829	0.5694275	0.011843742	0.5867968	0.56442
1.0	0.58233476	0.5555744	0.5789628	0.581291	0.5840767	0.577894	0.00012025694	0.55578196	0.5941488	0.563265
1.0	0.58281857	0.55792624	0.5782944	0.5889279	0.6904947	0.5808329	0.57559747	0.009638635	0.016406802	0.55820155
1.0	0.59367496	0.5579212	0.5782082	0.5858079	0.5772437	0.5793179	0.00028573172	0.5579576	0.012020492	0.560578
1.0	0.019688213	0.5579308	0.5770813	0.58588153	0.57668793	0.45926625	0.0001466971	0.5544138	0.5926821	0.5633259
1.0	0.58895797	0.010865634	0.009348856	0.0061500566	0.5785902	0.5802701	0.576083	0.5497905	0.046061467	0.56210387
1.0	0.06793873	0.5590415	0.57784367	0.58456737	0.5809336	0.58480716	0.013714849	0.5551678	0.5941737	0.56641626
1.0	0.5827174	0.56210196	0.5788068	0.5782413	0.5746397	0.580073	0.70963293	0.5508934	0.5866882	0.56263417
1.0	0.58305585	0.5576004	0.538476	0.580345	0.5779916	0.014765161	0.00662561	0.55256534	0.5832665	0.55849046
1.0	0.5829546	0.5596079	0.5792875	0.5863735	0.576804	0.57973695	0.5691444	0.55069613	0.5855674	0.5578495
1.0	0.5818377	0.562225	0.010646166	0.0066937194	0.5768061	0.5802296	0.5714662	0.55176854	0.58642346	0.35353783
1.0	0.594007	0.5581165	0.5791232	9.478303e-06	0.57582706	0.5816121	0.57282954	0.55436295	0.59366643	0.52631444
1.0	0.5822778	0.5551317	0.5791267	0.5834815	0.36947027	0.017947432	0.56399506	0.5530736	0.5862475	0.4692456
1.0	0.59014636	0.5601216	0.013417564	0.58607006	0.76052225	0.018351512	0.016798062	0.5537692	0.5872253	0.5576932
1.0	0.58307856	0.55803585	0.57895917	0.58078396	0.58120763	0.58004296	0.015610883	0.55524	0.58475816	4.2870804e-05
1.0	0.5935238	2.802294e-05	0.5774544	0.5801383	0.5751427	0.585909	0.025295405	0.55468106	0.58819205	0.5634445
1.0	0.030165492	0.55593103	3.0981137e-05	0.579824	0.07809387	0.016799228	0.010819996	0.015415763	0.5862155	0.02313574
1.0	0.06914265	0.014126337	0.5791585	0.57973534	0.58188874	0.5809197	0.57264215	0.55549616	0.58577776	0.06239095
1.0	0.59383106	0.5606967	0.57905376	0.007891611	0.5758808	0.039309178	0.56900144	0.023617852	0.586081	0.5650941
1.0	0.58202785	0.556064	0.5780933	0.58393335	0.5827501	0.58009124	0.021370353	0.5498419	0.00013817356	0.5906829
1.0	0.5829153	0.5571057	0.57899237	0.5884438	0.57591516	0.5841722	0.57258743	0.5524611	0.59187984	0.35353094
1.0	0.5819726	0.56021816	0.5772322	0.013437342	0.57637566	0.57964796	0.5643027	0.00010195054	0.5853443	0.5656823
1.0	0.59331864	0.5622097	0.578781	0.006461209	0.5827044	0.5807319	0.5771752	0.050316446	0.59571064	0.5606347
1.0	0.5816091	0.007014498	0.009988544	0.5797863	0.58100164	0.57853544	0.5763485	0.55652654	0.02598976	5.874669e-05
1.0	0.5908282	0.5574186	0.5769246	0.5775508	0.057873677	0.0104984	0.5653891	0.39743552	0.5864866	0.5562601
1.0	0.58403647	0.5576585	0.50807095	0.5799932	0.5830233	0.5803778	0.5660157	0.32142377	0.58490366	0.028990977
1.0	0.58256406	0.557295	0.0073766904	0.5813482	0.5819001	0.5796061	0.5663857	0.5571284	0.58688515	0.014280954
1.0	0.056703452	0.5571283	0.57800573	0.011693263	0.5776999	0.014263277	0.57205236	0.5512542	0.022308057	0.5600228
1.0	0.59124887	0.56083137	0.017413342	0.007920102	0.5828185	0.011320023	0.5652975	0.55530757	0.052469544	0.55691326
1.0	0.5857876	0.5573175	0.5778402	0.5876185	0.58419234	0.015008269	0.56530005	0.551662	0.5929139	0.5640637
1.0	0.59006935	0.56038755	0.010981043	0.58049047	0.58171666	0.02019087	0.56975216	0.013783945	0.593645	0.5563121
1.0	0.582367	0.013622681	0.5794372	0.586276	0.582984	0.5857	0.5713304	0.552068	0.5860782	0.5570014
1.0	0.59099	0.5578879	0.57745343	0.58075994	0.58404	0.5858124	0.028995395	0.018828694	0.5849785	0.55576336
1.0	0.5911751	0.55776656	0.5766151	0.5778851	0.58168757	0.015230738	0.03188771	0.555509	0.5939449	0.55815566
1.0	0.58865815	0.008225581	0.5791191	0.58006084	0.5800676	0.012646377	0.01616397	0.5525065	0.5860601	0.5634358
1.0	0.039932862	0.560558	0.013725275	0.0053366506	0.5819714	0.5868777	0.56937224	0.55429953	0.5859119	0.56545424
1.0	0.5905117	0.5874619	0.012266508	0.57865644	0.5815423	2.5628176e-05	0.5656994	0.5567423	0.5925668	0.045245923
1.0	0.59144133	0.5573889	0.5779989	0.5882955	0.5823684	0.017553966	0.5657526	0.5502973	0.015622802	0.022957137
1.0	0.590776	0.55766666	0.578272	4.6020275e-05	0.57664746	0.5799934	0.5653476	0.5547489	0.58709896	0.0150233125
1.0	0.58366066	0.56273586	0.57825524	0.5883484	0.5837449	0.57869023	0.5728513	0.5995176	0.58681375	0.5628382
1.0	0.04028004	0.562054	0.010207758	0.57884383	0.58378077	0.5846832	0.56407857	0.55608267	0.5862663	0.55677176
1.0	0.5838954	0.009699985	0.57725734	0.58593327	0.58439887	0.5878583	0.57696575	0.015407847	0.5929026	6.2906714e-05
1.0	0.5813121	0.5610188	0.007924266	0.58879393	0.5788718	0.01847275	0.5768396	0.55211574	0.58704245	0.5582331
1.0	0.5815349	0.5566076	0.5788013	0.57952565	0.57898885	0.58766603	0.56588346	0.555241	0.58659023	0.5600985
1.0	0.5909095	0.5619811	0.57655996	0.582727	0.7642896	0.58449954	0.5645105	0.55277324	0.5930354	0.56542903
1.0	0.5827893	0.55755484	0.5788322	0.5839824	0.03574466	0.5800516	0.5655648	0.55417335	0.58544564	0.01799964
1.0	0.7858764	0.5604425	0.011220914	0.5815255	0.008625512	0.58026785	0.56943107	0.55778694	0.5956918	0.56636703
1.0	0.58274734	0.55751127	0.0071083354	0.5873288	0.5834025	0.58689964	8.218065e-05	0.55742955	0.58713794	0.55818313
1.0	0.58206165	0.5611109	0.5785128	0.008413431	0.05704832	0.57814354	0.0287841	0.016416818	0.5932197	0.5562528
1.0	0.58449894	0.5571503	0.5783109	0.58206725	0.49005967	0.58466	0.5760427	0.5548777	0.5948226	0.066029765
1.0	0.581079	0.55727756	0.5791953	0.012369377	0.576877	0.5865263	0.5664763	0.5552308	0.5948831	0.56471616
1.0	0.590894	0.010054874	0.5793817	0.58458436	0.5768232	0.013884491	0.56642085	0.5554498	0.5941435	0.017041834
1.0	0.5825828	0.5581929	0.57932633	0.5878431	0.053539395	0.5869328	0.57130235	0.55079246	0.58715737	0.5591043
1.0	0.59020823	0.5571857	0.57856035	0.58109355	0.5829712	0.58480597	0.5748676	0.55193233	0.5928048	0.5561784
1.0	0.58202034	0.55708796	0.5788933	0.012690382	0.4880246	0.58097506	0.57185596	0.55468565	0.59234226	0.56246865
1.0	0.025086207	0.55689615	0.57936317	0.58619857	0.5822224	0.58617675	0.5654712	0.55144334	0.5881521	0.5580558
1.0	0.5432372	0.55787194	0.57911175	0.58812463	0.04473157	0.58601254	0.5649896	0.028962882	0.013467838	0.5581767
1.0	0.5901681	1.8650891e-05	0.5786416	0.57909405	0.58197194	0.01324466	0.020501547	0.5519978	0.59261495	0.021538524
1.0	0.59035707	0.557996	0.5795225	0.5809602	0.5827283	0.5880463	0.5665511	0.617838	0.58585066	0.5640296
1.0	0.58150035	0.5601654	0.57882494	0.58045334	0.6977346	0.0403051	0.5723222	0.5521012	0.586671	0.5650759
1.0	0.5830601	0.012670525	0.021096291	0.57982916	0.58285236	0.5798174	0.5727601	0.5560657	0.58582276	0.5574568
1.0	0.58305246	0.56104517	0.5794957	0.58680284	0.57709897	0.58621734	0.56620055	0.55501926	0.044799946	0.5578643
1.0	0.59128994	0.5611284	0.5792947	0.584469	0.58075917	0.58047634	0.57297724	0.55153227	0.5861936	0.023436014
1.0	0.0002802246	0.5561072	0.5765906	0.58090776	0.02074632	0.58002585	0.5711784	0.5548783	0.5950943	0.460603
1.0	0.5832186	0.6208379	0.000103236904	0.5850689	0.5771705	0.5796865	0.5770218	0.3200617	0.58616406	0.009373262
1.0	0.5913061	0.54959637	0.0077540367	0.5850409	0.57676256	0.014296447	0.13940398	0.55189764	0.021770172	0.56101656
1.0	0.10091007	0.5567935	0.578425	0.5821181	0.5816974	0.58060855	0.57701856	0.554259	0.593669	0.34157488
1.0	0.0696147	0.5623423	0.5773356	0.58146685	0.5834737	0.009958495	0.56498134	0.5580403	0.5951358	0.5619515
1.0	0.5904677	0.5563339	0.5779011	0.5862404	0.5771193	0.5800392	0.009660682	0.5554754	0.58602047	0.025736904
1.0	0.060354713	0.0100854775	0.5784023	0.69224906	0.6480179	0.5799848	0.56382096	0.5320529	0.5872154	0.56316686
1.0	0.59333414	0.008696467	0.57923216	0.0084698675	0.577178	0.5874877	0.57171035	0.5558392	0.5867444	0.5628944
1.0	0.58174443	0.55231285	0.57738703	0.58072907	0.57716817	0.58180606	0.00011292351	0.017462166	0.5855817	0.5613648
1.0	0.59382653	0.5620226	0.015248292	0.013693186	0.57759744	2.1208316e-05	0.00036521154	0.5527486	0.017853538	0.56166446
1.0	0.5836736	0.55713326	0.57898355	0.5821468	0.5769527	0.5169046	0.5724544	0.55131215	0.5936391	0.56291926
1.0	0.1639277	0.55922234	0.01321511	0.57965094	0.58463144	0.58014745	0.5665708	0.02677368	0.594537	0.5665141
1.0	0.5827271	0.55861557	0.5793248	0.0059326887	0.57795274	0.58738524	0.027271086	0.5572938	0.5863777	0.6699965
1.0	0.028411653	0.56145906	0.57892984	8.813985e-06	0.5818642	0.5863709	0.5658091	0.54881215	0.00023096387	0.5576514
1.0	0.58522564	0.55577636	0.5781588	0.5843938	0.5774699	0.040035427	0.5650572	0.5525305	0.59329355	0.5557462
1.0	0.5828968	0.55782145	0.5374645	0.010004055	0.5804991	0.58586437	0.5716544	0.5520309	0.58559525	0.5581701
1.0	0.5903869	0.01065809	0.0077055288	0.58059174	0.054253936	0.005227807	0.573287	0.55126864	0.5948535	0.5663512
1.0	0.056296572	0.5571716	0.57926565	0.5862464	0.578743	0.58051956	0.5741898	0.04847439	0.58589953	0.5581714
1.0	0.039647646	0.55763954	0.012119524	0.58009297	0.58302677	0.582334	0.021815935	0.5547902	0.58309966	0.02265679
1.0	0.58193815	0.56229645	0.5771567	0.011029429	0.052492995	0.03936573	0.5660317	0.55532235	0.59413236	0.5581034
1.0	0.59023696	0.56015325	0.57891095	0.5855296	0.5768267	0.5851377	0.5693906	0.55616564	0.5862999	0.5574942
1.0	0.03418642	0.55624884	0.57862455	0.58074033	0.5762296	0.009779826	0.5725592	0.55474555	0.58348304	0.56526506
1.0	0.5818489	0.5618151	0.57683396	0.5824419	0.5768154	0.584713	0.564915	0.55168	0.02494124	0.029621739
1.0	0.5907037	0.5603555	0.5783584	0.58147705	0.5834363	0.011906228	0.1286591	0.016755242	0.5863586	0.02212051
1.0	0.581316	0.55897653	0.5781253	0.58017457	0.5760548	0.58695847	0.56629515	0.48583624	0.5936529	0.020365862
1.0	0.58292025	0.55565727	0.57808554	0.58495754	0.57878697	0.010855072	0.566673	0.55393684	0.037818305	0.56318545
1.0	0.58158094	0.555582	0.57924485	0.006855945	0.58223987	0.57925075	0.013643579	0.554421	0.593344	0.56567335
1.0	0.787222	0.012624324	0.0073881615	0.58041054	0.040351678	0.5849426	0.5652039	0.55429393	0.58816504	0.5574843
1.0	0.582742	0.00011080024	6.9519054e-05	0.5816404	0.57487446	0.5861899	0.013811423	0.554875	0.58427185	0.029814508
1.0	0.58149064	0.5557384	0.57894903	0.011680518	0.58298737	0.57939684	0.5716593	0.5549545	0.5857851	0.55938214
1.0	0.59361446	0.007641349	0.5792593	0.5878487	0.5836137	0.58070326	0.5662307	0.5513893	0.5858924	0.015597221
1.0	0.59304	0.5625794	0.5783063	0.35144988	0.5808472	0.5854703	0.5724792	0.5547044	0.5863082	0.009223304
1.0	0.5818418	0.5488649	0.57797235	4.0962143e-05	0.582579	0.62286603	0.56546944	0.55613893	0.5848387	0.56709206
1.0	0.59130645	0.5579424	0.0112574985	0.5848837	0.5837805	0.585837	0.56608266	0.319593	0.5881888	0.5579063
1.0	0.5933448	0.5603488	0.57844234	0.6149231	0.03937168	0.58791274	0.56585485	0.55185044	0.58694226	0.5643513
1.0	0.035648532	0.55727625	0.010761187	0.5887711	0.108438894	0.5849749	0.040911198	0.5540103	0.58655226	0.5563888
1.0	0.5828387	0.56011677	0.010908674	0.57804763	0.5761485	0.5792788	0.5755804	0.075813584	0.58517265	0.56224763
1.0	0.024166796	0.5565305	0.57931304	0.58042574	0.31123123	0.5806659	0.5711241	0.5544658	0.026329206	0.5572831
1.0	0.040636394	0.5542966	0.5794099	0.58550894	0.57909274	0.5796365	0.56468815	0.029045654	0.592626	0.55720264
1.0	0.5912298	0.56152767	0.57896143	0.58800745	0.66237664	0.5798036	0.57588476	0.5576935	0.6201143	0.011000863
1.0	0.59081554	0.021315241	0.011696288	0.010490032	0.5775025	0.58016217	0.5651283	0.55449617	0.044638827	0.020278342
1.0	0.5921455	0.55523497	0.57908297	0.5793588	0.03795148	0.5852725	0.57409185	0.55103266	0.5954386	0.5634288
1.0	0.00028267258	0.010237928	0.578155	0.5857664	0.5843797	0.58020765	0.5684709	0.5540434	0.04470851	0.5594527
1.0	0.5910235	0.56043005	0.5792338	0.58515424	0.4127359	0.5853991	0.56584793	0.5573232	0.5935808	0.55857015
1.0	0.5838224	0.009923672	0.5794147	0.58102506	0.3239161	0.5651865	0.56498426	0.5542564	0.59396476	0.5622544
1.0	0.5856651	0.5574746	0.57816213	0.5800679	0.5822455	2.4409961e-05	0.5687099	0.55279446	0.594182	0.5594117
1.0	0.5906994	0.5632957	0.021065472	0.5805669	0.5823983	0.58155155	0.5729683	0.5518458	0.5939716	0.56529564
1.0	0.5813438	0.55839515	0.57855886	0.5806677	0.57684314	0.015516908	0.5647938	0.02379037	0.5864117	0.03775126
1.0	0.58213377	0.5566687	0.57895964	0.580398	0.5823034	0.58487296	0.56628275	0.5545373	0.5930669	0.018258208
1.0	0.58561224	0.56082875	0.5780322	0.5806024	0.5829606	0.57969767	0.5651887	0.5575103	0.59189814	0.55714846
1.0	0.58328354	0.556664	0.5793766	0.58613455	0.57808	0.5813927	0.5632029	0.554791	0.5862648	0.01768201
1.0	0.5900643	0.012192593	0.578534	0.5794871	0.5820775	0.0001365954	0.57690656	0.5523901	0.5872172	0.56322056
1.0	0.5882962	0.5564721	0.5785321	0.58697903	0.5769992	0.5849763	0.57259023	0.03329489	0.5876248	0.55701226
1.0	0.5917551	0.0082908645	0.5785907	0.5868531	0.57695395	0.58128613	0.56907225	0.5509646	0.012232986	0.5581516
1.0	0.58994246	0.00028682235	0.57925546	0.58187205	0.58374	0.5869614	0.56477803	0.55669886	0.5941736	0.5626642
1.0	0.58295107	0.5604787	3.209501e-05	0.58553195	0.5844434	0.5817336	0.5681719	0.55412126	0.01946298	0.5633305
1.0	0.5934625	0.5587612	0.021121081	0.009907348	0.58308476	0.02254075	0.56567144	0.55403525	0.04466907	0.03609977
1.0	0.03173978	0.5582064	0.57906806	0.008009591	0.577882	0.012778446	0.5681898	0.5546913	0.5835491	0.5666541
1.0	0.59088427	0.559442	0.57826173	0.5806983	0.5758686	0.013307618	0.5747553	0.5533199	0.5861631	0.56151104
1.0	0.5814942	0.5578098	0.5776346	0.009389977	0.57988715	0.008538745	0.02799676	0.55182534	0.59289676	0.020185549
1.0	0.039952006	0.5567367	0.011763206	0.5881117	0.5755569	0.018318418	0.020199107	0.5503614	0.5936287	0.5563459
1.0	0.7876391	0.01770757	0.5783097	0.57975876	0.57538354	0.5803731	0.56641144	0.020691976	0.58658016	0.55998975
1.0	0.5931786	0.5604007	0.5780176	0.013479926	0.57746947	0.58007437	0.5730896	0.02277828	0.019475725	0.5635356
1.0	0.033301476	0.5625304	0.578458	0.019785358	0.10293129	0.5798528	0.57685375	0.55276084	0.011218338	0.5587977
0.0	0.028291203	0.011431948	0.015495877	0.011154738	0.11687952	0.013401529	0.020033991	0.023346735	0.018671913	0.0241212
0.0	0.02804198	0.011396985	0.015477758	0.0111598205	0.11752369	0.013379013	0.019882577	0.0231309	0.01869119	0.024065632
0.0	0.03774145	0.010528728	0.010062371	0.0067400075	0.052098982	0.013999031	0.018706255	0.02189916	0.017432885	0.050850328
0.0	0.037847817	0.010565363	0.010080447	0.0067399377	0.05194305	0.013917409	0.01865319	0.021834387	0.017426483	0.050429285
0.0	0.013808002	0.0122602815	0.010773041	0.0068495004	0.07546655	0.011485547	0.008051531	0.011060163	0.012645557	0.010786287
0.0	0.013727264	0.012248715	0.010765055	0.0068123946	0.07535092	0.011513841	0.008086621	0.011116502	0.012648688	0.010735532
0.0	0.06949441	0.009227035	0.008990233	0.0096712485	0.34346488	0.018745719	0.032902773	0.018230781	0.049072236	0.022317106
0.0	0.08658388	0.01064255	0.010326784	0.007608782	0.091656275	0.015434251	0.033866182	0.025946587	0.0151453735	0.02259406
0.0	0.08712811	0.010654983	0.0103539685	0.0076399967	0.091150455	0.015353869	0.033915583	0.025769956	0.015123311	0.022618903
0.0	0.087431826	0.010666611	0.010327383	0.007567208	0.09147961	0.015458095	0.033888843	0.026023947	0.015069237	0.022680296
0.0	0.072705165	0.0075496957	0.008609091	0.009641999	0.30163515	0.019674253	0.03249368	0.01869806	0.0380199	0.03217083
0.0	0.06326822	0.007949425	0.0117847435	0.012072738	0.19913156	0.016517848	0.049614534	0.0040292367	0.045053203	0.023516776
0.0	0.05552703	0.007849896	0.008456255	0.011501035	0.32615855	0.018951954	0.027809083	0.018407643	0.0432889	0.029901613
0.0	0.35913748	0.01675539	0.014082	0.013868016	0.74294394	0.034236826	0.16093618	0.036263958	0.17496487	0.06733572
0.0	0.04052209	0.009386647	0.0120795015	0.007371532	0.28578967	0.011860998	0.038784895	0.0150796585	0.04993495	0.02911261
0.0	0.049504723	0.007711718	0.009143108	0.010942781	0.32664192	0.032872017	0.052305333	0.04202356	0.037848182	0.021772152
0.0	0.35613346	0.014439368	0.013484776	0.017632913	0.7383493	0.034138378	0.1977468	0.07543455	0.22090364	0.037883606
0.0	0.04862722	0.00844573	0.009616221	0.008302435	0.39180154	0.01076598	0.030434262	0.014585409	0.045552075	0.015787546
0.0	0.023007026	0.0076773968	0.009763676	0.0061561097	0.08065735	0.008266679	0.015637284	0.020122906	0.015950227	0.012081795
0.0	0.022973469	0.007651103	0.009758394	0.006117807	0.0803685	0.00825952	0.015629953	0.020148987	0.015882546	0.012106589
0.0	0.063678056	0.010529394	0.008781217	0.00817102	0.3471346	0.015063145	0.040500566	0.016696645	0.065461986	0.025964629
0.0	0.05695386	0.012494788	0.009395324	0.0058042323	0.06627537	0.014620931	0.027421737	0.03438644	0.015043894	0.01649017
0.0	0.05722453	0.012561292	0.009395403	0.005811981	0.06656771	0.014717187	0.027428633	0.034564227	0.015170029	0.016581433
0.0	0.117470436	0.012512297	0.008382637	0.00821012	0.284094	0.012734699	0.02421104	0.048677642	0.04649803	0.014485924
0.0	0.36360556	0.0152162975	0.014500587	0.01064349	0.78466904	0.044246476	0.13593115	0.054662902	0.20528948	0.07173951
0.0	0.06820535	0.008658868	0.0073061422	0.008623926	0.3146581	0.016822588	0.03453163	0.040798005	0.05625101	0.023054382
0.0	0.087304994	0.00805446	0.0075133224	0.005510753	0.2740291	0.023293693	0.0375801	0.026230266	0.036235936	0.02785692
0.0	0.044499982	0.009530436	0.010594123	0.010067336	0.2732965	0.013731313	0.018280623	0.012867635	0.047108784	0.020924425
0.0	0.043470904	0.009434289	0.010620422	0.009966853	0.2714454	0.013554848	0.01815408	0.012760468	0.046808396	0.020742267
0.0	0.0436194	0.009468292	0.010633748	0.0099743465	0.27124986	0.013588815	0.018240148	0.012725422	0.046865016	0.020750394
0.0	0.07121593	0.012618792	0.007354472	0.011482315	0.3144825	0.017179117	0.014218061	0.023539942	0.045805763	0.030563494
0.0	0.03004917	0.010592595	0.008901682	0.0091320295	0.064734094	0.01443605	0.009170498	0.024336264	0.015371533	0.02496327
0.0	0.043938477	0.0078133745	0.008523497	0.009082741	0.15989906	0.014099355	0.04734937	0.02018431	0.09639131	0.014291052
0.0	0.6861068	0.5284023	0.518343	0.6063458	0.48225287	0.5714921	0.6818718	0.602975	0.71621335	0.51761067
0.0	0.5814241	0.5553254	0.57629746	0.5804992	0.5755471	0.57797515	0.56616616	0.5504323	0.58500624	0.5546562
0.0	0.038926277	0.0072458102	0.008111811	0.0065233056	0.059361346	0.0132514285	0.013555248	0.020519914	0.014670869	0.021296246
0.0	0.5549993	0.3828062	0.49711165	0.5147597	0.6386273	0.4605889	0.5521282	0.5908013	0.596295	0.55209076
0.0	0.03983459	0.0074140034	0.0064156954	0.0074888384	0.28694713	0.010984793	0.018747061	0.017449163	0.042936336	0.028754696
0.0	0.029774176	0.014064268	0.012348475	0.012327574	0.29735065	0.014386377	0.020702824	0.015840203	0.064750746	0.017797938
0.0	0.042654667	0.0075681466	0.006906323	0.0070471494	0.30671722	0.021111589	0.038090438	0.05792648	0.05085367	0.02107563
0.0	0.045787897	0.00987068	0.010637244	0.0055249925	0.26414832	0.013856576	0.033647515	0.041541856	0.049720466	0.029391764
0.0	0.03847675	0.01234615	0.008972148	0.0071403957	0.17722313	0.013567642	0.041284256	0.010985819	0.039835475	0.028171403
0.0	0.06968639	0.008472787	0.00756294	0.0078027276	0.25612578	0.018205078	0.034011204	0.020309044	0.044790193	0.03315039
0.0	0.04417413	0.008021834	0.008545001	0.017012017	0.3250414	0.020087758	0.026439896	0.014477841	0.03572871	0.025164614
0.0	0.20944434	0.01245384	0.010063968	0.010288592	0.31491643	0.013092738	0.02791584	0.013739846	0.04327676	0.015867893
0.0	0.057202034	0.009147161	0.00994273	0.011189357	0.3465088	0.023374248	0.051593177	0.013198412	0.054689247	0.029239928
0.0	0.03922552	0.0092812935	0.008901884	0.009352413	0.44479614	0.013975127	0.020090668	0.02034394	0.059534572	0.020777658
0.0	0.051923614	0.008739553	0.008872743	0.011388371	0.33634624	0.019232236	0.017367924	0.013315973	0.050751347	0.0205174
0.0	0.029687312	0.016595885	0.007007036	0.009131417	0.43252912	0.01444509	0.018804532	0.0131053375	0.053614687	0.02719903
0.0	0.057559732	0.012639045	0.0097079035	0.006991552	0.4175341	0.02362712	0.018763095	0.031173073	0.069755994	0.02089589
0.0	0.075789966	0.004532692	0.0112608	0.011616289	0.17658366	0.015365514	0.024312316	0.007862764	0.06647336	0.009064382
0.0	0.36236444	0.01690037	0.014161784	0.017588234	0.8048799	0.037915416	0.12422403	0.05513777	0.25215873	0.054942414
0.0	0.047885243	0.007625128	0.0072928704	0.00720453	0.34633434	0.019430028	0.02296852	0.032006726	0.045058858	0.019767623
0.0	0.029775022	0.010929516	0.012393557	0.008617967	0.056252483	0.014117003	0.020017182	0.024204046	0.014639767	0.029215068
0.0	0.58199465	0.6201877	0.5552569	0.64483124	0.5944123	0.5753163	0.55550563	0.5920023	0.6542463	0.58977646
0.0	0.7834641	0.6275224	0.5941047	0.69224906	0.638125	0.66350377	0.7533672	0.6435017	0.83102643	0.66945404
0.0	0.7834641	0.6275224	0.5941047	0.69224906	0.638125	0.66350377	0.7533672	0.6435017	0.83102643	0.66945404
0.0	0.705944	0.5685604	0.5592728	0.5703493	0.68295956	0.56483495	0.6126373	0.63275015	0.6497768	0.62094784
0.0	0.03124863	0.008920127	0.009940754	0.011490523	0.30891243	0.01580999	0.011447474	0.019306736	0.062337864	0.01506691
0.0	0.6506876	0.6589728	0.4164758	0.69908994	0.74159956	0.5392009	0.7402463	0.553017	0.84417486	0.7041145
0.0	0.58123046	0.5556149	0.57697237	0.5802785	0.57604474	0.5797152	0.5644582	0.55029935	0.5858729	0.55709416
0.0	0.5808281	0.55538946	0.5770085	0.5792373	0.5752597	0.57928735	0.5640048	0.55003643	0.5850343	0.55708146
0.0	0.0901891	0.013614828	0.013944375	0.011536847	0.23516864	0.021297747	0.034971092	0.011141208	0.030032257	0.014912548
0.0	0.5794558	0.5554353	0.53538257	0.6196691	0.49626666	0.59499985	0.7159626	0.4699893	0.61432993	0.444838
0.0	0.04671828	0.012015166	0.014381011	0.007442058	0.04839186	0.014732442	0.019312998	0.03700574	0.01672897	0.024729606
0.0	0.043326914	0.011486494	0.010602289	0.009870727	0.039267186	0.009036102	0.029979141	0.021682782	0.013381771	0.020760357
0.0	0.044025194	0.014744469	0.009306262	0.006734079	0.03989069	0.016335798	0.023653848	0.025645189	0.0205444	0.021208437
0.0	0.034942124	0.011572965	0.007985838	0.009053519	0.23714018	0.014382829	0.039239954	0.015218848	0.08098713	0.013587882
0.0	0.5560665	0.5289486	0.49104822	0.5819084	0.5774921	0.53746367	0.49313018	0.5201227	0.67475724	0.5693987
0.0	0.6390186	0.5436064	0.4886075	0.50215906	0.55572546	0.42192608	0.5568439	0.6038677	0.6306561	0.44080138
0.0	0.5812176	0.55638087	0.57673687	0.5804488	0.5770813	0.5782202	0.56478417	0.54967356	0.5851375	0.5541222
0.0	0.05437591	0.006342575	0.014696237	0.006627656	0.06841615	0.010073079	0.021412497	0.007185745	0.014101768	0.024165161
0.0	0.6899344	0.6056501	0.4133246	0.62905246	0.41833353	0.60974306	0.6615011	0.42423332	0.5785186	0.5336757
0.0	0.11120937	0.006979539	0.007909674	0.010225604	0.15909556	0.016597807	0.047952518	0.0048761694	0.04232007	0.022018338
0.0	0.047365174	0.012077675	0.0143829975	0.007435974	0.04941277	0.014716696	0.019804552	0.03750283	0.01674907	0.025399081
0.0	0.030053228	0.010134328	0.011381088	0.011518569	0.30008328	0.024322314	0.018317578	0.020695679	0.05103175	0.031530917
0.0	0.03946829	0.013633687	0.009785646	0.00819431	0.41290492	0.020216035	0.040896915	0.026153486	0.052529626	0.034241684
0.0	0.0603839	0.014126763	0.015446111	0.009191852	0.03831541	0.020818552	0.020776657	0.016428463	0.010824533	0.011016901
0.0	0.024611663	0.008886864	0.008871091	0.009491557	0.21990968	0.02275327	0.033149697	0.038055964	0.044633258	0.028525105
0.0	0.0435948	0.009895027	0.008597894	0.008887108	0.21868044	0.0153608415	0.029052109	0.024410449	0.055609472	0.024607457
0.0	0.23922554	0.018579694	0.014107271	0.017597875	0.81873184	0.04990394	0.15113622	0.043305516	0.28294933	0.04595404
0.0	0.033557333	0.007887192	0.009561698	0.0096379025	0.3528607	0.021519108	0.030027037	0.015835965	0.04821269	0.026464965
0.0	0.05259121	0.00832699	0.009333907	0.0066082897	0.42346406	0.013437069	0.031049643	0.019633153	0.04316786	0.021956874
0.0	0.052684773	0.008325431	0.009343996	0.0066376403	0.42269522	0.013466216	0.031098641	0.0197226	0.043051474	0.021968808
0.0	0.029558944	0.0092814695	0.009359237	0.005505712	0.06982244	0.018329209	0.015194877	0.028259913	0.019544283	0.014787811
0.0	0.47626686	0.51629454	0.47920832	0.6241488	0.6878863	0.48861638	0.5758861	0.5699273	0.5496419	0.5171946
0.0	0.7385785	0.53585064	0.53025347	0.5458941	0.72248507	0.51470435	0.55948067	0.5384937	0.64173394	0.50893337
0.0	0.59705013	0.5154099	0.504638	0.5359404	0.69308525	0.5914618	0.49560902	0.54143196	0.52066094	0.6536885
0.0	0.028012369	0.011512028	0.006203814	0.009567629	0.31643367	0.015550311	0.035724968	0.024099108	0.06838713	0.012938662
0.0	0.023644995	0.012404353	0.006614644	0.007853853	0.31644362	0.015563829	0.040401917	0.003408623	0.0858668	0.01978577
0.0	0.5816788	0.55515194	0.57659054	0.58067495	0.5748608	0.5780682	0.56656396	0.55055356	0.5858869	0.55730325
0.0	0.5817961	0.5550118	0.57555276	0.58063096	0.57444334	0.57811594	0.5668434	0.55062234	0.58594346	0.55622166
0.0	0.0002848336	0.01113416	0.010995283	0.0086200535	0.08089367	0.014089489	0.015128704	0.022550728	0.014971459	0.13623135
0.0	0.035827454	0.01185102	0.008395322	0.008406949	0.22085957	0.011973672	0.02459201	0.017256908	0.045927875	0.044882476
0.0	0.04223823	6.365735e-05	3.2928554e-05	0.010207291	0.26113263	4.1870273e-05	0.022118146	0.018098515	0.019217804	0.00013615261
0.0	0.031111596	0.00958352	0.010429449	0.010628226	0.35572222	0.013501927	0.03289455	0.017556237	0.089511484	0.028026097
0.0	0.038858272	0.009562993	0.008984082	0.00747621	0.32493168	4.6547317e-05	0.05004184	0.014756845	0.041238613	0.029627543
0.0	0.0074796146	0.4835191	0.5144014	0.4880154	0.62984973	0.5679539	0.5378945	0.5789595	0.69274336	0.3034248
0.0	0.39810473	0.020333895	0.012569688	0.018701367	0.14199595	0.040726922	0.09636847	5.81493e-05	0.17950556	0.07527386
0.0	0.37434563	0.022096256	0.009706208	0.024077727	0.77701813	0.036999736	0.12583353	0.054625608	0.20822597	0.04332224
0.0	0.079412185	0.013711437	0.008498408	0.010083183	0.006828131	0.013732979	0.015035502	2.3153649e-05	0.048404485	0.042227577
0.0	0.046815977	6.6615634e-05	3.3071683e-05	0.011479988	0.23538238	0.0131300725	0.01403702	0.01277826	0.012626043	0.0001396165
0.0	0.5813353	0.55604696	0.57697356	0.5803879	0.57607096	0.57976556	0.56482255	0.54970914	0.58659655	0.55677706
0.0	0.58191156	0.5556932	0.57698464	0.57939607	0.5764061	0.5797591	0.56479853	0.55007493	0.58644265	0.55715346
0.0	0.02658742	0.0077173137	0.009485745	0.0051500425	0.034814756	0.009179749	0.016739719	0.02688918	0.01662069	0.017546263
0.0	0.5492581	0.59531444	0.47661614	0.5294261	0.54441005	0.42314246	0.44681382	0.64353764	0.60486317	0.49545974
0.0	0.033701435	0.008970266	0.0090773	0.007327241	0.24963833	0.012614748	0.021584315	0.027867809	0.04835068	0.0181146
0.0	0.5818564	0.5560367	0.57706267	0.5799088	0.57532316	0.5798403	0.56607	0.55026406	0.5856669	0.55715775
0.0	0.021695066	0.009550789	0.009815196	0.006149188	0.060499527	0.019798601	0.014053263	0.016871445	0.01580571	0.011843601
0.0	0.04796466	0.009482681	0.008791828	0.008611737	0.33444592	0.013710179	0.018410534	0.013419887	0.04769165	0.019252133
0.0	0.56696063	0.5057557	0.47608444	0.5728052	0.5844686	0.41707712	0.5469333	0.5432422	0.59892124	0.4695957
0.0	0.5811102	0.5561374	0.57701397	0.5797526	0.574951	0.57902294	0.56502414	0.550014	0.58473366	0.55683273
0.0	0.050868057	0.010915499	0.009305162	0.0083462065	0.578304	0.023215223	0.03826785	0.022248724	0.083265826	0.03992963
0.0	0.58200616	0.5562478	0.5767585	0.5798514	0.5776168	0.5786567	0.56540596	0.5500687	0.58511174	0.5544922
0.0	0.022501538	0.0116488645	0.0101103205	0.009656189	0.06455884	0.010854877	0.017604727	0.02068026	1.9718495e-05	0.027637472
0.0	0.57771873	0.5955382	0.5339785	0.58590436	0.5692655	0.5389269	0.5741596	0.5647924	0.0019131256	0.5770811
0.0	0.03488477	0.013118944	0.008995222	0.011010492	0.37758154	0.01697813	0.027482936	0.015462994	6.9820286e-05	0.030688155
0.0	0.058218922	0.01304815	3.5200417e-05	0.010237831	0.25638908	0.0151123	0.00039068915	2.2265327e-05	0.04899997	0.018816836
0.0	0.5419633	0.44239056	0.0033765528	0.47173378	0.5771258	0.56375355	0.013330114	0.0023041375	0.5313804	0.41654846
0.0	0.02431742	0.014883079	0.008318248	0.009491234	0.00064225873	0.009636632	0.032461308	0.03257472	0.014884315	0.028422467
0.0	0.045496736	0.01146851	0.0072401324	0.009208177	0.0048412336	0.012804911	0.03631866	0.015949436	0.038013954	0.026514594
0.0	0.038315464	0.008928308	0.012456702	0.01390712	0.26557332	0.014796338	0.006769712	0.010983896	0.039370377	0.01955439
0.0	0.02178519	0.008513371	0.0096175475	0.009615871	0.4252723	0.015753102	0.0061300923	0.009463959	0.046931837	0.03795061
0.0	0.28967795	0.022555877	0.019044379	0.01840667	0.7099868	0.032871492	0.10309632	0.073799185	0.28687826	0.05645835
0.0	0.031219095	0.012387728	0.012388971	0.014497024	0.19989188	0.01184872	0.016546603	0.010077953	0.06759167	0.031108657
0.0	0.022444112	0.0134498635	0.011102081	0.0063845874	0.052570425	0.013595201	0.026652135	0.023732029	2.0807382e-05	0.017591529
0.0	0.06634227	0.008264525	0.0115608955	0.007918057	0.33574086	0.012847138	0.019262029	0.015155767	0.056999076	0.020887444
0.0	0.07298519	0.013818349	0.008760841	0.010338227	0.3678297	0.012686057	0.016675694	0.014166346	0.038458433	0.03028195
0.0	0.047705814	0.008269466	0.009688545	0.008565483	0.28288502	0.01258646	0.030982347	0.018151442	0.085697845	0.021135924
0.0	0.05892439	0.012976444	0.009945673	0.009761477	0.2740314	0.011127909	0.031160275	0.012098886	0.03747059	0.027592996
0.0	0.040904697	0.011901108	0.010231523	0.013394449	0.2864748	0.021576824	0.025909584	0.016339738	0.068061754	0.024729852
0.0	0.07442374	0.013915171	0.00888768	0.010819551	0.4565694	0.020420445	0.020138808	0.013480845	0.048546348	0.025373193
0.0	0.050326746	0.009549955	0.007861552	0.008040224	0.38424423	0.018864099	0.024175433	0.0142298145	0.040000018	0.04460469
0.0	0.07288511	0.013210639	0.0096553955	0.011290363	0.23480853	0.019890143	0.02599914	0.02800455	0.021664679	0.022702487
0.0	0.07124801	0.011953132	0.008234953	0.011362062	0.26622552	0.017148808	0.020538252	0.0135982325	0.04365378	0.022495806
0.0	0.03280796	0.01191537	0.008666079	0.008698448	0.3062469	0.015302639	0.021105126	0.01983496	0.04302024	0.025575789
0.0	0.05396141	0.009224724	0.011722307	0.012071588	0.24955632	0.015941966	0.019083444	0.022261456	0.04850038	0.028493157
0.0	0.04787895	0.013585044	0.011639772	0.011189864	0.41513556	0.017183093	0.036330905	0.011962913	0.055593044	0.019090934
0.0	0.074375466	0.009845155	0.013820656	0.010031492	0.07284958	0.01525579	0.019582404	0.016972775	0.014114748	0.014875327
0.0	0.58110917	0.50856876	0.4811053	0.6271212	0.63059473	0.5380287	0.59963745	0.64510185	0.6883457	0.42720085
0.0	0.53089756	0.5278021	0.44813606	0.5639778	0.5693969	0.5617142	0.67124265	0.36101943	0.32925618	0.40780205
0.0	0.036732532	0.009391025	0.012055409	0.011514996	0.072931975	0.012051559	0.028009519	0.019484747	0.005259814	0.015654806
0.0	0.025074748	0.009016912	0.0074907737	0.0110710645	0.04152257	0.011410784	0.01259023	0.07159814	0.02158059	0.019442443
0.0	0.025067924	0.009000907	0.0074863327	0.011056633	0.041451536	0.011438779	0.012619382	0.071294844	0.021562807	0.019460278
0.0	0.024998706	0.008994809	0.007500792	0.011118778	0.041310318	0.011463468	0.012647729	0.07151696	0.021533018	0.01947658
0.0	0.025084661	0.009007897	0.0074937055	0.011077226	0.041205727	0.011452882	0.012582667	0.07147904	0.021522973	0.019404462
0.0	0.030747281	0.009572771	0.010406069	0.006564591	0.056558926	0.014234665	0.023194375	0.02710389	0.02303208	0.043905757
0.0	0.030790705	0.009583357	0.010413974	0.006537877	0.056286715	0.014240327	0.023095211	0.026968054	0.023139976	0.0440984
0.0	0.030820332	0.009572975	0.010404503	0.0065778084	0.05607804	0.014259913	0.023149606	0.027100282	0.023121445	0.04386574
0.0	0.030818354	0.009579239	0.010420083	0.006561209	0.05621541	0.014276249	0.02303191	0.027070602	0.023057448	0.04343689
0.0	0.04020514	0.0061091785	0.015653867	0.008278896	0.05585327	0.015265889	0.023629392	0.016459504	0.016225219	0.0185466
0.0	0.040119562	0.0061024656	0.015615705	0.008287631	0.05564746	0.015272936	0.023592658	0.016408272	0.016198402	0.018576846
0.0	0.040104672	0.0060778507	0.015630834	0.008331641	0.055669203	0.01525794	0.023514545	0.01641791	0.016246017	0.018523967
0.0	0.04015569	0.0060983133	0.015650354	0.008332902	0.05558565	0.015295054	0.023561182	0.016471427	0.016227044	0.018510249
0.0	0.026197694	0.012468797	0.012771158	0.011112855	0.057043113	0.013496657	0.016655486	0.016142532	0.016128695	0.016775018
0.0	0.5546549	0.54333454	0.49271095	0.4533135	0.3437176	0.5396224	0.4639438	0.49788132	0.46546358	0.3577368
0.0	0.26314756	3.6653066e-05	0.008308299	3.5166395e-05	0.00072112423	0.00806182	0.00015997232	0.00011891672	8.3937026e-05	0.00012443948
0.0	0.58083653	0.55510044	0.5773966	0.57767725	0.5768671	0.58032906	0.5655727	0.5506256	0.5856573	0.55805284
0.0	0.0627954	0.00012698067	0.01321366	5.6441608e-05	0.00034642083	0.009869482	0.00036110383	8.087558e-05	7.46861e-05	0.00024974966
0.0	0.63190776	0.49123845	0.48645955	0.61981726	0.5101027	0.6002112	0.27209064	0.46953472	0.612219	0.5604294
0.0	0.5819973	0.5564103	0.5760863	0.57968014	0.57567894	0.5793671	0.56414306	0.5506245	0.58630085	0.55574167
0.0	0.031055985	3.631686e-05	0.011024633	3.6011574e-05	0.00035819292	0.009146733	0.00047755832	5.7393892e-05	8.165602e-05	7.417556e-05
0.0	0.5462799	0.46127927	0.0036869666	0.51725376	0.53225785	0.5664556	0.21548097	0.5622696	0.50763786	0.2556383
0.0	0.54577845	0.53469676	0.5743699	0.23688932	0.5459468	0.00079222315	0.004257032	0.33774114	0.52071524	0.52957803
0.0	0.0024402193	0.00022025032	2.0506164e-05	1.1677357e-05	0.019778598	1.773094e-05	9.897164e-05	2.4660294e-05	0.00017275545	0.00033132124
0.0	0.5812503	0.5550031	0.57551134	0.58030796	0.5745692	0.57766134	0.5656905	0.5504186	0.5860106	0.55605793
0.0	0.00085166254	0.012058562	6.3066065e-05	8.841945e-06	0.00079007825	8.647986e-05	8.744902e-05	0.00013572059	9.277495e-05	5.0946157e-05
0.0	0.39262614	0.003118247	0.3599018	0.246907	0.53508395	0.5501928	0.50191766	0.53912467	0.45341846	0.5113429
0.0	0.001444409	1.584202e-05	2.8589118e-05	2.7705586e-05	0.006840965	1.8314315e-05	0.00039150566	5.263546e-05	0.00022328732	0.0003245172
0.0	0.0015201219	3.4468714e-05	6.1202314e-05	2.7769678e-05	0.00037648567	3.1205363e-05	0.0003743498	0.00014839054	9.2677954e-05	0.00025758342
0.0	0.00026857527	3.2145766e-05	2.6849024e-05	3.2878477e-05	0.00032140102	2.5527239e-05	9.096307e-05	6.3030595e-05	1.7256141e-05	4.418026e-05
0.0	0.58185804	0.5565865	0.5767011	0.57864237	0.5755927	0.57986456	0.5648212	0.55030084	0.5857996	0.55778575
0.0	0.00026796066	3.2055366e-05	2.6871872e-05	3.285876e-05	0.00032262038	2.546196e-05	9.129215e-05	6.298156e-05	1.725606e-05	4.409086e-05
0.0	0.00022798548	9.2582464e-05	1.38068035e-05	6.830669e-06	0.0039858953	1.3805579e-05	0.00033563687	0.00015063462	0.00031420783	3.74356e-05
0.0	0.002060911	8.100046e-05	6.155103e-05	1.0034466e-05	0.0040744985	8.3520885e-05	0.0001344095	2.8507011e-05	4.3012697e-05	5.6008008e-05
0.0	0.027428633	0.007922935	0.011595543	0.009988624	0.063659884	0.0137710385	0.0152746	0.036748454	0.0127885565	0.01898537
0.0	0.58122915	0.5541462	0.57749844	0.5796002	0.5745835	0.57948595	0.5646372	0.55029416	0.5860618	0.5567668
0.0	0.5811758	0.55431366	0.5778632	0.57908595	0.5748423	0.57953644	0.5641994	0.5501368	0.585755	0.5576201
0.0	0.5812693	0.5541266	0.57746446	0.5795504	0.5748133	0.5797316	0.5647617	0.55027276	0.58615655	0.5576539
0.0	0.58105856	0.55402833	0.576077	0.57965803	0.57481754	0.57922524	0.5636505	0.55047596	0.5852415	0.55791754
0.0	0.0023699035	0.00018655686	2.4060353e-05	2.2030292e-05	0.0007152437	2.0936382e-05	0.00014150684	6.913027e-05	0.00011606634	4.2891697e-05
0.0	0.002973282	0.00013308469	1.658989e-05	1.1824721e-05	0.0062953853	2.9235494e-05	0.0004019992	2.0705364e-05	0.00063328864	8.312765e-05
0.0	0.57762456	0.58781993	0.56815666	0.40628538	0.016928248	0.5477461	0.40821788	0.5460737	0.48690817	0.3047441
0.0	0.000742786	0.00011845079	3.143484e-05	7.002249e-06	0.00050551246	2.3290351e-05	9.937385e-05	5.9434544e-05	0.00015429834	0.00013365927
0.0	0.0009553723	3.9478527e-05	1.3251719e-05	8.364581e-06	0.003928242	1.3273779e-05	9.1267866e-05	2.1638052e-05	0.00038461332	0.00016101018
0.0	0.00027884115	7.921566e-05	4.588714e-05	8.181203e-06	0.003616168	1.7165932e-05	0.00012807315	0.0002196809	0.00033166702	7.054307e-05
0.0	0.00085917435	1.8864172e-05	2.197433e-05	3.6697555e-05	0.0031068353	5.7763915e-05	0.00012326111	3.7079764e-05	0.00022918855	6.1760344e-05
0.0	0.00032083003	1.8988658e-05	1.0442054e-05	6.085899e-05	0.0055625504	6.207938e-05	0.00048533088	5.4899898e-05	7.286365e-05	4.785534e-05
0.0	0.5811617	0.5572487	0.57781684	0.5782023	0.57704324	0.5807281	0.5659486	0.55194086	0.5850852	0.5573209
0.0	0.5804527	0.55741644	0.57895976	0.57956797	0.5770638	0.5785175	0.565057	0.55217165	0.5837875	0.55734223
0.0	0.5818871	0.5567545	0.5785357	0.58032686	0.57593656	0.5804553	0.5642524	0.5520638	0.58417225	0.5568875
0.0	0.5832037	0.55693775	0.5781145	0.5808964	0.5781639	0.5804286	0.56765556	0.5502158	0.584972	0.5580418
0.0	0.00041975733	0.010939737	3.431434e-05	1.5386971e-05	0.015022741	0.014251751	0.00014754118	1.9905163e-05	0.0580339	6.175092e-05
0.0	0.0003622848	2.7244503e-05	2.0264675e-05	1.1357183e-05	0.011489055	3.9302613e-05	0.00023916432	3.1916243e-05	0.00014588497	6.405995e-05
0.0	0.6259974	0.5524677	0.56304497	0.50462633	0.5062998	0.47666577	0.5297535	0.5506244	0.45034158	0.5392309
0.0	0.59070784	0.5591583	0.5769318	0.5848507	0.5822671	0.5853748	0.57415605	0.55521494	0.59426254	0.5630527
0.0	0.5971569	0.601741	0.4769436	0.57928216	0.3969792	0.6044388	0.55389804	0.56936353	0.4432125	0.2949416
0.0	0.5898516	0.565934	0.19582371	0.21524473	0.40087262	0.57914466	0.50787884	0.4395888	0.6589133	0.5459382
0.0	0.00029138813	0.008814533	3.0565796e-05	7.426917e-06	0.00035890215	0.013998038	0.00030521533	0.01317552	0.020526148	0.018934283
0.0	0.32759383	0.5514551	0.2930714	0.5771916	0.019157827	0.5443711	0.43363804	0.5226895	0.59128964	0.5169484
0.0	0.0010708118	0.010384109	3.0352561e-05	9.3633935e-06	0.036346566	0.016827637	8.233236e-05	0.023177987	0.018055335	0.014764321
0.0	0.5808004	0.5540664	0.5778588	0.5790767	0.57481086	0.5793575	0.56427246	0.5504447	0.58522266	0.5567035
0.0	0.58139026	0.5542487	0.5772793	0.5790653	0.57517165	0.5793004	0.56549126	0.54990876	0.5856545	0.5565929
0.0	0.059964236	0.010228669	0.011135027	0.010637134	0.009723103	0.021492507	0.00014910454	0.013639831	0.051684506	0.01743255
0.0	0.5142653	0.49740192	0.47964022	0.61352	0.5963747	0.6571808	0.2978589	0.512117	0.6624499	0.60899836
0.0	0.8507849	0.61587715	0.54374	0.688024	0.578283	0.5100463	0.62536776	0.53055274	0.62087536	0.43336087
0.0	0.8507849	0.61587715	0.54374	0.688024	0.578283	0.5100463	0.62536776	0.53055274	0.62087536	0.43336087
0.0	0.037091106	0.011992234	0.011845365	0.014487027	0.047458723	0.015674585	0.016650097	0.01658848	0.0147557575	0.025470763
0.0	0.037091106	0.011992234	0.011845365	0.014487027	0.047458723	0.015674585	0.016650097	0.01658848	0.0147557575	0.025470763
0.0	0.063636854	0.007548498	0.010069214	0.00963196	0.2595451	0.014520232	0.015347742	0.020342896	0.03247229	0.027918018
0.0	0.57353693	0.5338799	0.54918975	0.54521954	0.49550146	0.5836926	0.6873389	0.568548	0.5979553	0.39646712
0.0	0.57353693	0.5338799	0.54918975	0.54521954	0.49550146	0.5836926	0.6873389	0.568548	0.5979553	0.39646712
0.0	0.050468404	0.012127263	0.011153608	0.0076434035	0.04163213	0.01014968	0.012519174	0.019276109	0.011246024	0.024931593
0.0	0.050468404	0.012127263	0.011153608	0.0076434035	0.04163213	0.01014968	0.012519174	0.019276109	0.011246024	0.024931593
0.0	0.58088547	0.5540712	0.57784265	0.5791781	0.5750531	0.5794895	0.56454176	0.55039763	0.5849285	0.5577556
0.0	0.581335	0.5540036	0.57611257	0.5795476	0.57513756	0.5792242	0.56498545	0.5498827	0.58553225	0.55718386
0.0	0.00027751666	9.468582e-05	3.1262465e-05	8.114782e-06	0.0008046673	2.4230449e-05	0.00043962474	0.0002246795	0.00013817936	5.3779342e-05
0.0	0.5836179	0.55810755	0.57817435	0.58193916	0.5778906	0.5808733	0.5706127	0.55470186	0.58778137	0.55937374
0.0	0.31068498	0.018586364	0.014759584	0.017232114	0.72986174	0.040443756	0.104968645	0.06721745	0.11821525	0.038827065
0.0	0.30871978	0.02121749	0.012290213	0.02096679	0.7813778	0.032473225	0.12775223	0.11691514	0.12649427	0.07005148
0.0	0.4020246	0.014903821	0.011747036	0.010813184	0.6804807	0.032855157	0.17816812	0.09948678	0.12153398	0.04218577
0.0	0.35600093	0.01838122	0.01331997	0.021480743	0.73095214	0.040999666	0.14757371	0.07490195	0.14374445	0.06475963
0.0	0.38538936	0.013505002	0.014958394	0.013779117	0.73027146	0.04108447	0.121657275	0.12446588	0.15686645	0.03644161
0.0	0.44441342	0.014637648	0.013506228	0.012492963	0.67851263	0.038744844	0.15465736	0.11868395	0.12606928	0.043245725
0.0	0.43779257	0.01528727	0.014820353	0.015543443	0.75085515	0.029138835	0.1316083	0.09133815	0.16807628	0.057616357
0.0	0.32931992	0.015426428	0.013758965	0.022299504	0.7772885	0.04796629	0.16690648	0.07745506	0.1823429	0.06028616
0.0	0.034838267	0.009409763	0.014732461	0.011165273	0.053181197	0.00939031	0.020933084	0.016119095	0.018104985	0.012891994
0.0	0.037543695	0.00982491	0.009922838	0.009134248	0.068603106	0.014038861	0.021852475	0.01491004	0.021237954	0.012251011
0.0	0.037448328	0.009779244	0.009927388	0.009118775	0.06832529	0.014016345	0.021942256	0.014883199	0.02122852	0.012305566
0.0	0.5829927	0.5556104	0.5787152	0.5788516	0.57714987	0.5802265	0.5669075	0.55191237	0.5856829	0.558398
0.0	0.042455312	0.0086714635	0.012143456	0.013437885	0.03777759	0.017359072	0.03335198	0.035600748	0.018285511	0.023248995
0.0	0.045685213	0.0089553185	0.005880796	0.011145444	0.08382072	0.024208253	0.008350719	0.024807831	0.018078819	0.03322933
0.0	0.037510704	0.012121929	0.009003182	0.0065801954	0.054923296	0.016640326	0.01277102	0.049611624	0.012002928	0.031730995
0.0	0.037546553	0.012151107	0.009001318	0.0065959054	0.0546896	0.016655875	0.012740095	0.049635585	0.011978015	0.03171562
0.0	0.0570797	0.011741551	0.0108474	0.007723765	0.46013838	0.017545136	0.030917458	0.013350317	0.11875314	0.013282247
0.0	0.5237067	0.5421396	0.48855257	0.6015052	0.6481428	0.6144884	0.594672	0.5324342	0.79842746	0.26797193
0.0	0.030750286	0.0061884485	0.008593018	0.01020784	0.3448517	0.018661903	0.018904254	0.016983487	0.025492657	0.04783568
0.0	0.07279905	0.012009806	0.0086486	0.008681048	0.34950948	0.017357372	0.017476276	0.020054478	0.04489866	0.024298623
0.0	0.64209366	0.5163103	0.55911285	0.5767525	0.6649001	0.5016585	0.5773181	0.58957034	0.7060236	0.5477746
0.0	0.05934532	0.010132908	0.008279816	0.010259006	0.2724043	0.012018585	0.030434147	0.024823315	0.05221107	0.033447392
0.0	0.059718583	0.009399953	0.008372603	0.006699873	0.39118105	0.015417246	0.016955169	0.008417108	0.054810252	0.026884466
0.0	0.04582836	0.0069042044	0.011173036	0.014894578	0.35536125	0.024866048	0.031892408	0.01438809	0.08323445	0.021017725
0.0	0.028325824	0.015285612	0.012074285	0.011536879	0.07956604	0.019247793	0.017696742	0.032561403	0.023444854	0.016197536
0.0	0.062020376	0.013524488	0.0075359987	0.004467875	0.23706482	0.016243182	0.0356713	0.0147242	0.067058764	0.042847257
0.0	0.04542706	0.011546846	0.013280221	0.005203033	0.21484613	0.013424396	0.03210121	0.012990473	0.07474669	0.031401552
0.0	0.090392336	0.013772664	0.010713709	0.011917144	0.32128432	0.014203372	0.02130207	0.04362721	0.042246576	0.017388973
0.0	0.071911216	0.007064093	0.010800415	0.0113118235	0.25579974	0.015745051	0.02603372	0.05152406	0.041025173	0.037589982
0.0	0.0716603	0.011812547	0.011022462	0.0110463975	0.3484831	0.012820448	0.03154962	0.011727262	0.061861914	0.021441603
0.0	0.49083644	0.57790273	0.5033325	0.5808736	0.5590074	0.6019169	0.4865117	0.60578305	0.7275	0.55911607
0.0	0.5819584	0.5567119	0.57715935	0.5778091	0.57597494	0.57730097	0.56446004	0.5512962	0.58617574	0.5564982
0.0	0.054374486	0.009288869	0.012181802	0.0077939844	0.033515092	0.013617909	0.02751838	0.02306333	0.015702536	0.017151402
0.0	0.09206054	0.0098883575	0.007621838	0.00915387	0.41478625	0.018331971	0.03550398	0.013712913	0.06964385	0.029740425
0.0	0.5799974	0.5549029	0.57676345	0.579237	0.574572	0.5759957	0.5647225	0.5503009	0.5854238	0.5569984
0.0	0.05861816	0.008132155	0.007280009	0.009873243	0.2534264	0.014861164	0.018359108	0.014776965	0.047170643	0.033629652
0.0	0.04480608	0.012170722	0.007920204	0.011322142	0.03662239	0.009637333	0.01327272	0.016045377	0.018366095	0.03658522
0.0	0.054670624	0.012471111	0.007149227	0.01547088	0.22580262	0.014648615	0.015622875	0.011720732	0.0001144359	0.026999211
0.0	0.6264654	0.5621532	0.43238428	0.5846693	0.53566843	0.59883106	0.5368419	0.43354112	0.0026393635	0.4817617
0.0	0.053547576	0.01227944	0.0071580126	0.015266361	0.2237366	0.014596665	0.015212384	0.011595597	0.00011380746	0.026669014
0.0	0.5808747	0.5566859	0.5769807	0.57883537	0.57500297	0.5801371	0.56428355	0.55111027	0.58519346	0.55665004
0.0	0.061251115	0.012205879	0.011844674	0.009309163	0.048105218	0.017421324	0.01658337	0.025273671	0.021038651	0.030093456
0.0	0.07256195	0.01354365	0.009775111	0.012113937	0.26705614	0.022215715	0.03104204	0.024992041	0.07161718	0.024898855
0.0	0.5811663	0.5550179	0.57645464	0.5795087	0.574814	0.57784665	0.56475425	0.5499452	0.585726	0.5569744
0.0	0.057655673	0.008044264	0.007232442	0.009777946	0.2516262	0.014657998	0.018010542	0.014654514	0.046709012	0.03298051
0.0	0.043327942	0.0069203707	0.009146387	0.006625735	0.291097	0.02034268	0.021523004	0.01653244	0.047358632	0.02267918
0.0	0.5029138	0.5359544	0.4454504	0.54151446	0.6383555	0.58298576	0.51767194	0.5071125	0.5517217	0.54751474
0.0	0.0425861	0.006798304	0.009172682	0.0065445392	0.2888592	0.02002493	0.021122087	0.016378125	0.046569522	0.022411155
0.0	0.121206604	0.0072971145	0.011319543	0.015397246	0.3723811	0.014606924	0.024639826	0.016078627	0.045448285	0.03235622
0.0	0.11618046	0.012754516	0.011766565	0.011574973	0.2652794	0.012804561	0.016669368	0.02568377	0.041562166	0.019305686
0.0	0.58418125	0.5542197	0.5788344	0.578963	0.57708746	0.57964987	0.56578034	0.551979	0.5857176	0.5572035
0.0	0.58314127	0.5557807	0.57754725	0.5801989	0.5774051	0.58008516	0.5657466	0.551542	0.58678436	0.55786544
0.0	0.091716796	0.010682781	0.010957433	0.010378123	0.2863867	0.016651362	0.014472935	0.023367874	0.033414558	0.028206136
0.0	0.13706471	0.013535039	1.3632553e-05	7.7696284e-05	0.005809047	0.0129205035	0.00017323348	0.024431754	0.04861765	0.020402424
0.0	0.13706471	0.013535039	1.3632553e-05	7.7696284e-05	0.005809047	0.0129205035	0.00017323348	0.024431754	0.04861765	0.020402424
0.0	0.13706471	0.013535039	1.3632553e-05	7.7696284e-05	0.005809047	0.0129205035	0.00017323348	0.024431754	0.04861765	0.020402424
0.0	0.1047782	0.014508434	0.009470841	0.009482282	0.04239027	0.000123589	0.02052683	0.0539339	0.011738846	0.011498563
0.0	0.59758264	0.65259993	0.50475514	0.550268	0.6115827	0.0050593	0.5939243	0.43283272	0.6090088	0.57045645
0.0	0.015302682	0.007858554	0.0095128305	0.0076236157	0.050399646	0.010633918	0.013820708	0.02141689	0.017315878	0.013840511
0.0	0.6506347	0.53558713	0.47598872	0.57166916	0.50789523	0.56135404	0.55304265	0.5284272	0.57615685	0.5315921
0.0	0.5824229	0.55641675	0.5764837	0.57817	0.57587427	0.5800919	0.5647313	0.5501544	0.58640015	0.5554653
0.0	0.05929136	0.0114220595	0.011134491	0.010464039	0.06535242	0.013399397	0.015137523	0.028506618	0.019593684	0.033326853
0.0	0.43884817	0.54853207	0.5085565	0.61481667	0.57184976	0.6197167	0.45343953	0.45001128	0.61570865	0.5752232
0.0	0.0004224666	0.01309429	0.008234334	0.005468206	0.40522906	0.02054514	0.033553086	0.015447009	0.058122743	0.024846481
0.0	0.017239965	0.37267306	0.5266728	0.6105424	0.6995569	0.5595065	0.41646615	0.41419736	0.607787	0.6257463
0.0	0.028955428	0.010011519	0.010447625	0.0064230277	0.30924922	0.013053443	0.00065609417	3.753823e-05	0.026537692	0.00025026858
0.0	0.026448652	0.010790144	0.009070325	0.012501461	0.44247633	0.02052609	0.014230999	0.0144940615	6.942346e-05	0.00021631933
0.0	0.09725292	0.008325226	0.010148971	0.007957673	0.2849997	0.017132716	0.011387721	0.027300559	6.68692e-05	0.0002490831
0.0	0.10939238	0.008617528	0.008540195	0.010011189	0.30214712	0.019431764	0.02752293	0.021817366	0.04856427	0.04480846
0.0	0.08938229	0.0001469669	0.009464402	0.011796216	0.3264109	0.0155209135	0.017180486	0.007284914	0.04215962	0.025730003
0.0	0.6558505	0.009407012	0.52554667	0.5947792	0.5638899	0.5129823	0.49041194	0.37907642	0.56071335	0.565883
0.0	0.055931803	0.008150727	0.011040836	0.008568795	0.2187035	0.014802984	0.034881014	0.016661828	0.051581755	0.01932514
0.0	0.042008508	0.010443889	0.00013523304	0.007126853	0.06379936	0.012326222	0.006339207	0.030289827	0.01138383	0.048912052
0.0	0.5820361	0.5551981	0.57819533	0.57916063	0.5764078	0.580013	0.5644033	0.55067694	0.5866999	0.55729574
0.0	0.72546625	0.51173973	0.47177145	0.50812656	0.5468316	0.6003276	0.4605966	0.47298124	0.61132056	0.61119944
0.0	0.02904607	0.011361773	0.01858548	0.007812014	0.070249714	0.011123786	0.021681968	0.016003378	0.009059766	0.022026347
0.0	0.00040245435	0.007445056	0.008941774	0.011280307	0.2968737	0.01370323	0.01886425	0.018984256	0.038346786	0.015104517
0.0	0.009211093	0.53474754	0.48654386	0.6633055	0.6767569	0.5168804	0.572233	0.4337846	0.5536458	0.37924877
0.0	0.5813393	0.55554503	0.5778699	0.5802029	0.57695186	0.5792327	0.5647263	0.55052876	0.5858605	0.5568933
0.0	0.027565405	0.010793296	0.009643607	0.009317303	0.055849552	0.011359502	0.019384403	0.031003088	0.011486325	0.00994489
0.0	0.5801414	0.55483365	0.5786573	0.5796955	0.57630754	0.5799852	0.5659295	0.5514747	0.58636314	0.5569325
0.0	0.3233617	0.016459025	0.015291485	0.021261266	0.7442021	0.045057494	0.113996394	0.035732076	0.004114663	0.0008188109
0.0	0.08131019	0.013674233	0.01339099	0.006924472	0.07832629	0.00022860519	0.0147225745	0.018926779	0.022094479	0.019089147
0.0	0.57982725	0.522269	0.52656204	0.4559967	0.5632056	0.4066226	0.5514785	0.5066418	0.6553919	0.52070916
0.0	0.036938105	0.013614225	0.010930943	0.009504844	0.28919587	0.012467313	0.02622506	0.013206102	0.04597586	0.015334063
0.0	0.6763364	0.48843327	0.5078606	0.53776187	0.49508756	0.58800954	0.5735704	0.550657	0.56349957	0.0109462505
0.0	0.030069914	0.011560961	8.603034e-05	0.009206664	0.23899795	0.01298977	0.017438652	0.01685079	0.03641887	0.016261663
0.0	0.7722234	0.54636997	0.5231175	0.61539996	0.6103798	0.36359647	0.5850829	0.52441555	0.7058556	0.4945119
0.0	0.04723621	0.52360654	0.4200032	0.49124783	0.5715176	0.59770226	0.66568464	0.5657171	0.53649735	0.48973584
0.0	0.017466707	0.014020043	0.014400665	0.010882277	0.017584847	0.011990562	0.0129067665	0.029512987	0.0002312382	0.013313429
0.0	0.030972073	0.009507036	0.00013680918	0.00802735	0.32150075	0.013123988	0.018155243	0.015108851	0.04326916	0.028923802
0.0	0.7855439	0.035839453	0.021079736	0.019769836	0.48989674	0.03924757	0.12871075	0.31982255	0.044804562	0.35283875
0.0	0.046322193	0.008399456	0.011520887	0.007677258	0.21155436	0.015051837	0.040684905	0.011217	0.03944765	0.020021955
0.0	0.5687527	0.011494027	0.5203413	0.5092218	0.6644366	0.38381347	0.47434902	0.5560046	0.5936118	0.4761441
0.0	0.08877872	0.01535004	0.009507372	0.0058476706	0.55449533	0.014951137	0.018853009	0.0118079055	0.05405306	0.011788636
0.0	0.5858233	0.58577806	0.5078507	0.47578806	0.5714352	0.5735079	0.6971497	0.45051348	0.48946273	0.6183989
0.0	0.05244258	0.008417004	0.010478328	0.010477814	0.2734269	0.014473111	0.03638096	0.011734178	0.050821282	0.022182593
0.0	0.041712757	0.007586649	0.011630747	0.011121022	0.28705162	0.015901683	0.031437565	0.010645278	0.06359131	0.030643787
0.0	0.51975316	0.44135776	0.53207266	0.5975202	0.59708065	0.60382867	0.6791082	0.5257108	0.5659236	0.33931813
0.0	0.5830026	0.55896366	0.57782733	0.5826417	0.57842886	0.5816602	0.570999	0.5550316	0.5878646	0.56020534
0.0	0.582238	0.5555527	0.57638925	0.57935035	0.5751705	0.57968783	0.5659268	0.5517277	0.58590615	0.5561671
0.0	0.04651811	0.008097525	0.011715116	0.007945244	0.066408604	0.008931495	0.037100792	0.013397765	0.01632764	0.03327002
0.0	0.028152969	0.007510766	0.011121767	0.010402285	0.31273434	0.010546299	0.045666613	0.009148687	0.0007210881	0.025665425
0.0	0.0018579033	0.00014484319	1.1444195e-05	1.4770333e-05	0.017280092	0.017660728	0.000118647826	3.9716993e-05	0.047052488	0.02739413
0.0	0.08861544	0.008710318	0.011373107	0.012361969	0.20953014	0.015260563	0.02476096	0.01740583	0.06603078	0.020809386
0.0	0.049808957	0.00026609856	0.011117997	0.015623616	0.2873301	0.014271056	0.03277122	0.02206049	0.04403624	0.036517262
0.0	0.14741586	0.00017455898	0.009807034	0.017197989	0.3504919	0.012928144	0.03321321	0.019910906	0.052595686	0.029057005
0.0	0.6395471	0.036784746	0.54509103	0.65606475	0.5606357	0.56235594	0.6835792	0.5775303	0.62163854	0.5985779
0.0	0.038546845	0.0071146884	0.009529599	0.010481789	0.27805728	0.014403765	0.022849998	0.018121382	0.06158798	0.021701477
0.0	0.5853893	0.5483518	0.46587336	0.5881518	0.5690876	0.5698563	0.5935691	0.57133794	0.5750246	0.53945595
0.0	0.05991633	0.012335067	0.016617082	0.009641626	0.05259955	0.011612119	0.0006371897	0.031086596	0.011731712	0.02170735
0.0	0.027417777	0.008083427	0.011374067	0.00914729	0.32048938	0.014077003	0.020924104	0.014741954	0.040932737	0.016546044
0.0	0.0014918675	0.010095008	0.014358352	0.010257642	0.052601732	0.014137053	0.025020536	0.030296551	0.026584221	0.02877835
0.0	0.58135957	0.5564075	0.5767382	0.57973355	0.57615	0.5785463	0.5645028	0.54952323	0.5849099	0.55436957
0.0	0.03636353	0.011337984	0.010946498	0.007515054	0.054683197	0.017095571	0.015802298	0.058339566	0.009922927	0.027073974
0.0	0.5926571	0.5680278	0.49227697	0.60675865	0.6291848	0.57189876	0.6018626	0.61562634	0.5882812	0.54040587
0.0	0.05106122	0.01283677	0.009494575	0.01235687	0.2507204	0.018412033	0.028044282	0.03657334	0.040575817	0.03713929
0.0	0.10192354	0.011126109	0.01070102	0.013474321	0.33746907	0.019513011	0.019828243	0.016942108	0.043851472	0.027205564
0.0	0.6162629	0.5778041	0.4864421	0.6137403	0.6379811	0.46520033	0.4080178	0.43519905	0.54682374	0.008894727
0.0	0.6446771	0.50200903	0.5435163	0.568894	0.6415619	0.6334919	0.3828135	0.61211365	0.56914616	0.60184807
0.0	0.5725591	0.4742898	0.4202518	0.64464027	0.6013103	0.47445333	0.6859193	0.5103962	0.57388985	0.3627212
0.0	0.052494455	0.010105682	0.008935729	0.012525502	0.47051212	0.0128458375	0.028379466	0.013202735	0.08144906	0.016877932
0.0	0.55922836	0.50729597	0.5052685	0.5437422	0.8372919	0.51767796	0.6049583	0.619858	0.5586366	0.34706658
0.0	0.08994619	0.0091297515	0.0039321673	0.008662389	0.40608028	0.014568018	0.023442477	0.0140555035	0.0341751	0.028208971
0.0	0.07518915	0.011566084	0.009095827	0.013690752	0.20510261	0.02178924	0.011749273	0.018050319	0.05699854	0.028299306
0.0	0.53980607	0.60558105	0.008374476	0.524079	0.42979765	0.5377376	0.5012585	0.52689797	0.64024884	0.5015626
0.0	0.06782788	0.012582686	0.011951877	0.009720257	0.056119554	0.013516213	0.02004001	0.025514357	0.014495818	0.024984112
0.0	0.5765368	0.5951922	0.5414066	0.5964207	0.6045906	0.5610627	0.54999053	0.5208265	0.60125494	0.53501064
0.0	0.78061754	0.5485707	0.47757486	0.58192563	0.6452746	0.5469772	0.56852317	0.55876553	0.63510954	0.5725923
0.0	0.058718324	0.009619055	0.00865118	0.009430844	0.6542202	0.013639246	0.028778415	0.008953698	0.055242773	0.029214175
0.0	0.6311017	0.5415523	0.4211715	0.5955432	0.8101499	0.4572798	0.635599	0.43667185	0.6419458	0.46486264
0.0	0.6789678	0.6113018	0.41969532	0.59832424	0.53688824	0.5772765	0.51639706	0.4581929	0.5757723	0.4333371
0.0	0.033575848	0.0099886	0.008822798	0.013598507	0.49271658	0.014085323	0.03126704	0.013491122	0.04924365	0.022556398
0.0	0.101925716	0.011122417	0.010710383	0.013509062	0.3367666	0.019540472	0.019835705	0.017005257	0.04375394	0.02720448
0.0	0.058089957	0.009739457	0.009332641	0.009391672	0.3043529	0.013910853	0.03895395	0.016725197	0.075846665	0.009594334
0.0	0.05809893	0.00973581	0.009341167	0.00941123	0.3036933	0.01395123	0.03894232	0.016746815	0.07566049	0.009599519
0.0	0.5827028	0.55585897	0.5761495	0.57958394	0.5771937	0.57777715	0.56524813	0.550796	0.58589107	0.5570566
0.0	0.023082484	0.010522829	0.012060544	0.010247074	0.28183386	0.015134793	0.053310458	0.019825358	0.054896187	0.025343565
0.0	0.016343815	0.010471132	0.015795713	0.00921306	0.06106432	0.013760991	0.01942862	0.020316312	0.016039003	0.01642975
0.0	0.050441608	0.011356162	0.011958934	0.007290996	0.075529784	0.012398846	0.022744229	0.025590012	0.009996979	0.030940594
0.0	0.70452946	0.5718016	0.5451293	0.55109775	0.597616	0.5508138	0.5682687	0.53542066	0.65490055	0.58474565
0.0	0.62175244	0.56187797	0.45176804	0.5508511	0.62234944	0.47781315	0.5971933	0.5523426	0.41293612	0.57138616
0.0	0.04333272	0.011499126	0.011140457	0.014572455	0.51551306	0.022088194	0.017738841	0.0065428037	0.058726322	0.039903507
0.0	0.029188065	0.009959214	0.014732566	0.010578032	0.052679278	0.024531815	0.033523552	0.016910363	0.01761456	0.006405475
0.0	0.5807189	0.55390275	0.57672745	0.58007973	0.57472456	0.5770099	0.5647775	0.5490394	0.5859928	0.5564999
0.0	0.039220218	0.012213781	0.012629771	0.008159513	0.06079234	0.0130013665	0.0328518	0.025122156	0.033325233	0.024668481
0.0	0.5936619	0.5824714	0.478737	0.62603223	0.63627726	0.6004624	0.54550517	0.5524514	0.7051253	0.6966485
0.0	0.04349245	0.015122011	0.008799635	0.009045779	0.32072923	0.016741076	0.031599954	0.017414892	0.08352188	0.034757044
0.0	0.0138462195	0.0119885225	0.0074730404	0.009341172	0.14920038	0.012936495	0.019215532	0.01567557	0.028157737	0.021392155
0.0	0.5819034	0.5551703	0.5765619	0.58004427	0.5751346	0.5777973	0.5649269	0.5506309	0.5860231	0.5570879
0.0	0.02116028	0.0101246275	0.014975666	0.007341982	0.069411695	0.017597586	0.01959909	0.034364346	0.014646165	0.018890487
0.0	0.029021416	0.008476795	0.010814689	0.010095384	0.3884404	0.030532978	0.032848965	0.02024009	0.043375514	0.012891412
0.0	0.047890518	0.006740672	0.005169712	0.014263069	0.24926545	0.013712424	0.022206385	0.015836226	0.06147002	0.008972708
0.0	0.5806901	0.55649406	0.5774845	0.5800931	0.57650936	0.5786336	0.5666657	0.5518328	0.58600783	0.5559414
0.0	0.033987556	0.010247011	0.011151388	0.008617755	0.47476378	0.013011784	0.06322696	0.01753977	0.045667868	0.02098353
0.0	0.02216494	0.01066242	0.012895606	0.008993534	0.04974827	0.010796687	0.04474238	0.022526734	0.015193444	0.035209987
0.0	0.58184195	0.5542114	0.5774303	0.57942826	0.576078	0.5785383	0.56611687	0.5511811	0.58636445	0.5564829
0.0	0.041558385	0.012682868	0.011836198	0.011795862	0.059606183	0.014137413	0.039638087	0.03611566	0.018091876	0.013154593
0.0	0.5636198	0.5334402	0.525218	0.5430663	0.7943412	0.5745508	0.7345652	0.5938202	0.65231985	0.44256917
0.0	0.034616202	0.010323319	0.01111459	0.008674346	0.4756289	0.013045374	0.064168096	0.017729912	0.046164107	0.021177288
0.0	0.021970328	0.01070967	0.012895593	0.008995566	0.049570654	0.010856434	0.04482585	0.022645103	0.0152108185	0.03508523
0.0	0.029386707	0.007779005	0.012610032	0.010211522	0.3103532	0.01363025	0.033332705	0.015292144	0.02991138	0.036662493
0.0	0.14795035	0.009353181	0.011196413	0.009025362	0.30032128	0.023668693	0.034654185	0.031713683	0.044737753	0.04086915
0.0	0.5901752	0.5564719	0.51031834	0.53942376	0.6080741	0.4295587	0.75671387	0.5404542	0.6256544	0.6666072
0.0	0.58096015	0.62476325	0.53126496	0.4976491	0.5892123	0.6143175	0.6641671	0.6411569	0.59909856	0.3271147
0.0	0.039604463	0.009172752	0.01024234	0.011804479	0.3412786	0.015967324	0.0069235833	0.017901996	0.056551166	0.015339573
0.0	0.04595863	0.009602992	0.01220339	0.0123126395	0.05562828	0.013966477	0.03111059	0.028043117	0.013430971	0.014004812
0.0	0.09861135	0.010156715	0.0064320844	0.0062013953	0.38885546	0.010414947	0.0056350054	0.011624482	0.03434484	0.013959372
0.0	0.045885593	0.011822938	0.005615751	0.013710186	0.32970655	0.01603743	0.009547876	0.02114247	0.048411623	0.011888638
0.0	0.045339473	0.011683177	0.005622662	0.013538044	0.32676244	0.015856415	0.009411568	0.021073334	0.047705945	0.011747401
0.0	0.045466665	0.011724881	0.0056308634	0.013565939	0.32650915	0.015923606	0.00946319	0.021064965	0.047883004	0.01176167
0.0	0.064475164	0.008639411	0.011717728	0.014657276	0.40818828	0.014934137	0.04032904	0.015108518	0.05816108	0.021434281
0.0	0.062888406	0.008515235	0.011735986	0.014504997	0.40703827	0.014799577	0.03930147	0.015002411	0.057240836	0.021306694
0.0	0.06304717	0.008550626	0.011752639	0.014509483	0.40658483	0.014871135	0.039636	0.01500721	0.057432536	0.02132189
0.0	0.08369532	0.011999666	0.01855218	0.006747271	0.044748317	0.014222265	0.02413428	0.033554237	0.016029997	0.013867664
0.0	0.08719851	0.012421305	0.008945426	0.008539331	0.22612236	0.01702379	0.027204897	0.021630267	0.04731341	0.01018202
0.0	0.08584032	0.012315017	0.008955408	0.00845189	0.22400536	0.016853422	0.026694348	0.021486035	0.046873175	0.0100603765
0.0	0.085871756	0.0123639135	0.008961999	0.008482484	0.22362222	0.016926803	0.026924595	0.021491218	0.046986435	0.010062291
0.0	0.021522477	0.011492342	0.013738217	0.012273756	0.070119396	0.014580543	0.028132994	0.022482792	0.017736755	0.015154593
0.0	0.032904208	0.00809849	0.008357102	0.01474685	0.576113	0.019114925	0.04126676	0.016036797	0.06340247	0.025971165
0.0	0.032248933	0.00796658	0.008366864	0.01458458	0.57374	0.018914223	0.041074876	0.015877025	0.06281296	0.025592716
0.0	0.032362185	0.0080020325	0.008379189	0.014612703	0.5731364	0.019003684	0.041277707	0.01584603	0.06285869	0.02561939
0.0	0.048978433	0.009537943	0.01014232	0.010166664	0.32056278	0.02253638	0.018506931	0.012495553	0.042317923	0.028225355
0.0	0.5817827	0.5549244	0.57568306	0.5795979	0.5762782	0.57898384	0.5656896	0.55105954	0.58631754	0.557011
0.0	0.5815652	0.5543234	0.57725793	0.5788371	0.5751068	0.57964706	0.56523615	0.55097055	0.585417	0.5571564
0.0	0.03565127	0.006507632	0.011706987	0.0071666897	0.06983337	0.015620829	0.0094593875	0.018261058	0.014889463	0.017607244
0.0	0.04118776	0.00800435	0.010769895	0.0056533907	0.59554887	0.017124856	0.04107624	0.017994065	0.064252004	0.03388762
0.0	0.552501	0.3988857	0.53213805	0.6227876	0.8044752	0.6143042	0.64735097	0.59195715	0.735008	0.64411294
0.0	0.026649568	0.014991551	0.012050884	0.010513549	0.05871914	0.017743504	0.014549117	0.02405551	0.010040011	0.013491453
0.0	0.643301	0.48528278	0.552939	0.447541	0.6351752	0.52416164	0.62677497	0.5457528	0.5181671	0.52928495
0.0	0.4273829	0.014856194	0.013573515	0.023548592	0.79693246	0.043843705	0.091164306	0.046783976	0.14289597	0.040494617
0.0	0.35825554	0.014056719	0.013820201	0.017079914	0.78663886	0.03812641	0.0509175	0.11199863	0.11861357	0.083689146
0.0	0.2968669	0.01604233	0.015152636	0.013631693	0.65365696	0.049422424	0.15360457	0.15944853	0.16637714	0.081093855
0.0	0.3916163	0.021254698	0.016597893	0.023528416	0.8178854	0.04009337	0.09889856	0.124859415	0.15249306	0.06615681
0.0	0.36013982	0.009598817	0.018987024	0.0149220005	0.7772355	0.0386357	0.13367581	0.07300771	0.14653757	0.0665102
0.0	0.2472623	0.015342524	0.016120283	0.011777732	0.763595	0.023396606	0.096100286	0.067370355	0.1908998	0.033230744
0.0	0.30016735	0.016444042	0.019014763	0.010945537	0.69392335	0.028477956	0.14653414	0.11975153	0.14226884	0.05268116
0.0	0.5831727	0.55829746	0.5785498	0.58218133	0.5792294	0.58009046	0.5695932	0.55473185	0.58725643	0.5595304
0.0	0.5826636	0.5571441	0.5780039	0.5810634	0.57699883	0.5788136	0.5669896	0.55179656	0.58600676	0.5583728
0.0	0.58157074	0.5565946	0.5778997	0.5804399	0.5763801	0.5800982	0.56457704	0.5521893	0.5868016	0.55689096
0.0	0.5811306	0.5572563	0.5773051	0.57935387	0.5750368	0.5787071	0.5658092	0.55148524	0.58694965	0.55694246
0.0	0.5807069	0.55756074	0.5767968	0.58058333	0.57725316	0.57980937	0.56597203	0.55222327	0.5862432	0.5577044
0.0	0.044667043	0.010901571	0.01254198	0.011459227	0.06312775	0.0137721	0.0201421	0.029370116	0.01795109	0.025298879
0.0	0.0274611	0.0068727774	0.007384491	0.011834163	0.033757053	0.012737181	0.010230978	0.020970931	0.0339541	0.017185953
0.0	0.02839504	0.014884478	0.012596242	0.005184162	0.045871545	0.010461102	0.0123239355	0.03414156	0.013481778	0.010951538
0.0	0.035792526	0.010723076	0.018309863	0.010807667	0.059377298	0.009041484	0.01755733	0.019885229	0.008232142	0.0263322
0.0	0.053036083	0.011797462	0.010130809	0.009350999	0.08326201	0.009416045	0.030005028	0.049338967	0.020863809	0.03718722
0.0	0.047858108	0.008563949	0.007363915	0.0065797777	0.04792982	0.011554554	0.017695606	0.009197004	0.012682331	0.014199093
0.0	0.58226275	0.556419	0.5778312	0.5800832	0.5757072	0.5787302	0.56779	0.5524662	0.5853315	0.556734
0.0	0.5828229	0.5571288	0.578875	0.58097035	0.57664424	0.5803796	0.5655837	0.5519041	0.5870156	0.557467
0.0	0.581491	0.556604	0.5782557	0.57947874	0.5773824	0.5789837	0.56619227	0.551541	0.5869998	0.5548492
0.0	0.032843266	0.009789717	0.015675483	0.0044750753	0.03283221	0.015099502	0.02942941	0.019523155	0.013946396	0.022882948
0.0	0.5807895	0.555635	0.57747537	0.579312	0.57629615	0.5801189	0.564882	0.5507202	0.58664024	0.55668133
0.0	0.62639785	0.46652737	0.4680283	0.69181997	0.58215475	0.5550854	0.5554339	0.45852458	0.7722548	0.5282031
0.0	0.041828975	0.01329706	0.013174386	0.005871058	0.048908327	0.009694174	0.01464137	0.011673349	0.031224636	0.023693409
0.0	0.5827339	0.5552858	0.57770294	0.5782604	0.5768083	0.5797946	0.5642412	0.5501078	0.58536047	0.55505365
0.0	0.026031407	0.00919342	0.014010153	0.0133080315	0.08394817	0.0076651783	0.016729072	0.03655801	0.020407563	0.011300971
0.0	0.027034149	0.015519807	0.009907069	0.011334606	0.23093674	0.0110323625	0.031385552	0.014929747	0.035006214	0.03023063
0.0	0.58168674	0.5557266	0.57855964	0.57972723	0.57703817	0.5803653	0.5656981	0.5521001	0.58666044	0.5577582
0.0	0.07241012	0.013733495	0.007941137	0.0148163065	0.33509508	0.011711787	0.03471674	0.015695596	0.034084566	0.016608123
0.0	0.5820528	0.5556131	0.5782118	0.5793033	0.5762832	0.5801202	0.56501013	0.55117977	0.58463854	0.5566807
0.0	0.03683906	0.013843134	0.010972221	0.008598629	0.05382884	0.00969551	0.034571223	0.018505074	0.020694723	0.041532125
0.0	0.049996752	0.009027575	0.011834843	0.0094428165	0.28232387	0.017277565	0.017735766	0.022749227	0.042978358	0.020213947
0.0	0.58418125	0.5542197	0.5788344	0.578963	0.57708746	0.57964987	0.56578034	0.551979	0.5857176	0.5572035
0.0	0.58155227	0.5558278	0.5784755	0.5787566	0.5771984	0.5803713	0.5649134	0.5513678	0.58604664	0.5573235
0.0	0.021817874	0.013421996	0.014871366	0.005237219	0.057288837	0.014908556	0.014147698	0.024107026	0.02629219	0.017963434
0.0	0.56335425	0.55898774	0.5101588	0.63810337	0.52196604	0.60466456	0.5705353	0.4477168	0.5577913	0.51475936
0.0	0.12342417	0.013319394	0.0066466983	0.007908234	0.076109804	0.013812002	0.018115202	0.031060217	0.026750002	0.010119224
0.0	0.55777115	0.44979036	0.38154364	0.59346735	0.6612991	0.5948335	0.5647005	0.6669338	0.7047964	0.47997788
0.0	0.5833165	0.55709404	0.5786079	0.57880324	0.57516444	0.5806269	0.56519014	0.5507995	0.5862287	0.5565681
0.0	0.052689016	0.012065573	0.011864089	0.004987724	0.04626121	0.0016222177	0.05184828	0.035278626	0.011038102	0.044236083
0.0	0.54621136	0.5294457	0.37055764	0.45163116	0.5642662	0.07949637	0.73696	0.52579886	0.5802041	0.35996982
0.0	0.5814702	0.55609834	0.5775314	0.5797815	0.5768964	0.57899404	0.5646985	0.55090314	0.586185	0.5566644
0.0	0.59949404	0.5456428	0.53335565	0.64491093	0.7019542	0.5267104	0.5906298	0.5202699	0.7737545	0.4046595
0.0	0.03186376	0.01087812	0.0107327225	0.006469283	0.07688457	0.011108448	0.015700886	0.023198783	0.029700775	0.017790945
0.0	0.021714527	0.01024468	0.009048279	0.00516705	0.06453271	0.015562353	0.0046458202	0.025463581	0.009642978	0.028734433
0.0	0.581793	0.5546152	0.57722485	0.5788269	0.57609034	0.5788913	0.5638256	0.55086493	0.58605474	0.55599135
0.0	0.04770301	0.009479085	0.011483446	0.009521811	0.38018283	0.014857109	0.044157315	0.010191872	0.03415948	0.025948726
0.0	0.038783107	0.011498298	0.010372312	0.011603147	0.33231658	0.01744927	0.03629603	0.011050503	0.060612228	0.024248231
0.0	0.04890086	0.007851445	0.012065102	0.00953887	0.07091488	0.01616312	0.021571068	0.017325511	0.011643239	0.019511543
0.0	0.028931316	0.010084068	0.009891439	0.009895344	0.20070553	0.013675751	0.017371586	0.024751605	0.018612862	0.01828
0.0	0.58727926	0.53968656	0.54701316	0.42791957	0.617742	0.53433806	0.441929	0.6670962	0.5760387	0.6233014
0.0	0.033507857	0.013624628	0.010910074	0.011288457	0.07379439	0.012804314	0.03023835	0.025799386	0.009912832	0.035731036
0.0	0.060290735	0.008761798	0.012639324	0.012013846	0.40871277	0.010588443	0.014796464	0.027529333	0.04713904	0.0118179815
0.0	0.019619482	0.008933648	0.011304536	0.012529313	0.253917	0.027117085	0.020273197	0.0097439	0.051717423	0.02043952
0.0	0.59162825	0.5611672	0.5771143	0.5855706	0.5817161	0.58586776	0.5741033	0.554797	0.59368324	0.56321365
0.0	0.114286564	0.006800352	0.005381854	0.007740155	0.5310699	0.014063818	0.03930907	0.019272711	0.032719567	0.020336961
0.0	0.057057094	0.012774856	0.012069757	0.010999489	0.24765342	0.020976117	0.024714362	0.010860352	0.041863732	0.02805163
0.0	0.5234159	0.5075453	0.4582811	0.6186069	0.4884653	0.60967356	0.6178075	0.5133263	0.6199785	0.51180154
0.0	0.089147024	0.008287638	0.004923506	0.007035254	0.44451123	0.014921825	0.026883181	0.0133169815	0.03935788	0.0230006
0.0	0.16360414	0.006609485	0.005797236	0.0054375827	0.09762465	0.013864444	0.026221681	0.022174327	0.0147842895	0.017043257
0.0	0.68700653	0.5843124	0.48285306	0.38580203	0.48969027	0.57192075	0.5817664	0.52053183	0.64412725	0.44486687
0.0	0.05162687	0.013256524	0.009234216	0.008431814	0.178531	0.015832702	0.027606025	0.021178974	0.053382386	0.016709466
0.0	0.12752403	0.011742547	0.0071746977	0.010839319	0.46666378	0.01883854	0.02006079	0.014489689	0.061355382	0.018697845
0.0	0.672413	0.46226233	0.28457308	0.6456904	0.7259388	0.55513805	0.5581251	0.49019527	0.54226005	0.5784782
0.0	0.16072835	0.0065603196	0.0058203326	0.0053730346	0.09673571	0.013558787	0.025618598	0.021979315	0.01435591	0.016749328
0.0	0.031357076	0.009760657	0.00929768	0.008641089	0.43506372	0.01594654	0.036408454	0.0049774097	0.031938083	0.026135014
0.0	0.06490923	0.012546138	0.0067888997	0.01129738	0.2994938	0.021139959	0.018146304	0.008841996	0.058165647	0.01293577
0.0	0.022390181	0.012222983	0.011497343	0.01461317	0.06924602	0.013844534	0.015391298	0.020196969	0.016263006	0.008131225
0.0	0.022460837	0.012216623	0.011501825	0.014615326	0.06904921	0.013886686	0.015387809	0.020330194	0.01630153	0.008163581
0.0	0.58150864	0.5547339	0.57483035	0.5782514	0.5747279	0.5787885	0.5661633	0.55042875	0.584792	0.55627704
0.0	0.5813598	0.5549398	0.57697177	0.578082	0.5753691	0.57967556	0.5657308	0.5510814	0.58487123	0.55509806
0.0	0.017863581	0.007333025	0.012596954	0.006580781	0.048098408	0.027449857	0.016726436	0.0962252	0.01986143	0.014271854
0.0	0.017850703	0.007338355	0.012594564	0.0066619255	0.047631774	0.027275337	0.016647646	0.096480206	0.019989373	0.014211379
0.0	0.027890837	0.0076469593	0.011431981	0.013501858	0.35299096	0.020409994	0.028608212	0.029328516	0.05708658	0.02807071
0.0	0.047615554	0.008669258	0.009005748	0.01732651	0.398807	0.012911938	0.021419024	0.01215235	0.048717283	0.026185999
0.0	0.5595275	0.47415853	0.46950582	0.56379026	0.61407787	0.54807377	0.49582937	0.53500503	0.47710127	0.5044557
0.0	0.581549	0.55417603	0.5764104	0.5774417	0.57464147	0.5771764	0.56367594	0.54970866	0.58600914	0.5564161
0.0	0.16772155	0.013815458	0.007186541	0.0075171315	0.059373498	0.018571205	0.014144433	0.011267423	0.030376622	0.013506698
0.0	0.11907204	0.00984233	0.006882376	0.010595713	0.35044086	0.022256646	0.03578126	0.00814237	0.04191734	0.028486203
0.0	0.6660843	0.502704	0.43795228	0.53368527	0.6800331	0.63173956	0.68247455	0.42401597	0.47448337	0.5386691
0.0	0.11633957	0.0096780555	0.0068902937	0.010499172	0.34826744	0.022126172	0.035744645	0.008096062	0.04146092	0.028324015
0.0	0.61359525	0.546723	0.48988658	0.60899085	0.5801382	0.5889232	0.6894619	0.41233394	0.5324345	0.5588993
0.0	0.0433803	0.007073967	0.005153229	0.016213264	0.30875814	0.011240316	0.03155259	0.010257332	0.050127234	0.018219283
0.0	0.053820666	0.010933702	0.0058001336	0.011370743	0.2716489	0.0136728315	0.027921392	0.009106573	0.051218342	0.010045149
0.0	0.58275175	0.55546623	0.5792087	0.5809783	0.57733214	0.5800415	0.56611323	0.55223644	0.5858764	0.5572805
0.0	0.016630054	0.007290676	0.0118432725	0.012157072	0.07286179	0.008018731	0.01445317	0.025004115	0.020028776	0.028775431
0.0	0.07616792	0.012275131	0.011478765	0.009773801	0.061627522	0.013593117	0.01774287	0.025992332	0.021642637	0.02677086
0.0	0.07740505	0.01049624	0.0068922383	0.009323062	0.2810098	0.018597677	0.031308167	0.012414125	0.061334867	0.011195184
0.0	0.045658894	0.009269252	0.0071284752	0.01152778	0.6523799	0.0090465695	0.01913983	0.018111652	0.036883157	0.0095912665
0.0	0.026597843	0.008506254	0.009727617	0.007406912	0.10272247	0.015725562	0.023608372	0.023938386	0.012092215	0.020799557
0.0	0.026881453	0.008500007	0.0096921325	0.0073944204	0.10295595	0.015730692	0.023544235	0.024032796	0.012137601	0.02100028
0.0	0.036646	0.008393993	0.008477364	0.009963071	0.38931423	0.017490799	0.00522427	0.010645252	0.027718212	0.027068699
0.0	0.38118637	0.42323297	0.5126106	0.6192134	0.6479764	0.55394083	0.18751581	0.5386976	0.52387124	0.5934205
0.0	0.035808764	0.008238536	0.008492559	0.009870502	0.38857463	0.017260507	0.0051447973	0.010551609	0.027027138	0.02685509
0.0	0.049089316	0.0072654667	0.010814424	0.018024879	0.36962843	0.012318672	0.038913187	0.015153256	0.03414711	0.020215968
0.0	0.030258259	0.008998448	0.011501219	0.011231928	0.39680022	0.019008841	0.041716516	0.024251819	0.056965258	0.023684211
0.0	0.05995487	0.009451428	0.005069691	0.0048184497	0.36528033	0.01733087	0.029445674	0.012822856	0.054338567	0.033550117
0.0	0.041493516	0.013092122	0.011079896	0.011277286	0.22702138	0.014270775	0.023256598	0.023856118	0.050446983	0.02161841
0.0	0.04332558	0.01255259	0.007972649	0.007073973	0.044845924	0.017349817	0.023054665	0.015212691	0.019409617	0.016304038
0.0	0.51835805	0.56202483	0.45247763	0.69963485	0.54631525	0.60841566	0.4457699	0.55950373	0.5823839	0.5866965
0.0	0.6835969	0.5733515	0.5112892	0.12878716	0.63602555	0.53775364	0.60469	0.59979874	0.42911825	0.5467773
0.0	0.049867745	0.011176555	0.009271622	0.008741751	0.24879512	0.015104481	0.022391273	0.016904116	0.037699055	0.029616375
0.0	0.7848295	0.035943743	0.021108663	0.01980302	0.488892	0.039302174	0.12848228	0.31959236	0.044432487	0.35346225
0.0	0.031520538	0.0068478594	0.009872721	0.008870306	0.44145086	0.01891004	0.027004289	0.017328223	0.06701123	0.020395117
0.0	0.025459226	0.007395415	0.014604301	0.011034476	0.045066137	0.013460009	0.023374435	0.023348333	0.028008286	0.014808152
0.0	0.059574135	0.011255052	0.0120574655	0.013983639	0.19539952	0.0110358745	0.027694367	0.0090977745	0.037426766	0.029166177
0.0	0.059480526	0.011145806	0.011980956	0.013950842	0.19297037	0.010858174	0.026980756	0.009071486	0.037153386	0.02876437
0.0	0.7809401	0.4685208	0.52037543	0.61478174	0.61446893	0.6077269	0.47280988	0.5545395	0.52296543	0.53136003
0.0	0.044881158	0.009790448	0.015126465	0.00755081	0.046811838	0.010505144	0.015594404	0.0053269174	0.015753789	0.021928629
0.0	0.08685209	0.008002623	0.012841816	0.009827498	0.11133683	0.019531393	0.020946622	0.0085234195	0.05539766	0.0536739
0.0	0.16047244	0.00942892	0.014180402	0.010880809	0.045701876	0.014619454	0.010919783	0.027394345	0.022542955	0.03427291
0.0	0.29352406	0.007463327	0.015180955	0.021311134	0.7059439	0.031383958	0.09639156	0.042285193	0.086393006	0.03350553
0.0	0.58187175	0.55579776	0.5779774	0.58010334	0.57680994	0.57996196	0.56388843	0.55081475	0.5853389	0.55790186
0.0	0.44436538	0.59454644	0.505733	0.5362674	0.54009134	0.57689774	0.33483917	0.39146888	0.55254567	0.5658255
0.0	0.025939044	0.014954882	0.015160067	0.007067525	0.040421322	0.016947882	0.00347828	0.014460413	0.0066995304	0.012280312
0.0	0.052657012	0.013402757	0.009809322	0.0098115215	0.24031097	0.0075725773	0.0046196715	0.010754956	0.024614358	0.02216447
0.0	0.53809845	0.5052165	0.46088225	0.56301886	0.6537106	0.36304778	0.6244971	0.5594933	0.54658824	0.5957221
0.0	0.011233904	0.0069605913	0.0077806506	0.0073202243	0.047305033	0.010778282	0.019753575	0.028694449	0.01456795	0.020278104
0.0	0.06280331	0.008373276	0.007142194	0.010507835	0.28579015	0.009827512	0.042252216	0.01537073	0.039735466	0.024433114
0.0	0.062783174	0.008373557	0.0071136816	0.010425164	0.28610992	0.00979805	0.04181533	0.015320153	0.0396471	0.02432516
0.0	0.06289678	0.008385472	0.0071349475	0.010502641	0.28586367	0.009810637	0.041959073	0.015271414	0.03975593	0.024409335
0.0	0.599472	0.50800925	0.49704048	0.6067327	0.55420583	0.57987255	0.5142803	0.6591336	0.6122534	0.57965165
0.0	0.02384511	0.007244809	0.0001447653	0.007311491	0.05801318	0.015177455	0.01262379	0.00010053323	0.022950282	0.020754213
0.0	0.041286465	0.00015564822	0.007911096	0.006477324	0.3461513	0.027941784	0.020773632	0.0099721905	0.0538754	0.023445975
0.0	0.040708844	0.012241298	0.00898838	0.004232733	0.08526077	0.020338185	0.028985286	0.017051846	0.021833261	0.025467161
0.0	0.5996932	0.5828812	0.36839902	0.53563297	0.61941224	0.5740012	0.4782025	0.48823473	0.7237663	0.48925433
0.0	0.034369726	0.014050409	0.011130291	0.01155876	0.37197456	0.014523692	0.030124618	0.014923662	0.041037768	0.01905154
0.0	0.03793089	0.013603382	0.008280685	0.0074813706	0.35418093	0.016825411	0.03702163	0.01194689	0.058642533	0.026042107
0.0	0.56102705	0.60183436	0.5413813	0.5353547	0.6426073	0.5585641	0.44761187	0.4077387	0.59939194	0.58916533
0.0	0.037921023	0.014353387	0.01182174	0.008551225	0.06646241	0.011447333	0.014505331	0.041275583	0.015410743	0.011917515
0.0	0.563288	0.4712342	0.37654522	0.61729383	0.5546769	0.6092081	0.6315471	0.49627277	0.60984325	0.5656329
0.0	0.031928252	0.007244219	0.011113279	0.008422689	0.48534817	0.016009733	0.029694736	0.017071437	0.037020557	0.035310417
0.0	0.03195795	0.0072414316	0.01112261	0.008440214	0.48469895	0.016061993	0.029707834	0.017134683	0.036917914	0.035326973
0.0	0.08097057	0.008586151	0.010448956	0.008028269	0.31225237	0.022328231	0.028181527	0.02147001	0.06429193	0.01824981
0.0	0.07174343	0.01012695	0.006909578	0.009119887	0.31379342	0.024833372	0.02703064	0.010055212	0.06706591	0.015811423
0.0	0.6780968	0.4890041	0.49326798	0.5620109	0.55770767	0.5736162	0.56039727	0.5604813	0.6919442	0.6326106
0.0	0.5520357	0.4517341	0.53006995	0.54673964	0.7823355	0.5535038	0.5755134	0.49793315	0.6510022	0.552061
0.0	0.07736604	0.013902746	0.012508587	0.018358639	0.552634	0.019238748	0.048960947	0.015458908	0.082182	0.030723073
0.0	0.5836388	0.5567884	0.5772332	0.5789913	0.5747123	0.5791074	0.56507415	0.5523584	0.5864806	0.5563408
0.0	0.06265825	0.009753424	0.008268438	0.008505767	0.20904736	0.015074277	0.02426638	0.018048188	0.06381144	0.029590512
0.0	0.07144148	0.009734767	0.015563829	0.0058382363	0.07921601	0.020983843	0.030064698	0.012276739	0.012946644	0.01657383
0.0	0.051276512	0.009199985	0.0065698237	0.007773545	0.07097989	0.010495235	0.009152271	0.014382843	0.011588216	0.007529878
0.0	0.022028284	0.008994945	0.01130347	0.008177903	0.045830637	0.009759708	0.0054323897	0.024401939	0.019642456	0.009976909
0.0	0.044180635	0.013942495	0.010596668	0.0037396548	0.14989792	0.011051978	0.01976124	0.0259013	0.01589784	0.014220494
0.0	0.05767487	0.010053792	0.010920494	0.0071067233	0.36910996	0.013602314	0.010971073	0.012522813	0.043797035	0.02222991
0.0	0.034395933	0.008942387	0.013190985	0.00888479	0.058757685	0.011675643	0.021619499	0.027629765	0.02047105	0.030647105
0.0	0.010467451	0.0077590086	0.012590118	0.006712693	0.079452686	0.009158011	0.020159198	0.024954839	0.023552336	0.010891848
0.0	0.5817218	0.5550913	0.57848155	0.5808537	0.5768364	0.57844746	0.56644976	0.5518805	0.5850198	0.55681527
0.0	0.5817718	0.556458	0.5783592	0.57942736	0.57642394	0.5802785	0.5661401	0.5518085	0.5858198	0.55649716
0.0	0.034075644	0.011597903	0.010537659	0.013017599	0.32541242	0.016570652	0.008380862	0.008945591	0.020569535	0.04424976
0.0	0.5819009	0.55705947	0.5770021	0.5797168	0.5754498	0.57903004	0.56697726	0.55121917	0.585809	0.55540705
0.0	0.5827377	0.5567614	0.5782705	0.58110875	0.57776785	0.5804787	0.56699514	0.5508164	0.585192	0.5566831
0.0	0.04896313	0.011694706	0.011350172	0.006544645	0.24521807	0.015780073	0.044917915	0.017396705	0.037930742	0.016486915
0.0	0.030549731	0.00790541	0.006191761	0.015684778	0.2833737	0.007287177	0.026688986	0.01796139	0.08145674	0.02553379
0.0	0.022355774	0.013252084	0.009238589	0.0060703773	0.43260285	0.013598489	0.024299115	0.023363393	0.045236245	0.016354773
0.0	0.045426052	0.008463455	0.014670794	0.009642592	0.28108838	0.013502271	0.022493962	0.013077449	0.03848256	0.040727675
0.0	0.0715339	0.009876917	0.008907948	0.011758755	0.31087422	0.011668343	0.040534608	0.021920403	0.04237907	0.012549475
0.0	0.04858439	0.008678783	0.007337566	0.0067176037	0.04879461	0.011620511	0.01808377	0.009118435	0.012972486	0.014498945
0.0	0.5835489	0.5562218	0.5776222	0.5804029	0.5777386	0.57965875	0.56698644	0.5513378	0.5855044	0.55710644
0.0	0.5823828	0.55662256	0.578072	0.5809174	0.5773382	0.58076775	0.56757146	0.551082	0.58658725	0.55707
0.0	0.5810729	0.55619764	0.5780721	0.5798436	0.5764601	0.57950264	0.56639034	0.5514583	0.5864845	0.5565744
0.0	0.040178698	0.007446857	0.015734326	0.0054320055	0.41896626	0.014278	0.03256534	0.01822629	0.027744967	0.016367558
0.0	0.581364	0.554392	0.57615006	0.5787077	0.5765706	0.5791135	0.5646902	0.5493834	0.5846176	0.5569035
0.0	0.46363944	0.012391835	0.012386217	0.022445254	0.7598765	0.03664355	0.15240741	0.03563811	0.09434327	0.06898165
0.0	0.5822613	0.5568924	0.57570076	0.57807416	0.5755082	0.5792155	0.56608164	0.54961634	0.5853861	0.5570058
0.0	0.58002996	0.55611384	0.5758494	0.57857347	0.57536	0.5784856	0.56662786	0.54948294	0.5843218	0.5552368
0.0	0.27251342	0.0111075835	0.017806157	0.011538848	0.7097309	0.034932774	0.13520175	0.060345467	0.10979248	0.029325793
0.0	0.58199924	0.5550066	0.57611555	0.57888186	0.57711315	0.5791592	0.565301	0.55000585	0.5847992	0.5562921
0.0	0.30724457	0.010162892	0.009920585	0.02291521	0.79581624	0.015609358	0.096901536	0.070920005	0.13652821	0.04992324
0.0	0.014663303	0.011033512	0.010363084	0.004328525	0.085103	0.011090057	0.021245578	0.025701335	0.012392454	0.022456236
0.0	0.033692617	0.011413765	0.013797992	0.0052788444	0.04141107	0.025461439	0.014370133	0.021124763	0.019012691	0.024322448
0.0	0.05695356	0.008183063	0.00999989	0.010115083	0.054870524	0.013650805	0.027360616	0.022328949	0.013086639	0.008699825
0.0	0.5818428	0.55524474	0.57592213	0.577955	0.5767416	0.57952565	0.56543916	0.5498782	0.58532524	0.55720454
0.0	0.58211523	0.55592144	0.576135	0.578928	0.5764399	0.57921445	0.56605256	0.54939073	0.58581084	0.5570359
0.0	0.31471416	0.010103832	0.018961575	0.007041793	0.6204568	0.025166193	0.09129417	0.056043673	0.08426483	0.033878665
0.0	0.58012766	0.5563246	0.576152	0.57854825	0.57568127	0.5788059	0.5643439	0.54970425	0.5856926	0.55633086
0.0	0.5807564	0.55510104	0.57627285	0.5796891	0.5744967	0.5773367	0.5648427	0.5505318	0.5848876	0.5567034
0.0	0.04878786	0.008255244	0.015622832	0.0063931653	0.011960828	0.0137173	0.022702698	0.010424731	0.020151185	0.037128363
0.0	0.045339268	0.008992097	0.007190036	0.0093105715	0.08946633	0.015072792	0.03203684	0.008109939	0.03624778	0.040460903
0.0	0.06277354	0.011654784	0.008759334	0.014825038	0.21451627	0.013867866	0.013329004	0.020697273	0.041231535	0.05091906
0.0	0.58201516	0.55563545	0.5786989	0.5785349	0.5767242	0.5791437	0.5651281	0.5507543	0.58609456	0.55732816
0.0	0.6958194	0.5876788	0.49663416	0.6285372	0.4948521	0.55357313	0.50134975	0.5021165	0.6039206	0.5819667
0.0	0.01967583	0.011940401	0.011446988	0.008875214	0.040383413	0.009023276	0.015778836	0.043827638	0.015842477	0.03915798
0.0	0.80633116	0.5974827	0.5256597	0.46891966	0.55516636	0.6116907	0.61799276	0.5533272	0.50552595	0.4991547
0.0	0.06897053	0.009278487	0.01602132	0.01057005	0.03701441	0.0101653915	0.016927596	0.020851038	0.0125333965	0.017290637
0.0	0.58132887	0.5551919	0.5768492	0.57823986	0.57735705	0.57851046	0.56387603	0.5510773	0.58224654	0.55462396
0.0	0.58173233	0.5558614	0.5772658	0.57724357	0.5767437	0.579634	0.56588036	0.5511131	0.5867419	0.5572678
0.0	0.46503788	0.56457216	0.22357652	0.4298105	0.6795867	0.60697067	0.53641135	0.5196714	0.5969095	0.48698038
0.0	0.042018835	0.01144926	0.016590532	0.011311984	0.10069533	0.014146267	0.016810652	0.034993052	0.015537863	0.016051304
0.0	0.58097523	0.55512637	0.577182	0.57763165	0.5760109	0.57984585	0.5636388	0.5510053	0.58562213	0.5543426
0.0	0.5802551	0.55552244	0.5775114	0.5790567	0.5759418	0.57996917	0.5654979	0.5504687	0.5863677	0.5566374
0.0	0.058693003	0.010388907	0.005449228	0.012766338	0.4167068	0.017781047	0.02229822	0.011169891	0.074418895	0.042164423
0.0	0.32900915	0.015874865	0.01148534	0.016918512	0.69802296	0.0343178	0.14394578	0.048624396	0.12117842	0.05455312
0.0	0.6606773	0.53876215	0.41157717	0.6267658	0.5883734	0.50872624	0.3499742	0.39635453	0.5926792	0.5932443
0.0	0.017062327	0.006711936	0.0046338886	0.008589707	0.41277367	0.013945589	0.006968268	0.018270714	0.02372904	0.013667231
0.0	0.04911092	0.012733302	0.012500231	0.0075494023	0.14836386	0.01134807	0.012877711	0.026664194	0.014935421	0.03486545
0.0	0.057443183	0.0127586415	0.011932015	0.0077767377	0.4929085	0.014346831	0.037740022	0.017829115	0.048209544	0.030333523
0.0	0.091429725	0.017255953	0.012397508	0.0074138213	0.62894744	0.012500161	0.02162879	0.015784923	0.06507266	0.03386747
0.0	0.6521177	0.5858791	0.5453738	0.61006796	0.7196391	0.5428743	0.6222381	0.5862552	0.611099	0.535427
0.0	0.035973195	0.008464219	0.010453216	0.0064028655	0.05036368	0.01521347	0.016965106	0.037178215	0.015551061	0.019682467
0.0	0.043428678	0.012033138	0.012005649	0.012899023	0.24375053	0.02976322	0.018384613	0.008823232	0.035507277	0.027764076
0.0	0.52239674	0.5164913	0.5355728	0.6610446	0.5459853	0.6035953	0.3285387	0.50109327	0.4934949	0.65014637
0.0	0.014262727	0.01193832	0.010795603	0.0055340547	0.019303596	0.011184416	0.014191447	0.01151441	0.01688644	0.012616061
0.0	0.014758614	0.0121071935	0.010724266	0.0056510055	0.019359099	0.011318914	0.014562816	0.011555529	0.017283047	0.0128542455
0.0	0.014758614	0.0121071935	0.010724266	0.0056510055	0.019359099	0.011318914	0.014562816	0.011555529	0.017283047	0.0128542455
0.0	0.014762149	0.012104821	0.010779787	0.005631218	0.019457117	0.011359433	0.01458763	0.011551914	0.017308723	0.012871901
0.0	0.0311016	0.012642872	0.009597347	0.006118717	0.14168683	0.01580347	0.022818783	0.0096030375	0.041490015	0.017072877
0.0	0.58150995	0.55438346	0.57732624	0.57797754	0.57607496	0.57932776	0.5659916	0.55148023	0.5858474	0.5571625
0.0	0.59098595	0.5609577	0.5792618	0.58539057	0.58060735	0.5852857	0.5723302	0.55469406	0.5939801	0.5620767
0.0	0.051303543	0.012122431	0.010230997	0.005083605	0.062982135	0.013214406	0.025862597	0.02219371	0.01054199	0.018636387
0.0	0.58162814	0.55547005	0.57804424	0.578487	0.5766096	0.5796008	0.56474453	0.5520106	0.5848458	0.55593574
0.0	0.6185356	0.64797723	0.49701303	0.63065016	0.67336154	0.55304533	0.4958643	0.296098	0.614273	0.61956596
0.0	0.08904941	0.012251461	0.005646648	0.012255455	0.36802283	0.020173766	0.013739342	0.0063552605	0.053503625	0.009700778
0.0	0.038630586	0.013889827	0.009793346	0.010785411	0.3973188	0.014641411	0.017452253	0.011344095	0.05646386	0.0005875996
0.0	0.6611095	0.0073862216	0.5140477	0.61590415	0.5355465	0.5470924	0.62929815	0.57338685	0.61873144	0.626335
0.0	0.5642326	0.5458327	0.5273479	0.48135045	0.6308912	0.4203786	0.5809196	0.6040889	0.59686077	0.54017
0.0	0.04550706	0.010378397	0.010572503	0.012437449	0.057518568	0.013773422	0.019634524	0.021610236	0.0263034	0.011736954
0.0	0.045443412	0.010397642	0.0106422985	0.012404143	0.05707195	0.013771687	0.019658027	0.021647993	0.02622956	0.011765967
0.0	0.046310104	0.0105022	0.010613244	0.012465968	0.057275135	0.013924216	0.020120636	0.021796951	0.026547723	0.01198313
0.0	0.05790907	0.010515344	0.012543709	0.009614445	0.062594764	0.01617789	0.008708548	0.022170512	0.017042983	0.024793075
0.0	0.06660069	0.012029574	0.0074980166	0.011746162	0.05776581	0.0126557285	0.025972117	0.020409284	0.021010986	0.018948177
0.0	0.05007889	0.008427135	0.008030992	0.0074742856	0.36506277	0.011126115	0.023785742	0.010011704	0.0288472	0.030322526
0.0	0.6636276	0.531408	0.49833253	0.40603185	0.73919654	0.629148	0.5204583	0.55633485	0.55276614	0.602129
0.0	0.099169746	0.009899597	0.00972498	0.0062270914	0.4069372	0.018688617	0.031659193	0.013799245	0.036694143	0.012277306
0.0	0.11849395	0.008286628	0.0055850237	0.009082432	0.4333337	0.014958696	0.021679785	0.01184257	0.06345569	0.013958375
0.0	0.039454084	0.008221264	0.01643173	0.0042671096	0.09090371	0.0127584	0.010721838	0.019600037	0.011995652	0.008788973
0.0	0.039425787	0.008187798	0.016410127	0.0042371526	0.09114651	0.012626704	0.010766493	0.019539855	0.011947721	0.008681073
0.0	0.06234212	0.007929835	0.008819476	0.013977459	0.4232227	0.014680303	0.052088704	0.0055680126	0.04115244	0.014364455
0.0	0.5559944	0.55032665	0.39736915	0.69269085	0.599184	0.48866278	0.49360007	0.45470515	0.5766585	0.56659156
0.0	0.038380176	0.00727186	0.008483791	0.011459206	0.36468586	0.019093052	0.021276496	0.006166005	0.042419806	0.013725431
0.0	0.57130444	0.53283685	0.5300002	0.50304925	0.6270139	0.54430294	0.6583933	0.5250327	0.579851	0.58635604
0.0	0.07903003	0.008178993	0.01355421	0.007020938	0.37653902	0.012977585	0.06454394	0.0051943455	0.03534406	0.016562082
0.0	0.6784449	0.5402564	0.47339305	0.5442684	0.6446388	0.42119816	0.3344756	0.35275784	0.60527384	0.4369631
0.0	0.052644547	0.0074773743	0.0074781454	0.011313882	0.27209792	0.013294307	0.026973749	0.015831113	0.03812604	0.012800379
0.0	0.58143747	0.55471534	0.5767715	0.5783975	0.57612795	0.57757545	0.5647676	0.5509445	0.58526754	0.557081
0.0	0.0315489	0.01025953	0.011211802	0.012286051	0.07376795	0.012941829	0.012484484	0.01634774	0.010708569	0.011256686
0.0	0.66062135	0.47116783	0.4575443	0.61780316	0.51869464	0.52402526	0.6445131	0.56102103	0.60737485	0.5972387
0.0	0.58329827	0.557267	0.5764981	0.5815144	0.5779827	0.5789473	0.56750226	0.5523912	0.58577865	0.558775
0.0	0.05183352	0.010473711	0.0067886165	0.010882195	0.36559978	0.010752126	0.019878898	0.014289938	0.03837135	0.011607467
0.0	0.0496915	0.014307533	0.004946258	0.002731975	0.4482298	0.022398498	0.021185456	0.014492841	0.06620408	0.014838611
0.0	0.050272103	0.008029336	0.0126790535	0.006475863	0.04999314	0.016313868	0.008890952	0.028221007	0.0103745535	0.019179313
0.0	0.044542782	0.008445264	0.008150036	0.011287202	0.3826259	0.010521047	0.06019376	0.008930604	0.033744927	0.020620927
0.0	0.551757	0.5190137	0.533247	0.657459	0.59602004	0.6330658	0.5896677	0.44454587	0.6300566	0.5698234
0.0	0.05488776	0.00815692	0.0052842125	0.01395634	0.38146755	0.012093838	0.021594409	0.010420438	0.03104865	0.024073642
0.0	0.05586735	0.007709781	0.008564863	0.0020900937	0.34178472	0.014148622	0.021886544	0.010112945	0.01725736	0.016448362
0.0	0.05083894	0.007404787	0.005216831	0.006029346	0.275527	0.013457262	0.024895648	0.0055169314	0.032364532	0.027168034
0.0	0.077676654	0.006956235	0.0069877296	0.0023921747	0.2263852	0.013994128	0.02275149	0.005440214	0.019566588	0.018575978
0.0	0.5803054	0.5548364	0.57674974	0.58054763	0.5749227	0.5773722	0.565692	0.55047745	0.5849175	0.5568896
0.0	0.06744024	0.0076182787	0.007842191	0.0077892584	0.2888236	0.014548979	0.021504994	0.0034073824	0.027579296	0.010003342
0.0	0.0436123	0.007864918	0.00952284	0.0058149677	0.04852685	0.020510316	0.015887555	0.022290185	0.0106832655	0.019774083
0.0	0.044206273	0.009692586	0.008368218	0.009787581	0.28348252	0.02345097	0.019573132	0.017042704	0.032206926	0.029626006
0.0	0.5719998	0.61705685	0.39770278	0.63502675	0.6183132	0.5614278	0.6137726	0.5404584	0.4861844	0.6591466
0.0	0.043166313	0.00960507	0.008378852	0.0097019505	0.27965385	0.023157822	0.019277845	0.01694195	0.031703163	0.029318525
0.0	0.58111036	0.5545464	0.57653546	0.57923365	0.5753383	0.57766837	0.56587523	0.5505196	0.5862278	0.5567085
0.0	0.066387415	0.0075499453	0.0077970345	0.007687291	0.28589594	0.014448056	0.021264901	0.0034034145	0.027093047	0.009906136
0.0	0.04254166	0.008574635	0.009485574	0.007187027	0.09838423	0.010720249	0.011404154	0.005021633	0.00837328	0.007406406
0.0	0.064196065	0.009130226	0.009686176	0.009007399	0.37351963	0.0142008485	0.014243018	0.0032430643	0.040945068	0.010577143
0.0	0.7545245	0.55337	0.5308363	0.5855947	0.65152514	0.6089678	0.4995921	0.30696806	0.67463493	0.6049582
0.0	0.06319201	0.008989404	0.009706794	0.0088641215	0.37252983	0.014106562	0.013929586	0.0032266593	0.04033065	0.0105123725
0.0	0.1657988	0.009132098	0.010018971	0.008332815	0.31061566	0.016413538	0.011899162	0.010176908	0.051824737	0.02085408
0.0	0.06505284	0.010343429	0.007720203	0.009499154	0.32325593	0.015575588	0.018242838	0.005401945	0.05270469	0.031154005
0.0	0.6252309	0.60721916	0.5248698	0.63668805	0.69956386	0.6509524	0.60126793	0.5248467	0.65358806	0.57325906
0.0	0.79165083	0.41339904	0.47140953	0.5405434	0.7546906	0.59545964	0.5644419	0.5063686	0.5440896	0.72844285
0.0	0.41288322	0.396964	0.40530428	0.58199126	0.5624913	0.48282248	0.63167757	0.49695927	0.57647276	0.5598195
0.0	0.027373783	0.011433619	0.009263676	0.0033395658	0.041428585	0.013235166	0.019260984	0.02060598	0.02965913	0.038181953
0.0	0.039505273	0.0066828346	0.010424313	0.01586551	0.2197941	0.01599756	0.014102803	0.012484607	0.052548088	0.0005122679
0.0	0.5817373	0.55530506	0.5750538	0.57970405	0.5771046	0.57902646	0.5649989	0.5507297	0.5864448	0.5556001
0.0	0.58166665	0.5556006	0.5774604	0.5796441	0.5758134	0.57876635	0.56452435	0.55079406	0.58554965	0.5566651
0.0	0.016139684	0.008948914	0.01087752	0.0050487495	0.06470975	0.015123667	0.009479094	0.026233897	0.012685155	0.015417892
0.0	0.06888334	0.008335041	0.009502969	0.011562793	0.26070127	0.0155736655	0.024496775	0.0072882636	0.06942482	0.016911766
0.0	0.5632096	0.42367673	0.37519482	0.67714673	0.70346904	0.559088	0.5919936	0.45186704	0.54806954	0.5930234
0.0	0.51714075	0.5522636	0.43544662	0.5203639	0.583087	0.5588252	0.6967684	0.53148615	0.797674	0.6658406
0.0	0.03567146	0.0073385043	0.011395217	0.014694401	0.032314327	0.01213696	0.010808426	0.014358995	0.022084992	0.014763529
0.0	0.4669431	0.5864972	0.49842498	0.4809381	0.61669874	0.38654485	0.53612906	0.5473361	0.54280406	0.52647257
0.0	0.0014576294	0.00010270148	6.275746e-05	7.926291e-06	0.0055643544	7.498797e-05	0.00014111905	3.1464802e-05	4.2886913e-05	6.109187e-05
0.0	0.048478022	0.009739976	0.008891188	0.0054642195	0.048895787	0.016544873	0.022825407	0.0122113945	0.010029324	0.0135759795
0.0	0.5809268	0.5551801	0.57637876	0.57884204	0.5755646	0.5774308	0.5653284	0.5496045	0.5854824	0.5563842
0.0	0.013029225	0.010047293	0.010078134	0.0067375056	0.11443	0.009424681	0.020204723	0.026853407	0.008730611	0.015191089
0.0	0.56709665	0.53925127	0.5014275	0.62265766	0.70668167	0.54282653	0.5672431	0.5426378	0.4021257	0.5398239
0.0	0.5817466	0.555687	0.5771777	0.5784861	0.57481277	0.57774025	0.5642324	0.5518924	0.5851678	0.5570088
0.0	0.05089138	0.0074013257	0.0052223913	0.0060397913	0.2749156	0.013497972	0.024926841	0.005522402	0.032265298	0.027179599
0.0	0.8136564	0.59565884	0.43084583	0.53581905	0.79048324	0.6217624	0.6098717	0.40514824	0.6508005	0.64028275
0.0	0.058263123	0.008629957	0.0047596544	0.011714398	0.30113998	0.013215114	0.024960103	0.018205294	0.026722897	0.023523338
0.0	0.04351211	0.0077899657	0.007919013	0.001973051	0.5008531	0.014924958	0.027109437	0.014326415	0.01268608	0.043020543
0.0	0.04424946	0.007792487	0.007931586	0.001985974	0.5034612	0.014951559	0.027757842	0.014397227	0.01271271	0.043403927
0.0	0.049549386	0.007204265	0.007830979	0.0020122172	0.36040902	0.017515201	0.032601353	0.011658389	0.02801385	0.014019021
0.0	0.06716733	0.008378999	0.0077833524	0.0020672863	0.2606474	0.014370288	0.026389757	0.015670268	0.0140596405	0.028881242
0.0	0.6377288	0.51012725	0.46611795	0.20265707	0.7233254	0.59891635	0.5412503	0.45889074	0.7636447	0.42022547
0.0	0.04649833	0.016025929	0.0074124453	0.006571573	0.40612563	0.01223958	0.023756118	0.00672461	0.043756913	0.018437413
0.0	0.6307123	0.55561405	0.49804732	0.5988182	0.7585915	0.6534174	0.5680758	0.3509406	0.5623073	0.26403984
0.0	0.6115993	0.6006047	0.545056	0.45357114	0.6360336	0.45403367	0.6314386	0.38378364	0.46485934	0.37957206
0.0	0.023609301	0.009416147	0.008771134	0.0051537473	0.32984218	0.011478959	0.04652216	0.027266553	0.022427877	0.025603563
0.0	0.02964834	0.010120929	0.010345231	0.013285247	0.228015	0.009389326	0.027350478	0.017616853	0.022906857	0.025507664
0.0	0.60581654	0.4726891	0.49667722	0.35779846	0.63416946	0.49933654	0.5671098	0.4716384	0.62530994	0.62004507
0.0	0.55795026	0.6325404	0.5327018	0.39758712	0.64582294	0.45855093	0.6472152	0.5623819	0.47316265	0.44385448
0.0	0.028404623	0.008264673	0.009554399	0.003289871	0.07840933	0.020299088	0.021398643	0.021459203	0.012168365	0.020300968
0.0	0.051249854	0.011427337	0.004657068	0.009785761	0.2616609	0.004955523	0.025355045	0.0067359577	0.028897682	0.028251374
0.0	0.058556452	0.009644377	0.0069309045	0.009739672	0.3631978	0.01203158	0.025322689	0.006525862	0.03049835	0.025477227
0.0	0.51809436	0.50375885	0.4602733	0.5602797	0.58564484	0.58661586	0.50069535	0.24993132	0.5322003	0.4799876
0.0	0.063298725	0.008878368	0.007826586	0.00802779	0.2963904	0.019041386	0.017029561	0.0041360473	0.023313673	0.02237437
0.0	0.025058944	0.011063271	0.014417392	0.00695813	0.09168335	0.01412774	0.018465055	0.014333122	0.02114661	0.011051071
0.0	0.03958684	0.012830404	0.009142318	0.0088645825	0.050019257	0.014114688	0.015468055	0.023350092	0.012165453	0.04444255
0.0	0.040392313	0.0129865	0.009138353	0.008967766	0.051121973	0.014302497	0.015856676	0.023719305	0.012463691	0.045145035
0.0	0.06629457	0.015962545	0.0052316845	0.010960197	0.2506171	0.014993896	0.018150985	0.015415843	0.029053744	0.024591628
0.0	0.032323692	0.007396416	0.008359217	0.0039561735	0.09594164	0.016307304	0.01851336	0.019788217	0.011179318	0.015317441
0.0	0.02819071	0.008952894	0.009982081	0.0074861445	0.027076222	0.012324143	0.010272256	0.022789598	0.028869903	0.008617686
0.0	0.017331554	0.012171024	0.009467858	0.0076806378	0.46670294	0.018293003	0.017714573	0.009405155	0.028355686	0.02361653
0.0	0.012855897	0.010235565	0.0051418156	0.012831612	0.24143565	0.015096454	0.015569937	0.0051123924	0.05096508	0.01873468
0.0	0.27763456	0.01733879	0.014895102	0.020597419	0.7316471	0.047613036	0.13379584	0.03204655	0.23651429	0.00069259113
0.0	0.020949308	0.006411128	0.005464424	0.00950876	0.2084774	0.014109633	0.022704812	0.009334635	0.03458897	0.02187082
0.0	0.054006208	0.015167409	0.004855694	0.007659406	0.38088062	0.01867222	0.019566737	0.010174766	0.03700541	0.018490732
0.0	0.04699564	0.008380695	0.0070438497	0.009677873	0.292009	0.01974823	0.009705823	0.0073658847	0.02830722	0.014648037
0.0	0.045760434	0.0069620777	0.0072643836	0.007027317	0.06085417	0.010465753	0.0071436684	0.011094613	0.010923728	0.0140738785
0.0	0.06606765	0.009380889	0.009825365	0.0060753915	0.046738233	0.012352838	0.012906791	0.059009433	0.014188917	0.03552767
0.0	0.3710066	0.016828006	0.01158014	0.016410943	0.69857156	0.024802981	0.1003095	0.042813916	0.15197852	0.050762363
0.0	0.3565955	0.0146127995	0.00771615	0.016281905	0.68559605	0.031630788	0.1598235	0.08220153	0.2442883	0.02419873
0.0	0.019322326	0.011723168	0.009356323	0.015550173	0.40328133	0.020712504	0.01511064	0.012129485	0.027000047	0.030444771
0.0	0.010813969	0.0113583775	0.01051404	0.010023361	0.107297845	0.016572284	0.01099368	0.01729161	0.009749709	0.034823097
0.0	0.53590554	0.5452833	0.40976304	0.43373176	0.6811093	0.54699725	0.4503321	0.54132485	0.60628074	0.5554162
0.0	0.35739195	0.37529355	0.5072876	0.40122345	0.58335674	0.54279345	0.6013759	0.41998217	0.6329395	0.42015567
0.0	0.017160086	0.0044327485	0.012556161	0.003013409	0.051507555	0.012046179	0.028576406	0.019907044	0.014820637	0.037094284
0.0	0.017284375	0.0044377916	0.012544265	0.0030210514	0.05141572	0.012069348	0.028644852	0.019989658	0.0148254065	0.036852162
0.0	0.061530028	0.013557162	0.0047800085	0.008534037	0.18437855	0.015159981	0.026542675	0.017487971	0.037412614	0.010325019
0.0	0.5698615	0.5939849	0.4462658	0.5330497	0.4860174	0.5973063	0.529274	0.5664383	0.65596914	0.49656078
0.0	0.030803028	0.010938112	0.0063305655	0.0117959045	0.26076844	0.010843129	0.035312697	0.005939163	0.028811712	0.018773632
0.0	0.05765504	0.009352351	0.010089482	0.0050444785	0.26448557	0.009389201	0.012705703	0.009549522	0.02890447	0.025429463
0.0	0.026922388	0.008760356	0.014107299	0.003856785	0.06385092	0.0096094925	0.016279439	0.02338695	0.017431177	0.009344367
0.0	0.05685532	0.010306821	0.01148873	0.0046870913	0.31007826	0.008446098	0.017845303	0.011389159	0.037310697	0.015722057
0.0	0.04373244	0.0086764535	0.010028988	0.0043825945	0.29515553	0.010790215	0.033710845	0.0069469525	0.023553157	0.024685644
0.0	0.7343892	0.4731791	0.52488124	0.6160082	0.6073852	0.5474354	0.6706342	0.4655913	0.67783684	0.6086129
0.0	0.043487556	0.0054734936	0.0107790595	0.009701621	0.28689685	0.010852307	0.03630763	0.0063226097	0.06951935	0.028176231
0.0	0.5616845	0.5850197	0.5329524	0.6425985	0.50918037	0.5980728	0.550474	0.5190434	0.47645652	0.55227965
0.0	0.5882978	0.559177	0.57947713	0.58569854	0.5810682	0.5835634	0.57161945	0.55308855	0.5918511	0.5621064
0.0	0.032390844	0.009093936	0.01376863	6.450449e-05	0.26971278	0.015534544	0.015424596	0.025474172	0.043858323	0.025166579
0.0	0.059512258	0.012258579	0.011870637	0.005353047	0.06640436	0.017464187	0.023734398	0.015289145	0.019255733	0.024896527
0.0	0.58207476	0.5560847	0.5739105	0.57981956	0.57604307	0.5782041	0.5653141	0.5505935	0.58681375	0.5580978
0.0	0.5784447	0.6262692	0.50259286	0.5223657	0.6689637	0.57729775	0.54288125	0.5621254	0.6434492	0.47381026
0.0	0.03655902	0.0075890613	0.01679452	0.0071286545	0.0808468	0.00894614	0.02237074	0.019743491	0.011109334	0.025339294
0.0	0.58128834	0.55515945	0.5765419	0.58032143	0.575024	0.5775795	0.565539	0.55036557	0.5859194	0.55718416
0.0	0.05862604	0.0072482154	0.006334415	0.0074017243	0.106543645	0.011938122	0.015670922	0.01292009	0.014162883	0.021068588
0.0	0.6204231	0.56244314	0.44035172	0.574127	0.8365991	0.57400787	0.5313383	0.5406459	0.58375037	0.5351213
0.0	0.023491852	0.009400487	0.008735609	0.005151523	0.32865125	0.011440245	0.04616502	0.027203264	0.0221261	0.025567627
0.0	0.058171365	0.012187725	0.011886778	0.005278344	0.06642417	0.017276665	0.023254085	0.015091549	0.01880235	0.024533978
0.0	0.02114018	0.011757558	0.019179905	6.8864065e-05	0.04011481	0.010595828	0.008776615	0.03306895	0.0136896325	0.018790241
0.0	0.068535686	0.011885905	0.007660588	0.0074869595	0.3334201	0.01169609	0.021268485	0.011399365	0.030769682	0.024496142
0.0	0.06857536	0.011880043	0.007670508	0.0074997335	0.33315086	0.011733188	0.021285316	0.011422468	0.030676626	0.024501015
0.0	0.6184536	0.5099302	0.43636486	0.6306669	0.6087662	0.5687331	0.5501104	0.39794156	0.5757178	0.47747308
0.0	0.022681987	0.012427226	0.009552922	0.010426857	0.29796645	0.01744967	0.030076668	0.008108447	0.04045507	0.013967375
0.0	0.02539563	0.01049731	0.009151409	0.0113575	0.36507928	0.012503016	0.01110373	0.021005606	0.086422816	0.02638133
0.0	0.035314135	0.00709745	0.005827041	0.0069169933	0.05449899	0.010162974	0.017900236	0.02176511	0.008528131	0.018947627
0.0	0.027808055	0.007732252	0.00837957	0.0016838408	0.049331877	0.010365265	0.018289125	0.018038625	0.0043604216	0.022384949
0.0	0.02679823	0.008848877	0.0048799333	0.012181389	0.25296745	0.004409703	0.0118716555	0.012248046	0.04063798	0.0226981
0.0	0.61622274	0.5199129	0.4674674	0.6495001	0.6782567	0.562958	0.40456662	0.56803674	0.5857761	0.55142826
0.0	0.028371993	0.007790563	0.011294877	0.0074092466	0.27803987	0.016767265	0.03634557	0.013042194	0.05082997	0.03632068
0.0	0.012478578	0.009583646	0.012448996	0.012295011	0.2791205	0.008627203	0.010922281	0.012620296	0.035896417	0.021241464
0.0	0.056680474	0.007944114	0.009879655	0.008710462	0.31408605	0.011615046	0.018959606	0.009072456	0.041637205	0.027340105
0.0	0.05726736	0.007963329	0.0098437015	0.0087519055	0.31550616	0.011590373	0.019295387	0.009142002	0.04221245	0.027864037
0.0	0.70194703	0.45837325	0.53998274	0.5790613	0.59027225	0.57904917	0.57774293	0.52115786	0.76251835	0.51863617
0.0	0.026684936	0.011112043	0.005112167	0.007848697	0.056663882	0.014695451	0.01410322	0.009914643	0.011935001	0.010134903
0.0	0.581501	0.5545723	0.5768002	0.58005875	0.574962	0.5774389	0.5663112	0.5506073	0.5857157	0.5567444
0.0	0.014187343	0.008980665	0.0047722207	0.008263368	0.08891776	0.0125477435	0.013148015	0.020529155	0.01804499	0.011534313
0.0	0.014907764	0.009732234	0.004519151	0.010111228	0.35392648	0.0061833244	0.028688762	0.019110782	0.026701326	0.007082921
0.0	0.6163072	0.59578377	0.47213852	0.6274498	0.5992168	0.31691822	0.55202776	0.49485338	0.4346646	0.392125
0.0	0.040023617	0.007849926	0.0037791312	0.011695093	0.4047207	0.009015247	0.011256522	0.0066882335	0.01717902	0.029311419
0.0	0.6327086	0.5648819	0.24673642	0.62639344	0.66805553	0.5533419	0.5604374	0.5837007	0.48323178	0.53300387
0.0	0.02728448	0.015782755	0.0029781472	0.009141588	0.31052694	0.013295388	0.007858989	0.013772807	0.038093355	0.02724023
0.0	0.5510987	0.6123299	0.22068538	0.6199986	0.49224934	0.62161857	0.22261761	0.51063025	0.64924896	0.5722437
0.0	0.58178717	0.5552556	0.5767519	0.5795178	0.5751095	0.5775319	0.56564486	0.550616	0.5859541	0.5565481
0.0	0.0115236845	0.0106263	0.007213062	0.008525075	0.09788435	0.01058213	0.0055443114	0.011976843	0.009667933	0.008684528
0.0	0.01680895	0.010419804	0.006646888	0.0073175984	0.30704415	0.017564857	0.014693758	0.006203291	0.028768888	0.016058398
0.0	0.6196964	0.5713941	0.515244	0.5463739	0.5217071	0.6235583	0.3942823	0.54942954	0.5683675	0.63437957
0.0	0.60769993	0.48650306	0.21959445	0.55432165	0.5802796	0.6521112	0.2966079	0.49459144	0.5488946	0.38834545
0.0	0.019650865	0.0168305	0.018258251	0.0049549094	0.060211096	0.010637912	0.019014549	0.022035198	0.011014283	0.0075518424
0.0	0.029793072	0.01204518	0.011995325	0.0048584593	0.2641992	0.017270248	0.017871983	0.0061615766	0.032440044	0.019237991
0.0	0.022074567	0.012558608	0.012463532	0.006088045	0.069079466	0.015593818	0.0073238425	0.012496494	0.0114769675	0.011654669
0.0	0.014738851	0.005615668	0.004225885	0.016124714	0.33920133	0.013669792	0.021472229	0.0055770604	0.028141456	0.00731922
0.0	0.5651625	0.55741245	0.20884523	0.5122096	0.5552131	0.41077954	0.576826	0.48938265	0.5207153	0.5340664
0.0	0.47123152	0.59205526	0.5310156	0.32568917	0.617518	0.54412544	0.63447773	0.32972085	0.68447614	0.52193445
0.0	0.010335743	0.00564547	0.010526161	0.010977184	0.060333356	0.0096935285	0.020869177	0.0077851648	0.008643017	0.005376988
0.0	0.034158308	0.010965052	0.007116437	0.009040873	0.33172643	0.011557355	0.02326583	0.011971889	0.04278072	0.008666206
0.0	0.034158308	0.010965052	0.007116437	0.009040865	0.33172643	0.011557359	0.023265816	0.0119718835	0.04278072	0.008666206
0.0	0.03594518	0.012921313	0.007978372	0.01133745	0.11393469	0.008559006	0.014894926	0.03589306	0.016696936	0.012400504
0.0	0.03578452	0.012955976	0.007984863	0.011331241	0.11351463	0.008526273	0.014864885	0.03564778	0.016626647	0.012459512
0.0	0.020138698	0.005855162	0.0072691133	0.010085325	0.11483831	0.01597553	0.01914129	0.012313817	0.038530935	0.016463373
0.0	0.5926582	0.46960124	0.5053787	0.5724311	0.4273148	0.5962457	0.55240786	0.5702164	0.42303073	0.63180804
0.0	0.60195565	0.26446113	0.48482797	0.58747447	0.599485	0.5517175	0.609434	0.5601969	0.63957167	0.6998227
0.0	0.034741204	0.011731988	0.004352669	0.007922058	0.35515472	0.012250487	0.00847	0.010831065	0.009280298	0.020932965
0.0	0.69972914	0.6464047	0.52202445	0.63433444	0.5716178	0.63768417	0.6965925	0.45357782	0.68374836	0.56739724
0.0	0.023342	0.010731827	0.0053332527	0.008906576	0.43401593	0.013832138	0.006624759	0.012055096	0.043033972	0.017896464
0.0	0.017685365	0.00921286	0.0037063034	0.006802175	0.111763656	0.012998607	0.012728616	0.023251457	0.008889503	0.012619838
0.0	0.034673214	0.011696747	0.004352324	0.007909349	0.355812	0.012230009	0.008496753	0.010832694	0.0092952605	0.020950135
0.0	0.5816292	0.55600494	0.5782105	0.57923657	0.57629335	0.5802536	0.56455666	0.55072397	0.58498055	0.55670863
0.0	0.048886318	0.0089710755	0.0067216107	0.0075415107	0.23803204	0.011402902	0.012589458	0.009383273	0.08214705	0.019973258
0.0	0.028155837	0.009685389	0.007412944	0.008024738	0.05519337	0.007647538	0.008033317	0.020779662	0.028007891	0.01440474
0.0	0.029146487	0.012302902	0.0048057237	0.008401592	0.30220413	0.022600584	0.019631257	0.007071833	0.030827878	0.019122517
0.0	0.029011253	0.012007446	0.012947764	0.008965105	0.2597478	0.007739803	0.016603164	0.010517919	0.033353984	0.036009103
0.0	0.66351026	0.5424269	0.4921701	0.5512985	0.7581817	0.5619428	0.39307076	0.4892177	0.5297708	0.42359477
0.0	0.012948276	0.00435238	0.009737281	0.005963414	0.514511	0.011453848	0.02250103	0.0064563775	0.06398441	0.021498576
0.0	0.012634993	0.004363946	0.009758736	0.005951137	0.51315117	0.011243039	0.022031637	0.0064163185	0.0640578	0.021219049
0.0	0.012685579	0.0043596844	0.009732864	0.005944878	0.5148984	0.011313557	0.021973183	0.0064481664	0.06426905	0.0211781
0.0	0.7506035	0.5461842	0.44469333	0.74385023	0.68397117	0.46930096	0.75733	0.59154594	0.58081126	0.5715151
0.0	0.018005047	0.011745679	0.010343302	0.0068195355	0.046402972	0.013559375	0.014282907	0.019681064	0.0165142	0.011964727
0.0	0.024351088	0.011585932	0.009468717	0.009717411	0.040101573	0.011187575	0.010975255	0.017938804	0.016412506	0.020516612
0.0	0.02399033	0.011482011	0.009501537	0.009637775	0.039594945	0.011042658	0.010759553	0.017774254	0.016339285	0.02014096
0.0	0.023896208	0.011462679	0.009520439	0.009597679	0.03945134	0.011096983	0.010783118	0.017900236	0.016449094	0.020246308
0.0	0.029069073	0.010678377	0.0049205027	0.011649393	0.05760761	0.009661621	0.006819539	0.009085785	0.016013708	0.01544308
0.0	0.58647895	0.38165113	0.5022468	0.49889392	0.6298335	0.58652765	0.52284145	0.38409948	0.58891386	0.57687396
0.0	0.03887407	0.006047284	0.006937166	0.008487121	0.33732355	0.01093706	0.022161009	0.014103624	0.03214898	0.010982292
0.0	0.03901219	0.0060558314	0.006946466	0.008494749	0.33824816	0.0109301815	0.022338007	0.014099606	0.03213907	0.011008249
0.0	0.5816777	0.55566996	0.57645684	0.57960165	0.57651794	0.57868326	0.5652979	0.5507368	0.5868882	0.5571068
0.0	0.051933262	0.00999603	0.0069663743	0.01065798	0.43048835	0.012578646	0.05821488	0.011327038	0.039106622	0.01511959
0.0	0.027338011	0.0073042335	0.01205165	0.0069662924	0.06856512	0.008540474	0.01344424	0.0266711	0.008828012	0.008787312
0.0	0.027775612	0.007391268	0.012003001	0.0069958908	0.06850957	0.008632793	0.013742638	0.02674629	0.008955543	0.009007506
0.0	0.033807132	0.0074930885	0.008932056	0.008481754	0.3564456	0.012484502	0.01696661	0.008617914	0.024041098	0.012613833
0.0	0.68913954	0.45971778	0.3787001	0.59305	0.6104964	0.40497732	0.42570364	0.6070487	0.58144057	0.40553737
0.0	0.04778114	0.01125032	0.01510214	0.011564035	0.03372057	0.010786892	0.011725571	0.017579395	0.01634147	0.014105182
0.0	0.02160336	0.011254299	0.0043961373	0.008864205	0.35921636	0.009645953	0.005425265	0.0067433575	0.03841388	0.0139958
0.0	0.05313442	0.007339758	0.0043286323	0.009608835	0.4618985	0.00854349	0.010334501	0.006599265	0.04789202	0.025396451
0.0	0.05313442	0.0073397546	0.0043286323	0.009608835	0.4618985	0.008543494	0.010334501	0.006599265	0.047892004	0.025396451
0.0	0.06905085	0.0067827906	0.0048256004	0.0062625594	0.32624057	0.011468277	0.04542785	0.007138567	0.029631047	0.020207735
0.0	0.035143383	0.0055062184	0.009349564	0.0021033129	0.44364142	0.012441202	0.018710703	0.0107240435	0.030834971	0.021691842
0.0	0.062618524	0.014576221	0.00469114	0.013829973	0.36017454	0.014417324	0.01002665	0.012431364	0.056358553	0.010577373
0.0	0.027690176	0.008119197	0.004118336	0.013369946	0.41333342	0.013092122	0.023023382	0.01024703	0.040892668	0.0121987285
0.0	0.31443992	0.017214755	0.010033363	0.024486914	0.7222529	0.032958195	0.1019475	0.032009132	0.22171117	0.022211377
0.0	0.6184506	0.60849184	0.469286	0.6820004	0.5529968	0.5149407	0.6230142	0.38375634	0.54308605	0.45774797
0.0	0.053213093	0.011663873	0.0076703196	0.011193495	0.31432682	0.012423511	0.011555311	0.011772466	0.043627303	0.024205852
0.0	0.66114753	0.45163715	0.45285738	0.61408746	0.545097	0.5416739	0.6258766	0.48036498	0.60687023	0.53461146
0.0	0.023905408	0.006816448	0.011145653	0.009704425	0.30815575	0.018541235	0.024919448	0.0064940075	0.030564299	0.01396356
0.0	0.023872439	0.00680013	0.011116057	0.0097059095	0.30885783	0.018699849	0.024888786	0.00653466	0.030529365	0.013932154
0.0	0.027090944	0.011728611	0.009460286	0.010821838	0.32097566	0.0128968675	0.008069992	0.009512161	0.039553113	0.02770202
0.0	0.5811245	0.5563583	0.577124	0.5792451	0.5765927	0.57886034	0.5642375	0.55104417	0.5860984	0.5543322
0.0	0.035889935	0.011672039	0.013703359	0.008353416	0.069911495	0.007852868	0.028301429	0.025697347	0.015387693	0.02226012
0.0	0.50629514	0.33934033	0.44728455	0.60703725	0.71201247	0.40744504	0.5615923	0.29050562	0.6788738	0.39238593
0.0	0.5807424	0.5548195	0.5762028	0.58018476	0.57497245	0.5760089	0.5660655	0.5502187	0.58617145	0.5545789
0.0	0.033098053	0.006103796	0.015579594	0.0051420256	0.027664945	0.0121080205	0.049946394	0.010806275	0.014175164	0.009523997
0.0	0.04290754	0.0055923136	0.0046849456	0.0060315067	0.24652162	0.015863232	0.039086923	0.005558263	0.03663125	0.014104029
0.0	0.029050563	0.005334755	0.01752469	0.008771743	0.052661933	0.012840318	0.017267043	0.010563185	0.026226882	0.01253081
0.0	0.6006948	0.34115076	0.33846804	0.65799415	0.6878893	0.55803066	0.61372274	0.5381366	0.70072097	0.643573
0.0	0.026697157	0.009840931	0.0037260838	0.007961204	0.4141776	0.016151205	0.018164564	0.022175847	0.031058995	0.015177954
0.0	0.018400725	0.008337588	0.0044133198	0.007982389	0.39771244	0.008774583	0.036270794	0.012096698	0.027886987	0.01616862
0.0	0.5983937	0.6565385	0.4194851	0.5210458	0.6226275	0.37382948	0.44829944	0.4070863	0.43875813	0.5638743
0.0	0.01567173	0.008509609	0.009259388	0.006845687	0.027529562	0.011061134	0.008329596	0.013405488	0.010948243	0.014860137
0.0	0.015681583	0.008542917	0.009233135	0.0068617724	0.027521878	0.011058984	0.008295382	0.013352905	0.010955619	0.014971144
0.0	0.03299185	0.013604867	0.005466057	0.0103431465	0.12831387	0.011216746	0.052751224	0.015982023	0.03428809	0.01421395
0.0	0.581413	0.5544868	0.5767475	0.5787598	0.57581306	0.57743925	0.5648065	0.5503899	0.5851573	0.5569419
0.0	0.025798611	0.014878409	0.0069269245	0.00750992	0.09002504	0.010572967	0.045253836	0.024528392	0.009280605	0.011102872
0.0	0.5515253	0.5432654	0.30784616	0.56403524	0.30212128	0.5220838	0.6636161	0.5962992	0.65427256	0.6264791
0.0	0.6177103	0.47003186	0.55516726	0.6576636	0.5072465	0.54547006	0.77530134	0.43017823	0.5707756	0.5445426
0.0	0.03812787	0.012797144	0.0064214817	0.006185112	0.2855535	0.013345381	0.01771005	0.014924713	0.0411818	0.014219311
0.0	0.031790756	0.010049674	0.010883698	0.013179229	0.3079649	0.014763426	0.021078525	0.01039436	0.027750712	0.0130144255
0.0	0.5828993	0.55679953	0.5771108	0.5797128	0.57794344	0.5804956	0.5648439	0.55200607	0.58590806	0.55753475
0.0	0.041725483	0.009069258	0.0120407315	0.010773727	0.072493434	0.012466467	0.011541693	0.010369434	0.014630566	0.018044872
0.0	0.5398433	0.48037636	0.5365247	0.5740733	0.5699655	0.568343	0.53451854	0.56333745	0.46157542	0.46579823
0.0	0.58158773	0.55459327	0.5767575	0.5793951	0.5759443	0.57751334	0.5647246	0.5503628	0.58515793	0.5569818
0.0	0.036950685	0.012022696	0.0071359375	0.0034348199	0.045553043	0.017381227	0.024490012	0.025744604	0.012674272	0.0096727
0.0	0.61386454	0.5185058	0.38981068	0.45461556	0.45664316	0.46288124	0.39923447	0.5128458	0.64816993	0.57613456
0.0	0.034151454	0.009754156	0.006689558	0.0044020247	0.39162785	0.018655801	0.06304102	0.009462422	0.028913772	0.02526434
0.0	0.050522964	0.012829582	0.0067381593	0.011869099	0.37092453	0.01687154	0.055957958	0.012050242	0.024536574	0.022979073
0.0	0.58153623	0.5550897	0.5763788	0.5787941	0.5730082	0.5774909	0.56650317	0.5506101	0.5855277	0.55575186
0.0	0.01772767	0.009876722	0.011197454	0.0033135058	0.111315526	0.015477055	0.029805992	0.0130037535	0.028068712	0.015754543
0.0	0.11364922	0.012780769	0.012102124	0.008425342	0.03656228	0.018905552	0.018897904	0.017534176	0.014325532	0.011957121
0.0	0.5935769	0.56142485	0.57875866	0.58542985	0.5823295	0.58521235	0.57382965	0.5553416	0.5907474	0.56403595
0.0	0.58175516	0.5566308	0.57812476	0.58057755	0.57529724	0.5784592	0.56428194	0.55238366	0.5824256	0.55669266
0.0	0.03717738	0.013893171	0.014785866	0.010108783	0.031278647	0.015378368	0.021840483	0.018511856	0.025235081	0.008553133
0.0	0.037050154	0.013983461	0.014806726	0.010080994	0.03130267	0.015394196	0.02172896	0.0184301	0.025270365	0.008663875
0.0	0.0326293	0.006862078	0.007991483	0.00870949	0.4576099	0.017370658	0.012544348	0.046304483	0.03161436	0.023390703
0.0	0.018211016	0.014453909	0.009920196	0.010485677	0.11015112	0.012496081	0.011895138	0.02783144	0.010483545	0.0124268625
0.0	0.6329401	0.41210815	0.5305786	0.45853606	0.55723137	0.6038678	0.5191885	0.54166836	0.5057899	0.56372184
0.0	0.032193217	0.0067743603	0.008002756	0.008573213	0.45427236	0.017208107	0.012478684	0.045869853	0.031183615	0.023255227
0.0	0.009345895	0.01309948	0.013030477	0.0064553777	0.076482154	0.015586149	0.010770531	0.014069307	0.007254788	0.014350601
0.0	0.018563172	0.0048062666	0.009059626	0.0064616986	0.29650903	0.020527357	0.02030331	0.011250161	0.028396623	0.025373941
0.0	0.025503926	0.0044678967	0.009697356	0.005327162	0.048652478	0.014498919	0.017656866	0.016470013	0.011712522	0.019726293
0.0	0.675856	0.33593163	0.3938962	0.534685	0.5934289	0.5758077	0.65762645	0.5725448	0.5875923	0.6421436
0.0	0.036508247	0.009745285	0.0039355042	0.006813447	0.4828561	0.0138045475	0.017646026	0.014897251	0.029810201	0.008083909
0.0	0.040283054	0.005884995	0.0039138068	0.014756387	0.4003583	0.014271029	0.057173174	0.021338081	0.023871746	0.022148129
0.0	0.5816853	0.555365	0.5759002	0.5800593	0.5732038	0.5776062	0.5659299	0.5504129	0.5857226	0.5563668
0.0	0.04215704	0.010083107	0.0069525205	0.003428496	0.09169104	0.0123337945	0.011483273	0.014267595	0.0151981525	0.0068460954
0.0	0.04667866	0.007661516	0.010058958	0.0056197597	0.05831306	0.010419783	0.039825983	0.024509853	0.013113968	0.011962518
0.0	0.11027733	0.008574314	0.009497333	0.009557955	0.16888894	0.01044942	0.053058397	0.0090903705	0.06959247	0.016914152
0.0	0.5859023	0.54543525	0.5056622	0.59629154	0.5556142	0.56863236	0.64514494	0.55874497	0.6407149	0.50689065
0.0	0.59113795	0.5154497	0.41476962	0.5155831	0.541996	0.50734794	0.38927716	0.5384268	0.6032045	0.5613269
0.0	0.023130078	0.009334987	0.0073064915	0.011212733	0.15808016	0.017287405	0.01591671	0.011049727	0.023278108	0.011845287
0.0	0.028788693	0.009366366	0.0070442967	0.017581511	0.19061095	0.015121586	0.026305873	0.010274535	0.034573544	0.014575098
0.0	0.58146685	0.554587	0.57656723	0.58010745	0.5750562	0.57773954	0.5660036	0.55020833	0.5856593	0.55718553
0.0	0.01367929	0.010943607	0.012436745	0.008582506	0.03173571	0.012953688	0.008459254	0.015627466	0.008029488	0.019685153
0.0	0.575196	0.5289807	0.40138566	0.69086736	0.7376905	0.33205265	0.60142416	0.55735517	0.41055945	0.46633866
0.0	0.04645783	0.008239792	0.018221432	0.006151858	0.09570892	0.00751833	0.01751238	0.027946284	0.007240461	0.04103941
0.0	0.034275703	0.00928582	0.0071983836	0.00636367	0.37988076	0.011871191	0.018769259	0.018224355	0.020627271	0.0120379925
0.0	0.04330351	0.0063765096	0.012322205	0.011898002	0.40125433	0.022865431	0.017525963	0.009846462	0.04599422	0.02655177
0.0	0.05181237	0.009242042	0.007977259	0.0072024777	0.26687166	0.015487789	0.017216293	0.016530627	0.02035111	0.016173225
0.0	0.04458211	0.008122219	0.006711714	0.0084151495	0.36923465	0.012080093	0.016889496	0.013224109	0.04655752	0.022157548
0.0	0.02987368	0.008556393	0.009331826	0.012147673	0.49563673	0.0155472895	0.0263223	0.013318987	0.027874855	0.015691457
0.0	0.016928962	0.0070925653	0.010045434	0.010859102	0.14141878	0.013886568	0.028008819	0.0111936955	0.0077065127	0.011377917
0.0	0.023765128	0.0063241557	0.009496145	0.012271166	0.5026941	0.010656699	0.039896034	0.0068880324	0.02123403	0.017010957
0.0	0.042048097	0.00971042	0.015725378	0.0062466622	0.091448344	0.011535509	0.009232577	0.045124087	0.016413853	0.017797377
0.0	0.5740538	0.4912882	0.45468545	0.4972531	0.5477304	0.49704778	0.52696043	0.4676115	0.6150145	0.47151637
0.0	0.405986	0.013382155	0.0030653647	0.0036909413	0.7778979	0.031343725	0.1351644	0.016135309	0.20591713	0.036112066
0.0	0.3349638	0.022519166	0.005179064	0.016212566	0.6657892	0.015151114	0.13791464	0.021937627	0.21371078	0.021297766
0.0	0.089193225	0.0048765885	0.006663851	0.00763545	0.28928974	0.013293468	0.018708277	0.008166767	0.048804205	0.010528645
0.0	0.5353541	0.49875024	0.5102085	0.6189566	0.5979097	0.50338924	0.38238156	0.5402255	0.68748015	0.49201992
0.0	0.58123076	0.55523694	0.57654893	0.57928157	0.5730622	0.57786554	0.56614876	0.550334	0.58547175	0.556119
0.0	0.08605133	0.007797104	0.0065815267	0.013137422	0.37928304	0.009603831	0.02343913	0.005919245	0.041582093	0.017757453
0.0	0.046689324	0.007008111	0.008907144	0.0074683456	0.44775853	0.0068689543	0.017299972	0.010144283	0.056722045	0.015934661
0.0	0.58152926	0.55635583	0.5770835	0.5800116	0.575749	0.5780869	0.56435764	0.551441	0.58641577	0.5544912
0.0	0.027649468	0.0059802933	0.016022237	0.0059634596	0.08311142	0.01678043	0.021020776	0.016607633	0.015110136	0.018297499
0.0	0.54563606	0.26594782	0.30250692	0.62763476	0.6257206	0.5426607	0.48536715	0.5615415	0.5745732	0.54831433
0.0	0.5815331	0.5546844	0.57628524	0.5792225	0.5750178	0.57751685	0.56593937	0.55083376	0.5852911	0.55649775
0.0	0.057583485	0.010296889	0.016222464	0.008312964	0.03547536	0.010685205	0.011799091	0.016765827	0.013825744	0.013837491
0.0	0.05764268	0.006431841	0.008544735	0.011278265	0.26655918	0.013647614	0.0144130355	0.011709061	0.041467655	0.021215199
0.0	0.5837417	0.55814886	0.57866985	0.5797832	0.57641804	0.58118165	0.56899863	0.55291295	0.5873062	0.5589917
0.0	0.58321106	0.5581302	0.57884943	0.5801703	0.5774572	0.581016	0.56908965	0.5529385	0.58756953	0.55866045
0.0	0.030216333	0.012675938	0.014538783	0.010517429	0.31370565	0.012829002	0.012661039	0.025633845	0.043822095	0.01870509
0.0	0.027402092	0.01711283	0.010054419	0.0093910685	0.075620435	0.015686685	0.015153833	0.017951736	3.7050355e-05	0.030962156
0.0	0.027438613	0.017107056	0.010054941	0.009389117	0.07538734	0.015674194	0.01515875	0.017963056	3.7146125e-05	0.030980803
0.0	0.5903638	0.56149596	0.5797225	0.58673537	0.58225435	0.5853963	0.575324	0.5567931	0.5937026	0.56529135
0.0	0.051005244	0.012662869	0.015239938	0.011221438	0.053991154	0.011892055	0.015406286	0.0114020845	0.005206223	0.008942269
0.0	0.050906517	0.012649938	0.015229479	0.01121416	0.053918354	0.011915409	0.015533137	0.011372206	0.0052114315	0.008957025
0.0	0.033242688	0.0029905576	0.009196895	0.0062427497	0.31514505	0.013049648	0.017163891	0.00869407	0.045877013	0.021771846
0.0	0.030044893	0.003336799	0.008591035	0.010044627	0.35443655	0.011961836	0.014193594	0.017513962	0.042850044	0.01680649
0.0	0.048561957	0.009962704	0.01177888	0.011632232	0.381394	0.017923923	0.031761855	0.011201197	0.03589325	0.020506764
0.0	0.58136207	0.55444247	0.576732	0.5795941	0.5761919	0.5776376	0.5648119	0.5505101	0.5851454	0.5569227
0.0	0.07127558	0.012320245	0.015619164	0.00912237	0.109443955	0.012501032	0.030593501	0.030593699	0.012693674	0.018363602
0.0	0.47215363	0.5477275	0.5103889	0.5896419	0.63886356	0.6151175	0.54431266	0.4845801	0.5900899	0.54182005
0.0	0.06149031	0.01001967	0.0062025264	0.007691977	0.23680457	0.0032974645	0.01318321	0.008120552	0.031377073	0.028941566
0.0	0.10128088	0.014807623	0.00374764	0.009100758	0.48126948	0.004918903	0.018076448	0.010310111	0.026889099	0.012801361
0.0	0.58119375	0.5568221	0.5764714	0.57897526	0.5765218	0.5791589	0.5639548	0.55128115	0.5846536	0.5565566
0.0	0.14503956	0.01165032	0.013341476	0.0063395887	0.11087489	0.011762413	0.018189574	0.013715332	0.012506349	0.008123256
0.0	0.49029964	0.61864156	0.25972807	0.62358755	0.6926295	0.26151475	0.512981	0.57546204	0.57004845	0.51848763
0.0	0.58087844	0.55457884	0.57656574	0.579515	0.5759813	0.5774979	0.56463075	0.55039907	0.58514774	0.5564929
0.0	0.01602729	0.016606582	0.0073823207	0.009219034	0.028371073	0.0032012856	0.019028502	0.013897195	0.014998375	0.024848359
0.0	0.51338094	0.4671636	0.2915737	0.44752255	0.42642972	0.15379743	0.4938723	0.54630554	0.53562397	0.5673464
0.0	0.034644384	0.0057634045	0.011714074	0.011782617	0.11753052	0.014160499	0.017447216	0.0061676768	0.017753312	0.019227218
0.0	0.033880897	0.0057014236	0.011724754	0.011644485	0.11600601	0.014072245	0.01709288	0.0061033187	0.01740451	0.019183269
0.0	0.03390324	0.0057290215	0.01174133	0.011662599	0.115894206	0.014147345	0.017223751	0.0060858955	0.017428221	0.019202603
0.0	0.03864577	0.0072587216	0.0044199517	0.008204772	0.47211334	0.022049852	0.016038544	0.012585026	0.035733577	0.0328788
0.0	0.03767761	0.0071680606	0.0044251666	0.008071912	0.46943676	0.021856584	0.015811	0.012589181	0.03538778	0.032528102
0.0	0.03778839	0.00719357	0.0044318275	0.008096261	0.46891543	0.021935524	0.015899936	0.012593123	0.035384476	0.032566495
0.0	0.051867705	0.0046465057	0.0104502775	0.0115150735	0.3946139	0.013931604	0.010376296	0.022515051	0.04544086	0.020846408
0.0	0.60786307	0.3117809	0.46556884	0.55442023	0.6773611	0.5308376	0.29939333	0.5967706	0.6740091	0.48535657
0.0	0.036866106	0.014207919	0.01590081	0.01052269	0.049108326	0.010406718	0.023940861	0.020822765	0.018160786	0.0134445755
0.0	0.04791233	0.01075461	0.013960652	0.010444515	0.061766382	0.0067417384	0.02621249	0.012467928	0.019549428	0.020194521
0.0	0.048177667	0.010732434	0.013946691	0.010432064	0.062152702	0.0067743305	0.026098728	0.012496318	0.01949256	0.020461272
0.0	0.5813788	0.55423635	0.5768126	0.58019423	0.57504445	0.57753736	0.56559974	0.55149215	0.5858458	0.55658287
0.0	0.02449328	0.010566829	0.010833855	0.011568504	0.079516865	0.010063926	0.010095203	0.01044555	0.017392036	0.008513203
0.0	0.017864652	0.0039220597	0.00941479	0.008288195	0.25642377	0.012261824	0.017580127	0.0062998077	0.03635588	0.010279478
0.0	0.5004548	0.31418952	0.45089066	0.47180074	0.54361206	0.5774137	0.5192454	0.5324531	0.5362308	0.38694918
0.0	0.038825754	0.011187955	0.013259474	0.009851926	0.21572974	0.008681332	0.056733415	0.012887826	0.011054631	0.016436964
0.0	0.038397837	0.0110791065	0.013305395	0.009800345	0.21289526	0.008580629	0.055693172	0.012897316	0.0110118	0.01631064
0.0	0.056743473	0.009251836	0.007031264	0.004722886	0.44008526	0.009764054	0.0112528615	0.007742063	0.011310181	0.019771792
0.0	0.05060187	0.003345343	0.008202673	0.005668712	0.37284642	0.016651262	0.01927906	0.0052759335	0.093918316	0.009121935
0.0	0.10413159	0.007917331	0.006523201	0.0065733166	0.29471153	0.013791829	0.016350025	0.007868111	0.036171224	0.011984248
0.0	0.024396673	0.010967214	0.012054205	0.015675858	0.36248785	0.019572746	0.025876354	0.033788774	0.016296774	0.02846745
0.0	0.028673373	0.012524664	0.009696294	0.01075836	0.16283764	0.015623858	0.019035907	0.0072633177	0.03493024	0.02464204
0.0	0.2689064	0.0102110775	0.0040591736	0.025972776	0.64928555	0.010230233	0.16526495	0.03821671	0.18577547	0.030161874
0.0	0.044329256	0.0030381356	0.012785938	0.00834436	0.4658139	0.0032177656	0.018544838	0.0065457923	0.09142994	0.032626666
0.0	0.026940284	0.0074346126	0.011755459	0.0057281386	0.065295205	0.011522006	0.009418812	0.008829281	0.012972321	0.016337905
0.0	0.64405364	0.53929335	0.42277128	0.6126978	0.578945	0.56794447	0.46536055	0.4463262	0.65635943	0.54883903
0.0	0.022262607	0.0064843735	0.012112881	0.003253303	0.15099083	0.011219559	0.024103492	0.01861373	0.010218743	0.004880473
0.0	0.022342335	0.006473425	0.012141118	0.0032533219	0.15077913	0.011176424	0.024169512	0.018690318	0.0102204615	0.0048868363
0.0	0.05604713	0.011081186	0.005355015	0.0065709758	0.49870524	0.013471146	0.029581228	0.013468383	0.037534088	0.01640217
0.0	0.060772076	0.005933746	0.00835049	0.0044118282	0.41606656	0.01350781	0.007715941	0.0115110185	0.017283008	0.01944298
0.0	0.031232746	0.012904106	0.0058945576	0.011126425	0.36219797	0.008192136	0.036578633	0.013673648	0.103010856	0.012862627
0.0	0.043323588	0.006764508	0.003367272	0.0058833496	0.24031284	0.011863524	0.021706956	0.0055848695	0.039069124	0.011605444
0.0	0.02999632	0.012359315	0.001676552	0.0017604504	0.42796373	0.007026462	0.019907068	0.012092796	0.10020508	0.0176836
0.0	0.27190435	0.016313417	0.01940557	0.006838921	0.7695585	0.017064357	0.1249348	0.0080910055	0.1963555	0.045044363
0.0	0.025507595	0.0051941015	0.009801493	0.013945045	0.28371224	0.011017592	0.027722115	0.020351686	0.041286916	0.012249673
0.0	0.24188983	0.009573758	0.01426899	0.022956017	0.77344465	0.050924085	0.11614753	0.041098934	0.19409181	0.039419368
0.0	0.059804652	0.009569012	0.008224596	0.0025600865	0.30400825	0.007103	0.008713612	0.0022059137	0.0149261635	0.013854237
0.0	0.06666901	0.011657663	0.008004062	0.008465288	0.4935927	0.018172193	0.010870361	0.0087269265	0.041107446	0.011199196
0.0	0.036962897	0.008508407	0.002816163	0.014253779	0.2451804	0.017417405	0.04762711	0.009213213	0.03507978	0.012233604
0.0	0.06459073	0.008997972	0.007965819	0.008374005	0.2508357	0.00941939	0.011227	0.012561033	0.035395812	0.01899205
0.0	0.40052256	0.01928333	0.016051086	0.016079191	0.64162433	0.025872467	0.11772922	0.034921106	0.17337853	0.032636594
0.0	0.5827264	0.55661446	0.57862943	0.58021814	0.5771074	0.58081573	0.5655015	0.5518328	0.58688486	0.5573252
0.0	0.5819636	0.5552709	0.5764591	0.5797848	0.5756498	0.57921094	0.56378585	0.5522929	0.5846126	0.55716866
0.0	0.5814942	0.5557991	0.57796127	0.58006895	0.57674766	0.5794516	0.56519306	0.55123204	0.5861857	0.55542046
0.0	0.039614968	0.008185424	0.016412484	0.0042361673	0.092060216	0.012675485	0.010718662	0.01945718	0.011980844	0.008721544
0.0	0.59039146	0.56094265	0.5780993	0.58611035	0.5818602	0.58432156	0.5722159	0.5547903	0.5933292	0.5627625
0.0	0.58970904	0.5608338	0.578671	0.5845752	0.57964826	0.5846039	0.5718561	0.5545522	0.59301907	0.5621284
0.0	0.5805626	0.55591345	0.5774359	0.57961166	0.5767023	0.57929707	0.56520313	0.55108726	0.5841546	0.5570908
0.0	0.581729	0.55665004	0.5778442	0.579741	0.5759134	0.5787469	0.5650818	0.5512252	0.5856393	0.556934
0.0	0.5814435	0.5570001	0.57760555	0.580197	0.5767431	0.5797521	0.5662238	0.5514174	0.585726	0.5561486
0.0	0.58120024	0.5548668	0.57763845	0.57823044	0.57670105	0.5790055	0.5646689	0.5510297	0.5863865	0.55488104
0.0	0.027716903	0.011539185	0.00919478	0.0034041214	0.04191614	0.01335239	0.019691542	0.020561665	0.029979907	0.039151058
0.0	0.03952733	0.008189052	0.016420012	0.004255363	0.09166451	0.012640348	0.010701828	0.019436777	0.011998699	0.008696158
0.0	0.58997494	0.5585707	0.5766087	0.58435345	0.58154225	0.58193445	0.5722927	0.55551505	0.5916008	0.561838
0.0	0.58115345	0.55569977	0.5789621	0.5805894	0.57671326	0.57995087	0.5646352	0.5506469	0.5850725	0.55818
0.0	0.59357154	0.56103235	0.5792745	0.5870558	0.58314055	0.5864756	0.57462686	0.55415964	0.59354085	0.5633368
0.0	0.5940251	0.5607161	0.57883507	0.5864242	0.58185476	0.5863152	0.57392967	0.55445755	0.5931835	0.56239265
0.0	0.5903549	0.5597564	0.5774183	0.58531815	0.5818666	0.5850979	0.57239217	0.5546761	0.5937283	0.5624067
0.0	0.03952038	0.008225484	0.016384078	0.004253848	0.091951884	0.012722534	0.010824803	0.019474508	0.012047177	0.008674501
0.0	0.058819212	0.0087721115	0.0061298655	0.0069580963	0.46042544	0.017934285	0.02506143	0.012579624	0.033832997	0.012457212
0.0	0.00027709364	0.0118037565	3.1161024e-05	7.526066e-06	0.00036989135	0.015851615	0.00011940394	0.016154926	0.017816002	0.024479078
0.0	0.58156323	0.55725324	0.57635266	0.5805874	0.5761812	0.5803649	0.5661279	0.552318	0.5859774	0.5563545
0.0	0.03752242	0.014030409	0.010954922	0.008722047	0.053894594	0.009762205	0.0352933	0.018596863	0.021021787	0.042497464
0.0	0.5844408	0.5560769	0.5773281	0.5815739	0.5782535	0.5792383	0.5681976	0.55234796	0.58652455	0.5585716
0.0	0.78570724	0.035722815	0.021099107	0.019817853	0.48988354	0.039293963	0.12868208	0.31981727	0.04502536	0.3535226
0.0	0.32950172	0.013904974	0.016969467	0.03294388	0.5916908	0.03329246	0.1156856	0.039678875	0.20696647	0.037283465
0.0	0.5892316	0.5622483	0.57776713	0.5866748	0.5830904	0.5850447	0.5760753	0.55680597	0.5941726	0.5654984
0.0	0.5823259	0.5558558	0.57838625	0.58060455	0.5769916	0.5795007	0.56516004	0.5519556	0.5830896	0.5567129
0.0	0.5826348	0.5553123	0.5791756	0.5803923	0.5768012	0.57865256	0.56426597	0.5522304	0.58478224	0.55773526
0.0	0.5904943	0.5603438	0.57969385	0.5876778	0.5841503	0.5854402	0.5749677	0.5564316	0.59455127	0.5649455
0.0	0.58178484	0.5574711	0.5765415	0.57972014	0.5768757	0.5795633	0.5667416	0.5522811	0.58689636	0.55724317
0.0	0.58280474	0.55762464	0.5784352	0.5810979	0.57777834	0.58052826	0.56617826	0.55259377	0.587516	0.5579751
0.0	0.5830804	0.55768365	0.5786245	0.5822317	0.57585806	0.5802575	0.56868315	0.5541589	0.5866148	0.55991846
0.0	0.03293054	0.012552378	0.0153774945	0.008562131	0.064945586	0.014531679	0.019127106	0.05091838	0.02812531	0.015575932
0.0	0.5907025	0.5615623	0.5782175	0.58566	0.581136	0.5828099	0.5717652	0.5541019	0.5942886	0.56339103
0.0	0.5824939	0.5578512	0.57781816	0.5803005	0.57803375	0.5790905	0.5664796	0.5522377	0.5851993	0.5579568
0.0	0.027081957	0.008707091	0.014462885	0.008928473	0.028272038	0.016597241	0.017420458	0.18762715	0.010713587	0.004692017
0.0	0.59203887	0.5598137	0.57895213	0.585622	0.58202463	0.5865444	0.5727729	0.5544248	0.59421915	0.5645419
0.0	0.5916784	0.5594636	0.57892644	0.5863958	0.5818429	0.58611935	0.57158226	0.5547821	0.59453666	0.5637445
0.0	0.59097075	0.5609397	0.57950824	0.5873618	0.5825956	0.58645386	0.5745359	0.55604315	0.59481037	0.5654888
0.0	0.5826453	0.55458266	0.57603014	0.5791694	0.5762383	0.5791016	0.56537575	0.55059993	0.58557	0.55699396
0.0	0.5915172	0.5611573	0.57966644	0.58688843	0.58254385	0.58690375	0.57467	0.556141	0.5945777	0.56580615
0.0	0.5905185	0.5609151	0.57899034	0.58713794	0.5835064	0.5851164	0.5749467	0.5566025	0.59282106	0.5650303
0.0	0.046543013	0.008100456	0.011693104	0.00794184	0.06634681	0.008949675	0.037035074	0.013402436	0.016351836	0.033235952
0.0	0.5845283	0.5578721	0.57864416	0.5813905	0.57798284	0.58037776	0.56980425	0.5540191	0.58837533	0.5577299
0.0	0.5840229	0.55765796	0.5790309	0.5811057	0.5784652	0.5805256	0.56813663	0.55424803	0.5876298	0.55763775
0.0	0.5791117	0.5541325	0.577614	0.5794449	0.57595277	0.5799843	0.56473774	0.5521382	0.5854527	0.55604327
0.0	0.5910164	0.56035525	0.57883924	0.5842517	0.58250606	0.5843013	0.5719672	0.5562153	0.5919066	0.56240344
0.0	0.58154196	0.5574747	0.5783101	0.5808184	0.57755876	0.58085406	0.56928694	0.55373293	0.5854281	0.5595419
0.0	0.0618424	0.010061293	0.013347321	0.012676719	0.10083168	0.01212287	0.019644266	0.027403131	0.006809927	0.012841279
0.0	0.58228964	0.5562787	0.5782258	0.5790035	0.5764498	0.5797049	0.56535697	0.55241245	0.58537805	0.55657727
0.0	0.5935693	0.5602796	0.57940924	0.5864099	0.58100986	0.58672863	0.5749685	0.5544589	0.59354734	0.56401914
0.0	0.5942394	0.56031984	0.5792605	0.58751106	0.58181006	0.5872931	0.5747947	0.5553992	0.59374547	0.5635803
0.0	0.5900776	0.55986917	0.5782259	0.58279777	0.5803019	0.58550507	0.5723868	0.5531893	0.5937482	0.5622589
0.0	0.5822528	0.5560182	0.5778447	0.5806493	0.57639074	0.5789783	0.56556505	0.5520339	0.5857007	0.55729884
0.0	0.5830698	0.55673313	0.57765317	0.5807575	0.5762413	0.5803757	0.5653149	0.55176973	0.58490306	0.5574232
0.0	0.58209264	0.5558694	0.5774485	0.5806412	0.57617956	0.5796097	0.56593287	0.5506489	0.5857039	0.5571238
0.0	0.5821934	0.5570858	0.5773624	0.5797959	0.5771843	0.5794906	0.5653543	0.5513825	0.584887	0.55718315
0.0	0.58175313	0.5556849	0.57759076	0.579471	0.5754094	0.57930624	0.56473523	0.551899	0.5846159	0.5563867
0.0	0.58212405	0.5548943	0.5765708	0.5805278	0.5769386	0.5793202	0.5641103	0.55120707	0.5844806	0.55589134
0.0	0.58190405	0.5559281	0.57777965	0.58098227	0.5766987	0.5800291	0.5646838	0.5523192	0.58444786	0.55647147
0.0	0.5818914	0.55520564	0.5768472	0.58075416	0.5766646	0.57983065	0.5648121	0.55201423	0.5843293	0.55728674
0.0	0.581905	0.55647224	0.57783	0.5811304	0.5764104	0.5802379	0.56640244	0.5510924	0.58750635	0.5573883
0.0	0.58213645	0.5561671	0.57757884	0.5789589	0.57519805	0.579748	0.564519	0.5509475	0.5859139	0.5556847
0.0	0.58158964	0.5551592	0.57669425	0.5802003	0.5764233	0.58053493	0.5655438	0.5519682	0.5865469	0.55760676
0.0	0.5820078	0.5552244	0.57760674	0.58073556	0.5769809	0.5802237	0.56578547	0.55160624	0.5859024	0.556472
0.0	0.58240217	0.55648506	0.57744604	0.5803871	0.5756766	0.580421	0.56551635	0.55236995	0.58666885	0.55699074
0.0	0.5823551	0.55604523	0.57748276	0.5806118	0.57689756	0.57984793	0.56503016	0.5516648	0.58616376	0.55727357
0.0	0.5824409	0.5563247	0.57658833	0.5793738	0.5771412	0.5792782	0.5655322	0.55142623	0.5866211	0.5570858
0.0	0.5816641	0.55511546	0.5776484	0.58060026	0.5763855	0.57936794	0.56483936	0.55120814	0.5851017	0.5568571
0.0	0.5817154	0.5566014	0.57774055	0.5795012	0.5761672	0.5785186	0.5652307	0.55099016	0.5855435	0.5568208
0.0	0.5809872	0.5567257	0.57737994	0.57988626	0.57579845	0.5790984	0.5641906	0.5503095	0.5861292	0.557297
0.0	0.58083737	0.55487967	0.5782323	0.5788186	0.5765292	0.5793674	0.5641797	0.550703	0.58580595	0.557323
0.0	0.5834202	0.55756474	0.5783704	0.58039063	0.5766566	0.5808056	0.5679698	0.55242866	0.5870212	0.5583353
0.0	0.58187574	0.5550192	0.57816184	0.58038366	0.57673866	0.57710046	0.5660407	0.5509721	0.5859092	0.5572079
0.0	0.58961207	0.5603909	0.5787039	0.5858116	0.58086437	0.5860566	0.572959	0.5546767	0.59433925	0.5634957
0.0	0.59015256	0.5601095	0.57926565	0.5859479	0.5801334	0.5856562	0.5730669	0.55484056	0.59336543	0.56250876
0.0	0.59065944	0.5600563	0.5790215	0.5855709	0.5818683	0.58570117	0.57299083	0.5551773	0.5935275	0.56240714
0.0	0.580038	0.55718315	0.579197	0.5807166	0.576496	0.5797553	0.5656704	0.5514731	0.5843371	0.55394524
0.0	0.5884034	0.55959374	0.5784692	0.58548737	0.5810592	0.58483887	0.5724865	0.55448675	0.5920109	0.559369
0.0	0.5807763	0.5565599	0.5780438	0.5813693	0.5783156	0.58047193	0.5661297	0.5518259	0.58670056	0.55812573
0.0	0.58188164	0.55677974	0.57900196	0.579993	0.5762491	0.58034587	0.5661983	0.5512487	0.5873838	0.5579278
0.0	0.5817387	0.55543715	0.5762466	0.5797558	0.5772775	0.57865524	0.56469995	0.5505918	0.5868526	0.55698645
0.0	0.09140952	0.009460067	0.007305371	0.0055990024	0.3550143	0.015929494	0.018580541	0.010377511	0.036915522	0.015312479
0.0	0.039860733	0.008341319	0.016399749	0.00433165	0.09218748	0.012954957	0.010820955	0.019566769	0.01212471	0.0088617755
0.0	0.09058926	0.009428475	0.0073327157	0.005504783	0.35345307	0.015830474	0.018567763	0.0102785025	0.036521383	0.015181148
0.0	0.5831429	0.5558458	0.5756486	0.58084524	0.5774239	0.57867247	0.567077	0.55183697	0.5851332	0.55761594
0.0	0.0707239	0.011547825	0.014546383	0.006134914	0.059380487	0.008909847	0.029693266	0.015990514	0.013001531	0.020101832
0.0	0.5816303	0.5548878	0.57860255	0.5800752	0.5770321	0.580087	0.5649139	0.55103177	0.585429	0.55635023
0.0	0.024554241	0.008050602	0.008205353	0.011002746	0.05387872	0.009898536	0.021616714	0.018640393	0.01332229	0.008505937
0.0	0.0353592	0.0100854775	0.012311392	0.00515427	0.06609071	0.0084731	0.018620739	0.030962141	0.020390945	0.01734698
0.0	0.06127845	0.015482308	0.012489988	0.014360904	0.10743912	0.012194185	0.035439465	0.014003119	0.01671477	0.011290395
0.0	0.5825472	0.555906	0.5769159	0.5803446	0.57627976	0.57972074	0.5651298	0.55165744	0.586555	0.55638194
0.0	0.58239037	0.5560998	0.5757216	0.5807773	0.5764395	0.5803767	0.5666116	0.5516249	0.5851216	0.55836695
0.0	0.58239037	0.5560998	0.5757216	0.5807773	0.5764395	0.5803767	0.5666116	0.5516249	0.5851216	0.55836695
0.0	0.5839576	0.5549186	0.5771777	0.58143693	0.5781396	0.5810502	0.56657636	0.55156016	0.58655554	0.5556411
0.0	0.5818993	0.5559395	0.5787157	0.5801715	0.57660973	0.57988954	0.5649731	0.550752	0.5860299	0.55703956
0.0	0.5827732	0.5542614	0.57867223	0.58004177	0.576519	0.5788329	0.5654117	0.5515741	0.5842397	0.5544384
0.0	0.5828055	0.55645734	0.57791245	0.58047056	0.5770678	0.5799793	0.5661841	0.551189	0.5840512	0.55665225
0.0	0.58052963	0.55441475	0.5788631	0.57778794	0.57589644	0.5794667	0.5637826	0.5510734	0.5839299	0.55396116
0.0	0.070751734	0.01152061	0.014501202	0.0061453427	0.059241734	0.008909548	0.029732019	0.01600063	0.013012631	0.020033587
0.0	0.5827564	0.5543662	0.5768148	0.57849693	0.57605094	0.5794326	0.5656382	0.5515799	0.58441144	0.557926
0.0	0.582427	0.55569655	0.5785034	0.5792575	0.57667524	0.5806745	0.56592596	0.5517117	0.5847725	0.55508995
0.0	0.025135122	0.009440739	0.012949117	0.0101773115	0.12169409	0.015378874	0.018685408	0.021491691	0.026527312	0.007748172
0.0	0.58291405	0.55628926	0.5783335	0.58027023	0.57560265	0.5801076	0.5646426	0.5509478	0.58479106	0.55669874
0.0	0.58191043	0.55498666	0.57871217	0.5791381	0.57655436	0.58010685	0.56548494	0.55248046	0.5858278	0.5549616
0.0	0.03586492	0.00921363	0.00522097	0.011122417	0.06972473	0.008538745	0.03039574	0.02379037	0.021242335	0.016610561
0.0	0.5821591	0.555726	0.57871664	0.5799375	0.5770204	0.57997775	0.56607324	0.5515479	0.58379406	0.5551061
0.0	0.03418642	0.008937254	0.013159578	0.008855806	0.05918542	0.011664356	0.021690963	0.027678007	0.020454457	0.03076698
0.0	0.03418642	0.008937249	0.013159578	0.008855806	0.05918542	0.011664356	0.021690963	0.027678007	0.020454457	0.030766988
0.0	0.025086213	0.009420965	0.012975338	0.010203766	0.12138553	0.015373951	0.018649882	0.021492913	0.02649428	0.007720506
0.0	0.58337367	0.55401295	0.57650745	0.579887	0.5747928	0.5787737	0.5652454	0.55047387	0.584273	0.55495816
0.0	0.5829868	0.55384016	0.57748836	0.580803	0.5745469	0.5783554	0.56364155	0.5510372	0.5835093	0.55517614
0.0	0.58255494	0.5574325	0.57782096	0.5808416	0.5767339	0.5799968	0.56627464	0.55101174	0.5865368	0.5577113
0.0	0.5896142	0.559672	0.5783099	0.58520746	0.58196473	0.58383584	0.57300353	0.55421084	0.59217393	0.5610382
0.0	0.5907557	0.55860996	0.57945365	0.5854202	0.58261377	0.5844646	0.57280093	0.55465853	0.5924042	0.5626503
0.0	0.58267885	0.5553949	0.5791378	0.57964617	0.57655424	0.5781667	0.5674149	0.5527517	0.58657175	0.55634373
0.0	0.5905041	0.56059915	0.57826126	0.5862011	0.5833831	0.5861772	0.57504797	0.5565596	0.593504	0.5640588
0.0	0.5834577	0.55600375	0.5786717	0.5815106	0.57792646	0.5809268	0.5656171	0.55175114	0.5862843	0.5566641
0.0	0.5840329	0.5563925	0.5776208	0.5807118	0.57591456	0.5803495	0.5662878	0.5501543	0.58412904	0.55647653
0.0	0.5823161	0.5577923	0.57938284	0.57998997	0.57587236	0.5805877	0.5647944	0.551642	0.58624697	0.5566427
0.0	0.58195233	0.55561405	0.5776734	0.58045274	0.5782271	0.5805106	0.5649844	0.55144686	0.58656675	0.5573539
0.0	0.5821159	0.5565736	0.57920533	0.5799478	0.57740104	0.57997775	0.56571877	0.5528665	0.5860669	0.55746996
0.0	0.581269	0.55779374	0.57687205	0.5805842	0.5764447	0.580111	0.56613326	0.5514201	0.5868198	0.5580871
0.0	0.58304363	0.5579085	0.5778938	0.58158773	0.5772286	0.58020216	0.56829506	0.5546499	0.58741176	0.56095964
0.0	0.5895282	0.5598826	0.57816696	0.58503515	0.58115417	0.584256	0.5715415	0.5550513	0.593396	0.5624169
0.0	0.5840608	0.55646914	0.578499	0.5823928	0.57885826	0.5819991	0.5688335	0.55177665	0.5868047	0.5602705
0.0	0.58366823	0.5566983	0.578591	0.5826934	0.57808495	0.5801927	0.5699238	0.55496436	0.58671665	0.5602163
0.0	0.59051967	0.5603218	0.57922405	0.58674365	0.5829342	0.5848806	0.5761089	0.55696523	0.5927909	0.56486654
0.0	0.5890515	0.5606796	0.57749987	0.58431333	0.5809291	0.5848644	0.57185286	0.55452377	0.5929651	0.56276405
0.0	0.10177236	0.008214191	0.01169366	0.012211778	0.06375879	0.013686137	0.022029541	0.010260144	0.013609033	0.02441862
0.0	0.5814049	0.5543316	0.57636285	0.5788032	0.5769688	0.580019	0.56424206	0.5510391	0.58515906	0.5562083
0.0	0.582477	0.5557806	0.57747185	0.5802984	0.5765957	0.5794364	0.56546134	0.5508888	0.5843436	0.5548244
0.0	0.57920486	0.5548077	0.5780014	0.58066857	0.5751207	0.57848394	0.5646993	0.55136514	0.58452666	0.5571556
0.0	0.58239037	0.5560998	0.5757216	0.5807773	0.5764395	0.5803767	0.5666116	0.5516249	0.5851216	0.55836695
0.0	0.58351225	0.5582743	0.57783544	0.5806065	0.5777805	0.58023125	0.56612355	0.5525908	0.5857951	0.55873394
0.0	0.58207965	0.55786264	0.5777542	0.58096105	0.5773257	0.5794828	0.56558037	0.5521938	0.58561015	0.5565551
0.0	0.5822487	0.5577508	0.5783238	0.57920283	0.57717574	0.5805725	0.5677231	0.5516779	0.58608276	0.5579222
0.0	0.58207154	0.55758744	0.5784415	0.58125925	0.57718724	0.5800923	0.5652392	0.5517003	0.58624446	0.55856913
0.0	0.03756304	0.012680027	0.013205934	0.0060047624	0.03845775	0.012595459	0.018661056	0.030529905	0.012871621	0.014171593
0.0	0.5892518	0.56118673	0.5793861	0.58764476	0.583597	0.5859847	0.5752963	0.5563781	0.594076	0.56435716
0.0	0.5907314	0.56058383	0.57901955	0.58641905	0.5835682	0.5846485	0.5761824	0.5560819	0.59308875	0.56522375
0.0	0.020123273	0.015520557	0.018501025	0.003978363	0.06288657	0.014547053	0.0153254485	0.021577002	0.013466913	0.017407387
0.0	0.5815606	0.5552474	0.5782738	0.5805716	0.5755264	0.57737744	0.56574625	0.5507934	0.58515966	0.5567278
0.0	0.5823619	0.55653334	0.5784944	0.5802032	0.57729983	0.5795788	0.5655985	0.55096745	0.58493274	0.55756027
0.0	0.58148396	0.55676275	0.57869345	0.5785679	0.5774931	0.57954574	0.5648737	0.551048	0.5850672	0.556137
0.0	0.5813366	0.5563553	0.57852966	0.5792741	0.57673514	0.5789193	0.56461847	0.55093825	0.5845608	0.55597126
0.0	0.58093756	0.5546716	0.5774511	0.5778373	0.57700735	0.5795872	0.5650869	0.5500411	0.58368194	0.5554549
0.0	0.5825694	0.555405	0.5785799	0.5796497	0.57659495	0.57789767	0.56448096	0.552362	0.585817	0.5570476
0.0	0.5826615	0.55676436	0.5793187	0.57989895	0.5767442	0.5801538	0.56562304	0.550509	0.5866672	0.5566553
0.0	0.58985585	0.5602004	0.5789474	0.5853657	0.58234036	0.58556414	0.57293546	0.55327433	0.5931883	0.562425
0.0	0.5913369	0.5604278	0.57908714	0.58471864	0.5821689	0.5836858	0.57194	0.55427814	0.5926436	0.5625552
0.0	0.5818265	0.5573426	0.57932866	0.58037066	0.57721895	0.5803926	0.5668197	0.55012167	0.5859967	0.5584786
0.0	0.58083874	0.5572442	0.5794699	0.5806228	0.5764985	0.5802763	0.56448966	0.5514499	0.58600354	0.55766326
0.0	0.5820247	0.5573129	0.5793369	0.5796471	0.57647955	0.5801565	0.56543607	0.55168563	0.5858527	0.5580733
0.0	0.58263254	0.5576774	0.5777413	0.5805789	0.5774827	0.5795794	0.56589437	0.55123526	0.58532715	0.55818975
0.0	0.582065	0.55692416	0.5779678	0.58043915	0.5773283	0.5788097	0.5656927	0.55188805	0.5857938	0.55733013
0.0	0.5797251	0.55748653	0.5787891	0.5809639	0.57580096	0.58079016	0.5658396	0.5518152	0.586051	0.55726445
0.0	0.58075184	0.55765176	0.57750595	0.57987463	0.5762366	0.5799118	0.5654743	0.5527073	0.585008	0.55789673
0.0	0.5785603	0.5566879	0.5782278	0.57913625	0.57711476	0.5794405	0.5667335	0.5522368	0.5863855	0.55629337
0.0	0.58132225	0.55494535	0.578226	0.58081126	0.5763804	0.58020675	0.5649228	0.5524794	0.58612776	0.5576125
0.0	0.58227944	0.55634665	0.57893807	0.58045435	0.5770185	0.58023965	0.56630975	0.55238914	0.5845564	0.55775803
0.0	0.581668	0.55766994	0.5763042	0.5775487	0.5752982	0.57841563	0.56288826	0.5522803	0.58446985	0.5577287
0.0	0.5825095	0.5581994	0.57941544	0.5812823	0.57589626	0.5804669	0.5656738	0.55123764	0.5861889	0.55820286
0.0	0.58189064	0.55613214	0.5776419	0.57711273	0.57681894	0.5789051	0.56373775	0.5515713	0.58596843	0.55806786
0.0	0.5935494	0.5611339	0.57912296	0.5860697	0.58352196	0.58387417	0.5743262	0.55514294	0.5935569	0.56287897
0.0	0.590038	0.5602127	0.5780914	0.5827748	0.58012104	0.583066	0.57256657	0.55402875	0.5925523	0.56193393
0.0	0.5825007	0.55728525	0.5784624	0.57990605	0.57618636	0.5796913	0.56405	0.5521059	0.5850212	0.55666107
0.0	0.5818593	0.5574155	0.57823294	0.5803179	0.57585853	0.5792693	0.56458086	0.5514804	0.58509666	0.5565308
0.0	0.5816733	0.5568381	0.5787162	0.57579285	0.5765505	0.58017266	0.56533235	0.5524284	0.58626294	0.5574487
0.0	0.5807323	0.55705905	0.5788676	0.5777903	0.5776609	0.57964957	0.5649346	0.55197984	0.58595073	0.55546606
0.0	0.5822186	0.5565804	0.5793609	0.5785723	0.5767676	0.5785037	0.56462383	0.55226094	0.5860231	0.5555549
0.0	0.58100677	0.5570502	0.57941866	0.5806757	0.575496	0.5803848	0.5661625	0.5494157	0.58579	0.55713344
0.0	0.5820322	0.55733925	0.57803315	0.5806535	0.57797784	0.57735133	0.5649448	0.5516439	0.5856945	0.55597574
0.0	0.5890035	0.5600305	0.5773944	0.5849943	0.58083874	0.5837343	0.5717338	0.555138	0.5921442	0.56291866
0.0	0.5809337	0.5571621	0.57947236	0.5799514	0.5756371	0.5794908	0.5653029	0.5522262	0.5864128	0.55708075
0.0	0.58173716	0.5566239	0.57752347	0.5798088	0.57733095	0.5809032	0.5659309	0.5516449	0.5864566	0.5575319
0.0	0.58038473	0.5573483	0.57800055	0.57875526	0.57701415	0.57870084	0.56482124	0.5526952	0.5854265	0.5572661
0.0	0.58062077	0.55694246	0.57939595	0.57995063	0.5768424	0.5777913	0.5656654	0.5516444	0.58632964	0.5555358
0.0	0.5811905	0.5572989	0.57695407	0.57945603	0.5769421	0.5802121	0.56377375	0.55204946	0.58603853	0.5577785
0.0	0.58210367	0.5574706	0.57682383	0.57968605	0.5763646	0.5804122	0.5676083	0.5520329	0.58604026	0.55766094
0.0	0.5816959	0.55520016	0.5789336	0.57740915	0.57731	0.5795172	0.5648168	0.55175006	0.58665186	0.55738205
0.0	0.5819295	0.5573822	0.57767284	0.5802874	0.57625884	0.58047396	0.5657044	0.55162024	0.5857502	0.5577704
0.0	0.5935443	0.5601529	0.578853	0.5872772	0.58370495	0.5866995	0.57457185	0.5548932	0.5942776	0.5636467
0.0	0.5820243	0.55721956	0.57935137	0.5804803	0.57643634	0.58002293	0.5656687	0.5515229	0.5861668	0.55767214
0.0	0.5829983	0.55745775	0.5783365	0.5802984	0.5752691	0.58029675	0.5659132	0.552412	0.5854329	0.5575141
0.0	0.58346343	0.55618924	0.5792382	0.58064556	0.576522	0.5804832	0.56607604	0.5516393	0.5869729	0.55785465
0.0	0.58197254	0.5545845	0.57825583	0.58054924	0.57680374	0.58035177	0.5664413	0.55189866	0.58629316	0.55798966
0.0	0.5829225	0.55813	0.5779758	0.5818684	0.57868147	0.5812875	0.5693622	0.5535304	0.5869389	0.5598003
0.0	0.5828201	0.55740726	0.5787041	0.5803401	0.578111	0.57856315	0.5664474	0.554069	0.58515084	0.55733615
0.0	0.58246356	0.559063	0.5790906	0.58064014	0.5764378	0.5808815	0.56936204	0.5544469	0.58710384	0.5581447
0.0	0.5893282	0.5597576	0.5767748	0.5858082	0.5819035	0.58519095	0.57286114	0.5549525	0.59249073	0.56318545
0.0	0.5893282	0.5597576	0.5767748	0.5858082	0.5819035	0.58519095	0.57286114	0.5549525	0.59249073	0.56318545
0.0	0.5825213	0.5547046	0.5784197	0.57974577	0.576423	0.57906806	0.5653467	0.5513436	0.5860442	0.5561182
0.0	0.082574025	0.013701116	0.012005393	0.01668817	0.46477908	0.020146891	0.039575517	0.013322446	0.0825915	0.036992654
0.0	0.08259612	0.012537067	0.011627628	0.019008925	0.52426684	0.021846728	0.03800744	0.012511726	0.09471584	0.039537024
0.0	0.58007467	0.55727494	0.5773322	0.5792924	0.57599777	0.5795768	0.56551975	0.5520513	0.58673793	0.5558054
0.0	0.59094757	0.56161875	0.5784293	0.58729887	0.58220905	0.58563083	0.57406116	0.556162	0.5940245	0.5644674
0.0	0.5907566	0.56080985	0.5796941	0.5862012	0.5833543	0.5861496	0.57512474	0.555132	0.5942135	0.56449234
0.0	0.5906942	0.5603794	0.5779919	0.58685017	0.58388096	0.58520186	0.57619727	0.5563433	0.5951328	0.5650762
0.0	0.5817532	0.5558716	0.57753944	0.5791433	0.5759004	0.5778794	0.56570524	0.55169266	0.5861978	0.5569328
0.0	0.5824725	0.5558592	0.5781167	0.5803791	0.57470214	0.5783888	0.56404984	0.55131036	0.58423334	0.5562847
0.0	0.5809954	0.55637634	0.5784245	0.5805028	0.5757989	0.5789263	0.5654435	0.5518311	0.5852527	0.55626875
0.0	0.5824598	0.557388	0.5790458	0.58118886	0.5767661	0.5804995	0.56542385	0.55145025	0.58515704	0.5567302
0.0	0.5931915	0.5612789	0.5793808	0.58884716	0.58435273	0.58765376	0.57704234	0.5574125	0.5954451	0.5637958
0.0	0.5931915	0.5612789	0.5793808	0.58884716	0.58435273	0.58765376	0.57704234	0.5574125	0.5954451	0.5637958
0.0	0.58230984	0.555504	0.57916385	0.57982075	0.57724345	0.5803632	0.56605905	0.5510048	0.58519506	0.5565044
0.0	0.5827646	0.5559634	0.57757795	0.5805566	0.5774792	0.57952106	0.5652176	0.55115604	0.58525777	0.5560791
0.0	0.5820318	0.5559807	0.5792207	0.5805954	0.5773462	0.58004844	0.5657733	0.552485	0.5870486	0.55804574
0.0	0.58259124	0.5573344	0.5777654	0.58038896	0.5773152	0.5802506	0.5655407	0.5521793	0.5849757	0.55532324
0.0	0.5854945	0.5580782	0.5771076	0.58308417	0.5779206	0.5820891	0.56951517	0.55308396	0.58766514	0.5586316
0.0	0.033281617	0.011754921	0.011563391	0.013037523	0.0069214036	0.012328934	0.02633719	0.0172517	0.046842217	0.011667266
0.0	0.05912951	0.015457092	0.009752853	0.0064095976	0.053683117	0.013410408	0.014162863	0.035288762	0.011693648	0.015991414
0.0	0.020587984	0.015893752	0.00024336486	0.0058351983	0.059740253	0.011695699	0.010482664	0.02400744	0.016343823	0.020714806
0.0	0.589339	0.5599886	0.5788138	0.5848814	0.5818895	0.58406323	0.571735	0.5535226	0.5923626	0.5609516
0.0	0.5820503	0.5551829	0.57703584	0.5808248	0.57602245	0.5798682	0.5661917	0.5509521	0.58444613	0.5540972
0.0	0.58154804	0.55754536	0.5789406	0.5800888	0.57617486	0.5804382	0.56579727	0.55054486	0.58456236	0.5554034
0.0	0.5810703	0.55700624	0.57851183	0.5807297	0.57619953	0.5802351	0.566267	0.5513552	0.5868172	0.55519
0.0	0.5906092	0.5611397	0.57874614	0.58594084	0.58174086	0.58591455	0.5724941	0.55502605	0.59371805	0.56238186
0.0	0.5826803	0.5580912	0.5781392	0.5812621	0.5765725	0.57987934	0.56485724	0.551634	0.5862612	0.5562229
0.0	0.58225393	0.5551829	0.57809794	0.57943857	0.576666	0.58026296	0.5662038	0.5517464	0.58727676	0.5564354
0.0	0.036490723	0.012079507	0.01671438	0.008485628	0.07723398	0.012024509	0.022907518	0.023363834	0.028779149	0.022395302
0.0	0.032167807	0.009528865	0.012235897	0.0076861056	0.08499475	0.0143679185	0.023265122	0.02017393	0.013024823	0.021391317
0.0	0.03590724	0.01198431	0.016669165	0.008423908	0.07712605	0.011834682	0.022360314	0.023133952	0.02829405	0.021970037
0.0	0.032140065	0.009542827	0.012220439	0.0076817567	0.08487383	0.014351236	0.023228386	0.020143978	0.013006819	0.02142727
0.0	0.58337545	0.55831665	0.5786341	0.5821613	0.5770196	0.5804762	0.5701289	0.55378586	0.5872358	0.55987805
0.0	0.5825014	0.5567877	0.57942885	0.5793991	0.5733943	0.5800861	0.5655947	0.5519321	0.58651054	0.55805576
0.0	0.58167964	0.55731916	0.57939345	0.5802827	0.57433563	0.5798546	0.566945	0.55108255	0.58687615	0.5581163
0.0	0.5914296	0.5602469	0.5791397	0.58582485	0.58267856	0.58357596	0.5735248	0.5550275	0.59425557	0.56236994
0.0	0.5802762	0.5546003	0.5775796	0.58011824	0.5766484	0.5783948	0.564851	0.5510964	0.58580077	0.55598253
0.0	0.58836645	0.559343	0.577931	0.5842088	0.5814479	0.5839526	0.57241774	0.5538138	0.59313893	0.5618304
0.0	0.5813909	0.5564525	0.57661295	0.5790864	0.577548	0.58000183	0.5640848	0.55123746	0.58515316	0.5566574
0.0	0.5830653	0.55719674	0.5780154	0.580734	0.57675236	0.5788358	0.5644161	0.5515059	0.58462346	0.5571039
0.0	0.58226955	0.5565633	0.57913446	0.5786633	0.5774786	0.5778718	0.5656255	0.5502799	0.5858034	0.55749136
0.0	0.5810646	0.55514514	0.5792401	0.58062714	0.57599765	0.5797598	0.5646784	0.5518042	0.5863939	0.55692667
0.0	0.593653	0.56057084	0.5789295	0.58745044	0.58470225	0.5862004	0.5770569	0.5569663	0.5955075	0.56645894
0.0	0.593653	0.56057084	0.5789295	0.58745044	0.58470225	0.5862004	0.5770569	0.5569663	0.5955075	0.56645894
0.0	0.58126986	0.5575838	0.5780344	0.58119285	0.5767748	0.5801952	0.566646	0.55130756	0.5862693	0.5568516
0.0	0.5944334	0.5628886	0.5793694	0.58848155	0.58410996	0.5879883	0.57652104	0.55785054	0.5954738	0.56621015
0.0	0.5944334	0.5628886	0.5793694	0.58848155	0.58410996	0.5879883	0.57652104	0.55785054	0.5954738	0.56621015
0.0	0.5892346	0.5590846	0.57849234	0.58213764	0.5821641	0.5851451	0.5710094	0.5543398	0.5921846	0.5602543
0.0	0.58183426	0.55671775	0.57927597	0.58116496	0.5770061	0.5803722	0.5656965	0.55194306	0.5863213	0.55522966
0.0	0.5807129	0.55534816	0.5780252	0.5807544	0.5768465	0.5802612	0.56510645	0.5520221	0.58357334	0.55590767
0.0	0.5927917	0.56168586	0.5794496	0.5888733	0.5841715	0.5871295	0.5770174	0.5575771	0.5954972	0.5643836
0.0	0.5927917	0.56168586	0.5794496	0.5888733	0.5841715	0.5871295	0.5770174	0.5575771	0.5954972	0.5643836
0.0	0.58288574	0.55728453	0.57907236	0.5796297	0.5740501	0.5804259	0.566088	0.55261433	0.5858129	0.55758756
0.0	0.5823037	0.55742335	0.5792072	0.5779382	0.5745039	0.5802948	0.56417274	0.55179334	0.58615315	0.55770934
0.0	0.5837941	0.55820924	0.57926565	0.5807503	0.5753218	0.57937735	0.5682333	0.552084	0.58692664	0.5561518
0.0	0.5826577	0.5553231	0.5790918	0.5794384	0.5745558	0.57990223	0.5650427	0.55223924	0.5869692	0.5570324
0.0	0.5817599	0.55715823	0.57923126	0.5779154	0.57735837	0.57924503	0.5659384	0.55182135	0.58628213	0.55734813
0.0	0.5833934	0.55707014	0.5789402	0.5797224	0.5777164	0.58034503	0.5668554	0.55223775	0.58448786	0.5577216
0.0	0.5827719	0.55746895	0.57916665	0.58143306	0.5772387	0.58031493	0.5661816	0.5503253	0.5868819	0.55796933
0.0	0.58304167	0.5570129	0.57900184	0.57964915	0.5780514	0.5795403	0.5657111	0.5514592	0.58696306	0.55668986
0.0	0.581293	0.5581209	0.5783047	0.5796085	0.5780339	0.5800861	0.56588	0.55121446	0.58689713	0.5581484
0.0	0.58141637	0.5569051	0.57845646	0.58002365	0.57735157	0.57950556	0.56496817	0.55228364	0.58675826	0.55608934
0.0	0.5821207	0.5575867	0.5792288	0.58099127	0.5770509	0.5810504	0.5658363	0.55192477	0.58592576	0.5577227
0.0	0.58093643	0.5567631	0.5790902	0.5806788	0.5765724	0.57808256	0.5656608	0.55246884	0.5841707	0.5579091
0.0	0.582739	0.5578572	0.577861	0.5798228	0.5776145	0.5810312	0.56580853	0.5512154	0.5863223	0.5577065
0.0	0.5803625	0.55735666	0.5790219	0.58018196	0.5767984	0.58019656	0.564669	0.5514746	0.5836274	0.5575778
0.0	0.58191144	0.55432427	0.57911384	0.57945764	0.5746137	0.57967645	0.56372726	0.5501944	0.5856924	0.5568614
0.0	0.58136165	0.55796576	0.578869	0.5801429	0.57793105	0.58061963	0.56556857	0.5513707	0.58493865	0.5577007
0.0	0.5813959	0.5572171	0.57928383	0.5806507	0.5739366	0.57884616	0.56420773	0.55182	0.5849988	0.55716956
0.0	0.58099496	0.55746853	0.5793529	0.57960945	0.57684135	0.5803332	0.5643775	0.5517879	0.5850406	0.5580985
0.0	0.5809941	0.5579906	0.5779044	0.5802216	0.57808113	0.58062154	0.5691752	0.55529416	0.58650535	0.55879796
0.0	0.58198667	0.5586245	0.5786292	0.5821877	0.57831365	0.5802086	0.5691184	0.5543627	0.58768666	0.5592671
0.0	0.5820893	0.5590035	0.5786336	0.58014154	0.57881457	0.58185565	0.56979346	0.5561295	0.58770597	0.5610176
0.0	0.5904134	0.56072193	0.5781485	0.5857237	0.58215374	0.5855767	0.5730292	0.5544161	0.59270287	0.56235284
0.0	0.58942443	0.55921215	0.5776501	0.5848319	0.5815205	0.58533233	0.5721948	0.55406445	0.592596	0.56072736
0.0	0.58252144	0.5574328	0.5786414	0.579339	0.5772604	0.58075744	0.5650385	0.5513357	0.5859879	0.5568777
0.0	0.5808951	0.55736506	0.57856166	0.5803226	0.57719743	0.58056384	0.5657166	0.5520042	0.5858828	0.5555967
0.0	0.5820558	0.5551751	0.57931966	0.57883555	0.5753375	0.5802814	0.56530386	0.5517641	0.5866514	0.5562437
0.0	0.58151716	0.5572557	0.5776032	0.5799596	0.5771665	0.5794948	0.5656165	0.5521627	0.5865327	0.5572023
0.0	0.58214206	0.55780256	0.57834834	0.5818968	0.5773438	0.5801245	0.5661216	0.5515828	0.58684915	0.5582354
0.0	0.58156407	0.55806917	0.5792549	0.58074355	0.57656085	0.58076346	0.56634825	0.5523856	0.5868745	0.5581667
0.0	0.58108765	0.5561764	0.5780427	0.5803535	0.5774769	0.5806621	0.5650413	0.5505681	0.5856724	0.5579167
0.0	0.5907443	0.5609581	0.5791859	0.58496493	0.58200485	0.5829464	0.5727354	0.55490255	0.5926505	0.5624285
0.0	0.58204764	0.5587353	0.5782991	0.58272177	0.5790038	0.5806498	0.56934863	0.55589557	0.5880712	0.55926013
0.0	0.5813538	0.5574693	0.57773143	0.57949173	0.57648206	0.5792915	0.5651958	0.5516085	0.5857149	0.55710554
0.0	0.581516	0.5555391	0.5784335	0.5795911	0.5774358	0.58022416	0.5646233	0.5515755	0.5851559	0.55654395
0.0	0.5899833	0.56114054	0.5771031	0.58581835	0.5804163	0.5859098	0.5729159	0.55424845	0.5932405	0.56288844
0.0	0.58216596	0.55572605	0.5783337	0.580891	0.57687885	0.5806451	0.5657999	0.5519184	0.58607817	0.55584294
0.0	0.5808831	0.5565914	0.5768475	0.58003575	0.5754427	0.58009785	0.56678104	0.552171	0.58593214	0.5563783
0.0	0.58114475	0.55740654	0.57774556	0.57959336	0.5778103	0.5801327	0.5662293	0.55228406	0.5867257	0.55698484
0.0	0.58308583	0.5576907	0.5782266	0.5801227	0.5773368	0.5801259	0.56675065	0.55160975	0.58636343	0.5577101
0.0	0.5845154	0.55581826	0.57772124	0.5811024	0.57748187	0.58004457	0.566034	0.55132896	0.5858157	0.55754185
0.0	0.581293	0.5565797	0.57802576	0.5816215	0.5763859	0.5793109	0.5663175	0.5502915	0.586703	0.55704576
0.0	0.5825639	0.5572045	0.5784566	0.58109987	0.57555276	0.5804249	0.5653949	0.55150115	0.5866202	0.5574942
0.0	0.5823991	0.5561618	0.57785624	0.57989097	0.57755274	0.5798811	0.5668197	0.55206007	0.58595854	0.5548033
0.0	0.58143	0.5564399	0.5783171	0.5793278	0.5772022	0.57973593	0.56522506	0.5515614	0.5862716	0.5580976
0.0	0.58256733	0.556558	0.578003	0.5811974	0.5778036	0.5796577	0.5668296	0.5516388	0.5862786	0.5553118
0.0	0.58224344	0.5577883	0.57819015	0.5786859	0.5777551	0.5799838	0.56683207	0.55090654	0.586461	0.55843544
0.0	0.58161706	0.5569704	0.5777667	0.58059615	0.57432127	0.580437	0.566606	0.55229455	0.58597225	0.5575324
0.0	0.58175373	0.557492	0.5763916	0.58113617	0.57664454	0.58102226	0.5655989	0.5513556	0.5858692	0.5576763
0.0	0.583063	0.5573669	0.57614607	0.5810892	0.5765181	0.5805459	0.5662192	0.55109555	0.58660096	0.5577505
0.0	0.59145886	0.560369	0.57907534	0.58447117	0.5825621	0.58579475	0.57302266	0.5552535	0.5947304	0.56295264
0.0	0.15335587	0.00903667	0.011208811	0.009806177	0.3270599	0.00014721669	0.015119257	0.02295574	0.0005032022	0.026830083
0.0	0.04427052	0.012191468	0.0069770804	0.009345329	0.37147585	0.022751521	0.013075601	0.0067564035	0.039870862	0.019103108
0.0	0.056015726	0.016949456	0.00942937	0.004407231	0.35291633	0.019448843	0.013001832	0.016161302	0.028418465	0.0209105
0.0	0.5834475	0.55543697	0.578103	0.58038586	0.5778727	0.5802216	0.5665308	0.55101	0.58669925	0.5576631
0.0	0.5824148	0.5555002	0.5783749	0.58076847	0.5775123	0.57988524	0.56690466	0.5519431	0.5871018	0.55795383
0.0	0.5820683	0.5575177	0.57801604	0.5798597	0.57796556	0.5800108	0.56707096	0.5509468	0.5861102	0.55767834
0.0	0.5821427	0.5560111	0.5782663	0.58118725	0.5775992	0.5797361	0.56593794	0.5515905	0.58579284	0.5582227
0.0	0.58270633	0.5573315	0.57792884	0.58063084	0.5760338	0.57863784	0.56481075	0.55219185	0.58605736	0.5564744
0.0	0.5829329	0.55746096	0.5784121	0.58078974	0.57737267	0.58047503	0.5668779	0.5516955	0.58550304	0.5586217
0.0	0.5824867	0.55715024	0.5771582	0.5808604	0.5773913	0.58078045	0.56593585	0.55191535	0.5861445	0.5565498
0.0	0.5816458	0.55636364	0.5764004	0.5786784	0.57700807	0.57984275	0.566332	0.55057204	0.5858859	0.5572848
0.0	0.5914925	0.5612284	0.5793821	0.5859264	0.58276474	0.5854071	0.5732543	0.5550865	0.59363514	0.5628286
0.0	0.58260787	0.5573134	0.5772019	0.5794239	0.5778003	0.5804825	0.56694305	0.55112135	0.5853305	0.55724144
0.0	0.58173174	0.55666775	0.5773322	0.5799469	0.5775719	0.5799069	0.5655891	0.54983395	0.58537155	0.5579922
0.0	0.58226013	0.5556604	0.5776996	0.5793761	0.5777926	0.58038	0.5651062	0.5510068	0.58635616	0.5578483
0.0	0.5823019	0.5568382	0.57757944	0.58122927	0.57598925	0.579659	0.5668631	0.5514561	0.58618927	0.5584636
0.0	0.5821005	0.55573237	0.57768625	0.5798554	0.57718503	0.5797776	0.56586754	0.5512698	0.58677065	0.5552085
0.0	0.5908735	0.56111974	0.57790124	0.5856129	0.58180535	0.5853301	0.573133	0.5550777	0.5928319	0.5625242
0.0	0.5907248	0.5610149	0.5775168	0.58574533	0.582223	0.5852769	0.5730805	0.5552903	0.5940906	0.56337595
0.0	0.58974147	0.56039387	0.5795195	0.584918	0.581022	0.58421093	0.5728788	0.55463445	0.5918439	0.56348354
0.0	0.59084874	0.56081593	0.57910967	0.58445185	0.58175796	0.5833104	0.5733991	0.5548633	0.5934042	0.56118345
0.0	0.5897289	0.5594128	0.5787346	0.5860561	0.58103096	0.58587784	0.57219696	0.5551676	0.5940976	0.56242085
0.0	0.5904377	0.5610041	0.57909036	0.5853344	0.5812357	0.58464944	0.5729522	0.55529565	0.5936189	0.5630223
0.0	0.58149165	0.5554033	0.5771288	0.58006006	0.57400393	0.5799621	0.56618106	0.55336624	0.58496267	0.55715203
0.0	0.5800134	0.5559783	0.57668334	0.58003885	0.57393956	0.57900923	0.5654052	0.55150056	0.58673453	0.55641073
0.0	0.07017109	0.012774526	0.01074597	0.008025337	0.04712649	0.01173821	0.019072806	0.039150454	0.015201043	0.014159594
0.0	0.07023284	0.012771747	0.01076265	0.008025512	0.04725904	0.0117366165	0.019078383	0.039053008	0.015207334	0.01413213
0.0	0.07038825	0.012743484	0.0107649295	0.007962907	0.047419358	0.011753835	0.019088674	0.039098863	0.015211868	0.014141766
0.0	0.07047476	0.012798638	0.010756102	0.008015799	0.047338467	0.011706502	0.01919121	0.039156877	0.015188593	0.014139838
0.0	0.0699622	0.012752511	0.010743233	0.007965068	0.04713545	0.011715016	0.01904991	0.039050125	0.015233893	0.014164666
0.0	0.070362605	0.012773732	0.010733841	0.007999701	0.04719735	0.011737634	0.019060543	0.039097108	0.01521059	0.014134867
0.0	0.020786202	0.0066283788	0.011207764	0.005741592	0.04549221	0.013900229	0.017441561	0.026376247	0.028686145	0.011082739
0.0	0.02080676	0.0066399393	0.011234911	0.005771328	0.045362316	0.013905948	0.017443424	0.026390916	0.028735397	0.011119145
0.0	0.020713573	0.00660613	0.0112280585	0.0057486575	0.045354698	0.013880073	0.017418908	0.026378654	0.028627863	0.011036134
0.0	0.020881344	0.006645273	0.01122492	0.0057531125	0.04529618	0.01392002	0.017518476	0.02644014	0.028639685	0.011096726
0.0	0.020747269	0.006621484	0.011208578	0.005764202	0.045183025	0.013924688	0.017441921	0.026440801	0.02872215	0.011117268
0.0	0.020713631	0.0066315695	0.011229022	0.005731904	0.04530908	0.013892099	0.017400464	0.026391167	0.02865466	0.011081458
0.0	0.021307822	0.012033445	0.009155778	0.0073385	0.05300612	0.01621627	0.013690977	0.025910746	0.015638951	0.012053871
0.0	0.021368373	0.012037255	0.009155268	0.00729119	0.053078756	0.016179036	0.0136781195	0.025863143	0.015637197	0.012101059
0.0	0.021274475	0.012024638	0.009169289	0.0073340903	0.05287986	0.01623402	0.013666634	0.025860181	0.015578344	0.0120060155
0.0	0.021316355	0.012023811	0.009136427	0.0072985305	0.052943148	0.016233714	0.013748255	0.025894238	0.015627518	0.012061181
0.0	0.021314733	0.012008447	0.009132734	0.0073493808	0.052699342	0.016222402	0.01370682	0.025881236	0.015598833	0.012104491
0.0	0.021417668	0.012018624	0.009131228	0.0073238704	0.052927632	0.016274506	0.013674034	0.02582408	0.015628003	0.01206688
0.0	0.06559334	0.018130207	0.008431546	0.0066309473	0.056664884	0.009532732	0.020523924	0.018821524	0.011083209	0.0149483355
0.0	0.065800324	0.018057708	0.008432671	0.0066579697	0.056756385	0.009518272	0.020501697	0.018789893	0.011087719	0.014983976
0.0	0.06552142	0.018085808	0.00843843	0.0066327625	0.056582376	0.009574549	0.020444352	0.018816682	0.011068245	0.014935196
0.0	0.065659024	0.018140601	0.00842431	0.006623834	0.056806214	0.009516744	0.020571755	0.018804114	0.011105395	0.01486705
0.0	0.06583532	0.018106405	0.008429936	0.006660953	0.05646708	0.00953592	0.02043598	0.018792469	0.011092719	0.014980866
0.0	0.06564862	0.018082844	0.008440976	0.0066618626	0.056435227	0.0095771635	0.02047583	0.018822642	0.011049325	0.014944411
0.0	0.030608999	0.008581132	0.0088414615	0.0065925503	0.06937807	0.013691107	0.035481922	0.011694811	0.011017056	0.013283753
0.0	0.030746596	0.008576545	0.008832841	0.0065828147	0.0693556	0.013696052	0.03546357	0.011678432	0.0110290535	0.013241625
0.0	0.030581689	0.008565985	0.008832598	0.0065780515	0.06932041	0.01369497	0.035401188	0.011705873	0.01103049	0.013258769
0.0	0.030694941	0.008585583	0.008837263	0.0065832133	0.06945585	0.013667046	0.03565704	0.0116935	0.01102895	0.013244959
0.0	0.030594397	0.008573334	0.008823757	0.006588767	0.068829164	0.01371801	0.03546875	0.011671819	0.011028045	0.013269935
0.0	0.030586723	0.008566892	0.008827044	0.006588972	0.06904931	0.013701091	0.035499364	0.011658399	0.010992908	0.013223132
0.0	0.018009929	0.010901386	0.009425817	0.006543182	0.06226506	0.011968297	0.010065365	0.01444904	0.018056797	0.029227132
0.0	0.01803316	0.010901068	0.009415663	0.006544713	0.062106982	0.011978998	0.010082973	0.014401579	0.018082542	0.029325671
0.0	0.018062316	0.010878146	0.009422523	0.006525414	0.062129192	0.011978856	0.010076151	0.01443643	0.017972967	0.029159475
0.0	0.018036818	0.010930706	0.009411776	0.0065384284	0.06239744	0.011961645	0.010139754	0.01442204	0.018050373	0.029229434
0.0	0.018038481	0.010880254	0.009433637	0.006543801	0.0620142	0.01196249	0.010060738	0.01439214	0.018048294	0.029340249
0.0	0.018077604	0.01089713	0.00941854	0.0065521826	0.06217511	0.011971827	0.010053474	0.0143933175	0.018013392	0.029134654
0.0	0.04582072	0.011883799	0.008793024	0.007873145	0.042201556	0.01833707	0.018084906	0.016768232	0.018053543	0.011215832
0.0	0.045878723	0.011880563	0.008782445	0.007906088	0.04218379	0.01835184	0.018078294	0.016781956	0.01812365	0.011240029
0.0	0.045842666	0.011869172	0.00879007	0.00788291	0.042307597	0.0183722	0.018026782	0.016764529	0.018096078	0.0112247085
0.0	0.045836307	0.011872488	0.008788517	0.007891364	0.042040896	0.01834059	0.018155305	0.016768288	0.018060172	0.01121296
0.0	0.045908656	0.011850623	0.008786153	0.00792283	0.04206818	0.018347802	0.018048177	0.016765505	0.018098721	0.011256209
0.0	0.045776054	0.011901108	0.008783031	0.007888812	0.041966878	0.018406346	0.017966472	0.016726702	0.017974153	0.011169464
0.0	0.036688823	0.01000431	0.000100806916	0.008156966	0.05988218	0.01629611	0.0071196384	0.016880693	0.02256196	0.019455776
0.0	0.0368809	0.010054162	0.000100975856	0.008161905	0.05975159	0.01632489	0.007096889	0.016867254	0.022640677	0.019552864
0.0	0.03685594	0.010046239	0.00010072505	0.008209088	0.05976359	0.016347526	0.007105906	0.016897867	0.022711925	0.019599374
0.0	0.08813212	0.010765173	0.010018284	0.0077678245	0.07116272	0.012299709	0.0102296835	0.027227059	0.021144833	0.01838693
0.0	0.08787187	0.010810736	0.010008939	0.0077326577	0.07086782	0.012281325	0.010191238	0.027063396	0.021161865	0.018503977
0.0	0.08783236	0.01079385	0.010018228	0.007752756	0.07136002	0.012298168	0.010223375	0.027063966	0.021122087	0.018545609
0.0	0.08759028	0.010815122	0.009995421	0.007775399	0.07106195	0.01233405	0.010197415	0.027132668	0.021071538	0.01838593
0.0	0.0878601	0.010802025	0.009996534	0.0077395765	0.0713365	0.012307068	0.010194441	0.02700679	0.021177623	0.018518168
0.0	0.087814294	0.010783098	0.010006426	0.007786752	0.07087151	0.012326825	0.01023048	0.027134625	0.021195138	0.018460294
0.0	0.08783775	0.010792954	0.0099863	0.007727523	0.071155585	0.012281544	0.010222618	0.026949584	0.021143828	0.018520474
0.0	0.08796873	0.010800211	0.010004891	0.0077735893	0.071603514	0.01231957	0.010233594	0.027164424	0.02105109	0.018432623
0.0	0.041575946	0.007512369	0.010780717	0.008343871	0.05470848	0.010219245	0.015026762	0.027603323	0.016669119	0.011877283
0.0	0.04169338	0.00748859	0.010776859	0.008313938	0.054471895	0.010227154	0.014958688	0.027547581	0.016646093	0.011876875
0.0	0.041622695	0.007510933	0.010761787	0.008304721	0.054736003	0.010233556	0.015005308	0.027558528	0.016687106	0.011895541
0.0	0.501001	0.009238746	0.012336815	0.0075303055	0.057541084	0.010051952	0.026802544	0.0373812	0.017403074	0.022518687
0.0	0.026643584	0.010932227	0.012924962	0.006886213	0.050228704	0.010992836	0.036813155	0.01899728	0.01691213	0.017897453
0.0	0.026448151	0.010929119	0.012913864	0.006849299	0.050027177	0.010962902	0.036756497	0.019027144	0.016892789	0.017874595
0.0	0.02647121	0.010931092	0.012936678	0.0068656728	0.050106097	0.010987741	0.036776762	0.018949911	0.016838202	0.017896716
0.0	0.026502099	0.010935631	0.012877785	0.006863423	0.04991942	0.010994925	0.03680233	0.0189659	0.016820844	0.01784262
0.0	0.02662271	0.01091572	0.012929196	0.006854465	0.05016725	0.010978205	0.036680467	0.019048356	0.016938828	0.017889693
0.0	0.026416939	0.0109145	0.012897851	0.0068753883	0.050209437	0.010977263	0.03670215	0.019005572	0.016895417	0.01784944
0.0	0.026482496	0.0108835185	0.01292711	0.0068638586	0.05002998	0.01099438	0.036672313	0.018976888	0.016945451	0.017793836
0.0	0.026513357	0.010920674	0.012886383	0.006854816	0.05020747	0.010986036	0.036752284	0.018903894	0.016925517	0.017887289
0.0	0.026403477	0.010921003	0.012937986	0.0068574655	0.05030421	0.010983353	0.036754735	0.019025497	0.01693956	0.017827952
0.0	0.026485078	0.010915566	0.012920638	0.006855705	0.050051615	0.010977657	0.036767196	0.019002888	0.016820624	0.01787343
0.0	0.028076435	0.0063661914	0.012803555	0.013889579	0.057517614	0.014165859	0.023826687	0.01800005	0.009523578	0.021085786
0.0	0.028115457	0.0063638478	0.012808335	0.01391926	0.057504807	0.014135532	0.023961546	0.018006919	0.0095537985	0.021100191
0.0	0.028163917	0.0063608848	0.012803313	0.013917036	0.057415307	0.014163935	0.02389595	0.017901016	0.009542574	0.021135585
0.0	0.069809325	0.011695665	0.009898246	0.006557138	0.06415382	0.0134104835	0.035454407	0.0148102045	0.010986482	0.01670981
0.0	0.07014793	0.011661048	0.009899316	0.0065164366	0.06407553	0.013380185	0.035401326	0.014732538	0.011022939	0.016701164
0.0	0.06993742	0.011686983	0.009911662	0.006514529	0.06399372	0.0133583965	0.035566162	0.014741414	0.010995775	0.01677049
0.0	0.070098214	0.011693786	0.009917827	0.006533518	0.06435283	0.013371401	0.03550308	0.014811298	0.011011437	0.016777433
0.0	0.046884563	0.007321028	0.011001662	0.008197783	0.04964094	0.015332738	0.012432594	0.014177263	0.012289147	0.028734533
0.0	0.046956193	0.00732712	0.010961464	0.008153387	0.049678136	0.015282719	0.012423194	0.014103372	0.012319762	0.028688543
0.0	0.046898354	0.007316667	0.010984834	0.008202134	0.04969454	0.015296131	0.012420662	0.014173093	0.012292581	0.028770274
0.0	0.06218359	0.0091395145	0.01240943	0.008170549	0.040687546	0.01586857	0.026274875	0.026392268	0.012510141	0.026944034
0.0	0.06182423	0.009174281	0.012404394	0.008188599	0.040444188	0.01586951	0.02624575	0.026447168	0.012458884	0.026908852
0.0	0.061667018	0.00915253	0.012376432	0.008154243	0.04055618	0.015796233	0.026231028	0.026288008	0.01249633	0.026944865
0.0	0.10627203	0.014329553	0.012641764	0.0033076562	0.07764661	0.016474186	0.031070853	0.0258441	0.007226268	0.014390415
0.0	0.02679323	0.010978883	0.010687232	0.007905369	0.04352443	0.016673239	0.020203883	0.023409858	0.014172359	0.020145131
0.0	0.043931466	0.015072295	0.007944106	0.006435724	0.04040583	0.0138791	0.011423206	0.028873308	0.025389075	0.024260748
0.0	0.04369681	0.015094447	0.007944267	0.00639648	0.04039039	0.013825744	0.011398216	0.02884708	0.025485964	0.024335895
0.0	0.043727126	0.015084384	0.007942978	0.0064254627	0.040342327	0.013856304	0.011414411	0.028790113	0.025406213	0.024292238
0.0	0.04362724	0.015097084	0.007937698	0.0064202715	0.040254068	0.013861151	0.011396528	0.028826635	0.025313634	0.024335053
0.0	0.04389253	0.01507563	0.007922617	0.006424428	0.040461633	0.013856264	0.011414271	0.028832717	0.025392141	0.024367407
0.0	0.043671053	0.015068347	0.007937776	0.0064034183	0.040319957	0.013829666	0.01142123	0.028799482	0.025392285	0.024311023
0.0	0.043910913	0.01508437	0.0079275435	0.006393965	0.040314186	0.013876314	0.011414787	0.028664012	0.025467113	0.024443947
0.0	0.043900974	0.015057642	0.0079380805	0.006405827	0.040677145	0.01386938	0.011439339	0.028816042	0.025486007	0.024414172
0.0	0.043864373	0.015114167	0.007947677	0.006422334	0.040209763	0.013861816	0.011468559	0.028855583	0.025431233	0.024387294
0.0	0.038738318	0.010625958	0.010049228	0.006511783	0.04887981	0.0067818942	0.011897066	0.025021018	0.022266235	0.012650975
0.0	0.03863293	0.010671353	0.010034642	0.0065090386	0.04900738	0.0067563625	0.011921553	0.025024671	0.022254901	0.012714338
0.0	0.046001133	0.012710053	0.012044987	0.006755841	0.076069035	0.01476296	0.013288566	0.028695706	0.015308553	0.018608307
0.0	0.033274792	0.012816616	0.0122105535	0.007181851	0.04273936	0.0126293665	0.023034893	0.029397845	0.009479487	0.018938607
0.0	0.033201	0.012802145	0.012220427	0.0071675037	0.042628992	0.012646652	0.02318365	0.02925908	0.009480136	0.018947363
0.0	0.039581545	0.00688307	0.009282653	0.0067903497	0.023444053	0.0146027235	0.01401118	0.018914776	0.014987762	0.01590496
0.0	0.039488252	0.0068837935	0.009273378	0.006796978	0.023522489	0.014631302	0.014022119	0.018913262	0.015001891	0.01586091
0.0	0.05178872	0.01026382	0.010548862	0.006558804	0.06650402	0.024403214	0.021412117	0.025202699	0.01773291	0.019230742
0.0	0.051759873	0.0102932835	0.010518114	0.0065750726	0.066286795	0.024399163	0.02140019	0.025195537	0.01779346	0.019177042
0.0	0.021442648	0.009532556	0.012345451	0.010467179	0.043811344	0.015569549	0.009959708	0.036839575	0.016030185	0.018709837
0.0	0.018746689	0.010266688	0.009141902	0.008981871	0.052310005	0.0090316115	0.019255238	0.023201695	0.018548343	0.017551828
0.0	0.018762186	0.010277955	0.009144193	0.008941293	0.05230122	0.009032021	0.019236274	0.023234209	0.01856096	0.017612671
0.0	0.018781403	0.010297745	0.009157033	0.008940244	0.052156832	0.009013531	0.019230958	0.023140091	0.01851504	0.017505867
0.0	0.018757043	0.010299339	0.00913641	0.008980861	0.051990695	0.009043291	0.019212691	0.023190908	0.01850668	0.017593095
0.0	0.018655805	0.010290058	0.009137264	0.008947455	0.05226669	0.00905742	0.019256273	0.023090517	0.018623693	0.01764997
0.0	0.01878911	0.010248225	0.00912822	0.008907451	0.052380208	0.009032943	0.019271653	0.023193872	0.01856011	0.017677115
0.0	0.06387349	0.009396003	0.012971564	0.007328011	0.06574618	0.01512258	0.020287164	0.025063645	0.018933736	0.017695872
0.0	0.06418947	0.009355303	0.012981495	0.0073000025	0.065749735	0.015111307	0.02032641	0.02511054	0.018987255	0.017688056
0.0	0.06414389	0.009415226	0.012946076	0.007298496	0.06614756	0.01513416	0.020338386	0.025071615	0.018952832	0.017765798
0.0	0.05178596	0.010486636	0.008041057	0.008288368	0.034973387	0.017442903	0.01873689	0.015278861	0.011896803	0.015110072
0.0	0.04221	0.009617816	0.00951842	0.0060914448	0.039642643	0.014423735	0.02536983	0.055388853	0.017188635	0.02810718
0.0	0.04221	0.009616321	0.009526858	0.0060820864	0.039881214	0.01440898	0.025288735	0.055248264	0.017225245	0.02808984
0.0	0.04247957	0.009627831	0.009553031	0.006103917	0.039790243	0.014382619	0.025387364	0.055460744	0.017257595	0.02810951
0.0	0.15260246	0.009023451	0.011176445	0.009758399	0.32643828	0.00014707961	0.014975145	0.023076968	0.0005008164	0.027023999
0.0	0.5816852	0.5565493	0.5767357	0.5799556	0.57456344	0.5798046	0.56702006	0.5515883	0.58589	0.5575017
0.0	0.58223915	0.5553384	0.5758445	0.577847	0.5738303	0.5797358	0.56672174	0.55208814	0.58536386	0.5574672
0.0	0.58203757	0.5569159	0.57769996	0.5799119	0.5750149	0.579346	0.5663489	0.55211616	0.588825	0.55621433
0.0	0.048715327	0.013409461	0.009729656	0.0064168777	0.0508158	0.009349617	0.010535109	0.031157603	0.014063818	0.024314981
0.0	0.5808957	0.55667984	0.5771451	0.5807929	0.5748311	0.5801416	0.56744534	0.5517422	0.5849356	0.5579177
0.0	0.5904751	0.56246275	0.57756966	0.5872318	0.5836953	0.5860375	0.57643867	0.557187	0.59458405	0.5651168
0.0	0.5820287	0.5555608	0.5779797	0.5798213	0.5750344	0.5793492	0.56528974	0.5509475	0.586491	0.5565682
0.0	0.59055483	0.56054795	0.57767993	0.5864783	0.58231306	0.585503	0.5720427	0.5556474	0.593671	0.5621347
0.0	0.5816855	0.555662	0.5781341	0.5801641	0.57640344	0.579592	0.5659382	0.5510465	0.5849967	0.5571976
0.0	0.5808823	0.5559498	0.5765946	0.5800841	0.576451	0.5808689	0.56555307	0.55118644	0.5858417	0.55753857
0.0	0.5824722	0.55557066	0.5783204	0.5783226	0.5761929	0.5799237	0.5652804	0.55105406	0.5848349	0.5570225
0.0	0.580766	0.5556952	0.5777326	0.57990855	0.5760639	0.58040446	0.56476235	0.5507785	0.58633864	0.5559781
0.0	0.58125424	0.5555334	0.5783127	0.57969695	0.57681423	0.5800032	0.56548184	0.55061823	0.5848281	0.5583109
0.0	0.58111435	0.55619013	0.57813096	0.5787885	0.57525784	0.57959604	0.5649609	0.5510559	0.5842499	0.55777603
0.0	0.58168674	0.5539136	0.5762118	0.5772605	0.57700545	0.5801683	0.5647892	0.5512544	0.5850388	0.55762535
0.0	0.5818687	0.55573803	0.57843274	0.57924694	0.5754502	0.5794501	0.56455266	0.5506604	0.5876177	0.5577761
0.0	0.5817956	0.55588216	0.57692754	0.5784046	0.57645524	0.5785732	0.5645258	0.5515455	0.58429176	0.5573095
0.0	0.5816879	0.55921686	0.5786417	0.5819648	0.57812744	0.5804467	0.5703595	0.554149	0.5866559	0.5577515
0.0	0.5814301	0.5561372	0.577231	0.57921106	0.5765261	0.5795599	0.56589484	0.5520753	0.58602536	0.55652195
0.0	0.5823606	0.55584484	0.577136	0.5785621	0.57677287	0.57979566	0.5654101	0.55131274	0.5854824	0.55796236
0.0	0.5821382	0.55635816	0.5790614	0.5805359	0.57607245	0.57974416	0.56622195	0.5510574	0.58601135	0.55616057
0.0	0.5804195	0.55632657	0.5762871	0.57763875	0.5762712	0.5798961	0.5647639	0.55126655	0.58624387	0.55651826
0.0	0.5839814	0.55512226	0.5777603	0.5799596	0.5772966	0.58003765	0.56503516	0.55143917	0.58578014	0.5572802
0.0	0.5830966	0.5548899	0.5785776	0.5810084	0.5773722	0.5804769	0.5659126	0.55234045	0.5863188	0.5580184
0.0	0.58176494	0.5572685	0.57780606	0.58057964	0.5760354	0.5801987	0.5661151	0.5519606	0.5861299	0.5565346
0.0	0.5830507	0.559336	0.5783311	0.58244693	0.57851905	0.5815568	0.5697631	0.5548061	0.58718604	0.55819315
0.0	0.5829294	0.5592223	0.57863384	0.5823861	0.5785939	0.5810179	0.57004285	0.5549283	0.58753514	0.56007946
0.0	0.5818562	0.5556599	0.5780438	0.5791466	0.5760422	0.5803187	0.5674488	0.5522552	0.5856789	0.55626285
0.0	0.5801969	0.55754805	0.5783581	0.57981485	0.57680625	0.5781394	0.5666199	0.5518481	0.58488613	0.55501235
0.0	0.58157575	0.5545918	0.5767024	0.57948154	0.57644844	0.57840955	0.5649086	0.55107194	0.58561563	0.5569443
0.0	0.5807083	0.5542683	0.5767237	0.5785087	0.57601905	0.5780718	0.56517875	0.55081683	0.58658874	0.5577512
0.0	0.5817917	0.5561041	0.576341	0.58045226	0.57639927	0.57992774	0.5672801	0.55214185	0.5863197	0.5569647
0.0	0.5834916	0.55864114	0.57861185	0.5831012	0.5787374	0.5810135	0.569815	0.5561826	0.5888986	0.5606155
0.0	0.58082515	0.5564735	0.5777414	0.58112204	0.5776892	0.57988566	0.56625813	0.5517791	0.58657336	0.55772173
0.0	0.58264446	0.557358	0.5779308	0.58101696	0.5751182	0.58041984	0.566612	0.5523707	0.58585304	0.557393
0.0	0.7860559	0.035831653	0.021133466	0.019795645	0.49062374	0.039426588	0.12852919	0.32010177	0.04488986	0.35355282
0.0	0.053654928	0.011921401	0.009704356	0.010401205	0.28878275	0.014827156	0.04831595	0.026883636	0.018071286	0.011590296
0.0	0.58071196	0.5563873	0.5791522	0.57876384	0.5767593	0.5788931	0.56594235	0.5526526	0.58348465	0.5572534
0.0	0.5815112	0.55784875	0.5792707	0.5805935	0.57646793	0.5791978	0.5668656	0.55199033	0.5865352	0.5557227
0.0	0.58993083	0.5622633	0.5796495	0.58468556	0.58215576	0.5860643	0.57562774	0.5569512	0.59255207	0.56350464
0.0	0.5905969	0.5622293	0.57875395	0.5855229	0.5823345	0.5862189	0.5757596	0.55676484	0.59278387	0.5650031
0.0	0.7854045	0.035873786	0.021111678	0.019828398	0.49057508	0.03927191	0.12845263	0.3195714	0.044755243	0.35391292
0.0	0.5820978	0.55697995	0.5777905	0.5790677	0.5751413	0.579026	0.5655753	0.5508779	0.5846247	0.5567986
0.0	0.59090227	0.56064343	0.57802314	0.5839574	0.58162516	0.5849852	0.5732717	0.55474174	0.5925735	0.56337535
0.0	0.058136858	0.00526589	0.014510307	0.010150734	0.06528897	0.0058819694	0.045122184	0.029334223	0.0074404874	0.01076438
0.0	0.07873954	0.011944125	0.008128941	0.013527147	0.3413616	0.012552218	0.044282097	0.03519516	0.016056772	0.014813899
0.0	0.023624212	0.00653762	0.008618383	0.012206385	0.31010428	0.011325873	0.042703286	0.021921895	0.025235739	0.012174247
0.0	0.08524017	0.015089457	0.0074678604	0.011913304	0.32291088	0.01159234	0.05012285	0.020188337	0.015264791	0.015178638
0.0	0.041710854	0.009003999	0.006931929	0.011338562	0.3882578	0.010519166	0.055654544	0.011645895	0.020334776	0.012421598
0.0	0.03024388	0.010110931	0.008241946	0.014231046	0.3910713	0.011082102	0.027340638	0.016324056	0.018656114	0.014779081
0.0	0.06824447	0.011943957	0.0067162067	0.01179087	0.31457806	0.012475851	0.0452691	0.018557804	0.02057358	0.0124684395
0.0	0.09366315	0.010410288	0.008304434	0.014445543	0.38053286	0.013553904	0.032085102	0.023258075	0.03148232	0.013097544
0.0	0.04700604	0.013078303	0.009494557	0.014083477	0.35338148	0.010883678	0.04888229	0.027846405	0.014618047	0.01575285
0.0	0.010351491	0.010858773	0.00899251	0.0122924065	0.30320415	0.009772135	0.044188995	0.019410457	0.021419484	0.015009319
0.0	0.7876669	0.036184527	0.021124728	0.02006943	0.49356946	0.03975825	0.1296328	0.3197561	0.04468885	0.35573003
0.0	0.5831254	0.553728	0.5784849	0.57849693	0.5765292	0.57861006	0.5636247	0.5514358	0.58544755	0.55529565
0.0	0.5814407	0.5545827	0.57926625	0.5782353	0.5754539	0.57893056	0.5651795	0.55138576	0.5844705	0.5563161
0.0	0.5813115	0.5546495	0.57846135	0.58075696	0.5764486	0.57862216	0.56521374	0.5514677	0.5855993	0.5561075
0.0	0.58257306	0.55500716	0.57875365	0.5780542	0.5769189	0.57857996	0.5631902	0.55181277	0.5862095	0.5575288
0.0	0.5908376	0.5604525	0.578599	0.5860834	0.5829978	0.5850825	0.5723135	0.55282146	0.5921573	0.56327885
0.0	0.5838713	0.55649173	0.5772439	0.58171827	0.5787326	0.58114463	0.5682579	0.5528734	0.5877662	0.5585767
0.0	0.58301073	0.5560594	0.5779436	0.5807895	0.57766026	0.5797794	0.56536263	0.5521189	0.5870689	0.5566
0.0	0.58953154	0.5582941	0.5771322	0.5854006	0.5821368	0.58332175	0.57153153	0.55532956	0.59311694	0.56184
0.0	0.5819013	0.55510837	0.57647413	0.58107245	0.5774537	0.578091	0.5655928	0.55257726	0.58606523	0.556897
0.0	0.590006	0.5586097	0.57915395	0.5856673	0.5816958	0.58489144	0.57215697	0.5547909	0.5939111	0.56222326
0.0	0.04848528	0.0140038105	0.0065010963	0.008905313	0.3841757	0.013098173	0.02279757	0.007133945	0.0499145	0.018133616
0.0	0.58396745	0.55533165	0.5779616	0.5813745	0.57692045	0.58011675	0.5673163	0.5519757	0.58774805	0.55908376
0.0	0.5839053	0.55439585	0.5780454	0.58036673	0.5780288	0.578881	0.56790423	0.5521278	0.58748436	0.5578601
0.0	0.5838577	0.55744773	0.5781521	0.5815053	0.5783677	0.5785579	0.56760824	0.55284375	0.58785915	0.55922866
0.0	0.58367485	0.5576819	0.57805014	0.58123326	0.577857	0.58073133	0.5669485	0.5526097	0.5879946	0.5581421
0.0	0.58279324	0.55651116	0.5781644	0.58016723	0.57783836	0.5798881	0.56612843	0.55163527	0.5868425	0.5584586
0.0	0.58428544	0.5566833	0.5781581	0.58162856	0.5786445	0.58010525	0.5673709	0.5527474	0.58746487	0.55887735
0.0	0.5813403	0.5551854	0.57781273	0.58177745	0.57666016	0.5798174	0.56709903	0.5528477	0.58606315	0.55606586
0.0	0.58336484	0.55743635	0.5779599	0.58055484	0.5784493	0.5811957	0.56717587	0.5521945	0.58745545	0.5580981
0.0	0.5838081	0.55724597	0.57766205	0.5814518	0.57610846	0.5807827	0.5679636	0.5528294	0.5882942	0.55683595
0.0	0.58322257	0.5565581	0.5776465	0.5813127	0.57805943	0.5809908	0.56806713	0.55203325	0.5866946	0.5572064
0.0	0.036886554	0.0139063075	0.010964375	0.008670975	0.053902023	0.009725696	0.034755126	0.018481497	0.020649286	0.04164078
0.0	0.58364344	0.55654484	0.57728857	0.5817402	0.57805365	0.58060515	0.5680058	0.5523214	0.5880542	0.5566667
0.0	0.582238	0.5576609	0.578067	0.5808021	0.578017	0.57914424	0.567728	0.55274856	0.5880762	0.55837244
0.0	0.5833516	0.5578378	0.5780996	0.5813594	0.57836396	0.58152175	0.5683335	0.5524194	0.5876588	0.5561974
0.0	0.58397037	0.55678964	0.5781433	0.5807857	0.57801044	0.5806418	0.5674093	0.5527775	0.5874943	0.55826193
0.0	0.58353513	0.55533177	0.57814014	0.5814173	0.5776534	0.5803395	0.56718874	0.5528471	0.58637464	0.5584718
0.0	0.58234674	0.55638677	0.57819515	0.5811461	0.5781524	0.58074397	0.56748235	0.5527021	0.5866248	0.55860263
0.0	0.5825571	0.555815	0.5780732	0.5810388	0.5773039	0.5805052	0.56848264	0.5533358	0.58738136	0.55898386
0.0	0.5841561	0.55806994	0.57786494	0.58142704	0.57865196	0.57861346	0.5686689	0.55253106	0.58828354	0.55884904
0.0	0.58348334	0.55499357	0.57795584	0.5794765	0.57822543	0.57951987	0.56832874	0.5528703	0.58611715	0.5580659
0.0	0.58374256	0.5568072	0.57811743	0.5811473	0.5772528	0.58038145	0.56793636	0.55285627	0.58778584	0.55693
0.0	0.5849865	0.5577099	0.57738334	0.58124095	0.57782435	0.57949823	0.56686985	0.5531037	0.5854436	0.55804247
0.0	0.5820205	0.5572043	0.5775039	0.5802335	0.5771182	0.5801771	0.5677841	0.5523332	0.58772814	0.5576291
0.0	0.58411753	0.5550329	0.5779766	0.5783845	0.57836443	0.58008087	0.567627	0.55292785	0.58694243	0.5586981
0.0	0.5833662	0.5554144	0.5770875	0.5805884	0.578596	0.5799998	0.56779534	0.5521147	0.58679795	0.55719525
0.0	0.5900874	0.55922765	0.577498	0.5828696	0.58176893	0.5857371	0.571826	0.554039	0.5931862	0.5620564
0.0	0.5910062	0.56087357	0.5773884	0.5856855	0.5825815	0.58556896	0.5725997	0.55509704	0.5944678	0.56324387
0.0	0.5822401	0.5548266	0.57800144	0.58057964	0.57476425	0.5790412	0.565396	0.5513308	0.5855475	0.5559386
0.0	0.5901483	0.5608922	0.57933706	0.5855175	0.58185416	0.5854131	0.5730323	0.5535366	0.5941875	0.5630298
0.0	0.59028447	0.5594873	0.5775603	0.58511364	0.58184016	0.5853296	0.5724594	0.5538795	0.59370744	0.5627454
0.0	0.5830191	0.5577008	0.5788478	0.5808716	0.5770021	0.5806009	0.5662193	0.5507362	0.5874014	0.5580586
0.0	0.5909756	0.56092095	0.5794018	0.5851028	0.5821357	0.586142	0.57371986	0.5545292	0.59434736	0.56354725
0.0	0.5812921	0.55732185	0.5771369	0.5799051	0.57775074	0.58090514	0.5662598	0.5525075	0.5862258	0.55837613
0.0	0.58124715	0.55529654	0.5792116	0.5799042	0.5769236	0.58060133	0.56550664	0.55187875	0.5859938	0.55818856
0.0	0.58184546	0.55655074	0.5788937	0.5790922	0.5751069	0.58021045	0.56674796	0.5515105	0.5855009	0.5578621
0.0	0.5915172	0.56175417	0.5793548	0.5868284	0.5832063	0.5861723	0.5763667	0.55699444	0.5945353	0.56332636
0.0	0.59142846	0.56215674	0.5793756	0.58673954	0.5834676	0.5868239	0.5759586	0.55722785	0.59454453	0.5633188
0.0	0.59315556	0.56250066	0.57947814	0.5880305	0.5844556	0.58685094	0.5768528	0.5564177	0.59566313	0.565916
0.0	0.59315556	0.56250066	0.57947814	0.5880305	0.5844556	0.58685094	0.5768528	0.5564177	0.59566313	0.565916
0.0	0.5805159	0.55737305	0.57931805	0.5799344	0.57741404	0.5798963	0.5653733	0.55101144	0.5870011	0.55835336
0.0	0.58844966	0.55991644	0.5789357	0.58388466	0.5818922	0.58468014	0.5718533	0.5537407	0.59336174	0.5624025
0.0	0.5818409	0.5565554	0.57718337	0.58043885	0.5768848	0.5802394	0.5653745	0.5524876	0.5857046	0.55672175
0.0	0.5899437	0.5610002	0.57764804	0.5842075	0.58236915	0.58543026	0.57261676	0.5539733	0.59347975	0.56189233
0.0	0.58979505	0.5587796	0.5757708	0.5844197	0.5811264	0.58401865	0.5725072	0.55473953	0.5914116	0.56047523
0.0	0.5795386	0.5570306	0.57692754	0.5807664	0.5770337	0.5781833	0.56815934	0.55216855	0.5856949	0.5569259
0.0	0.58936524	0.560729	0.57746917	0.5848099	0.5816256	0.5829803	0.5719113	0.55443424	0.59295636	0.56177723
0.0	0.5818366	0.55764174	0.5767491	0.58060527	0.57617325	0.5796367	0.5647818	0.55199397	0.5860619	0.55748314
0.0	0.58277875	0.5552664	0.57819206	0.57891953	0.5769655	0.57928693	0.5652342	0.55125666	0.5862142	0.55705744
0.0	0.5827705	0.5555661	0.5791372	0.5780936	0.5742863	0.5803755	0.5654646	0.55241215	0.5861691	0.5566395
0.0	0.5819858	0.5577849	0.57857406	0.5798276	0.5746902	0.5793036	0.5654345	0.5529412	0.58671457	0.5550773
0.0	0.055637263	0.01447603	0.009478892	0.0097293025	0.6580183	0.019771893	0.03552768	0.012402303	0.08466103	0.039128773
0.0	0.5912026	0.56229335	0.57928646	0.5858065	0.5832401	0.5875046	0.5766919	0.55793583	0.595405	0.56442076
0.0	0.5912026	0.56229335	0.57928646	0.5858065	0.5832401	0.5875046	0.5766919	0.55793583	0.595405	0.56442076
0.0	0.58197	0.55804867	0.57852477	0.5813594	0.57606596	0.5793087	0.5658558	0.5511215	0.5864114	0.55860966
0.0	0.59093803	0.5609517	0.57936484	0.58451366	0.58263344	0.5857136	0.5717147	0.5555126	0.5921218	0.5624991
0.0	0.5908342	0.56094706	0.5788505	0.58514875	0.5797579	0.5849925	0.5724147	0.5539684	0.5940492	0.5623899
0.0	0.590695	0.55933404	0.578469	0.58400583	0.58196163	0.585748	0.5715155	0.55479956	0.5933863	0.5614671
0.0	0.590695	0.55933404	0.578469	0.58400583	0.58196163	0.585748	0.5715155	0.55479956	0.5933863	0.5614671
0.0	0.59093803	0.5609517	0.57936484	0.58451366	0.58263344	0.5857136	0.5717147	0.5555126	0.5921218	0.5624991
0.0	0.5829536	0.5573536	0.5792938	0.5807347	0.5774282	0.5802701	0.5648617	0.551805	0.58531016	0.5577462
0.0	0.58134395	0.55751103	0.5785154	0.58065885	0.57485014	0.58061206	0.56606454	0.552081	0.58592045	0.55761814
0.0	0.58231753	0.5561139	0.57930815	0.57903826	0.5774337	0.58099115	0.56478304	0.55197686	0.5865065	0.5574557
0.0	0.5943568	0.560638	0.5793832	0.58735263	0.58213735	0.5867346	0.5742369	0.5548771	0.59280485	0.5632007
0.0	0.58142143	0.5566828	0.5783786	0.57983184	0.57646376	0.57993007	0.56557477	0.5515358	0.5859916	0.5573206
0.0	0.5819604	0.55563587	0.5768262	0.57939017	0.5762905	0.57908946	0.56629914	0.5519066	0.58479184	0.557123
0.0	0.59343994	0.5614988	0.5780084	0.58853775	0.5839335	0.58723676	0.5769445	0.55685455	0.5938122	0.56400657
0.0	0.593521	0.5609243	0.5792694	0.58652735	0.5838459	0.58681047	0.5748516	0.5560475	0.594546	0.56458604
0.0	0.584977	0.5567117	0.5784264	0.5826477	0.57784843	0.58140785	0.5685507	0.5529222	0.58685946	0.5593088
0.0	0.5936817	0.5592263	0.57854784	0.58714616	0.58381236	0.5871716	0.57441145	0.55582756	0.59402156	0.5622493
0.0	0.59308875	0.56129515	0.57820463	0.5878856	0.58264554	0.5863054	0.57674545	0.55545473	0.5936519	0.5652212
0.0	0.58556986	0.55851716	0.57813656	0.5833272	0.5786906	0.58228153	0.5707248	0.554499	0.58898187	0.5596044
0.0	0.59062153	0.55911106	0.5786563	0.5852023	0.5826387	0.58361644	0.57273686	0.5550262	0.59274685	0.56324625
0.0	0.58242923	0.55738753	0.5787304	0.57857627	0.57639503	0.5784295	0.5657482	0.551262	0.5855813	0.5564492
0.0	0.5826276	0.5573241	0.5779772	0.580274	0.5773442	0.5798249	0.56587416	0.55199045	0.5863862	0.55605257
0.0	0.59077257	0.5597479	0.57788086	0.5844892	0.58165675	0.5852196	0.57261026	0.55381465	0.5926026	0.56121594
0.0	0.58322924	0.55661774	0.5776197	0.58128995	0.5764146	0.5799115	0.5649264	0.55305755	0.5862913	0.5569524
0.0	0.08103237	0.0076317512	0.010516897	0.014667059	0.34184447	0.0121807065	0.030955084	0.022557644	0.048102897	0.03194492
0.0	0.58098036	0.55731213	0.5789631	0.5802342	0.57677335	0.5795753	0.56399834	0.55151474	0.58600944	0.55833215
0.0	0.5816303	0.55746794	0.5786031	0.5808245	0.57631934	0.5789812	0.56464446	0.55075264	0.5850598	0.5573106
0.0	0.59003735	0.559215	0.5767786	0.5858586	0.58142143	0.5852773	0.57333976	0.554277	0.5942358	0.5634075
0.0	0.5818988	0.5554095	0.57896906	0.58040905	0.57681495	0.5806259	0.5662222	0.5521363	0.58540446	0.5579608
0.0	0.58521146	0.55868137	0.57820696	0.58140033	0.57875174	0.5813167	0.5688728	0.55230653	0.5865571	0.5575587
0.0	0.59335846	0.56191176	0.578934	0.58604294	0.58319014	0.5864992	0.57435644	0.55456614	0.59304786	0.56243706
0.0	0.58216786	0.557189	0.5783393	0.5809897	0.5773829	0.57992876	0.56702095	0.55153286	0.5857131	0.5585373
0.0	0.58309174	0.55536443	0.57807994	0.58081514	0.57715994	0.57826865	0.5660157	0.5522132	0.5852602	0.5570214
0.0	0.5819393	0.55563575	0.5787093	0.58045924	0.57637745	0.5786383	0.5655825	0.55126584	0.58565336	0.5566611
0.0	0.5811372	0.5541487	0.5764745	0.5804983	0.57681584	0.5799507	0.5653573	0.5506332	0.5852819	0.5563572
0.0	0.5910946	0.5601948	0.57853365	0.5854565	0.5798387	0.58440256	0.5737734	0.5537247	0.59191024	0.56362873
0.0	0.5894732	0.55945766	0.57843286	0.5850125	0.58077353	0.58325547	0.5712316	0.55417454	0.59361404	0.56315714
0.0	0.5829823	0.55744773	0.57840073	0.5808493	0.57660097	0.5787024	0.56613386	0.5524999	0.5863574	0.557881
0.0	0.5897761	0.5585687	0.5771202	0.5842086	0.5799136	0.5836728	0.5715384	0.5542916	0.5927244	0.5620513
0.0	0.59028155	0.5608884	0.57824343	0.5850687	0.5804421	0.58403736	0.5721035	0.5545232	0.59096307	0.56330407
0.0	0.59028155	0.5608884	0.57824343	0.5850687	0.5804421	0.58403736	0.5721035	0.5545232	0.59096307	0.56330407
0.0	0.583727	0.5551197	0.57734627	0.5797452	0.5752356	0.5791711	0.5667684	0.55158156	0.58577216	0.5577675
0.0	0.583727	0.5551197	0.57734627	0.5797452	0.5752356	0.5791711	0.5667684	0.55158156	0.58577216	0.5577675
0.0	0.5820687	0.5567524	0.5783005	0.5805672	0.5775958	0.5772714	0.5665947	0.5520746	0.5860337	0.55792016
0.0	0.5818759	0.5570981	0.5779308	0.58070046	0.57673377	0.5782824	0.56549233	0.5521605	0.58658844	0.5567567
0.0	0.5842104	0.55761343	0.5789595	0.58055663	0.5791762	0.58069676	0.5693783	0.5541505	0.5873769	0.5591253
0.0	0.59341	0.5596567	0.577441	0.5870517	0.58332634	0.58702344	0.5744399	0.55575484	0.59309995	0.56173486
0.0	0.5902297	0.55883735	0.57767564	0.58520603	0.5803471	0.58376276	0.57250273	0.5526685	0.5926716	0.5614058
0.0	0.5903786	0.5605226	0.5767335	0.58480525	0.580668	0.58467305	0.572484	0.55339336	0.5912003	0.56135887
0.0	0.028207913	0.01274808	0.017301612	0.0060151084	0.051105153	0.016572034	0.01825109	0.020192696	0.009893299	0.015020899
0.0	0.5937575	0.5629622	0.5786173	0.58691657	0.58360034	0.588039	0.576418	0.55776733	0.5946032	0.5654053
0.0	0.5829533	0.5566802	0.5780263	0.5815389	0.5771924	0.58084124	0.56770897	0.5520116	0.5872514	0.55683494
0.0	0.58069277	0.55652136	0.57936954	0.5800592	0.576566	0.5790697	0.5650318	0.55013543	0.5860854	0.55487084
0.0	0.58256036	0.5580436	0.5789408	0.58112097	0.5776892	0.5808867	0.5676669	0.55151206	0.5863268	0.55533266
0.0	0.58303416	0.5553643	0.5774445	0.5805418	0.5769717	0.58059454	0.5644905	0.5519374	0.5863433	0.5551924
0.0	0.58155364	0.5554417	0.577105	0.57757926	0.575809	0.57983565	0.5641385	0.5504761	0.5861563	0.555063
0.0	0.033685368	0.009474519	0.010321248	0.0063409884	0.22807924	0.015905682	0.04783533	0.017587995	0.059317604	0.024428403
0.0	0.030498302	0.008892057	0.010741946	0.018014722	0.070689656	0.015652044	0.043195643	0.023294533	0.029161522	0.028465794
0.0	0.5896822	0.56217194	0.5792887	0.58675975	0.58093	0.58605003	0.576277	0.55658114	0.59455675	0.5633868
0.0	0.5896101	0.56209385	0.57852364	0.58676815	0.5830814	0.58513814	0.5762107	0.5566359	0.59277946	0.5648555
0.0	0.047299623	0.008244164	0.011701257	0.007966523	0.068152845	0.0090528475	0.037975594	0.013581064	0.01661705	0.033622578
0.0	0.5831557	0.5575334	0.5777774	0.5793471	0.5770241	0.5797035	0.5664054	0.55118275	0.5838605	0.55770147
0.0	0.58342934	0.55914605	0.5784315	0.5822607	0.57836306	0.5812905	0.57109517	0.5554575	0.58676016	0.5605053
0.0	0.5815097	0.555464	0.57685596	0.5804263	0.57665646	0.57890046	0.5647257	0.5497619	0.58626455	0.55697143
0.0	0.58215636	0.55574447	0.5791212	0.5805513	0.5756824	0.57984364	0.5659439	0.55294853	0.58522683	0.55756015
0.0	0.02836481	0.009041685	0.008759541	0.007352582	0.042373035	0.011613108	0.024800034	0.01213244	0.00410454	0.010176716
0.0	0.012439181	0.01076172	0.004675798	0.0061299964	0.10235038	0.009683198	0.01209907	0.04066548	0.010093722	0.03152289
0.0	0.5888491	0.5613729	0.5794198	0.58465785	0.58173156	0.5851346	0.57216024	0.5540649	0.5926198	0.561927
0.0	0.58540297	0.55784994	0.57886654	0.5821787	0.5782361	0.58147335	0.5671751	0.55194724	0.5866128	0.55892026
0.0	0.5862508	0.5582716	0.5790618	0.5808523	0.57803786	0.581703	0.5681486	0.55239123	0.5855585	0.55864626
0.0	0.5815035	0.5563606	0.57911474	0.5793679	0.57717776	0.580744	0.56517595	0.5520563	0.5862012	0.55791265
0.0	0.5809463	0.5573132	0.5782071	0.5798075	0.57637995	0.57884836	0.5655751	0.5503307	0.5863529	0.55687857
0.0	0.5827578	0.5568023	0.5777069	0.57954234	0.5765408	0.5795817	0.56602466	0.5520348	0.5861179	0.55767477
0.0	0.58182764	0.55796903	0.57923913	0.57892394	0.57684356	0.5793368	0.56602836	0.551585	0.5867627	0.55786693
0.0	0.59370136	0.56186026	0.57789993	0.5885686	0.58348805	0.5872085	0.5760967	0.55774313	0.595454	0.56335646
0.0	0.59370136	0.56186026	0.57789993	0.5885686	0.58348805	0.5872085	0.5760967	0.55774313	0.595454	0.56335646
0.0	0.58153045	0.55737036	0.5779379	0.5806839	0.5759105	0.57988393	0.5644685	0.5517211	0.58586365	0.55374753
0.0	0.5821186	0.5562343	0.57898045	0.58062744	0.5769958	0.57975745	0.56559485	0.550423	0.58610654	0.5569231
0.0	0.043345537	0.007996243	0.01331576	0.010901273	0.047313582	0.010690273	0.017679127	0.035607517	0.0137955975	0.018117696
0.0	0.043094426	0.007966226	0.0132722575	0.010898539	0.0473069	0.010654145	0.017679889	0.035555564	0.013770832	0.01804389
0.0	0.04304186	0.007962869	0.013273806	0.010865916	0.047208954	0.010673161	0.017628849	0.035477966	0.013791692	0.018043183
0.0	0.58186126	0.553979	0.57560414	0.58067304	0.5758296	0.58024544	0.565035	0.5507911	0.5862972	0.5567662
0.0	0.58322394	0.5564674	0.579065	0.57889205	0.5773208	0.57889295	0.5659879	0.55031955	0.5860829	0.55690104
0.0	0.055682566	0.011310533	0.014649062	0.010660403	0.05103653	0.016512914	0.02436527	0.017146725	0.011159541	0.01285767
0.0	0.055615496	0.011359557	0.014621303	0.010695543	0.051036898	0.016529797	0.024456367	0.017277969	0.011227566	0.012896304
0.0	0.031105818	0.008620849	0.0061713164	0.008237649	0.40976575	0.013774924	0.036165033	0.01875698	0.036455207	0.013512722
0.0	0.11188993	0.012052134	0.009996251	0.011728793	0.27540538	0.025173763	0.033211503	0.013146307	0.047581356	0.017292412
0.0	0.5910913	0.56078297	0.57911915	0.586468	0.58342165	0.58551884	0.57189506	0.55486965	0.59444803	0.5638081
0.0	0.58289874	0.5574333	0.5781986	0.5815164	0.578398	0.5801276	0.56933504	0.55376047	0.58632106	0.5598865
0.0	0.5828055	0.5564751	0.5780052	0.5803386	0.5766293	0.58028245	0.56572986	0.54980445	0.585581	0.5565251
0.0	0.590538	0.5605892	0.5787166	0.5868547	0.58348274	0.585533	0.5764608	0.55605483	0.5942319	0.565318
0.0	0.58203006	0.55344194	0.5789639	0.58010685	0.57717234	0.5783151	0.56687564	0.54905564	0.5865467	0.55747014
0.0	0.58097196	0.5563588	0.5771837	0.57833797	0.5769222	0.57836664	0.5641907	0.5507207	0.5861148	0.5562691
0.0	0.5823358	0.5569586	0.5764454	0.58079916	0.5762729	0.5799965	0.5661998	0.5509747	0.58572006	0.5563267
0.0	0.58269405	0.55668837	0.5773283	0.5786326	0.57654655	0.57817024	0.56552875	0.55115336	0.5864209	0.55683875
0.0	0.58157295	0.5561833	0.5776336	0.5781097	0.5767555	0.57935816	0.5645499	0.55130047	0.58573943	0.5572091
0.0	0.5816382	0.5550995	0.57727623	0.5798492	0.576389	0.5797463	0.56577164	0.5509308	0.5854318	0.5570727
0.0	0.58143437	0.5557262	0.57757276	0.5798899	0.5769386	0.57941765	0.5652847	0.55099094	0.5854255	0.5567663
0.0	0.5817315	0.5566997	0.5779641	0.58029664	0.5763268	0.5792938	0.56683755	0.55131143	0.58476275	0.5570858
0.0	0.5815282	0.556111	0.577635	0.5797824	0.57640517	0.5790918	0.56589925	0.55011505	0.58613265	0.55676454
0.0	0.5826889	0.5568184	0.57750964	0.5802888	0.5766572	0.57879084	0.5654864	0.5514473	0.58506566	0.5566233
0.0	0.5835744	0.5562067	0.5775396	0.5796561	0.5771583	0.5795131	0.56622076	0.55106914	0.5859493	0.5564821
0.0	0.58154553	0.556551	0.5773339	0.5792507	0.5746791	0.57899797	0.5654041	0.5513084	0.5844032	0.557363
0.0	0.5821034	0.55701435	0.57723385	0.5802107	0.5767821	0.5789623	0.5662155	0.55167115	0.5857774	0.55687684
0.0	0.5800163	0.5561861	0.5777699	0.5798682	0.5756613	0.57851845	0.5658115	0.5512833	0.5855256	0.55654055
0.0	0.5823038	0.55674225	0.57795894	0.5801754	0.57668626	0.5786649	0.5660624	0.5505846	0.58642966	0.5566963
0.0	0.5817522	0.55648595	0.57782227	0.5800699	0.5769259	0.5793389	0.56540453	0.5515168	0.58642673	0.55489546
0.0	0.5818138	0.55692726	0.57722574	0.5801719	0.5764883	0.57931507	0.5654664	0.5509689	0.5858148	0.5569376
0.0	0.58214873	0.55512357	0.5776284	0.579047	0.5762304	0.5788522	0.565537	0.55122006	0.5855356	0.55731773
0.0	0.5825747	0.55679333	0.57747304	0.5795655	0.57709	0.57929695	0.56540716	0.5512373	0.58539927	0.5563784
0.0	0.5903554	0.5585309	0.577854	0.58545095	0.582162	0.58193696	0.5708884	0.55439544	0.5930929	0.5626337
0.0	0.5826061	0.5577772	0.5783274	0.58106726	0.5783344	0.57977605	0.56851107	0.55421394	0.5872061	0.559389
0.0	0.075179406	0.013575623	0.013697167	0.019429125	0.6017935	0.029600235	0.020233165	0.019725781	0.09424248	0.028510679
0.0	0.102660894	0.007613889	0.0110342195	0.006951016	0.046380054	0.015679117	0.020366298	0.036905218	0.014445327	0.029310264
0.0	0.5826608	0.55839324	0.57842577	0.5819273	0.5791397	0.5798219	0.56866014	0.55387956	0.58710027	0.56010664
0.0	0.78584206	0.035608392	0.021046638	0.019791305	0.4909898	0.039243214	0.12826432	0.3190445	0.04465752	0.35207897
0.0	0.58933324	0.56113386	0.5786227	0.5844704	0.58362335	0.58481425	0.5748575	0.557702	0.5942762	0.56388474
0.0	0.58951145	0.560976	0.57910365	0.5840869	0.5822422	0.5837503	0.5747978	0.5561989	0.59409446	0.5648375
0.0	0.5910852	0.56079865	0.57918584	0.58624744	0.58271956	0.5863744	0.5752905	0.5564177	0.5944242	0.56522614
0.0	0.59147567	0.562206	0.57904315	0.58548	0.5816846	0.5862487	0.5755217	0.5563359	0.5944937	0.56468076
0.0	0.5889288	0.56037176	0.57915664	0.58620524	0.5827067	0.5840625	0.57493556	0.55758023	0.59434325	0.5637157
0.0	0.58965486	0.5617871	0.5792421	0.5849823	0.58234835	0.5840747	0.57477504	0.5562395	0.5938951	0.56490225
0.0	0.5827117	0.5591392	0.5791493	0.58288234	0.578561	0.58188725	0.56971794	0.556213	0.5878509	0.5589699
0.0	0.5836644	0.55892396	0.57906747	0.5816303	0.5778625	0.58310384	0.5703641	0.5557741	0.58920157	0.56129116
0.0	0.59178287	0.560873	0.5792489	0.58462614	0.58152586	0.58547634	0.5741848	0.5551008	0.5936167	0.5635837
0.0	0.5918846	0.5607317	0.5791687	0.5855741	0.5818831	0.58596784	0.57258564	0.55530113	0.59396833	0.5623827
0.0	0.59025425	0.56162506	0.5792986	0.5868643	0.58219886	0.5857712	0.57602054	0.5566982	0.5934003	0.5634125
0.0	0.5903186	0.56225055	0.57936406	0.5871401	0.5809331	0.58551234	0.57544404	0.5564705	0.59453624	0.56453216
0.0	0.590897	0.562192	0.5790774	0.5871304	0.5840341	0.58517027	0.57583123	0.5563172	0.5938997	0.56518996
0.0	0.027738424	0.010685124	0.0138785	0.012092545	0.092829734	0.023148946	0.010388123	0.026882095	0.013236392	0.025944797
0.0	0.5814474	0.5561929	0.5763295	0.57997763	0.5772176	0.5799396	0.5645614	0.5520817	0.5846218	0.5574163
0.0	0.59403306	0.5622784	0.57907677	0.588237	0.5846009	0.5880164	0.5767538	0.5566802	0.59473675	0.56575054
0.0	0.5823617	0.5574725	0.5784476	0.5800269	0.57787806	0.58043844	0.5650536	0.552441	0.58529687	0.55712396
0.0	0.38156635	0.021438938	0.014569462	0.016824268	0.726603	0.028633699	0.12591942	0.14619476	0.14043394	0.04311662
0.0	0.58320904	0.5570975	0.57760525	0.58098054	0.57590294	0.57974905	0.5653598	0.55163765	0.5867014	0.5579339
0.0	0.40096116	0.000102057435	0.019386895	6.309458e-05	0.7164642	0.040345754	0.002070082	9.883347e-05	0.1430233	6.605416e-05
0.0	0.001723891	2.7449825e-05	6.89973e-05	4.484743e-05	0.027492048	8.777946e-05	0.14038815	0.0002484548	0.00022090165	5.214679e-05
0.0	0.009491105	9.357281e-05	6.345583e-05	5.5085962e-05	0.7320168	2.417049e-05	0.00031414162	0.00024537885	0.00045974902	0.00035782892
0.0	0.0059392587	1.4096002e-05	7.883149e-05	1.1186816e-05	0.011576277	0.043720737	0.0012109529	0.00034930804	0.0007263792	0.000104575185
0.0	0.0043746103	8.701863e-05	5.9138347e-05	1.2003123e-05	0.014244357	2.1222213e-05	0.0009910265	9.296217e-05	0.0011731588	5.5963745e-05
0.0	0.0043857354	8.725087e-05	5.9068403e-05	1.1976868e-05	0.014233488	2.1290469e-05	0.000993669	9.30245e-05	0.0011752924	5.6003253e-05
0.0	0.0014458507	1.4354414e-05	8.9327696e-05	6.3699015e-05	0.014866072	0.032616183	0.00032365273	0.0003683497	0.0009769176	0.0003944361
0.0	0.006627396	0.00014313862	9.4727366e-05	4.6821824e-05	0.017821584	3.598123e-05	0.0009883313	0.00010973981	0.0013348426	6.902389e-05
0.0	0.5910834	0.56073046	0.5783523	0.58559114	0.58116853	0.58441406	0.5720966	0.55421823	0.5934946	0.5624645
0.0	0.5819976	0.55728334	0.5778333	0.58023006	0.5769225	0.5788	0.56685317	0.5513684	0.5855835	0.5563592
0.0	0.5816365	0.5576242	0.5784899	0.5798454	0.57718754	0.579553	0.56618565	0.5515846	0.5854573	0.55670303
0.0	0.5826271	0.5559919	0.57753986	0.57863545	0.57669884	0.5790793	0.5665747	0.5524056	0.58557796	0.5570901
0.0	0.581432	0.5561396	0.5780306	0.577937	0.57663345	0.5797276	0.56598395	0.550932	0.585405	0.55738944
0.0	0.58193076	0.5562447	0.5774434	0.57989603	0.57758856	0.58052456	0.56690174	0.5512211	0.58535796	0.5577096
0.0	0.5805261	0.55599535	0.57750636	0.58006245	0.5766694	0.57832515	0.5669022	0.54991794	0.5850191	0.5573618
0.0	0.58184314	0.55640054	0.5775928	0.57996225	0.5778993	0.5809272	0.56623054	0.55172676	0.58650994	0.55766773
0.0	0.580526	0.5560998	0.5776434	0.5801219	0.5764528	0.5789369	0.56548536	0.549788	0.58549726	0.55785906
0.0	0.5821373	0.55680805	0.57683396	0.57956165	0.5757228	0.5800119	0.56489456	0.551573	0.5854989	0.5577137
0.0	0.5822283	0.55638075	0.5774921	0.58015615	0.57766706	0.5797059	0.56607175	0.55266124	0.58624977	0.5572058
0.0	0.58158666	0.55668885	0.57718396	0.5800466	0.57628673	0.5788637	0.56697136	0.5514067	0.5863522	0.55743
0.0	0.5819761	0.55663675	0.57833266	0.5811584	0.5771624	0.57990855	0.5659427	0.55038613	0.58570755	0.5572348
0.0	0.5829627	0.5546869	0.5782051	0.5793635	0.57695526	0.58014566	0.5668414	0.55154496	0.58755326	0.5580803
0.0	0.5825307	0.5559848	0.5770368	0.57819533	0.5735736	0.57988733	0.5663795	0.5472675	0.5858194	0.5570034
0.0	0.583995	0.5559585	0.57701147	0.57970846	0.5748143	0.5809955	0.56570363	0.54946446	0.58546716	0.5576766
0.0	0.5828594	0.5573439	0.5776239	0.57839495	0.57495564	0.57900745	0.5661989	0.54726386	0.58678055	0.5572044
0.0	0.58220077	0.5561294	0.5775083	0.5776784	0.5765487	0.58027214	0.5660802	0.5514149	0.5835509	0.557079
0.0	0.5821524	0.55557644	0.5778829	0.5796156	0.57498074	0.5806418	0.56666094	0.55167776	0.587535	0.55707026
0.0	0.5829408	0.5559612	0.57803696	0.57964724	0.5753437	0.57973313	0.56611085	0.54923683	0.5866926	0.5558726
0.0	0.5819215	0.55700684	0.5765229	0.5801061	0.57583165	0.58014625	0.5670301	0.55148965	0.5866414	0.5573675
0.0	0.580342	0.55667824	0.5784173	0.58012193	0.57752126	0.5779992	0.5655639	0.5514487	0.5860548	0.5565673
0.0	0.57903904	0.5565297	0.576546	0.57938415	0.57560074	0.57792723	0.5653234	0.5506408	0.5846357	0.55713636
0.0	0.5835174	0.5530969	0.578556	0.5783499	0.5779116	0.57846135	0.56659	0.5522188	0.5851019	0.55625826
0.0	0.58162755	0.5547369	0.57652295	0.5789738	0.576073	0.5785888	0.56667775	0.5509693	0.5845114	0.5571232
0.0	0.5808328	0.5574268	0.57837903	0.5794318	0.57783115	0.58019716	0.56645435	0.5518045	0.5866693	0.55745083
0.0	0.5821626	0.5556911	0.57579523	0.5798551	0.5770997	0.57714796	0.56663007	0.5509186	0.584618	0.55753416
0.0	0.58066887	0.5573458	0.5787485	0.57984424	0.57691664	0.5791992	0.5651075	0.55048084	0.58566636	0.5579772
0.0	0.5820327	0.5574621	0.578713	0.58046436	0.5775827	0.5800754	0.5656977	0.55187875	0.5876614	0.5574914
0.0	0.58265764	0.55575526	0.57827294	0.5797356	0.575628	0.5795125	0.5662225	0.5521916	0.584736	0.5571958
0.0	0.5817169	0.55646616	0.5779186	0.5776995	0.5763676	0.57912195	0.565946	0.552114	0.5876271	0.55615914
0.0	0.5816189	0.5565311	0.57715255	0.57971257	0.5759733	0.5797311	0.565446	0.5504628	0.5859028	0.55703074
0.0	0.5807321	0.5572756	0.5759261	0.5793727	0.5764539	0.57875746	0.56463957	0.5508332	0.58555317	0.5573932
0.0	0.58113194	0.55476147	0.5781157	0.57945186	0.57601357	0.5808426	0.5667536	0.55076754	0.58626467	0.55791575
0.0	0.5810666	0.55641806	0.5787637	0.58077586	0.57597387	0.5794331	0.5664285	0.55214685	0.5858533	0.5577744
0.0	0.5819273	0.55684847	0.5786311	0.58063525	0.5762766	0.58021164	0.56633776	0.55213296	0.5843137	0.55707103
0.0	0.5836229	0.5566957	0.57848006	0.57995874	0.5761579	0.5793203	0.5650372	0.55138355	0.58608013	0.55721104
0.0	0.58169943	0.5569938	0.57736695	0.58065534	0.5761978	0.5795394	0.5658885	0.5507752	0.58572304	0.5582047
0.0	0.27690458	1.3605111e-05	0.013318748	1.2107118e-05	0.80221546	0.04770821	0.00035696296	0.000118049924	0.2024983	0.0002386286
0.0	0.0017133174	2.7377855e-05	6.90281e-05	4.4887223e-05	0.027445128	8.7824e-05	0.14090012	0.000248832	0.00022188915	5.1823314e-05
0.0	0.0017047832	2.738702e-05	6.939718e-05	4.4849658e-05	0.02714777	8.766854e-05	0.14061624	0.00024736326	0.00022297818	5.1650142e-05
0.0	0.046550717	0.00014341062	0.017423315	4.5550038e-05	0.041534565	0.013556147	0.00044617138	6.6495166e-05	0.015321763	4.1700325e-05
0.0	0.046770614	0.00014335579	0.017409703	4.562612e-05	0.041404918	0.013505574	0.00044819657	6.64081e-05	0.015236267	4.193969e-05
0.0	0.00027677548	0.00018472855	0.00012858181	4.2028572e-05	0.00081465696	0.00014547144	8.370043e-05	7.4638105e-05	4.5872308e-05	4.199748e-05
0.0	0.0019722325	4.720362e-05	0.00010358371	4.3416225e-05	0.0007611194	0.00010068999	0.00011270556	9.02253e-05	2.3948756e-05	4.191338e-05
0.0	0.001982915	4.7301855e-05	0.00010347807	4.3363016e-05	0.000761827	0.00010100985	0.00011265248	8.992434e-05	2.4012561e-05	4.183112e-05
0.0	0.0019798977	4.7381625e-05	0.00010350906	4.335375e-05	0.00075883203	0.000101104575	0.00011341279	9.009136e-05	2.4045285e-05	4.1979423e-05
0.0	0.0002850137	4.776981e-05	0.00011924135	3.372558e-05	0.00085182005	8.505126e-05	0.019093255	0.00015360545	2.2188467e-05	3.3703975e-05
0.0	0.00028643897	4.7754136e-05	0.00011905083	3.3646105e-05	0.0008558313	8.5209635e-05	0.019057566	0.000153852	2.219088e-05	3.375193e-05
0.0	0.0002862735	4.7783473e-05	0.000118926364	3.3683602e-05	0.000852552	8.521005e-05	0.0191607	0.0001535413	2.2138522e-05	3.3885353e-05
0.0	0.02147001	0.00012502822	0.011597269	4.7232752e-05	0.047643013	0.008322132	9.814891e-05	0.01915505	0.027266925	0.014661698
0.0	0.021474838	0.00012511792	0.011602797	4.7459904e-05	0.047498986	0.008330927	9.816575e-05	0.019023735	0.027129589	0.0146971755
0.0	0.021503726	0.00012489157	0.011583558	4.7254693e-05	0.04750643	0.008316812	9.800899e-05	0.019145718	0.02721442	0.014663792
0.0	0.021553196	0.0001248943	0.011572213	4.7250003e-05	0.047430523	0.008323143	9.806078e-05	0.019129077	0.02708202	0.014648849
0.0	0.021462798	0.00012443603	0.011584426	4.7340753e-05	0.04738721	0.008323119	9.811746e-05	0.019170592	0.027135665	0.014698503
0.0	0.021361645	0.00012503706	0.011598778	4.7463436e-05	0.047373027	0.008300665	9.809024e-05	0.019101229	0.02685896	0.01469904
0.0	0.021533083	0.0001249808	0.011587642	4.749119e-05	0.047269326	0.008311639	9.822315e-05	0.01909542	0.027132	0.014740091
0.0	0.037551414	0.00026149803	0.011381061	4.830246e-05	0.061511833	0.011773553	7.379725e-05	0.0144249415	0.01750475	0.028228443
0.0	0.037528034	0.0002617213	0.011349284	4.8347254e-05	0.061190132	0.011782756	7.3881325e-05	0.014399257	0.017417349	0.028200468
0.0	0.037632816	0.0002612324	0.011367532	4.837521e-05	0.061232768	0.011772078	7.36336e-05	0.014390382	0.01749816	0.028224872
0.0	0.0376645	0.00026143622	0.011352559	4.82677e-05	0.061282348	0.011788904	7.394673e-05	0.0143681	0.017445706	0.028264472
0.0	0.0374697	0.00026134276	0.011360562	4.8406677e-05	0.061498787	0.01177109	7.382019e-05	0.014401619	0.017523393	0.028214024
0.0	0.03757257	0.0002617093	0.011348797	4.8387894e-05	0.061666854	0.011758135	7.3851945e-05	0.014404869	0.017485613	0.028366191
0.0	0.037667636	0.0002617737	0.011369365	4.840543e-05	0.06156553	0.011765894	7.385075e-05	0.014392208	0.017486727	0.028395625
0.0	0.018871775	2.4737457e-05	0.011255689	8.817751e-06	0.06805338	0.016683076	9.895126e-05	8.1630096e-05	0.018278647	0.00012820339
0.0	0.018873999	2.4709447e-05	0.011268873	8.879793e-06	0.06837589	0.016718267	9.916228e-05	8.141103e-05	0.01825192	0.00012835275
0.0	0.018953279	2.4732055e-05	0.011245913	8.878108e-06	0.067912586	0.016696004	9.9156416e-05	8.143013e-05	0.01819074	0.00012786058
0.0	0.018832358	2.4749374e-05	0.011239547	8.834687e-06	0.068365894	0.016685916	9.903735e-05	8.146026e-05	0.018237434	0.00012763838
0.0	0.018877372	2.4775043e-05	0.011252415	8.843833e-06	0.06833793	0.016733551	9.919614e-05	8.162791e-05	0.018281369	0.00012833181
0.0	0.018898316	2.4755747e-05	0.0112358965	8.893523e-06	0.06841071	0.016653823	9.9352714e-05	8.1445505e-05	0.018331861	0.00012858391
0.0	0.018943245	2.46947e-05	0.011263349	8.908803e-06	0.068247244	0.016715256	9.926484e-05	8.122888e-05	0.018206365	0.00012806093
0.0	0.018866964	2.4717625e-05	0.011254218	8.878303e-06	0.06826207	0.016757363	9.911162e-05	8.156319e-05	0.018307822	0.00012784643
0.0	0.002061009	0.00014528069	0.000109315566	4.0738065e-05	0.077305	2.3864925e-05	9.128797e-05	0.00014858948	4.9845985e-05	0.00018517613
0.0	0.00039363056	2.789392e-05	0.00018749737	4.6917205e-05	0.00032854135	3.827708e-05	0.00022038496	6.627721e-05	0.00012519465	4.1651598e-05
0.0	0.00039395492	2.7902674e-05	0.00018796026	4.7064863e-05	0.00032761742	3.8347855e-05	0.0002205706	6.582471e-05	0.0001260033	4.1728526e-05
0.0	0.00039503197	2.7819166e-05	0.00018778113	4.6980826e-05	0.00032836912	3.832723e-05	0.00022058617	6.607684e-05	0.00012574812	4.149654e-05
0.0	0.0003945807	2.7878363e-05	0.00018742391	4.683031e-05	0.00033099923	3.8389677e-05	0.00022002027	6.5965345e-05	0.00012529019	4.1670988e-05
0.0	0.00039424756	2.784106e-05	0.00018776376	4.7041573e-05	0.00032990324	3.843719e-05	0.00022023184	6.614581e-05	0.00012532437	4.16456e-05
0.0	0.00039459163	2.7878417e-05	0.00018763274	4.6981364e-05	0.00033123948	3.8271573e-05	0.00022019952	6.605693e-05	0.00012507473	4.186776e-05
0.0	0.00039543022	2.7953412e-05	0.00018780529	4.7193043e-05	0.00032975952	3.8316415e-05	0.00022063915	6.582346e-05	0.00012568962	4.1865842e-05
0.0	0.00028581644	4.7654783e-05	0.000119324955	3.359128e-05	0.0008577192	8.502807e-05	0.019052638	0.00015392214	2.2208791e-05	3.3660996e-05
0.0	0.00028567368	4.7727095e-05	0.00011950407	3.362878e-05	0.000853053	8.509977e-05	0.019049376	0.00015370832	2.2116239e-05	3.363199e-05
0.0	0.0002856971	4.7694062e-05	0.00011938937	3.365265e-05	0.0008574937	8.5127285e-05	0.019044181	0.0001541726	2.2209024e-05	3.365798e-05
0.0	0.00028598844	4.779104e-05	0.000119234755	3.3618042e-05	0.0008597886	8.514506e-05	0.019037316	0.00015407105	2.2110862e-05	3.369623e-05
0.0	0.00028539685	4.7615536e-05	0.00011940861	3.3659457e-05	0.00085313915	8.5226704e-05	0.019054625	0.0001544071	2.2154722e-05	3.38026e-05
0.0	0.00028632893	4.7696656e-05	0.000119294804	3.3753604e-05	0.0008568378	8.503941e-05	0.019098766	0.00015334525	2.2177594e-05	3.390174e-05
0.0	0.04649614	0.00014321097	0.017429978	4.540025e-05	0.041338444	0.013492429	0.000445698	6.664924e-05	0.015290953	4.2019954e-05
0.0	0.046557445	0.00014306465	0.01743269	4.5626293e-05	0.041498948	0.013523526	0.00044723423	6.6536464e-05	0.015298358	4.190123e-05
0.0	0.04658732	0.00014337439	0.01740641	4.5606106e-05	0.041277792	0.013525384	0.0004451944	6.661271e-05	0.015351655	4.158179e-05
0.0	0.0466329	0.0001433342	0.01742561	4.552268e-05	0.0415972	0.013549824	0.00044641856	6.653056e-05	0.01530545	4.1951767e-05
0.0	0.04661514	0.00014296675	0.017425193	4.565114e-05	0.041424282	0.013530309	0.00044534297	6.6627894e-05	0.015249094	4.189995e-05
0.0	0.04664013	0.00014334294	0.017358828	4.5707075e-05	0.04158114	0.013506807	0.00044723504	6.651052e-05	0.015241693	4.186185e-05
0.0	0.046568073	0.00014330332	0.017416548	4.5779136e-05	0.041439462	0.013501134	0.00044754383	6.6452696e-05	0.0153166	4.208079e-05
0.0	0.00027578376	0.00018452591	0.00012856552	4.1951167e-05	0.00081670115	0.0001454903	8.33139e-05	7.481647e-05	4.5823777e-05	4.1826814e-05
0.0	0.00027613525	0.00018431156	0.00012845975	4.2097123e-05	0.0008168903	0.00014558341	8.3134786e-05	7.416416e-05	4.5829456e-05	4.176886e-05
0.0	0.00027641313	0.000184213	0.00012840967	4.2075535e-05	0.00081385317	0.0001451468	8.323251e-05	7.463213e-05	4.5822468e-05	4.177376e-05
0.0	0.0002765737	0.00018465862	0.00012863688	4.2034386e-05	0.00082173693	0.00014528942	8.324029e-05	7.460189e-05	4.5728873e-05	4.197962e-05
[truncated: 18,862 more rows]
