# Supplementary material for: Teasing out missing reactions in genome-scale metabolic networks through hypergraph learning
Source: Nat Commun. 2023 Apr 25;14:2375. doi: 10.1038/s41467-023-38110-7 (PMC10130184; doi:10.1038/s41467-023-38110-7)
Supplement: Supplementary file 4 — Source Data [file 41467_2023_38110_MOESM4_ESM.zip › Source Data/Figure 2/j-m/iECSP_1301_cheshire.csv]

	0	0.1	0.1.1	0.1.1.1	0.1.1.1.1	0.1.1.1.1.1	0.1.1.1.1.1.1	0.1.1.1.1.1.1.1	0.1.1.1.1.1.1.1.1	0
1.0	0.9995122	0.9976199	0.012198567	0.9995227	0.9998227	0.9999763	0.014603451	0.9983119	0.99963856	0.99996066
1.0	0.0026863164	0.9996666	0.9997999	0.99871397	0.99964905	0.0018290117	0.999198	0.9996269	0.99039745	0.99845433
1.0	0.0048672836	0.9968815	0.9987565	0.9998846	0.99714977	0.129177	0.9764395	0.9726117	0.06907864	0.9985245
1.0	0.9996581	0.9998592	0.99780256	0.99683315	0.99935824	0.999666	0.99999976	0.99965215	0.9984718	0.09401812
1.0	0.99741805	0.9960574	0.112078264	0.99922526	0.65715814	0.8711064	0.0052338666	0.9996196	0.99752766	0.93567616
1.0	0.99910307	0.8443411	0.99960953	0.9507628	0.999851	0.9998611	0.99843234	0.9997166	0.99963486	0.5296307
1.0	0.99638665	0.9997433	0.9970703	0.9997811	0.7703012	0.9853302	0.34624717	0.9992712	0.9998907	0.9983707
1.0	0.31196874	0.9999814	0.99935395	0.9740496	0.8804116	0.80894536	0.009278729	0.99959534	0.9935762	0.9976705
1.0	0.9988079	0.99931824	0.82804763	0.99883777	0.99753773	0.70993656	0.85373074	0.06834587	0.99885917	0.045232434
1.0	0.9986149	0.9910521	0.9554801	0.9996247	0.9812856	0.9999471	0.99992526	0.024425715	0.28170687	0.9991353
1.0	0.9762853	0.000709064	0.9998677	0.9988569	0.9442218	0.9970079	0.0013256448	0.9899789	0.9998777	0.99995327
1.0	0.5762918	0.9891478	0.047451913	0.0015372473	0.984134	0.7763507	0.99990344	0.21257958	0.9990578	0.9983089
1.0	0.7989092	0.9997522	0.98117054	0.0030893115	0.9992255	0.99096	0.83192456	0.9978588	0.9996437	0.24345449
1.0	0.96625626	0.9999517	0.96479225	0.009221378	0.9993025	0.33723158	0.99771416	0.97410357	0.98426986	0.99981767
1.0	0.99618125	0.015224182	0.99898654	0.99981076	0.13914244	0.99816304	0.9994425	0.99752647	0.99535525	0.9960855
1.0	0.99014425	0.9972601	0.9385723	0.7854317	0.9996271	0.98683876	0.99541724	0.99793375	0.8601891	0.9439025
1.0	0.9975393	0.99541265	0.99939275	0.99873286	0.9999217	0.9865218	0.98446065	0.9991922	0.99669397	0.0049009826
1.0	0.99839157	0.99962616	0.99898666	0.9988674	0.030698553	0.9994313	0.2368012	0.99810934	0.40023467	0.61359227
1.0	0.7791945	0.99989116	0.79722506	0.9999218	0.999298	0.9999782	0.99915826	0.99912816	0.9909174	0.00028849475
1.0	0.99998045	0.99520135	0.991928	0.9978523	0.99944633	0.99887806	0.96149355	0.9997063	0.9988331	0.99983287
1.0	0.8546093	0.9658969	0.44565487	0.9639931	0.9993753	0.9997694	0.9971523	0.9993087	0.35806683	0.9997987
1.0	0.9690268	0.99998903	0.9992741	0.9997466	0.88993627	0.99970883	0.9998876	0.28384542	0.97215617	0.9830572
1.0	0.2556193	0.99967146	0.928616	0.71778387	0.9998609	0.99741864	0.99685365	0.97306836	0.9970329	0.99814546
1.0	0.999691	0.99726164	0.9998154	0.99277616	0.9951557	0.65370023	0.9643301	0.99953926	0.99981433	0.99976724
1.0	0.99412537	0.9998679	0.29700983	0.0013542977	0.33053097	0.0033402452	0.3809982	0.9724407	0.99968624	0.98508483
1.0	0.99918216	0.9999298	0.9744829	0.3575331	0.9836759	0.04743924	0.9521218	0.9995521	0.9993259	0.99957055
1.0	0.99888736	0.9855321	0.999166	0.9946055	0.9994935	0.2610407	0.9205399	0.8391026	0.85880923	0.9996195
1.0	0.0013774355	0.9999012	0.999286	0.7207523	0.95643455	0.9962431	0.97559255	0.2445044	0.9987901	0.95604485
1.0	0.008822819	0.00047980188	0.9912298	0.99668413	0.9970932	0.9982231	0.9995926	0.99850595	0.38754314	0.94579333
1.0	0.99433327	0.99910283	0.9971215	0.000829273	0.0053612664	0.2531042	0.99997556	0.99971014	0.9993605	0.11221555
1.0	0.9773661	0.5136637	0.9995185	0.027776849	0.99974793	0.9996946	0.9941831	0.99897814	0.99837106	0.9997222
1.0	0.9979615	0.9997645	0.95621735	0.99992263	0.9998142	0.9949864	0.0024303163	0.9997956	0.9998467	0.9993
1.0	0.9762853	0.9996724	0.99935895	0.9795777	0.9993864	0.97487646	0.9995852	0.99946564	0.9988701	0.99924076
1.0	0.051581163	0.040582538	0.9979645	0.9988662	0.99603385	0.99446565	0.99925095	0.9864741	0.9995963	0.9999851
1.0	0.9431648	0.99065477	0.9996332	0.9986578	0.9997546	0.9997228	0.9992194	0.9997359	0.98566544	0.121144705
1.0	0.99939835	0.9876753	0.9991573	0.97461504	0.9999691	0.99798656	0.9984713	0.11598064	0.97669834	0.9994462
1.0	0.9957059	0.99939406	0.9976405	0.99991333	0.40347663	0.98703253	0.9994159	0.9996505	0.99705964	0.99979216
1.0	0.99911255	0.9891478	0.07519351	0.9796759	0.984134	0.9999709	0.98389244	0.99985206	0.9999547	0.9998281
1.0	0.9995327	0.9977316	0.9994785	0.9991062	0.9968071	0.9609003	0.99892706	0.56117886	0.9973379	0.99996793
1.0	0.99897146	0.99934584	0.97632945	0.9972625	0.99955887	0.99973136	0.011204953	0.9993531	0.9993038	0.99708647
1.0	0.9949699	0.18211941	0.9988825	0.9999378	0.99964154	0.99865144	0.9998605	0.024965152	0.9999422	0.999579
1.0	0.999938	0.99987674	0.5556638	0.9994579	0.081389874	0.99858487	0.98065543	0.99975914	0.9970149	0.9998203
1.0	0.009257266	0.9996165	0.99512273	0.997036	0.99963236	0.59775424	0.9092122	0.9997086	0.31878734	0.9995202
1.0	0.99659854	0.97286904	0.99938214	0.8854546	0.9993574	0.99973804	0.9196847	0.9630629	0.98454225	0.99761766
1.0	0.99957544	0.99982834	0.9916339	0.99964476	0.87451047	0.9457589	0.9953701	0.15606634	0.034050282	0.99942327
1.0	0.9504875	0.9999335	0.99997663	0.9998678	0.9985366	0.99976724	0.98065543	0.998686	0.98354983	0.99977785
1.0	0.9962592	0.9919213	0.9993394	0.9999243	0.05180144	0.21100464	0.99865365	0.99966955	0.9994497	0.99670744
1.0	0.99895906	0.9995981	0.9754782	0.99961406	0.9758925	0.99991333	0.0020620849	0.999658	0.9985424	0.9991929
1.0	0.99999213	0.9840576	0.9998355	0.9819027	0.99990165	0.4051983	0.99558866	0.9981134	0.9974753	0.0005370841
1.0	0.9991584	0.9993231	0.9997621	0.9998479	0.997684	0.9972256	0.99947554	0.99903464	0.07403279	0.9991443
1.0	0.99875367	0.00028748103	0.9995314	0.6304188	0.9998104	0.9997036	0.99794847	0.99964416	0.020712895	0.38984716
1.0	0.999572	0.9999641	0.9988612	0.9996556	0.43367094	0.7147307	0.25297257	0.99958676	0.9974068	0.1733872
1.0	0.008831446	0.5268637	0.7260134	0.999926	0.9099329	0.98742837	0.97942823	0.7130771	0.9995197	0.9996381
1.0	0.999337	0.9685376	0.9157343	0.99854505	0.62470776	0.06256829	0.9999949	0.99834776	0.99235827	0.16463731
1.0	0.999212	0.9985037	0.54424155	0.0023089184	0.9993992	0.77916646	0.995852	0.9958133	0.9999254	0.99935144
1.0	0.6630397	0.9987123	0.97632945	0.048142485	0.99779785	0.9997212	0.99805754	0.9133085	0.987587	0.99828005
1.0	0.99844766	0.9998313	0.9999682	0.9981517	0.999793	0.99989605	0.992806	0.9979742	0.9994867	0.99679095
1.0	0.93831044	0.021377834	0.103106745	0.9999225	0.99971503	0.8197785	0.8340772	0.99975246	0.9998733	0.9998534
1.0	0.9594026	0.9997582	0.49351674	0.37570226	0.5241056	0.35806385	0.98027575	0.99924964	0.5479685	0.9975056
1.0	0.99478275	0.999899	0.08422725	0.9869092	0.9997749	0.00038319334	0.9999825	0.97603226	0.97404295	0.9959902
1.0	0.7731952	0.9998896	0.99998295	0.9764084	0.6086618	0.9986236	0.0014326962	0.0023596506	0.0037278098	0.9997135
1.0	0.9985176	0.99956125	0.42138216	0.4120265	0.65033513	0.9929288	0.9860275	0.91774946	0.9918405	0.99969125
1.0	0.8649309	0.008510792	0.7091765	0.98847044	0.9796484	0.8325051	0.97405696	0.9902137	0.9578232	0.99995446
1.0	0.9977022	0.010194344	0.9987363	0.9273158	0.97301847	0.9972994	0.04507585	0.99964774	0.9993899	0.999041
1.0	0.0005901786	0.9999051	0.999853	0.9991154	0.9921097	0.52200943	0.0019844293	0.99980074	0.99126804	0.9990877
1.0	0.7497014	0.9999355	0.99208707	0.94975483	0.9992286	0.99812645	0.67768157	0.99846053	0.992057	0.9990577
1.0	0.99155253	0.9993704	0.9984616	0.9990877	0.9997472	0.0042888923	0.76046795	0.9400906	0.99783236	0.0021626975
1.0	0.9522851	0.99965847	0.99814296	0.99902415	0.9938729	0.9983064	0.99935466	0.984404	0.99997306	0.5425442
1.0	0.9820254	0.99991584	0.9978098	0.99991715	0.86393666	0.9998783	0.9954129	0.99913955	0.9996296	0.9996991
1.0	0.99318933	0.9997942	0.040898114	0.9996935	0.9978265	0.9951342	0.9379846	0.99987686	0.98579454	0.99905676
1.0	0.9957124	0.9344327	0.9981694	0.9997894	0.9999864	0.99715877	0.9998447	0.99837303	0.69961894	0.97978264
1.0	0.9997358	0.927127	0.34445545	0.9984534	0.9998789	0.9871531	0.9973738	0.71977156	0.02143383	0.8996979
1.0	0.76444477	0.9049587	0.0014459643	0.99991584	0.9020617	0.999241	0.99658006	0.9824912	0.99747854	0.99854785
1.0	0.9963922	0.9998951	0.99950325	0.9996294	0.9991811	0.9996877	0.9546237	0.019067792	0.99962497	0.841973
1.0	0.99960274	0.99979514	0.9994444	0.9880344	0.95696664	0.9997769	0.99983954	0.8256112	0.9856311	0.9917822
1.0	0.9913635	0.99959475	0.97399276	0.15178888	0.9995142	0.99987423	0.59126174	0.9972283	0.9994318	0.8253326
1.0	0.9917317	0.8791429	0.99770916	0.99889463	0.9998599	0.9112652	0.9999894	0.9998318	0.24119648	0.7810117
1.0	0.9923868	0.99835616	0.626655	0.9820035	0.9998449	0.9866736	0.97152036	0.9998354	0.9995384	0.03870124
1.0	0.99536765	0.9891478	0.99998	0.85381323	0.99998415	0.99780506	0.995479	0.9996475	0.99744666	0.99902594
1.0	0.99998224	0.99984145	0.9953733	0.47521785	0.9996105	0.6020924	0.027328327	0.9899789	0.9127807	0.99696046
1.0	0.9235812	0.9891478	0.9996511	0.9996995	0.9998004	0.96712387	0.99745625	0.36283937	0.46482792	0.9573187
1.0	0.00058255397	0.9951035	0.901906	0.9934675	0.9995943	0.9999062	0.99908626	0.9984321	0.8821464	0.93833005
1.0	0.99989045	0.9999261	0.98612636	0.998743	0.987812	0.9602104	0.99979264	0.9815369	0.9971379	0.65632355
1.0	0.998519	0.99942684	0.9481167	0.99910694	0.9996006	0.98096406	0.9991079	0.9996327	0.0006211847	0.51405704
1.0	0.99958676	0.024421345	0.99995506	0.99938965	0.99964905	0.5868576	0.19898988	0.99806017	0.02987175	0.06920694
1.0	0.99785465	0.9998671	0.9998056	0.9709647	0.19103047	0.9932957	0.99994075	0.9997869	0.5498233	0.23170464
1.0	0.9996014	0.00519933	0.9647324	0.99965847	0.16805483	0.99967384	0.9969228	0.21347956	0.98359483	0.99936324
1.0	0.8297265	0.99394166	0.99241555	0.9796759	0.9999788	0.9993492	0.9990392	0.998459	0.38643745	0.9952187
1.0	0.945287	0.9996748	0.9992397	0.9988864	0.9997712	0.9997148	0.99431324	0.99931955	0.9992847	0.7333926
1.0	0.9624286	0.999985	0.99963665	0.0019066836	0.984134	0.9989134	0.0038739904	0.9990889	0.9999254	0.99387133
1.0	0.99986994	0.99993014	0.9990883	0.998982	0.8171322	0.35166174	0.98876	0.74721104	0.5619559	0.99970067
1.0	0.9968348	0.9999038	0.9865009	0.99937904	0.9996111	0.9997136	0.9990977	0.2848865	0.99941003	0.9995161
1.0	0.9872879	0.99010426	0.0037428306	0.98741305	0.999326	0.999881	0.92917204	0.7254721	0.99728894	0.9836769
1.0	0.01569626	0.9970079	0.99838746	0.99892753	0.9998029	0.99969065	0.9988212	0.99983406	0.84478486	0.9908652
1.0	0.9996506	0.8931156	0.99973506	0.9998416	0.9996892	0.99713695	0.0005917735	0.9951663	0.9993672	0.9998259
1.0	0.9746278	0.9995592	0.9996238	0.08731861	0.99977773	0.99844897	0.04001551	0.99783427	0.9999007	0.9997496
1.0	0.9983754	0.999701	0.99973327	0.9999901	0.97899204	0.98274624	0.9960795	0.9981154	0.9954932	0.99860305
1.0	0.99974185	0.9999306	0.99126524	0.9842382	0.9999447	0.98869073	0.99944264	0.9989586	0.9989575	0.9978668
1.0	0.9997707	0.457403	0.8135669	0.9999075	0.99927634	0.9955397	0.9993216	0.9995976	0.7853484	0.9970976
1.0	0.9990163	0.44302598	0.99641824	0.9998254	0.9998154	0.99969256	0.99944955	0.99965394	0.9994186	0.99980646
1.0	0.95575064	0.96840245	0.9991223	0.800605	0.0042843902	0.06470725	0.8681599	0.9999038	0.9865202	0.5424798
1.0	0.9952154	0.9996178	0.15465942	0.024408812	0.0021883484	0.9999093	0.99969566	0.641314	0.99284667	0.9992884
1.0	0.9998684	0.24100475	0.974668	0.9998692	0.99977726	0.9975127	0.94772923	0.981396	0.9993237	0.99790394
1.0	0.99897504	0.99751186	0.32911068	0.98109186	0.99963367	0.999703	0.993082	0.9999255	0.8687401	0.9997644
1.0	0.94415164	0.98876405	0.99978274	0.99977785	0.9995722	0.99989593	0.02064477	0.9955917	0.99588037	0.016743157
1.0	0.99495786	0.9891478	0.9996673	0.99297297	0.99910456	0.99851924	0.99745685	0.99974865	0.0065088747	0.359116
1.0	0.9941334	0.9809202	0.81562036	0.99984276	0.9997793	0.9997067	0.9938731	0.1325429	0.99765944	0.9964168
1.0	0.99943346	0.9999242	0.9985353	0.9996512	0.9964148	0.98714834	0.9991616	0.9983676	0.32828653	0.997619
1.0	0.14895354	0.20477279	0.99936944	0.99927694	0.99739885	0.9215072	0.105420515	0.9893806	0.9988304	0.99992526
1.0	0.99429286	0.19855697	0.9957788	0.87397504	0.00024034684	0.9984463	0.9901828	0.8681828	0.9932399	0.82070494
1.0	0.9993611	0.9988764	0.33331862	0.94999826	0.99963176	0.99981123	0.9184134	0.997948	0.48694798	0.99942786
1.0	0.99664813	0.005148828	0.98764986	0.9991379	0.88086087	0.9999845	0.9998216	0.9996575	0.9996611	0.9951565
1.0	0.9992867	0.99887043	0.9986112	0.9996649	0.9954555	0.9788206	0.0138281705	0.9951586	0.99993074	0.1588005
1.0	0.9999833	0.99995315	0.98980415	0.9955551	0.7963096	0.9993376	0.95109236	0.9995814	0.99878734	0.9994568
1.0	0.99912053	0.99990714	0.99977773	0.9973635	0.99942064	0.9993832	0.9015962	0.9996018	0.9994178	0.9963469
1.0	0.9988187	0.9988237	0.9996325	0.9838381	0.96598303	0.9971117	0.99848807	0.9997181	0.9997638	0.99991477
1.0	0.955268	0.9682446	0.99971336	0.7647621	0.3151961	0.43044913	0.9955108	0.9993912	0.9978746	0.83919746
1.0	0.99986756	0.31596923	0.06575879	0.9956548	0.99937785	0.99238455	0.75476885	0.99992836	0.99928325	0.99780625
1.0	0.9986297	0.9995091	0.9190751	0.98499495	0.99988115	0.9883207	0.9995486	0.9899789	0.99985266	0.993968
1.0	0.99744403	0.99624217	0.99960166	0.9987871	0.0009989933	0.7726957	0.98525375	0.99968433	0.025410121	0.93481225
1.0	0.96854824	0.99989223	0.94983923	0.054634385	0.9986625	0.99904996	0.86615384	0.9996214	0.71614605	0.9998989
1.0	0.032289933	0.007870587	0.9993844	0.9996252	0.9997862	0.9966221	0.28241926	0.999345	0.98702943	0.9990687
1.0	0.9813995	0.97401834	0.99911803	0.9943298	0.9993999	0.9976433	0.9933171	0.98611426	0.994175	0.99928194
1.0	0.9839564	0.34120187	0.99952924	0.9983564	0.9988366	0.0019785687	0.9865242	0.9899789	0.9994703	0.1856479
1.0	0.9987017	0.9981927	0.99241924	0.9973839	0.99919826	0.9997478	0.9884489	0.27235764	0.9981749	0.98484707
1.0	0.98652947	0.8770027	0.9998772	0.961894	0.9993957	0.99984777	0.99928147	0.9936573	0.98883724	0.9748038
1.0	0.9994808	0.99966526	0.99570245	0.99999106	0.99968183	0.99867946	0.96898234	0.99995303	0.9983014	0.0006573623
1.0	0.9762853	0.99287635	0.87173295	0.9998134	0.992434	0.9986419	0.95559317	0.99969554	0.89152193	0.99935704
1.0	0.17963688	0.9431851	0.9308878	0.6276041	0.99962914	0.9997181	0.99633265	0.99983966	0.9873732	0.99999094
1.0	0.99598324	0.118599325	0.9679226	0.99307936	0.94170314	0.48013365	0.00031207447	0.9990415	0.99964213	0.9805893
1.0	0.54679245	0.99442875	0.9999528	0.84484637	0.004048608	0.9968027	0.0008579215	0.01093312	0.9921888	0.9657984
1.0	0.9997527	0.9891478	0.026061516	0.9649432	0.9997832	0.99968195	0.9940096	0.9983802	0.98850006	0.9730751
1.0	0.11782175	0.147772	0.9992964	0.9941203	0.8961289	0.9988017	0.9992053	0.99886984	0.99720144	0.98897064
1.0	0.9988061	0.95189166	0.99777347	0.7290875	0.9995671	0.7497014	0.99983525	0.99903667	0.99951494	0.9965334
1.0	0.99930906	0.5214648	0.9983163	0.749078	0.9984781	0.9999306	0.99763644	0.9925922	0.99982005	0.9945872
1.0	0.99226874	0.9962919	0.7218274	0.9889881	0.9998821	0.9608177	0.9993932	0.99941015	0.99497354	0.9981857
1.0	0.14064164	0.99962425	0.98765695	0.28824735	0.17047319	0.99933076	0.9954336	0.0015816394	0.99962914	0.9968701
1.0	0.9838881	0.99965143	0.16969052	0.9991579	0.79163456	0.98508865	0.9992785	0.998345	0.4923845	0.99847466
1.0	0.82856655	0.99988234	0.99864846	0.0021270704	0.7563742	0.9997259	0.9979863	0.9968093	0.9934176	0.9924935
1.0	0.9964625	0.93847746	0.9946983	0.84686095	0.99173427	0.6203049	0.98629516	0.9975616	0.80094683	0.9768013
1.0	0.9999671	0.99994254	0.9947636	0.99946564	0.98958886	0.9971464	0.9998305	0.03077267	0.092089236	0.51037705
1.0	0.99286073	0.9891478	0.9996352	0.99923265	0.999275	0.99976295	0.99838066	0.999915	0.9842032	0.98565894
1.0	0.18491	0.99760985	0.9685733	0.99905044	0.96282876	0.0055198073	0.9871317	0.9996049	0.85425204	0.015065657
1.0	0.99084115	0.99998426	0.99959666	0.12629007	0.984134	0.44751072	0.57283574	0.9961434	0.92885506	0.9990471
1.0	0.9852491	0.7475961	0.99978715	0.99293834	0.57015103	0.117185466	0.9991524	0.999938	0.99922407	0.99993217
1.0	0.9805504	0.9995988	0.9349478	0.9944457	0.8095557	0.99974793	0.99758816	0.9963924	0.0015060798	0.9921949
1.0	0.9999552	0.99961996	0.00793477	0.9994097	0.984134	0.99991524	0.91868585	0.9996536	0.9996214	0.9901225
1.0	0.99928325	0.9891478	0.06581945	0.9995466	0.99682283	0.98735136	0.9995796	0.999884	0.9984426	0.99512404
1.0	0.9990208	0.99401593	0.11418917	0.9987644	0.10934626	0.9997131	0.99970406	0.99971634	0.9957698	0.9999001
1.0	0.43024883	0.9993476	0.99940753	0.9979703	0.99880004	0.80384135	0.9987804	0.9956938	0.8146313	0.99323297
1.0	0.9959812	0.9999689	0.9930656	0.9987669	0.9994398	0.9999577	0.9973475	0.999332	0.99952495	0.59192324
1.0	0.99717075	0.99379987	0.9813052	0.9991518	0.99977666	0.006416993	0.0063250996	0.999918	0.9972115	0.8397973
1.0	0.9993855	0.99403775	0.99836236	0.18583426	0.9998104	0.9476199	0.9986437	0.9975078	0.9998404	0.9998086
1.0	0.9762853	0.99971837	0.97632945	0.9943125	0.99981266	0.93253	0.965712	0.9705648	0.99924064	0.99929667
1.0	0.9997236	0.9945332	0.23954616	0.99970907	0.55207586	0.99950004	0.99345136	0.9991142	0.2820791	0.9972561
1.0	0.99823797	0.9474296	0.99729663	0.30133379	0.0043099974	0.9999361	0.9996902	0.10121634	0.022314126	0.99871624
1.0	0.99893194	0.99658245	0.9988463	0.9796759	0.99992704	0.9557014	0.9925972	0.998572	0.99929225	0.97576106
1.0	0.04728654	0.9999206	0.9996642	0.6736746	0.9061991	0.9999696	0.9953608	0.007668029	0.98430586	0.998243
1.0	0.99678755	0.9997944	0.99830544	0.99981135	0.6957063	0.99960965	0.99961543	0.9998592	0.47980526	0.98631954
1.0	0.99961865	0.99851185	0.99897635	0.99963593	0.99974793	0.9602104	0.9993974	0.99917656	0.72238594	0.9964185
1.0	0.050921943	0.56993294	0.9994375	0.96630794	0.27149948	0.9988644	0.5087758	0.9989091	0.005265331	0.0579439
1.0	0.86252636	0.9999156	0.999094	0.99948514	0.99951077	0.9903936	0.08721551	0.9999461	0.01257327	0.9965274
1.0	0.9822267	0.99965334	0.9997365	0.9995382	0.99999106	0.35962924	0.13759883	0.9981299	0.99920964	0.7516076
1.0	0.74985933	0.6675357	0.999288	0.8060943	0.9997811	0.95378137	0.9839013	0.99959546	0.9996542	0.9998869
1.0	0.8970312	0.19284678	0.89845306	0.99896777	0.99687034	0.99984026	0.8080112	0.99994504	0.99902725	0.9998932
1.0	0.99937755	0.99988675	0.99963677	0.9910301	0.30054778	0.9998752	0.9942022	0.9997248	0.9727896	0.0041337465
1.0	0.9532934	0.9954111	0.9996381	0.9890911	0.99773264	0.9970106	0.9817027	0.9979274	0.9996464	0.9939896
1.0	0.37986857	0.99983823	0.99959034	0.9999273	0.9924785	0.089640684	0.99911493	0.9991333	0.99838233	0.9999136
1.0	0.46179274	0.9998369	0.37711325	0.99858713	0.9990133	0.99802196	0.5918779	0.9999771	0.99654645	0.9417222
1.0	0.7756943	0.6733597	0.9985598	0.0038914222	0.015702788	0.9998259	0.99933463	0.99980086	0.9993844	0.74387354
1.0	0.9999759	0.48839056	0.99744725	0.66925216	0.9993855	0.9833904	0.967451	0.9960372	0.99854124	0.99997723
1.0	0.9772865	0.99211836	0.99296004	0.99643046	0.63956565	0.99968123	0.9967424	0.0012332916	0.4901798	0.9133551
1.0	0.9912314	0.78180236	0.9984957	0.99900997	0.979687	0.99062973	0.98948085	0.99946874	0.9973986	0.33856657
1.0	0.99967563	0.93814296	0.99995446	0.9998952	0.9995821	0.9984611	0.9992465	0.9806927	0.0029767104	0.994352
1.0	0.9757134	0.997329	0.99861896	0.8265385	0.99794775	0.9887815	0.076901644	0.9996283	0.9982285	0.9996766
1.0	0.9990528	0.99993205	0.9998636	0.90526664	0.999882	0.98817164	0.8315875	0.9996288	0.9675849	0.31040418
1.0	0.9987984	0.9464571	0.9996971	0.99885595	0.9790323	0.9999021	0.9706443	0.99961096	0.9993457	0.9999976
1.0	0.9937412	0.99987745	0.99982965	0.9963844	0.9998099	0.9773895	0.9971163	0.9899789	0.15432714	0.024307488
1.0	0.9995468	0.9918093	0.97109187	0.99997413	0.9922845	0.984891	0.9969037	0.99962914	0.9903286	0.9975339
1.0	0.98435163	0.982141	0.99505734	0.9997874	0.014508399	0.98681146	0.99374145	0.99149597	0.99887425	0.99993944
1.0	0.9978472	0.9996619	0.9999758	0.9997148	0.30837032	0.9999232	0.7628153	0.98879004	0.14312209	0.99992824
1.0	0.99748105	0.9996848	0.99958223	0.9998306	0.9999691	0.9993961	0.9947772	0.9995559	0.9973992	0.99844354
1.0	0.99961615	0.97434175	0.97812825	0.9991696	0.9996799	0.9998011	0.5251301	0.99900156	0.9897187	0.9996444
1.0	0.99468684	0.9999385	0.9995617	0.02142678	0.96367776	0.99990773	0.07628994	0.981912	0.9994869	0.9994173
1.0	0.093799196	0.99991524	0.99965286	0.99834025	0.999858	0.87562543	0.99482685	0.9996897	0.02212919	0.986051
1.0	0.007337354	0.99990237	0.97632945	0.9999368	0.23287623	0.9825049	0.9926058	0.9976046	0.99972075	0.99998116
1.0	0.9965732	0.9997008	0.99451846	0.98919	0.99938774	0.9749414	0.10040815	0.19052526	0.96861124	0.9996878
1.0	0.99932694	0.99977285	0.9999651	0.9994017	0.984134	0.9986349	0.00012260348	0.9980634	0.7092089	0.99962676
1.0	0.99940145	0.3938388	0.9872602	0.99988556	0.4018946	0.9997373	0.9995554	0.76946014	0.9999001	0.9975005
1.0	0.9964509	0.9998079	0.6680345	0.9999068	0.9997379	0.99986565	0.4483832	0.9983144	0.9945305	0.9374492
1.0	0.99957794	0.9997008	0.9853666	0.9996767	0.9994629	0.9968736	0.8505075	0.9991812	0.3556582	0.9852182
1.0	0.105780154	0.99988854	0.99986136	0.9941479	0.99998677	0.87549037	0.94487333	0.03200526	0.9993236	0.9799644
1.0	0.045762237	0.9999	0.9994677	0.7954226	0.98553723	0.9954485	0.997658	0.9997949	0.040701266	0.99879175
1.0	0.99970657	0.9996897	0.9996731	0.9999722	0.99973017	0.99814606	0.99489105	0.99997854	0.7468125	0.9992329
1.0	0.00661738	0.99993145	0.008483606	0.9925889	0.9997626	0.99974114	0.95656717	0.9992182	0.9438422	0.99946386
1.0	0.1774631	0.9999385	0.9995782	0.999173	0.46690908	0.99969196	0.992482	0.9982652	0.99913496	0.9910631
1.0	0.9986148	0.9998746	0.022173526	0.9875786	0.9997484	0.9998857	0.99958056	0.9998727	0.99089104	0.7623605
1.0	0.99940145	0.9999764	0.9948127	0.9997166	0.99948573	0.99925214	0.040567465	0.020750955	0.9999591	0.99876785
1.0	0.9998006	0.9933877	0.9990447	0.98120177	0.9998159	0.83612317	0.99973434	0.9856516	0.99277484	0.9997074
1.0	0.99993014	0.5293347	0.9982293	0.9986285	0.98890185	0.53829575	0.9129329	0.9996798	0.99940705	0.99542636
1.0	0.95788246	0.996445	0.48973545	0.9999329	0.984134	0.9893394	0.99619836	0.99906474	0.8633264	0.9967056
1.0	0.010052616	0.99841356	0.997503	0.9390769	0.984134	0.92773926	0.98065543	0.9982703	0.9960646	0.87213445
1.0	0.99932003	0.998953	0.9999144	0.99934596	0.9999422	0.9828457	0.9846066	0.9845748	0.9956091	0.9994617
1.0	0.9995307	0.96034855	0.9973315	0.9999939	0.9994229	0.9808009	0.36640152	0.9998241	0.889154	0.98802733
1.0	0.99936455	0.9986357	0.9980987	0.9996878	0.9991986	0.527878	0.9972669	0.9955878	0.9978999	0.99976593
1.0	0.6539653	0.99917454	0.9976273	0.99873656	0.98389244	0.4099594	0.9995554	0.98106956	0.9829144	0.9972977
1.0	0.99938715	0.7467861	0.3614765	0.99969375	0.8176353	0.9992705	0.9993563	0.99804115	0.99479645	0.99977785
1.0	0.9999713	0.9999515	0.9991283	0.9995939	0.9965127	0.99748355	0.9851531	0.9728071	0.99200165	0.99970514
1.0	0.9998585	0.9996165	0.9997758	0.931747	0.98059595	0.31579643	0.44483817	0.9988839	0.9992079	0.9996983
1.0	0.9968341	0.9499492	0.48886395	0.9889255	0.27222374	0.9996669	0.999311	0.99982196	0.97534174	0.99967456
1.0	0.9255387	0.995706	0.8596076	0.9988732	0.63795435	0.9998715	0.948756	0.9996716	0.9971915	0.93232167
1.0	0.99633837	0.9861296	0.12766786	0.99934965	0.6149947	0.99964845	0.9997243	0.87980074	0.99889	0.9998072
1.0	0.9965328	0.21587262	0.9980501	0.99996746	0.96055174	0.9983138	0.9987496	0.9993568	0.99779475	0.99415696
1.0	0.99969673	0.97987056	0.24327448	0.8305679	0.008878133	0.603314	0.9993544	0.9719601	0.9993394	0.95641303
1.0	0.99351233	0.99986064	0.7760645	0.9949469	0.9996101	0.9999058	0.639686	0.9996468	0.9965546	0.9905005
1.0	0.99262446	0.986679	0.9923012	0.95963633	0.9997737	0.8398409	0.9995952	0.9928911	0.999331	0.9987696
1.0	0.9949826	0.999526	0.9918595	0.9036657	0.9998154	0.24557361	0.9978635	0.9999796	0.9976681	0.9995977
1.0	0.99951696	0.9998468	0.99164635	0.97651106	0.999469	0.5797223	0.49292305	0.98730034	0.9973105	0.9958947
1.0	0.99964404	0.9999145	0.9718741	0.9959772	0.06882383	0.8961843	0.92861044	0.99995816	0.99428695	0.00032576302
1.0	0.5500237	0.98231584	0.9967939	0.8932717	0.9995882	0.99808526	0.29612005	0.9994554	0.8088767	0.9941421
1.0	0.91942316	0.86678106	0.9978702	0.9988438	0.99998605	0.9958163	0.9973884	0.95231766	0.999483	0.9998591
1.0	0.0011622438	0.999571	0.898617	0.96517164	0.99975973	0.90849316	0.010457878	0.9998029	0.9865202	0.99953175
1.0	0.80561113	0.06788556	0.055723272	0.029712508	0.9973442	0.99684095	0.9993399	0.7203819	0.7499363	0.16955645
1.0	0.9988888	0.29959866	0.2257824	0.99977046	0.99999213	0.93124145	0.5905253	0.9661175	0.964193	0.99903595
1.0	0.20656136	0.9990007	0.99966455	0.99874496	0.9997662	0.9985097	0.9953531	0.9998796	0.9994438	0.9962997
1.0	0.6526475	0.95858073	0.13037722	0.99723357	0.9811854	0.9997094	0.0038739904	0.9999666	0.9993305	0.7740836
0.0	0.9762853	0.9891478	0.97632945	0.9796759	0.984134	0.9602104	0.98065543	0.9899789	0.9865202	0.97777236
0.0	0.9762853	0.9891478	0.97632945	0.9796759	0.984134	0.9602104	0.98065543	0.9899789	0.9865202	0.97777236
0.0	0.9762853	0.9891478	0.97632945	0.9796759	0.984134	0.9602104	0.98065543	0.9899789	0.9865202	0.97777236
0.0	0.9762853	0.9891478	0.97632945	0.9796759	0.984134	0.9602104	0.98065543	0.9899789	0.9865202	0.97777236
0.0	0.9762853	0.9891478	0.97632945	0.9796759	0.984134	0.9602104	0.98065543	0.9899789	0.9865202	0.97777236
0.0	0.9762853	0.9891478	0.97632945	0.9796759	0.984134	0.9602104	0.98065543	0.9899789	0.9865202	0.97777236
0.0	0.99270517	0.9980724	0.9935801	0.99841285	0.99706835	0.9864412	0.97912645	0.9974819	0.9893301	0.990537
0.0	0.8701241	0.93942356	0.90267456	0.96108913	0.8393767	0.4545259	0.716673	0.9512713	0.670964	0.8235337
0.0	0.8701241	0.93942356	0.90267456	0.96108913	0.8393767	0.4545259	0.716673	0.9512713	0.670964	0.8235337
0.0	0.8701241	0.93942356	0.90267456	0.96108913	0.8393767	0.4545259	0.716673	0.9512713	0.670964	0.8235337
0.0	0.9986148	0.9990988	0.9863587	0.9996051	0.99844766	0.9964729	0.9915821	0.99907815	0.99588037	0.9900713
0.0	0.9961675	0.9998356	0.9978849	0.9989524	0.99945074	0.99753594	0.99669915	0.9985825	0.9971379	0.99794096
0.0	0.99322116	0.9997578	0.99736845	0.99862516	0.99926335	0.9967981	0.99356866	0.998211	0.996161	0.9959715
0.0	0.9896265	0.9987123	0.9906474	0.99655765	0.9981331	0.99442154	0.9727858	0.9960206	0.99169075	0.99108875
0.0	0.99322116	0.9997578	0.99736845	0.99862516	0.99926335	0.9967981	0.99356866	0.998211	0.996161	0.9959715
0.0	0.99322116	0.9997578	0.99736845	0.99862516	0.99926335	0.9967981	0.99356866	0.998211	0.996161	0.9959715
0.0	0.9896265	0.9987123	0.9906474	0.99655765	0.9981331	0.99442154	0.9727858	0.9960206	0.99169075	0.99108875
0.0	0.99923646	0.9998679	0.9996238	0.99976724	0.99974793	0.99969196	0.99918944	0.99960035	0.99922407	0.9992329
0.0	0.9762853	0.9891478	0.97632945	0.9796759	0.984134	0.9602104	0.98065543	0.9899789	0.9865202	0.97777236
0.0	0.9762853	0.9891478	0.97632945	0.9796759	0.984134	0.9602104	0.98065543	0.9899789	0.9865202	0.97777236
0.0	0.99923646	0.9998679	0.9996238	0.99976724	0.99974793	0.99969196	0.99918944	0.99960035	0.99922407	0.9992329
0.0	0.9762853	0.9891478	0.97632945	0.9796759	0.984134	0.9602104	0.98065543	0.9899789	0.9865202	0.97777236
0.0	0.9762853	0.9891478	0.97632945	0.9796759	0.984134	0.9602104	0.98065543	0.9899789	0.9865202	0.97777236
0.0	0.99322116	0.9997578	0.99736845	0.99862516	0.99926335	0.9967981	0.99356866	0.998211	0.996161	0.9959715
0.0	0.9896265	0.9987123	0.9906474	0.99655765	0.9981331	0.99442154	0.9727858	0.9960206	0.99169075	0.99108875
0.0	0.9986148	0.9990988	0.9863587	0.9996051	0.99844766	0.9964729	0.9915821	0.99907815	0.99588037	0.9900713
0.0	0.99322116	0.9997578	0.99736845	0.99862516	0.99926335	0.9967981	0.99356866	0.998211	0.996161	0.9959715
0.0	0.99923646	0.9998679	0.9996238	0.99976724	0.99974793	0.99969196	0.99918944	0.99960035	0.99922407	0.9992329
0.0	0.9762853	0.0002638303	0.0023611428	9.243417e-05	0.00028069282	2.0862342e-05	8.308906e-05	0.00021310952	9.8772616e-05	0.0018841056
0.0	0.0011357069	0.000597893	0.0020368437	0.012814656	0.38600528	0.014108579	0.0034555162	0.0015548806	0.0594861	0.00019183513
0.0	0.99923646	0.9998679	0.9996238	0.99976724	0.99974793	0.99969196	0.99918944	0.99960035	0.99922407	0.9992329
0.0	0.9762853	0.9891478	0.97632945	0.9796759	0.984134	0.9602104	0.9806553	0.9899789	0.9865202	0.97777236
0.0	0.99923646	0.9998679	0.9996238	0.99976724	0.99974793	0.99969196	0.99918944	0.99960035	0.99922407	0.9992329
0.0	0.9762853	0.9891478	0.97632945	0.9796759	0.984134	0.9602104	0.98065543	0.9899789	0.9865202	0.97777236
0.0	0.9762853	0.9891478	0.97632945	0.9796759	0.984134	0.9602104	0.9806553	0.9899789	0.9865202	0.97777236
0.0	0.9762853	0.9891478	0.97632945	0.9796759	0.984134	0.9602104	0.98065543	0.9899789	0.9865202	0.97777236
0.0	0.9762853	0.9891478	0.97632945	0.9796759	0.984134	0.9602104	0.98065543	0.9899789	0.9865202	0.97777236
0.0	0.99923646	0.9998679	0.9996238	0.99976724	0.99974793	0.99969196	0.99918944	0.99960035	0.99922407	0.9992329
0.0	0.9986148	0.9990988	0.9863587	0.9996051	0.99844766	0.9964729	0.9915821	0.99907815	0.99588037	0.9900713
0.0	0.9986148	0.9990988	0.9863587	0.9996051	0.99844766	0.9964729	0.9915821	0.99907815	0.99588037	0.9900713
0.0	0.99322116	0.9997578	0.99736845	0.99862516	0.99926335	0.9967981	0.99356866	0.998211	0.996161	0.9959715
0.0	0.99322116	0.9997578	0.99736845	0.99862516	0.99926335	0.9967981	0.99356866	0.998211	0.996161	0.9959715
0.0	0.9067213	0.9713377	0.29760265	0.90345407	0.99193	0.74473625	0.8975162	0.9321005	0.97464573	0.97958434
0.0	0.86604017	0.9738565	0.3032939	0.8794093	0.9914436	0.74380004	0.8965919	0.9418904	0.9779748	0.98075175
0.0	0.8811905	0.9708066	0.32012704	0.88314617	0.9906585	0.7658903	0.9119986	0.93787	0.9708737	0.9744353
0.0	0.8956861	0.9777012	0.3004613	0.90325093	0.992253	0.7348908	0.9100979	0.9400905	0.9731362	0.98076105
0.0	0.82856655	0.9632222	0.24327445	0.84458226	0.98942554	0.7157965	0.8520046	0.90683705	0.96073645	0.9687913
0.0	0.82856655	0.9632222	0.24327445	0.84458226	0.98942554	0.7157965	0.8520046	0.90683705	0.96073645	0.9687913
0.0	0.82856643	0.9632222	0.24327448	0.84458226	0.98942554	0.7157965	0.8520046	0.9068369	0.96073645	0.9687913
0.0	0.82856643	0.9632222	0.24327445	0.84458226	0.98942554	0.7157965	0.8520046	0.90683705	0.96073645	0.9687913
0.0	0.82856655	0.9632222	0.24327445	0.84458226	0.98942554	0.7157965	0.8520046	0.90683705	0.96073645	0.9687913
0.0	0.9896265	0.9987123	0.9906474	0.99655765	0.9981331	0.99442154	0.9727858	0.9960206	0.99169075	0.99108875
0.0	0.99322116	0.9997578	0.99736845	0.99862516	0.99926335	0.9967981	0.99356866	0.998211	0.996161	0.9959715
0.0	0.9994425	0.99945396	0.9937388	0.99973947	0.99943393	0.9974638	0.9961499	0.9994486	0.99790394	0.9973628
0.0	0.99640816	0.15154274	0.99445903	0.99800974	0.9947914	0.98501855	0.9988543	0.99803776	0.80493027	9.642425e-05
0.0	0.99997354	0.9891478	0.9995716	0.9999459	0.99207944	0.99955755	0.99957806	0.9991373	0.8088767	0.9998554
0.0	0.99997354	0.9891478	0.9995716	0.9999459	0.99207944	0.99955755	0.99957806	0.9991373	0.8088767	0.9998554
0.0	0.5055706	0.9891478	0.24925745	0.980139	0.000895774	0.017111877	0.00013115656	0.9047853	0.8088767	0.99067533
0.0	0.99322116	0.9997578	0.99736845	0.99862516	0.99926335	0.9967981	0.99356866	0.998211	0.996161	0.9959715
0.0	0.011366874	0.0014231082	0.25370142	0.0006387849	0.00030793296	0.04434254	0.0021029057	0.0013359307	0.016557578	0.0005871942
0.0	0.9762853	0.9891478	0.97632945	0.9796759	0.984134	0.9602104	0.98065543	0.9899789	0.9865202	0.97777236
0.0	0.9762853	0.9891478	0.97632945	0.9796759	0.984134	0.9602104	0.98065543	0.9899789	0.9865202	0.97777236
0.0	0.99923646	0.9998679	0.9996238	0.99976724	0.99974793	0.99969196	0.99918944	0.99960035	0.99922407	0.9992329
0.0	0.9762853	0.9891478	0.97632945	0.9796759	0.984134	0.9602104	0.98065543	0.9899789	0.9865202	0.97777236
0.0	0.9999443	0.99980575	0.998403	0.9998254	0.99986386	0.99908423	0.9989268	0.9998124	0.99939203	0.99985087
0.0	0.5030789	0.00026560356	0.0171537	0.00029414135	0.07614073	0.004450623	0.0014731727	0.0036189747	0.0024562622	0.0061628935
0.0	0.9971668	0.95309275	0.9821952	0.9891489	0.9937103	0.9963063	0.9542039	0.99552083	0.9843419	0.96885544
0.0	0.99923646	0.9998679	0.9996238	0.99976724	0.99974793	0.99969196	0.99918944	0.99960035	0.99922407	0.9992329
0.0	0.9762853	0.9891478	0.97632945	0.9796759	0.984134	0.9602104	0.98065543	0.9899789	0.9865202	0.97777236
0.0	0.9762853	0.9891478	0.97632945	0.9796759	0.984134	0.9602104	0.98065543	0.9899789	0.9865202	0.97777236
0.0	0.9762853	0.9891478	0.97632945	0.9796759	0.984134	0.9602104	0.98065543	0.9899789	0.9865202	0.97777236
0.0	0.9762853	0.9891478	0.97632945	0.9796759	0.984134	0.9602104	0.98065543	0.9899789	0.9865202	0.97777236
0.0	0.9762853	0.9891478	0.97632945	0.9796759	0.984134	0.9602104	0.98065543	0.9899789	0.9865202	0.97777236
0.0	0.99923646	0.9998679	0.9996238	0.99976724	0.99974793	0.99969196	0.99918944	0.99960035	0.99922407	0.9992329
0.0	0.99648917	0.9971411	0.9389139	0.98854685	0.9981457	0.9777092	0.9935841	0.9905488	0.99673516	0.99854124
0.0	0.995175	0.99898845	0.99886775	0.99851066	0.9988833	0.9980551	0.99241346	0.99877304	0.99750024	0.9930443
0.0	0.99715024	0.9995358	0.9968514	0.99920887	0.9994326	0.99965596	0.9930997	0.9993568	0.9981199	0.99900013
0.0	0.9762853	0.9891478	0.97632945	0.9796759	0.984134	0.9602104	0.98065543	0.9899789	0.9865202	0.97777236
0.0	0.9986148	0.9990988	0.9863587	0.9996051	0.99844766	0.9964729	0.9915821	0.99907815	0.99588037	0.9900713
0.0	0.99322116	0.9997578	0.99736845	0.99862516	0.99926335	0.9967981	0.99356866	0.998211	0.996161	0.9959715
0.0	0.9896265	0.9987123	0.9906474	0.99655765	0.9981331	0.99442154	0.9727858	0.9960206	0.99169075	0.99108875
0.0	0.99322116	0.9997578	0.99736845	0.99862516	0.99926335	0.9967981	0.99356866	0.998211	0.996161	0.9959715
0.0	0.995175	0.99898845	0.99886775	0.99851066	0.9988833	0.9980551	0.99241346	0.99877304	0.99750024	0.9930443
0.0	0.99322116	0.9997578	0.99736845	0.99862516	0.99926335	0.9967981	0.99356866	0.998211	0.996161	0.9959715
0.0	0.99744153	0.99986243	0.9989492	0.9991817	0.99953294	0.99823606	0.9978981	0.99913776	0.9987601	0.99852645
0.0	0.9762853	0.9891478	0.97632945	0.9796759	0.984134	0.9602104	0.98065543	0.9899789	0.9865202	0.97777236
0.0	0.9762853	0.9891478	0.97632945	0.9796759	0.984134	0.9602104	0.98065543	0.9899789	0.9865202	0.97777236
0.0	0.9762853	0.9891478	0.97632945	0.9796759	0.984134	0.9602104	0.98065543	0.9899789	0.9865202	0.97777236
0.0	0.009998805	0.0047172387	0.0034676953	0.069119014	0.0001611286	0.0006986723	0.00011927024	0.0059870714	0.0029588803	9.6034906e-05
0.0	0.009998805	0.0047172387	0.0034676953	0.069119014	0.0001611286	0.0006986723	0.00011927024	0.0059870714	0.0029588803	9.6034906e-05
0.0	0.9762853	0.9891478	0.97632945	0.9796759	0.984134	0.9602104	0.9806553	0.9899789	0.9865202	0.97777236
0.0	0.9762853	0.9891478	0.97632945	0.9796759	0.984134	0.9602104	0.9806553	0.9899789	0.9865202	0.97777236
0.0	0.9762853	0.9891478	0.97632945	0.9796759	0.984134	0.9602104	0.98065543	0.9899789	0.9865202	0.97777236
0.0	0.9986148	0.9990988	0.9863587	0.9996051	0.99844766	0.9964729	0.9915821	0.99907815	0.99588037	0.9900713
0.0	0.9986148	0.9990988	0.9863587	0.9996051	0.99844766	0.9964729	0.9915821	0.99907815	0.99588037	0.9900713
0.0	0.99322116	0.9997578	0.99736845	0.99862516	0.99926335	0.9967981	0.99356866	0.998211	0.996161	0.9959715
0.0	0.99322116	0.9997578	0.99736845	0.99862516	0.99926335	0.9967981	0.99356866	0.998211	0.996161	0.9959715
0.0	0.9762853	0.9891478	0.97632945	0.9796759	0.984134	0.9602104	0.98065543	0.9899789	0.9865202	0.97777236
0.0	0.9896265	0.9987123	0.9906474	0.99655765	0.9981331	0.99442154	0.9727858	0.9960206	0.99169075	0.99108875
0.0	0.9896265	0.9987123	0.9906474	0.99655765	0.9981331	0.99442154	0.9727858	0.9960206	0.99169075	0.99108875
0.0	0.99322116	0.9997578	0.99736845	0.99862516	0.99926335	0.9967981	0.99356866	0.998211	0.996161	0.9959715
0.0	0.99322116	0.9997578	0.99736845	0.99862516	0.99926335	0.9967981	0.99356866	0.998211	0.996161	0.9959715
0.0	0.9762853	0.9891478	0.97632945	0.9796759	0.984134	0.9602104	0.98065543	0.9899789	0.9865202	0.97777236
0.0	0.9762853	0.9891478	0.97632945	0.9796759	0.984134	0.9602104	0.98065543	0.9899789	0.9865202	0.97777236
0.0	0.9762853	0.9891478	0.97632945	0.9796759	0.984134	0.9602104	0.98065543	0.9899789	0.9865202	0.97777236
0.0	0.9762853	0.9891478	0.97632945	0.9796759	0.984134	0.9602104	0.98065543	0.9899789	0.9865202	0.97777236
0.0	0.99923646	0.9998679	0.9996238	0.99976724	0.99974793	0.99969196	0.99918944	0.99960035	0.99922407	0.9992329
0.0	0.9762853	0.9891478	0.97632945	0.9796759	0.984134	0.9602104	0.98065543	0.9899789	0.9865202	0.97777236
0.0	0.9762853	0.9891478	0.97632945	0.9796759	0.984134	0.9602104	0.98065543	0.9899789	0.9865202	0.97777236
0.0	0.99923646	0.9998679	0.9996238	0.99976724	0.99974793	0.99969196	0.99918944	0.99960035	0.99922407	0.9992329
0.0	0.9762853	0.9891478	0.97632945	0.9796759	0.984134	0.9602104	0.98065543	0.9899789	0.9865202	0.97777236
0.0	0.9762853	0.9891478	0.97632945	0.9796759	0.984134	0.9602104	0.98065543	0.9899789	0.9865202	0.97777236
0.0	0.99957126	0.99990284	0.99968874	0.99977833	0.9997968	0.99971694	0.99938536	0.99963665	0.9994461	0.9995808
0.0	0.9762853	0.9891478	0.97632945	0.9796759	0.984134	0.9602104	0.98065543	0.9899789	0.9865202	0.97777236
0.0	0.9762853	0.9891478	0.97632945	0.9796759	0.984134	0.9602104	0.98065543	0.9899789	0.9865202	0.97777236
0.0	0.9762853	0.9891478	0.97632945	0.9796759	0.984134	0.9602104	0.98065543	0.9899789	0.9865202	0.97777236
0.0	0.99923646	0.9998679	0.9996238	0.99976724	0.99974793	0.99969196	0.99918944	0.99960035	0.99922407	0.9992329
0.0	0.99923646	0.9998679	0.9996238	0.99976724	0.99974793	0.99969196	0.99918944	0.99960035	0.99922407	0.9992329
0.0	0.9762853	0.9891478	0.97632945	0.9796759	0.984134	0.9602104	0.98065543	0.9899789	0.9865202	0.97777236
0.0	0.995175	0.99898845	0.99886775	0.99851066	0.9988833	0.9980551	0.99241346	0.99877304	0.99750024	0.9930443
0.0	0.00078105304	0.059210807	0.0002781996	0.0026382192	0.6670675	0.13259175	0.073577315	0.060631122	0.06887471	0.00074837805
0.0	0.9986148	0.9990988	0.9863587	0.9996051	0.99844766	0.9964729	0.9915821	0.99907815	0.99588037	0.9900713
0.0	0.99322116	0.9997578	0.99736845	0.99862516	0.99926335	0.9967981	0.99356866	0.998211	0.996161	0.9959715
0.0	0.9896265	0.9987123	0.9906474	0.99655765	0.9981331	0.99442154	0.9727858	0.9960206	0.99169075	0.99108875
0.0	0.99322116	0.9997578	0.99736845	0.99862516	0.99926335	0.9967981	0.99356866	0.998211	0.996161	0.9959715
0.0	0.99648917	0.9971411	0.9389138	0.98854685	0.9981457	0.9777092	0.9935841	0.9905488	0.99673516	0.99854124
0.0	0.9986148	0.9990988	0.9863587	0.9996051	0.99844766	0.9964729	0.9915821	0.99907815	0.99588037	0.9900713
0.0	0.9986148	0.9990988	0.9863587	0.9996051	0.99844766	0.9964729	0.9915821	0.99907815	0.99588037	0.9900713
0.0	0.99322116	0.9997578	0.99736845	0.99862516	0.99926335	0.9967981	0.99356866	0.998211	0.996161	0.9959715
0.0	0.99322116	0.9997578	0.99736845	0.99862516	0.99926335	0.9967981	0.99356866	0.998211	0.996161	0.9959715
0.0	0.99322116	0.9997578	0.99736845	0.99862516	0.99926335	0.9967981	0.99356866	0.998211	0.996161	0.9959715
0.0	0.99322116	0.9997578	0.99736845	0.99862516	0.99926335	0.9967981	0.99356866	0.998211	0.996161	0.9959715
0.0	0.99923646	0.9998679	0.9996238	0.99976724	0.99974793	0.99969196	0.99918944	0.99960035	0.99922407	0.9992329
0.0	0.99923646	0.9998679	0.9996238	0.99976724	0.99974793	0.99969196	0.99918944	0.99960035	0.99922407	0.9992329
0.0	0.9986148	0.9990988	0.9863587	0.9996051	0.99844766	0.9964729	0.9915821	0.99907815	0.99588037	0.9900713
0.0	0.99322116	0.9997578	0.99736845	0.99862516	0.99926335	0.9967981	0.99356866	0.998211	0.996161	0.9959715
0.0	0.99322116	0.9997578	0.99736845	0.99862516	0.99926335	0.9967981	0.99356866	0.998211	0.996161	0.9959715
0.0	0.99923646	0.9998679	0.9996238	0.99976724	0.99974793	0.99969196	0.99918944	0.99960035	0.99922407	0.9992329
0.0	0.9762853	0.9891478	0.97632945	0.9796759	0.984134	0.9602104	0.9806553	0.9899789	0.9865202	0.97777236
0.0	0.9762853	0.9891478	0.97632945	0.9796759	0.984134	0.9602104	0.98065543	0.9899789	0.9865202	0.97777236
0.0	0.9762853	0.9891478	0.97632945	0.9796759	0.984134	0.9602104	0.98065543	0.9899789	0.9865202	0.97777236
0.0	0.9762853	0.9891478	0.97632945	0.9796759	0.984134	0.9602104	0.98065543	0.9899789	0.9865202	0.97777236
0.0	0.018159214	0.07006199	0.0041219555	0.0044528567	0.008823106	0.024420045	0.0009837511	0.012087499	0.0018749993	0.017120643
0.0	0.018159214	0.07006201	0.0041219555	0.0044528567	0.008823106	0.024420045	0.0009837511	0.012087493	0.0018749993	0.017120643
0.0	0.018159214	0.07006203	0.004121954	0.0044528567	0.008823106	0.024420045	0.0009837507	0.012087499	0.0018749993	0.017120643
0.0	0.018159214	0.07006199	0.0041219555	0.0044528525	0.008823106	0.02442004	0.0009837502	0.012087493	0.0018749993	0.017120652
0.0	0.018159214	0.07006203	0.0041219555	0.0044528567	0.008823106	0.024420045	0.0009837511	0.012087493	0.0018749993	0.017120643
0.0	0.018159214	0.07006201	0.0041219555	0.0044528567	0.008823106	0.024420045	0.0009837507	0.012087499	0.0018749993	0.017120643
0.0	0.018159214	0.07006201	0.004121954	0.0044528567	0.008823106	0.024420045	0.0009837507	0.012087499	0.0018749993	0.017120643
0.0	0.018159214	0.07006199	0.004121958	0.0044528567	0.008823106	0.02442004	0.0009837502	0.012087493	0.0018749993	0.017120652
0.0	0.018159214	0.07006203	0.0041219555	0.0044528567	0.008823106	0.024420045	0.0009837507	0.012087499	0.0018749993	0.017120643
0.0	0.018159214	0.07006199	0.0041219555	0.0044528567	0.008823106	0.024420045	0.0009837511	0.012087493	0.0018749993	0.017120643
0.0	0.018159214	0.07006203	0.004121954	0.0044528567	0.008823106	0.02442005	0.0009837511	0.012087493	0.0018749993	0.017120643
0.0	0.018159214	0.07006199	0.0041219555	0.0044528567	0.008823106	0.02442004	0.0009837507	0.012087493	0.0018749993	0.017120652
0.0	0.018159214	0.07006203	0.0041219555	0.0044528567	0.008823106	0.02442005	0.0009837507	0.012087493	0.0018749993	0.017120643
0.0	0.9762853	0.9891478	0.97632945	0.9796759	0.984134	0.9602104	0.98065543	0.9899789	0.9865202	0.97777236
0.0	0.9762853	0.9891478	0.97632945	0.9796759	0.984134	0.9602104	0.98065543	0.9899789	0.9865202	0.97777236
0.0	0.9762853	0.9891478	0.97632945	0.9796759	0.984134	0.9602104	0.98065543	0.9899789	0.9865202	0.97777236
0.0	0.9762853	0.9891478	0.97632945	0.9796759	0.984134	0.9602104	0.98065543	0.9899789	0.9865202	0.97777236
0.0	0.9762853	0.9891478	0.97632945	0.9796759	0.984134	0.9602104	0.98065543	0.9899789	0.9865202	0.97777236
0.0	0.9762853	0.9891478	0.97632945	0.9796759	0.984134	0.9602104	0.98065543	0.9899789	0.9865202	0.97777236
0.0	0.9762853	0.9891478	0.97632945	0.9796759	0.984134	0.9602104	0.98065543	0.9899789	0.9865202	0.97777236
0.0	0.9762853	0.9891478	0.97632945	0.9796759	0.984134	0.9602104	0.98065543	0.9899789	0.9865202	0.97777236
0.0	0.9762853	0.9891478	0.97632945	0.9796759	0.984134	0.9602104	0.98065543	0.9899789	0.9865202	0.97777236
0.0	0.99923646	0.9998679	0.9996238	0.99976724	0.99974793	0.99969196	0.99918944	0.99960035	0.99922407	0.9992329
0.0	0.9762853	0.9891478	0.97632945	0.9796759	0.984134	0.9602104	0.9806553	0.9899789	0.9865202	0.97777236
0.0	0.9762853	0.9891478	0.97632945	0.9796759	0.984134	0.9602104	0.98065543	0.9899789	0.9865202	0.97777236
0.0	0.9762853	0.9891478	0.97632945	0.9796759	0.984134	0.9602104	0.98065543	0.9899789	0.9865202	0.97777236
0.0	0.99715024	0.9995358	0.9968514	0.99920887	0.9994326	0.99965596	0.9930997	0.9993568	0.9981199	0.99900013
0.0	0.998128	0.99990284	0.99895895	0.9991148	0.99955755	0.99835145	0.99834144	0.99918455	0.9988116	0.99877757
0.0	0.99322116	0.9997578	0.99736845	0.99862516	0.99926335	0.9967981	0.99356866	0.998211	0.996161	0.9959715
0.0	0.9762853	0.9891478	0.97632945	0.9796759	0.984134	0.9602104	0.98065543	0.9899789	0.9865202	0.97777236
0.0	0.995175	0.99898845	0.99886775	0.99851066	0.9988833	0.9980551	0.99241346	0.99877304	0.99750024	0.9930443
0.0	0.24939393	0.29771045	0.18886289	0.80919254	0.12068881	0.46983317	0.41672796	0.44197035	0.12419984	0.2987429
0.0	0.997177	0.9995235	0.99672025	0.9991912	0.99901116	0.99950206	0.9971438	0.99942696	0.99865866	0.9976375
0.0	0.9762853	0.9891478	0.97632945	0.9796759	0.984134	0.9602104	0.98065543	0.9899789	0.9865202	0.97777236
0.0	0.9762853	0.9891478	0.97632945	0.9796759	0.984134	0.9602104	0.9806553	0.9899789	0.9865202	0.97777236
0.0	0.9762853	0.9891478	0.97632945	0.9796759	0.984134	0.9602104	0.9806553	0.9899789	0.9865202	0.97777236
0.0	0.9762853	0.9891478	0.97632945	0.9796759	0.984134	0.9602104	0.9806553	0.9899789	0.9865202	0.97777236
0.0	0.9762853	0.9891478	0.97632945	0.9796759	0.984134	0.9602104	0.9806553	0.9899789	0.9865202	0.97777236
0.0	0.9981748	0.999869	0.997917	0.9994537	0.9991647	0.9996897	0.9988875	0.9994843	0.99924785	0.99873143
0.0	0.99923646	0.9998679	0.9996238	0.99976724	0.99974793	0.99969196	0.99918944	0.99960035	0.99922407	0.9992329
0.0	0.9762853	0.9891478	0.97632945	0.9796759	0.984134	0.9602104	0.98065543	0.9899789	0.9865202	0.97777236
0.0	0.99715024	0.9995358	0.9968514	0.99920887	0.9994326	0.99965596	0.9930997	0.9993568	0.9981199	0.99900013
0.0	0.99715024	0.9995358	0.9968514	0.99920887	0.9994326	0.99965596	0.9930997	0.9993568	0.9981199	0.99900013
0.0	0.99715024	0.9995358	0.9968514	0.99920887	0.9994326	0.99965596	0.9930997	0.9993568	0.9981199	0.99900013
0.0	0.99715024	0.9995358	0.9968514	0.99920887	0.9994326	0.99965596	0.9930997	0.9993568	0.9981199	0.99900013
0.0	0.99715024	0.9995358	0.9968514	0.99920887	0.9994326	0.99965596	0.9930997	0.9993568	0.9981199	0.99900013
0.0	0.025139406	0.0029082887	0.010873729	0.09511773	0.015218635	0.45430705	0.0017101233	0.00024601625	0.00067053037	0.30092257
0.0	0.22436252	0.0009452317	0.0015046786	0.02126293	0.0002417073	0.09446632	0.09335364	0.041491505	0.0029038715	0.003647983
0.0	0.9762853	0.9891478	0.97632945	0.9796759	0.984134	0.9602104	0.98065543	0.9899789	0.9865202	0.97777236
0.0	0.9762853	0.9891478	0.97632945	0.9796759	0.984134	0.9602104	0.98065543	0.9899789	0.9865202	0.97777236
0.0	0.032666866	0.06558942	0.15631099	0.104275174	0.05013109	0.14280114	0.017170344	0.022421962	0.05120275	0.015288513
0.0	0.99905854	0.99970657	0.99897873	0.99916744	0.9995384	0.9990584	0.9977283	0.9988689	0.99822444	0.99806076
0.0	0.9762853	0.9891478	0.97632945	0.9796759	0.984134	0.9602104	0.98065543	0.9899789	0.9865202	0.97777236
0.0	0.99417675	0.9997954	0.99831104	0.9988279	0.99936026	0.9973591	0.9945141	0.9984499	0.99731785	0.9971418
0.0	0.9762853	0.9891478	0.97632945	0.9796759	0.984134	0.9602104	0.98065543	0.9899789	0.9865202	0.97777236
0.0	0.9762853	0.9891478	0.97632945	0.9796759	0.984134	0.9602104	0.98065543	0.9899789	0.9865202	0.97777236
0.0	0.9762853	0.9891478	0.97632945	0.9796759	0.984134	0.9602104	0.98065543	0.9899789	0.9865202	0.97777236
0.0	0.9762853	0.9891478	0.97632945	0.9796759	0.984134	0.9602104	0.98065543	0.9899789	0.9865202	0.97777236
0.0	0.9762853	0.9891478	0.97632945	0.9796759	0.984134	0.9602104	0.98065543	0.9899789	0.9865202	0.97777236
0.0	0.9762853	0.9891478	0.97632945	0.9796759	0.984134	0.9602104	0.9806553	0.9899789	0.9865202	0.97777236
0.0	0.9762853	0.9891478	0.97632945	0.9796759	0.984134	0.9602104	0.9806553	0.9899789	0.9865202	0.97777236
0.0	0.9988858	0.9996574	0.99909616	0.9990509	0.99953794	0.9987534	0.9979358	0.9989058	0.99828464	0.99838424
0.0	0.9762853	0.9891478	0.97632945	0.9796759	0.984134	0.9602104	0.98065543	0.9899789	0.9865202	0.97777236
0.0	0.9762853	0.9891478	0.97632945	0.9796759	0.984134	0.9602104	0.98065543	0.9899789	0.9865202	0.97777236
0.0	0.9762853	0.9891478	0.97632945	0.9796759	0.984134	0.9602104	0.98065543	0.9899789	0.9865202	0.97777236
0.0	0.9762853	0.9891478	0.97632945	0.9796759	0.984134	0.9602104	0.98065543	0.9899789	0.9865202	0.97777236
0.0	0.9762853	0.9891478	0.97632945	0.9796759	0.984134	0.9602104	0.98065543	0.9899789	0.9865202	0.97777236
0.0	0.9981748	0.999869	0.997917	0.9994537	0.9991647	0.9996897	0.9988875	0.9994843	0.99924785	0.99873143
0.0	0.9762853	0.9891478	0.97632945	0.9796759	0.984134	0.9602104	0.98065543	0.9899789	0.9865202	0.97777236
0.0	0.9762853	0.9891478	0.97632945	0.9796759	0.984134	0.9602104	0.98065543	0.9899789	0.9865202	0.97777236
0.0	0.9762853	0.9891478	0.97632945	0.9796759	0.984134	0.9602104	0.98065543	0.9899789	0.9865202	0.97777236
0.0	0.9762853	0.9891478	0.97632945	0.9796759	0.984134	0.9602104	0.98065543	0.9899789	0.9865202	0.97777236
0.0	0.9762853	0.9891478	0.97632945	0.9796759	0.984134	0.9602104	0.9806553	0.9899789	0.9865202	0.97777236
0.0	0.9762853	0.9891478	0.97632945	0.9796759	0.984134	0.9602104	0.9806553	0.9899789	0.9865202	0.97777236
0.0	0.9973928	0.9993709	0.9990615	0.9989868	0.9991885	0.99821633	0.99593097	0.9991461	0.998587	0.996241
0.0	0.99944264	0.9996278	0.99438226	0.99970144	0.9991947	0.9978817	0.99669695	0.99945396	0.9984439	0.9958467
0.0	0.88738966	0.7300647	0.98661697	0.41616336	0.9163121	0.7361073	0.24779348	0.9608241	0.98783803	0.029283678
0.0	0.34917024	0.99442333	0.95226955	0.9919893	0.9860619	0.9481864	0.53459865	0.9611877	0.99808335	0.3195287
0.0	0.3082377	0.7454902	0.9184039	0.6013327	0.7905193	0.7124129	0.47800994	0.6470719	0.9886962	0.23789576
0.0	0.50299615	0.9837193	0.67494684	0.3440023	0.7891896	0.7605985	0.1633108	0.3127301	0.4962988	0.012337802
0.0	0.9259263	0.7453894	0.636834	0.4482887	0.47375387	0.7809536	0.1750047	0.16581467	0.86135155	0.13585271
0.0	0.49105248	0.9599284	0.97247577	0.9908398	0.9959622	0.9501748	0.9485417	0.9288207	0.9832872	0.9872069
0.0	0.29442096	0.67806137	0.8741434	0.2956643	0.33814192	0.7349526	0.030568518	0.09374171	0.9705137	0.034908965
0.0	0.24575096	0.97085685	0.9560468	0.4211042	0.827564	0.78579384	0.27644026	0.50438356	0.994888	0.17270143
0.0	0.57991254	0.0008293698	0.6924228	0.6988395	0.1496198	0.0840368	0.36229065	0.949451	0.0049610636	0.3107604
0.0	0.99987686	0.9999324	0.9980878	0.999936	0.99977905	0.9998622	0.9997795	0.9999379	0.9998016	0.9998054
0.0	0.00091748737	0.0019225953	0.00043356992	0.0013359828	0.0032975555	0.0017981833	0.0005085332	0.00078344514	0.0009910185	0.0033311935
0.0	0.00456619	0.008223118	0.0007802522	0.01246413	0.0021921739	0.006606377	0.013861433	0.0028609775	0.001811634	0.017001312
0.0	0.43834445	0.398597	0.77053314	0.46123606	0.08211234	0.007682033	0.2641068	0.38270584	0.005809201	0.010822277
0.0	0.9462412	0.9927078	0.6928695	0.7925747	0.717441	0.96541667	0.20437299	0.9348107	0.8114074	0.93274266
0.0	0.99779403	0.99959165	0.999258	0.99922156	0.999335	0.9986761	0.996976	0.9993424	0.99908185	0.9969304
0.0	0.99695253	0.9998834	0.99847466	0.9991886	0.9995241	0.99789196	0.9977329	0.9991627	0.9986952	0.9980792
0.0	0.9981041	0.9909745	0.9938176	0.9938513	0.996714	0.9874162	0.99581146	0.9980044	0.9989172	0.99715996
0.0	0.9762853	0.9891478	0.97632945	0.9796759	0.984134	0.9602104	0.98065543	0.9899789	0.9865202	0.97777236
0.0	0.99811006	0.9994874	0.9991805	0.999493	0.9997738	0.999634	0.99890924	0.9994419	0.9982712	0.9994617
0.0	0.99829715	0.9995128	0.9985598	0.99858296	0.9992945	0.9983998	0.9960516	0.99778867	0.99663866	0.99692
0.0	0.9762853	0.9891478	0.97632945	0.9796759	0.984134	0.9602104	0.98065543	0.9899789	0.9865202	0.97777236
0.0	0.9986148	0.9990988	0.9863587	0.9996051	0.99844766	0.9964729	0.9915821	0.99907815	0.99588037	0.9900713
0.0	0.9814952	0.99322456	0.99359185	0.95327896	0.99735403	0.16279157	0.9989448	0.94639814	0.9970387	0.99998724
0.0	0.99929476	0.99987614	0.9991043	0.99985754	0.9989059	0.9998424	0.99768937	0.99961686	0.9981902	0.99838257
0.0	0.9998123	0.9999336	0.99935657	0.99988234	0.99957246	0.9998741	0.9987828	0.9996872	0.9988105	0.9994624
0.0	0.99813616	0.99939716	0.9993549	0.9991862	0.9994599	0.998885	0.99648094	0.9992563	0.9993026	0.9979176
0.0	0.007337354	0.034342643	0.011837956	0.04278033	0.17278917	0.050984327	0.0051028966	0.034559287	0.0041381065	0.0076987687
0.0	0.99588853	0.9992555	0.99906665	0.9986771	0.99894804	0.9984143	0.993298	0.9989266	0.99768496	0.9942392
0.0	0.007337354	0.034342643	0.011837956	0.042780347	0.17278917	0.050984327	0.0051028966	0.034559287	0.0041381083	0.0076987687
0.0	0.99588853	0.9992555	0.99906665	0.9986771	0.99894804	0.9984143	0.993298	0.9989266	0.99768496	0.9942392
0.0	0.9762853	0.9891478	0.97632945	0.9796759	0.984134	0.9602104	0.98065543	0.9899789	0.9865202	0.97777236
0.0	0.9762853	0.9891478	0.97632945	0.9796759	0.984134	0.9602104	0.98065543	0.9899789	0.9865202	0.97777236
0.0	0.9762853	0.9891478	0.97632945	0.9796759	0.984134	0.9602104	0.98065543	0.9899789	0.9865202	0.97777236
0.0	0.99923646	0.9998679	0.9996238	0.99976724	0.99974793	0.99969196	0.99918944	0.99960035	0.99922407	0.9992329
0.0	0.9762853	0.9891478	0.97632945	0.9796759	0.984134	0.9602104	0.9806553	0.9899789	0.9865202	0.97777236
0.0	0.99715024	0.9995358	0.9968514	0.99920887	0.9994326	0.99965596	0.9930997	0.9993568	0.9981199	0.99900013
0.0	0.9762853	0.9891478	0.97632945	0.9796759	0.984134	0.9602104	0.98065543	0.9899789	0.9865202	0.97777236
0.0	0.99923646	0.9998679	0.9996238	0.99976724	0.99974793	0.99969196	0.99918944	0.99960035	0.99922407	0.9992329
0.0	0.9762853	0.9891478	0.97632945	0.9796759	0.984134	0.9602104	0.98065543	0.9899789	0.9865202	0.97777236
0.0	0.9762853	0.0002638303	0.0023611428	9.243417e-05	0.00028069282	2.0862342e-05	8.308906e-05	0.00021310952	9.8772616e-05	0.0018841056
0.0	0.9762853	0.9891478	0.97632945	0.9796759	0.984134	0.9602104	0.98065543	0.9899789	0.9865202	0.97777236
0.0	0.9762853	0.9891478	0.97632945	0.9796759	0.984134	0.9602104	0.98065543	0.9899789	0.9865202	0.97777236
0.0	0.99923646	0.9998679	0.9996238	0.99976724	0.99974793	0.99969196	0.99918944	0.99960035	0.99922407	0.9992329
0.0	0.9762853	0.9891478	0.97632945	0.9796759	0.984134	0.9602104	0.9806553	0.9899789	0.9865202	0.97777236
0.0	0.99927217	0.9996117	0.9991161	0.9998505	0.9998418	0.9998399	0.9991886	0.9998857	0.9995783	0.99928623
0.0	0.99923646	0.9998679	0.9996238	0.99976724	0.99974793	0.99969196	0.99918944	0.99960035	0.99922407	0.9992329
0.0	0.9762853	0.9891478	0.97632945	0.9796759	0.984134	0.9602104	0.98065543	0.9899789	0.9865202	0.97777236
0.0	0.9762853	0.0002638303	0.0023611428	9.243417e-05	0.00028069282	2.086232e-05	8.308906e-05	0.00021310932	9.8772616e-05	0.0018841056
0.0	0.9976553	0.9994229	0.9993967	0.99905854	0.99913055	0.9988171	0.99547344	0.9990702	0.9990889	0.99688965
0.0	0.007337354	0.034342643	0.011837956	0.04278033	0.17278917	0.05098436	0.0051028966	0.034559295	0.0041381083	0.0076987687
0.0	0.0011357069	0.007834663	0.23018403	0.04801276	0.9309098	0.010911736	0.1510492	0.04536175	0.64186144	0.004895904
0.0	0.05525066	0.47457555	0.024559272	0.9230522	0.9684183	0.8920602	0.002821362	0.05593757	0.01626724	0.0010083915
0.0	0.9986148	0.9990988	0.9863587	0.9996051	0.99844766	0.9964729	0.9915821	0.99907815	0.99588037	0.9900713
0.0	0.9986148	0.9990988	0.9863587	0.9996051	0.99844766	0.9964729	0.9915821	0.99907815	0.99588037	0.9900713
0.0	0.9986148	0.9990988	0.9863587	0.9996051	0.99844766	0.9964729	0.9915821	0.99907815	0.99588037	0.9900713
0.0	0.9986148	0.9990988	0.9863587	0.9996051	0.99844766	0.9964729	0.9915821	0.99907815	0.99588037	0.9900713
0.0	0.9762853	0.9891478	0.97632945	0.9796759	0.984134	0.9602104	0.98065543	0.9899789	0.9865202	0.97777236
0.0	0.9762853	0.9891478	0.97632945	0.9796759	0.984134	0.9602104	0.98065543	0.9899789	0.9865202	0.97777236
0.0	0.9762853	0.9891478	0.97632945	0.9796759	0.984134	0.9602104	0.98065543	0.9899789	0.9865202	0.97777236
0.0	0.9762853	0.9891478	0.97632945	0.9796759	0.984134	0.9602104	0.98065543	0.9899789	0.9865202	0.97777236
0.0	0.9762853	0.9891478	0.97632945	0.9796759	0.984134	0.9602104	0.98065543	0.9899789	0.9865202	0.97777236
0.0	0.9762853	0.9891478	0.97632945	0.9796759	0.984134	0.9602104	0.98065543	0.9899789	0.9865202	0.97777236
0.0	0.9762853	0.9891478	0.97632945	0.9796759	0.984134	0.9602104	0.98065543	0.9899789	0.9865202	0.97777236
0.0	0.99813616	0.99939716	0.9993549	0.9991862	0.9994599	0.998885	0.99648094	0.9992563	0.9993026	0.9979176
0.0	0.9762853	0.9891478	0.97632945	0.9796759	0.984134	0.9602104	0.98065543	0.9899789	0.9865202	0.97777236
0.0	0.99493694	0.999584	0.963581	0.99853706	0.9954424	0.9958825	0.98053116	0.99897265	0.9842407	0.99473685
0.0	0.9967771	0.9991972	0.9991136	0.9989213	0.99914217	0.9983975	0.9940182	0.9990465	0.99814606	0.9946509
0.0	0.007337354	0.034342643	0.011837956	0.04278033	0.17278919	0.050984327	0.0051028966	0.034559287	0.0041381083	0.0076987687
0.0	0.007337354	0.034342643	0.011837956	0.04278033	0.17278913	0.050984327	0.0051028966	0.034559287	0.0041381083	0.0076987687
0.0	0.0025177978	0.003921404	0.0008891878	0.01246413	0.0025460506	0.0052931006	0.011284104	0.0013228763	0.0016657733	0.00753362
0.0	0.9762853	0.9891478	0.97632945	0.9796759	0.984134	0.9602104	0.98065543	0.9899789	0.9865202	0.97777236
0.0	0.007337354	0.034342643	0.011837956	0.04278033	0.17278913	0.050984353	0.0051028966	0.03455928	0.0041381083	0.0076987687
0.0	0.9986148	0.9990988	0.9863587	0.9996051	0.99844766	0.9964729	0.9915821	0.99907815	0.99588037	0.9900713
0.0	0.9762853	0.9891478	0.97632945	0.9796759	0.984134	0.9602104	0.98065543	0.9899789	0.9865202	0.97777236
0.0	0.9762853	0.9891478	0.97632945	0.9796759	0.984134	0.9602104	0.98065543	0.9899789	0.9865202	0.97777236
0.0	0.9762853	0.9891478	0.97632945	0.9796759	0.984134	0.9602104	0.98065543	0.9899789	0.9865202	0.97777236
0.0	0.995175	0.99898845	0.99886775	0.99851066	0.9988833	0.9980551	0.99241346	0.99877304	0.99750024	0.9930443
0.0	0.9762853	0.9891478	0.97632945	0.9796759	0.984134	0.9602104	0.98065543	0.9899789	0.9865202	0.97777236
0.0	0.9762853	0.9891478	0.97632945	0.9796759	0.984134	0.9602104	0.98065543	0.9899789	0.9865202	0.97777236
0.0	0.9762853	0.9891478	0.97632945	0.9796759	0.984134	0.9602104	0.98065543	0.9899789	0.9865202	0.97777236
0.0	0.9762853	0.9891478	0.97632945	0.9796759	0.984134	0.9602104	0.9806553	0.9899789	0.9865202	0.97777236
0.0	0.98107576	0.97874886	0.57985586	0.9720848	0.98656476	0.6499691	0.3760606	0.99108654	0.6274201	0.62040156
0.0	0.9762853	0.9891478	0.97632945	0.9796759	0.984134	0.9602104	0.98065543	0.9899789	0.9865202	0.97777236
0.0	0.9762853	0.9891478	0.97632945	0.9796759	0.984134	0.9602104	0.98065543	0.9899789	0.9865202	0.97777236
0.0	0.9990677	0.99982136	0.9995078	0.9997329	0.9996855	0.9997203	0.9988116	0.9996325	0.999564	0.99876785
0.0	0.9762853	0.9891478	0.97632945	0.9796759	0.984134	0.9602104	0.98065543	0.9899789	0.9865202	0.97777236
0.0	0.007337354	0.034342643	0.011837956	0.04278034	0.17278917	0.050984353	0.0051028966	0.03455928	0.0041381065	0.0076987687
0.0	0.9762853	0.9891478	0.97632945	0.9796759	0.984134	0.9602104	0.98065543	0.9899789	0.9865202	0.97777236
0.0	0.47128564	0.9162321	0.14753836	0.952482	0.94726527	0.006135495	0.36549523	0.93744916	0.0015326339	0.9932827
0.0	0.9762853	0.9891478	0.97632945	0.9796759	0.984134	0.9602104	0.98065543	0.9899789	0.9865202	0.97777236
0.0	0.007337354	0.034342643	0.011837956	0.04278033	0.17278913	0.05098436	0.0051028966	0.034559287	0.0041381083	0.0076987687
0.0	0.98107576	0.97874886	0.579856	0.9720848	0.98656476	0.6499692	0.3760605	0.99108654	0.6274205	0.62040174
0.0	0.9986148	0.9990988	0.9863587	0.9996051	0.99844766	0.9964729	0.9915821	0.99907815	0.99588037	0.9900713
0.0	0.9762853	0.9891478	0.97632945	0.9796759	0.984134	0.9602104	0.98065543	0.9899789	0.9865202	0.97777236
0.0	0.99862134	0.9991835	0.98843366	0.9996271	0.99864274	0.99667054	0.9931293	0.99912924	0.9966666	0.9921915
0.0	0.045418028	0.92352116	0.0039406987	0.0009300613	0.013678499	0.27191627	0.00016567142	0.005799213	0.0012427429	0.1459699
0.0	0.012231028	0.058208976	0.047813453	0.06758283	0.23455226	0.086664915	0.008699171	0.059715025	0.012012823	0.014596961
0.0	0.99899787	0.99964833	0.9991003	0.9990482	0.99941814	0.99898034	0.9973143	0.9983046	0.998262	0.99827147
0.0	0.9762853	0.9891478	0.97632945	0.9796759	0.984134	0.9602104	0.98065543	0.9899789	0.9865202	0.97777236
0.0	0.99929476	0.99987614	0.9991043	0.99985754	0.9989059	0.9998424	0.99768937	0.99961686	0.9981902	0.99838257
0.0	0.9762853	0.9891478	0.97632945	0.9796759	0.984134	0.9602104	0.98065543	0.9899789	0.9865202	0.97777236
0.0	0.00456619	0.008223118	0.0007802522	0.01246413	0.0021921739	0.0066063744	0.013861438	0.0028609775	0.0018116332	0.017001305
0.0	0.0025177978	0.003921404	0.0008891878	0.01246413	0.0025460506	0.005293098	0.011284104	0.0013228763	0.001665774	0.00753362
0.0	0.99867475	0.99960154	0.9993954	0.99957067	0.99980456	0.9996939	0.9992198	0.99955255	0.9988651	0.99958986
0.0	0.007526593	0.04007568	0.013704739	0.04278033	0.21264817	0.050984327	0.005679198	0.03926752	0.004564768	0.008699706
0.0	0.009076314	0.045218218	0.022915205	0.059931025	0.22461978	0.069850065	0.011757293	0.057768576	0.0069112373	0.011133767
0.0	0.9667418	0.88408643	0.9382969	0.86340314	0.86438316	0.9434674	0.94029915	0.9017742	0.89783174	0.7259389
0.0	0.016635168	0.0023621945	0.1510169	0.0044689635	0.004540446	0.38585612	0.08514039	0.002015368	0.0011292966	0.04524092
0.0	0.99493694	0.999584	0.963581	0.99853706	0.9954424	0.9958825	0.98053116	0.99897265	0.9842407	0.99473685
0.0	0.9762853	0.9891478	0.97632945	0.9796759	0.984134	0.9602104	0.98065543	0.9899789	0.9865202	0.97777236
0.0	0.67549896	0.9148333	0.5640901	0.8886544	0.7417938	0.6904741	0.6816548	0.86860126	0.58183473	0.7840531
0.0	0.9986148	0.9990988	0.9863587	0.9996051	0.99844766	0.9964729	0.9915821	0.99907815	0.99588037	0.9900713
0.0	0.9944593	0.9990263	0.9790663	0.99534816	0.99772745	0.9933455	0.9699799	0.99485034	0.99602216	0.98178226
0.0	0.9762853	0.9891478	0.97632945	0.9796759	0.984134	0.9602104	0.98065543	0.9899789	0.9865202	0.97777236
0.0	0.9762853	0.9891478	0.97632945	0.9796759	0.984134	0.9602104	0.98065543	0.9899789	0.9865202	0.97777236
0.0	0.9762853	0.9891478	0.97632945	0.9796759	0.984134	0.9602104	0.98065543	0.9899789	0.9865202	0.97777236
0.0	0.99923646	0.9998679	0.9996238	0.99976724	0.99974793	0.99969196	0.99918944	0.99960035	0.99922407	0.9992329
0.0	0.9990677	0.99982136	0.9995078	0.9997329	0.9996855	0.9997203	0.9988116	0.9996325	0.999564	0.99876785
0.0	0.9762853	0.9891478	0.97632945	0.9796759	0.984134	0.9602104	0.98065543	0.9899789	0.9865202	0.97777236
0.0	0.9762853	0.9891478	0.97632945	0.9796759	0.984134	0.9602104	0.98065543	0.9899789	0.9865202	0.97777236
0.0	0.9762853	0.9891478	0.97632945	0.9796759	0.984134	0.9602104	0.98065543	0.9899789	0.9865202	0.97777236
0.0	0.995175	0.99898845	0.99886775	0.99851066	0.9988833	0.9980551	0.99241346	0.99877304	0.99750024	0.9930443
0.0	0.9762853	0.9891478	0.97632945	0.9796759	0.984134	0.9602104	0.98065543	0.9899789	0.9865202	0.97777236
0.0	0.95835435	0.9967309	0.9786562	0.9895629	0.9964244	0.9887481	0.9621993	0.9968189	0.99146724	0.9932254
0.0	0.99322116	0.9997578	0.99736845	0.99862516	0.99926335	0.9967981	0.99356866	0.998211	0.996161	0.9959715
0.0	0.9762853	0.9891478	0.97632945	0.9796759	0.984134	0.9602104	0.98065543	0.9899789	0.9865202	0.97777236
0.0	0.9671997	0.9986357	0.9523513	0.9890911	0.9954932	0.99297476	0.98353	0.9948547	0.9920163	0.991045
0.0	0.9762853	0.9891478	0.97632945	0.9796759	0.984134	0.9602104	0.98065543	0.9899789	0.9865202	0.97777236
0.0	0.0056169354	0.9891478	0.0022671572	0.002232349	0.004968715	0.9602104	0.00047990802	0.9899789	0.0010651452	0.0005019043
0.0	0.0005021598	0.2978056	0.0005810726	0.0005113583	0.006352563	0.0049367673	6.0161423e-05	0.0006860374	0.00025981534	9.83163e-05
0.0	0.9762853	0.9891478	0.97632945	0.9796759	0.984134	0.9602104	0.98065543	0.9899789	0.9865202	0.97777236
0.0	0.9762853	0.9891478	0.97632945	0.9796759	0.984134	0.9602104	0.98065543	0.9899789	0.9865202	0.97777236
0.0	0.99829715	0.9995128	0.9985598	0.99858296	0.9992945	0.9983998	0.9960516	0.99778867	0.99663866	0.99692
0.0	0.99861586	0.9998996	0.9989679	0.9996227	0.99954647	0.9997148	0.99913126	0.99955004	0.99924326	0.99888057
0.0	0.9990677	0.99982136	0.9995078	0.9997329	0.9996855	0.9997203	0.9988116	0.9996325	0.999564	0.99876785
0.0	0.99861586	0.9998996	0.9989679	0.9996227	0.99954647	0.9997148	0.99913126	0.99955004	0.99924326	0.99888057
0.0	0.9762853	0.9891478	0.97632945	0.9796759	0.984134	0.9602104	0.98065543	0.9899789	0.9865202	0.97777236
0.0	0.007337354	0.034342643	0.011837956	0.04278033	0.17278913	0.050984327	0.0051028966	0.034559295	0.0041381083	0.0076987687
0.0	0.0042785886	0.006478696	0.0048963386	0.007737566	0.020306421	0.02214329	0.0009951182	0.012926318	0.0016013941	0.002993684
0.0	0.64436316	0.9720409	0.7324296	0.71883506	0.8871987	0.95384145	0.96206	0.61084974	0.7734743	0.9671088
0.0	0.007341245	0.004784398	0.00067080936	0.011719981	0.00088471966	0.0019598159	0.029979954	0.00094217603	0.0008191828	0.0004076081
0.0	0.007341245	0.004784398	0.00067080936	0.011719981	0.00088471966	0.0019598159	0.029979954	0.00094217603	0.0008191828	0.0004076081
0.0	0.99493694	0.999584	0.963581	0.99853706	0.9954424	0.9958825	0.98053116	0.99897265	0.9842407	0.99473685
0.0	0.18519525	0.007183395	0.0002618738	0.9411498	0.044453494	0.2827899	0.16995065	0.01907792	0.014577803	0.016963826
0.0	0.9762853	0.9891478	0.97632945	0.9796759	0.984134	0.9602104	0.9806553	0.9899789	0.9865202	0.97777236
0.0	0.9762853	0.9891478	0.97632945	0.9796759	0.984134	0.9602104	0.98065543	0.9899789	0.9865202	0.97777236
0.0	0.9762853	0.9891478	0.97632945	0.9796759	0.984134	0.9602104	0.98065543	0.9899789	0.9865202	0.97777236
0.0	0.9762853	0.0002638303	0.0023611428	9.243417e-05	0.00028069282	2.0862342e-05	8.308906e-05	0.00021310932	9.8772616e-05	0.0018841056
0.0	0.0011357063	0.000597893	0.0020368437	0.012814656	0.38600528	0.014108579	0.003455518	0.0015548806	0.0594861	0.00019183513
0.0	0.9762853	0.9891478	0.97632945	0.9796759	0.984134	0.9602104	0.9806553	0.9899789	0.9865202	0.97777236
0.0	0.9762853	0.9891478	0.97632945	0.9796759	0.984134	0.9602104	0.98065543	0.9899789	0.9865202	0.97777236
0.0	0.99923646	0.9998679	0.9996238	0.99976724	0.99974793	0.99969196	0.99918944	0.99960035	0.99922407	0.9992329
0.0	0.99493694	0.999584	0.963581	0.99853706	0.9954424	0.9958825	0.98053116	0.99897265	0.9842407	0.99473685
0.0	0.99958557	0.9998621	0.99984574	0.9993861	0.9994568	0.9994474	0.99889624	0.9997428	0.99780697	0.99899215
0.0	0.0011357063	0.000597893	0.0020368437	0.012814656	0.38600534	0.014108579	0.003455518	0.0015548806	0.0594861	0.00019183513
0.0	0.41389498	0.93213946	0.21344654	0.17587078	0.75373906	0.5900092	0.7020495	0.41626644	0.1309654	0.4989102
0.0	0.9762853	0.9891478	0.97632945	0.9796759	0.984134	0.9602104	0.98065543	0.9899789	0.9865202	0.97777236
0.0	0.9762853	0.9891478	0.97632945	0.9796759	0.984134	0.9602104	0.98065543	0.9899789	0.9865202	0.97777236
0.0	0.9762853	0.9891478	0.97632945	0.9796759	0.984134	0.9602104	0.98065543	0.9899789	0.9865202	0.97777236
0.0	0.007337354	0.034342643	0.011837956	0.04278034	0.17278913	0.050984353	0.0051028966	0.03455928	0.0041381083	0.0076987687
0.0	0.9762853	0.9891478	0.97632945	0.9796759	0.984134	0.9602104	0.98065543	0.9899789	0.9865202	0.97777236
0.0	0.007337354	0.034342643	0.011837956	0.04278033	0.17278913	0.050984353	0.0051028966	0.034559287	0.0041381065	0.0076987687
0.0	0.0073313965	0.0442874	0.015605944	0.040410373	0.19506305	0.05411349	0.0052727535	0.04288719	0.004716289	0.007909585
0.0	0.9762853	0.9891478	0.97632945	0.9796759	0.984134	0.9602104	0.98065543	0.9899789	0.9865202	0.97777236
0.0	0.66898304	0.9891478	0.6860373	0.1664967	0.008874019	0.033790674	0.005730725	0.89518416	8.042467e-05	0.10073098
0.0	0.0071804845	0.038039133	0.011781517	0.044341244	0.18546204	0.053272016	0.005491714	0.03848167	0.0051864963	0.0084746145
0.0	0.9981748	0.999869	0.997917	0.9994537	0.9991647	0.9996897	0.9988875	0.9994843	0.99924785	0.99873143
0.0	0.9981748	0.999869	0.997917	0.9994537	0.9991647	0.9996897	0.9988875	0.9994843	0.99924785	0.99873143
0.0	0.99923646	0.9998679	0.9996238	0.99976724	0.99974793	0.99969196	0.99918944	0.99960035	0.99922407	0.9992329
0.0	0.9762853	0.0002638303	0.0023611428	9.243417e-05	0.00028069282	2.086232e-05	8.308906e-05	0.00021310952	9.8772616e-05	0.0018841056
0.0	0.0011357069	0.000597893	0.0020368437	0.012814656	0.38600534	0.014108579	0.0034555162	0.0015548806	0.0594861	0.00019183513
0.0	0.99923646	0.9998679	0.9996238	0.99976724	0.99974793	0.99969196	0.99918944	0.99960035	0.99922407	0.9992329
0.0	0.9762853	0.0002638303	0.0023611428	9.243417e-05	0.00028069282	2.0862342e-05	8.308906e-05	0.00021310952	9.8772616e-05	0.0018841056
0.0	0.0011357069	0.000597893	0.0020368437	0.012814656	0.38600534	0.014108579	0.0034555162	0.0015548806	0.0594861	0.00019183513
0.0	0.9981748	0.999869	0.997917	0.9994537	0.9991647	0.9996897	0.9988875	0.9994843	0.99924785	0.99873143
0.0	0.99923646	0.9998679	0.9996238	0.99976724	0.99974793	0.99969196	0.99918944	0.99960035	0.99922407	0.9992329
0.0	0.9762853	0.0002638303	0.0023611428	9.243417e-05	0.00028069282	2.086232e-05	8.308906e-05	0.00021310952	9.8772616e-05	0.0018841056
0.0	0.0011357063	0.000597893	0.0020368437	0.012814656	0.38600534	0.014108579	0.003455518	0.0015548806	0.0594861	0.00019183513
0.0	0.9981748	0.999869	0.997917	0.9994537	0.9991647	0.9996897	0.9988875	0.9994843	0.99924785	0.99873143
0.0	0.99923646	0.9998679	0.9996238	0.99976724	0.99974793	0.99969196	0.99918944	0.99960035	0.99922407	0.9992329
0.0	0.9762853	0.0002638303	0.0023611428	9.243417e-05	0.00028069282	2.086232e-05	8.308906e-05	0.00021310932	9.8772616e-05	0.0018841056
0.0	0.0011357069	0.000597893	0.0020368437	0.012814656	0.38600528	0.014108579	0.0034555162	0.0015548806	0.0594861	0.00019183513
0.0	0.9986148	0.9990988	0.9863587	0.9996051	0.99844766	0.9964729	0.9915821	0.99907815	0.99588037	0.9900713
0.0	0.9762853	0.9891478	0.97632945	0.9796759	0.984134	0.9602104	0.9806553	0.9899789	0.9865202	0.97777236
0.0	0.9762853	0.9891478	0.97632945	0.9796759	0.984134	0.9602104	0.9806553	0.9899789	0.9865202	0.97777236
0.0	0.99322116	0.9997578	0.99736845	0.99862516	0.99926335	0.9967981	0.99356866	0.998211	0.996161	0.9959715
0.0	0.006764059	0.041444547	0.011837956	0.0469067	0.19542697	0.04967591	0.005025507	0.03988261	0.0044271	0.010209888
0.0	0.00042163598	0.037971072	0.97632945	0.36151445	0.16451184	3.0708812e-05	0.0010951478	0.118104696	0.00066356355	0.004626669
0.0	0.9983387	0.99990094	0.9986104	0.99956304	0.9996339	0.9997676	0.9974953	0.999689	0.9993143	0.99862194
0.0	0.9762853	0.9891478	0.97632945	0.9796759	0.984134	0.9602104	0.98065543	0.9899789	0.9865202	0.97777236
0.0	0.9874489	0.98864627	0.68526083	0.98193157	0.9919242	0.67355967	0.4998763	0.9951416	0.75353974	0.74318707
0.0	0.9890821	0.98563045	0.6226253	0.98334646	0.99241126	0.67294335	0.48757732	0.9944094	0.6274203	0.7315519
0.0	0.9894209	0.98545724	0.63185585	0.98139715	0.990719	0.66511655	0.4901688	0.9944846	0.7329693	0.6923488
0.0	0.99441814	0.98867935	0.6754684	0.9912792	0.9974843	0.725233	0.4403074	0.996403	0.9026878	0.8677624
0.0	0.98761046	0.98511237	0.6581994	0.9816264	0.9923469	0.68174165	0.5164253	0.9941685	0.74980056	0.72033465
0.0	0.98943526	0.98606795	0.63577515	0.98610455	0.9914842	0.6668778	0.47614163	0.9943351	0.74683267	0.67925483
0.0	0.98874027	0.986297	0.6640383	0.98216635	0.99146456	0.68463296	0.45100877	0.9947076	0.7492266	0.70766383
0.0	0.9991429	0.99934083	0.9902395	0.99963856	0.99906296	0.9971096	0.9949007	0.9993051	0.9975017	0.99324244
0.0	0.9762853	0.9891478	0.97632945	0.9796759	0.984134	0.9602104	0.9806553	0.9899789	0.9865202	0.97777236
0.0	0.9762853	0.9891478	0.97632945	0.9796759	0.984134	0.9602104	0.9806553	0.9899789	0.9865202	0.97777236
0.0	0.9762853	0.9891478	0.97632945	0.9796759	0.984134	0.9602104	0.9806553	0.9899789	0.9865202	0.97777236
0.0	0.9762853	0.9891478	0.97632945	0.9796759	0.984134	0.9602104	0.9806553	0.9899789	0.9865202	0.97777236
0.0	0.9992945	0.99945503	0.9915406	0.9996706	0.9989761	0.9970251	0.994319	0.9994387	0.9982876	0.99722964
0.0	0.9986148	0.9990988	0.9863587	0.9996051	0.99844766	0.9964729	0.9915821	0.99907815	0.99588037	0.9900713
0.0	0.9986148	0.9990988	0.9863587	0.9996051	0.99844766	0.9964729	0.9915821	0.99907815	0.99588037	0.9900713
0.0	0.9986148	0.9990988	0.9863587	0.9996051	0.99844766	0.9964729	0.9915821	0.99907815	0.99588037	0.9900713
0.0	0.9986148	0.9990988	0.9863587	0.9996051	0.99844766	0.9964729	0.9915821	0.99907815	0.99588037	0.9900713
0.0	0.9991429	0.99934083	0.9902395	0.99963856	0.99906296	0.9971096	0.9949007	0.9993051	0.9975017	0.99324244
0.0	0.9762853	0.9891478	0.97632945	0.9796759	0.984134	0.9602104	0.9806553	0.9899789	0.9865202	0.97777236
0.0	0.9762853	0.9891478	0.97632945	0.9796759	0.984134	0.9602104	0.9806553	0.9899789	0.9865202	0.97777236
0.0	0.9762853	0.9891478	0.97632945	0.9796759	0.984134	0.9602104	0.9806553	0.9899789	0.9865202	0.97777236
0.0	0.9990062	0.99944466	0.99181235	0.9996643	0.9987429	0.99698997	0.9940912	0.9994318	0.99699664	0.99489045
0.0	0.9762853	0.9891478	0.97632945	0.9796759	0.984134	0.9602104	0.98065543	0.9899789	0.9865202	0.97777236
0.0	0.9762853	0.9891478	0.97632945	0.9796759	0.984134	0.9602104	0.98065543	0.9899789	0.9865202	0.97777236
0.0	0.9762853	0.9891478	0.97632945	0.9796759	0.984134	0.9602104	0.98065543	0.9899789	0.9865202	0.97777236
0.0	0.9762853	0.9891478	0.97632945	0.9796759	0.984134	0.9602104	0.98065543	0.9899789	0.9865202	0.97777236
0.0	0.95835435	0.9967309	0.9786562	0.9895629	0.9964244	0.9887481	0.9621993	0.9968189	0.99146724	0.9932254
0.0	0.99322116	0.9997578	0.99736845	0.99862516	0.99926335	0.9967981	0.99356866	0.998211	0.996161	0.9959715
0.0	0.9762853	0.9891478	0.97632945	0.9796759	0.984134	0.9602104	0.9806553	0.9899789	0.9865202	0.97777236
0.0	0.9983387	0.99990094	0.9986104	0.99956304	0.9996339	0.9997676	0.9974953	0.999689	0.9993143	0.99862194
0.0	0.9762853	0.9891478	0.97632945	0.9796759	0.984134	0.9602104	0.98065543	0.9899789	0.9865202	0.97777236
0.0	0.9762853	0.9891478	0.97632945	0.9796759	0.984134	0.9602104	0.98065543	0.9899789	0.9865202	0.97777236
0.0	0.99493694	0.999584	0.963581	0.99853706	0.9954424	0.9958825	0.98053116	0.99897265	0.9842407	0.99473685
0.0	0.0011357069	0.007834663	0.23018403	0.04801276	0.9309098	0.010911731	0.15104923	0.04536175	0.64186144	0.0048959088
0.0	0.9762853	0.9891478	0.97632945	0.9796759	0.984134	0.9602104	0.9806553	0.9899789	0.9865202	0.97777236
0.0	0.9762853	0.9891478	0.97632945	0.9796759	0.984134	0.9602104	0.98065543	0.9899789	0.9865202	0.97777236
0.0	0.9762853	0.9891478	0.97632945	0.9796759	0.984134	0.9602104	0.98065543	0.9899789	0.9865202	0.97777236
0.0	0.9762853	0.9891478	0.97632945	0.9796759	0.984134	0.9602104	0.98065543	0.9899789	0.9865202	0.97777236
0.0	0.9762853	0.9891478	0.97632945	0.9796759	0.984134	0.9602104	0.98065543	0.9899789	0.9865202	0.97777236
0.0	0.9762853	0.9891478	0.97632945	0.9796759	0.984134	0.9602104	0.98065543	0.9899789	0.9865202	0.97777236
0.0	0.9762853	0.9891478	0.97632945	0.9796759	0.984134	0.9602104	0.98065543	0.9899789	0.9865202	0.97777236
0.0	0.9762853	0.9891478	0.97632945	0.9796759	0.984134	0.9602104	0.98065543	0.9899789	0.9865202	0.97777236
0.0	0.9762853	0.9891478	0.97632945	0.9796759	0.984134	0.9602104	0.98065543	0.9899789	0.9865202	0.97777236
0.0	0.9762853	0.9891478	0.97632945	0.9796759	0.984134	0.9602104	0.98065543	0.9899789	0.9865202	0.97777236
0.0	0.9762853	0.9891478	0.97632945	0.9796759	0.984134	0.9602104	0.98065543	0.9899789	0.9865202	0.97777236
0.0	0.99716824	0.99935657	0.99915755	0.9983565	0.99234277	0.9965586	0.979041	0.99533635	0.96972424	0.98629344
0.0	0.9762853	0.9891478	0.97632945	0.9796759	0.984134	0.9602104	0.98065543	0.9899789	0.9865202	0.97777236
0.0	0.99715024	0.9995358	0.9968514	0.99920887	0.9994326	0.99965596	0.9930997	0.9993568	0.9981199	0.99900013
0.0	0.99923646	0.9998679	0.9996238	0.99976724	0.99974793	0.99969196	0.99918944	0.99960035	0.99922407	0.9992329
0.0	0.9762853	0.9891478	0.97632945	0.9796759	0.984134	0.9602104	0.98065543	0.9899789	0.9865202	0.97777236
0.0	0.9937729	0.9994325	0.9970005	0.9987118	0.99956757	0.998607	0.99374795	0.9974528	0.9974605	0.99739516
0.0	0.9762853	0.9891478	0.97632945	0.9796759	0.984134	0.9602104	0.98065543	0.9899789	0.9865202	0.97777236
0.0	0.9762853	0.9891478	0.97632945	0.9796759	0.984134	0.9602104	0.98065543	0.9899789	0.9865202	0.97777236
0.0	0.995175	0.99898845	0.99886775	0.99851066	0.9988833	0.9980551	0.99241346	0.99877304	0.99750024	0.9930443
0.0	0.99830914	0.9995326	0.9986071	0.9986272	0.9993332	0.99851114	0.99640673	0.9976605	0.99683857	0.9970849
0.0	0.997109	0.99986994	0.998276	0.9991072	0.99949884	0.99751186	0.99708146	0.998898	0.99826694	0.998406
0.0	0.99934167	0.99986696	0.9995752	0.9997651	0.9997327	0.99974674	0.99909246	0.99970645	0.99966955	0.99915373
0.0	0.9987173	0.99978393	0.9989248	0.99959224	0.9993992	0.9995499	0.99834347	0.999501	0.9994191	0.9986131
0.0	0.009713057	0.003125214	0.0074283206	0.0023092171	0.13410556	0.0005392385	0.0004350004	0.0013690913	0.00019277594	0.0036502872
0.0	0.9989304	0.9999176	0.9989772	0.9996012	0.99970585	0.99979514	0.9983418	0.99973685	0.99949396	0.9990895
0.0	0.99822706	0.99942744	0.9993875	0.9989838	0.9994242	0.99847156	0.9969772	0.9993955	0.9989624	0.9975752
0.0	0.9762853	0.9891478	0.97632945	0.9796759	0.984134	0.9602104	0.98065543	0.9899789	0.9865202	0.97777236
0.0	0.13325907	0.22797428	0.043434117	0.10772926	0.44485593	0.33691195	0.05355746	0.09160847	0.27511013	0.2612569
0.0	0.9986519	0.9998816	0.99839455	0.9995326	0.9993247	0.99973255	0.9991273	0.99958664	0.99936146	0.99902666
0.0	0.97484267	0.93033373	0.9674193	0.048142485	0.9242973	0.9973896	0.42434165	0.8442934	0.9851429	0.010277654
0.0	0.9554371	0.9755559	0.74954087	0.048142485	0.46181566	0.98207057	0.12422029	0.8442934	0.48319292	0.21605314
0.0	0.99322116	0.9997578	0.99736845	0.99862516	0.99926335	0.9967981	0.99356866	0.998211	0.996161	0.9959715
0.0	0.99919945	0.9997998	0.9992379	0.9997266	0.9998375	0.99976176	0.9989919	0.99988174	0.9997162	0.9994955
0.0	0.9762853	0.9891478	0.97632945	0.9796759	0.984134	0.9602104	0.98065543	0.9899789	0.9865202	0.97777236
0.0	0.9762853	0.9891478	0.97632945	0.9796759	0.984134	0.9602104	0.98065543	0.9899789	0.9865202	0.97777236
0.0	0.9762853	0.9891478	0.97632945	0.9796759	0.984134	0.9602104	0.9806553	0.9899789	0.9865202	0.97777236
0.0	0.9762853	0.9891478	0.97632945	0.9796759	0.984134	0.9602104	0.98065543	0.9899789	0.9865202	0.97777236
0.0	0.9762853	0.9891478	0.97632945	0.9796759	0.984134	0.9602104	0.98065543	0.9899789	0.9865202	0.97777236
0.0	0.9762853	0.9891478	0.97632945	0.9796759	0.984134	0.9602104	0.98065543	0.9899789	0.9865202	0.97777236
0.0	0.9983387	0.99990094	0.9986104	0.99956304	0.9996339	0.9997676	0.9974953	0.999689	0.9993143	0.99862194
0.0	0.99923646	0.9998679	0.9996238	0.99976724	0.99974793	0.99969196	0.99918944	0.99960035	0.99922407	0.9992329
0.0	0.9762853	0.9891478	0.97632945	0.9796759	0.984134	0.9602104	0.98065543	0.9899789	0.9865202	0.97777236
0.0	0.9762853	0.9891478	0.97632945	0.9796759	0.984134	0.9602104	0.9806553	0.9899789	0.9865202	0.97777236
0.0	0.9762853	0.9891478	0.97632945	0.9796759	0.984134	0.9602104	0.98065543	0.9899789	0.9865202	0.97777236
0.0	0.99923646	0.9998679	0.9996238	0.99976724	0.99974793	0.99969196	0.99918944	0.99960035	0.99922407	0.9992329
0.0	0.9762853	0.9891478	0.97632945	0.9796759	0.984134	0.9602104	0.98065543	0.9899789	0.9865202	0.97777236
0.0	0.9762853	0.0002638303	0.0023611428	9.243417e-05	0.00028069282	2.086232e-05	8.308906e-05	0.00021310952	9.8772616e-05	0.0018841056
0.0	0.9762853	0.9891478	0.97632945	0.9796759	0.984134	0.9602104	0.98065543	0.9899789	0.9865202	0.97777236
0.0	0.99715024	0.9995358	0.9968514	0.99920887	0.9994326	0.99965596	0.9930997	0.9993568	0.9981199	0.99900013
0.0	0.99923646	0.9998679	0.9996238	0.99976724	0.99974793	0.99969196	0.99918944	0.99960035	0.99922407	0.9992329
0.0	0.9762853	0.9891478	0.97632945	0.9796759	0.984134	0.9602104	0.98065543	0.9899789	0.9865202	0.97777236
0.0	0.9762853	0.9891478	0.97632945	0.9796759	0.984134	0.9602104	0.98065543	0.9899789	0.9865202	0.97777236
0.0	0.9937729	0.9994325	0.9970005	0.9987118	0.99956757	0.998607	0.99374795	0.9974528	0.9974605	0.99739516
0.0	0.96182746	0.50828636	0.94516265	0.68199277	0.92767286	0.9779112	0.76792884	0.9678408	0.91547287	0.84816456
0.0	0.9188136	0.99921215	0.30041328	0.9279909	0.99889696	0.8896171	0.9659719	0.9999263	0.5923755	0.989446
0.0	0.9762853	0.9891478	0.97632945	0.9796759	0.984134	0.9602104	0.98065543	0.9899789	0.9865202	0.97777236
0.0	0.9762853	0.9891478	0.97632945	0.9796759	0.984134	0.9602104	0.98065543	0.9899789	0.9865202	0.97777236
0.0	0.99923646	0.9998679	0.9996238	0.99976724	0.99974793	0.99969196	0.99918944	0.99960035	0.99922407	0.9992329
0.0	0.9762853	0.9891478	0.97632945	0.9796759	0.984134	0.9602104	0.98065543	0.9899789	0.9865202	0.97777236
0.0	0.9762853	0.0002638303	0.0023611428	9.243417e-05	0.00028069282	2.086232e-05	8.308906e-05	0.00021310952	9.8772616e-05	0.0018841056
0.0	0.0011357069	0.000597893	0.0020368437	0.012814656	0.38600528	0.014108579	0.003455518	0.0015548806	0.0594861	0.00019183513
0.0	0.9987835	0.9996542	0.99939454	0.99960893	0.9998204	0.9996469	0.99923265	0.9995722	0.99880373	0.9996462
0.0	0.5075964	0.79216707	0.612652	0.8125172	0.93233305	0.88902456	0.4667077	0.50367	0.6979867	0.58270913
0.0	0.33393976	0.7789117	0.4997206	0.67838705	0.8514347	0.8514123	0.3054472	0.3581325	0.37624875	0.32964793
0.0	0.9990677	0.99982136	0.9995078	0.9997329	0.9996855	0.9997203	0.9988116	0.9996325	0.999564	0.99876785
0.0	0.9762853	0.9891478	0.97632945	0.9796759	0.984134	0.9602104	0.98065543	0.9899789	0.9865202	0.97777236
0.0	0.9762853	0.9891478	0.97632945	0.9796759	0.984134	0.9602104	0.98065543	0.9899789	0.9865202	0.97777236
0.0	0.007337354	0.034342643	0.011837956	0.042780347	0.17278917	0.050984353	0.0051028966	0.034559287	0.0041381065	0.0076987687
0.0	0.98107576	0.97874886	0.5798559	0.9720848	0.98656476	0.6499692	0.37606052	0.99108654	0.6274205	0.62040174
0.0	0.995175	0.99898845	0.99886775	0.99851066	0.9988833	0.9980551	0.99241346	0.99877304	0.99750024	0.9930443
0.0	0.9990677	0.99982136	0.9995078	0.9997329	0.9996855	0.9997203	0.9988116	0.9996325	0.999564	0.99876785
0.0	0.99829715	0.9995128	0.9985598	0.99858296	0.9992945	0.9983998	0.9960516	0.99778867	0.99663866	0.99692
0.0	0.032666836	0.06558942	0.15631099	0.104275174	0.0501311	0.14280115	0.017170344	0.022421962	0.05120275	0.015288513
0.0	0.9762853	0.9891478	0.97632945	0.9796759	0.984134	0.9602104	0.98065543	0.9899789	0.9865202	0.97777236
0.0	0.95835435	0.9967309	0.9786562	0.9895629	0.9964244	0.9887481	0.9621993	0.9968189	0.99146724	0.9932254
0.0	0.9671997	0.9986357	0.9523513	0.9890911	0.9954932	0.99297476	0.98353	0.9948547	0.9920163	0.991045
0.0	0.9762853	0.9891478	0.97632945	0.9796759	0.984134	0.9602104	0.98065543	0.9899789	0.9865202	0.97777236
0.0	0.9896265	0.9987123	0.9906474	0.99655765	0.9981331	0.99442154	0.9727858	0.9960206	0.99169075	0.99108875
0.0	0.9762853	0.9891478	0.97632945	0.9796759	0.984134	0.9602104	0.98065543	0.9899789	0.9865202	0.97777236
0.0	0.9762853	0.9891478	0.97632945	0.9796759	0.984134	0.9602104	0.98065543	0.9899789	0.9865202	0.97777236
0.0	0.9762853	0.9891478	0.97632945	0.9796759	0.984134	0.9602104	0.98065543	0.9899789	0.9865202	0.97777236
0.0	0.99322116	0.9997578	0.99736845	0.99862516	0.99926335	0.9967981	0.99356866	0.998211	0.996161	0.9959715
0.0	0.9762853	0.9891478	0.97632945	0.9796759	0.984134	0.9602104	0.98065543	0.9899789	0.9865202	0.97777236
0.0	0.98084074	0.9991541	0.97610056	0.9947525	0.99668163	0.9943046	0.9888311	0.9952918	0.99670994	0.9961145
0.0	0.0011357069	0.000597893	0.0020368437	0.012814656	0.38600534	0.014108579	0.0034555162	0.0015548806	0.0594861	0.00019183513
0.0	0.0005021598	0.2978056	0.0005810726	0.0005113583	0.006352563	0.0049367696	6.0161365e-05	0.0006860374	0.00025981534	9.83163e-05
0.0	0.004601028	0.0018467271	0.0055867718	0.021731965	0.17824991	0.002042763	0.0011088506	0.020269684	0.26744744	0.18701892
0.0	0.9762853	0.9891478	0.97632945	0.9796759	0.984134	0.9602104	0.98065543	0.9899789	0.9865202	0.97777236
0.0	0.995175	0.99898845	0.99886775	0.99851066	0.9988833	0.9980551	0.99241346	0.99877304	0.99750024	0.9930443
0.0	0.9975932	0.9996165	0.99864215	0.99937916	0.9997154	0.99927884	0.9975612	0.99851686	0.9990189	0.99904436
0.0	0.011615117	0.011781989	0.012559885	0.019534348	0.06101762	0.042031225	0.002281537	0.034629755	0.005394831	0.008374008
0.0	0.2519459	0.9304233	0.6726897	0.28718317	0.7201715	0.12389961	0.21726075	0.9322449	0.0006048863	0.046507824
0.0	0.99449027	0.99950373	0.9975975	0.99887055	0.9995834	0.9988738	0.99455184	0.9978138	0.9975799	0.99781454
0.0	0.9975932	0.9996165	0.99864215	0.99937916	0.9997154	0.99927884	0.9975612	0.99851686	0.9990189	0.99904436
0.0	0.0008631915	0.09598404	0.6627557	0.040269908	0.010286228	0.91177845	0.10672268	0.006158164	0.3833222	0.0065375986
0.0	0.005268806	0.010009984	0.007896018	0.009515301	0.022526717	0.029395439	0.0011525913	0.01697166	0.001728003	0.0035550927
0.0	0.9762853	0.9891478	0.97632945	0.9796759	0.984134	0.9602104	0.98065543	0.9899789	0.9865202	0.97777236
0.0	0.9990677	0.99982136	0.9995078	0.9997329	0.9996855	0.9997203	0.9988116	0.9996325	0.999564	0.99876785
0.0	0.99861586	0.9998996	0.9989679	0.9996227	0.99954647	0.9997148	0.99913126	0.99955004	0.99924326	0.99888057
0.0	0.99923646	0.9998679	0.9996238	0.99976724	0.99974793	0.99969196	0.99918944	0.99960035	0.99922407	0.9992329
0.0	0.9971668	0.9530927	0.9821952	0.9891489	0.9937103	0.9963063	0.9542039	0.99552083	0.9843419	0.96885544
0.0	0.9762853	0.9891478	0.97632945	0.9796759	0.984134	0.9602104	0.98065543	0.9899789	0.9865202	0.97777236
0.0	0.9762853	0.9891478	0.97632945	0.9796759	0.984134	0.9602104	0.98065543	0.9899789	0.9865202	0.97777236
0.0	0.821951	0.77108055	0.8161769	0.95878965	0.8614868	0.92911124	0.7127564	0.8041565	0.8628814	0.87906575
0.0	0.9762853	0.9891478	0.97632945	0.9796759	0.984134	0.9602104	0.98065543	0.9899789	0.9865202	0.97777236
0.0	0.08379637	0.11139033	0.091263555	0.99234384	0.12361255	0.26780316	0.017892417	0.21397261	0.052566182	0.064556204
0.0	0.99981374	0.99992526	0.99939525	0.9999106	0.9996439	0.9999045	0.9988759	0.99979395	0.9991272	0.9995166
0.0	0.99975437	0.9999348	0.9994611	0.99990284	0.9991266	0.9998989	0.99904007	0.9997503	0.99910283	0.99964035
0.0	0.99973696	0.99991393	0.9994785	0.9998964	0.99947065	0.99989223	0.998602	0.9997663	0.9987212	0.99920315
0.0	0.99970716	0.99991167	0.9993218	0.9998913	0.999514	0.99989915	0.9987043	0.99976176	0.99886864	0.9993049
0.0	0.99664515	0.9998543	0.9985776	0.99892837	0.99953794	0.9974021	0.9967527	0.99907446	0.9980489	0.9978503
0.0	0.11216143	0.13998125	0.025125025	0.06979789	0.3497359	0.5199919	0.10600623	0.11587807	0.047991287	0.06651048
0.0	0.3029348	0.064842634	0.6019351	0.020757118	0.23406148	0.15352233	0.5725413	0.012666267	0.37897503	0.0077442103
0.0	0.9762853	0.9891478	0.97632945	0.9796759	0.984134	0.9602104	0.98065543	0.9899789	0.9865202	0.97777236
0.0	0.9762853	0.9891478	0.97632945	0.9796759	0.984134	0.9602104	0.98065543	0.9899789	0.9865202	0.97777236
0.0	0.9952258	0.9998043	0.9976119	0.99883276	0.999406	0.99714524	0.99560636	0.99866855	0.996161	0.9972851
0.0	0.9762853	0.9891478	0.97632945	0.9796759	0.984134	0.9602104	0.98065543	0.9899789	0.9865202	0.97777236
0.0	0.9762853	0.9891478	0.97632945	0.9796759	0.984134	0.9602104	0.98065543	0.9899789	0.9865202	0.97777236
0.0	0.99322116	0.9997578	0.99736845	0.99862516	0.99926335	0.9967981	0.99356866	0.998211	0.996161	0.9959715
0.0	0.99322116	0.9997578	0.99736845	0.99862516	0.99926335	0.9967981	0.99356866	0.998211	0.996161	0.9959715
0.0	0.99322116	0.9997578	0.99736845	0.99862516	0.99926335	0.9967981	0.99356866	0.998211	0.996161	0.9959715
0.0	0.99322116	0.9997578	0.99736845	0.99862516	0.99926335	0.9967981	0.99356866	0.998211	0.996161	0.9959715
0.0	0.99322116	0.9997578	0.99736845	0.99862516	0.99926335	0.9967981	0.99356866	0.998211	0.996161	0.9959715
0.0	0.997109	0.99986994	0.998276	0.9991072	0.99949884	0.99751186	0.99708146	0.998898	0.99826694	0.998406
0.0	0.9762853	0.9891478	0.97632945	0.9796759	0.984134	0.9602104	0.98065543	0.9899789	0.9865202	0.97777236
0.0	0.9762853	0.9891478	0.97632945	0.9796759	0.984134	0.9602104	0.98065543	0.9899789	0.9865202	0.97777236
0.0	0.9762853	0.9891478	0.97632945	0.9796759	0.984134	0.9602104	0.98065543	0.9899789	0.9865202	0.97777236
0.0	0.99322116	0.9997578	0.99736845	0.99862516	0.99926335	0.9967981	0.99356866	0.998211	0.996161	0.9959715
0.0	0.9762853	0.9891478	0.97632945	0.9796759	0.984134	0.9602104	0.98065543	0.9899789	0.9865202	0.97777236
0.0	0.9956066	0.9992086	0.9951267	0.9981963	0.9990741	0.99561924	0.9876143	0.99760604	0.9962268	0.9970336
0.0	0.9762853	0.9891478	0.97632945	0.9796759	0.984134	0.9602104	0.98065543	0.9899789	0.9865202	0.97777236
0.0	0.9762853	0.9891478	0.97632945	0.9796759	0.984134	0.9602104	0.98065543	0.9899789	0.9865202	0.97777236
0.0	0.99726534	0.9996263	0.9968996	0.9988631	0.9993912	0.99729437	0.99530375	0.9991504	0.9974746	0.99925977
0.0	0.9762853	0.9891478	0.97632945	0.9796759	0.984134	0.9602104	0.98065543	0.9899789	0.9865202	0.97777236
0.0	0.9896265	0.9987123	0.9906474	0.99655765	0.9981331	0.99442154	0.9727858	0.9960206	0.99169075	0.99108875
0.0	0.81348795	0.9745671	0.84887695	0.95459926	0.97465366	0.987282	0.78624946	0.88800824	0.8743887	0.80201787
0.0	0.813488	0.9745671	0.84887695	0.95459926	0.97465366	0.987282	0.7862494	0.8880081	0.87438864	0.80201805
0.0	0.813488	0.9745671	0.84887695	0.95459926	0.97465366	0.987282	0.7862494	0.8880081	0.8743887	0.8020179
0.0	0.9762853	0.9891478	0.97632945	0.9796759	0.984134	0.9602104	0.98065543	0.9899789	0.9865202	0.97777236
0.0	0.9762853	0.9891478	0.97632945	0.9796759	0.984134	0.9602104	0.98065543	0.9899789	0.9865202	0.97777236
0.0	0.9945885	0.9992213	0.9943012	0.99802446	0.99862814	0.99544686	0.9847194	0.99786144	0.9956144	0.9959817
0.0	0.9762853	0.9891478	0.97632945	0.9796759	0.984134	0.9602104	0.98065543	0.9899789	0.9865202	0.97777236
0.0	0.9762853	0.9891478	0.97632945	0.9796759	0.984134	0.9602104	0.9806553	0.9899789	0.9865202	0.97777236
0.0	0.9762853	0.9891478	0.97632945	0.9796759	0.984134	0.9602104	0.98065543	0.9899789	0.9865202	0.97777236
0.0	0.99923646	0.9998679	0.9996238	0.99976724	0.99974793	0.99969196	0.99918944	0.99960035	0.99922407	0.9992329
0.0	0.0025177978	0.003921404	0.0008891874	0.01246413	0.0025460506	0.005293098	0.011284104	0.0013228763	0.001665774	0.0075336243
0.0	0.9762853	0.9891478	0.97632945	0.9796759	0.984134	0.9602104	0.98065543	0.9899789	0.9865202	0.97777236
0.0	0.9762853	0.9891478	0.97632945	0.9796759	0.984134	0.9602104	0.98065543	0.9899789	0.9865202	0.97777236
0.0	0.9762853	0.9891478	0.97632945	0.9796759	0.984134	0.9602104	0.98065543	0.9899789	0.9865202	0.97777236
0.0	0.9762853	0.9891478	0.97632945	0.9796759	0.984134	0.9602104	0.98065543	0.9899789	0.9865202	0.97777236
0.0	0.9762853	0.9891478	0.97632945	0.9796759	0.984134	0.9602104	0.98065543	0.9899789	0.9865202	0.97777236
0.0	0.9762853	0.9891478	0.97632945	0.9796759	0.984134	0.9602104	0.98065543	0.9899789	0.9865202	0.97777236
0.0	0.9762853	0.9891478	0.97632945	0.9796759	0.984134	0.9602104	0.98065543	0.9899789	0.9865202	0.97777236
0.0	0.9762853	0.9891478	0.97632945	0.9796759	0.984134	0.9602104	0.98065543	0.9899789	0.9865202	0.97777236
0.0	0.9762853	0.9891478	0.97632945	0.9796759	0.984134	0.9602104	0.98065543	0.9899789	0.9865202	0.97777236
0.0	0.9762853	0.9891478	0.97632945	0.9796759	0.984134	0.9602104	0.98065543	0.9899789	0.9865202	0.97777236
0.0	0.9762853	0.9891478	0.97632945	0.9796759	0.984134	0.9602104	0.98065543	0.9899789	0.9865202	0.97777236
0.0	0.24939393	0.29771045	0.18886289	0.80919254	0.12068881	0.46983317	0.41672796	0.44197035	0.12419984	0.2987429
0.0	0.9896265	0.9987123	0.9906474	0.99655765	0.9981331	0.99442154	0.9727858	0.9960206	0.99169075	0.99108875
0.0	0.9762853	0.9891478	0.97632945	0.9796759	0.984134	0.9602104	0.98065543	0.9899789	0.9865202	0.97777236
0.0	0.99829715	0.9995128	0.9985598	0.99858296	0.9992945	0.9983998	0.9960516	0.99778867	0.99663866	0.99692
0.0	0.99987674	0.999956	0.99969125	0.99995553	0.99978954	0.9999049	0.99929655	0.99988294	0.99961406	0.99974746
0.0	0.011439302	0.060665783	0.020476477	0.073131405	0.30198738	0.06721667	0.006055369	0.07305011	0.0062528425	0.014946679
0.0	0.96898735	0.89746	0.9432488	0.889416	0.8985516	0.93911827	0.9136645	0.9152734	0.9042648	0.7647744
0.0	0.0033699374	0.48617172	0.8927664	0.4386504	0.8285006	0.014027044	0.010016166	0.05203925	0.00037784246	0.9815004
0.0	0.05496872	0.0064507397	0.0060059438	0.083930776	0.0057622185	0.019615548	0.049210787	0.049371485	0.0074401954	0.0032094305
0.0	0.99493694	0.999584	0.963581	0.99853706	0.9954424	0.9958825	0.98053116	0.99897265	0.9842407	0.99473685
0.0	0.9762853	0.9891478	0.97632945	0.9796759	0.984134	0.9602104	0.98065543	0.9899789	0.9865202	0.97777236
0.0	2.5239833e-05	0.00019604054	0.00031886506	0.00026871485	0.00023953538	0.0007270312	7.7359226e-05	0.0021402368	8.484842e-05	0.005925286
0.0	0.99515235	0.9995622	0.99762875	0.999012	0.99963737	0.99894756	0.99571985	0.9979487	0.9981034	0.99822193
0.0	0.99515235	0.9995622	0.99762875	0.999012	0.99963737	0.99894756	0.99571985	0.9979487	0.9981034	0.99822193
0.0	0.9701361	0.9976173	0.9839818	0.9921349	0.9973679	0.99062234	0.9727966	0.9973942	0.99390656	0.99550253
0.0	0.882155	0.9845658	0.8998514	0.9166456	0.97837466	0.86839473	0.48170862	0.9180797	0.93559915	0.82219875
0.0	0.9762853	0.9891478	0.97632945	0.9796759	0.984134	0.9602104	0.98065543	0.9899789	0.9865202	0.97777236
0.0	0.995175	0.99898845	0.99886775	0.99851066	0.9988833	0.9980551	0.99241346	0.99877304	0.99750024	0.9930443
0.0	0.9996259	0.9998995	0.9973627	0.999759	0.9997836	0.99977297	0.99901366	0.99978465	0.9996013	0.9994349
0.0	0.9762853	0.9891478	0.97632945	0.9796759	0.984134	0.9602104	0.98065543	0.9899789	0.9865202	0.97777236
0.0	0.9762853	0.9891478	0.97632945	0.9796759	0.984134	0.9602104	0.98065543	0.9899789	0.9865202	0.97777236
0.0	0.0071186074	0.041286472	0.01319173	0.042780347	0.17278919	0.0512616	0.005671021	0.04067955	0.0041381065	0.007853778
0.0	0.99829715	0.9995128	0.9985598	0.99858296	0.9992945	0.9983998	0.9960516	0.99778867	0.99663866	0.99692
0.0	0.9762853	0.9891478	0.97632945	0.9796759	0.984134	0.9602104	0.98065543	0.9899789	0.9865202	0.97777236
0.0	0.9762853	0.9891478	0.97632945	0.9796759	0.984134	0.9602104	0.98065543	0.9899789	0.9865202	0.97777236
0.0	0.9224213	0.28091693	0.8667977	0.5089764	0.7882457	0.87914497	0.12148028	0.61101127	0.5946311	0.4448069
0.0	0.9971668	0.95309275	0.9821952	0.9891489	0.9937103	0.9963063	0.9542039	0.99552083	0.9843419	0.96885544
0.0	0.9988746	0.998882	0.9971513	0.99639857	0.99923646	0.99952424	0.9970305	0.9987901	0.9987342	0.99668485
0.0	0.9971668	0.9530927	0.9821952	0.9891489	0.9937103	0.9963063	0.9542039	0.99552083	0.9843419	0.96885544
0.0	0.0857187	0.10729998	0.093912914	0.9920521	0.12517352	0.26023307	0.020199941	0.20916593	0.05505596	0.06986505
0.0	0.9981748	0.999869	0.997917	0.9994537	0.9991647	0.9996897	0.9988875	0.9994843	0.99924785	0.99873143
0.0	0.9762853	0.9891478	0.97632945	0.9796759	0.984134	0.9602104	0.98065543	0.9899789	0.9865202	0.97777236
0.0	0.99936634	0.9999472	0.9995085	0.99978155	0.9997658	0.99982077	0.9995993	0.9997571	0.9996984	0.99956363
0.0	0.9995689	0.99991	0.99973327	0.9998337	0.9998128	0.99975234	0.99951553	0.9997527	0.9995301	0.9996277
0.0	0.6367814	0.12571335	0.836561	0.17334887	0.83506817	0.6128757	6.601247e-05	0.95776194	0.9626213	0.6654929
0.0	0.6367814	0.12571335	0.836561	0.17334887	0.83506817	0.6128757	6.601247e-05	0.95776194	0.9626213	0.6654929
0.0	0.9492365	0.97663546	0.9509196	0.98838615	0.99537694	0.9839483	0.78343993	0.9847112	0.94143313	0.98500407
0.0	0.9762853	0.9891478	0.97632945	0.9796759	0.984134	0.9602104	0.98065543	0.9899789	0.9865202	0.97777236
0.0	0.99829715	0.9995128	0.9985598	0.99858296	0.9992945	0.9983998	0.9960516	0.99778867	0.99663866	0.99692
0.0	0.22156289	0.0023330273	0.09730969	0.9796759	0.002275809	0.07076508	0.0022065025	0.34684223	0.445572	0.11726386
0.0	0.010344367	0.045652613	0.015209005	0.042780347	0.21136755	0.062083505	0.007033389	0.04776346	0.006163846	0.011950035
0.0	0.024425976	0.06108817	0.04829268	0.9796759	0.089145266	0.004441547	0.014058154	0.007256382	0.05228252	0.00077103055
0.0	0.99923646	0.9998679	0.9996238	0.99976724	0.99974793	0.99969196	0.99918944	0.99960035	0.99922407	0.9992329
0.0	0.9762853	0.9891478	0.97632945	0.9796759	0.984134	0.9602104	0.9806553	0.9899789	0.9865202	0.97777236
0.0	0.9762853	0.9891478	0.97632945	0.9796759	0.984134	0.9602104	0.98065543	0.9899789	0.9865202	0.97777236
0.0	0.9762853	0.9891478	0.97632945	0.9796759	0.984134	0.9602104	0.98065543	0.9899789	0.9865202	0.97777236
0.0	0.99919945	0.9997998	0.9992379	0.9997266	0.9998375	0.99976176	0.9989919	0.99988174	0.9997162	0.9994955
0.0	0.9937729	0.9994325	0.9970005	0.9987118	0.99956757	0.998607	0.99374795	0.9974528	0.9974605	0.99739516
0.0	0.99923646	0.9998679	0.9996238	0.99976724	0.99974793	0.99969196	0.99918944	0.99960035	0.99922407	0.9992329
0.0	0.91031945	0.96625996	0.89408714	0.91106755	0.69628376	0.79144865	0.091054566	0.93045086	0.81559974	0.23104729
0.0	0.9990677	0.99982136	0.9995078	0.9997329	0.9996855	0.9997203	0.9988116	0.9996325	0.999564	0.99876785
0.0	0.9762853	0.9891478	0.97632945	0.9796759	0.984134	0.9602104	0.98065543	0.9899789	0.9865202	0.97777236
0.0	0.99181354	0.9963569	0.9680838	0.99809414	0.989555	0.9946404	0.99145776	0.9992238	0.9563907	0.98218936
0.0	0.98811847	0.9949634	0.9575787	0.9974794	0.98498213	0.99366105	0.98797774	0.99886143	0.9389305	0.9754671
0.0	0.99924964	0.9998503	0.9995421	0.9997644	0.9997191	0.99973744	0.9989505	0.999671	0.99961287	0.99897254
0.0	0.9990677	0.99982136	0.9995078	0.9997329	0.9996855	0.9997203	0.9988116	0.9996325	0.999564	0.99876785
0.0	0.9762853	0.9891478	0.97632945	0.9796759	0.984134	0.9602104	0.9806553	0.9899789	0.9865202	0.97777236
0.0	0.99715024	0.9995358	0.9968514	0.99920887	0.9994326	0.99965596	0.9930997	0.9993568	0.9981199	0.99900013
0.0	0.9762853	0.9891478	0.97632945	0.9796759	0.984134	0.9602104	0.98065543	0.9899789	0.9865202	0.97777236
0.0	0.99923646	0.9998679	0.9996238	0.99976724	0.99974793	0.99969196	0.99918944	0.99960035	0.99922407	0.9992329
0.0	0.9762853	0.9891478	0.97632945	0.9796759	0.984134	0.9602104	0.98065543	0.9899789	0.9865202	0.97777236
0.0	0.9762853	0.0002638303	0.0023611428	9.243417e-05	0.00028069282	2.0862342e-05	8.308906e-05	0.00021310952	9.8772616e-05	0.0018841056
0.0	0.9762853	0.9891478	0.97632945	0.9796759	0.984134	0.9602104	0.9806553	0.9899789	0.9865202	0.97777236
0.0	0.99927217	0.9996117	0.9991161	0.9998505	0.9998418	0.9998399	0.9991886	0.9998857	0.9995783	0.99928623
0.0	0.9762853	0.9891478	0.97632945	0.9796759	0.984134	0.9602104	0.98065543	0.9899789	0.9865202	0.97777236
0.0	0.99923646	0.9998679	0.9996238	0.99976724	0.99974793	0.99969196	0.99918944	0.99960035	0.99922407	0.9992329
0.0	0.9762853	0.9891478	0.97632945	0.9796759	0.984134	0.9602104	0.98065543	0.9899789	0.9865202	0.97777236
0.0	0.9762853	0.0002638303	0.0023611428	9.243417e-05	0.00028069282	2.086232e-05	8.308906e-05	0.00021310952	9.8772616e-05	0.0018841056
0.0	0.9968875	0.99937797	0.99911004	0.99889094	0.9991873	0.99854326	0.9952624	0.99904424	0.9983486	0.9956117
0.0	0.99829715	0.9995128	0.9985598	0.99858296	0.9992945	0.9983998	0.9960516	0.99778867	0.99663866	0.99692
0.0	0.9762853	0.9891478	0.97632945	0.9796759	0.984134	0.9602104	0.98065543	0.9899789	0.9865202	0.97777236
0.0	0.66330063	0.9639168	0.89043593	0.73996556	0.6820742	0.61739886	0.7360224	0.8875903	0.7620887	0.27123603
0.0	0.9762853	0.9891478	0.97632945	0.9796759	0.984134	0.9602104	0.98065543	0.9899789	0.9865202	0.97777236
0.0	0.9986148	0.9990988	0.9863587	0.9996051	0.99844766	0.9964729	0.9915821	0.99907815	0.99588037	0.9900713
0.0	0.9983132	0.9998864	0.99815303	0.9994516	0.9992217	0.9997018	0.99904484	0.99953306	0.99924785	0.9988574
0.0	0.9762853	0.9891478	0.97632945	0.9796759	0.984134	0.9602104	0.9806553	0.9899789	0.9865202	0.97777236
0.0	0.9762853	0.9891478	0.97632945	0.9796759	0.984134	0.9602104	0.98065543	0.9899789	0.9865202	0.97777236
0.0	0.034004327	0.073524855	0.03424566	0.04820229	0.0731566	0.39694723	0.006979069	0.067351066	0.014743263	0.0156756
0.0	0.9984847	0.9995827	0.99869317	0.9986457	0.99934727	0.9984908	0.9969639	0.99811804	0.99663866	0.9973808
0.0	0.1626219	0.0047120564	0.0008454061	0.001259242	0.012645104	0.056538165	0.055882066	0.006359646	0.9865202	0.014300286
0.0	0.9762853	0.9891478	0.97632945	0.9796759	0.984134	0.9602104	0.98065543	0.9899789	0.9865202	0.97777236
0.0	0.1626219	0.0047120564	0.0008454061	0.001259242	0.012645104	0.056538165	0.055882066	0.006359646	0.9865202	0.014300286
0.0	0.9762853	0.9891478	0.97632945	0.9796759	0.984134	0.9602104	0.98065543	0.9899789	0.9865202	0.97777236
0.0	0.0007085101	0.0011956334	0.00068615604	0.0007618934	0.0018993799	0.005830525	0.000331772	0.0006758644	0.00025216292	0.0003646151
0.0	0.9990677	0.99982136	0.9995078	0.9997329	0.9996855	0.9997203	0.9988116	0.9996325	0.999564	0.99876785
0.0	0.9762853	0.9891478	0.97632945	0.9796759	0.984134	0.9602104	0.98065543	0.9899789	0.9865202	0.97777236
0.0	0.9762853	0.9891478	0.97632945	0.9796759	0.984134	0.9602104	0.98065543	0.9899789	0.9865202	0.97777236
0.0	0.9762853	0.9891478	0.97632945	0.9796759	0.984134	0.9602104	0.98065543	0.9899789	0.9865202	0.97777236
0.0	0.9762853	0.9891478	0.97632945	0.9796759	0.984134	0.9602104	0.98065543	0.9899789	0.9865202	0.97777236
0.0	0.99889237	0.9999118	0.9990933	0.99966574	0.99959654	0.99973875	0.99926263	0.9995981	0.99935716	0.9990238
0.0	0.0025481998	0.0015792947	0.0010259583	0.0015029896	0.0036591738	0.0009794328	0.0041244775	0.00046942712	0.0028106596	0.004203615
0.0	0.99168056	0.9992761	0.9687403	0.9986638	0.98138314	0.9978004	0.9609338	0.99873537	0.9741591	0.9954531
0.0	0.9893171	0.9991074	0.96439695	0.9984445	0.9761521	0.99754375	0.9517508	0.9983783	0.96818024	0.99455476
0.0	0.9987173	0.99978393	0.9989248	0.99959224	0.9993992	0.9995499	0.99834347	0.999501	0.9994191	0.9986131
0.0	0.99829715	0.9995128	0.9985598	0.99858296	0.9992945	0.9983998	0.9960516	0.99778867	0.99663866	0.99692
0.0	0.9987173	0.99978393	0.9989248	0.99959224	0.9993992	0.9995499	0.99834347	0.999501	0.9994191	0.9986131
0.0	0.9762853	0.9891478	0.97632945	0.9796759	0.984134	0.9602104	0.98065543	0.9899789	0.9865202	0.97777236
0.0	0.99923646	0.9998679	0.9996238	0.99976724	0.99974793	0.99969196	0.99918944	0.99960035	0.99922407	0.9992329
0.0	0.9762853	0.9891478	0.97632945	0.9796759	0.984134	0.9602104	0.98065543	0.9899789	0.9865202	0.97777236
0.0	0.9762853	0.9891478	0.97632945	0.9796759	0.984134	0.9602104	0.98065543	0.9899789	0.9865202	0.97777236
0.0	0.0022280556	0.01680159	0.037914615	0.0020772547	0.023177944	0.06669619	0.006282947	0.035863645	0.058464292	0.0010587182
0.0	0.99923646	0.9998679	0.9996238	0.99976724	0.99974793	0.99969196	0.99918944	0.99960035	0.99922407	0.9992329
0.0	0.9762853	0.9891478	0.97632945	0.9796759	0.984134	0.9602104	0.98065543	0.9899789	0.9865202	0.97777236
0.0	0.9762853	0.9891478	0.97632945	0.9796759	0.984134	0.9602104	0.98065543	0.9899789	0.9865202	0.97777236
0.0	0.9762853	0.9891478	0.97632945	0.9796759	0.984134	0.9602104	0.98065543	0.9899789	0.9865202	0.97777236
0.0	0.99811006	0.9994874	0.9991805	0.999493	0.9997738	0.999634	0.99890924	0.9994419	0.9982712	0.9994617
0.0	0.99919945	0.9997998	0.9992379	0.9997266	0.9998375	0.99976176	0.9989919	0.99988174	0.9997162	0.9994955
0.0	0.9762853	0.9891478	0.97632945	0.9796759	0.984134	0.9602104	0.98065543	0.9899789	0.9865202	0.97777236
0.0	0.032666836	0.06558942	0.15631099	0.104275174	0.05013109	0.1428011	0.017170344	0.022421962	0.05120275	0.015288513
0.0	0.9986148	0.9990988	0.9863587	0.9996051	0.99844766	0.9964729	0.9915821	0.99907815	0.99588037	0.9900713
0.0	0.7613558	0.81011957	0.92805505	0.9856839	0.17011563	0.8013403	0.9204282	0.98181665	0.80463445	0.9873334
0.0	0.99972886	0.9999435	0.9998087	0.99986815	0.99984515	0.9999175	0.999445	0.9998085	0.99977356	0.9997873
0.0	0.9986148	0.9990988	0.9863587	0.9996051	0.99844766	0.9964729	0.9915821	0.99907815	0.99588037	0.9900713
0.0	0.99873704	0.9991967	0.9876781	0.99959546	0.99848145	0.99652964	0.992303	0.99914575	0.9962541	0.99067795
0.0	0.9621326	0.98596996	0.94872195	0.99882907	0.9191396	0.98460984	0.90204984	0.97042704	0.95966375	0.7033208
0.0	0.39463875	0.74997944	0.47662306	0.7032272	0.88184965	0.8478467	0.32729572	0.445036	0.42306554	0.33345443
0.0	0.9986148	0.9990988	0.9863587	0.9996051	0.99844766	0.9964729	0.9915821	0.99907815	0.99588037	0.9900713
0.0	0.9896265	0.9987123	0.9906474	0.99655765	0.9981331	0.99442154	0.9727858	0.9960206	0.99169075	0.99108875
0.0	0.99322116	0.9997578	0.99736845	0.99862516	0.99926335	0.9967981	0.99356866	0.998211	0.996161	0.9959715
0.0	0.99322116	0.9997578	0.99736845	0.99862516	0.99926335	0.9967981	0.99356866	0.998211	0.996161	0.9959715
0.0	0.995175	0.99898845	0.99886775	0.99851066	0.9988833	0.9980551	0.99241346	0.99877304	0.99750024	0.9930443
0.0	0.9990677	0.99982136	0.9995078	0.9997329	0.9996855	0.9997203	0.9988116	0.9996325	0.999564	0.99876785
0.0	0.95835435	0.9967309	0.9786562	0.9895629	0.9964244	0.9887481	0.9621993	0.9968189	0.99146724	0.9932254
0.0	0.9896265	0.9987123	0.9906474	0.99655765	0.9981331	0.99442154	0.9727858	0.9960206	0.99169075	0.99108875
0.0	0.9896265	0.9987123	0.9906474	0.99655765	0.9981331	0.99442154	0.9727858	0.9960206	0.99169075	0.99108875
0.0	0.99570245	0.9995283	0.9977296	0.9989856	0.99963963	0.9989122	0.9955396	0.99804235	0.998085	0.9979373
0.0	0.0060493397	0.008377367	0.006648122	0.011744518	0.031889725	0.027568832	0.0012676711	0.022908848	0.0021147593	0.0037494742
0.0	0.00030550675	0.0014601856	0.00016153918	0.007133827	0.871235	0.0007781487	0.000118196695	0.0024289812	0.00028400004	0.0013190698
0.0	0.9762853	0.9891478	0.97632945	0.9796759	0.984134	0.9602104	0.98065543	0.9899789	0.9865202	0.97777236
0.0	0.9762853	0.9891478	0.97632945	0.9796759	0.984134	0.9602104	0.98065543	0.9899789	0.9865202	0.97777236
0.0	0.9762853	0.9891478	0.97632945	0.9796759	0.984134	0.9602104	0.98065543	0.9899789	0.9865202	0.97777236
0.0	0.99322116	0.9997578	0.99736845	0.99862516	0.99926335	0.9967981	0.99356866	0.998211	0.996161	0.9959715
0.0	0.9762853	0.9891478	0.97632945	0.9796759	0.984134	0.9602104	0.98065543	0.9899789	0.9865202	0.97777236
0.0	0.99322116	0.9997578	0.99736845	0.99862516	0.99926335	0.9967981	0.99356866	0.998211	0.996161	0.9959715
0.0	0.94793046	0.9944247	0.9516779	0.9823899	0.9888679	0.9750151	0.94598883	0.72208613	0.95640236	0.9670536
0.0	0.99221486	0.9989924	0.98458743	0.9977513	0.9940528	0.9988226	0.9945064	0.996976	0.9979328	0.99053544
0.0	0.9981748	0.999869	0.997917	0.9994537	0.9991647	0.9996897	0.9988875	0.9994843	0.99924785	0.99873143
0.0	0.99929476	0.99987614	0.9991043	0.99985754	0.9989059	0.9998424	0.99768937	0.99961686	0.9981902	0.99838257
0.0	0.9762853	0.9891478	0.97632945	0.9796759	0.984134	0.9602104	0.98065543	0.9899789	0.9865202	0.97777236
0.0	0.0029520444	0.0060550077	0.0013091598	0.0046660374	0.017092118	0.014157038	0.0016174713	0.005765555	0.0014474163	0.0022069572
0.0	0.9762853	0.9891478	0.97632945	0.9796759	0.984134	0.9602104	0.98065543	0.9899789	0.9865202	0.97777236
0.0	0.99701786	0.9996277	0.998346	0.999092	0.9996934	0.99904925	0.9971551	0.9982327	0.99864715	0.9986551
0.0	0.9937729	0.9994325	0.9970005	0.9987118	0.99956757	0.998607	0.99374795	0.9974528	0.9974605	0.99739516
0.0	0.99701786	0.9996277	0.998346	0.999092	0.9996934	0.99904925	0.9971551	0.9982327	0.99864715	0.9986551
0.0	0.9762853	0.9891478	0.97632945	0.9796759	0.984134	0.9602104	0.98065543	0.9899789	0.9865202	0.97777236
0.0	0.9762853	0.9891478	0.97632945	0.9796759	0.984134	0.9602104	0.98065543	0.9899789	0.9865202	0.97777236
0.0	0.9762853	0.9891478	0.97632945	0.9796759	0.984134	0.9602104	0.98065543	0.9899789	0.9865202	0.97777236
0.0	0.9762853	0.9891478	0.97632945	0.9796759	0.984134	0.9602104	0.9806553	0.9899789	0.9865202	0.97777236
0.0	0.9762853	0.9891478	0.97632945	0.9796759	0.984134	0.9602104	0.98065543	0.9899789	0.9865202	0.97777236
0.0	0.9762853	0.9891478	0.97632945	0.9796759	0.984134	0.9602104	0.98065543	0.9899789	0.9865202	0.97777236
0.0	0.00072213204	0.00056695216	0.0012598148	0.007648262	0.1846429	0.008250967	0.003089407	0.001770303	0.07000434	5.812679e-05
0.0	0.9762853	0.9891478	0.97632945	0.9796759	0.984134	0.9602104	0.98065543	0.9899789	0.9865202	0.97777236
0.0	0.9762853	0.9891478	0.97632945	0.9796759	0.984134	0.9602104	0.98065543	0.9899789	0.9865202	0.97777236
0.0	0.995175	0.99898845	0.99886775	0.99851066	0.9988833	0.9980551	0.99241346	0.99877304	0.99750024	0.9930443
0.0	0.99322116	0.9997578	0.99736845	0.99862516	0.99926335	0.9967981	0.99356866	0.998211	0.996161	0.9959715
0.0	0.9762853	0.9891478	0.97632945	0.9796759	0.984134	0.9602104	0.98065543	0.9899789	0.9865202	0.97777236
0.0	0.032666836	0.06558942	0.15631099	0.104275174	0.05013109	0.1428011	0.017170344	0.022421962	0.05120275	0.015288513
0.0	0.995175	0.99898845	0.99886775	0.99851066	0.9988833	0.9980551	0.99241346	0.99877304	0.99750024	0.9930443
0.0	0.9964365	0.9996675	0.97261983	0.99877375	0.9965772	0.9965084	0.986014	0.9991646	0.9879413	0.996333
0.0	0.99493694	0.999584	0.963581	0.99853706	0.9954424	0.9958825	0.98053116	0.99897265	0.9842407	0.99473685
0.0	0.9621326	0.98596996	0.94872195	0.99882907	0.9191396	0.98460984	0.90204984	0.97042704	0.95966375	0.7033208
0.0	0.9762853	0.9891478	0.97632945	0.9796759	0.984134	0.9602104	0.98065543	0.9899789	0.9865202	0.97777236
0.0	0.9986148	0.9990988	0.9863587	0.9996051	0.99844766	0.9964729	0.9915821	0.99907815	0.99588037	0.9900713
0.0	0.99923646	0.9998679	0.9996238	0.99976724	0.99974793	0.99969196	0.99918944	0.99960035	0.99922407	0.9992329
0.0	0.0011357063	0.000597893	0.0020368437	0.012814656	0.38600528	0.014108585	0.003455518	0.0015548806	0.0594861	0.00019183513
0.0	0.007337354	0.034342643	0.011837956	0.042780347	0.17278913	0.05098436	0.0051028966	0.034559287	0.0041381083	0.0076987687
0.0	0.9762853	0.9891478	0.97632945	0.9796759	0.984134	0.9602104	0.98065543	0.9899789	0.9865202	0.97777236
0.0	0.99715024	0.9995358	0.9968514	0.99920887	0.9994326	0.99965596	0.9930997	0.9993568	0.9981199	0.99900013
0.0	0.9762853	0.9891478	0.97632945	0.9796759	0.984134	0.9602104	0.9806553	0.9899789	0.9865202	0.97777236
0.0	0.9762853	0.9891478	0.97632945	0.9796759	0.984134	0.9602104	0.98065543	0.9899789	0.9865202	0.97777236
0.0	0.99923646	0.9998679	0.9996238	0.99976724	0.99974793	0.99969196	0.99918944	0.99960035	0.99922407	0.9992329
0.0	0.9762853	0.9891478	0.97632945	0.9796759	0.984134	0.9602104	0.98065543	0.9899789	0.9865202	0.97777236
0.0	0.0011357069	0.000597893	0.0020368437	0.012814656	0.38600528	0.014108579	0.0034555162	0.0015548806	0.0594861	0.00019183513
0.0	0.9762853	0.9891478	0.97632945	0.9796759	0.984134	0.9602104	0.98065543	0.9899789	0.9865202	0.97777236
0.0	0.0038275514	0.00076695974	0.005961645	0.021207336	0.2739487	0.05030681	0.009090684	0.0068895207	0.27232215	0.0013160695
0.0	0.6947072	0.004317866	0.0033692806	0.5999244	8.084427e-05	0.27308664	0.3230819	0.105767615	0.047832225	0.94321
0.0	0.9762853	0.9891478	0.97632945	0.9796759	0.984134	0.9602104	0.9806553	0.9899789	0.9865202	0.97777236
0.0	0.9762853	0.9891478	0.97632945	0.9796759	0.984134	0.9602104	0.98065543	0.9899789	0.9865202	0.97777236
0.0	0.99923646	0.9998679	0.9996238	0.99976724	0.99974793	0.99969196	0.99918944	0.99960035	0.99922407	0.9992329
0.0	0.9762853	0.9891478	0.97632945	0.9796759	0.984134	0.9602104	0.98065543	0.9899789	0.9865202	0.97777236
0.0	0.9762853	0.9891478	0.97632945	0.9796759	0.984134	0.9602104	0.98065543	0.9899789	0.9865202	0.97777236
0.0	0.9762853	0.9891478	0.97632945	0.9796759	0.984134	0.9602104	0.98065543	0.9899789	0.9865202	0.97777236
0.0	0.99923646	0.9998679	0.9996238	0.99976724	0.99974793	0.99969196	0.99918944	0.99960035	0.99922407	0.9992329
0.0	0.9762853	0.9891478	0.97632945	0.9796759	0.984134	0.9602104	0.98065543	0.9899789	0.9865202	0.97777236
0.0	0.0029520444	0.0060550077	0.0013091598	0.004666035	0.017092118	0.014157038	0.0016174705	0.005765555	0.0014474163	0.0022069563
0.0	0.9762853	0.9891478	0.97632945	0.9796759	0.984134	0.9602104	0.98065543	0.9899789	0.9865202	0.97777236
0.0	0.9762853	0.9891478	0.97632945	0.9796759	0.984134	0.9602104	0.98065543	0.9899789	0.9865202	0.97777236
0.0	0.9762853	0.9891478	0.97632945	0.9796759	0.984134	0.9602104	0.98065543	0.9899789	0.9865202	0.97777236
0.0	0.00855689	0.04582462	0.012413621	0.058847543	0.22925176	0.062476106	0.0063660042	0.04815482	0.0053631966	0.011663192
0.0	0.00855689	0.0458246	0.012413621	0.058847558	0.22925176	0.0624761	0.0063660042	0.048154842	0.0053631966	0.011663192
0.0	0.0003881766	9.6703065e-05	0.0074815373	0.09332858	0.00017090945	0.004100854	0.0003065454	0.9936107	0.0098887505	0.4653657
0.0	0.0003881766	9.6703065e-05	0.0074815373	0.09332858	0.00017090945	0.004100854	0.0003065454	0.9936107	0.0098887505	0.4653657
0.0	0.9993155	0.99987364	0.99963665	0.99977535	0.9997533	0.99969494	0.99922276	0.999608	0.9992686	0.9992329
0.0	0.9762853	0.9891478	0.97632945	0.9796759	0.984134	0.9602104	0.98065543	0.9899789	0.9865202	0.97777236
0.0	0.9762853	0.9891478	0.97632945	0.9796759	0.984134	0.9602104	0.98065543	0.9899789	0.9865202	0.97777236
0.0	0.9979322	0.9998969	0.99917054	0.99931943	0.9996648	0.9981402	0.9985103	0.999564	0.99917537	0.9988506
0.0	0.89684516	0.93214303	0.9074929	0.99800104	0.44884756	0.0013483943	0.8616011	0.9787114	0.8648247	0.96496695
0.0	0.9994473	0.9999511	0.9995931	0.9998227	0.9998815	0.99995077	0.99946684	0.9997069	0.99969494	0.99969566
0.0	0.9762853	0.9891478	0.97632945	0.9796759	0.984134	0.9602104	0.98065543	0.9899789	0.9865202	0.97777236
0.0	0.9986071	0.9996449	0.9995833	0.9993839	0.9995912	0.9988507	0.9982906	0.9996106	0.9994498	0.99830127
0.0	0.9762853	0.9891478	0.97632945	0.9796759	0.984134	0.9602104	0.98065543	0.9899789	0.9865202	0.97777236
0.0	0.99923646	0.9998679	0.9996238	0.99976724	0.99974793	0.99969196	0.99918944	0.99960035	0.99922407	0.9992329
0.0	0.0042785886	0.006478696	0.0048963386	0.007737566	0.020306421	0.02214329	0.0009951185	0.012926318	0.0016013941	0.002993684
0.0	0.11255542	0.15626568	0.036119595	0.375803	0.6094572	0.033527452	0.008222679	0.012828718	0.050731294	0.28935194
0.0	0.981222	0.98831266	0.97251475	0.9867018	0.9945726	0.9936598	0.9413145	0.9945478	0.97992516	0.98815465
0.0	0.9762853	0.9891478	0.97632945	0.9796759	0.984134	0.9602104	0.98065543	0.9899789	0.9865202	0.97777236
0.0	0.010082045	0.05241161	0.015530498	0.061205417	0.22535415	0.05564116	0.006796392	0.050956428	0.0061292322	0.009949337
0.0	0.0074989568	0.025967209	0.012369412	0.0010963092	0.014365582	0.37332785	0.00038864755	0.027879903	0.0025640908	0.0013419413
0.0	0.51484126	0.4537258	0.18666679	0.5384334	0.23722188	0.6942508	0.15670304	0.60763425	0.13542439	0.07845708
0.0	0.9762853	0.9891478	0.97632945	0.9796759	0.984134	0.9602104	0.98065543	0.9899789	0.9865202	0.97777236
0.0	0.9762853	0.9891478	0.97632945	0.9796759	0.984134	0.9602104	0.98065543	0.9899789	0.9865202	0.97777236
0.0	0.9973302	0.99967194	0.99256426	0.998464	0.99600726	0.9997799	0.99734455	0.9982962	0.9969717	0.99521047
0.0	0.0024201942	0.0021967106	0.0017116047	0.0064093457	0.009465569	0.6451082	0.033620346	0.5282089	0.119897865	0.50216806
0.0	0.70274085	0.57124966	0.59367216	0.9354824	0.42253286	0.952054	0.68765664	0.8839971	0.24363743	0.5264369
0.0	0.9937729	0.9994325	0.9970005	0.9987118	0.99956757	0.998607	0.99374795	0.9974528	0.9974605	0.99739516
0.0	0.9762853	0.9891478	0.97632945	0.9796759	0.984134	0.9602104	0.98065543	0.9899789	0.9865202	0.97777236
0.0	0.99722373	0.9977642	0.99493307	0.99713147	0.99890506	0.9993129	0.9864715	0.9979425	0.9981914	0.9944528
0.0	0.9990677	0.99982136	0.9995078	0.9997329	0.9996855	0.9997203	0.9988116	0.9996325	0.999564	0.99876785
0.0	0.9762853	0.9891478	0.97632945	0.9796759	0.984134	0.9602104	0.98065543	0.9899789	0.9865202	0.97777236
0.0	0.000227763	0.16809025	0.15306115	9.160339e-05	0.027551591	0.7398982	0.0007455496	0.00015416113	0.00074101565	0.057154287
0.0	0.9971668	0.95309275	0.9821952	0.9891489	0.9937103	0.9963063	0.9542039	0.99552083	0.9843419	0.96885544
0.0	0.9988746	0.998882	0.9971513	0.99639857	0.99923646	0.99952424	0.9970305	0.9987901	0.9987342	0.99668485
0.0	0.99923646	0.9998679	0.9996238	0.99976724	0.99974793	0.99969196	0.99918944	0.99960035	0.99922407	0.9992329
0.0	0.9762853	0.9891478	0.97632945	0.9796759	0.984134	0.9602104	0.98065543	0.9899789	0.9865202	0.97777236
0.0	0.996959	0.99954623	0.9981509	0.9990044	0.9997068	0.99911696	0.997017	0.9983405	0.998703	0.99878865
0.0	0.24939393	0.29771045	0.18886289	0.80919254	0.12068881	0.46983317	0.41672796	0.44197035	0.12419984	0.2987429
0.0	0.99923646	0.9998679	0.9996238	0.99976724	0.99974793	0.99969196	0.99918944	0.99960035	0.99922407	0.9992329
0.0	0.99923646	0.9998679	0.9996238	0.99976724	0.99974793	0.99969196	0.99918944	0.99960035	0.99922407	0.9992329
0.0	0.9937729	0.9994325	0.9970005	0.9987118	0.99956757	0.998607	0.99374795	0.9974528	0.9974605	0.99739516
0.0	0.96182746	0.50828636	0.94516265	0.68199265	0.92767286	0.9779112	0.7679289	0.9678408	0.9154728	0.84816456
0.0	0.9986148	0.9990988	0.9863587	0.9996051	0.99844766	0.9964729	0.9915821	0.99907815	0.99588037	0.9900713
0.0	0.99322116	0.9997578	0.99736845	0.99862516	0.99926335	0.9967981	0.99356866	0.998211	0.996161	0.9959715
0.0	0.9896265	0.9987123	0.9906474	0.99655765	0.9981331	0.99442154	0.9727858	0.9960206	0.99169075	0.99108875
0.0	0.587436	0.57928056	0.02242473	0.50348794	0.86208713	0.27797478	0.22400868	0.81264836	0.8390052	0.7411878
0.0	0.99322116	0.9997578	0.99736845	0.99862516	0.99926335	0.9967981	0.99356866	0.998211	0.996161	0.9959715
0.0	0.6785459	0.14848265	0.0005830945	0.45293257	0.36037868	0.3126949	0.10272348	0.9336622	0.0029833196	0.57676816
0.0	0.0003379741	7.5276126e-05	0.00048783224	0.00021883361	0.00010366177	0.0011011962	0.00012529736	0.00029921098	0.00060880056	6.279894e-05
0.0	0.57007766	0.47614676	0.17813917	0.60888726	0.28591725	0.7648298	0.19858561	0.68467623	0.14951554	0.14666
0.0	0.011925716	0.054044563	0.026428372	0.104482435	0.3956032	0.05854927	0.011210412	0.061229806	0.007747336	0.020858584
0.0	0.9762853	0.9891478	0.97632945	0.9796759	0.984134	0.9602104	0.98065543	0.9899789	0.9865202	0.97777236
0.0	0.9762853	0.9891478	0.97632945	0.9796759	0.984134	0.9602104	0.98065543	0.9899789	0.9865202	0.97777236
0.0	0.9762853	0.9891478	0.97632945	0.9796759	0.984134	0.9602104	0.98065543	0.9899789	0.9865202	0.97777236
0.0	0.9762853	0.9891478	0.97632945	0.9796759	0.984134	0.9602104	0.9806553	0.9899789	0.9865202	0.97777236
0.0	0.9762853	0.9891478	0.97632945	0.9796759	0.984134	0.9602104	0.98065543	0.9899789	0.9865202	0.97777236
0.0	0.99923646	0.9998679	0.9996238	0.99976724	0.99974793	0.99969196	0.99918944	0.99960035	0.99922407	0.9992329
0.0	0.9981748	0.999869	0.997917	0.9994537	0.9991647	0.9996897	0.9988875	0.9994843	0.99924785	0.99873143
0.0	0.9762853	0.9891478	0.97632945	0.9796759	0.984134	0.9602104	0.98065543	0.9899789	0.9865202	0.97777236
0.0	0.99923646	0.9998679	0.9996238	0.99976724	0.99974793	0.99969196	0.99918944	0.99960035	0.99922407	0.9992329
0.0	0.0011357063	0.000597893	0.0020368437	0.012814656	0.38600528	0.014108585	0.0034555162	0.0015548806	0.0594861	0.00019183513
0.0	0.9762853	0.9891478	0.97632945	0.9796759	0.984134	0.9602104	0.98065543	0.9899789	0.9865202	0.97777236
0.0	0.9762853	0.9891478	0.97632945	0.9796759	0.984134	0.9602104	0.98065543	0.9899789	0.9865202	0.97777236
0.0	0.9762853	0.9891478	0.97632945	0.9796759	0.984134	0.9602104	0.98065543	0.9899789	0.9865202	0.97777236
0.0	0.99923646	0.9998679	0.9996238	0.99976724	0.99974793	0.99969196	0.99918944	0.99960035	0.99922407	0.9992329
0.0	0.9762853	0.9891478	0.97632945	0.9796759	0.984134	0.9602104	0.9806553	0.9899789	0.9865202	0.97777236
0.0	0.9762853	0.9891478	0.97632945	0.9796759	0.984134	0.9602104	0.98065543	0.9899789	0.9865202	0.97777236
0.0	0.9762853	0.9891478	0.97632945	0.9796759	0.984134	0.9602104	0.98065543	0.9899789	0.9865202	0.97777236
0.0	0.9762853	0.9891478	0.97632945	0.9796759	0.984134	0.9602104	0.98065543	0.9899789	0.9865202	0.97777236
0.0	0.99923646	0.9998679	0.9996238	0.99976724	0.99974793	0.99969196	0.99918944	0.99960035	0.99922407	0.9992329
0.0	0.99923646	0.9998679	0.9996238	0.99976724	0.99974793	0.99969196	0.99918944	0.99960035	0.99922407	0.9992329
0.0	0.9762853	0.9891478	0.97632945	0.9796759	0.984134	0.9602104	0.98065543	0.9899789	0.9865202	0.97777236
0.0	0.9762853	0.9891478	0.97632945	0.9796759	0.984134	0.9602104	0.98065543	0.9899789	0.9865202	0.97777236
0.0	0.9762853	0.9891478	0.97632945	0.9796759	0.984134	0.9602104	0.98065543	0.9899789	0.9865202	0.97777236
0.0	0.9762853	0.9891478	0.97632945	0.9796759	0.984134	0.9602104	0.9806553	0.9899789	0.9865202	0.97777236
0.0	0.9762853	0.9891478	0.97632945	0.9796759	0.984134	0.9602104	0.98065543	0.9899789	0.9865202	0.97777236
0.0	0.9762853	0.9891478	0.97632945	0.9796759	0.984134	0.9602104	0.98065543	0.9899789	0.9865202	0.97777236
0.0	0.99715024	0.9995358	0.9968514	0.99920887	0.9994326	0.99965596	0.9930997	0.9993568	0.9981199	0.99900013
0.0	0.99923646	0.9998679	0.9996238	0.99976724	0.99974793	0.99969196	0.99918944	0.99960035	0.99922407	0.9992329
0.0	0.9762853	0.9891478	0.97632945	0.9796759	0.984134	0.9602104	0.98065543	0.9899789	0.9865202	0.97777236
0.0	0.9762853	0.9891478	0.97632945	0.9796759	0.984134	0.9602104	0.98065543	0.9899789	0.9865202	0.97777236
0.0	0.5245096	0.8341515	0.31129593	0.6289421	0.7533313	0.8502731	0.23985873	0.8256651	0.5208503	0.35112512
0.0	0.99811006	0.9994874	0.9991805	0.999493	0.9997738	0.999634	0.99890924	0.9994419	0.9982712	0.9994617
0.0	0.021252468	0.0014079188	0.15001675	0.0020873852	0.0006220061	0.0006371093	0.00039880705	0.025302513	0.0004569257	0.00013274199
0.0	0.9762853	0.9891478	0.97632945	0.9796759	0.984134	0.9602104	0.98065543	0.9899789	0.9865202	0.97777236
0.0	0.9762853	0.9891478	0.97632945	0.9796759	0.984134	0.9602104	0.98065543	0.9899789	0.9865202	0.97777236
0.0	0.99923646	0.9998679	0.9996238	0.99976724	0.99974793	0.99969196	0.99918944	0.99960035	0.99922407	0.9992329
0.0	0.9762853	0.9891478	0.97632945	0.9796759	0.984134	0.9602104	0.98065543	0.9899789	0.9865202	0.97777236
0.0	0.9762853	0.9891478	0.97632945	0.9796759	0.984134	0.9602104	0.98065543	0.9899789	0.9865202	0.97777236
0.0	0.9762853	0.0002638303	0.0023611428	9.243417e-05	0.00028069282	2.086232e-05	8.308906e-05	0.00021310952	9.8772616e-05	0.0018841056
0.0	0.9762853	0.9891478	0.97632945	0.9796759	0.984134	0.9602104	0.98065543	0.9899789	0.9865202	0.97777236
0.0	0.99715024	0.9995358	0.9968514	0.99920887	0.9994326	0.99965596	0.9930997	0.9993568	0.9981199	0.99900013
0.0	0.9762853	0.9891478	0.97632945	0.9796759	0.984134	0.9602104	0.98065543	0.9899789	0.9865202	0.97777236
0.0	0.9762853	0.9891478	0.97632945	0.9796759	0.984134	0.9602104	0.98065543	0.9899789	0.9865202	0.97777236
0.0	0.99715024	0.9995358	0.9968514	0.99920887	0.9994326	0.99965596	0.9930997	0.9993568	0.9981199	0.99900013
0.0	0.99923646	0.9998679	0.9996238	0.99976724	0.99974793	0.99969196	0.99918944	0.99960035	0.99922407	0.9992329
0.0	0.9762853	0.9891478	0.97632945	0.9796759	0.984134	0.9602104	0.9806553	0.9899789	0.9865202	0.97777236
0.0	0.9762853	0.9891478	0.97632945	0.9796759	0.984134	0.9602104	0.98065543	0.9899789	0.9865202	0.97777236
0.0	0.99922824	0.9998722	0.999297	0.99973875	0.9996306	0.999736	0.99904114	0.99957806	0.9995522	0.99910164
0.0	0.99829715	0.9995128	0.9985598	0.99858296	0.9992945	0.9983998	0.9960516	0.99778867	0.99663866	0.99692
0.0	0.9762853	0.9891478	0.97632945	0.9796759	0.984134	0.9602104	0.98065543	0.9899789	0.9865202	0.97777236
0.0	0.9762853	0.9891478	0.97632945	0.9796759	0.984134	0.9602104	0.98065543	0.9899789	0.9865202	0.97777236
0.0	0.99715024	0.9995358	0.9968514	0.99920887	0.9994326	0.99965596	0.9930997	0.9993568	0.9981199	0.99900013
0.0	0.99923646	0.9998679	0.9996238	0.99976724	0.99974793	0.99969196	0.99918944	0.99960035	0.99922407	0.9992329
0.0	0.9762853	0.9891478	0.97632945	0.9796759	0.984134	0.9602104	0.9806553	0.9899789	0.9865202	0.97777236
0.0	0.9762853	0.9891478	0.97632945	0.9796759	0.984134	0.9602104	0.98065543	0.9899789	0.9865202	0.97777236
0.0	0.9762853	0.9891478	0.97632945	0.9796759	0.984134	0.9602104	0.98065543	0.9899789	0.9865202	0.97777236
0.0	0.9762853	0.9891478	0.97632945	0.9796759	0.984134	0.9602104	0.98065543	0.9899789	0.9865202	0.97777236
0.0	0.9986148	0.9990988	0.9863587	0.9996051	0.99844766	0.9964729	0.9915821	0.99907815	0.99588037	0.9900713
0.0	0.9986148	0.9990988	0.9863587	0.9996051	0.99844766	0.9964729	0.9915821	0.99907815	0.99588037	0.9900713
0.0	0.99322116	0.9997578	0.99736845	0.99862516	0.99926335	0.9967981	0.99356866	0.998211	0.996161	0.9959715
0.0	0.99322116	0.9997578	0.99736845	0.99862516	0.99926335	0.9967981	0.99356866	0.998211	0.996161	0.9959715
0.0	0.99715024	0.9995358	0.9968514	0.99920887	0.9994326	0.99965596	0.9930997	0.9993568	0.9981199	0.99900013
0.0	0.9762853	0.9891478	0.97632945	0.9796759	0.984134	0.9602104	0.98065543	0.9899789	0.9865202	0.97777236
0.0	0.99923646	0.9998679	0.9996238	0.99976724	0.99974793	0.99969196	0.99918944	0.99960035	0.99922407	0.9992329
0.0	0.9762853	0.9891478	0.97632945	0.9796759	0.984134	0.9602104	0.98065543	0.9899789	0.9865202	0.97777236
0.0	0.9762853	0.9891478	0.97632945	0.9796759	0.984134	0.9602104	0.98065543	0.9899789	0.9865202	0.97777236
0.0	0.9896265	0.9987123	0.9906474	0.99655765	0.9981331	0.99442154	0.9727858	0.9960206	0.99169075	0.99108875
0.0	0.9896265	0.9987123	0.9906474	0.99655765	0.9981331	0.99442154	0.9727858	0.9960206	0.99169075	0.99108875
0.0	0.42537907	0.9256959	0.40992713	0.86181974	0.7101429	0.88696253	0.13370848	0.7626405	0.6143	0.7178509
0.0	0.9762853	0.9891478	0.97632945	0.9796759	0.984134	0.9602104	0.98065543	0.9899789	0.9865202	0.97777236
0.0	0.9762853	0.9891478	0.97632945	0.9796759	0.984134	0.9602104	0.9806553	0.9899789	0.9865202	0.97777236
0.0	0.99322116	0.9997578	0.99736845	0.99862516	0.99926335	0.9967981	0.99356866	0.998211	0.996161	0.9959715
0.0	0.99322116	0.9997578	0.99736845	0.99862516	0.99926335	0.9967981	0.99356866	0.998211	0.996161	0.9959715
0.0	0.9762853	0.9891478	0.97632945	0.9796759	0.984134	0.9602104	0.98065543	0.9899789	0.9865202	0.97777236
0.0	0.9762853	0.9891478	0.97632945	0.9796759	0.984134	0.9602104	0.98065543	0.9899789	0.9865202	0.97777236
0.0	0.9762853	0.9891478	0.97632945	0.9796759	0.984134	0.9602104	0.98065543	0.9899789	0.9865202	0.97777236
0.0	0.9762853	0.9891478	0.97632945	0.9796759	0.984134	0.9602104	0.9806553	0.9899789	0.9865202	0.97777236
0.0	0.9762853	0.9891478	0.97632945	0.9796759	0.984134	0.9602104	0.98065543	0.9899789	0.9865202	0.97777236
0.0	0.99923646	0.9998679	0.9996238	0.99976724	0.99974793	0.99969196	0.99918944	0.99960035	0.99922407	0.9992329
0.0	0.954307	0.97333974	0.8226203	0.9784822	0.92616564	0.86825126	0.8160352	0.9481098	0.89287424	0.91897964
0.0	0.31159645	0.27064154	0.14271197	0.3378314	0.09925093	0.42443714	0.061662994	0.22260787	0.0749044	0.047549307
0.0	0.013273625	0.06260926	0.023110311	0.08608149	0.24432899	0.065544516	0.009795733	0.06985681	0.008079888	0.014252963
0.0	0.85719407	0.8744987	0.36829695	0.6660249	0.5481726	0.80892867	0.24684815	0.79552937	0.3851536	0.7813316
0.0	0.31159645	0.27064148	0.142712	0.3378314	0.09925093	0.42443714	0.061662994	0.22260787	0.0749044	0.047549307
0.0	0.9972705	0.99952364	0.99226826	0.9971975	0.99825853	0.998384	0.97814286	0.998847	0.9978594	0.998681
0.0	0.9762853	0.9891478	0.97632945	0.9796759	0.984134	0.9602104	0.98065543	0.9899789	0.9865202	0.97777236
0.0	0.9762853	0.9891478	0.97632945	0.9796759	0.984134	0.9602104	0.98065543	0.9899789	0.9865202	0.97777236
0.0	0.9990677	0.99982136	0.9995078	0.9997329	0.9996855	0.9997203	0.9988116	0.9996325	0.999564	0.99876785
0.0	0.9989882	0.99942124	0.9979255	0.9990507	0.9990119	0.9990356	0.99647814	0.9992512	0.9991111	0.9978605
0.0	0.99923646	0.9998679	0.9996238	0.99976724	0.99974793	0.99969196	0.99918944	0.99960035	0.99922407	0.9992329
0.0	0.9762853	0.9891478	0.97632945	0.9796759	0.984134	0.9602104	0.9806553	0.9899789	0.9865202	0.97777236
0.0	0.9762853	0.9891478	0.97632945	0.9796759	0.984134	0.9602104	0.98065543	0.9899789	0.9865202	0.97777236
0.0	0.9762853	0.9891478	0.97632945	0.9796759	0.984134	0.9602104	0.98065543	0.9899789	0.9865202	0.97777236
0.0	0.99923646	0.9998679	0.9996238	0.99976724	0.99974793	0.99969196	0.99918944	0.99960035	0.99922407	0.9992329
0.0	0.99923646	0.9998679	0.9996238	0.99976724	0.99974793	0.99969196	0.99918944	0.99960035	0.99922407	0.9992329
0.0	0.9762853	0.9891478	0.97632945	0.9796759	0.984134	0.9602104	0.98065543	0.9899789	0.9865202	0.97777236
0.0	0.9762853	0.9891478	0.97632945	0.9796759	0.984134	0.9602104	0.98065543	0.9899789	0.9865202	0.97777236
0.0	0.9762853	0.9891478	0.97632945	0.9796759	0.984134	0.9602104	0.98065543	0.9899789	0.9865202	0.97777236
0.0	0.9762853	0.9891478	0.97632945	0.9796759	0.984134	0.9602104	0.9806553	0.9899789	0.9865202	0.97777236
0.0	0.9762853	0.9891478	0.97632945	0.9796759	0.984134	0.9602104	0.98065543	0.9899789	0.9865202	0.97777236
0.0	0.9762853	0.9891478	0.97632945	0.9796759	0.984134	0.9602104	0.98065543	0.9899789	0.9865202	0.97777236
0.0	0.99923646	0.9998679	0.9996238	0.99976724	0.99974793	0.99969196	0.99918944	0.99960035	0.99922407	0.9992329
0.0	0.9762853	0.0002638303	0.0023611428	9.243417e-05	0.00028069282	2.086232e-05	8.308906e-05	0.00021310952	9.8772616e-05	0.0018841056
0.0	0.0011357063	0.000597893	0.0020368437	0.012814656	0.38600534	0.014108579	0.003455518	0.0015548806	0.0594861	0.00019183513
0.0	0.99923646	0.9998679	0.9996238	0.99976724	0.99974793	0.99969196	0.99918944	0.99960035	0.99922407	0.9992329
0.0	0.9762853	0.0002638303	0.0023611428	9.243417e-05	0.00028069282	2.0862342e-05	8.308906e-05	0.00021310952	9.8772616e-05	0.0018841056
0.0	0.0011357063	0.000597893	0.0020368437	0.012814656	0.38600534	0.014108579	0.0034555162	0.0015548806	0.0594861	0.00019183513
0.0	0.99923646	0.9998679	0.9996238	0.99976724	0.99974793	0.99969196	0.99918944	0.99960035	0.99922407	0.9992329
0.0	0.9762853	0.9891478	0.97632945	0.9796759	0.984134	0.9602104	0.98065543	0.9899789	0.9865202	0.97777236
0.0	0.9762853	0.9891478	0.97632945	0.9796759	0.984134	0.9602104	0.98065543	0.9899789	0.9865202	0.97777236
0.0	0.9762853	0.9891478	0.97632945	0.9796759	0.984134	0.9602104	0.98065543	0.9899789	0.9865202	0.97777236
0.0	0.9762853	0.9891478	0.97632945	0.9796759	0.984134	0.9602104	0.98065543	0.9899789	0.9865202	0.97777236
0.0	0.9762853	0.9891478	0.97632945	0.9796759	0.984134	0.9602104	0.9806553	0.9899789	0.9865202	0.97777236
0.0	0.9762853	0.9891478	0.97632945	0.9796759	0.984134	0.9602104	0.98065543	0.9899789	0.9865202	0.97777236
0.0	0.99923646	0.9998679	0.9996238	0.99976724	0.99974793	0.99969196	0.99918944	0.99960035	0.99922407	0.9992329
0.0	0.9762853	0.9891478	0.97632945	0.9796759	0.984134	0.9602104	0.98065543	0.9899789	0.9865202	0.97777236
0.0	0.99923646	0.9998679	0.9996238	0.99976724	0.99974793	0.99969196	0.99918944	0.99960035	0.99922407	0.9992329
0.0	0.0011357069	0.000597893	0.0020368437	0.012814656	0.38600534	0.014108585	0.003455518	0.0015548806	0.0594861	0.00019183513
0.0	0.9981748	0.999869	0.997917	0.9994537	0.9991647	0.9996897	0.9988875	0.9994843	0.99924785	0.99873143
0.0	0.9986148	0.9990988	0.9863587	0.9996051	0.99844766	0.9964729	0.9915821	0.99907815	0.99588037	0.9900713
0.0	0.99322116	0.9997578	0.99736845	0.99862516	0.99926335	0.9967981	0.99356866	0.998211	0.996161	0.9959715
0.0	0.9201197	0.9962884	0.8633656	0.932471	0.97169363	0.9514585	0.8983414	0.9128838	0.8689088	0.5541678
0.0	0.96707433	0.99138993	0.98606026	0.99405247	0.99284583	0.9933407	0.9598366	0.9957296	0.96052855	0.94985896
0.0	0.9896265	0.9987123	0.9906474	0.99655765	0.9981331	0.99442154	0.9727858	0.9960206	0.99169075	0.99108875
0.0	0.99322116	0.9997578	0.99736845	0.99862516	0.99926335	0.9967981	0.99356866	0.998211	0.996161	0.9959715
0.0	0.9986725	0.9999031	0.99842536	0.9995895	0.9993844	0.9997322	0.9992404	0.9996363	0.9995641	0.99893135
0.0	0.9762853	0.9891478	0.97632945	0.9796759	0.984134	0.9602104	0.98065543	0.9899789	0.9865202	0.97777236
0.0	0.9762853	0.9891478	0.97632945	0.9796759	0.984134	0.9602104	0.98065543	0.9899789	0.9865202	0.97777236
0.0	0.9762853	0.9891478	0.97632945	0.9796759	0.984134	0.9602104	0.98065543	0.9899789	0.9865202	0.97777236
0.0	0.011936289	0.05005753	0.031831775	0.060242362	0.3489925	0.074208505	0.010767661	0.05954135	0.004815428	0.0107702715
0.0	0.9986148	0.9990988	0.9863587	0.9996051	0.99844766	0.9964729	0.9915821	0.99907815	0.99588037	0.9900713
0.0	0.9986148	0.9990988	0.9863587	0.9996051	0.99844766	0.9964729	0.9915821	0.99907815	0.99588037	0.9900713
0.0	0.99322116	0.9997578	0.99736845	0.99862516	0.99926335	0.9967981	0.99356866	0.998211	0.996161	0.9959715
0.0	0.99322116	0.9997578	0.99736845	0.99862516	0.99926335	0.9967981	0.99356866	0.998211	0.996161	0.9959715
0.0	0.99328595	0.99911004	0.9923137	0.9977011	0.9986927	0.9951185	0.983145	0.99682236	0.9934895	0.99507797
0.0	0.99322116	0.9997578	0.99736845	0.99862516	0.99926335	0.9967981	0.99356866	0.998211	0.996161	0.9959715
0.0	0.9896265	0.9987123	0.9906474	0.99655765	0.9981331	0.99442154	0.9727858	0.9960206	0.99169075	0.99108875
0.0	0.99322116	0.9997578	0.99736845	0.99862516	0.99926335	0.9967981	0.99356866	0.998211	0.996161	0.9959715
0.0	0.9986148	0.9990988	0.9863587	0.9996051	0.99844766	0.9964729	0.9915821	0.99907815	0.99588037	0.9900713
0.0	0.99322116	0.9997578	0.99736845	0.99862516	0.99926335	0.9967981	0.99356866	0.998211	0.996161	0.9959715
0.0	0.99322116	0.9997578	0.99736845	0.99862516	0.99926335	0.9967981	0.99356866	0.998211	0.996161	0.9959715
0.0	0.9896265	0.9987123	0.9906474	0.99655765	0.9981331	0.99442154	0.9727858	0.9960206	0.99169075	0.99108875
0.0	0.9762853	0.9891478	0.97632945	0.9796759	0.984134	0.9602104	0.98065543	0.9899789	0.9865202	0.97777236
0.0	0.9993967	0.99919754	0.9955888	0.99909735	0.9981482	0.990194	0.99728954	0.9968256	0.9821546	0.99957865
0.0	0.00015631662	8.41389e-05	0.00022000978	6.7929745e-05	0.00018739942	0.0008767733	0.0002796705	0.00013432482	5.492891e-05	9.7898395e-05
0.0	0.99678254	0.988489	0.9454991	0.99824595	0.98206145	0.85069454	0.991565	0.8007032	0.988441	0.998541
0.0	0.10937447	0.38554445	0.045336902	0.101514876	0.41122872	0.35109374	0.051572908	0.12179344	0.35309786	0.23650299
0.0	0.10937447	0.3855445	0.045336913	0.10151491	0.41122878	0.3510938	0.051572893	0.12179346	0.35309806	0.23650305
0.0	0.9762853	0.9891478	0.97632945	0.9796759	0.984134	0.9602104	0.98065543	0.9899789	0.9865202	0.97777236
0.0	0.9762853	0.9891478	0.97632945	0.9796759	0.984134	0.9602104	0.98065543	0.9899789	0.9865202	0.97777236
0.0	0.9762853	0.9891478	0.97632945	0.9796759	0.984134	0.9602104	0.98065543	0.9899789	0.9865202	0.97777236
0.0	0.9762853	0.9891478	0.97632945	0.9796759	0.984134	0.9602104	0.98065543	0.9899789	0.9865202	0.97777236
0.0	0.44081652	0.7513307	0.8119962	0.6818688	0.84075326	0.8794924	0.8374882	0.87375015	0.21778505	0.29964215
0.0	0.9769025	0.9989417	0.9559616	0.7494048	0.99015766	0.94920415	0.99881506	0.9385081	0.8831623	0.9804155
0.0	0.07457137	0.1227357	0.30895743	0.12788405	0.31382313	0.47186556	0.54093075	0.14634041	0.06026648	0.04431107
0.0	0.9762853	0.9891478	0.97632945	0.9796759	0.984134	0.9602104	0.98065543	0.9899789	0.9865202	0.97777236
0.0	0.99913615	0.99967766	0.99953973	0.9996878	0.99984217	0.9996748	0.9993229	0.99966097	0.9992106	0.9997222
0.0	0.99811006	0.9994874	0.9991805	0.999493	0.9997738	0.999634	0.99890924	0.9994419	0.9982712	0.9994617
0.0	0.99901974	0.9996125	0.9994036	0.99921846	0.9991767	0.9996063	0.9985821	0.9994591	0.9995528	0.9990707
0.0	0.58920026	0.7590555	0.3948839	0.78320056	0.38652548	0.7308892	0.23719238	0.78325355	0.5092704	0.25546214
0.0	0.9589638	0.981979	0.8498861	0.99406874	0.9509892	0.9776357	0.9223861	0.99751914	0.84191114	0.8400569
0.0	0.90343946	0.99229866	0.9101424	0.98835015	0.99093854	0.9955218	0.8580455	0.995596	0.9331719	0.93576694
0.0	0.9993237	0.9996345	0.999453	0.9997726	0.9984732	0.9988951	0.9985071	0.99995637	0.9997298	0.9983779
0.0	0.99357784	0.9998135	0.997884	0.9988784	0.9994066	0.99741286	0.9958752	0.9986823	0.9972619	0.99710685
0.0	0.9993249	0.99984384	0.9994549	0.9998061	0.9998853	0.9998049	0.99938416	0.9999039	0.9997942	0.99962497
0.0	0.9993617	0.9995869	0.9983511	0.9994809	0.9998031	0.99962354	0.9985031	0.9997912	0.999146	0.9989881
0.0	0.99939835	0.99962044	0.9985127	0.99947494	0.99981946	0.9996356	0.9987081	0.99979633	0.999146	0.99911386
0.0	0.9997037	0.9998716	0.99929726	0.9994522	0.99974114	0.9997813	0.9988637	0.9997081	0.9996511	0.9991665
0.0	0.35948905	0.07021376	0.5421808	0.9330479	0.84293175	0.21707842	0.16347216	0.96709746	0.4778389	0.97158056
0.0	0.35948905	0.07021376	0.5421808	0.9330479	0.84293175	0.21707842	0.16347216	0.96709746	0.4778389	0.97158056
0.0	0.99715024	0.9995358	0.9968514	0.99920887	0.9994326	0.99965596	0.9930997	0.9993568	0.9981199	0.99900013
0.0	0.9993237	0.9996345	0.999453	0.9997726	0.9984732	0.9988951	0.9985071	0.99995637	0.9997298	0.9983779
0.0	0.99793684	0.9978259	0.99399924	0.99980336	0.9989644	0.9992649	0.9977048	0.99968445	0.99873585	0.9989305
0.0	0.9301446	0.9354012	0.7067562	0.9810207	0.6991615	0.92422324	0.6081202	0.82557464	0.8649589	0.7400905
0.0	0.9970107	0.9996637	0.9984995	0.99914	0.9997173	0.9990989	0.99775773	0.9985838	0.99873453	0.9988067
0.0	0.99620134	0.9992223	0.9990306	0.99878293	0.9988833	0.9981658	0.9942726	0.9989895	0.99750024	0.9949818
0.0	0.9762853	0.9891478	0.97632945	0.9796759	0.984134	0.9602104	0.98065543	0.9899789	0.9865202	0.97777236
0.0	0.9986305	0.99957865	0.9993211	0.999569	0.9998098	0.99963367	0.9991302	0.99955565	0.9987676	0.99957556
0.0	0.9996754	0.99991214	0.99970716	0.9998381	0.99991393	0.99985254	0.99980813	0.9998386	0.9997993	0.999731
0.0	0.99978656	0.9998715	0.9997845	0.9998745	0.99992144	0.9998524	0.99968123	0.99983954	0.9998455	0.99973553
0.0	0.9990677	0.99982136	0.9995078	0.9997329	0.9996855	0.9997203	0.9988116	0.9996325	0.999564	0.99876785
0.0	0.9762853	0.9891478	0.97632945	0.9796759	0.984134	0.9602104	0.98065543	0.9899789	0.9865202	0.97777236
0.0	0.99861586	0.9998996	0.9989679	0.9996227	0.99954647	0.9997148	0.99913126	0.99955004	0.99924326	0.99888057
0.0	0.99690175	0.99843484	0.99822885	0.998137	0.9987859	0.9984628	0.98657876	0.9981578	0.9982881	0.99140596
0.0	0.99716824	0.99935657	0.99915755	0.9983565	0.99234277	0.9965586	0.979041	0.99533635	0.96972424	0.98629344
0.0	0.9988331	0.99935955	0.9887583	0.99964297	0.9989837	0.99679667	0.9920453	0.9992181	0.9972324	0.99278224
0.0	0.9988331	0.99935955	0.9887583	0.99964297	0.9989837	0.99679667	0.9920453	0.9992181	0.9972324	0.99278224
0.0	0.9762853	0.9891478	0.97632945	0.9796759	0.984134	0.9602104	0.98065543	0.9899789	0.9865202	0.97777236
0.0	0.9272474	0.95322883	0.87340194	0.96814954	0.98769265	0.9619275	0.8629955	0.9926454	0.95160085	0.88882524
0.0	0.4188946	0.37333435	0.19980443	0.42387477	0.14281116	0.5489865	0.11072744	0.29939777	0.10420044	0.07645674
0.0	0.9996432	0.99968493	0.99854183	0.99893755	0.9990891	0.9989548	0.9989256	0.99758315	0.9995509	0.9994142
0.0	0.045131575	0.0006288676	0.02958617	0.0003657467	0.017479125	0.051485512	0.00012347379	0.0123774465	0.012433759	0.0006104384
0.0	0.99811006	0.9994874	0.9991805	0.999493	0.9997738	0.999634	0.99890924	0.9994419	0.9982712	0.9994617
0.0	0.99945205	0.99984705	0.99964905	0.9997596	0.99987125	0.9997944	0.9995803	0.99972063	0.9994955	0.99982005
0.0	0.007337354	0.034342643	0.011837956	0.042780347	0.17278913	0.050984327	0.0051028966	0.034559287	0.0041381065	0.0076987687
0.0	0.9762853	0.9891478	0.97632945	0.9796759	0.984134	0.9602104	0.98065543	0.9899789	0.9865202	0.97777236
0.0	0.9762853	0.9891478	0.97632945	0.9796759	0.984134	0.9602104	0.98065543	0.9899789	0.9865202	0.97777236
0.0	0.9762853	0.9891478	0.97632945	0.9796759	0.984134	0.9602104	0.98065543	0.9899789	0.9865202	0.97777236
0.0	0.9762853	0.9891478	0.97632945	0.9796759	0.984134	0.9602104	0.98065543	0.9899789	0.9865202	0.97777236
0.0	0.9762853	0.9891478	0.97632945	0.9796759	0.984134	0.9602104	0.98065543	0.9899789	0.9865202	0.97777236
0.0	0.9762853	0.9891478	0.97632945	0.9796759	0.984134	0.9602104	0.98065543	0.9899789	0.9865202	0.97777236
0.0	0.9762853	0.9891478	0.97632945	0.9796759	0.984134	0.9602104	0.98065543	0.9899789	0.9865202	0.97777236
0.0	0.9762853	0.9891478	0.97632945	0.9796759	0.984134	0.9602104	0.98065543	0.9899789	0.9865202	0.97777236
0.0	0.9762853	0.9891478	0.97632945	0.9796759	0.984134	0.9602104	0.98065543	0.9899789	0.9865202	0.97777236
0.0	0.9762853	0.9891478	0.97632945	0.9796759	0.984134	0.9602104	0.98065543	0.9899789	0.9865202	0.97777236
0.0	0.9762853	0.9891478	0.97632945	0.9796759	0.984134	0.9602104	0.98065543	0.9899789	0.9865202	0.97777236
0.0	0.9762853	0.9891478	0.97632945	0.9796759	0.984134	0.9602104	0.98065543	0.9899789	0.9865202	0.97777236
0.0	0.9762853	0.9891478	0.97632945	0.9796759	0.984134	0.9602104	0.98065543	0.9899789	0.9865202	0.97777236
0.0	0.9762853	0.9891478	0.97632945	0.9796759	0.984134	0.9602104	0.98065543	0.9899789	0.9865202	0.97777236
0.0	0.9762853	0.9891478	0.97632945	0.9796759	0.984134	0.9602104	0.98065543	0.9899789	0.9865202	0.97777236
0.0	0.9762853	0.9891478	0.97632945	0.9796759	0.984134	0.9602104	0.98065543	0.9899789	0.9865202	0.97777236
0.0	0.9762853	0.9891478	0.97632945	0.9796759	0.984134	0.9602104	0.98065543	0.9899789	0.9865202	0.97777236
0.0	0.9762853	0.9891478	0.97632945	0.9796759	0.984134	0.9602104	0.98065543	0.9899789	0.9865202	0.97777236
0.0	0.9762853	0.9891478	0.97632945	0.9796759	0.984134	0.9602104	0.98065543	0.9899789	0.9865202	0.97777236
0.0	0.8639419	0.9974381	0.77801543	0.9683123	0.94027656	0.9093521	0.9237098	0.6117704	0.9717292	0.9907895
0.0	0.9762853	0.9891478	0.97632945	0.9796759	0.984134	0.9602104	0.98065543	0.9899789	0.9865202	0.97777236
0.0	0.9971431	0.99919635	0.9991781	0.9988624	0.9992337	0.99824095	0.9945439	0.99908996	0.998123	0.99636
0.0	0.9971431	0.99919635	0.9991781	0.9988624	0.9992337	0.99824095	0.9945439	0.99908996	0.998123	0.99636
0.0	0.9966814	0.9992623	0.99900264	0.99880373	0.99910897	0.9983918	0.9941884	0.99896264	0.99815935	0.9952425
0.0	0.9762853	0.9891478	0.97632945	0.9796759	0.984134	0.9602104	0.98065543	0.9899789	0.9865202	0.97777236
0.0	0.007337354	0.034342643	0.011837956	0.04278033	0.17278917	0.05098436	0.0051028966	0.034559287	0.0041381083	0.0076987687
0.0	0.9762853	0.9891478	0.97632945	0.9796759	0.984134	0.9602104	0.98065543	0.9899789	0.9865202	0.97777236
0.0	0.9762853	0.9891478	0.97632945	0.9796759	0.984134	0.9602104	0.98065543	0.9899789	0.9865202	0.97777236
0.0	0.9762853	0.9891478	0.97632945	0.9796759	0.984134	0.9602104	0.98065543	0.9899789	0.9865202	0.97777236
0.0	0.01350633	0.09654319	0.06707499	0.18946047	0.57855535	0.120375186	0.016081441	0.21317093	0.03867581	0.042296894
0.0	0.008137434	0.014893955	0.013177332	0.020153115	0.08288168	0.039258122	0.0027308292	0.051955346	0.0063475114	0.007337938
0.0	0.013488666	0.014539727	0.83403724	0.26434553	0.72574013	0.7999643	0.027563335	0.5953873	0.6150784	0.05417557
0.0	0.6810757	0.30345485	0.118226804	0.541659	0.24104276	0.22721052	0.5166421	0.66020507	0.012796613	0.041809462
0.0	0.996597	0.9979139	0.99692625	0.99706095	0.9951557	0.9866344	0.996216	0.99349445	0.94416463	0.99887854
0.0	0.9762853	0.9891478	0.97632945	0.9796759	0.984134	0.9602104	0.98065543	0.9899789	0.9865202	0.97777236
0.0	0.9916214	0.99114156	0.99537367	0.993769	0.99392253	0.9788206	0.99323833	0.98611265	0.8596995	0.9974866
0.0	0.9899935	0.9963805	0.9969489	0.99726427	0.997983	0.987834	0.9954336	0.991896	0.93137586	0.9991284
0.0	0.9934341	0.9944283	0.9969405	0.9970458	0.9971942	0.9830983	0.99612075	0.9925632	0.9167976	0.9982526
0.0	0.9762853	0.9891478	0.97632945	0.9796759	0.984134	0.9602104	0.9806553	0.9899789	0.9865202	0.97777236
0.0	0.9999614	0.99998343	0.9989304	0.99994063	0.9998493	0.9985843	0.9992556	0.99989367	0.9985676	0.9996377
0.0	0.9999614	0.99998343	0.9989304	0.99994063	0.9998493	0.9985843	0.9992556	0.99989367	0.9985676	0.9996377
0.0	0.9762853	0.9891478	0.97632945	0.9796759	0.984134	0.9602104	0.9806553	0.9899789	0.9865202	0.97777236
0.0	0.9762853	0.9891478	0.97632945	0.9796759	0.984134	0.9602104	0.98065543	0.9899789	0.9865202	0.97777236
0.0	0.9762853	0.9891478	0.97632945	0.9796759	0.984134	0.9602104	0.98065543	0.9899789	0.9865202	0.97777236
0.0	0.9762853	0.9891478	0.97632945	0.9796759	0.984134	0.9602104	0.98065543	0.9899789	0.9865202	0.97777236
0.0	0.9762853	0.9891478	0.97632945	0.9796759	0.984134	0.9602104	0.98065543	0.9899789	0.9865202	0.97777236
0.0	0.97897595	0.9895936	0.9950353	0.99039286	0.98938227	0.97356194	0.99153453	0.9783649	0.78753537	0.99620324
0.0	0.9762853	0.9891478	0.97632945	0.9796759	0.984134	0.9602104	0.98065543	0.9899789	0.9865202	0.97777236
0.0	0.9762853	0.9891478	0.97632945	0.9796759	0.984134	0.9602104	0.98065543	0.9899789	0.9865202	0.97777236
0.0	0.9729039	0.9898802	0.9946732	0.98673576	0.9867343	0.9776554	0.9908069	0.97756004	0.81442237	0.9961462
0.0	0.9762853	0.9891478	0.97632945	0.9796759	0.984134	0.9602104	0.98065543	0.9899789	0.9865202	0.97777236
0.0	0.9762853	0.9891478	0.97632945	0.9796759	0.984134	0.9602104	0.98065543	0.9899789	0.9865202	0.97777236
0.0	0.9976108	0.9840576	0.9967667	0.99732745	0.99581194	0.9928294	0.9950695	0.99547946	0.89152193	0.9990804
0.0	0.9762853	0.9891478	0.97632945	0.9796759	0.984134	0.9602104	0.98065543	0.9899789	0.9865202	0.97777236
0.0	0.9954527	0.9945332	0.997024	0.9963182	0.99756444	0.9847549	0.99681133	0.9930971	0.9275428	0.99910885
0.0	0.9954527	0.9945332	0.997024	0.9963182	0.99756444	0.9847549	0.99681133	0.9930971	0.9275428	0.99910885
0.0	0.99226874	0.99868065	0.9967145	0.99701643	0.99340147	0.9929765	0.9953608	0.99256647	0.8930203	0.9991104
0.0	0.9762853	0.9891478	0.97632945	0.9796759	0.984134	0.9602104	0.98065543	0.9899789	0.9865202	0.97777236
0.0	0.9762853	0.9891478	0.97632945	0.9796759	0.984134	0.9602104	0.98065543	0.9899789	0.9865202	0.97777236
0.0	0.9989838	0.99994886	0.9990127	0.9980229	0.74496543	0.99642617	0.9999368	0.9893099	0.9984456	0.97759104
0.0	0.01024584	0.059662525	0.026294777	0.06782467	0.2277769	0.058268905	0.011799819	0.049654573	0.0068097566	0.011134181
0.0	0.005983063	0.009473579	0.006343423	0.010876858	0.030561566	0.025094932	0.0015492921	0.020890461	0.0021838425	0.0037917404
0.0	0.9937873	0.9987295	0.99540246	0.9897131	0.9952656	0.9967424	0.9875289	0.9986571	0.9995085	0.9848536
0.0	0.5917047	0.8727206	0.4293204	0.75837404	0.85762686	0.9262477	0.30970854	0.9263841	0.67014515	0.5404351
0.0	0.65748787	0.88738316	0.56572336	0.83387184	0.8795737	0.6865728	0.9096107	0.9617944	0.38949794	0.9720052
0.0	0.84489924	0.88738316	0.56572336	0.977285	0.9772872	0.9767859	0.97057736	0.9904336	0.7254154	0.99143314
0.0	0.65748787	0.88738316	0.56572336	0.83387184	0.8795737	0.6865728	0.9096107	0.9617944	0.38949794	0.9720052
0.0	0.65748787	0.88738316	0.56572336	0.83387184	0.8795737	0.6865728	0.9096107	0.9617944	0.38949794	0.9720052
0.0	0.65748787	0.88738316	0.56572336	0.83387184	0.8795737	0.6865728	0.9096107	0.9617944	0.38949794	0.9720052
0.0	0.9595698	0.97401834	0.9946247	0.9862432	0.9867409	0.9714504	0.98990446	0.96853787	0.69084847	0.99453074
0.0	0.9997284	0.9999169	0.99945563	0.9999052	0.9994981	0.9998877	0.99895227	0.9997762	0.99907255	0.99945444
0.0	0.9984762	0.9934924	0.9953733	0.9989415	0.99767154	0.99858046	0.9961683	0.99937004	0.99592614	0.9963469
0.0	0.34377134	0.8544088	0.5745153	0.89160264	0.77064115	0.68145716	0.24533752	0.715112	0.4347741	0.27549753
0.0	0.96192884	0.9968093	0.95237535	0.9926764	0.9934731	0.9979912	0.9797927	0.9907052	0.980473	0.9885667
0.0	0.999243	0.9999449	0.99955994	0.99981946	0.9998764	0.99994314	0.99938214	0.9996835	0.9996375	0.9996623
0.0	0.08458265	0.15674812	0.2938498	0.15307961	0.35670218	0.52843976	0.53225005	0.16779663	0.06561836	0.047895007
0.0	0.9935621	0.9039903	0.9666204	0.9918622	0.9877857	0.9880095	0.92643875	0.9956672	0.9570018	0.8632948
0.0	0.9762853	0.9891478	0.97632945	0.9796759	0.984134	0.9602104	0.9806553	0.9899789	0.9865202	0.97777236
0.0	0.9762853	0.9891478	0.97632945	0.9796759	0.984134	0.9602104	0.9806553	0.9899789	0.9865202	0.97777236
0.0	0.9762853	0.9891478	0.97632945	0.9796759	0.984134	0.9602104	0.98065543	0.9899789	0.9865202	0.97777236
0.0	0.9999614	0.99998343	0.9989304	0.99994063	0.9998493	0.9985843	0.9992556	0.99989367	0.9985676	0.9996377
0.0	0.7071844	0.9754125	0.09470353	0.33693263	0.084231324	0.04689112	0.00813219	0.9669111	0.17504235	0.0010082071
0.0	0.7071844	0.9754125	0.09470353	0.33693263	0.084231324	0.04689112	0.00813219	0.9669111	0.17504235	0.0010082071
0.0	0.7071844	0.9754125	0.09470353	0.33693263	0.084231324	0.04689112	0.00813219	0.9669111	0.17504235	0.0010082071
0.0	0.7071844	0.9754125	0.09470353	0.33693263	0.084231324	0.04689112	0.00813219	0.9669111	0.17504235	0.0010082071
0.0	0.010104986	0.018688831	0.006206646	0.02031962	0.011567578	0.11493062	0.0053060986	0.016228689	0.005278584	0.0045365966
0.0	0.74453735	0.9726088	0.7179623	0.91885334	0.9577708	0.97447145	0.531557	0.96676683	0.79259586	0.7114384
0.0	0.9983387	0.99990094	0.9986104	0.99956304	0.9996339	0.9997676	0.9974953	0.999689	0.9993143	0.99862194
0.0	0.86758894	0.98934656	0.8616582	0.9826559	0.9667787	0.97735834	0.93854374	0.95223546	0.9355596	0.9762497
0.0	0.9762853	0.9891478	0.97632945	0.9796759	0.984134	0.9602104	0.98065543	0.9899789	0.9865202	0.97777236
0.0	0.9762853	0.9891478	0.97632945	0.9796759	0.984134	0.9602104	0.98065543	0.9899789	0.9865202	0.97777236
0.0	0.9762853	0.9891478	0.97632945	0.9796759	0.984134	0.9602104	0.98065543	0.9899789	0.9865202	0.97777236
0.0	0.9762853	0.9891478	0.97632945	0.9796759	0.984134	0.9602104	0.98065543	0.9899789	0.9865202	0.97777236
0.0	0.9762853	0.9891478	0.97632945	0.9796759	0.984134	0.9602104	0.98065543	0.9899789	0.9865202	0.97777236
0.0	0.9762853	0.9891478	0.97632945	0.9796759	0.984134	0.9602104	0.98065543	0.9899789	0.9865202	0.97777236
0.0	0.9762853	0.9891478	0.97632945	0.9796759	0.984134	0.9602104	0.98065543	0.9899789	0.9865202	0.97777236
0.0	0.007337354	0.034342643	0.011837956	0.042780347	0.17278917	0.050984353	0.0051028966	0.034559287	0.0041381083	0.0076987687
0.0	0.0042785867	0.006478696	0.0048963386	0.007737566	0.020306407	0.02214329	0.0009951185	0.012926318	0.0016013941	0.002993684
0.0	0.9762853	0.9891478	0.97632945	0.9796759	0.984134	0.9602104	0.98065543	0.9899789	0.9865202	0.97777236
0.0	0.9762853	0.9891478	0.97632945	0.9796759	0.984134	0.9602104	0.98065543	0.9899789	0.9865202	0.97777236
0.0	0.9762853	0.9891478	0.97632945	0.9796759	0.984134	0.9602104	0.98065543	0.9899789	0.9865202	0.97777236
0.0	0.9762853	0.9891478	0.97632945	0.9796759	0.984134	0.9602104	0.98065543	0.9899789	0.9865202	0.97777236
0.0	0.9762853	0.9891478	0.97632945	0.9796759	0.984134	0.9602104	0.98065543	0.9899789	0.9865202	0.97777236
0.0	0.9762853	0.9891478	0.97632945	0.9796759	0.984134	0.9602104	0.98065543	0.9899789	0.9865202	0.97777236
0.0	0.9762853	0.9891478	0.97632945	0.9796759	0.984134	0.9602104	0.98065543	0.9899789	0.9865202	0.97777236
0.0	0.9762853	0.9891478	0.97632945	0.9796759	0.984134	0.9602104	0.98065543	0.9899789	0.9865202	0.97777236
0.0	0.9762853	0.9891478	0.97632945	0.9796759	0.984134	0.9602104	0.98065543	0.9899789	0.9865202	0.97777236
0.0	0.9762853	0.9891478	0.97632945	0.9796759	0.984134	0.9602104	0.98065543	0.9899789	0.9865202	0.97777236
0.0	0.9762853	0.9891478	0.97632945	0.9796759	0.984134	0.9602104	0.98065543	0.9899789	0.9865202	0.97777236
0.0	0.9762853	0.9891478	0.97632945	0.9796759	0.984134	0.9602104	0.98065543	0.9899789	0.9865202	0.97777236
0.0	0.9762853	0.9891478	0.97632945	0.9796759	0.984134	0.9602104	0.98065543	0.9899789	0.9865202	0.97777236
0.0	0.99811006	0.9994874	0.9991805	0.999493	0.9997738	0.999634	0.99890924	0.9994419	0.9982712	0.9994617
0.0	0.0010983198	0.0027972548	0.0014870748	0.002069612	0.0044540786	0.0069468473	0.00079320703	0.0017133254	0.00072635285	0.0009840516
0.0	0.99857473	0.9926757	0.9948559	0.99431026	0.99801683	0.9934314	0.9962606	0.99871945	0.9986249	0.99737144
0.0	0.9986205	0.99481344	0.9954261	0.99431026	0.9984151	0.9956617	0.9962606	0.9988845	0.9989428	0.9980234
0.0	0.9762853	0.9891478	0.97632945	0.9796759	0.984134	0.9602104	0.98065543	0.9899789	0.9865202	0.97777236
0.0	0.9762853	0.9891478	0.97632945	0.9796759	0.984134	0.9602104	0.98065543	0.9899789	0.9865202	0.97777236
0.0	0.0019591257	0.002664419	0.036766984	0.9796759	0.00063132076	0.0017553904	0.98065543	0.28035435	0.94000167	0.9970108
0.0	0.42872477	0.30880076	0.31151387	0.075544156	0.00094166666	0.7883738	0.0047009997	0.97581124	0.7991255	0.9541523
0.0	0.98718345	0.9997198	0.9947411	0.99980026	0.996956	0.9979432	0.87148666	0.97841793	0.9367347	0.99811894
0.0	0.9961598	0.99949396	0.9984561	0.99776936	0.99852604	0.9977222	0.9969598	0.99923193	0.9982268	0.99718106
0.0	0.92537606	0.999863	0.99983466	0.93054384	0.0035072062	0.9998878	0.99981004	0.99524647	0.9996314	0.9999989
0.0	0.22875777	0.94638085	0.9328861	0.94914746	0.9484759	0.87522984	0.79610443	0.73942906	0.6444541	0.9765412
0.0	0.99943334	0.9989373	0.9987142	0.9970094	0.99874085	0.99888307	0.99821496	0.99965286	0.99953187	0.99964786
0.0	0.2555759	0.9800822	0.9951814	0.9958683	0.9758661	0.9685079	0.868356	0.67884034	0.8795378	0.9878484
0.0	0.9762853	0.9891478	0.97632945	0.9796759	0.984134	0.9602104	0.98065543	0.9899789	0.9865202	0.97777236
0.0	0.9762853	0.9891478	0.97632945	0.9796759	0.984134	0.9602104	0.98065543	0.9899789	0.9865202	0.97777236
0.0	0.9762853	0.9891478	0.97632945	0.9796759	0.984134	0.9602104	0.98065543	0.9899789	0.9865202	0.97777236
0.0	0.9762853	0.9891478	0.97632945	0.9796759	0.984134	0.9602104	0.98065543	0.9899789	0.9865202	0.97777236
0.0	0.99863344	0.9996419	0.9993259	0.9996518	0.99983275	0.9997054	0.99927694	0.99962735	0.998904	0.99961096
0.0	0.061095394	0.2996627	0.051544152	0.019095935	0.0056353235	0.024133105	0.0030380806	0.04448505	0.003909253	0.0010626653
0.0	0.061095394	0.2996627	0.051544152	0.019095935	0.0056353235	0.024133105	0.0030380806	0.04448505	0.003909253	0.0010626653
0.0	0.9762853	0.9891478	0.97632945	0.9796759	0.984134	0.9602104	0.98065543	0.9899789	0.9865202	0.97777236
0.0	0.9762853	0.9891478	0.97632945	0.9796759	0.984134	0.9602104	0.98065543	0.9899789	0.9865202	0.97777236
0.0	0.92392564	0.93270534	0.714632	0.9825727	0.82727844	0.9547941	0.7999051	0.9893518	0.5097456	0.6324339
0.0	0.92392564	0.93270534	0.714632	0.9825727	0.82727844	0.9547941	0.799905	0.9893518	0.5097457	0.6324339
0.0	0.92392564	0.93270534	0.7146319	0.9825727	0.82727844	0.9547941	0.799905	0.9893518	0.5097456	0.6324339
0.0	0.9993611	0.9998915	0.999782	0.9996928	0.9998246	0.9996921	0.9992748	0.9997365	0.9998398	0.9998084
0.0	0.9993611	0.9998915	0.999782	0.9996928	0.9998246	0.9996921	0.9992748	0.9997365	0.9998398	0.9998084
0.0	0.9762853	0.9891478	0.97632945	0.9796759	0.984134	0.9602104	0.98065543	0.9899789	0.9865202	0.97777236
0.0	0.0027357747	0.0050971527	0.003980256	0.0026824535	0.004874622	0.012834185	0.0009636433	0.0031088695	0.0017831296	0.0013210161
0.0	0.57075477	0.35957435	0.83147126	0.24531235	0.0068579	0.04087613	0.037454337	0.078474164	0.7144282	0.2562871
0.0	0.039219204	0.22631174	0.70512694	0.55330116	0.5052235	0.40073064	0.0142082395	0.5632146	0.050582826	0.22885817
0.0	0.90343946	0.99229866	0.9101424	0.9883503	0.99093854	0.9955218	0.8580454	0.995596	0.9331719	0.93576694
0.0	0.90343946	0.99229866	0.91014254	0.9883503	0.99093854	0.9955218	0.8580454	0.995596	0.9331719	0.93576694
0.0	0.9255906	0.9939731	0.93045115	0.9895857	0.9927608	0.9960932	0.88006014	0.9963756	0.95018053	0.9483809
0.0	0.0015621784	0.0009427777	0.0009805696	0.00040374417	0.0003235549	0.0005379105	6.297586e-05	0.0021252816	0.0004129197	0.00024039886
0.0	0.9762853	0.9891478	0.97632945	0.9796759	0.984134	0.9602104	0.98065543	0.9899789	0.9865202	0.97777236
0.0	0.9762853	0.9891478	0.97632945	0.9796759	0.984134	0.9602104	0.98065543	0.9899789	0.9865202	0.97777236
0.0	0.9762853	0.9891478	0.97632945	0.9796759	0.984134	0.9602104	0.98065543	0.9899789	0.9865202	0.97777236
0.0	0.99923646	0.9998679	0.9996238	0.99976724	0.99974793	0.99969196	0.99918944	0.99960035	0.99922407	0.9992329
0.0	0.99923646	0.9998679	0.9996238	0.99976724	0.99974793	0.99969196	0.99918944	0.99960035	0.99922407	0.9992329
0.0	0.9762853	0.9891478	0.97632945	0.9796759	0.984134	0.9602104	0.98065543	0.9899789	0.9865202	0.97777236
0.0	0.9762853	0.9891478	0.97632945	0.9796759	0.984134	0.9602104	0.98065543	0.9899789	0.9865202	0.97777236
0.0	0.9762853	0.9891478	0.97632945	0.9796759	0.984134	0.9602104	0.98065543	0.9899789	0.9865202	0.97777236
0.0	0.9762853	0.9891478	0.97632945	0.9796759	0.984134	0.9602104	0.98065543	0.9899789	0.9865202	0.97777236
0.0	0.99605113	0.99959975	0.99901915	0.9991991	0.9988795	0.9989323	0.99894553	0.9992223	0.9985739	0.9987268
0.0	0.9525857	0.9837028	0.9457878	0.9930154	0.9925961	0.9631252	0.9470144	0.959901	0.9407776	0.9673043
0.0	0.9525857	0.9837028	0.9457878	0.9930154	0.9925961	0.9631252	0.9470144	0.959901	0.9407777	0.9673043
0.0	0.9525858	0.9837028	0.9457879	0.9930154	0.9925961	0.9631252	0.9470144	0.959901	0.9407777	0.9673043
0.0	0.9965268	0.9995871	0.99803096	0.9991347	0.9996711	0.9988961	0.9968232	0.9982436	0.99837875	0.99841774
0.0	0.9762853	0.9891478	0.97632945	0.9796759	0.984134	0.9602104	0.98065543	0.9899789	0.9865202	0.97777236
0.0	0.9762853	0.9891478	0.97632945	0.9796759	0.984134	0.9602104	0.98065543	0.9899789	0.9865202	0.97777236
0.0	0.9762853	0.9891478	0.97632945	0.9796759	0.984134	0.9602104	0.98065543	0.9899789	0.9865202	0.97777236
0.0	0.9892272	0.9996158	0.9838811	0.9983676	0.999241	0.9979931	0.9807781	0.9985513	0.99624217	0.99449724
0.0	0.46287552	0.09911726	0.25728175	0.14912575	0.30641818	0.3217735	0.022297576	0.18841197	0.045137215	0.09061707
0.0	0.0006129295	0.0015369795	0.0011817715	0.0023303584	0.0009997012	0.00080920133	0.0004313109	0.00010899228	0.00023032042	8.125049e-05
0.0	0.9892272	0.9996158	0.9838811	0.9983676	0.999241	0.9979931	0.9807781	0.9985513	0.99624217	0.99449724
0.0	0.9892272	0.9996158	0.9838811	0.9983676	0.999241	0.9979931	0.9807781	0.9985513	0.99624217	0.99449724
0.0	0.46287552	0.09911722	0.25728172	0.14912578	0.3064183	0.32177353	0.022297597	0.18841195	0.045137215	0.09061707
0.0	0.11402435	0.44840154	0.081942886	0.28266543	0.47681737	0.2154964	0.027534582	0.31822616	0.12456349	0.10181293
0.0	0.98583513	0.99506146	0.880826	0.99599457	0.96945155	0.9725232	0.9541226	0.99818844	0.9176992	0.87994695
0.0	0.9762853	0.9891478	0.97632945	0.9796759	0.984134	0.9602104	0.98065543	0.9899789	0.9865202	0.97777236
0.0	0.9762853	0.9891478	0.97632945	0.9796759	0.984134	0.9602104	0.98065543	0.9899789	0.9865202	0.97777236
0.0	0.13404916	0.40381876	0.08497635	0.1627353	0.6285892	0.36944246	0.08916257	0.18243489	0.42613962	0.25692177
0.0	0.99913436	0.9972403	0.9971215	0.9978783	0.998546	0.98962015	0.9968142	0.999241	0.99933547	0.9982693
0.0	0.01188572	0.053789254	0.0145233795	0.082336724	0.2366805	0.06474688	0.005816997	0.05199388	0.0052593406	0.012071316
0.0	0.9762853	0.9891478	0.97632945	0.9796759	0.984134	0.9602104	0.98065543	0.9899789	0.9865202	0.97777236
0.0	0.9762853	0.9891478	0.97632945	0.9796759	0.984134	0.9602104	0.98065543	0.9899789	0.9865202	0.97777236
0.0	0.9762853	0.9891478	0.97632945	0.9796759	0.984134	0.9602104	0.98065543	0.9899789	0.9865202	0.97777236
0.0	0.9762853	0.9891478	0.97632945	0.9796759	0.984134	0.9602104	0.98065543	0.9899789	0.9865202	0.97777236
0.0	0.99923646	0.9998679	0.9996238	0.99976724	0.99974793	0.99969196	0.99918944	0.99960035	0.99922407	0.9992329
0.0	0.99923646	0.9998679	0.9996238	0.99976724	0.99974793	0.99969196	0.99918944	0.99960035	0.99922407	0.9992329
0.0	0.9762853	0.9891478	0.97632945	0.9796759	0.984134	0.9602104	0.98065543	0.9899789	0.9865202	0.97777236
0.0	0.99923646	0.9998679	0.9996238	0.99976724	0.99974793	0.99969196	0.99918944	0.99960035	0.99922407	0.9992329
0.0	0.99923646	0.9998679	0.9996238	0.99976724	0.99974793	0.99969196	0.99918944	0.99960035	0.99922407	0.9992329
0.0	0.0029520444	0.0060550105	0.0013091592	0.004666035	0.017092118	0.014157038	0.0016174722	0.005765552	0.0014474163	0.0022069563
0.0	0.9762853	0.9891478	0.97632945	0.9796759	0.984134	0.9602104	0.98065543	0.9899789	0.9865202	0.97777236
0.0	0.9762853	0.9891478	0.97632945	0.9796759	0.984134	0.9602104	0.98065543	0.9899789	0.9865202	0.97777236
0.0	0.99923646	0.9998679	0.9996238	0.99976724	0.99974793	0.99969196	0.99918944	0.99960035	0.99922407	0.9992329
0.0	0.99923646	0.9998679	0.9996238	0.99976724	0.99974793	0.99969196	0.99918944	0.99960035	0.99922407	0.9992329
0.0	0.9762853	0.9891478	0.97632945	0.9796759	0.984134	0.9602104	0.98065543	0.9899789	0.9865202	0.97777236
0.0	0.9762853	0.9891478	0.97632945	0.9796759	0.984134	0.9602104	0.98065543	0.9899789	0.9865202	0.97777236
0.0	0.9762853	0.9891478	0.97632945	0.9796759	0.984134	0.9602104	0.98065543	0.9899789	0.9865202	0.97777236
0.0	0.9762853	0.9891478	0.97632945	0.9796759	0.984134	0.9602104	0.98065543	0.9899789	0.9865202	0.97777236
0.0	0.9762853	0.9891478	0.97632945	0.9796759	0.984134	0.9602104	0.98065543	0.9899789	0.9865202	0.97777236
0.0	0.9762853	0.9891478	0.97632945	0.9796759	0.984134	0.9602104	0.98065543	0.9899789	0.9865202	0.97777236
0.0	0.9762853	0.9891478	0.97632945	0.9796759	0.984134	0.9602104	0.98065543	0.9899789	0.9865202	0.97777236
0.0	0.9762853	0.9891478	0.97632945	0.9796759	0.984134	0.9602104	0.98065543	0.9899789	0.9865202	0.97777236
0.0	0.9762853	0.9891478	0.97632945	0.9796759	0.984134	0.9602104	0.98065543	0.9899789	0.9865202	0.97777236
0.0	0.9762853	0.9891478	0.97632945	0.9796759	0.984134	0.9602104	0.98065543	0.9899789	0.9865202	0.97777236
0.0	0.9762853	0.9891478	0.97632945	0.9796759	0.984134	0.9602104	0.98065543	0.9899789	0.9865202	0.97777236
0.0	0.9762853	0.9891478	0.97632945	0.9796759	0.984134	0.9602104	0.98065543	0.9899789	0.9865202	0.97777236
0.0	0.9762853	0.9891478	0.97632945	0.9796759	0.984134	0.9602104	0.98065543	0.9899789	0.9865202	0.97777236
0.0	0.9762853	0.9891478	0.97632945	0.9796759	0.984134	0.9602104	0.98065543	0.9899789	0.9865202	0.97777236
0.0	0.9762853	0.9891478	0.97632945	0.9796759	0.984134	0.9602104	0.98065543	0.9899789	0.9865202	0.97777236
0.0	0.9762853	0.9891478	0.97632945	0.9796759	0.984134	0.9602104	0.98065543	0.9899789	0.9865202	0.97777236
0.0	0.9762853	0.9891478	0.97632945	0.9796759	0.984134	0.9602104	0.98065543	0.9899789	0.9865202	0.97777236
0.0	0.9762853	0.9891478	0.97632945	0.9796759	0.984134	0.9602104	0.98065543	0.9899789	0.9865202	0.97777236
0.0	0.9976432	0.9976078	0.9960296	0.9975453	0.9948266	0.99899524	0.94949985	0.99883157	0.98498756	0.9984848
0.0	0.997343	0.9970868	0.99618214	0.99820876	0.9944765	0.9990526	0.9587669	0.9988047	0.9858891	0.99836296
0.0	0.9995578	0.999887	0.99918836	0.9998734	0.9988531	0.99986744	0.9981534	0.9996753	0.9984658	0.9987821
0.0	0.0067907935	0.008337067	0.0064173643	0.0112006795	0.020906735	0.02943436	0.0014523697	0.019442625	0.0022300994	0.003819371
0.0	0.011622532	0.041948773	0.01895879	0.06601834	0.17766681	0.06917288	0.008630646	0.05023008	0.0075801965	0.013524201
0.0	0.96325815	0.0483519	0.970689	0.50337803	0.019074662	0.9998722	0.048985716	0.114201725	0.9966702	0.9880463
0.0	0.96325815	0.12033795	0.9970931	0.7620401	0.0018603775	0.9997166	0.13732742	0.8719412	0.99994075	0.998135
0.0	0.9762853	0.9891478	0.97632945	0.9796759	0.984134	0.9602104	0.98065543	0.9899789	0.9865202	0.97777236
0.0	0.9762853	0.9891478	0.97632945	0.9796759	0.984134	0.9602104	0.98065543	0.9899789	0.9865202	0.97777236
0.0	0.9762853	0.9891478	0.97632945	0.9796759	0.984134	0.9602104	0.98065543	0.9899789	0.9865202	0.97777236
0.0	0.9762853	0.9891478	0.97632945	0.9796759	0.984134	0.9602104	0.98065543	0.9899789	0.9865202	0.97777236
0.0	0.9447349	0.64636475	0.785292	0.83916634	0.54646957	0.9484689	0.70970476	0.9331198	0.9712395	0.9026674
0.0	0.99322116	0.9997578	0.99736845	0.99862516	0.99926335	0.9967981	0.99356866	0.998211	0.996161	0.9959715
0.0	0.9984035	0.9979063	0.99681216	0.9979601	0.99351114	0.99908304	0.96333957	0.99894077	0.9868847	0.9986426
0.0	0.9762853	0.9891478	0.97632945	0.9796759	0.984134	0.9602104	0.9806553	0.9899789	0.9865202	0.97777236
0.0	0.9762853	0.9891478	0.97632945	0.9796759	0.984134	0.9602104	0.9806553	0.9899789	0.9865202	0.97777236
0.0	0.9971269	0.99919385	0.9991441	0.99893826	0.9992779	0.9984761	0.9953754	0.9991246	0.99856985	0.9958189
0.0	0.97993004	0.76119727	0.91825235	0.987445	0.9607906	0.98056394	0.8030267	0.98701453	0.90983945	0.5314525
0.0	0.9762853	0.9891478	0.97632945	0.9796759	0.984134	0.9602104	0.98065543	0.9899789	0.9865202	0.97777236
0.0	0.97993004	0.7611973	0.9182522	0.987445	0.9607906	0.98056394	0.8030267	0.98701453	0.90983945	0.5314525
0.0	0.97993004	0.7611973	0.9182522	0.987445	0.9607906	0.98056394	0.8030267	0.98701453	0.90983945	0.53145266
0.0	0.97993004	0.7611973	0.9182522	0.987445	0.9607906	0.98056394	0.8030267	0.98701453	0.90983945	0.5314525
0.0	0.97993004	0.76119727	0.9182522	0.987445	0.9607906	0.98056394	0.8030267	0.98701453	0.90983945	0.5314526
0.0	0.97993004	0.76119715	0.91825235	0.987445	0.9607906	0.98056394	0.8030267	0.98701453	0.90983945	0.5314525
0.0	0.97993004	0.7611971	0.9182522	0.987445	0.9607906	0.98056394	0.8030267	0.98701453	0.90983945	0.53145266
0.0	0.97993004	0.7611973	0.91825235	0.987445	0.9607906	0.98056394	0.8030267	0.98701453	0.90983945	0.53145266
0.0	0.97993004	0.7611973	0.91825235	0.987445	0.9607906	0.98056394	0.8030267	0.98701453	0.90983945	0.53145266
0.0	0.97993004	0.76119715	0.9182522	0.987445	0.9607906	0.98056394	0.8030268	0.98701453	0.90983945	0.5314526
0.0	0.9762853	0.9891478	0.97632945	0.9796759	0.984134	0.9602104	0.98065543	0.9899789	0.9865202	0.97777236
0.0	0.9971065	0.93814296	0.9793815	0.99735874	0.99634844	0.99215347	0.98562115	0.9992449	0.9933628	0.9690596
0.0	0.00014455867	0.00045270147	0.0002611373	0.00012734151	0.00018599525	0.0018272061	6.617995e-05	0.00036117595	0.00018713302	0.00020259542
0.0	0.99777836	0.9993333	0.9994357	0.9991641	0.9994198	0.9990159	0.9958762	0.9994	0.998838	0.997867
0.0	0.9957957	0.9989962	0.9758941	0.99940944	0.9981456	0.9991468	0.99350715	0.9981224	0.99317026	0.998744
0.0	0.97993004	0.7611973	0.9182522	0.9874449	0.9607905	0.98056394	0.8030268	0.98701453	0.90983945	0.53145254
0.0	0.97993004	0.7611972	0.9182522	0.9874449	0.9607906	0.98056394	0.8030268	0.98701453	0.9098396	0.5314526
0.0	0.97993004	0.7611973	0.91825235	0.987445	0.9607906	0.98056394	0.8030267	0.98701453	0.90983945	0.53145266
0.0	0.9910567	0.98196286	0.98584104	0.9960652	0.9959254	0.9951224	0.99228823	0.9989759	0.9713769	0.98547363
0.0	0.9964977	0.98089623	0.96776474	0.99779665	0.99533266	0.9781225	0.94686717	0.9993197	0.9754142	0.9170258
0.0	0.97993004	0.7611972	0.9182522	0.9874449	0.9607906	0.98056394	0.8030267	0.98701453	0.90983945	0.53145254
0.0	0.9949443	0.98642343	0.9795384	0.9950157	0.995611	0.978753	0.98228735	0.99687165	0.994521	0.95468086
0.0	0.97993004	0.7611973	0.91825235	0.987445	0.9607906	0.98056394	0.8030267	0.98701453	0.90983945	0.5314526
0.0	0.97993004	0.7611973	0.9182522	0.987445	0.9607906	0.98056394	0.8030267	0.98701453	0.90983945	0.5314525
0.0	0.97993004	0.7611971	0.91825235	0.987445	0.9607906	0.98056394	0.8030267	0.98701453	0.90983945	0.5314526
0.0	0.9973882	0.99945396	0.9994454	0.99919313	0.9994747	0.9983656	0.99680054	0.99929106	0.9987618	0.9976616
0.0	0.97993004	0.7611973	0.9182522	0.987445	0.9607906	0.98056394	0.8030267	0.98701453	0.90983945	0.5314525
0.0	0.97993004	0.76119727	0.91825235	0.987445	0.9607906	0.98056394	0.8030267	0.98701453	0.90983945	0.5314526
0.0	0.97993004	0.7611971	0.91825235	0.987445	0.9607906	0.98056394	0.8030267	0.98701453	0.90983945	0.5314526
0.0	0.97993004	0.76119715	0.9182522	0.987445	0.9607906	0.98056394	0.8030267	0.98701453	0.90983945	0.5314526
0.0	0.97993004	0.7611973	0.9182522	0.9874449	0.9607905	0.98056394	0.8030267	0.98701453	0.9098396	0.53145254
0.0	0.9980975	0.9996481	0.9995092	0.9992095	0.9994154	0.9987463	0.997083	0.99933296	0.9992467	0.9977538
0.0	0.9958365	0.9991744	0.9991505	0.9987093	0.99906653	0.99836	0.9935016	0.99891746	0.99828583	0.99530506
0.0	0.9977196	0.9996743	0.9994641	0.9992324	0.9994698	0.9990675	0.99690944	0.9993736	0.99879396	0.9978593
0.0	0.995175	0.99898845	0.99886775	0.99851066	0.9988833	0.9980551	0.99241346	0.99877304	0.99750024	0.9930443
0.0	0.99780935	0.99969804	0.9994438	0.99921644	0.99952686	0.99900407	0.9975922	0.9992586	0.9989046	0.99810445
0.0	0.99833626	0.99966085	0.99951553	0.99925596	0.99948704	0.99863094	0.99768996	0.9993311	0.9992436	0.9982356
0.0	0.9762853	0.9891478	0.97632945	0.9796759	0.984134	0.9602104	0.98065543	0.9899789	0.9865202	0.97777236
0.0	0.9762853	0.9891478	0.97632945	0.9796759	0.984134	0.9602104	0.98065543	0.9899789	0.9865202	0.97777236
0.0	0.049387712	0.15582232	0.009090826	0.013311407	0.02479978	0.032219727	0.0039612316	0.03459883	0.0039722454	0.0475532
0.0	0.018159214	0.07006201	0.004121954	0.0044528567	0.008823106	0.024420045	0.0009837507	0.012087499	0.0018750001	0.017120643
0.0	0.018159214	0.07006199	0.0041219555	0.0044528567	0.008823106	0.02442005	0.0009837507	0.012087499	0.0018749993	0.017120643
0.0	0.018159214	0.07006199	0.0041219555	0.0044528567	0.008823106	0.02442005	0.0009837507	0.012087499	0.0018749993	0.017120643
0.0	0.018159214	0.07006199	0.0041219555	0.0044528567	0.008823106	0.024420045	0.0009837507	0.012087499	0.0018749993	0.017120643
0.0	0.018159214	0.07006199	0.0041219555	0.0044528567	0.008823106	0.02442004	0.0009837507	0.012087493	0.0018749993	0.017120652
0.0	0.049387712	0.15582232	0.009090826	0.013311407	0.02479978	0.032219715	0.0039612297	0.03459883	0.0039722454	0.0475532
0.0	0.018159214	0.07006199	0.004121954	0.0044528567	0.008823106	0.024420045	0.0009837507	0.012087499	0.0018749993	0.017120643
0.0	0.018159214	0.07006203	0.0041219555	0.0044528567	0.008823106	0.024420045	0.0009837511	0.012087493	0.0018750001	0.017120643
0.0	0.018159214	0.07006199	0.004121954	0.0044528567	0.008823106	0.02442005	0.0009837511	0.012087493	0.0018749993	0.017120643
0.0	0.018159214	0.07006203	0.004121954	0.0044528567	0.008823106	0.02442005	0.0009837511	0.012087499	0.0018750001	0.017120643
0.0	0.018159214	0.07006199	0.0041219555	0.0044528525	0.008823106	0.024420029	0.0009837502	0.012087493	0.0018749993	0.017120652
0.0	0.04938769	0.15582232	0.009090831	0.013311407	0.02479978	0.032219738	0.0039612316	0.03459883	0.0039722454	0.0475532
0.0	0.018159214	0.07006203	0.004121954	0.0044528567	0.008823106	0.024420045	0.0009837507	0.012087499	0.0018749993	0.017120643
0.0	0.018159214	0.07006203	0.004121954	0.0044528567	0.008823106	0.024420045	0.0009837507	0.012087493	0.0018750001	0.017120643
0.0	0.018159214	0.07006203	0.004121954	0.0044528567	0.008823106	0.024420045	0.0009837507	0.012087499	0.0018750001	0.017120643
0.0	0.018159214	0.07006203	0.0041219555	0.0044528567	0.008823106	0.024420045	0.0009837507	0.012087493	0.0018749993	0.017120643
0.0	0.018159214	0.07006199	0.0041219555	0.0044528567	0.008823106	0.02442004	0.0009837502	0.012087493	0.0018749993	0.017120652
0.0	0.04938769	0.15582232	0.009090826	0.013311407	0.024799785	0.032219738	0.0039612297	0.03459883	0.0039722454	0.047553208
0.0	0.018159214	0.07006203	0.004121954	0.0044528567	0.008823106	0.024420045	0.0009837511	0.012087499	0.0018750001	0.017120643
0.0	0.018159214	0.07006199	0.0041219555	0.0044528567	0.008823106	0.02442005	0.0009837507	0.012087499	0.0018749993	0.017120643
0.0	0.018159214	0.07006201	0.0041219555	0.0044528567	0.008823106	0.024420045	0.0009837507	0.012087499	0.0018750001	0.017120643
0.0	0.018159214	0.07006199	0.004121954	0.0044528567	0.008823106	0.02442005	0.0009837511	0.012087499	0.0018749993	0.017120643
0.0	0.018159214	0.07006199	0.0041219555	0.0044528567	0.008823106	0.02442004	0.0009837507	0.012087493	0.0018749993	0.017120652
0.0	0.049387712	0.15582232	0.009090826	0.013311407	0.024799785	0.032219715	0.0039612297	0.034598846	0.0039722454	0.047553208
0.0	0.018159214	0.07006201	0.004121954	0.0044528567	0.008823106	0.024420045	0.0009837507	0.012087493	0.0018750001	0.017120643
0.0	0.018159214	0.07006199	0.004121954	0.0044528567	0.008823106	0.024420045	0.0009837511	0.012087499	0.0018750001	0.017120643
0.0	0.018159214	0.07006203	0.004121954	0.0044528567	0.008823106	0.024420045	0.0009837507	0.012087499	0.0018749993	0.017120643
0.0	0.018159214	0.07006203	0.004121954	0.0044528567	0.008823106	0.024420045	0.0009837507	0.012087499	0.0018750001	0.017120643
0.0	0.018159214	0.07006199	0.004121958	0.0044528525	0.008823106	0.02442004	0.0009837502	0.012087493	0.0018749993	0.017120652
0.0	0.04938769	0.15582232	0.009090831	0.013311407	0.024799773	0.032219715	0.0039612297	0.03459883	0.0039722454	0.04755322
0.0	0.018159214	0.07006201	0.0041219555	0.0044528567	0.008823106	0.024420045	0.0009837507	0.012087499	0.0018750001	0.017120643
0.0	0.018159214	0.07006199	0.0041219555	0.0044528567	0.008823106	0.024420045	0.0009837507	0.012087499	0.0018750001	0.017120643
0.0	0.018159214	0.07006203	0.0041219555	0.0044528567	0.008823106	0.024420045	0.0009837507	0.012087499	0.0018750001	0.017120643
0.0	0.018159214	0.07006203	0.0041219555	0.0044528567	0.008823106	0.024420045	0.0009837511	0.012087493	0.0018749993	0.017120643
0.0	0.018159214	0.07006199	0.0041219555	0.0044528525	0.008823106	0.024420032	0.0009837507	0.012087493	0.0018749993	0.017120652
0.0	0.049387712	0.15582229	0.009090826	0.013311407	0.02479978	0.032219738	0.0039612316	0.03459883	0.0039722454	0.04755322
0.0	0.018159214	0.07006201	0.0041219555	0.0044528567	0.008823106	0.02442005	0.0009837507	0.012087499	0.0018749993	0.017120643
0.0	0.018159214	0.07006203	0.0041219555	0.0044528567	0.008823106	0.024420045	0.0009837507	0.012087493	0.0018750001	0.017120643
0.0	0.018159214	0.07006203	0.0041219555	0.0044528567	0.008823106	0.024420045	0.0009837507	0.012087499	0.0018750001	0.017120643
0.0	0.018159214	0.07006201	0.004121954	0.0044528567	0.008823106	0.024420045	0.0009837507	0.012087499	0.0018749993	0.017120643
0.0	0.018159214	0.07006199	0.0041219555	0.0044528525	0.008823106	0.024420029	0.0009837507	0.012087493	0.0018749993	0.017120652
0.0	0.018159214	0.07006199	0.004121958	0.0044528525	0.008823106	0.02442004	0.0009837502	0.012087493	0.0018749993	0.017120652
0.0	0.018159214	0.07006199	0.0041219555	0.0044528567	0.008823106	0.02442004	0.0009837507	0.012087493	0.0018749993	0.017120652
0.0	0.018159214	0.07006203	0.004121954	0.0044528567	0.008823106	0.02442005	0.0009837507	0.012087499	0.0018750001	0.017120643
0.0	0.018159214	0.07006199	0.004121958	0.0044528567	0.008823106	0.024420032	0.0009837502	0.012087493	0.0018749993	0.017120652
0.0	0.018159214	0.07006199	0.0041219555	0.0044528567	0.008823106	0.024420032	0.0009837507	0.012087493	0.0018749993	0.017120652
0.0	0.018159214	0.07006201	0.004121954	0.0044528567	0.008823106	0.02442005	0.0009837507	0.012087493	0.0018749993	0.017120643
0.0	0.018159214	0.07006199	0.004121954	0.0044528567	0.008823106	0.02442005	0.0009837507	0.012087499	0.0018750001	0.017120643
0.0	0.018159214	0.07006203	0.0041219555	0.0044528567	0.008823106	0.024420045	0.0009837507	0.012087499	0.0018749993	0.017120643
0.0	0.018159214	0.07006203	0.004121954	0.0044528567	0.008823106	0.02442005	0.0009837507	0.012087499	0.0018749993	0.017120643
0.0	0.018159214	0.07006203	0.0041219555	0.0044528567	0.008823106	0.024420045	0.0009837507	0.012087499	0.0018750001	0.017120643
0.0	0.04938769	0.15582232	0.009090826	0.013311407	0.024799785	0.032219738	0.0039612316	0.03459883	0.0039722454	0.0475532
0.0	0.018159214	0.07006199	0.004121958	0.0044528567	0.008823106	0.02442004	0.0009837502	0.012087493	0.0018749993	0.017120652
0.0	0.024979629	0.07285142	0.017729247	0.0087207	0.021669166	0.059415363	0.0035304215	0.02000577	0.002145734	0.05119908
0.0	0.049387712	0.15582229	0.009090831	0.013311407	0.02479978	0.032219738	0.0039612316	0.03459883	0.0039722454	0.04755322
0.0	0.018159214	0.07006201	0.004121954	0.0044528567	0.008823106	0.024420045	0.0009837507	0.012087499	0.0018749993	0.017120643
0.0	0.018159214	0.07006199	0.0041219555	0.0044528567	0.008823106	0.02442004	0.0009837502	0.012087493	0.0018749993	0.017120652
0.0	0.018159214	0.07006199	0.0041219555	0.0044528567	0.008823106	0.02442004	0.0009837502	0.012087493	0.0018749993	0.017120652
0.0	0.018159214	0.07006203	0.0041219555	0.0044528567	0.008823106	0.024420045	0.0009837507	0.012087493	0.0018749993	0.017120643
0.0	0.018159214	0.07006201	0.0041219555	0.0044528567	0.008823106	0.024420045	0.0009837507	0.012087499	0.0018749993	0.017120643
0.0	0.024979629	0.07285142	0.017729247	0.0087207	0.021669166	0.059415363	0.0035304201	0.020005774	0.002145734	0.05119908
0.0	0.018159214	0.07006201	0.0041219555	0.0044528567	0.008823106	0.024420045	0.0009837511	0.012087499	0.0018749993	0.017120643
0.0	0.018159214	0.07006201	0.004121954	0.0044528567	0.008823106	0.02442005	0.0009837507	0.012087499	0.0018749993	0.017120643
0.0	0.018159214	0.07006201	0.0041219555	0.0044528567	0.008823106	0.02442005	0.0009837507	0.012087499	0.0018749993	0.017120643
0.0	0.01976888	0.11157005	0.01280608	0.0073053846	0.030372357	0.019722907	0.0016989745	0.017259326	0.007317765	0.033025723
0.0	0.049387712	0.15582232	0.009090826	0.013311407	0.024799785	0.032219715	0.0039612316	0.03459883	0.0039722454	0.0475532
0.0	0.037280276	0.0748182	0.007106118	0.0058202106	0.010374338	0.024955455	0.0009824871	0.032388464	0.0063229515	0.033094667
0.0	0.045797814	0.08523563	0.027404137	0.011597596	0.029410217	0.06994201	0.004491825	0.05455403	0.008111082	0.13505656
0.0	0.037280258	0.0748182	0.007106118	0.005820216	0.010374338	0.024955455	0.0009824871	0.032388464	0.0063229483	0.03309466
0.0	0.018159214	0.07006203	0.0041219555	0.0044528567	0.008823106	0.024420045	0.0009837507	0.012087499	0.0018749993	0.017120643
0.0	0.024979629	0.07285142	0.017729247	0.0087207	0.021669166	0.059415337	0.0035304215	0.020005774	0.002145734	0.05119908
0.0	0.018159214	0.07006203	0.004121954	0.0044528567	0.008823106	0.024420045	0.0009837507	0.012087499	0.0018749993	0.017120643
0.0	0.049387712	0.15582229	0.009090831	0.013311407	0.02479978	0.032219738	0.0039612297	0.03459883	0.0039722454	0.04755322
0.0	0.018159214	0.07006201	0.0041219555	0.0044528567	0.008823106	0.024420045	0.0009837507	0.012087493	0.0018749993	0.017120643
0.0	0.018159214	0.07006199	0.004121954	0.0044528567	0.008823106	0.024420045	0.0009837507	0.012087499	0.0018749993	0.017120643
0.0	0.049387712	0.15582229	0.009090831	0.013311407	0.024799773	0.032219727	0.0039612316	0.034598846	0.0039722454	0.0475532
0.0	0.018159214	0.07006199	0.004121958	0.0044528567	0.008823106	0.02442004	0.0009837502	0.012087493	0.0018749993	0.017120652
0.0	0.018159214	0.07006203	0.004121954	0.0044528567	0.008823106	0.024420045	0.0009837511	0.012087493	0.0018750001	0.017120643
0.0	0.018159214	0.07006203	0.004121954	0.0044528567	0.008823106	0.024420045	0.0009837507	0.012087493	0.0018749993	0.017120643
0.0	0.024979629	0.07285142	0.017729247	0.0087207	0.021669166	0.059415337	0.0035304201	0.020005774	0.002145734	0.05119908
0.0	0.024979629	0.07285142	0.017729247	0.0087207	0.021669166	0.059415337	0.0035304201	0.020005774	0.002145733	0.05119908
0.0	0.018159214	0.07006199	0.004121958	0.0044528525	0.008823106	0.024420029	0.0009837502	0.012087493	0.0018749993	0.017120652
0.0	0.018159214	0.07006199	0.0041219555	0.0044528525	0.008823106	0.024420029	0.0009837507	0.012087493	0.0018749993	0.017120652
0.0	0.018159214	0.07006199	0.0041219555	0.0044528567	0.008823106	0.02442005	0.0009837507	0.012087499	0.0018749993	0.017120643
0.0	0.018159214	0.07006199	0.0041219555	0.0044528567	0.008823106	0.024420045	0.0009837507	0.012087499	0.0018750001	0.017120643
0.0	0.024979629	0.07285142	0.017729247	0.0087207	0.021669166	0.059415363	0.0035304215	0.02000577	0.002145733	0.05119908
0.0	0.018159214	0.07006203	0.0041219555	0.0044528567	0.008823106	0.02442005	0.0009837507	0.012087499	0.0018750001	0.017120643
0.0	0.018159214	0.07006199	0.0041219555	0.0044528567	0.008823106	0.02442005	0.0009837507	0.012087493	0.0018749993	0.017120643
0.0	0.0422366	0.13578841	0.008838441	0.008981973	0.051659375	0.03457352	0.0023674886	0.027437659	0.0043860143	0.06993818
0.0	0.049387712	0.15582232	0.009090826	0.013311407	0.02479978	0.032219727	0.0039612316	0.03459883	0.0039722454	0.04755322
0.0	0.024979629	0.07285142	0.017729247	0.0087207	0.021669166	0.059415363	0.0035304201	0.02000577	0.0021457318	0.05119908
0.0	0.049387712	0.1558223	0.009090826	0.013311407	0.024799785	0.032219738	0.0039612297	0.03459883	0.0039722454	0.0475532
0.0	0.03750546	0.07849151	0.031341042	0.01257498	0.031452682	0.040368367	0.00716146	0.041428894	0.0031457297	0.13530098
0.0	0.018159214	0.07006199	0.0041219555	0.0044528567	0.008823106	0.02442004	0.0009837507	0.012087493	0.0018749993	0.017120652
0.0	0.018159214	0.07006201	0.004121954	0.0044528567	0.008823106	0.024420045	0.0009837507	0.012087499	0.0018750001	0.017120643
0.0	0.024979629	0.07285142	0.017729247	0.0087207	0.021669166	0.059415337	0.0035304215	0.02000577	0.002145733	0.05119908
0.0	0.019768871	0.11157005	0.01280608	0.0073053846	0.030372357	0.019722907	0.0016989745	0.017259326	0.007317765	0.033025723
0.0	0.024979629	0.07285142	0.017729247	0.0087207	0.021669166	0.059415337	0.0035304215	0.020005774	0.002145734	0.05119908
0.0	0.049387712	0.15582232	0.009090826	0.013311407	0.02479978	0.032219715	0.0039612297	0.034598846	0.0039722454	0.04755322
0.0	0.049387712	0.15582232	0.009090826	0.013311407	0.02479978	0.032219734	0.0039612316	0.034598846	0.0039722454	0.0475532
0.0	0.018159214	0.07006199	0.0041219555	0.0044528525	0.008823106	0.02442004	0.0009837502	0.012087493	0.0018749993	0.017120652
0.0	0.018159214	0.07006199	0.004121958	0.0044528567	0.008823106	0.02442004	0.0009837502	0.012087493	0.0018749993	0.017120652
0.0	0.018159214	0.07006199	0.004121954	0.0044528567	0.008823106	0.024420045	0.0009837507	0.012087493	0.0018750001	0.017120643
0.0	0.018159214	0.07006203	0.0041219555	0.0044528567	0.008823106	0.024420045	0.0009837507	0.012087499	0.0018750001	0.017120643
0.0	0.018159214	0.07006201	0.0041219555	0.0044528567	0.008823106	0.024420045	0.0009837507	0.012087499	0.0018750001	0.017120643
0.0	0.049387712	0.15582229	0.009090826	0.013311407	0.02479978	0.032219715	0.0039612297	0.03459883	0.0039722454	0.04755322
0.0	0.018159214	0.07006201	0.004121954	0.0044528567	0.008823106	0.024420045	0.0009837507	0.012087493	0.0018749993	0.017120643
0.0	0.024979629	0.07285142	0.017729247	0.0087207	0.021669166	0.059415363	0.0035304215	0.020005774	0.002145733	0.05119908
0.0	0.049387712	0.15582232	0.009090831	0.013311407	0.02479978	0.032219734	0.0039612316	0.03459883	0.0039722454	0.04755322
0.0	0.04938769	0.15582232	0.009090826	0.013311407	0.024799773	0.032219738	0.0039612316	0.03459883	0.0039722454	0.0475532
0.0	0.06807102	0.07480452	0.006503663	0.011759187	0.015278638	0.03335694	0.0016243808	0.016786631	0.0033883145	0.021043083
0.0	0.06807102	0.07480451	0.006503663	0.011759187	0.015278638	0.03335694	0.0016243816	0.016786631	0.0033883145	0.021043083
0.0	0.2139972	0.19525316	0.014538591	0.041664556	0.048754986	0.043896712	0.008293849	0.051876348	0.0080368025	0.072741196
0.0	0.97993004	0.7611973	0.9182522	0.9874449	0.9607906	0.98056394	0.8030267	0.98701453	0.90983945	0.5314526
0.0	0.9762853	0.9891478	0.97632945	0.9796759	0.984134	0.9602104	0.98065543	0.9899789	0.9865202	0.97777236
0.0	0.9762853	0.9891478	0.97632945	0.9796759	0.984134	0.9602104	0.98065543	0.9899789	0.9865202	0.97777236
0.0	0.9762853	0.9891478	0.97632945	0.9796759	0.984134	0.9602104	0.98065543	0.9899789	0.9865202	0.97777236
0.0	0.9957957	0.9989962	0.9758941	0.99940944	0.9981456	0.9991468	0.99350715	0.9981224	0.99317026	0.998744
0.0	0.9762853	0.9891478	0.97632945	0.9796759	0.984134	0.9602104	0.98065543	0.9899789	0.9865202	0.97777236
0.0	0.9999858	0.9999895	0.9999653	0.9999827	0.9999851	0.9999738	0.9999827	0.9999684	0.9999826	0.99997985
0.0	0.9762853	0.9891478	0.97632945	0.9796759	0.984134	0.9602104	0.98065543	0.9899789	0.9865202	0.97777236
0.0	0.99987924	0.99982375	0.9997855	0.9999317	0.99991834	0.9999032	0.9997764	0.9998913	0.99985814	0.9999238
0.0	0.9762853	0.9891478	0.97632945	0.9796759	0.984134	0.9602104	0.98065543	0.9899789	0.9865202	0.97777236
0.0	0.9762853	0.9891478	0.97632945	0.9796759	0.984134	0.9602104	0.98065543	0.9899789	0.9865202	0.97777236
0.0	0.9762853	0.9891478	0.97632945	0.9796759	0.984134	0.9602104	0.98065543	0.9899789	0.9865202	0.97777236
0.0	0.9762853	0.9891478	0.97632945	0.9796759	0.984134	0.9602104	0.98065543	0.9899789	0.9865202	0.97777236
0.0	0.9762853	0.9891478	0.97632945	0.9796759	0.984134	0.9602104	0.98065543	0.9899789	0.9865202	0.97777236
0.0	0.9762853	0.9891478	0.97632945	0.9796759	0.984134	0.9602104	0.98065543	0.9899789	0.9865202	0.97777236
0.0	0.9762853	0.9891478	0.97632945	0.9796759	0.984134	0.9602104	0.98065543	0.9899789	0.9865202	0.97777236
0.0	0.9762853	0.9891478	0.97632945	0.9796759	0.984134	0.9602104	0.98065543	0.9899789	0.9865202	0.97777236
0.0	0.9762853	0.9891478	0.97632945	0.9796759	0.984134	0.9602104	0.98065543	0.9899789	0.9865202	0.97777236
0.0	0.94173443	0.96241504	0.73670524	0.9881401	0.87867826	0.9625159	0.8318686	0.9918034	0.5754983	0.7058682
0.0	0.006267731	0.76661	0.007087644	0.9842627	0.00033966993	0.04769975	0.12650043	0.0007425538	0.002145201	0.02566906
0.0	0.65064716	0.8725986	0.19608799	0.9983393	0.0001611286	0.64941806	0.35488966	0.0019313875	0.54306006	9.6034906e-05
0.0	0.9600719	0.79908854	0.7632138	0.99920005	0.0050911717	0.04064542	0.95127356	0.9990797	0.8503614	0.4784192
0.0	0.9534261	0.999468	0.98543847	0.85381323	0.9991536	0.9576411	0.96775615	0.9998542	0.74291295	0.99504745
0.0	0.31536254	0.4229455	0.99171233	0.38844326	0.43296266	0.34165367	0.19679688	0.118098564	0.29744214	0.44757083
0.0	0.5081296	0.00473283	0.4682724	0.9663236	0.043818977	0.500587	0.8178007	0.9802812	0.0027806405	0.018058412
0.0	0.9992873	0.99934334	0.9992112	0.8745299	0.9972248	0.94080377	0.9652365	0.99992025	0.9995652	0.99416345
0.0	0.9994413	0.99968696	0.9956239	0.99965715	0.9991308	0.99788755	0.9965215	0.99954873	0.9985202	0.9965546
0.0	0.9986166	0.99933136	0.98967826	0.999632	0.99879444	0.997203	0.9928653	0.99923396	0.9972631	0.9938055
0.0	0.9762853	0.9891478	0.97632945	0.9796759	0.984134	0.9602104	0.98065543	0.9899789	0.9865202	0.97777236
0.0	0.010921797	0.031943444	0.021197729	0.13314277	0.40181828	0.55635786	0.02029149	0.0031411124	0.00080306403	0.17217366
0.0	0.9762853	0.9891478	0.97632945	0.9796759	0.984134	0.9602104	0.98065543	0.9899789	0.9865202	0.97777236
0.0	0.9762853	0.9891478	0.97632945	0.9796759	0.984134	0.9602104	0.98065543	0.9899789	0.9865202	0.97777236
0.0	0.46221757	0.92401856	0.549368	0.58838546	0.6279084	0.41045073	0.82187605	0.7558668	0.29196933	0.74553436
0.0	0.99999714	0.99999416	0.9999691	0.99999535	0.9999938	0.9999864	0.9999893	0.9999831	0.99998045	0.9999913
0.0	0.12094715	0.0029437686	0.013621854	0.00084599835	0.11600134	0.811861	0.005779493	0.7271139	0.09848854	0.29889038
0.0	0.99588364	0.9799702	0.99411196	0.9996488	0.9806573	0.9854953	0.992021	0.9975821	0.99062014	0.9839085
0.0	0.99967635	0.9998293	0.9993493	0.9998559	0.99989045	0.999818	0.9992835	0.99987626	0.99972135	0.9996815
0.0	0.9796243	0.99715245	0.9213374	0.99054503	0.99722505	0.97988415	0.9622756	0.99356365	0.9905629	0.9918767
0.0	0.9762853	0.9891478	0.97632945	0.9796759	0.984134	0.9602104	0.98065543	0.9899789	0.9865202	0.97777236
0.0	0.9762853	0.9891478	0.97632945	0.9796759	0.984134	0.9602104	0.98065543	0.9899789	0.9865202	0.97777236
0.0	0.44559446	0.8612854	0.5763424	0.8145274	0.86900276	0.96784633	0.32981294	0.9291354	0.53705895	0.45928675
0.0	0.9994785	0.9999379	0.9993718	0.9997743	0.9998324	0.9998474	0.9993668	0.99983025	0.99977213	0.99959296
0.0	0.9961714	0.99472296	0.6973968	0.9966258	0.9976413	0.817203	0.74088496	0.997538	0.93818516	0.9213722
0.0	0.9762853	0.9891478	0.97632945	0.9796759	0.984134	0.9602104	0.98065543	0.9899789	0.9865202	0.97777236
0.0	0.2876849	0.70604694	0.22297148	0.75199914	0.8794678	0.54641014	0.21547085	0.8506529	0.44051382	0.3021054
0.0	0.44559452	0.8612854	0.6233161	0.85302144	0.8946579	0.970183	0.39135805	0.9495016	0.59290105	0.54405046
0.0	0.67442364	0.79031163	0.12847812	0.4974286	0.7015742	0.7900144	0.16828445	0.67470974	0.4077113	0.30548415
0.0	0.67442364	0.7903116	0.12847812	0.4974286	0.7015742	0.7900144	0.16828442	0.6747096	0.40771127	0.3054842
0.0	0.67442364	0.79031163	0.12847812	0.4974286	0.7015742	0.7900144	0.16828445	0.6747096	0.4077113	0.30548418
0.0	0.67442364	0.7903116	0.12847812	0.4974286	0.70157415	0.7900144	0.16828446	0.67470956	0.40771127	0.30548418
0.0	0.67442364	0.7903116	0.12847812	0.49742854	0.70157415	0.7900144	0.16828445	0.67470956	0.40771127	0.30548424
0.0	0.67442364	0.7903115	0.12847812	0.4974286	0.70157415	0.7900144	0.16828445	0.67470956	0.4077113	0.30548424
0.0	0.84641874	0.96033204	0.4737791	0.7266483	0.8603028	0.9304448	0.6141462	0.86738235	0.84235525	0.7221263
0.0	0.8464188	0.96033204	0.4737791	0.7266483	0.8603028	0.9304448	0.61414605	0.8673824	0.84235525	0.7221263
0.0	0.84641874	0.96033204	0.4737791	0.7266483	0.8603028	0.9304448	0.6141461	0.86738235	0.84235525	0.7221263
0.0	0.9986029	0.999734	0.9967764	0.99948525	0.9997234	0.99942577	0.9964988	0.9997452	0.99903464	0.99852246
0.0	0.0011357069	0.000597893	0.0020368437	0.012814656	0.38600534	0.014108579	0.003455518	0.0015548806	0.0594861	0.00019183513
0.0	0.9762853	0.9891478	0.97632945	0.9796759	0.984134	0.9602104	0.98065543	0.9899789	0.9865202	0.97777236
0.0	0.9762853	0.9891478	0.97632945	0.9796759	0.984134	0.9602104	0.98065543	0.9899789	0.9865202	0.97777236
0.0	0.9762853	0.9891478	0.97632945	0.9796759	0.984134	0.9602104	0.98065543	0.9899789	0.9865202	0.97777236
0.0	0.3742591	0.78416324	0.6035561	0.8670672	0.9496357	0.60030705	0.3018562	0.94327575	0.49505863	0.6822719
0.0	0.9998123	0.9999335	0.99964845	0.999923	0.9999398	0.99991083	0.99968636	0.9999478	0.99991846	0.99987257
0.0	0.99988246	0.9996076	0.99852836	0.99980515	0.99867296	0.9985355	0.99870324	0.9986999	0.9994168	0.99796224
0.0	0.0137313	0.06974434	0.033913467	0.045451798	0.06496914	0.10944238	0.007465592	0.09679714	0.007678432	0.013431091
0.0	0.1513755	0.1433457	0.91785157	0.37897444	0.013713701	0.15195233	0.002027447	0.37116808	0.030325199	0.0030437345
0.0	0.04965493	0.28731096	0.059208598	0.1611867	0.28937012	0.19609813	0.053800248	0.2480119	0.020265533	0.044429418
0.0	0.9671997	0.9986357	0.9523513	0.9890911	0.9954932	0.99297476	0.98353	0.9948547	0.9920163	0.991045
0.0	0.99919945	0.9997998	0.9992379	0.9997266	0.9998375	0.99976176	0.9989919	0.99988174	0.9997162	0.9994955
0.0	0.99919945	0.9997998	0.9992379	0.9997266	0.9998375	0.99976176	0.9989919	0.99988174	0.9997162	0.9994955
0.0	0.99919945	0.9997998	0.9992379	0.9997266	0.9998375	0.99976176	0.9989919	0.99988174	0.9997162	0.9994955
0.0	0.99919945	0.9997998	0.9992379	0.9997266	0.9998375	0.99976176	0.9989919	0.99988174	0.9997162	0.9994955
0.0	0.99919945	0.9997998	0.9992379	0.9997266	0.9998375	0.99976176	0.9989919	0.99988174	0.9997162	0.9994955
0.0	0.99919945	0.9997998	0.9992379	0.9997266	0.9998375	0.99976176	0.9989919	0.99988174	0.9997162	0.9994955
0.0	0.99919945	0.9997998	0.9992379	0.9997266	0.9998375	0.99976176	0.9989919	0.99988174	0.9997162	0.9994955
0.0	0.99919945	0.9997998	0.9992379	0.9997266	0.9998375	0.99976176	0.9989919	0.99988174	0.9997162	0.9994955
0.0	0.99919945	0.9997998	0.9992379	0.9997266	0.9998375	0.99976176	0.9989919	0.99988174	0.9997162	0.9994955
0.0	0.99919945	0.9997998	0.9992379	0.9997266	0.9998375	0.99976176	0.9989919	0.99988174	0.9997162	0.9994955
0.0	0.99919945	0.9997998	0.9992379	0.9997266	0.9998375	0.99976176	0.9989919	0.99988174	0.9997162	0.9994955
0.0	0.99919945	0.9997998	0.9992379	0.9997266	0.9998375	0.99976176	0.9989919	0.99988174	0.9997162	0.9994955
0.0	0.99919945	0.9997998	0.9992379	0.9997266	0.9998375	0.99976176	0.9989919	0.99988174	0.9997162	0.9994955
0.0	0.99919945	0.9997998	0.9992379	0.9997266	0.9998375	0.99976176	0.9989919	0.99988174	0.9997162	0.9994955
0.0	0.99919945	0.9997998	0.9992379	0.9997266	0.9998375	0.99976176	0.9989919	0.99988174	0.9997162	0.9994955
0.0	0.99919945	0.9997998	0.9992379	0.9997266	0.9998375	0.99976176	0.9989919	0.99988174	0.9997162	0.9994955
0.0	0.99919945	0.9997998	0.9992379	0.9997266	0.9998375	0.99976176	0.9989919	0.99988174	0.9997162	0.9994955
0.0	0.99919945	0.9997998	0.9992379	0.9997266	0.9998375	0.99976176	0.9989919	0.99988174	0.9997162	0.9994955
0.0	0.99919945	0.9997998	0.9992379	0.9997266	0.9998375	0.99976176	0.9989919	0.99988174	0.9997162	0.9994955
0.0	0.99919945	0.9997998	0.9992379	0.9997266	0.9998375	0.99976176	0.9989919	0.99988174	0.9997162	0.9994955
0.0	0.99919945	0.9997998	0.9992379	0.9997266	0.9998375	0.99976176	0.9989919	0.99988174	0.9997162	0.9994955
0.0	0.99919945	0.9997998	0.9992379	0.9997266	0.9998375	0.99976176	0.9989919	0.99988174	0.9997162	0.9994955
0.0	0.99919945	0.9997998	0.9992379	0.9997266	0.9998375	0.99976176	0.9989919	0.99988174	0.9997162	0.9994955
0.0	0.99919945	0.9997998	0.9992379	0.9997266	0.9998375	0.99976176	0.9989919	0.99988174	0.9997162	0.9994955
0.0	0.99919945	0.9997998	0.9992379	0.9997266	0.9998375	0.99976176	0.9989919	0.99988174	0.9997162	0.9994955
0.0	0.9671997	0.9986357	0.9523513	0.9890911	0.9954932	0.99297476	0.98353	0.9948547	0.9920163	0.991045
0.0	0.9999763	0.99998796	0.9999639	0.9999887	0.99998474	0.99996877	0.99998534	0.9999635	0.99998415	0.9999746
0.0	0.9762853	0.9891478	0.97632945	0.9796759	0.984134	0.9602104	0.98065543	0.9899789	0.9865202	0.97777236
0.0	0.995175	0.99898845	0.99886775	0.99851066	0.9988833	0.9980551	0.99241346	0.99877304	0.99750024	0.9930443
0.0	0.99901974	0.9996125	0.9994036	0.99921846	0.9991767	0.9996063	0.9985821	0.9994591	0.9995528	0.9990707
0.0	0.053336937	0.11728177	0.06125415	0.07043131	0.101083234	0.21044666	0.014790576	0.066191964	0.092982754	0.070351765
0.0	0.99322116	0.9997578	0.99736845	0.99862516	0.99926335	0.9967981	0.99356866	0.998211	0.996161	0.9959715
0.0	0.99988186	0.99996054	0.9997044	0.99996436	0.9996358	0.9997446	0.99981076	0.9998348	0.99945694	0.9995515
0.0	0.9762853	0.9891478	0.97632945	0.9796759	0.984134	0.9602104	0.98065543	0.9899789	0.9865202	0.97777236
0.0	0.9762853	0.9891478	0.97632945	0.9796759	0.984134	0.9602104	0.98065543	0.9899789	0.9865202	0.97777236
0.0	0.99956924	0.99992466	0.9995048	0.99975914	0.99966764	0.9997906	0.9996251	0.99976975	0.99972147	0.99953234
0.0	0.99862456	0.9998902	0.9983485	0.99953926	0.9993364	0.9997303	0.99914765	0.9995864	0.9993812	0.99908733
0.0	0.99923646	0.9998679	0.9996238	0.99976724	0.99974793	0.99969196	0.99918944	0.99960035	0.99922407	0.9992329
0.0	0.99923646	0.9998679	0.9996238	0.99976724	0.99974793	0.99969196	0.99918944	0.99960035	0.99922407	0.9992329
0.0	0.9762853	0.9891478	0.97632945	0.9796759	0.984134	0.9602104	0.98065543	0.9899789	0.9865202	0.97777236
0.0	0.007337354	0.034342643	0.011837956	0.04278034	0.17278913	0.05098436	0.0051028966	0.034559287	0.0041381065	0.0076987687
0.0	0.9762853	0.9891478	0.97632945	0.9796759	0.984134	0.9602104	0.98065543	0.9899789	0.9865202	0.97777236
0.0	0.99829715	0.9995128	0.9985598	0.99858296	0.9992945	0.9983998	0.9960516	0.99778867	0.99663866	0.99692
0.0	0.976845	0.99684566	0.99405116	0.98999596	0.9966684	0.9929351	0.9922197	0.99782866	0.98805505	0.9653318
0.0	0.9595698	0.97401834	0.9946247	0.9862432	0.9867409	0.9714504	0.98990446	0.96853787	0.69084823	0.99453074
0.0	0.976845	0.99684566	0.99405116	0.98999596	0.9966684	0.9929351	0.9922197	0.99782866	0.98805505	0.9653318
0.0	0.9595698	0.97401834	0.9946247	0.9862432	0.9867409	0.9714504	0.98990446	0.96853787	0.69084823	0.99453074
0.0	0.9762853	0.9891478	0.97632945	0.9796759	0.984134	0.9602104	0.98065543	0.9899789	0.9865202	0.97777236
0.0	0.9762853	0.9891478	0.97632945	0.9796759	0.984134	0.9602104	0.98065543	0.9899789	0.9865202	0.97777236
0.0	0.9762853	0.9891478	0.97632945	0.9796759	0.984134	0.9602104	0.98065543	0.9899789	0.9865202	0.97777236
0.0	0.999718	0.99994004	0.9997937	0.99985456	0.9997775	0.9999174	0.9991854	0.9997824	0.99959916	0.99979526
0.0	0.9998734	0.9999629	0.99984336	0.99991477	0.99989915	0.9999356	0.9995889	0.9998271	0.9998221	0.99992275
0.0	0.9998734	0.9999629	0.99984336	0.99991477	0.99989915	0.9999356	0.9995889	0.9998271	0.9998221	0.99992275
0.0	0.9762853	0.9891478	0.97632945	0.9796759	0.984134	0.9602104	0.98065543	0.9899789	0.9865202	0.97777236
0.0	0.9997681	0.9999447	0.99974364	0.9997875	0.9998927	0.9997986	0.9995059	0.99962187	0.99964213	0.9998098
0.0	0.11978603	0.3637816	0.12246844	0.461487	0.6751375	0.43212813	0.044774264	0.85160804	0.027355293	0.10391533
0.0	0.2317633	0.7920874	0.41134822	0.848255	0.94364864	0.6673881	0.26475212	0.9505489	0.10055991	0.24748015
0.0	0.2317633	0.7920875	0.4113483	0.84825504	0.94364864	0.667388	0.26475212	0.9505489	0.10055991	0.24748012
0.0	0.9997681	0.9999447	0.99974364	0.9997875	0.9998927	0.9997986	0.9995059	0.99962187	0.99964213	0.9998098
0.0	0.94648737	0.8783892	0.9840417	0.9847621	0.9623899	0.87261266	0.87027943	0.99417454	0.55185366	0.9541214
0.0	0.94648737	0.8783892	0.9840417	0.9847621	0.9623899	0.87261266	0.87027943	0.99417454	0.55185366	0.9541214
0.0	0.9632509	0.92925787	0.9895197	0.99651057	0.97165823	0.89615923	0.879855	0.9922315	0.907529	0.9592009
0.0	0.9993111	0.9997167	0.99961424	0.9997485	0.9998673	0.99964345	0.9994898	0.99971694	0.9991222	0.9997502
0.0	0.99716824	0.99935657	0.99915755	0.9983565	0.99234277	0.9965586	0.979041	0.99533635	0.96972424	0.98629344
0.0	0.015493987	0.47077137	0.756368	0.60622007	0.53238124	0.6031944	0.04830932	0.59515244	0.010085701	0.021225786
0.0	0.9954205	0.99811625	0.99556786	0.99740547	0.99600947	0.9961358	0.9806841	0.997846	0.9934006	0.97910327
0.0	0.9316652	0.9876052	0.97752255	0.9924354	0.9914568	0.9890497	0.9473699	0.9914113	0.93677926	0.89114934
0.0	0.34377122	0.6746445	0.4147123	0.7197947	0.55455893	0.57425714	0.11751372	0.5255492	0.2104209	0.1609321
0.0	0.92281026	0.9816731	0.96979386	0.9908558	0.9900497	0.9882487	0.939855	0.9894763	0.9320037	0.8735417
0.0	0.9954205	0.99811625	0.99556786	0.99740547	0.99600947	0.9961358	0.9806841	0.997846	0.9934006	0.97910327
0.0	0.9797601	0.9935061	0.966993	0.9909374	0.9677019	0.9815207	0.8120322	0.98779476	0.95629954	0.86954486
0.0	0.99555933	0.99954104	0.99758244	0.9988745	0.9996308	0.9987663	0.9956884	0.99789006	0.9979755	0.99794406
0.0	0.9762853	0.9891478	0.97632945	0.9796759	0.984134	0.9602104	0.98065543	0.9899789	0.9865202	0.97777236
0.0	0.8136152	0.96103483	0.9100063	0.9696652	0.8855441	0.6940506	0.6733199	0.98807645	0.73881406	0.84209645
0.0	0.08975533	0.43288687	0.09742934	0.46288687	0.93583274	0.31144735	0.067131616	0.5446764	0.16453359	0.14228709
0.0	0.71063036	0.9645382	0.85649127	0.9539304	0.91525096	0.5838619	0.2860692	0.9847179	0.713087	0.7483703
0.0	0.99322116	0.9997578	0.99736845	0.99862516	0.99926335	0.9967981	0.99356866	0.998211	0.996161	0.9959715
0.0	0.9762853	0.9891478	0.97632945	0.9796759	0.984134	0.9602104	0.98065543	0.9899789	0.9865202	0.97777236
0.0	0.9762853	0.9891478	0.97632945	0.9796759	0.984134	0.9602104	0.98065543	0.9899789	0.9865202	0.97777236
0.0	0.99988663	0.9999609	0.9999018	0.99989164	0.9999125	0.9999316	0.9998437	0.9998871	0.9999175	0.99991417
0.0	0.9762853	0.9891478	0.97632945	0.9796759	0.984134	0.9602104	0.9806553	0.9899789	0.9865202	0.97777236
0.0	0.99999213	0.99999535	0.9999883	0.9999975	0.99999285	0.99999285	0.99999166	0.9999914	0.99999416	0.9999907
0.0	0.99998486	0.99999225	0.9999777	0.99999166	0.9999887	0.9999764	0.99998486	0.999961	0.99998534	0.999982
0.0	0.9762853	0.9891478	0.97632945	0.9796759	0.984134	0.9602104	0.98065543	0.9899789	0.9865202	0.97777236
0.0	0.9984041	0.9999913	0.9963297	0.9984925	0.9995542	0.9783627	0.9073563	0.99935347	0.9976151	0.9802628
0.0	0.9762853	0.9891478	0.97632945	0.9796759	0.984134	0.9602104	0.98065543	0.9899789	0.9865202	0.97777236
0.0	0.9762853	0.9891478	0.97632945	0.9796759	0.984134	0.9602104	0.98065543	0.9899789	0.9865202	0.97777236
0.0	0.9996063	0.9997334	0.9996001	0.99986374	0.999655	0.9992011	0.99976426	0.99979943	0.99974376	0.9995864
0.0	0.92854744	0.9026702	0.8785515	0.95378894	0.96275604	0.94278866	0.8737359	0.9922978	0.9008278	0.8625206
0.0	0.84252256	0.94544965	0.9720249	0.918701	0.79081225	0.6145832	0.18511644	0.99048084	0.87493724	0.0016083071
0.0	0.027541993	0.13326748	0.046881337	0.1899404	0.57302564	0.12952095	0.018585864	0.25915477	0.020005293	0.03350381
0.0	0.999574	0.999856	0.99946874	0.99953437	0.99976295	0.9993376	0.9990717	0.9993382	0.9990491	0.99903595
0.0	0.999574	0.999856	0.99946874	0.99953437	0.99976295	0.9993376	0.9990717	0.9993382	0.9990491	0.99903595
0.0	0.010756442	0.0022026666	0.13582718	0.032063615	0.85811675	0.10210921	0.009226707	0.40416178	0.035330374	0.0029453544
0.0	0.010756442	0.0022026666	0.13582717	0.032063615	0.85811675	0.10210919	0.009226707	0.40416166	0.035330374	0.0029453544
0.0	0.8332537	0.88947296	0.57087004	0.918701	0.8891492	0.41307884	0.0740428	0.98677933	0.027460914	0.00030163294
0.0	0.8332537	0.88947296	0.57087004	0.918701	0.8891492	0.41307884	0.0740428	0.98677933	0.027460914	0.00030163294
0.0	0.45388126	0.46047178	0.18942723	0.566966	0.19559985	0.5097428	0.13399602	0.35543954	0.12601475	0.054009534
0.0	0.92281014	0.9816731	0.96979386	0.9908558	0.9900497	0.9882487	0.939855	0.9894763	0.9320037	0.87354165
0.0	0.012667114	0.008676236	0.007949004	0.019353129	0.031793024	0.04922219	0.010800583	0.031156782	0.006865143	0.0040081874
0.0	0.010710135	0.007903417	0.0067928326	0.01417008	0.023534013	0.042203546	0.00795014	0.021565909	0.005048232	0.0031478403
0.0	0.0481236	0.021360602	0.026599465	0.043194633	0.07636072	0.07744506	0.03532101	0.0942688	0.01794209	0.01272281
0.0	0.99959105	0.9998956	0.999705	0.999821	0.99980134	0.9997334	0.9994136	0.99963665	0.99933225	0.9995371
0.0	0.99919945	0.9997998	0.9992379	0.9997266	0.9998375	0.99976176	0.9989919	0.99988174	0.9997162	0.9994955
0.0	0.9762853	0.9891478	0.97632945	0.9796759	0.984134	0.9602104	0.98065543	0.9899789	0.9865202	0.97777236
0.0	0.9762853	0.9891478	0.97632945	0.9796759	0.984134	0.9602104	0.98065543	0.9899789	0.9865202	0.97777236
0.0	0.9762853	0.9891478	0.97632945	0.9796759	0.984134	0.9602104	0.98065543	0.9899789	0.9865202	0.97777236
0.0	0.9762853	0.9891478	0.97632945	0.9796759	0.984134	0.9602104	0.98065543	0.9899789	0.9865202	0.97777236
0.0	0.9490391	0.9423175	0.7467262	0.9852873	0.86006236	0.95594746	0.8082087	0.99294645	0.5691644	0.7065005
0.0	0.9365153	0.99279976	0.9248899	0.98955977	0.9923321	0.99570197	0.8629536	0.9962006	0.9479269	0.95325935
0.0	0.99993134	0.99993277	0.99978596	0.99993587	0.9999087	0.9999304	0.9998752	0.99989796	0.9999088	0.9998597
0.0	0.99965525	0.9998037	0.99934155	0.9998267	0.9998035	0.99989426	0.99947447	0.9998429	0.99969757	0.99954706
0.0	0.995175	0.99898845	0.99886775	0.99851066	0.9988833	0.9980551	0.99241346	0.99877304	0.99750024	0.9930443
0.0	0.9762853	0.9891478	0.97632945	0.9796759	0.984134	0.9602104	0.98065543	0.9899789	0.9865202	0.97777236
0.0	0.9996111	0.9997031	0.9980102	0.99976236	0.9989839	0.99933714	0.9989303	0.999724	0.9984022	0.99932384
0.0	0.9762853	0.9891478	0.97632945	0.9796759	0.984134	0.9602104	0.98065543	0.9899789	0.9865202	0.97777236
0.0	0.662159	0.15722409	0.7723986	0.12494626	0.5560229	0.7205688	0.0073059555	0.004067137	0.0022596193	0.5483996
0.0	0.66842616	0.95298135	0.5744391	0.96571064	0.8053296	0.92676973	0.19599885	0.87750167	0.80616075	0.93246716
0.0	0.66842616	0.95298135	0.57443917	0.96571064	0.8053296	0.92676973	0.19599886	0.87750167	0.8061608	0.93246716
0.0	0.8607048	0.9785297	0.8821038	0.8872864	0.96813715	0.8409823	0.39679283	0.8950368	0.91880137	0.75666696
0.0	0.98582166	0.9832577	0.86674124	0.992998	0.97713125	0.7270965	0.9628919	0.98439586	0.983032	0.9719273
0.0	0.98582166	0.9832577	0.86674124	0.992998	0.97713125	0.7270965	0.9628919	0.98439586	0.983032	0.9719273
0.0	0.9762853	0.9891478	0.97632945	0.9796759	0.984134	0.9602104	0.98065543	0.9899789	0.9865202	0.97777236
0.0	0.036872335	0.2884032	0.013954392	0.008974701	0.022583764	0.020511433	0.0013073948	0.04448505	0.006098678	0.037296724
0.0	0.9762853	0.9891478	0.97632945	0.9796759	0.984134	0.9602104	0.98065543	0.9899789	0.9865202	0.97777236
0.0	0.9762853	0.9891478	0.97632945	0.9796759	0.984134	0.9602104	0.98065543	0.9899789	0.9865202	0.97777236
0.0	0.99923646	0.9998679	0.9996238	0.99976724	0.99974793	0.99969196	0.99918944	0.99960035	0.99922407	0.9992329
0.0	0.99923646	0.9998679	0.9996238	0.99976724	0.99974793	0.99969196	0.99918944	0.99960035	0.99922407	0.9992329
0.0	0.9762853	0.9891478	0.97632945	0.9796759	0.984134	0.9602104	0.98065543	0.9899789	0.9865202	0.97777236
0.0	0.9762853	0.9891478	0.97632945	0.9796759	0.984134	0.9602104	0.98065543	0.9899789	0.9865202	0.97777236
0.0	0.99811006	0.9994874	0.9991805	0.999493	0.9997738	0.999634	0.99890924	0.9994419	0.9982712	0.9994617
0.0	0.045420386	0.35619128	0.026970532	0.036151297	0.09398719	0.19937357	0.016087295	0.053822238	0.03283669	0.0515129
0.0	0.006780362	0.11682262	0.0055934093	0.0064179874	0.017908035	0.05011638	0.00897454	0.010807983	0.019384883	0.01164707
0.0	0.9762853	0.9891478	0.97632945	0.9796759	0.984134	0.9602104	0.98065543	0.9899789	0.9865202	0.97777236
0.0	0.9762853	0.9891478	0.97632945	0.9796759	0.984134	0.9602104	0.98065543	0.9899789	0.9865202	0.97777236
0.0	0.41389504	0.93213934	0.21344663	0.17587078	0.75373906	0.5900092	0.70204943	0.41626653	0.13096544	0.49891025
0.0	0.41389498	0.93213946	0.2134465	0.17587078	0.75373906	0.5900092	0.7020494	0.41626653	0.13096541	0.4989102
0.0	0.99923646	0.9998679	0.9996238	0.99976724	0.99974793	0.99969196	0.99918944	0.99960035	0.99922407	0.9992329
0.0	0.9992435	0.99986887	0.9996238	0.99976176	0.9997458	0.9996927	0.99918836	0.99957687	0.99923027	0.9992429
0.0	0.99997807	0.99999225	0.9999863	0.9999927	0.9999914	0.9999713	0.9999927	0.9999716	0.9999926	0.99998987
0.0	0.31159642	0.27064165	0.14271206	0.33783153	0.099250905	0.42443722	0.061662994	0.22260785	0.0749044	0.047549307
0.0	0.9762853	0.9891478	0.97632945	0.9796759	0.984134	0.9602104	0.98065543	0.9899789	0.9865202	0.97777236
0.0	0.99827397	0.99983096	0.9989197	0.99964416	0.99964976	0.9998466	0.9991049	0.99944645	0.99934286	0.9990368
0.0	0.9762853	0.9891478	0.97632945	0.9796759	0.984134	0.9602104	0.98065543	0.9899789	0.9865202	0.97777236
0.0	0.9762853	0.9891478	0.97632945	0.9796759	0.984134	0.9602104	0.98065543	0.9899789	0.9865202	0.97777236
0.0	0.9762853	0.9891478	0.97632945	0.9796759	0.984134	0.9602104	0.98065543	0.9899789	0.9865202	0.97777236
0.0	0.9762853	0.9891478	0.97632945	0.9796759	0.984134	0.9602104	0.98065543	0.9899789	0.9865202	0.97777236
0.0	0.9762853	0.9891478	0.97632945	0.9796759	0.984134	0.9602104	0.98065543	0.9899789	0.9865202	0.97777236
0.0	0.9762853	0.9891478	0.97632945	0.9796759	0.984134	0.9602104	0.98065543	0.9899789	0.9865202	0.97777236
0.0	0.9762853	0.9891478	0.97632945	0.9796759	0.984134	0.9602104	0.98065543	0.9899789	0.9865202	0.97777236
0.0	0.9762853	0.9891478	0.97632945	0.9796759	0.984134	0.9602104	0.98065543	0.9899789	0.9865202	0.97777236
0.0	0.9762853	0.9891478	0.97632945	0.9796759	0.984134	0.9602104	0.98065543	0.9899789	0.9865202	0.97777236
0.0	0.9762853	0.9891478	0.97632945	0.9796759	0.984134	0.9602104	0.98065543	0.9899789	0.9865202	0.97777236
0.0	0.9762853	0.9891478	0.97632945	0.9796759	0.984134	0.9602104	0.98065543	0.9899789	0.9865202	0.97777236
0.0	0.9762853	0.9891478	0.97632945	0.9796759	0.984134	0.9602104	0.98065543	0.9899789	0.9865202	0.97777236
0.0	0.9762853	0.9891478	0.97632945	0.9796759	0.984134	0.9602104	0.98065543	0.9899789	0.9865202	0.97777236
0.0	0.9762853	0.9891478	0.97632945	0.9796759	0.984134	0.9602104	0.98065543	0.9899789	0.9865202	0.97777236
0.0	0.9762853	0.9891478	0.97632945	0.9796759	0.984134	0.9602104	0.98065543	0.9899789	0.9865202	0.97777236
0.0	0.9762853	0.9891478	0.97632945	0.9796759	0.984134	0.9602104	0.98065543	0.9899789	0.9865202	0.97777236
0.0	0.9762853	0.9891478	0.97632945	0.9796759	0.984134	0.9602104	0.98065543	0.9899789	0.9865202	0.97777236
0.0	0.9762853	0.9891478	0.97632945	0.9796759	0.984134	0.9602104	0.98065543	0.9899789	0.9865202	0.97777236
0.0	0.9762853	0.9891478	0.97632945	0.9796759	0.984134	0.9602104	0.98065543	0.9899789	0.9865202	0.97777236
0.0	0.25375676	0.6433692	0.08360117	0.26298144	0.67125964	0.44712868	0.109929174	0.21502501	0.58486867	0.40915033
0.0	0.92392564	0.93270534	0.7146319	0.9825727	0.82727844	0.9547941	0.7999051	0.9893518	0.5097456	0.63243383
0.0	0.9762853	0.9891478	0.97632945	0.9796759	0.984134	0.9602104	0.98065543	0.9899789	0.9865202	0.97777236
0.0	0.003990993	0.0013558451	0.0016645406	0.0021488236	0.0009913099	0.0016000347	0.00031724825	0.0002810444	0.0011713365	0.0018755837
0.0	0.99330103	0.9975259	0.974063	0.99853754	0.99105185	0.99519926	0.99181914	0.9992538	0.9803155	0.9901108
0.0	0.0040893415	0.0013737888	0.023696035	0.0076296795	0.00058203784	0.923071	0.0003261869	0.0009087385	0.0041938955	0.0005555898
0.0	0.7948219	0.935622	0.85671043	0.9414587	0.9658403	0.98782885	0.7004538	0.95482016	0.7990266	0.80662495
0.0	0.7948219	0.935622	0.8567104	0.9414587	0.9658403	0.98782885	0.7004539	0.95482016	0.7990266	0.80662495
0.0	0.9981748	0.999869	0.997917	0.9994537	0.9991647	0.9996897	0.9988875	0.9994843	0.99924785	0.99873143
0.0	0.9981748	0.999869	0.997917	0.9994537	0.9991647	0.9996897	0.9988875	0.9994843	0.99924785	0.99873143
0.0	0.7948219	0.935622	0.85671043	0.9414587	0.9658403	0.98782885	0.7004539	0.95482016	0.7990266	0.80662495
0.0	0.7948219	0.935622	0.85671043	0.9414587	0.9658403	0.98782885	0.70045394	0.95482016	0.7990266	0.80662495
0.0	0.99929476	0.99987614	0.9991043	0.99985754	0.9989059	0.9998424	0.99768937	0.99961686	0.9981902	0.99838257
0.0	0.99929476	0.99987614	0.9991043	0.99985754	0.9989059	0.9998424	0.99768937	0.99961686	0.9981902	0.99838257
0.0	0.99322116	0.9997578	0.99736845	0.99862516	0.99926335	0.9967981	0.99356866	0.998211	0.996161	0.9959715
0.0	0.99322116	0.9997578	0.99736845	0.99862516	0.99926335	0.9967981	0.99356866	0.998211	0.996161	0.9959715
0.0	0.3960944	0.81731313	0.46106052	0.7647104	0.83615875	0.9613322	0.21525516	0.88008124	0.40762556	0.3960573
0.0	0.3960944	0.81731313	0.46106052	0.7647105	0.83615875	0.9613322	0.21525516	0.88008124	0.4076255	0.3960573
0.0	0.99825794	0.9996728	0.9978098	0.9993874	0.9992501	0.9995927	0.9977163	0.9994698	0.9992514	0.9987
0.0	0.00014769657	0.35795805	0.0033369386	0.00043258799	0.0030232626	0.9844417	5.2983596e-05	0.000638257	0.008794858	6.3158746e-05
0.0	0.9762853	0.9891478	0.97632945	0.9796759	0.984134	0.9602104	0.98065543	0.9899789	0.9865202	0.97777236
0.0	0.99963355	0.99990106	0.9997229	0.9998373	0.9998017	0.9997725	0.99940634	0.9997105	0.9995566	0.9996425
0.0	0.5387092	0.8996791	0.0009279135	0.2260302	0.018066894	0.055070512	0.0002934243	0.002994185	0.9250238	0.8817057
0.0	0.017925536	0.045368295	0.14683378	0.028476723	0.020214377	0.5838595	0.002528137	0.01880286	0.092665665	0.0012872552
0.0	0.018159214	0.07006199	0.004121958	0.0044528567	0.008823106	0.02442004	0.0009837502	0.012087493	0.0018749993	0.017120652
0.0	0.024452647	0.0420173	0.18376036	0.1020343	0.1502952	0.54243946	0.07752142	0.021996051	0.26310933	0.17326683
0.0	0.017925544	0.045368295	0.14683378	0.028476715	0.020214377	0.5838595	0.002528137	0.01880286	0.09266564	0.0012872552
0.0	0.017925544	0.045368295	0.14683379	0.028476715	0.020214377	0.5838595	0.002528137	0.01880286	0.092665665	0.0012872552
0.0	0.017925544	0.045368295	0.14683376	0.028476723	0.020214377	0.5838595	0.002528137	0.01880286	0.092665665	0.0012872552
0.0	0.017925536	0.045368295	0.14683378	0.028476723	0.02021438	0.5838595	0.002528137	0.01880286	0.092665665	0.0012872552
0.0	0.017925536	0.045368295	0.14683378	0.028476715	0.020214377	0.5838595	0.002528137	0.01880286	0.092665665	0.0012872552
0.0	0.017925536	0.045368295	0.14683378	0.028476715	0.02021438	0.5838595	0.002528137	0.01880286	0.09266564	0.0012872552
0.0	0.017925536	0.045368295	0.14683379	0.028476715	0.020214377	0.5838595	0.002528137	0.01880286	0.092665665	0.0012872552
0.0	0.1504701	0.462653	0.12438769	0.37468338	0.59379655	0.38204768	0.058531452	0.49126136	0.14987954	0.075017035
0.0	0.049387712	0.15582237	0.009090831	0.013311407	0.02479978	0.032219715	0.003961226	0.034598846	0.0039722454	0.047553178
0.0	0.049387734	0.15582234	0.009090831	0.013311407	0.02479978	0.032219715	0.003961228	0.034598853	0.0039722454	0.047553178
0.0	0.049387734	0.15582235	0.009090831	0.013311407	0.02479978	0.032219715	0.003961228	0.034598853	0.0039722454	0.0475532
0.0	0.052300934	0.19290933	0.01512111	0.00903629	0.02540871	0.045756593	0.002028585	0.020205397	0.0088890325	0.03406217
0.0	0.01976888	0.11157005	0.01280608	0.0073053846	0.030372364	0.019722907	0.0016989745	0.017259326	0.007317765	0.033025723
0.0	0.018159214	0.07006203	0.0041219555	0.0044528567	0.008823106	0.024420045	0.0009837507	0.012087499	0.0018750001	0.017120643
0.0	0.01976888	0.11157005	0.01280608	0.0073053846	0.030372357	0.019722907	0.0016989745	0.017259343	0.007317765	0.03302573
0.0	0.018159214	0.07006203	0.004121954	0.0044528567	0.008823106	0.02442005	0.0009837511	0.012087499	0.0018749993	0.017120643
0.0	0.052300934	0.19290939	0.015121102	0.00903629	0.02540871	0.045756586	0.0020285829	0.020205393	0.0088890325	0.03406217
0.0	0.019768871	0.11157005	0.01280608	0.0073053846	0.030372357	0.019722907	0.0016989745	0.017259343	0.007317765	0.033025723
0.0	0.018159214	0.07006203	0.004121954	0.0044528567	0.008823106	0.024420045	0.0009837507	0.012087499	0.0018749993	0.017120643
0.0	0.018159214	0.07006199	0.0041219555	0.0044528567	0.008823106	0.02442004	0.0009837507	0.012087493	0.0018749993	0.017120652
0.0	0.018159214	0.07006199	0.0041219555	0.0044528525	0.008823106	0.024420029	0.0009837502	0.012087493	0.0018749993	0.017120652
0.0	0.052300934	0.19290937	0.01512111	0.00903629	0.025408715	0.045756593	0.0020285829	0.020205397	0.0088890325	0.034062166
0.0	0.01976888	0.11157003	0.01280608	0.0073053846	0.030372357	0.019722907	0.0016989755	0.017259326	0.007317765	0.033025723
0.0	0.018159214	0.07006203	0.0041219555	0.0044528567	0.008823106	0.024420045	0.0009837507	0.012087493	0.0018749993	0.017120643
0.0	0.052300934	0.19290933	0.015121102	0.00903629	0.025408706	0.045756593	0.0020285829	0.020205397	0.0088890325	0.034062166
0.0	0.01976888	0.11157005	0.01280608	0.0073053846	0.030372357	0.019722907	0.0016989745	0.017259343	0.007317765	0.03302573
0.0	0.018159214	0.07006199	0.0041219555	0.0044528567	0.008823106	0.02442004	0.0009837502	0.012087493	0.0018749993	0.017120652
0.0	0.018159214	0.07006199	0.0041219555	0.0044528567	0.008823106	0.02442004	0.0009837502	0.012087493	0.0018749993	0.017120652
0.0	0.01976888	0.11157005	0.01280608	0.0073053846	0.030372357	0.019722907	0.0016989755	0.017259343	0.007317765	0.03302573
0.0	0.018159214	0.07006203	0.004121954	0.0044528567	0.008823106	0.024420045	0.0009837511	0.012087493	0.0018749993	0.017120643
0.0	0.01976888	0.11157005	0.01280608	0.0073053846	0.030372357	0.019722907	0.0016989745	0.017259326	0.007317765	0.03302573
0.0	0.018159214	0.07006201	0.0041219555	0.0044528567	0.008823106	0.024420045	0.0009837507	0.012087499	0.0018750001	0.017120643
0.0	0.019768871	0.11157005	0.01280608	0.0073053846	0.030372357	0.019722907	0.0016989745	0.017259326	0.007317765	0.033025723
0.0	0.018159214	0.07006203	0.004121954	0.0044528567	0.008823106	0.024420045	0.0009837507	0.012087493	0.0018749993	0.017120643
0.0	0.018159214	0.07006199	0.0041219555	0.0044528525	0.008823106	0.024420029	0.0009837507	0.012087493	0.0018749993	0.017120652
0.0	0.018159214	0.07006199	0.0041219555	0.0044528567	0.008823106	0.02442004	0.0009837502	0.012087493	0.0018749993	0.017120652
0.0	0.049387712	0.15582237	0.009090831	0.013311407	0.02479978	0.032219715	0.003961228	0.034598846	0.0039722454	0.0475532
0.0	0.01976888	0.11157005	0.01280608	0.0073053846	0.030372357	0.019722907	0.0016989755	0.017259343	0.007317765	0.03302573
0.0	0.018159214	0.07006201	0.004121954	0.0044528567	0.008823106	0.02442005	0.0009837507	0.012087499	0.0018750001	0.017120643
0.0	0.018159214	0.07006203	0.0041219555	0.0044528567	0.008823106	0.02442005	0.0009837511	0.012087499	0.0018749993	0.017120643
0.0	0.018159214	0.07006199	0.0041219555	0.0044528567	0.008823106	0.02442004	0.0009837507	0.012087493	0.0018749993	0.017120652
0.0	0.018159214	0.07006199	0.0041219555	0.0044528525	0.008823106	0.02442004	0.0009837502	0.012087493	0.0018749993	0.017120652
0.0	0.018159214	0.07006199	0.0041219555	0.0044528525	0.008823106	0.024420032	0.0009837502	0.012087493	0.0018749993	0.017120652
0.0	0.018159214	0.07006199	0.0041219555	0.0044528525	0.008823106	0.024420029	0.0009837502	0.012087493	0.0018749993	0.017120652
0.0	0.018159214	0.07006201	0.004121954	0.0044528567	0.008823106	0.02442005	0.0009837507	0.012087493	0.0018750001	0.017120643
0.0	0.62191516	0.349903	0.3480099	0.07803433	0.28180453	0.5670983	0.037426505	0.2642802	0.6335114	0.05746167
0.0	0.071832255	0.6215556	0.85811895	0.8759406	0.7012273	0.8495966	0.020833535	0.77878124	0.8110443	0.030440098
0.0	0.59972394	0.1764805	0.37857044	0.06266164	0.17131455	0.66383725	0.004669028	0.14456765	0.44785976	0.004512962
0.0	0.029539712	0.07895513	0.011520838	0.011729075	0.024997137	0.028501308	0.014076943	0.015372751	0.0057172696	0.2377297
0.0	0.029539725	0.07895513	0.011520838	0.011729075	0.024997149	0.028501317	0.014076943	0.015372751	0.0057172696	0.23772974
0.0	0.041041683	0.083450526	0.01051789	0.007459454	0.018128833	0.030179055	0.0048905755	0.0137269925	0.0026767256	0.04132293
0.0	0.11268374	0.36301282	0.031206118	0.01704122	0.09026381	0.03147762	0.014014079	0.15629156	0.008904312	0.120266065
0.0	0.036111202	0.17223641	0.013550239	0.005168533	0.02683628	0.02142737	0.0031851972	0.0490773	0.00439528	0.027862847
0.0	0.036111202	0.17223646	0.013550244	0.0051685306	0.02683628	0.02142737	0.0031851956	0.049077287	0.00439528	0.027862836
0.0	0.049387712	0.15582234	0.009090834	0.013311407	0.02479978	0.032219715	0.003961228	0.034598846	0.0039722454	0.0475532
0.0	0.018159214	0.07006203	0.0041219555	0.0044528567	0.008823106	0.024420045	0.0009837507	0.012087499	0.0018750001	0.017120643
0.0	0.018159214	0.07006203	0.004121954	0.0044528567	0.008823106	0.024420045	0.0009837507	0.012087499	0.0018750001	0.017120643
0.0	0.018159214	0.07006199	0.0041219555	0.0044528525	0.008823106	0.024420032	0.0009837502	0.012087493	0.0018749993	0.017120652
0.0	0.018159214	0.07006203	0.004121954	0.0044528567	0.008823106	0.024420045	0.0009837507	0.012087493	0.0018750001	0.017120643
0.0	0.024979629	0.07285142	0.017729247	0.0087207	0.021669166	0.059415337	0.0035304215	0.02000577	0.002145734	0.05119908
0.0	0.0422366	0.1357884	0.008838441	0.008981968	0.051659375	0.03457352	0.002367491	0.027437653	0.0043860143	0.06993818
0.0	0.01976888	0.11157003	0.01280608	0.0073053846	0.030372364	0.019722907	0.0016989745	0.017259326	0.007317765	0.033025723
0.0	0.049387734	0.1558223	0.009090831	0.013311407	0.02479978	0.032219715	0.003961226	0.034598853	0.0039722454	0.047553178
0.0	0.018159214	0.07006199	0.004121954	0.0044528567	0.008823106	0.02442005	0.0009837507	0.012087493	0.0018749993	0.017120643
0.0	0.018159214	0.07006199	0.0041219555	0.0044528525	0.008823106	0.02442004	0.0009837502	0.012087493	0.0018749993	0.017120652
0.0	0.018159214	0.07006203	0.0041219555	0.0044528567	0.008823106	0.024420045	0.0009837507	0.012087493	0.0018749993	0.017120643
0.0	0.024979629	0.07285142	0.017729247	0.0087207	0.021669166	0.059415337	0.0035304215	0.020005774	0.0021457318	0.05119908
0.0	0.0422366	0.13578841	0.008838441	0.008981968	0.051659375	0.03457352	0.002367491	0.027437653	0.0043860143	0.06993818
0.0	0.01976888	0.11157005	0.01280608	0.0073053846	0.030372357	0.019722907	0.0016989745	0.017259326	0.007317765	0.03302573
0.0	0.049387712	0.15582237	0.009090831	0.013311407	0.02479978	0.032219715	0.003961226	0.034598853	0.0039722454	0.047553178
0.0	0.018159214	0.07006199	0.004121954	0.0044528567	0.008823106	0.02442005	0.0009837507	0.012087493	0.0018749993	0.017120643
0.0	0.021969002	0.28892422	0.0061871703	0.0045944	0.014861666	0.033959385	0.009488868	0.01466269	0.004152949	0.04366475
0.0	0.021969002	0.28892428	0.0061871703	0.004594398	0.014861672	0.03395937	0.009488868	0.014662683	0.004152947	0.04366472
0.0	0.14607047	0.8457176	0.15680292	0.11969811	0.095398955	0.1944257	0.110175624	0.17218661	0.14747398	0.9538465
0.0	0.0549679	0.4513695	0.01374819	0.009822154	0.09070557	0.048128303	0.025196562	0.03901215	0.009701927	0.23581989
0.0	0.027163763	0.41953343	0.0167092	0.008548545	0.057062186	0.028567947	0.02239729	0.02227774	0.014089781	0.1037637
0.0	0.067205	0.49904516	0.015244527	0.015692562	0.049858984	0.047703836	0.041756563	0.046525918	0.0087873535	0.2110861
0.0	0.021969002	0.2889243	0.0061871703	0.004594398	0.014861672	0.033959378	0.009488859	0.014662683	0.004152947	0.04366472
0.0	0.021969002	0.28892428	0.0061871703	0.004594398	0.014861672	0.03395937	0.009488863	0.014662683	0.004152947	0.04366475
0.0	0.018159214	0.07006203	0.0041219555	0.0044528567	0.008823106	0.024420045	0.0009837507	0.012087493	0.0018749993	0.017120643
0.0	0.045348927	0.12851009	0.0048837117	0.006138136	0.015500847	0.041050177	0.0010154394	0.016250217	0.003949299	0.022067359
0.0	0.045348927	0.12851013	0.0048837136	0.006138139	0.015500847	0.041050177	0.0010154388	0.016250202	0.0039492953	0.022067342
0.0	0.050760362	0.15212362	0.019503923	0.011865285	0.038241573	0.10560044	0.0040509314	0.027948692	0.00388451	0.107289046
0.0	0.7372651	0.36401772	0.156211	0.077876836	0.3608078	0.18698496	0.053241808	0.50814843	0.007707859	0.71092075
0.0	0.053959075	0.21021493	0.014885072	0.0106093595	0.055163812	0.036795788	0.002065952	0.025664221	0.01342814	0.07262471
0.0	0.11844047	0.30278447	0.011623551	0.019849058	0.046205077	0.058580138	0.004840942	0.054551315	0.00788414	0.11747768
0.0	0.045348927	0.12851015	0.0048837136	0.006138139	0.015500847	0.041050177	0.0010154388	0.016250202	0.0039492953	0.022067342
0.0	0.018159214	0.07006199	0.004121958	0.0044528567	0.008823106	0.024420029	0.0009837502	0.012087493	0.0018749993	0.017120652
0.0	0.018159214	0.07006201	0.004121954	0.0044528567	0.008823106	0.024420045	0.0009837511	0.012087499	0.0018749993	0.017120643
0.0	0.024979629	0.07285142	0.017729247	0.0087207	0.021669166	0.059415363	0.0035304215	0.020005774	0.0021457318	0.05119908
0.0	0.0422366	0.13578841	0.008838437	0.008981968	0.051659375	0.03457352	0.0023674886	0.027437653	0.0043860143	0.06993818
0.0	0.01976888	0.11157003	0.01280608	0.0073053846	0.030372357	0.019722907	0.0016989745	0.017259326	0.007317765	0.033025723
0.0	0.018159214	0.07006199	0.004121954	0.0044528567	0.008823106	0.02442005	0.0009837511	0.012087493	0.0018749993	0.017120643
0.0	0.029539725	0.07895515	0.01152085	0.011729075	0.024997137	0.028501317	0.014076936	0.015372774	0.0057172696	0.23772964
0.0	0.029539725	0.07895513	0.01152085	0.011729075	0.024997141	0.028501308	0.014076936	0.015372766	0.0057172696	0.23772974
0.0	0.04305196	0.07458237	0.041062508	0.015206555	0.06651093	0.07723219	0.04736522	0.027041294	0.0057028783	0.5416078
0.0	0.0686105	0.14801598	0.025182424	0.026003754	0.14453278	0.0451157	0.031615973	0.03742111	0.013253075	0.63630503
0.0	0.03499979	0.12896852	0.027092865	0.020260118	0.089303285	0.023982707	0.029960325	0.02289458	0.017874662	0.474624
0.0	0.50493973	0.3666301	0.21062832	0.74886173	0.60760444	0.32582316	0.39100307	0.24162452	0.18094005	0.8567497
0.0	0.029539725	0.07895513	0.011520838	0.011729075	0.024997137	0.028501317	0.014076943	0.015372751	0.0057172696	0.23772974
0.0	0.041041665	0.08345046	0.010517894	0.007459454	0.01812882	0.030179055	0.004890578	0.013726999	0.0026767228	0.041322906
0.0	0.041041665	0.083450526	0.01051789	0.007459447	0.018128833	0.030179063	0.0048905755	0.0137269925	0.0026767268	0.041322943
0.0	0.04738539	0.10396848	0.037926964	0.011007626	0.050889228	0.0893879	0.01800254	0.025125118	0.003269834	0.17282519
0.0	0.098178454	0.18889056	0.021559838	0.01665811	0.10889868	0.051977463	0.014871555	0.033480134	0.007067592	0.21371095
[truncated: 18,862 more rows]
