# Supplementary material for: Teasing out missing reactions in genome-scale metabolic networks through hypergraph learning
Source: Nat Commun. 2023 Apr 25;14:2375. doi: 10.1038/s41467-023-38110-7 (PMC10130184; doi:10.1038/s41467-023-38110-7)
Supplement: Supplementary file 4 — Source Data [file 41467_2023_38110_MOESM4_ESM.zip › Source Data/Figure 2/j-m/iMM1415_nhp.csv]

	0	0.1	0.1.1	0.1.1.1	0.1.1.1.1	0.1.1.1.1.1	0.1.1.1.1.1.1	0.1.1.1.1.1.1.1	0.1.1.1.1.1.1.1.1	0
1.0	0.5836787	0.56903815	0.592848	0.5558777	0.57550514	0.59149885	0.5759175	0.5656457	0.58048874	0.588069
1.0	0.58375007	0.57115173	0.59241563	0.556987	0.5748424	0.5937603	0.57576025	0.56480485	0.5812383	0.5874434
1.0	0.58183825	0.57027996	0.0022205673	0.55517393	0.5759302	0.5931196	0.57465744	0.5650613	0.5808632	0.58782285
1.0	0.5830021	0.56971455	0.59294635	0.5575438	0.57634974	0.007181848	0.5758499	0.56373245	0.004037903	0.58715546
1.0	0.58159614	0.5676148	0.5922453	0.55723304	0.57701707	0.5932686	0.575841	0.5637036	0.58172524	0.5881702
1.0	0.58154166	0.0039324514	0.5934763	0.55708915	0.5748591	0.0051898975	0.5749119	0.564236	0.58131796	0.5881762
1.0	0.5832688	0.006340919	0.0071970415	0.55684817	0.5766238	0.5923294	0.57587254	0.5649321	0.58113015	0.58809316
1.0	0.5828777	0.5687064	0.5943785	0.556376	0.575832	0.5929684	0.0022100823	0.5641981	0.5796814	0.5044984
1.0	0.5836215	0.57094896	0.59268117	0.0037968971	0.5748231	0.59343797	0.5762456	0.56585556	0.5810275	0.5882431
1.0	0.5830738	0.56870794	0.5926749	0.5562238	0.5750939	0.5921927	0.5750811	0.5651203	0.581115	0.0059116012
1.0	0.58325344	0.57008266	0.59256136	0.0039958064	0.5765839	0.5926993	0.5758977	0.5646223	0.5810212	0.5860657
1.0	0.58347505	0.5704571	0.59316766	0.55676836	0.5754886	0.5933406	0.57482284	0.5648525	0.5787492	0.0028193183
1.0	0.5839423	0.5690365	0.592694	0.5568001	0.57645524	0.5912316	0.5761126	0.5651518	0.57995075	0.0027920734
1.0	0.5851231	0.56725883	0.5943924	0.5577687	0.57632965	0.5925363	0.0039553866	0.5644724	0.5808029	0.58574593
1.0	0.5827104	0.56907266	0.59336865	0.5559601	0.57449156	0.5925939	0.5758159	0.5656485	0.5809868	0.587611
1.0	0.58358866	0.007867675	0.59326875	0.5568801	0.0015677724	0.59356195	0.57521135	0.5648074	0.003061744	0.585251
1.0	0.58225083	0.56848186	0.59182227	0.5565946	0.576197	0.59308094	0.5758985	0.56474894	0.58129436	0.5872817
1.0	0.5835897	0.56851244	0.59283036	0.5565846	0.5752491	0.59354466	0.0033111463	0.56417984	0.0029028873	0.0019211656
1.0	0.5837888	0.5678477	0.5932795	0.55706096	0.57606053	0.0041152453	0.5763972	0.5640205	0.5810775	0.5882105
1.0	0.5829391	0.57031626	0.595685	0.55645394	0.57554954	0.592635	0.5760752	0.0016291707	0.58108014	0.5880841
1.0	0.583885	0.5684654	0.0051061125	0.55671203	0.5765383	0.5929212	0.0012825136	0.56528926	0.5814742	0.5869963
1.0	0.5822535	0.56937563	0.5926708	0.55688787	0.5760341	0.59274423	0.5739223	0.56454545	0.58018464	0.5869371
1.0	0.58602047	0.5689992	0.5936414	0.55660355	0.575877	0.59068555	0.5758043	0.564967	7.052525e-05	0.58733875
1.0	0.5827284	0.56881326	0.59123206	0.5557896	0.5741104	0.5927461	0.5761873	0.56510854	0.58110875	0.5860377
1.0	0.5835553	0.56758374	0.42404392	0.5580165	0.57390434	0.5937359	0.5761527	0.5658405	0.5805796	0.5881869
1.0	0.5849901	0.5687867	0.5956571	0.55779934	0.57619447	0.5922561	0.5759764	0.56492484	0.58083713	0.5870938
1.0	0.5821697	0.56763554	0.59252846	0.55494565	0.0016255148	0.5922111	0.5755168	0.5659048	0.005652426	0.58679104
1.0	0.0075151715	0.00020065185	0.5943916	0.5570215	0.57588077	0.5926481	0.5753916	0.56523556	0.5814321	0.003301355
1.0	0.5836266	0.5695174	0.59566194	0.5558717	0.57694674	0.5931897	0.57521564	0.5646243	0.58032954	0.58783734
1.0	0.58313525	0.0049166447	0.59403235	0.556106	0.5756618	0.59384716	0.5757625	0.5653785	0.004230782	0.5865585
1.0	0.52823293	0.003197397	0.5917796	0.0057635275	0.57498485	0.59312546	0.5756531	0.005662378	0.0012239255	0.5872937
1.0	0.5833094	0.56934047	0.5939131	0.55603504	0.5754751	0.59278613	0.0017390422	0.56522685	0.58016187	0.58756053
1.0	0.58394605	0.56853575	0.59312284	0.55722916	0.5746232	0.59369963	0.5748008	0.56489104	0.0027808363	0.58825105
1.0	0.5826235	0.5692561	0.59308475	0.5561694	0.5746576	0.5930494	0.0037854952	0.5656459	0.5807649	0.5863065
1.0	0.58397776	0.5689741	0.5937345	0.55655193	0.5753995	0.59287035	0.0040286304	0.5638385	0.57979006	0.58684427
1.0	0.5832625	0.5686247	0.5926672	0.55623424	0.0036792045	0.5916987	0.5745293	0.5648431	0.58082104	0.5866271
1.0	0.58272564	0.5685402	0.5959794	0.55770046	0.0027157473	0.59409046	0.576119	0.56381005	0.5805139	0.5878999
1.0	0.5828145	0.56825817	0.59658355	0.5565475	0.57587814	0.593682	0.5764089	0.565213	0.0042944285	0.5877997
1.0	0.5828212	0.57055116	0.59267676	0.55679685	0.5755841	0.59281033	0.57612133	0.5657472	0.581979	0.5872192
1.0	0.008660543	0.567885	0.5929936	0.0059459233	0.5766199	0.59334546	0.57511824	0.0035540892	0.5814125	0.58729106
1.0	0.5834064	0.56792635	0.5938328	0.5563768	0.57707715	0.0062010633	0.5756123	0.5654433	0.58006376	0.58612376
1.0	0.5839332	0.56867325	0.59338075	0.008844521	0.5751305	0.5912546	0.008066432	0.5660533	0.5813789	0.5872273
1.0	0.5840365	0.568025	0.59296	0.5571815	0.57542425	0.5927479	0.57610196	0.56639713	0.58181006	0.5875505
1.0	0.58204144	0.5678231	0.5934198	0.5572929	0.0034745005	0.5940442	0.0046940376	0.0048557213	0.581531	0.58816135
1.0	0.5833094	0.5690388	0.5939309	0.5552649	0.5767119	0.5934817	0.57658184	0.5636322	0.58102494	0.0058341804
1.0	0.58301586	0.5682935	0.59224784	0.5567885	0.57559913	0.5938279	0.57540715	0.0029868148	0.58079755	0.58650887
1.0	0.5856847	0.56957954	0.59540725	0.5574731	0.5759093	0.5934754	0.5765954	0.5658942	0.5811054	0.5878332
1.0	0.58391076	0.56895393	0.59342957	0.55751926	0.5756261	0.59396225	0.5757344	0.5647722	0.5808428	0.58682734
1.0	0.583722	0.568831	0.59597456	0.5558079	0.5761079	0.0053879675	0.5767389	0.5658892	0.5817941	0.5878969
1.0	0.58299094	0.5680393	0.59228253	0.5566031	0.5751579	0.59318274	0.57576066	0.56510663	0.5797885	0.5878182
1.0	0.5834006	0.5683532	0.59263295	0.5559618	0.5764532	0.5928934	0.57587105	0.5655415	0.5811091	0.5863479
1.0	0.5833203	0.5679349	0.59432536	0.5575637	0.5750071	0.0039534145	0.5764647	0.56466	0.58062035	0.58788276
1.0	0.0034589712	0.56823987	0.59297913	0.5568067	0.57665354	0.5924945	0.5747335	0.5641812	0.008930139	0.5868089
1.0	0.5834515	0.56912756	0.59298897	0.5558925	0.576518	0.5940411	0.57450783	0.5648738	0.5813595	0.5883712
1.0	0.58211035	0.56687224	0.595257	0.5574499	0.57535976	0.593271	0.0021236138	0.5657042	0.0018944038	0.5844038
1.0	0.5838986	0.56933427	0.5929019	0.55549705	0.57504445	0.5938529	0.5758008	0.565567	0.5804719	0.5880169
1.0	0.58359736	0.56606877	0.59389603	0.011197518	0.5765305	0.5932056	0.5743338	0.56540143	0.5810923	0.5874313
1.0	0.58544356	0.5690755	0.5960004	0.55714715	0.57601875	0.5937087	0.57605726	0.5651575	0.5783886	0.00707021
1.0	0.0022966233	0.5704875	0.59223545	0.55663985	0.57591933	0.5917992	0.5746343	0.005914026	0.58111215	0.5870935
1.0	0.5833732	0.56903934	0.5924967	0.5566566	0.5753028	0.5932651	0.57635134	0.0024312285	0.5799255	0.5869031
1.0	0.58572376	0.56954426	0.59149414	0.5572763	0.0011300741	0.5927189	0.002916751	0.5652358	0.5806786	0.5872755
1.0	0.5837604	0.0042217057	0.59418756	0.5566477	0.57522655	0.59235954	0.5755177	0.5639176	0.5809583	0.58666605
1.0	0.5843592	0.568414	0.59236586	0.55630875	0.5749609	0.59085613	0.57594883	0.56550586	0.5813681	0.58674496
1.0	0.5840998	0.5691318	0.59135014	0.55730385	0.5745443	0.5934622	0.5754808	0.56430566	0.58088505	0.001056559
1.0	0.5836786	0.5685254	0.0030262046	0.5572817	0.5767479	0.5923454	0.57458556	0.5653913	0.5803462	0.5880787
1.0	0.5827296	0.5689308	0.5925736	0.5573282	0.5759044	0.5940359	0.57592666	0.5653017	0.5812047	0.0036442862
1.0	0.0035068463	0.56547767	0.0070088045	0.55589074	0.57633096	0.5936213	0.57389265	0.5654417	0.5800322	0.5861336
1.0	0.58321047	0.568024	0.59195125	0.5572307	0.33061662	0.5938404	0.576217	0.5656346	0.58038336	0.5881974
1.0	0.5833131	0.56923383	0.59269226	0.55617034	0.5764583	0.5934239	0.0031350923	0.5657429	0.5805661	0.5873584
1.0	0.58332914	0.56879324	0.59071535	0.55677533	0.57458293	0.59284276	0.5748576	0.0023932117	0.5806644	0.5876332
1.0	0.5823848	0.5697859	0.59446806	0.55721885	0.5766052	0.592726	0.57572645	0.56543577	0.5800336	0.5882479
1.0	0.5825859	0.5683169	0.5928063	0.5565867	0.5759743	0.5924857	0.575858	0.565172	0.579111	0.5868838
1.0	0.583045	0.56758803	0.5943871	0.5556475	0.57642007	0.5940586	0.5751482	0.5654206	0.5809165	0.5862221
1.0	0.5825651	0.5690648	0.5927103	0.557434	0.57574904	0.59292966	0.57487595	0.56568277	0.57814544	0.5869233
1.0	0.5839055	0.56786156	0.5927127	0.5564793	0.576297	0.5936729	0.57578826	0.56559324	0.58078945	0.5862118
1.0	0.5859444	0.5687955	0.5959892	0.55651164	0.57553184	0.5935879	0.57605416	0.5655981	0.0018887997	0.5874305
1.0	0.582702	0.004129695	0.0028151216	0.5568083	0.5762759	0.59224725	0.575677	0.56506974	0.5809905	0.58754826
1.0	0.58380103	0.56918424	0.5950899	0.5561806	0.57695764	0.5923799	0.5759366	0.56546897	0.58153623	0.58762836
1.0	0.58428645	0.57083493	0.5935151	0.55684376	0.5743513	0.5920193	0.57489806	0.5643514	0.58058214	0.5883524
1.0	0.58405995	0.57057	0.5938498	0.55590063	0.0041713156	0.59232974	0.5751893	0.5649886	0.5812192	0.58769745
1.0	0.58342755	0.569172	0.5946022	0.0050766445	0.5753834	0.592559	0.5748241	0.56542104	0.5809008	0.58769566
1.0	0.5840085	0.5687385	0.5954423	0.55650085	0.5765179	0.5919278	0.5763661	0.5655443	0.5809714	0.5862982
1.0	0.583085	0.568876	0.008355719	0.55583364	0.5745517	0.592554	0.574666	0.46575868	0.58042806	0.5880331
1.0	0.0036314637	0.57018906	0.59356314	0.55681723	0.57684356	0.593028	0.57582164	0.564266	0.580349	0.58809096
1.0	0.5833593	0.56897396	0.59315693	0.0038188195	0.5739951	0.59270906	0.57589597	0.56492895	0.58046687	0.5871773
1.0	0.5834601	0.57056093	0.5940773	0.5562804	0.57529557	0.59343565	0.5764876	0.0023930205	0.580252	0.5867692
1.0	0.003606556	0.57038915	0.59340477	0.0042490917	0.0011845744	0.59354436	0.0026483713	0.5650529	0.5807656	0.58621913
1.0	0.0055931094	0.5688981	0.59336114	0.55668455	0.57698095	0.59360296	0.5760325	0.56481886	0.5814079	0.58679336
1.0	0.58363575	0.5699681	0.5911026	0.5563738	0.57605755	0.5941718	0.5756309	0.5653032	0.58163923	0.58710223
1.0	0.58350056	0.569734	0.5926882	0.55677557	0.57571274	0.5932686	0.5750399	0.5648512	0.48012024	0.36009
1.0	0.583808	0.5701993	0.5917271	0.556565	0.57630515	0.5927229	0.5757095	0.56602687	0.58152485	6.63905e-05
1.0	0.5830091	0.5665582	0.59541345	0.55735487	0.5747383	0.59284675	0.57577354	0.56530005	0.58138794	0.58812535
1.0	0.5836547	0.5698389	0.5937	0.5568522	0.5756706	0.59217167	0.576347	0.5625069	0.5807434	0.5868013
1.0	0.0029302684	0.5682801	0.5921286	0.008076656	0.57637936	0.5925943	0.57550246	0.5641944	0.5810196	0.58641714
1.0	0.5831049	0.5687755	0.59302026	0.5572444	0.5771431	0.5927841	0.57649237	0.48637518	0.5809238	0.5880388
1.0	0.0019348505	0.56813896	0.59253395	0.55761504	0.5760483	0.5929685	0.57491565	0.5649598	0.58156794	0.5861308
1.0	0.58262426	0.008034913	0.5919871	0.55594385	0.57482684	0.59093475	0.5760166	0.0041477242	0.5806602	0.58668923
1.0	0.5836819	0.56640327	0.59312075	0.55602664	0.5757584	0.593083	0.575694	0.56473315	0.5804819	0.5863564
1.0	0.58293813	0.5684434	0.59395313	0.55703473	0.00011316929	0.5938086	0.5754512	0.56586033	0.58090776	0.58806217
1.0	0.00533998	0.56857103	0.5963474	0.5543193	0.57532835	0.5924256	0.5755367	0.565449	0.57892334	0.5881931
1.0	0.58412904	0.569366	0.00987904	0.5578256	0.57641566	0.5919145	0.0040232213	0.0032747674	0.58095217	0.58701617
1.0	0.5843245	0.56703633	0.59239507	0.5560528	0.5763967	0.59308994	0.5757108	0.5645935	0.58024335	0.58573884
1.0	0.58550763	0.56871986	0.5931547	0.55668026	0.5756684	0.59313	0.5760484	0.56466156	0.58072007	0.58648944
1.0	0.5858753	0.56878126	0.5932487	0.5574124	0.57560974	0.5922251	0.5759768	0.56507754	0.0036653276	0.5877138
1.0	0.0043319114	0.5698072	0.59279805	0.5577854	0.57575136	0.5938406	0.57618904	0.5118041	0.5805128	0.5879105
1.0	0.5838859	0.0033793235	0.5913575	0.5557266	0.5757119	0.5930748	0.57585466	0.5649865	0.5811074	0.5876594
1.0	0.58284676	0.5703212	0.5939399	0.5558014	0.57664704	0.5929057	0.5748233	0.56550664	0.58114475	0.5870252
1.0	0.5831841	0.57028615	0.59372807	0.55702555	0.57650304	0.0026268286	0.5757072	0.5644807	0.5815602	0.5880112
1.0	0.5826691	0.56909376	0.5959779	0.5571184	0.5753268	0.5928633	0.57594377	0.565932	0.0032807915	0.5883031
1.0	0.5860231	0.5681312	0.5941647	0.55776775	0.57577735	0.5926845	0.57493615	0.56542355	0.5808868	0.5880862
1.0	0.584979	0.56831485	0.59305996	0.5565917	0.575073	0.59223175	0.57517195	0.564165	0.58154905	0.58806896
1.0	0.6690207	0.5692836	0.59215623	0.5561307	0.5770184	0.5928604	0.576539	0.56430334	0.5802531	0.5876398
1.0	0.58319235	0.5686106	0.5924103	0.0047008772	0.5768678	0.5933314	0.5746365	0.5644866	0.0039113257	0.58757216
1.0	0.5834194	0.5697286	0.5944311	0.00067089376	0.576804	0.5929883	0.57601935	0.5654292	0.58074707	0.58714044
1.0	0.58437634	0.57118416	0.59301513	0.55734104	0.5755678	0.5929271	0.5761661	0.0038700528	0.5806263	0.58832407
1.0	0.5833199	0.56971717	0.5929566	0.005055686	0.5756209	0.5936443	0.0052425205	0.5655915	0.5800522	0.5881406
1.0	0.5827707	0.56920856	0.594571	0.5562233	0.5757827	0.59336215	0.5757838	0.56479585	0.58008903	0.0035038698
1.0	0.58218825	0.57074034	0.59114975	0.55665684	0.5768719	0.5935029	0.00012012835	0.0074172323	0.58062863	0.2461788
1.0	0.58213025	0.57050294	0.59482074	0.5571532	0.5770429	0.5932379	0.5751483	0.56432927	0.5789318	0.5874589
1.0	0.0026892193	0.5689947	0.59523195	0.55531114	0.0015646786	0.593741	0.5756031	0.56496406	0.5813041	0.0016376451
1.0	0.58344984	0.57002836	0.5927737	0.0019496008	0.5754275	0.5932989	0.5757171	0.56502426	0.58141434	0.5877582
1.0	0.5835759	0.5675606	0.5916128	0.5561433	0.57669044	0.5939602	0.57603806	0.5654022	0.58114487	0.58877176
1.0	0.5838576	0.5686991	0.59064806	0.55645984	0.003314498	0.59247917	0.5750259	0.56473917	0.58035415	0.5881996
1.0	0.5842542	0.56910133	0.5923954	0.5568622	0.57511586	0.5933147	0.5753631	0.52312255	0.5809502	0.0025498958
1.0	0.58209515	0.49181354	0.45307532	0.55660737	0.5762793	0.5931958	0.57633793	0.5647581	0.004410779	0.58800596
1.0	0.5856169	0.56873924	0.5949891	0.5566655	0.5767862	0.5926724	0.57562906	0.5643347	0.002419682	0.003406633
1.0	0.58337146	0.5678195	0.59341896	0.5561252	0.57409877	0.0075475443	0.57636654	0.56510967	0.43466794	0.5874215
1.0	0.58325493	0.57014143	0.59286404	0.55699956	0.57586426	0.5921245	0.5748634	0.5648373	0.5803427	0.58711207
1.0	0.58330244	0.5680344	0.59241056	0.5554626	0.5760098	0.5928454	0.3525744	0.5644594	0.0031030523	0.58641434
1.0	0.5835367	0.5680945	0.5958654	0.55640215	0.57611626	0.5942067	0.57604766	0.5651234	0.58099556	0.5879333
1.0	0.58399034	0.007107161	0.5924452	0.55782914	0.5753769	0.5927218	0.0045333095	0.56509006	0.5808167	0.5875257
1.0	0.583231	0.56926084	0.5925408	0.5560249	0.576477	0.5934956	0.57473356	0.56428975	0.0070329527	0.5873697
1.0	0.00019000254	0.5687009	0.5961933	0.55741924	0.57557255	0.59325033	0.5760752	0.0042588026	0.5811739	0.0037480318
1.0	0.5831284	0.56868255	0.59144205	0.5566618	0.57557917	0.59359616	0.5754172	0.56441617	0.5801865	0.5869809
1.0	0.5848678	0.57098603	0.5919689	0.5558588	0.57641417	0.59230983	0.57474184	0.5648357	0.58069533	0.5883166
1.0	0.58402956	0.56811357	0.5925787	0.55741805	0.5757487	0.59270287	0.57638496	0.5659409	0.58120954	0.5881545
1.0	0.583108	0.5690378	0.5949611	0.5563861	0.57701695	0.5924752	0.5759856	0.0029609671	0.5811023	0.5882069
1.0	0.5825936	0.56868106	0.59274906	0.5559805	0.57611036	0.59208477	0.5759703	0.56459874	0.003526983	0.5872278
1.0	0.5846219	0.56788796	0.5922488	0.5567759	0.5769169	0.5933444	0.007679616	0.5653413	0.58101904	0.5875613
1.0	0.583547	0.0034544081	0.0026497333	0.005238958	0.57626104	0.5938748	0.57510155	0.56536305	0.57981336	0.58747405
1.0	0.5827838	0.5671603	0.5923182	0.5568518	0.5759724	0.004648224	0.0027988567	0.56478083	0.0065938933	0.5872267
1.0	0.0019421338	0.569495	0.59342265	0.55698395	0.5758187	0.5928035	0.5761329	0.5644369	0.5816181	0.58833575
1.0	0.5822896	0.5691126	0.59078836	0.55652326	0.5757258	0.59210557	0.5754001	0.5657027	0.58143735	0.58708465
1.0	0.5831431	0.5684385	0.00013370694	0.55643207	0.5768045	0.59402734	0.0021258623	0.5648724	0.58067316	0.58757675
1.0	0.0040507563	0.5688815	0.59176195	0.55749637	0.5759372	0.5929857	0.57664233	0.56587535	0.5815223	0.58705497
1.0	0.5833372	0.5688092	0.5936239	0.55738837	0.57496107	0.59364253	0.5759346	0.5651837	0.5808969	0.58791107
1.0	0.5818084	0.5688063	0.59332263	0.5570709	0.57611215	0.59364426	0.5756757	0.5656624	0.5807113	0.58739984
1.0	0.5838833	0.012010531	0.5922569	0.5568323	0.5755381	0.59285253	0.5759075	0.56532884	0.5811222	0.5853243
1.0	0.5821756	0.56872827	0.5922073	0.55536294	0.57578117	0.5935098	0.5753143	0.56431717	0.58022577	0.5878328
1.0	0.0027585288	0.5684005	0.5927872	0.5556923	0.57474244	0.59261703	0.5740478	0.56539893	0.58077025	0.58697736
1.0	0.5847335	0.5683866	0.5934923	0.5546725	0.57547766	0.0042126207	0.5755428	0.56386167	0.004041863	0.5869644
1.0	0.58400816	0.5688305	0.5913163	0.5565429	0.0035861523	0.5933634	0.5747356	0.5652743	0.5798557	0.5871082
1.0	0.5837437	0.569972	0.5956951	0.5571668	0.0041523417	0.59328157	0.57511175	0.56545424	0.5798428	0.5876618
1.0	0.5826636	0.5684143	0.593918	0.5575014	0.5751349	0.59119064	0.57670957	0.56566316	0.5810622	0.5850604
1.0	0.5854835	0.56813085	0.5939088	0.5571599	0.57550865	0.59358716	0.5758383	0.0045570047	0.5817048	0.58844364
1.0	0.5834115	0.5688853	0.5928993	0.5561596	0.5759641	0.5940568	0.5758828	0.56519336	0.5809817	0.58595186
1.0	0.583346	0.56969947	0.5937023	0.5558787	0.57586014	0.5940135	0.0033677581	0.5648247	0.5802045	0.0032185183
1.0	0.582134	0.5692245	0.5935168	0.55688626	0.57710177	0.59376717	0.57578295	0.5647119	0.58086765	0.5875594
1.0	0.5832761	0.5702707	0.59440935	0.5572692	0.57649094	0.59281254	0.57473207	0.5655423	0.5800889	0.58768684
1.0	0.5851823	0.56996715	0.59367985	0.010744317	0.5753873	0.5934319	0.5756514	0.5641065	0.5814042	0.58734447
1.0	0.5852454	0.5690596	0.3406472	0.55763954	0.5748968	0.5920761	0.57663137	0.5654519	0.58158827	0.5866291
1.0	0.58319193	0.56926996	0.59383225	0.55579805	0.575194	0.5928186	0.57478863	0.56560504	0.580885	0.58712184
1.0	0.5829459	0.5674042	0.5940628	0.55624217	0.5762821	0.59292114	0.5754512	0.56433	0.5805153	0.5870623
1.0	0.5837057	0.5691846	0.5930324	0.5573466	0.5763827	0.59411603	0.5752909	0.5649581	0.58036363	0.58784765
1.0	0.58404136	0.5690169	0.59259605	0.55629915	0.5756485	0.5931094	0.5744514	0.5650634	0.5802945	0.5864663
1.0	0.58300334	0.56870633	0.5936851	0.55787325	0.57591736	0.5926058	0.5763125	0.56555194	0.5813394	0.5880141
1.0	0.5841311	0.5689163	0.59316534	0.5565326	0.57463765	0.59385616	0.5762927	0.56476164	0.58154756	0.5874456
1.0	0.5834768	0.56754214	0.59413725	0.5567691	0.5765167	0.59250355	0.5757322	0.56522477	0.5805447	0.5880807
1.0	0.5837761	0.0037307383	0.5919513	0.5562404	0.57528746	0.5926845	0.5757242	0.565683	0.58019656	0.5871167
1.0	0.58404166	0.5684692	0.5913525	0.55635256	0.0011872906	0.5940269	0.57523376	0.56394964	0.5793336	0.5875155
1.0	0.5825298	0.56911194	0.5964557	0.5564363	0.57463485	0.5940856	0.5746107	0.56542265	0.57892364	0.5879711
1.0	0.5857089	0.5684091	0.592354	0.004757701	0.57578975	0.5940429	0.5753356	0.5648878	0.58024675	0.5880212
1.0	0.58292186	0.56825	0.5924422	0.5542258	0.57488	0.59322	0.57571507	0.5653497	0.006142379	0.586061
1.0	0.004910627	0.56880033	0.59333354	0.55748016	0.5765679	0.5934417	0.57590216	0.56573313	0.5813798	0.5877486
1.0	0.5831443	0.5690726	0.59430164	0.55614156	0.57648003	0.59281874	0.57465565	0.5651118	0.580197	0.5878736
1.0	0.58359194	0.5709627	0.59249634	0.0052961647	0.5762103	0.0045688627	0.5768352	0.5655561	0.5808944	0.58594537
1.0	0.5837205	0.56709	0.5925248	0.55751956	0.57493925	0.5933904	0.57590467	0.5648611	0.58070797	0.587527
1.0	0.58305293	0.5684188	0.593387	0.5573591	0.57589173	0.59313095	0.0031817337	0.5656493	0.0041606375	0.5874411
1.0	0.5831063	0.56885105	0.5926803	0.5566188	0.5748103	0.5933722	0.57563853	0.56584895	0.57906735	0.5879232
1.0	0.58601934	0.5686578	0.59614223	0.5560968	0.57414925	0.59240544	0.0049190153	0.5647933	0.5805196	0.5864781
1.0	0.5833734	0.56972146	0.0046130917	0.5566237	0.5744524	0.59244627	0.5755551	0.5653442	0.005706759	0.58842057
1.0	0.5831581	0.5692033	0.5900075	0.0030934452	0.5742479	0.5926976	0.57601935	0.5646377	0.5812105	0.5873442
1.0	0.5830637	0.56851137	0.59246737	0.55624896	0.5757124	0.59399545	0.5760218	0.56400746	0.5812475	0.5873403
1.0	0.5830496	0.0041566384	0.5940036	0.557688	0.575536	0.5925846	0.5765881	0.56512636	0.5816619	0.5879266
1.0	0.5835774	0.5691593	0.5945588	0.0032415465	0.57617664	0.5922761	0.5758848	0.56523436	0.5812469	0.5863604
1.0	0.58338153	0.56867486	0.5930344	0.55698025	0.5768726	0.59368056	0.57648784	0.5649779	0.5809563	0.5865603
1.0	0.58436143	0.56880105	0.59307414	0.55685645	0.57537526	0.5923201	0.5755454	0.565005	0.57967013	0.0024337175
1.0	0.5834598	0.5689283	0.5929371	0.008859439	0.00087323	0.5905393	0.002127616	0.5650749	0.58167505	0.5876022
1.0	0.35376665	0.5690377	0.59653395	0.55673796	0.57513756	0.5932805	0.57580525	0.56468445	0.58094084	0.5870472
1.0	0.58221537	0.5683486	0.5922378	0.5571647	0.0027145671	0.5934176	0.5754483	0.5651083	0.58142	0.586623
1.0	0.5835957	0.5677755	0.5914547	0.55533826	0.5763136	0.59348905	0.57573134	0.5654782	0.58107066	0.5886331
1.0	0.58383626	0.56816345	0.003114653	0.55761915	0.5752942	0.5929939	0.5752282	0.56571686	0.5802768	0.5872012
1.0	0.5828001	0.5711166	0.5912879	0.5566118	0.5761697	0.59418887	0.5763187	0.5650233	0.58138734	0.5865557
1.0	0.58502024	0.56896806	0.59179056	0.006681455	0.0011886423	0.5920925	0.002212784	0.56500286	0.5799935	0.5879944
1.0	0.5837237	0.5678622	0.59531075	0.005885743	0.5764337	0.59313536	0.576063	0.56406426	0.5803219	0.58761203
1.0	0.0037014366	0.56929827	0.5927031	0.5570499	0.5751952	0.5932962	0.5766861	0.5661092	0.5813244	0.005327571
1.0	0.5828597	0.5690075	0.5940679	0.5557886	0.57564694	0.59412444	0.5759309	0.565624	0.0044088303	0.58801156
1.0	0.5824993	0.57014585	0.5919245	0.557613	0.57674134	0.5923526	0.5764972	0.56522924	0.008497845	0.58689976
1.0	0.5829336	0.56858873	0.59291387	0.55769837	0.57645905	0.59397805	0.57666713	0.56425697	0.5813468	0.5879736
1.0	0.5819785	0.56908953	0.5935286	0.556257	0.0016873024	0.5931896	0.5762712	0.5646021	0.5807338	0.58753836
1.0	0.58560896	0.56879437	0.59385824	0.5568779	0.57586634	0.59340936	0.5757141	0.564977	0.581291	0.58680683
1.0	0.5839545	0.5678819	0.5918819	0.55681926	0.5757254	0.5946122	0.5749821	0.5655293	0.5811608	0.005967158
1.0	0.5824551	0.56823385	0.5930641	0.55739075	0.5765534	0.59365267	0.57667804	0.5644603	0.57986915	0.587289
1.0	0.58585334	0.006269668	0.5923103	0.55767995	0.575297	0.59351736	0.57636684	0.5660808	0.581482	0.58786255
1.0	0.5817048	0.5689217	0.5935615	0.55643725	0.57628304	0.006314487	0.5751478	0.5655349	0.5801168	0.5866619
1.0	0.5833541	0.5684572	0.0073732412	0.5560854	0.5760425	0.5937033	0.57557887	0.56541294	0.5810277	0.5871563
1.0	0.0050300364	0.56706595	0.5936883	0.5551368	0.5749951	0.59329724	0.5755292	0.0048457547	0.5810821	0.58764845
1.0	0.583282	0.5686347	0.5920025	0.5571244	0.575808	0.59397304	0.0033884095	0.0032610218	0.58106863	0.58730245
1.0	0.5835178	0.56867677	0.0042067915	0.55669844	0.5759957	0.59150183	0.5754061	0.56574965	0.58066887	0.5873662
1.0	0.5830808	0.5706791	0.5945586	0.0039275214	0.576467	0.5939476	0.57542634	0.56489474	0.57999545	0.0036812886
1.0	0.58324534	0.568448	0.5932961	0.5561163	0.57445925	0.59232587	0.57550013	0.564932	0.0012255972	0.5877071
1.0	0.58407694	0.5678662	0.5930232	0.5549491	0.5765133	0.59376	0.57564676	0.5651856	0.58045876	0.5873233
1.0	0.5838478	0.5685061	0.005397019	0.0039000656	0.57601535	0.5933021	0.57589614	0.56332535	0.58092684	0.58809996
1.0	0.5821499	0.5690612	0.59233075	0.5560833	0.57484823	0.5932352	0.57626766	0.56558675	0.5805542	0.5879578
1.0	0.5831329	0.002195188	0.59527004	0.557623	0.57598895	0.5937273	0.57525086	0.5651982	0.5808151	0.58753157
1.0	0.5835554	0.5692415	0.59193057	0.5569841	0.575296	0.008382233	0.5756656	0.5644944	0.5799553	0.58712256
1.0	0.58400995	0.57034236	0.5930169	0.5556503	0.003203852	0.5921681	0.57518774	0.002199419	0.58020866	0.5875078
1.0	0.5829777	0.5674685	0.59297615	0.5571261	0.5763697	0.5930214	0.5749628	0.0026239855	0.58140856	0.58754236
1.0	0.58304054	0.56953114	0.5925288	0.5574415	0.5745821	0.5928556	0.5752148	0.5653672	0.005169013	0.58844256
1.0	0.5857693	0.5678795	0.59203786	0.55681384	0.57695985	0.5937924	0.5762404	0.5646087	0.58059925	0.58785737
1.0	0.58370054	0.56722105	0.0056592617	0.5567763	0.57467616	0.5937279	0.576618	0.0032507295	0.5811195	0.5842166
1.0	0.58472085	0.5688782	0.59104294	0.0043582916	0.57548165	0.5928312	0.57660514	0.56367886	0.5814491	0.5866205
1.0	0.5821995	0.5711224	0.004666334	0.008495218	0.5770485	0.59399813	0.57525784	0.56484556	0.58159494	0.0041540163
1.0	0.5834725	0.56764925	0.591936	0.5560434	0.57544446	0.59326154	0.0042118384	0.5646451	0.5804732	0.585212
1.0	0.5856901	0.57005996	0.59322137	0.5576833	0.5765701	0.59404504	0.5747852	0.5649972	0.5810405	0.58602893
1.0	0.58382255	0.56935686	0.59295386	0.5567299	0.5745243	0.59276044	0.57591355	0.5645712	0.58062404	0.58602285
1.0	0.58356494	0.004618582	0.5920245	0.5559287	0.57548094	0.59054685	0.57473385	0.56575453	0.58161294	0.5882099
1.0	0.581897	0.56844634	0.00036727815	0.5575165	0.5759897	0.5915124	0.57574564	0.56512696	0.58095264	0.5878246
1.0	0.5826802	0.5684672	0.59311384	0.5570832	0.5766684	0.5920332	0.57597786	0.56490546	0.5806559	0.5868928
1.0	0.58359474	0.5684937	0.5921769	0.55644125	0.5763887	0.59313303	0.57547164	0.5659557	0.5271479	0.58754474
1.0	0.0023943787	0.5664956	0.5935691	0.55606616	0.57471013	0.5937047	0.57543206	0.5648976	0.58078116	0.5884838
1.0	0.58365566	0.5687809	0.593191	0.55666876	0.5745475	0.59262264	0.57671475	0.0067086434	0.0049955915	0.58838654
1.0	0.58318025	0.56740165	0.5965144	0.55775267	0.57656837	0.5939778	0.57501256	0.5656135	0.0042353547	0.58645844
1.0	0.58247054	0.5689419	0.59637886	0.5559859	0.57648563	0.59288186	0.57607085	0.0058657136	0.58032155	0.58764356
1.0	0.58419615	0.5688843	0.59340066	0.5564027	0.0010788204	0.5935728	0.57606894	0.5631418	0.58086556	0.58823043
1.0	0.5835773	0.5683652	0.5926153	0.55754423	0.5753101	0.593718	0.5753241	0.5657518	0.58028734	0.5872188
1.0	0.58343	0.5699753	0.59252226	0.556772	0.5735128	0.59154916	0.5765544	0.56565344	0.57867795	0.58787006
1.0	0.5829545	0.5690471	0.5931569	0.55614287	0.57458776	0.59281296	0.57520115	0.56468976	0.5809653	0.5869699
1.0	0.58361006	0.56914294	0.5929211	0.55793476	0.5748533	0.591989	0.5734414	0.56522906	0.0041037314	0.58582485
1.0	0.5836717	0.0043961145	0.5934972	0.556439	0.0017341948	0.59247774	0.57547075	0.5656288	0.58126324	0.5879025
1.0	0.58377653	0.56798595	0.5926441	0.0076766773	0.5755332	0.5944595	0.57571363	0.5629743	0.5810195	0.58761626
1.0	0.5831731	0.56949663	0.5904312	0.55636984	0.57458687	0.59321463	0.5758016	0.5650602	0.5807894	0.58751017
1.0	0.58350724	0.56844974	0.5923829	0.5554332	0.5765238	0.59392834	0.57649654	0.5644802	0.00700613	0.58685124
1.0	0.0060061575	0.569231	0.59171814	0.5557923	0.0018954447	0.0057278452	0.5759118	0.5639207	0.58093154	0.5876678
1.0	0.583116	0.56839865	0.5940571	0.5571351	0.5754053	0.5920437	0.5763119	0.5657222	0.58108413	0.5870981
1.0	0.5827568	0.56935066	0.59370285	0.5563387	0.576425	0.00042945342	0.57614815	0.004268214	0.5809276	0.5873816
1.0	0.58272344	0.008957096	0.59215593	0.5565478	0.57556635	0.59260714	0.57648164	0.5654799	0.57988673	0.5882401
1.0	0.5829663	0.5683926	0.5923458	0.55657214	0.5770141	0.59362245	0.5758354	0.5652498	0.5807069	0.5883413
1.0	0.5857215	0.568444	0.59084344	0.0046749706	0.57522166	0.5918773	0.5757656	0.56514394	0.58097667	0.58675396
1.0	0.5849583	0.5687084	0.0026602156	0.55676806	0.57473975	0.5925958	0.5756846	0.5657907	0.0013944062	0.58634615
1.0	0.5821004	0.56902534	0.5926031	0.5565433	0.57659364	0.59318167	0.5750944	0.56559664	0.5798811	0.5881917
1.0	0.5851989	0.56983405	0.5935016	0.55702394	0.57698154	0.5941286	0.57631767	0.5660389	0.58050144	0.58745784
1.0	0.5826913	0.5680289	0.59318143	0.5566218	0.5762735	0.59225607	0.5753747	0.5653464	0.5816312	0.5875371
1.0	0.58382195	0.56974643	0.5957822	0.0063567	0.57676804	0.5929753	0.5753552	0.56506383	0.58120507	0.5870749
1.0	0.58344966	0.56892765	0.5906983	0.5564648	0.5749451	0.5927799	0.5761302	0.56466115	0.5809154	0.0012815332
1.0	0.4995021	0.56841093	0.5929605	0.5568703	0.57603425	0.59285337	0.57667166	0.5637188	0.5816308	0.00015638625
1.0	0.00056298514	0.5687711	0.5913252	0.55504984	0.57607	0.5932825	0.5760943	0.56512535	0.58059555	0.5862336
1.0	0.58477646	0.5688404	0.59322864	0.55613655	0.5762859	0.5922896	0.5758632	0.5656825	0.5810204	0.5874383
1.0	0.5834941	0.5693284	0.59277254	0.5559855	0.0020559202	0.59283525	0.5763642	0.5653952	0.5815168	0.5861743
1.0	0.0011096997	0.5692662	0.59592134	0.55687964	0.0011301049	0.5923868	0.5762495	0.5650794	0.58025885	0.58793813
1.0	0.58390003	0.5685745	0.004684888	0.5571544	0.575934	0.5913133	0.5766739	0.5658353	0.58013356	0.5876864
1.0	0.582771	0.0026951828	0.5945735	0.0054753055	0.5751126	0.59299797	0.575196	0.5658239	0.00926445	0.5877342
1.0	0.5826941	0.56924325	0.5926022	0.55692387	0.5759434	0.5926218	0.5753968	0.5648613	0.5809813	0.58607495
1.0	0.583431	0.5676442	0.005950804	0.5571938	0.575937	0.59390867	0.4828266	0.5653942	0.5809117	0.5872908
1.0	0.004616712	0.5689699	0.59220856	0.5565134	0.5761073	0.004743045	0.57654953	0.5640539	0.58064306	0.58805805
1.0	0.002366554	0.5690133	0.596667	0.5563863	0.57513285	0.59135	0.576341	0.56565994	0.58132726	0.58802253
1.0	0.5846631	0.56854063	0.5927157	0.55759364	0.57637686	0.59307534	0.5755998	0.5650297	0.58069426	0.5879132
1.0	0.58359504	0.5672801	0.59481883	0.55706334	0.57606345	0.59374815	0.5755584	0.5631515	0.5807755	0.58712137
1.0	0.5849153	0.5666142	0.5937564	0.55676925	0.5755367	0.592204	0.57601404	0.0016430144	0.58093804	0.58695835
1.0	0.5861215	0.5683209	0.59165823	0.4878812	0.5763825	0.59238183	0.0031119464	0.5651258	0.5816125	0.5877465
1.0	0.583613	0.5688724	0.5583992	0.5569795	0.57712406	0.5920142	0.5755409	0.56468254	0.57957125	0.58732724
1.0	0.5831594	0.5685981	0.5940779	0.5575577	0.0016581148	0.593857	0.5761617	0.56477654	0.5800451	0.5867946
1.0	0.58308417	0.56891704	0.5941922	0.55737716	0.57584983	0.59336996	0.5760719	0.5634422	0.5814409	0.5872371
1.0	0.5828955	0.56983507	0.59236354	0.5568501	0.5764693	0.593055	0.5760893	0.003954729	0.58152026	0.5879453
1.0	0.58356404	0.5667396	0.5925499	0.55731237	0.5755275	0.003192562	0.5758726	0.5650392	0.0033822414	0.58746874
1.0	0.58383346	0.5686647	0.59427834	0.55605316	0.57456315	0.59214306	0.576773	0.311372	0.58112806	0.58659285
1.0	0.58383405	0.5687136	0.5914722	0.55605495	0.0021202494	0.59394455	0.5749261	0.0024904928	0.58162194	0.004719791
1.0	0.005198245	0.56871355	0.59615076	0.55681765	0.57621175	0.0010248886	0.5752683	0.564666	0.58109194	0.5883573
1.0	0.58332604	0.568556	0.59303886	0.557052	0.57402855	0.593641	0.5760584	0.5653292	0.5811989	0.58804435
1.0	0.5834025	0.5690895	0.59329355	0.55611545	0.5757643	0.59184444	0.57449836	0.56506455	0.5793277	0.58837754
1.0	0.5817297	0.004001462	0.5922148	0.00050097203	0.5751471	0.5935973	0.5757938	0.56261486	0.58127654	0.5878359
1.0	0.5843711	0.56922483	0.5926811	0.55645794	0.5759008	0.5277101	0.5762185	0.5647239	0.5807294	0.002213931
1.0	0.5835025	0.0046796566	0.59422714	0.5561698	0.5757596	0.5934598	0.5760124	0.5649584	0.5794242	0.5884568
1.0	0.5834146	0.5681001	0.5926715	0.5570094	0.0016925039	0.5943635	0.5765931	0.56473935	0.58125734	0.5880266
1.0	0.58306915	0.5673273	0.59321815	0.5572187	0.004130883	0.59388715	0.5758582	0.5650713	0.5813019	0.5869447
1.0	0.5827051	0.57107174	0.59356266	0.5576123	0.5743082	0.59206116	0.5757763	0.56443876	0.5807328	0.0041933996
1.0	0.58562034	0.5698143	0.0032996736	0.55648303	0.5765844	0.59325737	0.5757682	0.56530315	0.58071107	0.5869573
1.0	0.58358216	0.5689694	0.58974	0.55734736	0.5766478	0.59244895	0.57549095	0.5650033	0.5815068	0.58827966
1.0	0.007503806	0.56846774	0.5923934	0.5563263	0.57552063	0.5918608	0.5763129	0.56575626	0.5811848	0.5882346
1.0	0.58332384	0.569443	0.59276074	0.0076721306	0.57699174	0.5941196	0.5749621	0.5649482	0.5801833	0.5878335
1.0	0.5824938	0.5682274	0.5928803	0.55657345	0.57578033	0.0075636455	0.5745384	0.0032966905	0.5808387	0.58364654
1.0	0.58280945	0.57027555	0.591969	0.55644065	0.5763979	0.5922241	0.5747245	0.001858564	0.5811358	0.5871673
1.0	0.004907401	0.5691492	0.5927713	0.5562398	0.577225	0.5927587	0.57453656	0.56580234	0.5802621	0.58795935
1.0	0.58285487	0.56934494	0.5939725	0.5573128	0.57522494	0.59258884	0.57594603	0.5640959	0.5793752	0.58782834
1.0	0.58348566	0.5684597	0.59285975	0.55763376	0.57683843	0.59228367	0.0032583494	0.5647871	0.579962	0.587301
1.0	0.5837163	0.5689837	0.59617263	0.55773723	0.57539666	0.5931998	0.57654387	0.0001878078	0.581489	0.5873532
1.0	0.58304435	0.5684321	0.5926943	0.5572245	0.5769987	0.5919841	0.5754221	0.5647275	0.58065265	0.5870632
1.0	0.58355397	0.5683915	0.59304595	0.55703455	0.57657206	0.5936904	0.5748872	0.565103	0.58108294	0.58640736
1.0	0.58356917	0.5689607	0.5927269	0.5566383	0.5761794	0.5926455	0.5760087	0.5656849	0.5806455	0.58731484
1.0	0.58330894	0.56942767	0.59165525	0.55605775	0.0030178966	0.5925249	0.57365453	0.56535983	0.5806047	0.58796495
1.0	0.58503306	0.5694254	0.59239274	0.55706424	0.5764263	0.5925882	0.5756555	0.5647815	0.57934994	0.58754873
1.0	0.002223077	0.5668001	0.5921769	0.5574613	0.5752797	0.59376436	0.57587415	0.5637644	0.5812289	0.0038710805
1.0	0.58481085	0.56873745	0.59229136	0.55750656	0.5754068	0.59370494	0.5756888	0.5655636	0.5811111	0.5877735
1.0	0.5834948	0.004929995	0.5925883	0.0035811823	0.57653534	0.59419733	0.57595104	0.5661823	0.58088887	0.58689225
1.0	0.583238	0.5679073	0.5917388	0.5575252	0.5760553	0.59290147	0.57559806	0.5647197	0.5805152	0.58761823
1.0	0.5850622	0.57075083	0.59209317	0.5572054	0.0011580113	0.59345347	0.5764751	0.0042439243	0.5813947	0.58759326
1.0	0.5838576	0.56755847	0.5919513	0.55666184	0.5762713	0.5927876	0.57571036	0.5644445	0.5814639	0.5877999
1.0	0.58290535	0.0036196385	0.59241635	0.5576144	0.57454234	0.5933615	0.57644564	0.56491303	0.5814561	0.5870128
1.0	0.5837848	0.5700369	0.59369755	0.5571049	0.5770245	0.5932353	0.5755028	0.48957625	0.58074266	0.587095
1.0	0.583728	0.56914914	0.5950805	0.55714244	0.0051649497	0.59435374	0.57564205	0.56520754	0.5809667	0.5868915
1.0	0.0045910887	0.005632404	0.5961918	0.5572166	0.576272	0.59264696	0.5748201	0.5651675	0.58093363	0.5876429
1.0	0.0029376056	0.5701456	0.5925453	0.55603814	0.5762225	0.5936067	0.57467824	0.56492823	0.58012325	0.58807135
1.0	0.58293945	0.56767935	0.5918877	0.5556584	0.575592	0.5931281	0.5756918	0.5658729	0.0031611808	0.001556093
1.0	0.5837114	0.005145029	0.592372	0.0058946274	0.0027151108	0.59254044	0.5757151	0.56478995	0.580762	0.5876491
1.0	0.582836	0.56854594	0.59186816	0.55656767	0.57542086	0.5925256	0.5743835	0.0046915915	0.5805989	0.58626306
1.0	0.5837328	0.570489	0.5926265	0.5555334	0.576404	0.59404695	0.5762568	0.56432945	0.5802333	0.5880973
1.0	0.5837563	0.5705357	0.592684	0.55662256	0.57655734	0.5928282	0.5753802	0.56547284	0.5807925	0.58480984
1.0	0.5824145	0.5701853	0.596272	0.55579776	0.5751981	0.59229153	0.57573074	0.5650332	0.006439811	0.5866858
1.0	0.58263195	0.5702253	0.0065491945	0.55750144	0.57718897	0.59230405	0.5762897	0.5653528	0.002072615	0.587032
1.0	0.5827811	0.5710444	0.5926122	0.0058956756	0.5745739	0.5922353	0.5765221	0.56461513	0.58110803	0.586165
0.0	0.008562426	0.008599776	0.008818687	0.009851797	0.0057754363	0.009103506	0.0064534415	0.004857588	0.006943697	0.0061167483
0.0	0.005969854	0.008018526	0.008380679	0.007648635	0.0041725836	0.008105461	0.006469911	0.0067094318	0.0066764154	0.0053254543
0.0	0.0045197215	0.0060415003	0.0030974979	0.006716487	0.004359295	0.0043398323	0.0044551105	0.005687363	0.0045694485	0.003909229
0.0	0.00420824	0.0050296523	0.0012403877	0.0042599156	0.0020852757	0.00016769975	0.006173206	0.003651392	0.0034054415	0.0014400218
0.0	0.00562078	0.0049909293	0.0053777867	0.0074263373	0.0033999083	0.0071525853	0.004841528	0.0059837494	0.0042428663	0.004201775
0.0	0.010174838	0.00494685	0.0034997682	0.007753332	0.005073621	0.008549713	0.0031470787	0.0040502525	0.0026312296	0.0027165946
0.0	0.005921375	0.004566218	0.0047795665	0.005905683	0.0040942365	0.0082161445	0.006379039	0.003865917	0.0034146819	0.0033724876
0.0	0.011682307	0.0075025065	0.0043729157	0.0061449697	0.0023116472	0.004458898	0.0042661433	0.0060163573	0.0053433017	0.0048749456
0.0	0.012408905	0.008299589	0.0059685074	0.0077675185	0.004376808	0.0080961725	0.0029722631	0.003915826	0.0027593616	0.0028711078
0.0	0.005949464	0.0065896376	0.006779238	0.008150788	0.0032394351	0.007740657	0.005545989	0.004193589	0.0045433054	0.0037894733
0.0	0.004183456	0.0043369364	0.0056896852	0.008708495	0.0042019268	0.006082654	0.005117636	0.0052986266	0.0034037833	0.0037126637
0.0	0.006078689	0.0070519317	0.008788666	0.008640649	0.0030451848	0.0077161198	0.005297297	0.0036429898	0.0039299494	0.0034823385
0.0	0.015393328	0.008972675	0.0039792205	0.0061443	0.005577153	0.004717451	0.00300554	0.0045057912	0.0024741609	0.0030729426
0.0	0.0075799203	0.0068817046	0.006550423	0.005482682	0.0028148256	0.009372934	0.0046315887	0.003986378	0.0049099	0.0035448202
0.0	0.009294957	0.0069276467	0.006100542	0.0047073136	0.002608734	0.0057712435	0.004396851	0.0046411566	0.0029803738	0.0044352342
0.0	0.62664187	0.49778765	0.52010846	0.4495816	0.43352392	0.5893534	0.40795106	0.37347108	0.3083269	0.5127015
0.0	0.52976954	0.47583356	0.5778291	0.53210205	0.5221383	0.5705331	0.48911747	0.42963597	0.4753303	0.5456279
0.0	0.56793153	0.45170295	0.63361293	0.47310373	0.4664399	0.5623704	0.38953665	0.36749864	0.43137398	0.44362482
0.0	0.5639994	0.4197407	0.580474	0.44323796	0.4965948	0.42374155	0.5248408	0.48395	0.48731193	0.37262854
0.0	0.5447368	0.46580172	0.56615245	0.29810274	0.19367196	0.39223787	0.4254063	0.42734057	0.45796195	0.41838804
0.0	0.41972327	0.48627254	0.5219075	0.2453146	0.23165487	0.2866077	0.36638272	0.42164376	0.42625123	0.4304623
0.0	0.42463112	0.5236946	0.63136286	0.3783554	0.40106475	0.39920744	0.4623428	0.49575695	0.33349708	0.5572705
0.0	0.0036287713	0.00040216095	0.0047372435	0.007792992	0.0024080102	0.0066384613	0.008359482	0.0045328257	0.0021399325	0.0012786065
0.0	0.0036163707	0.00040494694	0.0047383117	0.007769751	0.0024168647	0.0066202045	0.008327386	0.00455816	0.0021354163	0.0012745745
0.0	0.0039156848	0.005820183	0.004821357	0.00822867	0.0027159501	0.002257072	0.004865501	0.003035566	0.004153531	0.002619584
0.0	0.0039123665	0.0057680104	0.004811766	0.008233995	0.0027144537	0.002244636	0.004846488	0.0030420262	0.0041631693	0.0026165931
0.0	0.003917137	0.0058116857	0.004818971	0.008241759	0.0027238773	0.0022524784	0.004867364	0.003048993	0.004180451	0.0026389556
0.0	0.00820719	0.0061067822	0.004080203	0.0049025156	0.0026814498	0.0067962795	0.004132439	0.0062228255	0.005904043	0.00494288
0.0	0.005582738	0.005523926	0.004509161	0.0054686465	0.0021830644	0.007887159	0.0040010456	0.008647619	0.0060393014	0.005914982
0.0	0.0042441837	0.007548791	0.005438215	0.005699599	0.0029216907	0.005483587	0.004809762	0.0033331253	0.003334074	0.003919732
0.0	0.5425262	0.5038765	0.56435037	0.3814692	0.41559887	0.54818314	0.43578127	0.36780712	0.46048766	0.52143604
0.0	0.58254606	0.567882	0.5928136	0.5552462	0.57577497	0.5927264	0.5752962	0.5649038	0.5799331	0.5874548
0.0	0.0024877174	0.0065726377	0.0023255511	0.0067534186	0.0010607586	0.0115161585	0.007210273	0.003439006	0.0017455867	0.0026849434
0.0	0.43589148	0.45420796	0.1823727	0.42710522	0.24687046	0.33155718	0.47893682	0.4179163	0.40816385	0.3694598
0.0	0.004081928	0.0049305777	0.0022508265	0.005508221	0.0014725428	0.005268091	0.007176838	0.0038414542	0.0021323257	0.0033326691
0.0	0.006339985	0.009299499	0.0057552215	0.007950884	0.0018973851	0.006157531	0.003455393	0.0029795733	0.00437034	0.00039998832
0.0	0.0035448289	0.0058892984	0.0058110133	0.008890124	0.0025207286	0.0030747426	0.0037217743	0.0040259548	0.003218763	0.004029329
0.0	0.0031136435	0.005503605	0.0059438325	0.007199021	0.00234155	0.0057939696	0.0037030478	0.0032297662	0.003259923	0.003995163
0.0	0.0052867774	0.0063010557	0.005149004	0.0072505386	0.0016893414	0.0049223728	0.0034955766	0.0029386855	0.003977469	0.0025418315
0.0	0.005095417	0.0047154794	0.0027513234	0.006933176	0.0029721796	0.00453244	0.0041868696	0.0045432877	0.0029010978	0.002387005
0.0	0.0057803863	0.004222794	0.0036477004	0.0060522477	0.0012852307	0.006715488	0.005689078	0.0020407925	0.004072495	0.0017958687
0.0	0.0020799746	0.0051351073	0.0051842383	0.009386847	0.0018686223	0.0027941002	0.0068193707	0.005470452	0.005512742	0.00550043
0.0	0.007583964	0.0076901177	0.0048159603	0.0033274987	0.0043578385	0.0037876358	0.0025374743	0.0024440286	0.0057212748	0.0055711423
0.0	0.010405981	0.005092116	0.0056517962	0.006190666	0.0024294518	0.0063563897	0.004895405	0.003053224	0.0029275822	0.0038297083
0.0	0.0037335837	0.008409912	0.0056804777	0.006011118	0.004216849	0.007888129	0.005704525	0.006444389	0.0031302199	0.0050657364
0.0	0.004966525	0.0042875647	0.006229821	0.008522711	0.0036607054	0.0073651215	0.005489498	0.0022957951	0.0035002586	0.004518222
0.0	0.0036806155	0.0042710523	0.004798035	0.011544631	0.0027231833	0.007912377	0.0073011257	0.0047238227	0.0025437314	0.005582442
0.0	0.007955719	0.0038371359	0.0052649537	0.009373749	0.0024415255	0.0053608087	0.0029110499	0.0044088094	0.0066167214	0.0033475682
0.0	0.013330195	0.005532635	0.004394969	0.0074296705	0.006630093	0.008984817	0.0029493342	0.004803765	0.0026683868	0.0027348683
0.0	0.0039861905	0.004146403	0.003990538	0.007925799	0.002819714	0.0028950581	0.0070071393	0.0051600933	0.0039993967	0.0034176689
0.0	0.011154249	0.0037723838	0.0053817085	0.0076805213	0.0016822801	0.005740427	0.005098345	0.0058703036	0.005659219	0.0059071807
0.0	0.31097186	0.34744045	0.49659595	0.48744744	0.37114257	0.4589903	0.45088	0.27011254	0.48071218	0.56296366
0.0	0.4866277	0.4823919	0.54382825	0.480398	0.4080317	0.33591926	0.4823392	0.15373804	0.42055792	0.42204794
0.0	0.25145248	0.32388717	0.49833533	0.51130486	0.44310173	0.22806221	0.378718	0.3970348	0.50652343	0.5621946
0.0	0.546591	0.4919551	0.47293916	0.41001958	0.41019297	0.51733774	0.27978143	0.5203756	0.51345545	0.46860874
0.0	0.34864566	0.44829112	0.40679854	0.3285451	0.47017127	0.39669812	0.44183376	0.41748762	0.5070729	0.35342437
0.0	0.34864566	0.44829112	0.40679854	0.3285451	0.47017127	0.39669812	0.44183376	0.41748762	0.5070729	0.35342437
0.0	0.34864566	0.44829112	0.40679854	0.3285451	0.47017127	0.39669812	0.44183376	0.41748762	0.5070729	0.35342437
0.0	0.4025124	0.37673905	0.4692543	0.45433253	0.380887	0.34265992	0.39462876	0.4498286	0.54572767	0.32349464
0.0	0.006021598	0.006945887	0.006970202	0.0069600674	0.0016173936	0.00872594	0.0036533545	0.0043066386	0.0041673225	0.0003606055
0.0	0.5034662	0.25583687	0.5028395	0.25608444	0.27266786	0.24184917	0.28405994	0.37708318	0.30906788	0.42863056
0.0	0.5831397	0.5680863	0.592165	0.5559266	0.5755233	0.593065	0.57507974	0.5648749	0.57910836	0.5873778
0.0	0.58270836	0.568331	0.5928786	0.5559202	0.5756979	0.592771	0.5752022	0.5650967	0.58016413	0.58729476
0.0	0.0032083644	0.0013223793	0.006871398	0.008461003	0.0028851028	0.006901504	0.004724556	0.0027658723	0.0020598979	0.0030607735
0.0	0.3236549	0.29346362	0.5125337	0.48994163	0.38573667	0.48795614	0.4484562	0.43292776	0.23376603	0.48301604
0.0	0.0030886508	0.005534446	0.010147573	0.008368669	0.0039362875	0.009525724	0.007808877	0.0067121647	0.0044964263	0.003959565
0.0	0.005622155	0.0020055368	0.008745252	0.009881973	0.0017538796	0.00824112	0.0059727123	0.0035753862	0.0052752728	0.0039150096
0.0	0.001564879	0.008920603	0.003894995	0.0075630695	0.003940912	0.005529089	0.0034968224	0.0075662406	0.0053820964	0.0044824784
0.0	0.5426428	0.47029686	0.3899545	0.42491916	0.45245	0.35388133	0.48871055	0.43521026	0.4491375	0.49299723
0.0	0.28010935	0.51775616	0.43335372	0.45895064	0.40788722	0.33832943	0.5108429	0.4054932	0.3476512	0.5036129
0.0	0.5831586	0.5681085	0.5913899	0.5561002	0.57549775	0.59293973	0.5752758	0.564789	0.5791187	0.58761257
0.0	0.005139077	0.004407185	0.004689791	0.0068998765	0.0035219502	0.008936464	0.010428806	0.0034828947	0.0069124186	0.0024714414
0.0	0.42728832	0.4930244	0.5388734	0.4588289	0.4550176	0.4264921	0.41777077	0.4347072	0.43725938	0.41767594
0.0	0.004857982	0.0038695857	0.005042375	0.0077008414	0.0038357307	0.005654498	0.0063780746	0.0038944783	0.0039192312	0.0030467021
0.0	0.005244468	0.0050124503	0.0036048563	0.0062826285	0.006572728	0.007673939	0.008068584	0.0049741706	0.007994425	0.005161317
0.0	0.0030997428	0.005521158	0.010221985	0.008353171	0.003928544	0.009513042	0.0078071784	0.0067125596	0.00448174	0.0039458154
0.0	0.0059052436	0.006068614	0.0027849611	0.00471905	0.0038021274	0.0056971894	0.0032780387	0.003232755	0.002701721	0.0047911955
0.0	0.0119374925	0.005213452	0.002779525	0.008470605	0.003520515	0.0055122925	0.0040602554	0.0058640484	0.0033090948	0.003997378
0.0	0.0021778315	0.0033952694	0.0069303336	0.006556592	0.0038748828	0.007539035	0.004774513	0.004622564	0.0068951207	0.003712588
0.0	0.0043651126	0.008785987	0.004928234	0.0073679457	0.0028692342	0.006485519	0.0060864436	0.005165773	0.003644068	0.00388434
0.0	0.0040699425	0.008640317	0.0068840315	0.00784716	0.003747736	0.0033770953	0.005854063	0.0049053314	0.0036526602	0.008956825
0.0	0.00041806413	0.0007592573	0.0055120937	0.0011664885	0.00019268315	0.0005209198	0.0006252555	0.003651923	0.00010917119	0.0002648525
0.0	0.0052869106	0.0036142252	0.007219317	0.0036581988	0.0024580949	0.0071278107	0.0019316974	0.0034853183	0.0045493734	0.0037594226
0.0	0.0041050725	0.0011796262	0.005010667	0.005089981	0.0021212718	0.0035360272	0.0047367513	0.002805456	0.0031611791	0.0012720041
0.0	0.004130195	0.0011788971	0.005033875	0.005092623	0.0021173349	0.003536716	0.0047423025	0.0028038425	0.0031536932	0.0012722925
0.0	0.0024986083	0.00096340734	0.0040407116	0.0052421624	0.0016172526	0.0033359698	0.0045107584	0.005456686	0.0036866143	0.0009445511
0.0	0.542997	0.34377447	0.5208429	0.39572972	0.25059333	0.30553117	0.49327007	0.4617815	0.5211237	0.52333903
0.0	0.55360323	0.103974864	0.5427974	0.47797164	0.45828444	0.3170322	0.46479845	0.4922806	0.46250537	0.31750607
0.0	0.6817905	0.43967515	0.6068001	0.44794038	0.48663387	0.4879	0.34770057	0.4517891	0.3795536	0.50407004
0.0	0.27332044	0.46072212	0.62911886	0.3401629	0.26530957	0.33138186	0.33592188	0.44681403	0.4170859	0.4085815
0.0	0.35999063	0.4138629	0.6096767	0.35021934	0.3004534	0.3641013	0.25654355	0.3861574	0.47102973	0.41136494
0.0	0.009468954	0.0044575473	0.009264148	0.0047288607	0.0037897252	0.0019648764	0.0038926273	0.0036044987	0.005779367	0.002718352
0.0	0.5440223	0.46405947	0.45474085	0.4920183	0.5001706	0.17041428	0.44542378	0.449785	0.5040209	0.5425709
0.0	0.58367354	0.56888413	0.5926739	0.5562525	0.574702	0.59227437	0.5746153	0.56531596	0.58040816	0.5861372
0.0	0.5833145	0.5688432	0.59232	0.55616385	0.57502294	0.59166527	0.5744668	0.564841	0.5806046	0.5871594
0.0	0.0018005017	0.004620268	0.007828779	0.0061358004	0.00057660544	0.0016548652	0.004176945	0.008194774	0.005833442	0.0044490406
0.0	0.006854981	0.0028052493	0.00019061896	0.008844805	0.003225287	0.0028581982	0.0034788703	0.00016854714	0.004855293	0.004916465
0.0	0.0014841845	0.0012150118	0.00030789067	0.0075359666	0.0015003505	0.010478016	0.005299569	0.00023412824	0.004228095	0.0019560412
0.0	0.0067401133	0.0014075984	0.0027443196	0.007378607	0.0021504345	0.005853337	0.006441752	0.004728277	0.0017393195	0.0045325244
0.0	0.0034800177	0.006423944	0.0061852415	0.0058277566	0.0017236787	0.011492326	0.0073191607	0.0037098606	0.0048678676	0.0019536484
0.0	0.5339669	0.49095717	0.5107693	0.49041834	0.32570446	0.23805006	0.521467	0.30388582	0.51691556	0.54331505
0.0	0.016367074	0.010271675	0.0040599755	0.0033726993	0.007147149	0.007254112	0.0024323727	0.004112645	0.0020660246	0.00014785341
0.0	0.012228597	0.0060268748	0.004225574	0.0068160966	0.004506662	0.008665317	0.0022431486	0.0034944057	0.0022764371	0.00015712582
0.0	0.009487349	0.0042365636	0.0002503674	0.0024435194	0.0039500645	0.003044018	0.003415714	0.00016428818	0.00236248	0.0033252996
0.0	0.0010989901	0.0011794099	0.00022334288	0.008468458	0.0073339967	0.008623432	0.0039407453	0.0002414477	0.0032485486	0.0029360515
0.0	0.58298147	0.56792885	0.5913995	0.55609125	0.5754717	0.5927216	0.5741536	0.5649527	0.57907075	0.58772075
0.0	0.58266497	0.56804746	0.5918124	0.5560392	0.575256	0.5926085	0.57410526	0.5648275	0.5802763	0.5877942
0.0	0.0020502976	0.006992592	0.00057917077	0.010385593	0.0015605994	0.011534628	0.0055681635	0.0004603441	0.0016229338	0.0032291815
0.0	0.4424279	0.4461597	0.3743004	0.4561508	0.36238113	0.45274854	0.45124933	0.38329098	0.18546692	0.3784521
0.0	0.003265543	0.004646404	0.00019633143	0.01201816	0.000913612	0.008210676	0.005955508	0.00029539078	0.0019131346	0.0017973721
0.0	0.58296907	0.567999	0.5918852	0.5559298	0.57536423	0.59311604	0.5752069	0.56488377	0.5803471	0.58713895
0.0	0.0016423606	0.004023447	0.0002851004	0.010170052	0.0019143097	0.009607942	0.004575039	0.00023965168	0.00021124951	0.0028586562
0.0	0.00018506475	0.004776902	6.2173756e-05	0.0004999316	0.0017440295	0.0061697345	0.0028936916	0.00026922263	3.257192e-05	0.0029917576
0.0	0.07844184	0.3899056	0.24272357	0.042316865	0.40723744	0.4155335	0.42821944	0.4423371	0.14376187	0.43304053
0.0	0.5826931	0.568103	0.592367	0.5559749	0.5757615	0.5928179	0.57524246	0.5652053	0.5802471	0.5871155
0.0	9.549848e-05	0.0048574866	4.544023e-05	0.00037524535	1.3962426e-05	0.000263781	0.00017350823	0.00030192727	5.4572305e-05	0.003631893
0.0	0.5828908	0.568261	0.5919401	0.5560302	0.57530487	0.59282625	0.57540584	0.56472236	0.5803742	0.58756906
0.0	5.992346e-05	0.0032791079	0.00022836708	0.00032035017	4.0543662e-05	8.330906e-05	0.00033605116	0.0030294936	0.00031596873	5.6171786e-05
0.0	0.3731782	0.40943378	0.552538	0.32039303	0.28271818	0.23021148	0.31403676	0.34494227	0.17308241	0.2692988
0.0	0.00012200287	0.0036023173	0.00022373398	0.0003925998	2.6989652e-05	9.735824e-05	0.00014047515	0.0035697287	6.165436e-05	7.236757e-05
0.0	0.00027348378	0.0053374735	0.00045569887	0.0002129651	0.0018179052	0.0049890755	0.006378797	0.00028583387	8.480699e-05	0.0029868449
0.0	0.08864875	0.49529907	0.5358272	0.24794106	0.1492596	0.42347592	0.43894115	0.10825138	0.40870756	0.4413225
0.0	0.0002013988	0.0002840439	0.0021528217	7.172861e-05	1.918958e-05	0.0004174564	0.0002826904	0.0053003007	0.00027402665	0.00029561252
0.0	0.00022698645	0.00029928202	0.002081334	8.725103e-05	3.5317495e-05	0.00014567465	0.00013151322	0.0018332195	0.0002987666	0.00025104408
0.0	6.0483384e-05	0.0006633675	0.005387058	0.00036974275	3.851479e-05	0.00022410334	0.00030077144	0.003582069	6.235218e-05	8.2749524e-05
0.0	0.0001853982	0.0004851602	0.005647473	0.00029100888	3.6130008e-05	0.00024427124	0.00034005873	0.003451204	6.425125e-05	0.00015321255
0.0	0.0004593274	0.00058754074	0.005077119	0.0103022605	6.3806074e-05	0.000830986	0.0028205025	0.0041530062	0.0027690504	0.00013058003
0.0	7.11423e-05	0.0004519758	0.00734712	0.0062736385	4.0220028e-05	0.00039771857	0.00030980285	0.0053164926	0.00012335881	7.649778e-05
0.0	0.000102614744	0.0002819545	0.0036226988	0.007218001	0.00012743553	0.000201623	0.006027243	0.0039864215	0.0028719776	9.336113e-05
0.0	0.0060475166	0.00032138935	0.0052562007	0.0067143943	0.0001003435	0.00036576483	0.006777611	0.0031265868	0.0017570464	0.00037480774
0.0	0.00703629	0.0005435642	0.0053562624	0.0030214149	2.834593e-05	0.00011831149	0.0032420058	0.004361274	0.0045911586	0.00023426155
0.0	0.0066410596	0.00034298285	0.0032828285	0.0029546842	9.814806e-05	0.0002979099	0.0019384468	0.002730567	0.0017589787	0.00011084833
0.0	0.0069392067	0.0005401617	0.006893544	0.0045235655	2.4676456e-05	0.00012744854	0.0018884148	0.0070481533	0.0021176604	0.00012985736
0.0	0.008456123	0.0023339153	0.004899458	0.0060295747	0.003573934	0.004354924	0.0018159836	0.0040755263	0.0017969984	0.000119704004
0.0	0.00854179	0.0051522097	0.0038359058	0.0033838684	0.0021927697	0.008446854	0.0058017923	0.0027686856	0.006484453	0.000420129
0.0	0.005411572	0.005002771	0.004000939	0.011709354	0.0028870706	0.004158143	0.0048095793	0.0026496765	0.00399217	0.0031899728
0.0	0.008355352	0.004152251	0.0035702884	0.005052555	0.0047137253	0.007224705	0.0036937671	0.0038677666	0.0031883174	0.0066499826
0.0	0.005085506	0.004442047	0.0060643847	0.007415154	0.001820807	0.0025833184	0.0027665142	0.0046925223	0.0023027775	0.005421945
0.0	0.0069982857	0.0035567856	0.005082662	0.007056117	0.002014342	0.0065764464	0.0031424419	0.0044741705	0.0040188674	0.0048375847
0.0	0.00433824	0.0055611236	0.005325012	0.0059894305	0.0021436522	0.0028500194	0.0026168681	0.0037325465	0.0021417008	0.003137925
0.0	0.003559303	0.004037416	0.0057284757	0.009015507	0.0041361772	0.0035867658	0.004225871	0.0032455393	0.003270109	0.0023314375
0.0	0.0020787911	0.006207902	0.0054928935	0.00950533	0.0029929641	0.003021142	0.004796697	0.0058937445	0.0027908576	0.0020578054
0.0	0.22103351	0.52237916	0.54702145	0.11980541	0.34805822	0.4641877	0.39826515	0.18584368	0.4750675	0.4045473
0.0	0.581033	0.4481568	0.36152908	0.47420758	0.3309183	0.3768674	0.49427518	0.3775484	0.5005618	0.47890276
0.0	0.0028613175	0.00738868	0.005687007	0.00858866	0.0014215336	0.001819711	0.0047170194	0.0064163515	0.0029844686	0.004636718
0.0	0.0044842595	0.009022909	0.003972432	0.0072664777	0.008739264	0.010081227	0.004172043	0.002887683	0.00322312	0.0038149925
0.0	0.0044818823	0.009001574	0.003964817	0.00722648	0.008702647	0.0100412	0.004170189	0.0028722575	0.0032303864	0.0038024776
0.0	0.004478724	0.009015652	0.0039567132	0.007258406	0.008745917	0.010076413	0.0041518016	0.0028852797	0.0032165486	0.0037847636
0.0	0.00447365	0.009000697	0.0039640563	0.007246815	0.008727817	0.010073345	0.0041704304	0.002882821	0.0032136329	0.0037889155
0.0	0.008002657	0.004449917	0.00425305	0.006621481	0.004589459	0.006924501	0.009899419	0.0030597113	0.0074971113	0.006865605
0.0	0.0080115395	0.0044656913	0.004271377	0.006586682	0.0045862123	0.0069260686	0.009934843	0.0030599965	0.0074859145	0.0068517127
0.0	0.007988985	0.0044482807	0.004252935	0.006599849	0.0045875795	0.006906398	0.0098689785	0.0030578442	0.007465804	0.0068195546
0.0	0.007977599	0.004436846	0.0042706425	0.006602682	0.004591479	0.006909146	0.009948712	0.0030525983	0.007456143	0.0068274783
0.0	0.0029836586	0.0046641575	0.0047179214	0.0069466927	0.0026427286	0.005019292	0.0055849734	0.0038365782	0.003391986	0.0046449844
0.0	0.0029938933	0.0046883533	0.004725565	0.0069285254	0.002644505	0.0050322968	0.0055883825	0.0038433578	0.0033941986	0.004663469
0.0	0.002979756	0.0046772673	0.0046930728	0.006954572	0.0026424672	0.0050383885	0.0055530183	0.003846291	0.0033897415	0.0046345373
0.0	0.0029684403	0.004665118	0.0046995743	0.006946597	0.0026416087	0.0050394814	0.0055857915	0.0038537232	0.0033845599	0.004646347
0.0	0.001113594	0.007849154	0.0059857974	0.0058308844	0.001675739	0.005103042	0.0027054881	0.005603916	0.0017670727	0.0040166825
0.0	0.21188024	0.41016567	0.44858626	0.16325198	0.3477253	0.5313794	0.51001626	0.50672513	0.35628346	0.4193612
0.0	0.0024104444	0.0065308474	0.0048598195	0.0058087525	0.0029405372	0.004553124	0.0046395403	0.0040873475	0.003653594	0.0019173613
0.0	0.583353	0.5677404	0.591654	0.55542064	0.57431465	0.59224486	0.57468176	0.5645462	0.5801926	0.5875392
0.0	0.007776197	0.004706594	0.00593006	0.005841453	0.0021146757	0.006610002	0.004449531	0.00489524	0.0075927866	0.0024924336
0.0	0.38665402	0.51362723	0.49059653	0.48594815	0.46444568	0.53557324	0.504681	0.4826046	0.30030525	0.41084513
0.0	0.5832219	0.5679771	0.59162825	0.5568413	0.5747211	0.5917757	0.5746689	0.56452084	0.5798672	0.58766115
0.0	0.0036601543	0.005801957	0.0043399213	0.0011045191	0.004592015	0.008255084	0.0049801497	0.0061373445	0.0030420187	0.0056881937
0.0	0.54252994	0.4950564	0.5567107	0.24792574	0.41080183	0.49401325	0.5156126	0.46258086	0.49293533	0.42049894
0.0	0.39223194	0.42218855	0.30758572	0.3494763	0.42429894	0.4883067	0.46704364	0.47500622	0.39609408	0.08024119
0.0	0.58358175	0.56887245	0.5923035	0.5561839	0.57581615	0.5920992	0.57471305	0.56450266	0.5803359	0.5873542
0.0	0.0076699057	0.00602246	0.0066449386	0.0042816205	0.0019208951	0.0043899184	0.0060517658	0.004083574	0.003682261	0.004404366
0.0	0.47777984	0.5386503	0.6962849	0.5014495	0.4503781	0.40160966	0.38441792	0.4876093	0.5005783	0.47816035
0.0	0.003338771	0.008154393	0.0035504657	0.005115452	0.0034838878	0.0034669437	0.0035720211	0.0030168807	0.0041259173	0.0036586158
0.0	0.0024761057	0.011633596	0.004197344	0.00503917	0.0057288855	0.0031267488	0.0033043816	0.0026129123	0.0037641386	0.004028175
0.0	0.0053454307	0.0027034304	0.0024139704	0.004874717	0.003037454	0.005583578	0.0035969783	0.0036765642	0.004024041	0.0019562095
0.0	0.005310721	0.0027052746	0.0024069166	0.0048722145	0.0030429487	0.005582262	0.0035938707	0.0036769153	0.0040341234	0.0019562095
0.0	0.0021533454	0.0075913207	0.005932503	0.0060476	0.00204438	0.0025225205	0.004060722	0.003317907	0.0010542892	0.0013305949
0.0	0.0050650495	0.0063272337	0.005061235	0.0062490455	0.0031651305	0.005822534	0.0036958507	0.003275508	0.0032563892	0.0011389615
0.0	0.00087367604	0.004603422	0.007374372	0.0013523342	0.0027887432	0.0029037623	0.008060905	0.0059966054	0.007872813	0.0015293697
0.0	0.004634291	0.0064915195	0.0050583566	0.008582093	0.004492829	0.0012876679	0.008753986	0.0039325575	0.0033919588	0.0036717693
0.0	0.0065507083	0.005471355	0.008717007	0.004819159	0.003957771	0.0016282178	0.0081869615	0.003909212	0.0038501057	0.0041802744
0.0	0.43608636	0.49499682	0.69688743	0.35715756	0.41223451	0.26793993	0.5083865	0.48374197	0.5289836	0.5458124
0.0	0.6199391	0.47944015	0.56914234	0.39722368	0.433055	0.51732266	0.4877083	0.47360206	0.37501135	0.406608
0.0	0.0034117932	0.0074007856	0.007199198	0.002666338	0.0014091139	0.0059924545	0.006470193	0.0030140367	0.0023534256	0.0073851934
0.0	0.50774825	0.43126714	0.54873013	0.34038803	0.4582097	0.3862111	0.33222902	0.49702966	0.41715077	0.5155183
0.0	0.49730605	0.50873107	0.3553209	0.31041518	0.33311114	0.51068777	0.39780712	0.44430423	0.5196793	0.45567706
0.0	0.006354978	0.0054412773	0.0053989333	0.003207294	0.0019229952	0.0036391804	0.0051022503	0.0029164874	0.0025051415	0.0033539315
0.0	0.0066740694	0.0060703717	0.0042088474	0.00677789	0.0020782799	0.007574452	0.0048541455	0.0036671546	0.0012988539	0.0041695056
0.0	0.0010901729	0.006441657	0.0025143214	0.0023657514	0.0018054474	0.0065196385	0.004283485	0.0035060165	0.0020958509	0.0026611837
0.0	0.002838323	0.006156685	0.003372528	0.0076898886	0.0014801753	0.0048315944	0.0059186276	0.0032119576	0.0036784792	0.0026926934
0.0	0.58374166	0.56916255	0.59195274	0.55761284	0.57634294	0.5939975	0.5739404	0.5652842	0.5813134	0.58732724
0.0	0.583333	0.5691464	0.5909606	0.5568284	0.5752126	0.5935202	0.57513016	0.5656442	0.5802343	0.5881529
0.0	0.583583	0.56982416	0.5913802	0.5560409	0.57708573	0.59398305	0.57666504	0.56587714	0.58155304	0.5879986
0.0	0.41566908	0.46230698	0.6009051	0.32777935	0.4062014	0.5310878	0.4481389	0.43787208	0.49852502	0.40885088
0.0	0.0015526393	0.0031153343	0.007244548	0.008088881	0.0038611696	0.0062012216	0.0050858003	0.0034641146	0.0037416504	0.0026799657
0.0	0.39950928	0.3023334	0.54935473	0.44446117	0.51121306	0.5100168	0.42670643	0.5115205	0.47993904	0.27146566
0.0	0.58305293	0.5684087	0.5932206	0.5578473	0.5767603	0.59289986	0.5758524	0.56578743	0.5813458	0.5880615
0.0	0.002003077	0.0016695076	0.007442372	0.012204194	0.0034368853	0.0057712295	0.004515255	0.005239505	0.0011348682	0.0023935407
0.0	0.0052990364	0.0075432705	0.003909279	0.007015827	0.0031404034	0.0060776034	0.0034763783	0.0018188338	0.0038353954	0.0010332051
0.0	0.0036058382	0.0052970713	0.0034097766	0.007013702	0.0036742403	0.0037543185	0.0028497956	0.0034519092	0.0018534184	0.003189192
0.0	0.0050981953	0.004550291	0.0043727206	0.0039006302	0.0009815104	0.007435274	0.0027720989	0.0026589164	0.002139737	0.0020423508
0.0	0.0045881565	0.0046162345	0.0039241486	0.006535301	0.0021057643	0.004690501	0.0026858312	0.003226558	0.0025199002	0.0025076414
0.0	0.0037171855	0.004986768	0.006021455	0.0031582445	0.0023074513	0.0063211	0.0070061698	0.002904827	0.0029423386	0.0039982554
0.0	0.35227746	0.45619893	0.5807748	0.3696857	0.5137653	0.47140625	0.4872607	0.49059376	0.30622548	0.48524776
0.0	0.5849816	0.57093364	0.5945746	0.5573861	0.5764464	0.59375	0.57408863	0.56585014	0.5815494	0.5878791
0.0	0.0043383595	0.0067224065	0.0038745422	0.008363977	0.0024000532	0.002425108	0.0018090215	0.0051523442	0.0030204367	0.0026901222
0.0	0.36525136	0.22053173	0.5420626	0.5010215	0.3883758	0.3312844	0.41609788	0.5047352	0.4520431	0.50402766
0.0	0.0015570379	0.0022377784	0.0065629403	0.0018758579	0.0021073823	0.0034350564	0.0060239555	0.003393932	0.0019689915	0.0021399935
0.0	0.48504654	0.5640128	0.59775823	0.35102144	0.4756412	0.53434247	0.4379763	0.47271752	0.49825504	0.52975804
0.0	0.004699213	0.0036197535	0.003986115	0.0075112567	0.0024259943	0.0071587446	0.0035491989	0.00309194	0.0045455443	0.0031653487
0.0	0.5843061	0.5686964	0.59296894	0.5574346	0.576606	0.593075	0.575113	0.56577915	0.58115166	0.5883583
0.0	0.0050503425	0.0059216195	0.0030264838	0.006740787	0.0038237227	0.006430884	0.0021820476	0.002907437	0.0020268972	0.0019047564
0.0	0.007037983	0.005493793	0.0032761276	0.0064902185	0.0024343056	0.004748232	0.0022101558	0.0030652494	0.0021456492	0.0024120882
0.0	0.0074037923	0.0056618517	0.00252459	0.0063488227	0.003820883	0.006236337	0.002002976	0.0035951636	0.001883842	0.0023591209
0.0	0.005576415	0.006018459	0.0027897777	0.004960616	0.0037137114	0.005256694	0.0010304978	0.0036455884	0.0022162916	0.002206173
0.0	0.006238778	0.005545984	0.0025934747	0.0046511614	0.0027354355	0.0049151937	0.002328479	0.0037292943	0.0022251764	0.0021162613
0.0	0.005384731	0.0058026914	0.0030641188	0.0035186517	0.0029954966	0.0043546	0.00217355	0.0035534357	0.0022011958	0.0023045135
0.0	0.0052520507	0.0037148374	0.0028225388	0.0059651923	0.0024173844	0.0065122247	0.0019541858	0.0034790405	0.0022365747	0.00225359
0.0	0.0038143871	0.0050915508	0.0025842413	0.007954184	0.0030064948	0.0061599473	0.0021275785	0.0033069425	0.0017257909	0.0024053873
0.0	0.0024658733	0.0020509767	0.0032458447	0.0073212744	0.0016943903	0.0017987612	0.0026856458	0.0059854966	0.004516601	0.0020739213
0.0	0.60105246	0.47271183	0.49698785	0.48349643	0.25970197	0.16191989	0.47967866	0.5158847	0.40320763	0.49670544
0.0	0.50589305	0.48457313	0.5359522	0.4828873	0.35924512	0.3003319	0.311677	0.45716718	0.47642395	0.4751232
0.0	0.33877027	0.44736663	0.5946986	0.4956181	0.50513554	0.4741489	0.25448993	0.50360286	0.41625866	0.27536497
0.0	0.42772457	0.4202269	0.58076376	0.49332008	0.5443221	0.30157652	0.5713238	0.5191729	0.5018122	0.38018966
0.0	0.31538808	0.50631785	0.58286774	0.3114556	0.35997066	0.3168566	0.23344861	0.44589677	0.39465156	0.5868176
0.0	0.42031997	0.43490767	0.4365636	0.46877915	0.4280174	0.5096439	0.50984967	0.4904287	0.47208905	0.5407573
0.0	0.5161605	0.44304618	0.5416889	0.48088524	0.35526666	0.47051796	0.48054963	0.4333527	0.5124183	0.52062505
0.0	0.3934778	0.48183453	0.5407608	0.4597359	0.5132912	0.5055233	0.45035428	0.27092996	0.4169634	0.5541398
0.0	0.5081646	0.44426787	0.6448878	0.38147345	0.47761127	0.48360062	0.18547013	0.46956205	0.54401094	0.51473707
0.0	0.3794582	0.4861463	0.59137166	0.4910465	0.522625	0.5347821	0.37003496	0.35934252	0.50518006	0.4565121
0.0	0.4762133	0.43150365	0.6025714	0.39780188	0.45288378	0.4989928	0.42917147	0.47006527	0.5195553	0.53139126
0.0	0.5904495	0.4610557	0.41145816	0.3566838	0.4806302	0.46962562	0.45802745	0.41894284	0.51827765	0.51486534
0.0	0.2368137	0.46426615	0.5327764	0.46386105	0.43935135	0.3937901	0.391828	0.49426183	0.27136746	0.4890296
0.0	0.3672622	0.4636377	0.56461406	0.46862024	0.50650877	0.5004271	0.4871375	0.32161957	0.3512601	0.5190791
0.0	0.0065807286	0.0060204277	0.0038803862	0.005539726	0.001681117	0.0052780258	0.0036816124	0.011043538	0.0031497064	0.0022120157
0.0	0.0037175703	0.008321805	0.0036289005	0.006848926	0.0027527958	0.005064518	0.010607462	0.002131507	0.0030725028	0.0041989707
0.0	0.0021724994	0.004918955	0.007845489	0.0063586133	0.0022881995	0.0051406617	0.001578773	0.0028019368	0.004648436	0.0017812228
0.0	0.00457353	0.005068992	0.003777679	0.0042465082	0.0017739951	0.00404376	0.004069417	0.0041050627	0.0058314344	0.003932629
0.0	0.0036007722	0.0054260246	0.010201078	0.0032444396	0.0019075304	0.003491848	0.006152298	0.0040058503	0.00492234	0.004993326
0.0	0.0030616045	0.0033933436	0.003908824	0.005614201	0.0014983367	0.0073817098	0.005231938	0.0057442873	0.004111696	0.002554081
0.0	0.0025057194	0.004565468	0.0037705866	0.011607413	0.0018734452	0.0056138546	0.0054648854	0.0085256	0.0017737385	0.004660548
0.0	0.3634056	0.5156608	0.28897223	0.47820932	0.4177756	0.41975093	0.38853148	0.50577855	0.17601606	0.44416055
0.0	0.5156153	0.5448044	0.34173152	0.46191126	0.27975616	0.48063272	0.45834538	0.5083055	0.43699032	0.41277194
0.0	0.56992114	0.26221538	0.6247103	0.46922147	0.39880213	0.48084265	0.4761387	0.41839647	0.47686487	0.2474528
0.0	0.4398923	0.45242321	0.41479358	0.41408345	0.47834423	0.50120664	0.48869923	0.38764897	0.37687185	0.4207025
0.0	0.48705497	0.5075623	0.4685588	0.44152817	0.38836563	0.3888724	0.47006142	0.4463217	0.18835004	0.44204912
0.0	0.34766516	0.41852203	0.44591072	0.48250976	0.41810235	0.4910288	0.46516347	0.4626871	0.38840348	0.33360726
0.0	0.5251201	0.4381918	0.45717704	0.45576736	0.45288453	0.49170205	0.34523857	0.5087262	0.5011933	0.5582793
0.0	0.0058921636	0.005170549	0.009989544	0.00854055	0.0018146279	0.0041555376	0.0026404457	0.0036964936	0.00081396557	0.0026534481
0.0	0.0035472314	0.0065986337	0.011446836	0.003784368	0.007246733	0.0041159256	0.00399112	0.006179007	0.0024316101	0.0020936192
0.0	0.0051582255	0.0020568096	0.003952716	0.0025455614	0.0006977497	0.0077988566	0.0041296417	0.0047818394	0.0039046376	0.0009862761
0.0	0.002980215	0.0054181768	0.006290367	0.0062580532	0.0033746231	0.0057067056	0.003038874	0.0028033198	0.0034528163	0.0015351855
0.0	0.0048324615	0.0051083635	0.0037585387	0.006054144	0.0015218187	0.0042251325	0.0047361082	0.0032391131	0.01721377	0.0040601934
0.0	0.005842425	0.0056928853	0.003916003	0.005804001	0.005269516	0.005846559	0.0028805481	0.004669265	0.0023272852	0.0045549567
0.0	0.0034563341	0.005923531	0.0040291166	0.0046666595	0.0035161548	0.0050727515	0.000980863	0.0056885006	0.0042180666	0.0034952261
0.0	0.0032517926	0.0062448657	0.004965083	0.012953841	0.0011359634	0.0056187413	0.004578267	0.003646905	0.0027748724	0.0021387192
0.0	0.003113759	0.006682696	0.005776433	0.004895068	0.002380608	0.014328361	0.0059094382	0.003737069	0.0038410164	0.003934533
0.0	0.000100300924	0.0021078126	0.004437347	0.007000834	0.00081570056	0.004593879	0.0062651713	0.0046766526	0.003303906	0.002163831
0.0	0.00010046854	0.0021094258	0.004429858	0.006993314	0.00081531244	0.004594073	0.0062591243	0.0046813516	0.0033020847	0.0021605715
0.0	0.0002398142	0.00524908	0.005927601	0.000608862	9.338935e-05	0.0001700737	0.00030691593	0.00021516759	0.0028050332	0.00010665532
0.0	0.09211133	0.4633644	0.5885797	0.4946147	0.3862983	0.44209203	0.5040344	0.48752972	0.33736262	0.55239433
0.0	0.00019680712	0.0039493158	0.005652426	0.00036612467	4.1311712e-05	0.007602444	0.0024606616	9.668592e-05	0.0016307342	6.77592e-05
0.0	0.0001971918	0.003954451	0.0056477995	0.000365795	4.128761e-05	0.0076070395	0.0024584364	9.6709344e-05	0.001629025	6.769016e-05
0.0	0.00019700782	0.003949695	0.005642896	0.00036716138	4.1290405e-05	0.007602271	0.0024633715	9.672355e-05	0.0016310526	6.788972e-05
0.0	0.00019764846	0.003953777	0.0056557124	0.00036695143	4.126502e-05	0.0076093795	0.002461632	9.674403e-05	0.001628542	6.783077e-05
0.0	0.00018482051	0.002589974	0.0059182546	0.007303981	0.0011062046	0.0054619005	0.005869705	0.0045384015	0.0034255176	0.0026895567
0.0	0.00019280316	0.0024265053	0.004129073	0.00085116527	5.3392716e-05	0.0037303485	0.00441067	0.00012359877	0.0026851925	0.00015173743
0.0	0.41281706	0.4085058	0.47719526	0.43235728	0.4463756	0.43766433	0.5154359	0.23348461	0.27460137	0.07687586
0.0	0.00019685533	0.00041631583	0.00048316232	0.00079412636	4.965138e-05	0.00022106685	0.00011587635	0.00040382348	0.00022139633	0.00014106053
0.0	0.0003305067	0.005404975	0.0021670195	0.00063686585	6.0993494e-05	0.00025225576	0.0025839023	0.00011380073	0.0028637564	0.00014905307
0.0	0.00020972246	0.0069656223	0.006829674	0.0005717144	8.292504e-05	0.00017828235	0.00032617696	0.00023627363	0.002673985	9.4250274e-05
0.0	0.00010844479	0.000660157	0.0007040882	0.00019619724	0.0018942135	0.00018202646	0.00047064805	0.00041645858	0.00012301416	0.00020167915
0.0	0.00010454288	0.00043422484	0.000545833	0.00022351374	0.00011493546	0.0001794472	0.0005091276	0.00012736398	0.000109190965	0.00014642095
0.0	0.00010243115	0.00045113277	0.00014070145	0.00041967188	0.00013968855	0.00031400568	0.00012858819	0.00027845197	0.00011226097	9.9687044e-05
0.0	0.0001192823	0.0004246214	0.00018073074	0.00040989678	0.0001534936	0.0002724428	0.00012722512	9.993708e-05	9.836431e-05	9.9377445e-05
0.0	0.0001927063	0.0004103223	0.00015384232	0.0005087175	6.5141314e-05	0.00019477654	0.00046025522	0.00032224107	0.0001253588	0.00015318567
0.0	0.51529294	0.09671271	0.51796675	0.30649716	0.4941404	0.34106615	0.16196144	0.36985546	0.56285745	0.5711362
0.0	0.58238775	0.56746376	0.5918458	0.5573009	0.57486403	0.5920877	0.5748018	0.5644877	0.58039004	0.58721685
0.0	6.75445e-05	0.00017288383	0.00030309852	0.00019299795	3.5368932e-05	0.00033202072	0.00014709307	0.00030806215	0.00030376067	0.0017410715
0.0	0.00014521726	0.00021047547	9.7898206e-05	0.00023248435	6.772186e-05	0.00022794699	0.00015236216	0.0003619508	8.272515e-05	9.56973e-05
0.0	0.5836783	0.5677668	0.5927092	0.5562025	0.5745071	0.5922066	0.57516146	0.5641736	0.57999307	0.5867968
0.0	0.00021706684	0.00019047162	0.000162357	0.00033254246	5.7035642e-05	0.00018065063	0.00027351195	0.0003048088	0.0003489532	7.5243544e-05
0.0	0.0001423918	0.00016493139	0.00027266028	0.0002720135	2.9297034e-05	0.00012539179	0.00031874835	0.000255741	0.00031903991	5.3697142e-05
0.0	0.00014407415	0.00020849766	0.00017955604	0.00032257516	5.5589026e-05	0.00016090904	0.00016029985	0.0002865354	6.989163e-05	7.483096e-05
0.0	0.41945753	0.56134963	0.50233	0.2979127	0.5503194	0.37644768	0.34961793	0.50257075	0.19379576	0.5802071
0.0	0.0001436867	0.00020699266	0.00017760029	0.0003226939	5.5557335e-05	0.00016002556	0.00015971108	0.00028703766	7.004495e-05	7.466744e-05
0.0	0.5822478	0.56830907	0.5917853	0.55673414	0.5745248	0.59193885	0.57473195	0.5642539	0.580465	0.58730596
0.0	0.00016253047	0.00031910258	0.00028041462	0.00079403137	6.124061e-05	0.00012310053	0.00022178909	0.00021040786	7.828545e-05	7.165552e-05
0.0	0.00032408652	0.00038909944	0.00025669052	0.00040968932	9.3602255e-05	0.00016305281	0.00024354403	0.00024882177	9.7303026e-05	9.878683e-05
0.0	0.58288145	0.5687288	0.59276724	0.55627483	0.57568246	0.5926461	0.57510376	0.5647741	0.58061135	0.5867219
0.0	0.00021704944	0.0001893363	0.00016142463	0.00033205678	5.703749e-05	0.000180253	0.00027319943	0.00030392813	0.00034994865	7.5050775e-05
0.0	0.00021266905	0.00052703713	0.00015262245	0.0007448001	0.00011012296	0.00018888227	0.00021718194	0.00026600878	7.827798e-05	7.828142e-05
0.0	0.4757843	0.4587115	0.5868456	0.42876697	0.45481807	0.45817846	0.48557258	0.43854302	0.16874148	0.34209716
0.0	0.00021207555	0.0005231946	0.00015095109	0.00074509147	0.00011006154	0.00018778382	0.0002162954	0.0002664263	7.844552e-05	7.810858e-05
0.0	0.00045546395	0.00022737483	0.00011609002	0.0005931621	4.8158043e-05	0.00014293117	0.00023127964	0.00029480585	0.00010608446	0.00010385965
0.0	0.5831262	0.567768	0.5921814	0.555955	0.5752437	0.5927948	0.5750153	0.5647925	0.5806487	0.58689123
0.0	0.00035462392	0.00075782894	0.00013768811	0.00041298664	6.717041e-05	0.00019944785	0.00024756877	0.00033778517	0.00012827688	0.00027095692
0.0	0.00031949434	0.00064405135	0.00012266664	0.00046503526	5.3613436e-05	0.00020174704	0.00023462567	0.00033003252	0.0001282023	0.00028651627
0.0	0.00031949434	0.00064405135	0.00012266664	0.00046503526	5.3613436e-05	0.00020174704	0.00023462567	0.00033003252	0.0001282023	0.00028651627
0.0	0.00031949434	0.00064405135	0.00012266664	0.00046503526	5.3613436e-05	0.00020174704	0.00023462567	0.00033003252	0.0001282023	0.00028651627
0.0	6.751095e-05	0.00014698693	6.86953e-05	0.00043970204	0.00011774403	0.0005323625	0.00013993905	0.00060518505	0.00023448971	0.00012442346
0.0	0.508554	0.32142138	0.45213172	0.37130204	0.2744762	0.2448924	0.5727203	0.25636545	0.52433217	0.4144204
0.0	7.198386e-05	0.00017052106	0.000104004255	0.000507918	8.8084256e-05	0.0001430884	0.00014383448	8.9257104e-05	0.00027484406	6.810942e-05
0.0	0.340739	0.2736113	0.67262036	0.5502525	0.4143363	0.5884317	0.026498493	0.4677403	0.18858048	0.36234984
0.0	0.58237654	0.567929	0.59111214	0.5562617	0.5741807	0.59150916	0.57464004	0.5629027	0.5799524	0.587141
0.0	0.00017392747	0.0060729985	0.00013782551	0.00036037317	3.3583434e-05	0.00030337748	0.0001551897	0.00019097188	6.6309134e-05	5.41128e-05
0.0	0.24898154	0.03447562	0.6681385	0.45378166	0.5464033	0.5871045	0.28834322	0.3934969	0.30186898	0.5739193
0.0	0.00015191115	0.00040783547	0.00038525826	0.0012636501	7.805719e-05	0.00024736658	0.00011440524	0.00074931287	7.678808e-05	0.0001209105
0.0	0.53023064	0.4318198	0.5784656	0.33498037	0.40841037	0.44348797	0.3297613	0.25299045	0.24624114	0.58395314
0.0	0.0002602001	0.00058741984	7.3470175e-05	0.0006365072	7.411729e-05	0.00013817119	9.928282e-05	0.0002939375	0.00032105186	0.00019547275
0.0	0.0003127759	0.00062742754	0.00015545763	0.00044403842	0.00015209756	0.00072076725	0.00018545054	6.262886e-05	0.00012495684	0.00030542287
0.0	0.00030417362	0.00015349653	7.613412e-05	0.00039617563	0.00012533739	0.00056908856	0.00020945027	7.2022376e-05	0.00013209991	0.00013224724
0.0	0.00019120584	0.00013894567	0.00022624877	0.0002512869	4.914498e-05	0.00014900902	0.00011483391	0.00015309747	8.1822596e-05	0.00013408372
0.0	0.00015080521	0.00048883073	0.0001643869	0.000677171	8.98137e-05	0.00016701627	0.00011262188	0.00016639651	0.00010091666	0.0001931115
0.0	0.38002884	0.56568575	0.49115184	0.20675565	0.39645565	0.48518994	0.34888798	0.44536063	0.33017084	0.44258308
0.0	0.0001356929	0.00016694875	9.0044894e-05	0.00024328062	4.061018e-05	0.00020575456	0.00013908141	0.00015739333	0.00029186218	0.0001921826
0.0	0.0009769389	0.0001654613	0.00011444965	0.00047314685	7.68936e-05	0.00022082501	0.0004565328	0.00021686204	0.00041172426	0.0003406852
0.0	0.5833174	0.5692243	0.5949062	0.5570548	0.5752637	0.5927778	0.5760921	0.5653522	0.5796992	0.58788866
0.0	0.38253736	0.52048767	0.56435144	0.44258782	0.32833657	0.43951944	0.41140965	0.35409924	0.28714576	0.20823579
0.0	0.0060355817	0.0003118496	0.0001267061	0.00033616286	0.0015450801	0.00022083722	0.0002717022	0.00033337824	0.00022615495	0.00024116175
0.0	0.002631759	0.00040610478	9.9755904e-05	0.0005588903	0.0016860033	0.00015464006	0.00015073389	0.00017455964	0.00017516372	7.719608e-05
0.0	0.37239322	0.29924697	0.5364474	0.30404052	0.37338847	0.025374973	0.4894588	0.45928234	0.57334524	0.30354455
0.0	0.58344233	0.5688949	0.5940486	0.5558222	0.5755194	0.5930724	0.5752699	0.56567645	0.58122677	0.5873233
0.0	0.0013969183	0.0004558996	0.0006973466	0.0045257993	0.0012785413	0.00666008	0.006668754	0.00042125268	0.0004014263	5.9000737e-05
0.0	0.5830463	0.5688595	0.59287906	0.55648786	0.5752805	0.5936863	0.5756476	0.56573045	0.58125305	0.5874559
0.0	0.011744573	0.005094433	0.0026262715	0.0051697195	0.007181375	0.007865428	0.002609141	0.0040907767	0.0019254723	0.0025366575
0.0	0.0029955078	0.0058954014	0.0076598735	0.0034661135	0.0008821742	0.0040094364	0.0024132207	0.002933102	0.00010699637	0.0029131866
0.0	0.004041819	0.0058019846	0.0057124035	0.006735515	0.0020554643	0.0018656824	0.0033573075	0.0036711937	0.00016785669	0.00299531
0.0	0.1429476	0.5412843	0.48953825	0.48309854	0.37164894	0.4402491	0.20777796	0.39014092	0.18423226	0.4928153
0.0	0.0041115186	0.0048919613	0.0043203887	0.004021342	0.0038234373	0.0048414404	0.005785777	0.0050469153	0.0019410085	0.0042180344
0.0	0.54677176	0.4898547	0.74795127	0.33010253	0.46638387	0.37304798	0.41863182	0.4585684	0.34286088	0.5248129
0.0	0.003787976	0.0061011002	0.0024885044	0.0039450885	0.0044864356	0.005247198	0.0026531173	0.005685594	0.0019868729	0.005294047
0.0	0.48637766	0.4615772	0.35914758	0.19232556	0.34855476	0.34631872	0.46395823	0.4855022	0.52129453	0.39539802
0.0	0.0058368025	0.0031996807	0.0029923338	0.004290334	0.001480477	0.0072121946	0.0065006563	0.0030977274	0.011429621	0.004367594
0.0	0.0048361407	0.0066215973	0.005770277	0.0064652874	0.0032438599	0.005993423	0.005735805	0.0039255987	0.0035221009	0.003533842
0.0	0.004874747	0.007379861	0.002641561	0.006356056	0.0027169033	0.006216863	0.0021274672	0.002966568	0.0018961104	0.0017961937
0.0	0.0041461885	0.005234671	0.0045466796	0.0044654305	0.0042128265	0.00018379824	0.0058899433	0.004062919	0.0055269105	0.0012393816
0.0	0.673842	0.49473688	0.67964447	0.5142996	0.13642362	0.5918785	0.41753227	0.4479034	0.445055	0.5165592
0.0	0.00030941822	0.00065339566	0.00070775225	0.00071775814	0.00013561011	0.00015054616	0.00020371289	9.504523e-05	0.0012334684	0.0003024398
0.0	0.47309446	0.5164457	0.47540388	0.2279584	0.31652603	0.19274026	0.42690307	0.3643095	0.43745986	0.51359147
0.0	0.0038704076	0.0052098176	0.0048914137	0.0019979351	0.002417778	0.0020175416	0.0019648625	0.001782736	0.0031975766	0.0024950514
0.0	0.0048881974	0.0038446782	0.0067607313	0.0023774824	0.0024494182	0.007616592	0.0033367644	0.0017911061	0.0032476317	0.002973907
0.0	0.0037110394	0.0041959034	0.004708538	0.0017798666	0.0016972059	0.009780407	0.003135137	0.0016377877	0.0028053015	0.0027974609
0.0	0.5769662	0.5148301	0.64952743	0.36782596	0.3065108	0.25582653	0.30084077	0.4263761	0.5300678	0.490959
0.0	0.003695473	0.004172154	0.0046931864	0.001771499	0.0017066329	0.00974835	0.0031208955	0.001642761	0.0027758013	0.0027882247
0.0	0.5840278	0.5699356	0.59344137	0.5563832	0.5754947	0.59374523	0.575607	0.5652018	0.5814075	0.5876261
0.0	0.006953238	0.0012048446	0.0047404575	0.0041990625	0.0017895168	0.0057878285	0.0011155078	0.0031648565	0.00653315	0.0030015963
0.0	0.006681496	0.001038219	0.005105565	0.0030851585	0.0021193337	0.0048063053	0.0011435814	0.003548268	0.008147185	0.0022759237
0.0	0.007373409	0.0025424687	0.009053839	0.0064800982	0.0025290714	0.006736673	0.0025429886	0.0031708977	0.003251445	0.0028502375
0.0	0.0037113326	0.0034862575	0.005997143	0.0038348963	0.0015480062	0.0027280296	0.0040361965	0.0033168003	0.0014099227	0.0024318357
0.0	0.0023437166	0.0048673595	0.0065203616	0.003656131	0.0017285412	0.00389594	0.0039933193	0.004418647	0.0040277103	0.002959903
0.0	0.0034777927	0.0050747017	0.0019527533	0.0071597644	0.0016098998	0.0061661857	0.0026018682	0.0033659823	0.0040865247	0.0031944185
0.0	0.00864086	0.006681521	0.0029953197	0.0070894836	0.0028073897	0.0056491224	0.002624913	0.004205707	0.006060615	0.002642907
0.0	0.29003856	0.46431926	0.5081725	0.49415633	0.22618154	0.4804456	0.50082093	0.48645064	0.38114092	0.5389094
0.0	0.3662932	0.49681935	0.25986964	0.4805152	0.3938683	0.42690852	0.3518036	0.45252365	0.4623093	0.5889165
0.0	0.00015504682	0.00017877022	0.0003257478	0.00022464008	3.9946684e-05	0.00020983286	0.00014132157	0.00016312899	0.00019273734	0.0001670024
0.0	0.41686153	0.223554	0.47960982	0.48321486	0.46963304	0.541153	0.47909322	0.423789	0.480346	0.55503845
0.0	0.006414716	0.0018227381	0.011855232	0.006014647	0.0009332057	0.004775134	0.0022084361	0.004041746	0.006081305	0.0026375905
0.0	0.0056800437	0.000882984	0.007964372	0.0072462736	0.0020859067	0.002399052	0.002066117	0.0029564546	0.001221364	0.0016337447
0.0	0.0042260196	0.009575671	0.012137853	0.00393539	0.0016423317	0.012617123	0.00350935	0.0028843032	0.0047882725	0.005259101
0.0	0.5826938	0.5685937	0.5923723	0.55607593	0.5756571	0.5927438	0.57542753	0.5649691	0.5802576	0.5874401
0.0	0.0028214117	0.008024532	0.012539198	0.004149604	0.00038150317	0.0036027231	0.005911579	0.002911583	0.0072262855	0.004824105
0.0	0.37948835	0.46441543	0.6202697	0.39338776	0.12297444	0.5098955	0.5070043	0.43782008	0.27238205	0.21205188
0.0	0.004686511	0.00598331	0.008419428	0.005262175	0.00062538515	0.0036908519	0.005615945	0.0035977198	0.002188744	0.0012386893
0.0	0.5379685	0.36638194	0.4163917	0.4690863	0.47309935	0.27525708	0.49021298	0.4538408	0.53228015	0.5523853
0.0	0.44982225	0.39641792	0.53050077	0.4108994	0.48918027	0.30441564	0.5022611	0.5231565	0.5143925	0.4021031
0.0	0.47536853	0.40620533	0.378461	0.46179324	0.43712604	0.35967606	0.4234627	0.5000538	0.51787484	0.5202797
0.0	0.008624305	0.0054759914	0.006647974	0.0050034667	0.00446754	0.003776251	0.0035076127	0.004628325	0.0023337589	0.004145604
0.0	0.003751236	0.004105045	0.0052629486	0.005201343	0.0011732616	0.0051206183	0.0021647473	0.0030652087	0.0031964611	0.0017351666
0.0	0.0058496585	0.004476475	0.0056191836	0.005386187	0.0015568933	0.0018668044	0.0012639053	0.0043037585	0.0032075744	0.004233818
0.0	0.48461354	0.52725464	0.569322	0.48276252	0.47741508	0.3634883	0.4674543	0.4870398	0.5043498	0.5188646
0.0	0.5141827	0.46772715	0.44059935	0.5151568	0.1580459	0.49744925	0.36000076	0.38234398	0.49801332	0.5005451
0.0	0.48816568	0.49024743	0.6152632	0.44200137	0.32930875	0.47987652	0.15995629	0.498207	0.484913	0.530029
0.0	0.0064497767	0.008568252	0.0049220924	0.0052811084	0.0027093648	0.0065255654	0.0034136353	0.004576275	0.0027032117	0.003976062
0.0	0.5664535	0.50981045	0.5420445	0.3928737	0.43057823	0.47277567	0.47999057	0.5243806	0.41079226	0.53993845
0.0	0.35960618	0.26620558	0.6424915	0.47840446	0.3656663	0.5864034	0.49016428	0.5019814	0.34626633	0.31424013
0.0	0.0063580167	0.0031385245	0.00670675	0.0054135043	0.00210351	0.005942855	0.0033010854	0.0037845871	0.0045596594	0.0014877851
0.0	0.0047450443	0.0062047434	0.0023391799	0.0074681505	0.002169218	0.0070169666	0.0026362399	0.0027407475	0.0032523214	0.003393345
0.0	0.0027273267	0.006452647	0.005946109	0.008108712	0.0018647168	0.0081804665	0.003019953	0.0030776805	0.0029779505	0.0027207602
0.0	0.049928363	0.19420281	0.125698	0.09108741	0.06051109	0.0359076	0.035977907	0.042450476	0.051272534	0.019091006
0.0	0.0037876861	0.0044530174	0.0020458866	0.006991142	0.0014229185	0.0045572687	0.0026411288	0.0022621406	0.002927788	0.0047790674
0.0	0.6335821	0.52837217	0.40956065	0.47665286	0.46511593	0.358979	0.397807	0.48996773	0.40803528	0.52924997
0.0	0.004544265	0.0034678814	0.004159292	0.0051833135	0.0018187922	0.0061155977	0.0013310164	0.0042520687	0.0025558977	0.0022322724
0.0	0.45668572	0.3032347	0.41499826	0.4697224	0.4890449	0.5247248	0.46245623	0.50382876	0.55122215	0.4865498
0.0	0.58356404	0.5686647	0.59306175	0.55609304	0.5758622	0.5926506	0.575233	0.56496286	0.5801244	0.58711296
0.0	0.005306471	0.0049373177	0.004448555	0.005698062	0.0012816613	0.011743455	0.0054244706	0.0054846713	0.0055475202	0.0026261415
0.0	0.5766599	0.47464436	0.5194588	0.47162554	0.2995333	0.37550685	0.29436606	0.47782725	0.45282224	0.5110875
0.0	0.0058948426	0.005053099	0.0032157076	0.00754887	0.0019896044	0.005626366	0.0019064313	0.0044851685	0.0036593126	0.003294213
0.0	0.008393052	0.004662548	0.004692788	0.0056401487	0.005232233	0.0015918239	0.004116547	0.0031385887	0.0037464171	0.0009985969
0.0	0.5837117	0.568244	0.5921198	0.55602294	0.5757527	0.59266067	0.5753425	0.5647737	0.5800469	0.585768
0.0	0.0022230388	0.0069710608	0.0061281053	0.008654137	0.005346072	0.0048166024	0.0047659106	0.004549829	0.0077244015	0.0058260136
0.0	0.003493911	0.006196304	0.0040350775	0.010341574	0.001606112	0.0053150808	0.0046728677	0.0039242026	0.0047472385	0.0030275225
0.0	0.004469413	0.0051146173	0.0029711116	0.0016149069	0.0031103268	0.0047808727	0.005176092	0.0036061124	0.0031168035	0.0021555177
0.0	0.581554	0.5684316	0.59162265	0.5558907	0.5751368	0.5926206	0.5756987	0.56429756	0.5804112	0.5869168
0.0	0.004098197	0.006138587	0.0055908714	0.0066474387	0.0013019671	0.004358296	0.004717333	0.003094572	0.0033577927	0.0033906
0.0	0.0021591904	0.005981212	0.0034477222	0.005500534	0.0009208368	0.005163793	0.0043046065	0.0026494372	0.0039896946	0.0034777843
0.0	0.0038532636	0.0077122254	0.007444838	0.006686533	0.0010506444	0.004896915	0.01086237	0.005307702	0.004407451	0.00080779026
0.0	0.0041049537	0.006126755	0.0055809016	0.006636201	0.0012999276	0.0043708445	0.004711453	0.0030944427	0.0033307627	0.0033702159
0.0	0.008853785	0.010156984	0.0030667945	0.006956337	0.003992388	0.0048727742	0.004998097	0.0029065097	0.0020272706	0.0017574689
0.0	0.0025601631	0.0053575453	0.00602095	0.0044197985	0.0018384999	0.006912065	0.002867355	0.0039196108	0.005247412	0.0029940514
0.0	0.003703931	0.0064243884	0.004104396	0.008446625	0.0021078656	0.0027273574	0.004497268	0.0023505879	0.004000449	0.0034183215
0.0	0.5731842	0.54139876	0.529569	0.24068697	0.34151757	0.22525448	0.4446552	0.49532324	0.51272154	0.5160487
0.0	0.5670917	0.5155493	0.4668397	0.48618528	0.40418118	0.4744018	0.4034285	0.5104623	0.40677124	0.363551
0.0	0.56728816	0.5356923	0.5282079	0.478296	0.4097963	0.36419734	0.43049118	0.5270905	0.51884604	0.48378035
0.0	0.0014114965	0.0056987833	0.009660326	0.0066239154	0.0013805972	0.0061826305	0.003825034	0.0043297256	0.006615935	0.0020069182
0.0	0.0014108595	0.005685969	0.009662251	0.006598368	0.0013641904	0.006178091	0.0038207597	0.004310912	0.006621064	0.0020182338
0.0	0.010997642	0.0064628315	0.0026975523	0.0026300862	0.0013776637	0.007708888	0.003600526	0.0036534898	0.0021601305	0.002637854
0.0	0.4561146	0.48066115	0.42642203	0.39636764	0.31553093	0.4056237	0.45731342	0.49496993	0.45887813	0.3616158
0.0	0.0031777404	0.0064815935	0.0037163042	0.0093720835	0.005128242	0.0040805326	0.0060265805	0.0035334828	0.0041893017	0.005033118
0.0	0.0055390876	0.0047813696	0.0051600123	0.004378134	0.0026864097	0.003019416	0.0042660586	0.0048864675	0.004009244	0.0028282083
0.0	0.0061038625	0.006284427	0.004584632	0.004046507	0.003452954	0.0031602266	0.0040111407	0.005813937	0.0036039369	0.0023554235
0.0	0.00607114	0.006237203	0.0045731934	0.0040454636	0.003450761	0.0031443213	0.0039959187	0.0058204425	0.0036120177	0.002353458
0.0	0.006080625	0.006277132	0.0045804973	0.0040499424	0.0034615574	0.0031526948	0.0040113907	0.0058316696	0.003627001	0.0023735713
0.0	0.0050003887	0.0064424933	0.0032830187	0.007621556	0.0036017252	0.0047317813	0.003799273	0.0024781998	0.0032236502	0.0020573637
0.0	0.0049688183	0.0064193527	0.0032540406	0.007617269	0.0035997427	0.004709148	0.0037855438	0.0024833574	0.0032316213	0.0020563302
0.0	0.0049844473	0.0064604348	0.0032746755	0.007625546	0.0036120436	0.004721651	0.0038005095	0.0024892811	0.003247221	0.0020738402
0.0	0.0060841828	0.0065269037	0.0025186997	0.0035729	0.0027360024	0.015294723	0.0039765737	0.002414353	0.0021307687	0.00082464353
0.0	0.0056091133	0.004019875	0.002784246	0.0039046265	0.0037605944	0.0056082625	0.0042921924	0.0026222167	0.0025093202	0.00092015363
0.0	0.0056079645	0.0039899223	0.0027736458	0.0039049364	0.0037589085	0.005569835	0.004279391	0.002628072	0.0025152387	0.00091939204
0.0	0.0056126015	0.004017211	0.0027838713	0.003909114	0.003771538	0.0055858893	0.0042953338	0.0026343863	0.0025255086	0.00092733727
0.0	0.002220469	0.005794755	0.0048309756	0.004695053	0.0025276958	0.0049185767	0.0038923337	0.0018011146	0.0012283782	0.0025889839
0.0	0.003977465	0.005466837	0.0027886012	0.0071267583	0.0025370088	0.005134245	0.003377747	0.004083068	0.004129544	0.0031843614
0.0	0.0039733094	0.0054451	0.0027663235	0.0071287015	0.002535403	0.005106241	0.0033650706	0.0040916316	0.004143246	0.003183753
0.0	0.003978769	0.0054805093	0.0027790149	0.007135688	0.0025438876	0.0051216073	0.003378736	0.0041007684	0.004161965	0.003210926
0.0	0.0004186895	0.0008907073	0.0055658114	0.0015021968	5.7089404e-05	0.004712638	0.0020325999	0.0039569708	0.0035403867	0.0027343207
0.0	0.5834927	0.5688173	0.5916945	0.55578285	0.57459676	0.59298944	0.5746689	0.5644834	0.5807113	0.5862744
0.0	0.0028626756	0.0045454	0.004860904	0.0077016503	0.0013178105	0.0051997374	0.004076376	0.0031904883	0.003928912	0.0024127937
0.0	0.47986662	0.45424354	0.46442702	0.4651275	0.48610297	0.45762357	0.47478718	0.4861477	0.46935168	0.4536202
0.0	0.26536506	0.43297026	0.6011302	0.5107021	0.48162028	0.48617843	0.45858625	0.50719464	0.54125625	0.46964103
0.0	0.004492543	0.004289984	0.0013685634	0.0046627563	0.00093853986	0.005730214	0.007543342	0.0041344394	0.0049652457	0.0042510172
0.0	0.4785856	0.43832675	0.2513383	0.4168039	0.46258402	0.4510014	0.34489098	0.5244873	0.29664138	0.4216569
0.0	0.0036202522	0.005437635	0.002380615	0.0069410075	0.0024562308	0.0067879865	0.0023410132	0.003420616	0.0019831397	0.0018288419
0.0	0.0047259866	0.006084148	0.0026944436	0.0067792446	0.0023258089	0.0068260944	0.0025245263	0.0032677427	0.0018291433	0.002226711
0.0	0.0014399037	0.0051472555	0.0024347524	0.0071823644	0.0037340948	0.0067890766	0.0022845056	0.0036985062	0.0023124723	0.0022288584
0.0	0.004732217	0.0065222555	0.0021667022	0.0056919814	0.0022199664	0.0060459543	0.0023124812	0.0027857465	0.0020129718	0.002116529
0.0	0.0052230433	0.0074924575	0.0022258393	0.0076974095	0.0034872848	0.0026649258	0.0024012602	0.0027332872	0.002046609	0.0021556448
0.0	0.0067469063	0.0044460194	0.0022967348	0.0051217214	0.0019954797	0.0044209817	0.0021856565	0.00062856113	0.002273423	0.0021454857
0.0	0.0047337175	0.00748848	0.0029680296	0.006355131	0.0022099025	0.0065432806	0.002201532	0.0037819385	0.0021595901	0.0021739646
0.0	0.5837395	0.56979614	0.59370816	0.55732346	0.5769555	0.5937593	0.57574916	0.56546223	0.5805572	0.58759385
0.0	0.0022808306	0.005116347	0.0027214654	0.0067314324	0.001622309	0.010814016	0.006979162	0.007237168	0.0019302379	0.0017006358
0.0	0.58304745	0.5685138	0.5913047	0.55570346	0.57556045	0.59353274	0.5765213	0.56379193	0.5811492	0.58736503
0.0	0.58321357	0.56916463	0.5923488	0.5574257	0.5758104	0.5929324	0.5756212	0.5654468	0.5808257	0.58814
0.0	0.0026385717	0.0057920306	0.0031130887	0.006518422	0.0013682833	0.008971652	0.00672425	0.0033574877	0.0024735949	0.0020693964
0.0	0.58307326	0.56783897	0.5920916	0.5570623	0.57538235	0.59282386	0.5765163	0.5655879	0.5810984	0.58620626
0.0	0.00084040465	0.0046248534	0.0030074823	0.0069765714	0.003772676	0.007781909	0.003428473	0.0046453457	0.003967839	0.0023904718
0.0	0.5840751	0.56906307	0.5920231	0.556588	0.5765376	0.59293807	0.57602763	0.5652075	0.58116186	0.5864771
0.0	0.002868135	0.0062693735	0.0021707348	0.0051337336	0.0013844728	0.0054995483	0.0045395195	0.0023562328	0.002360943	0.0040429058
0.0	0.5831522	0.56822425	0.5925827	0.55673546	0.5765559	0.5930997	0.5759781	0.5648566	0.58059907	0.5873805
0.0	0.0034773978	0.0077022584	0.0020867684	0.01204518	0.0026692725	0.0022389658	0.0036158827	0.002659635	0.0025893804	0.0036421297
0.0	0.58429396	0.56840193	0.59269845	0.5567861	0.5750247	0.59145856	0.5760448	0.5658296	0.5807748	0.58703595
0.0	0.0055665504	0.000571481	0.0042569186	0.0028592898	0.001363511	0.008949565	0.0022291478	0.0030305567	0.0027429732	0.006910177
0.0	0.5830342	0.5683906	0.5915812	0.5569178	0.574485	0.59275174	0.5760018	0.56514245	0.58103985	0.5878613
0.0	0.002216528	0.0080538085	0.002249908	0.0068076444	0.0027891449	0.00025087228	0.0062417653	0.003447958	0.0033593916	0.002276556
0.0	0.0046089618	0.009948758	0.012333375	0.0036726817	0.0015681814	0.004330211	0.005482862	0.0044534127	0.0028376319	0.005906761
0.0	0.58388466	0.5692979	0.5928895	0.55714834	0.5749992	0.5920046	0.57618594	0.56515884	0.5808958	0.58781356
0.0	0.0023127703	0.0062961727	0.002589298	0.0063869166	0.0030444248	0.0071095973	0.0036333448	0.004835457	0.008190136	0.0057924893
0.0	0.5833316	0.56892276	0.5918101	0.5559664	0.575622	0.5936121	0.5760558	0.56452614	0.5807461	0.58776176
0.0	0.002638962	0.010397912	0.007669332	0.00860905	0.0026111584	0.0033540574	0.0043186415	0.0049875607	0.0038224712	0.0034688027
0.0	0.58272713	0.56935966	0.5911712	0.5567422	0.575979	0.5934499	0.5764288	0.5643872	0.5810329	0.5880777
0.0	0.0038183301	0.006401049	0.004349335	0.006593878	0.0016486689	0.007672033	0.0046385755	0.0049481434	0.002977884	0.003173259
0.0	0.0034692592	0.0046704886	0.0025007178	0.0077315457	0.0029764245	0.004522121	0.0042605666	0.00297087	0.0031891798	0.0026098434
0.0	0.005345408	0.0074306163	0.0072710305	0.004430302	0.0014154783	0.0058446857	0.004462125	0.003226308	0.0015497067	0.0041977107
0.0	0.0049449303	0.0048820223	0.005162245	0.0048894966	0.0018835803	0.00079007	0.00029643462	0.0053469576	0.0022157233	0.0019778474
0.0	0.0018949106	0.007960357	0.003818125	0.005381826	0.00075184886	0.005891599	0.008232726	0.0034365833	0.0021220814	0.0038093082
0.0	0.582967	0.56927496	0.59176654	0.5566947	0.5741146	0.59308654	0.57533085	0.56477547	0.58083844	0.58736193
0.0	0.0055862605	0.00520628	0.0078867925	0.004451468	0.001972056	0.005409121	0.003567545	0.0014165415	0.0034845748	0.0024913242
0.0	0.5830993	0.56935257	0.59143335	0.5563218	0.57533324	0.59315133	0.57566494	0.56369185	0.58114725	0.5877683
0.0	0.58401906	0.56966835	0.59353346	0.55710816	0.57584625	0.59389335	0.5742762	0.5658014	0.58006716	0.5862598
0.0	0.0057597137	0.0040596384	0.0023472726	0.0046415706	0.0012081998	0.003668134	0.006294711	0.0005223112	0.008588823	0.0020525027
0.0	0.5827443	0.5691355	0.59140605	0.5571356	0.57590693	0.5926054	0.5760118	0.5653465	0.58095455	0.58740234
0.0	0.5835824	0.56784266	0.5921363	0.5569004	0.57576716	0.5925091	0.5763752	0.5642869	0.5802473	0.5870532
0.0	0.0027922818	0.007053211	0.0061527006	0.0059728343	0.001296371	0.013063725	0.008318461	0.00483702	0.002835598	0.0021033098
0.0	0.58287466	0.568067	0.5907269	0.55644387	0.5765136	0.5935449	0.5732637	0.5651674	0.58140785	0.5875581
0.0	0.0020279363	0.005637157	0.0035470105	0.0055367453	0.0016338481	0.0037917097	0.0032591377	0.003563955	0.0029334647	0.0067637544
0.0	0.5837269	0.56933606	0.592012	0.55583787	0.5756438	0.5922698	0.57609415	0.56478757	0.58070743	0.58761233
0.0	0.5826861	0.5694566	0.59222746	0.55645996	0.57568485	0.5933319	0.5749523	0.5644615	0.5801682	0.5853827
0.0	0.5012668	0.51495916	0.56605184	0.47695976	0.5449839	0.5834365	0.36168176	0.48106828	0.32595685	0.46280536
0.0	0.0022696361	0.0041170963	0.0069582546	0.00415306	0.0013272604	0.0042323433	0.0021103455	0.003625983	0.0031306455	0.0021013103
0.0	0.582105	0.56805825	0.5916709	0.55659133	0.57583374	0.59318644	0.5747757	0.56501096	0.5801588	0.5852046
0.0	0.0059669963	0.005351057	0.00262514	0.0049216817	0.00022014619	0.007838073	0.0034173098	0.0034791464	0.00046509024	0.00022229
0.0	0.0051568383	0.0053163944	0.0021347143	0.0068827085	0.002280233	0.0069885505	0.002090566	0.0006488749	0.0035372674	0.003480608
0.0	0.0030136197	0.009113121	0.00376209	0.008928198	0.0017983237	0.0050891526	0.0080083525	0.0035062279	0.002979858	0.0013065035
0.0	0.002637494	0.0053593675	0.0016638847	0.004447911	0.0016843124	0.0068858634	0.0043266513	0.0030391929	0.0026323036	0.0031147064
0.0	0.0025506236	0.0010660966	0.0024032395	0.005485876	0.0014008611	0.005387909	0.0023943868	0.0050219884	0.006060549	0.003346299
0.0	0.5833792	0.56769186	0.591925	0.5557354	0.57631195	0.59213567	0.5762625	0.56576157	0.5811567	0.58748466
0.0	0.0030973065	0.003323325	0.0043810094	0.010402952	0.0036475635	0.009183501	0.003589393	0.0028283899	0.0030863937	0.0024206364
0.0	0.5320752	0.39635402	0.6575235	0.40223378	0.39637953	0.35279286	0.4982997	0.41672155	0.45652175	0.51313674
0.0	0.0027287093	0.010287364	0.003792342	0.0041525764	0.0018984419	0.014057084	0.0076477737	0.0031161623	0.0074863755	0.0070457347
0.0	0.6311969	0.36524338	0.44363335	0.2708945	0.3763846	0.38462588	0.3906544	0.4508437	0.3733182	0.4137117
0.0	0.58217955	0.5676214	0.59025	0.5568043	0.57480866	0.5919177	0.57443786	0.56373024	0.58079803	0.5871845
0.0	0.002180743	0.006170185	0.00388627	0.007942193	0.0031859844	0.004032116	0.005174862	0.0048899236	0.0029263422	0.005852643
0.0	0.4722375	0.41697335	0.5520483	0.36581254	0.46679756	0.5187244	0.45202306	0.5403585	0.4195118	0.5043287
0.0	0.5835056	0.5684546	0.59343016	0.55674714	0.5761854	0.5938337	0.5748375	0.56554586	0.5813367	0.58733034
0.0	0.51191425	0.53016645	0.3190983	0.46304733	0.45587644	0.48155493	0.412906	0.44807494	0.40050942	0.44661304
0.0	0.0052243243	0.0070921127	0.0033874838	0.006826725	0.0039778296	0.0054722168	0.0032266513	0.002077732	0.004370492	0.004194814
0.0	0.5823512	0.5677126	0.59217304	0.55490613	0.576116	0.59189975	0.5752202	0.5637516	0.5788781	0.5862566
0.0	0.0085129645	0.0031942711	0.0037085107	0.006635101	0.003113787	0.009384205	0.003115171	0.0027603826	0.0043247025	0.002626475
0.0	0.0036447174	0.003062766	0.0022658382	0.007083917	0.0038303633	0.004456422	0.0046652798	0.0025039418	0.0066449796	0.0050845696
0.0	0.0052934773	0.004237332	0.004351774	0.0052788947	0.0020717	0.0074722096	0.0026763983	0.0036588523	0.003910031	0.002039903
0.0	0.69218814	0.4679717	0.5141228	0.13075264	0.49241462	0.5403247	0.4091943	0.42850092	0.47308096	0.45476195
0.0	0.002330087	0.003971138	0.0023047272	0.006604863	0.0013860131	0.0062940787	0.004187329	0.004303399	0.0034717296	0.0027100914
0.0	0.00048012583	0.0053484864	0.004278038	0.005847615	0.002451865	0.0062773046	0.0042433254	0.0034747417	0.0034118043	0.0005300867
0.0	0.005049372	0.0044868533	0.0020750319	0.004347791	0.0012667171	0.00580873	0.005490701	0.0051041846	0.0035899011	0.0002615631
0.0	0.58447385	0.5708272	0.59509194	0.5574992	0.5754118	0.59401596	0.5745519	0.5653727	0.5811953	0.587809
0.0	0.0069558793	0.0057153646	0.005184578	0.0047098096	0.0018563521	0.003394766	0.0065168967	0.002792764	0.0028001065	0.0033344561
0.0	0.0049930867	0.00538888	0.0020798994	0.0041318624	0.0011844187	0.004485354	0.0040929825	0.004726126	0.0029290842	0.0002667888
0.0	0.54545075	0.36462283	0.5174709	0.49325198	0.42276475	0.45914668	0.39877012	0.5493628	0.48815838	0.083034694
0.0	0.56091195	0.39983094	0.42720014	0.037853576	0.3558021	0.5406119	0.49245614	0.5015114	0.53845835	0.08465913
0.0	0.003990826	0.0047556264	0.0059489566	0.0064287875	0.0015553036	0.006279506	0.002960265	0.0031425357	0.006903799	0.0048013516
0.0	0.0060235932	0.0032990512	0.0054526357	0.00038997937	0.0024779944	0.0034790456	0.003907068	0.003383338	0.002980966	0.0032373078
0.0	0.004965323	0.0051077674	0.006351871	0.00715115	0.0017803141	0.0035669298	0.0028594572	0.0034400697	0.0029647227	0.0036156576
0.0	0.49245363	0.3572168	0.44045505	0.4137259	0.4981447	0.48890063	0.49747106	0.4264338	0.5418669	0.45996258
0.0	0.40989348	0.52877665	0.4478269	0.4327494	0.43506107	0.4177712	0.499022	0.48740473	0.5109413	0.38773137
0.0	0.004640659	0.010131468	0.00593382	0.006499317	0.0012756536	0.009059077	0.0061199646	0.007916319	0.0024753886	0.0038644208
0.0	0.0074634827	0.0037300882	0.0060887574	0.006772547	0.0021256933	0.010541319	0.005011185	0.0034272613	0.0027342427	0.004235785
0.0	0.0055890055	0.00593533	0.007657547	0.004920227	0.000245667	0.006794255	0.0025301713	0.003392136	0.004581439	0.0029752718
0.0	0.006444438	0.005677752	0.004343145	0.0046007414	8.236118e-05	0.00048850884	0.0026383218	0.00055809174	0.0027632983	0.0003000228
0.0	0.0036171149	0.01079022	0.00377797	0.004618937	0.0014644838	0.00038489632	0.007553237	0.00046646682	0.0033971563	0.0016376021
0.0	0.0036054768	0.010783611	0.0037957213	0.0046371534	0.0014705039	0.00038823136	0.0075317523	0.0004673828	0.0034159913	0.0016376169
0.0	0.5837867	0.56863636	0.5935461	0.5556407	0.57551074	0.59333885	0.57502246	0.56477326	0.58058643	0.5872226
0.0	0.5821642	0.56839305	0.59136844	0.5557504	0.57523054	0.59180015	0.57467747	0.56406724	0.58008623	0.58557016
0.0	0.0017096326	0.003670053	0.007299184	0.0070939222	0.003053832	0.010503419	0.0064846957	0.005894644	0.0063010976	0.0057052146
0.0	0.0017147379	0.0036871296	0.0073444117	0.007118078	0.0030608606	0.01052562	0.006545652	0.005934354	0.006296579	0.0057511437
0.0	0.0029062126	0.0037746064	0.0008433568	0.004756202	0.003633039	0.0046834648	0.004821643	0.0039103506	0.0041523892	0.0004617033
0.0	0.0044579073	0.0045017763	0.0008500082	0.0049761203	0.0036910765	0.0045791036	0.0028070428	0.0035089846	0.00025980495	0.00046296552
0.0	0.4998894	0.3293778	0.59143037	0.38029718	0.5182564	0.40690196	0.41720483	0.4422025	0.08206398	0.18433145
0.0	0.5836793	0.56843317	0.5928758	0.55602443	0.5759186	0.5917515	0.5752394	0.564981	0.58039004	0.5865626
0.0	0.003942754	0.0038289244	0.008026275	0.0042899265	5.8312617e-05	0.0077846968	0.0025768797	0.0025228853	0.0024622702	0.0002195982
0.0	0.004653067	0.0041884165	0.0031133208	0.0009683966	9.029563e-05	0.0041354997	0.0024663107	0.0028883861	0.002492883	0.00024410477
0.0	0.5100573	0.4320766	0.35448918	0.19421482	0.017558884	0.3781042	0.501991	0.4024257	0.5059944	0.49142182
0.0	0.004628044	0.0041691754	0.0030791147	0.00096876523	9.025155e-05	0.0041121393	0.0024570453	0.002892963	0.002497899	0.00024390238
0.0	0.596551	0.46739453	0.44056574	0.46991038	0.46183467	0.18968946	0.38397926	0.3452506	0.5209527	0.54490864
0.0	0.006205043	0.0012903117	0.0039138845	0.0052527534	0.0037260961	0.003597925	0.0006840194	0.004112807	0.003489811	0.0029502485
0.0	0.00444192	0.0010585352	0.0039956793	0.008040787	0.002417488	0.00047422238	0.0052288217	0.004468448	0.0049558617	0.0023683852
0.0	0.5839862	0.5699323	0.59349114	0.55614126	0.5767255	0.59381336	0.5767139	0.56564367	0.58155173	0.58763105
0.0	0.003931355	0.0047273235	0.0034523797	0.004112112	0.0042150877	0.002844884	0.0006107285	0.0037087114	0.0032133502	0.0030598468
0.0	0.0065125725	0.0035352444	0.0029290926	0.006205981	0.0012275326	0.004561491	0.0031659296	0.0048600184	0.0051333606	0.0037654103
0.0	0.003622692	0.003009293	0.004860251	0.004522664	0.0031384246	0.0057006315	0.0024076998	0.0039858744	0.0058937753	0.0052223247
0.0	0.0036142408	0.003011394	0.00485771	0.004498431	0.0031306455	0.005642473	0.002410574	0.0039665876	0.0059120352	0.0052091973
0.0	0.005603653	0.0036061567	0.005671777	0.005571462	0.00429272	0.004190283	0.0026539478	0.0031105888	0.0029144636	0.0024343485
0.0	0.4939061	0.45990285	0.5836286	0.37871444	0.5000548	0.47801584	0.33223003	0.45213798	0.37515497	0.34435073
0.0	0.005588104	0.003593034	0.0056378543	0.005571502	0.004290538	0.004158743	0.0026437554	0.0031167043	0.002921564	0.002432479
0.0	0.00784908	0.00066053873	0.002659913	0.0030695158	0.0020094556	0.00076527224	0.00068606914	0.0018518339	0.00328921	0.0039780033
0.0	0.004961866	0.00558014	0.003528404	0.0036811105	0.0025004619	0.0038825858	0.0021004574	0.0046777446	0.006354327	0.0025101188
0.0	0.004187424	0.0016846362	0.0020226827	0.0075767324	0.0025278607	0.00028447347	0.002843594	0.0018136781	0.0029208544	0.0017865389
0.0	0.00348556	0.0076103476	0.00012559917	0.0046341415	0.00207524	0.0036659632	0.0039289636	0.002904957	0.0037877134	0.00017179696
0.0	0.09121316	0.59175175	0.24099663	0.4694324	0.025777163	0.39271167	0.5098927	0.3693216	0.28105915	0.38538262
0.0	0.5346574	0.5342586	0.19631232	0.44656798	0.3875112	0.52283716	0.31491888	0.4420639	0.44247296	0.435801
0.0	0.0059865606	0.0014677137	0.0053338516	0.004410145	0.0015818495	0.0023069386	0.00064789696	0.0029801258	0.00016390016	0.0032622246
0.0	0.00488421	0.007360204	0.0026487592	0.006355553	0.0027162535	0.0061845435	0.002127287	0.0029573264	0.0018942604	0.0017932534
0.0	0.5826103	0.5666931	0.59243304	0.5559939	0.57516533	0.5929542	0.57582784	0.5651481	0.5806773	0.5867712
0.0	0.0020255877	0.0008967103	0.0007423773	0.0032505582	7.017868e-05	0.005236506	0.004420514	0.0033047302	0.005867143	0.00029492704
0.0	0.0010755934	0.0007331364	0.00055886497	0.0047709187	0.0034827823	0.0046337433	0.00407974	0.0029107665	0.0057385466	0.0002406876
0.0	0.0040887436	0.0041015786	0.0029741896	0.006633429	0.0031098437	0.00089813187	0.0029266817	0.004370411	0.0007378102	0.0025136457
0.0	0.004092337	0.004124946	0.0029634896	0.00663013	0.0031221195	0.0008942129	0.0029284132	0.004371162	0.0007441931	0.0025128077
0.0	0.5654757	0.49092233	0.48897925	0.49740276	0.1583415	0.5188985	0.46491045	0.1460839	0.17704706	0.4628766
0.0	0.00010716669	0.0054044416	0.011838708	0.00850496	0.0017627833	0.00023770123	0.00028524856	0.002391259	0.0016228798	0.0026300298
0.0	0.005933513	0.0056906617	0.003524922	0.007877545	0.0037524677	0.009283126	0.0015901476	0.0036183095	0.0024419124	0.000602361
0.0	0.013102212	0.005093853	0.007618845	0.0072192415	0.002688319	0.010257278	0.0016745221	0.0042466675	0.0020733222	0.00045680205
0.0	0.005421775	0.0059682243	0.0026479608	0.0035914758	0.0033554556	0.0025781156	0.0022696976	0.003647314	0.0022691286	0.0021592448
0.0	0.0025627874	0.012105186	0.0038426989	0.0055197314	0.0023262303	0.006489687	0.0024500613	0.003502751	0.0037077423	0.0019373142
0.0	0.5836324	0.56870645	0.5938791	0.5561598	0.57419103	0.5933883	0.5757705	0.56426936	0.5803557	0.5876672
0.0	0.5778812	0.15807265	0.6164896	0.36602595	0.032615297	0.12956035	0.49231005	0.49710023	0.4933737	0.37315154
0.0	0.0026306165	0.0043737795	0.0063284514	0.0032492573	6.0204464e-05	0.000526598	0.0033280933	0.0041874764	0.0025403777	0.0008819922
0.0	0.004343349	0.0047626053	0.0063911784	0.0012060037	0.00010564483	0.00066194974	0.003159142	0.0045536812	0.0028951822	0.00069727213
0.0	0.4156325	0.17877807	0.16169567	0.3960752	0.41324463	0.3748921	0.47235978	0.49755853	0.042650834	0.27681747
0.0	0.004485767	0.0061661713	0.0029440343	0.005799403	0.0015121102	0.0038574608	0.0024351568	0.0043128505	0.0038768398	0.0027455296
0.0	0.0055857785	0.0066866754	0.0030687617	0.0010724498	0.002009994	0.004433683	0.00080824376	0.0038687186	0.0031506515	0.0035098135
0.0	0.005538016	0.00668438	0.0030697887	0.0010629983	0.0019975756	0.00440977	0.0008064459	0.0038643766	0.0031367617	0.0034789662
0.0	0.0055733724	0.0066974587	0.0030624517	0.0010639607	0.0020128204	0.0044796322	0.00080666883	0.0038917179	0.003150485	0.003487981
0.0	0.004240371	0.00049034436	0.00044665416	0.008086761	0.0012234494	0.0046335342	0.0030729745	0.0025171726	8.0229416e-05	5.6307905e-05
0.0	0.004658746	0.0045033772	0.0028846818	0.006659868	0.00086321373	0.0002482715	0.0025550202	0.0028704514	0.0030762223	0.0035161967
0.0	0.062846966	0.38976976	0.5536903	0.4814528	0.40148446	0.3176656	0.5251956	0.1914387	0.47834226	0.3314728
0.0	0.0036774292	0.00428766	0.00018321138	0.0041758544	0.0019268795	0.0036576372	0.0040894365	0.00504646	0.0035831206	0.00017663832
0.0	0.005211622	0.004574092	0.0029742236	0.006672002	0.002288697	0.000249166	0.0027226456	0.0037823478	0.0029402184	0.004213471
0.0	0.4968576	0.46590918	0.07116406	0.37054485	0.45180032	0.55840784	0.380465	0.38029236	0.04774153	0.04739445
0.0	0.0022280344	0.0075562755	0.00013369268	0.0038120144	0.001351485	0.003182311	0.00403266	0.0068038767	0.0033025555	0.00012529975
0.0	0.0022262533	0.007606471	0.0001330243	0.0038314988	0.001351539	0.0031990588	0.0040312656	0.0068028066	0.0033485515	0.00012523979
0.0	0.52518857	0.5012004	0.53863865	0.4229936	0.34903637	0.5231408	0.101322174	0.47305188	0.36425602	0.21611825
0.0	0.004135274	0.0006591914	0.0076752757	0.0014298196	0.0021539468	0.0047340454	0.003366939	0.00054446544	0.000258854	0.004832874
0.0	0.47524217	0.1248207	0.72230375	0.27156952	0.30410448	0.5377296	0.4491054	0.08035884	0.42569903	0.4679646
0.0	0.6311533	0.41849098	0.6222348	0.031774897	0.36158302	0.4965146	0.08282677	0.39456704	0.45512977	0.5495652
0.0	0.583215	0.5679052	0.5922503	0.5560822	0.5759012	0.5932143	0.5756627	0.56430006	0.5808071	0.5863628
0.0	0.58334917	0.5680372	0.59261084	0.5565507	0.5759915	0.5932135	0.5757065	0.5645811	0.58111674	0.5863984
0.0	0.0028264646	0.008763081	0.0039200354	0.0057555404	0.0033332743	0.00522285	0.00697418	0.0014713585	0.0033495303	0.0008314886
0.0	0.013256811	0.00674095	0.0051486795	0.005743748	0.0043760226	0.006262883	0.0028851647	0.002305779	0.0049888836	0.0015608163
0.0	0.0033660142	0.005312198	0.0042131445	0.005551949	0.0025973914	0.002796405	0.004107038	0.0038384537	0.0037320645	0.006373863
0.0	0.002108583	0.005163046	0.003590911	0.002984287	0.0006182787	0.009854736	0.0024618322	0.0025180373	0.0032389916	0.0027545714
0.0	0.0041114306	0.00627448	0.009152582	0.0063354806	0.0013930524	0.004210381	0.0032946481	0.0029525075	0.0021479118	0.0021169642
0.0	0.004140591	0.0037087696	0.00017320507	0.00526053	0.0014727461	0.004563891	0.004743513	0.0027452973	0.00293015	0.004506615
0.0	0.006853297	0.004947202	0.004703426	0.0075398837	0.001373586	0.0029006759	0.00484278	0.002617936	0.006151464	0.0026826551
0.0	0.004018791	0.0058313906	0.003423683	0.005602763	0.0014083453	0.0066455337	0.0050197993	0.0032380158	0.001249203	0.008100512
0.0	0.007324498	0.005438024	0.0024931119	0.002236595	0.00117033	0.010729195	0.0040620025	0.0032631427	0.0018769429	0.0022194067
0.0	0.0018657235	0.0071324417	0.0046509537	0.007969388	0.0010422489	0.0053720227	0.005902549	0.0029863946	0.00382154	0.0022720809
0.0	0.00053736777	0.005692696	0.005693895	0.007170239	0.001596252	0.004992855	0.0035827532	0.0038456644	0.002708114	0.00034933115
0.0	0.0027670877	0.0043603447	0.004709425	0.010253769	0.0011116809	0.0042929277	0.0033258179	0.0031385797	0.00240841	0.00025676176
0.0	0.0025594984	0.0052218493	0.0025242788	0.003517266	0.007234134	0.009603582	0.003743914	0.0042501166	0.004934959	0.004605273
0.0	0.0034280967	0.0009317456	0.003340393	0.0007269099	0.0024853107	0.004308671	0.0059067803	0.0048474427	0.00069882715	0.0021023224
0.0	0.58266145	0.5681715	0.5926118	0.5555279	0.5750312	0.59279853	0.57526314	0.56432563	0.5803476	0.58640575
0.0	0.58338463	0.5688515	0.59461546	0.55712223	0.5764092	0.59321773	0.5752929	0.565224	0.5806733	0.5877613
0.0	0.004484541	0.0057570413	0.001589595	0.008508459	0.0017899164	0.0047467337	0.006073531	0.00378898	0.0023803646	0.0024919796
0.0	0.58237445	0.5673902	0.5917055	0.5554225	0.57579386	0.5931209	0.5742343	0.56460243	0.5795108	0.58655244
0.0	0.004805842	0.0050607906	0.0043153577	0.0071315914	5.450927e-05	0.0084995255	0.0053626806	0.003899065	0.00015685816	0.0027353805
0.0	0.58407986	0.5691986	0.5947778	0.5559769	0.5755305	0.5938954	0.5757521	0.56539583	0.5813847	0.58752435
0.0	0.0015493917	0.004979871	0.0047903587	0.00689806	0.0020585428	0.007447463	0.002310429	0.003966499	0.0033067272	0.0031483744
0.0	0.0045010047	0.0063302265	0.0025291834	0.0056311116	0.002034972	0.0042621065	0.0037182306	0.0027154775	0.0025425304	0.002553714
0.0	0.5826618	0.567067	0.59242165	0.5561985	0.57559836	0.5925458	0.57488734	0.56445104	0.57936394	0.5871533
0.0	0.58412457	0.56859034	0.5936906	0.5553193	0.57608104	0.592925	0.5757204	0.5648209	0.58045286	0.5874888
0.0	0.006140717	0.005626924	0.002115781	0.0067189685	0.003328519	0.00027297842	0.0037189673	0.0006698099	0.0025775514	0.0040013515
0.0	0.0024747541	0.00061090547	0.0039442787	0.00302402	0.0022305208	0.0066986643	0.0025749025	0.0032715658	0.0032859223	0.0056514936
0.0	0.5825134	0.568115	0.5915051	0.5560702	0.57476574	0.5928336	0.57408655	0.56460106	0.58058774	0.58725756
0.0	0.0037503701	0.004322067	0.002706422	0.008457195	0.0038895316	0.0002725693	0.0030729135	0.0036775323	0.00396808	0.0026038561
0.0	0.5841202	0.5690031	0.5943787	0.556638	0.5751068	0.5922212	0.5760464	0.5651612	0.58099973	0.58743745
0.0	0.00042134288	0.003603644	0.005370194	0.0017872306	0.0026311858	0.00093722227	0.004668649	0.0048559215	0.0019395552	0.0035130486
0.0	0.003957213	0.0063856547	0.00054094766	0.0069526485	0.0024121534	0.000501972	0.0039777257	0.0038398693	0.0069696447	0.0045155785
0.0	0.58203816	0.5674497	0.5923258	0.5556817	0.57486343	0.5933056	0.5749217	0.56442475	0.58029807	0.5871422
0.0	0.00017788043	0.010679546	0.008335357	0.0071288706	0.003660556	0.0037863264	0.0006759037	0.0036447365	0.004175979	0.0026760306
0.0	0.5829896	0.56792617	0.59224635	0.555855	0.57485145	0.59279937	0.5751725	0.5646255	0.5805153	0.58700216
0.0	0.006880717	0.007210655	0.004248775	0.0075701484	0.0018592727	0.007224842	0.0045291153	0.0031984763	0.0036762187	0.002913853
0.0	0.00016988958	0.0007885217	0.0026996094	0.006418599	0.0013286853	0.0054500136	0.0025079683	0.003270476	0.00372953	0.0020002895
0.0	0.004049856	0.0080332635	0.005903724	0.0012490585	6.694379e-05	0.0035266762	0.0045512696	0.0027715468	0.0018764348	0.004331868
0.0	0.0032535116	0.005364441	0.0067777582	0.005979672	0.002638775	0.0006091293	0.00031723073	0.004667096	0.0023986893	0.00035221575
0.0	0.0018979749	0.007993078	0.0038299756	0.005371745	0.00074839947	0.005883793	0.008203445	0.003431707	0.002108356	0.0038170554
0.0	0.5827314	0.56764907	0.59096986	0.55616045	0.5745367	0.592571	0.5745326	0.56460893	0.5797761	0.58679247
0.0	0.005608145	0.0052247904	0.007919091	0.0044435947	0.0019606918	0.005399707	0.003554339	0.001414597	0.0034673838	0.0024938865
0.0	0.58368194	0.56928927	0.5945565	0.55717653	0.5761903	0.5932584	0.5751529	0.5652992	0.58077914	0.5872891
0.0	0.58257264	0.5675988	0.590899	0.5560887	0.57569253	0.59239966	0.5746543	0.5645408	0.5800465	0.5871558
0.0	0.0063083447	0.001257171	0.00013202989	0.0009656161	0.0012689033	0.00091480406	0.0020811954	0.00038412123	0.0005803093	0.00058246794
0.0	0.58178	0.567711	0.59174675	0.5554948	0.57599795	0.5924487	0.5748488	0.56433606	0.57949114	0.5861439
0.0	0.5839436	0.5674462	0.59409845	0.55608326	0.57602537	0.5920915	0.5758719	0.5645628	0.58033895	0.5876602
0.0	0.004068242	0.0072093685	0.0029592235	0.0009474899	0.0018898202	0.0065375525	0.0031614	0.0040074564	0.003249296	0.00021992234
0.0	0.5826694	0.56767553	0.5919323	0.55612123	0.5758351	0.59273934	0.57364434	0.5647735	0.58021444	0.5870876
0.0	0.003258402	0.005632636	0.0029127668	0.0065865666	0.0020800726	0.0033057812	0.002564059	0.002732796	0.002001357	0.0051034484
0.0	0.5830413	0.5689502	0.59425163	0.55703735	0.57541686	0.5937153	0.5761771	0.5648781	0.5809186	0.587013
0.0	0.006791508	0.0008932992	0.0033343944	0.00066734495	0.0037651276	0.0046179397	0.0022078888	0.0036701807	0.0006812633	0.0022857764
0.0	0.58218336	0.5681503	0.59186715	0.5552691	0.57456046	0.59215915	0.57474947	0.5638093	0.5797547	0.5863468
0.0	0.58212423	0.568731	0.59358275	0.5564973	0.57558435	0.5918519	0.57385653	0.56468123	0.5801682	0.5869382
0.0	0.0048805145	0.006638034	0.00094079814	0.008000391	0.0022839797	0.0047849994	0.0022679921	0.0032603834	0.0022155927	0.0022860875
0.0	0.0073160673	0.0055175596	0.0030589304	0.0055134455	6.687417e-05	0.0064526256	0.0024180985	0.0033468746	0.00014784608	0.0024131266
0.0	0.58237237	0.56727797	0.59176797	0.5555114	0.5746154	0.59224707	0.5746192	0.5636543	0.5793859	0.58652
0.0	0.5835428	0.5684751	0.59426904	0.5551563	0.5755738	0.5919971	0.5738001	0.56462336	0.58057916	0.58705425
0.0	0.006798436	0.006813114	0.00357935	0.0061382293	0.0022443028	0.0071597337	0.0021299953	0.00311642	0.0020318185	0.0024901053
0.0	0.004761498	0.0070313243	0.0029904963	0.005932829	0.002717808	0.00475622	0.0022936317	0.0034580065	0.0021996975	0.0021313103
0.0	0.5824919	0.5680413	0.59145516	0.55558705	0.57457507	0.59219664	0.57472175	0.5637255	0.5792735	0.5873846
0.0	0.5832629	0.5675879	0.5920028	0.554748	0.57575816	0.5920558	0.57376975	0.56429005	0.5795366	0.58611006
0.0	0.006255397	0.005941973	0.0023064427	0.005882449	0.003595946	0.00025138134	0.0022005716	0.00066447485	0.0021078486	0.0022395817
0.0	0.002534054	0.0007283075	0.0025004323	0.0061206548	0.0034524535	0.0061868625	0.0023539506	0.0032000672	0.0022569795	0.002123835
0.0	0.0030540891	0.0043261442	0.0029097383	0.008171825	0.0036734128	0.0069386214	0.0023018136	0.0034653412	0.002287603	0.0021041497
0.0	0.5823986	0.56818026	0.5918917	0.55575746	0.5745154	0.59251016	0.57440233	0.5638288	0.5801542	0.5872236
0.0	0.58350235	0.5680233	0.5927876	0.5563802	0.5752721	0.5919135	0.57381016	0.5646492	0.58007014	0.5864203
0.0	0.000413257	0.0033318424	0.0033091542	0.0016799227	0.0039480464	0.0008305419	0.0024140659	0.0033406455	0.0016116413	0.0021979033
0.0	0.0051539037	0.005867057	0.00056997745	0.007047456	0.0024418018	0.00049651606	0.0023633633	0.0036641473	0.002295103	0.0021579207
0.0	0.58179355	0.5680575	0.5912003	0.555633	0.5743267	0.5919876	0.5746167	0.56387985	0.58011794	0.58722585
0.0	0.00017406234	0.008226603	0.003381081	0.0065613673	0.0038556163	0.00423341	0.0006300158	0.0031389676	0.0022346887	0.0020063978
0.0	0.58259547	0.56806225	0.5913243	0.555728	0.57459253	0.59124535	0.57472074	0.5638198	0.5800086	0.5871581
0.0	0.005251072	0.008187938	0.0029152522	0.006845622	0.0022117705	0.0072646895	0.0022513107	0.0028409124	0.0024121134	0.0021980216
0.0	0.00010155311	0.00058702886	0.0064517483	0.0048285257	0.00082820305	0.007889181	0.0023216014	0.0050924397	0.006119091	0.0017965544
0.0	0.0021712356	0.01020865	0.0053105173	0.0010854851	4.9116257e-05	0.0031578045	0.004853139	0.0022858516	0.003946679	0.003783908
0.0	0.0019794651	0.007745478	0.009229698	0.006316917	0.003281125	0.0005109159	0.0038760814	0.004207349	0.003504296	0.00026833927
0.0	0.5823955	0.56774664	0.59119153	0.55574757	0.57447845	0.59194916	0.57470524	0.5639148	0.57981944	0.58616394
0.0	0.58349085	0.56852275	0.59389126	0.5563828	0.5760656	0.59167516	0.5738586	0.5646291	0.5808346	0.58634424
0.0	0.006395804	0.0012150082	0.00014385258	0.00080941955	0.0015511151	0.0008134573	0.0019881516	0.00035859554	0.0005578192	0.00059773773
0.0	0.5819447	0.56761223	0.5919574	0.5548231	0.574615	0.5917328	0.57468605	0.56373626	0.5794361	0.58638763
0.0	0.58299273	0.56625384	0.5941849	0.5557152	0.5755917	0.5910208	0.573602	0.5638207	0.5794391	0.587007
0.0	0.0032269736	0.0076396647	0.0021440764	0.0008158949	0.0027015128	0.0064501036	0.0022372184	0.0033642438	0.0022106627	0.00022811464
0.0	0.006432727	0.006780744	0.0026917616	0.0069471467	0.0023684676	0.0035636248	0.0021126582	0.0024364046	0.0016361575	0.002131715
0.0	0.58266944	0.56757534	0.59174347	0.55546963	0.57427555	0.59227973	0.57453364	0.5635387	0.5800357	0.58666193
0.0	0.5829215	0.5685658	0.5937869	0.5565368	0.5760867	0.5919693	0.573792	0.5643366	0.58087754	0.58681226
0.0	0.583932	0.5685063	0.5927062	0.5557883	0.57543075	0.5919491	0.574542	0.56516534	0.5806717	0.5868805
0.0	0.004343658	0.0071885386	0.0034125128	0.0066373046	0.0033493375	0.008291148	0.00743255	0.0038235465	0.0044400524	0.002404375
0.0	0.0004985014	0.004836593	0.0030389186	0.0065946397	0.00016395563	0.004847346	0.0025747507	0.0032720105	0.0007758507	0.00017940614
0.0	0.00048220786	0.0025797028	0.005715833	0.006301602	0.0024027606	0.004720139	0.0007138076	0.0041836067	0.003816497	0.00071779883
0.0	0.58284175	0.5688932	0.5938861	0.5566818	0.57575834	0.5924896	0.5758265	0.56552345	0.58148855	0.5880339
0.0	0.5384829	0.355487	0.4691713	0.43655998	0.39352387	0.54905224	0.117337614	0.48287028	0.45254326	0.1427752
0.0	0.0002876889	0.005519933	0.006124705	0.0071553867	0.0016024932	0.0047312784	0.0062461384	0.0037696983	0.0034825024	0.0005634481
0.0	0.4392563	0.4917342	0.2631325	0.48415154	0.50533533	0.14752625	0.31975234	0.42859793	0.5187933	0.48905307
0.0	0.004131054	0.0058081546	0.009888012	0.0068696146	0.0012454885	0.00089932216	0.003120038	0.0021694987	0.0029404617	0.004001523
0.0	0.5820509	0.5678873	0.59215415	0.5564903	0.5749836	0.59314907	0.5757227	0.5652613	0.5800857	0.58530754
0.0	0.58323246	0.5683185	0.59265316	0.5565057	0.5758427	0.5926776	0.57560855	0.5640606	0.580046	0.58552045
0.0	0.62026566	0.3931415	0.5235726	0.3808742	0.35539618	0.49354392	0.40713832	0.52640885	0.36468655	0.44697812
0.0	0.00509322	0.0028989424	0.0033590277	0.008382633	0.0029195535	0.004238821	0.0031865886	0.0042372937	0.005015238	0.0031603167
0.0	0.582351	0.56830186	0.59223974	0.5568959	0.5747771	0.591655	0.5756657	0.5649708	0.57976377	0.5861046
0.0	0.58274627	0.5688901	0.5921677	0.55645335	0.5749679	0.5919393	0.5756243	0.56472856	0.57978797	0.5867998
0.0	0.00358496	0.005350034	0.0057125175	0.007769471	0.0028113106	0.0042242543	0.0034219152	0.00312225	0.001853931	0.0035132505
0.0	0.5829806	0.5683729	0.59229374	0.55640054	0.5749351	0.5925962	0.57597274	0.5633861	0.58044595	0.58752453
0.0	0.0063064615	0.0055615217	0.0022853415	0.0051247207	0.0016667021	0.006365326	0.0022557706	0.003478049	0.00045533458	0.00022099393
0.0	0.51595604	0.5285818	0.2925588	0.38991442	0.42534617	0.5271897	0.4065701	0.43734753	0.36104366	0.44040117
0.0	0.0031660527	0.0053451695	0.0033920053	0.0040208185	0.0025098824	0.0071594254	0.0038467715	0.004788984	0.0053169215	0.004506818
0.0	0.0020946066	0.0029967471	0.0032099825	0.004173622	0.0015855288	0.0051410766	0.0033721558	0.0044051604	0.002868068	0.0027954185
0.0	0.44353643	0.48630977	0.56817025	0.39715773	0.47716454	0.4839506	0.43540353	0.47983062	0.5208805	0.4473298
0.0	0.0057337005	0.0059768218	0.008505144	0.0027051547	0.0017682222	0.0052457117	0.0025128876	0.0058444836	0.0035185902	0.002056564
0.0	0.00044551239	0.006029057	0.008299644	0.0034215576	0.0026912484	0.005947431	0.0026908386	0.0060500936	0.0038999969	0.002824788
0.0	0.004081647	0.005155241	0.0082766805	0.0038182393	0.002583697	0.006352855	0.0025352428	0.0059168944	0.003819591	0.0004988665
0.0	0.0056867455	0.0059984787	0.008544804	0.002706717	0.0017696561	0.005251924	0.002517253	0.005874256	0.0035457467	0.0020575763
0.0	0.11667378	0.5631579	0.4721426	0.41874647	0.49567568	0.5204544	0.50074327	0.53405315	0.5131668	0.12993054
0.0	0.05796518	0.5368867	0.7539632	0.35669553	0.38753513	0.51172215	0.3906512	0.51119184	0.52742267	0.41508874
0.0	0.0057330104	0.0059728003	0.008534298	0.0027095915	0.0017774827	0.0052518044	0.0025323997	0.0058442396	0.0035272206	0.0020577093
0.0	0.007547077	0.00543739	0.0047868094	0.0012766357	0.0019747252	0.007649818	0.006125492	0.0034527653	0.0027341803	0.0023921223
0.0	0.00037630554	0.00079973525	0.0031658001	0.0039186985	5.20509e-05	0.0052083326	0.002127126	0.005597049	0.0048056464	0.00028679092
0.0	0.4821662	0.24392593	0.5623791	0.49702212	0.35000005	0.5074969	0.2890184	0.51306325	0.4906631	0.5324624
0.0	0.0029401947	0.0071938634	0.007357289	0.00067089376	0.0010788204	0.0048031355	0.0055426033	0.004155638	0.004552456	0.0057663727
0.0	0.5846463	0.56973976	0.5947809	0.55717903	0.57646805	0.5934852	0.5758138	0.56501657	0.58136773	0.58829343
0.0	0.4065239	0.46330583	0.3388477	0.46020275	0.3640894	0.5580636	0.5078919	0.5020268	0.47102237	0.59079486
0.0	0.00041045021	0.0062877894	0.0036147302	0.0058468194	0.0015844799	0.0073895296	0.0037564433	0.003441129	0.0014504519	0.0020657366
0.0	0.09871346	0.51149666	0.54891235	0.4718085	0.27182123	0.500364	0.40409243	0.332779	0.4975367	0.4316324
0.0	0.0070303157	0.0057680104	0.0050187036	0.0051706024	0.0030411237	0.00569105	0.0032206392	0.0035144845	0.0036926235	0.0030355412
0.0	0.44916445	0.5431302	0.65896857	0.49722162	0.45789844	0.5175258	0.46995297	0.43846256	0.46256843	0.4700295
0.0	0.5589592	0.39456937	0.5614151	0.4444786	0.19378841	0.36341065	0.400597	0.4965549	0.35094902	0.5102424
0.0	0.0822414	0.46876344	0.031423192	0.471354	0.29412755	0.42924258	0.5107451	0.1132898	0.4924256	0.47528246
0.0	0.0055690347	0.006020619	0.007436055	0.0064424784	0.003766856	0.005278672	0.0034419845	0.004306097	0.0020268508	0.004124456
0.0	0.0044482485	0.0072606606	0.0035345103	0.007857108	0.0034115256	0.008942353	0.0075278757	0.00302677	0.0035354241	0.004710192
0.0	0.008007989	0.006967394	0.002708754	0.0052936976	0.003395239	0.0049036904	0.0029613147	0.0028381837	0.004471741	0.0038915682
0.0	0.46609303	0.5191264	0.563416	0.43480113	0.33655187	0.6315442	0.49069893	0.46316493	0.26973593	0.5281541
0.0	0.0006834398	0.0077789384	0.0017662159	0.006680423	0.0030023954	0.0040998515	0.0054171486	0.00072937954	0.004761959	0.0033345083
0.0	0.0037042266	0.0070379595	0.0039666328	0.0012310968	0.0023046702	0.0035640192	0.0013840707	0.0007613291	0.00277193	0.0026431482
0.0	0.0026675747	0.008911522	0.0030168248	0.006186754	0.0020528897	0.0035626446	0.0056112306	0.0005882753	0.00441733	0.004219056
0.0	0.0072236857	0.005497822	0.0015134491	0.0050467714	0.0016445715	0.003942503	0.0027126586	0.0035913002	0.0013940531	0.0031704335
0.0	0.36093384	0.46919426	0.49953017	0.3562797	0.40691856	0.34852687	0.42485726	0.53523	0.5267324	0.48012426
0.0	0.0064009577	0.005124208	0.001390485	0.0039900527	0.0015639226	0.004212781	0.0028670698	0.0032907217	0.0031858557	0.003292142
0.0	0.58176047	0.47077364	0.557393	0.47331482	0.49858335	0.50134826	0.453941	0.4928202	0.21513703	0.3834483
0.0	0.0076400074	0.004408401	0.0043190964	0.007303767	0.0017464153	0.006858787	0.0026351092	0.0047827745	0.0013733067	0.002880325
0.0	0.41860893	0.42183995	0.48693442	0.47888154	0.46376392	0.44684064	0.46126404	0.3382497	0.38528275	0.44365746
0.0	0.0036786052	0.0042351712	0.008430255	0.0085364655	0.0015329915	0.0041909413	0.0029763791	0.0023314296	0.0020109536	0.003009239
0.0	0.5829197	0.5686836	0.5926748	0.5559906	0.5753018	0.5925776	0.5739115	0.5652115	0.58093333	0.58745956
0.0	0.002286228	0.005454296	0.008906996	0.009724131	0.001081773	0.00423036	0.0068397596	0.0023575535	0.0018400109	0.0025984948
0.0	0.43922973	0.47661483	0.59706944	0.4360557	0.42322356	0.49164763	0.32999042	0.4663131	0.3896262	0.28887695
0.0	0.5842014	0.5684145	0.59441364	0.55631334	0.5757505	0.5932423	0.5751164	0.56508404	0.58042866	0.58774704
0.0	0.0036791083	0.006184213	0.0024437436	0.00604764	0.0007731646	0.0060161264	0.002846793	0.003897232	0.0030306159	0.002235462
0.0	0.0046093403	0.005134357	0.0049394947	0.008275319	0.0031262035	0.0049440246	0.0037793505	0.003934796	0.002074094	0.0044162604
0.0	0.0019491944	0.011241268	0.0048689214	0.004831175	0.0011882914	0.008111147	0.0036174825	0.0037336228	0.0054006083	0.0024082244
0.0	0.0029262127	0.006920194	0.0025088822	0.0049478076	0.0044409675	0.007747868	0.0024878476	0.0022088618	0.0027753937	0.0044937017
0.0	0.5973556	0.5154191	0.5245883	0.27731	0.2998876	0.41135776	0.41891798	0.26604316	0.49474645	0.4838985
0.0	0.0032971685	0.0032873189	0.0048393407	0.0050740633	0.0021856844	0.003881284	0.0031588674	0.0023787257	0.002051623	0.0029865622
0.0	0.0018364998	0.0038984667	0.0024195393	0.005524518	0.005039713	0.0068274364	0.0037205615	0.0022779244	0.0023043598	0.0038571586
0.0	0.0060182144	0.0033716129	0.0023651966	0.0073025534	0.0022894964	0.0036553005	0.0034839222	0.0039559593	0.0020088828	0.0034065018
0.0	0.0034250226	0.0035242557	0.0015318271	0.007814765	0.0049186815	0.006778933	0.003605504	0.004514494	0.0023283684	0.0035393322
0.0	0.5837831	0.5681459	0.5928132	0.5563552	0.57452077	0.592732	0.5751194	0.5644038	0.5809245	0.5871639
0.0	0.0058171763	0.0024716542	0.006452678	0.0057120137	0.0019662292	0.004569208	0.0026159263	0.003468877	0.0031724733	0.0033296088
0.0	0.003090751	0.002275074	0.0061050947	0.009683844	0.0028569999	0.003919661	0.004167849	0.0030561558	0.0026328806	0.0029560414
0.0	0.005466757	0.002713949	0.006322466	0.010929392	0.003875529	0.0045206356	0.003216978	0.0038558359	0.0028474308	0.0033602174
0.0	0.40684542	0.45473552	0.6725837	0.5007738	0.42306072	0.4655407	0.47459698	0.3984124	0.4977333	0.436383
0.0	0.0054602507	0.0027034997	0.0063097617	0.010926155	0.0038731715	0.004489821	0.003205217	0.0038657556	0.002854526	0.0033549021
0.0	0.58388543	0.5688292	0.59281313	0.5562561	0.57587194	0.5927375	0.57521904	0.56444013	0.5806925	0.5863651
0.0	0.005810471	0.0024592797	0.0063725165	0.005705566	0.001966085	0.004542212	0.002613362	0.0034601288	0.0031790696	0.0033259033
0.0	0.002297994	0.004481706	0.009567082	0.004529543	0.0015029579	0.008628036	0.002740934	0.0039971997	0.0052838167	0.004017514
0.0	0.0037016529	0.005227433	0.005105485	0.005012027	0.002169699	0.007949068	0.0028266353	0.004017072	0.0039953417	0.00302354
0.0	0.6010213	0.54034644	0.43074384	0.46573058	0.52106434	0.53126615	0.46872854	0.5118146	0.48138946	0.4549148
0.0	0.0037006277	0.005206774	0.005038315	0.0050145793	0.002168867	0.007892556	0.0028160561	0.00402467	0.0040030433	0.0030220856
0.0	0.0061018406	0.0011830735	0.0019221114	0.003562668	0.0022613378	0.0022523273	0.005008485	0.0029185296	0.0037564416	0.0032357601
0.0	0.004990039	0.0063070594	0.0018023032	0.0035326805	0.0019565215	0.0065235193	0.005817764	0.003459111	0.0032145465	0.0018461981
0.0	0.36821967	0.49851975	0.5773338	0.46910775	0.42354766	0.5178103	0.38102204	0.47730386	0.49828187	0.40226367
0.0	0.44101584	0.23395601	0.5547749	0.47033435	0.49835438	0.22921617	0.48593542	0.48580542	0.24066535	0.49400896
0.0	0.30246922	0.5209852	0.56725216	0.4442214	0.40882307	0.44247186	0.40417108	0.49851337	0.23934545	0.5240955
0.0	0.0037146485	0.0016966083	0.003102244	0.0023006496	0.0017581065	0.0034232407	0.0047992896	0.0036856548	0.0030424413	0.0010122277
0.0	0.0056970166	0.006557862	0.0043601375	0.004132229	0.0032804874	0.0063386066	0.0028693802	0.004165348	0.003194915	0.00348666
0.0	0.0058036325	0.0055452106	0.0021339497	0.0033923907	0.0036584279	0.0054933317	0.0034945998	0.004806971	0.0044984715	0.0037149042
0.0	0.0059367483	0.0038607973	0.0034351319	0.00647687	0.0024472624	0.0051957895	0.0036449737	0.0041944194	0.002688975	0.0035532045
0.0	0.5137789	0.54291475	0.53274095	0.5173369	0.46187168	0.5807095	0.5120089	0.44531652	0.420811	0.54669654
0.0	0.35395902	0.4656021	0.5933734	0.43546954	0.42961454	0.4965997	0.5111886	0.48195407	0.34059468	0.52779996
0.0	0.0031419084	0.0060497066	0.0034762362	0.005077647	0.0022620847	0.00517801	0.003441206	0.0066985595	0.002982816	0.003567716
0.0	0.0048038037	0.0062311557	0.0058441153	0.0058960663	0.0037032817	0.006382697	0.0048355833	0.0034474717	0.0030512635	0.0012562806
0.0	0.0027357747	0.0054155975	0.0076626544	0.0057420437	0.0028285135	0.004268506	0.0029699237	0.0026642326	0.0047790674	0.003139193
0.0	0.0033969737	0.0026942843	0.0037139691	0.0063445466	0.0026216505	0.004093647	0.0030577818	0.0028247717	0.0034703673	0.0037057137
0.0	0.51369774	0.40787774	0.48739392	0.44813848	0.43557036	0.533146	0.4840452	0.5026907	0.52870524	0.4119712
0.0	0.5829091	0.5681812	0.59116954	0.5560341	0.5735598	0.59183484	0.5741588	0.5643871	0.58051	0.5867246
0.0	0.569273	0.4849208	0.6968521	0.42372596	0.45902222	0.41097298	0.49364847	0.4785708	0.36065656	0.5132119
0.0	0.5285725	0.44367662	0.34333438	0.46424684	0.45169204	0.50840753	0.47246763	0.4611574	0.4107988	0.504253
0.0	0.0068605286	0.0031940495	0.004035162	0.0047491784	0.0017122158	0.003584013	0.0034354322	0.0039507677	0.0019762772	0.0034012771
0.0	0.004531911	0.0028478669	0.0029297627	0.0074640415	0.003414344	0.0065998086	0.0020212424	0.0045534717	0.002803516	0.0020198086
0.0	0.004540119	0.0028509775	0.0029449076	0.007477533	0.0034410688	0.006598411	0.002025822	0.0045900494	0.0028003142	0.0020265924
0.0	0.0065972675	0.003994537	0.007147142	0.009314425	0.002415828	0.004063834	0.003508213	0.004096562	0.0020431876	0.0034790637
0.0	0.003485764	0.0034612336	0.003453906	0.009386497	0.004817846	0.006846199	0.0037724806	0.0047687003	0.0028881703	0.0033906212
0.0	0.008091104	0.0041189953	0.0022158267	0.0051373634	0.0017743328	0.004198213	0.0034720649	0.0040569687	0.002736294	0.0038346378
0.0	0.33145192	0.5095515	0.5523972	0.45314932	0.41461253	0.5040095	0.4998088	0.5223974	0.49223518	0.5260152
0.0	0.004066025	0.006964076	0.006235923	0.0052997046	0.0030558957	0.0039666123	0.003777805	0.0026135137	0.0041663256	0.0029016163
0.0	0.4433685	0.42711923	0.548684	0.40662038	0.40133855	0.62655175	0.42137352	0.5108579	0.32917964	0.52964085
0.0	0.56037974	0.5660504	0.46628335	0.40628994	0.48721445	0.515354	0.515286	0.4300649	0.46985605	0.5394468
0.0	0.005988979	0.002556563	0.0028178252	0.0042761494	0.003807347	0.00495899	0.0034899437	0.003078187	0.0027022709	0.00305486
0.0	0.004126415	0.0048189596	0.002252534	0.0036739314	0.0020964884	0.0044280924	0.0028043347	0.00415579	0.0046389983	0.0033124306
0.0	0.40710595	0.43997052	0.61971366	0.4470244	0.38886607	0.4996368	0.45351055	0.4765559	0.38075256	0.54067534
0.0	0.5451479	0.29871047	0.44160405	0.45024788	0.46590587	0.5058235	0.42500794	0.40219206	0.4247815	0.46307877
0.0	0.0044731954	0.0023148167	0.0077682803	0.004695454	0.0026726753	0.0046907123	0.0034227513	0.0025225612	0.002336068	0.0039609834
0.0	0.005254692	0.0011602798	0.0036436857	0.0032930654	0.0015970218	0.0035965454	0.0038488589	0.0026055684	0.004405652	0.003421125
0.0	0.0031233262	0.004600717	0.0022650494	0.0035412128	0.00142604	0.003670081	0.0042217113	0.002381767	0.0034085358	0.0028018223
0.0	0.50186586	0.36895734	0.4689711	0.40935603	0.48015565	0.44855887	0.5154988	0.52605844	0.53056353	0.51104015
0.0	0.0036397285	0.0043576895	0.0021005874	0.0067819552	0.0013905704	0.0032382233	0.0025687865	0.0028920632	0.0035439632	0.002474115
0.0	0.003858674	0.0054624677	0.002321311	0.0046565593	0.0019361519	0.0062449896	0.0040793507	0.003790555	0.0041986858	0.0050640833
0.0	0.005602824	0.0053775976	0.0038508903	0.0052378997	0.0014700056	0.0058934456	0.0023207115	0.003025366	0.0026983388	0.005367098
0.0	0.005636526	0.0054011256	0.0038992853	0.0052498113	0.001477134	0.0058871657	0.0023143212	0.0030453657	0.0027059254	0.005368587
0.0	0.005612551	0.0053854003	0.003882549	0.0052548544	0.0014740279	0.005903688	0.0023120851	0.0030386327	0.0027124393	0.005370176
0.0	0.005631442	0.0053993864	0.0038920045	0.005253825	0.001474607	0.005902361	0.0023121445	0.0030435247	0.002702483	0.005375178
0.0	0.6434522	0.4181091	0.4209717	0.48713952	0.3067296	0.49923906	0.45972854	0.43226254	0.5081933	0.4336291
0.0	0.004873262	0.004323027	0.003885818	0.006009768	0.001645419	0.006529223	0.0026580165	0.0035164957	0.0028594083	0.0031039892
0.0	0.004192542	0.007818481	0.004560785	0.004168326	0.0027146935	0.0035281226	0.003202191	0.0036805368	0.0015431981	0.0025272183
0.0	0.005006062	0.005641489	0.0038205236	0.005087388	0.0015276588	0.0029702908	0.005676261	0.0057957936	0.002266468	0.0034296073
0.0	0.0026412583	0.005818886	0.004134149	0.00504444	0.002763004	0.0053138607	0.0039092214	0.0034862475	0.0033701789	0.005443244
0.0	0.007818396	0.004486702	0.002882214	0.00511502	0.00020795288	0.0050622504	0.004854507	0.0036019036	0.004893412	0.0019934922
0.0	0.006036203	0.0012348661	0.005956087	0.0053516254	0.0013187131	0.0030850777	0.0030773135	0.004034359	0.004908542	0.0036575694
0.0	0.009895228	0.0050898576	0.0033448408	0.006747651	0.003379913	0.006907707	0.0027501173	0.00326229	0.0018990691	0.0023664348
0.0	0.005580671	0.0009990133	0.004406108	0.004299815	0.0013076663	0.0028026307	0.0040699774	0.0039416086	0.0034309	0.003940809
0.0	0.0048951404	0.006710595	0.006396677	0.0045052823	0.0014835324	0.00270643	0.00406443	0.003105725	0.0015609331	0.002472148
0.0	0.004842904	0.004403383	0.0018103799	0.0026627544	0.0016447392	0.005772724	0.002316467	0.0034387999	0.0012380418	0.0025774473
0.0	0.0035811039	0.0037239846	0.0019927742	0.0022186413	0.0013114855	0.004731579	0.0021963331	0.002952506	0.0038955794	0.0022071777
0.0	0.0065020174	0.0050658975	0.007933703	0.005477786	0.002099749	0.0049834517	0.0022644266	0.0046797474	0.0029868009	0.00279544
0.0	0.010104371	0.007323704	0.00408175	0.010289437	0.0035080027	0.006753393	0.0033210875	0.0036145549	0.0028330183	0.0028181605
0.0	0.0047156136	0.005700764	0.0024317051	0.008993959	0.004827213	0.0060605286	0.0032421814	0.0047491197	0.0026607267	0.002797929
0.0	0.0061185546	0.0036559869	0.0027186456	0.008552749	8.542344e-05	0.0029497982	0.003821046	0.0060232277	0.00017500813	0.0020607156
0.0	0.0036358	0.003301843	0.0027775299	0.0074273176	0.002333307	0.004361761	0.005991509	0.005578539	0.004044409	0.0018066706
0.0	0.5078901	0.46885902	0.54295814	0.4859522	0.3921169	0.5533073	0.48111662	0.4823245	0.51645684	0.46226463
0.0	0.0036516853	0.0033112406	0.0028003238	0.0074118557	0.002333426	0.004379664	0.0060050213	0.0056198924	0.0040783896	0.0018202871
0.0	0.002170991	0.0047448035	0.0025105271	0.0054555815	0.0028615557	0.0036850662	0.003327146	0.00392666	0.002854716	0.0024437308
0.0	0.0056512817	0.0037198793	0.0041903243	0.008855194	0.001358002	0.005120242	0.0028895412	0.003545398	0.003951252	0.00371845
0.0	0.0068578934	0.0046740277	0.0026060718	0.004595388	0.0019881942	0.004596954	0.0032512054	0.0030295972	0.00440354	0.0032132585
0.0	0.0042535164	0.0037247508	0.002208619	0.004765022	0.003021998	0.0028738026	0.0035850364	0.003912459	0.004350587	0.0028988612
0.0	0.005738511	0.0042444724	0.002195117	0.0051080068	0.0019292085	0.0032975886	0.0035315608	0.003253535	0.0042409427	0.0028566262
0.0	0.0036149106	0.004516076	0.008007178	0.0041877665	0.001969342	0.0041409233	0.0032785344	0.0033948515	0.0020749578	0.003429581
0.0	0.004193107	0.0058517936	0.004809821	0.0038453888	0.0018296482	0.004580586	0.003654101	0.004572067	0.004154162	0.003315103
0.0	0.58517545	0.5704904	0.59458655	0.55645174	0.5765023	0.59343076	0.5755253	0.56569326	0.58079654	0.5877763
0.0	0.0002053201	0.00082807237	0.0005331023	0.0005006524	0.00010034847	0.00021095444	0.00010424603	0.00020030317	9.011388e-05	9.136514e-05
0.0	0.00014762422	0.00019286235	0.00010629053	0.0005745608	9.0313195e-05	0.0001623522	0.00016855147	0.00016914411	6.007514e-05	6.7116045e-05
0.0	0.5838002	0.5685695	0.5934996	0.5559601	0.5757627	0.59308696	0.575043	0.5648981	0.581095	0.5874415
0.0	0.39079642	0.43169975	0.56715447	0.3994699	0.22617602	0.4978043	0.36874062	0.47840333	0.46247274	0.55565363
0.0	0.0070834076	0.0032372186	0.0031471893	0.006527176	0.0004836238	0.003473974	0.0022264058	0.0020410526	0.002138017	0.003612143
0.0	0.58370537	0.5689333	0.5926501	0.55622643	0.57484835	0.5925693	0.5747422	0.5649886	0.5805564	0.5863447
0.0	0.004504827	0.006692125	0.004386835	0.0050992137	0.001839538	0.007149985	0.0030933071	0.0054840394	0.0032100943	0.0030665814
0.0	0.446365	0.5153788	0.39080715	0.45330325	0.45907515	0.44064	0.49238676	0.39446628	0.45299992	0.39742616
0.0	0.005985034	0.0025311967	0.0028161604	0.004261186	0.0037920484	0.0049655447	0.0034838063	0.0030340352	0.0026877385	0.0030315826
0.0	0.00014693607	0.00019182543	0.00010605119	0.0005726707	9.0532034e-05	0.00016230017	0.000169552	0.00016865839	5.9818234e-05	6.693006e-05
0.0	0.004430561	0.004997049	0.0038201008	0.005506628	0.0041366997	0.006676479	0.00525941	0.004934039	0.00444346	0.0041669486
0.0	0.0045338734	0.0062355865	0.0041055074	0.001636518	0.0016132978	0.0051764115	0.004446321	0.0023755322	0.0035668362	0.002898547
0.0	0.004561539	0.006233016	0.0041207797	0.0016371509	0.00161054	0.005179039	0.004450608	0.002374746	0.0035576508	0.0028991038
0.0	0.37925145	0.4044056	0.61843914	0.42028445	0.4143142	0.46764815	0.4530353	0.51367486	0.35772783	0.47061336
0.0	0.0012899818	0.0035983606	0.0047560665	0.006303346	0.0030737915	0.0042288797	0.002424032	0.004654403	0.005153026	0.0014837718
0.0	0.004714056	0.0030283332	0.0030139836	0.005151816	0.0012578837	0.0028835875	0.0014742706	0.0031861314	0.0029514746	0.003588808
0.0	0.0022679316	0.0027780265	0.0030506907	0.0040670964	0.0022895345	0.0047551976	0.003154897	0.0035058232	0.0027701696	0.002347908
0.0	0.0046662255	0.0036725528	0.0046465057	0.0036286297	0.0016852217	0.0050124074	0.0032540038	0.004125359	0.0014422587	0.00334122
0.0	0.0033369386	0.0029277867	0.0029334284	0.0037477734	0.0019614329	0.0029830586	0.0015020143	0.0029798595	0.0029383376	0.0022934787
0.0	0.5071063	0.2881741	0.49208295	0.32784992	0.481119	0.47401354	0.4100448	0.4314533	0.43762428	0.4537047
0.0	0.003735676	0.0031525465	0.008048017	0.009350433	0.0015013131	0.002854929	0.0033247734	0.003573596	0.0017178196	0.0026984427
0.0	0.0052557266	0.003357716	0.0024774158	0.007790249	0.0038494712	0.005863215	0.0037545804	0.0039010767	0.0027603274	0.0031612332
0.0	0.004407681	0.00079071696	0.0036706896	0.0012876703	0.0016117088	0.0037187554	0.0032875533	0.0038010692	0.0057026697	0.005046166
0.0	0.43104443	0.12224639	0.34511515	0.19350603	0.42101523	0.48012558	0.49777225	0.52526045	0.5345715	0.5196827
0.0	0.0049211094	0.007000334	0.005620175	0.0049820454	0.0022416369	0.004454747	0.002274011	0.003532823	0.0053403545	0.0030908703
0.0	0.0049898988	0.006115218	0.0033635485	0.0050588124	0.0017238426	0.0067729964	0.00343118	0.0035628474	0.001364534	0.0029838586
0.0	0.0049984152	0.006125434	0.0034033805	0.0050492575	0.001721005	0.0068002166	0.0034270545	0.003561937	0.0013535145	0.0029670321
0.0	0.6382175	0.4544268	0.3751388	0.39672747	0.1487121	0.44694096	0.50093883	0.4517426	0.5189553	0.48821253
0.0	0.007801758	0.005189797	0.0054908157	0.0035811772	0.0016185273	0.007837992	0.0030820186	0.003664391	0.0046795523	0.0041027498
0.0	0.5839147	0.5685542	0.5928971	0.5562885	0.5755751	0.5923951	0.5743753	0.56499875	0.57989806	0.58636206
0.0	0.0019726935	0.0068299295	0.0014570534	0.0049701813	0.0028152233	0.004568635	0.004604326	0.002912214	0.0050036446	0.0030255069
0.0	0.00297389	0.007579142	0.0015721403	0.0041527655	0.0026127407	0.0021147341	0.004334065	0.0036054337	0.0025736317	0.003927533
0.0	0.34653953	0.5355887	0.46060535	0.43596417	0.44124007	0.3745025	0.49460572	0.47727504	0.3803521	0.4636481
0.0	0.0058164042	0.0013653811	0.0044685495	0.006332638	0.0019624804	0.003921687	0.0021398715	0.004133167	0.0022812777	0.0032561168
0.0	0.5775509	0.17201923	0.677356	0.4485999	0.32873842	0.56003726	0.36496812	0.4843551	0.4574846	0.48853484
0.0	0.004646799	0.0042870943	0.0047721434	0.006305374	0.0020430244	0.0028135744	0.0038274007	0.0032515873	0.0025432596	0.0028946016
0.0	0.6355035	0.49197957	0.50396365	0.47462454	0.40888986	0.4719115	0.4951836	0.4601284	0.47426116	0.5229732
0.0	0.5839459	0.5685514	0.5927954	0.5564247	0.5748381	0.5917128	0.5750265	0.5652771	0.5809161	0.5875274
0.0	0.0051486525	0.0046796007	0.0062271645	0.0040146993	0.0012558762	0.00950212	0.0026493815	0.0031256955	0.003598284	0.0017619091
0.0	0.0030322329	0.005990313	0.005600524	0.0044349716	0.0018409446	0.005294273	0.0029814353	0.0025024775	0.0036398827	0.0019512567
0.0	0.34953874	0.5597641	0.5639107	0.38467574	0.48740792	0.3997967	0.5126527	0.47358605	0.5290202	0.4401401
0.0	0.50491905	0.26413468	0.4854717	0.4318433	0.32741877	0.44414642	0.4808837	0.49058712	0.41833228	0.50934833
0.0	0.0021371525	0.0069821966	0.002461303	0.005851408	0.0025764166	0.004598399	0.0057587638	0.0038564187	0.0057163346	0.00300521
0.0	0.003072081	0.0021568236	0.0029947814	0.0024920222	0.004181614	0.0043406775	0.0034435864	0.0021398875	0.00288421	0.0035003184
0.0	0.0030720823	0.0021568236	0.0029947814	0.0024920222	0.004181614	0.0043406775	0.0034435864	0.0021398875	0.00288421	0.0035003184
0.0	0.0014586395	0.0046639405	0.0033592687	0.00391506	0.002969407	0.0043045636	0.0031696623	0.0043033804	0.0025567876	0.0025454585
0.0	0.0047253855	0.0063265325	0.003140387	0.0048325188	0.001592873	0.004698854	0.0020370677	0.003906521	0.0014096327	0.0010517747
0.0	0.5540547	0.47548014	0.5794035	0.4853659	0.47543874	0.5323032	0.28050396	0.4045266	0.33656052	0.4717095
0.0	0.6522872	0.52913904	0.37189928	0.34907565	0.51614195	0.46801513	0.45655945	0.47506768	0.5335619	0.39630452
0.0	0.0048932033	0.0022869895	0.0061578606	0.0034874154	0.00064967066	0.0010893974	0.006057631	0.0028620563	0.0014339021	0.0023070956
0.0	0.49065784	0.42819378	0.5851778	0.42102394	0.3911497	0.37696412	0.46470812	0.43222877	0.39147472	0.51887363
0.0	0.008167675	0.0032368787	0.0064921775	0.0045499243	0.0008632791	0.0012427174	0.003145858	0.003203077	0.0016227152	0.0013362551
0.0	0.53275555	0.5053748	0.39495444	0.4755036	0.42870852	0.27902952	0.46145704	0.4041904	0.5507321	0.4342011
0.0	0.0019988832	0.00626837	0.004779807	0.004054546	0.0023221073	0.005926182	0.0027734358	0.0028441388	0.0034553653	0.0027470211
0.0	0.004893974	0.002285196	0.0061627184	0.0034904063	0.0006499797	0.0010892039	0.006063563	0.0028618902	0.0014349553	0.0023096895
0.0	0.0067360154	0.0017562462	0.003047984	0.009949261	0.000850791	0.0047161775	0.0030309428	0.00268532	0.004043708	0.0011338292
0.0	0.5837167	0.56679785	0.5946308	0.5552778	0.57471025	0.5917134	0.5756924	0.563416	0.57977754	0.58571476
0.0	0.006973394	0.0055756033	0.0062858234	0.0034508528	0.0021211244	0.0034044595	0.004757471	0.0031765986	0.0037683072	0.0033903567
0.0	0.0046376023	0.007140912	0.008235252	0.0035084544	0.0019273802	0.0053985235	0.0051929266	0.0028160145	0.0035909195	0.0029924093
0.0	0.002818592	0.0043078084	0.0011232813	0.0049589593	0.0023477518	0.006889771	0.0034726374	0.003980901	0.0038729564	0.0024257714
0.0	0.0039125504	0.004583194	0.0009570773	0.006881268	0.00283356	0.0045151133	0.0041984264	0.0041513187	0.0028862953	0.0024391855
0.0	0.37216976	0.53374845	0.32213765	0.49616334	0.19488463	0.40056917	0.4727755	0.44348907	0.43281612	0.487924
0.0	0.0031668686	0.0053089936	0.0024717965	0.0041611986	0.0012956613	0.0039878855	0.0035134295	0.0046693026	0.0038352334	0.0042794743
0.0	0.0031465103	0.0053181294	0.0024801737	0.0041629537	0.00129723	0.003991044	0.0035194862	0.004666637	0.003865737	0.0042683175
0.0	0.0017183266	0.006296513	0.0022410376	0.0046949084	0.004195447	0.007424503	0.00368346	0.0039524385	0.004289041	0.0036344652
0.0	0.5016512	0.39291567	0.48166886	0.34082663	0.15773587	0.5524036	0.3623987	0.40685815	0.4289901	0.52099866
0.0	0.004756543	0.0032756391	0.003174516	0.003391011	0.0015664548	0.0067023775	0.002700195	0.0022559448	0.0045962716	0.0019252956
0.0	0.0026861888	0.005972789	0.009097073	0.0049046515	0.0012649712	0.004924286	0.0046659485	0.0050122007	0.007679653	0.0042987633
0.0	0.0026611735	0.005943303	0.009025459	0.004920778	0.0012635347	0.004926712	0.004697293	0.0050077317	0.0076598814	0.0042958194
0.0	0.0026685111	0.0059570773	0.0090048285	0.0049160914	0.0012619705	0.004939722	0.004676899	0.0050174873	0.0076472564	0.0042917277
0.0	0.005439205	0.0053641866	0.0048054066	0.0057351496	0.0031097503	0.007429772	0.0027389624	0.004017043	0.0035686246	0.0029611164
0.0	0.0029438103	0.0064695156	0.0047038137	0.0015792054	0.00083514355	0.0042722914	0.0042573167	0.0040589077	0.0028265975	0.0021287885
0.0	0.0042318567	0.0047327783	0.0018634985	0.0045739925	0.0021844702	0.0072240685	0.0037802695	0.0025955057	0.0024854986	0.0047993516
0.0	0.52352345	0.49815616	0.37045565	0.36597934	0.51358753	0.49582058	0.5031815	0.39622805	0.46250746	0.54132396
0.0	0.0041831955	0.0054593007	0.0034087203	0.004195238	0.003927626	0.0036707874	0.00275245	0.0065677115	0.003066382	0.0046136784
0.0	0.0010397829	0.004826404	0.0065491945	0.003927525	0.0035767865	0.005121734	0.003058125	0.0048401654	0.0031068043	0.005000908
0.0	0.0041576116	0.006276906	0.002230301	0.011836037	0.0022010691	0.005880093	0.0020503309	0.004678113	0.0023711212	0.0010637819
0.0	0.003838773	0.006116169	0.0020699203	0.004071978	0.0020818827	0.0028551463	0.0026998688	0.0041149817	0.0027642432	0.0009458407
0.0	0.016593216	0.005189437	0.0023513709	0.007805158	0.0071949665	0.008549834	0.0029440105	0.004043944	0.0023362227	0.002746081
0.0	0.5500861	0.37782827	0.71977043	0.3419385	0.5075092	0.447219	0.4772769	0.48478594	0.513401	0.5082122
0.0	0.0013750579	0.00396164	0.0056241285	0.001825022	0.0016993418	0.0060230168	0.0031998556	0.002989625	0.0024307624	0.0033150243
0.0	0.0013703855	0.003971704	0.0056098714	0.001827682	0.0017022833	0.006030686	0.00319079	0.002987079	0.0024418193	0.003311763
0.0	0.007031025	0.0047477204	0.0012617945	0.0064802025	0.0027263358	0.005696266	0.0019474706	0.00366304	0.0025685215	0.0027922462
0.0	0.5952336	0.46181557	0.57410777	0.28600955	0.43630147	0.51772547	0.46619913	0.34668067	0.4078449	0.466898
0.0	0.0048094606	0.0052364715	0.008356746	0.0043653427	0.0011947135	0.0075988974	0.002372913	0.0018761525	0.0024909547	0.0031169918
0.0	0.0033630528	0.004174187	0.0011584896	0.0033263145	0.0008592215	0.0045681493	0.002177815	0.0046771807	0.0019392172	0.004971292
0.0	0.0024802326	0.008131059	0.0011202989	0.0026675633	0.00054898474	0.008189532	0.002714264	0.0055817645	0.0018438298	0.004109311
0.0	0.45279187	0.5638404	0.49984324	0.45258862	0.27682975	0.5344284	0.4469409	0.49547863	0.19824426	0.45847425
0.0	0.0038006196	0.0069407243	0.0012664155	0.003351946	0.0007712612	0.0023178603	0.0029252279	0.005683689	0.0021658456	0.004311727
0.0	0.582903	0.5681841	0.59198546	0.5569056	0.5746174	0.5918538	0.57468647	0.56445175	0.5802555	0.5872562
0.0	0.0023031367	0.003686895	0.0016483284	0.0075309114	0.0018073424	0.006666657	0.0031753199	0.0022055306	0.0014629533	0.0024610455
0.0	0.42227638	0.520163	0.54463804	0.36285633	0.4661955	0.39041418	0.461024	0.32510763	0.29716137	0.34472057
0.0	0.5835615	0.5685517	0.59257466	0.5554093	0.5752432	0.5924976	0.5748735	0.56528604	0.5801489	0.58724904
0.0	0.005417434	0.007092714	0.008495363	0.003777028	0.0022506306	0.0031253698	0.006695467	0.0060717585	0.0052867923	0.006210827
0.0	0.0044330033	0.0063535743	0.00782294	0.004932197	0.001680441	0.0037750783	0.0018283199	0.0053193807	0.0035853635	0.0038294427
0.0	0.0065126843	0.008047194	0.002860357	0.0064510726	0.0016278428	0.0043453826	0.0051392624	0.002948762	0.003961971	0.0034388963
0.0	0.32521808	0.32036313	0.49409777	0.53863144	0.1948932	0.46103746	0.4396664	0.5061713	0.49497706	0.5049617
0.0	0.0034593525	0.0037456378	0.00413615	0.008349538	0.0042267637	0.0033481137	0.0028560967	0.003368517	0.0041710366	0.0013027982
0.0	0.002982568	0.007834648	0.0034042331	0.007906416	0.0020238813	0.005004276	0.0025221787	0.0034532328	0.004405177	0.0013369075
0.0	0.49905145	0.37657085	0.3666843	0.5072582	0.30093345	0.431243	0.41291973	0.50991005	0.48631918	0.5396873
0.0	0.0070246053	0.007765238	0.0039418684	0.0049113096	0.0035563242	0.0036215014	0.0016823354	0.0040789265	0.0032165346	0.002925616
0.0	0.58322227	0.5687775	0.592522	0.555746	0.57541186	0.59264463	0.5739115	0.56526065	0.580988	0.58739066
0.0	0.003667594	0.007103659	0.0041955886	0.007756116	0.0037432788	0.0028964668	0.005738253	0.006961148	0.010221421	0.0028762314
0.0	0.6320103	0.44788316	0.44582826	0.34136474	0.44053522	0.29117835	0.27012956	0.40068048	0.2760879	0.5109573
0.0	0.45597586	0.48349282	0.4230955	0.2782131	0.4918604	0.49457318	0.48697394	0.5159323	0.41425312	0.34454325
0.0	0.39622706	0.5572854	0.38364014	0.453731	0.42236564	0.40350264	0.4805274	0.48512226	0.4661188	0.47162813
0.0	0.004452024	0.0025856677	0.0023031149	0.0018495128	0.0011099253	0.0070158206	0.004074696	0.0044895355	0.0026762532	0.0036061413
0.0	0.0046678423	0.004648361	0.003528939	0.008219335	0.0013420153	0.0049441797	0.00593636	0.0038406262	0.0051388233	0.0024683645
0.0	0.58297557	0.5681669	0.59191054	0.556687	0.5746371	0.59185445	0.5745745	0.5643617	0.5803508	0.5868361
0.0	0.0037894605	0.0038967582	0.006015003	0.006462436	0.0016053406	0.00408149	0.0070754774	0.0031951866	0.0065155076	0.0027831844
0.0	0.48919532	0.50370455	0.4561003	0.43258652	0.38774177	0.37725848	0.49625328	0.42377645	0.47720113	0.50371176
0.0	0.5830314	0.5686344	0.59286606	0.5559031	0.57545155	0.5923898	0.5738586	0.565285	0.58082724	0.58657354
0.0	0.0046802387	0.0046207504	0.0020817174	0.0071261777	0.0015357835	0.012144361	0.0048581325	0.003771441	0.002760733	0.0028797854
0.0	0.43169433	0.38103765	0.25928488	0.17254066	0.34380865	0.3855014	0.5005716	0.34962553	0.45905793	0.48469698
0.0	0.0034253416	0.0038399075	0.003602511	0.007191513	0.0025964833	0.0054647634	0.0033533147	0.004701245	0.0025407895	0.0024731737
0.0	0.0039423592	0.0034879541	0.004738033	0.010783398	0.0023645915	0.007251774	0.0022420902	0.0047259214	0.00219946	0.0029113393
0.0	0.5829728	0.5673463	0.59215707	0.5559484	0.5736371	0.59215087	0.57525384	0.5647006	0.58063376	0.5873457
0.0	0.003323145	0.0035294539	0.00827053	0.0055950694	0.0034473406	0.0044549434	0.0033828379	0.004437012	0.0027290208	0.0022525738
0.0	0.0050703576	0.00344456	0.0029432815	0.0070365034	0.0009963333	0.006658569	0.0068172845	0.0041450765	0.0065290625	0.0035963252
0.0	0.5856646	0.57029426	0.596515	0.5572841	0.5764541	0.59373736	0.57586026	0.56508243	0.5816448	0.58728117
0.0	0.5824026	0.5666604	0.59236103	0.55723304	0.57503575	0.59233385	0.57637256	0.5637653	0.580808	0.5869031
0.0	0.004346282	0.006540513	0.0027829767	0.0064069075	0.002962778	0.0075003197	0.0044155475	0.0034840798	0.0042254333	0.003902083
0.0	0.0025856576	0.007657069	0.00302697	0.009665843	0.0037377332	0.0092439065	0.0046123364	0.0032775013	0.0034829539	0.0053633773
0.0	0.43345967	0.49346066	0.5091332	0.40825748	0.4357356	0.48223096	0.5162789	0.38038033	0.53488487	0.4628934
0.0	0.0043192403	0.0064997263	0.0027482323	0.0064075356	0.0029611697	0.007448179	0.0043988912	0.0034919956	0.004234773	0.0039012027
0.0	0.0027855134	0.0058245664	0.0032566185	0.010386981	0.0037658736	0.004501736	0.0035500117	0.0048039267	0.0022936044	0.0023120025
0.0	0.0023215353	0.0056010284	0.0026730746	0.0056582666	0.004459789	0.0048263837	0.003558109	0.0023178007	0.002573803	0.002584867
0.0	0.0015752009	0.006293238	0.0026022112	0.0050069336	0.0031371494	0.0053761113	0.0075334986	0.00191298	0.0088642975	0.0025333648
0.0	0.28830805	0.43109336	0.5174456	0.38337344	0.38731655	0.5599097	0.45849213	0.33614588	0.32928556	0.30884156
0.0	0.0038103487	0.007359528	0.00592311	0.0040034237	0.002168635	0.0057259887	0.0035353603	0.0037558577	0.0022949849	0.0055666906
0.0	0.0041655777	0.007840655	0.004169005	0.0044330666	0.002929122	0.0056109275	0.002611471	0.0038424816	0.0039647417	0.0033066752
0.0	0.5833677	0.5670974	0.5925641	0.5559247	0.5736317	0.5925811	0.57527864	0.56487864	0.58026475	0.5872746
0.0	0.0053358637	0.008855002	0.0059412466	0.007071355	0.0013233891	0.006812469	0.0053099934	0.0036609874	0.002048127	0.0053385342
0.0	0.0075602173	0.0027941999	0.0030036133	0.006048256	0.0022269154	0.005023137	0.004125596	0.005619229	0.0020725087	0.007222171
0.0	0.002125229	0.003010803	0.0039763073	0.006459495	0.003333412	0.00556569	0.0016607257	0.0045596533	0.0025262728	0.0065151127
0.0	0.3564135	0.3121073	0.45179823	0.45733985	0.38637742	0.44528395	0.24135329	0.5187304	0.4903983	0.33629084
0.0	0.6152152	0.51161146	0.4564737	0.46832106	0.4057933	0.28870726	0.48224714	0.49871448	0.47048244	0.48729807
0.0	0.004068443	0.0021761223	0.0029872821	0.0076100384	0.0034731438	0.0024856369	0.0045163846	0.004429915	0.0033222272	0.0022169433
0.0	0.004313309	0.0027641198	0.0026952354	0.006670931	0.0043029087	0.005790658	0.0042966227	0.005606561	0.0034797597	0.0023659687
0.0	0.58371645	0.5689338	0.5925621	0.55607903	0.5755596	0.59270734	0.5747104	0.56515956	0.58094954	0.58733046
0.0	0.0036928055	0.002060244	0.0070332857	0.009597225	0.0024438098	0.0023493092	0.004825612	0.004153253	0.0033486565	0.00251758
0.0	0.003447085	0.0063517867	0.0022276095	0.0060947943	0.0040908917	0.0030383565	0.0025893238	0.0037329365	0.0043895766	0.0025041706
0.0	0.0029156765	0.004228416	0.004782386	0.0065816604	0.0035192503	0.006007891	0.006261325	0.0014928521	0.004527011	0.0028269459
0.0	0.0034065454	0.006695467	0.0027201069	0.007789586	0.0020605675	0.0030621982	0.0037859268	0.0030256766	0.0043570423	0.0028396093
0.0	0.0039649187	0.003922043	0.002017098	0.0076423693	0.002627397	0.005857045	0.004914459	0.0014810861	0.0036889198	0.002959215
0.0	0.007827053	0.007907991	0.0058413898	0.0048891394	0.0011986261	0.005467249	0.005672113	0.0036675397	0.0031474032	0.0013811508
0.0	0.0076662954	0.008394457	0.008445695	0.003987427	0.0026033586	0.004748261	0.0069287517	0.0031911721	0.0030578733	0.0011099846
0.0	0.007188127	0.0047636675	0.003974655	0.0052712257	0.003740193	0.00529462	0.0017962783	0.0036069963	0.0032577454	0.001437411
0.0	0.004702575	0.0069627995	0.005343147	0.005197577	0.0007912144	0.0063444413	0.005293314	0.0046219416	0.006632339	0.0034828547
0.0	0.45148084	0.3922103	0.5558544	0.46861827	0.432057	0.50376296	0.37847868	0.49554878	0.46475437	0.5366297
0.0	0.0055236593	0.0045819497	0.0022496607	0.010166778	0.005610728	0.009003531	0.0031989904	0.004886361	0.002474674	0.0030152076
0.0	0.0063064024	0.007096842	0.0039840066	0.008647497	0.0033468062	0.00592464	0.0033375097	0.0039629797	0.0026006522	0.003371009
0.0	0.0029774678	0.0036678237	0.0037181813	0.004447662	0.005416509	0.005701783	0.004039739	0.003854556	0.0012620072	0.0030312713
0.0	0.3430273	0.56698465	0.48317713	0.45496744	0.46473995	0.4808839	0.49691364	0.28620183	0.43638456	0.36836597
0.0	0.58365726	0.56903535	0.5923403	0.5563527	0.57437557	0.5927438	0.5753897	0.56498116	0.5807516	0.58755857
0.0	0.0034576303	0.0067433	0.0014963561	0.006435462	0.0041114576	0.0032733388	0.002313293	0.006036042	0.0036649776	0.0050206115
0.0	0.0031435173	0.007073414	0.0031329945	0.005865149	0.0017800989	0.0042720623	0.0048867576	0.004045008	0.0047077155	0.002709978
0.0	0.58334905	0.5683186	0.5920455	0.55669093	0.57467294	0.59184384	0.5745668	0.56457067	0.580157	0.5876192
0.0	0.0013634014	0.0048517277	0.008808107	0.0029005765	0.0032371508	0.0055103796	0.0057837493	0.005749835	0.003584008	0.0057767644
0.0	0.35363898	0.4699389	0.5321935	0.42180538	0.5066893	0.38137865	0.38499403	0.42448094	0.4980436	0.5113217
0.0	0.5840167	0.568312	0.59258944	0.555418	0.5752454	0.59264344	0.5750928	0.56490934	0.580895	0.58752227
0.0	0.008980954	0.0066872803	0.0027821418	0.0050419755	0.0022987637	0.007711689	0.0027764102	0.0021474059	0.0028688496	0.005539074
0.0	0.00952702	0.005807838	0.0031876552	0.0064485734	0.003242992	0.008319106	0.0031804556	0.0024721294	0.0032870844	0.0064103142
0.0	0.5835512	0.5682521	0.59341496	0.5563473	0.5761895	0.5933513	0.5758102	0.5639975	0.58103526	0.5876609
0.0	0.58384246	0.5690011	0.593274	0.5561955	0.57613134	0.59348017	0.5756214	0.56404805	0.58096266	0.58771235
0.0	0.0037805603	0.0045925574	0.006670988	0.003926757	0.002038987	0.0048410567	0.005391252	0.0045512286	0.006886934	0.0031070597
0.0	0.002105046	0.00404009	0.0049845376	0.0064448896	0.0020264662	0.0047037248	0.0053376434	0.007195706	0.006335769	0.0039446685
0.0	0.0021081113	0.004039073	0.004949799	0.006450464	0.0020292818	0.004672992	0.00530987	0.0072542904	0.006313545	0.0039286055
0.0	0.00013220147	0.008022791	7.544342e-05	0.00031823188	0.00010776556	0.0043664495	0.00015619221	0.00020368163	0.00025953856	6.302518e-05
0.0	0.00013235207	0.008040741	7.572092e-05	0.0003179865	0.00010784266	0.004371832	0.00015557758	0.00020368685	0.0002595361	6.2771884e-05
0.0	0.58499366	0.5697745	0.59487605	0.5573543	0.5759466	0.5932447	0.5753799	0.56601787	0.58055156	0.5880967
0.0	0.0055580786	0.003720853	0.008149127	0.004026033	0.002682794	0.0074261967	0.0029940684	0.0032124158	0.0028865805	0.002837725
0.0	0.004826274	0.00469691	0.0024798373	0.0055473754	0.0027718209	0.006511916	0.003101044	0.0033708983	0.0033396564	0.0030318333
0.0	0.006702574	0.0049382714	0.004608813	0.0047317813	0.002005095	0.003727661	0.0040351693	0.0045193355	0.0019596012	0.004916299
0.0	0.5830844	0.5688347	0.59266746	0.55603576	0.5750368	0.592707	0.5739033	0.5652311	0.5809321	0.5870768
0.0	0.0043324996	0.00516664	0.007817653	0.0038613088	0.001211386	0.00620529	0.0046402	0.0037015332	0.006000319	0.004628178
0.0	0.5376172	0.50734687	0.54467344	0.38905343	0.43548843	0.42467406	0.36676183	0.5090285	0.27263504	0.5248543
0.0	0.008329282	0.0036607333	0.0036425139	0.0071590054	0.002088153	0.007438298	0.0040615667	0.0026685605	0.0045514298	0.0023996707
0.0	0.006260812	0.006532237	0.001968982	0.0072444896	0.0008321064	0.0033484735	0.0042533004	0.003609815	0.004898839	0.0022958883
0.0	0.58308715	0.5684563	0.5900184	0.5567159	0.57460076	0.59178925	0.5742917	0.56447315	0.5805435	0.5873473
0.0	0.0035533952	0.0095601715	0.0027438472	0.0069613922	0.0005313448	0.0028352553	0.0045034112	0.0036371858	0.0071808314	0.0049212635
0.0	0.5367361	0.47994438	0.49348736	0.46882516	0.19344601	0.446143	0.47399116	0.5313417	0.47678122	0.36700705
0.0	0.58315253	0.56871164	0.5913028	0.556016	0.5753526	0.5924576	0.5737923	0.5652823	0.58102584	0.5874779
0.0	0.007040909	0.0032970132	0.0028202382	0.006957648	0.0011599421	0.006953031	0.004738815	0.0023306601	0.004244033	0.0031354262
0.0	0.51272595	0.5136068	0.3959482	0.47316667	0.45784676	0.44744855	0.49219376	0.46320584	0.5549194	0.46913382
0.0	0.0017860935	0.0028445215	0.0035615254	0.00507928	0.0026332238	0.006758327	0.0025166555	0.006663832	0.004059426	0.0039069755
0.0	0.0017809863	0.0028327438	0.0035246843	0.0050804564	0.002631709	0.006722696	0.0025069914	0.0066768234	0.0040680375	0.0039039054
0.0	0.0017817213	0.0028530606	0.003552882	0.0050858944	0.0026407684	0.006738179	0.002517411	0.006693894	0.0040840916	0.0039375015
0.0	0.0041074087	0.0058489377	0.0031683622	0.0068336506	0.0014848949	0.005272881	0.002339959	0.004604215	0.003409177	0.003256397
0.0	0.0040975194	0.0058068167	0.0031385752	0.00682808	0.0014841964	0.0052450877	0.0023317668	0.0046090363	0.0034146607	0.003250359
0.0	0.0041045677	0.0058442256	0.0031454305	0.006834618	0.0014889572	0.00526078	0.0023411324	0.004618483	0.0034280608	0.003278399
0.0	0.002592043	0.003893948	0.0045983116	0.0062667746	0.0018244028	0.003942599	0.0037628678	0.0034060066	0.0032606623	0.003298344
0.0	0.27535108	0.46587932	0.49973407	0.46592703	0.41267475	0.55069864	0.4848478	0.43835786	0.39398304	0.50264573
0.0	0.5839311	0.5686495	0.59251577	0.55642843	0.5759018	0.5917307	0.57515895	0.56531495	0.5808562	0.5875415
0.0	0.0026448043	0.001383728	0.013893923	0.007856785	0.002059314	0.00511568	0.007012011	0.0067989896	0.0024866385	0.001990673
0.0	0.0010149276	0.0016167115	0.008346628	0.0047288067	0.0025499882	0.0059443004	0.005118814	0.005856703	0.0028087783	0.0024929305
0.0	0.2279707	0.25587147	0.4791502	0.33153287	0.53570324	0.5254254	0.44864297	0.45979184	0.51407474	0.3309224
0.0	0.0057525206	0.0035192037	0.004532632	0.006749381	0.003821251	0.0057820277	0.0022665747	0.002383364	0.004205124	0.003253232
0.0	0.005742509	0.003528748	0.0045288447	0.006753128	0.00383104	0.0057569486	0.0022667549	0.0023918084	0.004235304	0.003275589
0.0	0.0054073567	0.0038341295	0.0036967883	0.0073799593	0.0023877001	0.006096496	0.0021916525	0.0025663602	0.0049690283	0.0034992544
0.0	0.003484075	0.003042142	0.004101483	0.008638124	0.0018049782	0.003646278	0.006157251	0.006792695	0.004066762	0.0020868776
0.0	0.0041358196	0.004063602	0.0036104855	0.008368257	0.0043347855	0.0057942797	0.0031239886	0.0037132776	0.0021360118	0.0027836608
0.0	0.004093272	0.0032649655	0.003313123	0.0071678534	0.001122284	0.0081225345	0.002277374	0.002720033	0.0019668785	0.0038623547
0.0	0.0032967848	0.006342334	0.004021244	0.007391408	0.001746475	0.0035224392	0.0031944108	0.0020583204	0.0025839452	0.0038972008
0.0	0.0076153954	0.007936492	0.00443418	0.008975235	0.0043632896	0.0028504815	0.0029527983	0.004518012	0.0028180503	0.0029972543
0.0	0.0031018108	0.0032321499	0.0071347416	0.006769305	0.001967785	0.0022128262	0.0033233042	0.0062320977	0.0045103794	0.0020602096
0.0	0.0053548426	0.0070080278	0.0025269974	0.003854007	0.0023389638	0.008749862	0.0069233836	0.006498738	0.0056723603	0.0026824751
0.0	0.49076518	0.49163443	0.4283222	0.48960117	0.41896862	0.42664015	0.45680997	0.40706143	0.49915966	0.39281207
0.0	0.0042797425	0.00516012	0.0022676792	0.00645213	0.0021232732	0.0052770497	0.0029080454	0.0028077275	0.0034191308	0.002842084
0.0	0.0029184918	0.004049025	0.004496798	0.003806468	0.0013241078	0.004301665	0.0021715239	0.0039059306	0.006219969	0.0046393108
0.0	0.002540223	0.0043914607	0.006770258	0.009560059	0.0047720983	0.006851515	0.0027685184	0.0025946244	0.001511363	0.0023522547
0.0	0.0031701908	0.0049272706	0.00337603	0.0039618374	0.0013501883	0.004282444	0.0020637529	0.0033054717	0.0057805153	0.0042473814
0.0	0.0045159496	0.003459645	0.006188469	0.00969336	0.0037713607	0.0065687685	0.003688349	0.002704055	0.002564258	0.0024585077
0.0	0.00938002	0.009457592	0.0016168617	0.010185072	0.003927749	0.0068962607	0.0031968532	0.0041316445	0.0014599395	0.0028873878
0.0	0.003446492	0.004810958	0.0077418876	0.007175489	0.0022593506	0.004166183	0.0028545638	0.0019343292	0.0013562345	0.0019110517
0.0	0.008845235	0.008354917	0.004713886	0.009431334	0.0047424305	0.005921541	0.0030524766	0.0022870991	0.0026917974	0.0025797752
0.0	0.0045326017	0.004110267	0.0064481115	0.008860821	0.002170174	0.0068548773	0.0023166542	0.0036643632	0.0012623522	0.004164567
0.0	0.003122706	0.0025239212	0.002971161	0.0072046528	0.0009619055	0.004518593	0.0038700271	0.0056506093	0.007572162	0.0032570625
0.0	0.0037570854	0.004705571	0.003801385	0.008046311	0.0020235134	0.0037767913	0.0023991435	0.004353645	0.0055858498	0.0028169279
0.0	0.0031666802	0.0023572047	0.0041689733	0.006457662	0.0008133011	0.004893981	0.0037555082	0.0051743	0.0022893264	0.002532514
0.0	0.007298403	0.004872878	0.00549043	0.009979405	0.0052258563	0.006929359	0.0032296588	0.004869242	0.0024126251	0.0029621795
0.0	0.0066864155	0.008663728	0.006145651	0.005925014	0.0025164378	0.0024015014	0.004343217	0.0062174373	0.004877014	0.0024754922
0.0	0.58331907	0.56882256	0.59189713	0.55693245	0.57636374	0.592636	0.5764632	0.56551325	0.5800412	0.58650756
0.0	0.5831111	0.56779027	0.59269416	0.5569687	0.5752194	0.59309137	0.57573575	0.5653478	0.5808099	0.585899
0.0	0.58310664	0.5669588	0.59206825	0.5558051	0.5746371	0.592218	0.5756934	0.5648598	0.5797856	0.58644396
0.0	0.0026688082	0.008898502	0.0030114742	0.006169539	0.0020427317	0.003556912	0.005602747	0.00057794794	0.00439625	0.0042148875
0.0	0.585385	0.56940025	0.5940858	0.556153	0.5740576	0.5937286	0.57594293	0.56530994	0.5806614	0.58781433
0.0	0.58463025	0.5698325	0.5930994	0.55676436	0.57602805	0.5932926	0.5757448	0.5653223	0.58128476	0.58641917
0.0	0.0037114662	0.0017010916	0.0031152752	0.0022938487	0.0017551107	0.0034154167	0.004802648	0.0036870611	0.0030537755	0.0010120479
0.0	0.002653606	0.008934002	0.0030100057	0.006168592	0.0020487537	0.0035487418	0.0055946	0.0005825146	0.004388164	0.0042200303
0.0	0.58406913	0.5699558	0.5949959	0.5561217	0.5751565	0.59380716	0.5756269	0.56490046	0.58060884	0.5875135
0.0	0.5826325	0.56903344	0.59274423	0.5573485	0.57620925	0.5939703	0.5765156	0.5655684	0.5810663	0.5882032
0.0	0.5829702	0.56923866	0.591703	0.5576309	0.5768936	0.59355253	0.5765159	0.5659926	0.5813917	0.5882804
0.0	0.58463943	0.56960416	0.59528524	0.556931	0.57568663	0.5937126	0.5758477	0.5657099	0.5807287	0.58705837
0.0	0.5855249	0.57072276	0.5964402	0.55755776	0.5763181	0.5937322	0.57600015	0.56566626	0.58158344	0.5878434
0.0	0.5843025	0.5690901	0.5944155	0.5566424	0.5741846	0.5937613	0.57526183	0.56441677	0.58107144	0.5877678
0.0	0.002666603	0.008937215	0.0030243965	0.006171928	0.0020504214	0.0035736896	0.005587723	0.0005833488	0.0044133724	0.0042123627
0.0	0.0046005887	0.006538438	0.0041941865	0.0064206854	0.0031232655	0.0039412417	0.005264659	0.00073932734	0.0045477627	0.0031668972
0.0	0.00070370984	0.0068936157	0.004587316	0.0017720187	0.00880335	0.006263741	0.004447556	0.00363027	0.008487245	0.0014492203
0.0	0.5831671	0.5687447	0.5931497	0.55681306	0.57575786	0.5926576	0.57612145	0.5652534	0.5810215	0.58682907
0.0	0.0030115528	0.009118134	0.0037400476	0.008910668	0.0017950775	0.005096299	0.007916154	0.0035072844	0.0029508306	0.001294201
0.0	0.5824642	0.568398	0.59093946	0.55536216	0.5756392	0.5913545	0.57512844	0.5643258	0.5802318	0.5862111
0.0	0.5823753	0.5683866	0.5910303	0.55560684	0.5753484	0.59269667	0.57517135	0.564203	0.58051646	0.58619946
0.0	0.58263975	0.56850517	0.59023297	0.556447	0.57460463	0.59249467	0.5751365	0.56421185	0.5803825	0.5864532
0.0	0.58215106	0.5686804	0.59162396	0.55540746	0.57449824	0.5924508	0.57450294	0.5641497	0.5808874	0.58663183
0.0	0.5819108	0.5681583	0.5902389	0.5554404	0.5744632	0.5917377	0.574556	0.56470996	0.5806362	0.58674693
0.0	0.5830222	0.56737846	0.5922143	0.55535686	0.575014	0.5914059	0.5751095	0.56408244	0.5801039	0.58773315
0.0	0.58310735	0.56806767	0.59239936	0.55519104	0.5745581	0.5925165	0.57472444	0.5644358	0.580664	0.586342
0.0	0.58311373	0.5688745	0.5913089	0.55580235	0.57476807	0.59166914	0.5754663	0.56441826	0.58004427	0.5867168
0.0	0.5826606	0.56891644	0.5925124	0.5555221	0.574241	0.59239084	0.5751289	0.56411487	0.5806186	0.58603215
0.0	0.0048815124	0.0073753255	0.0026523203	0.006362308	0.002712937	0.0062031383	0.0021269084	0.0029501054	0.0018943145	0.0017882447
0.0	0.0048748716	0.0073621	0.0026487669	0.006347758	0.0027148472	0.006207261	0.0021266574	0.002954083	0.0018926034	0.0017859362
0.0	0.00960512	0.0076770117	0.003535478	0.004749805	0.0062343245	0.0023984418	0.0029198744	0.004101308	0.002487909	0.0027947354
0.0	0.004886224	0.007355266	0.0026426718	0.006354324	0.0027144938	0.00618993	0.0021180403	0.002954701	0.0018943208	0.0017908957
0.0	0.0048819645	0.007356227	0.002651687	0.00635067	0.0027175972	0.0061905286	0.002125314	0.0029535168	0.0018899597	0.0017880525
0.0	0.0048872167	0.0073636263	0.0026489103	0.0063604144	0.0027093235	0.0061999112	0.002124579	0.0029555748	0.001885655	0.0017888185
0.0	0.004862874	0.0073661604	0.0026495832	0.0063587637	0.0027148924	0.0062054666	0.002125666	0.0029501305	0.0018909465	0.0017916877
0.0	0.004882354	0.0073572816	0.0026497622	0.006372764	0.0027106046	0.006205749	0.002123826	0.002951354	0.0018857025	0.0017902155
0.0	0.00488139	0.0073730564	0.0026525436	0.006361223	0.0027124083	0.006191623	0.0021226117	0.0029542597	0.0018935447	0.0017891473
0.0	0.0048868083	0.0073643997	0.002650932	0.0063553657	0.0027148563	0.0061800084	0.0021237896	0.002953552	0.0018930411	0.0017899241
0.0	0.0048899907	0.0073577934	0.0026497205	0.006367262	0.002711979	0.0061981454	0.002121511	0.0029500437	0.0018929527	0.0017895561
0.0	0.5854904	0.5711311	0.59595466	0.5571995	0.5753396	0.59357005	0.5749441	0.565703	0.5805737	0.5879022
0.0	0.58147806	0.5688933	0.5918036	0.5561023	0.5769195	0.5933581	0.5751151	0.56436616	0.5810912	0.58783776
0.0	0.58469623	0.57010174	0.5938011	0.55678403	0.5749597	0.5935697	0.5751514	0.5654965	0.58013415	0.586051
0.0	0.5829959	0.56854856	0.59349245	0.55706704	0.5754952	0.5935948	0.5758801	0.56540924	0.58112127	0.5879807
0.0	0.5837938	0.56909686	0.59332997	0.5570571	0.57649815	0.59371704	0.57524586	0.56545585	0.5810761	0.5877026
0.0	0.5838267	0.57001656	0.5919183	0.5564965	0.57604545	0.5923662	0.5757374	0.56496596	0.581107	0.5875915
0.0	0.0045299195	0.0063798605	0.0057244007	0.008421717	0.0009646285	0.01123185	0.0034174642	0.003533995	0.004006077	0.0071669472
0.0	0.58545184	0.5702117	0.5949375	0.5572782	0.574766	0.5932915	0.575954	0.5657638	0.58097297	0.5864299
0.0	0.0060306466	0.008024274	0.008629219	0.0037014382	0.0026188765	0.005886923	0.0053425794	0.004817613	0.006506396	0.0022256116
0.0	0.583201	0.56919	0.59154135	0.5574079	0.5761002	0.5939813	0.57674605	0.5657844	0.5813962	0.58810496
0.0	0.0062628654	0.004229653	0.016342726	0.0066352487	0.0026055784	0.0016653554	0.0038710805	0.0034377084	0.005463424	0.0025832276
0.0	0.0053518717	0.0071567385	0.0016318572	0.0024860885	0.0016676092	0.007654627	0.0031727988	0.0025048973	0.0027050287	0.0030172393
0.0	0.0038713783	0.002818092	0.007968035	0.0064836545	0.0026494132	0.004789736	0.003602497	0.0029479126	0.001751341	0.004438291
0.0	0.0038544354	0.0028190035	0.007952475	0.0064830035	0.002654011	0.004788293	0.0036014533	0.0029489456	0.0017553237	0.004442534
0.0	0.003862362	0.0028233146	0.007978584	0.0064903907	0.0026497773	0.0047979807	0.003605771	0.0029486108	0.001751496	0.0044413744
0.0	0.5833318	0.5680102	0.5914973	0.55553716	0.57424945	0.59300494	0.57478815	0.5651929	0.58061486	0.58583266
0.0	0.0023202542	0.0024755723	0.0053296112	0.0053726523	0.0041662166	0.0037795766	0.0045252666	0.003307939	0.0023213197	0.005367294
0.0	0.0066507077	0.008666087	0.0061673312	0.005925309	0.00251295	0.002397552	0.0043311096	0.006205822	0.004870881	0.002461084
0.0	0.5840688	0.57009524	0.5934506	0.5563891	0.5768803	0.5940368	0.57599235	0.5658477	0.581742	0.58654565
0.0	0.58377343	0.5681213	0.59219164	0.556865	0.57647806	0.5920214	0.57515234	0.5650349	0.57970124	0.58810925
0.0	0.58510953	0.5696213	0.59460664	0.55431134	0.5747193	0.59381866	0.5756331	0.56486636	0.5809418	0.5858494
0.0	0.5838472	0.56829065	0.5924983	0.5564782	0.5758914	0.59320295	0.57541853	0.5653198	0.57993793	0.5878559
0.0	0.58390975	0.5689409	0.5930441	0.5565501	0.57583433	0.5932592	0.57504404	0.56513035	0.57995296	0.5873498
0.0	0.0046828915	0.0060988544	0.0056969924	0.006354496	0.0020185758	0.0065077497	0.0031767027	0.005715351	0.0028629287	0.0075781597
0.0	0.58356446	0.5683555	0.5927252	0.5561891	0.5763188	0.593914	0.57477725	0.5651389	0.58091486	0.58762467
0.0	0.58505404	0.57079786	0.5954757	0.55675316	0.5764653	0.5930441	0.575952	0.5648506	0.58077604	0.58732194
0.0	0.5852694	0.57042104	0.5962659	0.55747485	0.57592446	0.5941086	0.576024	0.56539303	0.581587	0.58754635
0.0	0.5843433	0.5708544	0.59540176	0.55749905	0.5766256	0.59394866	0.57555646	0.5652115	0.58073294	0.5883537
0.0	0.58335185	0.56851065	0.59256506	0.55651146	0.5758051	0.5921388	0.5754823	0.56494886	0.5798839	0.5862755
0.0	0.5837385	0.57012963	0.5936314	0.556465	0.5745244	0.59156656	0.5749067	0.5642869	0.5806712	0.58820784
0.0	0.5840874	0.569966	0.5933057	0.556835	0.57414246	0.5924569	0.5756032	0.56378645	0.580708	0.587527
0.0	0.5841521	0.5698828	0.5937891	0.55597425	0.57581484	0.5912108	0.57583934	0.5649634	0.5807195	0.5873426
0.0	0.5844034	0.5698966	0.59384686	0.5560187	0.57526696	0.59274286	0.57579404	0.5641905	0.58077556	0.58750707
0.0	0.58448565	0.5687999	0.59376746	0.55671227	0.5762106	0.592794	0.57531846	0.5651077	0.57991254	0.5864746
0.0	0.5842315	0.56986326	0.5939369	0.55669427	0.5755685	0.5932147	0.57577604	0.5652181	0.58078855	0.5868703
0.0	0.5838113	0.5699519	0.59357977	0.5568954	0.57559675	0.5925119	0.57527566	0.564737	0.5806403	0.58799136
0.0	0.5842112	0.5691589	0.59398764	0.55739355	0.57403654	0.5931162	0.5754697	0.5647456	0.5812674	0.5881553
0.0	0.5838021	0.5700347	0.593196	0.5571622	0.5756225	0.5923371	0.5749865	0.5646516	0.5813489	0.5876103
0.0	0.5840865	0.56957364	0.5933678	0.55747485	0.57385474	0.59218043	0.5751802	0.56414247	0.58068657	0.5878679
0.0	0.5842408	0.569962	0.59373856	0.5572276	0.57523006	0.59281427	0.5750848	0.5644408	0.5813145	0.5876187
0.0	0.5840684	0.57003295	0.59352905	0.5569363	0.57541734	0.592807	0.5752711	0.56440824	0.58150846	0.5881488
0.0	0.58412546	0.5700762	0.5939842	0.55713177	0.5754626	0.5931357	0.57572263	0.5647725	0.5814648	0.58812886
0.0	0.5841036	0.56980354	0.5937515	0.55538195	0.5743835	0.5926112	0.5752014	0.56431	0.5814459	0.58778155
0.0	0.58466536	0.57014173	0.59422874	0.55671537	0.5765693	0.59344536	0.57526284	0.56525403	0.5816089	0.58621603
0.0	0.58426905	0.5701068	0.5938667	0.5565351	0.576572	0.5930731	0.5753301	0.5645443	0.5813027	0.58758664
0.0	0.5845536	0.5701812	0.59368366	0.55638146	0.57648206	0.5920485	0.5760733	0.56517226	0.5802116	0.58727133
0.0	0.58454704	0.5698082	0.5942852	0.5568756	0.5761182	0.5930958	0.5760181	0.564834	0.5812677	0.5880652
0.0	0.58443415	0.5683607	0.5945194	0.5571384	0.57610524	0.5932723	0.575673	0.5654065	0.58064556	0.5877832
0.0	0.58336395	0.56802756	0.5927577	0.5564645	0.57566357	0.59070456	0.575786	0.5630662	0.5802507	0.5875541
0.0	0.58297676	0.5681276	0.59304655	0.5568396	0.5759913	0.5932371	0.57519007	0.56516165	0.5803758	0.5874907
0.0	0.0026719181	0.008933381	0.003017932	0.0061665457	0.002052872	0.0035569866	0.005595465	0.0005808588	0.0043968805	0.0042089038
0.0	0.58512294	0.5698657	0.5950193	0.5570752	0.575609	0.5938924	0.5762517	0.5647049	0.58159214	0.58817554
0.0	0.58561546	0.56920815	0.5942892	0.5570005	0.57515293	0.5936757	0.57581794	0.565092	0.5813639	0.5881576
0.0	0.58345556	0.56924963	0.5926089	0.5577073	0.57670164	0.5935711	0.57610285	0.5648767	0.58152366	0.5883239
0.0	0.58557725	0.57091963	0.5956609	0.5576359	0.57629156	0.5937804	0.5758903	0.5643369	0.5817729	0.5884972
0.0	0.5835222	0.5686986	0.5925385	0.5576783	0.5768424	0.5935734	0.57653105	0.5657922	0.58090246	0.5871967
0.0	0.58439475	0.5684292	0.59415096	0.5562258	0.57633173	0.59322315	0.5755432	0.5650309	0.5803627	0.587606
0.0	0.003691222	0.007021862	0.003959599	0.0012292478	0.0022997907	0.0035723653	0.0013845895	0.0007634731	0.0027663733	0.0026506758
0.0	0.49640974	0.47537792	0.5395313	0.16567343	0.27244714	0.4600817	0.43980047	0.44134298	0.46863136	0.36907315
0.0	0.58268845	0.56892616	0.59230494	0.55741286	0.57578874	0.5938183	0.5751867	0.5653078	0.5806597	0.58751005
0.0	0.0040630484	0.006830017	0.004582524	0.005462017	0.0021744478	0.005556766	0.0008111143	0.0031506529	0.0057831053	0.00041585474
0.0	0.0013289434	0.011248925	0.0021606158	0.006792727	0.0010056534	0.006109683	0.0028125846	0.00552771	0.003296299	0.005252826
0.0	0.002338054	0.0045074495	0.0045204125	0.007531492	0.0013987308	0.0041463636	0.0040225317	0.0037527638	0.003078333	0.004032208
0.0	0.0039287456	0.0034825439	0.0041770344	0.0037195752	0.0045728744	0.008141006	0.0051089474	0.0039628027	0.00017008942	0.007525802
0.0	0.5830325	0.56859034	0.59290177	0.55703104	0.57564837	0.5937963	0.57550395	0.56567293	0.5812274	0.5879866
0.0	0.5818601	0.5688586	0.5925938	0.55573756	0.5760938	0.59320754	0.5756559	0.56478995	0.5807145	0.58644056
0.0	0.0013289434	0.011248925	0.0021606158	0.006792727	0.0010056539	0.006109679	0.0028125846	0.00552771	0.003296299	0.0052528232
0.0	0.5830875	0.5692103	0.5927063	0.55585176	0.57547784	0.59367377	0.57606494	0.5653839	0.58073205	0.5868935
0.0	0.0047474387	0.0013877143	0.004053489	0.0034674478	0.0034864845	0.0069757095	0.0006556516	0.0030254752	0.0024456438	0.0017293262
0.0	0.5825422	0.56803626	0.5924856	0.5545134	0.5763692	0.59338117	0.57571983	0.5651571	0.57976794	0.58755505
0.0	0.0039287456	0.0034825439	0.0041770344	0.0037195752	0.0045728744	0.008141006	0.0051089474	0.0039628027	0.00017008942	0.007525802
0.0	0.58277977	0.5693657	0.5921193	0.5556709	0.5761682	0.5933802	0.57584655	0.564077	0.58050877	0.58770144
0.0	0.0040630484	0.006830017	0.004582524	0.005462017	0.0021744478	0.005556766	0.0008111143	0.0031506529	0.0057831053	0.00041585474
0.0	0.004053073	0.006838338	0.0045616277	0.0054610637	0.002176867	0.0055379556	0.0008087573	0.0031501034	0.0057829353	0.00041537854
0.0	0.58305174	0.568542	0.59209687	0.5547389	0.57647306	0.5932235	0.57586235	0.5646865	0.5807636	0.58753455
0.0	0.0032946246	0.005009502	0.0054294225	0.007081902	0.0013628808	0.0033201438	0.006627829	0.0018876907	0.0020719513	0.0017880456
0.0	0.0032973487	0.005015043	0.005443169	0.0071016047	0.0013614051	0.0033295457	0.006637046	0.001890082	0.0020723082	0.001793506
0.0	0.58308464	0.5692836	0.5923097	0.5555503	0.5761217	0.59291065	0.5760533	0.5650984	0.5796014	0.5875869
0.0	0.002338054	0.0045074495	0.0045204125	0.007531492	0.0013987308	0.0041463636	0.0040225317	0.0037527638	0.003078333	0.004032208
0.0	0.0047474387	0.0013877143	0.004053489	0.0034674478	0.0034864845	0.0069757095	0.0006556516	0.0030254752	0.0024456438	0.0017293262
0.0	0.0027628462	0.00435571	0.0047277096	0.0102538075	0.0011072345	0.004303172	0.0033344293	0.0031321757	0.002402286	0.00025772172
0.0	0.002762845	0.00435571	0.0047277096	0.0102538075	0.0011072345	0.004303172	0.0033344293	0.0031321757	0.002402286	0.00025772172
0.0	0.0027628462	0.00435571	0.0047277096	0.0102538075	0.0011072345	0.004303172	0.0033344293	0.0031321757	0.002402286	0.00025772172
0.0	0.0032946246	0.005009502	0.0054294225	0.007081902	0.0013628808	0.0033201438	0.006627829	0.0018876907	0.0020719513	0.0017880456
0.0	0.58358747	0.56823766	0.5921192	0.5556396	0.576532	0.5931397	0.57612157	0.56491864	0.5804293	0.5857753
0.0	0.5825211	0.56936777	0.59224963	0.5576553	0.5767953	0.5936547	0.57529896	0.5653005	0.58060026	0.58765495
0.0	0.5847278	0.57059556	0.5951346	0.5571574	0.57537526	0.5936169	0.5764047	0.5653184	0.58124447	0.5864461
0.0	0.58339477	0.5692114	0.59188825	0.5574479	0.57624704	0.5927255	0.5751389	0.56451833	0.5812946	0.5876684
0.0	0.5832672	0.5692403	0.59249836	0.55676466	0.576452	0.5939979	0.57664734	0.56526536	0.58140576	0.5878806
0.0	0.5856314	0.57084274	0.5948001	0.55698466	0.5745001	0.5934151	0.57542455	0.5646087	0.58076674	0.5880809
0.0	0.5843722	0.5693517	0.5944486	0.55714923	0.574211	0.59397995	0.5756247	0.5644052	0.5813233	0.58822125
0.0	0.58281094	0.5691347	0.5909111	0.55711246	0.57673407	0.59366417	0.5763259	0.5644211	0.5813984	0.58825535
0.0	0.5817134	0.5684364	0.5922766	0.55568045	0.5745459	0.59118736	0.57444924	0.5655217	0.57972234	0.5869409
0.0	0.58303374	0.5690387	0.5921063	0.55736434	0.5760312	0.59285986	0.57608473	0.5641468	0.5811707	0.5879614
0.0	0.58278364	0.56824404	0.5921036	0.5569557	0.5754222	0.5929869	0.5752715	0.5652886	0.5809763	0.5877001
0.0	0.58263105	0.56880146	0.59292674	0.5568149	0.57494444	0.5936981	0.5748827	0.564915	0.5808383	0.5876694
0.0	0.5832829	0.56782424	0.59298235	0.55622005	0.5733535	0.5932253	0.57495964	0.56422204	0.581472	0.5877124
0.0	0.5855976	0.57041425	0.59493464	0.55704397	0.5756103	0.59315544	0.57627565	0.56557506	0.5806464	0.58789515
0.0	0.58561456	0.5699138	0.5951293	0.5566696	0.57556486	0.5933381	0.57605875	0.56575453	0.58072746	0.58813405
0.0	0.58263034	0.5686675	0.5921662	0.5562635	0.57353723	0.59300977	0.5751361	0.56528705	0.5810586	0.5872755
0.0	0.58313406	0.5694194	0.59286255	0.5567485	0.5757398	0.5911113	0.57517487	0.56467354	0.5807086	0.58650887
0.0	0.5849986	0.57113713	0.5957191	0.5569336	0.57581794	0.59142584	0.57524276	0.5650969	0.5810529	0.5867779
0.0	0.5840446	0.56964207	0.59417206	0.55463535	0.57490027	0.59321517	0.5736336	0.5653955	0.5814491	0.5877155
0.0	0.00024876982	0.005174133	0.0017599192	0.001401886	0.001741718	0.0040905904	0.0067315884	0.0002750999	0.004594795	0.001737571
0.0	0.5824353	0.56778824	0.5925578	0.555477	0.575052	0.59261537	0.5747071	0.563893	0.5799879	0.5865338
0.0	0.5830325	0.56859034	0.59290177	0.55703104	0.57564837	0.5937963	0.57550395	0.56567293	0.5812274	0.5879866
0.0	0.5824162	0.5676868	0.59178126	0.5571774	0.5746998	0.5930781	0.57573485	0.5652767	0.5800748	0.5872506
0.0	0.582409	0.5695434	0.5926824	0.55688417	0.5758751	0.59384274	0.5767582	0.5655898	0.5815871	0.5883567
0.0	0.0043999334	0.0043628193	0.009649506	0.008524746	0.002731172	0.004197617	0.008219487	0.0029151095	0.0024953827	0.005018263
0.0	0.5855327	0.5699849	0.59613377	0.55596095	0.5743389	0.5933584	0.57565224	0.5651257	0.5813654	0.58666855
0.0	0.58236384	0.56848246	0.5924677	0.5559506	0.5749787	0.5926331	0.5755146	0.5642219	0.5810373	0.58533376
0.0	0.58348274	0.5686048	0.59403807	0.5569383	0.5759492	0.59318775	0.5756485	0.56496865	0.58123153	0.58737683
0.0	0.58287024	0.5685231	0.5921523	0.55641913	0.575024	0.5923668	0.5756354	0.56415135	0.57980007	0.5876015
0.0	0.58506125	0.5713911	0.5957128	0.55631334	0.57609737	0.5918151	0.5751854	0.5649934	0.58126354	0.5873136
0.0	0.0034603227	0.00027757382	0.00025829807	0.00049864093	0.0014808535	0.000108885906	0.00020287996	0.0003395134	7.0353286e-05	0.0001315388
0.0	0.5831347	0.56784666	0.59116244	0.5569232	0.57465273	0.59216726	0.57584417	0.56427467	0.58053863	0.5869899
0.0	0.5830038	0.5678131	0.5911752	0.5565722	0.57434535	0.5935033	0.5745389	0.5647053	0.58057445	0.5869064
0.0	0.58302015	0.5688963	0.59187144	0.55644655	0.5751492	0.5937173	0.5756123	0.56419796	0.580241	0.5872036
0.0	0.5830538	0.5684055	0.59241146	0.5558969	0.5740544	0.59215426	0.5759226	0.56325895	0.5806354	0.5871977
0.0	0.5834554	0.5691784	0.59254754	0.55637187	0.57465017	0.5933664	0.57601357	0.56374294	0.5805122	0.5874213
0.0	0.58238053	0.5676039	0.59195906	0.5563633	0.57411665	0.59224343	0.5758841	0.5641543	0.5806397	0.5868519
0.0	0.58252305	0.56929654	0.5925135	0.5576746	0.5760084	0.59394604	0.57619476	0.56564283	0.58115584	0.5883598
0.0	0.58288467	0.56873554	0.593115	0.5570143	0.57501644	0.5937342	0.57564044	0.5649743	0.5809876	0.5875199
0.0	0.58119386	0.56936693	0.5925987	0.55676585	0.57685417	0.59370124	0.57505053	0.5656743	0.5804378	0.5882374
0.0	0.58252555	0.56863135	0.5926521	0.5571478	0.5771285	0.5938011	0.575191	0.5657013	0.5810366	0.58792996
0.0	0.582815	0.56829166	0.59200156	0.5561687	0.5755353	0.5922935	0.57566833	0.56398124	0.5797418	0.5876831
0.0	0.5833351	0.56855536	0.5923723	0.5571341	0.57581025	0.59299785	0.576682	0.5658379	0.5813849	0.5872585
0.0	0.5834853	0.5684159	0.5909675	0.5574485	0.5769338	0.5925813	0.57573617	0.5654246	0.58105475	0.58781904
0.0	0.58382994	0.5686561	0.5916333	0.5541322	0.5747476	0.5933608	0.57437617	0.5636811	0.58060485	0.5862366
0.0	0.5838425	0.56960076	0.59255594	0.55763584	0.57602924	0.5927092	0.5764343	0.5658954	0.5815226	0.5881751
0.0	0.58340675	0.56869173	0.59158707	0.557617	0.57480776	0.59382206	0.5763725	0.5648125	0.58092153	0.5881023
0.0	0.58296025	0.5689457	0.5926125	0.5576966	0.5759655	0.5938972	0.57639503	0.56568307	0.58020467	0.58749366
0.0	0.5817444	0.5690298	0.5924128	0.5572324	0.5760384	0.59387666	0.5759395	0.5649553	0.5809542	0.5874257
0.0	0.58303756	0.5677842	0.5915238	0.5568194	0.5764881	0.59226984	0.57502764	0.56444633	0.5803271	0.5874608
0.0	0.5830023	0.5677212	0.59142214	0.5571931	0.576429	0.59225136	0.5749637	0.56306	0.58036774	0.58750975
0.0	0.5822555	0.5676335	0.5911033	0.5570186	0.57647836	0.5932051	0.5752178	0.5644652	0.58007723	0.5873625
0.0	0.5825962	0.56860334	0.59263897	0.5575958	0.5764299	0.59289044	0.57665986	0.563795	0.5810206	0.5882585
0.0	0.58386385	0.56829405	0.5923545	0.5575253	0.5763209	0.593092	0.5764715	0.56470007	0.58136094	0.58763397
0.0	0.58190465	0.56875306	0.59203	0.5563726	0.57558805	0.59301275	0.576118	0.56464845	0.5800961	0.586832
0.0	0.58321154	0.5689635	0.5922625	0.55762744	0.5767754	0.5939025	0.57651633	0.5655226	0.5811425	0.587232
0.0	0.58273476	0.5690073	0.5925963	0.5576762	0.57668203	0.5939538	0.5758963	0.5651876	0.58145195	0.58831424
0.0	0.5833711	0.56798625	0.5927976	0.5558184	0.5760897	0.59209186	0.5751702	0.56350946	0.57965255	0.58721167
0.0	0.58199936	0.5682647	0.59192336	0.5571593	0.57613796	0.5936028	0.5760368	0.5645416	0.5797747	0.5870695
0.0	0.58238584	0.56841457	0.5919956	0.55700994	0.57623434	0.5934912	0.57595253	0.5640225	0.5797302	0.5871081
0.0	0.5829185	0.56901664	0.5926176	0.5575742	0.57665163	0.5939873	0.57605666	0.56510067	0.5811155	0.58809364
0.0	0.5829476	0.5691495	0.59250563	0.55719554	0.57490176	0.5927611	0.57652307	0.5652357	0.58153677	0.58787173
0.0	0.5832572	0.568419	0.5928516	0.55752665	0.576766	0.59415305	0.57647943	0.5648406	0.5812699	0.5881193
0.0	0.58318	0.5676371	0.5927817	0.55694807	0.57663786	0.59374714	0.57665324	0.5658935	0.58056986	0.5880895
0.0	0.5826405	0.56832236	0.59255034	0.5575148	0.5761776	0.59239924	0.5741901	0.5652932	0.5813906	0.5877399
0.0	0.58454347	0.57000124	0.5955409	0.55770046	0.57617944	0.5927682	0.5742468	0.5657407	0.5817437	0.5880831
0.0	0.5833443	0.5683985	0.592541	0.55772895	0.57717425	0.59319395	0.57669187	0.5654314	0.58037406	0.58796614
0.0	0.5833896	0.56858444	0.5930811	0.5577111	0.5768588	0.59219414	0.5761988	0.5657575	0.581506	0.58825153
0.0	0.58328724	0.5695753	0.5922408	0.55593246	0.57480043	0.5939455	0.57632047	0.5656463	0.5814417	0.5880409
0.0	0.58256817	0.5693866	0.59211147	0.55629915	0.57474077	0.5942746	0.57383186	0.56469	0.5809362	0.58799624
0.0	0.58437896	0.56802076	0.59318954	0.555222	0.57540613	0.59308493	0.57566607	0.5639982	0.5787487	0.58734196
0.0	0.5835513	0.5693595	0.59324765	0.55685383	0.57544065	0.59345675	0.5756935	0.5654068	0.58025765	0.58720994
0.0	0.5847871	0.5698193	0.59533364	0.5570324	0.57568073	0.59381557	0.5750841	0.56515867	0.5815524	0.5876387
0.0	0.5847871	0.5698193	0.59533364	0.5570324	0.57568073	0.59381557	0.5750841	0.56515867	0.5815524	0.5876387
0.0	0.5847871	0.5698193	0.59533364	0.5570324	0.57568073	0.59381557	0.5750841	0.56515867	0.5815524	0.5876387
0.0	0.004724574	0.0023387936	0.004711873	0.0023757515	0.0021648523	0.0057119946	0.00332122	0.0017773608	0.002737503	0.0032241573
0.0	0.00016080949	0.0028376535	0.00012585022	0.00042737776	0.00010935362	0.0002658569	0.00050576427	0.00015346432	0.003563066	0.00011655867
0.0	0.006135152	0.0028964323	0.0058943564	0.0035019023	0.0038002045	0.007512561	0.004422338	0.0022993018	0.0033194907	0.004390979
0.0	0.5850743	0.57147133	0.59637845	0.55675143	0.57639927	0.5931846	0.5753487	0.5660607	0.5815672	0.58826727
0.0	0.5858739	0.5705785	0.5959037	0.5568813	0.5763256	0.5929211	0.5747662	0.56590044	0.5808555	0.58659357
0.0	0.58498824	0.571711	0.59559745	0.55685955	0.57522905	0.592915	0.5758706	0.56584775	0.5802507	0.5880445
0.0	0.5835405	0.5682647	0.5922674	0.55592996	0.57619435	0.5917708	0.5751546	0.564893	0.58009523	0.58728415
0.0	0.58305234	0.569229	0.59407115	0.5571228	0.5747058	0.5932135	0.57552105	0.5653989	0.5807931	0.5861393
0.0	0.5838077	0.56908715	0.5926631	0.55760914	0.57654434	0.5939829	0.5757637	0.5656463	0.5808794	0.58757305
0.0	0.58337724	0.56902766	0.59397066	0.5549984	0.57629776	0.5935257	0.5753304	0.5647002	0.5799978	0.58772624
0.0	0.58343023	0.5697392	0.59235984	0.55507237	0.57620704	0.5901875	0.57489383	0.5642781	0.58146936	0.58611745
0.0	0.58388776	0.56928515	0.59269416	0.5546872	0.5760085	0.5923452	0.57642853	0.5653826	0.58140635	0.58760047
0.0	0.58567655	0.57088065	0.596742	0.5575301	0.57529706	0.5934598	0.57552	0.56585765	0.5817961	0.5883415
0.0	0.5834394	0.5689676	0.5924046	0.5558637	0.57609653	0.59357977	0.57456034	0.56512827	0.58121705	0.5868457
0.0	0.5834811	0.5690228	0.5918337	0.55751127	0.5768055	0.5926313	0.5755499	0.56544	0.58140814	0.58753216
0.0	0.5831669	0.56839204	0.5921258	0.5566515	0.57706136	0.59317666	0.57557976	0.5658622	0.58140105	0.5879466
0.0	0.005162877	0.0065613734	0.0041426243	0.0042842557	0.0019888093	0.0057176007	0.0047207032	0.0062643583	0.0018445932	0.00566947
0.0	0.004697712	0.0010291513	0.0045540533	0.0055032764	0.0021820415	0.0025573531	0.00056928897	0.0028390235	0.0001315925	0.0037817964
0.0	0.00240636	0.007277359	0.0050810804	0.004858386	0.0028422812	0.00809079	0.00631341	0.005987165	0.004334913	0.0044075493
0.0	0.5836766	0.5695145	0.5927543	0.55663586	0.5766648	0.5934321	0.57626796	0.56568533	0.5811478	0.5879534
0.0	0.5855126	0.5704059	0.5950985	0.5562458	0.5746173	0.59336346	0.57597524	0.5660466	0.58116317	0.588024
0.0	0.5826994	0.56873477	0.5935285	0.5560553	0.57497025	0.593462	0.5755644	0.56530434	0.58080274	0.5871649
0.0	0.5832022	0.56923336	0.592466	0.55739796	0.5762653	0.5932054	0.5762708	0.56502295	0.5809409	0.5880301
0.0	0.5828448	0.56863874	0.5927445	0.55750585	0.57614684	0.5929981	0.5765374	0.56562847	0.58011067	0.5876062
0.0	0.5843209	0.5704051	0.5951164	0.5573684	0.576019	0.59334517	0.5759513	0.5659681	0.580967	0.58791333
0.0	0.58434695	0.56999767	0.59379953	0.55742556	0.57627386	0.5935634	0.5754978	0.5656863	0.58068836	0.58755815
0.0	0.58208555	0.56810886	0.59114325	0.5567716	0.57586527	0.59329116	0.5754066	0.5651766	0.58032054	0.5874608
0.0	0.58336693	0.56786233	0.5907661	0.55633444	0.5763168	0.59276897	0.5750829	0.5644608	0.5796515	0.58707446
0.0	0.0018408842	0.006483154	0.0036699295	0.003149801	0.0017020247	0.0063559776	0.003414005	0.005096036	0.003202934	0.0041250475
0.0	4.482789e-05	0.0035565775	8.7068096e-05	0.00019476912	3.7287307e-05	0.00017338949	0.0003174201	0.00010485167	0.003890378	6.704837e-05
0.0	0.0018369474	0.006473989	0.0036765086	0.003146766	0.0016988153	0.006372227	0.003414771	0.0050881603	0.003203835	0.004131354
0.0	4.482601e-05	0.0035524669	8.7118926e-05	0.00019458572	3.7255035e-05	0.00017371963	0.0003175584	0.000104734754	0.003893748	6.713205e-05
0.0	0.5838592	0.56880784	0.5941547	0.55749136	0.5765866	0.5929236	0.5746558	0.56522185	0.5807438	0.58679247
0.0	0.58330953	0.56972337	0.5934295	0.5568749	0.57566124	0.59332246	0.57557917	0.56494445	0.5812922	0.58790123
0.0	0.58285797	0.56922936	0.59257454	0.5574361	0.57534385	0.5919085	0.5762729	0.5650829	0.5814363	0.58807546
0.0	0.5825568	0.56922865	0.59242946	0.55612046	0.5755979	0.5931264	0.5760232	0.56571895	0.58080435	0.5866052
0.0	0.58295166	0.56902015	0.5920213	0.55711985	0.5760535	0.5938236	0.57568604	0.5649144	0.58125407	0.5865474
0.0	0.5846132	0.5701968	0.5945897	0.55549157	0.5764424	0.5922683	0.57480764	0.56500417	0.5799831	0.587607
0.0	0.5851479	0.56951505	0.59498507	0.55540764	0.5745872	0.5924691	0.5755304	0.5637221	0.5806492	0.58678514
0.0	0.5822554	0.5675619	0.5926945	0.55661935	0.57645303	0.5926885	0.57524186	0.5646005	0.57970136	0.5875186
0.0	0.5822943	0.5684738	0.59217834	0.55674917	0.5761868	0.5926094	0.57528734	0.56450844	0.5795421	0.5874664
0.0	0.58526045	0.5700265	0.5942442	0.5573677	0.57619005	0.5942178	0.5736754	0.5651346	0.5817351	0.58803225
0.0	0.5833527	0.5681416	0.5927347	0.55765754	0.5763039	0.59403193	0.5751037	0.56586623	0.5808565	0.5882939
0.0	0.5832702	0.56801724	0.5921147	0.55569	0.57409406	0.59077036	0.5738994	0.5641341	0.58015585	0.58745533
0.0	0.582928	0.5685064	0.59222615	0.5555742	0.57440764	0.5929051	0.5745176	0.562969	0.5796793	0.58728933
0.0	0.5832787	0.5689331	0.5917835	0.55767626	0.5768832	0.5916637	0.57592547	0.564696	0.5792164	0.5875174
0.0	0.5831885	0.569199	0.59162915	0.5568319	0.5767964	0.5936538	0.57679254	0.5649488	0.58124727	0.5873512
0.0	0.58612895	0.57101524	0.59572124	0.55758923	0.57615745	0.5921008	0.57517207	0.56536746	0.5800369	0.5880185
0.0	0.58612895	0.57101524	0.59572124	0.55758923	0.57615745	0.5921008	0.57517207	0.56536746	0.5800369	0.5880185
0.0	0.58348966	0.5694716	0.59212756	0.5571171	0.5768567	0.59396595	0.5753975	0.56557095	0.58011925	0.58812666
0.0	0.5860664	0.571133	0.5964378	0.5564906	0.57541186	0.5935794	0.5751621	0.5660439	0.58023334	0.5883111
0.0	0.5860664	0.571133	0.5964378	0.5564906	0.57541186	0.5935794	0.5751621	0.5660439	0.58023334	0.5883111
0.0	0.584404	0.56993836	0.5955292	0.55627954	0.57563025	0.59363806	0.5751238	0.5648075	0.581361	0.5866319
0.0	0.5831045	0.5693605	0.59238327	0.5573492	0.57645017	0.5926701	0.5760818	0.5656253	0.58148277	0.58702594
0.0	0.5832698	0.5687444	0.5926087	0.5553149	0.5770738	0.593567	0.5761936	0.56579864	0.58056176	0.58748084
0.0	0.58580846	0.57136613	0.5959494	0.5566714	0.57585955	0.5932167	0.5756977	0.5656353	0.5816049	0.5875837
0.0	0.58580846	0.57136613	0.5959494	0.5566714	0.57585955	0.5932167	0.5756977	0.5656353	0.5816049	0.5875837
0.0	0.5821806	0.56864595	0.591543	0.55783886	0.576094	0.59383047	0.5757721	0.5651997	0.581662	0.588351
0.0	0.582365	0.5686844	0.5925664	0.55709803	0.5766509	0.5937873	0.575922	0.56535894	0.5813072	0.58760244
0.0	0.5824016	0.56825364	0.5922988	0.55710924	0.5765646	0.59340614	0.57582027	0.5645757	0.5800193	0.58695024
0.0	0.5831249	0.5691276	0.59241074	0.55785084	0.5769157	0.5934763	0.57637346	0.56588835	0.5811579	0.58808756
0.0	0.5828052	0.56697106	0.5916252	0.55592	0.5771342	0.5927264	0.57671475	0.56457204	0.5813821	0.5884024
0.0	0.5833889	0.5698815	0.5908153	0.55735517	0.5768392	0.5939937	0.5766677	0.5656595	0.58108264	0.5879614
0.0	0.58381236	0.56866294	0.5926553	0.5561888	0.5767341	0.5941674	0.57622826	0.56536824	0.5811856	0.5882022
0.0	0.5830265	0.5675392	0.59065235	0.555669	0.57539374	0.5939935	0.5751551	0.5652632	0.58026534	0.5877389
0.0	0.5829258	0.56919277	0.5926391	0.55741996	0.57599217	0.5940273	0.57633084	0.56541586	0.5808233	0.58754086
0.0	0.58289963	0.56904864	0.5926036	0.5576476	0.5769815	0.59328413	0.57602483	0.5651744	0.57961583	0.5871056
0.0	0.58382493	0.56881666	0.5927338	0.5576756	0.5736854	0.5939313	0.5755218	0.56467956	0.5801604	0.58759207
0.0	0.5824851	0.5692986	0.59234667	0.5571542	0.57495475	0.59316826	0.5749517	0.5635599	0.57887393	0.5880448
0.0	0.5853104	0.5705718	0.5952991	0.55705327	0.5763229	0.5938543	0.5759843	0.5653027	0.5816066	0.5884704
0.0	0.585381	0.5694429	0.5955897	0.55609983	0.5756961	0.59284145	0.5762801	0.5652486	0.58118194	0.58704287
0.0	0.5836692	0.56770545	0.5921168	0.55554515	0.5756059	0.5934176	0.57654756	0.5644058	0.58063364	0.58754253
0.0	0.58343166	0.56949383	0.5925513	0.55688643	0.576954	0.5937426	0.57649785	0.56582624	0.58148915	0.58827
0.0	0.58356404	0.5687563	0.5916822	0.55722076	0.5763369	0.59266955	0.57647735	0.56370056	0.58113974	0.5869345
0.0	0.5833758	0.5695824	0.5919221	0.55555576	0.57511413	0.59263456	0.5764818	0.56340873	0.5811524	0.58752865
0.0	0.58533835	0.570675	0.5952564	0.55746007	0.57541126	0.5937621	0.575117	0.56552076	0.5808779	0.58732337
0.0	0.58435655	0.5701059	0.5923261	0.55706894	0.57601595	0.5935465	0.57405466	0.5645328	0.5808292	0.5877654
0.0	0.5838144	0.56892616	0.59242016	0.5558407	0.5766091	0.59438634	0.57618725	0.564704	0.5800967	0.5878636
0.0	0.5839276	0.5684849	0.59240097	0.55575866	0.5765539	0.5938835	0.57618356	0.5656689	0.57931143	0.5875606
0.0	0.5823102	0.5677723	0.5927216	0.5553549	0.57534945	0.5921427	0.5753044	0.5642651	0.57984674	0.58670104
0.0	0.5811104	0.56808484	0.59352535	0.5552147	0.5753372	0.59199417	0.5755048	0.5642543	0.5796769	0.58662635
0.0	0.5822875	0.5680737	0.593014	0.55544174	0.5753144	0.59192264	0.5753833	0.5650708	0.5803462	0.58694273
0.0	0.5819811	0.56722075	0.59192157	0.554905	0.5758873	0.59228134	0.57236624	0.56491166	0.58027387	0.5870093
0.0	0.5852704	0.569495	0.5948714	0.555847	0.5748868	0.5923116	0.57547015	0.56544614	0.5809897	0.5869464
0.0	0.582986	0.5676024	0.59155047	0.55677336	0.5746007	0.59330046	0.5755499	0.56452805	0.57983357	0.5872283
0.0	0.5829784	0.5677142	0.591792	0.55659574	0.57525486	0.59126794	0.57502156	0.5639343	0.5797969	0.58590645
0.0	0.5827215	0.56774956	0.5920913	0.5553292	0.5746503	0.59318787	0.57602674	0.56368047	0.5802476	0.58735853
0.0	0.5828373	0.56709355	0.59297544	0.55616003	0.5754614	0.5935865	0.5755065	0.56478304	0.5803127	0.58579546
0.0	0.5821074	0.5682438	0.5924348	0.5570801	0.5744495	0.59330225	0.57547367	0.5640792	0.5800934	0.58704406
0.0	0.58234453	0.56804866	0.5918656	0.55625594	0.57498807	0.5930681	0.5754674	0.5643441	0.5802082	0.5865729
0.0	0.58261997	0.56764954	0.5916621	0.5567245	0.57535106	0.5931921	0.5751389	0.56493974	0.5802524	0.5870494
0.0	0.58274513	0.5679008	0.5918104	0.55621934	0.5752495	0.59368825	0.5758031	0.5638811	0.58018744	0.58596367
0.0	0.5827057	0.56839997	0.59200454	0.5569084	0.5755212	0.59309345	0.574897	0.56459	0.580169	0.5871917
0.0	0.5823267	0.5681513	0.5899189	0.5564216	0.57548136	0.5928844	0.57565707	0.5648506	0.5799814	0.5861927
0.0	0.5828395	0.5676566	0.59144753	0.5561553	0.57441384	0.59163076	0.5759277	0.564349	0.58001375	0.5865888
0.0	0.5828395	0.5676566	0.59144753	0.5561553	0.57441384	0.59163076	0.5759277	0.564349	0.58001375	0.5865888
0.0	0.58346266	0.567579	0.59203553	0.55526423	0.57449	0.5917761	0.5750945	0.5648479	0.57996726	0.58654386
0.0	0.5851892	0.56930465	0.5948917	0.5573172	0.5759659	0.59351933	0.57551134	0.56519365	0.58003116	0.5876402
0.0	0.008305157	0.005283386	0.0022623097	0.00441293	0.0029464301	0.0020792948	0.0035269428	0.0033544512	0.00020135904	0.003567316
0.0	0.0046583344	0.0046153693	0.006923649	0.0056690346	0.0031722167	0.0043110717	0.0019651982	0.0022449177	0.0032989539	0.004162752
0.0	0.0014902274	0.0045509567	0.004136723	0.01030065	0.0033786702	0.0049247276	0.0052025914	0.0029376517	0.0031163697	0.0027558357
0.0	0.58292353	0.5681031	0.5918729	0.5568777	0.57470083	0.5933707	0.5760972	0.56360734	0.5801889	0.58646494
0.0	0.58295226	0.56824577	0.59204185	0.557201	0.5752805	0.59200937	0.5754566	0.5643459	0.5802174	0.5871913
0.0	0.5829436	0.56809115	0.5924163	0.5566368	0.5753748	0.59112036	0.57592934	0.5639329	0.5801687	0.5867194
0.0	0.5828496	0.56799614	0.5925171	0.556085	0.57433194	0.59285283	0.57596034	0.56446403	0.58023083	0.58708143
0.0	0.5827173	0.56776214	0.5926075	0.5559422	0.5735511	0.5907957	0.5740745	0.56411695	0.5795216	0.58661324
0.0	0.58264214	0.56804484	0.59211296	0.55618656	0.57527685	0.592266	0.5752594	0.5649195	0.57967347	0.58658665
0.0	0.58256453	0.5685025	0.59205	0.55653375	0.5751632	0.5934815	0.5758662	0.5644813	0.5802357	0.58654374
0.0	0.5826807	0.566622	0.59120846	0.5567481	0.5751555	0.59305906	0.5759782	0.564756	0.5797678	0.5869646
0.0	0.5829189	0.5675085	0.59168255	0.5570284	0.5751404	0.5930782	0.5760192	0.56491804	0.5792913	0.587224
0.0	0.58481336	0.5694714	0.5939984	0.5570013	0.5760933	0.5939375	0.57603085	0.5656037	0.58141947	0.58824766
0.0	0.5825391	0.56821877	0.5917755	0.5571521	0.5752505	0.592427	0.5755496	0.5645025	0.58001876	0.5868645
0.0	0.58213186	0.56796336	0.59166163	0.5561899	0.5748744	0.59277	0.5754837	0.56486064	0.5802957	0.5871606
0.0	0.5825835	0.56819516	0.5918101	0.55716145	0.5752088	0.59260136	0.57585156	0.5643445	0.57971144	0.5871515
0.0	0.58266723	0.5673957	0.5927181	0.5560924	0.57445717	0.5930869	0.5758089	0.56397295	0.58029705	0.58709073
0.0	0.5829995	0.5683339	0.59176916	0.55682784	0.5752719	0.59321904	0.57599574	0.56417453	0.5803299	0.58721703
0.0	0.5828439	0.56797975	0.59071034	0.5569832	0.57512134	0.5934423	0.57596797	0.56487435	0.58018714	0.58738637
0.0	0.585065	0.5686846	0.59429026	0.55660295	0.575837	0.59355116	0.5743529	0.56498927	0.58078074	0.5872411
0.0	0.58507234	0.570341	0.5945089	0.55704755	0.5764348	0.59262556	0.574355	0.5656269	0.58100754	0.5877067
0.0	0.5827074	0.5665077	0.5910943	0.55591327	0.5741894	0.5927044	0.5748127	0.5633076	0.579761	0.5861157
0.0	0.58504474	0.56997675	0.59478974	0.55666757	0.57652706	0.5927131	0.575437	0.565539	0.5814037	0.58728284
0.0	0.5851694	0.56972706	0.59521735	0.556184	0.575265	0.5940139	0.57527757	0.5640973	0.58122945	0.5863907
0.0	0.5828273	0.5684338	0.5917989	0.5563766	0.5751541	0.5921156	0.57587975	0.5648793	0.58025104	0.58692497
0.0	0.58512	0.57034564	0.5947322	0.55730945	0.57450074	0.59276235	0.57510036	0.5653877	0.58120733	0.5877775
0.0	0.5829063	0.5681889	0.59164494	0.5570064	0.5743068	0.592069	0.57485074	0.56386125	0.5800541	0.58672005
0.0	0.5847341	0.57015926	0.59442276	0.55750203	0.5750772	0.59390426	0.5752043	0.5654789	0.58132064	0.5863616
0.0	0.58250713	0.5680589	0.59160614	0.5568818	0.57336867	0.5933929	0.57463026	0.5640472	0.5801851	0.58530027
0.0	0.58258075	0.5678429	0.59186465	0.557118	0.57498306	0.5932804	0.57576466	0.5643631	0.58020455	0.58684075
0.0	0.0042860867	0.0074598985	0.004049962	0.0041048834	0.0033227783	0.0068552988	0.0040018363	0.002447309	0.003958386	0.0015580746
0.0	0.004288678	0.007443326	0.004077108	0.0040791743	0.0033183582	0.00684881	0.0040049963	0.0024394372	0.0039430875	0.0015523828
0.0	0.0042728577	0.0074762953	0.004063091	0.004109859	0.0033160485	0.0068611973	0.004006644	0.0024505125	0.003946166	0.0015594943
0.0	0.0042830277	0.007478574	0.004077224	0.0041068294	0.0033254419	0.006854501	0.0040062023	0.0024465665	0.003934962	0.0015597652
0.0	0.0042756135	0.0074470756	0.0040592663	0.0040950547	0.003323538	0.006864239	0.0039883363	0.0024458985	0.003931712	0.0015505325
0.0	0.0042511565	0.007421878	0.0040617827	0.0040927725	0.0033161715	0.0068541532	0.003996002	0.002446683	0.0039244075	0.0015514289
0.0	0.0021306442	0.0058630225	0.0052007115	0.0062575466	0.0014644482	0.0047813677	0.004446773	0.004052417	0.0029324996	0.004192633
0.0	0.002131356	0.0058739195	0.005236839	0.0062171607	0.0014616165	0.0047764075	0.0044519627	0.004038392	0.0029276253	0.004170793
0.0	0.0021300155	0.0058844346	0.0052124774	0.0062439214	0.0014545649	0.0047925306	0.004452136	0.0040347897	0.0029275168	0.0041989265
0.0	0.002130932	0.005874401	0.0052486965	0.006272702	0.0014641142	0.004790907	0.0044540022	0.004057096	0.0029407903	0.004207547
0.0	0.0021247598	0.005868734	0.0052123466	0.0062516276	0.0014621177	0.0047975797	0.0044374247	0.0040468494	0.0029145025	0.0041737407
0.0	0.0021181381	0.0058594635	0.0052324296	0.006236089	0.001455426	0.0047923964	0.004448667	0.0040386645	0.0029144832	0.0041705593
0.0	0.0047956062	0.010355879	0.0061519016	0.0072665713	0.005763322	0.0034167692	0.0045210132	0.0025988952	0.002835958	0.004195005
0.0	0.004789384	0.010312801	0.006167618	0.0072295596	0.005764814	0.003413056	0.0045255697	0.0025888556	0.002835002	0.004161293
0.0	0.00479138	0.01033494	0.0061369287	0.007255369	0.0057602357	0.0034171573	0.0045182672	0.0025997555	0.002827009	0.00418087
0.0	0.004788236	0.010333023	0.0061354577	0.0072690584	0.0057746065	0.003405668	0.00453448	0.002590617	0.002836012	0.0041891485
0.0	0.0047875545	0.0103231575	0.0061241454	0.0072739567	0.0057673263	0.0034163778	0.0044997274	0.002592382	0.0028226692	0.004156968
0.0	0.004778398	0.010302105	0.006133829	0.0072554206	0.0057609947	0.0034157692	0.0045210067	0.002593625	0.0028170834	0.004158066
0.0	0.002736277	0.0066551887	0.0056234887	0.0049837474	0.0030217164	0.0060486514	0.0052551804	0.0045936545	0.0060026143	0.0044783223
0.0	0.0027271227	0.0066424184	0.005631424	0.00494712	0.0030068234	0.00604713	0.005252133	0.004578087	0.0060072592	0.004442644
0.0	0.0027262452	0.006665719	0.005612615	0.0049806293	0.003008668	0.0060606636	0.005266724	0.004602598	0.0059828735	0.004471353
0.0	0.002735572	0.006651394	0.0056280233	0.004981301	0.003010856	0.0060596787	0.0052588712	0.004587669	0.0059900917	0.004475292
0.0	0.0027273549	0.006643784	0.005620034	0.0049698134	0.0030135324	0.0060606925	0.0052285814	0.0045877146	0.005967441	0.0044416334
0.0	0.0027204754	0.0066299015	0.005622912	0.0049535297	0.003014124	0.0060635023	0.0052607376	0.0045923986	0.0059571	0.0044434112
0.0	0.004568427	0.0060997964	0.0061061596	0.007024666	0.003104752	0.0046627163	0.008453141	0.0037524393	0.0025155079	0.007475439
0.0	0.0045679132	0.0060781185	0.0061176764	0.0069674794	0.003106364	0.004662785	0.008470356	0.0037390438	0.0025078908	0.007423498
0.0	0.004554689	0.0061038276	0.0060952595	0.0070251543	0.003096226	0.0046747085	0.00847125	0.003762437	0.0025056503	0.007465122
0.0	0.0045591663	0.0060851835	0.006125832	0.0070129638	0.0031106626	0.004655826	0.008461995	0.003742029	0.0025134245	0.007483694
0.0	0.004551851	0.00607354	0.0060991864	0.0069986237	0.003103647	0.0046716346	0.00842623	0.0037459864	0.0024999992	0.007421973
0.0	0.0045372727	0.0060608247	0.006119875	0.007001975	0.0031051375	0.004666748	0.008461171	0.0037457517	0.0024975676	0.0074296594
0.0	0.0062933457	0.0045166505	0.003989873	0.007076361	0.0011159601	0.002165757	0.002324029	0.009435247	0.006347707	0.0015232562
0.0	0.0062769894	0.0045105824	0.003986876	0.007025574	0.0011197393	0.0021670186	0.00232455	0.009418425	0.006357411	0.001509157
0.0	0.006263952	0.004528946	0.00397491	0.0070815166	0.0011167971	0.0021728065	0.0023232808	0.009441319	0.0063461764	0.0015178027
0.0	0.00628078	0.0045176344	0.0040026004	0.00708893	0.0011200822	0.0021721523	0.0023215571	0.009447965	0.0063657206	0.001522655
0.0	0.006252801	0.0045162947	0.0039805984	0.007070912	0.0011204606	0.0021729863	0.0023090788	0.009438198	0.0063268295	0.0015096946
0.0	0.006238279	0.0045000566	0.0039981017	0.007062775	0.0011189615	0.0021720023	0.0023221592	0.009435492	0.0063158455	0.0015123441
0.0	0.0047387592	0.0057858615	0.0057942853	0.007113025	0.0033095018	0.007731733	0.0060161147	0.004995096	0.005461043	0.0032730338
0.0	0.0047543333	0.0057531777	0.0058195405	0.0070716017	0.0033106946	0.0077194544	0.0060198572	0.0049797622	0.0054581743	0.0032406547
0.0	0.004729159	0.0057722093	0.005803316	0.007086597	0.003305021	0.007720502	0.0060220715	0.0049893144	0.0054527125	0.0032585862
0.0	0.0047409344	0.005761724	0.0058187046	0.0071221506	0.003316329	0.0077411113	0.0060181115	0.0049992283	0.0054512313	0.0032713248
0.0	0.0047264397	0.0057556005	0.0057977173	0.007103077	0.003315831	0.007737464	0.0059834686	0.004984071	0.0054356726	0.0032358048
0.0	0.0047176997	0.0057422966	0.0058122254	0.007096909	0.003311689	0.007737786	0.0060227737	0.004981918	0.0054275664	0.00324002
0.0	0.002906398	0.0037914915	0.006330916	0.0038585442	0.0014352014	0.0064172884	0.0070292572	0.0053146644	0.0018764642	0.004413278
0.0	0.002902672	0.0037880733	0.006349927	0.003880169	0.0014360236	0.006436943	0.0070620826	0.0053296164	0.0018894551	0.0044272873
0.0	0.0028988956	0.003769704	0.006324087	0.0038723403	0.0014354057	0.006427652	0.007064226	0.0052972594	0.0018706252	0.0044014477
0.0	0.0038868648	0.0054935375	0.0059789894	0.009748847	0.0026624606	0.007979433	0.004700665	0.0047608404	0.00503995	0.005074256
0.0	0.0038875795	0.005476833	0.0059763123	0.00976867	0.0026590799	0.007989907	0.0046992395	0.004749553	0.0050588003	0.005079608
0.0	0.0038680788	0.005496219	0.0059890696	0.009765161	0.0026577762	0.007974717	0.004702881	0.0047572833	0.0050675804	0.005088211
0.0	0.0038792256	0.00548301	0.005981835	0.009733692	0.0026530002	0.007983764	0.0047144587	0.004746887	0.005055012	0.005066145
0.0	0.003881992	0.005469625	0.0059944913	0.0097139375	0.0026613772	0.007988505	0.0046989922	0.0047523705	0.005058136	0.0050767674
0.0	0.0038769192	0.0054587517	0.0059892684	0.009774457	0.0026581644	0.007974641	0.0047106207	0.004738273	0.0050595948	0.005066273
0.0	0.0038758568	0.0054957964	0.0059794458	0.009701177	0.0026506747	0.007999977	0.0047137453	0.0047536953	0.005047023	0.0050800634
0.0	0.0038840282	0.005499788	0.0059933807	0.009771291	0.0026612075	0.007960469	0.004707135	0.0047659245	0.005071835	0.005081961
0.0	0.0045316573	0.0018941325	0.009069391	0.0040990124	0.0010113794	0.008345291	0.008252531	0.0071158474	0.0060194805	0.0056938543
0.0	0.0045290724	0.0018912661	0.009082264	0.0041059363	0.0010107105	0.008322962	0.008277976	0.0071164537	0.006026229	0.005706113
0.0	0.004532916	0.0018909548	0.0090817325	0.0041091153	0.0010095037	0.008361181	0.008269267	0.0070969486	0.0060385293	0.005699553
0.0	0.007644369	0.008990029	0.004755202	0.010411959	0.0042316676	0.007643938	0.0050633796	0.0050829756	0.0036347935	0.0070225736
0.0	0.0074814167	0.007577769	0.007911545	0.011514313	0.0059474767	0.0063912394	0.008183771	0.0036033222	0.007218538	0.0033031523
0.0	0.0074760155	0.0075484025	0.007921863	0.011552649	0.0059485477	0.006396547	0.008201564	0.0036154445	0.007230439	0.0033097505
0.0	0.0074670343	0.007563799	0.007915739	0.011518552	0.0059361486	0.006383114	0.008197961	0.003611738	0.007225454	0.0033158737
0.0	0.0074787335	0.007571273	0.007915102	0.011504081	0.0059404806	0.006396753	0.008209756	0.0036031888	0.0072090505	0.0033001064
0.0	0.0074876687	0.0075705997	0.007943008	0.0114977015	0.00594545	0.0063713724	0.008208168	0.0036103155	0.007215873	0.0033116639
0.0	0.0074860565	0.007551846	0.007939383	0.011462813	0.0059561543	0.006378162	0.008181488	0.0036032984	0.007214131	0.0033017255
0.0	0.007464027	0.0075316345	0.007952852	0.011554478	0.00596043	0.006397708	0.008201145	0.003595594	0.007210935	0.003302529
0.0	0.0074669984	0.0075339517	0.007936151	0.011451851	0.0059498562	0.0063695433	0.008207445	0.0036010544	0.007203579	0.0033093307
0.0	0.007451543	0.0075486703	0.007942622	0.011475665	0.005940309	0.00634345	0.008135148	0.0035910492	0.0071728197	0.0032889831
0.0	0.007498864	0.007547773	0.007940183	0.011484561	0.0059392448	0.006383773	0.008201661	0.003601431	0.00721684	0.003294612
0.0	0.0038820344	0.0050155544	0.003522946	0.0049620285	0.0007455915	0.006034626	0.005205761	0.009135776	0.0077775666	0.00140567
0.0	0.003890269	0.0050159404	0.0035219556	0.004973564	0.0007485507	0.0060043586	0.005200149	0.0091533605	0.007783478	0.0014093294
0.0	0.0038739922	0.005014577	0.003511181	0.004949775	0.00074913836	0.0060358765	0.0051947744	0.009144098	0.0078044822	0.0014078122
0.0	0.0030262019	0.004362583	0.0043472853	0.005714162	0.0028574849	0.0044664396	0.003355038	0.0045727096	0.0046754694	0.0033689267
0.0	0.003028591	0.0043535186	0.0043233763	0.0057077096	0.0028660244	0.0044429535	0.0033456136	0.004575562	0.0046699387	0.003376038
0.0	0.003025179	0.0043706493	0.0043409206	0.0056995885	0.0028673876	0.0044752727	0.0033488998	0.0045803385	0.004680834	0.003375345
0.0	0.0030303882	0.0043674777	0.00432966	0.005727541	0.0028653461	0.004448031	0.0033491165	0.004595473	0.0046831225	0.0033789559
0.0	0.0061925766	0.0057406314	0.0026464954	0.0015660737	0.002318212	0.0056463564	0.0049056457	0.0035461243	0.009554457	0.002074555
0.0	0.006194153	0.005741665	0.002621158	0.0015589005	0.0023228044	0.0056612743	0.0049289824	0.0035472463	0.009481471	0.002066413
0.0	0.0062014866	0.0057374313	0.0026427798	0.0015660387	0.0023215206	0.0056570563	0.0049181986	0.003559937	0.009550244	0.0020674772
0.0	0.003882722	0.006096025	0.007602063	0.008395453	0.006338883	0.005151633	0.005931657	0.007091317	0.006207449	0.003066984
0.0	0.0038820566	0.0061081396	0.007598516	0.008397589	0.0063172076	0.0051518725	0.0059230146	0.0070915446	0.0062217168	0.003065481
0.0	0.0038657957	0.006111773	0.007625128	0.008374353	0.0063247313	0.005135295	0.005904127	0.0070808223	0.0062322426	0.0030757047
0.0	0.0042079985	0.006975435	0.005686271	0.004172132	0.0030794821	0.008981035	0.0063367505	0.0036091425	0.0077354945	0.0053105275
0.0	0.0027567032	0.0037582351	0.0050514597	0.006013087	0.0013769717	0.0061120777	0.0061010453	0.0030332059	0.0047497195	0.0043359855
0.0	0.0028835023	0.0055056987	0.0057680896	0.006544217	0.0017135653	0.0058060987	0.0034692492	0.004714819	0.0037592743	0.0038207832
0.0	0.0028667948	0.0054857456	0.0057534776	0.0065520806	0.0017132309	0.0058009233	0.0034730528	0.004712144	0.0037264042	0.003830709
0.0	0.0028905019	0.0055004717	0.005773394	0.00654351	0.0017166031	0.005816269	0.0034721885	0.00472348	0.0037564433	0.0038387
0.0	0.0028857668	0.0054930556	0.0057474202	0.0065386174	0.0017052394	0.005775825	0.0034773033	0.0047111083	0.0037397386	0.0038215853
0.0	0.0028723464	0.0054944465	0.0057582725	0.006543833	0.0017119527	0.005761899	0.0034776474	0.0047252597	0.003741494	0.003824338
0.0	0.0028898956	0.005465647	0.0057535022	0.006548161	0.0017114165	0.00581233	0.0034779957	0.0047002924	0.0037485282	0.0038250939
0.0	0.0028857847	0.005505226	0.005728766	0.0065158964	0.0017144228	0.0058137854	0.0034675635	0.00472017	0.0037563702	0.0038337128
0.0	0.0028919135	0.005498456	0.005726808	0.0065475474	0.001704625	0.0057738707	0.0034740993	0.004720528	0.0037468497	0.0038360807
0.0	0.0028798443	0.0055023055	0.0057495837	0.006530232	0.0017086375	0.0058024963	0.0034655158	0.0047222404	0.0037641567	0.0038385193
0.0	0.0037091044	0.0037910687	0.0077715474	0.0062889243	0.0028034823	0.011293142	0.0037485	0.0036125428	0.0038901174	0.0020750614
0.0	0.0037082974	0.0037970105	0.0078062764	0.0062874467	0.0028010893	0.011327828	0.0037435812	0.0036266374	0.0039036386	0.0020806903
0.0	0.0024510592	0.008860599	0.0054347934	0.0038706705	0.0019236818	0.0054310914	0.0035839668	0.0044251774	0.002781155	0.004450086
0.0	0.0046588895	0.005357408	0.0056518796	0.007611238	0.003551844	0.003693646	0.005520598	0.0108298855	0.0043987804	0.002966668
0.0	0.004663064	0.0053662425	0.0056576626	0.007611432	0.0035416973	0.0036964514	0.0055098487	0.010819776	0.004396192	0.0029748713
0.0	0.0028944968	0.0078897	0.0050888727	0.0059893113	0.0010086645	0.007079243	0.0017592643	0.005996205	0.0048873047	0.0017821692
0.0	0.0028957054	0.007882063	0.0050925096	0.0059746183	0.0010055514	0.0070805103	0.001742724	0.0059901685	0.0048778616	0.0017695911
0.0	0.0052753226	0.006848693	0.005151613	0.009603632	0.0020980032	0.0051929266	0.011649173	0.0036251938	0.0041150735	0.0023468025
0.0	0.0052739717	0.0068754633	0.0051488453	0.009625984	0.0021011361	0.005208414	0.011638001	0.00364886	0.0041268226	0.0023573742
0.0	0.0029147465	0.0044890195	0.0032061813	0.006425396	0.0018204898	0.0063474453	0.004818932	0.0033343006	0.0031687838	0.0047956496
0.0	0.0022172167	0.006087722	0.0038770793	0.0066107754	0.0014721929	0.0047410084	0.0058881147	0.0033374175	0.0040185866	0.0035403394
0.0	0.0022120052	0.0060789627	0.0038697603	0.006627462	0.0014691784	0.004724834	0.0059066154	0.003321777	0.0040127644	0.0035483204
0.0	0.0022129493	0.0060988516	0.0038596932	0.006609241	0.0014709339	0.0047394405	0.0058827526	0.003333664	0.004031409	0.0035570252
0.0	0.0022128809	0.006076586	0.0038699848	0.006601247	0.0014655342	0.004740601	0.0059054648	0.0033256346	0.0040233913	0.0035420542
0.0	0.00221138	0.0061002276	0.003886767	0.0065858085	0.0014731403	0.00476916	0.005900996	0.0033270353	0.004033453	0.003552381
0.0	0.0022137382	0.0061055	0.0038658031	0.0066167274	0.0014686078	0.0047511733	0.005900112	0.003326327	0.0040411795	0.003554329
0.0	0.0020108512	0.0055912794	0.0052511417	0.0045050043	0.0020638746	0.007181671	0.0037480833	0.0027258678	0.0025982796	0.003553946
0.0	0.0020172708	0.0055873757	0.0052477308	0.0045094546	0.0020707776	0.007142938	0.00375112	0.0027318473	0.0025991139	0.0035646253
0.0	0.0020155744	0.005598955	0.0052540563	0.0045105335	0.0020653561	0.007169791	0.0037393863	0.0027346446	0.0026048499	0.0035601025
0.0	0.005162862	0.0072417576	0.0032497565	0.003993799	0.0012812408	0.0051134164	0.0047893887	0.0044221366	0.0031118058	0.0017596771
0.0	0.0032278602	0.004367903	0.0047995015	0.007001709	0.0020159378	0.003921786	0.004163837	0.003916518	0.004027079	0.0018550254
0.0	0.003237731	0.004370411	0.0047895294	0.006979704	0.0020184	0.003928949	0.004156552	0.003917837	0.0040364536	0.001859125
0.0	0.0032311452	0.0043565	0.0047717723	0.00699539	0.002022524	0.0038995596	0.0041487	0.0039298018	0.004045654	0.0018548295
0.0	0.008281472	0.0052750027	0.0022505652	0.0043998268	0.0029200728	0.002075743	0.0035306248	0.003328587	0.00020212114	0.0035604176
0.0	0.5828777	0.56918436	0.5925218	0.55719095	0.5748017	0.5933011	0.57611567	0.564627	0.58029836	0.58641297
0.0	0.5832919	0.5683491	0.5930623	0.555739	0.57596385	0.5932204	0.57603955	0.56437737	0.58009845	0.58704823
0.0	0.5835907	0.5686705	0.59270525	0.5559914	0.5754084	0.5932912	0.5762213	0.5651222	0.58065194	0.5876331
0.0	0.5834566	0.5688308	0.5927906	0.55565685	0.57576257	0.59188604	0.57606816	0.5645976	0.57960707	0.5874457
0.0	0.5819966	0.5680223	0.5923582	0.5557463	0.5755305	0.5930187	0.5748928	0.56504416	0.58005816	0.58736914
0.0	0.5835674	0.5689732	0.5928324	0.5564418	0.5749904	0.5937007	0.5760919	0.5649445	0.58083785	0.5874706
0.0	0.58388066	0.56834733	0.5930074	0.5560771	0.57578987	0.59316945	0.5753885	0.56500065	0.5803632	0.5860493
0.0	0.5833543	0.568968	0.5930811	0.5571078	0.57529426	0.5935561	0.57556057	0.56541455	0.58036757	0.5871182
0.0	0.5829702	0.5685264	0.59299	0.5561444	0.5734597	0.5924945	0.5761292	0.56464577	0.5802845	0.5869996
0.0	0.5837976	0.56872076	0.592508	0.55641526	0.5745527	0.5935978	0.57583326	0.5649444	0.5808291	0.58725923
0.0	0.58360386	0.5685003	0.59223604	0.5558345	0.5751752	0.59282684	0.5756778	0.56454384	0.580898	0.58783966
0.0	0.5829874	0.5688932	0.592609	0.5569369	0.5755692	0.5916185	0.5752904	0.56487846	0.58054155	0.58633554
0.0	0.583637	0.5686457	0.5931335	0.5566725	0.57587576	0.5932313	0.575888	0.56491363	0.5802821	0.58643574
0.0	0.5830179	0.56821424	0.5927535	0.55671376	0.5731298	0.5920929	0.5761609	0.56392556	0.5800271	0.5867726
0.0	0.5836158	0.56815606	0.59318775	0.5567574	0.5756705	0.5931628	0.5754742	0.56533664	0.5807243	0.5867095
0.0	0.58354163	0.5680146	0.5929883	0.5569741	0.5751502	0.5929644	0.57579994	0.5653482	0.58091927	0.5875808
0.0	0.58286834	0.5678204	0.5931633	0.55637014	0.5744819	0.59289306	0.57602286	0.5646092	0.58015937	0.58760315
0.0	0.58377695	0.56900334	0.5932019	0.5572798	0.575017	0.59372795	0.5760433	0.5652297	0.58064157	0.58625394
0.0	0.58346426	0.5678352	0.59300894	0.5563123	0.57557356	0.59338486	0.5761202	0.5653381	0.5806705	0.586428
0.0	0.5829216	0.56885934	0.59181166	0.5565637	0.57576746	0.59275764	0.57491803	0.5644653	0.58079773	0.5868007
0.0	0.58256376	0.5691445	0.5930097	0.5571373	0.5756762	0.59349763	0.5761882	0.56504244	0.5808199	0.5858527
0.0	0.58274823	0.5691818	0.5927022	0.55674255	0.5760517	0.59351367	0.575733	0.56534934	0.58084744	0.586629
0.0	0.58337545	0.5681155	0.5928471	0.55709577	0.57588804	0.59340125	0.57583076	0.56476307	0.580836	0.5878035
0.0	0.5820827	0.5688912	0.59247106	0.5570232	0.5756566	0.5936021	0.5761794	0.56545967	0.580235	0.58784163
0.0	0.58334297	0.56904685	0.5931946	0.5570248	0.5749565	0.59201056	0.5749679	0.5650057	0.5806824	0.5871051
0.0	0.5829818	0.5692211	0.59197336	0.5570565	0.57600737	0.59366953	0.575609	0.564672	0.58001924	0.58692664
0.0	0.58319813	0.5689296	0.5918008	0.55734766	0.57570285	0.5928837	0.5761157	0.5650968	0.58019984	0.5874431
0.0	0.5832453	0.5683247	0.59283686	0.55632824	0.5758573	0.59186465	0.573129	0.56532055	0.5805386	0.5870709
0.0	0.5836075	0.5676969	0.59228754	0.5568058	0.5755416	0.5925531	0.5749352	0.56520784	0.5794823	0.58615726
0.0	0.0017765734	0.0047241817	0.0071521318	0.002397456	0.00062689645	0.006373368	0.008045512	0.0032246907	0.006474437	0.0011934516
0.0	0.58329064	0.5691237	0.5928102	0.5559218	0.57540077	0.59271747	0.57560086	0.56522995	0.5804137	0.5869658
0.0	0.58337164	0.5684661	0.59258664	0.5568869	0.5758835	0.59352314	0.5758242	0.5649803	0.5805428	0.5867779
0.0	0.583527	0.56864434	0.5925194	0.55643475	0.57540345	0.5935062	0.5753794	0.56535155	0.5807245	0.5867474
0.0	0.58333063	0.569289	0.592738	0.5572167	0.5747829	0.5926878	0.5759183	0.5651535	0.5806115	0.58758676
0.0	0.58347774	0.56918555	0.5923519	0.55668986	0.57508206	0.5926846	0.5762085	0.56434953	0.5804433	0.58763397
0.0	0.5834835	0.5693423	0.592444	0.5570205	0.5757668	0.5933412	0.57527417	0.5654188	0.58067083	0.5867842
0.0	0.5837871	0.5695107	0.5949132	0.5560281	0.5753696	0.5931137	0.57568806	0.5654562	0.5812063	0.58756775
0.0	0.58576465	0.5711839	0.5960481	0.5571044	0.5764348	0.59349746	0.5760841	0.56592935	0.5812649	0.58741087
0.0	0.5834038	0.5685967	0.5922684	0.5570826	0.5754269	0.5928456	0.5756787	0.56440675	0.5806085	0.5872949
0.0	0.58222806	0.5692508	0.5922962	0.5562366	0.57527816	0.59225553	0.5757477	0.5643724	0.58087564	0.58717793
0.0	0.582579	0.5686489	0.59017557	0.55588067	0.5754802	0.5930794	0.57481164	0.56464887	0.5802167	0.58789086
0.0	0.5822797	0.5679773	0.5921705	0.55493957	0.57638603	0.5925568	0.57445353	0.56512684	0.58005273	0.58678126
0.0	0.58161557	0.5678601	0.59339607	0.5554658	0.5758608	0.59212434	0.5755643	0.564579	0.580405	0.58667874
0.0	0.5824222	0.5678608	0.59292173	0.5555286	0.5740532	0.59234995	0.57573414	0.56457347	0.5793066	0.5869568
0.0	0.58216375	0.5680022	0.59298587	0.5554539	0.57538337	0.59226125	0.57502747	0.5632113	0.5796957	0.58649117
0.0	0.58175206	0.56777453	0.5925334	0.5555759	0.57523876	0.5926935	0.57559127	0.56476575	0.5793833	0.5859849
0.0	0.5826416	0.567638	0.59306717	0.55547726	0.57595	0.5919595	0.5750736	0.5643415	0.5796577	0.58592784
0.0	0.58170295	0.5681088	0.59219366	0.55548084	0.57611144	0.5925554	0.5751642	0.5644502	0.5801007	0.5870664
0.0	0.5825461	0.5682834	0.5939065	0.5555143	0.5761623	0.5926561	0.5752872	0.5649227	0.57938594	0.5867135
0.0	0.5823778	0.56809515	0.59344095	0.5555526	0.5749466	0.5925518	0.5750287	0.56379014	0.5796651	0.5869814
0.0	0.5822448	0.56742245	0.59242225	0.55554914	0.5752271	0.59263146	0.575614	0.5644199	0.5805487	0.5869027
0.0	0.5825003	0.5681866	0.59276205	0.5547692	0.57576627	0.5923969	0.57552314	0.56410825	0.5797581	0.58661515
0.0	0.58195496	0.56786156	0.59178233	0.55507386	0.57581544	0.59216946	0.574738	0.5649553	0.58054215	0.58673865
0.0	0.58209133	0.5680837	0.59324306	0.55518246	0.57612145	0.5923941	0.575666	0.5648448	0.5805532	0.58572084
0.0	0.5835536	0.569038	0.5944483	0.55577666	0.57600117	0.59324443	0.5755915	0.56533056	0.58140177	0.58704555
0.0	0.5835018	0.5693576	0.5944123	0.55714965	0.5748447	0.59340274	0.5760341	0.56429964	0.5807685	0.5873593
0.0	0.5837521	0.5689289	0.59447944	0.55582696	0.57590955	0.5921898	0.57600737	0.56474954	0.5802548	0.58742243
0.0	0.5841922	0.5680667	0.59406084	0.556874	0.57559735	0.5929038	0.57579947	0.56536394	0.58156437	0.58831036
0.0	0.58259434	0.5677222	0.591992	0.5552364	0.57607013	0.59303224	0.57498467	0.5639117	0.5796203	0.5865297
0.0	0.58282846	0.56852853	0.5919142	0.555169	0.5765606	0.5924594	0.5759664	0.5653026	0.5807157	0.5863016
0.0	0.5831497	0.5680298	0.59182006	0.55589855	0.57575786	0.59265184	0.5756246	0.5644605	0.5806347	0.5870721
0.0	0.58417976	0.56944394	0.5934745	0.55700034	0.575981	0.5936366	0.5759562	0.5653876	0.58035773	0.58817154
0.0	0.5857318	0.5705737	0.5961991	0.5570345	0.57554907	0.5922591	0.5758573	0.5660322	0.58101475	0.5868055
0.0	0.003394453	0.0037341905	0.006416312	0.0042980285	0.0010076266	0.0037026186	0.0023156682	0.00339683	0.0030986494	0.003112044
0.0	0.0033913206	0.0037234116	0.00642834	0.004300376	0.0010090566	0.003713565	0.002312897	0.0033976373	0.0030999195	0.0031096307
0.0	0.58343625	0.56816715	0.5923181	0.55713654	0.5767308	0.59340304	0.5766134	0.56588703	0.5803374	0.5867502
0.0	0.5832032	0.5685359	0.5925408	0.55710965	0.57613474	0.5923888	0.574909	0.56523937	0.5807107	0.58739144
0.0	0.5834755	0.5673907	0.59189993	0.5566545	0.57579434	0.5929478	0.5751614	0.5649478	0.5809587	0.58685535
0.0	0.5828889	0.56645095	0.59237903	0.557241	0.57565796	0.59423447	0.5766691	0.5639619	0.58145344	0.5882477
0.0	0.58342236	0.567208	0.59121585	0.5572921	0.5766681	0.5930566	0.5754808	0.56493324	0.581445	0.5880008
0.0	0.5835885	0.5685922	0.5917475	0.557291	0.5763804	0.59320045	0.5746568	0.5657742	0.5813237	0.58641714
0.0	0.58255184	0.56811047	0.5919995	0.5569139	0.5759041	0.59320027	0.5745963	0.56527406	0.5808969	0.58711135
0.0	0.583919	0.5694672	0.5920016	0.5571081	0.57581747	0.59340805	0.5750469	0.5658329	0.5815815	0.5871884
0.0	0.58389527	0.56956375	0.5918762	0.5571492	0.57486403	0.59246147	0.57629347	0.56601137	0.5813653	0.58814025
0.0	0.5837699	0.5698227	0.59254277	0.5575673	0.57633996	0.59403723	0.5757154	0.56552714	0.5816723	0.5872669
0.0	0.5838408	0.56940234	0.59193623	0.5575745	0.57558876	0.5925012	0.57572913	0.5654612	0.58131707	0.588086
0.0	0.5833417	0.5684293	0.59227127	0.5573367	0.5768741	0.5928964	0.5763455	0.56561756	0.57980853	0.5881378
0.0	0.58346766	0.56709474	0.5927963	0.5560531	0.5763634	0.59166425	0.5760231	0.5645661	0.5807893	0.5869407
0.0	0.58213866	0.5686987	0.59251916	0.55727327	0.5749532	0.5926545	0.575622	0.56419593	0.5803723	0.5870007
0.0	0.58283824	0.568209	0.59071195	0.55561894	0.57459176	0.5916255	0.57537425	0.56444657	0.5805931	0.58665645
0.0	0.5828172	0.56841576	0.5917037	0.55553186	0.5747481	0.5928098	0.5753291	0.564427	0.5802264	0.5864781
0.0	0.58230555	0.5679835	0.5910604	0.5560305	0.573915	0.59356236	0.57527745	0.5640704	0.58011943	0.5868878
0.0	0.5832403	0.56783664	0.592496	0.55708724	0.5754651	0.59261996	0.57493436	0.5642481	0.58095664	0.5874977
0.0	0.0048944247	0.0073725404	0.0026501012	0.006367968	0.002716587	0.0061969683	0.0021246183	0.002953326	0.0018935944	0.0017898405
0.0	0.0023441035	0.00414028	0.0061547887	0.002208681	0.0024666414	0.0041221767	0.003536276	0.0028979063	0.0026471599	0.004390815
0.0	0.5831758	0.56661123	0.5926719	0.5561498	0.57485867	0.5929254	0.5761208	0.5638545	0.58085614	0.5859277
0.0	0.5836477	0.5684831	0.5927806	0.5570315	0.5767282	0.5938761	0.57570904	0.56572723	0.58110917	0.58752346
0.0	0.004902225	0.0073832325	0.0026542547	0.0063740443	0.0027200978	0.0061722617	0.0021225752	0.0029607925	0.0018865761	0.001793284
0.0	0.004898888	0.0073947916	0.0026489305	0.006371303	0.0027161038	0.006220078	0.002125668	0.002961336	0.0018889353	0.0017937485
0.0	0.004909287	0.007379753	0.0026530065	0.0063630436	0.002719178	0.0062086964	0.0021237775	0.002962757	0.0018891331	0.0017931474
0.0	0.0048988624	0.0073943227	0.00265073	0.0063580703	0.0027212338	0.0061947275	0.002124768	0.0029586342	0.0018857933	0.0017919708
0.0	0.004902888	0.0073886197	0.002644837	0.0063686897	0.0027136868	0.006217096	0.0021228339	0.002962064	0.0018827047	0.0017932327
0.0	0.0049087727	0.0073969723	0.0026546118	0.0063687675	0.0027187425	0.006208855	0.0021253687	0.002962764	0.0018833446	0.0017942649
0.0	0.0048825503	0.007379124	0.0026481017	0.006359607	0.00272395	0.0062050107	0.0021243365	0.0029517189	0.0018855814	0.0017913951
0.0	0.5850347	0.571137	0.5961968	0.5573389	0.57616395	0.5935116	0.57577604	0.56577873	0.5818527	0.5879078
0.0	0.585406	0.5708283	0.5965391	0.5573501	0.57641613	0.59418184	0.57606167	0.56514275	0.5815355	0.5874258
0.0	0.0048979702	0.0073829605	0.0026547369	0.006367175	0.002719464	0.006211722	0.0021237552	0.0029508828	0.0018862761	0.0017901685
0.0	0.00487384	0.007352989	0.0026446532	0.0063667702	0.002717583	0.006210833	0.0021243375	0.0029490858	0.0018876772	0.0017873667
0.0	0.5830093	0.5682434	0.59114033	0.5554094	0.5725708	0.5927886	0.57502586	0.5640757	0.5798895	0.5863319
0.0	0.58476174	0.5695366	0.5953239	0.557034	0.575314	0.5936299	0.5750858	0.5651242	0.5808681	0.586452
0.0	0.0029777593	0.0081809815	0.008031182	0.0037214432	0.0020933512	0.0019585507	0.0061918986	0.006340628	0.0029911005	0.0033036498
0.0	0.0030391973	0.0045008576	0.006315235	0.002298124	0.0025161325	0.005738253	0.0034289702	0.0024443585	0.0028268502	0.00178179
0.0	0.0024222154	0.004337789	0.007251815	0.0020105918	0.0018303929	0.004391065	0.0036000607	0.0032850106	0.0026108788	0.004194511
0.0	0.0025775074	0.0042417683	0.005373692	0.0021961923	0.00282622	0.0057704495	0.0034290447	0.0035583912	0.0028032442	0.0039766436
0.0	0.0028209088	0.0045067216	0.005849301	0.002175644	0.0025005143	0.004277217	0.0034174204	0.0030690783	0.002386997	0.0042071254
0.0	0.002838601	0.004334489	0.006025292	0.002189869	0.0014945079	0.0022560926	0.0025018086	0.0035222652	0.0028017594	0.0018153898
0.0	0.0028350966	0.0044433842	0.0063645355	0.0025437751	0.0024997436	0.0064556585	0.0034885043	0.0038236247	0.0027386658	0.0036109262
0.0	0.0025956712	0.0040679676	0.006774661	0.0021977527	0.0023835148	0.0062015452	0.003354491	0.0032670472	0.0028267845	0.0041511552
0.0	0.0023424213	0.0035800084	0.005773143	0.0020783166	0.0027061042	0.0067543914	0.003519339	0.0026618505	0.002507125	0.0037439673
0.0	0.0023845842	0.004338644	0.004669345	0.0023076334	0.0024537842	0.0066592884	0.0034314133	0.0032744948	0.002797578	0.0035005147
0.0	0.004878579	0.007426949	0.002663032	0.006402835	0.002727818	0.0062325257	0.0021331161	0.0029703644	0.001903723	0.0018119981
0.0	0.0048976517	0.0073781186	0.002654776	0.0063791173	0.0027159308	0.006214754	0.0021230865	0.0029569846	0.0018889874	0.0017938442
0.0	0.58384573	0.5677776	0.59397155	0.555512	0.5753699	0.592719	0.575744	0.56395024	0.58022577	0.5873478
0.0	0.5834236	0.5691523	0.5933101	0.5576903	0.576918	0.59266025	0.5764929	0.56565034	0.58102286	0.5882358
0.0	0.5834472	0.56870335	0.59230494	0.5576475	0.57594776	0.59288085	0.57631016	0.56539434	0.58143497	0.5881655
0.0	0.5850608	0.5700415	0.59562075	0.55776423	0.57672477	0.59316593	0.57560015	0.56583333	0.5817963	0.58824867
0.0	0.5832415	0.56798905	0.5926898	0.55651516	0.57466346	0.5921853	0.5749019	0.56360614	0.57994473	0.5872264
0.0	0.58496165	0.5705615	0.59500104	0.55603355	0.57623905	0.5914601	0.5755951	0.5642796	0.58100814	0.58731127
0.0	0.58299613	0.56885755	0.59208655	0.5557936	0.5761551	0.5909031	0.57561684	0.5638455	0.58057386	0.5871926
0.0	0.58284837	0.5683397	0.5914012	0.5557078	0.5760166	0.5922233	0.57281125	0.5647871	0.5809045	0.5862167
0.0	0.5826772	0.56850564	0.5925017	0.5562722	0.57452077	0.592155	0.5740183	0.56530803	0.5804359	0.5860325
0.0	0.5852272	0.57075363	0.59513754	0.55696255	0.57498956	0.5931834	0.57570535	0.56541044	0.5806813	0.5869208
0.0	0.5834337	0.56923825	0.59252226	0.55704623	0.5766614	0.5929674	0.5757753	0.56445765	0.5811091	0.58811426
0.0	0.58293164	0.56939244	0.5925612	0.55616045	0.57577765	0.59303635	0.5767824	0.5654777	0.58144546	0.5878705
0.0	0.0043802047	0.0039283815	0.0028527186	0.0069981767	0.0015116949	0.004311334	0.0036801293	0.0034856377	0.0015839603	0.0037646552
0.0	0.58301365	0.56825656	0.5939054	0.55608517	0.57529193	0.5934474	0.5741045	0.56473213	0.5804424	0.5873496
0.0	0.5836889	0.5680795	0.59345585	0.55653495	0.57535213	0.5929451	0.5759769	0.564974	0.58088815	0.58789545
0.0	0.5840064	0.5683025	0.5938244	0.555956	0.5751635	0.5934872	0.57552916	0.5649621	0.5796843	0.58679193
0.0	0.5829182	0.568736	0.5938813	0.5570948	0.5740962	0.59296864	0.57583165	0.56540745	0.58079064	0.58786196
0.0	0.58358026	0.56859666	0.5942557	0.55637145	0.57474935	0.5914292	0.5757859	0.5647351	0.5795115	0.58728373
0.0	0.58264726	0.5687705	0.5938068	0.55684143	0.57496184	0.5923957	0.57489836	0.5653188	0.5810344	0.5878623
0.0	0.5829282	0.56862235	0.5942693	0.55640954	0.5743489	0.5928996	0.5756807	0.56515324	0.58118445	0.5874926
0.0	0.5836479	0.5684811	0.59370905	0.5569439	0.5751687	0.59288967	0.5758409	0.564113	0.58107805	0.5877983
0.0	0.5841682	0.568613	0.59304434	0.5567687	0.57602113	0.5932687	0.5751807	0.5653291	0.58096987	0.5877357
0.0	0.5833897	0.5683961	0.59332776	0.55648386	0.5752244	0.59325325	0.57556033	0.5652214	0.5807166	0.5878061
0.0	0.00300459	0.009068448	0.003743375	0.00891627	0.0017927975	0.0050920504	0.007937213	0.0034974222	0.0029639166	0.0012948464
0.0	0.58384836	0.5690621	0.5946322	0.55714875	0.5760525	0.5923291	0.57527405	0.5650324	0.58088005	0.5876603
0.0	0.58374083	0.5681759	0.5940933	0.55636775	0.5763039	0.5917305	0.5759973	0.5634216	0.5808235	0.58700895
0.0	0.5830456	0.5685616	0.59377825	0.55597526	0.5761828	0.59331024	0.57538307	0.5647948	0.5808129	0.58779556
0.0	0.5842332	0.56898993	0.5946221	0.5564648	0.5753832	0.593098	0.5758002	0.56500435	0.5809839	0.58764225
0.0	0.5840022	0.568588	0.59317404	0.55616146	0.57557136	0.5929203	0.57546353	0.5653562	0.581324	0.5878892
0.0	0.583939	0.5674714	0.5939415	0.5569169	0.5758977	0.5929749	0.57571	0.56490386	0.58091754	0.5877833
0.0	0.5840898	0.5684431	0.59443116	0.5565188	0.5758558	0.5929669	0.5751522	0.5649535	0.5805625	0.58784556
0.0	0.58412284	0.56867546	0.5936172	0.5569053	0.5758354	0.5924424	0.5743422	0.56521046	0.5811801	0.58706415
0.0	0.5838245	0.5688488	0.59372187	0.556945	0.57631433	0.59305185	0.5751491	0.56531197	0.58078927	0.5875873
0.0	0.5840949	0.5684691	0.5943787	0.55659634	0.5755326	0.59287435	0.5752733	0.56496555	0.5807997	0.5879305
0.0	0.5833619	0.567462	0.59415376	0.5559824	0.57590526	0.5918136	0.57603043	0.5653325	0.5801253	0.58700424
0.0	0.5840698	0.56855184	0.5929184	0.5569782	0.57623607	0.59248984	0.57575005	0.56500655	0.58118653	0.58785474
0.0	0.58396345	0.5684281	0.59407645	0.5560041	0.57642967	0.59190744	0.5760152	0.5642756	0.580879	0.5876631
0.0	0.58331764	0.5687464	0.5941608	0.55665946	0.5750767	0.5927264	0.5757209	0.5643009	0.58113444	0.5867818
0.0	0.5848466	0.5705605	0.59493655	0.5571556	0.57600576	0.5928372	0.57584435	0.5659833	0.5810023	0.5873254
0.0	0.5851729	0.57075673	0.596458	0.5570741	0.5756236	0.59383863	0.57568717	0.5658145	0.58121437	0.58807737
0.0	0.5823646	0.56751937	0.5921147	0.55520624	0.5755919	0.5916071	0.5748833	0.56351084	0.5795055	0.5863103
0.0	0.5848494	0.5698964	0.5953222	0.5562462	0.5750077	0.5941594	0.5758189	0.56568086	0.58088887	0.5881194
0.0	0.58435565	0.56929713	0.5943567	0.55655295	0.5741907	0.5938578	0.57559335	0.5643577	0.5810238	0.5880878
0.0	0.58303046	0.5680789	0.5923108	0.5560136	0.5749363	0.5936941	0.5758073	0.56535804	0.5804323	0.58777225
0.0	0.5854272	0.5707349	0.595838	0.5561717	0.5753156	0.5940576	0.5755258	0.5659828	0.58087945	0.58825004
0.0	0.58273196	0.5680237	0.5933904	0.55664337	0.5752297	0.59285563	0.5760939	0.56433153	0.58076924	0.5878565
0.0	0.5822995	0.5676713	0.5917869	0.5564741	0.57553387	0.5931505	0.5746672	0.5646281	0.5812358	0.5883027
0.0	0.58330864	0.56912166	0.5931646	0.5573291	0.5762614	0.5938531	0.5757408	0.56543714	0.58093554	0.58709484
0.0	0.58549196	0.57119495	0.5967491	0.5566918	0.57495326	0.5937226	0.57603925	0.5655722	0.5811255	0.58855367
0.0	0.58549196	0.57119495	0.5967491	0.5566918	0.57495326	0.5937226	0.57603925	0.5655722	0.5811255	0.58855367
0.0	0.5824979	0.569215	0.5932866	0.55659294	0.57513624	0.5936466	0.57649916	0.565384	0.58149177	0.5883064
0.0	0.5846027	0.57066524	0.5956822	0.55670565	0.5749191	0.59368294	0.57606536	0.56526405	0.58147705	0.5885267
0.0	0.5824612	0.56917685	0.5931401	0.5577571	0.5762344	0.5938313	0.57638735	0.5653364	0.58132434	0.58776337
0.0	0.5850578	0.5705803	0.59440047	0.55671465	0.57568353	0.59353304	0.5761836	0.5658934	0.5814359	0.5876617
0.0	0.5847297	0.57021964	0.5950956	0.5572106	0.57437164	0.59305084	0.5759898	0.56460154	0.5811762	0.5878568
0.0	0.5826523	0.5683982	0.59307086	0.5564969	0.5755136	0.5930681	0.5759263	0.5652004	0.58089054	0.5874894
0.0	0.5849812	0.5699482	0.59528434	0.5556362	0.57486385	0.5923582	0.57615864	0.5655518	0.5809502	0.58791584
0.0	0.5827279	0.5685018	0.5931135	0.55631477	0.57564527	0.59323514	0.57518256	0.56500846	0.58075315	0.58770496
0.0	0.5828558	0.5670609	0.5912181	0.5556379	0.5763863	0.5937496	0.5752093	0.5652428	0.58075047	0.58709383
0.0	0.58347887	0.5685726	0.59171945	0.55781657	0.57683873	0.59374034	0.576158	0.5641121	0.5809368	0.58794236
0.0	0.58349955	0.5696065	0.5912259	0.5565352	0.576742	0.5935081	0.576721	0.56507576	0.58057785	0.58840287
0.0	0.5861168	0.5715616	0.59572464	0.5568015	0.576437	0.59397334	0.57605726	0.5662243	0.5815174	0.5883943
0.0	0.5861168	0.5715616	0.59572464	0.5568015	0.576437	0.59397334	0.57605726	0.5662243	0.5815174	0.5883943
0.0	0.58371484	0.56870055	0.59169465	0.55721396	0.57547486	0.59246385	0.57614845	0.5651493	0.58132136	0.5883602
0.0	0.58541	0.57054627	0.5948922	0.55675215	0.5763995	0.5931936	0.5757823	0.5660734	0.58109146	0.58760434
0.0	0.58530897	0.5707756	0.5937994	0.55757314	0.57520264	0.593869	0.57555693	0.5652048	0.58118284	0.5880517
0.0	0.58541	0.57054627	0.5948922	0.55675215	0.5763995	0.5931936	0.5757823	0.5660734	0.58109146	0.58760434
0.0	0.5835717	0.56930476	0.59229356	0.5560154	0.5759561	0.5938868	0.5752147	0.5654633	0.5813401	0.5873348
0.0	0.58541	0.57054627	0.5948922	0.55675215	0.5763995	0.5931936	0.5757823	0.5660734	0.58109146	0.58760434
0.0	0.583097	0.56910896	0.5901111	0.5566254	0.5746692	0.59388006	0.57520485	0.56456035	0.58140177	0.58776075
0.0	0.58347255	0.569104	0.59250915	0.55725163	0.57623667	0.5940269	0.57632256	0.56562567	0.5810235	0.58776003
0.0	0.58357817	0.5696855	0.5921917	0.55633926	0.57684183	0.59398955	0.5760821	0.5655026	0.5813166	0.58778155
0.0	0.58341295	0.56954783	0.591385	0.55755913	0.57522553	0.5939609	0.5759863	0.56505066	0.58126205	0.5881494
0.0	0.5850706	0.5708617	0.59599036	0.5568879	0.575941	0.5938867	0.5762608	0.5658541	0.58128303	0.58827305
0.0	0.5822663	0.5680564	0.5924406	0.55645907	0.57618546	0.5931524	0.57522124	0.5644644	0.58005565	0.58685005
0.0	0.0064811395	0.004127405	0.0031901712	0.008635005	0.0022531506	0.004141631	0.0025330586	0.0021251875	0.0013801536	0.0014811906
0.0	0.5851214	0.5702004	0.5953389	0.55682814	0.5760834	0.59366643	0.57579863	0.56497836	0.5800342	0.58789784
0.0	0.5850427	0.57042414	0.59499335	0.5562494	0.5756675	0.59232837	0.5751766	0.56576896	0.5816266	0.5868772
0.0	0.58304554	0.5671958	0.5933317	0.5564081	0.5762421	0.59262264	0.57514894	0.5652343	0.5805329	0.58629245
0.0	0.5847005	0.57023466	0.5961897	0.556549	0.5762773	0.5928483	0.5750445	0.5655839	0.58096784	0.5861601
0.0	0.0031998025	0.0040247617	0.0030689104	0.006552301	0.003198072	0.003544881	0.0022812462	0.0016898216	0.0032449842	0.0012853151
0.0	0.58502656	0.57018125	0.5958917	0.5556585	0.57440615	0.59329355	0.5742024	0.56476	0.58161086	0.5871684
0.0	0.58381045	0.56718653	0.59353465	0.5565553	0.57405233	0.5925719	0.5753918	0.56373996	0.58016783	0.5868519
0.0	0.5854072	0.5707752	0.5948559	0.5569076	0.57565415	0.59383404	0.5757694	0.56519693	0.58169764	0.587278
0.0	0.58588225	0.5712433	0.59619504	0.5554059	0.57555187	0.5937149	0.5748973	0.5653289	0.5811928	0.58660865
0.0	0.58499825	0.570694	0.59515995	0.55683976	0.5761447	0.5937274	0.57575047	0.56530243	0.58071184	0.58716244
0.0	0.5854932	0.5706393	0.594941	0.5564907	0.57591623	0.59310704	0.5757259	0.5658862	0.58096445	0.5855412
0.0	0.58346087	0.56965375	0.5913685	0.5577813	0.5766648	0.59393996	0.57660085	0.5657692	0.5811594	0.5853889
[truncated: 19,409 more rows]
