# Supplementary material for: Teasing out missing reactions in genome-scale metabolic networks through hypergraph learning
Source: Nat Commun. 2023 Apr 25;14:2375. doi: 10.1038/s41467-023-38110-7 (PMC10130184; doi:10.1038/s41467-023-38110-7)
Supplement: Supplementary file 4 — Source Data [file 41467_2023_38110_MOESM4_ESM.zip › Source Data/Figure 2/j-m/iECP_1309_cheshire.csv]

	0	0.1	0.1.1	0.1.1.1	0.1.1.1.1	0.1.1.1.1.1	0.1.1.1.1.1.1	0.1.1.1.1.1.1.1	0.1.1.1.1.1.1.1.1	0
1.0	0.9990916	0.56039774	0.9919518	0.9986259	0.999521	0.9930392	0.99563	0.9995239	0.99734676	0.99977463
1.0	0.99906105	0.9877275	0.9968209	0.999876	0.9996069	0.9981238	0.9957541	0.99941635	0.9998727	0.23702283
1.0	0.9969606	0.9999845	0.114739716	0.93915117	0.9974426	0.9998946	0.9967359	0.98982877	0.9852514	0.9972391
1.0	0.99927014	0.05238294	0.9538835	0.9917325	0.9987863	0.9975681	0.9969928	0.96382374	0.9795323	0.9983298
1.0	0.65531343	0.9863842	0.9999707	0.9994443	0.99782985	0.9778496	0.9996276	0.994138	0.7126465	0.99935406
1.0	0.7597325	0.99955183	0.9867619	0.9993161	0.9987772	0.033010066	0.99988914	0.999974	0.44642362	0.97748804
1.0	0.97603536	0.20959231	0.9924017	0.9995915	0.008113826	0.99284536	0.997869	0.99974376	0.49868992	0.9909939
1.0	0.9993093	0.99967885	0.9995615	0.8460565	0.9351447	0.99880075	0.1558767	0.99667835	0.9974038	0.9982559
1.0	0.99283195	0.01851728	0.99193245	0.9994635	0.004720336	0.99956256	0.9995598	0.99925727	0.99957603	0.9992716
1.0	0.9758546	0.8026849	0.9986307	0.00011684601	0.99985003	0.9926488	0.9986765	0.88055444	0.99908185	0.9629498
1.0	0.9948915	0.9955859	0.10989078	0.0007145927	0.9987791	0.014940579	0.9999745	0.45254633	0.99737537	0.9862174
1.0	0.9978199	0.99981946	0.09198914	0.994582	0.99302495	0.99816716	0.9990441	0.17210202	0.9999689	0.68799144
1.0	0.8739275	0.8954618	0.94291323	0.98946023	0.9975272	0.18488216	0.30979794	0.9995741	0.018115936	0.9996965
1.0	0.9994198	0.9972046	0.99965465	0.9994355	0.999445	0.9987239	0.9998317	0.9877153	0.99605006	0.2847953
1.0	0.99938405	0.9993882	0.9908942	0.0004836925	0.0013423427	0.9991192	0.9997652	0.98534346	0.8794965	0.99833316
1.0	0.99916875	0.21118568	0.9935899	0.9999157	0.99789584	0.99973077	0.9988865	0.104822695	0.9996026	0.9986821
1.0	0.99935347	0.9782094	0.6018553	0.9648998	0.9580371	0.18202841	0.9997353	0.8201745	0.999571	0.07001388
1.0	0.9995359	0.9999938	0.99984396	0.97870934	0.06814461	0.43250462	0.9989158	0.9992512	0.99975115	0.9999906
1.0	0.9993831	0.9982528	0.65904695	0.9993863	0.9999273	0.99452704	0.9996092	1.8848707e-05	0.9995623	0.97333163
1.0	0.5765902	0.9889474	0.99880576	0.29537255	0.9979063	0.9992066	0.99944717	0.011859198	0.7010032	0.97333163
1.0	0.0002889374	0.99569416	0.99321955	0.99929	0.9931126	0.07059712	0.96628666	0.9992169	0.99974173	0.9832653
1.0	0.9757177	0.20782208	0.9853923	0.6769419	0.7155247	0.99868506	0.99865925	0.9977946	0.99992216	0.99929
1.0	0.003107559	0.9997009	0.9992029	0.9455331	0.98459375	0.50350475	0.9987477	0.9981219	0.9995215	0.99893385
1.0	0.99977475	0.40901196	0.8337925	0.9995272	0.99441755	0.01728103	0.99990094	0.99534225	0.33258548	0.9999957
1.0	0.99405056	0.9993562	0.99785304	0.98099935	0.4843423	0.99748516	0.9976598	0.99612707	0.99887246	0.9903412
1.0	0.99819785	0.9994536	0.9997979	0.99998426	0.901296	0.99958557	0.68198335	0.14262842	0.9995881	0.9980824
1.0	0.15546727	0.94945914	0.9998331	0.27192077	0.99993527	0.994463	0.9998017	0.9923185	0.9999603	0.9991223
1.0	0.9973701	0.9982362	0.018456144	0.9977794	0.99795854	0.99601895	0.00028384168	0.11161217	0.9856698	0.9526308
1.0	0.22903804	0.056634855	0.99970585	0.69206655	0.99871147	0.99883145	0.9993765	0.9088496	0.9836431	0.99981767
1.0	0.967796	0.99946314	0.9955831	0.77991164	0.40056506	0.9846336	0.97424555	0.12680463	0.88001645	0.9987972
1.0	0.008156943	0.9899781	0.106280975	0.999297	0.9780741	0.998451	0.885942	0.24813965	0.98956734	0.999912
1.0	0.0007333195	0.99910516	0.0796598	0.8922099	0.99956435	0.6513679	0.9989236	0.9872457	0.99639964	0.0077140355
1.0	0.9966613	0.14420623	0.99971896	0.99978775	0.9432707	0.9998871	0.9980872	0.9999888	0.99620205	0.2509788
1.0	0.9627904	0.1066594	0.9969093	0.95384574	0.982812	0.99943477	0.99995506	0.99947935	0.020314092	0.9104534
1.0	0.11580942	0.003573253	0.999374	0.9996438	0.9319037	0.060539283	0.47009346	0.99899095	0.99988365	0.09051309
1.0	0.9993062	0.99995875	0.99634403	0.9989489	0.9454299	0.9989207	0.9997229	0.99822146	0.88223976	0.9975662
1.0	0.9996692	0.99824715	0.99725914	0.968246	0.33657476	0.9894136	0.96703213	0.27633485	0.98956734	0.9998348
1.0	0.9993254	0.99938774	0.8971591	0.0021566544	0.53217345	0.9966432	0.99976355	0.3908597	0.9999075	0.5130987
1.0	0.8322719	0.96397245	0.9987703	0.9978963	0.94515663	0.9500969	0.9961253	0.81337297	0.9999876	0.03956673
1.0	0.9985654	0.99888116	0.9935808	0.9997938	0.9717146	0.9995028	0.998579	0.9767719	0.8878507	0.0123131955
1.0	0.9942794	9.251327e-05	0.9975319	0.993668	0.9954841	0.9803638	0.9992305	0.9990615	0.99964535	0.8772795
1.0	0.9536803	0.9962353	0.9947856	0.9894099	0.39621198	0.9646326	0.25874263	0.937118	0.022354139	0.9975211
1.0	0.9979735	0.99971694	0.9994685	0.9996921	0.99582565	0.625244	0.015563354	0.9993931	0.9996804	0.53368336
1.0	0.9249019	0.9998561	0.99938226	0.73068506	0.9851586	0.9955047	0.99913824	0.36525095	0.999858	0.03066488
1.0	0.97738	0.81127095	0.9977518	0.9331118	0.0080746915	0.9983658	0.9997271	0.9860553	0.9986278	0.99898547
1.0	0.9992797	0.015699353	0.8790698	0.9990638	0.9994997	0.99755305	0.18574813	0.99689084	0.99976355	0.8142453
1.0	0.5864218	0.6138582	0.14001378	0.9946457	0.0028494596	0.90123314	0.967432	0.9998211	0.9999187	0.9997974
1.0	0.9926166	0.9489789	0.015579287	0.995795	0.9941718	0.97896165	0.92710876	0.6328974	0.9988667	0.9982199
1.0	0.99799144	0.4000217	0.99950564	0.9887089	0.9999887	0.99930096	0.83387226	0.9978103	0.999956	0.9882571
1.0	0.59215754	0.1967726	0.99524117	0.000290087	0.92790353	0.99971265	0.9979899	0.99257046	0.12973355	0.9899484
1.0	0.75481033	0.984991	0.9983158	0.99949646	0.26418754	0.99970406	0.96628666	0.99932146	0.99947256	0.9990607
1.0	0.9993961	0.6608596	0.9987093	0.0010932403	0.9959869	0.9985336	0.5234488	0.9972517	0.015126345	0.99974316
1.0	0.38792047	0.9059647	0.059652172	0.0012921521	0.99959224	0.999984	0.9626004	0.33831912	0.99991584	0.2483335
1.0	0.9989303	0.98987496	0.19356872	0.99478155	0.9788149	0.59989065	0.9980027	0.9792378	0.9954331	0.9993932
1.0	0.99919707	0.9973175	0.9989697	0.9935813	0.99997354	0.11104087	0.9783585	0.99930286	0.29799333	0.9994172
1.0	0.9532657	0.9994024	0.0020765362	0.9992481	0.0017479014	0.9996557	0.12094034	0.9995185	0.6147965	0.99722207
1.0	0.0044790665	0.97131616	0.012462816	0.9994783	0.12966754	0.9996731	0.98337007	0.9894329	0.34336096	0.9278876
1.0	0.0049359896	0.99429363	0.9988945	0.9383837	0.999443	0.99957913	0.9909246	0.99880874	0.9774105	0.6996294
1.0	0.99696547	0.9982817	0.9997557	0.9475002	0.9992685	0.9935703	0.99813217	0.87557495	0.99681723	0.99884737
1.0	0.99862957	0.06687479	0.94762087	0.9994211	0.99815065	0.993174	0.9290321	0.9993839	0.9917263	0.9999621
1.0	0.97954756	0.04097481	0.9986432	0.0016055424	0.9972825	0.6515523	0.8621931	0.9994129	0.9288246	0.9986766
1.0	0.024623558	0.9588573	0.99984765	0.18668628	0.997157	0.998281	0.99913293	0.8449644	0.9016914	0.9665267
1.0	0.99934274	0.99768424	0.9998622	0.96434695	0.87161493	0.010376947	0.9981811	0.9996511	0.9999758	0.97645
1.0	0.8486586	0.99978954	0.9990446	0.9999515	0.053425957	0.9982254	0.96628666	0.7875801	0.99921405	0.99915385
1.0	0.9926166	0.3050604	0.0028277861	0.9996723	0.9999434	0.89918584	0.99331915	0.9915338	0.98956734	0.99747086
1.0	0.999711	0.99868053	0.9867705	0.99943477	0.0008608547	0.952016	0.9994253	0.04070268	0.998395	0.9944988
1.0	0.9948226	0.9908601	0.99727124	0.99818414	0.35666054	0.9995633	0.8880884	0.9583117	0.98012674	0.9090048
1.0	0.99654335	0.9945463	0.9999634	0.9995969	0.98809844	0.9856287	0.4581176	0.38528487	0.0024536792	0.9927719
1.0	0.18107164	0.9706915	0.9959692	0.8572185	0.9997497	0.493699	0.78460914	0.9065343	0.41159302	0.9996587
1.0	0.9980652	0.87432426	0.27289394	0.9999467	0.99977106	0.98925614	0.99279743	0.9863246	0.999739	0.92267066
1.0	0.999905	0.99652135	0.9954615	0.991732	0.90878713	0.0005621971	0.99792707	0.9712219	0.99992645	0.9887939
1.0	0.9988134	0.83918506	0.9994135	0.9873181	0.95958745	0.6331743	0.9994343	0.057496097	0.999376	0.91756123
1.0	0.9987521	0.00028162057	0.9941374	0.9997112	0.98021585	0.05985182	0.99785596	0.9989673	0.9986076	0.10185665
1.0	0.00043158667	0.9928403	0.031011377	0.9990145	0.9997811	0.9998441	0.9480185	0.99729747	0.9995177	0.4681994
1.0	0.9985625	0.997614	0.047709532	0.994582	0.7724454	0.9996942	0.9996525	0.9986387	0.81730187	0.9982595
1.0	0.99911135	0.9989888	0.98755383	0.99718994	0.9963987	0.9942298	0.9999634	0.9945944	0.99994814	0.16094856
1.0	0.23931284	0.9998363	0.000902632	0.99617356	0.9885733	0.99457777	0.9901357	0.521091	0.9989309	0.9991074
1.0	0.9213169	0.99497354	0.3515009	0.99849856	0.956654	0.99944574	0.24084467	0.6124774	0.01257488	0.16992795
1.0	0.9997466	0.97200274	0.012338251	0.032213643	0.027229989	0.49189937	0.9912027	0.9977423	0.9994628	0.99855584
1.0	0.9639182	0.9913898	0.9135636	0.98848104	0.99174374	0.9937171	0.9987607	0.99154925	0.010661113	0.9995431
1.0	0.46697697	0.44196925	0.9976553	0.14965042	0.9580371	0.99871564	0.98417896	0.9986999	0.9915255	0.8971852
1.0	0.9976254	0.9488954	0.9994771	0.5923299	0.48387712	0.9999988	0.9955012	0.9578987	0.95746964	0.9999896
1.0	0.99753785	0.25733966	0.99905723	0.9994972	0.9983809	0.99960583	0.999532	0.8472676	0.96315986	0.9987361
1.0	0.99919885	0.9998299	0.9970061	0.33019382	0.5175468	0.9948872	0.6558921	0.9967064	0.99970263	0.9988457
1.0	0.99933857	0.9996166	0.8946584	0.91117316	0.99964345	0.46819425	0.8432478	0.99165475	0.99975437	0.9976701
1.0	0.96302575	0.15798497	0.99762434	0.99927837	0.49632052	0.92837584	0.9996836	0.99756855	0.996525	0.8591013
1.0	0.9820784	0.9998337	0.99233645	0.994582	0.9991677	0.99882144	0.9943969	0.95096684	0.99976367	0.5454324
1.0	0.99744946	0.99924195	0.9993994	0.99866664	0.99758637	0.0035354798	0.99993837	0.9530513	0.99939895	0.71929044
1.0	0.26951075	0.99942696	0.5589293	0.7762529	0.99276125	0.99667406	0.9923989	0.9707663	0.014678496	0.8753467
1.0	0.9981147	0.9913406	0.99947923	0.99717015	0.0012878592	0.9996853	0.98916173	0.9921056	0.99914336	0.9988495
1.0	0.0689327	0.99797684	0.9881082	0.9859481	0.9808071	0.9997502	0.0005685347	0.3393679	0.9997272	0.38433182
1.0	0.99675107	0.81077594	0.9936773	0.847715	0.06773186	0.97374094	0.9976814	0.9812167	0.9999604	0.29721427
1.0	0.9968591	0.99954444	0.6595838	0.99700266	0.9932314	0.119521	0.9965268	0.9989427	0.99990296	0.92439336
1.0	0.41203997	0.9881144	0.9906323	0.99996936	0.9998305	0.9913291	0.44091675	0.6914333	0.9892758	0.058820046
1.0	0.9985459	0.99874794	0.99983966	0.04408473	0.18951422	0.99990535	0.9922868	0.24718845	0.998384	0.9991254
1.0	0.9701672	0.9992292	0.99718314	0.9999814	0.9999945	0.9998698	0.722398	0.99349797	0.9999074	0.10314759
1.0	0.47228706	0.98272276	0.98401916	0.99950063	0.0026466476	0.9958475	0.88985866	0.8639051	0.9998536	0.99962664
1.0	0.00082672894	0.99328977	0.99936336	0.92826056	0.99193704	0.99794704	0.22822371	0.026795922	0.86424303	0.9991479
1.0	0.00020463292	0.9488954	0.99974746	0.99339175	0.95750886	0.99917775	0.9983632	0.20259887	0.9991652	0.16051412
1.0	0.98980296	0.99943835	0.032497633	0.9973437	0.99748886	0.3267043	0.99447	0.99963367	0.9641123	0.99654406
1.0	0.9926166	0.9951143	0.985113	0.6457565	0.0021383313	0.99600166	0.9997669	0.20855153	0.98956734	0.009745119
1.0	0.957774	0.99950206	0.3539809	0.99933976	0.9995303	0.9991429	0.00759403	0.9995684	0.43918383	0.99862754
1.0	0.99994874	0.9976299	3.199792e-05	0.0014807204	0.97372323	0.9974705	0.9931892	0.9989988	0.99533206	0.9999753
1.0	0.9497057	0.9791531	0.99895006	0.7852218	0.92166036	0.998357	0.992759	0.99793506	0.99953055	0.99857163
1.0	0.9987852	0.9987225	0.99933165	0.99898547	0.23229769	0.28233072	0.9994407	0.9942842	0.99994504	0.9982691
1.0	0.69084656	0.8516682	0.9988788	0.99947816	0.9959818	0.99984133	0.9998197	0.99183184	0.999244	0.9883527
1.0	0.99995923	0.99888545	0.9099326	0.9916509	0.5152349	0.99513113	0.999962	0.9499261	0.9997408	0.999067
1.0	0.99655306	0.9488954	0.028270682	0.9902186	0.99199957	0.49591637	0.99728084	0.99919647	0.99967754	0.99928266
1.0	0.99831474	0.9978617	0.9938647	0.99997437	0.084651664	0.9996811	0.99433845	0.9993882	0.98956734	0.98931247
1.0	0.9999746	0.020513399	0.9991646	0.46632698	0.98761976	0.99399054	0.99219793	0.0044377386	0.99988735	0.97333163
1.0	0.00010300768	0.32479686	0.99878055	0.999252	0.9814377	0.9913291	0.99937636	0.9939189	0.49160695	8.8109715e-05
1.0	0.6890833	0.9965785	0.057443447	0.20145091	0.9977634	0.9913291	0.9988877	0.99968505	0.9998541	0.9985562
1.0	0.99929523	0.99991083	0.99851054	0.42446876	0.5474395	0.0020642674	0.96628666	0.9984841	0.9997528	0.9992173
1.0	0.83566755	0.9989166	0.98743373	0.9548243	0.9549782	0.9939626	0.9974388	0.9996202	0.9995759	0.9989034
1.0	0.5813214	0.9959468	0.9952554	0.06914014	0.9970235	0.999683	0.35932595	0.9989754	0.9999012	0.97333163
1.0	0.9998865	0.9996414	0.9205169	0.994582	0.9999863	0.99925894	0.8820282	0.9750914	0.9997192	0.98600453
1.0	0.0866137	0.99506617	0.00093622354	0.9944015	0.9994904	0.99734336	0.99956065	0.0005061952	0.9959074	0.02501465
1.0	0.9992403	0.9959485	0.9999157	0.12741552	0.9767131	0.107424036	0.9985958	0.9999157	0.996088	0.97333163
1.0	0.9992305	0.98964417	0.88962835	0.0012874618	0.9580371	0.9995524	0.8938301	0.99979836	0.9947231	0.97333163
1.0	0.99877805	9.00279e-05	0.1512967	0.018484443	0.9970741	0.9958118	0.9976821	0.9989932	0.7035516	0.95913774
1.0	0.9986247	0.91770035	0.9968766	0.7835835	0.35220757	0.9865268	0.99937695	0.9982742	0.9999291	0.99126107
1.0	0.59931487	0.00019671893	0.95813984	0.9966492	0.9963831	0.98912954	0.00282368	0.99816555	0.0084124645	0.9997205
1.0	0.99690455	0.9731597	0.9988636	0.9906866	0.9995697	0.99757034	0.98892015	0.9999498	0.9999796	0.99872977
1.0	0.9997881	0.99611986	0.99777406	0.99565977	0.53692836	0.9996742	0.844526	0.99947506	0.98755383	0.9070602
1.0	0.39220938	0.47664234	0.9938981	0.99961287	0.99956876	0.9984475	0.81303394	0.9793297	0.9966016	0.9927874
1.0	0.99965537	0.98055637	0.0407219	0.25541657	0.9996494	0.9999893	0.97407633	0.9922907	0.99972755	0.99899536
1.0	0.9854696	0.97255594	0.9973447	0.9985297	0.9990182	0.9997533	0.39136714	0.9998024	0.99980766	0.999959
1.0	0.998415	0.87740606	0.9951623	0.9988833	0.86958796	0.51816344	0.9988256	0.65101147	0.8541993	0.029957842
1.0	0.99925643	0.9963916	0.99643433	0.9911398	0.93514353	0.5662857	0.9993938	0.998895	0.99948514	0.9998319
1.0	0.9996147	0.054831713	0.9507832	0.12791297	0.9932278	0.96345025	0.99951243	0.99956864	0.81874186	0.052770875
1.0	0.9992174	0.18977906	0.99950266	0.9994665	0.31894532	0.9987618	0.9978556	0.99194676	0.6461901	0.3303841
1.0	0.8610005	0.03457416	0.9980563	0.9988181	0.9981699	0.8856786	0.99971515	0.9914527	0.9997937	0.98895776
1.0	0.99147874	0.9990307	0.9992567	0.9992887	0.9995772	0.99908614	0.21846926	0.05701855	0.7558167	0.9838974
1.0	0.9533525	0.9988544	0.99863964	0.9858328	0.9930067	0.886962	0.9993156	0.9805833	0.01811667	0.1913721
1.0	0.99919957	0.9870048	0.25350103	0.99384356	0.7710516	0.93825525	0.97179866	0.9712613	0.99994767	0.99946386
1.0	0.9997969	0.998949	0.9984653	0.99275595	0.99894136	0.98853683	0.995385	0.99712795	0.99860865	0.99982774
1.0	0.9998392	0.8748698	0.7565482	0.8724367	0.017614618	0.99971575	0.9993901	0.9993036	0.99989843	0.0818755
1.0	0.9926166	0.9673545	0.9997814	0.826008	0.8985679	0.997886	0.8941675	0.997755	0.9968928	0.97333163
1.0	0.99937564	0.99870765	0.99638736	0.0005851985	0.7036229	0.43224686	0.99596304	0.4235322	0.99695325	0.9841638
1.0	0.7295709	0.40236732	0.90035766	0.99659735	0.98631907	0.010086111	0.8528415	0.007082888	0.4466827	0.99599886
1.0	0.9926166	0.99944466	0.99913675	0.9951107	0.9898873	0.9996774	0.9998789	0.9617117	0.999655	0.9969503
1.0	0.9805582	0.9997273	0.8808171	0.99728334	0.8056524	0.9726849	0.9997199	0.78582644	0.9994948	0.97174984
1.0	0.9935522	0.9751916	0.97942644	0.9988337	0.77354676	0.9975515	0.9997992	0.9996778	0.99836904	0.9987539
1.0	0.9985661	0.015202956	0.99832994	0.999508	0.9997764	0.9776063	0.9704324	0.9990729	0.0629822	0.997635
1.0	0.9976306	0.9993006	0.9995572	0.99974185	0.9986853	0.006850921	0.9994301	0.11169651	0.99643564	0.9993685
1.0	0.98055995	0.9993444	0.6740637	0.999741	0.99976116	0.9993893	0.7270654	0.9978411	0.9998423	0.9968983
1.0	0.9992298	0.99664646	0.99783915	0.9995591	0.97332203	0.9996605	0.95872074	0.99687886	0.9993838	0.9999875
1.0	0.011236616	0.9999987	0.019794926	0.99813724	0.2888473	0.99950266	0.9991685	0.9915364	0.0005553349	0.98496497
1.0	0.9999777	0.9994336	0.96893364	0.9934283	0.99947983	0.99958175	0.99877006	0.9932767	0.945031	0.9997743
1.0	0.9978942	0.998254	0.9520189	0.011936576	0.786801	0.0011526896	0.14425436	0.9982632	0.99615484	0.9994785
1.0	0.998073	0.89239734	0.9989285	0.99942386	0.9996032	0.99541146	0.9990834	0.39044735	0.9995567	0.99999416
1.0	0.9948264	0.99849117	0.019816315	0.8791929	0.00246774	0.9980374	0.944587	0.9396257	0.9998673	0.9993703
1.0	0.9976896	0.98634887	0.12932326	0.9675373	0.99903905	0.999795	0.99434596	0.007877005	0.99972755	0.99992704
1.0	0.008470585	0.9696758	0.018387778	0.99961424	0.78221804	0.99983597	0.99505377	0.050281428	0.7493411	0.008483811
1.0	0.99774456	0.99896455	0.99960285	0.99893516	0.99981767	0.0004891171	0.9995264	0.7292589	0.9485531	0.9985858
1.0	0.9974946	0.030638527	0.9992587	0.5455384	0.99959916	0.99980277	0.9998635	0.99552083	0.907389	0.9982657
1.0	0.92295134	0.06821573	0.9812599	0.9994686	0.9941703	0.99796546	0.99683267	0.0013253991	0.9131153	0.02471504
1.0	0.99904746	0.035271097	0.0029402575	0.6682338	0.97100544	0.9978935	0.9958138	0.99817467	0.9824112	0.9995035
1.0	0.011292396	0.9996853	0.9994924	0.9956839	0.011250389	0.041779473	0.00020152537	0.0015377012	0.99978465	0.9992483
1.0	0.99867886	0.08418298	0.99899083	0.9994118	0.9998211	0.9994843	0.999102	0.9939866	0.93694925	0.9991897
1.0	0.99624556	0.99165404	0.524791	0.9996501	0.50831175	0.9993812	0.9981554	0.49364045	0.17877182	0.9902354
1.0	0.99879265	0.2996921	0.9991543	0.92741233	0.9998529	0.99867225	0.98057646	0.9720828	0.99558383	0.9991855
1.0	0.9747848	0.9488954	0.99990964	0.9995332	0.8236889	0.9798101	0.9977749	0.9976463	0.9984432	0.017874511
1.0	0.99864537	0.6819335	0.52858174	0.9994772	0.99992335	0.02227272	0.99995804	0.9999013	0.9999591	0.016364435
1.0	0.99905664	0.9805911	0.99938846	0.99897456	0.99497175	0.99836606	0.9979305	0.8213837	0.9309623	0.9997284
1.0	0.5107571	0.9980894	0.0018023032	0.9989359	0.999974	0.9993419	0.98936975	0.13908422	0.99994695	0.9925161
1.0	0.8610911	0.21965873	7.241858e-05	0.9910704	0.99588865	0.99935466	0.8701287	0.9987955	0.3445389	0.99138826
1.0	0.9973985	0.98189086	0.2775565	0.99901056	0.936866	0.20626324	0.6684483	0.6944594	0.9995604	0.9987941
1.0	0.7960363	0.98020005	0.9994512	0.99074507	0.9987452	0.9846095	0.9997868	0.99813133	0.99999607	0.9997644
1.0	0.99872166	0.46432373	0.9985468	0.96050435	0.91948956	0.0008166397	0.99602854	0.90757805	0.9997775	0.99899834
1.0	0.9993511	0.99559444	0.9990736	0.93619835	0.6151892	0.9980762	0.69213325	0.99671495	0.9996358	0.9999095
1.0	0.9990088	0.9989993	0.06340528	0.9857685	0.9999237	0.96309495	0.99945575	0.9570064	0.99932754	0.975224
1.0	0.81214756	0.99787104	0.9922053	0.9988174	0.0030622536	0.99466115	0.996412	0.98546314	0.99998057	0.65686804
1.0	0.99990714	0.997849	0.99947757	0.99931705	0.9995814	0.9986518	0.99886465	0.9999064	0.9999273	0.99666816
1.0	0.997917	0.98336005	0.9997429	0.99933416	0.99898094	0.07400596	0.89567965	0.9971552	0.99869007	0.99810034
1.0	0.029191863	0.99948514	0.96314746	0.9607543	0.9580371	0.9971595	0.99996793	0.9750914	0.99953437	0.99990857
1.0	0.9992642	0.99903667	0.00035769283	0.99966943	0.9999654	0.6890252	0.9998841	0.08236089	0.997919	0.9985
1.0	0.20936112	0.97923297	0.99815	0.9994992	0.99921346	0.9982003	0.3671774	0.011402439	0.96648484	0.9984894
1.0	0.9992119	0.8788231	0.99861586	0.99983644	0.93933076	0.5996295	0.99446183	0.9413369	0.9974232	0.997156
1.0	0.9051463	0.028310632	0.9775475	0.0133984955	0.99992144	0.7953158	0.9989359	0.118912406	0.999803	0.584512
1.0	0.9994435	0.99882334	0.98759264	0.9998153	0.9338063	0.98986316	0.9997652	0.9928041	0.99912125	0.9999932
1.0	0.9666489	0.99962986	0.9993611	0.0010960929	0.9953838	0.9974745	0.9994049	0.68973136	0.99715805	0.51660913
1.0	0.97462046	0.99783033	0.9990426	0.9938472	0.9043001	0.005524812	0.99942625	0.99274844	0.23063903	0.99868137
1.0	0.98285186	0.1461253	0.9984932	0.9126064	0.9999081	0.99953413	0.99910295	0.2980806	0.9996482	0.9930948
1.0	0.9997657	0.99877006	0.9993426	0.9965586	0.9580371	0.9999044	0.904745	0.81982255	0.9642611	0.975204
1.0	0.9974291	0.9848931	0.003298419	0.99856853	0.9996455	0.9987618	0.9998173	0.83776736	0.00041962886	0.8902197
1.0	0.10144603	0.99948055	0.9989188	0.98984396	0.99679	0.9938174	0.02763772	0.99919385	0.9995179	0.9993622
1.0	0.997938	0.99894375	0.99904376	0.9980755	0.98706067	0.9997025	0.9973876	0.33107778	0.78093165	0.9994037
1.0	0.974722	0.9997459	0.12964705	0.9981446	0.81152374	0.9985071	0.9967654	0.98561156	0.7485772	0.9929929
1.0	0.9631343	0.9947043	0.99995756	0.022920148	0.94036525	0.9977882	0.9995782	0.99773574	0.99956983	0.9999304
1.0	0.9944983	0.9997347	0.20011173	0.99844724	0.9997681	0.9701883	0.99834335	0.99848586	0.84610975	0.99830985
1.0	0.886243	0.96151626	0.99566287	0.9993807	0.9982796	0.98660916	0.002055247	0.99942195	0.0005423013	0.99135464
1.0	0.9995795	0.034001812	0.99824214	0.8439701	0.9984137	0.99854267	0.9976672	0.9638727	0.5760802	0.9985838
1.0	0.9995363	0.63730294	0.941246	0.89001346	0.99922955	0.86902106	0.9980623	0.7956148	0.8452194	0.9999404
1.0	0.9961591	0.042079877	0.007202924	0.7857673	0.99963975	0.99974746	0.9987703	0.9942861	0.9994873	0.9823825
1.0	0.99767214	0.99997115	0.0065227835	0.13815786	0.9999962	0.9609286	0.94836223	0.99390197	0.99729127	0.99735
1.0	0.9996407	0.9969549	0.9997552	0.9997731	0.9981834	0.69100726	0.9993917	0.9996331	0.9994368	0.9973339
1.0	0.9971161	0.9996278	0.58094895	0.97784036	0.9613322	0.9992586	0.34628007	0.9994678	0.99918944	0.9995677
1.0	0.99940205	0.5394619	0.9989543	0.9955635	0.5140976	0.0041781412	0.9959288	0.99976903	0.9995085	0.9961217
1.0	0.99943584	0.9927598	0.9969848	0.97264004	0.9989882	0.81533265	0.6011629	0.9964497	0.99969816	0.9997507
1.0	0.9993187	0.99846554	0.9992555	0.99927574	0.99894196	0.9982344	0.9930884	0.9990397	0.9999447	0.00044526826
1.0	0.9875572	0.9792326	0.97347575	0.0069776587	0.9848551	0.9994337	0.9996044	0.9991436	0.9974464	0.9972572
1.0	0.9993668	0.9993672	0.00039055359	0.94167566	0.00023007614	0.99129057	0.9988801	0.9999105	0.49224332	0.9988856
1.0	0.99413896	0.96828943	0.992192	0.9974636	0.99599236	0.99565685	0.40245906	0.99889404	0.9144161	0.99940264
1.0	0.99974376	0.9993431	0.99683595	0.99944216	0.042066444	0.40920088	0.99346006	0.27184176	0.9999827	0.29363617
1.0	0.99876875	0.0010528609	0.9976922	0.98832405	0.9994604	0.99965227	0.9995697	0.99835074	0.9540434	0.20943443
1.0	0.73718476	0.9988242	0.9996809	0.0010222475	0.42962056	0.1183551	0.032286014	0.5518744	0.99645764	0.99816823
1.0	0.99977154	0.62529707	0.22983162	0.98752743	0.9938484	0.07291737	0.12168958	0.16081147	0.99549955	0.99870765
1.0	0.9986811	0.000727542	0.92695373	0.08859302	0.9967781	0.9035095	0.89745396	0.9999535	0.98622966	0.99843925
1.0	0.9702159	0.0009167547	0.9984652	0.9948486	0.9977296	0.9913291	0.96628666	0.9770343	0.99983585	0.9982052
1.0	0.48363006	0.99624443	0.99548066	0.28741154	0.99296796	0.13160904	0.99899656	0.93134713	0.99945754	0.9998592
1.0	0.9752585	0.5633053	0.99979836	0.9996891	0.8739806	0.40305966	0.62019026	0.9859136	0.98891515	0.9909366
1.0	0.0006173945	0.9985815	0.9983146	0.99849355	0.9997985	0.41076994	0.99758744	0.99919945	0.45326215	0.9989202
1.0	0.9995521	0.9970523	0.99875104	0.98899275	0.9884759	0.9884964	0.9998462	0.999838	0.99984837	0.9999547
1.0	0.00096876064	0.9162191	0.9160339	0.014023722	0.9925034	0.99989045	0.9989697	0.9999281	0.88017017	0.9905496
1.0	0.9650091	0.99950874	0.9986436	0.9996325	0.9998084	0.9999	0.98157525	0.9957403	0.3846901	0.9837843
1.0	0.9982369	0.008469952	0.20045905	0.065870345	0.74290454	0.9991818	0.998287	0.9990263	0.009433914	0.99936765
1.0	0.78129745	0.8595928	0.00035249573	0.99687815	0.99289155	0.9985281	0.9987226	0.99901235	0.99977416	0.9998615
1.0	0.99931383	0.939354	0.45133948	0.49779096	0.82442886	0.9877714	0.99896693	0.9987118	0.9995863	0.9984408
1.0	0.9992495	0.9994286	0.60624444	0.99869967	0.99987566	0.9982864	0.9982493	0.9990024	0.9999167	0.99979526
1.0	0.99977523	0.9992964	0.9986292	0.9879793	0.9331914	0.99970055	0.9994599	0.9998783	0.9997291	0.99444526
1.0	0.19820754	0.9993999	0.99983466	0.99536055	0.999848	0.1980762	0.9496585	0.98764205	0.98956734	0.9999614
1.0	0.010766955	0.9906878	0.15033592	0.29770228	0.21445847	0.99803156	0.9903837	0.9868665	0.9705714	0.95344853
1.0	0.19732997	0.92437136	0.99802315	0.9962954	0.54908496	0.98296034	0.9995111	0.9990702	0.9999857	0.9981949
1.0	0.99748814	0.98737806	0.99609584	0.9989945	0.8258053	0.99987864	0.70811284	0.9888454	0.85808235	0.9985922
1.0	0.31511885	0.9488954	0.9994703	0.97626716	0.9907924	0.97182065	0.9983341	0.9985489	0.9446907	0.9999604
1.0	0.065544836	0.99915373	0.9954522	0.9994599	0.99983406	0.049759038	0.99923885	0.87528455	0.93830144	0.9999356
1.0	0.0006039137	0.6611199	0.9978916	0.18244714	0.9994684	0.99639696	0.99046385	0.9996494	0.9999223	0.99877733
1.0	0.9995603	0.99956006	0.36400485	0.02183516	0.9580371	0.9979184	0.13996674	0.9930108	0.98956734	0.999754
0.0	0.9926166	0.9488954	0.97347575	0.994582	0.9580371	0.9913291	0.96628666	0.9750914	0.98956734	0.97333163
0.0	0.9926166	0.9488954	0.97347575	0.994582	0.9580371	0.9913291	0.96628666	0.9750914	0.98956734	0.97333163
0.0	0.9926166	0.9488954	0.97347575	0.994582	0.9580371	0.9913291	0.96628666	0.9750914	0.98956734	0.97333163
0.0	0.9926166	0.9488954	0.97347575	0.994582	0.9580371	0.9913291	0.96628666	0.9750914	0.98956734	0.97333163
0.0	0.9926166	0.9488954	0.97347575	0.994582	0.9580371	0.9913291	0.96628666	0.9750914	0.98956734	0.97333163
0.0	0.9926166	0.9488954	0.97347575	0.994582	0.9580371	0.9913291	0.96628666	0.9750914	0.98956734	0.97333163
0.0	0.9907679	0.957352	0.94870895	0.9779304	0.99018174	0.99028945	0.9754877	0.9895578	0.9933155	0.9683044
0.0	0.8964577	0.8829766	0.5000369	0.88210475	0.8629123	0.7436145	0.779813	0.5981595	0.7946075	0.97727805
0.0	0.8964577	0.8829766	0.5000369	0.88210475	0.8629123	0.7436145	0.779813	0.5981595	0.7946075	0.97727805
0.0	0.8964577	0.8829766	0.5000369	0.88210475	0.8629123	0.7436145	0.779813	0.5981595	0.7946075	0.97727805
0.0	0.99740714	0.9848931	0.997063	0.97859585	0.9969331	0.99456596	0.998762	0.99671495	0.9993463	0.9849517
0.0	0.99875164	0.9984034	0.9975629	0.99665195	0.9975624	0.99823076	0.9983014	0.9958912	0.99916065	0.997858
0.0	0.99847883	0.997849	0.9968034	0.9934557	0.9955439	0.9975393	0.9969902	0.9930428	0.99863917	0.99659723
0.0	0.98455936	0.96021616	0.98705924	0.98334265	0.97307724	0.9966882	0.9922346	0.9809449	0.99159384	0.97990566
0.0	0.99847883	0.997849	0.9968034	0.9934557	0.9955439	0.9975393	0.9969902	0.9930428	0.99863917	0.99659723
0.0	0.99847883	0.997849	0.9968034	0.9934558	0.9955439	0.9975393	0.9969902	0.9930428	0.99863917	0.99659723
0.0	0.98455936	0.96021616	0.98705924	0.98334265	0.97307724	0.9966882	0.9922346	0.9809449	0.99159396	0.97990566
0.0	0.9991875	0.9993444	0.99915767	0.9992336	0.9994603	0.9996557	0.9993718	0.9987955	0.99971336	0.9985
0.0	0.9926166	0.9488954	0.97347575	0.994582	0.9580371	0.9913291	0.96628666	0.9750914	0.98956734	0.97333163
0.0	0.9926166	0.9488954	0.97347575	0.994582	0.9580371	0.9913291	0.96628666	0.9750914	0.98956734	0.97333163
0.0	0.9991875	0.9993444	0.99915767	0.9992336	0.9994603	0.9996557	0.9993718	0.9987955	0.99971336	0.9985
0.0	0.9926166	0.9488954	0.97347575	0.994582	0.9580371	0.9913291	0.96628666	0.9750914	0.98956734	0.97333163
0.0	0.9926166	0.9488954	0.97347575	0.994582	0.9580371	0.9913291	0.96628666	0.9750914	0.98956734	0.97333163
0.0	0.99847883	0.997849	0.9968034	0.9934557	0.9955439	0.9975393	0.9969902	0.9930428	0.99863917	0.99659723
0.0	0.98455936	0.96021616	0.98705924	0.98334265	0.97307724	0.9966882	0.9922346	0.9809449	0.99159396	0.97990566
0.0	0.99740714	0.9848931	0.997063	0.97859585	0.9969331	0.99456596	0.998762	0.99671495	0.9993463	0.9849517
0.0	0.99847883	0.997849	0.9968034	0.9934557	0.9955439	0.9975393	0.9969902	0.9930428	0.99863917	0.99659723
0.0	0.9991875	0.9993444	0.99915767	0.9992336	0.9994603	0.9996557	0.9993718	0.9987955	0.99971336	0.9985
0.0	0.00012929543	0.00016844366	0.00021195892	0.00013391237	0.00037690028	6.585447e-05	0.0006070342	0.00016071185	0.000819804	4.0214163e-05
0.0	0.24026254	0.0043204236	0.021327833	0.997759	0.0029222115	0.013025014	0.012314304	0.0010554991	0.0016837383	0.00080396986
0.0	0.9991875	0.9993444	0.99915767	0.9992336	0.9994603	0.9996557	0.9993718	0.9987955	0.99971336	0.9985
0.0	0.9926166	0.9488954	0.97347575	0.994582	0.9580371	0.9913291	0.96628666	0.9750914	0.98956734	0.9733315
0.0	0.9991875	0.9993444	0.99915767	0.9992336	0.9994603	0.9996557	0.9993718	0.9987955	0.99971336	0.9985
0.0	0.9926166	0.9488954	0.97347575	0.994582	0.9580371	0.9913291	0.96628666	0.9750914	0.98956734	0.97333163
0.0	0.9926166	0.9488954	0.97347575	0.994582	0.9580371	0.9913291	0.96628666	0.9750914	0.98956734	0.9733315
0.0	0.9926166	0.9488954	0.97347575	0.994582	0.9580371	0.9913291	0.96628666	0.9750914	0.98956734	0.97333163
0.0	0.9926166	0.9488954	0.97347575	0.994582	0.9580371	0.9913291	0.96628666	0.9750914	0.98956734	0.97333163
0.0	0.9991875	0.9993444	0.99915767	0.9992336	0.9994603	0.9996557	0.9993718	0.9987955	0.99971336	0.9985
0.0	0.99740714	0.9848931	0.997063	0.97859585	0.9969331	0.99456596	0.998762	0.99671495	0.9993463	0.9849517
0.0	0.99740714	0.9848931	0.997063	0.97859585	0.9969331	0.99456596	0.998762	0.99671495	0.9993463	0.9849517
0.0	0.99847883	0.997849	0.9968034	0.9934558	0.9955439	0.9975393	0.9969902	0.9930428	0.99863917	0.99659723
0.0	0.99847883	0.997849	0.9968034	0.9934557	0.9955439	0.9975393	0.9969902	0.9930428	0.99863917	0.99659723
0.0	0.99321884	0.9931825	0.9836945	0.9947305	0.9855101	0.9971691	0.99565744	0.9900467	0.99879456	0.99734145
0.0	0.9924825	0.9923878	0.98329425	0.9944563	0.9861144	0.9970174	0.9958514	0.9902955	0.9989588	0.99688303
0.0	0.99257565	0.99135745	0.9817442	0.99455726	0.98571026	0.997221	0.99552566	0.98989785	0.99881727	0.9973127
0.0	0.9926885	0.99156636	0.9847259	0.9950276	0.98129857	0.99744153	0.99606127	0.9905419	0.99895287	0.9971854
0.0	0.99147874	0.9889474	0.9812599	0.9928029	0.9786371	0.9965287	0.9941298	0.98541915	0.998533	0.99599886
0.0	0.99147874	0.9889474	0.9812599	0.9928029	0.9786371	0.9965287	0.9941298	0.98541915	0.998533	0.99599886
0.0	0.99147874	0.9889474	0.9812599	0.9928029	0.9786371	0.9965287	0.9941298	0.98541915	0.998533	0.99599886
0.0	0.99147874	0.9889474	0.9812599	0.9928029	0.9786371	0.9965287	0.9941298	0.98541915	0.998533	0.99599886
0.0	0.99147874	0.9889474	0.9812599	0.9928029	0.9786371	0.9965287	0.9941298	0.98541915	0.998533	0.99599886
0.0	0.98455936	0.96021616	0.98705924	0.98334265	0.97307724	0.9966882	0.9922346	0.9809449	0.99159396	0.97990566
0.0	0.99847883	0.997849	0.9968034	0.9934557	0.9955439	0.9975393	0.9969902	0.9930428	0.99863917	0.99659723
0.0	0.9975962	0.9942212	0.9978167	0.99333316	0.99805343	0.9960836	0.9992762	0.9982151	0.999676	0.99429107
0.0	0.6974559	0.1461253	0.99138075	0.00025489824	0.9994542	0.9837648	0.7413382	0.9993926	0.79337984	0.95436424
0.0	0.9995572	0.9997042	0.9839205	0.999987	0.99966955	0.99963605	0.999894	0.9999758	0.9999248	0.8753467
0.0	0.9995572	0.9997042	0.9839205	0.999987	0.99966955	0.99963605	0.999894	0.9999758	0.9999248	0.8753467
0.0	0.0016770725	0.9581417	0.9842678	0.99912494	0.92828614	0.7897314	0.98383856	0.9972029	0.9997454	0.8753467
0.0	0.99847883	0.997849	0.9968034	0.9934557	0.9955439	0.9975393	0.9969902	0.9930428	0.99863917	0.99659723
0.0	0.030103274	0.0033900249	0.044086583	0.00021175468	0.0019800768	0.0378912	0.000923229	0.0005868012	0.00066438783	0.010300316
0.0	0.9926166	0.9488954	0.97347575	0.994582	0.9580371	0.9913291	0.96628666	0.9750914	0.98956734	0.97333163
0.0	0.9926166	0.9488954	0.97347575	0.994582	0.9580371	0.9913291	0.96628666	0.9750914	0.98956734	0.97333163
0.0	0.9991875	0.9993444	0.99915767	0.9992336	0.9994603	0.9996557	0.9993718	0.9987955	0.99971336	0.9985
0.0	0.9926166	0.9488954	0.97347575	0.994582	0.9580371	0.9913291	0.96628666	0.9750914	0.98956734	0.97333163
0.0	0.99857974	0.99948454	0.9995215	0.99917346	0.9997011	0.9994479	0.99971515	0.99928397	0.9998864	0.9990779
0.0	0.0003124326	0.0010066988	0.0067039775	0.00021463545	0.00041978073	0.3942633	0.00123421	0.005873248	0.005905006	0.008669529
0.0	0.97562283	0.96253145	0.9867534	0.84929913	0.8114128	0.9908261	0.9822925	0.97315955	0.9927152	0.9403141
0.0	0.9991875	0.9993444	0.99915767	0.9992336	0.9994603	0.9996557	0.9993718	0.9987955	0.99971336	0.9985
0.0	0.9926166	0.9488954	0.97347575	0.994582	0.9580371	0.9913291	0.96628666	0.9750914	0.98956734	0.97333163
0.0	0.9926166	0.9488954	0.97347575	0.994582	0.9580371	0.9913291	0.96628666	0.9750914	0.98956734	0.97333163
0.0	0.9926166	0.9488954	0.97347575	0.994582	0.9580371	0.9913291	0.96628666	0.9750914	0.98956734	0.97333163
0.0	0.9926166	0.9488954	0.97347575	0.994582	0.9580371	0.9913291	0.96628666	0.9750914	0.98956734	0.97333163
0.0	0.9926166	0.9488954	0.97347575	0.994582	0.9580371	0.9913291	0.96628666	0.9750914	0.98956734	0.97333163
0.0	0.9991875	0.9993444	0.99915767	0.9992336	0.9994603	0.9996557	0.9993718	0.9987955	0.99971336	0.9985
0.0	0.99798906	0.9974252	0.9983582	0.99930036	0.99885046	0.99957126	0.9997229	0.9989202	0.99977773	0.9998142
0.0	0.9961991	0.994279	0.99377066	0.99522924	0.9894208	0.9962669	0.99700934	0.9959325	0.999328	0.9975667
0.0	0.9982323	0.99838185	0.99912363	0.99804085	0.9968791	0.9986407	0.9983669	0.9974389	0.9994904	0.9985469
0.0	0.9926166	0.9488954	0.97347575	0.994582	0.9580371	0.9913291	0.96628666	0.9750914	0.98956734	0.97333163
0.0	0.99740714	0.9848931	0.997063	0.97859585	0.9969331	0.99456596	0.998762	0.99671495	0.9993463	0.9849517
0.0	0.99847883	0.997849	0.9968034	0.9934557	0.9955439	0.9975393	0.9969902	0.9930428	0.99863917	0.99659723
0.0	0.98455936	0.96021616	0.98705924	0.98334265	0.97307724	0.9966882	0.9922346	0.9809449	0.99159396	0.97990566
0.0	0.99847883	0.997849	0.9968034	0.9934557	0.9955439	0.9975393	0.9969902	0.9930428	0.99863917	0.99659723
0.0	0.9961991	0.994279	0.99377066	0.99522924	0.9894208	0.9962669	0.99700934	0.9959325	0.999328	0.9975667
0.0	0.99847883	0.997849	0.9968034	0.9934558	0.9955439	0.9975393	0.9969902	0.9930428	0.99863917	0.99659723
0.0	0.9992206	0.9992619	0.9981268	0.9980915	0.9979243	0.998869	0.9987087	0.99749655	0.9994842	0.9986694
0.0	0.9926166	0.9488954	0.97347575	0.994582	0.9580371	0.9913291	0.96628666	0.9750914	0.98956734	0.97333163
0.0	0.9926166	0.9488954	0.97347575	0.994582	0.9580371	0.9913291	0.96628666	0.9750914	0.98956734	0.97333163
0.0	0.9926166	0.9488954	0.97347575	0.994582	0.9580371	0.9913291	0.96628666	0.9750914	0.98956734	0.97333163
0.0	0.0075201876	0.0010442208	0.0007085611	0.008717398	0.9580371	0.002999846	0.0004441263	0.0024891838	0.00078159437	0.00038016855
0.0	0.0075201876	0.0010442208	0.0007085611	0.008717398	0.9580371	0.002999846	0.0004441263	0.0024891838	0.00078159437	0.00038016855
0.0	0.9926166	0.9488954	0.97347575	0.994582	0.9580371	0.9913291	0.96628666	0.9750914	0.98956734	0.9733315
0.0	0.9926166	0.9488954	0.97347575	0.994582	0.9580371	0.9913291	0.96628666	0.9750914	0.98956734	0.9733315
0.0	0.9926166	0.9488954	0.97347575	0.994582	0.9580371	0.9913291	0.96628666	0.9750914	0.98956734	0.97333163
0.0	0.99740714	0.9848931	0.997063	0.97859585	0.9969331	0.99456596	0.998762	0.99671495	0.9993463	0.9849517
0.0	0.99740714	0.9848931	0.997063	0.97859585	0.9969331	0.99456596	0.998762	0.99671495	0.9993463	0.9849517
0.0	0.99847883	0.997849	0.9968034	0.9934558	0.9955439	0.9975393	0.9969902	0.9930428	0.99863917	0.99659723
0.0	0.99847883	0.997849	0.9968034	0.9934557	0.9955439	0.9975393	0.9969902	0.9930428	0.99863917	0.99659723
0.0	0.9926166	0.9488954	0.97347575	0.994582	0.9580371	0.9913291	0.96628666	0.9750914	0.98956734	0.97333163
0.0	0.98455936	0.96021616	0.98705924	0.98334265	0.97307724	0.9966882	0.9922346	0.9809449	0.99159384	0.97990566
0.0	0.98455936	0.96021616	0.98705924	0.98334265	0.97307724	0.9966882	0.9922346	0.9809449	0.99159396	0.97990566
0.0	0.99847883	0.997849	0.9968034	0.9934558	0.9955439	0.9975393	0.9969902	0.9930428	0.99863917	0.99659723
0.0	0.99847883	0.997849	0.9968034	0.9934557	0.9955439	0.9975393	0.9969902	0.9930428	0.99863917	0.99659723
0.0	0.9926166	0.9488954	0.97347575	0.994582	0.9580371	0.9913291	0.96628666	0.9750914	0.98956734	0.97333163
0.0	0.9926166	0.9488954	0.97347575	0.994582	0.9580371	0.9913291	0.96628666	0.9750914	0.98956734	0.97333163
0.0	0.9926166	0.9488954	0.97347575	0.994582	0.9580371	0.9913291	0.96628666	0.9750914	0.98956734	0.97333163
0.0	0.9926166	0.9488954	0.97347575	0.994582	0.9580371	0.9913291	0.96628666	0.9750914	0.98956734	0.97333163
0.0	0.9991875	0.9993444	0.99915767	0.9992336	0.9994603	0.9996557	0.9993718	0.9987955	0.99971336	0.9985
0.0	0.9926166	0.9488954	0.97347575	0.994582	0.9580371	0.9913291	0.96628666	0.9750914	0.98956734	0.97333163
0.0	0.9926166	0.9488954	0.97347575	0.994582	0.9580371	0.9913291	0.96628666	0.9750914	0.98956734	0.97333163
0.0	0.9991875	0.9993444	0.99915767	0.9992336	0.9994603	0.9996557	0.9993718	0.9987955	0.99971336	0.9985
0.0	0.9926166	0.9488954	0.97347575	0.994582	0.9580371	0.9913291	0.96628666	0.9750914	0.98956734	0.97333163
0.0	0.9926166	0.9488954	0.97347575	0.994582	0.9580371	0.9913291	0.96628666	0.9750914	0.98956734	0.97333163
0.0	0.9993437	0.99957365	0.99931955	0.99946064	0.99966645	0.9996886	0.99956936	0.9991054	0.9997501	0.9989724
0.0	0.9926166	0.9488954	0.97347575	0.994582	0.9580371	0.9913291	0.96628666	0.9750914	0.98956734	0.97333163
0.0	0.9926166	0.9488954	0.97347575	0.994582	0.9580371	0.9913291	0.96628666	0.9750914	0.98956734	0.97333163
0.0	0.9926166	0.9488954	0.97347575	0.994582	0.9580371	0.9913291	0.96628666	0.9750914	0.98956734	0.97333163
0.0	0.9991875	0.9993444	0.99915767	0.9992336	0.9994603	0.9996557	0.9993718	0.9987955	0.99971336	0.9985
0.0	0.9991875	0.9993444	0.99915767	0.9992336	0.9994603	0.9996557	0.9993718	0.9987955	0.99971336	0.9985
0.0	0.9926166	0.9488954	0.97347575	0.994582	0.9580371	0.9913291	0.96628666	0.9750914	0.98956734	0.97333163
0.0	0.9961991	0.994279	0.99377066	0.99522924	0.9894208	0.9962669	0.99700934	0.9959325	0.999328	0.9975667
0.0	0.10493201	0.00022796549	0.0039000413	0.001150266	0.00010611462	0.0053813304	0.001548531	2.1585516e-05	3.5306588e-05	0.0005443684
0.0	0.99740714	0.9848931	0.997063	0.97859585	0.9969331	0.99456596	0.998762	0.99671495	0.9993463	0.9849517
0.0	0.99847883	0.997849	0.9968034	0.9934557	0.9955439	0.9975393	0.9969902	0.9930428	0.99863917	0.99659723
0.0	0.98455936	0.96021616	0.98705924	0.98334265	0.97307724	0.9966882	0.9922346	0.9809449	0.99159396	0.97990566
0.0	0.99847883	0.997849	0.9968034	0.9934557	0.9955439	0.9975393	0.9969902	0.9930428	0.99863917	0.99659723
0.0	0.99798906	0.9974252	0.9983582	0.99930036	0.99885046	0.99957126	0.9997229	0.9989202	0.99977773	0.9998142
0.0	0.99740714	0.9848931	0.997063	0.97859585	0.9969331	0.99456596	0.998762	0.99671495	0.9993463	0.9849517
0.0	0.99740714	0.9848931	0.997063	0.97859585	0.9969331	0.99456596	0.998762	0.99671495	0.9993463	0.9849517
0.0	0.99847883	0.997849	0.9968034	0.9934558	0.9955439	0.9975393	0.9969902	0.9930428	0.99863917	0.99659723
0.0	0.99847883	0.997849	0.9968034	0.9934557	0.9955439	0.9975393	0.9969902	0.9930428	0.99863917	0.99659723
0.0	0.99847883	0.997849	0.9968034	0.9934558	0.9955439	0.9975393	0.9969902	0.9930428	0.99863917	0.99659723
0.0	0.99847883	0.997849	0.9968034	0.9934557	0.9955439	0.9975393	0.9969902	0.9930428	0.99863917	0.99659723
0.0	0.9991875	0.9993444	0.99915767	0.9992336	0.9994603	0.9996557	0.9993718	0.9987955	0.99971336	0.9985
0.0	0.9991875	0.9993444	0.99915767	0.9992336	0.9994603	0.9996557	0.9993718	0.9987955	0.99971336	0.9985
0.0	0.99740714	0.9848931	0.997063	0.97859585	0.9969331	0.99456596	0.998762	0.99671495	0.9993463	0.9849517
0.0	0.99847883	0.997849	0.9968034	0.9934558	0.9955439	0.9975393	0.9969902	0.9930428	0.99863917	0.99659723
0.0	0.99847883	0.997849	0.9968034	0.9934557	0.9955439	0.9975393	0.9969902	0.9930428	0.99863917	0.99659723
0.0	0.9991875	0.9993444	0.99915767	0.9992336	0.9994603	0.9996557	0.9993718	0.9987955	0.99971336	0.9985
0.0	0.9926166	0.9488954	0.97347575	0.994582	0.9580371	0.9913291	0.96628666	0.9750914	0.98956734	0.9733315
0.0	0.9926166	0.9488954	0.97347575	0.994582	0.9580371	0.9913291	0.96628666	0.9750914	0.98956734	0.97333163
0.0	0.9926166	0.9488954	0.97347575	0.994582	0.9580371	0.9913291	0.96628666	0.9750914	0.98956734	0.97333163
0.0	0.9926166	0.9488954	0.97347575	0.994582	0.9580371	0.9913291	0.96628666	0.9750914	0.98956734	0.97333163
0.0	0.0018196226	0.0011952781	0.003432097	0.0018459978	0.0013232297	0.0034082264	0.020919971	0.0010279807	0.029037196	0.0067923763
0.0	0.0018196226	0.0011952781	0.003432097	0.0018459978	0.0013232297	0.0034082264	0.020919971	0.0010279807	0.02903721	0.0067923763
0.0	0.0018196226	0.0011952781	0.003432097	0.0018459978	0.0013232297	0.0034082246	0.020919971	0.0010279807	0.02903721	0.0067923763
0.0	0.0018196236	0.0011952781	0.003432097	0.0018459967	0.001323229	0.0034082246	0.020919966	0.0010279807	0.029037202	0.0067923763
0.0	0.0018196226	0.0011952781	0.003432097	0.0018459978	0.0013232297	0.0034082246	0.020919971	0.0010279812	0.029037196	0.0067923763
0.0	0.0018196226	0.0011952781	0.003432097	0.0018459978	0.0013232297	0.0034082264	0.020919971	0.0010279802	0.02903721	0.0067923763
0.0	0.0018196226	0.0011952781	0.003432097	0.0018459978	0.0013232297	0.0034082264	0.020919971	0.0010279807	0.02903721	0.0067923763
0.0	0.0018196236	0.0011952781	0.003432097	0.0018459986	0.001323229	0.0034082264	0.020919966	0.0010279807	0.029037196	0.0067923763
0.0	0.0018196226	0.0011952781	0.003432097	0.0018459978	0.0013232297	0.0034082264	0.020919971	0.0010279807	0.029037196	0.0067923763
0.0	0.0018196226	0.0011952781	0.003432097	0.0018459978	0.0013232297	0.0034082264	0.020919971	0.0010279802	0.02903721	0.0067923763
0.0	0.0018196226	0.0011952781	0.003432097	0.0018459978	0.0013232297	0.0034082264	0.020919971	0.0010279802	0.029037196	0.0067923763
0.0	0.0018196236	0.0011952781	0.0034321002	0.0018459967	0.001323229	0.0034082264	0.020919966	0.0010279807	0.029037196	0.0067923763
0.0	0.0018196226	0.0011952781	0.003432097	0.0018459978	0.0013232297	0.0034082246	0.020919971	0.0010279807	0.029037196	0.0067923763
0.0	0.9926166	0.9488954	0.97347575	0.994582	0.9580371	0.9913291	0.96628666	0.9750914	0.98956734	0.97333163
0.0	0.9926166	0.9488954	0.97347575	0.994582	0.9580371	0.9913291	0.96628666	0.9750914	0.98956734	0.97333163
0.0	0.9926166	0.9488954	0.97347575	0.994582	0.9580371	0.9913291	0.96628666	0.9750914	0.98956734	0.97333163
0.0	0.9926166	0.9488954	0.97347575	0.994582	0.9580371	0.9913291	0.96628666	0.9750914	0.98956734	0.97333163
0.0	0.9926166	0.9488954	0.97347575	0.994582	0.9580371	0.9913291	0.96628666	0.9750914	0.98956734	0.97333163
0.0	0.9926166	0.9488954	0.97347575	0.994582	0.9580371	0.9913291	0.96628666	0.9750914	0.98956734	0.97333163
0.0	0.9926166	0.9488954	0.97347575	0.994582	0.9580371	0.9913291	0.96628666	0.9750914	0.98956734	0.97333163
0.0	0.9926166	0.9488954	0.97347575	0.994582	0.9580371	0.9913291	0.96628666	0.9750914	0.98956734	0.97333163
0.0	0.9926166	0.9488954	0.97347575	0.994582	0.9580371	0.9913291	0.96628666	0.9750914	0.98956734	0.97333163
0.0	0.9991875	0.9993444	0.99915767	0.9992336	0.9994603	0.9996557	0.9993718	0.9987955	0.99971336	0.9985
0.0	0.9926166	0.9488954	0.97347575	0.994582	0.9580371	0.9913291	0.96628666	0.9750914	0.98956734	0.9733315
0.0	0.9926166	0.9488954	0.97347575	0.994582	0.9580371	0.9913291	0.96628666	0.9750914	0.98956734	0.97333163
0.0	0.9926166	0.9488954	0.97347575	0.994582	0.9580371	0.9913291	0.96628666	0.9750914	0.98956734	0.97333163
0.0	0.9982323	0.99838185	0.99912363	0.99804085	0.9968791	0.9986407	0.9983669	0.9974389	0.9994904	0.9985469
0.0	0.9991979	0.999062	0.99809664	0.9983398	0.99914587	0.99889994	0.9991264	0.9980348	0.99960667	0.99902654
0.0	0.99847883	0.997849	0.9968034	0.9934557	0.9955439	0.9975393	0.9969902	0.9930428	0.99863917	0.99659723
0.0	0.9926166	0.9488954	0.97347575	0.994582	0.9580371	0.9913291	0.96628666	0.9750914	0.98956734	0.97333163
0.0	0.9961991	0.994279	0.99377066	0.99522924	0.9894208	0.9962669	0.99700934	0.9959325	0.999328	0.9975667
0.0	0.5338608	0.11360292	0.058940865	0.5300247	0.30127403	0.84009206	0.6643327	0.26507285	0.54852104	0.18605933
0.0	0.99900657	0.99844724	0.9985581	0.99698764	0.9959954	0.99932265	0.9981042	0.99740005	0.9996463	0.9968689
0.0	0.9926166	0.9488954	0.97347575	0.994582	0.9580371	0.9913291	0.96628666	0.9750914	0.98956734	0.97333163
0.0	0.9926166	0.9488954	0.97347575	0.994582	0.9580371	0.9913291	0.96628666	0.9750914	0.98956734	0.9733315
0.0	0.9926166	0.9488954	0.97347575	0.994582	0.9580371	0.9913291	0.96628666	0.9750914	0.98956734	0.9733315
0.0	0.9926166	0.9488954	0.97347575	0.994582	0.9580371	0.9913291	0.96628666	0.9750914	0.98956734	0.9733315
0.0	0.9926166	0.9488954	0.97347575	0.994582	0.9580371	0.9913291	0.96628666	0.9750914	0.98956734	0.9733315
0.0	0.99817145	0.9991615	0.99922395	0.99937266	0.9991523	0.99948776	0.9991685	0.99806446	0.9995121	0.99755716
0.0	0.9991875	0.9993444	0.99915767	0.9992336	0.9994603	0.9996557	0.9993718	0.9987955	0.99971336	0.9985
0.0	0.9926166	0.9488954	0.97347575	0.994582	0.9580371	0.9913291	0.96628666	0.9750914	0.98956734	0.97333163
0.0	0.9982323	0.99838185	0.99912363	0.99804085	0.9968791	0.9986407	0.9983669	0.9974389	0.9994904	0.9985469
0.0	0.9982323	0.99838185	0.99912363	0.99804085	0.9968791	0.9986407	0.9983669	0.9974389	0.9994904	0.9985469
0.0	0.9982323	0.99838185	0.99912363	0.99804085	0.9968791	0.9986407	0.9983669	0.9974389	0.9994904	0.9985469
0.0	0.9982323	0.99838185	0.99912363	0.99804085	0.9968791	0.9986407	0.9983669	0.9974389	0.9994904	0.9985469
0.0	0.9982323	0.99838185	0.99912363	0.99804085	0.9968791	0.9986407	0.9983669	0.9974389	0.9994904	0.9985469
0.0	0.022597373	0.00047330113	0.12015058	0.0053526335	0.13307023	0.0120373005	0.004136421	0.027035397	0.008969351	0.06677147
0.0	0.0006335042	0.00024130526	0.00022131592	0.011623331	0.00012035812	0.009344553	0.0032782198	0.05867106	0.0048488807	0.06624198
0.0	0.9926166	0.9488954	0.97347575	0.994582	0.9580371	0.9913291	0.96628666	0.9750914	0.98956734	0.97333163
0.0	0.9926166	0.9488954	0.97347575	0.994582	0.9580371	0.9913291	0.96628666	0.9750914	0.98956734	0.97333163
0.0	0.7733322	0.022689348	0.19893636	0.7731438	0.17179187	0.089336544	0.85954744	0.00965561	0.29760844	0.40190446
0.0	0.99820054	0.9983536	0.998103	0.99901044	0.99769396	0.99841094	0.99842083	0.9953435	0.99945194	0.99902403
0.0	0.9926166	0.9488954	0.97347575	0.994582	0.9580371	0.9913291	0.96628666	0.9750914	0.98956734	0.97333163
0.0	0.99889874	0.99826616	0.9976598	0.99572647	0.9972535	0.998159	0.99800676	0.99554944	0.99920195	0.99801093
0.0	0.9926166	0.9488954	0.97347575	0.994582	0.9580371	0.9913291	0.96628666	0.9750914	0.98956734	0.97333163
0.0	0.9926166	0.9488954	0.97347575	0.994582	0.9580371	0.9913291	0.96628666	0.9750914	0.98956734	0.97333163
0.0	0.9926166	0.9488954	0.97347575	0.994582	0.9580371	0.9913291	0.96628666	0.9750914	0.98956734	0.97333163
0.0	0.9926166	0.9488954	0.97347575	0.994582	0.9580371	0.9913291	0.96628666	0.9750914	0.98956734	0.97333163
0.0	0.9926166	0.9488954	0.97347575	0.994582	0.9580371	0.9913291	0.96628666	0.9750914	0.98956734	0.97333163
0.0	0.9926166	0.9488954	0.97347575	0.994582	0.9580371	0.9913291	0.96628666	0.9750914	0.98956734	0.9733315
0.0	0.9926166	0.9488954	0.97347575	0.994582	0.9580371	0.9913291	0.96628666	0.9750914	0.98956734	0.9733315
0.0	0.9982498	0.9978865	0.9983308	0.9990563	0.99720925	0.9985921	0.9985619	0.9959526	0.99960035	0.99880743
0.0	0.9926166	0.9488954	0.97347575	0.994582	0.9580371	0.9913291	0.96628666	0.9750914	0.98956734	0.97333163
0.0	0.9926166	0.9488954	0.97347575	0.994582	0.9580371	0.9913291	0.96628666	0.9750914	0.98956734	0.97333163
0.0	0.9926166	0.9488954	0.97347575	0.994582	0.9580371	0.9913291	0.96628666	0.9750914	0.98956734	0.97333163
0.0	0.9926166	0.9488954	0.97347575	0.994582	0.9580371	0.9913291	0.96628666	0.9750914	0.98956734	0.97333163
0.0	0.9926166	0.9488954	0.97347575	0.994582	0.9580371	0.9913291	0.96628666	0.9750914	0.98956734	0.97333163
0.0	0.99817145	0.9991615	0.99922395	0.99937266	0.9991523	0.99948776	0.9991685	0.99806446	0.9995121	0.99755716
0.0	0.9926166	0.9488954	0.97347575	0.994582	0.9580371	0.9913291	0.96628666	0.9750914	0.98956734	0.97333163
0.0	0.9926166	0.9488954	0.97347575	0.994582	0.9580371	0.9913291	0.96628666	0.9750914	0.98956734	0.97333163
0.0	0.9926166	0.9488954	0.97347575	0.994582	0.9580371	0.9913291	0.96628666	0.9750914	0.98956734	0.97333163
0.0	0.9926166	0.9488954	0.97347575	0.994582	0.9580371	0.9913291	0.96628666	0.9750914	0.98956734	0.97333163
0.0	0.9926166	0.9488954	0.97347575	0.994582	0.9580371	0.9913291	0.96628666	0.9750914	0.98956734	0.9733315
0.0	0.9926166	0.9488954	0.97347575	0.994582	0.9580371	0.9913291	0.96628666	0.9750914	0.98956734	0.9733315
0.0	0.9970892	0.9971765	0.9950976	0.9967585	0.99472815	0.9971771	0.9978727	0.99757785	0.9995283	0.9984059
0.0	0.9977448	0.9957567	0.9979662	0.99516934	0.998403	0.9961415	0.9994854	0.99794155	0.9996526	0.99777645
0.0	0.96548325	0.94067264	0.78337646	0.95060736	0.7758436	0.64948004	0.7962596	0.26767552	0.6705235	0.88051647
0.0	0.98706126	0.52818257	0.42917657	0.9928122	0.38209108	0.97534716	0.9994168	0.92737424	0.73968357	0.92758083
0.0	0.80442226	0.60542274	0.70139813	0.6421962	0.8878484	0.7450509	0.79639864	0.69079757	0.43490726	0.7908876
0.0	0.6526627	0.7147184	0.26335126	0.4384258	0.5915622	0.35465842	0.80796707	0.9498205	0.43083397	0.815268
0.0	0.39471442	0.8281427	0.6121493	0.16785438	0.43697745	0.32326254	0.6686736	0.5774633	0.49282205	0.17143135
0.0	0.98219484	0.26530114	0.32180968	0.98902565	0.8058323	0.8937932	0.9906328	0.8295941	0.8929187	0.860919
0.0	0.51763	0.50438637	0.47396603	0.020232674	0.6699335	0.395914	0.33676404	0.38686284	0.31241634	0.17268188
0.0	0.3216098	0.3046368	0.57482797	0.35496825	0.64989257	0.61243474	0.8577587	0.4847516	0.6608574	0.16615091
0.0	0.0003088291	0.6318152	0.0068027326	0.848197	0.0014159906	0.16151999	0.0006094702	0.65796226	0.04823944	0.062220164
0.0	0.99940205	0.9997012	0.9998338	0.99899966	0.9998017	0.999913	0.99994195	0.99982446	0.999959	0.9997507
0.0	0.0024862033	0.0006553852	0.0029343169	0.00044680724	0.001535241	0.00061763375	0.00794199	0.0009816375	0.0013311742	0.000656208
0.0	0.0055275816	0.028449897	0.0048255753	0.0071136584	0.0009781721	0.0023752847	0.008397014	0.0029543387	0.0004241117	0.0069243372
0.0	0.018979866	0.29140422	0.0007201634	0.52035034	0.019125843	0.034167808	0.008676778	0.05766443	0.017445289	0.21495546
0.0	0.85546064	0.92563367	0.7307156	0.7582563	0.42179558	0.9273044	0.9779367	0.93473643	0.8780171	0.6895161
0.0	0.9981523	0.99875915	0.9965538	0.99840015	0.99668115	0.9980387	0.9991652	0.9986092	0.9996493	0.9990658
0.0	0.9991573	0.99936134	0.9981306	0.9981432	0.9985359	0.9985966	0.99916875	0.9978346	0.9995117	0.9989197
0.0	0.98601115	0.9940455	0.9898408	0.9902222	0.9756125	0.9930582	0.99727887	0.97071797	0.9949576	0.9839332
0.0	0.9926166	0.9488954	0.97347575	0.994582	0.9580371	0.9913291	0.96628666	0.9750914	0.98956734	0.97333163
0.0	0.99895084	0.9986676	0.99851507	0.9980755	0.99699223	0.999071	0.9982712	0.99830747	0.9994697	0.9987973
0.0	0.99744946	0.99594706	0.99741286	0.9983557	0.9954841	0.99789715	0.9967654	0.99092907	0.9991873	0.99800664
0.0	0.9926166	0.9488954	0.97347575	0.994582	0.9580371	0.9913291	0.96628666	0.9750914	0.98956734	0.97333163
0.0	0.99740714	0.9848931	0.997063	0.97859585	0.9969331	0.99456596	0.998762	0.99671495	0.9993463	0.9849517
0.0	0.9999908	0.9999957	0.33568949	0.5972697	0.9971027	0.14177535	0.99333984	0.99992657	0.90610266	0.9996891
0.0	0.9987313	0.9973349	0.9978891	0.99801934	0.99918145	0.9992679	0.9991172	0.9978125	0.9998913	0.9961842
0.0	0.9991985	0.9994967	0.9983687	0.99931383	0.99960846	0.999684	0.999553	0.99945337	0.99995196	0.9994312
0.0	0.9979519	0.99815995	0.9958603	0.9982551	0.99535984	0.99744934	0.9986091	0.9983011	0.99953127	0.998357
0.0	0.0072377264	0.0077893795	0.0075585647	0.0040994524	0.0058846157	0.009476958	0.0134190535	0.0032518331	0.020314092	0.006045138
0.0	0.9963486	0.99471503	0.9940037	0.99615735	0.99105036	0.99652666	0.9975762	0.9967026	0.9993979	0.9978205
0.0	0.0072377264	0.0077893795	0.0075585614	0.0040994543	0.0058846157	0.009476958	0.0134190535	0.003251836	0.020314092	0.006045138
0.0	0.9963486	0.99471503	0.9940037	0.99615735	0.99105036	0.99652666	0.9975762	0.9967026	0.9993979	0.9978205
0.0	0.9926166	0.9488954	0.97347575	0.994582	0.9580371	0.9913291	0.96628666	0.9750914	0.98956734	0.97333163
0.0	0.9926166	0.9488954	0.97347575	0.994582	0.9580371	0.9913291	0.96628666	0.9750914	0.98956734	0.97333163
0.0	0.9926166	0.9488954	0.97347575	0.994582	0.9580371	0.9913291	0.96628666	0.9750914	0.98956734	0.97333163
0.0	0.9991875	0.9993444	0.99915767	0.9992336	0.9994603	0.9996557	0.9993718	0.9987955	0.99971336	0.9985
0.0	0.9926166	0.9488954	0.97347575	0.994582	0.9580371	0.9913291	0.96628666	0.9750914	0.98956734	0.9733315
0.0	0.9982323	0.99838185	0.99912363	0.99804085	0.9968791	0.9986407	0.9983669	0.9974389	0.9994904	0.9985469
0.0	0.9926166	0.9488954	0.97347575	0.994582	0.9580371	0.9913291	0.96628666	0.9750914	0.98956734	0.97333163
0.0	0.9991875	0.9993444	0.99915767	0.9992336	0.9994603	0.9996557	0.9993718	0.9987955	0.99971336	0.9985
0.0	0.9926166	0.9488954	0.97347575	0.994582	0.9580371	0.9913291	0.96628666	0.9750914	0.98956734	0.97333163
0.0	0.00012929543	0.00016844383	0.00021195911	0.00013391237	0.00037690045	6.585447e-05	0.00060703454	0.00016071185	0.000819804	4.0214163e-05
0.0	0.9926166	0.9488954	0.97347575	0.994582	0.9580371	0.9913291	0.96628666	0.9750914	0.98956734	0.97333163
0.0	0.9926166	0.9488954	0.97347575	0.994582	0.9580371	0.9913291	0.96628666	0.9750914	0.98956734	0.97333163
0.0	0.9991875	0.9993444	0.99915767	0.9992336	0.9994603	0.9996557	0.9993718	0.9987955	0.99971336	0.9985
0.0	0.9926166	0.9488954	0.97347575	0.994582	0.9580371	0.9913291	0.96628666	0.9750914	0.98956734	0.9733315
0.0	0.99942833	0.99828464	0.9989784	0.99881124	0.9990984	0.9989623	0.99936205	0.998971	0.9998729	0.99956065
0.0	0.9991875	0.9993444	0.99915767	0.9992336	0.9994603	0.9996557	0.9993718	0.9987955	0.99971336	0.9985
0.0	0.9926166	0.9488954	0.97347575	0.994582	0.9580371	0.9913291	0.96628666	0.9750914	0.98956734	0.97333163
0.0	0.00012929543	0.00016844383	0.00021195892	0.00013391237	0.00037690028	6.585447e-05	0.0006070342	0.00016071185	0.000819804	4.02142e-05
0.0	0.9974904	0.99717474	0.99589264	0.99828523	0.9963552	0.99800915	0.998197	0.998014	0.9994777	0.99814093
0.0	0.0072377264	0.0077893757	0.0075585647	0.0040994524	0.0058846157	0.009476958	0.0134190535	0.003251836	0.020314092	0.006045138
0.0	0.85378003	0.051700134	0.10920131	0.993168	0.13293701	0.025355883	0.45020777	0.017493568	0.12803286	0.0030946382
0.0	0.72017896	0.033017285	0.7346318	0.012373315	0.08199895	0.7380742	0.12262406	0.814127	0.14244875	0.03762729
0.0	0.99740714	0.9848931	0.997063	0.97859585	0.9969331	0.99456596	0.998762	0.99671495	0.9993463	0.9849517
0.0	0.99740714	0.9848931	0.997063	0.97859585	0.9969331	0.99456596	0.998762	0.99671495	0.9993463	0.9849517
0.0	0.99740714	0.9848931	0.997063	0.97859585	0.9969331	0.99456596	0.998762	0.99671495	0.9993463	0.9849517
0.0	0.99740714	0.9848931	0.997063	0.97859585	0.9969331	0.99456596	0.998762	0.99671495	0.9993463	0.9849517
0.0	0.9926166	0.9488954	0.97347575	0.994582	0.9580371	0.9913291	0.96628666	0.9750914	0.98956734	0.97333163
0.0	0.9926166	0.9488954	0.97347575	0.994582	0.9580371	0.9913291	0.96628666	0.9750914	0.98956734	0.97333163
0.0	0.9926166	0.9488954	0.97347575	0.994582	0.9580371	0.9913291	0.96628666	0.9750914	0.98956734	0.97333163
0.0	0.9926166	0.9488954	0.97347575	0.994582	0.9580371	0.9913291	0.96628666	0.9750914	0.98956734	0.97333163
0.0	0.9926166	0.9488954	0.97347575	0.994582	0.9580371	0.9913291	0.96628666	0.9750914	0.98956734	0.97333163
0.0	0.9926166	0.9488954	0.97347575	0.994582	0.9580371	0.9913291	0.96628666	0.9750914	0.98956734	0.97333163
0.0	0.9926166	0.9488954	0.97347575	0.994582	0.9580371	0.9913291	0.96628666	0.9750914	0.98956734	0.97333163
0.0	0.9979519	0.99815995	0.9958603	0.9982551	0.99535984	0.99744934	0.9986091	0.9983011	0.99953127	0.998357
0.0	0.9926166	0.9488954	0.97347575	0.994582	0.9580371	0.9913291	0.96628666	0.9750914	0.98956734	0.97333163
0.0	0.9841546	0.98882025	0.99705696	0.9593953	0.99351877	0.9806898	0.9981969	0.95290494	0.99943084	0.990939
0.0	0.9964156	0.9958364	0.9949964	0.9963547	0.9924901	0.9970714	0.997738	0.9967	0.99942696	0.9980276
0.0	0.0072377264	0.0077893757	0.0075585647	0.0040994524	0.0058846157	0.009476958	0.0134190535	0.0032518331	0.020314092	0.006045138
0.0	0.0072377264	0.0077893757	0.007558557	0.0040994524	0.0058846157	0.009476958	0.0134190535	0.0032518376	0.020314092	0.006045138
0.0	0.0055686967	0.02089213	0.004452732	0.0042562517	0.00057926297	0.0032337354	0.006414166	0.004979162	0.00031905968	0.006134594
0.0	0.9926166	0.9488954	0.97347575	0.994582	0.9580371	0.9913291	0.96628666	0.9750914	0.98956734	0.97333163
0.0	0.008142146	0.008674653	0.009627112	0.00534225	0.0075599635	0.011052864	0.015409532	0.0038808028	0.02090537	0.0068685124
0.0	0.99740714	0.9848931	0.997063	0.97859585	0.9969331	0.99456596	0.998762	0.99671495	0.9993463	0.9849517
0.0	0.9926166	0.9488954	0.97347575	0.994582	0.9580371	0.9913291	0.96628666	0.9750914	0.98956734	0.97333163
0.0	0.9926166	0.9488954	0.97347575	0.994582	0.9580371	0.9913291	0.96628666	0.9750914	0.98956734	0.97333163
0.0	0.9926166	0.9488954	0.97347575	0.994582	0.9580371	0.9913291	0.96628666	0.9750914	0.98956734	0.97333163
0.0	0.9961991	0.994279	0.99377066	0.99522924	0.9894208	0.9962669	0.99700934	0.9959325	0.999328	0.9975667
0.0	0.9926166	0.9488954	0.97347575	0.994582	0.9580371	0.9913291	0.96628666	0.9750914	0.98956734	0.97333163
0.0	0.9926166	0.9488954	0.97347575	0.994582	0.9580371	0.9913291	0.96628666	0.9750914	0.98956734	0.97333163
0.0	0.9926166	0.9488954	0.97347575	0.994582	0.9580371	0.9913291	0.96628666	0.9750914	0.98956734	0.97333163
0.0	0.9926166	0.9488954	0.97347575	0.994582	0.9580371	0.9913291	0.96628666	0.9750914	0.98956734	0.97333163
0.0	0.4466257	0.82032186	0.9617893	0.50356853	0.88270473	0.96237236	0.981011	0.4598478	0.98092127	0.9761237
0.0	0.9926166	0.9488954	0.97347575	0.994582	0.9580371	0.9913291	0.96628666	0.9750914	0.98956734	0.97333163
0.0	0.9926166	0.9488954	0.97347575	0.994582	0.9580371	0.9913291	0.96628666	0.9750914	0.98956734	0.97333163
0.0	0.99952173	0.99936324	0.99933016	0.99932575	0.99894136	0.9994553	0.99940205	0.99894327	0.9998061	0.9987331
0.0	0.9926166	0.9488954	0.97347575	0.994582	0.9580371	0.9913291	0.96628666	0.9750914	0.98956734	0.97333163
0.0	0.0072377264	0.0077893795	0.0075585614	0.0040994524	0.0058846157	0.009476958	0.0134190535	0.003251836	0.020314092	0.006045138
0.0	0.9926166	0.9488954	0.97347575	0.994582	0.9580371	0.9913291	0.96628666	0.9750914	0.98956734	0.97333163
0.0	0.812036	0.11615695	0.7123702	0.018935183	0.959244	0.709772	0.001791025	0.0026356305	0.8380608	0.5619669
0.0	0.9926166	0.9488954	0.97347575	0.994582	0.9580371	0.9913291	0.96628666	0.9750914	0.98956734	0.97333163
0.0	0.0072377264	0.0077893795	0.007558557	0.0040994524	0.0058846157	0.009476958	0.0134190535	0.0032518331	0.020314092	0.006045138
0.0	0.4466258	0.8203218	0.9617893	0.50356853	0.88270473	0.96237236	0.981011	0.4598477	0.98092127	0.9761237
0.0	0.99740714	0.9848931	0.997063	0.97859585	0.9969331	0.99456596	0.998762	0.99671495	0.9993463	0.9849517
0.0	0.9926166	0.9488954	0.97347575	0.994582	0.9580371	0.9913291	0.96628666	0.9750914	0.98956734	0.97333163
0.0	0.99740714	0.9848931	0.997063	0.97859585	0.9969331	0.99456596	0.998762	0.99671495	0.9993463	0.9849517
0.0	0.00042475984	0.2746616	0.21092434	0.0014864539	0.002462247	0.0016770023	0.013709484	0.00041040365	0.3684074	0.00035202052
0.0	0.012863959	0.015291406	0.010614591	0.012603254	0.019079547	0.01819613	0.020129874	0.0076887608	0.030147517	0.008761214
0.0	0.99793184	0.9977714	0.99840647	0.9989974	0.9976851	0.9986596	0.9980002	0.99500954	0.9994368	0.9985833
0.0	0.9926166	0.9488954	0.97347575	0.994582	0.9580371	0.9913291	0.96628666	0.9750914	0.98956734	0.97333163
0.0	0.9987313	0.9973349	0.9978891	0.99801934	0.99918145	0.9992679	0.9991172	0.9978125	0.9998913	0.9961842
0.0	0.9926166	0.9488954	0.97347575	0.994582	0.9580371	0.9913291	0.96628666	0.9750914	0.98956734	0.97333163
0.0	0.0055275843	0.028449897	0.0048255753	0.0071136584	0.0009781721	0.0023752847	0.008397014	0.0029543387	0.0004241117	0.0069243372
0.0	0.0055686967	0.02089213	0.00445273	0.0042562536	0.00057926297	0.0032337338	0.0064141694	0.004979162	0.00031905968	0.006134594
0.0	0.99918276	0.9990664	0.9989011	0.9986713	0.99862397	0.99934345	0.9987484	0.9989697	0.99966	0.9991817
0.0	0.008418417	0.0084012905	0.008000076	0.004608806	0.0068834675	0.010516877	0.014907814	0.0039730887	0.023025317	0.0066533387
0.0	0.014802352	0.019081648	0.015848434	0.009621649	0.022599917	0.018681353	0.020828579	0.006777765	0.044318065	0.015644288
0.0	0.91396743	0.9632386	0.52096766	0.91235816	0.99934095	0.97194785	0.015557482	0.007404987	0.9265594	0.45877174
0.0	0.9857303	0.98991686	0.99746823	0.96721584	0.9946248	0.9836653	0.9983688	0.95784223	0.99943393	0.9919377
0.0	0.9926166	0.9488954	0.97347575	0.994582	0.9580371	0.9913291	0.96628666	0.9750914	0.98956734	0.97333163
0.0	0.67059135	0.6781101	0.70069355	0.5619189	0.48095295	0.730963	0.91633743	0.6228682	0.8210553	0.7587219
0.0	0.99740714	0.9848931	0.997063	0.97859585	0.9969331	0.99456596	0.998762	0.99671495	0.9993463	0.9849517
0.0	0.9871731	0.9909112	0.9984945	0.9840094	0.96053976	0.9939492	0.9958477	0.99077344	0.99255	0.98664606
0.0	0.9926166	0.9488954	0.97347575	0.994582	0.9580371	0.9913291	0.96628666	0.9750914	0.98956734	0.97333163
0.0	0.9926166	0.9488954	0.97347575	0.994582	0.9580371	0.9913291	0.96628666	0.9750914	0.98956734	0.97333163
0.0	0.9926166	0.9488954	0.97347575	0.994582	0.9580371	0.9913291	0.96628666	0.9750914	0.98956734	0.97333163
0.0	0.9991875	0.9993444	0.99915767	0.9992336	0.9994603	0.9996557	0.9993718	0.9987955	0.99971336	0.9985
0.0	0.99952173	0.99936324	0.99933016	0.99932575	0.99894136	0.9994553	0.99940205	0.99894327	0.9998061	0.9987331
0.0	0.9926166	0.9488954	0.97347575	0.994582	0.9580371	0.9913291	0.96628666	0.9750914	0.98956734	0.97333163
0.0	0.9926166	0.9488954	0.97347575	0.994582	0.9580371	0.9913291	0.96628666	0.9750914	0.98956734	0.97333163
0.0	0.9926166	0.9488954	0.97347575	0.994582	0.9580371	0.9913291	0.96628666	0.9750914	0.98956734	0.97333163
0.0	0.9961991	0.994279	0.99377066	0.99522924	0.9894208	0.9962669	0.99700934	0.9959325	0.999328	0.9975667
0.0	0.9926166	0.9488954	0.97347575	0.994582	0.9580371	0.9913291	0.96628666	0.9750914	0.98956734	0.97333163
0.0	0.8919941	0.9228376	0.9840015	0.99663	0.91029304	0.99052763	0.98656774	0.954869	0.9829338	0.99204636
0.0	0.99847883	0.997849	0.9968034	0.9934557	0.9955439	0.9975393	0.9969902	0.9930428	0.99863917	0.99659723
0.0	0.9926166	0.9488954	0.97347575	0.994582	0.9580371	0.9913291	0.96628666	0.9750914	0.98956734	0.97333163
0.0	0.98265195	0.9913406	0.9813799	0.9763109	0.9639093	0.9952584	0.9919824	0.97594655	0.99161994	0.99547666
0.0	0.9926166	0.9488954	0.97347575	0.994582	0.9580371	0.9913291	0.96628666	0.9750914	0.98956734	0.97333163
0.0	0.9400085	0.0013646622	0.0040572193	0.0027918546	7.8730074e-05	0.9913291	0.12703305	0.0013195071	0.003906864	0.97333163
0.0	6.537705e-05	0.00019813716	0.029169489	0.00010509111	0.070662	0.00010880734	0.0016493251	0.0001866339	3.2952303e-05	9.2322036e-05
0.0	0.9926166	0.9488954	0.97347575	0.994582	0.9580371	0.9913291	0.96628666	0.9750914	0.98956734	0.97333163
0.0	0.9926166	0.9488954	0.97347575	0.994582	0.9580371	0.9913291	0.96628666	0.9750914	0.98956734	0.97333163
0.0	0.99744946	0.99594706	0.99741286	0.9983557	0.9954841	0.99789715	0.9967654	0.99092907	0.9991873	0.99800664
0.0	0.9995395	0.9996661	0.9994753	0.99925476	0.99937904	0.9996	0.999215	0.998473	0.99978167	0.9983229
0.0	0.99952173	0.99936324	0.99933016	0.99932575	0.99894136	0.9994553	0.99940205	0.99894327	0.9998061	0.9987331
0.0	0.9995395	0.9996661	0.9994753	0.99925476	0.99937904	0.9996	0.999215	0.998473	0.99978167	0.9983229
0.0	0.9926166	0.9488954	0.97347575	0.994582	0.9580371	0.9913291	0.96628666	0.9750914	0.98956734	0.97333163
0.0	0.0072377264	0.0077893795	0.007558557	0.0040994524	0.0058846157	0.009476958	0.0134190535	0.003251836	0.020314092	0.006045138
0.0	0.0041952976	0.00261592	0.0038890257	0.0014776243	0.00093149225	0.0037496397	0.004627115	0.0018550951	0.009242566	0.002761181
0.0	0.8333255	0.97527415	0.9614275	0.9839627	0.7156202	0.98000324	0.9612514	0.9656313	0.9705113	0.9597923
0.0	0.0006535629	0.19928294	0.0004999238	0.00031594434	0.001116329	0.0003026772	0.00029434948	0.004092728	0.061959438	0.0028910104
0.0	0.0006535629	0.19928294	0.0004999238	0.00031594434	0.001116329	0.0003026772	0.00029434948	0.004092728	0.061959438	0.0028910104
0.0	0.9841546	0.98882025	0.99705696	0.9593953	0.99351877	0.9806898	0.9981969	0.95290494	0.99943084	0.990939
0.0	0.822511	0.0020510997	0.005891795	0.001067737	0.5808214	0.6970875	0.51595235	0.004971285	0.17493714	0.040890716
0.0	0.9926166	0.9488954	0.97347575	0.994582	0.9580371	0.9913291	0.96628666	0.9750914	0.98956734	0.9733315
0.0	0.9926166	0.9488954	0.97347575	0.994582	0.9580371	0.9913291	0.96628666	0.9750914	0.98956734	0.97333163
0.0	0.9926166	0.9488954	0.97347575	0.994582	0.9580371	0.9913291	0.96628666	0.9750914	0.98956734	0.97333163
0.0	0.00012929543	0.00016844383	0.00021195892	0.00013391237	0.00037690028	6.585447e-05	0.0006070342	0.00016071185	0.000819804	4.0214163e-05
0.0	0.24026246	0.0043204254	0.021327838	0.997759	0.0029222115	0.013025014	0.012314304	0.0010554991	0.0016837375	0.00080396986
0.0	0.9926166	0.9488954	0.97347575	0.994582	0.9580371	0.9913291	0.96628666	0.9750914	0.98956734	0.9733315
0.0	0.9926166	0.9488954	0.97347575	0.994582	0.9580371	0.9913291	0.96628666	0.9750914	0.98956734	0.97333163
0.0	0.9991875	0.9993444	0.99915767	0.9992336	0.9994603	0.9996557	0.9993718	0.9987955	0.99971336	0.9985
0.0	0.9841546	0.98882025	0.99705696	0.9593953	0.99351877	0.9806898	0.9981969	0.95290494	0.99943084	0.990939
0.0	0.9992781	0.99940646	0.9986737	0.9984913	0.9889998	0.9990019	0.9997087	0.9990889	0.9997396	0.999757
0.0	0.24026254	0.0043204236	0.021327827	0.997759	0.0029222115	0.013025014	0.012314304	0.0010554991	0.0016837383	0.00080396986
0.0	0.32857895	0.14540285	0.59678745	0.4090363	0.16487448	0.31689754	0.39899248	0.11071509	0.28061467	0.72795826
0.0	0.9926166	0.9488954	0.97347575	0.994582	0.9580371	0.9913291	0.96628666	0.9750914	0.98956734	0.97333163
0.0	0.9926166	0.9488954	0.97347575	0.994582	0.9580371	0.9913291	0.96628666	0.9750914	0.98956734	0.97333163
0.0	0.9926166	0.9488954	0.97347575	0.994582	0.9580371	0.9913291	0.96628666	0.9750914	0.98956734	0.97333163
0.0	0.0072377264	0.0077893795	0.0075585614	0.0040994524	0.0058846157	0.009476958	0.0134190535	0.003251836	0.020314092	0.006045138
0.0	0.9926166	0.9488954	0.97347575	0.994582	0.9580371	0.9913291	0.96628666	0.9750914	0.98956734	0.97333163
0.0	0.0072377264	0.0077893757	0.0075585647	0.0040994524	0.0058846157	0.009476958	0.0134190535	0.0032518331	0.020314092	0.006045138
0.0	0.008676375	0.008490191	0.008538039	0.005795719	0.006051648	0.010413124	0.0131599745	0.004315032	0.020119494	0.007039976
0.0	0.9926166	0.9488954	0.97347575	0.994582	0.9580371	0.9913291	0.96628666	0.9750914	0.98956734	0.97333163
0.0	0.0028822578	0.92242014	0.005727913	0.7978072	0.016951196	0.4328687	0.23236297	0.32723445	0.9077234	0.01937984
0.0	0.009320376	0.0076231933	0.0072514345	0.00614834	0.0065542376	0.009476958	0.014105348	0.0034097051	0.019851374	0.007164657
0.0	0.99817145	0.9991615	0.99922395	0.99937266	0.9991523	0.99948776	0.9991685	0.99806446	0.9995121	0.99755716
0.0	0.99817145	0.9991615	0.99922395	0.99937266	0.9991523	0.99948776	0.9991685	0.99806446	0.9995121	0.99755716
0.0	0.9991875	0.9993444	0.99915767	0.9992336	0.9994603	0.9996557	0.9993718	0.9987955	0.99971336	0.9985
0.0	0.00012929543	0.00016844383	0.00021195892	0.00013391237	0.00037690028	6.585447e-05	0.0006070342	0.00016071185	0.000819804	4.0214163e-05
0.0	0.24026246	0.0043204236	0.021327833	0.997759	0.0029222115	0.013025014	0.012314304	0.0010554991	0.0016837383	0.00080396986
0.0	0.9991875	0.9993444	0.99915767	0.9992336	0.9994603	0.9996557	0.9993718	0.9987955	0.99971336	0.9985
0.0	0.00012929543	0.00016844383	0.00021195892	0.00013391237	0.00037690028	6.585447e-05	0.00060703454	0.00016071185	0.000819804	4.02142e-05
0.0	0.24026246	0.0043204254	0.021327838	0.997759	0.0029222115	0.013025014	0.012314298	0.0010554991	0.0016837375	0.00080396986
0.0	0.99817145	0.9991615	0.99922395	0.99937266	0.9991523	0.99948776	0.9991685	0.99806446	0.9995121	0.99755716
0.0	0.9991875	0.9993444	0.99915767	0.9992336	0.9994603	0.9996557	0.9993718	0.9987955	0.99971336	0.9985
0.0	0.00012929543	0.00016844366	0.00021195892	0.00013391237	0.00037690028	6.585447e-05	0.00060703454	0.00016071185	0.000819804	4.0214163e-05
0.0	0.24026254	0.0043204254	0.021327838	0.997759	0.0029222115	0.013025007	0.012314304	0.0010554991	0.0016837383	0.00080396986
0.0	0.99817145	0.9991615	0.99922395	0.99937266	0.9991523	0.99948776	0.9991685	0.99806446	0.9995121	0.99755716
0.0	0.9991875	0.9993444	0.99915767	0.9992336	0.9994603	0.9996557	0.9993718	0.9987955	0.99971336	0.9985
0.0	0.00012929543	0.00016844366	0.00021195892	0.00013391237	0.00037690028	6.585447e-05	0.0006070342	0.00016071185	0.000819804	4.02142e-05
0.0	0.24026254	0.0043204254	0.021327838	0.997759	0.0029222115	0.013025014	0.012314304	0.0010554991	0.0016837383	0.00080396986
0.0	0.99740714	0.9848931	0.997063	0.97859585	0.9969331	0.99456596	0.998762	0.99671495	0.9993463	0.9849517
0.0	0.9926166	0.9488954	0.97347575	0.994582	0.9580371	0.9913291	0.96628666	0.9750914	0.98956734	0.9733315
0.0	0.9926166	0.9488954	0.97347575	0.994582	0.9580371	0.9913291	0.96628666	0.9750914	0.98956734	0.9733315
0.0	0.99847883	0.997849	0.9968034	0.9934558	0.9955439	0.9975393	0.9969902	0.9930428	0.99863917	0.99659723
0.0	0.009196522	0.00856765	0.007419413	0.0050562765	0.0059011998	0.01213751	0.013811151	0.003512571	0.020405466	0.0063833897
0.0	0.033877388	0.048821792	0.00031660259	0.016493294	0.002465858	0.34363568	0.037273157	0.0051883985	0.003580175	0.64419496
0.0	0.99877805	0.9992798	0.99953353	0.99843925	0.99866307	0.9989592	0.99901223	0.9975242	0.9998634	0.99913186
0.0	0.9926166	0.9488954	0.97347575	0.994582	0.9580371	0.9913291	0.96628666	0.9750914	0.98956734	0.97333163
0.0	0.55400574	0.8832654	0.9717799	0.63494325	0.9314478	0.9680112	0.9895906	0.53800136	0.9879368	0.9847126
0.0	0.49380323	0.8889451	0.97224504	0.6192361	0.91853297	0.9658047	0.9885669	0.6214559	0.98828715	0.9859659
0.0	0.51941055	0.87829024	0.9713433	0.5955539	0.9273818	0.96531105	0.9892574	0.6242909	0.98748547	0.98196906
0.0	0.6002465	0.9401931	0.98586035	0.85747933	0.9732414	0.9788725	0.99360126	0.7427072	0.98758614	0.9915935
0.0	0.54506046	0.8688204	0.9685866	0.61137295	0.9258847	0.96404016	0.984404	0.5315831	0.98880976	0.97940594
0.0	0.53889364	0.8849972	0.9642901	0.5229399	0.9186914	0.97038984	0.9876979	0.6121037	0.98836786	0.9761237
0.0	0.5358572	0.88395303	0.9729804	0.6080186	0.92315793	0.96147615	0.9878199	0.6185507	0.98763174	0.9848646
0.0	0.99742717	0.99426043	0.9973617	0.9909095	0.9982285	0.99607486	0.99916697	0.9972746	0.9995309	0.9906777
0.0	0.9926166	0.9488954	0.97347575	0.994582	0.9580371	0.9913291	0.96628666	0.9750914	0.98956734	0.97333163
0.0	0.9926166	0.9488954	0.97347575	0.994582	0.9580371	0.9913291	0.96628666	0.9750914	0.98956734	0.97333163
0.0	0.9926166	0.9488954	0.97347575	0.994582	0.9580371	0.9913291	0.96628666	0.9750914	0.98956734	0.97333163
0.0	0.9926166	0.9488954	0.97347575	0.994582	0.9580371	0.9913291	0.96628666	0.9750914	0.98956734	0.97333163
0.0	0.99745744	0.9901945	0.9975109	0.9928803	0.9982033	0.996247	0.9990989	0.99791294	0.9996171	0.9929804
0.0	0.99740714	0.9848931	0.997063	0.97859585	0.9969331	0.99456596	0.998762	0.99671495	0.9993463	0.9849517
0.0	0.99740714	0.9848931	0.997063	0.97859585	0.9969331	0.99456596	0.998762	0.99671495	0.9993463	0.9849517
0.0	0.99740714	0.9848931	0.997063	0.97859585	0.9969331	0.99456596	0.998762	0.99671495	0.9993463	0.9849517
0.0	0.99740714	0.9848931	0.997063	0.97859585	0.9969331	0.99456596	0.998762	0.99671495	0.9993463	0.9849517
0.0	0.99742717	0.99426043	0.9973617	0.9909095	0.9982285	0.99607486	0.99916697	0.9972746	0.9995309	0.9906777
0.0	0.9926166	0.9488954	0.97347575	0.994582	0.9580371	0.9913291	0.96628666	0.9750914	0.98956734	0.97333163
0.0	0.9926166	0.9488954	0.97347575	0.994582	0.9580371	0.9913291	0.96628666	0.9750914	0.98956734	0.97333163
0.0	0.9926166	0.9488954	0.97347575	0.994582	0.9580371	0.9913291	0.96628666	0.9750914	0.98956734	0.97333163
0.0	0.99759275	0.9945122	0.99740416	0.99043244	0.99787796	0.9963018	0.9991683	0.997592	0.9995746	0.9926278
0.0	0.9926166	0.9488954	0.97347575	0.994582	0.9580371	0.9913291	0.96628666	0.9750914	0.98956734	0.97333163
0.0	0.9926166	0.9488954	0.97347575	0.994582	0.9580371	0.9913291	0.96628666	0.9750914	0.98956734	0.97333163
0.0	0.9926166	0.9488954	0.97347575	0.994582	0.9580371	0.9913291	0.96628666	0.9750914	0.98956734	0.97333163
0.0	0.9926166	0.9488954	0.97347575	0.994582	0.9580371	0.9913291	0.96628666	0.9750914	0.98956734	0.97333163
0.0	0.8919941	0.9228376	0.9840015	0.99663	0.91029304	0.99052763	0.98656774	0.954869	0.9829338	0.99204636
0.0	0.99847883	0.997849	0.9968034	0.9934557	0.9955439	0.9975393	0.9969902	0.9930428	0.99863917	0.99659723
0.0	0.9926166	0.9488954	0.97347575	0.994582	0.9580371	0.9913291	0.96628666	0.9750914	0.98956734	0.97333163
0.0	0.9926166	0.9488954	0.97347575	0.994582	0.9580371	0.9913291	0.96628666	0.9750914	0.98956734	0.97333163
0.0	0.9926166	0.9488954	0.97347575	0.994582	0.9580371	0.9913291	0.96628666	0.9750914	0.98956734	0.97333163
0.0	0.9841546	0.98882025	0.99705696	0.9593953	0.99351877	0.9806898	0.9981969	0.95290494	0.99943084	0.990939
0.0	0.99846554	0.9987425	0.9991109	0.99942017	0.9985361	0.99947137	0.99923825	0.9985935	0.9996339	0.9981188
0.0	0.85378003	0.05170012	0.10920127	0.993168	0.13293701	0.025355883	0.45020777	0.017493568	0.1280329	0.003094641
0.0	0.9926166	0.9488954	0.97347575	0.994582	0.9580371	0.9913291	0.96628666	0.9750914	0.98956734	0.97333163
0.0	0.9926166	0.9488954	0.97347575	0.994582	0.9580371	0.9913291	0.96628666	0.9750914	0.98956734	0.97333163
0.0	0.9926166	0.9488954	0.97347575	0.994582	0.9580371	0.9913291	0.96628666	0.9750914	0.98956734	0.97333163
0.0	0.9926166	0.9488954	0.97347575	0.994582	0.9580371	0.9913291	0.96628666	0.9750914	0.98956734	0.97333163
0.0	0.9926166	0.9488954	0.97347575	0.994582	0.9580371	0.9913291	0.96628666	0.9750914	0.98956734	0.97333163
0.0	0.9926166	0.9488954	0.97347575	0.994582	0.9580371	0.9913291	0.96628666	0.9750914	0.98956734	0.97333163
0.0	0.9926166	0.9488954	0.97347575	0.994582	0.9580371	0.9913291	0.96628666	0.9750914	0.98956734	0.97333163
0.0	0.9926166	0.9488954	0.97347575	0.994582	0.9580371	0.9913291	0.96628666	0.9750914	0.98956734	0.97333163
0.0	0.9926166	0.9488954	0.97347575	0.994582	0.9580371	0.9913291	0.96628666	0.9750914	0.98956734	0.97333163
0.0	0.9926166	0.9488954	0.97347575	0.994582	0.9580371	0.9913291	0.96628666	0.9750914	0.98956734	0.97333163
0.0	0.9926166	0.9488954	0.97347575	0.994582	0.9580371	0.9913291	0.96628666	0.9750914	0.98956734	0.97333163
0.0	0.9975938	0.99457824	0.98934186	0.98636484	0.8815466	0.9855437	0.98657286	0.9902654	0.9954086	0.9955146
0.0	0.9926166	0.9488954	0.97347575	0.994582	0.9580371	0.9913291	0.96628666	0.9750914	0.98956734	0.97333163
0.0	0.9982323	0.99838185	0.99912363	0.99804085	0.9968791	0.9986407	0.9983669	0.9974389	0.9994904	0.9985469
0.0	0.9991875	0.9993444	0.99915767	0.9992336	0.9994603	0.9996557	0.9993718	0.9987955	0.99971336	0.9985
0.0	0.9926166	0.9488954	0.97347575	0.994582	0.9580371	0.9913291	0.96628666	0.9750914	0.98956734	0.97333163
0.0	0.9961591	0.99511886	0.9934134	0.9981029	0.98476714	0.9987676	0.9935174	0.99468553	0.9980153	0.99779475
0.0	0.9926166	0.9119716	0.9526143	0.98541903	0.93519586	0.67278874	0.011914977	0.12555821	0.93972325	0.049517315
0.0	0.9926166	0.9119716	0.9526143	0.98541903	0.93519586	0.67278874	0.011914977	0.12555821	0.93972325	0.049517315
0.0	0.9961991	0.994279	0.99377066	0.99522924	0.9894208	0.9962669	0.99700934	0.9959325	0.999328	0.9975667
0.0	0.99744946	0.99594706	0.9976445	0.998381	0.99587363	0.9980154	0.9971208	0.9916928	0.9992248	0.9981786
0.0	0.9988945	0.9990055	0.99783933	0.9973706	0.9975567	0.9981975	0.99860185	0.99669975	0.99934167	0.9982577
0.0	0.99958426	0.9995832	0.99940777	0.9995266	0.9991059	0.99956566	0.9995524	0.99919754	0.9998276	0.9989525
0.0	0.9983436	0.99836546	0.9990453	0.99935716	0.99827945	0.99942744	0.99914885	0.9985935	0.9995863	0.9979292
0.0	0.9926166	0.9488954	0.0013038483	0.0032403914	0.0005791644	0.0055090883	0.0002083498	0.0011478099	0.008654195	0.0005556213
0.0	0.9989889	0.9994918	0.9995766	0.99893445	0.99890924	0.99918085	0.99922144	0.9983193	0.9998809	0.9993542
0.0	0.99763024	0.9974827	0.9960432	0.99813604	0.9948566	0.99815553	0.99870014	0.99801886	0.9995271	0.9988236
0.0	0.9926166	0.9488954	0.97347575	0.994582	0.9580371	0.9913291	0.96628666	0.9750914	0.98956734	0.97333163
0.0	0.9983436	0.99867463	0.9990865	0.9994097	0.9985238	0.99946886	0.99922335	0.9987778	0.9995863	0.9981528
0.0	0.5122065	0.23469737	0.69975626	0.43211442	0.24832472	0.74664015	0.7403343	0.35848722	0.66332686	0.5556948
0.0	0.99817145	0.99927276	0.99926335	0.99944717	0.99925166	0.9995234	0.99924976	0.9983329	0.9995121	0.9978198
0.0	0.9887683	0.97601455	0.95772564	0.9876825	0.87163264	8.715606e-05	0.9903696	0.9865349	0.9940118	0.002081335
0.0	0.9160556	0.93163764	0.000346645	0.8326131	0.00057375553	8.715606e-05	0.041782826	0.9771756	0.9844667	0.002081335
0.0	0.99847883	0.997849	0.9968034	0.9934557	0.9955439	0.9975393	0.9969902	0.9930428	0.99863917	0.99659723
0.0	0.99935716	0.9982285	0.9990727	0.99908125	0.99950564	0.9984394	0.9995004	0.9984012	0.9998995	0.99947864
0.0	0.9926166	0.9488954	0.97347575	0.994582	0.9580371	0.9913291	0.96628666	0.9750914	0.98956734	0.97333163
0.0	0.9926166	0.9488954	0.97347575	0.994582	0.9580371	0.9913291	0.96628666	0.9750914	0.98956734	0.97333163
0.0	0.9926166	0.9488954	0.97347575	0.994582	0.9580371	0.9913291	0.96628666	0.9750914	0.98956734	0.97333163
0.0	0.9926166	0.9488954	0.97347575	0.994582	0.9580371	0.9913291	0.96628666	0.9750914	0.98956734	0.97333163
0.0	0.9926166	0.9488954	0.97347575	0.994582	0.9580371	0.9913291	0.96628666	0.9750914	0.98956734	0.97333163
0.0	0.9926166	0.9488954	0.97347575	0.994582	0.9580371	0.9913291	0.96628666	0.9750914	0.98956734	0.97333163
0.0	0.99877805	0.9992798	0.99953353	0.99843925	0.99866307	0.9989592	0.99901223	0.9975242	0.9998634	0.99913186
0.0	0.9991875	0.9993444	0.99915767	0.9992336	0.9994603	0.9996557	0.9993718	0.9987955	0.99971336	0.9985
0.0	0.9926166	0.9488954	0.97347575	0.994582	0.9580371	0.9913291	0.96628666	0.9750914	0.98956734	0.97333163
0.0	0.9926166	0.9488954	0.97347575	0.994582	0.9580371	0.9913291	0.96628666	0.9750914	0.98956734	0.9733315
0.0	0.9926166	0.9488954	0.97347575	0.994582	0.9580371	0.9913291	0.96628666	0.9750914	0.98956734	0.97333163
0.0	0.9991875	0.9993444	0.99915767	0.9992336	0.9994603	0.9996557	0.9993718	0.9987955	0.99971336	0.9985
0.0	0.9926166	0.9488954	0.97347575	0.994582	0.9580371	0.9913291	0.96628666	0.9750914	0.98956734	0.97333163
0.0	0.00012929543	0.00016844383	0.00021195892	0.00013391237	0.00037690028	6.585447e-05	0.0006070348	0.00016071185	0.000819804	4.0214163e-05
0.0	0.9926166	0.9488954	0.97347575	0.994582	0.9580371	0.9913291	0.96628666	0.9750914	0.98956734	0.97333163
0.0	0.9982323	0.99838185	0.99912363	0.99804085	0.9968791	0.9986407	0.9983669	0.9974389	0.9994904	0.9985469
0.0	0.9991875	0.9993444	0.99915767	0.9992336	0.9994603	0.9996557	0.9993718	0.9987955	0.99971336	0.9985
0.0	0.9926166	0.9488954	0.97347575	0.994582	0.9580371	0.9913291	0.96628666	0.9750914	0.98956734	0.97333163
0.0	0.9926166	0.9488954	0.97347575	0.994582	0.9580371	0.9913291	0.96628666	0.9750914	0.98956734	0.97333163
0.0	0.9961591	0.99511886	0.9934134	0.9981029	0.98476714	0.9987676	0.9935174	0.99468553	0.9980153	0.99779475
0.0	0.7942214	0.7912191	0.8704004	0.23248595	0.23896126	0.9769166	0.87332326	0.944098	0.9292925	0.81281245
0.0	0.99739146	0.99299836	0.65089834	0.39849097	0.86153847	0.8022136	0.9939184	0.96905196	0.9107866	0.4266183
0.0	0.9926166	0.9488954	0.97347575	0.994582	0.9580371	0.9913291	0.96628666	0.9750914	0.98956734	0.97333163
0.0	0.9926166	0.9488954	0.97347575	0.994582	0.9580371	0.9913291	0.96628666	0.9750914	0.98956734	0.97333163
0.0	0.9991875	0.9993444	0.99915767	0.9992336	0.9994603	0.9996557	0.9993718	0.9987955	0.99971336	0.9985
0.0	0.9926166	0.9488954	0.97347575	0.994582	0.9580371	0.9913291	0.96628666	0.9750914	0.98956734	0.97333163
0.0	0.00012929543	0.00016844366	0.00021195892	0.00013391237	0.00037690028	6.585447e-05	0.0006070348	0.00016071185	0.000819804	4.02142e-05
0.0	0.24026254	0.0043204254	0.021327838	0.997759	0.0029222115	0.013025007	0.012314304	0.0010554991	0.0016837375	0.00080396986
0.0	0.70251757	0.59133583	0.80145544	0.49133006	0.32365775	0.8124972	0.7402584	0.62964255	0.7749682	0.56764334
0.0	0.55374116	0.33797225	0.7104064	0.3116806	0.21787818	0.7672562	0.65304244	0.45741445	0.6762594	0.49506184
0.0	0.99952173	0.99936324	0.99933016	0.99932575	0.99894136	0.9994553	0.99940205	0.99894327	0.9998061	0.9987331
0.0	0.9926166	0.9488954	0.97347575	0.994582	0.9580371	0.9913291	0.96628666	0.9750914	0.98956734	0.97333163
0.0	0.9926166	0.9488954	0.97347575	0.994582	0.9580371	0.9913291	0.96628666	0.9750914	0.98956734	0.97333163
0.0	0.0072377264	0.0077893795	0.007558557	0.0040994524	0.0058846157	0.009476958	0.0134190535	0.003251836	0.020314092	0.006045138
0.0	0.4466258	0.8203217	0.9617893	0.5035685	0.88270473	0.9623724	0.981011	0.4598477	0.98092127	0.9761237
0.0	0.9961991	0.994279	0.99377066	0.99522924	0.9894208	0.9962669	0.99700934	0.9959325	0.999328	0.9975667
0.0	0.99952173	0.99936324	0.99933016	0.99932575	0.99894136	0.9994553	0.99940205	0.99894327	0.9998061	0.9987331
0.0	0.99744946	0.99594706	0.99741286	0.9983557	0.9954841	0.99789715	0.9967654	0.99092907	0.9991873	0.99800664
0.0	0.68107796	0.008949079	0.06956552	0.4841041	0.032954957	0.04112146	0.436794	0.0035160896	0.08322046	0.067315236
0.0	0.9926166	0.9488954	0.97347575	0.994582	0.9580371	0.9913291	0.96628666	0.9750914	0.98956734	0.97333163
0.0	0.8919941	0.9228376	0.9840015	0.99663	0.91029304	0.99052763	0.98656774	0.954869	0.9829338	0.99204636
0.0	0.98265195	0.9913406	0.9813799	0.9763109	0.9639093	0.9952584	0.9919824	0.97594655	0.99161994	0.99547666
0.0	0.9926166	0.9488954	0.97347575	0.994582	0.9580371	0.9913291	0.96628666	0.9750914	0.98956734	0.97333163
0.0	0.98455936	0.96021616	0.98705924	0.98334265	0.97307724	0.9966882	0.9922346	0.9809449	0.99159384	0.97990566
0.0	0.9926166	0.9488954	0.97347575	0.994582	0.9580371	0.9913291	0.96628666	0.9750914	0.98956734	0.97333163
0.0	0.9926166	0.9488954	0.97347575	0.994582	0.9580371	0.9913291	0.96628666	0.9750914	0.98956734	0.97333163
0.0	0.9926166	0.9488954	0.97347575	0.994582	0.9580371	0.9913291	0.96628666	0.9750914	0.98956734	0.97333163
0.0	0.99847883	0.997849	0.9968034	0.9934557	0.9955439	0.9975393	0.9969902	0.9930428	0.99863917	0.99659723
0.0	0.9926166	0.9488954	0.97347575	0.994582	0.9580371	0.9913291	0.96628666	0.9750914	0.98956734	0.97333163
0.0	0.9890863	0.995978	0.98657346	0.99108726	0.9845782	0.99691147	0.9958007	0.98744816	0.9958521	0.9978108
0.0	0.24026246	0.0043204236	0.021327833	0.997759	0.0029222115	0.013025014	0.012314304	0.0010554991	0.0016837383	0.00080396986
0.0	6.537705e-05	0.00019813716	0.029169489	0.00010509111	0.070662	0.00010880734	0.0016493251	0.0001866339	3.2952303e-05	9.2322036e-05
0.0	0.62906986	0.04859228	0.009516906	0.0025474897	0.002224481	0.6297705	0.0050644223	0.054950576	0.0006512592	0.12978937
0.0	0.9926166	0.9488954	0.97347575	0.994582	0.9580371	0.9913291	0.96628666	0.9750914	0.98956734	0.97333163
0.0	0.9961991	0.994279	0.99377066	0.99522924	0.9894208	0.9962669	0.99700934	0.9959325	0.999328	0.9975667
0.0	0.9977118	0.998106	0.9949603	0.9990639	0.99429	0.99907565	0.99694675	0.9981055	0.99889	0.99856097
0.0	0.008111535	0.008154054	0.006966639	0.0039194264	0.0024209793	0.0063420553	0.009442144	0.0050332374	0.018694568	0.0043223132
0.0	0.8199273	0.8945206	0.07125192	0.7586993	0.75835294	0.74924886	0.54847026	0.66001695	0.8055208	0.5590883
0.0	0.9962714	0.9952636	0.99351186	0.9984035	0.98697364	0.9988366	0.99470156	0.995889	0.9981394	0.9980786
0.0	0.9977118	0.998106	0.9949603	0.9990639	0.99429	0.99907565	0.99694675	0.9981055	0.99889	0.99856097
0.0	0.18740727	0.07320494	0.0014227573	0.0012988186	0.0033690773	0.005444305	0.004581826	0.0032591668	0.017330667	0.57298106
0.0	0.004421973	0.0028366633	0.004218255	0.0018304451	0.001222267	0.0041258587	0.0059195426	0.002473023	0.011244476	0.0033028696
0.0	0.9926166	0.9488954	0.97347575	0.994582	0.9580371	0.9913291	0.96628666	0.9750914	0.98956734	0.97333163
0.0	0.99952173	0.99936324	0.99933016	0.99932575	0.99894136	0.9994553	0.99940205	0.99894327	0.9998061	0.9987331
0.0	0.9995395	0.9996661	0.9994753	0.99925476	0.99937904	0.9996	0.999215	0.998473	0.99978167	0.9983229
0.0	0.9991875	0.9993444	0.99915767	0.9992336	0.9994603	0.9996557	0.9993718	0.9987955	0.99971336	0.9985
0.0	0.97562283	0.96253145	0.9867534	0.84929913	0.81141275	0.9908261	0.9822925	0.97315955	0.9927152	0.9403141
0.0	0.9926166	0.9488954	0.97347575	0.994582	0.9580371	0.9913291	0.96628666	0.9750914	0.98956734	0.97333163
0.0	0.9926166	0.9488954	0.97347575	0.994582	0.9580371	0.9913291	0.96628666	0.9750914	0.98956734	0.97333163
0.0	0.9054505	0.8975686	0.9646135	0.5242216	0.67263967	0.88103914	0.8154439	0.8581486	0.9119206	0.9622391
0.0	0.9926166	0.9488954	0.97347575	0.994582	0.9580371	0.9913291	0.96628666	0.9750914	0.98956734	0.97333163
0.0	0.025713338	0.7835813	0.9033522	0.0066339443	0.031477705	0.16423596	0.14527503	0.027757177	0.08615274	0.9836271
0.0	0.99908245	0.99899906	0.99868935	0.9993718	0.9996123	0.99960726	0.99955803	0.99908745	0.99994135	0.99810624
0.0	0.9989685	0.9990081	0.9986382	0.9993211	0.99965894	0.99947006	0.9995579	0.99900466	0.9999292	0.9980234
0.0	0.99908245	0.99913067	0.9985116	0.99918	0.99966896	0.9995203	0.9995813	0.9989561	0.9999397	0.9983529
0.0	0.9990723	0.99886596	0.99866617	0.999017	0.99960226	0.9994748	0.99942064	0.9987004	0.9999379	0.99782026
0.0	0.99886644	0.99884605	0.9975956	0.99672335	0.9975883	0.9982834	0.9982773	0.99679995	0.9991365	0.9984609
0.0	0.01737284	0.21668899	0.43744504	0.06979833	0.10482074	0.02940765	0.31507382	0.068245985	0.63606226	0.52954656
0.0	0.0018462463	0.004050187	0.6792565	0.01582494	0.031019786	0.14370842	0.05068314	0.0008600164	0.048722025	0.7743172
0.0	0.9926166	0.9488954	0.97347575	0.994582	0.9580371	0.9913291	0.96628666	0.9750914	0.98956734	0.97333163
0.0	0.9926166	0.9488954	0.97347575	0.994582	0.9580371	0.9913291	0.96628666	0.9750914	0.98956734	0.97333163
0.0	0.99859375	0.99844724	0.9972777	0.9957047	0.9967116	0.9978643	0.9977574	0.9952886	0.99901867	0.9975903
0.0	0.9926166	0.9488954	0.97347575	0.994582	0.9580371	0.9913291	0.96628666	0.9750914	0.98956734	0.97333163
0.0	0.9926166	0.9488954	0.97347575	0.994582	0.9580371	0.9913291	0.96628666	0.9750914	0.98956734	0.97333163
0.0	0.99847883	0.997849	0.9968034	0.9934557	0.9955439	0.9975393	0.9969902	0.9930428	0.99863917	0.99659723
0.0	0.99847883	0.997849	0.9968034	0.9934557	0.9955439	0.9975393	0.9969902	0.9930428	0.99863917	0.99659723
0.0	0.99847883	0.997849	0.9968034	0.9934557	0.9955439	0.9975393	0.9969902	0.9930428	0.99863917	0.99659723
0.0	0.99847883	0.997849	0.9968034	0.9934557	0.9955439	0.9975393	0.9969902	0.9930428	0.99863917	0.99659723
0.0	0.99847883	0.997849	0.9968034	0.9934557	0.9955439	0.9975393	0.9969902	0.9930428	0.99863917	0.99659723
0.0	0.9988945	0.9990055	0.99783933	0.9973706	0.9975567	0.9981975	0.99860185	0.99669975	0.99934167	0.9982577
0.0	0.9926166	0.9488954	0.97347575	0.994582	0.9580371	0.9913291	0.96628666	0.9750914	0.98956734	0.97333163
0.0	0.9926166	0.9488954	0.97347575	0.994582	0.9580371	0.9913291	0.96628666	0.9750914	0.98956734	0.97333163
0.0	0.9926166	0.9488954	0.97347575	0.994582	0.9580371	0.9913291	0.96628666	0.9750914	0.98956734	0.97333163
0.0	0.99847883	0.997849	0.9968034	0.9934557	0.9955439	0.9975393	0.9969902	0.9930428	0.99863917	0.99659723
0.0	0.9926166	0.9488954	0.97347575	0.994582	0.9580371	0.9913291	0.96628666	0.9750914	0.98956734	0.97333163
0.0	0.9910574	0.98228157	0.99157315	0.99254334	0.9919378	0.9977762	0.9969035	0.991983	0.9970732	0.9897926
0.0	0.9926166	0.9488954	0.97347575	0.994582	0.9580371	0.9913291	0.96628666	0.9750914	0.98956734	0.97333163
0.0	0.9926166	0.9488954	0.97347575	0.994582	0.9580371	0.9913291	0.96628666	0.9750914	0.98956734	0.97333163
0.0	0.9943726	0.9958643	0.9979907	0.99724007	0.996693	0.99871147	0.99909186	0.9974335	0.99905556	0.9931585
0.0	0.9926166	0.9488954	0.97347575	0.994582	0.9580371	0.9913291	0.96628666	0.9750914	0.98956734	0.97333163
0.0	0.98455936	0.96021616	0.98705924	0.98334265	0.97307724	0.9966882	0.9922346	0.9809449	0.99159384	0.97990566
0.0	0.8113169	0.7945528	0.95724416	0.8129355	0.80342793	0.9298856	0.9198015	0.7011401	0.97284704	0.9348058
0.0	0.8113171	0.79455274	0.95724416	0.8129355	0.80342793	0.9298856	0.9198015	0.70114017	0.97284704	0.9348057
0.0	0.8113171	0.79455274	0.95724416	0.8129355	0.803428	0.9298856	0.9198015	0.70114017	0.97284704	0.9348057
0.0	0.9926166	0.9488954	0.97347575	0.994582	0.9580371	0.9913291	0.96628666	0.9750914	0.98956734	0.97333163
0.0	0.9926166	0.9488954	0.97347575	0.994582	0.9580371	0.9913291	0.96628666	0.9750914	0.98956734	0.97333163
0.0	0.989791	0.98306483	0.99099076	0.9889286	0.98813677	0.9977902	0.9961493	0.98971784	0.9962639	0.9860212
0.0	0.9926166	0.9488954	0.97347575	0.994582	0.9580371	0.9913291	0.96628666	0.9750914	0.98956734	0.97333163
0.0	0.9926166	0.9488954	0.97347575	0.994582	0.9580371	0.9913291	0.96628666	0.9750914	0.98956734	0.9733315
0.0	0.9926166	0.9488954	0.97347575	0.994582	0.9580371	0.9913291	0.96628666	0.9750914	0.98956734	0.97333163
0.0	0.9991875	0.9993444	0.99915767	0.9992336	0.9994603	0.9996557	0.9993718	0.9987955	0.99971336	0.9985
0.0	0.0055686967	0.02089213	0.00445273	0.0042562536	0.00057926297	0.0032337354	0.006414166	0.004979162	0.00031905968	0.006134594
0.0	0.9926166	0.9488954	0.97347575	0.994582	0.9580371	0.9913291	0.96628666	0.9750914	0.98956734	0.97333163
0.0	0.9926166	0.9488954	0.97347575	0.994582	0.9580371	0.9913291	0.96628666	0.9750914	0.98956734	0.97333163
0.0	0.9926166	0.9488954	0.97347575	0.994582	0.9580371	0.9913291	0.96628666	0.9750914	0.98956734	0.97333163
0.0	0.9926166	0.9488954	0.97347575	0.994582	0.9580371	0.9913291	0.96628666	0.9750914	0.98956734	0.97333163
0.0	0.9926166	0.9488954	0.97347575	0.994582	0.9580371	0.9913291	0.96628666	0.9750914	0.98956734	0.97333163
0.0	0.9926166	0.9488954	0.97347575	0.994582	0.9580371	0.9913291	0.96628666	0.9750914	0.98956734	0.97333163
0.0	0.9926166	0.9488954	0.97347575	0.994582	0.9580371	0.9913291	0.96628666	0.9750914	0.98956734	0.97333163
0.0	0.9926166	0.9488954	0.97347575	0.994582	0.9580371	0.9913291	0.96628666	0.9750914	0.98956734	0.97333163
0.0	0.9926166	0.9488954	0.97347575	0.994582	0.9580371	0.9913291	0.96628666	0.9750914	0.98956734	0.97333163
0.0	0.9926166	0.9488954	0.97347575	0.994582	0.9580371	0.9913291	0.96628666	0.9750914	0.98956734	0.97333163
0.0	0.9926166	0.9488954	0.97347575	0.994582	0.9580371	0.9913291	0.96628666	0.9750914	0.98956734	0.97333163
0.0	0.5338608	0.11360292	0.058940865	0.5300247	0.30127403	0.84009206	0.6643327	0.26507285	0.54852104	0.18605933
0.0	0.98455936	0.96021616	0.98705924	0.98334265	0.97307724	0.9966882	0.9922346	0.9809449	0.99159384	0.97990566
0.0	0.9926166	0.9488954	0.97347575	0.994582	0.9580371	0.9913291	0.96628666	0.9750914	0.98956734	0.97333163
0.0	0.99744946	0.99594706	0.99741286	0.9983557	0.9954841	0.99789715	0.9967654	0.99092907	0.9991873	0.99800664
0.0	0.9994004	0.9996928	0.9994055	0.9997179	0.99990916	0.99973184	0.99984705	0.99938464	0.9999652	0.99918455
0.0	0.01545367	0.015417145	0.011347829	0.011166748	0.011670064	0.017998358	0.033341013	0.0065086344	0.03199293	0.012923666
0.0	0.9815196	0.0004397046	0.017036412	0.96153176	0.00035361538	0.0064811977	0.91249233	0.48040113	0.006902802	0.02158932
0.0	0.03923288	0.004277579	0.02918606	0.015123538	0.015171314	0.20518577	0.060715985	0.0075895432	0.019236913	0.004455286
0.0	0.9841546	0.98882025	0.99705696	0.9593953	0.99351877	0.9806898	0.9981969	0.95290494	0.99943084	0.990939
0.0	0.9926166	0.9488954	0.97347575	0.994582	0.9580371	0.9913291	0.96628666	0.9750914	0.98956734	0.97333163
0.0	4.6616522e-05	3.793998e-05	0.0022079812	9.774989e-05	8.390598e-05	5.0799503e-05	0.00018922784	2.3788712e-05	0.00021808855	0.0024265817
0.0	0.9961591	0.9963664	0.99440235	0.9986071	0.9897078	0.99894947	0.99556726	0.99468553	0.9985323	0.99849963
0.0	0.9961591	0.9963664	0.99440235	0.9986071	0.9897078	0.99894947	0.99556726	0.99468553	0.9985323	0.99849963
0.0	0.8919941	0.949614	0.9874347	0.9973924	0.9395773	0.9919443	0.99086034	0.954869	0.98830193	0.9946301
0.0	0.62135077	0.66913795	0.7421696	0.91059756	0.34056517	0.6166895	0.72740006	0.77400684	0.59895843	0.37723643
0.0	0.9926166	0.9488954	0.97347575	0.994582	0.9580371	0.9913291	0.96628666	0.9750914	0.98956734	0.97333163
0.0	0.9961991	0.994279	0.99377066	0.99522924	0.9894208	0.9962669	0.99700934	0.9959325	0.999328	0.9975667
0.0	0.9989166	0.99969876	0.99981517	0.9991848	0.99902666	0.9997415	0.9996836	0.9994986	0.99991536	0.9997167
0.0	0.9926166	0.9488954	0.97347575	0.994582	0.9580371	0.9913291	0.96628666	0.9750914	0.98956734	0.97333163
0.0	0.9926166	0.9488954	0.97347575	0.994582	0.9580371	0.9913291	0.96628666	0.9750914	0.98956734	0.97333163
0.0	0.0075476663	0.008183578	0.00817366	0.0060464414	0.0071474705	0.01116561	0.013733812	0.0036446778	0.023200992	0.0061545726
0.0	0.99744946	0.99594706	0.99741286	0.9983557	0.9954841	0.99789715	0.9967654	0.99092907	0.9991873	0.99800664
0.0	0.9926166	0.9488954	0.97347575	0.994582	0.9580371	0.9913291	0.96628666	0.9750914	0.98956734	0.97333163
0.0	0.9926166	0.9488954	0.97347575	0.994582	0.9580371	0.9913291	0.96628666	0.9750914	0.98956734	0.97333163
0.0	0.59238183	0.46802956	0.8317347	0.050656937	0.068554044	0.6334883	0.54756236	0.33822507	0.75998557	0.24136889
0.0	0.97562283	0.96253145	0.9867535	0.84929913	0.81141275	0.9908261	0.9822925	0.97315955	0.9927152	0.9403141
0.0	0.9984794	0.9983364	0.9982651	0.9940461	0.99239177	0.99907434	0.99461526	0.9972282	0.9991117	0.99094135
0.0	0.97562283	0.96253145	0.9867534	0.84929913	0.81141275	0.9908261	0.9822925	0.97315955	0.9927152	0.9403141
0.0	0.024482286	0.75715816	0.90980196	0.0065087825	0.030926723	0.16229011	0.14185958	0.026001675	0.084932506	0.9836271
0.0	0.99817145	0.9991615	0.99922395	0.99937266	0.9991523	0.99948776	0.9991685	0.99806446	0.9995121	0.99755716
0.0	0.9926166	0.9488954	0.97347575	0.994582	0.9580371	0.9913291	0.96628666	0.9750914	0.98956734	0.97333163
0.0	0.99964726	0.9998141	0.99958926	0.99973303	0.999721	0.99974746	0.9996841	0.999209	0.9998888	0.99912006
0.0	0.9993793	0.99946636	0.999387	0.99941003	0.99970144	0.9997228	0.99964523	0.9992186	0.9998311	0.99914134
0.0	0.93786544	0.017125972	0.0013245929	0.9110392	0.9046275	0.5843398	0.6603517	0.011793137	0.9277191	0.063617766
0.0	0.93786544	0.017125972	0.0013245929	0.9110392	0.9046275	0.5843398	0.6603517	0.011793137	0.9277191	0.063617766
0.0	0.9812402	0.8619015	0.9494225	0.81824625	0.937728	0.9569753	0.97369313	0.8683296	0.9941308	0.82356393
0.0	0.9926166	0.9488954	0.97347575	0.994582	0.9580371	0.9913291	0.96628666	0.9750914	0.98956734	0.97333163
0.0	0.99744946	0.99594706	0.99741286	0.9983557	0.9954841	0.99789715	0.9967654	0.99092907	0.9991873	0.99800664
0.0	0.00023846848	0.18375368	0.023208505	0.0005155054	0.058088843	0.8623235	0.67825955	0.91477984	0.81483287	0.12852311
0.0	0.008588745	0.0086498475	0.009539645	0.0058353916	0.00914392	0.01290096	0.019073399	0.006128823	0.035373036	0.0091450475
0.0	0.0007061828	0.0122116	0.00409108	0.0094552785	0.003391496	0.0017564679	0.05623951	0.0013566964	0.026448851	0.0060521844
0.0	0.9991875	0.9993444	0.99915767	0.9992336	0.9994603	0.9996557	0.9993718	0.9987955	0.99971336	0.9985
0.0	0.9926166	0.9488954	0.97347575	0.994582	0.9580371	0.9913291	0.96628666	0.9750914	0.98956734	0.9733315
0.0	0.9926166	0.9488954	0.97347575	0.994582	0.9580371	0.9913291	0.96628666	0.9750914	0.98956734	0.97333163
0.0	0.9926166	0.9488954	0.97347575	0.994582	0.9580371	0.9913291	0.96628666	0.9750914	0.98956734	0.97333163
0.0	0.99935716	0.9982285	0.9990727	0.99908125	0.99950564	0.9984394	0.9995004	0.9984012	0.9998995	0.99947864
0.0	0.9961591	0.99511886	0.9934134	0.9981029	0.984767	0.9987676	0.9935174	0.99468553	0.9980153	0.99779475
0.0	0.9991875	0.9993444	0.99915767	0.9992336	0.9994603	0.9996557	0.9993718	0.9987955	0.99971336	0.9985
0.0	0.9436823	0.8817949	0.7414169	0.87608385	0.67585236	0.71614647	0.9480125	0.8936987	0.9432651	0.6816652
0.0	0.99952173	0.99936324	0.99933016	0.99932575	0.99894136	0.9994553	0.99940205	0.99894327	0.9998061	0.9987331
0.0	0.9926166	0.9488954	0.97347575	0.994582	0.9580371	0.9913291	0.96628666	0.9750914	0.98956734	0.97333163
0.0	0.98845494	0.97462374	0.9890827	0.9385512	0.9913803	0.9958769	0.9946228	0.98114717	0.9985757	0.9620473
0.0	0.98845494	0.96080416	0.9872026	0.91066325	0.9885317	0.9958769	0.9926576	0.9728358	0.99781835	0.94571626
0.0	0.99952173	0.9994978	0.99936086	0.9994276	0.9990753	0.9994553	0.999481	0.99909985	0.9998266	0.99887174
0.0	0.99952173	0.99936324	0.99933016	0.99932575	0.99894136	0.9994553	0.99940205	0.99894327	0.9998061	0.9987331
0.0	0.9926166	0.9488954	0.97347575	0.994582	0.9580371	0.9913291	0.96628666	0.9750914	0.98956734	0.9733315
0.0	0.9982323	0.99838185	0.99912363	0.99804085	0.9968791	0.9986407	0.9983669	0.9974389	0.9994904	0.9985469
0.0	0.9926166	0.9488954	0.97347575	0.994582	0.9580371	0.9913291	0.96628666	0.9750914	0.98956734	0.97333163
0.0	0.9991875	0.9993444	0.99915767	0.9992336	0.9994603	0.9996557	0.9993718	0.9987955	0.99971336	0.9985
0.0	0.9926166	0.9488954	0.97347575	0.994582	0.9580371	0.9913291	0.96628666	0.9750914	0.98956734	0.97333163
0.0	0.00012929543	0.00016844366	0.00021195892	0.00013391237	0.00037690028	6.585447e-05	0.00060703454	0.00016071185	0.000819804	4.02142e-05
0.0	0.9926166	0.9488954	0.97347575	0.994582	0.9580371	0.9913291	0.96628666	0.9750914	0.98956734	0.9733315
0.0	0.99942833	0.99828464	0.9989784	0.99881124	0.9990984	0.9989623	0.99936205	0.998971	0.9998729	0.99956065
0.0	0.9926166	0.9488954	0.97347575	0.994582	0.9580371	0.9913291	0.96628666	0.9750914	0.98956734	0.97333163
0.0	0.9991875	0.9993444	0.99915767	0.9992336	0.9994603	0.9996557	0.9993718	0.9987955	0.99971336	0.9985
0.0	0.9926166	0.9488954	0.97347575	0.994582	0.9580371	0.9913291	0.96628666	0.9750914	0.98956734	0.97333163
0.0	0.00012929543	0.00016844383	0.00021195892	0.00013391237	0.00037690045	6.585447e-05	0.0006070342	0.00016071185	0.000819804	4.0214163e-05
0.0	0.9961991	0.994279	0.9950094	0.9970753	0.9937032	0.9971365	0.9979907	0.9970957	0.9994848	0.99841034
0.0	0.99744946	0.99594706	0.99741286	0.9983557	0.9954841	0.99789715	0.9967654	0.99092907	0.9991873	0.99800664
0.0	0.9926166	0.9488954	0.97347575	0.994582	0.9580371	0.9913291	0.96628666	0.9750914	0.98956734	0.97333163
0.0	0.9926166	0.9488954	0.27568966	0.9499107	0.75698745	0.375528	0.2983778	0.05867728	0.2904694	0.9510264
0.0	0.9926166	0.9488954	0.97347575	0.994582	0.9580371	0.9913291	0.96628666	0.9750914	0.98956734	0.97333163
0.0	0.99740714	0.9848931	0.997063	0.97859585	0.9969331	0.99456596	0.998762	0.99671495	0.9993463	0.9849517
0.0	0.9982962	0.9993069	0.99926406	0.9993625	0.99930763	0.999496	0.999225	0.99826765	0.99959344	0.9976624
0.0	0.9926166	0.9488954	0.97347575	0.994582	0.9580371	0.9913291	0.96628666	0.9750914	0.98956734	0.9733315
0.0	0.9926166	0.9488954	0.97347575	0.994582	0.9580371	0.9913291	0.96628666	0.9750914	0.98956734	0.97333163
0.0	0.04725569	0.0135199	0.2632169	0.0076852944	0.010138793	0.05045668	0.11955328	0.019945467	0.089283414	0.02939578
0.0	0.9976367	0.996959	0.9978885	0.9983925	0.9963638	0.9979936	0.9972065	0.9921112	0.9993781	0.99808806
0.0	0.0011444658	0.0014137459	0.1183477	0.30189955	0.010102716	0.016983876	0.004046736	0.016575735	0.0014613679	0.27553567
0.0	0.9926166	0.9488954	0.97347575	0.994582	0.9580371	0.9913291	0.96628666	0.9750914	0.98956734	0.97333163
0.0	0.0011444658	0.0014137459	0.1183477	0.30189955	0.010102716	0.016983876	0.004046736	0.016575735	0.0014613679	0.27553567
0.0	0.9926166	0.9488954	0.97347575	0.994582	0.9580371	0.9913291	0.96628666	0.9750914	0.98956734	0.97333163
0.0	0.00048348279	0.00047854398	0.00076137553	0.00018971128	0.00013668217	0.00043954802	0.0016076833	0.00037208587	0.00044396648	0.00040770313
0.0	0.99952173	0.99936324	0.99933016	0.99932575	0.99894136	0.9994553	0.99940205	0.99894327	0.9998061	0.9987331
0.0	0.9926166	0.9488954	0.97347575	0.994582	0.9580371	0.9913291	0.96628666	0.9750914	0.98956734	0.97333163
0.0	0.9926166	0.9488954	0.97347575	0.994582	0.9580371	0.9913291	0.96628666	0.9750914	0.98956734	0.97333163
0.0	0.9926166	0.9488954	0.97347575	0.994582	0.9580371	0.9913291	0.96628666	0.9750914	0.98956734	0.97333163
0.0	0.9926166	0.9488954	0.97347575	0.994582	0.9580371	0.9913291	0.96628666	0.9750914	0.98956734	0.97333163
0.0	0.9995395	0.99971014	0.9995035	0.99939847	0.9994491	0.9996	0.99933606	0.9987024	0.9998109	0.9985318
0.0	0.002465506	0.00011212211	0.0014663544	0.0047751497	0.0038519243	0.0052158437	0.00023168133	0.00052993034	0.98956734	0.0020458126
0.0	0.9751654	0.9451595	0.9959871	0.9781812	0.9704551	0.9971205	0.99674016	0.9779083	0.99627846	0.96056914
0.0	0.9751654	0.9259816	0.9955232	0.9708392	0.9638603	0.9971205	0.99606967	0.9721405	0.9949538	0.9511576
0.0	0.9983436	0.99836546	0.9990453	0.99935716	0.99827945	0.99942744	0.99914885	0.9985935	0.9995863	0.9979292
0.0	0.99744946	0.99594706	0.99741286	0.9983557	0.9954841	0.99789715	0.9967654	0.99092907	0.9991873	0.99800664
0.0	0.9983436	0.99836546	0.9990453	0.99935716	0.99827945	0.99942744	0.99914885	0.9985935	0.9995863	0.9979292
0.0	0.9926166	0.9488954	0.97347575	0.994582	0.9580371	0.9913291	0.96628666	0.9750914	0.98956734	0.97333163
0.0	0.9991875	0.9993444	0.99915767	0.9992336	0.9994603	0.9996557	0.9993718	0.9987955	0.99971336	0.9985
0.0	0.9926166	0.9488954	0.97347575	0.994582	0.9580371	0.9913291	0.96628666	0.9750914	0.98956734	0.97333163
0.0	0.9926166	0.9488954	0.97347575	0.994582	0.9580371	0.9913291	0.96628666	0.9750914	0.98956734	0.97333163
0.0	0.16639312	0.015330738	0.0030180442	0.6845212	0.0003017057	0.0017430203	0.00154605	0.0010897596	0.0020619938	0.0013555358
0.0	0.9991875	0.9993444	0.99915767	0.9992336	0.9994603	0.9996557	0.9993718	0.9987955	0.99971336	0.9985
0.0	0.9926166	0.9488954	0.97347575	0.994582	0.9580371	0.9913291	0.96628666	0.9750914	0.98956734	0.97333163
0.0	0.9926166	0.9488954	0.97347575	0.994582	0.9580371	0.9913291	0.96628666	0.9750914	0.98956734	0.97333163
0.0	0.9926166	0.9488954	0.97347575	0.994582	0.9580371	0.9913291	0.96628666	0.9750914	0.98956734	0.97333163
0.0	0.99895084	0.9986676	0.99851507	0.9980755	0.99699223	0.999071	0.9982712	0.99830747	0.9994697	0.9987973
0.0	0.99935716	0.9982285	0.9990727	0.99908125	0.99950564	0.9984394	0.9995004	0.9984012	0.9998995	0.99947864
0.0	0.9926166	0.9488954	0.97347575	0.994582	0.9580371	0.9913291	0.96628666	0.9750914	0.98956734	0.97333163
0.0	0.68107796	0.008949079	0.06956552	0.48410416	0.032954957	0.04112145	0.436794	0.003516088	0.08322046	0.067315236
0.0	0.99740714	0.9848931	0.997063	0.97859585	0.9969331	0.99456596	0.998762	0.99671495	0.9993463	0.9849517
0.0	0.7261305	0.99934953	0.8759037	0.99624014	0.15856548	0.9960373	0.99130344	0.52948284	0.9516297	0.3701203
0.0	0.99956566	0.9997787	0.9996761	0.99981517	0.99982893	0.9997874	0.9997334	0.9996859	0.9999449	0.99971896
0.0	0.99740714	0.9848931	0.997063	0.97859585	0.9969331	0.99456596	0.998762	0.99671495	0.9993463	0.9849517
0.0	0.9973015	0.9848931	0.99712855	0.98186535	0.99734145	0.99478525	0.9987136	0.99671495	0.99938226	0.9865759
0.0	0.94653344	0.9459791	0.87811095	0.90967715	0.947806	0.9528451	0.9478875	0.97822464	0.9972458	0.9363016
0.0	0.5548809	0.39014792	0.74903554	0.31796196	0.24301797	0.7933303	0.65249383	0.46094915	0.6940106	0.51736015
0.0	0.99740714	0.9848931	0.997063	0.97859585	0.9969331	0.99456596	0.998762	0.99671495	0.9993463	0.9849517
0.0	0.98455936	0.96021616	0.98705924	0.98334265	0.97307724	0.9966882	0.9922346	0.9809449	0.99159396	0.97990566
0.0	0.99847883	0.997849	0.9968034	0.9934558	0.9955439	0.9975393	0.9969902	0.9930428	0.99863917	0.99659723
0.0	0.99847883	0.997849	0.9968034	0.9934558	0.9955439	0.9975393	0.9969902	0.9930428	0.99863917	0.99659723
0.0	0.9961991	0.994279	0.99377066	0.99522924	0.9894208	0.9962669	0.99700934	0.9959325	0.999328	0.9975667
0.0	0.99952173	0.99936324	0.99933016	0.99932575	0.99894136	0.9994553	0.99940205	0.99894327	0.9998061	0.9987331
0.0	0.8919941	0.9228376	0.9840015	0.99663	0.9102929	0.99052763	0.98656774	0.954869	0.9829338	0.99204636
0.0	0.98455936	0.96021616	0.98705924	0.98334265	0.97307724	0.9966882	0.9922346	0.9809449	0.99159396	0.97990566
0.0	0.98455936	0.96021616	0.98705924	0.98334265	0.97307724	0.9966882	0.9922346	0.9809449	0.99159384	0.97990566
0.0	0.9962734	0.99631625	0.9944719	0.9985214	0.98997366	0.99898404	0.99509573	0.99569845	0.9984419	0.99836355
0.0	0.0044089034	0.003396822	0.005580939	0.0019640368	0.0011937927	0.0049209786	0.0059805	0.0025306935	0.0118180085	0.0035843824
0.0	0.17447676	0.0018016625	0.30838093	0.0045956257	0.00063353556	0.00050182943	0.0013761478	0.13213782	0.00037903266	0.005198388
0.0	0.9926166	0.9488954	0.97347575	0.994582	0.9580371	0.9913291	0.96628666	0.9750914	0.98956734	0.97333163
0.0	0.9926166	0.9488954	0.97347575	0.994582	0.9580371	0.9913291	0.96628666	0.9750914	0.98956734	0.97333163
0.0	0.9926166	0.9488954	0.97347575	0.994582	0.9580371	0.9913291	0.96628666	0.9750914	0.98956734	0.97333163
0.0	0.99847883	0.997849	0.9968034	0.9934557	0.9955439	0.9975393	0.9969902	0.9930428	0.99863917	0.99659723
0.0	0.9926166	0.9488954	0.97347575	0.994582	0.9580371	0.9913291	0.96628666	0.9750914	0.98956734	0.97333163
0.0	0.99847883	0.997849	0.9968034	0.9934557	0.9955439	0.9975393	0.9969902	0.9930428	0.99863917	0.99659723
0.0	0.9822751	0.9772488	0.9783691	0.9543268	0.9592362	0.9348881	0.97736347	0.9683556	0.9576358	0.98674184
0.0	0.98415565	0.991657	0.996293	0.9958125	0.9933136	0.9974759	0.9950918	0.9851032	0.99580884	0.9867026
0.0	0.99817145	0.9991615	0.99922395	0.99937266	0.9991523	0.99948776	0.9991685	0.99806446	0.9995121	0.99755716
0.0	0.9987313	0.9973349	0.9978891	0.99801934	0.99918145	0.9992679	0.9991172	0.9978125	0.9998913	0.9961842
0.0	0.9926166	0.9488954	0.97347575	0.994582	0.9580371	0.9913291	0.96628666	0.9750914	0.98956734	0.97333163
0.0	0.0030375796	0.0030730476	0.002520043	0.0012676277	0.0008286545	0.0019985694	0.008317017	0.0029555005	0.0036529656	0.0021485484
0.0	0.9926166	0.9488954	0.97347575	0.994582	0.9580371	0.9913291	0.96628666	0.9750914	0.98956734	0.97333163
0.0	0.9961591	0.99511886	0.9934134	0.9981029	0.984767	0.9987676	0.9935174	0.99468553	0.9980153	0.99779475
0.0	0.9961591	0.99511886	0.9934134	0.9981029	0.984767	0.9987676	0.9935174	0.99468553	0.9980153	0.99779475
0.0	0.9961591	0.99511886	0.9934134	0.9981029	0.984767	0.9987676	0.9935174	0.99468553	0.9980153	0.99779475
0.0	0.9926166	0.9488954	0.97347575	0.994582	0.9580371	0.9913291	0.96628666	0.9750914	0.98956734	0.97333163
0.0	0.9926166	0.9488954	0.97347575	0.994582	0.9580371	0.9913291	0.96628666	0.9750914	0.98956734	0.97333163
0.0	0.9926166	0.9488954	0.97347575	0.994582	0.9580371	0.9913291	0.96628666	0.9750914	0.98956734	0.97333163
0.0	0.9926166	0.9488954	0.97347575	0.994582	0.9580371	0.9913291	0.96628666	0.9750914	0.98956734	0.9733315
0.0	0.9926166	0.9488954	0.97347575	0.994582	0.9580371	0.9913291	0.96628666	0.9750914	0.98956734	0.97333163
0.0	0.9926166	0.9488954	0.97347575	0.994582	0.9580371	0.9913291	0.96628666	0.9750914	0.98956734	0.97333163
0.0	0.27135184	0.011479538	0.015043413	0.9930401	0.0013531774	0.0029419076	0.01697793	0.00071572984	0.0015066765	0.000303324
0.0	0.9926166	0.9488954	0.97347575	0.994582	0.9580371	0.9913291	0.96628666	0.9750914	0.98956734	0.97333163
0.0	0.9926166	0.9488954	0.97347575	0.994582	0.9580371	0.9913291	0.96628666	0.9750914	0.98956734	0.97333163
0.0	0.9961991	0.994279	0.99377066	0.99522924	0.9894208	0.9962669	0.99700934	0.9959325	0.999328	0.9975667
0.0	0.99847883	0.997849	0.9968034	0.9934558	0.9955439	0.9975393	0.9969902	0.9930428	0.99863917	0.99659723
0.0	0.9926166	0.9488954	0.97347575	0.994582	0.9580371	0.9913291	0.96628666	0.9750914	0.98956734	0.97333163
0.0	0.68107796	0.008949079	0.06956552	0.48410416	0.032954957	0.04112146	0.436794	0.003516088	0.08322048	0.067315236
0.0	0.9961991	0.994279	0.99377066	0.99522924	0.9894208	0.9962669	0.99700934	0.9959325	0.999328	0.9975667
0.0	0.9841546	0.9924038	0.99735653	0.97200215	0.99508697	0.9806898	0.9986279	0.96588033	0.9995499	0.99341065
0.0	0.9841546	0.98882025	0.99705696	0.9593952	0.99351877	0.9806898	0.9981969	0.95290494	0.99943084	0.990939
0.0	0.94653344	0.9459791	0.87811095	0.90967715	0.947806	0.9528451	0.9478875	0.97822464	0.9972458	0.9363016
0.0	0.9926166	0.9488954	0.97347575	0.994582	0.9580371	0.9913291	0.96628666	0.9750914	0.98956734	0.97333163
0.0	0.99740714	0.9848931	0.997063	0.97859585	0.9969331	0.99456596	0.998762	0.99671495	0.9993463	0.9849517
0.0	0.9991875	0.9993444	0.99915767	0.9992336	0.9994603	0.9996557	0.9993718	0.9987955	0.99971336	0.9985
0.0	0.24026246	0.0043204236	0.021327827	0.997759	0.0029222115	0.013025007	0.012314298	0.0010554991	0.0016837383	0.00080396986
0.0	0.0072377264	0.0077893757	0.0075585647	0.0040994543	0.0058846157	0.009476958	0.0134190535	0.0032518376	0.020314092	0.006045138
0.0	0.9926166	0.9488954	0.97347575	0.994582	0.9580371	0.9913291	0.96628666	0.9750914	0.98956734	0.97333163
0.0	0.9982323	0.99838185	0.99912363	0.99804085	0.9968791	0.9986407	0.9983669	0.9974389	0.9994904	0.9985469
0.0	0.9926166	0.9488954	0.97347575	0.994582	0.9580371	0.9913291	0.96628666	0.9750914	0.98956734	0.9733315
0.0	0.9926166	0.9488954	0.97347575	0.994582	0.9580371	0.9913291	0.96628666	0.9750914	0.98956734	0.97333163
0.0	0.9991875	0.9993444	0.99915767	0.9992336	0.9994603	0.9996557	0.9993718	0.9987955	0.99971336	0.9985
0.0	0.9926166	0.9488954	0.97347575	0.994582	0.9580371	0.9913291	0.96628666	0.9750914	0.98956734	0.97333163
0.0	0.24026246	0.0043204254	0.021327827	0.997759	0.0029222115	0.013025007	0.012314304	0.0010554991	0.0016837383	0.00080396986
0.0	0.9926166	0.9488954	0.97347575	0.994582	0.9580371	0.9913291	0.96628666	0.9750914	0.98956734	0.97333163
0.0	0.5374014	0.007530694	0.047438327	0.99793786	0.006459391	0.013025007	0.06369399	0.0013409888	0.010096285	0.0033598805
0.0	0.034505583	0.14413886	0.059383996	0.1324336	0.001299222	0.9913291	0.056030933	0.0027046865	0.64268756	0.95970726
0.0	0.9926166	0.9488954	0.97347575	0.994582	0.9580371	0.9913291	0.96628666	0.9750914	0.98956734	0.9733315
0.0	0.9926166	0.9488954	0.97347575	0.994582	0.9580371	0.9913291	0.96628666	0.9750914	0.98956734	0.97333163
0.0	0.9991875	0.9993444	0.99915767	0.9992336	0.9994603	0.9996557	0.9993718	0.9987955	0.99971336	0.9985
0.0	0.9926166	0.9488954	0.97347575	0.994582	0.9580371	0.9913291	0.96628666	0.9750914	0.98956734	0.97333163
0.0	0.9926166	0.9488954	0.97347575	0.994582	0.9580371	0.9913291	0.96628666	0.9750914	0.98956734	0.97333163
0.0	0.9926166	0.9488954	0.97347575	0.994582	0.9580371	0.9913291	0.96628666	0.9750914	0.98956734	0.97333163
0.0	0.9991875	0.9993444	0.99915767	0.9992336	0.9994603	0.9996557	0.9993718	0.9987955	0.99971336	0.9985
0.0	0.9926166	0.9488954	0.97347575	0.994582	0.9580371	0.9913291	0.96628666	0.9750914	0.98956734	0.97333163
0.0	0.0030375796	0.0030730476	0.002520043	0.0012676271	0.000828655	0.0019985694	0.008317017	0.0029554975	0.0036529656	0.0021485484
0.0	0.9926166	0.9488954	0.97347575	0.994582	0.9580371	0.9913291	0.96628666	0.9750914	0.98956734	0.97333163
0.0	0.9926166	0.9488954	0.97347575	0.994582	0.9580371	0.9913291	0.96628666	0.9750914	0.98956734	0.97333163
0.0	0.9926166	0.9488954	0.97347575	0.994582	0.9580371	0.9913291	0.96628666	0.9750914	0.98956734	0.97333163
0.0	0.0077525983	0.011007215	0.008853726	0.0058743954	0.0058846157	0.0104867015	0.020191997	0.004066691	0.025218649	0.007953969
0.0	0.0077525983	0.011007215	0.008853726	0.0058743926	0.0058846157	0.010486696	0.020192007	0.004066691	0.025218654	0.007953969
0.0	0.0018059622	0.043327786	0.2589555	0.9791747	0.9580371	0.0009994541	0.057643432	0.0022894342	5.007081e-05	0.016364435
0.0	0.0018059622	0.043327786	0.2589555	0.9791747	0.9580371	0.0009994541	0.057643432	0.0022894342	5.007081e-05	0.016364435
0.0	0.99921286	0.9994055	0.99919814	0.9992969	0.9994603	0.9996655	0.99941206	0.998852	0.9997271	0.9986141
0.0	0.9926166	0.9488954	0.97347575	0.994582	0.9580371	0.9913291	0.96628666	0.9750914	0.98956734	0.97333163
0.0	0.9926166	0.9488954	0.97347575	0.994582	0.9580371	0.9913291	0.96628666	0.9750914	0.98956734	0.97333163
0.0	0.5898154	0.067372695	0.08923133	0.37378785	0.69336176	0.14289679	0.54304224	0.0545007	0.7330596	0.989052
0.0	0.9996088	0.9996592	0.9998159	0.9996105	0.99944896	0.9998412	0.999534	0.9995235	0.9999001	0.9994886
0.0	0.9926166	0.9488954	0.97347575	0.994582	0.9580371	0.9913291	0.96628666	0.9750914	0.98956734	0.97333163
0.0	0.999022	0.9993418	0.9983058	0.9994784	0.99854916	0.998904	0.9996836	0.9993575	0.99985766	0.9996687
0.0	0.9926166	0.9488954	0.97347575	0.994582	0.9580371	0.9913291	0.96628666	0.9750914	0.98956734	0.97333163
0.0	0.9991875	0.9993444	0.99915767	0.9992336	0.9994603	0.9996557	0.9993718	0.9987955	0.99971336	0.9985
0.0	0.0041952976	0.0026159226	0.0038890257	0.0014776243	0.00093149225	0.0037496397	0.004627115	0.0018550962	0.00924257	0.002761181
0.0	0.16008605	0.1572017	0.06317258	0.0066617928	0.094815716	0.021137653	0.23836446	0.16089906	0.15965581	0.17913875
0.0	0.926505	0.96990067	0.99065	0.9854719	0.9280151	0.98233056	0.9846838	0.8982562	0.9903832	0.9772095
0.0	0.9926166	0.9488954	0.97347575	0.994582	0.9580371	0.9913291	0.96628666	0.9750914	0.98956734	0.97333163
0.0	0.008845453	0.011393907	0.009172499	0.006144242	0.009518115	0.009476958	0.0134190535	0.004578454	0.02729029	0.006045138
0.0	0.009158045	0.0014897245	0.5096563	0.0028133872	0.012481152	0.9913291	0.96628666	0.00060456677	5.228457e-05	0.97333163
0.0	0.23734742	0.1303423	0.5042812	0.033538077	0.064083904	0.1588981	0.39571938	0.057279065	0.51469934	0.078602575
0.0	0.9926166	0.9488954	0.97347575	0.994582	0.9580371	0.9913291	0.96628666	0.9750914	0.98956734	0.97333163
0.0	0.9926166	0.9488954	0.97347575	0.994582	0.9580371	0.9913291	0.96628666	0.9750914	0.98956734	0.97333163
0.0	0.9980355	0.9986426	0.9977254	0.9960169	0.9977634	0.9987129	0.9981517	0.9950399	0.99891806	0.994162
0.0	0.0003648531	0.0233736	0.026339663	0.00036079876	0.00022353845	0.02047894	0.0016195949	0.002936028	0.0031373342	0.005153498
0.0	0.34341222	0.39625555	0.21163389	0.48012778	0.5215308	0.9428221	0.6891288	0.32928276	0.8870699	0.34928945
0.0	0.9961591	0.99511886	0.9934134	0.9981029	0.984767	0.9987676	0.9935174	0.99468553	0.9980153	0.99779475
0.0	0.9926166	0.9488954	0.97347575	0.994582	0.9580371	0.9913291	0.96628666	0.9750914	0.98956734	0.97333163
0.0	0.9918749	0.99697137	0.99892247	0.98601913	0.9596766	0.99742955	0.99458754	0.99376196	0.9982988	0.99079704
0.0	0.99952173	0.99936324	0.99933016	0.99932575	0.99894136	0.9994553	0.99940205	0.99894327	0.9998061	0.9987331
0.0	0.9926166	0.9488954	0.97347575	0.994582	0.9580371	0.9913291	0.96628666	0.9750914	0.98956734	0.97333163
0.0	0.000361472	5.9215432e-05	0.3858576	0.1145719	0.025266588	0.006214648	0.0031003307	0.032330777	0.0016865788	0.20029795
0.0	0.9756227	0.9625313	0.9867535	0.84929913	0.8114128	0.9908261	0.9822925	0.97315955	0.9927152	0.9403141
0.0	0.9984794	0.9983364	0.9982651	0.9940461	0.9923919	0.99907434	0.99461526	0.9972282	0.9991117	0.99094135
0.0	0.9991875	0.9993444	0.99915767	0.9992336	0.9994603	0.9996557	0.9993718	0.9987955	0.99971336	0.9985
0.0	0.9926166	0.9488954	0.97347575	0.994582	0.9580371	0.9913291	0.96628666	0.9750914	0.98956734	0.97333163
0.0	0.9973609	0.9974898	0.99502414	0.9989317	0.994528	0.9991579	0.9970452	0.9968733	0.9988507	0.99889624
0.0	0.5338608	0.11360292	0.058940865	0.5300247	0.30127403	0.84009206	0.6643327	0.26507285	0.54852104	0.18605933
0.0	0.9991875	0.9993444	0.99915767	0.9992336	0.9994603	0.9996557	0.9993718	0.9987955	0.99971336	0.9985
0.0	0.9991875	0.9993444	0.99915767	0.9992336	0.9994603	0.9996557	0.9993718	0.9987955	0.99971336	0.9985
0.0	0.9961591	0.99511886	0.9934134	0.9981029	0.984767	0.9987676	0.9935174	0.99468553	0.9980153	0.99779475
0.0	0.7942214	0.7912192	0.8704004	0.23248604	0.23896123	0.9769166	0.87332326	0.944098	0.9292925	0.81281245
0.0	0.99740714	0.9848931	0.997063	0.97859585	0.9969331	0.99456596	0.998762	0.99671495	0.9993463	0.9849517
0.0	0.99847883	0.997849	0.9968034	0.9934557	0.9955439	0.9975393	0.9969902	0.9930428	0.99863917	0.99659723
0.0	0.98455936	0.96021616	0.98705924	0.98334265	0.97307724	0.9966882	0.9922346	0.9809449	0.99159396	0.97990566
0.0	0.86771494	0.053598322	0.43219316	0.0010025807	0.01528834	0.6454986	0.7942854	0.8206972	0.83698285	0.0032585782
0.0	0.99847883	0.997849	0.9968034	0.9934557	0.9955439	0.9975393	0.9969902	0.9930428	0.99863917	0.99659723
0.0	0.031738944	0.115742564	0.0057645435	0.7223453	0.90869254	0.4469115	0.60373634	0.32666406	0.10026468	0.6438894
0.0	0.00046705842	0.0002666029	0.029020503	0.00014515233	0.004359113	4.2964853e-05	0.00016496994	0.00036523692	5.7839814e-05	0.00012171366
0.0	0.24775226	0.1563476	0.5012762	0.0375888	0.07679634	0.22633205	0.57460237	0.07142978	0.5229009	0.13716634
0.0	0.009142814	0.023212938	0.010933439	0.007821774	0.012995965	0.013948461	0.019158563	0.008549624	0.036117576	0.013658551
0.0	0.9926166	0.9488954	0.97347575	0.994582	0.9580371	0.9913291	0.96628666	0.9750914	0.98956734	0.97333163
0.0	0.9926166	0.9488954	0.97347575	0.994582	0.9580371	0.9913291	0.96628666	0.9750914	0.98956734	0.97333163
0.0	0.9926166	0.9488954	0.97347575	0.994582	0.9580371	0.9913291	0.96628666	0.9750914	0.98956734	0.97333163
0.0	0.9926166	0.9488954	0.97347575	0.994582	0.9580371	0.9913291	0.96628666	0.9750914	0.98956734	0.9733315
0.0	0.9926166	0.9488954	0.97347575	0.994582	0.9580371	0.9913291	0.96628666	0.9750914	0.98956734	0.97333163
0.0	0.9991875	0.9993444	0.99915767	0.9992336	0.9994603	0.9996557	0.9993718	0.9987955	0.99971336	0.9985
0.0	0.99817145	0.9991615	0.99922395	0.99937266	0.9991523	0.99948776	0.9991685	0.99806446	0.9995121	0.99755716
0.0	0.9926166	0.9488954	0.97347575	0.994582	0.9580371	0.9913291	0.96628666	0.9750914	0.98956734	0.97333163
0.0	0.9991875	0.9993444	0.99915767	0.9992336	0.9994603	0.9996557	0.9993718	0.9987955	0.99971336	0.9985
0.0	0.24026251	0.0043204236	0.021327838	0.997759	0.0029222115	0.013025014	0.012314304	0.0010554991	0.0016837375	0.00080396986
0.0	0.9926166	0.9488954	0.97347575	0.994582	0.9580371	0.9913291	0.96628666	0.9750914	0.98956734	0.97333163
0.0	0.9926166	0.9488954	0.97347575	0.994582	0.9580371	0.9913291	0.96628666	0.9750914	0.98956734	0.97333163
0.0	0.9926166	0.9488954	0.97347575	0.994582	0.9580371	0.9913291	0.96628666	0.9750914	0.98956734	0.97333163
0.0	0.9991875	0.9993444	0.99915767	0.9992336	0.9994603	0.9996557	0.9993718	0.9987955	0.99971336	0.9985
0.0	0.9926166	0.9488954	0.97347575	0.994582	0.9580371	0.9913291	0.96628666	0.9750914	0.98956734	0.9733315
0.0	0.9926166	0.9488954	0.97347575	0.994582	0.9580371	0.9913291	0.96628666	0.9750914	0.98956734	0.97333163
0.0	0.9926166	0.9488954	0.97347575	0.994582	0.9580371	0.9913291	0.96628666	0.9750914	0.98956734	0.97333163
0.0	0.9926166	0.9488954	0.97347575	0.994582	0.9580371	0.9913291	0.96628666	0.9750914	0.98956734	0.97333163
0.0	0.9991875	0.9993444	0.99915767	0.9992336	0.9994603	0.9996557	0.9993718	0.9987955	0.99971336	0.9985
0.0	0.9991875	0.9993444	0.99915767	0.9992336	0.9994603	0.9996557	0.9993718	0.9987955	0.99971336	0.9985
0.0	0.9926166	0.9488954	0.97347575	0.994582	0.9580371	0.9913291	0.96628666	0.9750914	0.98956734	0.97333163
0.0	0.9926166	0.9488954	0.97347575	0.994582	0.9580371	0.9913291	0.96628666	0.9750914	0.98956734	0.97333163
0.0	0.9926166	0.9488954	0.97347575	0.994582	0.9580371	0.9913291	0.96628666	0.9750914	0.98956734	0.97333163
0.0	0.9926166	0.9488954	0.97347575	0.994582	0.9580371	0.9913291	0.96628666	0.9750914	0.98956734	0.9733315
0.0	0.9926166	0.9488954	0.97347575	0.994582	0.9580371	0.9913291	0.96628666	0.9750914	0.98956734	0.97333163
0.0	0.9926166	0.9488954	0.97347575	0.994582	0.9580371	0.9913291	0.96628666	0.9750914	0.98956734	0.97333163
0.0	0.9982323	0.99838185	0.99912363	0.99804085	0.9968791	0.9986407	0.9983669	0.9974389	0.9994904	0.9985469
0.0	0.9991875	0.9993444	0.99915767	0.9992336	0.9994603	0.9996557	0.9993718	0.9987955	0.99971336	0.9985
0.0	0.9926166	0.9488954	0.97347575	0.994582	0.9580371	0.9913291	0.96628666	0.9750914	0.98956734	0.97333163
0.0	0.9926166	0.9488954	0.97347575	0.994582	0.9580371	0.9913291	0.96628666	0.9750914	0.98956734	0.97333163
0.0	0.4225941	0.31773636	0.8613528	0.36105302	0.236931	0.41924685	0.716543	0.24094377	0.7503884	0.530038
0.0	0.99895084	0.9986676	0.99851507	0.9980755	0.99699223	0.999071	0.9982712	0.99830747	0.9994697	0.9987973
0.0	0.0019856687	0.0011350401	0.0014154797	0.0011626452	0.00058286334	0.009147339	0.0032994996	0.00066651613	0.00089019403	0.011544576
0.0	0.9926166	0.9488954	0.97347575	0.994582	0.9580371	0.9913291	0.96628666	0.9750914	0.98956734	0.97333163
0.0	0.9926166	0.9488954	0.97347575	0.994582	0.9580371	0.9913291	0.96628666	0.9750914	0.98956734	0.97333163
0.0	0.9991875	0.9993444	0.99915767	0.9992336	0.9994603	0.9996557	0.9993718	0.9987955	0.99971336	0.9985
0.0	0.9926166	0.9488954	0.97347575	0.994582	0.9580371	0.9913291	0.96628666	0.9750914	0.98956734	0.97333163
0.0	0.9926166	0.9488954	0.97347575	0.994582	0.9580371	0.9913291	0.96628666	0.9750914	0.98956734	0.97333163
0.0	0.00012929543	0.00016844366	0.00021195892	0.00013391237	0.00037690028	6.585447e-05	0.0006070342	0.00016071185	0.000819804	4.0214163e-05
0.0	0.9926166	0.9488954	0.97347575	0.994582	0.9580371	0.9913291	0.96628666	0.9750914	0.98956734	0.97333163
0.0	0.9982323	0.99838185	0.99912363	0.99804085	0.9968791	0.9986407	0.9983669	0.9974389	0.9994904	0.9985469
0.0	0.9926166	0.9488954	0.97347575	0.994582	0.9580371	0.9913291	0.96628666	0.9750914	0.98956734	0.97333163
0.0	0.9926166	0.9488954	0.97347575	0.994582	0.9580371	0.9913291	0.96628666	0.9750914	0.98956734	0.97333163
0.0	0.9982323	0.99838185	0.99912363	0.99804085	0.9968791	0.9986407	0.9983669	0.9974389	0.9994904	0.9985469
0.0	0.9991875	0.9993444	0.99915767	0.9992336	0.9994603	0.9996557	0.9993718	0.9987955	0.99971336	0.9985
0.0	0.9926166	0.9488954	0.97347575	0.994582	0.9580371	0.9913291	0.96628666	0.9750914	0.98956734	0.9733315
0.0	0.9926166	0.9488954	0.97347575	0.994582	0.9580371	0.9913291	0.96628666	0.9750914	0.98956734	0.97333163
0.0	0.9987766	0.99870217	0.99931705	0.9993617	0.99911815	0.999608	0.99929273	0.99871564	0.9995358	0.99835604
0.0	0.99744946	0.99594706	0.99741286	0.9983557	0.9954841	0.99789715	0.9967654	0.99092907	0.9991873	0.99800664
0.0	0.9926166	0.9488954	0.97347575	0.994582	0.9580371	0.9913291	0.96628666	0.9750914	0.98956734	0.97333163
0.0	0.9926166	0.9488954	0.97347575	0.994582	0.9580371	0.9913291	0.96628666	0.9750914	0.98956734	0.97333163
0.0	0.9982323	0.99838185	0.99912363	0.99804085	0.9968791	0.9986407	0.9983669	0.9974389	0.9994904	0.9985469
0.0	0.9991875	0.9993444	0.99915767	0.9992336	0.9994603	0.9996557	0.9993718	0.9987955	0.99971336	0.9985
0.0	0.9926166	0.9488954	0.97347575	0.994582	0.9580371	0.9913291	0.96628666	0.9750914	0.98956734	0.9733315
0.0	0.9926166	0.9488954	0.97347575	0.994582	0.9580371	0.9913291	0.96628666	0.9750914	0.98956734	0.97333163
0.0	0.9926166	0.9488954	0.97347575	0.994582	0.9580371	0.9913291	0.96628666	0.9750914	0.98956734	0.97333163
0.0	0.9926166	0.9488954	0.97347575	0.994582	0.9580371	0.9913291	0.96628666	0.9750914	0.98956734	0.97333163
0.0	0.99740714	0.9848931	0.997063	0.97859585	0.9969331	0.99456596	0.998762	0.99671495	0.9993463	0.9849517
0.0	0.99740714	0.9848931	0.997063	0.97859585	0.9969331	0.99456596	0.998762	0.99671495	0.9993463	0.9849517
0.0	0.99847883	0.997849	0.9968034	0.9934557	0.9955439	0.9975393	0.9969902	0.9930428	0.99863917	0.99659723
0.0	0.99847883	0.997849	0.9968034	0.9934557	0.9955439	0.9975393	0.9969902	0.9930428	0.99863917	0.99659723
0.0	0.9982323	0.99838185	0.99912363	0.99804085	0.9968791	0.9986407	0.9983669	0.9974389	0.9994904	0.9985469
0.0	0.9926166	0.9488954	0.97347575	0.994582	0.9580371	0.9913291	0.96628666	0.9750914	0.98956734	0.97333163
0.0	0.9991875	0.9993444	0.99915767	0.9992336	0.9994603	0.9996557	0.9993718	0.9987955	0.99971336	0.9985
0.0	0.9926166	0.9488954	0.97347575	0.994582	0.9580371	0.9913291	0.96628666	0.9750914	0.98956734	0.97333163
0.0	0.9926166	0.9488954	0.97347575	0.994582	0.9580371	0.9913291	0.96628666	0.9750914	0.98956734	0.97333163
0.0	0.98455936	0.96021616	0.98705924	0.98334265	0.97307724	0.9966882	0.9922346	0.9809449	0.99159396	0.97990566
0.0	0.98455936	0.96021616	0.98705924	0.98334265	0.97307724	0.9966882	0.9922346	0.9809449	0.99159396	0.97990566
0.0	0.14838842	0.5844038	0.7602718	0.78213936	0.7038503	0.65000135	0.6955692	0.21362258	0.87534106	0.9532493
0.0	0.9926166	0.9488954	0.97347575	0.994582	0.9580371	0.9913291	0.96628666	0.9750914	0.98956734	0.97333163
0.0	0.9926166	0.9488954	0.97347575	0.994582	0.9580371	0.9913291	0.96628666	0.9750914	0.98956734	0.9733315
0.0	0.99847883	0.997849	0.9968034	0.9934557	0.9955439	0.9975393	0.9969902	0.9930428	0.99863917	0.99659723
0.0	0.99847883	0.997849	0.9968034	0.9934558	0.9955439	0.9975393	0.9969902	0.9930428	0.99863917	0.99659723
0.0	0.9926166	0.9488954	0.97347575	0.994582	0.9580371	0.9913291	0.96628666	0.9750914	0.98956734	0.97333163
0.0	0.9926166	0.9488954	0.97347575	0.994582	0.9580371	0.9913291	0.96628666	0.9750914	0.98956734	0.97333163
0.0	0.9926166	0.9488954	0.97347575	0.994582	0.9580371	0.9913291	0.96628666	0.9750914	0.98956734	0.97333163
0.0	0.9926166	0.9488954	0.97347575	0.994582	0.9580371	0.9913291	0.96628666	0.9750914	0.98956734	0.9733315
0.0	0.9926166	0.9488954	0.97347575	0.994582	0.9580371	0.9913291	0.96628666	0.9750914	0.98956734	0.97333163
0.0	0.9991875	0.9993444	0.99915767	0.9992336	0.9994603	0.9996557	0.9993718	0.9987955	0.99971336	0.9985
0.0	0.98140633	0.43041956	0.92236114	0.5567158	0.8799809	0.9384441	0.9090969	0.63993967	0.96101105	0.9142362
0.0	0.13620336	0.02284102	0.36318243	0.014688774	0.036800597	0.08234412	0.27094862	0.022879642	0.30203637	0.057817936
0.0	0.014739385	0.019546896	0.010875745	0.0078079803	0.013130808	0.014517395	0.023555862	0.008445044	0.024311276	0.010612753
0.0	0.42014864	0.22120844	0.7548302	0.2014694	0.65213764	0.4961569	0.6881506	0.23415072	0.79337126	0.32937315
0.0	0.14960459	0.026768569	0.38495678	0.01820721	0.042119276	0.088859856	0.28544992	0.023222465	0.33922538	0.06125063
0.0	0.997673	0.9981505	0.9977761	0.9963386	0.99767953	0.9980398	0.9967982	0.9956286	0.99928254	0.99700063
0.0	0.9926166	0.9488954	0.97347575	0.994582	0.9580371	0.9913291	0.96628666	0.9750914	0.98956734	0.97333163
0.0	0.9926166	0.9488954	0.97347575	0.994582	0.9580371	0.9913291	0.96628666	0.9750914	0.98956734	0.97333163
0.0	0.99952173	0.99936324	0.99933016	0.99932575	0.99894136	0.9994553	0.99940205	0.99894327	0.9998061	0.9987331
0.0	0.99829286	0.99539447	0.9979261	0.9973515	0.9980354	0.99802834	0.9980149	0.997479	0.9988839	0.9934134
0.0	0.9991875	0.9993444	0.99915767	0.9992336	0.9994603	0.9996557	0.9993718	0.9987955	0.99971336	0.9985
0.0	0.9926166	0.9488954	0.97347575	0.994582	0.9580371	0.9913291	0.96628666	0.9750914	0.98956734	0.9733315
0.0	0.9926166	0.9488954	0.97347575	0.994582	0.9580371	0.9913291	0.96628666	0.9750914	0.98956734	0.97333163
0.0	0.9926166	0.9488954	0.97347575	0.994582	0.9580371	0.9913291	0.96628666	0.9750914	0.98956734	0.97333163
0.0	0.9991875	0.9993444	0.99915767	0.9992336	0.9994603	0.9996557	0.9993718	0.9987955	0.99971336	0.9985
0.0	0.9991875	0.9993444	0.99915767	0.9992336	0.9994603	0.9996557	0.9993718	0.9987955	0.99971336	0.9985
0.0	0.9926166	0.9488954	0.97347575	0.994582	0.9580371	0.9913291	0.96628666	0.9750914	0.98956734	0.97333163
0.0	0.9926166	0.9488954	0.97347575	0.994582	0.9580371	0.9913291	0.96628666	0.9750914	0.98956734	0.97333163
0.0	0.9926166	0.9488954	0.97347575	0.994582	0.9580371	0.9913291	0.96628666	0.9750914	0.98956734	0.97333163
0.0	0.9926166	0.9488954	0.97347575	0.994582	0.9580371	0.9913291	0.96628666	0.9750914	0.98956734	0.9733315
0.0	0.9926166	0.9488954	0.97347575	0.994582	0.9580371	0.9913291	0.96628666	0.9750914	0.98956734	0.97333163
0.0	0.9926166	0.9488954	0.97347575	0.994582	0.9580371	0.9913291	0.96628666	0.9750914	0.98956734	0.97333163
0.0	0.9991875	0.9993444	0.99915767	0.9992336	0.9994603	0.9996557	0.9993718	0.9987955	0.99971336	0.9985
0.0	0.00012929543	0.00016844383	0.00021195892	0.00013391237	0.00037690028	6.585447e-05	0.0006070342	0.00016071185	0.000819804	4.02142e-05
0.0	0.24026246	0.0043204236	0.021327838	0.997759	0.0029222115	0.013025007	0.012314304	0.0010554991	0.0016837375	0.00080396986
0.0	0.9991875	0.9993444	0.99915767	0.9992336	0.9994603	0.9996557	0.9993718	0.9987955	0.99971336	0.9985
0.0	0.00012929543	0.00016844383	0.00021195892	0.00013391237	0.00037690028	6.585447e-05	0.00060703454	0.00016071185	0.000819804	4.02142e-05
0.0	0.24026251	0.0043204236	0.021327838	0.997759	0.0029222115	0.013025007	0.012314304	0.0010554991	0.0016837383	0.00080396986
0.0	0.9991875	0.9993444	0.99915767	0.9992336	0.9994603	0.9996557	0.9993718	0.9987955	0.99971336	0.9985
0.0	0.9926166	0.9488954	0.97347575	0.994582	0.9580371	0.9913291	0.96628666	0.9750914	0.98956734	0.97333163
0.0	0.9926166	0.9488954	0.97347575	0.994582	0.9580371	0.9913291	0.96628666	0.9750914	0.98956734	0.97333163
0.0	0.9926166	0.9488954	0.97347575	0.994582	0.9580371	0.9913291	0.96628666	0.9750914	0.98956734	0.97333163
0.0	0.9926166	0.9488954	0.97347575	0.994582	0.9580371	0.9913291	0.96628666	0.9750914	0.98956734	0.97333163
0.0	0.9926166	0.9488954	0.97347575	0.994582	0.9580371	0.9913291	0.96628666	0.9750914	0.98956734	0.9733315
0.0	0.9926166	0.9488954	0.97347575	0.994582	0.9580371	0.9913291	0.96628666	0.9750914	0.98956734	0.97333163
0.0	0.9991875	0.9993444	0.99915767	0.9992336	0.9994603	0.9996557	0.9993718	0.9987955	0.99971336	0.9985
0.0	0.9926166	0.9488954	0.97347575	0.994582	0.9580371	0.9913291	0.96628666	0.9750914	0.98956734	0.97333163
0.0	0.9991875	0.9993444	0.99915767	0.9992336	0.9994603	0.9996557	0.9993718	0.9987955	0.99971336	0.9985
0.0	0.24026246	0.0043204254	0.021327838	0.997759	0.0029222115	0.013025014	0.012314298	0.0010554991	0.0016837383	0.00080396986
0.0	0.99817145	0.9991615	0.99922395	0.99937266	0.9991523	0.99948776	0.9991685	0.99806446	0.9995121	0.99755716
0.0	0.99740714	0.9848931	0.997063	0.97859585	0.9969331	0.99456596	0.998762	0.99671495	0.9993463	0.9849517
0.0	0.99847883	0.997849	0.9968034	0.9934557	0.9955439	0.9975393	0.9969902	0.9930428	0.99863917	0.99659723
0.0	0.8590987	0.86382306	0.60182446	0.89549464	0.8843185	0.9303097	0.92736006	0.84684014	0.98823535	0.91796273
0.0	0.9796296	0.9697835	0.96974015	0.9044128	0.94792444	0.98083234	0.9651222	0.9530341	0.989518	0.97478557
0.0	0.98455936	0.96021616	0.98705924	0.98334265	0.97307724	0.9966882	0.9922346	0.9809449	0.99159396	0.97990566
0.0	0.99847883	0.997849	0.9968034	0.9934557	0.9955439	0.9975393	0.9969902	0.9930428	0.99863917	0.99659723
0.0	0.99840003	0.99948883	0.99933165	0.9994764	0.9994388	0.9995802	0.9994691	0.998509	0.99963605	0.9982139
0.0	0.9926166	0.9488954	0.97347575	0.994582	0.9580371	0.9913291	0.96628666	0.9750914	0.98956734	0.97333163
0.0	0.9926166	0.9488954	0.97347575	0.994582	0.9580371	0.9913291	0.96628666	0.9750914	0.98956734	0.97333163
0.0	0.9926166	0.9488954	0.97347575	0.994582	0.9580371	0.9913291	0.96628666	0.9750914	0.98956734	0.97333163
0.0	0.013388862	0.014359837	0.009747444	0.00525083	0.012850022	0.014906196	0.018747417	0.0037881362	0.025485836	0.0078758495
0.0	0.99740714	0.9848931	0.997063	0.97859585	0.9969331	0.99456596	0.998762	0.99671495	0.9993463	0.9849517
0.0	0.99740714	0.9848931	0.997063	0.97859585	0.9969331	0.99456596	0.998762	0.99671495	0.9993463	0.9849517
0.0	0.99847883	0.997849	0.9968034	0.9934557	0.9955439	0.9975393	0.9969902	0.9930428	0.99863917	0.99659723
0.0	0.99847883	0.997849	0.9968034	0.9934557	0.9955439	0.9975393	0.9969902	0.9930428	0.99863917	0.99659723
0.0	0.9875093	0.96988463	0.9902379	0.988918	0.98463804	0.99743843	0.995314	0.988113	0.9952099	0.98627687
0.0	0.99847883	0.997849	0.9968034	0.9934557	0.9955439	0.9975393	0.9969902	0.9930428	0.99863917	0.99659723
0.0	0.98455936	0.96021616	0.98705924	0.98334265	0.97307724	0.9966882	0.9922346	0.9809449	0.99159384	0.97990566
0.0	0.99847883	0.997849	0.9968034	0.9934558	0.9955439	0.9975393	0.9969902	0.9930428	0.99863917	0.99659723
0.0	0.99740714	0.9848931	0.997063	0.97859585	0.9969331	0.99456596	0.998762	0.99671495	0.9993463	0.9849517
0.0	0.99847883	0.997849	0.9968034	0.9934558	0.9955439	0.9975393	0.9969902	0.9930428	0.99863917	0.99659723
0.0	0.99847883	0.997849	0.9968034	0.9934557	0.9955439	0.9975393	0.9969902	0.9930428	0.99863917	0.99659723
0.0	0.98455936	0.96021616	0.98705924	0.98334265	0.97307724	0.9966882	0.9922346	0.9809449	0.99159384	0.97990566
0.0	0.9926166	0.9488954	0.97347575	0.994582	0.9580371	0.9913291	0.96628666	0.9750914	0.98956734	0.97333163
0.0	0.974663	0.9851164	0.99753594	0.99137914	0.9887216	0.99479973	0.9992995	0.997866	0.9998055	0.99402964
0.0	0.00013740298	0.0001523202	0.00029756044	3.934705e-05	0.00014855717	0.00046670233	0.0004932308	0.00020200151	0.0003620431	0.00033484984
0.0	0.8207038	0.99693716	0.9150463	0.99736905	0.9435445	0.820174	0.9801404	0.98127365	0.99208236	0.9679222
0.0	0.8566638	0.8825584	0.9369184	0.9184518	0.8211258	0.9588337	0.93659735	0.75413644	0.9490226	0.86300224
0.0	0.8566638	0.8825584	0.9369184	0.9184518	0.8211258	0.9588337	0.93659735	0.75413644	0.9490226	0.86300224
0.0	0.9926166	0.9488954	0.97347575	0.994582	0.9580371	0.9913291	0.96628666	0.9750914	0.98956734	0.97333163
0.0	0.9926166	0.9488954	0.97347575	0.994582	0.9580371	0.9913291	0.96628666	0.9750914	0.98956734	0.97333163
0.0	0.9926166	0.9488954	0.97347575	0.994582	0.9580371	0.9913291	0.96628666	0.9750914	0.98956734	0.97333163
0.0	0.9926166	0.9488954	0.97347575	0.994582	0.9580371	0.9913291	0.96628666	0.9750914	0.98956734	0.97333163
0.0	0.21757615	0.4334892	0.74759084	0.71965307	0.09731085	0.67102605	0.74324226	0.6807479	0.9137654	0.6369441
0.0	0.848626	0.8162604	0.97550315	0.975688	0.79590523	0.718813	0.87921005	0.9284924	0.97074115	0.9663232
0.0	0.06076347	0.029221756	0.07000445	0.068629086	0.02637443	0.10715248	0.11391547	0.104981035	0.16525999	0.02345732
0.0	0.9926166	0.9488954	0.97347575	0.994582	0.9580371	0.9913291	0.96628666	0.9750914	0.98956734	0.97333163
0.0	0.99931765	0.9992561	0.9988834	0.9991462	0.9987325	0.9994413	0.99904054	0.99906427	0.9997615	0.9993679
0.0	0.99895084	0.9986676	0.99851507	0.9980755	0.99699223	0.999071	0.9982712	0.99830747	0.9994697	0.9987973
0.0	0.9981585	0.99708647	0.9923562	0.99909985	0.9989672	0.9971961	0.9981353	0.99863774	0.9996493	0.9990445
0.0	0.5094184	0.113266625	0.5316905	0.08065673	0.16561368	0.2830743	0.6974221	0.075359225	0.8650295	0.22578247
0.0	0.94142365	0.8148023	0.98289376	0.9724982	0.5711091	0.93165046	0.987958	0.7465336	0.9970854	0.9687655
0.0	0.98664236	0.97381026	0.9955189	0.9881826	0.7931004	0.98499805	0.9870734	0.95135146	0.99681324	0.9904033
0.0	0.99472874	0.9990766	0.9987412	0.99869114	0.99928004	0.9953864	0.9995183	0.9995309	0.9998883	0.99912053
0.0	0.99918693	0.9989673	0.99782455	0.9963217	0.99784064	0.9984145	0.99821645	0.9964959	0.99918133	0.99818796
0.0	0.99964976	0.9990056	0.99946624	0.9994679	0.9998072	0.9992423	0.9997192	0.9990589	0.99995124	0.999765
0.0	0.9985812	0.9960026	0.9974153	0.9986284	0.99829644	0.99826044	0.99900657	0.99769163	0.9996749	0.9987664
0.0	0.99868494	0.9964837	0.9976459	0.99860126	0.9986527	0.9982747	0.99908054	0.9979049	0.99973017	0.9987048
0.0	0.998604	0.99931765	0.99952686	0.9994222	0.9988943	0.9992525	0.999049	0.99879336	0.9998828	0.9985366
0.0	0.45762777	0.65503025	0.32093176	0.89680135	0.8397428	0.932717	0.25294888	0.0045590363	0.20836735	0.9782401
0.0	0.45762777	0.65503025	0.32093176	0.89680135	0.8397428	0.932717	0.25294888	0.0045590363	0.20836735	0.9782401
0.0	0.9982323	0.99838185	0.99912363	0.99804085	0.9968791	0.9986407	0.9983669	0.9974389	0.9994904	0.9985469
0.0	0.99472874	0.9990766	0.9987412	0.99869114	0.99928004	0.9953864	0.9995183	0.9995309	0.9998883	0.99912053
0.0	0.99703383	0.996765	0.9985039	0.99776125	0.9949949	0.9971392	0.9975159	0.998728	0.9995036	0.9996132
0.0	0.6654352	0.24147329	0.9186863	0.2223031	0.29494858	0.532247	0.9328531	0.5624305	0.95243883	0.31786147
0.0	0.99720865	0.9965372	0.99556524	0.9990239	0.9946307	0.9992161	0.99684685	0.99748933	0.9988029	0.99886703
0.0	0.99692863	0.9960522	0.9944113	0.99672556	0.99200433	0.9969971	0.99700934	0.9969625	0.9994512	0.9980584
0.0	0.9926166	0.9488954	0.97347575	0.994582	0.9580371	0.9913291	0.96628666	0.9750914	0.98956734	0.97333163
0.0	0.9990928	0.9990694	0.99862874	0.9987937	0.99797636	0.9992318	0.9987575	0.99868685	0.99962664	0.9991486
0.0	0.99978226	0.9995963	0.9996288	0.99981266	0.99986327	0.9998425	0.99986815	0.9994881	0.9998454	0.9996587
0.0	0.999754	0.99965215	0.99963474	0.9998229	0.99980897	0.9997466	0.9998492	0.9994592	0.9998543	0.999665
0.0	0.99952173	0.99936324	0.99933016	0.99932575	0.99894136	0.9994553	0.99940205	0.99894327	0.9998061	0.9987331
0.0	0.9926166	0.9488954	0.97347575	0.994582	0.9580371	0.9913291	0.96628666	0.9750914	0.98956734	0.97333163
0.0	0.9995395	0.9996661	0.9994753	0.99925476	0.99937904	0.9996	0.999215	0.998473	0.99978167	0.9983229
0.0	0.9981756	0.9947948	0.996358	0.9949922	0.99421614	0.99677235	0.99729544	0.9972493	0.9988726	0.9891354
0.0	0.9975938	0.99457824	0.98934186	0.98636484	0.8815466	0.9855437	0.98657286	0.9902654	0.9954086	0.9955146
0.0	0.9975078	0.9877314	0.9968144	0.98492426	0.9979722	0.9956756	0.998762	0.99707556	0.999446	0.98757905
0.0	0.9975078	0.9877314	0.9968144	0.98492426	0.9979722	0.9956756	0.998762	0.99707556	0.999446	0.98757905
0.0	0.9926166	0.9488954	0.97347575	0.994582	0.9580371	0.9913291	0.96628666	0.9750914	0.98956734	0.97333163
0.0	0.9359196	0.7833659	0.7153182	0.8667605	0.793611	0.98636174	0.93906295	0.8374059	0.95711917	0.9002043
0.0	0.21334781	0.02569928	0.43731785	0.021617854	0.06853979	0.095789485	0.3308032	0.03710074	0.41613093	0.091709524
0.0	0.9977475	0.99907136	0.9962482	0.9983462	0.9988343	0.99968183	0.99942577	0.9989973	0.9991793	0.99969375
0.0	0.019962313	0.0016603841	0.0019785583	0.0006549537	0.012985437	0.8532238	0.00029093842	0.002564259	0.0019503383	0.0015368295
0.0	0.99895084	0.9986676	0.99851507	0.9980755	0.99699223	0.999071	0.9982712	0.99830747	0.9994697	0.9987973
0.0	0.999537	0.99944514	0.99905795	0.99941623	0.9994554	0.9996573	0.9993568	0.9995049	0.9998394	0.9995623
0.0	0.0072377264	0.0077893795	0.007558557	0.0040994524	0.0058846157	0.009476958	0.0134190535	0.0032518331	0.020314092	0.006045138
0.0	0.9926166	0.9488954	0.97347575	0.994582	0.9580371	0.9913291	0.96628666	0.9750914	0.98956734	0.97333163
0.0	0.9926166	0.9488954	0.97347575	0.994582	0.9580371	0.9913291	0.96628666	0.9750914	0.98956734	0.97333163
0.0	0.9926166	0.9488954	0.97347575	0.994582	0.9580371	0.9913291	0.96628666	0.9750914	0.98956734	0.97333163
0.0	0.9926166	0.9488954	0.97347575	0.994582	0.9580371	0.9913291	0.96628666	0.9750914	0.98956734	0.97333163
0.0	0.9926166	0.9488954	0.97347575	0.994582	0.9580371	0.9913291	0.96628666	0.9750914	0.98956734	0.97333163
0.0	0.9926166	0.9488954	0.97347575	0.994582	0.9580371	0.9913291	0.96628666	0.9750914	0.98956734	0.97333163
0.0	0.9926166	0.9488954	0.97347575	0.994582	0.9580371	0.9913291	0.96628666	0.9750914	0.98956734	0.97333163
0.0	0.9926166	0.9488954	0.97347575	0.994582	0.9580371	0.9913291	0.96628666	0.9750914	0.98956734	0.97333163
0.0	0.9926166	0.9488954	0.97347575	0.994582	0.9580371	0.9913291	0.96628666	0.9750914	0.98956734	0.97333163
0.0	0.9926166	0.9488954	0.97347575	0.994582	0.9580371	0.9913291	0.96628666	0.9750914	0.98956734	0.97333163
0.0	0.9926166	0.9488954	0.97347575	0.994582	0.9580371	0.9913291	0.96628666	0.9750914	0.98956734	0.97333163
0.0	0.9926166	0.9488954	0.97347575	0.994582	0.9580371	0.9913291	0.96628666	0.9750914	0.98956734	0.97333163
0.0	0.9926166	0.9488954	0.97347575	0.994582	0.9580371	0.9913291	0.96628666	0.9750914	0.98956734	0.97333163
0.0	0.9926166	0.9488954	0.97347575	0.994582	0.9580371	0.9913291	0.96628666	0.9750914	0.98956734	0.97333163
0.0	0.9926166	0.9488954	0.97347575	0.994582	0.9580371	0.9913291	0.96628666	0.9750914	0.98956734	0.97333163
0.0	0.9926166	0.9488954	0.97347575	0.994582	0.9580371	0.9913291	0.96628666	0.9750914	0.98956734	0.97333163
0.0	0.9926166	0.9488954	0.97347575	0.994582	0.9580371	0.9913291	0.96628666	0.9750914	0.98956734	0.97333163
0.0	0.9926166	0.9488954	0.97347575	0.994582	0.9580371	0.9913291	0.96628666	0.9750914	0.98956734	0.97333163
0.0	0.9926166	0.9488954	0.97347575	0.994582	0.9580371	0.9913291	0.96628666	0.9750914	0.98956734	0.97333163
0.0	0.70792556	0.936833	0.88384444	0.98047	0.9462891	0.93097913	0.9653698	0.9649174	0.8844463	0.9553579
0.0	0.9926166	0.9488954	0.97347575	0.994582	0.9580371	0.9913291	0.96628666	0.9750914	0.98956734	0.97333163
0.0	0.99741876	0.9968838	0.99502486	0.9969981	0.9916574	0.9972012	0.9982065	0.99758446	0.99950516	0.99806637
0.0	0.99741876	0.9968838	0.99502486	0.9969981	0.9916574	0.9972012	0.9982065	0.99758446	0.99950516	0.99806637
0.0	0.9971336	0.9957833	0.9950081	0.99644035	0.99261475	0.997256	0.99738127	0.9968064	0.99944955	0.99809045
0.0	0.9926166	0.9488954	0.97347575	0.994582	0.9580371	0.9913291	0.96628666	0.9750914	0.98956734	0.97333163
0.0	0.0072377264	0.0077893757	0.0075585647	0.0040994543	0.0058846157	0.009476958	0.0134190535	0.0032518331	0.020314092	0.006045138
0.0	0.9926166	0.9488954	0.97347575	0.994582	0.9580371	0.9913291	0.96628666	0.9750914	0.98956734	0.97333163
0.0	0.9926166	0.9488954	0.97347575	0.994582	0.9580371	0.9913291	0.96628666	0.9750914	0.98956734	0.97333163
0.0	0.9926166	0.9488954	0.97347575	0.994582	0.9580371	0.9913291	0.96628666	0.9750914	0.98956734	0.97333163
0.0	0.03276179	0.013416453	0.010696634	0.011450366	0.02896942	0.029221952	0.045921512	0.011188983	0.09383054	0.029310785
0.0	0.01119625	0.0040675174	0.006191415	0.0042171315	0.0027868846	0.00954142	0.012673049	0.004171841	0.033408504	0.005880865
0.0	0.9792764	0.010228736	0.034938764	0.99700564	0.25352943	0.09089841	0.6648256	0.007868762	0.2403938	0.06710755
0.0	0.9945997	0.9162192	0.99253887	0.99723023	0.9899254	0.98685956	0.9982967	0.99587387	0.9994925	0.9966462
0.0	0.9926166	0.9488954	0.97347575	0.994582	0.9580371	0.9913291	0.96628666	0.9750914	0.98956734	0.97333163
0.0	0.98847276	0.8682624	0.973421	0.9896801	0.96817577	0.9823753	0.9902498	0.99316543	0.99957794	0.98185307
0.0	0.99429387	0.93617505	0.9733155	0.9943347	0.9922018	0.989668	0.9969021	0.9931195	0.9994153	0.99395776
0.0	0.9940866	0.9653757	0.9841388	0.9975943	0.99143463	0.9933223	0.99767655	0.99165475	0.99902356	0.99610704
0.0	0.9926166	0.9488954	0.97347575	0.994582	0.9580371	0.9913291	0.96628666	0.9750914	0.98956734	0.97333163
0.0	0.99872214	0.99967825	0.99985373	0.9998247	0.99995315	0.9998803	0.99995804	0.99985147	0.99998903	0.99995506
0.0	0.99872214	0.99967825	0.99985373	0.9998247	0.99995315	0.9998803	0.99995804	0.99985147	0.99998903	0.99995506
0.0	0.9926166	0.9488954	0.97347575	0.994582	0.9580371	0.9913291	0.96628666	0.9750914	0.98956734	0.97333163
0.0	0.9926166	0.9488954	0.97347575	0.994582	0.9580371	0.9913291	0.96628666	0.9750914	0.98956734	0.97333163
0.0	0.9926166	0.9488954	0.97347575	0.994582	0.9580371	0.9913291	0.96628666	0.9750914	0.98956734	0.97333163
0.0	0.9926166	0.9488954	0.97347575	0.994582	0.9580371	0.9913291	0.96628666	0.9750914	0.98956734	0.97333163
0.0	0.9926166	0.9488954	0.97347575	0.994582	0.9580371	0.9913291	0.96628666	0.9750914	0.98956734	0.97333163
0.0	0.980515	0.80990326	0.9454667	0.98300976	0.9438679	0.96228844	0.99046636	0.976399	0.99774593	0.9803422
0.0	0.9926166	0.9488954	0.97347575	0.994582	0.9580371	0.9913291	0.96628666	0.9750914	0.98956734	0.97333163
0.0	0.9926166	0.9488954	0.97347575	0.994582	0.9580371	0.9913291	0.96628666	0.9750914	0.98956734	0.97333163
0.0	0.9776987	0.81933737	0.944759	0.9820765	0.94000864	0.9676088	0.98920107	0.9766416	0.9977884	0.98007435
0.0	0.9926166	0.9488954	0.97347575	0.994582	0.9580371	0.9913291	0.96628666	0.9750914	0.98956734	0.97333163
0.0	0.9926166	0.9488954	0.97347575	0.994582	0.9580371	0.9913291	0.96628666	0.9750914	0.98956734	0.97333163
0.0	0.9911738	0.9818169	0.9934063	0.9935427	0.9910416	0.99426866	0.99826366	0.9977858	0.9997009	0.99666816
0.0	0.9926166	0.9488954	0.97347575	0.994582	0.9580371	0.9913291	0.96628666	0.9750914	0.98956734	0.97333163
0.0	0.99141496	0.937609	0.9810446	0.9942747	0.99252105	0.9891733	0.9974809	0.9954821	0.99948335	0.9955454
0.0	0.99141496	0.937609	0.9810446	0.9942747	0.99252105	0.9891733	0.9974809	0.9954821	0.99948335	0.9955454
0.0	0.98980296	0.94938123	0.97043025	0.99598336	0.98620856	0.9919749	0.9961253	0.99455416	0.99948967	0.99738115
0.0	0.9926166	0.9488954	0.97347575	0.994582	0.9580371	0.9913291	0.96628666	0.9750914	0.98956734	0.97333163
0.0	0.9926166	0.9488954	0.97347575	0.994582	0.9580371	0.9913291	0.96628666	0.9750914	0.98956734	0.97333163
0.0	0.98339766	0.874763	0.40033254	0.29565763	0.8172161	0.9298017	0.9910938	0.52261937	0.9040223	0.98741794
0.0	0.011863704	0.012052787	0.010300656	0.0064292084	0.010141501	0.017865565	0.026580853	0.004519241	0.045509752	0.012372762
0.0	0.0065535177	0.006030192	0.0062700775	0.0023830703	0.001557264	0.0070975036	0.0077088363	0.0025168436	0.0181049	0.0039200205
0.0	0.9684986	0.96652716	0.21197061	0.4311102	0.7656659	0.8794778	0.72604716	0.007920998	0.90622026	0.4120284
0.0	0.7901985	0.4995088	0.9551971	0.9553408	0.28667656	0.7024678	0.85527915	0.4588203	0.9105625	0.96095854
0.0	0.9506522	0.00849268	0.6847393	0.9364029	0.9202986	0.05696733	0.009969531	0.5148807	0.95341426	0.98788935
0.0	0.99587905	0.7032502	0.9536368	0.9836084	0.9762951	0.9805486	0.4152417	0.9944225	0.98268145	0.99422246
0.0	0.9506522	0.00849268	0.6847393	0.9364029	0.9202986	0.05696733	0.009969531	0.5148807	0.95341426	0.98788935
0.0	0.9506522	0.00849268	0.6847393	0.9364029	0.9202986	0.05696733	0.009969531	0.5148807	0.95341426	0.98788935
0.0	0.9506522	0.00849268	0.6847393	0.9364029	0.9202986	0.05696733	0.009969531	0.5148807	0.95341426	0.98788935
0.0	0.9773801	0.7330474	0.91088486	0.97328657	0.91969943	0.9594393	0.9841734	0.9674311	0.9962853	0.96889293
0.0	0.99905056	0.99898773	0.9985482	0.9991623	0.9996557	0.99952626	0.99948335	0.99899906	0.9999397	0.99816376
0.0	0.9981185	0.993693	0.9987093	0.9967822	0.99377877	0.99614185	0.9987729	0.99536467	0.9994223	0.9947179
0.0	0.6551812	0.11564541	0.35983682	0.15201975	0.25383732	0.59002465	0.401742	0.17379333	0.68545544	0.2689622
0.0	0.9902028	0.9890526	0.99844474	0.9805298	0.9804228	0.9953435	0.9897014	0.9906522	0.9990159	0.99262965
0.0	0.9996006	0.99963355	0.9998154	0.999559	0.999331	0.9998221	0.99945587	0.9994578	0.9998951	0.9993975
0.0	0.054289266	0.024622556	0.06857545	0.08251926	0.01947167	0.10125895	0.09581092	0.11941517	0.15094537	0.023798954
0.0	0.96924186	0.93394053	0.9171217	0.92463076	0.990003	0.99713826	0.76573235	0.9813182	0.9995011	0.982681
0.0	0.9926166	0.9488954	0.97347575	0.994582	0.9580371	0.9913291	0.96628666	0.9750914	0.98956734	0.9733315
0.0	0.9926166	0.9488954	0.97347575	0.994582	0.9580371	0.9913291	0.96628666	0.9750914	0.98956734	0.9733315
0.0	0.9926166	0.9488954	0.97347575	0.994582	0.9580371	0.9913291	0.96628666	0.9750914	0.98956734	0.97333163
0.0	0.99872214	0.99967825	0.99985373	0.9998247	0.99995315	0.9998803	0.99995804	0.99985147	0.99998903	0.99995506
0.0	0.013304619	0.91135293	0.2555588	0.18851964	0.7314836	0.32516187	0.47499353	0.49453074	0.93126106	0.78788805
0.0	0.013304619	0.91135293	0.2555588	0.18851964	0.7314836	0.32516187	0.47499353	0.49453074	0.93126106	0.78788805
0.0	0.013304619	0.91135293	0.2555588	0.18851964	0.7314836	0.32516187	0.47499353	0.49453074	0.93126106	0.78788805
0.0	0.013304619	0.91135293	0.2555588	0.18851964	0.7314836	0.32516187	0.47499353	0.49453074	0.93126106	0.78788805
0.0	0.017325366	0.0028438699	0.21031392	0.0038167704	0.006255726	0.06342954	0.06185508	0.009839723	0.02422628	0.02144482
0.0	0.8563671	0.7004019	0.96485984	0.578237	0.49335402	0.8630203	0.929429	0.75291294	0.95985997	0.7474194
0.0	0.99877805	0.9992798	0.99953353	0.99843925	0.99866307	0.9989592	0.99901223	0.9975242	0.9998634	0.99913186
0.0	0.39997914	0.82641834	0.93423426	0.98028654	0.68377215	0.9691152	0.9447501	0.84596616	0.910313	0.96140516
0.0	0.9926166	0.9488954	0.97347575	0.994582	0.9580371	0.9913291	0.96628666	0.9750914	0.98956734	0.97333163
0.0	0.9926166	0.9488954	0.97347575	0.994582	0.9580371	0.9913291	0.96628666	0.9750914	0.98956734	0.97333163
0.0	0.9926166	0.9488954	0.97347575	0.994582	0.9580371	0.9913291	0.96628666	0.9750914	0.98956734	0.97333163
0.0	0.9926166	0.9488954	0.97347575	0.994582	0.9580371	0.9913291	0.96628666	0.9750914	0.98956734	0.97333163
0.0	0.9926166	0.9488954	0.97347575	0.994582	0.9580371	0.9913291	0.96628666	0.9750914	0.98956734	0.97333163
0.0	0.9926166	0.9488954	0.97347575	0.994582	0.9580371	0.9913291	0.96628666	0.9750914	0.98956734	0.97333163
0.0	0.9926166	0.9488954	0.97347575	0.994582	0.9580371	0.9913291	0.96628666	0.9750914	0.98956734	0.97333163
0.0	0.0072377264	0.0077893757	0.0075585614	0.0040994524	0.0058846157	0.009476958	0.0134190535	0.003251836	0.020314092	0.006045138
0.0	0.0041952976	0.0026159226	0.0038890257	0.0014776243	0.00093149225	0.0037496397	0.004627115	0.0018550951	0.00924257	0.002761181
0.0	0.9926166	0.9488954	0.97347575	0.994582	0.9580371	0.9913291	0.96628666	0.9750914	0.98956734	0.97333163
0.0	0.9926166	0.9488954	0.97347575	0.994582	0.9580371	0.9913291	0.96628666	0.9750914	0.98956734	0.97333163
0.0	0.9926166	0.9488954	0.97347575	0.994582	0.9580371	0.9913291	0.96628666	0.9750914	0.98956734	0.97333163
0.0	0.9926166	0.9488954	0.97347575	0.994582	0.9580371	0.9913291	0.96628666	0.9750914	0.98956734	0.97333163
0.0	0.9926166	0.9488954	0.97347575	0.994582	0.9580371	0.9913291	0.96628666	0.9750914	0.98956734	0.97333163
0.0	0.9926166	0.9488954	0.97347575	0.994582	0.9580371	0.9913291	0.96628666	0.9750914	0.98956734	0.97333163
0.0	0.9926166	0.9488954	0.97347575	0.994582	0.9580371	0.9913291	0.96628666	0.9750914	0.98956734	0.97333163
0.0	0.9926166	0.9488954	0.97347575	0.994582	0.9580371	0.9913291	0.96628666	0.9750914	0.98956734	0.97333163
0.0	0.9926166	0.9488954	0.97347575	0.994582	0.9580371	0.9913291	0.96628666	0.9750914	0.98956734	0.97333163
0.0	0.9926166	0.9488954	0.97347575	0.994582	0.9580371	0.9913291	0.96628666	0.9750914	0.98956734	0.97333163
0.0	0.9926166	0.9488954	0.97347575	0.994582	0.9580371	0.9913291	0.96628666	0.9750914	0.98956734	0.97333163
0.0	0.9926166	0.9488954	0.97347575	0.994582	0.9580371	0.9913291	0.96628666	0.9750914	0.98956734	0.97333163
0.0	0.9926166	0.9488954	0.97347575	0.994582	0.9580371	0.9913291	0.96628666	0.9750914	0.98956734	0.97333163
0.0	0.99895084	0.9986676	0.99851507	0.9980755	0.99699223	0.999071	0.9982712	0.99830747	0.9994697	0.9987973
0.0	0.001037178	0.0010241893	0.0011969336	0.0005450698	0.00043262733	0.0011040549	0.0030931954	0.00080608367	0.0011001424	0.0009056338
0.0	0.99369544	0.9906724	0.9907353	0.9910262	0.9837067	0.99573576	0.9978531	0.9882299	0.9956195	0.98401326
0.0	0.9943796	0.9906724	0.9907353	0.993866	0.99188507	0.9960188	0.9983077	0.9942538	0.9972144	0.98374754
0.0	0.9926166	0.9488954	0.97347575	0.994582	0.9580371	0.9913291	0.96628666	0.9750914	0.98956734	0.97333163
0.0	0.9926166	0.9488954	0.97347575	0.994582	0.9580371	0.9913291	0.96628666	0.9750914	0.98956734	0.97333163
0.0	0.19752082	0.9488954	0.97347575	0.012061152	0.009735534	0.0076218015	0.009014147	0.00022759604	0.0012440212	0.17602183
0.0	0.011162463	0.01692781	0.16997474	0.95829034	0.97244745	0.6710203	0.9672925	0.21384285	0.9134476	0.7055374
0.0	0.9817993	0.98728675	0.9993772	0.9993149	0.9969824	0.98398095	0.9999374	0.9940275	0.9992561	0.9974897
0.0	0.9861205	0.99609536	0.98916256	0.9969989	0.9963086	0.99034345	0.9950513	0.99756646	0.9997423	0.9975847
0.0	0.13674274	0.6221714	0.99831486	0.99981683	0.93642265	0.97720313	0.5571252	0.99998224	0.9927812	0.99959284
0.0	0.7994515	0.5068554	0.40359643	0.98025	0.9458333	0.93195385	0.9842779	0.9131771	0.8912892	0.9534624
0.0	0.997072	0.99730337	0.99717987	0.99799585	0.998901	0.99782443	0.9993668	0.99835384	0.9983708	0.9950498
0.0	0.7853928	0.9676674	0.45384952	0.98025	0.984059	0.9208055	0.99895334	0.974151	0.8912892	0.97699463
0.0	0.9926166	0.9488954	0.97347575	0.994582	0.9580371	0.9913291	0.96628666	0.9750914	0.98956734	0.97333163
0.0	0.9926166	0.9488954	0.97347575	0.994582	0.9580371	0.9913291	0.96628666	0.9750914	0.98956734	0.97333163
0.0	0.9926166	0.9488954	0.97347575	0.994582	0.9580371	0.9913291	0.96628666	0.9750914	0.98956734	0.97333163
0.0	0.9926166	0.9488954	0.97347575	0.994582	0.9580371	0.9913291	0.96628666	0.9750914	0.98956734	0.97333163
0.0	0.99911803	0.99915755	0.9987954	0.9986749	0.9982969	0.99927384	0.9990048	0.9989235	0.9996754	0.999271
0.0	0.12389817	0.981837	0.36057976	0.002624516	0.0072057755	0.045943003	0.2665571	0.01642187	0.53135514	0.5476104
0.0	0.12389817	0.981837	0.36057976	0.002624516	0.0072057755	0.045943003	0.2665571	0.01642187	0.53135514	0.5476104
0.0	0.9926166	0.9488954	0.97347575	0.994582	0.9580371	0.9913291	0.96628666	0.9750914	0.98956734	0.97333163
0.0	0.9926166	0.9488954	0.97347575	0.994582	0.9580371	0.9913291	0.96628666	0.9750914	0.98956734	0.97333163
0.0	0.85185015	0.6970538	0.97443175	0.9396067	0.3405526	0.8467883	0.96177673	0.5333517	0.9880344	0.95041466
0.0	0.85185015	0.69705373	0.97443175	0.9396067	0.34055266	0.8467883	0.96177673	0.53335184	0.9880344	0.95041466
0.0	0.8518501	0.6970538	0.97443175	0.9396067	0.34055266	0.8467883	0.96177673	0.5333517	0.9880344	0.95041466
0.0	0.9993549	0.9991487	0.9981128	0.99964905	0.9996474	0.9991654	0.9991492	0.9992374	0.9999151	0.99934405
0.0	0.9993549	0.9991487	0.9981128	0.99964905	0.9996474	0.9991654	0.9991492	0.9992374	0.9999151	0.99934405
0.0	0.9926166	0.9488954	0.97347575	0.994582	0.9580371	0.9913291	0.96628666	0.9750914	0.98956734	0.97333163
0.0	0.0013476355	0.0019035728	0.001957876	0.0013278206	0.0009318757	0.0014422587	0.005149727	0.001882744	0.0016190984	0.00094293937
0.0	0.44641426	0.37576842	0.30455813	0.6898844	0.8517815	0.079512194	0.93808	0.047702923	0.48115256	0.03740054
0.0	0.9231163	0.37707514	0.02413031	0.01178039	0.66170555	0.8954981	0.24685428	0.096228994	0.03344954	0.035630856
0.0	0.98664236	0.97381026	0.9955189	0.9881826	0.79310036	0.98499805	0.9870734	0.95135146	0.99681324	0.9904033
0.0	0.98664236	0.97381026	0.9955189	0.9881826	0.7931004	0.98499805	0.9870734	0.95135146	0.99681324	0.9904033
0.0	0.9897211	0.9827739	0.9960943	0.98987937	0.8528089	0.98746246	0.99012893	0.964473	0.9968098	0.99216133
0.0	0.00476894	0.000103090024	0.0048432304	0.110220104	0.00014990786	0.0005485854	0.008631932	9.553618e-05	0.0010902144	0.008119772
0.0	0.9926166	0.9488954	0.97347575	0.994582	0.9580371	0.9913291	0.96628666	0.9750914	0.98956734	0.97333163
0.0	0.9926166	0.9488954	0.97347575	0.994582	0.9580371	0.9913291	0.96628666	0.9750914	0.98956734	0.97333163
0.0	0.9926166	0.9488954	0.97347575	0.994582	0.9580371	0.9913291	0.96628666	0.9750914	0.98956734	0.97333163
0.0	0.9991875	0.9993444	0.99915767	0.9992336	0.9994603	0.9996557	0.9993718	0.9987955	0.99971336	0.9985
0.0	0.9991875	0.9993444	0.99915767	0.9992336	0.9994603	0.9996557	0.9993718	0.9987955	0.99971336	0.9985
0.0	0.9926166	0.9488954	0.97347575	0.994582	0.9580371	0.9913291	0.96628666	0.9750914	0.98956734	0.97333163
0.0	0.9926166	0.9488954	0.97347575	0.994582	0.9580371	0.9913291	0.96628666	0.9750914	0.98956734	0.97333163
0.0	0.9926166	0.9488954	0.97347575	0.994582	0.9580371	0.9913291	0.96628666	0.9750914	0.98956734	0.97333163
0.0	0.9926166	0.9488954	0.97347575	0.994582	0.9580371	0.9913291	0.96628666	0.9750914	0.98956734	0.97333163
0.0	0.9979461	0.9956002	0.97341484	0.9985202	0.9989151	0.996881	0.99677306	0.9969047	0.99952555	0.99658173
0.0	0.9628671	0.8091261	0.95041263	0.6159615	0.8033334	0.915426	0.90874934	0.86398935	0.9680712	0.8303145
0.0	0.9628671	0.80912596	0.95041263	0.61596143	0.8033334	0.915426	0.9087492	0.86398935	0.9680712	0.8303147
0.0	0.9628671	0.80912596	0.95041263	0.6159614	0.80333346	0.915426	0.9087492	0.86398935	0.9680712	0.8303147
0.0	0.9968545	0.99722517	0.994358	0.99877137	0.9920324	0.9991197	0.9949635	0.9972488	0.99869233	0.9986338
0.0	0.9926166	0.9488954	0.97347575	0.994582	0.9580371	0.9913291	0.96628666	0.9750914	0.98956734	0.97333163
0.0	0.9926166	0.9488954	0.97347575	0.994582	0.9580371	0.9913291	0.96628666	0.9750914	0.98956734	0.97333163
0.0	0.9926166	0.9488954	0.97347575	0.994582	0.9580371	0.9913291	0.96628666	0.9750914	0.98956734	0.97333163
0.0	0.99761593	0.9972364	0.9990206	0.98405415	0.9847514	0.999121	0.99905604	0.99629045	0.998514	0.99798065
0.0	0.025318647	0.053680368	0.06368808	0.43974513	0.07145563	0.07945802	0.10416181	0.2546593	0.25318992	0.26610118
0.0	0.002579407	9.581966e-05	0.00030680388	0.00028783016	5.162252e-05	3.6239053e-05	0.0005184233	1.9127367e-05	0.0010757702	0.00027758148
0.0	0.99761593	0.9972364	0.9990206	0.98405415	0.9847514	0.999121	0.99905604	0.99629045	0.998514	0.99798065
0.0	0.99761593	0.9972364	0.9990206	0.98405415	0.9847514	0.999121	0.99905604	0.99629045	0.998514	0.99798065
0.0	0.025318647	0.053680368	0.06368808	0.43974522	0.071455605	0.07945802	0.10416181	0.25465924	0.25318992	0.26610118
0.0	0.08248948	0.09924155	0.49479103	0.08674712	0.033462673	0.37024415	0.6337238	0.1575235	0.21370716	0.55926746
0.0	0.93468195	0.9304262	0.98926675	0.9798608	0.62463504	0.95088464	0.9921836	0.8750726	0.9976661	0.9835397
0.0	0.9926166	0.9488954	0.97347575	0.994582	0.9580371	0.9913291	0.96628666	0.9750914	0.98956734	0.97333163
0.0	0.9926166	0.9488954	0.97347575	0.994582	0.9580371	0.9913291	0.96628666	0.9750914	0.98956734	0.97333163
0.0	0.5802319	0.33042645	0.80247116	0.57789856	0.25206158	0.84197575	0.7810278	0.49598604	0.75092196	0.69560665
0.0	0.99383116	0.99534506	0.99469626	0.9934214	0.9930067	0.99534	0.9988599	0.98904806	0.99734676	0.99124956
0.0	0.009388044	0.0124791525	0.008735779	0.006220299	0.008391508	0.012742176	0.02174033	0.0051070186	0.02852918	0.009662037
0.0	0.9926166	0.9488954	0.97347575	0.994582	0.9580371	0.9913291	0.96628666	0.9750914	0.98956734	0.97333163
0.0	0.9926166	0.9488954	0.97347575	0.994582	0.9580371	0.9913291	0.96628666	0.9750914	0.98956734	0.97333163
0.0	0.9926166	0.9488954	0.97347575	0.994582	0.9580371	0.9913291	0.96628666	0.9750914	0.98956734	0.97333163
0.0	0.9926166	0.9488954	0.97347575	0.994582	0.9580371	0.9913291	0.96628666	0.9750914	0.98956734	0.97333163
0.0	0.9991875	0.9993444	0.99915767	0.9992336	0.9994603	0.9996557	0.9993718	0.9987955	0.99971336	0.9985
0.0	0.9991875	0.9993444	0.99915767	0.9992336	0.9994603	0.9996557	0.9993718	0.9987955	0.99971336	0.9985
0.0	0.9926166	0.9488954	0.97347575	0.994582	0.9580371	0.9913291	0.96628666	0.9750914	0.98956734	0.97333163
0.0	0.9991875	0.9993444	0.99915767	0.9992336	0.9994603	0.9996557	0.9993718	0.9987955	0.99971336	0.9985
0.0	0.9991875	0.9993444	0.99915767	0.9992336	0.9994603	0.9996557	0.9993718	0.9987955	0.99971336	0.9985
0.0	0.0030375796	0.0030730476	0.0025200443	0.0012676283	0.0008286554	0.0019985694	0.00831701	0.0029555005	0.0036529656	0.0021485484
0.0	0.9926166	0.9488954	0.97347575	0.994582	0.9580371	0.9913291	0.96628666	0.9750914	0.98956734	0.97333163
0.0	0.9926166	0.9488954	0.97347575	0.994582	0.9580371	0.9913291	0.96628666	0.9750914	0.98956734	0.97333163
0.0	0.9991875	0.9993444	0.99915767	0.9992336	0.9994603	0.9996557	0.9993718	0.9987955	0.99971336	0.9985
0.0	0.9991875	0.9993444	0.99915767	0.9992336	0.9994603	0.9996557	0.9993718	0.9987955	0.99971336	0.9985
0.0	0.9926166	0.9488954	0.97347575	0.994582	0.9580371	0.9913291	0.96628666	0.9750914	0.98956734	0.97333163
0.0	0.9926166	0.9488954	0.97347575	0.994582	0.9580371	0.9913291	0.96628666	0.9750914	0.98956734	0.97333163
0.0	0.9926166	0.9488954	0.97347575	0.994582	0.9580371	0.9913291	0.96628666	0.9750914	0.98956734	0.97333163
0.0	0.9926166	0.9488954	0.97347575	0.994582	0.9580371	0.9913291	0.96628666	0.9750914	0.98956734	0.97333163
0.0	0.9926166	0.9488954	0.97347575	0.994582	0.9580371	0.9913291	0.96628666	0.9750914	0.98956734	0.97333163
0.0	0.9926166	0.9488954	0.97347575	0.994582	0.9580371	0.9913291	0.96628666	0.9750914	0.98956734	0.97333163
0.0	0.9926166	0.9488954	0.97347575	0.994582	0.9580371	0.9913291	0.96628666	0.9750914	0.98956734	0.97333163
0.0	0.9926166	0.9488954	0.97347575	0.994582	0.9580371	0.9913291	0.96628666	0.9750914	0.98956734	0.97333163
0.0	0.9926166	0.9488954	0.97347575	0.994582	0.9580371	0.9913291	0.96628666	0.9750914	0.98956734	0.97333163
0.0	0.9926166	0.9488954	0.97347575	0.994582	0.9580371	0.9913291	0.96628666	0.9750914	0.98956734	0.97333163
0.0	0.9926166	0.9488954	0.97347575	0.994582	0.9580371	0.9913291	0.96628666	0.9750914	0.98956734	0.97333163
0.0	0.9926166	0.9488954	0.97347575	0.994582	0.9580371	0.9913291	0.96628666	0.9750914	0.98956734	0.97333163
0.0	0.9926166	0.9488954	0.97347575	0.994582	0.9580371	0.9913291	0.96628666	0.9750914	0.98956734	0.97333163
0.0	0.9926166	0.9488954	0.97347575	0.994582	0.9580371	0.9913291	0.96628666	0.9750914	0.98956734	0.97333163
0.0	0.9926166	0.9488954	0.97347575	0.994582	0.9580371	0.9913291	0.96628666	0.9750914	0.98956734	0.97333163
0.0	0.9926166	0.9488954	0.97347575	0.994582	0.9580371	0.9913291	0.96628666	0.9750914	0.98956734	0.97333163
0.0	0.9926166	0.9488954	0.97347575	0.994582	0.9580371	0.9913291	0.96628666	0.9750914	0.98956734	0.97333163
0.0	0.9926166	0.9488954	0.97347575	0.994582	0.9580371	0.9913291	0.96628666	0.9750914	0.98956734	0.97333163
0.0	0.9966169	0.9542873	0.9926858	0.95574325	0.98883003	0.9945339	0.99703026	0.9629245	0.99842983	0.924253
0.0	0.9966247	0.9401257	0.99447155	0.95834255	0.9876084	0.9944429	0.99751246	0.96727127	0.9984394	0.91843575
0.0	0.9988613	0.99812657	0.9981565	0.99852777	0.99941194	0.99942255	0.99912125	0.99827874	0.9999131	0.9967566
0.0	0.0063541015	0.0038328895	0.00491923	0.0021747148	0.0012788951	0.0063798972	0.0046785995	0.002719098	0.014711912	0.0036115046
0.0	0.010776721	0.018170716	0.011089231	0.0070953	0.01167562	0.01560947	0.014120939	0.006699654	0.041962307	0.00833216
0.0	0.9985311	0.7984544	0.99848914	0.16844793	0.9948344	0.97394794	0.08320913	0.42267656	0.9435545	0.79627514
0.0	0.99275607	0.9998789	0.99887973	0.9990791	0.9999876	0.99856514	0.10700451	0.9933647	0.9954774	0.84258056
0.0	0.9926166	0.9488954	0.97347575	0.994582	0.9580371	0.9913291	0.96628666	0.9750914	0.98956734	0.97333163
0.0	0.9926166	0.9488954	0.97347575	0.994582	0.9580371	0.9913291	0.96628666	0.9750914	0.98956734	0.97333163
0.0	0.9926166	0.9488954	0.97347575	0.994582	0.9580371	0.9913291	0.96628666	0.9750914	0.98956734	0.97333163
0.0	0.9926166	0.9488954	0.97347575	0.994582	0.9580371	0.9913291	0.96628666	0.9750914	0.98956734	0.97333163
0.0	0.7268005	0.9200089	0.92064774	0.9603863	0.8966236	0.8538657	0.8311665	0.8760996	0.9794536	0.8286956
0.0	0.99847883	0.997849	0.9968034	0.9934557	0.9955439	0.9975393	0.9969902	0.9930428	0.99863917	0.99659723
0.0	0.99707544	0.9720919	0.99334395	0.97035426	0.9892588	0.99514467	0.9967823	0.9781556	0.99870574	0.9293658
0.0	0.9926166	0.9488954	0.97347575	0.994582	0.9580371	0.9913291	0.96628666	0.9750914	0.98956734	0.97333163
0.0	0.9926166	0.9488954	0.97347575	0.994582	0.9580371	0.9913291	0.96628666	0.9750914	0.98956734	0.97333163
0.0	0.9976851	0.996777	0.9963574	0.99839693	0.995148	0.99758744	0.9973111	0.9987993	0.9996226	0.9990766
0.0	0.76763964	0.6799864	0.34065828	0.31092682	0.88372785	0.9934257	0.7360653	0.3875937	0.84826005	0.059452333
0.0	0.9926166	0.9488954	0.97347575	0.994582	0.9580371	0.9913291	0.96628666	0.9750914	0.98956734	0.97333163
0.0	0.76763964	0.67998636	0.34065828	0.31092682	0.88372785	0.9934257	0.7360654	0.3875937	0.84826005	0.059452306
0.0	0.76763964	0.6799864	0.34065834	0.31092677	0.8837279	0.9934257	0.7360654	0.3875937	0.84826005	0.059452333
0.0	0.76763964	0.67998624	0.34065828	0.31092677	0.88372785	0.9934257	0.7360654	0.3875937	0.84826005	0.059452306
0.0	0.76763964	0.67998636	0.34065834	0.31092677	0.88372785	0.9934257	0.73606527	0.38759363	0.84826005	0.059452333
0.0	0.76763964	0.67998636	0.34065828	0.31092677	0.88372785	0.9934257	0.7360653	0.38759363	0.84826005	0.059452306
0.0	0.76763964	0.6799864	0.34065828	0.31092677	0.88372785	0.9934257	0.7360654	0.38759372	0.84826005	0.059452333
0.0	0.76763964	0.67998636	0.34065834	0.31092677	0.8837279	0.9934257	0.73606527	0.3875937	0.84826005	0.059452333
0.0	0.76763964	0.67998624	0.34065828	0.31092682	0.8837279	0.9934257	0.7360653	0.38759363	0.84826005	0.059452333
0.0	0.7676397	0.6799863	0.34065834	0.31092682	0.8837279	0.9934257	0.73606527	0.38759357	0.84826005	0.059452318
0.0	0.9926166	0.9488954	0.97347575	0.994582	0.9580371	0.9913291	0.96628666	0.9750914	0.98956734	0.97333163
0.0	0.9758546	0.98953843	0.99158406	0.99510854	0.99775237	0.9991272	0.8820282	0.9974775	0.9998945	0.9970939
0.0	0.0008572106	0.00030351462	0.0002137964	0.0006048509	0.00010109706	0.0004785976	0.0005275415	0.000304717	0.0014432707	0.0013613565
0.0	0.98713917	0.98245966	0.9973163	0.99618787	0.99503446	0.9978836	0.99902034	0.9938334	0.9992052	0.9963762
0.0	0.7676397	0.67998624	0.34065816	0.31092685	0.8837279	0.9934257	0.73606527	0.3875937	0.84826005	0.059452333
0.0	0.7676397	0.67998624	0.34065813	0.31092685	0.88372785	0.9934257	0.73606527	0.38759375	0.84826005	0.059452333
0.0	0.76763964	0.6799864	0.34065834	0.31092677	0.88372785	0.9934257	0.7360654	0.38759363	0.84826005	0.059452333
0.0	0.9796398	0.93432605	0.737749	0.8423164	0.9685838	0.9959054	0.97015476	0.9265858	0.9934615	0.29218367
0.0	0.92274326	0.9686951	0.72230154	0.8768686	0.9884626	0.99779665	0.9650925	0.9174347	0.9905771	0.61767167
0.0	0.7676397	0.6799861	0.34065813	0.31092685	0.8837279	0.9934257	0.73606527	0.38759375	0.84826005	0.059452333
0.0	0.9196727	0.9246015	0.8528718	0.7111501	0.97992367	0.99835265	0.97312343	0.93107504	0.9935961	0.5080228
0.0	0.76763964	0.6799864	0.34065822	0.31092677	0.88372785	0.9934257	0.73606527	0.38759372	0.84826005	0.059452333
0.0	0.76763964	0.67998636	0.34065834	0.31092682	0.88372785	0.9934257	0.7360653	0.38759372	0.84826005	0.059452306
0.0	0.76763964	0.6799864	0.34065834	0.31092682	0.88372785	0.9934257	0.7360653	0.3875937	0.84826005	0.059452333
0.0	0.76763964	0.67998636	0.34065822	0.31092682	0.88372785	0.9934257	0.7360654	0.38759363	0.84826005	0.059452333
0.0	0.76763964	0.67998636	0.34065828	0.31092682	0.8837279	0.9934257	0.73606527	0.3875937	0.84826005	0.059452333
0.0	0.76763964	0.6799864	0.34065834	0.31092682	0.8837279	0.9934257	0.7360654	0.38759372	0.84826005	0.059452333
0.0	0.76763964	0.67998624	0.34065834	0.31092682	0.88372785	0.9934257	0.73606527	0.3875937	0.84826005	0.059452333
0.0	0.7676397	0.67998624	0.34065816	0.31092685	0.8837279	0.9934257	0.73606527	0.3875937	0.84826005	0.059452333
0.0	0.99739516	0.99565214	0.9955323	0.9968047	0.99398637	0.9974445	0.9981205	0.9973406	0.99951637	0.9983658
0.0	0.9961991	0.994279	0.99377066	0.99522924	0.9894208	0.9962669	0.99700934	0.9959325	0.999328	0.9975667
0.0	0.9926166	0.9488954	0.97347575	0.994582	0.9580371	0.9913291	0.96628666	0.9750914	0.98956734	0.97333163
0.0	0.9926166	0.9488954	0.97347575	0.994582	0.9580371	0.9913291	0.96628666	0.9750914	0.98956734	0.97333163
0.0	0.003666012	0.0019600873	0.011564911	0.0040978603	0.007687008	0.011023797	0.07260363	0.0047426736	0.07832512	0.012161375
0.0	0.0018196226	0.0011952781	0.003432097	0.0018459978	0.0013232297	0.0034082264	0.020919971	0.0010279807	0.02903721	0.0067923763
0.0	0.0018196226	0.0011952781	0.003432097	0.0018459978	0.0013232297	0.0034082264	0.020919971	0.0010279807	0.029037196	0.0067923763
0.0	0.0018196226	0.0011952781	0.003432097	0.0018459978	0.0013232297	0.0034082264	0.020919971	0.0010279807	0.02903721	0.0067923763
0.0	0.0018196226	0.0011952781	0.003432097	0.0018459978	0.0013232297	0.0034082264	0.020919971	0.0010279807	0.02903721	0.0067923763
0.0	0.0018196236	0.0011952781	0.003432097	0.0018459986	0.001323229	0.0034082246	0.020919966	0.0010279807	0.029037202	0.0067923763
0.0	0.003666012	0.0019600873	0.011564911	0.0040978603	0.0076870043	0.011023797	0.07260361	0.0047426736	0.07832512	0.012161375
0.0	0.0018196226	0.0011952781	0.003432097	0.0018459978	0.0013232297	0.0034082246	0.020919971	0.0010279807	0.029037196	0.0067923763
0.0	0.0018196226	0.0011952781	0.003432097	0.0018459978	0.0013232297	0.0034082264	0.020919971	0.0010279802	0.02903721	0.0067923763
0.0	0.0018196226	0.0011952781	0.003432097	0.0018459978	0.0013232297	0.0034082264	0.020919971	0.0010279802	0.029037196	0.0067923763
0.0	0.0018196226	0.0011952781	0.003432097	0.0018459978	0.0013232297	0.0034082246	0.020919971	0.0010279802	0.02903721	0.0067923763
0.0	0.0018196236	0.0011952781	0.003432097	0.0018459978	0.001323229	0.0034082246	0.020919966	0.0010279807	0.029037196	0.0067923763
0.0	0.0036660137	0.0019600873	0.011564911	0.0040978603	0.007687008	0.011023797	0.07260363	0.0047426736	0.07832512	0.012161375
0.0	0.0018196226	0.0011952781	0.003432097	0.0018459978	0.0013232297	0.0034082246	0.020919971	0.0010279802	0.029037196	0.0067923763
0.0	0.0018196226	0.0011952781	0.003432097	0.0018459978	0.0013232297	0.0034082264	0.020919971	0.0010279802	0.029037196	0.0067923763
0.0	0.0018196226	0.0011952781	0.003432097	0.0018459978	0.0013232297	0.0034082264	0.020919971	0.0010279812	0.02903721	0.0067923763
0.0	0.0018196226	0.0011952781	0.003432097	0.0018459978	0.0013232297	0.0034082264	0.020919971	0.0010279812	0.02903721	0.0067923763
0.0	0.0018196236	0.0011952781	0.003432097	0.0018459986	0.001323229	0.0034082246	0.020919966	0.0010279807	0.029037202	0.0067923763
0.0	0.003666012	0.0019600883	0.011564911	0.0040978603	0.0076870006	0.011023797	0.07260361	0.0047426736	0.07832512	0.012161375
0.0	0.0018196226	0.0011952781	0.003432097	0.0018459978	0.0013232297	0.0034082264	0.020919971	0.0010279807	0.029037196	0.0067923763
0.0	0.0018196226	0.0011952781	0.003432097	0.0018459978	0.0013232297	0.0034082246	0.020919971	0.0010279807	0.029037196	0.0067923763
0.0	0.0018196226	0.0011952781	0.003432097	0.0018459978	0.0013232297	0.0034082246	0.020919971	0.0010279802	0.029037196	0.0067923763
0.0	0.0018196226	0.0011952781	0.003432097	0.0018459978	0.0013232297	0.0034082264	0.020919971	0.0010279807	0.02903721	0.0067923763
0.0	0.0018196236	0.0011952781	0.003432097	0.0018459967	0.001323229	0.0034082264	0.020919966	0.0010279807	0.029037202	0.0067923763
0.0	0.0036660137	0.0019600873	0.011564911	0.0040978603	0.0076870006	0.011023797	0.07260363	0.0047426736	0.07832512	0.012161375
0.0	0.0018196226	0.0011952781	0.003432097	0.0018459978	0.0013232297	0.0034082264	0.020919971	0.0010279807	0.02903721	0.0067923763
0.0	0.0018196226	0.0011952781	0.003432097	0.0018459978	0.0013232297	0.0034082264	0.020919971	0.0010279807	0.029037196	0.0067923763
0.0	0.0018196226	0.0011952781	0.003432097	0.0018459978	0.0013232297	0.0034082264	0.020919971	0.0010279802	0.029037196	0.0067923763
0.0	0.0018196226	0.0011952781	0.003432097	0.0018459978	0.0013232297	0.0034082264	0.020919971	0.0010279807	0.029037196	0.0067923763
0.0	0.0018196236	0.0011952781	0.0034321002	0.0018459986	0.001323229	0.0034082246	0.020919966	0.0010279807	0.029037202	0.0067923763
0.0	0.0036660137	0.0019600873	0.011564911	0.0040978603	0.0076870043	0.011023797	0.07260361	0.0047426736	0.07832512	0.012161375
0.0	0.0018196226	0.0011952781	0.003432097	0.0018459978	0.0013232297	0.0034082264	0.020919971	0.0010279812	0.02903721	0.0067923763
0.0	0.0018196226	0.0011952781	0.003432097	0.0018459978	0.0013232297	0.0034082264	0.020919971	0.0010279812	0.029037196	0.0067923763
0.0	0.0018196226	0.0011952781	0.003432097	0.0018459978	0.0013232297	0.0034082264	0.020919971	0.0010279812	0.02903721	0.0067923763
0.0	0.0018196226	0.0011952781	0.003432097	0.0018459978	0.0013232297	0.0034082264	0.020919971	0.0010279802	0.02903721	0.0067923763
0.0	0.0018196236	0.0011952781	0.0034321002	0.0018459986	0.001323229	0.0034082246	0.020919966	0.0010279807	0.029037202	0.0067923763
0.0	0.003666012	0.0019600873	0.011564911	0.0040978603	0.0076870043	0.011023797	0.07260363	0.0047426736	0.07832512	0.012161375
0.0	0.0018196226	0.0011952781	0.003432097	0.0018459978	0.0013232297	0.0034082264	0.020919971	0.0010279807	0.029037196	0.0067923763
0.0	0.0018196226	0.0011952781	0.003432097	0.0018459978	0.0013232297	0.0034082264	0.020919971	0.0010279802	0.029037196	0.0067923763
0.0	0.0018196226	0.0011952781	0.003432097	0.0018459978	0.0013232297	0.0034082264	0.020919971	0.0010279802	0.029037196	0.0067923763
0.0	0.0018196226	0.0011952781	0.003432097	0.0018459978	0.0013232297	0.0034082246	0.020919971	0.0010279812	0.029037196	0.0067923763
0.0	0.0018196236	0.0011952781	0.003432097	0.0018459986	0.001323229	0.0034082264	0.020919966	0.0010279807	0.029037202	0.0067923763
0.0	0.0018196236	0.0011952781	0.003432097	0.0018459978	0.001323229	0.0034082264	0.020919966	0.0010279807	0.029037202	0.0067923763
0.0	0.0018196236	0.0011952781	0.003432097	0.0018459967	0.001323229	0.0034082246	0.020919966	0.0010279807	0.029037202	0.0067923763
0.0	0.0018196226	0.0011952781	0.003432097	0.0018459978	0.0013232297	0.0034082246	0.020919971	0.0010279807	0.02903721	0.0067923763
0.0	0.0018196236	0.0011952781	0.003432097	0.0018459967	0.001323229	0.0034082264	0.020919966	0.0010279807	0.029037202	0.0067923763
0.0	0.0018196236	0.0011952781	0.003432097	0.0018459967	0.001323229	0.0034082246	0.020919966	0.0010279807	0.029037196	0.0067923763
0.0	0.0018196226	0.0011952781	0.003432097	0.0018459978	0.0013232297	0.0034082264	0.020919971	0.0010279807	0.029037196	0.0067923763
0.0	0.0018196226	0.0011952781	0.003432097	0.0018459978	0.0013232297	0.0034082264	0.020919971	0.0010279802	0.02903721	0.0067923763
0.0	0.0018196226	0.0011952781	0.003432097	0.0018459978	0.0013232297	0.0034082264	0.020919971	0.0010279802	0.02903721	0.0067923763
0.0	0.0018196226	0.0011952781	0.003432097	0.0018459978	0.0013232297	0.0034082264	0.020919971	0.0010279807	0.029037196	0.0067923763
0.0	0.0018196226	0.0011952781	0.003432097	0.0018459978	0.0013232297	0.0034082264	0.020919971	0.0010279812	0.029037196	0.0067923763
0.0	0.0036660137	0.0019600873	0.011564911	0.0040978603	0.007687008	0.011023797	0.07260361	0.0047426717	0.07832512	0.012161375
0.0	0.0018196236	0.0011952781	0.003432097	0.0018459967	0.001323229	0.0034082246	0.020919966	0.0010279807	0.029037196	0.0067923763
0.0	0.0057226857	0.0019650636	0.004664753	0.0029443256	0.0015813344	0.004508091	0.04052178	0.0016744495	0.078640155	0.011287265
0.0	0.003666012	0.0019600883	0.011564911	0.0040978603	0.0076870043	0.011023797	0.07260363	0.0047426736	0.07832512	0.012161375
0.0	0.0018196226	0.0011952781	0.003432097	0.0018459978	0.0013232297	0.0034082246	0.020919971	0.0010279807	0.02903721	0.0067923763
0.0	0.0018196236	0.0011952781	0.0034321002	0.0018459967	0.001323229	0.0034082246	0.020919966	0.0010279807	0.029037202	0.0067923763
0.0	0.0018196236	0.0011952781	0.003432097	0.0018459978	0.001323229	0.0034082264	0.020919966	0.0010279807	0.029037202	0.0067923763
0.0	0.0018196226	0.0011952781	0.003432097	0.0018459978	0.0013232297	0.0034082264	0.020919971	0.0010279807	0.029037196	0.0067923763
0.0	0.0018196226	0.0011952781	0.003432097	0.0018459978	0.0013232297	0.0034082264	0.020919971	0.0010279802	0.029037196	0.0067923763
0.0	0.0057226857	0.0019650636	0.004664753	0.002944327	0.0015813329	0.004508091	0.04052178	0.0016744487	0.078640185	0.011287265
0.0	0.0018196226	0.0011952781	0.003432097	0.0018459978	0.0013232297	0.0034082264	0.020919971	0.0010279807	0.029037196	0.0067923763
0.0	0.0018196226	0.0011952781	0.003432097	0.0018459978	0.0013232297	0.0034082264	0.020919971	0.0010279807	0.02903721	0.0067923763
0.0	0.0018196226	0.0011952781	0.003432097	0.0018459978	0.0013232297	0.0034082264	0.020919971	0.0010279802	0.029037196	0.0067923763
0.0	0.002545071	0.0021223936	0.0059414497	0.0030730052	0.0018857009	0.013565473	0.038025472	0.0021533843	0.08623332	0.026645439
0.0	0.0036660137	0.0019600873	0.011564911	0.0040978603	0.0076870006	0.011023797	0.07260361	0.0047426736	0.07832512	0.012161375
0.0	0.0021691043	0.0016271919	0.00575999	0.0020134815	0.0022910456	0.004920836	0.030950714	0.0018202602	0.0776314	0.006597452
0.0	0.0074526886	0.0025459672	0.0074968776	0.003431451	0.0029076845	0.0073433723	0.059257425	0.004175729	0.18864988	0.011323978
0.0	0.0021691055	0.0016271919	0.00575999	0.0020134815	0.0022910456	0.004920836	0.030950714	0.0018202602	0.077631414	0.006597452
0.0	0.0018196226	0.0011952781	0.003432097	0.0018459978	0.0013232297	0.0034082264	0.020919971	0.0010279802	0.02903721	0.0067923763
0.0	0.005722688	0.0019650636	0.004664753	0.002944327	0.0015813329	0.004508091	0.04052178	0.0016744495	0.078640155	0.01128727
0.0	0.0018196226	0.0011952781	0.003432097	0.0018459978	0.0013232297	0.0034082264	0.020919971	0.0010279807	0.029037196	0.0067923763
0.0	0.0036660137	0.0019600873	0.011564911	0.0040978603	0.007687008	0.011023797	0.07260363	0.0047426736	0.07832512	0.012161375
0.0	0.0018196226	0.0011952781	0.003432097	0.0018459978	0.0013232297	0.0034082246	0.020919971	0.0010279802	0.029037196	0.0067923763
0.0	0.0018196226	0.0011952781	0.003432097	0.0018459978	0.0013232297	0.0034082264	0.020919971	0.0010279812	0.02903721	0.0067923763
0.0	0.003666012	0.0019600883	0.011564911	0.0040978603	0.0076870043	0.011023797	0.07260361	0.0047426736	0.07832512	0.012161375
0.0	0.0018196236	0.0011952781	0.003432097	0.0018459986	0.001323229	0.0034082246	0.020919966	0.0010279807	0.029037202	0.0067923763
0.0	0.0018196226	0.0011952781	0.003432097	0.0018459978	0.0013232297	0.0034082264	0.020919971	0.0010279807	0.02903721	0.0067923763
0.0	0.0018196226	0.0011952781	0.003432097	0.0018459978	0.0013232297	0.0034082264	0.020919971	0.0010279812	0.02903721	0.0067923763
0.0	0.0057226857	0.0019650636	0.004664753	0.002944327	0.0015813336	0.004508091	0.04052178	0.0016744487	0.078640155	0.01128727
0.0	0.0057226857	0.0019650636	0.004664753	0.0029443256	0.0015813329	0.004508091	0.04052178	0.0016744487	0.078640185	0.011287265
0.0	0.0018196236	0.0011952781	0.003432097	0.0018459967	0.001323229	0.0034082264	0.020919966	0.0010279807	0.029037196	0.0067923763
0.0	0.0018196236	0.0011952781	0.003432097	0.0018459967	0.001323229	0.0034082246	0.020919966	0.0010279807	0.029037196	0.0067923763
0.0	0.0018196226	0.0011952781	0.003432097	0.0018459978	0.0013232297	0.0034082264	0.020919971	0.0010279812	0.02903721	0.0067923763
0.0	0.0018196226	0.0011952781	0.003432097	0.0018459978	0.0013232297	0.0034082264	0.020919971	0.0010279812	0.02903721	0.0067923763
0.0	0.005722688	0.0019650636	0.004664753	0.002944327	0.0015813336	0.004508091	0.04052178	0.0016744487	0.078640155	0.011287265
0.0	0.0018196226	0.0011952781	0.003432097	0.0018459978	0.0013232297	0.0034082264	0.020919971	0.0010279807	0.02903721	0.0067923763
0.0	0.0018196226	0.0011952781	0.003432097	0.0018459978	0.0013232297	0.0034082264	0.020919971	0.0010279807	0.02903721	0.0067923763
0.0	0.016991943	0.0019467553	0.007160785	0.0038853753	0.0062544453	0.010562692	0.06851794	0.0031009675	0.09502602	0.014123649
0.0	0.0036660137	0.0019600883	0.011564911	0.0040978603	0.0076870043	0.011023797	0.07260361	0.0047426736	0.07832512	0.012161375
0.0	0.0057226857	0.0019650636	0.004664753	0.0029443256	0.0015813336	0.004508091	0.04052178	0.0016744495	0.078640185	0.011287265
0.0	0.003666012	0.0019600873	0.011564911	0.0040978603	0.0076870043	0.011023797	0.07260363	0.0047426717	0.07832512	0.012161375
0.0	0.008013745	0.0039441083	0.0070307646	0.0034354206	0.002238248	0.0074975016	0.08557405	0.002692983	0.12205046	0.0146800615
0.0	0.0018196236	0.0011952781	0.003432097	0.0018459986	0.001323229	0.0034082246	0.020919966	0.0010279807	0.029037202	0.0067923763
0.0	0.0018196226	0.0011952781	0.003432097	0.0018459978	0.0013232297	0.0034082246	0.020919971	0.0010279812	0.029037196	0.0067923763
0.0	0.005722688	0.0019650636	0.004664753	0.002944327	0.0015813344	0.004508091	0.04052177	0.0016744487	0.078640155	0.01128727
0.0	0.002545071	0.0021223954	0.0059414497	0.0030730038	0.0018857009	0.013565473	0.038025472	0.0021533843	0.08623327	0.026645439
0.0	0.005722688	0.0019650636	0.004664753	0.002944327	0.0015813329	0.004508091	0.04052178	0.0016744487	0.078640185	0.01128727
0.0	0.003666012	0.0019600873	0.011564911	0.0040978603	0.0076870043	0.011023797	0.07260363	0.0047426736	0.07832512	0.012161375
0.0	0.003666012	0.0019600873	0.011564911	0.0040978603	0.0076870006	0.011023797	0.07260363	0.0047426736	0.07832512	0.012161375
0.0	0.0018196236	0.0011952781	0.003432097	0.0018459986	0.001323229	0.0034082246	0.020919966	0.0010279807	0.029037202	0.0067923763
0.0	0.0018196236	0.0011952781	0.003432097	0.0018459986	0.001323229	0.0034082246	0.020919966	0.0010279807	0.029037196	0.0067923763
0.0	0.0018196226	0.0011952781	0.003432097	0.0018459978	0.0013232297	0.0034082246	0.020919971	0.0010279807	0.029037196	0.0067923763
0.0	0.0018196226	0.0011952781	0.003432097	0.0018459978	0.0013232297	0.0034082264	0.020919971	0.0010279807	0.02903721	0.0067923763
0.0	0.0018196226	0.0011952781	0.003432097	0.0018459978	0.0013232297	0.0034082264	0.020919971	0.0010279802	0.02903721	0.0067923763
0.0	0.0036660137	0.0019600873	0.011564911	0.0040978603	0.0076870043	0.011023797	0.07260361	0.0047426736	0.07832512	0.012161375
0.0	0.0018196226	0.0011952781	0.003432097	0.0018459978	0.0013232297	0.0034082246	0.020919971	0.0010279812	0.029037196	0.0067923763
0.0	0.0057226857	0.0019650636	0.004664753	0.0029443256	0.0015813336	0.004508091	0.04052178	0.0016744487	0.078640155	0.011287265
0.0	0.003666012	0.0019600873	0.011564911	0.0040978603	0.0076870043	0.011023797	0.07260361	0.0047426736	0.07832512	0.012161375
0.0	0.003666012	0.0019600873	0.011564911	0.0040978603	0.007687008	0.011023797	0.07260363	0.0047426736	0.07832512	0.012161375
0.0	0.003989721	0.0027268466	0.005113067	0.0018214189	0.0021441265	0.0074864035	0.0368063	0.0013008676	0.047273654	0.011946006
0.0	0.003989721	0.0027268466	0.005113067	0.0018214189	0.0021441265	0.0074864035	0.0368063	0.0013008676	0.047273643	0.011946006
0.0	0.008224083	0.0054346053	0.01925246	0.004534915	0.014290676	0.024449337	0.13176563	0.0067880736	0.13223341	0.025328975
0.0	0.7676397	0.67998624	0.34065816	0.31092685	0.88372785	0.9934257	0.73606527	0.38759372	0.84826005	0.059452333
0.0	0.9926166	0.9488954	0.97347575	0.994582	0.9580371	0.9913291	0.96628666	0.9750914	0.98956734	0.97333163
0.0	0.9926166	0.9488954	0.97347575	0.994582	0.9580371	0.9913291	0.96628666	0.9750914	0.98956734	0.97333163
0.0	0.9926166	0.9488954	0.97347575	0.994582	0.9580371	0.9913291	0.96628666	0.9750914	0.98956734	0.97333163
0.0	0.98713917	0.98245966	0.9973163	0.99618787	0.99503446	0.9978836	0.99902034	0.9938334	0.9992052	0.9963762
0.0	0.9926166	0.9488954	0.97347575	0.994582	0.9580371	0.9913291	0.96628666	0.9750914	0.98956734	0.97333163
0.0	0.99993646	0.9999585	0.9999305	0.9999422	0.99998724	0.9999511	0.99997497	0.9999589	0.9999863	0.9999715
0.0	0.9926166	0.9488954	0.97347575	0.994582	0.9580371	0.9913291	0.96628666	0.9750914	0.98956734	0.97333163
0.0	0.9997836	0.9996697	0.9997489	0.99980193	0.999811	0.99971014	0.9998223	0.99977595	0.99993336	0.99988735
0.0	0.9926166	0.9488954	0.97347575	0.994582	0.9580371	0.9913291	0.96628666	0.9750914	0.98956734	0.97333163
0.0	0.9926166	0.9488954	0.97347575	0.994582	0.9580371	0.9913291	0.96628666	0.9750914	0.98956734	0.97333163
0.0	0.9926166	0.9488954	0.97347575	0.994582	0.9580371	0.9913291	0.96628666	0.9750914	0.98956734	0.97333163
0.0	0.9926166	0.9488954	0.97347575	0.994582	0.9580371	0.9913291	0.96628666	0.9750914	0.98956734	0.97333163
0.0	0.9926166	0.9488954	0.97347575	0.994582	0.9580371	0.9913291	0.96628666	0.9750914	0.98956734	0.97333163
0.0	0.9926166	0.9488954	0.97347575	0.994582	0.9580371	0.9913291	0.96628666	0.9750914	0.98956734	0.97333163
0.0	0.9926166	0.9488954	0.97347575	0.994582	0.9580371	0.9913291	0.96628666	0.9750914	0.98956734	0.97333163
0.0	0.9926166	0.9488954	0.97347575	0.994582	0.9580371	0.9913291	0.96628666	0.9750914	0.98956734	0.97333163
0.0	0.9926166	0.9488954	0.97347575	0.994582	0.9580371	0.9913291	0.96628666	0.9750914	0.98956734	0.97333163
0.0	0.88648695	0.7673737	0.9782438	0.9522967	0.39104804	0.8771728	0.9710595	0.5840274	0.9917523	0.9498535
0.0	0.7238523	0.027825564	0.47136766	0.962632	0.00061573647	0.002334224	0.4840576	0.13065784	0.0067881662	0.0011337909
0.0	0.9931813	0.70831805	0.9103581	0.99388075	0.046873167	0.0029998445	0.4840576	0.31358695	0.40016288	0.00038016879
0.0	0.7745054	0.9986702	0.7987502	0.98170257	0.31853795	0.3644531	0.930695	0.99848443	0.99895215	0.0017819215
0.0	0.9981285	0.99443984	0.91198075	0.9012557	0.9474607	0.93546194	0.9955448	0.97865456	0.9734008	0.9179495
0.0	0.7979386	0.047866356	0.23091291	0.66894233	0.46830454	0.3358168	0.95571417	0.06722484	0.12273584	0.2589573
0.0	0.0019455281	0.96530014	0.014090026	0.0051464327	0.021413373	0.004875131	0.69865584	0.98155963	0.000656487	0.34834808
0.0	0.9999504	0.9820641	0.9993918	0.9900794	0.9997422	0.69509304	0.99966383	0.9524768	0.8202984	0.9998325
0.0	0.9977481	0.9964606	0.9979169	0.99403965	0.99835217	0.9966403	0.99935526	0.9980332	0.99963665	0.9945703
0.0	0.99746144	0.9888164	0.9974492	0.9852196	0.99768627	0.9952435	0.9987889	0.9967623	0.99936134	0.9907549
0.0	0.9926166	0.9488954	0.97347575	0.994582	0.9580371	0.9913291	0.96628666	0.9750914	0.98956734	0.97333163
0.0	0.9990701	0.039431006	0.5573272	0.028544085	0.028705569	0.9053325	0.9151075	0.28173777	0.22548072	0.09955805
0.0	0.9926166	0.9488954	0.97347575	0.994582	0.9580371	0.9913291	0.96628666	0.9750914	0.98956734	0.97333163
0.0	0.9926166	0.9488954	0.97347575	0.994582	0.9580371	0.9913291	0.96628666	0.9750914	0.98956734	0.97333163
0.0	0.40673506	0.38473174	0.9919418	0.99720144	0.8322689	0.8899914	0.9966673	0.95746267	0.98799115	0.97344154
0.0	0.99987805	0.99998593	0.9999492	0.99998534	0.9999943	0.999969	0.99998236	0.9999862	0.999995	0.9999808
0.0	0.0016886177	0.0028835079	0.25204712	0.009279386	0.00064166036	0.63437074	0.012309625	0.20602208	0.0040523843	0.0038711154
0.0	0.9960543	0.9962225	0.9986786	0.99192107	0.99075645	0.9928576	0.98678374	0.98205847	0.9968861	0.9989936
0.0	0.9991949	0.9982216	0.998664	0.99937695	0.99933213	0.9991047	0.99961734	0.99912816	0.9998683	0.99932957
0.0	0.9851945	0.9825921	0.9640958	0.99198264	0.9602173	0.9947714	0.99121803	0.96742815	0.9903313	0.9947482
0.0	0.9926166	0.9488954	0.97347575	0.994582	0.9580371	0.9913291	0.96628666	0.9750914	0.98956734	0.97333163
0.0	0.9926166	0.9488954	0.97347575	0.994582	0.9580371	0.9913291	0.96628666	0.9750914	0.98956734	0.97333163
0.0	0.7846234	0.5381765	0.9330758	0.41770095	0.33611718	0.7798219	0.8615532	0.5573162	0.9246315	0.6118376
0.0	0.99943095	0.99971443	0.99967337	0.99955136	0.99966633	0.9994838	0.99962986	0.9994253	0.9999504	0.99969006
0.0	0.8433742	0.9728061	0.9899642	0.86890346	0.9792724	0.98556024	0.9957617	0.837728	0.9970599	0.9967397
0.0	0.9926166	0.9488954	0.97347575	0.994582	0.9580371	0.9913291	0.96628666	0.9750914	0.98956734	0.97333163
0.0	0.18665108	0.3565265	0.5543032	0.28932303	0.2543158	0.34444493	0.6992697	0.16758761	0.85086876	0.6536958
0.0	0.813687	0.6387197	0.941604	0.4992343	0.40652582	0.8156371	0.88902086	0.61859953	0.94267356	0.65930706
0.0	0.27158827	0.17975895	0.42539495	0.15201785	0.1922186	0.56867236	0.5683679	0.17325129	0.39687428	0.47638035
0.0	0.27158833	0.17975894	0.42539495	0.15201782	0.19221865	0.56867236	0.5683679	0.17325135	0.39687428	0.47638035
0.0	0.27158827	0.17975897	0.42539495	0.15201785	0.19221865	0.56867236	0.56836784	0.17325132	0.39687434	0.47638035
0.0	0.27158824	0.17975897	0.42539486	0.15201785	0.19221865	0.56867236	0.56836784	0.17325132	0.39687425	0.47638035
0.0	0.27158827	0.17975897	0.42539495	0.15201782	0.19221869	0.56867236	0.56836784	0.17325127	0.39687428	0.47638035
0.0	0.27158827	0.17975897	0.42539495	0.15201782	0.19221865	0.56867236	0.56836784	0.17325132	0.39687428	0.47638035
0.0	0.5899159	0.6321446	0.77755046	0.34192035	0.5926687	0.8754401	0.8717869	0.5869409	0.7340615	0.8392658
0.0	0.5899157	0.6321446	0.7775506	0.34192035	0.5926687	0.8754401	0.8717869	0.5869408	0.73406154	0.8392658
0.0	0.58991575	0.6321446	0.7775506	0.34192035	0.5926687	0.8754401	0.8717868	0.5869407	0.7340615	0.8392658
0.0	0.99856585	0.9986551	0.9992698	0.99759054	0.99738175	0.9992742	0.9986939	0.9973231	0.99980813	0.9982583
0.0	0.24026254	0.0043204254	0.021327838	0.997759	0.0029222115	0.013025014	0.012314304	0.0010554991	0.0016837383	0.00080396986
0.0	0.9926166	0.9488954	0.97347575	0.994582	0.9580371	0.9913291	0.96628666	0.9750914	0.98956734	0.97333163
0.0	0.9926166	0.9488954	0.97347575	0.994582	0.9580371	0.9913291	0.96628666	0.9750914	0.98956734	0.97333163
0.0	0.9926166	0.9488954	0.97347575	0.994582	0.9580371	0.9913291	0.96628666	0.9750914	0.98956734	0.97333163
0.0	0.8838853	0.5836505	0.27498326	0.61375546	0.31746614	0.6466959	0.3776264	0.46556014	0.863041	0.69165665
0.0	0.999734	0.9993807	0.9996512	0.9996099	0.99987733	0.99934095	0.99979585	0.99963653	0.9999702	0.99979347
0.0	0.9976344	0.9982224	0.99222445	0.9958762	0.99860126	0.99956125	0.998887	0.99919564	0.99989796	0.9995962
0.0	0.031822976	0.018324079	0.04975462	0.4389004	0.0028953818	0.017952334	0.069827825	0.03646562	0.058150172	0.23075277
0.0	0.027424162	0.0014259856	0.025515009	0.54063565	0.00779713	0.012831449	0.8013635	0.05302381	0.33072078	0.14615835
0.0	0.05277242	0.094872	0.06484735	0.7645128	0.008038156	0.06888549	0.16730765	0.122975506	0.23914173	0.47858056
0.0	0.98265195	0.9913406	0.9813799	0.9763109	0.9639093	0.9952584	0.9919824	0.97594655	0.99161994	0.99547666
0.0	0.99935716	0.9982285	0.9990727	0.99908125	0.99950564	0.9984394	0.9995004	0.9984012	0.9998995	0.99947864
0.0	0.99935716	0.9982285	0.9990727	0.99908125	0.99950564	0.9984394	0.9995004	0.9984012	0.9998995	0.99947864
0.0	0.99935716	0.9982285	0.9990727	0.99908125	0.99950564	0.9984394	0.9995004	0.9984012	0.9998995	0.99947864
0.0	0.99935716	0.9982285	0.9990727	0.99908125	0.99950564	0.9984394	0.9995004	0.9984012	0.9998995	0.99947864
0.0	0.99935716	0.9982285	0.9990727	0.99908125	0.99950564	0.9984394	0.9995004	0.9984012	0.9998995	0.99947864
0.0	0.99935716	0.9982285	0.9990727	0.99908125	0.99950564	0.9984394	0.9995004	0.9984012	0.9998995	0.99947864
0.0	0.99935716	0.9982285	0.9990727	0.99908125	0.99950564	0.9984394	0.9995004	0.9984012	0.9998995	0.99947864
0.0	0.99935716	0.9982285	0.9990727	0.99908125	0.99950564	0.9984394	0.9995004	0.9984012	0.9998995	0.99947864
0.0	0.99935716	0.9982285	0.9990727	0.99908125	0.99950564	0.9984394	0.9995004	0.9984012	0.9998995	0.99947864
0.0	0.99935716	0.9982285	0.9990727	0.99908125	0.99950564	0.9984394	0.9995004	0.9984012	0.9998995	0.99947864
0.0	0.99935716	0.9982285	0.9990727	0.99908125	0.99950564	0.9984394	0.9995004	0.9984012	0.9998995	0.99947864
0.0	0.99935716	0.9982285	0.9990727	0.99908125	0.99950564	0.9984394	0.9995004	0.9984012	0.9998995	0.99947864
0.0	0.99935716	0.9982285	0.9990727	0.99908125	0.99950564	0.9984394	0.9995004	0.9984012	0.9998995	0.99947864
0.0	0.99935716	0.9982285	0.9990727	0.99908125	0.99950564	0.9984394	0.9995004	0.9984012	0.9998995	0.99947864
0.0	0.99935716	0.9982285	0.9990727	0.99908125	0.99950564	0.9984394	0.9995004	0.9984012	0.9998995	0.99947864
0.0	0.99935716	0.9982285	0.9990727	0.99908125	0.99950564	0.9984394	0.9995004	0.9984012	0.9998995	0.99947864
0.0	0.99935716	0.9982285	0.9990727	0.99908125	0.99950564	0.9984394	0.9995004	0.9984012	0.9998995	0.99947864
0.0	0.99935716	0.9982285	0.9990727	0.99908125	0.99950564	0.9984394	0.9995004	0.9984012	0.9998995	0.99947864
0.0	0.99935716	0.9982285	0.9990727	0.99908125	0.99950564	0.9984394	0.9995004	0.9984012	0.9998995	0.99947864
0.0	0.99935716	0.9982285	0.9990727	0.99908125	0.99950564	0.9984394	0.9995004	0.9984012	0.9998995	0.99947864
0.0	0.99935716	0.9982285	0.9990727	0.99908125	0.99950564	0.9984394	0.9995004	0.9984012	0.9998995	0.99947864
0.0	0.99935716	0.9982285	0.9990727	0.99908125	0.99950564	0.9984394	0.9995004	0.9984012	0.9998995	0.99947864
0.0	0.99935716	0.9982285	0.9990727	0.99908125	0.99950564	0.9984394	0.9995004	0.9984012	0.9998995	0.99947864
0.0	0.99935716	0.9982285	0.9990727	0.99908125	0.99950564	0.9984394	0.9995004	0.9984012	0.9998995	0.99947864
0.0	0.99935716	0.9982285	0.9990727	0.99908125	0.99950564	0.9984394	0.9995004	0.9984012	0.9998995	0.99947864
0.0	0.98265195	0.9913406	0.9813799	0.9763109	0.9639093	0.9952584	0.9919824	0.97594655	0.99161994	0.99547666
0.0	0.9999467	0.9999386	0.9999378	0.9999443	0.99998283	0.9999474	0.9999789	0.99996555	0.9999869	0.9999677
0.0	0.9926166	0.9488954	0.97347575	0.994582	0.9580371	0.9913291	0.96628666	0.9750914	0.98956734	0.97333163
0.0	0.9961991	0.994279	0.99377066	0.99522924	0.9894208	0.9962669	0.99700934	0.9959325	0.999328	0.9975667
0.0	0.9981585	0.99708647	0.9923562	0.99909985	0.9989672	0.9971961	0.9981353	0.99863774	0.9996493	0.9990445
0.0	0.039053302	0.016470592	0.018281955	0.014876746	0.0071119308	0.019300053	0.14228038	0.04275465	0.6238833	0.10508662
0.0	0.99847883	0.997849	0.9968034	0.9934557	0.9955439	0.9975393	0.9969902	0.9930428	0.99863917	0.99659723
0.0	0.99931383	0.9986259	0.99983156	0.999899	0.99987924	0.99974185	0.9996431	0.99968016	0.99995744	0.99989796
0.0	0.9926166	0.9488954	0.97347575	0.994582	0.9580371	0.9913291	0.96628666	0.9750914	0.98956734	0.97333163
0.0	0.9926166	0.9488954	0.97347575	0.994582	0.9580371	0.9913291	0.96628666	0.9750914	0.98956734	0.97333163
0.0	0.9989502	0.99976045	0.9995127	0.9997509	0.9995628	0.9997032	0.999597	0.9992055	0.99980634	0.9988111
0.0	0.9983518	0.99940455	0.99932265	0.9995241	0.9992674	0.99957985	0.9992828	0.99847287	0.9996443	0.99783164
0.0	0.9991875	0.9993444	0.99915767	0.9992336	0.9994603	0.9996557	0.9993718	0.9987955	0.99971336	0.9985
0.0	0.9991875	0.9993444	0.99915767	0.9992336	0.9994603	0.9996557	0.9993718	0.9987955	0.99971336	0.9985
0.0	0.9926166	0.9488954	0.97347575	0.994582	0.9580371	0.9913291	0.96628666	0.9750914	0.98956734	0.97333163
0.0	0.0072377264	0.0077893795	0.0075585647	0.0040994524	0.0058846157	0.009476958	0.0134190535	0.0032518376	0.020314092	0.006045138
0.0	0.9926166	0.9488954	0.97347575	0.994582	0.9580371	0.9913291	0.96628666	0.9750914	0.98956734	0.97333163
0.0	0.99744946	0.99594706	0.99741286	0.9983557	0.9954841	0.99789715	0.9967654	0.99092907	0.9991873	0.99800664
0.0	0.9355348	0.96674424	0.9756201	0.97849107	0.9549326	0.97515386	0.98244387	0.9707061	0.9987287	0.98760325
0.0	0.9773801	0.73304737	0.91088486	0.97328657	0.91969943	0.9594393	0.9841734	0.9674311	0.9962853	0.96889293
0.0	0.9355348	0.96674424	0.9756201	0.97849107	0.9549326	0.97515386	0.98244387	0.9707061	0.9987287	0.98760325
0.0	0.9773801	0.7330474	0.91088486	0.97328657	0.91969943	0.9594393	0.9841734	0.9674311	0.9962853	0.96889293
0.0	0.9926166	0.9488954	0.97347575	0.994582	0.9580371	0.9913291	0.96628666	0.9750914	0.98956734	0.97333163
0.0	0.9926166	0.9488954	0.97347575	0.994582	0.9580371	0.9913291	0.96628666	0.9750914	0.98956734	0.97333163
0.0	0.9926166	0.9488954	0.97347575	0.994582	0.9580371	0.9913291	0.96628666	0.9750914	0.98956734	0.97333163
0.0	0.9995555	0.9997985	0.9997093	0.99978894	0.99979216	0.9998037	0.99965787	0.99959975	0.9999379	0.999592
0.0	0.9997173	0.9998499	0.9997944	0.99980813	0.99987686	0.9998561	0.9996804	0.99973077	0.9999515	0.9997845
0.0	0.9997173	0.9998499	0.9997944	0.99980813	0.99987686	0.9998561	0.9996804	0.99973077	0.9999515	0.9997845
0.0	0.9926166	0.9488954	0.97347575	0.994582	0.9580371	0.9913291	0.96628666	0.9750914	0.98956734	0.97333163
0.0	0.9995671	0.9996506	0.99977523	0.99961424	0.9996927	0.99963474	0.99981886	0.9996068	0.9999397	0.9998889
0.0	0.16095977	0.28825918	0.44420066	0.5487782	0.015394384	0.3074474	0.36378795	0.1559489	0.58655775	0.34166986
0.0	0.29290864	0.67635095	0.57851595	0.7998473	0.13987829	0.6222389	0.70106566	0.36625922	0.78066516	0.5369551
0.0	0.2929087	0.676351	0.578516	0.7998473	0.13987827	0.6222389	0.70106554	0.3662593	0.78066516	0.53695506
0.0	0.9995671	0.9996506	0.99977523	0.99961424	0.9996927	0.99963474	0.99981886	0.9996068	0.9999397	0.9998889
0.0	0.9827876	0.96500224	0.8127654	0.008343957	0.7605704	0.9043228	0.76329684	0.92540485	0.93555605	0.17006059
0.0	0.9827876	0.96500224	0.8127654	0.008343957	0.7605704	0.9043228	0.76329684	0.92540485	0.93555605	0.17006059
0.0	0.9968424	0.97630715	0.8127654	0.040862925	0.9314402	0.9700748	0.7607831	0.9589473	0.94528687	0.31185234
0.0	0.99933606	0.9991499	0.9988205	0.9991561	0.9990257	0.99942845	0.9991854	0.99935466	0.9997855	0.99937457
0.0	0.9975938	0.99457824	0.98934186	0.98636484	0.8815467	0.9855437	0.98657286	0.9902654	0.9954086	0.9955146
0.0	0.11105492	0.6366008	0.6825095	0.018329818	0.008770172	0.65335286	0.5011674	0.25771236	0.010893919	0.51083344
0.0	0.99300075	0.984289	0.99148625	0.98482597	0.99155444	0.99349856	0.9906714	0.9917489	0.99453187	0.96468174
0.0	0.9706105	0.92123544	0.9521473	0.8621556	0.9170263	0.97520214	0.95812273	0.8831973	0.9891128	0.9572733
0.0	0.507257	0.050710976	0.28031027	0.08445709	0.11237439	0.41658396	0.23014075	0.09864806	0.50717896	0.173956
0.0	0.96679795	0.87945557	0.94431126	0.82935697	0.9082263	0.97436595	0.94975936	0.90577054	0.98741674	0.9461969
0.0	0.99300075	0.984289	0.99148625	0.98482597	0.99155444	0.99349856	0.9906714	0.9917489	0.99453187	0.96468174
0.0	0.9789587	0.713935	0.9296863	0.9157613	0.9046356	0.95273024	0.9344367	0.9261884	0.9422456	0.80631614
0.0	0.9972312	0.9973126	0.99477416	0.99869627	0.992961	0.99912864	0.9962314	0.99588144	0.9986766	0.9985689
0.0	0.9926166	0.9488954	0.97347575	0.994582	0.9580371	0.9913291	0.96628666	0.9750914	0.98956734	0.97333163
0.0	0.84759545	0.82127273	0.4384556	0.81292444	0.9492645	0.9417564	0.7639019	0.97782296	0.9733594	0.07301224
0.0	0.12473701	0.10532542	0.0734718	0.17584613	0.081630506	0.28493664	0.108335964	0.1924915	0.26783338	0.12345562
0.0	0.78581536	0.71788836	0.44664958	0.81292444	0.9492645	0.9400237	0.6139623	0.95851153	0.9733594	0.07301224
0.0	0.99847883	0.997849	0.9968034	0.9934557	0.9955439	0.9975393	0.9969902	0.9930428	0.99863917	0.99659723
0.0	0.9926166	0.9488954	0.97347575	0.994582	0.9580371	0.9913291	0.96628666	0.9750914	0.98956734	0.97333163
0.0	0.9926166	0.9488954	0.97347575	0.994582	0.9580371	0.9913291	0.96628666	0.9750914	0.98956734	0.97333163
0.0	0.9998846	0.9997831	0.99917114	0.9999126	0.99988496	0.99975055	0.9998221	0.99985516	0.999889	0.99988055
0.0	0.9926166	0.9488954	0.97347575	0.994582	0.9580371	0.9913291	0.96628666	0.9750914	0.98956734	0.97333163
0.0	0.9999839	0.99998057	0.9999763	0.99997497	0.9999918	0.9999778	0.9999838	0.9999815	0.9999976	0.99999475
0.0	0.9999771	0.999954	0.99995685	0.99995697	0.99998367	0.99996305	0.99998236	0.99995136	0.9999895	0.999969
0.0	0.9926166	0.9488954	0.97347575	0.994582	0.9580371	0.9913291	0.96628666	0.9750914	0.98956734	0.97333163
0.0	0.15533431	0.99961543	0.8859285	0.99985886	0.9995895	0.96546257	0.99232143	0.9960147	0.9950694	0.9935088
0.0	0.9926166	0.9488954	0.97347575	0.994582	0.9580371	0.9913291	0.96628666	0.9750914	0.98956734	0.97333163
0.0	0.9926166	0.9488954	0.97347575	0.994582	0.9580371	0.9913291	0.96628666	0.9750914	0.98956734	0.97333163
0.0	0.9996246	0.9995658	0.9991473	0.99950254	0.99958414	0.9994591	0.99988425	0.9995117	0.9997867	0.9998392
0.0	0.76200134	0.89832264	0.9204779	0.856843	0.74435085	0.8603816	0.92961925	0.8542439	0.96670693	0.867346
0.0	0.7802076	0.8757631	0.59623075	0.95659596	0.8218756	0.9293422	0.5874366	0.9512467	0.939321	0.99009585
0.0	0.023381613	0.0329439	0.017678995	0.023287302	0.01600365	0.061215997	0.046922017	0.01685	0.101902716	0.023648947
0.0	0.9988977	0.9990175	0.9990361	0.9995158	0.99864155	0.99933416	0.9993285	0.99822	0.99981946	0.999553
0.0	0.081505276	0.011933404	0.122536466	0.9475399	0.004751304	0.1414832	0.073505856	0.035959717	0.06666696	0.010710827
0.0	0.081505276	0.011933404	0.12253647	0.9475399	0.0047513065	0.1414832	0.07350583	0.035959717	0.06666696	0.010710818
0.0	0.6028135	0.8757631	0.11275159	0.9394001	0.8218756	0.9157444	0.3455283	0.88838	0.8904276	0.9474912
0.0	0.6028135	0.8757631	0.11275159	0.9394001	0.8218756	0.9157444	0.3455283	0.88838	0.8904276	0.9474912
0.0	0.18894032	0.056191277	0.4238868	0.025829002	0.067373455	0.10917574	0.45275342	0.022879636	0.5291413	0.09642273
0.0	0.96679795	0.87945557	0.9443112	0.82935685	0.9082263	0.97436595	0.94975936	0.90577054	0.98741674	0.9461969
0.0	0.010918618	0.009854619	0.006104285	0.0034012303	0.0029959052	0.0068159997	0.06285215	0.009619523	0.045699194	0.011727987
0.0	0.0083047	0.007015312	0.0054021813	0.0026357234	0.0021213999	0.0056590308	0.04642146	0.0070323995	0.031719644	0.008119381
0.0	0.029261218	0.03590302	0.009955713	0.0077388952	0.008672726	0.011384276	0.1290583	0.025145339	0.16822615	0.02891245
0.0	0.9992982	0.99958783	0.9993679	0.9994562	0.99963963	0.99968016	0.99956065	0.99916184	0.99979216	0.9990031
0.0	0.99935716	0.9982285	0.9990727	0.99908125	0.99950564	0.9984394	0.9995004	0.9984012	0.9998995	0.99947864
0.0	0.9926166	0.9488954	0.97347575	0.994582	0.9580371	0.9913291	0.96628666	0.9750914	0.98956734	0.97333163
0.0	0.9926166	0.9488954	0.97347575	0.994582	0.9580371	0.9913291	0.96628666	0.9750914	0.98956734	0.97333163
0.0	0.9926166	0.9488954	0.97347575	0.994582	0.9580371	0.9913291	0.96628666	0.9750914	0.98956734	0.97333163
0.0	0.9926166	0.9488954	0.97347575	0.994582	0.9580371	0.9913291	0.96628666	0.9750914	0.98956734	0.97333163
0.0	0.8744822	0.8133004	0.97492427	0.9351748	0.37591887	0.8697582	0.9680834	0.5991826	0.9914874	0.9503074
0.0	0.98826957	0.9854709	0.9956222	0.98859185	0.8239377	0.9875809	0.9889388	0.9638327	0.99752206	0.9907753
0.0	0.99979514	0.99977046	0.99981123	0.9996649	0.9998939	0.99980396	0.9998307	0.9997551	0.9999471	0.9999008
0.0	0.9994733	0.9994543	0.9996784	0.9992749	0.9995215	0.9996061	0.99964	0.9992723	0.9998623	0.99961996
0.0	0.9961991	0.994279	0.99377066	0.99522924	0.9894208	0.9962669	0.99700934	0.9959325	0.999328	0.9975667
0.0	0.9926166	0.9488954	0.97347575	0.994582	0.9580371	0.9913291	0.96628666	0.9750914	0.98956734	0.97333163
0.0	0.99430877	0.99670345	0.99705577	0.9900197	0.99908817	0.9981414	0.99963725	0.99871814	0.9995522	0.9987644
0.0	0.9926166	0.9488954	0.97347575	0.994582	0.9580371	0.9913291	0.96628666	0.9750914	0.98956734	0.97333163
0.0	0.022050787	0.17859231	0.052817333	0.9673803	0.8112921	0.20485377	0.28246802	0.62284225	0.047937892	0.9584781
0.0	0.1829941	0.78476816	0.8791719	0.7789393	0.9191609	0.7519724	0.78854513	0.42086244	0.97009116	0.9673651
0.0	0.1829941	0.78476816	0.87917197	0.7789393	0.9191609	0.7519724	0.78854513	0.42086244	0.97009116	0.9673651
0.0	0.6213508	0.60485595	0.6948869	0.8836659	0.28074324	0.57591116	0.66621196	0.7740069	0.5057878	0.29903746
0.0	0.97542125	0.9907232	0.84189016	0.96825224	0.97704065	0.9250533	0.9144128	0.97225666	0.96724373	0.9945386
0.0	0.97542125	0.9907232	0.84189016	0.96825224	0.97704065	0.9250533	0.9144128	0.97225666	0.96724373	0.9945386
0.0	0.9926166	0.9488954	0.97347575	0.994582	0.9580371	0.9913291	0.96628666	0.9750914	0.98956734	0.97333163
0.0	0.01860688	0.002370086	0.00992437	0.006749809	0.0058250744	0.0049785906	0.05893716	0.002479638	0.10947203	0.017186364
0.0	0.9926166	0.9488954	0.97347575	0.994582	0.9580371	0.9913291	0.96628666	0.9750914	0.98956734	0.97333163
0.0	0.9926166	0.9488954	0.97347575	0.994582	0.9580371	0.9913291	0.96628666	0.9750914	0.98956734	0.97333163
0.0	0.9991875	0.9993444	0.99915767	0.9992336	0.9994603	0.9996557	0.9993718	0.9987955	0.99971336	0.9985
0.0	0.9991875	0.9993444	0.99915767	0.9992336	0.9994603	0.9996557	0.9993718	0.9987955	0.99971336	0.9985
0.0	0.9926166	0.9488954	0.97347575	0.994582	0.9580371	0.9913291	0.96628666	0.9750914	0.98956734	0.97333163
0.0	0.9926166	0.9488954	0.97347575	0.994582	0.9580371	0.9913291	0.96628666	0.9750914	0.98956734	0.97333163
0.0	0.99895084	0.9986676	0.99851507	0.9980755	0.99699223	0.999071	0.9982712	0.99830747	0.9994697	0.9987973
0.0	0.1744133	0.5142639	0.07059762	0.03242829	0.09384826	0.022238214	0.051770404	0.18677482	0.0205863	0.15021594
0.0	0.00269281	0.008874425	0.01026568	0.0040882076	0.006037699	0.0031587144	0.017334534	0.0070405155	0.003458327	0.004158127
0.0	0.9926166	0.9488954	0.97347575	0.994582	0.9580371	0.9913291	0.96628666	0.9750914	0.98956734	0.97333163
0.0	0.9926166	0.9488954	0.97347575	0.994582	0.9580371	0.9913291	0.96628666	0.9750914	0.98956734	0.97333163
0.0	0.3285789	0.14540286	0.5967875	0.40903625	0.16487452	0.31689754	0.39899242	0.11071507	0.28061467	0.72795826
0.0	0.32857895	0.14540285	0.5967873	0.40903622	0.16487448	0.31689748	0.39899257	0.11071509	0.28061467	0.72795826
0.0	0.9991875	0.9993444	0.99915767	0.9992336	0.9994603	0.9996557	0.9993718	0.9987955	0.99971336	0.9985
0.0	0.9991641	0.9993444	0.99916625	0.99921143	0.9994727	0.9996629	0.99938786	0.99879825	0.9997056	0.9985
0.0	0.99995697	0.9999683	0.9999689	0.9999467	0.9999906	0.9999511	0.9999845	0.99999166	0.99999297	0.9999796
0.0	0.13620335	0.022841014	0.36318246	0.0146887675	0.036800597	0.08234412	0.27094856	0.022879627	0.30203646	0.05781791
0.0	0.9926166	0.9488954	0.97347575	0.994582	0.9580371	0.9913291	0.96628666	0.9750914	0.98956734	0.97333163
0.0	0.9993767	0.9990735	0.9993316	0.9989573	0.9986174	0.9997718	0.99888736	0.99865973	0.99975413	0.9978759
0.0	0.9926166	0.9488954	0.97347575	0.994582	0.9580371	0.9913291	0.96628666	0.9750914	0.98956734	0.97333163
0.0	0.9926166	0.9488954	0.97347575	0.994582	0.9580371	0.9913291	0.96628666	0.9750914	0.98956734	0.97333163
0.0	0.9926166	0.9488954	0.97347575	0.994582	0.9580371	0.9913291	0.96628666	0.9750914	0.98956734	0.97333163
0.0	0.9926166	0.9488954	0.97347575	0.994582	0.9580371	0.9913291	0.96628666	0.9750914	0.98956734	0.97333163
0.0	0.9926166	0.9488954	0.97347575	0.994582	0.9580371	0.9913291	0.96628666	0.9750914	0.98956734	0.97333163
0.0	0.9926166	0.9488954	0.97347575	0.994582	0.9580371	0.9913291	0.96628666	0.9750914	0.98956734	0.97333163
0.0	0.9926166	0.9488954	0.97347575	0.994582	0.9580371	0.9913291	0.96628666	0.9750914	0.98956734	0.97333163
0.0	0.9926166	0.9488954	0.97347575	0.994582	0.9580371	0.9913291	0.96628666	0.9750914	0.98956734	0.97333163
0.0	0.9926166	0.9488954	0.97347575	0.994582	0.9580371	0.9913291	0.96628666	0.9750914	0.98956734	0.97333163
0.0	0.9926166	0.9488954	0.97347575	0.994582	0.9580371	0.9913291	0.96628666	0.9750914	0.98956734	0.97333163
0.0	0.9926166	0.9488954	0.97347575	0.994582	0.9580371	0.9913291	0.96628666	0.9750914	0.98956734	0.97333163
0.0	0.9926166	0.9488954	0.97347575	0.994582	0.9580371	0.9913291	0.96628666	0.9750914	0.98956734	0.97333163
0.0	0.9926166	0.9488954	0.97347575	0.994582	0.9580371	0.9913291	0.96628666	0.9750914	0.98956734	0.97333163
0.0	0.9926166	0.9488954	0.97347575	0.994582	0.9580371	0.9913291	0.96628666	0.9750914	0.98956734	0.97333163
0.0	0.9926166	0.9488954	0.97347575	0.994582	0.9580371	0.9913291	0.96628666	0.9750914	0.98956734	0.97333163
0.0	0.9926166	0.9488954	0.97347575	0.994582	0.9580371	0.9913291	0.96628666	0.9750914	0.98956734	0.97333163
0.0	0.9926166	0.9488954	0.97347575	0.994582	0.9580371	0.9913291	0.96628666	0.9750914	0.98956734	0.97333163
0.0	0.9926166	0.9488954	0.97347575	0.994582	0.9580371	0.9913291	0.96628666	0.9750914	0.98956734	0.97333163
0.0	0.9926166	0.9488954	0.97347575	0.994582	0.9580371	0.9913291	0.96628666	0.9750914	0.98956734	0.97333163
0.0	0.77216184	0.9405826	0.8238954	0.78875875	0.60078216	0.9140609	0.8085808	0.6227166	0.84809023	0.75075
0.0	0.85185015	0.69705373	0.97443175	0.9396067	0.34055272	0.8467883	0.96177673	0.5333518	0.9880344	0.95041466
0.0	0.9926166	0.9488954	0.97347575	0.994582	0.9580371	0.9913291	0.96628666	0.9750914	0.98956734	0.97333163
0.0	0.001889117	0.00014634908	0.0035535016	0.00071215647	0.00053203426	0.0011926976	0.008591775	0.0010703993	0.00050708454	0.0026288945
0.0	0.992554	0.98793614	0.9917076	0.9695552	0.99496835	0.9974947	0.9955205	0.9844616	0.9984189	0.95923567
0.0	0.002216006	0.00041844428	0.018468246	0.0051417034	0.0019365057	0.018495312	0.0058015888	0.0009423825	0.00034592184	0.0007658154
0.0	0.9089194	0.65519446	0.9892391	0.6628875	0.68840766	0.9520443	0.93787813	0.7177258	0.9647108	0.8668655
0.0	0.9089193	0.65519434	0.9892391	0.6628874	0.68840766	0.9520442	0.93787813	0.7177258	0.9647108	0.8668656
0.0	0.99817145	0.9991615	0.99922395	0.99937266	0.9991523	0.99948776	0.9991685	0.99806446	0.9995121	0.99755716
0.0	0.99817145	0.9991615	0.99922395	0.99937266	0.9991523	0.99948776	0.9991685	0.99806446	0.9995121	0.99755716
0.0	0.9089193	0.65519434	0.9892391	0.66288745	0.68840766	0.9520442	0.93787813	0.7177258	0.9647108	0.8668656
0.0	0.9089193	0.65519434	0.9892391	0.6628874	0.68840766	0.9520442	0.93787813	0.7177258	0.9647108	0.8668656
0.0	0.9987313	0.9973349	0.9978891	0.99801934	0.99918145	0.9992679	0.9991172	0.9978125	0.9998913	0.9961842
0.0	0.9987313	0.9973349	0.9978891	0.99801934	0.99918145	0.9992679	0.9991172	0.9978125	0.9998913	0.9961842
0.0	0.99847883	0.997849	0.9968034	0.9934557	0.9955439	0.9975393	0.9969902	0.9930428	0.99863917	0.99659723
0.0	0.99847883	0.997849	0.9968034	0.9934557	0.9955439	0.9975393	0.9969902	0.9930428	0.99863917	0.99659723
0.0	0.71434486	0.3723532	0.92326665	0.28522372	0.22741541	0.7024926	0.786241	0.41468835	0.8694653	0.47227654
0.0	0.7143448	0.37235317	0.92326665	0.28522372	0.2274154	0.70249265	0.786241	0.41468844	0.8694653	0.47227654
0.0	0.9991603	0.9991128	0.998838	0.99845576	0.9979023	0.99948967	0.9986254	0.9982527	0.9997104	0.99759406
0.0	0.00028374835	0.0013724419	0.020000357	0.0016902253	0.011906918	0.0013894697	0.007876629	0.00058834994	0.009234047	0.020744305
0.0	0.9926166	0.9488954	0.97347575	0.994582	0.9580371	0.9913291	0.96628666	0.9750914	0.98956734	0.97333163
0.0	0.999273	0.99963367	0.9993887	0.99949765	0.99974185	0.9997291	0.99960726	0.9992712	0.99977905	0.99912184
0.0	0.47360188	0.93054444	0.111538656	0.97291505	0.10354559	0.34886903	0.13708577	0.008556636	0.021309169	0.00015720735
0.0	0.016017968	0.0024572264	0.038380474	0.0031681815	0.015365608	0.068848036	0.06748476	0.011124258	0.019191317	0.019154817
0.0	0.0018196236	0.0011952781	0.003432097	0.0018459967	0.001323229	0.0034082246	0.020919966	0.0010279807	0.029037202	0.0067923763
0.0	0.20145251	0.138477	0.05328013	0.0619936	0.022885175	0.30817983	0.12325287	0.33175567	0.1506257	0.07939508
0.0	0.016017968	0.0024572264	0.03838048	0.0031681815	0.015365608	0.068848036	0.06748477	0.011124268	0.019191327	0.019154817
0.0	0.016017975	0.0024572264	0.038380474	0.0031681815	0.015365608	0.068848036	0.06748476	0.011124258	0.019191317	0.019154817
0.0	0.016017968	0.0024572252	0.03838048	0.0031681815	0.015365601	0.068848036	0.06748476	0.011124258	0.019191317	0.019154817
0.0	0.016017968	0.0024572264	0.03838048	0.0031681815	0.015365601	0.068848036	0.06748477	0.011124258	0.019191317	0.019154817
0.0	0.016017968	0.0024572264	0.038380474	0.0031681815	0.015365608	0.068848036	0.06748476	0.011124258	0.019191317	0.019154817
0.0	0.016017968	0.0024572264	0.03838048	0.0031681815	0.015365608	0.068848036	0.06748476	0.011124258	0.019191327	0.01915481
0.0	0.016017968	0.0024572252	0.038380474	0.0031681815	0.015365608	0.068848036	0.06748476	0.011124268	0.019191317	0.019154817
0.0	0.047508437	0.08212133	0.3323719	0.06954232	0.0671999	0.13506198	0.41027963	0.041203514	0.50756043	0.3023357
0.0	0.0036660137	0.0019600883	0.011564911	0.0040978603	0.007686997	0.011023797	0.07260361	0.004742676	0.07832512	0.012161375
0.0	0.0036660137	0.0019600883	0.011564911	0.0040978603	0.007686997	0.011023797	0.07260365	0.004742676	0.07832512	0.012161375
0.0	0.0036660137	0.0019600883	0.011564911	0.0040978603	0.007686997	0.011023802	0.07260365	0.004742676	0.07832512	0.012161375
0.0	0.025868626	0.0024205039	0.00869419	0.0072588734	0.0063504805	0.010495898	0.056010313	0.004809447	0.05238693	0.0112670455
0.0	0.002545071	0.0021223936	0.0059414497	0.0030730052	0.0018857009	0.013565473	0.038025472	0.0021533843	0.08623332	0.026645439
0.0	0.0018196226	0.0011952781	0.003432097	0.0018459978	0.0013232297	0.0034082246	0.020919971	0.0010279812	0.029037196	0.0067923763
0.0	0.002545071	0.0021223954	0.0059414497	0.0030730052	0.0018857009	0.01356548	0.038025472	0.0021533843	0.08623332	0.026645439
0.0	0.0018196226	0.0011952781	0.003432097	0.0018459978	0.0013232297	0.0034082264	0.020919971	0.0010279807	0.029037196	0.0067923763
0.0	0.02586864	0.0024205039	0.00869419	0.0072588734	0.0063504805	0.010495898	0.056010313	0.004809447	0.05238693	0.011267051
0.0	0.002545071	0.0021223936	0.0059414497	0.0030730069	0.0018857009	0.01356548	0.038025454	0.0021533843	0.08623332	0.026645442
0.0	0.0018196226	0.0011952781	0.003432097	0.0018459978	0.0013232297	0.0034082264	0.020919971	0.0010279807	0.029037196	0.0067923763
0.0	0.0018196236	0.0011952781	0.003432097	0.0018459986	0.001323229	0.0034082264	0.020919966	0.0010279807	0.029037202	0.0067923763
0.0	0.0018196236	0.0011952781	0.003432097	0.0018459978	0.001323229	0.0034082246	0.020919966	0.0010279807	0.029037196	0.0067923763
0.0	0.025868626	0.0024205039	0.00869419	0.0072588767	0.0063504837	0.010495898	0.056010325	0.0048094424	0.052386936	0.011267051
0.0	0.002545071	0.0021223945	0.0059414497	0.0030730069	0.0018857009	0.01356548	0.038025446	0.0021533843	0.08623332	0.026645442
0.0	0.0018196226	0.0011952781	0.003432097	0.0018459978	0.0013232297	0.0034082264	0.020919971	0.0010279807	0.02903721	0.0067923763
0.0	0.025868632	0.0024205039	0.00869419	0.0072588767	0.0063504805	0.010495898	0.056010313	0.0048094424	0.052386936	0.011267051
0.0	0.002545071	0.0021223954	0.0059414497	0.0030730038	0.0018857009	0.01356548	0.038025472	0.0021533843	0.08623327	0.026645439
0.0	0.0018196236	0.0011952781	0.003432097	0.0018459986	0.001323229	0.0034082246	0.020919966	0.0010279807	0.029037196	0.0067923763
0.0	0.0018196236	0.0011952781	0.003432097	0.0018459967	0.001323229	0.0034082246	0.020919966	0.0010279807	0.029037196	0.0067923763
0.0	0.002545071	0.0021223954	0.0059414497	0.0030730038	0.0018856999	0.013565473	0.038025446	0.0021533843	0.08623332	0.026645439
0.0	0.0018196226	0.0011952781	0.003432097	0.0018459978	0.0013232297	0.0034082246	0.020919971	0.0010279807	0.02903721	0.0067923763
0.0	0.002545071	0.0021223936	0.0059414497	0.0030730052	0.0018857009	0.01356548	0.038025454	0.0021533843	0.08623327	0.026645439
0.0	0.0018196226	0.0011952781	0.003432097	0.0018459978	0.0013232297	0.0034082264	0.020919971	0.0010279802	0.02903721	0.0067923763
0.0	0.002545071	0.0021223954	0.0059414497	0.0030730052	0.0018857009	0.013565473	0.038025472	0.0021533843	0.08623327	0.026645439
0.0	0.0018196226	0.0011952781	0.003432097	0.0018459978	0.0013232297	0.0034082246	0.020919971	0.0010279812	0.029037196	0.0067923763
0.0	0.0018196236	0.0011952781	0.003432097	0.0018459986	0.001323229	0.0034082246	0.020919966	0.0010279807	0.029037202	0.0067923763
0.0	0.0018196236	0.0011952781	0.003432097	0.0018459986	0.001323229	0.0034082264	0.020919966	0.0010279807	0.029037202	0.0067923763
0.0	0.0036660137	0.0019600883	0.011564911	0.0040978603	0.0076869936	0.011023797	0.07260361	0.004742676	0.07832512	0.012161375
0.0	0.002545071	0.0021223936	0.0059414497	0.0030730038	0.0018856999	0.013565473	0.038025454	0.0021533843	0.08623327	0.026645442
0.0	0.0018196226	0.0011952781	0.003432097	0.0018459978	0.0013232297	0.0034082264	0.020919971	0.0010279807	0.02903721	0.0067923763
0.0	0.0018196226	0.0011952781	0.003432097	0.0018459978	0.0013232297	0.0034082246	0.020919971	0.0010279807	0.029037196	0.0067923763
0.0	0.0018196236	0.0011952781	0.003432097	0.0018459986	0.001323229	0.0034082246	0.020919966	0.0010279807	0.029037202	0.0067923763
0.0	0.0018196236	0.0011952781	0.003432097	0.0018459986	0.001323229	0.0034082246	0.020919966	0.0010279807	0.029037202	0.0067923763
0.0	0.0018196236	0.0011952781	0.003432097	0.0018459986	0.001323229	0.0034082264	0.020919966	0.0010279807	0.029037202	0.0067923763
0.0	0.0018196236	0.0011952781	0.003432097	0.0018459967	0.001323229	0.0034082246	0.020919966	0.0010279807	0.029037196	0.0067923763
0.0	0.0018196226	0.0011952781	0.003432097	0.0018459978	0.0013232297	0.0034082264	0.020919971	0.0010279807	0.029037196	0.0067923763
0.0	0.64027065	0.6109096	0.49566877	0.0845498	0.09650606	0.30730498	0.28972322	0.27230173	0.5713961	0.090822585
0.0	0.8769636	0.016190032	0.07996854	0.9368693	0.054492764	0.41461596	0.9242375	0.10253472	0.14101183	0.10202244
0.0	0.1789674	0.5865988	0.42344534	0.017656494	0.043174263	0.12222658	0.14504637	0.05522654	0.1840574	0.025413278
0.0	0.006480286	0.010720012	0.007209706	0.007386396	0.0018775763	0.008165597	0.049502496	0.011856075	0.1561756	0.01879403
0.0	0.006480286	0.010720012	0.007209706	0.007386396	0.0018775763	0.008165593	0.049502496	0.011856081	0.15617552	0.018794034
0.0	0.0035172128	0.0050239544	0.008602057	0.009737175	0.0018898785	0.0035979864	0.016027268	0.015977494	0.089763254	0.017457945
0.0	0.005153662	0.029122533	0.033582643	0.051130813	0.018014943	0.017340276	0.10518156	0.008957664	0.26174757	0.014126723
0.0	0.0022163284	0.016226253	0.01077047	0.0181623	0.0026396813	0.0050370386	0.030215893	0.0024091788	0.097030066	0.007516765
0.0	0.0022163284	0.016226253	0.01077047	0.0181623	0.0026396813	0.0050370386	0.030215893	0.0024091788	0.097030096	0.007516765
0.0	0.0036660137	0.0019600883	0.011564911	0.0040978603	0.007686997	0.011023797	0.07260361	0.004742676	0.07832512	0.012161375
0.0	0.0018196226	0.0011952781	0.003432097	0.0018459978	0.0013232297	0.0034082264	0.020919971	0.0010279807	0.02903721	0.0067923763
0.0	0.0018196226	0.0011952781	0.003432097	0.0018459978	0.0013232297	0.0034082264	0.020919971	0.0010279802	0.029037196	0.0067923763
0.0	0.0018196236	0.0011952781	0.003432097	0.0018459986	0.001323229	0.0034082246	0.020919966	0.0010279807	0.029037202	0.0067923763
0.0	0.0018196226	0.0011952781	0.003432097	0.0018459978	0.0013232297	0.0034082264	0.020919971	0.0010279812	0.029037196	0.0067923763
0.0	0.005722688	0.0019650636	0.004664753	0.002944327	0.0015813329	0.004508091	0.04052178	0.0016744487	0.078640155	0.01128727
0.0	0.016991936	0.0019467572	0.0071607814	0.0038853753	0.0062544453	0.010562692	0.06851795	0.0031009659	0.09502602	0.014123649
0.0	0.002545071	0.0021223954	0.0059414497	0.0030730069	0.0018857009	0.013565473	0.038025472	0.0021533843	0.08623327	0.026645439
0.0	0.0036660137	0.0019600883	0.011564911	0.0040978603	0.007686997	0.011023797	0.07260365	0.004742676	0.07832512	0.012161375
0.0	0.0018196226	0.0011952781	0.003432097	0.0018459978	0.0013232297	0.0034082246	0.020919971	0.0010279812	0.029037196	0.0067923763
0.0	0.0018196236	0.0011952781	0.003432097	0.0018459986	0.001323229	0.0034082246	0.020919966	0.0010279807	0.029037202	0.0067923763
0.0	0.0018196226	0.0011952781	0.003432097	0.0018459978	0.0013232297	0.0034082264	0.020919971	0.0010279802	0.02903721	0.0067923763
0.0	0.005722688	0.0019650636	0.004664753	0.002944327	0.0015813329	0.004508091	0.04052178	0.0016744487	0.078640155	0.01128727
0.0	0.016991943	0.0019467572	0.0071607814	0.0038853753	0.0062544453	0.010562697	0.06851794	0.0031009675	0.09502602	0.014123649
0.0	0.002545071	0.0021223936	0.0059414497	0.0030730069	0.0018857009	0.013565473	0.038025454	0.0021533843	0.08623327	0.026645439
0.0	0.0036660137	0.0019600883	0.011564911	0.0040978603	0.007686997	0.011023802	0.07260361	0.004742676	0.07832512	0.012161375
0.0	0.0018196226	0.0011952781	0.003432097	0.0018459978	0.0013232297	0.0034082264	0.020919971	0.0010279802	0.02903721	0.0067923763
0.0	0.005635687	0.0013254938	0.0068642194	0.012763032	0.0040473756	0.006591592	0.03604208	0.0021521654	0.1103276	0.0144565925
0.0	0.0056356816	0.0013254932	0.0068642194	0.012763038	0.004047378	0.006591598	0.03604208	0.0021521645	0.11032767	0.0144565925
0.0	0.062454615	0.023002652	0.061285786	0.05740136	0.04120176	0.06195528	0.39114588	0.11025236	0.85843736	0.16895002
0.0	0.03960148	0.0024140186	0.012418679	0.03664951	0.018752364	0.024545945	0.12831348	0.010654743	0.3531575	0.036309566
0.0	0.0042250203	0.002250153	0.009506251	0.010361329	0.0066162325	0.023503466	0.072972395	0.0042226817	0.16573007	0.018298544
0.0	0.016459627	0.002463081	0.022500698	0.034612097	0.030419052	0.024289422	0.13539039	0.008830586	0.32324958	0.025180146
0.0	0.005635687	0.0013254932	0.0068642194	0.012763038	0.0040473756	0.006591598	0.03604208	0.0021521645	0.110327646	0.0144565925
0.0	0.0056356844	0.0013254932	0.0068642194	0.012763038	0.0040473756	0.006591598	0.03604208	0.0021521654	0.110327646	0.0144565925
0.0	0.0018196226	0.0011952781	0.003432097	0.0018459978	0.0013232297	0.0034082246	0.020919971	0.0010279807	0.02903721	0.0067923763
0.0	0.0039047177	0.0017295838	0.007698331	0.013219152	0.0016124118	0.0048595225	0.058230218	0.0013682565	0.057918545	0.008579777
0.0	0.0039047196	0.0017295831	0.007698331	0.013219145	0.0016124118	0.0048595225	0.058230244	0.0013682572	0.057918515	0.008579777
0.0	0.010339666	0.0026314475	0.009500899	0.018606266	0.0020282827	0.0075249155	0.10087988	0.0025904903	0.14867434	0.015824681
0.0	0.03962276	0.053725865	0.039881762	0.21106657	0.026514241	0.05319804	0.7442586	0.18693031	0.61589026	0.2964911
0.0	0.0052706557	0.0026222502	0.011704626	0.010016733	0.0025395863	0.019197261	0.10253733	0.00280296	0.16570255	0.025551029
0.0	0.008543079	0.003186834	0.021709517	0.030997837	0.010825283	0.01808152	0.19814125	0.007011666	0.1543977	0.017216463
0.0	0.0039047159	0.0017295831	0.0076983273	0.013219145	0.0016124118	0.0048595225	0.05823027	0.0013682572	0.057918545	0.008579777
0.0	0.0018196236	0.0011952781	0.003432097	0.0018459986	0.001323229	0.0034082246	0.020919966	0.0010279807	0.029037202	0.0067923763
0.0	0.0018196226	0.0011952781	0.003432097	0.0018459978	0.0013232297	0.0034082246	0.020919971	0.0010279802	0.02903721	0.0067923763
0.0	0.005722688	0.0019650636	0.004664753	0.002944327	0.0015813329	0.004508091	0.04052178	0.0016744487	0.078640155	0.01128727
0.0	0.016991936	0.0019467553	0.007160785	0.0038853772	0.0062544453	0.010562692	0.06851794	0.0031009659	0.095025994	0.014123649
0.0	0.002545071	0.0021223954	0.0059414497	0.0030730052	0.0018857009	0.013565473	0.038025472	0.0021533843	0.086233296	0.026645442
0.0	0.0018196226	0.0011952781	0.003432097	0.0018459978	0.0013232297	0.0034082264	0.020919971	0.0010279802	0.02903721	0.0067923763
0.0	0.006480286	0.010720007	0.007209699	0.007386396	0.0018775747	0.008165593	0.04950247	0.011856069	0.15617563	0.018794034
0.0	0.006480286	0.010720012	0.0072097024	0.007386396	0.0018775763	0.008165593	0.04950248	0.011856081	0.1561756	0.01879403
0.0	0.017503316	0.013341615	0.009690138	0.012325003	0.0022992548	0.012716882	0.0951981	0.022327054	0.3536407	0.03227807
0.0	0.04173973	0.02198232	0.012869204	0.018623745	0.00953769	0.026818758	0.16724083	0.06046826	0.4260939	0.04483036
0.0	0.005897352	0.008887448	0.010710237	0.0048305467	0.002940712	0.02997028	0.11316353	0.02865565	0.21953358	0.01751836
0.0	0.07079192	0.23478845	0.07383882	0.4653798	0.123731695	0.3327718	0.88264734	0.34506616	0.8539569	0.49123535
0.0	0.006480286	0.010720012	0.007209706	0.007386396	0.0018775781	0.008165597	0.049502496	0.011856081	0.1561756	0.01879403
0.0	0.0035172128	0.0050239568	0.008602057	0.009737181	0.0018898785	0.0035979864	0.016027268	0.01597751	0.08976329	0.017457953
0.0	0.0035172142	0.0050239544	0.008602057	0.009737175	0.0018898785	0.0035979864	0.016027268	0.015977502	0.08976323	0.017457945
0.0	0.010578721	0.006921652	0.0112450225	0.012441578	0.002332911	0.006648629	0.026084179	0.025698587	0.22137576	0.031512264
0.0	0.037244413	0.010545089	0.015324497	0.022644302	0.009349166	0.013957882	0.05020821	0.07469635	0.27317676	0.038986545
0.0	0.0053583076	0.0044180346	0.011267912	0.006642154	0.0029541014	0.013933228	0.028676614	0.032707386	0.16887763	0.018006574
0.0	0.008134087	0.009503992	0.027463946	0.023133269	0.012180202	0.013137983	0.055092588	0.032835107	0.22807243	0.02755789
0.0	0.01755113	0.07011744	0.09204292	0.11249704	0.015246045	0.027523052	0.13009788	0.27803433	0.36639822	0.07684094
0.0	0.0007569394	0.00013123725	0.001664371	0.00024150388	0.00025652515	0.00084959855	0.004960025	0.0003860535	9.280893e-05	0.0006719041
0.0	0.00080291636	0.0001225274	0.0015148938	0.0002941007	0.0002149734	0.0008897637	0.004491326	0.00044319182	7.059873e-05	0.00075159245
0.0	0.9882521	0.9802492	0.9951875	0.947215	0.97223175	0.99260074	0.9984504	0.9796148	0.9953673	0.98589617
0.0	0.9926166	0.9488954	0.97347575	0.994582	0.9580371	0.9913291	0.96628666	0.9750914	0.98956734	0.97333163
0.0	0.9926166	0.9488954	0.97347575	0.994582	0.9580371	0.9913291	0.96628666	0.9750914	0.98956734	0.97333163
[truncated: 18,838 more rows]
