# Supplementary material for: Teasing out missing reactions in genome-scale metabolic networks through hypergraph learning
Source: Nat Commun. 2023 Apr 25;14:2375. doi: 10.1038/s41467-023-38110-7 (PMC10130184; doi:10.1038/s41467-023-38110-7)
Supplement: Supplementary file 4 — Source Data [file 41467_2023_38110_MOESM4_ESM.zip › Source Data/Figure 2/j-m/iECDH1ME8569_1439_nhp.csv]

	0	0.1	0.1.1	0.1.1.1	0.1.1.1.1	0.1.1.1.1.1	0.1.1.1.1.1.1	0.1.1.1.1.1.1.1	0.1.1.1.1.1.1.1.1	0
1.0	0.014426758	0.010631464	0.5682524	0.5444859	0.5810483	0.56835496	0.5900482	0.56855494	0.5644431	0.58546376
1.0	0.5827783	0.55439883	0.573682	0.57602686	0.57905173	0.56921524	0.0010017033	0.5704215	0.56478864	0.5848096
1.0	0.5828195	0.55634606	0.56777173	0.5726814	0.57614917	0.5694255	0.59228665	0.5639378	0.55615	0.013879217
1.0	0.027866451	0.018627105	0.57386535	0.567103	0.57734704	0.5686394	0.58263755	0.56810415	0.5589631	0.5852964
1.0	0.021496007	0.55496156	0.5689257	0.0068951403	0.58500814	0.009363561	0.5902041	0.56572866	0.56495345	0.5850745
1.0	0.5201011	0.5561711	0.01243927	0.5658266	0.57649696	0.56636095	0.58882135	0.01644347	0.5566708	0.586366
1.0	0.58304137	0.5560859	0.047346167	0.56522506	0.024314461	0.5690885	0.5894043	0.56399685	0.51044816	0.58485323
1.0	0.58671504	0.55659336	0.56898403	0.5736742	0.58038664	0.56877655	0.31594092	0.5653357	0.5648183	0.0138392225
1.0	0.58771056	0.010412672	0.57452285	0.5707213	0.57652813	0.56760424	0.591112	0.56982243	0.55715764	0.016085764
1.0	0.5831386	0.013062619	0.56996506	0.028260494	0.5750127	0.009989227	0.10452619	0.56426054	0.55637646	0.019789271
1.0	0.016393734	0.55911356	0.015461797	0.5662956	0.5757381	0.009095397	0.58110064	0.56449544	0.3215922	0.009779069
1.0	0.58254474	0.5613599	0.5708603	0.5683456	0.58092767	0.5693185	0.59273916	0.56494963	0.39852983	0.5866572
1.0	0.03161865	0.55563647	0.010029452	0.5716781	0.5820226	0.5690475	0.58150744	0.56456333	0.5627133	0.5856614
1.0	0.5837895	0.5625965	0.57304364	0.56288844	0.5770434	0.007432466	0.00046610014	0.5031715	0.56325936	0.5865976
1.0	0.02267487	0.5557647	0.5710962	0.5666273	0.030061245	0.024481736	0.58149844	0.5639882	0.08320385	0.5868494
1.0	0.58591765	0.55598503	0.5738551	0.57438815	3.1046322e-05	0.5693203	0.5917831	0.5623292	0.55377436	0.5853848
1.0	0.016754668	0.55564374	0.01600751	0.56405014	0.5792796	0.5689898	0.5812159	0.56458366	0.5613121	0.016967086
1.0	0.00834152	0.5557063	0.5647723	0.5731822	0.018603746	0.008990275	0.012351692	0.00987212	0.56468636	0.58419967
1.0	0.017719401	0.00887549	0.5706221	0.5663943	0.5818194	0.56947446	0.5888434	0.009543958	0.56132644	0.5848528
1.0	0.5835768	0.55626565	0.57444024	0.013961721	0.013394361	0.5681272	0.0008685899	0.5643722	0.5622899	0.58607006
1.0	0.5842539	0.009376592	0.5697291	0.005414547	0.5800743	0.010515955	0.59157795	0.56386995	0.5584903	0.5863781
1.0	0.5865022	0.5544413	0.57301205	0.5702397	0.5847574	0.5697469	0.58077335	0.5692426	0.5563167	0.5858168
1.0	0.58351976	2.7950879e-05	0.747371	0.5644348	0.57642114	0.024401106	0.040544167	0.56379133	0.036793828	0.5858547
1.0	0.5859015	0.55560255	0.57391286	0.5679338	0.5845788	0.56817234	0.5917258	0.5640811	0.5607529	0.5866354
1.0	0.015904093	0.53892475	0.56659484	0.5762537	0.5847278	0.009840551	0.58236885	0.56987715	0.56407017	0.58671385
1.0	0.5413917	0.56137896	0.57452023	0.5655389	0.57990736	0.5689134	0.5922191	0.56824994	0.555865	0.019954817
1.0	0.5877988	0.55583185	0.56815135	0.5668345	0.5814356	0.011793876	0.6350258	0.010986854	0.5645145	0.5850651
1.0	0.5819977	0.55649406	0.57314956	0.007756593	0.101593494	0.015754705	0.590705	0.56878966	0.5547995	0.58565116
1.0	0.5824039	0.015057394	0.5691057	0.57218426	0.5798474	0.024514282	0.5818155	0.56417304	0.03573434	0.58574235
1.0	0.5827529	0.5600528	0.015408666	0.008908575	0.024083639	0.56699127	0.0755347	0.5667893	0.5641022	0.00018295147
1.0	0.58254284	0.00934815	0.016783217	0.5758415	0.015442	0.56909144	0.5806021	0.56379217	0.5644729	0.58492744
1.0	0.5874547	0.559969	0.566555	5.824322e-07	0.00016462189	0.008491998	0.5927677	0.5641886	0.04395184	0.014488403
1.0	0.5817526	0.55431587	0.5664737	0.56953686	0.57652235	0.56872463	0.06093555	0.5626975	0.55310136	0.585544
1.0	0.5877817	0.0138923675	0.012480752	0.57068056	0.57680297	0.57021767	0.05952486	0.008797352	0.55725694	0.5053667
1.0	0.5833536	0.5589277	0.5728603	0.56369764	0.52340907	0.56839675	0.5899766	0.5627601	0.5568537	0.00011753684
1.0	0.58255404	0.55509114	0.5736726	0.007687786	0.57682776	0.007936999	0.5837292	0.56243277	0.5569571	0.022722349
1.0	0.58624935	0.56039923	0.56810665	0.57443666	0.58478063	0.014836951	0.5803773	0.012627202	0.13833135	0.58596325
1.0	0.58655685	0.5555397	0.5759451	0.0068795113	0.5789201	0.57083875	0.3117466	0.009718361	0.19586045	0.5863262
1.0	0.011348861	0.56028473	0.5741739	0.67597926	0.5778517	0.5709049	0.5797469	0.5627489	0.55521005	0.5860234
1.0	0.017533345	0.5610775	0.57313365	0.5756859	0.5803772	0.5679178	0.038166422	0.012603604	0.05554754	0.58545387
1.0	0.4914083	0.010033553	0.56900764	0.5714018	0.583982	9.242092e-06	0.58272135	0.5621921	0.5617934	0.015743028
1.0	0.58568734	0.009114942	0.57511294	0.562822	0.58061755	0.5704068	0.581292	0.56967175	0.55878186	0.58566976
1.0	0.58741564	0.5551016	0.57411087	0.5718305	0.5802425	0.57089376	0.5918735	0.56723	0.00020396612	0.58560246
1.0	0.58727664	0.5557399	0.5693832	0.5635035	0.02089279	0.5661898	0.042194232	0.5643772	0.5068963	0.012817346
1.0	0.58615774	2.7909673e-05	0.74710727	0.6389703	0.57941765	0.009297961	0.05562526	0.5634621	0.55577415	0.58510566
1.0	0.58218944	0.55401367	0.5740248	0.56437796	0.57882226	0.57039964	0.5899482	3.054441e-05	0.557259	0.5861596
1.0	0.5840132	0.5601862	0.12299146	0.5724804	0.5815247	0.5715851	0.086559005	0.56844324	0.031068811	0.5833676
1.0	0.5860329	0.023262387	0.5706945	0.5749235	0.5842938	0.56869245	0.59107023	0.56236255	0.56478846	0.58575577
1.0	0.5649373	0.56200683	0.568195	0.015763152	0.5787678	0.009780407	0.04284101	0.009723833	0.5644661	0.5854378
1.0	0.48531446	0.5604329	0.014820846	0.012492876	0.5821577	0.56674397	0.5840521	0.00013801568	0.5546588	0.58384556
1.0	0.014332031	0.5560965	0.57388043	0.77988106	0.5794317	0.007531439	0.0808771	0.011081808	0.5552749	0.5858238
1.0	0.5827205	0.5545877	0.0304612	0.5718081	0.011676963	3.884515e-06	0.05547841	0.56420714	0.5607427	0.5860393
1.0	0.587797	0.009497526	0.575968	0.90111	0.0100917015	0.57022905	0.5893881	0.57055163	0.11880166	0.585348
1.0	0.58550364	0.00023915156	0.5743882	0.005627404	0.5843892	0.5695827	0.5824042	0.5629244	0.55547017	0.584288
1.0	0.5840241	0.5553288	0.014119234	0.56487036	0.016120259	0.014133505	0.5813339	0.56950694	0.044560876	0.58510345
1.0	0.58316773	0.5543665	0.5673216	0.5756452	0.6132598	0.56938404	0.05455332	0.5644706	0.5561927	0.5850757
1.0	0.013652898	0.5553764	0.5757136	0.56293416	0.57618123	0.5690398	0.07217362	0.5684331	0.00044440702	0.58607453
1.0	0.58380646	0.55558646	0.051775444	0.5740772	0.6121704	0.56894404	0.5817462	0.5705364	0.5622569	0.5861728
1.0	0.58812815	0.5550015	0.56914663	0.56392777	0.5764705	0.56873816	0.5818815	0.5688732	0.55848354	0.019772174
1.0	0.015804412	0.55608386	0.5697508	0.56506747	0.58353937	0.5686512	0.5796199	0.0068154447	0.56300116	0.58593357
1.0	0.5841388	0.5556768	0.5742321	0.011159763	0.5766257	0.011288362	0.5885909	0.5685158	0.56463885	0.01390506
1.0	0.5530226	0.012293431	0.56562644	0.5660865	0.580672	0.57071555	0.58118725	0.013683473	0.55598193	0.5848425
1.0	0.58715653	0.021017965	0.011341085	1.1462176e-06	0.5804005	0.006255498	0.04035805	0.56809825	0.55507964	0.58630604
1.0	0.5854421	0.55604184	0.5694898	0.5715921	0.5747437	0.5691088	0.5824161	0.01363987	0.022781514	0.5823338
1.0	0.58383155	0.0058931913	0.5070967	0.56262416	0.5760878	0.0045887814	0.84661615	0.5645195	0.047039997	0.5844592
1.0	0.013510078	0.5573078	0.5688024	0.5740687	0.58227766	0.5695109	0.58314335	0.47466132	0.56181175	0.5845098
1.0	0.5830732	0.01029861	0.56851494	0.5646203	0.5770932	0.56933236	0.5916813	0.024350803	0.5650651	0.5852087
1.0	0.5822767	0.01876416	0.57183826	0.5650291	0.57968736	0.015203064	0.59224063	0.56939954	0.033483367	0.5855379
1.0	0.023572939	0.56213003	0.5739278	0.14207943	0.58154154	0.56946903	0.0010624587	0.56543577	0.56243193	0.5863639
1.0	0.58319074	0.55604035	2.0345715e-05	0.56798	0.5770556	0.57012635	0.58189505	0.009997034	0.020805433	0.01310149
1.0	0.5840721	0.5556024	0.56858057	0.57188934	0.03650775	0.011319649	0.2134527	0.5639008	0.562652	0.58562964
1.0	0.58294326	0.56011796	0.5729512	0.5611116	0.57441586	0.5693888	0.5893901	0.0002712495	0.08803273	0.58585304
1.0	0.583727	0.0120359	0.5654094	0.57203215	0.58225644	0.5681961	0.58132666	0.5627543	0.5615882	0.5847623
1.0	0.012478207	0.011259829	0.5695167	0.0069244457	0.5768781	0.5708631	0.580564	0.5700428	0.5559729	0.5114134
1.0	0.583524	0.56272084	0.5678173	0.5717027	0.012944553	0.56903505	0.59226125	0.5711704	0.50692225	0.58603483
1.0	0.5847554	0.55946255	0.57590663	0.8650461	0.5836533	0.56815976	0.0012118142	0.010215377	0.56235653	0.584623
1.0	0.584799	0.010908664	0.5693808	0.46301523	0.03606355	0.0076451832	0.5901631	0.5692604	0.5619844	0.5855926
1.0	0.45146805	0.011330813	0.57459676	0.5637052	0.010641436	0.5667228	0.5899378	0.56466466	0.047462303	0.58578324
1.0	0.58296025	0.5597598	0.566	0.024236474	0.5827094	0.56827414	0.0005671451	0.011503073	0.5562152	0.58554476
1.0	0.58353645	0.5592654	0.013761522	0.5733811	0.5849048	0.00652717	0.074739635	0.563885	0.5634184	0.58579075
1.0	0.5838353	0.56001854	0.011414421	0.5657707	0.5769445	0.5715608	0.5835733	0.5643337	0.0026839925	0.58568305
1.0	0.58404946	0.011811773	0.57297623	0.57378536	0.58079976	0.5682098	0.086183004	2.5648738e-05	0.5561581	0.585829
1.0	0.58194965	0.56257653	1.3282325e-05	0.5665416	0.57633257	0.5682075	0.5801586	0.008754416	0.459301	0.5857554
1.0	0.5832188	0.55558664	0.56823534	0.5742192	0.011776155	0.5707268	0.7428305	0.5642793	0.5560111	0.5865166
1.0	0.5840254	0.012146174	0.57481277	0.5665884	0.5779521	0.56676394	0.054571815	0.56416094	0.03141997	0.5849899
1.0	0.015528704	0.55982053	1.522617e-05	0.5660004	0.57974845	0.5691465	0.5916721	0.5679934	0.5092245	0.5853221
1.0	0.5825899	0.5557683	0.5734836	0.6702149	0.5835842	0.56879675	0.5924347	0.5693105	0.55589616	0.58683103
1.0	0.58405167	0.55492765	0.020363113	0.5660339	0.57736796	0.007286728	0.5911367	0.5649096	0.56266207	0.58629084
1.0	0.022570394	0.56235707	0.5726425	0.56526047	0.5748005	0.5696716	0.5894353	0.008955687	0.5558854	0.00012577402
1.0	0.58136207	0.5558434	0.5744988	0.56592846	0.018778807	0.010331707	0.5901486	0.57027876	0.55659056	0.022862282
1.0	0.016351536	0.5628445	0.5665427	0.0026241252	0.70331186	0.57087564	0.59185505	0.57021344	0.5618722	0.5854729
1.0	0.585389	0.5624053	0.56778055	0.56616396	0.5765519	0.5685967	0.589945	0.56139493	0.5570516	0.009412047
1.0	0.01750713	0.5549242	0.574756	0.56604594	0.5796532	0.56854945	0.5952205	0.5640939	0.6785716	0.016091432
1.0	0.020916125	0.5620509	0.5679023	0.5744727	0.5809325	0.009760712	0.6453376	0.564457	0.5566885	0.5840466
1.0	0.5834051	0.5611016	0.020944882	0.57052046	0.5810614	7.620381e-06	0.57939756	0.56521213	0.19150104	0.58524036
1.0	0.5808424	0.5559366	0.5749027	0.5723087	0.5840926	0.56970376	0.5812102	0.57109064	0.5558479	0.58568436
1.0	0.5833074	0.55582476	0.572579	0.56383115	0.58126116	0.570715	0.58225113	0.56861275	0.5584576	0.5867158
1.0	0.022719113	0.01869884	0.5691241	0.004470939	0.57909554	0.5679001	0.5835415	0.56525224	0.55513585	0.58517087
1.0	0.5865127	0.5552478	0.5730952	0.5647682	0.016165024	0.5692954	0.59166324	0.56394905	0.5598598	0.5862789
1.0	0.013666119	0.5549286	0.57182354	0.012891425	0.58383024	0.56868654	0.58112645	0.56351435	0.5597705	0.58694744
1.0	0.018687122	0.5551884	0.7478583	0.5731996	0.5760319	0.020676719	0.5894069	0.5621546	0.56501174	0.011394347
1.0	0.012476275	0.5548131	0.5730301	0.5668186	0.021295272	0.008515465	0.12907349	0.009285613	0.60753626	0.02280974
1.0	0.5858198	0.5553881	0.573597	0.57500553	0.013645445	0.5708412	0.58186185	0.5639105	0.55891794	0.5863106
1.0	0.58112437	0.55529714	0.044408236	0.5729047	0.5753257	0.0090980325	0.5905644	0.56301695	0.56061596	0.58547074
1.0	0.017805824	0.5811134	2.8118588e-05	0.5713179	0.5810072	0.5687455	0.591272	0.5652602	0.5560174	0.58629376
1.0	0.5833705	0.5595745	0.5739524	0.57219887	0.5776716	0.56820846	0.58238614	0.007129741	0.5572889	0.5856622
1.0	0.58234334	0.55982333	0.5686607	0.5670075	0.5820587	0.56954306	0.5823958	0.5710008	0.5564782	0.015959384
1.0	0.5839988	0.55653733	0.5738717	0.56450135	0.5781727	0.56997186	0.58216864	0.56443876	0.5548343	0.58603966
1.0	0.58757824	0.56278	0.57484657	0.57484066	0.014640152	0.009422616	0.5902508	0.56903493	0.56472355	0.58600414
1.0	0.02258936	0.55620944	0.57419556	0.5636414	0.5763727	0.5690817	0.5901882	0.42429674	0.5642314	0.5850754
1.0	0.58667135	0.011222115	0.5711447	0.5705373	0.58190316	0.4880705	0.58820206	0.56425136	0.5629791	0.58580875
1.0	0.58618695	0.5555919	0.018468583	0.5675421	0.5830594	0.009825044	0.5884605	0.56358594	0.5652087	0.5844147
1.0	0.58312595	0.018754462	0.568311	0.9799835	0.011928593	0.56761444	0.089777306	0.56873536	0.030133458	0.5841748
1.0	0.58618176	0.5553101	0.5733409	0.01305858	0.57466084	0.56806844	0.59165764	0.56469303	0.56475097	0.5854525
1.0	0.58687305	0.5604072	0.574016	0.5650677	0.5847882	0.570386	0.5850138	0.5695938	0.0026789592	0.5344482
1.0	2.8731327e-05	0.561135	0.5695895	0.5719994	0.58130646	0.5446833	0.5904839	0.024590952	0.56189734	0.58575577
1.0	0.58212024	0.5562295	0.57395005	0.57073516	0.57559353	0.5671211	0.5829473	0.56405675	0.5558944	0.58581626
1.0	0.5860163	0.5529037	1.432642e-05	0.5742669	0.009101313	0.56930715	0.57940245	0.5695071	0.56326705	0.5861741
1.0	0.58399594	0.010560489	0.0076240376	0.5715512	0.5770931	0.56928885	0.06811914	0.009658629	0.5618193	0.5857907
1.0	0.01272272	0.55616176	0.56832176	0.57482034	0.5758699	0.56960166	0.581765	0.56485295	0.55551565	0.015792223
1.0	0.5835686	0.012736797	0.56963545	0.5699245	0.014816572	0.5675521	0.58469725	0.57068384	0.08079452	0.58490074
1.0	0.58670074	0.5546687	0.5758882	0.5720678	0.576734	0.57044315	0.58274144	0.007854923	0.5593485	0.015621607
1.0	0.58362556	0.5564496	0.57096094	0.5699794	0.02668464	0.017950416	0.58169514	0.153722	0.5561584	0.5864068
1.0	0.58275986	0.5559892	0.74751467	0.5664612	0.5773613	0.5708933	0.21882369	0.5683811	0.049186006	0.5855841
1.0	0.5825391	0.011672583	0.56948626	0.574041	0.5799928	0.5702923	0.5853586	0.5630327	0.56437886	0.5861102
1.0	0.587449	0.00022684992	0.57338136	0.013071351	0.041870248	0.5700111	0.582844	0.011092729	0.556511	0.58461094
1.0	3.0218003e-05	0.5614772	0.5685438	0.015513025	0.5765173	0.0105486335	0.5821019	0.009987648	0.064435445	0.58534163
1.0	0.5840031	0.010059409	0.5690031	0.020709863	0.5794519	0.004491906	0.5829619	0.5711316	0.55845195	0.5861942
1.0	0.58694506	0.561907	0.016273469	0.64600635	0.018550836	0.56892276	0.5781218	0.00012389495	0.56455255	0.5848519
1.0	0.52297616	0.012114787	0.5730066	0.0005263552	0.013923384	0.56864214	0.06762459	0.56393456	0.5625776	0.00017950143
1.0	0.5848478	0.5570229	0.016879007	0.047724362	0.5797579	0.56831664	0.5898671	0.56431514	0.55591756	0.5854163
1.0	0.5868344	0.561402	0.56870997	0.42069888	0.5768446	0.56967574	0.592522	0.02433255	0.56167716	0.58572537
1.0	0.015260197	0.005894691	0.56870687	8.230091e-07	0.5815413	0.010598893	0.59209776	0.5628507	0.5617684	0.58564603
1.0	0.5871076	0.5544183	0.57212657	0.5645527	0.57584524	0.56912667	0.5879341	0.57087564	0.5569673	0.586069
1.0	0.5840035	0.011194323	0.57284915	0.56687224	0.00082511833	0.569433	0.5832087	0.57084614	0.5553866	0.010222284
1.0	0.58595884	0.555891	0.57386905	0.9754328	0.5818185	0.009738831	0.58144194	0.5700585	0.5587667	0.5848832
1.0	0.5829502	0.5606959	0.57023007	0.56284475	0.5843082	0.5667511	0.055762	0.5711673	0.5650467	0.58465505
1.0	0.58358294	0.55836946	0.57065916	0.57336783	0.014382707	0.004960277	0.583626	0.56466323	0.037703276	0.53426737
1.0	0.58547103	0.55547065	0.022578148	0.5652825	0.57635725	0.56866825	0.038847808	0.57045937	0.06154976	0.5827118
1.0	0.5859619	0.018647574	0.043358244	0.5679609	0.5821513	0.5685207	0.5853348	0.5704884	0.55692613	0.009564475
1.0	0.01571642	0.010482516	0.014800843	0.24638486	0.57658714	0.56701976	0.58284515	0.5643074	0.5515501	0.5847972
1.0	0.5825332	0.5604401	0.025040545	0.9442769	0.5779819	0.5699375	0.5840471	0.5682326	0.44618177	0.54614455
1.0	0.58299434	0.555829	0.023022512	0.5679261	0.5759194	0.56871617	0.21702145	0.5694608	0.5626805	0.0071640676
1.0	0.5876825	0.5608802	0.56746	0.5624274	0.04833721	0.5703846	0.5902133	0.56931484	0.56260103	0.58323973
1.0	0.58316463	0.009585299	0.59291	0.045903232	0.57476556	0.0095861	0.592302	0.008384504	0.55535734	0.58410454
1.0	0.58367115	0.008377446	0.56793416	0.5654639	0.5781213	0.5692971	0.5829291	0.5633701	0.5565144	0.5857895
1.0	0.010044277	0.011851227	0.57314336	0.5654211	0.5799863	0.5676672	0.5909289	0.01115932	0.56493413	0.5859592
1.0	0.586612	0.56124026	0.020792691	0.017606921	0.58009464	0.57021326	0.5851203	0.00999628	0.5566939	0.021208402
1.0	0.5851015	0.56235963	0.5744128	0.5739086	0.57826793	0.57121325	0.5930242	0.5647953	0.0703559	0.58501726
1.0	0.54838973	0.011779819	0.014153545	0.57137555	0.579284	0.5685692	0.58889896	0.5655178	0.049525496	0.5863226
1.0	0.58546317	0.5560694	0.5688465	0.07393569	0.5768619	0.010536759	0.58412147	0.011400311	0.55771726	0.5854567
1.0	0.5840622	0.5626949	0.5694506	0.5706981	0.58221424	0.5689485	0.07773147	0.56973255	0.5646046	0.00017530407
1.0	0.5877308	0.5561837	0.5735707	0.56768316	0.5803806	0.5697593	0.58987266	0.5639242	0.5620369	0.022670181
1.0	0.58194685	0.00017083288	0.015860017	0.565208	0.57594883	0.5431868	0.90827674	0.56315476	0.55744284	0.58585435
1.0	0.021693584	0.56155753	0.5690703	0.5668757	0.57939124	0.5709031	0.5853885	0.011896639	0.5544022	0.5864143
1.0	0.5853115	0.009245042	0.57120365	0.069110215	0.57666475	0.56836736	0.59045625	0.56388956	0.5569082	0.58423835
1.0	0.022517888	0.554705	0.5682824	0.56638473	0.5756974	0.5678441	0.58174974	0.56892306	0.55797666	0.022732154
1.0	0.58371586	0.5556957	0.7466728	0.56269777	0.57636464	0.56855285	0.74525934	0.56349695	0.56316376	0.5855688
1.0	0.5811028	0.015620471	0.571148	0.5669374	0.58417916	0.5687892	0.59240913	0.5686181	0.5619855	0.007051147
1.0	0.5871733	0.5625666	0.022896314	0.5642107	0.58078045	0.56870055	0.5899562	0.56353927	0.5651586	0.58562595
1.0	0.5872011	0.55412537	0.5688153	0.56641954	0.580865	0.012640758	0.58222806	0.5657889	0.5567699	0.583799
1.0	0.5836241	0.010889085	0.5733901	0.5698776	0.5791735	0.00550591	0.037982866	0.5685159	0.5647096	0.5855545
1.0	0.5860404	0.55639607	0.5743629	0.564699	0.56036264	0.56882554	0.58283406	0.006374301	0.5552599	0.016053773
1.0	0.58689517	0.5557228	0.5741333	0.57291394	0.57772744	0.009731121	0.57961255	0.009095655	0.5558678	0.021297682
1.0	0.58603156	0.55489296	0.5687561	0.56375533	0.015365587	0.56929773	0.5827611	0.008775662	0.55476105	0.5859302
1.0	0.5871734	0.56182855	0.56684905	0.5757638	0.5811428	0.5683033	0.5899477	0.5712	0.5547522	0.010476024
1.0	0.5873482	0.5553494	0.57572794	0.56250715	0.5847954	0.009639313	0.58545566	0.005374314	0.55811393	0.58462536
1.0	0.5825935	0.5591584	0.5682114	0.56540984	0.5774484	0.56676626	0.2018271	0.57010376	0.04070808	0.015634568
1.0	0.5869126	0.009082505	0.57472235	0.5633136	0.10206345	0.0110072205	0.58919567	0.56828785	0.5641601	0.016694713
1.0	0.5834501	0.56113213	0.0055440776	0.014388765	0.5809457	0.0045435317	0.58267885	0.516533	0.56488174	0.49544668
1.0	0.5838291	0.5611858	0.5740305	0.5649185	0.58081853	0.56778276	0.045302678	0.56352466	0.55630213	0.58455503
1.0	0.01815515	0.5554472	0.037780955	0.9440966	0.5840959	0.013105392	0.58185077	0.56833994	0.5570755	0.5866449
1.0	0.5871288	0.013468294	0.574079	0.003870459	0.57601607	0.5685091	0.582413	0.5682272	0.56397545	0.58540934
1.0	0.5841649	0.00017847949	0.569513	0.56683767	0.5314184	0.5685359	0.5841443	0.4755313	0.5617437	0.022644851
1.0	2.7237878e-05	0.55617684	0.5674125	0.56307274	0.5775124	0.56846935	0.59229	0.0073478334	0.5645747	0.5865817
1.0	0.00015949742	0.012335903	0.5687621	0.024952205	0.012857114	0.5703776	0.11085712	0.5706012	0.5618848	0.5858247
1.0	0.58440834	0.010451194	0.56763846	0.57133776	0.57713985	0.0106277345	0.5923355	0.5634351	0.040427748	0.58473605
1.0	0.58599555	0.015268247	0.018068891	0.56476045	0.58306575	0.5672927	0.588452	0.5631111	0.5557913	0.58445776
1.0	0.018683817	0.011585163	0.56892395	0.944475	0.57627785	0.569504	0.5816641	0.4964282	0.5558064	0.585024
1.0	0.5832956	0.55561656	0.56722945	0.56435615	0.58217967	3.917342e-06	0.5807521	0.56451297	0.55815977	0.5849656
1.0	0.58677435	0.5620366	0.5734498	0.5757079	0.57564867	0.55538976	0.5877325	0.5657778	0.55920744	0.5828968
1.0	0.5831436	0.56052184	0.024121037	0.56578934	0.576355	0.5695353	0.5823605	0.025100235	0.5614348	0.5850376
1.0	0.58412683	0.55578107	0.0062688626	0.56430143	0.578288	0.5680994	0.04340127	0.56457365	0.5566837	0.58439857
1.0	0.58390266	0.009746403	0.56816906	0.97955644	0.5755289	0.5673312	0.58884466	0.56871474	0.5624801	0.022801707
1.0	0.5837568	0.013750809	0.020321937	0.5181871	0.5791735	0.0011778577	0.31560406	0.007991131	0.5637853	0.58537734
1.0	0.02729217	0.5557252	0.5738901	0.0899559	0.010808355	0.5684177	0.58247	0.56352776	0.5565266	0.58648854
1.0	0.01629922	0.010904199	0.57348293	0.9434526	0.5764699	0.5705453	0.5830454	0.5604158	0.05456895	0.58399904
1.0	0.5870764	0.008138227	0.569435	0.29065654	0.5741927	0.5676275	0.5890712	0.5674438	0.56229705	0.5855807
1.0	0.4810038	0.55542535	0.5747136	0.57062614	0.5751858	0.57078594	0.58731496	0.570709	0.5588837	0.014945155
1.0	0.58687586	0.5550143	0.00010760702	0.5730947	0.5847837	0.5698714	0.58989763	0.57176226	0.5635048	0.5780037
1.0	0.51211065	0.5787316	0.57355887	0.57345283	0.5757532	0.5707106	0.5901853	0.012135909	0.5641928	0.5864342
1.0	0.5821486	0.55927163	0.5725589	0.5644689	0.022849489	0.56882757	0.080313414	0.009373855	0.5624384	0.58504355
1.0	0.58602023	0.5607469	0.566397	0.5720083	0.57738256	0.5681152	0.03133522	0.5679794	0.5614249	0.58494854
1.0	0.5835806	0.56219083	0.5676556	0.56506765	0.5811083	0.56784767	0.0012623955	0.5634184	0.5554623	0.5845503
1.0	0.5837587	0.010516481	0.56899464	0.574199	0.57965684	0.5713249	0.59082574	0.56442314	0.5581574	0.0143696135
1.0	0.5852928	0.55629843	0.56866133	0.56495255	0.58400625	0.008738141	0.58863324	0.56230813	0.5586143	0.58658576
1.0	0.58289295	0.018664781	0.5749359	0.56305754	0.03326052	0.007633435	0.05607456	0.010740421	0.5557102	0.585686
1.0	0.5877146	0.5591405	0.020474741	0.5703808	0.58380187	0.0053463005	0.59115267	0.5697582	0.55591327	0.58586633
1.0	0.58368874	0.010680352	0.57376325	0.56490546	0.5825094	0.5671403	0.5911146	0.012344632	0.5545187	0.5857285
1.0	0.5826558	0.00717991	0.41514343	0.5686541	0.5838229	0.5701359	0.58227867	0.5701816	0.55624384	0.014457566
1.0	0.018633315	0.008460918	0.5757833	0.5598587	0.57736695	0.5329192	0.589299	0.56378365	0.5551414	0.58574015
1.0	0.014100144	0.55503076	0.574261	0.5633363	0.5744819	0.011097679	0.120010674	0.5641849	0.56166357	0.5857973
1.0	0.58725	0.55544955	0.5715264	0.57584715	0.5743293	0.57011783	0.08105426	0.5700132	0.561686	0.58528847
1.0	0.02258218	0.011167737	0.57373804	0.0327215	0.5807264	0.5686163	0.58950657	0.5635651	0.5625626	0.008178866
1.0	0.58634573	0.5603896	0.5673317	0.564793	0.02981046	0.5696608	0.5840378	0.56547385	0.5561678	0.58424646
1.0	4.3069584e-05	0.5556632	0.038638093	0.5748162	0.0001675027	4.163468e-05	0.5881138	0.5643952	0.56174177	0.5862269
1.0	0.5818142	0.55612683	0.57328594	0.5688923	0.029680904	0.0057292846	0.58133346	0.0088794045	0.5100939	0.58517224
1.0	0.58527386	0.5610907	0.5682472	0.57183695	0.014872701	0.56767136	0.58034885	0.56897163	0.559087	0.477848
1.0	0.58409375	0.01148821	0.04545817	0.5733275	0.5769153	0.0046590026	0.578617	0.5138818	0.059224624	0.58626425
1.0	0.58369505	0.5609582	0.5756431	0.018611094	0.58052224	0.5708306	0.59141636	0.56219053	0.56251407	0.5826428
1.0	0.582444	0.55446804	0.57380617	0.5615003	0.020169118	0.568791	0.5907923	0.5697934	0.55538243	0.5866513
1.0	0.5828529	0.5109734	0.57406044	0.56029737	0.5757386	0.568841	0.5916073	0.5636575	0.5559997	0.5856462
1.0	0.5826633	0.56158155	0.56860244	0.57589656	0.5760087	0.5681795	0.589529	0.01592344	0.13913848	0.016159642
1.0	0.58368546	0.5554141	4.56757e-05	0.57519424	0.055398643	0.012149562	0.588451	2.1332275e-05	0.033977743	0.5858977
1.0	0.58359957	0.5602737	0.56917614	0.57241774	0.5769963	0.5690739	0.58762056	0.56343037	0.03991103	0.5857433
1.0	0.012477513	0.56033844	0.016514355	0.019781496	0.5772473	0.57095736	0.5891614	0.5635437	0.56316566	0.58587235
1.0	0.58313435	0.5544016	0.56760746	0.56546926	0.00018736976	0.3475446	0.5901653	4.376871e-05	0.56477606	0.58515567
1.0	0.5831436	0.5216114	0.5757532	0.5647051	0.5807623	0.007800093	0.58255744	0.5687273	0.5646832	0.58614755
1.0	0.5870986	0.55987126	0.5696736	0.5655065	0.5833591	0.57103103	0.58340466	0.56898695	0.56477684	0.5865958
1.0	6.7482695e-05	0.5558495	0.56822723	0.5634294	0.57654643	0.004182568	0.591815	0.5698251	0.5621557	0.5859117
1.0	0.5871247	0.5565255	0.57532233	0.57330537	0.58291316	0.568354	0.5829408	0.5700738	0.000256509	0.008320038
1.0	0.58530116	0.56011724	0.56893957	0.56311446	0.00014940697	0.56895775	0.04823781	0.5698438	0.55587417	0.585902
1.0	0.5846411	0.010790526	0.028247312	0.56487566	0.5795081	0.5696249	0.5813265	0.5704081	0.025741586	0.5837219
1.0	0.58466506	0.55422306	0.57408065	0.56564474	0.580761	0.5546718	0.5888073	0.5692701	0.114284806	0.5851173
1.0	0.58352596	0.555624	0.56895334	0.57448155	0.5806644	0.0037975968	0.060550407	0.5697367	0.5648193	0.5831764
1.0	0.58379406	0.5577553	0.5740547	0.87985677	0.5808878	0.5686957	0.5920951	0.57055616	0.0278389	7.443915e-05
1.0	0.58314556	0.5541572	0.5696785	0.71374387	0.580565	0.5686056	0.58339965	0.5623162	0.42061672	0.5858106
1.0	0.016848957	0.012651613	0.011085435	0.5644511	0.58448696	0.007865521	0.582342	0.5644874	0.56483746	0.014813683
1.0	0.5825742	0.5553759	0.57481325	0.5716532	0.5753518	0.5672682	0.5900782	0.56390077	0.5621263	0.58476645
1.0	0.58634263	0.5605581	0.56929135	0.57497203	0.57791996	0.0074769394	0.58102894	0.56799006	0.019240187	0.58506024
0.0	0.019727057	0.01084453	0.027271334	0.045474097	0.020302191	0.01270059	0.072577596	0.011236511	0.03675439	0.014432434
0.0	0.019667743	0.010849646	0.027153859	0.045122452	0.020290898	0.012645652	0.07255868	0.01120369	0.036641195	0.014446447
0.0	0.01650926	0.008112725	0.018028563	0.010748895	0.012802988	0.008342442	0.06230546	0.0074178963	0.043165557	0.014570634
0.0	0.016519886	0.008149466	0.018038401	0.010870555	0.012863892	0.008331439	0.062386073	0.007401406	0.043111667	0.014593292
0.0	0.015553254	0.010667653	0.021757856	0.015256142	0.035226285	0.009140015	0.034528967	0.008815103	0.03364715	0.013507073
0.0	0.015518057	0.010644217	0.02186526	0.0153759075	0.03528571	0.009159044	0.03417447	0.00883115	0.033372987	0.013508128
0.0	0.017572314	0.011517727	0.017897118	0.39344996	0.02838044	0.0070411256	0.15354912	0.013306322	0.10521027	0.01728768
0.0	0.013634501	0.009892341	0.013196275	0.012722211	0.019101555	0.009713089	0.103626765	0.011216513	0.05329689	0.013847972
0.0	0.013635796	0.009888157	0.013174249	0.012961269	0.01918438	0.009704049	0.1050166	0.01121388	0.053096924	0.013878023
0.0	0.013589223	0.009875826	0.013247059	0.01267774	0.019096453	0.009703284	0.10471927	0.011221708	0.053432792	0.013845029
0.0	0.020644244	0.00889862	0.021034488	0.38080782	0.02562328	0.0076006777	0.20872106	0.01141496	0.089899786	0.019508153
0.0	0.018545358	0.019591382	0.015182794	0.7617494	0.026425777	0.0066545075	0.12911464	0.010131105	0.119751394	0.02052435
0.0	0.016512357	0.008984979	0.015168699	0.481914	0.06310882	0.0075285668	0.1539346	0.010536525	0.26370746	0.018784786
0.0	0.037000757	0.02893703	0.071543954	0.9629764	0.0975417	0.008897757	0.7379316	0.031977013	0.6354806	0.03809712
0.0	0.021266798	0.00998464	0.025083046	0.37139973	0.025038611	0.0070585664	0.14811745	0.0113594225	0.09419898	0.018727576
0.0	0.01665754	0.008890171	0.025761127	0.25165945	0.02066142	0.006023605	0.15722579	0.012462276	0.052164286	0.01983227
0.0	0.03274809	0.03408116	0.056470368	0.96641135	0.110652484	0.008431399	0.7055012	0.033427875	0.31211364	0.039939716
0.0	0.014719558	0.0077429716	0.02900339	0.23852089	0.020356987	0.005082216	0.1250158	0.008846155	0.044209138	0.017537832
0.0	0.013712081	0.006575652	0.016929945	0.008145824	0.009846774	0.0072804294	0.08021454	0.006654498	0.022735205	0.012495782
0.0	0.013741713	0.0065419017	0.017091244	0.008118682	0.009848842	0.0072734463	0.08064172	0.006648286	0.022641035	0.01247729
0.0	0.0151193915	0.011512201	0.02241544	0.16304971	0.04498049	0.0048625716	0.18372475	0.010217418	0.059225827	0.018618058
0.0	0.010739093	0.008547632	0.01724626	0.0028551095	0.019736076	0.00654565	0.08749232	0.007383645	0.02749018	0.014462512
0.0	0.010756777	0.008552935	0.017536541	0.0028569063	0.019743448	0.006561349	0.0877749	0.0073913094	0.027389228	0.014463409
0.0	0.018104281	0.01080864	0.011237501	0.24877422	0.029604727	0.007620817	0.06876683	0.01270044	0.0717039	0.019456014
0.0	0.027487358	0.031069105	0.024320723	0.96053714	0.16539438	0.0050589736	0.72348326	0.03927253	0.3334695	0.04008443
0.0	0.02234861	0.010496225	0.010666707	0.20595165	0.021315476	0.0050040837	0.089716375	0.009866463	0.13306636	0.02022784
0.0	0.015009312	0.008042814	0.008717719	0.118211694	0.024946736	0.005764279	0.1191787	0.008815383	0.12253089	0.020231592
0.0	0.02225292	0.017846556	0.014105488	0.78726673	0.05288582	0.008648527	0.11669583	0.011282488	0.06478488	0.017600307
0.0	0.022271581	0.017661953	0.014000184	0.7800559	0.052655954	0.008591479	0.113991216	0.011175291	0.06329001	0.017566733
0.0	0.02225545	0.017599287	0.014120888	0.7832146	0.05275313	0.00861196	0.113915354	0.011129783	0.06337192	0.017564949
0.0	0.016577981	0.012996913	0.015596724	0.30094013	0.049659975	0.004166191	0.06323914	0.010546095	0.093394294	0.018015226
0.0	0.012134657	0.0110119395	0.012462828	0.01448131	0.015971744	0.0068943216	0.019327419	0.008990903	0.039161853	0.011213002
0.0	0.014670553	0.011100876	0.036124896	0.31623435	0.01654149	0.0047021266	0.14407621	0.012069189	0.062399156	0.015420208
0.0	0.5348459	0.5375531	0.65569043	0.55975676	0.54369843	0.52982616	0.6771266	0.5192187	0.5728484	0.49109018
0.0	0.58132637	0.552608	0.5669045	0.56354415	0.57449275	0.5646874	0.5813217	0.56288826	0.55535656	0.5836226
0.0	0.009195649	0.0068489294	0.008318307	0.0029411428	0.0174878	0.011663532	0.02835378	0.009710159	0.05886985	0.010212583
0.0	0.45435572	0.5399742	0.53021306	0.26152852	0.56992555	0.52473044	0.73197126	0.53969646	0.8136605	0.511207
0.0	0.012825911	0.009217871	0.014469358	0.27866355	0.028624179	0.0064562457	0.08067508	0.0144226495	0.20108753	0.014751383
0.0	0.018704653	0.01129664	0.01685775	0.3908134	0.02525557	0.006708809	0.037385523	0.011444965	0.1298091	0.016944507
0.0	0.017337944	0.014217191	0.024765737	0.25805435	0.033939462	0.004585781	0.12925598	0.010818811	0.05481942	0.022381134
0.0	0.01910569	0.014844168	0.031667598	0.49930727	0.035274122	0.0067870514	0.11374042	0.010897224	0.058590278	0.022972174
0.0	0.020870414	0.009462404	0.028323246	0.38783953	0.029056272	0.005776151	0.05584706	0.0112485755	0.27144688	0.015309257
0.0	0.016839633	0.011380573	0.010951605	0.315731	0.025716914	0.005988675	0.082648166	0.012022684	0.105530985	0.014148502
0.0	0.018858418	0.012496511	0.01148768	0.07426172	0.04100538	0.005461178	0.11581645	0.012404961	0.1206909	0.013835982
0.0	0.015351085	0.014688141	0.0148808565	0.30728185	0.028885523	0.006585528	0.09574022	0.01202461	0.09427519	0.02092871
0.0	0.017225623	0.011814846	0.0341474	0.45432118	0.047632564	0.005453838	0.094709486	0.009638836	0.1004354	0.021103723
0.0	0.019321345	0.011484306	0.045117695	0.63977057	0.023536691	0.0050166543	0.08990859	0.011243691	0.12783529	0.01639714
0.0	0.026674267	0.012652654	0.027597379	0.4036294	0.03611887	0.0024223665	0.08632338	0.011343806	0.0678484	0.009667211
0.0	0.020476462	0.015427079	0.013327286	0.42411345	0.0376643	0.0054641906	0.24308501	0.0100360345	0.110883474	0.013941557
0.0	0.018906906	0.014092357	0.027151793	0.20826	0.017733391	0.004255874	0.08672289	0.012572843	0.047881037	0.008385876
0.0	0.01693351	0.011691131	0.016370406	0.30833706	0.033980433	0.0072507616	0.10875296	0.013676806	0.089926966	0.022992345
0.0	0.022652877	0.035610408	0.07402849	0.9708062	0.09656834	1.32290415e-05	0.70948046	0.035508998	0.29597923	0.039936777
0.0	0.016367067	0.017724639	0.021818867	0.21529609	0.026294889	0.0043133483	0.13230146	0.009974591	0.06913945	0.020338494
0.0	0.012728706	0.010832833	0.051446974	0.025800819	0.014730842	0.012037958	0.098377205	0.008767191	0.042970218	0.014385473
0.0	0.5959204	0.62086993	0.6365492	0.79809946	0.6447918	0.33684298	0.62357485	0.5561372	0.59316915	0.56750005
0.0	0.6218578	0.68547326	0.73183537	0.9570875	0.72297937	0.6668405	0.87839437	0.5939603	0.8226914	0.5114134
0.0	0.6218578	0.68547326	0.73183537	0.9570875	0.72297937	0.6668405	0.87839437	0.5939603	0.8226914	0.5114134
0.0	0.5665229	0.6000585	0.60189015	0.8064891	0.72987366	0.5885054	0.72124076	0.5146172	0.6039681	0.57890236
0.0	0.019262703	0.013952207	0.013984651	0.2638314	0.02646177	0.006556116	0.15232395	0.014404537	0.07991697	0.018345032
0.0	0.0018523284	0.7365858	0.6194971	0.9613575	0.8430442	7.525474e-05	0.84387	0.51995236	0.77907467	0.54099655
0.0	0.5810778	0.5551862	0.5679256	0.5620284	0.5737179	0.566605	0.5805688	0.5625442	0.5560117	0.5843362
0.0	0.5809304	0.5549743	0.5667484	0.56156474	0.57434857	0.5665659	0.58132005	0.5626478	0.5560218	0.5843109
0.0	0.022100363	0.01481417	0.014386149	0.042556237	0.022964539	0.0034983633	0.1066338	0.009537681	0.04891741	0.008320829
0.0	0.46771517	0.61552715	0.4314483	0.21438362	0.54857713	0.31137648	0.65714324	0.46549618	0.39973402	0.38858247
0.0	0.022136005	0.009280434	0.00991141	0.015849942	0.014661863	0.007105677	0.05048503	0.008389806	0.024551388	0.016106954
0.0	0.014972831	0.0071095945	0.007136114	0.012582852	0.01864915	0.007067669	0.05296717	0.01086606	0.055464108	0.015569279
0.0	0.023290752	0.0090996185	0.014527502	0.0062629157	0.010624616	0.011199576	0.04451788	0.008258578	0.0691227	0.014918573
0.0	0.020071132	0.010863948	0.015665686	0.11190674	0.022860562	0.007429871	0.08717576	0.009718425	0.14135808	0.014237189
0.0	0.50928503	0.58162135	0.56053066	0.49489033	0.57257056	0.5145142	0.523139	0.52149135	0.5990909	0.50499624
0.0	0.5289841	0.566322	0.47052118	0.4479597	0.60227275	0.53420305	0.71351576	0.5508456	0.48724654	0.5073963
0.0	0.5811625	0.55437285	0.5682816	0.5641645	0.5737585	0.5650626	0.5802399	0.56291455	0.5565042	0.5842003
0.0	0.015149129	0.012889397	0.017508311	0.016366238	0.0109801255	0.0077373795	0.0374999	0.010957158	0.056446332	0.01915978
0.0	0.5063947	0.592439	0.5113333	0.72642493	0.6170989	0.4129564	0.58811665	0.58974993	0.7570093	0.4782684
0.0	0.018552	0.015572964	0.016493812	0.4856502	0.025987756	0.0027263474	0.065494254	0.01318851	0.1681757	0.01881883
0.0	0.022253335	0.009381802	0.009976998	0.01603303	0.014561407	0.007158226	0.051318422	0.008536042	0.025131624	0.016078973
0.0	0.0192045	0.011923732	0.02618924	0.21360256	0.034045324	0.0068411557	0.1189186	0.010442588	0.06972141	0.018077891
0.0	0.018933106	0.013855553	0.020942261	0.17497395	0.0313057	0.0074834097	0.1268155	0.01128973	0.11854955	0.018423684
0.0	0.022255993	0.01162216	0.023339257	0.001404714	0.01329669	0.0093081	0.060120482	0.01111265	0.01985239	0.011252549
0.0	0.022297585	0.008471602	0.012121089	0.32315966	0.022145906	0.007161473	0.10040167	0.008894596	0.08538248	0.018616568
0.0	0.016064458	0.014852523	0.012666942	0.44379425	0.06233399	0.0029424266	0.095731474	0.015406951	0.06176738	0.01969881
0.0	0.033754192	0.03355665	0.039127383	0.95466715	0.109202735	0.009934975	0.7252074	0.03774622	0.31826445	0.034092046
0.0	0.022126233	0.007089561	0.016478296	0.17505565	0.017249923	0.008243447	0.09171985	0.008908049	0.049612544	0.017764617
0.0	0.020362731	0.00773346	0.021870624	0.42673156	0.02793049	0.0022349132	0.10627065	0.011240511	0.06597575	0.018618573
0.0	0.02036669	0.007756641	0.021820819	0.42628813	0.027951097	0.0022395295	0.1064584	0.0112471	0.06587427	0.018529132
0.0	0.020836025	0.008917707	0.011274246	0.0062892223	0.013609744	0.008503648	0.050543282	0.00787743	0.045420885	0.01637828
0.0	0.4130196	0.47691777	0.5874319	0.7576783	0.6667892	0.5374301	0.6415231	0.5182522	0.59226036	0.42799875
0.0	0.38423994	0.5908916	0.6041497	0.7528579	0.48247868	0.56729823	0.6334843	0.48107332	0.6375561	0.5126745
0.0	0.4238096	0.5652076	0.47299016	0.74875504	0.5037886	0.496407	0.5735982	0.5460331	0.51163447	0.5575215
0.0	0.021186186	0.01052339	0.019763948	0.2892459	0.027166057	0.0061030146	0.13301922	0.008096839	0.14046147	0.021888059
0.0	0.021117866	0.011182871	0.02061226	0.7266843	0.025940772	0.005948768	0.11956252	0.009292472	0.12320869	0.018945895
0.0	0.581839	0.55290544	0.5668148	0.562738	0.5755245	0.56628233	0.5815533	0.56278956	0.5544543	0.58320427
0.0	0.5816949	0.55288696	0.56667966	0.5626692	0.5754671	0.5662018	0.5818533	0.562329	0.5545199	0.5834125
0.0	0.015150738	0.010987155	0.04455546	0.030872207	0.01760378	0.0073562097	0.06671058	0.008587893	0.039063863	0.014793496
0.0	0.023087736	0.012880362	0.023786483	0.68412703	0.039824188	0.0065269596	0.08311638	0.009988694	0.059553508	0.013517695
0.0	0.017738085	0.011346449	0.01240072	0.25074616	0.039785422	0.0061697434	0.28329465	0.010840419	0.115383685	0.020441417
0.0	0.021984795	0.016530812	0.019210454	0.38835406	0.041758347	0.0067573637	0.11608251	0.009441822	0.05768941	0.015433781
0.0	0.0109169865	0.011621464	0.013271871	0.76778144	0.023528684	9.399413e-06	0.11844807	0.011787775	0.079720825	0.017261615
0.0	0.52031463	0.55078363	0.31098738	0.47808045	0.48479173	0.5016687	0.6706546	0.59813654	0.51686615	0.5342371
0.0	0.03575629	0.0004602614	0.01029293	0.9716015	0.10167844	0.011901052	0.6885895	0.043353654	0.38274968	0.035128932
0.0	0.03507376	0.035239343	0.07559727	0.96557105	0.10921131	0.012651273	0.713563	0.035757147	0.020116631	0.00025011186
0.0	0.025193112	0.00013929058	0.0159191	0.56920576	0.028917737	0.005724843	0.07430899	0.013532587	0.07329977	0.015748702
0.0	0.018359186	0.011792876	0.0128400875	0.12775306	0.04100426	0.008363613	0.25086632	0.01184915	0.0021647937	0.018564858
0.0	0.5815244	0.5553537	0.56831896	0.56545305	0.57617974	0.56665325	0.58061886	0.562823	0.55576825	0.5843222
0.0	0.58191866	0.55447084	0.56811774	0.56497455	0.5764855	0.5679212	0.58160686	0.56327015	0.5556327	0.58425605
0.0	0.017001463	0.010106335	0.017628923	0.018625332	0.012671396	0.010948822	0.055534296	0.010015495	0.038309902	0.014699828
0.0	0.5539734	0.5352547	0.5411027	0.6810087	0.55836374	0.5367207	0.632986	0.5523535	0.6266005	0.52159405
0.0	0.020190692	0.010488358	0.026407411	0.4464658	0.024492126	0.0073502995	0.092906	0.01269729	0.12358183	0.018774392
0.0	0.58089405	0.5549406	0.5676118	0.564582	0.57709	0.56775904	0.5823307	0.5632956	0.5559875	0.5840927
0.0	0.013409405	0.011169869	0.011784638	0.009837917	0.023531312	0.012660956	0.02702776	0.008728771	0.036112223	0.014416125
0.0	0.017186701	0.00014335047	0.014978958	2.209381e-05	0.03710752	0.0073687686	0.078912996	0.009700645	0.002162539	0.0001017106
0.0	0.556117	0.008569262	0.58876675	7.489171e-05	0.67707884	0.5411665	0.6446718	0.5013068	0.03174249	0.0028110323
0.0	0.5805597	0.555268	0.566793	0.56387913	0.5763058	0.56671673	0.58189845	0.56332123	0.55588543	0.5842468
0.0	0.021112053	0.012284391	0.03400474	0.9305202	0.00021445606	1.0342224e-05	0.09217543	0.011110608	0.15041795	0.016819661
0.0	0.58163124	0.5536866	0.5680384	0.5652614	0.5746282	0.5653743	0.58038414	0.56352717	0.55666006	0.5841364
0.0	0.02161142	0.008931664	0.014654948	0.010116163	0.01238403	0.006123034	0.09414742	0.014380659	0.028266387	0.017444871
0.0	0.43505496	0.5917284	0.47170916	0.38958818	0.551655	0.50936157	0.6429436	0.475682	0.5712225	0.49781483
0.0	0.016597707	0.013214158	0.023549628	0.20648904	0.023876369	0.0039309557	0.17663276	0.010859967	0.080070674	0.017509466
0.0	0.020078778	0.010960099	0.017710067	0.3011671	0.033773087	0.0029702077	0.14976351	0.009547177	0.105906785	0.015683798
0.0	0.5609667	0.48043254	0.4747081	0.6272709	0.62392503	0.40500876	0.700777	0.5250198	0.555185	0.5178714
0.0	0.009655177	0.011757464	0.015282698	0.01214931	0.020589545	0.008075769	0.04156167	0.011251343	0.029766442	0.0130526945
0.0	0.013222168	0.009460018	0.014911806	7.400276e-06	0.031015974	0.0031304744	0.12788254	0.00991601	0.0364952	0.018912094
0.0	0.016040327	0.009423088	0.015857048	0.49301264	0.03871488	0.0075476086	0.07592546	0.011296364	0.06843306	0.0263226
0.0	0.019163935	0.011921575	0.023469575	0.4582083	0.033308025	0.0059836535	0.109826826	0.0143959625	0.09405032	0.021747746
0.0	0.036695533	0.034344397	0.077525996	0.9672782	0.090822585	0.009284737	0.7217877	0.034795772	0.4027454	0.03446191
0.0	0.016816115	0.008856471	0.015590064	0.34453654	0.042115267	0.007906865	0.10405	0.01069109	0.059369687	0.016109305
0.0	0.018018259	0.014793203	0.07883013	0.018342761	0.02398974	0.0056790127	0.05100273	0.010910095	0.041834563	0.015624642
0.0	0.021102918	0.012066926	0.020052778	0.2156445	0.022573026	0.0059134625	0.103194244	0.01277435	0.057799157	0.019270321
0.0	0.020339223	0.011842709	0.017932177	0.6461145	0.041578066	0.0044722506	0.13460189	0.011374222	0.13122402	0.02326747
0.0	0.019448634	0.013992721	0.0035512145	0.51572144	0.036562353	0.0071146884	0.11829499	0.014349198	0.06142095	0.014455065
0.0	0.023264127	0.010665479	0.019087149	0.56548226	0.032573782	0.00503792	0.1852293	0.013938797	0.10608738	0.000111882866
0.0	0.020139862	0.013907152	0.02161258	0.62117547	0.0369288	0.005058695	0.08796635	0.012466766	0.062437374	0.022142794
0.0	0.019861337	0.01295403	0.013558699	0.4154532	0.023732673	0.005132068	0.16373657	0.011793604	0.089312516	0.025080347
0.0	0.01601032	0.0121097835	0.014240828	0.18755196	0.03379464	0.0017812643	0.111682825	0.017355265	0.18896988	0.020082928
0.0	0.01621725	0.012155287	0.031984005	0.44030774	0.033594072	0.0072746654	0.22141439	0.010199211	0.073375516	0.014475874
0.0	0.015055535	0.008318929	0.023757176	0.4360464	0.025725923	0.0056695133	0.112452	0.014355188	0.04735957	0.016489808
0.0	0.016564988	0.012349546	0.024444332	0.47360283	0.022246458	0.0050299647	0.11382329	0.014550129	0.06637669	0.017210713
0.0	0.017637918	0.011982226	0.018727344	0.2980482	0.027338235	0.0072172014	0.12807424	0.012500078	0.07383705	0.0144675905
0.0	0.0200638	0.011020585	0.021002552	0.1990033	0.028122567	0.0049157627	0.1249809	0.01323813	0.09994213	0.018565709
0.0	0.013993577	0.008656216	0.01621445	0.010129977	0.013742024	0.013887281	0.05705917	0.010776299	0.06302806	0.017257053
0.0	0.523914	0.57212186	0.4652794	0.64535147	0.6705605	0.5281125	0.6356265	0.49506354	0.64498097	0.41425228
0.0	0.5502132	0.55739105	0.36801368	0.61978334	0.59013486	0.5646107	0.74366534	0.5180451	0.50256807	0.55996466
0.0	0.0142713515	0.00807567	0.016136702	0.02999571	0.015381351	0.009648057	0.02996665	0.008325705	0.023489112	0.017586173
0.0	0.0141541045	0.009403635	0.03600096	0.009320737	0.01105043	0.008477544	0.13262019	0.012456139	0.047149397	0.015035298
0.0	0.014219979	0.009385215	0.035719316	0.0093354285	0.011048053	0.0084815575	0.13217318	0.012465927	0.046939716	0.015003878
0.0	0.01420426	0.009375263	0.035934195	0.009348446	0.011021624	0.0084696235	0.13200812	0.012426283	0.047063395	0.015019516
0.0	0.014179809	0.009375666	0.035950612	0.0093272375	0.011065876	0.008464944	0.13161695	0.012421885	0.04707392	0.015032035
0.0	0.019740764	0.005531638	0.0112123415	0.06848947	0.011106736	0.009225439	0.06343461	0.012121181	0.05134456	0.010825667
0.0	0.019767763	0.005525965	0.011223607	0.06855384	0.011124599	0.009240811	0.06346295	0.012136458	0.051135715	0.010801796
0.0	0.019776616	0.0055376533	0.01125994	0.06894659	0.0111089675	0.009186547	0.06344229	0.012169087	0.051055077	0.010815444
0.0	0.019757565	0.0055215247	0.011181225	0.068729065	0.011152498	0.00922468	0.06340453	0.012115791	0.051473867	0.0108290175
0.0	0.022257391	0.011564007	0.024869299	0.0074335113	0.015773637	0.010173398	0.032783933	0.010005377	0.04876307	0.01268727
0.0	0.022318656	0.01154393	0.024957033	0.007455134	0.015776029	0.010170801	0.0327604	0.010010863	0.048738126	0.012672746
0.0	0.02236314	0.011563021	0.02498353	0.007496068	0.015754499	0.010132272	0.03282304	0.010013198	0.04891804	0.012666435
0.0	0.022326346	0.011582084	0.024901398	0.007516729	0.015741913	0.010191695	0.032794602	0.010000896	0.04875835	0.012688506
0.0	0.0140002025	0.012646694	0.013213312	0.006523256	0.016967421	0.008431263	0.09881706	0.008783542	0.0407939	0.015549881
0.0	0.5590484	0.51097953	0.00237096	0.56249684	0.58158046	0.54227096	0.57618916	0.22019438	0.48725882	0.55151576
0.0	3.3852084e-05	0.010415605	7.097797e-05	0.009216138	0.016086979	0.010442563	0.107155815	2.894087e-05	0.060108386	0.014132648
0.0	0.5808116	0.55488217	0.56654674	0.5615486	0.5752072	0.5674401	0.582022	0.5612606	0.5565368	0.58397317
0.0	3.05521e-05	0.00024999861	0.04849138	0.010144417	0.016054528	0.008840964	0.08935943	2.0232697e-05	0.04319884	0.015626403
0.0	0.3507603	0.024324277	0.48528594	0.40319076	0.49201456	0.5184993	0.53893554	0.15745008	0.4917643	0.550891
0.0	0.5818185	0.5539124	0.56801975	0.55985343	0.57463837	0.5653797	0.5809587	0.5619786	0.556359	0.5839585
0.0	4.0036e-05	0.00016738375	1.6685311e-05	0.061433524	0.011653907	0.011630291	0.06594367	0.00013306185	0.0005704122	3.3410714e-05
0.0	0.5568645	0.12582676	0.53193516	0.61166227	0.6159315	0.5875531	0.5765752	0.4605987	0.5459815	0.20200032
0.0	0.51670694	0.5086832	0.37195703	0.9113138	0.60043985	0.5401489	0.33418322	0.5020029	0.24627803	0.16865498
0.0	0.00011623491	0.00014496408	3.21245e-05	0.84588856	0.037199102	0.0065820375	0.00071175175	0.00011418998	0.0009499577	5.3641717e-05
0.0	0.5820329	0.5531188	0.56659883	0.56270087	0.5759368	0.5662228	0.5818756	0.5622704	0.55488473	0.58339226
0.0	9.5758915e-05	3.2273332e-05	0.017576175	1.339277e-06	8.370227e-05	1.3704064e-05	0.00024588587	0.004120932	0.0006035233	0.000115415954
0.0	0.0052869334	0.374431	0.0019357271	0.7743812	0.5541353	0.47598448	0.5317195	0.038730923	0.54702836	0.38892785
0.0	3.388755e-05	5.3061514e-05	5.1028575e-05	1.5663461e-05	0.00040452235	7.819191e-06	0.00042892256	0.00012742072	0.0014461715	5.0358503e-05
0.0	4.484803e-05	5.38741e-05	6.033959e-05	1.8431956e-07	0.00024219982	3.217401e-05	0.00023582016	0.00012569525	0.0002678618	5.4545457e-05
0.0	3.9594535e-05	8.876176e-05	1.4133665e-05	1.4987876e-07	0.0002630321	9.948027e-06	0.00024089839	0.00013173776	0.00022869695	5.1377257e-05
0.0	0.58161724	0.55336756	0.5663723	0.56307787	0.57634956	0.5682832	0.58307165	0.56066203	0.55648595	0.5838884
0.0	3.9561815e-05	8.85564e-05	1.4099552e-05	1.5004265e-07	0.0002632564	1.0015747e-05	0.00023993311	0.00013189211	0.00022771914	5.1389554e-05
0.0	2.3873097e-05	0.00011923147	1.8487954e-05	4.318231e-05	8.016931e-05	2.217754e-06	0.0006707179	0.00013521062	0.0003983781	0.00020797706
0.0	0.00010424334	0.00013670589	1.6295384e-05	3.6966053e-06	0.00029433184	2.291046e-06	0.0011987785	1.8323644e-05	0.0006154288	0.00014036229
0.0	0.017409509	0.00870475	0.026270458	0.016628634	0.012912472	0.011379998	0.06761264	0.009584439	0.03152294	0.013798206
0.0	0.5824062	0.5536781	0.56732684	0.5638561	0.57554513	0.56727403	0.58187777	0.56153554	0.5556639	0.58441114
0.0	0.58216465	0.55295736	0.5675623	0.563354	0.57535297	0.5666557	0.5808747	0.56156814	0.5559762	0.5842139
0.0	0.5821421	0.5534537	0.5680888	0.56357026	0.575571	0.5676014	0.5821718	0.5622233	0.55582714	0.5846497
0.0	0.5819303	0.5529375	0.5677935	0.5640229	0.5756225	0.56672394	0.5812417	0.5616786	0.5560761	0.5837278
0.0	0.00019391229	0.00015413732	1.4679393e-05	7.299291e-07	0.0001897498	4.377455e-05	0.0007824644	9.775072e-05	0.00052478263	0.000104009814
0.0	0.00023294034	0.00022162042	2.7650103e-05	0.00014423167	0.00046158256	2.3016564e-06	0.0013628347	2.97895e-05	0.002399308	5.392627e-05
0.0	0.5581814	0.54124314	0.47907516	0.5617384	0.555898	0.2230854	0.58310944	0.24313898	0.5829711	0.24112812
0.0	0.00011013031	3.6809957e-05	2.4614923e-05	1.5389129e-06	0.00020787277	9.72831e-06	0.00021906367	0.00014296047	0.00038648615	0.00010175823
0.0	9.3834795e-05	3.1024007e-05	2.5891817e-05	6.620778e-05	0.00035226275	2.5182642e-06	0.00043911437	0.00019779814	0.0008492031	7.00658e-05
0.0	2.67689e-05	0.000115654686	2.0629048e-05	1.3172304e-05	7.015191e-05	2.2133802e-06	0.0008554326	9.976093e-05	0.0040510297	0.00015001082
0.0	9.1598406e-05	1.8548317e-05	1.3500086e-05	1.9983867e-05	0.00036166416	3.1232871e-06	0.0008460367	3.7364407e-05	0.0010272263	0.00013404473
0.0	1.8407414e-05	0.0002854793	1.4519228e-05	1.50423975e-05	0.0001283038	2.7549177e-06	0.0005719594	3.4383553e-05	0.0006780916	0.00013724441
0.0	0.58209944	0.5544751	0.568742	0.5655148	0.57638997	0.56732863	0.5809877	0.5640801	0.55544364	0.58587617
0.0	0.58299774	0.55563265	0.56899494	0.56212324	0.5762372	0.5666695	0.58051	0.5640471	0.5550973	0.5833584
0.0	0.58316326	0.55483824	0.5689107	0.5642244	0.57524306	0.5682964	0.5801267	0.56446296	0.555394	0.58442676
0.0	0.58409077	0.5558936	0.5675532	0.5650038	0.57769454	0.5682029	0.58279794	0.56417835	0.5560799	0.58606
0.0	0.01677449	4.253484e-05	0.00011307209	5.0942657e-05	0.0001873485	6.0373404e-06	0.00063249667	3.888766e-05	0.0009016366	0.0003440854
0.0	3.2002343e-05	0.00015053712	4.0359886e-05	4.264637e-05	0.00014017717	3.162666e-06	0.0013493218	3.0402909e-05	0.0010481043	0.00021309205
0.0	0.47618937	0.53703153	0.45649734	0.24360949	0.5631982	0.56700027	0.4642914	0.16238396	0.5092513	0.47979745
0.0	0.5873098	0.5610601	0.5725675	0.5716293	0.5820941	0.5688576	0.5900119	0.56884867	0.56382036	0.5861101
0.0	0.5514695	0.19246167	0.61366314	0.6592808	0.51333773	0.5053071	0.030074032	0.16317803	0.5094354	0.50951636
0.0	0.3650795	0.4535409	0.59089625	0.5828563	0.62117976	0.22339876	0.6887634	0.5876797	0.52715063	0.50817716
0.0	0.014851944	5.0893424e-05	3.5718804e-05	1.0874467e-06	0.011252685	4.508873e-05	0.00062831317	0.00013259525	0.0002213824	0.00015362304
0.0	0.0071941284	0.55450445	0.538337	0.5745517	0.522899	0.54282105	0.0071118055	0.52562743	0.5012058	0.57663184
0.0	0.018898912	0.00013929815	5.9180715e-05	0.009950775	0.019100929	9.575708e-06	0.00023846304	0.00015047398	0.00036474562	3.51884e-05
0.0	0.58251464	0.55415165	0.5671206	0.56394225	0.5755073	0.56697744	0.5812543	0.5613382	0.5554757	0.5839987
0.0	0.58208305	0.5535779	0.5678279	0.5640744	0.5751319	0.5676608	0.58135	0.561268	0.5552227	0.5844429
0.0	0.019751314	3.340383e-05	0.018383427	0.25265136	0.024029968	1.9036768e-06	0.14577948	0.008931659	0.07921588	0.01940093
0.0	0.0106768	0.017451191	0.53831613	0.6081841	0.53926486	0.27194998	0.57582647	0.5088702	0.5315607	0.54068214
0.0	0.47587866	0.71335024	0.61090714	0.6206129	0.548301	0.4984182	0.67457604	0.5265874	0.58333826	0.54974735
0.0	0.47587866	0.71335024	0.61090714	0.6206129	0.548301	0.4984182	0.67457604	0.5265874	0.58333826	0.54974735
0.0	0.013832294	0.018049136	0.023043329	0.0038187075	0.0110808145	0.009845769	0.06954768	0.008352977	0.046890885	0.014849411
0.0	0.013832294	0.018049136	0.023043329	0.0038187075	0.0110808145	0.009845769	0.06954768	0.008352977	0.046890885	0.014849411
0.0	0.019642007	0.010115613	0.021814847	0.38757107	0.025970634	0.0064471285	0.15325734	0.010944205	0.063714825	0.015703524
0.0	0.505	0.4878474	0.58458203	0.8642436	0.54441524	0.522946	0.6225604	0.5296018	0.5475363	0.5610741
0.0	0.505	0.4878474	0.58458203	0.8642436	0.54441524	0.522946	0.6225604	0.5296018	0.5475363	0.5610741
0.0	0.014922162	0.0077437335	0.0154231405	0.013565581	0.012969495	0.009391868	0.09954031	0.011352173	0.021449829	0.015048664
0.0	0.014922162	0.0077437335	0.0154231405	0.013565581	0.012969495	0.009391868	0.09954031	0.011352173	0.021449829	0.015048664
0.0	0.5819408	0.5538627	0.56779253	0.5636437	0.5755297	0.56711805	0.5815498	0.5619645	0.55546516	0.58397955
0.0	0.5819651	0.5536204	0.56791365	0.5644048	0.5753624	0.56767654	0.5815027	0.56137735	0.5552966	0.5837033
0.0	0.01090973	0.00012826257	1.6729637e-05	8.259821e-07	0.00013079948	8.411337e-06	0.00023059444	0.00013825171	0.07297163	0.00011632073
0.0	0.5836187	0.55646986	0.5694306	0.5661644	0.57870156	0.5685065	0.5818536	0.56530553	0.55766827	0.5844931
0.0	0.026444146	0.028534401	0.0577567	0.98120165	0.07377205	0.014098202	0.7674229	0.013863706	0.5463183	0.03017357
0.0	0.032874994	0.027566243	0.08692928	0.9642864	0.061139748	0.008339823	0.74053764	0.031441826	0.41942754	0.024505874
0.0	0.026517535	0.03158616	0.055975575	0.9680563	0.14006126	0.011369162	0.698639	0.020695262	0.5571169	0.025503304
0.0	0.027377449	0.028034762	0.09046994	0.95767164	0.09124145	0.007843159	0.73380977	0.022159979	0.58581275	0.029718975
0.0	0.02717421	0.023765149	0.101614796	0.9740084	0.14458537	0.011824654	0.6436401	3.1186e-05	0.35270384	0.024687108
0.0	0.026938815	0.026941786	0.12629013	0.96449715	0.08607206	0.01084364	0.7616405	0.021695208	0.37777853	0.028147645
0.0	0.02887953	0.02334937	0.09054067	0.98049724	0.087564796	0.010078301	0.79099333	0.023426723	0.3313326	0.016655229
0.0	0.027090233	0.02453973	0.054006126	0.9248749	0.07341665	0.01515529	0.6935029	0.023752797	0.47539747	0.021909917
0.0	0.012500784	0.0097036315	0.007459627	0.04037129	0.010426994	0.008906382	0.039667405	0.011895928	0.043732103	0.018488592
0.0	0.011707555	0.010983819	0.012520991	0.007187422	0.021081692	0.0071805897	0.07186902	0.010450746	0.0382723	0.01860806
0.0	0.011682643	0.010973743	0.012456151	0.0071293027	0.020967588	0.0071250843	0.07150759	0.010451057	0.03837018	0.018529773
0.0	0.5820254	0.5541917	0.56883156	0.56566435	0.57501805	0.56690496	0.5825495	0.5641347	0.55705386	0.5851409
0.0	0.016083047	0.010391408	0.044843778	0.016720768	0.0072599803	0.009819892	0.08861863	0.012601024	0.047365937	0.009551646
0.0	0.016475938	0.014344424	0.014863132	0.010374862	0.01650124	0.011334596	0.28371358	0.010035396	0.028696796	0.017193219
0.0	0.016857151	0.009570932	0.014839428	0.022053512	0.019751	0.007740964	0.054054026	0.0086268615	0.02284193	0.023352329
0.0	0.01686625	0.009580574	0.014843734	0.021963254	0.019744687	0.007701388	0.05410455	0.0086193895	0.022809146	0.0233365
0.0	0.018239688	0.011267104	0.031491067	0.47102344	0.027146013	0.0055011758	0.100999095	0.009471508	0.07675007	0.0118945325
0.0	0.5443412	0.55619764	0.6645268	0.76660854	0.5899934	0.4747459	0.5919545	0.5793962	0.50795555	0.39785367
0.0	0.009153832	0.00536579	0.025030745	0.5304509	0.040692303	0.0054570795	0.10631609	0.012154296	0.07862198	0.015117049
0.0	0.020350093	0.0147244	0.018021507	0.6516093	0.041265987	0.004974692	0.106759965	0.010448768	0.07277575	0.016897667
0.0	0.550002	0.5319057	0.39203236	0.75730425	0.63989604	0.5332081	0.5479264	0.5748818	0.6315415	0.55824465
0.0	0.02134435	0.011872952	0.033767696	3.620651e-05	0.021312183	0.0050685154	0.12037342	0.012325664	0.09555083	0.017185034
0.0	0.022033785	0.011503447	0.020040376	0.57777977	0.03602733	0.007601613	0.15149431	0.009284201	0.11753681	0.017673068
0.0	0.01631918	0.014159627	0.019945947	0.3236959	0.041659165	0.0041514426	0.05702674	0.0081727635	0.07577498	0.017977873
0.0	0.021746859	0.010452733	0.020531097	0.013519894	0.012745752	0.007944387	0.040638737	0.012292452	0.03522019	0.01592481
0.0	0.018428786	0.009985668	0.022298377	0.5422887	0.026589824	0.008302376	0.09199166	0.010684545	0.050007027	0.02337322
0.0	0.0141902445	0.009172058	0.018748123	0.3098677	0.024395257	0.0051248227	0.089962155	0.01263748	0.04544768	0.015969729
0.0	0.02107322	0.010872247	0.02540669	0.2700102	0.020655883	0.004144547	0.11322472	0.009026765	0.12516293	0.01934879
0.0	0.020016368	0.014524976	0.024505304	0.25679415	0.019130765	0.004441351	0.09189616	0.008553315	0.07275268	0.012403325
0.0	0.01903355	0.010806509	0.01914146	0.27104044	0.030519176	0.0070319604	0.13633248	0.009935865	0.157237	0.022674102
0.0	0.5384622	0.53396666	0.5860177	0.51479083	0.6087752	0.5241189	0.5485331	0.51721376	0.6727895	0.4823888
0.0	0.5827365	0.5539153	0.56730926	0.5613673	0.5748629	0.5663919	0.58116615	0.56272525	0.55628854	0.58259237
0.0	0.009373448	0.00942255	0.010180742	0.0032366586	0.017726216	0.011598969	0.03638128	0.006119448	0.02299871	0.008799523
0.0	0.012872119	0.012969623	0.01626138	0.20856158	0.030354327	0.008353155	0.09613343	0.0073303143	0.04906845	0.0139810145
0.0	0.58218676	0.5527836	0.5666658	0.56330574	0.57548934	0.5663836	0.58219147	0.56168574	0.5549027	0.58198035
0.0	0.02312667	0.014234263	0.039273277	0.5872556	0.03972426	0.006966028	0.11196656	0.013732901	0.058852788	0.018317806
0.0	0.022164213	0.012541218	0.033397697	0.034032047	0.01885196	0.009811076	0.06951495	0.014184244	0.06992909	0.017130949
0.0	0.024701126	0.013998295	0.011702497	0.4537023	0.042186383	0.005917649	0.1122346	0.010951502	0.08441746	0.010803126
0.0	0.54304904	0.57949144	0.26776332	0.5135603	0.67830753	0.4967154	0.6785965	0.42683282	0.46076736	0.3395551
0.0	0.02461318	0.013811073	0.01150681	0.44073436	0.041838065	0.0058469274	0.11033191	0.0108200405	0.082529336	0.010789819
0.0	0.5810389	0.5539765	0.5683912	0.5638556	0.5746274	0.56525815	0.58189064	0.56284434	0.55598366	0.58391076
0.0	0.013614316	0.009920323	0.021145089	0.051436536	0.011573484	0.009281719	0.039219264	0.0082018655	0.024182167	0.017781157
0.0	0.018814864	0.010905094	0.020483188	0.54896456	0.022362774	0.006393617	0.08734136	0.009088241	0.06435335	0.01731931
0.0	0.581886	0.5527659	0.56669205	0.56389946	0.575799	0.5663682	0.5819746	0.56200475	0.55429035	0.58315986
0.0	0.023010653	0.013923176	0.038702033	0.5849965	0.03961084	0.006923154	0.11069828	0.013704623	0.057658404	0.01822171
0.0	0.02150002	0.013328615	0.016270224	0.57488406	0.046616167	0.00857575	0.07832386	0.012410658	0.06229911	0.018058924
0.0	0.56887233	0.4687857	0.40041107	0.7076257	0.73735225	0.54676634	0.581005	0.54385793	0.50057924	0.51252973
0.0	0.021529302	0.013084355	0.01605284	0.5671091	0.046556566	0.008538589	0.07706435	0.012357108	0.0608692	0.018013168
0.0	0.017651573	0.01127289	0.021184387	0.37674055	0.027362172	0.005984941	0.104692176	0.012883048	0.0020910804	0.024181757
0.0	0.017560292	0.010020308	0.027322859	0.30746397	0.022570847	0.0060266545	0.08894921	0.014125561	0.086618066	0.022725683
0.0	0.5828908	0.5547173	0.5688601	0.5629606	0.57602096	0.5675727	0.58307487	0.56388783	0.5548425	0.5852731
0.0	0.58257776	0.5561718	0.568824	0.5647149	0.57766676	0.56694293	0.58218944	0.5641386	0.5565634	0.5847099
0.0	0.013675005	0.011191453	0.03605362	0.27131444	0.0329268	0.0073285312	0.039045986	0.0108579025	0.19209208	0.010768596
0.0	0.018431364	0.000118823664	1.3290511e-05	0.25247312	0.021558722	8.331264e-06	0.14971817	0.0001656452	0.00042024057	2.7478452e-05
0.0	0.018431364	0.000118823664	1.3290511e-05	0.25247312	0.021558722	8.331264e-06	0.14971817	0.0001656452	0.00042024057	2.7478452e-05
0.0	0.018431364	0.000118823664	1.3290511e-05	0.25247312	0.021558722	8.331264e-06	0.14971817	0.0001656452	0.00042024057	2.7478452e-05
0.0	0.017866561	0.0065355017	0.012351268	0.02012527	0.016333194	0.010367496	0.025797214	0.007993434	0.040989123	0.014921559
0.0	0.54919547	0.5377356	0.4388395	0.8351151	0.5944407	0.5548676	0.46573618	0.5179358	0.5851873	0.53830796
0.0	0.012791771	0.006286693	0.019986928	1.8898605e-06	0.018194607	0.010161252	0.054858964	0.01349592	0.04630928	0.0111848
0.0	0.5327004	0.47179088	0.60515064	0.00014491087	0.59313136	0.55338085	0.5694154	0.54760355	0.6560274	0.54379153
0.0	0.58311194	0.55376405	0.5658992	0.56366456	0.5750066	0.5674015	0.5817925	0.5606848	0.5566622	0.5844705
0.0	0.020012824	0.008806933	0.018103527	0.0053296415	0.012730029	0.01777313	0.058699023	0.0095332945	0.01737845	0.016589079
0.0	0.5387777	0.57641715	0.40336746	0.40707856	0.66978246	0.46851304	0.63325465	0.542882	0.50598776	0.5416716
0.0	0.02579935	0.011155559	0.018442642	0.6859466	0.032373838	0.0052323597	0.12279331	0.008969736	0.07406024	0.021928431
0.0	0.52466804	0.51100105	0.39143765	0.77682936	0.5686567	0.47543308	0.59884065	0.4774009	0.5416878	0.49791363
0.0	0.02337253	0.00025938393	0.030922936	0.26116693	0.024959603	0.0070598735	0.058816217	0.013039973	0.05704682	0.01744318
0.0	0.020093005	0.015654042	0.020280171	0.30358943	0.018760286	0.005400854	0.10826705	0.007861946	0.06953039	0.019435193
0.0	0.019610776	0.013908938	0.017224744	0.47348988	0.026818532	0.0017210451	0.089807466	0.014107644	0.06766828	0.013080223
0.0	0.021349601	0.011952305	0.0108118635	0.29894626	0.03409372	0.0076449155	0.14416695	0.01198064	0.14907724	0.020799093
0.0	0.01629027	0.016270384	0.019922955	0.18972428	0.039470043	0.0058840746	0.08216221	0.010895095	0.0043676086	0.019649807
0.0	0.4694417	0.54238427	0.41156313	0.48232856	0.6219908	0.52267486	0.5882212	0.53542835	0.060285453	0.5685802
0.0	0.02111571	0.0135212615	0.021848317	0.4955545	0.0321042	0.0057829353	0.11900831	0.0097741755	0.071008466	0.018967967
0.0	0.0155712245	0.006890858	0.043948412	0.003413251	0.02231437	0.011171271	0.037435904	0.014915013	0.046190318	0.013160569
0.0	0.5828351	0.55478877	0.5669196	0.5621447	0.57659435	0.5680173	0.58071524	0.5627852	0.5553269	0.58403563
0.0	0.55813557	0.4710528	0.591872	0.75364614	0.784737	0.5635975	0.5880227	0.52399606	0.48774537	0.4902739
0.0	0.016080324	0.009266661	0.019311355	0.010680367	0.010206058	0.013085838	0.036286272	0.012098363	0.028794307	0.0144522935
0.0	0.018538745	0.012669596	0.008374143	0.0888509	0.030098515	0.0043209074	0.10635222	0.01125353	0.086800344	0.00016268226
0.0	0.5076193	0.6033934	0.4006999	0.33413613	0.0052489825	0.47101143	0.6573695	0.5367099	0.443634	0.0035512582
0.0	0.58347195	0.5554379	0.5682917	0.5633761	0.5770869	0.5681378	0.5808642	0.56252235	0.5554249	0.5842635
0.0	0.014804403	0.0116604045	0.013851026	0.021492688	0.0141825965	0.010829829	0.0810163	0.00776731	0.028900309	0.012440213
0.0	0.58364177	0.5551627	0.568161	0.56514835	0.57681763	0.5690355	0.58167714	0.56228393	0.5574321	0.58440936
0.0	0.029229812	0.03873552	0.081402	0.9653806	0.11422613	0.008631508	0.6789339	0.036059264	0.027834112	0.037272815
0.0	0.010518083	0.008898233	0.012131817	0.009117488	0.016398355	7.140512e-05	0.0380086	0.012625913	0.032802097	0.017399583
0.0	0.57181466	0.53458995	0.5400757	0.6776785	0.5431856	0.4783313	0.66077787	0.4750384	0.5872219	0.45887694
0.0	0.014129406	0.00875354	0.03649998	0.4441939	0.024389382	0.007985588	0.089739	0.014200261	0.094258524	0.010882313
0.0	0.55060357	0.5511172	0.5861249	0.69145924	0.5614719	0.53322685	0.5496568	0.52664274	0.598684	0.3729453
0.0	0.013602166	0.013201443	0.01907692	0.5170671	0.027209744	0.008043396	0.09899915	0.0138994185	0.13276106	0.017570412
0.0	0.45774853	0.5427386	0.44251078	0.50154686	0.52311087	0.48464584	0.5954538	0.2937518	0.50017035	0.53745544
0.0	0.5602328	0.55556595	0.57744586	0.599548	0.49984336	0.5182561	0.5390983	0.5362177	0.57193047	0.42452314
0.0	0.017157175	0.013111056	0.020401748	0.04174091	0.017908478	0.012675884	0.05640191	0.008562341	0.026434809	4.9908293e-05
0.0	0.020033829	0.013296671	0.016192416	0.18597314	0.021419963	0.0061672702	0.12021159	0.010567343	0.08588351	0.017460097
0.0	0.022491623	0.018619968	0.7471002	0.9434195	0.102173276	0.02441515	0.9080218	0.024305684	0.51030385	0.02273582
0.0	0.019643467	0.015875334	0.026903896	0.4995965	0.024465766	0.0067156754	0.0893373	0.009864395	0.09322737	0.017970955
0.0	0.42624924	0.013783958	0.0070429225	0.49685872	0.5521571	0.44574875	0.59876496	0.42719796	0.6336493	0.537848
0.0	0.022052452	0.015048925	0.028881041	0.42146197	0.046319928	0.0025199675	0.1652824	0.013869457	0.08748077	0.012483368
0.0	0.5237273	0.5464907	0.73432225	0.525508	0.5115724	0.445015	0.6039385	0.49225575	0.023774937	0.53613013
0.0	0.017871356	0.011144418	0.033460252	0.31945878	0.018799096	0.006377936	0.15355685	0.013869692	0.0016409382	0.02047665
0.0	0.020582642	0.011474562	0.018678118	0.26507393	0.026188284	0.008425685	0.13076255	0.0144815	0.0014835515	0.022751048
0.0	0.50432765	0.51540786	0.66501325	0.59073716	0.45838445	0.52945757	0.62898093	0.5748231	0.5298104	0.53267574
0.0	0.58438694	0.55621576	0.56983924	0.5690622	0.5806796	0.5693678	0.5863414	0.5646367	0.5590887	0.5857525
0.0	0.5823418	0.5522173	0.5677598	0.562693	0.57555217	0.56647784	0.5824273	0.5621029	0.55438685	0.5833211
0.0	0.013995103	0.011130858	0.020917812	0.0036843854	0.011621186	0.00935818	0.04127197	0.013005908	0.03623684	0.012331495
0.0	0.01991804	0.012954403	0.026215065	0.13460697	0.020171136	0.0048597413	0.09144512	0.010124881	0.07414376	0.019646006
0.0	0.01714336	4.6131703e-05	7.74213e-05	4.253616e-06	0.04943524	8.25167e-06	0.0008676424	4.547209e-05	0.00046068712	0.00012670501
0.0	0.012784264	0.0115564	0.020959495	0.55213386	0.00045217425	0.004601796	0.19719984	0.009356934	0.062204756	0.014195662
0.0	0.019166443	0.011252643	0.021266947	0.4770081	0.051314652	0.004331428	0.110341236	4.2881842e-05	0.078633845	0.019541107
0.0	0.018214097	0.011355915	0.01291756	0.7376574	0.0431203	4.239915e-06	0.08972759	4.0019473e-05	0.07355381	0.016691292
0.0	0.5290778	0.53745455	0.63109994	0.71992886	0.63772076	0.36729518	0.7281166	0.0028747004	0.5313143	0.5582757
0.0	0.53898823	0.5436039	0.6332063	0.56546307	0.6228017	0.0004077544	0.6008735	0.4935883	0.5242968	0.5547266
0.0	0.017088281	0.01039234	0.016908476	0.016933525	0.014361491	0.0151274325	0.0841611	0.015190496	0.07037124	0.01581612
0.0	0.019339278	0.01243619	0.014317308	0.5264929	0.02774369	0.002931577	0.22432172	0.0127348965	0.073395155	0.02218477
0.0	0.020384468	0.010114286	0.009394077	0.020274458	0.019841686	0.011208367	0.0946869	0.008485609	0.051154364	0.012257273
0.0	0.5812239	0.5537363	0.56715435	0.5643527	0.57458377	0.565099	0.5804959	0.56314373	0.5564965	0.5842358
0.0	0.012687245	0.0070795254	0.06417476	0.026292345	0.01487328	0.009943016	0.04146488	0.007991989	0.030375693	0.010632574
0.0	0.5400825	0.64595217	0.0024932304	0.16642973	0.5565892	0.5436476	0.61799085	0.5631567	0.54233044	0.5193012
0.0	0.017300168	0.012519552	0.00017207337	0.043791063	0.029657718	0.0075224657	0.08298769	0.01021329	0.06428109	0.016959835
0.0	0.52893853	0.53580594	0.4852495	0.7918678	0.66177833	0.5201244	0.5855762	0.4697578	0.5909058	0.5148928
0.0	0.53880626	0.5812342	0.60359365	0.76631445	0.6498949	0.57088727	0.5349692	0.43131867	0.76498973	0.5152625
0.0	0.50755876	0.5752755	0.5675063	0.51491547	0.5378076	0.4147456	0.5109445	0.48649877	0.5995082	0.54974085
0.0	0.019503517	0.010590626	0.01782403	0.3565512	0.061263256	0.006364656	0.11446249	0.010346725	0.101767056	0.011831353
0.0	0.5821515	0.578424	0.41886762	0.6574901	0.65294623	0.49710876	0.57361007	0.5076379	0.5991626	0.54891914
0.0	0.016784506	0.0073945536	0.020298446	0.38752928	0.022708729	0.007899915	0.10711195	0.0099374885	0.083135664	0.008519943
0.0	0.017364172	0.010468824	0.0132355075	0.69471025	0.038170446	0.009656964	0.10488168	0.007276298	0.11931934	0.027650282
0.0	0.5194126	0.45222992	0.57210875	0.6190111	0.52542955	0.5173434	0.6998313	0.529548	0.650722	0.4815617
0.0	0.012727321	0.007866916	0.015749028	0.011635159	0.017173514	0.011940372	0.05986473	0.0066088405	0.027275452	0.013264198
0.0	0.5364666	0.5138639	0.66712594	0.6057599	0.5340446	0.54143614	0.61854374	0.45709637	0.61555153	0.5264289
0.0	0.5481497	0.039774347	0.5293262	0.5619548	0.5737687	0.53533864	0.79086137	0.5132722	0.43804422	0.5441056
0.0	0.016405033	0.008083883	0.010579634	0.2775355	0.028651396	0.0055535287	0.15444697	0.009853857	0.08971799	0.019101996
0.0	0.44209343	0.51801884	0.48422223	0.52714556	0.58333075	0.4417119	0.59285736	0.44332415	0.5184719	0.5131436
0.0	0.4951159	0.54614246	0.5537444	0.80882615	0.5825135	0.52565324	0.72904176	0.48120907	0.5631896	0.54814976
0.0	0.023782875	0.008550404	0.009637871	0.59513766	0.02374421	0.0060053435	0.15646827	0.011111461	0.0833322	0.020080516
0.0	0.015666958	0.00929494	0.01851109	0.59333426	0.04275583	0.009308038	0.12388236	0.0071330327	0.08049095	0.021207463
0.0	0.017566677	0.01485833	0.017011978	0.41130516	0.035485286	0.006881245	0.07488059	0.011532285	0.07962909	0.0115894275
0.0	0.017565245	0.014904263	0.01697007	0.41071904	0.035511833	0.0068915565	0.074889906	0.01153608	0.079554655	0.011534742
0.0	0.5824835	0.5557913	0.5680293	0.562101	0.5759479	0.56718683	0.5815524	0.56211257	0.55421937	0.58439076
0.0	0.02061689	0.009417663	0.03906569	0.39418802	0.032642055	0.0026675607	0.116192736	0.008823599	0.059518907	5.7616475e-05
0.0	0.015290552	0.007979154	0.08422868	0.007926362	0.013356619	0.003977618	0.058058772	0.012557242	0.02898617	0.011607084
0.0	0.017388761	0.013744731	0.011645457	0.035171583	0.02341565	0.010044543	0.021228371	0.011484257	0.040400665	0.017948568
0.0	0.5221738	0.67936426	0.5571487	0.6581279	0.6702665	0.5214948	0.6850146	0.5102778	0.5400413	0.5195917
0.0	0.0013933663	0.6462993	0.5428501	0.40060532	0.6529667	0.51197624	0.6708616	0.44576338	0.5203026	0.43782017
0.0	0.015325131	0.007506548	0.013286522	0.006890581	0.013543363	0.0077325483	0.05400538	0.009346438	0.065542415	0.011705337
0.0	0.5821631	0.55286837	0.56673306	0.5636251	0.5750097	0.5664852	0.58228874	0.5628028	0.5546387	0.5832172
0.0	0.017822351	0.008725895	0.01621376	0.0068380143	0.012668414	0.0088646915	0.08228169	0.009086535	0.04209576	0.016307525
0.0	0.28872925	0.57106996	0.4613749	0.73738784	0.52977824	0.56248903	0.7144506	0.612059	0.54742026	0.48888224
0.0	0.0072132433	0.014047371	0.019889751	0.43610686	0.024919877	0.006451146	0.22147307	0.012256136	0.0814274	0.017701019
0.0	0.013347239	0.0173295	0.021035422	0.2439472	0.027912397	0.004542544	0.08065493	0.013153189	0.06673171	0.014701071
0.0	0.5810567	0.55280435	0.56573623	0.5631407	0.5759393	0.56638086	0.5823323	0.56247044	0.5537398	0.58348215
0.0	0.01672243	0.008783712	0.014098871	0.028376127	0.02023358	0.016929287	0.05427666	0.010603695	0.031935938	0.013237027
0.0	0.019899422	0.010350485	0.019854616	0.672647	0.03709067	0.005169386	0.113680586	0.011982977	0.06808757	0.019805083
0.0	0.58125305	0.55448943	0.5686785	0.5655548	0.5773231	0.5683187	0.5824846	0.5648912	0.55522674	0.58492255
0.0	0.020990184	0.016022883	0.02797532	0.31657863	0.03956325	0.0058697695	0.36270198	0.010504727	0.19012712	0.019430896
0.0	0.016343432	0.013310291	0.020746635	0.0058313347	0.019175986	0.008154937	0.45322514	0.008343539	0.046927445	0.014678779
0.0	0.58227146	0.5550607	0.56826043	0.56539726	0.5745282	0.5652105	0.5822289	0.5627007	0.5573581	0.5846361
0.0	0.014056812	0.011629431	0.017531753	0.043349594	0.014388345	0.011016568	0.086601175	0.012576852	0.03552286	0.014349718
0.0	0.52889705	0.6134548	0.52349013	0.51181394	0.6030315	0.5433502	0.67414516	0.5259192	0.8204301	0.54737747
0.0	0.021004366	0.016176624	0.028005114	0.3159816	0.039360333	0.0058981185	0.3678801	0.010566804	0.19002862	0.01932517
0.0	0.016368894	0.013290923	0.020739283	0.0057732626	0.019148462	0.008176386	0.45496705	0.008374975	0.047257762	0.014659474
0.0	0.02349609	0.009234945	0.024247205	0.64693964	0.026521388	0.0057928488	0.091708034	0.01073451	0.11725599	0.020595167
0.0	0.021334643	0.013043091	0.017218303	0.6389162	0.031416815	0.0044711893	0.07558762	0.0122449715	0.06759133	0.023949264
0.0	0.5405548	0.53108454	0.63742095	0.6941338	0.5667892	0.26322305	0.56693566	0.5228119	0.47764772	0.5158767
0.0	0.5481996	0.60701823	0.38139704	0.70747674	0.58934236	0.4911127	0.56551796	0.5276804	0.42488885	0.49125457
0.0	0.020663794	0.0073069655	0.03133298	0.2977289	0.03262413	0.0047247754	0.14966653	0.009520908	0.09801464	0.01927656
0.0	0.015937045	0.006718784	0.03827325	0.02210632	0.015119164	0.0104146125	0.067261964	0.017610468	0.031088505	0.014170381
0.0	0.023733504	0.0064263884	0.025256673	0.13796718	0.017397497	0.0040978	0.04821918	0.00967615	0.035069592	0.011684119
0.0	0.01553472	0.013910749	0.022561593	0.75046086	0.031822048	0.0061501265	0.09224847	0.0090619195	0.06419018	0.016212322
0.0	0.015512419	0.013722925	0.022369448	0.74656653	0.031750698	0.0061097867	0.090386145	0.009016397	0.06318772	0.01615276
0.0	0.015500605	0.01367318	0.022564126	0.74811834	0.03181153	0.006129113	0.09029682	0.008987956	0.06335836	0.016142366
0.0	0.021509962	0.010950319	0.03881203	0.3456722	0.030585937	0.00734381	0.10980884	0.018046338	0.059864756	0.018698707
0.0	0.021436	0.010868099	0.03868773	0.33720028	0.030307235	0.007286763	0.1077762	0.017939553	0.058528747	0.018671867
0.0	0.021417763	0.010810068	0.03901519	0.3405359	0.030341499	0.0073048766	0.107585326	0.017892567	0.058612797	0.018665532
0.0	0.014120602	0.007816706	0.01348465	0.015947998	0.014182723	0.0058313985	0.08713032	0.009831016	0.08578659	0.013560669
0.0	0.017314425	0.009634357	0.005625043	0.3586569	0.022934739	0.0042634583	0.13701242	0.010897546	0.063682094	0.017789245
0.0	0.017237138	0.009520786	0.005537118	0.35034218	0.022663457	0.0042391713	0.13378242	0.0108991135	0.0635561	0.017756838
0.0	0.01722025	0.009484472	0.00560822	0.35334036	0.02272965	0.004252398	0.13361588	0.010858297	0.06370797	0.017762428
0.0	0.009544503	0.009710929	0.014250773	0.05837814	0.016492072	0.011598871	0.060067046	0.009526336	0.044063516	0.016145296
0.0	0.011358233	0.011517629	0.01732858	0.26795217	0.031224517	0.007270665	0.116834305	0.0117852315	0.058697492	0.022806488
0.0	0.011333116	0.011497462	0.017308455	0.25810456	0.031165894	0.007227397	0.114277296	0.011771424	0.057364274	0.022724953
0.0	0.011322275	0.011440796	0.017404566	0.2620129	0.031224823	0.007251084	0.1141077	0.011722467	0.057428874	0.022710701
0.0	0.021133969	0.015456367	0.033364642	0.45584345	0.017049393	0.009278296	0.11105911	0.01684749	0.11500565	0.017837448
0.0	0.5821635	0.5559642	0.5683194	0.5642784	0.5760911	0.5674536	0.5822343	0.56273097	0.5540008	0.5840883
0.0	0.5817598	0.55355465	0.56807137	0.5640844	0.5756023	0.5677015	0.5808601	0.5619492	0.55469626	0.5846642
0.0	0.019290876	0.012178045	0.01965549	0.0051318803	0.011693952	0.009574436	0.049234286	0.007971797	0.045143053	0.016442714
0.0	0.016991314	0.012838571	0.022415647	0.39846978	0.03791592	0.0071612084	0.09949469	0.011347915	0.14470159	0.019349225
0.0	0.47477844	0.5360913	0.5927528	0.61582863	0.6748388	0.5913075	0.6552788	0.4954303	0.5860022	0.5634706
0.0	0.017631376	0.0066896025	0.015144058	0.0025495805	0.017198134	0.010872836	0.078454964	0.011943422	0.03485483	0.01448666
0.0	0.5331647	0.448816	0.5171689	0.66396964	0.547396	0.5169619	0.5964716	0.51495755	0.5690489	0.5135018
0.0	0.029009279	0.031944264	0.1265376	0.9670671	0.074118786	0.013234337	0.8003119	0.022428926	0.25291884	0.025503581
0.0	0.026498524	0.02798583	0.10165777	0.9760849	0.108793035	0.011668211	0.73156226	0.019769542	0.34086093	0.0333772
0.0	0.030485107	0.030771008	0.11027142	0.97184205	0.07278662	0.014181355	0.6681547	0.024575591	0.31062374	0.024540141
0.0	0.03080124	0.024426391	0.07995402	0.97519344	0.06580327	0.020506833	0.8462992	0.020767275	0.42177284	0.029233364
0.0	0.021041324	0.028190957	0.09731554	0.97282064	0.060319316	0.010045017	0.7112945	0.020588944	0.5651635	0.023185631
0.0	0.021937272	0.027517112	0.078364976	0.9812494	0.04648827	0.006604587	0.72673035	0.020782486	0.40551576	0.021286542
0.0	0.028244188	0.026545262	0.11365205	0.95257753	0.06757342	0.012254324	0.79983926	0.017063133	0.41522974	0.028888766
0.0	0.5845239	0.55673695	0.56996435	0.566669	0.5794183	0.56906134	0.58404225	0.5639655	0.5581779	0.58561206
0.0	0.58137184	0.5557386	0.567644	0.5621615	0.574495	0.5677652	0.58332485	0.5649608	0.55701286	0.5841497
0.0	0.5834733	0.55559427	0.5685621	0.5645502	0.5756388	0.5685625	0.5818019	0.5636591	0.55617577	0.58511496
0.0	0.58327264	0.55451447	0.5673858	0.5653576	0.5756692	0.5674832	0.5817558	0.5640415	0.5553598	0.5851506
0.0	0.5828617	0.55531144	0.56900525	0.56645614	0.5771308	0.56769896	0.58009404	0.56356066	0.5550506	0.5857306
0.0	0.015163713	0.008182517	0.013690759	0.020985216	0.014363806	0.012627404	0.07139647	0.0077722105	0.031694338	0.017464645
0.0	0.015487121	0.011752688	0.011477937	0.005149913	0.022555979	0.013475621	0.08104137	0.010652054	0.037761025	0.015666487
0.0	0.01553154	0.011911368	0.014166578	0.017748341	0.0130335735	0.01088891	0.08012615	0.0086121475	0.023286793	0.014733804
0.0	0.019441534	0.008915756	0.01415318	0.0032824995	0.0111648515	0.006789025	0.04158103	0.010273373	0.031623717	0.012154095
0.0	0.023644727	0.009539834	0.01550249	0.01795662	0.019726431	0.010757767	0.09943064	0.009960949	0.057465855	0.018813232
0.0	0.015315276	0.011818465	0.021813238	0.023773577	0.013564127	0.009626094	0.025562435	0.010948196	0.046730567	0.020022586
0.0	0.5832706	0.55481625	0.5682995	0.56421494	0.57624924	0.5681322	0.5805739	0.56424725	0.55682194	0.5849909
0.0	0.5832494	0.55561566	0.56793433	0.56612134	0.576166	0.56782615	0.5831901	0.56471884	0.5567377	0.58542866
0.0	0.5811492	0.5536273	0.5679428	0.56370175	0.5751227	0.56794876	0.5818595	0.5612826	0.5547254	0.5848355
0.0	0.0131880995	0.011812029	0.005368065	0.026650336	0.01762004	0.012357348	0.06751851	0.007284321	0.01842631	0.013600216
0.0	0.58183175	0.55433345	0.5652366	0.56584257	0.57497644	0.5679789	0.5817156	0.56255555	0.5550022	0.58403766
0.0	0.40402713	0.64858603	0.6226762	0.51798415	0.61633223	0.5678357	0.55787283	0.5394928	0.6308327	0.35433885
0.0	0.009467594	0.0073322332	0.014517408	0.008925241	0.018379804	0.012033932	0.046930794	0.010419916	0.027237998	0.014332603
0.0	0.5817186	0.55467206	0.5663701	0.5658005	0.575891	0.5678266	0.58150274	0.5618076	0.5559594	0.58248943
0.0	0.020851627	0.01060576	0.03373814	0.019812876	0.010675261	0.0039625564	0.04526039	0.011099045	0.025242612	0.014164002
0.0	0.005886775	0.011694129	0.017509377	0.53951716	0.0216114	0.0066626198	0.07959323	0.0116276555	0.072323136	0.009480115
0.0	0.58290154	0.5547482	0.5697293	0.5634957	0.577654	0.5689507	0.5810836	0.563701	0.5571267	0.5850499
0.0	0.013048278	0.008996467	0.02198211	0.6118385	0.042826004	0.0046903673	0.33968607	0.013001906	0.060597863	0.018671045
0.0	0.58286977	0.55540395	0.5691291	0.56402385	0.57694757	0.5683476	0.5815898	0.5626942	0.55687225	0.58430135
0.0	0.01673964	0.010540533	0.009143384	0.010117792	0.02356101	0.008185892	0.08989243	0.006786103	0.023901142	0.012497176
0.0	0.022676622	0.014403209	0.02340927	0.47966358	0.032468505	0.0028491495	0.16014302	0.012432019	0.049404502	0.017428776
0.0	0.5828908	0.5547173	0.5688601	0.5629606	0.57602096	0.5675727	0.58307487	0.56388783	0.5548425	0.5852731
0.0	0.5825008	0.5554355	0.5685266	0.5645324	0.57618046	0.56795776	0.5818514	0.5627618	0.55615574	0.58436054
0.0	0.012186662	0.0117922975	0.02863737	0.01648877	0.012978814	0.010037636	0.037410595	0.0096416995	0.032967534	0.01321139
0.0	0.4953498	0.5784087	0.579841	0.74344575	0.5621657	0.5218494	0.65181243	0.506363	0.53757083	0.4902425
0.0	0.018427715	0.009115329	0.006544524	0.0042045373	0.011685623	0.010050708	0.06676156	0.008332117	0.028695801	0.014305583
0.0	0.5683285	0.612633	0.3758061	0.56562454	0.57895565	0.47910574	0.6047136	0.47862688	0.5409687	0.56579906
0.0	0.5823732	0.55540633	0.56731415	0.5631565	0.57467985	0.5672967	0.5810852	0.5622914	0.55700415	0.58439237
0.0	0.012301355	0.006882089	0.016313516	0.0047724857	0.013448294	0.00647	0.0846353	0.008667259	0.047193784	0.01245017
0.0	0.5338975	0.51414	0.5912524	0.3746373	0.6312802	0.5367651	0.6393454	0.45588067	0.5154398	0.53224653
0.0	0.58244985	0.55574036	0.5695141	0.56241757	0.5766533	0.5681655	0.58141917	0.5629309	0.5562152	0.58396393
0.0	0.5210302	0.4951028	0.45012975	0.52935493	0.5830795	0.43300432	0.46081027	0.4867014	0.68294007	0.48923337
0.0	0.012931418	0.007901562	0.02111895	0.0077408175	0.02107573	0.010557385	0.112846084	0.008590374	0.03363302	0.015356731
0.0	0.010672999	0.008785132	0.0124193635	0.005904155	0.018337747	0.011917363	0.08306887	0.0069554313	0.04203115	0.01507175
0.0	0.5831953	0.55491465	0.5676786	0.56456953	0.5759504	0.5669939	0.5794228	0.5628803	0.5580636	0.5854634
0.0	0.0137476595	0.009800257	0.018081654	0.71615934	0.030553676	0.007760811	0.05796768	0.01078903	0.096592225	0.014696188
0.0	0.0134592755	0.01097761	0.014137771	0.70965093	0.021625439	0.0071211453	0.19726151	0.009756712	0.09280241	0.006524811
0.0	0.018624337	0.0076017603	0.012108009	0.007147112	0.01684801	0.011810834	0.02310874	0.010345177	0.049916863	0.010505605
0.0	0.020983059	0.006838846	0.0068730866	0.020450274	0.012396225	0.008756614	0.09123054	0.011245489	0.049929995	0.0133298375
0.0	0.39457345	0.5282241	0.592248	0.9327551	0.6503594	0.4323474	0.777186	0.49268508	0.5829548	0.54753
0.0	0.009211032	0.006676548	0.023536768	0.0152488295	0.02234888	0.007514521	0.33434463	0.014820574	0.06408913	0.0155494865
0.0	0.019612601	0.00901471	0.024182718	0.04202157	0.028584255	0.006820937	0.052700948	0.013923195	0.070213735	0.020825954
0.0	0.012982002	0.016874766	0.02344693	0.26429573	0.049475994	0.007995056	0.08239262	0.015624385	0.058016658	0.015443182
0.0	0.5867127	0.5611035	0.5731156	0.5703251	0.58133835	0.56952006	0.5904377	0.5681538	0.5636351	0.58561474
0.0	0.017940551	0.009311878	0.023109343	0.57616997	0.023372702	0.0021454408	0.116286404	0.010104452	0.06680763	0.019713381
0.0	0.014800794	0.010384251	0.02353848	0.26424703	0.03174337	0.0088319555	0.1225146	0.0088090645	0.059625644	0.0153683135
0.0	0.49275964	0.55837256	0.5960913	0.60909885	0.73171335	0.5855369	0.49248672	0.6160144	0.48427904	0.43761712
0.0	0.021264108	0.015241342	0.010972978	0.34494993	0.03512784	0.0049730735	0.11768181	0.0071866093	0.06885013	0.019931778
0.0	0.015610728	0.010185515	0.021111844	0.025157105	0.012280664	0.008805938	0.03714422	0.006877772	0.029291574	0.015758662
0.0	0.49482587	0.5388477	0.6607702	0.1368115	0.74331284	0.5221607	0.69029355	0.42824218	0.5633878	0.37420905
0.0	0.020433001	0.011670839	0.019895608	0.25063655	0.03104069	0.0060425084	0.14914848	0.009892537	0.124108404	0.008066752
0.0	0.018971637	0.020588618	0.060875945	0.24145705	0.030899318	0.0075473306	0.13513102	0.010828338	0.09802682	0.020134645
0.0	0.37850466	0.5181273	0.53388596	0.5860929	0.65006447	0.5531396	0.672217	0.53995925	0.53743285	0.51991856
0.0	0.015536441	0.010038062	0.020747924	0.024450235	0.012138768	0.008861525	0.03659828	0.006803899	0.028524099	0.015703665
0.0	0.02001204	0.011123712	0.0042438274	0.29170972	0.036889	0.006198504	0.10805908	0.0073494366	0.05237629	0.017495815
0.0	0.022149459	0.017761936	0.012332604	0.16834271	0.023140246	0.0057209088	0.10488364	0.0093988925	0.033084836	0.007157721
0.0	0.016053954	0.013006061	0.009398204	0.003979727	0.009336006	0.0065544113	0.05586363	0.0073365173	0.0104544405	0.0050416263
0.0	0.016076567	0.012974581	0.009450397	0.0039823363	0.009273961	0.0065715793	0.05556673	0.007357264	0.010506343	0.005053283
0.0	0.5819545	0.5552393	0.5679944	0.5606811	0.5743067	0.5671312	0.58202195	0.5624981	0.5540733	0.58272094
0.0	0.5816932	0.5547017	0.5668284	0.5605515	0.57400644	0.5675842	0.5824223	0.5607895	0.5546135	0.5819761
0.0	0.012221158	0.010409277	0.0077440785	0.013101681	0.019250566	0.0064095035	0.038991954	0.012964381	0.031743046	0.011994054
0.0	0.012185595	0.01043385	0.0076574166	0.013138064	0.01911275	0.0064033447	0.039042924	0.012936324	0.031791285	0.012025806
0.0	0.017594941	0.011871851	0.011517103	0.25636554	0.027366979	0.004524423	0.096797846	0.009953922	0.037879903	0.015901146
0.0	0.02219001	0.012289611	0.022013295	0.11055651	0.024603462	0.0014804157	0.09417555	0.013835352	0.040458597	0.008803899
0.0	0.55007565	0.5982316	0.58012366	0.5015838	0.58023643	0.16512297	0.56470525	0.5288254	0.47573507	0.35306355
0.0	0.58226013	0.5526657	0.5667183	0.56383544	0.57500875	0.5664558	0.5819966	0.562731	0.5545609	0.5835325
0.0	0.01890313	0.010513346	0.024665343	0.004860885	0.013911527	0.011296629	0.04706558	0.008928731	0.06277511	0.0064057666
0.0	0.023028562	0.0126453005	0.02074682	0.279487	0.021508038	0.00697942	0.060602866	0.011359781	0.06395961	0.008433245
0.0	0.5499095	0.58582085	0.51850903	0.3910649	0.5386293	0.56142753	0.5352859	0.5030739	0.5131946	0.28798175
0.0	0.023042051	0.012603326	0.020553336	0.2727346	0.021419104	0.0069358065	0.059047904	0.011364077	0.0635901	0.008400568
0.0	0.5218377	0.62172616	0.32388446	0.73671085	0.561709	0.53398085	0.53604215	0.5283557	0.53717655	0.54336315
0.0	0.01887782	0.010609584	0.019069167	0.4560945	0.024062106	0.0074771517	0.14559446	0.009979273	0.077306174	0.018806832
0.0	0.015112733	0.012748591	0.044078525	0.49273852	0.03294574	0.0076620094	0.15682746	0.0096127065	0.068586394	0.01771864
0.0	0.583571	0.556022	0.56860495	0.5616947	0.577033	0.56865096	0.58173937	0.56502634	0.5560017	0.5859215
0.0	0.014521284	0.010049356	0.008658263	0.04374806	0.010393385	0.013230104	0.07964437	0.0082397405	0.03915062	0.013398805
0.0	0.013977026	0.0072693923	0.023057438	0.023972977	0.014343515	0.011564962	0.017938308	0.007970111	0.039144937	0.015702507
0.0	0.017801646	0.009662095	0.0070778728	0.444716	0.025903905	0.0054045515	0.03851197	0.013350229	0.102791786	0.018021876
0.0	0.015710726	0.012568518	0.015569192	0.90018666	0.029571813	0.0072142915	0.0580668	0.011597417	0.069771	0.014487906
0.0	0.011606745	0.010404882	0.018295469	0.01067174	0.015580919	0.0038548692	0.055935334	0.011967992	0.05806499	0.011350852
0.0	0.0116446875	0.010358049	0.018053737	0.010781983	0.015535915	0.003857692	0.055052515	0.011997506	0.05836451	0.01138625
0.0	0.014428705	0.013890839	0.027515154	0.38563684	0.028175175	0.0025768222	0.099793255	0.015716996	0.13873266	0.016908508
0.0	0.5399067	0.59529644	0.59946954	0.8221059	0.60165924	0.3817789	0.591727	0.5658078	0.6464802	0.4700601
0.0	0.014392499	0.013854101	0.02710615	0.3799048	0.027791215	0.002561458	0.097152844	0.015697762	0.13671246	0.016854195
0.0	0.01789736	0.013419092	0.054464284	0.264772	0.031995136	0.0043665576	0.1370689	0.01053228	0.030249642	0.015962964
0.0	0.023165796	0.01238575	0.018429777	0.29583043	0.026517436	0.007683393	0.1752131	0.007937983	0.05574596	0.014723909
0.0	0.02045547	0.018341513	0.018658342	0.30406955	0.021488776	0.008600922	0.49642384	0.00923207	0.13610388	0.021288967
0.0	0.010679974	0.006895565	0.019671025	0.0038142658	0.009877216	0.007492121	0.083639696	0.006063146	0.03715744	0.011609929
0.0	0.44573435	0.54268694	0.35429254	0.8565599	0.6359752	0.5552694	0.6511397	0.42567846	0.62409174	0.34333968
0.0	0.5540012	0.63986176	0.43996105	0.83761185	0.570339	0.54560953	0.6711896	0.49177232	0.44814664	0.555161
0.0	0.012761872	0.009650076	0.026251033	0.579748	0.025661811	0.005544598	0.07746717	0.010074129	0.036745414	0.016645422
0.0	0.022590548	0.01862367	0.74644786	0.9428572	0.10222411	0.02441407	0.90799206	0.024309428	0.5089147	0.022755355
0.0	0.016454533	0.011113446	0.021637287	0.48644045	0.03096683	0.0025786452	0.17123659	0.011065965	0.055810247	0.018646283
0.0	0.013750117	0.008518223	0.01212632	0.011451883	0.01497106	0.004187671	0.051659923	0.0084608905	0.022614123	0.012592382
0.0	0.021503722	0.0065820813	0.024674784	0.051706456	0.03010585	0.009040122	0.0733253	0.01335357	0.04644992	0.017032364
0.0	0.021500561	0.0064718667	0.02455106	0.0508364	0.029969508	0.009002859	0.07152793	0.013198064	0.045847412	0.017019803
0.0	0.56726074	0.52976424	0.5800145	0.66525793	0.58084327	0.5712457	0.5731299	0.54102284	0.54641724	0.5050617
0.0	0.015325339	0.009252277	0.05327566	0.022150626	0.026075661	0.0076693357	0.05779134	0.011619164	0.055075787	0.012920881
0.0	0.017381983	0.0111978445	0.01586796	0.14810093	0.029196167	0.0057389196	0.08465351	0.012985216	0.053043075	0.008620771
0.0	0.0146028	0.0099839475	0.01706355	0.003575444	0.015521613	0.007770743	0.046889648	0.010520491	0.019762913	0.0055447663
0.0	0.010445135	0.024228033	0.15548784	0.8033273	0.07732271	0.015929189	0.6368364	0.019093893	0.2037752	0.01966999
0.0	0.58261555	0.55475056	0.5685779	0.56435716	0.5767273	0.5683985	0.58154887	0.5629191	0.5562679	0.58448654
0.0	0.44543952	0.6676476	0.4527943	0.7863065	0.62306875	0.5509125	0.6433227	0.46754926	0.63987195	0.5554692
0.0	0.017744757	0.009435693	0.013465133	0.020215496	0.023800416	0.009710338	0.097940065	0.011538554	0.034550138	0.01161549
0.0	0.019532535	0.010480825	0.009062713	0.4194642	0.024345115	0.0025030274	0.16890565	0.012501055	0.06846283	0.016142804
0.0	0.5079753	0.5921856	0.42367113	0.393166	0.5299469	0.41238317	0.51296	0.44927806	0.5691811	0.54620075
0.0	0.00947827	0.009036811	0.02401273	0.021171685	0.010855236	0.0068647983	0.026246026	0.010856802	0.058892578	0.012808335
0.0	0.013213089	0.007819407	0.029693859	0.37354618	0.034679223	0.004998261	0.055451296	0.01206426	0.07931309	0.0193938
0.0	0.01316672	0.007840907	0.02937064	0.37111947	0.03461997	0.0049807383	0.055448998	0.01200691	0.07952893	0.019352673
0.0	0.013220657	0.0078885015	0.029402822	0.3722533	0.034652032	0.005017211	0.055518765	0.012087926	0.07938795	0.019532284
0.0	0.47066978	0.5833387	0.5259363	0.88646036	0.65914136	0.48269513	0.54193634	0.4912994	0.50271374	0.346908
0.0	0.018787824	0.008897278	0.010312256	0.010276219	0.019533047	0.012581536	0.10128083	0.009722299	0.038152333	0.012437389
0.0	0.013811242	0.015820285	0.020818667	0.36468112	0.02738012	0.0060190726	0.09705623	0.009282373	0.06758818	0.023663199
0.0	0.015580802	0.009537608	0.013810962	0.015190804	0.013252869	0.012066995	0.06194938	0.0072448845	0.037579034	0.017902777
0.0	0.51327187	0.5788183	0.5867742	0.5328605	0.431749	0.4741899	0.67884475	0.55115145	0.511057	0.51843536
0.0	0.019510876	0.010654024	0.03362311	0.2692984	0.02468128	0.007787239	0.1244504	0.009498791	0.23172061	0.01179436
0.0	0.018442824	0.009823996	0.01952807	0.333228	0.030674992	0.007729056	0.09818073	0.009366423	0.096476115	0.010208616
0.0	0.46066442	0.50870395	0.4305195	0.4755972	0.58991873	0.5182465	0.6888788	0.52109116	0.7326159	0.5610333
0.0	0.020573542	0.0089820875	0.024439508	0.011661499	0.0117657725	0.011249789	0.06151752	0.0074703773	0.0972669	0.016277408
0.0	0.55506855	0.525186	0.5103779	0.74895144	0.61801684	0.5281749	0.74848205	0.47299555	0.5382616	0.5512594
0.0	0.016069388	0.011705739	0.03263614	0.37771374	0.03370079	0.006506436	0.12948567	0.006584664	0.102804884	0.01789461
0.0	0.01607346	0.0117598465	0.032528706	0.37728196	0.03371618	0.0065151374	0.12964553	0.0065856525	0.10268536	0.017816352
0.0	0.021323204	0.009936686	0.03733748	0.21235576	0.044088814	0.007503966	0.10015464	0.0135222925	0.11109484	0.014768712
0.0	0.012963416	0.00813184	0.024852138	0.18289071	0.016498052	0.0048972587	0.13256696	0.007430715	0.14654018	0.015105906
0.0	0.47972438	0.5427792	0.58232695	0.5584274	0.6384243	0.5575377	0.5933687	0.5350028	0.60936797	0.5081255
0.0	0.50699055	0.50506	0.33619756	0.5783801	0.6428963	0.5002006	0.6568105	0.49721318	0.6723287	0.5052735
0.0	0.0124931345	0.018978493	0.031043641	0.9081664	0.052515555	0.009128078	0.16735092	0.026595503	0.21225719	0.028305858
0.0	0.58269936	0.5540775	0.56830513	0.5661561	0.57599896	0.5674427	0.58217365	0.5633696	0.5552408	0.5851068
0.0	0.015469899	0.009104409	0.014088463	0.016150335	0.01418051	0.010297404	0.05739598	0.010400542	0.030006422	0.015542568
0.0	0.013747873	0.0096002715	0.008036407	0.0077783605	0.019650264	0.0072610388	0.0916451	0.0077476334	0.025077078	0.018209234
0.0	0.01720618	0.009032393	0.02653475	0.011558716	0.015267328	0.008163589	0.08235317	0.008645244	0.053603936	0.013510485
0.0	0.016900925	0.010897649	0.013628442	0.020823821	0.016099527	0.008311072	0.057798907	0.008616692	0.06282943	0.01505968
0.0	0.02257634	0.014345725	0.018919274	0.69510996	0.021084134	0.0055129854	0.09525447	0.014545999	0.056924462	0.023269376
0.0	0.018639334	0.009773603	0.013485501	0.043459762	0.008627644	0.016237834	0.064679936	0.009867838	0.025503779	0.01596262
0.0	0.008637365	0.0049522934	0.0038547264	0.011863374	0.020161638	0.0059562167	0.08771235	0.009669965	0.04869783	0.01625862
0.0	0.58259	0.55511725	0.56769824	0.566165	0.57718045	0.56636864	0.5824882	0.5632323	0.55699134	0.58434707
0.0	0.5831846	0.5558145	0.5668418	0.56616706	0.57777405	0.56739384	0.5818891	0.5635013	0.55691254	0.5842352
0.0	0.017807458	0.011332758	0.015981318	0.17769244	0.036532953	0.007396275	0.09767784	0.0112529555	0.123872235	0.025066547
0.0	0.5822703	0.5531557	0.56793123	0.5640717	0.5760798	0.56668437	0.5819648	0.56350535	0.5576195	0.584746
0.0	0.5829444	0.5539596	0.56684786	0.56584466	0.5772459	0.5677737	0.5818881	0.5639334	0.5575075	0.5845627
0.0	0.01978674	0.011764564	0.018174915	0.6658295	0.018042438	0.008417537	0.11009753	0.009269025	0.06275339	0.013622739
0.0	0.020554882	0.008026161	0.013729989	0.20634387	0.06259327	0.008613072	0.14773178	0.010362468	0.041210223	0.020508476
0.0	0.020252941	0.013249484	0.0220235	0.393231	0.02133939	0.00757481	0.15402202	0.010991757	0.050477132	0.016741611
0.0	0.016541893	0.010224383	0.023638222	0.38063645	0.02138916	0.0032822886	0.07679823	0.012549139	0.07049833	0.01704865
0.0	0.017391589	0.010112693	0.021778947	0.5800893	0.03491953	0.0096301045	0.13672449	0.009545296	0.112715855	0.025403291
0.0	0.015369599	0.011897307	0.021732163	0.024310224	0.0137148155	0.009609511	0.026141195	0.011107077	0.047767006	0.020069009
0.0	0.5826826	0.5556557	0.56844205	0.5658299	0.57748616	0.5669091	0.58181405	0.56378543	0.5573484	0.58484197
0.0	0.58301663	0.5559222	0.5675594	0.56581646	0.5776237	0.5677652	0.58248	0.5638246	0.5570226	0.5843783
0.0	0.58284503	0.5541333	0.567968	0.56641316	0.57844883	0.56759906	0.5826838	0.564452	0.55696857	0.58373946
0.0	0.012435843	0.013211932	0.0075103925	0.43413767	0.03680045	0.008177175	0.12012523	0.008096916	0.03611162	0.016740175
0.0	0.5821807	0.554967	0.5686023	0.5651222	0.575758	0.5658495	0.58047646	0.5617503	0.55539316	0.58399385
0.0	0.02574308	0.017523631	0.04533303	0.92939484	0.06004958	0.018009428	0.8568068	0.023886869	0.55720735	0.030059021
0.0	0.58316886	0.5556861	0.56859976	0.5655555	0.576074	0.5663032	0.5810523	0.5619498	0.55577403	0.58393633
0.0	0.5826263	0.5531078	0.56876105	0.5655183	0.57462955	0.5661441	0.58028054	0.56164896	0.55593795	0.5835786
0.0	0.0256277	0.027218802	0.19895454	0.97212213	0.04431048	0.012955421	0.66731423	0.021270823	0.33271676	0.018926442
0.0	0.5830308	0.5537052	0.5680544	0.5642961	0.5757243	0.5664872	0.5806863	0.561996	0.5553213	0.58427554
0.0	0.028860707	0.014661732	0.14058006	0.97971	0.08653677	0.011747839	0.8032821	0.020764181	0.20185597	0.025161905
0.0	0.016848153	0.008860536	0.041073542	0.009464147	0.010138836	0.011107312	0.07111002	0.009553708	0.031987812	0.01251786
0.0	0.010160402	0.008816725	0.04261974	0.008279668	0.012849327	0.0044276277	0.040002517	0.010713263	0.039104853	0.013732325
0.0	0.014108419	0.00891007	0.012195173	0.031148363	0.014942854	0.011976165	0.050939586	0.008303676	0.04179626	0.020078303
0.0	0.58192056	0.5553413	0.5691972	0.56350994	0.5755252	0.5661602	0.5807448	0.5624054	0.5564501	0.5843849
0.0	0.58270496	0.554749	0.5683372	0.5650379	0.57590806	0.5664138	0.5807644	0.56206316	0.55589867	0.58411044
0.0	0.0135315955	0.022033924	0.05679673	0.8485162	0.097617485	0.012944687	0.7438242	0.01555746	0.24646457	0.022144662
0.0	0.5828422	0.55397385	0.5686715	0.5652061	0.5767602	0.56642485	0.5808751	0.56258196	0.5561315	0.58343
0.0	0.5823764	0.5528169	0.5667137	0.5628739	0.57454324	0.56645167	0.5818525	0.5625845	0.5545892	0.58345336
0.0	0.0142323235	0.009172249	0.012341615	0.028949609	0.01851614	0.010177725	0.043024287	0.012639883	0.031278163	0.009435251
0.0	0.0193061	0.011788286	0.02198083	0.8199805	0.02647509	0.007980328	0.08755988	0.014088362	0.06383782	0.012145327
0.0	0.021672826	0.0111311525	0.014737592	0.23648444	0.03599543	0.009692966	0.13914521	0.009202677	0.05381945	0.018011903
0.0	0.58329964	0.55523515	0.56914645	0.56270534	0.5754523	0.56800544	0.5816893	0.5615544	0.5556719	0.5843468
0.0	0.55478394	0.533615	0.38280764	0.6067064	0.62718225	0.4767913	0.59552187	0.48217252	0.45615458	0.5176234
0.0	0.016108338	0.011154154	0.009858413	0.0065468154	0.0130836405	0.018801294	0.06511045	0.00968206	0.025010007	0.012359838
0.0	0.49996018	0.5318563	0.61886907	0.561274	0.6933973	0.49906442	0.6456794	0.54355216	0.55849254	0.44448006
0.0	0.01330455	0.01169318	0.009904819	0.01825197	0.016808186	0.01034879	0.11063156	0.011049732	0.03854546	0.014161218
0.0	0.5812581	0.55427754	0.5663972	0.56269556	0.57615757	0.5673967	0.58186066	0.56209075	0.555997	0.58194077
0.0	0.58232796	0.5556437	0.56810784	0.5642891	0.5747482	0.56769353	0.5806441	0.56218314	0.5558612	0.5841473
0.0	0.50082594	0.46923578	0.5020169	0.26608053	0.6951184	0.6006811	0.59338546	0.54530257	0.5715186	0.506105
0.0	0.012553837	0.016297959	0.027522715	0.031347316	0.018741362	0.010297628	0.016700115	0.013406056	0.064627856	0.011768245
0.0	0.5822674	0.5535389	0.5666884	0.5651731	0.57591546	0.5676479	0.5815433	0.56209457	0.55435723	0.5817861
0.0	0.58182216	0.55305064	0.56790966	0.56371677	0.5753995	0.567846	0.5817164	0.5619062	0.5540584	0.58404636
0.0	0.020752273	0.013812508	0.025224352	0.4794369	0.03370385	0.006888104	0.054886796	0.009530319	0.078697816	0.021902213
0.0	0.007878428	0.02586581	0.058568213	0.9833499	0.11250451	0.010923749	0.67569643	0.02039516	0.3496388	0.014360148
0.0	0.42441422	0.58932716	0.51708114	0.57099724	0.7458682	0.47217584	0.48666078	0.4893452	0.50968957	0.47184953
0.0	0.010001071	0.0070542563	0.0050781695	0.5184655	0.037910614	0.0038641344	0.17095877	0.009305528	0.059263874	0.020964207
0.0	0.010157526	0.0112760905	0.013475316	0.08322867	0.01780459	0.014352375	0.110286765	0.0057788324	0.060664505	0.0147597985
0.0	0.014512592	0.0141841965	0.022261947	0.5806772	0.02721613	0.007128492	0.137506	0.0084523745	0.07308641	0.02178819
0.0	0.0158871	0.0114319865	0.02533221	0.62093884	0.02442309	0.0071053174	0.15055762	0.006935126	0.078186974	0.021300586
0.0	0.48766202	0.6459336	0.61891794	0.7367353	0.53882253	0.47558504	0.57179934	0.47432476	0.5534386	0.5484127
0.0	0.53124434	0.6448613	0.52417046	0.76375186	0.6732692	0.3994452	0.5374118	0.52443	0.6548028	0.51192945
0.0	0.010824124	0.007093073	0.0052571977	0.020268604	0.013728251	0.011732049	0.07209998	0.010941327	0.029534867	0.01599762
0.0	0.010851714	0.0071758456	0.0053510186	0.020814693	0.013693966	0.01182568	0.07349722	0.011206291	0.03026655	0.016037708
0.0	0.010851714	0.0071758456	0.0053510186	0.020814693	0.013693966	0.01182568	0.07349722	0.011206291	0.03026655	0.016037708
0.0	0.010917955	0.0071667167	0.0053540044	0.020558473	0.013749219	0.01183563	0.073468395	0.011199387	0.030327266	0.016007036
0.0	0.0153690055	0.0097628515	0.009492082	0.32335255	0.04003726	0.0081706885	0.10558103	0.012955304	0.095525034	0.009222689
0.0	0.58257854	0.55492526	0.5681482	0.5637598	0.5762221	0.5673681	0.5812679	0.56260926	0.5576099	0.5846898
0.0	0.5858266	0.5599899	0.5728036	0.5717519	0.5793013	0.56999457	0.58855414	0.5691749	0.56198746	0.5856319
0.0	0.013256861	0.0070961188	0.0077130613	0.008825893	0.025432236	0.011893283	0.038636304	0.011719009	0.052330196	0.007994874
0.0	0.5831277	0.55430764	0.5685637	0.5625307	0.57635903	0.5677012	0.58125573	0.5625525	0.5553121	0.5845136
0.0	0.5020938	0.5774496	0.45185322	0.6498546	0.58578163	0.33919823	0.5807193	0.5051684	0.46720588	0.47470126
0.0	0.018900575	0.015656754	0.012467136	0.34926453	0.012948989	0.0054595983	0.12593219	0.011555645	0.039024662	0.017099176
0.0	0.01333394	0.012727488	0.0077842143	0.54937035	0.027166069	0.0005248359	0.34686247	0.013567349	0.08195149	0.018896865
0.0	0.50567377	0.49191773	0.21904077	0.33841228	0.55769265	0.54926485	0.5988751	0.5191837	0.5209311	0.543883
0.0	0.55911314	0.5752093	0.5095672	0.48673278	0.5899272	0.47179762	0.5445127	0.5059458	0.40673223	0.54910237
0.0	0.014318963	0.0099368645	0.012355589	0.009398445	0.030742269	0.010020465	0.05586289	0.012315504	0.036975414	0.008203298
0.0	0.014339786	0.009897937	0.0123324115	0.009365207	0.030723957	0.0100736115	0.055827614	0.012336316	0.036796328	0.008217878
0.0	0.014511052	0.009997634	0.012451371	0.0093993405	0.03062065	0.01008621	0.05684176	0.012588984	0.037699834	0.008233808
0.0	0.012899691	0.008012073	0.012036869	0.05416347	0.018403692	0.013002327	0.047875877	0.005174617	0.05135114	0.019266825
0.0	0.009548723	0.02127243	0.030584931	0.46085793	0.046213377	0.009346601	0.060295895	0.008110426	0.10568527	0.015014142
0.0	0.5177044	0.65300614	0.14873587	0.90788215	0.49876198	0.45003	0.5609105	0.46971068	0.55853224	0.43552172
0.0	0.018806916	0.013506045	0.022210589	0.5042805	0.02518796	0.0043619783	0.23005697	0.010145499	0.14297278	0.021583676
0.0	0.019140538	0.018200465	0.012772342	0.797993	0.041494597	0.004528877	0.21947232	0.012988047	0.4030517	0.017695067
0.0	0.015252446	0.015070838	0.009849242	0.024528861	0.017871507	0.0059568714	0.12764591	0.009381664	0.0874282	0.02147463
0.0	0.015203292	0.01493547	0.009755133	0.02422875	0.017811779	0.0059344606	0.12726587	0.009359546	0.0865951	0.021387948
0.0	0.013557378	0.0104039535	0.016013166	0.3243212	0.011867802	0.004384534	0.11113775	0.010373345	0.07272492	0.015669877
0.0	0.5001216	0.46607935	0.49145085	0.6164119	0.7198655	0.35697827	0.4191214	0.48277614	0.6576721	0.5581723
0.0	0.012505829	0.007436794	0.017142346	0.12624426	0.01728376	0.0030030122	0.043866463	0.009941796	0.094471626	0.015112009
0.0	0.30286068	0.5383877	0.59357953	0.70728946	0.684924	0.56551516	0.54588044	0.6183388	0.76675767	0.40808603
0.0	0.010467149	0.013682474	0.020955045	0.41077718	0.034854524	0.004810506	0.076655075	0.009852294	0.16463676	0.01613958
0.0	0.55202186	0.72320086	0.5872615	0.76305425	0.59881383	0.3226147	0.5854865	0.41886792	0.6382907	0.51966983
0.0	0.020050341	0.009595734	0.009080179	0.65054476	0.039760984	0.0052897325	0.051544216	0.008977653	0.102313556	0.009398253
0.0	0.58241856	0.5530368	0.56721383	0.5631794	0.5752483	0.5660251	0.5807266	0.5620007	0.5550145	0.5831892
0.0	0.015057035	0.0064140176	0.0076878364	0.031392492	0.01432698	0.0071643284	0.022567755	0.015435447	0.034937557	0.007126572
0.0	0.5480875	0.55156994	0.32269043	0.6627262	0.6874736	0.4528117	0.57543874	0.47327018	0.6787306	0.34433436
0.0	0.58286905	0.55558115	0.56984603	0.5668415	0.57526255	0.5668556	0.58293957	0.56565905	0.55707574	0.5838725
0.0	0.020429423	0.012614379	0.0070793973	0.16857235	0.04718883	0.003878595	0.057409078	0.011070881	0.044417467	0.011161862
0.0	0.016540272	0.012513234	0.012599142	0.22824532	0.041240208	0.0038424854	0.079558134	0.012875414	0.045382928	0.017730394
0.0	0.010432427	0.008904131	0.049640175	0.0114634195	0.018624494	0.014876216	0.02094446	0.008388941	0.14629793	0.007319046
0.0	0.50876683	0.5961384	0.3611601	0.6212134	0.61114645	0.38686818	0.6240742	0.58945817	0.58150965	0.53932023
0.0	0.009283999	0.008154054	0.016045671	0.16115214	0.033454794	0.005405623	0.0719317	0.0063532554	0.08345492	0.01294256
0.0	0.008991248	0.009720931	0.026979681	0.67551136	0.043369535	0.0054992614	0.09758215	0.008448666	0.08192364	0.013764415
0.0	0.014059561	0.015701424	0.023997989	0.6158552	0.04759077	0.0061595305	0.115492076	0.0073044444	0.07226224	0.0062632514
0.0	0.58235145	0.5528942	0.56692916	0.5632053	0.57560796	0.5663723	0.5824342	0.56173474	0.5551115	0.58364326
0.0	0.017753188	0.008256763	0.013811216	0.28595692	0.025681466	0.0051755547	0.08224948	0.010319194	0.14023037	0.009956281
0.0	0.017681215	0.011818232	0.010880778	0.03607624	0.018125094	0.007848605	0.049707547	0.009654644	0.038586214	0.0070258495
0.0	0.021615636	0.020154964	0.019391844	0.57509387	0.033738855	0.0043895203	0.120318696	0.010785081	0.06816064	0.010074025
0.0	0.54437405	0.7211102	0.6313623	0.8368976	0.56257796	0.53648597	0.6611898	0.5824475	0.6021984	0.449342
0.0	0.02154947	0.020109324	0.019342987	0.56589705	0.033325825	0.0043602143	0.11810502	0.010762152	0.06783558	0.010043158
0.0	0.5820501	0.55268496	0.56642985	0.5647567	0.5758673	0.56651115	0.5816358	0.5623277	0.55373776	0.5833428
0.0	0.017705083	0.008165964	0.013625045	0.28166115	0.025378173	0.0051522194	0.081256084	0.0102577815	0.14017563	0.009917817
0.0	0.012751796	0.006436587	0.018246954	0.007949786	0.01192802	0.009163737	0.030885443	0.0072108773	0.07755244	0.01019142
0.0	0.018670201	0.00832886	0.015121643	0.3091609	0.030222412	0.0021551023	0.06361224	0.00937773	0.14774388	0.013121401
0.0	0.5599727	0.6529508	0.5022425	0.81790787	0.55708176	0.30933508	0.5720692	0.56003463	0.7117339	0.5153782
0.0	0.018622072	0.008259919	0.015105573	0.3004524	0.030168261	0.002145054	0.062522426	0.00934366	0.1467475	0.013079418
0.0	0.019225508	0.014584738	0.0154661955	0.19970389	0.04338903	0.005797797	0.057809718	0.009376074	0.086720794	0.015968854
0.0	0.015259422	0.01731776	0.014749338	0.07904747	0.023042405	0.005527461	0.111944206	0.0071675447	0.02860578	0.012022804
0.0	0.54308194	0.6295486	0.54599816	0.72434515	0.5330257	0.5434468	0.600424	0.48774993	0.3401701	0.4934835
0.0	0.5625987	0.5971877	0.7032928	0.8204764	0.70006025	0.56643736	0.6124271	0.47658408	0.51253885	0.54506576
0.0	0.5662617	0.5448831	0.4291072	0.41193062	0.67762023	0.52082205	0.61958164	0.35860166	0.47109067	0.46595353
0.0	0.014435996	0.010946575	0.012195816	0.023068514	0.02550135	0.0057214024	0.06972335	0.008230067	0.054200575	0.010132746
0.0	0.013016127	0.014482753	0.0054394994	0.5394086	0.031988535	0.0005586527	0.3570665	0.008268579	0.13526839	0.018794201
0.0	0.582436	0.5551753	0.567091	0.56053907	0.5755254	0.5672499	0.58154076	0.56240827	0.5541337	0.583187
0.0	0.58267224	0.5556751	0.5665103	0.5631007	0.5760792	0.5678148	0.58041656	0.56170356	0.5559599	0.584346
0.0	0.018436998	0.008766698	0.008152912	0.004015567	0.015350343	0.010473597	0.021786567	0.007110341	0.06515319	0.011245934
0.0	0.011166268	0.011545431	0.0056634974	0.76353186	0.053266387	0.005168148	0.14059745	0.006215293	0.1210951	0.018656345
0.0	0.4973104	0.6430886	0.3414487	0.89868027	0.48582995	0.52520466	0.6345599	0.51881194	0.6241185	0.54864967
0.0	0.39244083	0.51966304	0.7219617	0.61068225	0.6633292	0.5406089	0.59368426	0.4331925	0.60612404	0.51909494
0.0	0.011382977	0.008851533	0.0030893013	0.017767362	0.015125628	0.009105102	0.08077197	0.0066418396	0.05952246	0.01601847
0.0	0.5584434	0.47877985	0.64667165	0.60337406	0.56510884	0.5080738	0.65501314	0.46704993	0.6358276	0.54263204
0.0	0.000109853834	0.00014338957	1.580627e-05	2.6527946e-06	0.00031892283	2.453493e-06	0.0020011684	1.77317e-05	0.0005531632	0.00012161922
0.0	0.014973043	0.011921311	0.013241482	0.0065711997	0.020320324	0.008665641	0.08570824	0.011281929	0.0212536	0.016219322
0.0	0.5819254	0.55573916	0.5677899	0.5605339	0.5748468	0.5670791	0.5817215	0.5627097	0.5542824	0.5833449
0.0	0.010094174	0.01182262	0.01576017	0.0049991384	0.012784632	0.008909135	0.041696	0.009104547	0.039260235	0.016655212
0.0	0.48422873	0.26145542	0.4324977	0.52716994	0.6314021	0.5419403	0.73428464	0.5820302	0.8355075	0.5498982
0.0	0.58143455	0.5541761	0.56784964	0.56101143	0.5747759	0.5658926	0.58143675	0.56325316	0.5566557	0.5830635
0.0	0.018147163	0.0119623775	0.01774307	0.13434373	0.032434132	0.0062662996	0.09917857	0.005180644	0.087636456	0.005916417
0.0	0.5758738	0.74671084	0.5502586	0.73902106	0.57663554	0.34746864	0.7220264	0.3419571	0.5221993	0.42324442
0.0	0.015510411	0.008701125	0.01550193	0.13042055	0.021758445	0.0060716607	0.09481054	0.006269938	0.07351373	0.019138072
0.0	0.013385089	0.010224952	0.019336341	0.7261955	0.030897664	0.0062094876	0.10031229	0.0073436606	0.111046255	0.016318828
0.0	0.013370399	0.010350968	0.019476717	0.7312931	0.031093037	0.0062162504	0.102835566	0.00739997	0.11362017	0.016419612
0.0	0.014095094	0.010302309	0.020197652	0.77084595	0.03891748	0.004853247	0.12241644	0.0108044	0.078025565	0.010613545
0.0	0.013004629	0.009025494	0.020433048	0.65639013	0.034975704	0.0061036223	0.122542076	0.0076873386	0.06638747	0.019006649
0.0	0.53115416	0.5303761	0.5746153	0.8128838	0.5843613	0.533614	0.6183545	0.612409	0.5764215	0.41798377
0.0	0.024380215	0.010369771	0.018527703	0.10116812	0.026543641	0.008236191	0.16119477	0.011061383	0.1191484	0.014998861
0.0	0.55854625	0.6092453	0.59642303	0.6647613	0.5278852	0.48423958	0.6575359	0.35487688	0.8479381	0.54736084
0.0	0.5380069	0.59593964	0.6612098	0.7768619	0.5147915	0.4553992	0.60620844	0.50660014	0.54631567	0.47182277
0.0	0.016932089	0.013806611	0.022671243	0.72316813	0.028511971	0.002063476	0.106996424	0.015467394	0.070397004	0.015859347
0.0	0.020854946	0.012542434	0.0062697306	0.32190138	0.028026598	0.00577631	0.112303935	0.011349969	0.078285284	0.017174222
0.0	0.50518656	0.5643619	0.16933142	0.37471712	0.56369793	0.24910906	0.6482533	0.5885378	0.47474632	0.41789126
0.0	0.50721544	0.67719924	0.5527842	0.79285014	0.54875046	0.32960054	0.62019295	0.5557152	0.60395193	0.52818626
0.0	0.012028299	0.0077881273	0.017146075	0.045338288	0.01639617	0.0039483667	0.044387665	0.01620424	0.036247347	0.0108868815
0.0	0.010595699	0.013169267	0.015409764	0.34791437	0.039311893	0.002174632	0.016034676	0.0087378435	0.047848288	0.013349557
0.0	0.011756621	0.012621389	0.009994883	0.5357145	0.047706336	0.005328122	0.018121716	0.010905115	0.13842891	0.016409481
0.0	0.5018257	0.52236915	0.36447468	0.6667842	0.6988498	0.4633738	0.5678803	0.5516434	0.4944722	0.5359385
0.0	0.021353496	0.01754198	0.013301758	0.6405483	0.047133226	0.005220041	0.049031667	0.012703502	0.14335337	0.017779466
0.0	0.013201187	0.0114205405	0.02693859	0.018891955	0.0069383355	0.007249684	0.07510201	0.005717286	0.047583483	0.011657906
0.0	0.021952389	0.009516074	0.008207065	0.011705337	0.014107663	0.008251977	0.03191481	0.011705083	0.018779315	0.009954383
0.0	0.022238607	0.009607688	0.008267265	0.012213971	0.014300009	0.008314166	0.032756057	0.011951314	0.01912945	0.010020427
0.0	0.021293553	0.014615773	0.02402682	0.27810693	0.02441765	0.007957793	0.082097314	0.009406159	0.042207755	0.012678224
0.0	0.016923686	0.0098896045	0.008659699	0.004725619	0.016487317	0.0066947276	0.081058905	0.007704256	0.012183276	0.015570697
0.0	0.013489846	0.008306425	0.012888076	0.0025634225	0.020573435	0.008591588	0.049118392	0.009480522	0.046922687	0.014861359
0.0	0.013105597	0.013815419	0.021867605	0.33333606	0.016889542	0.0030517334	0.09588637	0.007963965	0.06284636	0.017619867
0.0	0.018688312	0.01591205	0.007917544	0.5786298	0.03735577	0.0049959137	0.057349037	0.008463483	0.10840054	0.015746597
0.0	0.03480679	0.036547422	0.04127708	0.939163	0.14502192	0.0063107335	0.7051653	0.032915816	0.025718194	0.029615413
0.0	0.022128245	0.011949686	0.013950218	0.46826103	0.027107328	0.0046178126	0.16874182	0.0072148554	0.074604005	0.018751752
0.0	0.01806292	0.016141374	0.014395618	0.3781169	0.025493871	0.004019012	0.15975708	0.012660622	0.082291245	0.012197562
0.0	0.015507963	0.009937606	0.02287729	0.09938392	0.03701833	0.0076685306	0.103737056	0.0121717015	0.08064679	0.014978325
0.0	0.011010917	0.010072746	0.016861767	0.013630974	0.022082819	0.0116783725	0.07657386	0.0096801855	0.025366217	0.010349131
0.0	0.012494418	0.010044243	0.01074528	0.0111097	0.021182755	0.007359166	0.014648587	0.0079221595	0.062425435	0.010334788
0.0	0.032112267	0.03192579	0.06648083	0.9371738	0.12933668	0.0051395083	0.71383816	0.02927596	0.5092184	0.02102029
0.0	0.034974176	0.037977986	0.04988674	0.9820318	0.109434545	0.005824478	0.59194905	0.0262294	0.41557634	0.047514033
0.0	0.014708995	0.017688844	0.013853423	0.29105458	0.039735265	0.005098553	0.068508916	0.008237808	0.055030078	0.0068123853
0.0	0.01360278	0.012548732	0.01780269	0.007996463	0.00998258	0.0070852726	0.028873347	0.006508591	0.030930592	0.015657606
0.0	0.54548687	0.5728011	0.48583862	0.52058196	0.64464617	0.41155863	0.61337525	0.48229676	0.5683146	0.33345324
0.0	0.4568027	0.5613428	0.3630853	0.82159877	0.30293614	0.56949174	0.6894574	0.5789073	0.5285875	0.538117
0.0	0.012516558	0.0084385425	0.024653519	0.017100925	0.01926148	0.0070045316	0.079198696	0.005680666	0.118627355	0.010998363
0.0	0.012547602	0.0084419185	0.02477429	0.017133672	0.019258471	0.0070087914	0.07985061	0.005699437	0.1188218	0.011005585
0.0	0.020506056	0.013353873	0.016743314	0.087994024	0.04743486	0.0066184863	0.0761151	0.0100778155	0.055159237	0.013705847
0.0	0.5373011	0.48696998	0.57915276	0.48623288	0.6477733	0.45016515	0.76034236	0.39453262	0.5157858	0.53640854
0.0	0.014671917	0.010501288	0.0070177973	0.6888727	0.0534081	0.003432966	0.050180987	0.014594829	0.08650142	0.014350736
0.0	0.010778577	0.012467506	0.017007608	0.10676938	0.05411112	0.010273983	0.11064016	0.013364142	0.11648763	0.017040053
0.0	0.012059846	0.011414217	0.012756696	0.004019291	0.008887612	0.012752048	0.02021476	0.0107434355	0.018374756	0.014497331
0.0	0.01632826	0.011906161	0.015149569	0.1135029	0.018215863	0.010357417	0.06301133	0.012585785	0.0544646	0.018632257
0.0	0.013881692	0.014708138	0.028211677	0.22873577	0.0258366	0.0060401834	0.060284365	0.008060627	0.09669655	0.01698031
0.0	0.5482702	0.63154197	0.7193283	0.7013589	0.7283633	0.559979	0.6048405	0.3818403	0.8934696	0.46497694
0.0	0.013736092	0.014114469	0.013729394	0.043797117	0.047505707	0.0039769984	0.049398348	0.008130502	0.09064088	0.007898831
0.0	0.4982051	0.6413737	0.37855557	0.39846405	0.6165062	0.49119887	0.44546583	0.4773968	0.56030285	0.5307398
0.0	0.5845786	0.5592862	0.57308805	0.5695056	0.5807289	0.5703676	0.58784723	0.56791735	0.56097174	0.5853423
0.0	0.014056568	0.011253795	0.043402843	0.17806308	0.025127033	0.00935616	0.0013203424	0.011691043	0.08141129	0.020098025
0.0	0.015158736	0.0076630637	0.0446004	0.018818606	0.016298333	0.007863586	0.056294784	0.011009469	0.03338701	0.014782658
0.0	0.58303744	0.55584115	0.5662927	0.5636909	0.5753559	0.566971	0.5820021	0.563952	0.5549033	0.583879
0.0	0.54968154	0.54428124	0.6897494	0.58264065	0.6448769	0.53788483	0.562188	0.5089049	0.8168652	0.48524377
0.0	0.012515891	0.011636568	0.011954749	0.004972691	0.014927222	0.0063326685	0.04146213	0.0102187	0.018307531	0.014076208
0.0	0.5822074	0.55320615	0.5666906	0.563027	0.5759728	0.56637806	0.5815183	0.562734	0.5548202	0.5831526
0.0	0.0117825335	0.007870989	0.053715065	0.049846366	0.013091154	0.0053165383	0.07003135	0.016640918	0.038156	0.019109841
0.0	0.5634685	0.5977015	0.32165158	0.20382462	0.5879362	0.5203858	0.36396706	0.6108797	0.56664217	0.53027785
0.0	0.016885806	0.013786356	0.022727033	0.72052556	0.028418742	0.002061669	0.10711088	0.015450136	0.070097946	0.015751874
0.0	0.015107305	0.0075393203	0.044351675	0.018310318	0.016143972	0.007831598	0.055575524	0.010958942	0.03300527	0.014759051
0.0	0.012564132	0.006905506	0.033898823	0.0069097355	0.012091116	0.014700671	0.00052471185	0.0102079315	0.04321467	0.013258719
0.0	0.0123878205	0.011971523	0.009530824	0.21506126	0.050065316	0.0024932283	0.018070627	0.009835282	0.07725918	0.014693897
0.0	0.012383621	0.0120162405	0.0095076775	0.21431163	0.05010806	0.0024982293	0.018164605	0.009838794	0.07713869	0.014618596
0.0	0.5352039	0.55937797	0.5688888	0.40083215	0.44412264	0.38611695	0.6750501	0.4992836	0.62662756	0.45016864
0.0	0.016291454	0.017631013	0.017624035	0.23818752	0.08431112	0.0057527414	0.12786326	0.0115186665	0.044509657	0.015519704
0.0	0.018583734	0.010487967	3.497996e-05	0.27106088	0.02256827	0.0055247988	0.11489778	0.011200305	0.14812051	0.020637115
0.0	0.009744485	0.00804232	0.015031527	0.055880718	0.015951784	0.008409565	0.049339782	0.006558272	0.03642856	0.013305301
0.0	0.009686734	0.013219033	0.017100908	0.47705275	0.033433087	0.0019771154	0.054025345	0.011865526	0.051254492	0.013665618
0.0	0.41134024	0.5429454	0.64449894	0.86742187	0.5651902	0.5262477	0.637361	0.56448245	0.529773	0.0057219774
0.0	0.017798346	0.009841647	0.004572744	0.41723374	0.033697423	0.0063214083	0.12672548	0.009953283	0.073371254	0.00019707826
0.0	0.016613895	0.011386868	0.020964583	0.15210211	0.029669177	0.0058355913	0.0635991	0.008262888	0.08376615	0.014688049
0.0	0.015446596	0.0068633226	0.045170847	0.3733714	0.057780556	0.0054140487	0.06665693	0.011107673	0.08524566	0.017907348
0.0	0.015452733	0.0069385227	0.045157194	0.3739222	0.057529725	0.005434412	0.067212634	0.011149926	0.08671855	0.017847275
0.0	0.5342873	0.5063706	0.374059	0.6413811	0.5918296	0.5571402	0.45057562	0.5805731	0.5468584	0.490646
0.0	0.013409089	0.016638516	0.014453489	0.025699705	0.012833206	0.010013306	0.029650398	0.006522017	0.06757218	0.0059851906
0.0	0.58187765	0.55268514	0.5666492	0.5653072	0.57567674	0.5658822	0.58221763	0.56263274	0.5547827	0.5836281
0.0	0.010519726	0.0077201156	0.0142273875	0.007842684	0.014866727	0.010489254	0.022549544	0.012376514	0.045153216	0.009654976
0.0	0.014211933	0.011584797	0.031364266	0.3820736	0.0127684595	0.0037964066	0.07425146	0.015965668	0.080327235	0.014357179
0.0	0.5057346	0.6069411	0.7847506	0.8448732	0.3562162	0.4082546	0.5560712	0.5892235	0.5256957	0.4664895
0.0	0.009376454	0.011240379	0.018240508	0.08693583	0.040795773	0.003226814	0.1538131	0.010756209	0.06920714	0.016316624
0.0	0.41129458	0.57535994	0.7239049	0.3317321	0.62113583	0.3565745	0.6089436	0.5206005	0.5479439	0.5189851
0.0	0.008600329	0.014559662	0.0137497345	0.30053312	0.030250346	0.004571822	0.056483082	0.010609364	0.071865134	0.010919047
0.0	0.401213	0.5681435	0.48323357	0.5592206	0.49403945	0.48043966	0.6489477	0.6029028	0.5726748	0.46881378
0.0	0.5816577	0.55284953	0.56676435	0.56344473	0.57563245	0.56632185	0.58316994	0.56228346	0.5547514	0.5834269
0.0	0.0073082587	0.010144355	0.016826414	0.005711534	0.01102244	0.0075994474	0.026098775	0.0078999	0.038441412	0.013977644
0.0	0.009154187	0.010825651	0.017754044	0.28872153	0.023540473	0.0060779285	0.0748728	0.009354282	0.06572892	0.017444529
0.0	0.37389377	0.48778397	0.5437274	0.5278603	0.4262693	0.4624721	0.7321891	0.44436926	0.57863337	0.5438057
0.0	0.46836153	0.5264087	0.54798716	0.66521645	0.6370047	0.3146326	0.71702003	0.53190696	0.830111	0.43321088
0.0	0.012106874	0.010243887	0.01745407	0.020446053	0.015226097	0.015867475	0.029821081	0.010749276	0.11882834	0.007187375
0.0	0.015751246	0.011470797	0.0107039325	0.17581066	0.029895307	0.0021477717	0.24803779	0.009400428	0.08424715	0.012945943
0.0	0.011706982	0.010837939	0.009252829	0.015487804	0.018946847	0.0040086405	0.45830286	0.00597606	0.046815433	0.009740574
0.0	0.018029062	0.01015675	0.008289736	0.34894717	0.03945139	0.005405762	0.21347114	0.0076864576	0.069402106	0.015952392
0.0	0.54293966	0.62400866	0.5358907	0.44716862	0.4858744	0.29348642	0.63731027	0.54679954	0.57436574	0.5625516
0.0	0.44657567	0.54055566	0.40096584	0.6145245	0.65548754	0.4234802	0.5291717	0.54747343	0.7159161	0.53703386
0.0	0.012902156	0.007797529	0.006386596	0.025122188	0.019004438	0.0076859817	0.08462233	0.0070855278	0.015550982	0.01147487
0.0	0.009618287	0.009601224	0.024751617	0.17467432	0.025124839	0.0018553612	0.032232374	0.010055155	0.041297827	0.0072750063
0.0	0.009618287	0.009601224	0.024751617	0.17467435	0.025124839	0.0018553612	0.03223239	0.010055159	0.041297827	0.0072750063
0.0	0.008345942	0.008175895	0.020937266	0.001236054	0.007712299	0.010981772	0.042811982	0.008767369	0.027105317	0.0054194178
0.0	0.008340474	0.008150835	0.02101077	0.0012077482	0.007696332	0.010943292	0.042519193	0.008770926	0.027149502	0.0054129525
0.0	0.008113031	0.013179768	0.017052948	0.5188798	0.046757486	0.005596736	0.06669579	0.0065735006	0.19363648	0.015885342
0.0	0.3917468	0.60625154	0.5068255	0.90016365	0.45607334	0.51058704	0.58937943	0.4481097	0.6312275	0.5459436
0.0	0.5132266	0.6770128	0.5354251	0.22151645	0.60393864	0.5269686	0.66943437	0.4946708	0.55860215	0.5491071
0.0	0.49489367	0.5967662	0.34075636	0.85125273	0.4841891	0.53481394	0.5446342	0.5901502	0.6742763	0.5581983
0.0	0.014149554	0.011607582	0.041773386	0.20228277	0.011619838	2.643438e-06	0.065177985	0.015581226	0.11035276	0.012270311
0.0	0.008733656	0.013470683	0.06256313	0.01608292	0.013487714	0.00753048	0.060110405	0.010771303	0.025795598	0.01634179
0.0	0.015883299	0.010618683	0.005535574	0.11942363	0.016601147	0.014154184	0.086290896	0.008394537	0.035461858	0.008160312
0.0	0.5827799	0.55479807	0.56814855	0.5629131	0.5762787	0.5673228	0.58113945	0.5627663	0.5544221	0.58392596
0.0	0.018710352	0.010185231	0.023262534	0.38581604	0.06135686	0.0023395703	0.12285042	0.014810969	0.22241698	0.014809398
0.0	0.013878702	0.01253817	0.015349068	0.0479531	0.023017889	0.0042024455	0.04677209	0.013012337	0.0862989	0.010787758
0.0	0.017602947	0.014518233	0.009306812	0.681704	0.029046332	0.005523775	0.039771207	0.00884761	0.19821796	0.008019622
0.0	0.014043435	0.011777287	0.011532394	0.10697392	0.04153668	0.005760577	0.045036335	0.01218614	0.1639494	0.020710304
0.0	0.5392706	0.58765054	0.16118117	0.24412529	0.57218504	0.5238858	0.5691195	0.54576486	0.80826527	0.4619576
0.0	0.012347573	0.017632177	0.004448815	0.37409484	0.04707007	0.00090549956	0.16666792	0.003642062	0.0286639	0.009702321
0.0	0.01234451	0.017439706	0.0044126725	0.37185892	0.047272235	0.00090014597	0.16410136	0.0036142822	0.028361367	0.0097223725
0.0	0.012293391	0.017540123	0.004474737	0.3723719	0.047384422	0.00090077874	0.16390315	0.003614603	0.028196465	0.009712581
0.0	0.503896	0.61788046	0.6051929	0.6405285	0.55082816	0.515474	0.73383313	0.4436282	0.77879715	0.51545656
0.0	0.010237416	0.008890372	0.0131179	0.0020121702	0.018106993	0.008207869	0.055399545	0.007821907	0.025804413	0.015938953
0.0	0.014811505	0.008148461	0.013404845	0.060124364	0.015887333	0.0059301807	0.023706306	0.008169795	0.018457478	0.012834752
0.0	0.014681786	0.008029868	0.01305428	0.057957545	0.015832992	0.005951786	0.023088446	0.008035012	0.018147876	0.012806364
0.0	0.014755716	0.008039437	0.01310485	0.058123868	0.01582763	0.0059295846	0.0232312	0.008049284	0.01809839	0.012815772
0.0	0.016788457	0.008211833	0.02960015	0.039737653	0.017028412	0.007967824	0.07070125	0.011549638	0.018059503	0.0065696402
0.0	0.53928185	0.5059106	0.6616833	0.6846908	0.54857266	0.55827105	0.4960914	0.30346933	0.7754914	0.4993653
0.0	0.017086808	0.013218524	0.014825142	0.12995672	0.023676911	0.0030117163	0.07829972	0.011935046	0.095942184	0.0130143585
0.0	0.017064983	0.013184655	0.014867197	0.13104334	0.023685137	0.003016046	0.078420185	0.011899981	0.096028596	0.013077608
0.0	0.58323926	0.5559242	0.5682003	0.5634863	0.5754913	0.5672874	0.58171165	0.5637024	0.55464697	0.5840095
0.0	0.01566381	0.01417891	0.0155560635	0.09554656	0.032005876	0.0015850352	0.070355	0.009500222	0.09311606	0.010838296
0.0	0.014094961	0.008918845	0.01430403	0.012944906	0.013038629	0.0144983865	0.0704336	0.010313672	0.042781875	0.008591779
0.0	0.0142308725	0.009035018	0.014453456	0.013189484	0.01299276	0.014565938	0.07137898	0.010438164	0.04379313	0.008631095
0.0	0.021551259	0.0055441326	0.017899666	0.58965236	0.055576004	0.0054687764	0.0558884	0.009669773	0.11898771	0.009951428
0.0	0.54774743	0.41401696	0.56200826	0.7385632	0.658586	0.53183705	0.57972735	0.58541995	0.6456749	0.43752185
0.0	0.014802484	0.013336456	0.021080237	0.04380309	0.0068956404	0.0055107586	0.015195413	0.012151926	0.052601475	0.015316721
0.0	0.01087056	0.010425385	0.013923313	0.09698899	0.040608544	0.0022485007	0.08467664	0.00759375	0.08775771	0.009901046
0.0	0.017221805	0.009157855	0.01778143	0.7036043	0.042229347	0.0015635533	0.15268782	0.011078527	0.035331562	0.00987019
0.0	0.017221805	0.00915786	0.017781422	0.7036043	0.042229347	0.0015635533	0.15268782	0.011078527	0.035331562	0.00987019
0.0	0.022476008	0.013000381	0.02159998	0.42238668	0.028033337	0.006569195	0.111843966	0.009331971	0.0448991	0.015051427
0.0	0.016321607	0.0068882094	0.028756112	0.46732256	0.047107726	0.0072109452	0.08323929	0.010968083	0.056434553	0.009215386
0.0	0.01378447	0.00964053	0.014972338	0.28664443	0.040766466	0.006573715	0.031643398	0.010201155	0.046456665	0.010499416
0.0	0.008950408	0.007169455	0.009977351	0.2560952	0.051880054	0.008321306	0.041938026	0.0105368635	0.04036348	0.014757921
0.0	0.029932357	0.029085457	0.051741727	0.97299844	0.14874378	0.0053199586	0.6340331	0.022903576	0.34325454	0.023844143
0.0	0.5245941	0.42328995	0.61539245	0.3272948	0.40134588	0.49676168	0.5864813	0.5308726	0.5017608	0.5228097
0.0	0.016352057	0.010984373	0.022508666	0.31680053	0.025748031	0.0071110115	0.097482294	0.010934135	0.051703908	0.009650227
0.0	0.5311283	0.42071182	0.63086045	0.8367991	0.6213528	0.43814194	0.7537346	0.54179627	0.6259629	0.5432061
0.0	0.016895687	0.0057626585	0.022627123	0.70196	0.060006663	0.0041086315	0.07875838	0.011297706	0.12865436	0.021651195
0.0	0.016831975	0.0057752393	0.02285432	0.70076305	0.05997888	0.004103106	0.07873061	0.011311269	0.12868543	0.021659197
0.0	0.022616684	0.017853562	0.018145412	0.48542964	0.028576087	0.003006069	0.09047252	0.007967217	0.14053656	0.010163947
0.0	0.581182	0.55382276	0.56828976	0.56231636	0.57409394	0.56531405	0.58230925	0.5632963	0.5559965	0.5840338
0.0	0.0082439855	0.008671045	0.010313993	0.0014936364	0.020070447	0.014084126	0.05306548	0.013178391	0.030440941	0.013045012
0.0	0.39149803	0.59532046	0.5782587	0.2198067	0.56873345	0.33205447	0.63495994	0.6288568	0.5489319	0.55874014
0.0	0.58202744	0.55287343	0.56660086	0.56210786	0.5753181	0.56571555	0.58232784	0.56295747	0.5541039	0.5833911
0.0	0.0118329255	0.010627348	0.0059221108	0.00482757	0.024105871	0.01208299	0.025029093	0.009892948	0.013918947	0.008936202
0.0	0.015856683	0.013529622	0.009353848	0.30747578	0.033044692	0.0048913485	0.03937859	0.011020367	0.024726456	0.0135802915
0.0	0.011684306	0.011864307	0.012437981	0.009117005	0.023030696	0.007696885	0.099769436	0.010330049	0.031018069	0.015470356
0.0	0.43634388	0.59013814	0.49567866	0.44623736	0.6913585	0.47856352	0.5741898	0.5294956	0.5079106	0.39086452
0.0	0.01644658	0.010753667	0.014929797	0.044559844	0.027127557	0.005229685	0.14568712	0.0077303867	0.05586292	0.011602588
0.0	0.004543381	0.0077449423	0.014860144	0.15699974	0.026491577	0.0046234424	0.020265527	0.0067929425	0.053739887	0.006937022
0.0	0.22768249	0.6147051	0.60276353	0.52957845	0.523525	0.5680973	0.5640194	0.5804184	0.5371204	0.3310578
0.0	0.007741477	0.004580508	0.010004745	0.05851192	0.007390502	0.0042044134	0.02300136	0.013500131	0.04734795	0.013314783
0.0	0.0077241748	0.004580782	0.009990769	0.058836535	0.0074066943	0.0042002113	0.022970563	0.013502645	0.047245055	0.013390191
0.0	0.013596564	0.010507929	0.010144072	0.40297487	0.045062274	0.008181291	0.09036057	0.007693423	0.10638363	0.01669883
0.0	0.58210754	0.55283844	0.5668674	0.562854	0.5751899	0.56643724	0.58234674	0.5629074	0.55464834	0.5832101
0.0	0.011507574	0.010246498	0.0077615725	0.02060668	0.02012245	0.010622942	0.062534526	0.0064871907	0.07584568	0.011524575
0.0	0.50695246	0.56311804	0.39665717	0.6500407	0.57014245	0.49546227	0.6934916	0.54146934	0.6140936	0.54315025
0.0	0.48518017	0.5583801	0.63362336	0.61962104	0.33353287	0.49629697	0.74189144	0.54667264	0.29658577	0.5609562
0.0	0.019504538	0.010000636	0.020941067	0.08439005	0.027155234	0.0053071706	0.098629214	0.00782022	0.043786462	0.01047131
0.0	0.020986674	0.012640538	0.019995999	0.31499568	0.02785342	0.0023678804	0.10703721	0.011476136	0.39209628	0.009911232
0.0	0.5816963	0.5534458	0.567809	0.56159025	0.5750663	0.5654289	0.582411	0.5638845	0.5577442	0.5841296
0.0	0.017100738	0.010753002	0.014277733	0.026758451	0.021225201	0.0036062184	0.062409196	0.009634658	0.15252319	0.0063508386
0.0	0.5789821	0.50339496	0.6222242	0.6057355	0.5089567	0.25928795	0.6336825	0.5094419	0.89870477	0.38170823
0.0	0.58214647	0.5528251	0.5667998	0.5632623	0.5745214	0.5662237	0.5819634	0.56289905	0.55466735	0.5831127
0.0	0.019268993	0.008341381	0.028574234	0.0010402432	0.014468046	0.006926374	0.0380452	0.0062960447	0.028968055	0.0075780335
0.0	0.49941835	0.5778832	0.54597366	0.23137678	0.55964786	0.505699	0.71298444	0.461977	0.502196	0.39366847
0.0	0.011272746	0.012015624	0.009186924	0.14955209	0.024719361	0.0036485826	0.09449496	0.013620535	0.08954316	0.013767321
0.0	0.01748426	0.015071474	0.012731234	0.3246705	0.022825683	0.002975952	0.13001542	0.012385668	0.038123835	0.0123866955
0.0	0.5817886	0.55470127	0.5661467	0.56368995	0.5753151	0.5666505	0.5832156	0.56368136	0.55565745	0.5829555
0.0	0.008152099	0.00863256	0.006032436	0.0011051754	0.011510407	0.009222658	0.025143515	0.010578666	0.077908576	0.010797008
0.0	0.010354994	0.00797441	0.009813176	0.008796861	0.009807775	0.015031048	0.034386955	0.0125764245	0.030620113	0.011953402
0.0	0.5873483	0.56256795	0.5733025	0.57178694	0.5800379	0.5696329	0.5910965	0.57043546	0.5627661	0.58579993
0.0	0.58327353	0.5558115	0.5677477	0.5628576	0.57456094	0.56696826	0.58185375	0.5641399	0.5563865	0.58413994
0.0	0.012908953	0.009640871	0.017744675	0.010620376	0.017587928	0.008396692	0.04453975	0.008892091	0.0217904	0.0057233474
0.0	0.012909143	0.009649762	0.017765032	0.010716159	0.017660026	0.008437385	0.044690125	0.008866036	0.021854524	0.0057180612
0.0	0.00839104	0.015781427	0.019594336	0.65823877	0.026736852	0.0030575057	0.12377325	0.012928047	0.040310856	0.017854266
0.0	0.017958943	0.011475978	0.021569327	0.018032573	0.01071399	0.0047972864	0.106031336	0.0094452305	0.027702097	0.015706996
0.0	0.30567625	0.5913481	0.5052077	0.75393385	0.5858572	0.3404461	0.4910784	0.599783	0.4590892	0.4925873
0.0	0.008362118	0.015597463	0.019319061	0.65000546	0.026432524	0.0030380487	0.12105067	0.012922456	0.039379835	0.017829983
0.0	0.007525567	0.013893766	0.021775441	0.020435225	0.019625155	0.015737517	0.05130013	0.0061674775	0.040283196	0.010643901
0.0	0.0097181	0.0118918875	0.027184997	0.189554	0.018563706	0.0017651147	0.0903751	0.0062681376	0.074471414	0.015229738
0.0	0.016820444	0.010653983	0.018004572	0.005482149	0.005967922	0.0032297308	0.04283058	0.0043627406	0.023449495	0.01377473
0.0	0.3907489	0.5090839	0.5991932	0.80409104	0.41936132	0.2327561	0.62424827	0.40551174	0.537251	0.5545633
0.0	0.01845038	0.007821437	0.010737858	0.2544989	0.031724717	0.0048780674	0.06969733	0.011590925	0.05749589	0.01598242
0.0	0.018167624	0.012103669	0.012973281	0.45729068	0.018728247	0.0034856	0.07300127	0.014959889	0.04522189	0.016101953
0.0	0.582061	0.55301106	0.56659615	0.5640764	0.5756014	0.5660371	0.5818257	0.56305873	0.5553874	0.58362174
0.0	0.014312631	0.0055893604	0.0137984585	0.006182736	0.014269118	0.014818751	0.048471313	0.006533827	0.0522352	0.014342537
0.0	0.012681088	0.0087250285	0.012456502	0.08770456	0.019191686	0.008236375	0.10786485	0.008994329	0.054606598	0.014068706
0.0	0.01755761	0.011032722	0.015864914	0.79536575	0.03414841	0.003376593	0.107357986	0.008753722	0.07411859	0.010740263
0.0	0.5478521	0.37903762	0.25869343	0.7931414	0.6741583	0.31224364	0.52295774	0.6099044	0.4398783	0.33134884
0.0	0.5613263	0.55065805	0.42650753	0.49365062	0.6236915	0.5460301	0.61730087	0.52263945	0.46180382	0.54881275
0.0	0.017604308	0.006421534	0.015521321	0.6629678	0.03673363	0.0027594115	0.07134426	0.009421806	0.16584212	0.016740488
0.0	0.015649568	0.0224027	0.01945855	0.7248718	0.033453804	0.010765793	0.05796486	0.008747315	0.0644447	0.01563382
0.0	0.5809566	0.552596	0.56631243	0.5629606	0.5750096	0.5664385	0.58249676	0.56265616	0.5537117	0.5835206
0.0	0.015007972	0.0052410983	0.011581663	0.023394214	0.025078302	0.0041350597	0.015732612	0.011214255	0.081788555	0.018361803
0.0	0.49572894	0.4992405	0.578319	0.84344697	0.30309573	0.36098567	0.36962986	0.4852473	0.5135386	0.53250754
0.0	0.013003618	0.0068803066	0.013573675	0.029879078	0.017479116	0.0070881885	0.07437857	0.00951439	0.023777217	0.010147511
0.0	0.01708696	0.00933875	0.011631798	0.7947388	0.0377278	0.0035715932	0.09789675	0.010043296	0.045619443	0.021155274
0.0	0.021800302	0.011630187	0.030887019	0.26923427	0.02548338	0.0035293668	0.12683344	0.012613233	0.05165728	0.018789295
0.0	0.021648029	0.010634852	0.00904604	0.21394703	0.047521804	0.003486514	0.061119948	0.009202868	0.07166978	0.009215594
0.0	0.017624877	0.013046553	0.022287026	0.39086083	0.023587333	0.0033673756	0.045682	0.008659798	0.027086582	0.020913718
0.0	0.011853998	0.006681635	0.029704299	0.012261587	0.020903042	0.008549237	0.10412229	0.012462288	0.04819164	0.022145737
0.0	0.009341216	0.0046037496	0.01953649	0.016078558	0.03239798	0.013830004	0.05645891	0.009448135	0.056332223	0.016904045
0.0	0.013175465	0.008969296	0.01527645	0.34560922	0.024691798	0.007963995	0.09797	0.010075	0.06781548	0.013114036
0.0	0.010135333	0.012478237	0.018965019	0.00063353585	0.005549912	0.011651824	0.085297875	0.013472642	0.021603871	0.014678033
0.0	0.5567177	0.5096481	0.59625	0.08705668	0.5806228	0.51092213	0.521671	0.43693575	0.49596483	0.50045687
0.0	0.035000876	0.03393808	0.039247584	0.9674214	0.063313104	0.0073970426	0.70203793	0.020892054	0.39687857	0.02849604
0.0	0.027408198	0.037411924	0.061482403	0.90111	0.08196185	0.011204995	0.56147045	0.04537486	0.4798652	0.033908036
0.0	0.012929622	0.011012905	0.03079187	0.12701732	0.028117238	0.008429709	0.09463357	0.008938166	0.20441051	0.015038588
0.0	0.5389169	0.5293179	0.49681795	0.50758123	0.6312917	0.49630955	0.62192875	0.29793847	0.7676895	0.5731303
0.0	0.58101916	0.5529911	0.56596404	0.5638702	0.57561755	0.5660036	0.5825885	0.56268823	0.5542667	0.583547
0.0	0.014951284	0.014339496	0.010078752	0.7362925	0.040242657	0.0049210414	0.13977544	0.0063369786	0.07767377	0.01404129
0.0	0.016636651	0.013844	0.020660888	0.23000583	0.02961166	0.0073785624	0.04986509	0.012854542	0.11613426	0.016810376
0.0	0.5812515	0.55377704	0.56819177	0.56192976	0.5751887	0.56550425	0.582604	0.5636041	0.55443895	0.5837325
0.0	0.013574237	0.0048006154	0.027296752	0.06952357	0.014968866	0.011400387	0.035165645	0.0061302227	0.023353357	0.013369607
0.0	0.5064422	0.44465968	0.5534523	0.7178083	0.524005	0.5378644	0.61729276	0.53947014	0.57089144	0.5310753
0.0	0.58221847	0.5527925	0.566945	0.5603818	0.57535505	0.5657078	0.58195096	0.5627349	0.5547925	0.58345777
0.0	0.016164115	0.004150475	0.012472445	0.0025339094	0.022425462	0.0038352679	0.10213249	0.0065461732	0.073519416	0.012727201
0.0	0.019873027	0.003966209	0.011754223	0.09164633	0.040593468	0.0024524482	0.07320316	0.007926283	0.087196045	0.017675435
0.0	0.58294326	0.55652755	0.56893694	0.56654876	0.5784133	0.568217	0.5833201	0.5627223	0.5569683	0.58342284
0.0	0.5830712	0.5564169	0.5681765	0.56537056	0.5781239	0.5681125	0.5841384	0.56297016	0.55869406	0.58289343
0.0	0.017876511	0.015303056	0.022332864	0.74232066	0.014804716	0.0085871825	0.047705125	0.0067722714	0.070371635	0.016577428
0.0	0.014473404	0.0110276025	0.0102932695	0.010763888	0.020224856	0.009266008	0.031580333	0.007806284	0.05528823	0.0152865015
0.0	0.014452165	0.011037925	0.010270595	0.010768027	0.020205261	0.009280856	0.03159939	0.007796156	0.055346057	0.0152780935
0.0	0.587163	0.5607277	0.57312316	0.5745512	0.5841205	0.57002985	0.5900444	0.57019967	0.5640394	0.58538204
0.0	0.0097178705	0.008052601	0.01337569	0.0049705305	0.016453754	0.008743636	0.0688201	0.005387495	0.019871932	0.008741314
0.0	0.009687562	0.008078902	0.013469789	0.0049401764	0.016484903	0.008699101	0.06857324	0.005364792	0.019818043	0.008723681
0.0	0.020458395	0.012264088	0.025947707	0.042991467	0.040230688	0.008184131	0.08868401	0.002570659	0.175956	0.013949348
0.0	0.018636988	0.013415967	0.019189361	0.5209927	0.044479355	0.006762871	0.060347565	0.0027602923	0.06725463	0.017260045
0.0	0.022061555	0.00785194	0.019545268	0.308664	0.03209702	0.0058016186	0.06475238	0.009663283	0.10893195	0.018441455
0.0	0.58224684	0.55287904	0.56706595	0.56349635	0.5755369	0.56643474	0.5821634	0.56284153	0.5548035	0.58319765
0.0	0.017142644	0.00902285	0.028226774	0.013336839	0.011834264	0.008350699	0.024283588	0.008419157	0.046173334	0.011424746
0.0	0.5593036	0.51160854	0.49406907	0.49963132	0.5429975	0.5278859	0.55228776	0.5449652	0.60606694	0.55065334
0.0	0.021703381	0.00963996	0.017492626	0.38425776	0.05151358	0.0041673956	0.037226927	0.012586164	0.03973252	0.018461233
0.0	0.025484372	0.013313843	0.019064656	0.3973318	0.06822622	0.004260093	0.058017086	0.014449	0.045699768	0.014000137
0.0	0.58143485	0.5538667	0.567915	0.56005365	0.57336324	0.56548446	0.5816597	0.5632037	0.5571536	0.5843217
0.0	0.016714966	0.010943329	0.011891685	0.0055498327	0.016786592	0.0060284203	0.09514128	0.0115044825	0.01943102	0.00953824
0.0	0.5698036	0.58266497	0.4981955	0.7708969	0.74435776	0.4715681	0.51766986	0.48202458	0.5164775	0.5534438
0.0	0.5822186	0.55280775	0.5669189	0.5611301	0.57550836	0.56638455	0.58197826	0.56306344	0.55531687	0.58324945
0.0	0.017752614	0.00801108	0.03194858	0.01713311	0.023065548	0.0059044603	0.025568623	0.009437186	0.016866842	0.012595678
0.0	0.52997947	0.53866434	0.3948502	0.7086783	0.57486373	0.49941155	0.6177159	0.5797276	0.4528039	0.56564707
0.0	0.018844217	0.013740956	0.009856946	0.925213	0.022561561	0.0057270904	0.0400931	0.008560896	0.12716322	0.016301056
0.0	0.018806837	0.013717867	0.009803103	0.923594	0.022315089	0.005703078	0.03914979	0.00855089	0.12690648	0.016252505
0.0	0.018801717	0.013649925	0.009883588	0.9242925	0.022388298	0.005718506	0.039113242	0.008517071	0.127222	0.016273858
0.0	0.017985368	0.014119639	0.029271184	0.3901025	0.057720464	0.007451282	0.35272795	0.0110405395	0.06592973	0.019725218
0.0	0.017879793	0.013860975	0.029142842	0.38271177	0.057105508	0.0074027763	0.34669974	0.010928445	0.06523615	0.019661073
0.0	0.017859207	0.013770714	0.029329838	0.3854351	0.057166852	0.0074242745	0.34636715	0.010884191	0.065367036	0.019681709
0.0	0.0107324645	0.007129485	0.017150478	0.4304455	0.0283935	0.0065288893	0.096725784	0.015891217	0.05178486	0.009859027
0.0	0.4496359	0.42604932	0.3516605	0.4268099	0.5338192	0.508909	0.5540174	0.59253335	0.5230542	0.5418894
0.0	0.013709064	0.0108783245	0.007261939	0.045649033	0.015705597	0.008994524	0.061978832	0.0130998995	0.026638223	0.00746261
0.0	0.0132986605	0.009886873	0.012425126	0.016551865	0.02458867	0.012575579	0.029645754	0.008481601	0.025592705	0.012868151
0.0	0.013300094	0.009873434	0.012431481	0.016340159	0.024604801	0.012516734	0.029528335	0.008498938	0.025826033	0.012869756
0.0	0.5809107	0.5528294	0.56672937	0.56374055	0.5754533	0.5665451	0.5822249	0.5624209	0.5550359	0.58294755
0.0	0.013856506	0.012669744	0.0054099243	0.0131883295	0.009522382	0.009180581	0.033585235	0.005234152	0.02136145	0.015180863
0.0	0.021480177	0.016458709	0.006820588	0.66876215	0.021050107	0.007107036	0.058986068	0.007678421	0.074109025	0.016227875
0.0	0.6100689	0.62465054	0.60102797	0.776569	0.405582	0.54652077	0.52122617	0.5200034	0.57362443	0.47798815
0.0	0.019742923	0.011275909	0.009464491	0.67906433	0.03551046	0.005588266	0.1570466	0.0088524455	0.09745235	0.011333025
0.0	0.019652579	0.011051675	0.009475898	0.67472064	0.035512846	0.0055589615	0.15312773	0.008728742	0.09712037	0.011318326
0.0	0.022302024	0.0056215823	0.024909358	0.12915741	0.021724105	0.004032589	0.082686305	0.008606173	0.041930657	0.011459972
0.0	0.010329196	0.019881856	0.013723534	0.450912	0.077968195	0.0039700232	0.109951496	0.013078162	0.11306972	0.005664878
0.0	0.014173685	0.012989098	0.014852621	0.5489476	0.051255766	0.003483618	0.05576785	0.008795693	0.22267358	0.007424503
0.0	0.013699099	0.013387526	0.016087718	0.55570877	0.03698	0.001428566	0.042692974	0.010163942	0.07536525	0.010799983
0.0	0.013297854	0.011439183	0.014913192	0.49666816	0.04521911	0.0015244968	0.075879395	0.0077354135	0.08849903	0.01504691
0.0	0.041314766	0.027599407	0.04921291	0.98660034	0.1267128	0.007932642	0.7315971	0.026210025	0.24880391	0.035512943
0.0	0.0115261385	0.014183023	0.01651166	0.67663664	0.07547481	0.004038985	0.073696025	0.010934451	0.06996002	0.015070435
0.0	0.012657106	0.011215439	0.030120963	0.0142164435	0.0195591	0.010022954	0.034249734	0.010574933	0.08328661	0.009757275
0.0	0.5410799	0.49348584	0.43719718	0.7853452	0.6083324	0.5745648	0.61649805	0.57925045	0.44591585	0.51405466
0.0	0.009221513	0.010125569	0.007809387	0.009132557	0.008535307	0.00791769	0.0340028	0.0055809338	0.027966531	0.016229305
0.0	0.009228172	0.010114382	0.0078994585	0.009095324	0.008509139	0.007891029	0.034012724	0.0055439463	0.027755423	0.016242666
0.0	0.01750266	0.0104441745	0.01199394	0.62395793	0.01373717	0.007405688	0.0760485	0.0074861557	0.10982932	0.01396633
0.0	0.021965845	0.01215524	0.031280722	0.01431588	0.03533023	0.004350089	0.06491729	0.0071211695	0.049701013	0.024120443
0.0	0.0124437045	0.01465888	0.018364815	0.5786532	0.024004217	0.005685751	0.1196589	0.011478932	0.054764077	0.017414387
0.0	0.016383842	0.015601536	0.034700572	0.026335213	0.017644893	0.006889638	0.065076075	0.007376317	0.08882954	0.018576598
0.0	0.011736629	0.0105919	0.023259478	0.19839336	0.012867684	0.0068180105	0.07564042	0.014456505	0.06773196	0.018447205
0.0	0.039231442	0.038750447	0.03977411	0.9720651	0.12273914	0.010796692	0.5945332	0.03297946	0.61704004	0.03980879
0.0	0.017548062	0.018296903	0.024388274	0.23901707	0.014654186	0.0021758988	0.19636354	0.013304613	0.047481686	0.015372658
0.0	0.031686377	0.035293534	0.05542082	0.9519595	0.02905685	0.0033670587	0.75576913	0.031831164	0.35235035	0.03802129
0.0	0.02613217	0.012520354	0.026624849	0.008971165	0.06198466	0.0045044012	0.03947096	0.015116361	0.063226424	0.016944515
0.0	0.012084437	0.010758669	0.021611068	0.01255022	0.041050788	0.005900652	0.04870586	0.015364729	0.029870972	0.013932567
0.0	0.02384181	0.009966029	0.025062738	0.6153277	0.04041628	0.0062430133	0.081186056	0.011542324	0.065590836	0.013508249
0.0	0.012100113	0.0065925475	0.025805103	0.004287137	0.021742791	0.0056971735	0.089817815	0.013210391	0.05174624	0.022950906
0.0	0.034482412	0.027502218	0.06257349	0.978373	0.10251532	0.01238466	0.713924	0.040497035	0.35763288	0.04636029
0.0	0.5827024	0.5558154	0.56830317	0.56433946	0.5762659	0.56780845	0.5817837	0.56451	0.5568489	0.58540267
0.0	0.5826878	0.5549758	0.56935054	0.56445366	0.5737195	0.5680687	0.5811894	0.5646389	0.5552374	0.5846099
0.0	0.58221173	0.55587417	0.56880593	0.5619093	0.5769236	0.5679648	0.58160365	0.5625734	0.5551622	0.5843017
0.0	0.015230674	0.014961991	0.009775614	0.02422894	0.017916707	0.0059110187	0.12706073	0.009351825	0.08715674	0.021340193
0.0	0.586096	0.5596809	0.5736971	0.57045114	0.58133435	0.5695524	0.5897981	0.5682471	0.56269103	0.5856526
0.0	0.58551717	0.5592368	0.57432866	0.570287	0.5804037	0.5699482	0.58793384	0.5679939	0.5616501	0.58596915
0.0	0.5819611	0.55513865	0.56456524	0.56381124	0.57637733	0.56754196	0.579165	0.56406367	0.55653095	0.58390474
0.0	0.58254224	0.5559652	0.56481725	0.56491345	0.57685757	0.56723106	0.5805386	0.5626092	0.55615014	0.5851485
0.0	0.5826486	0.5552777	0.5655359	0.56636214	0.5766786	0.56807214	0.5825198	0.56408566	0.55610526	0.5844891
0.0	0.5825082	0.55473197	0.5655207	0.5656803	0.5766795	0.56791085	0.5824308	0.56288165	0.5551763	0.5850544
0.0	0.014481896	0.011132596	0.012253793	0.02341893	0.025312351	0.005710787	0.0705338	0.00827643	0.055886585	0.010186145
0.0	0.015223352	0.014955675	0.009783035	0.02449927	0.017876001	0.005907629	0.1267583	0.009366374	0.08697012	0.021370089
0.0	0.5858607	0.5592237	0.5719357	0.5713854	0.58041674	0.56906253	0.5896895	0.5686841	0.56087273	0.5855489
0.0	0.5806925	0.55558074	0.56898683	0.55757207	0.5767317	0.56732434	0.58133686	0.56368935	0.5561942	0.5859532
0.0	0.58752215	0.5626055	0.5740993	0.5729379	0.58167535	0.5705059	0.59174603	0.5697973	0.5619032	0.58616155
0.0	0.5866712	0.5622041	0.57413703	0.572975	0.5807118	0.5705982	0.59162563	0.56969076	0.5628395	0.58529073
0.0	0.5855261	0.5604541	0.5739624	0.5719827	0.57938576	0.5691323	0.58872616	0.5678285	0.56114095	0.58501935
0.0	0.015250296	0.014992374	0.009801877	0.024535062	0.017961768	0.0059281965	0.12772712	0.009366141	0.087007165	0.021366091
0.0	0.016056381	0.018399615	0.0060384027	0.786345	0.036843	0.0038283423	0.24493265	0.011264118	0.087978005	0.016799945
0.0	0.011204214	5.633465e-05	1.5390728e-05	0.006772198	0.011543353	3.520485e-05	0.05362296	0.00017459026	0.00019746725	3.521257e-05
0.0	0.58272135	0.5539731	0.56999177	0.5665595	0.5755931	0.56761855	0.58179736	0.56443024	0.55577236	0.5853085
0.0	0.016911028	0.01072593	0.00925309	0.010429918	0.023790149	0.008166666	0.09206458	0.0068833595	0.0242109	0.012553689
0.0	0.58335227	0.55694205	0.5690547	0.5681628	0.575845	0.568079	0.58342195	0.5633233	0.5565313	0.5845825
0.0	0.022570636	0.01865818	0.7464705	0.9436209	0.10225484	0.024509711	0.9085095	0.024294322	0.50980276	0.022678014
0.0	0.024489483	0.038107555	0.013503846	0.8708987	0.12537411	0.0071131666	0.6815252	0.02204825	0.33737248	0.03517609
0.0	0.58660734	0.559812	0.57497865	0.5730554	0.58372	0.5693392	0.59108967	0.56982857	0.5649469	0.5867218
0.0	0.58139646	0.5556573	0.56572276	0.5614249	0.5767549	0.568684	0.58153534	0.563871	0.5567265	0.58439255
0.0	0.58296585	0.5558014	0.5684474	0.56524974	0.5772094	0.5688997	0.5820961	0.56420517	0.55496275	0.58379227
0.0	0.5871737	0.5603716	0.573515	0.573943	0.58393353	0.57053	0.5907915	0.5705008	0.5651355	0.58543175
0.0	0.5828607	0.5555229	0.5694147	0.567666	0.57557106	0.5677959	0.58175856	0.56434387	0.55581135	0.58423007
0.0	0.58399963	0.55617654	0.57001114	0.5663504	0.5766921	0.56869876	0.58301526	0.5644234	0.5564319	0.5848459
0.0	0.5835275	0.5551968	0.5697558	0.5675413	0.5763112	0.56855834	0.58454925	0.5632473	0.55704397	0.5854657
0.0	0.015095894	0.010440666	0.016996564	0.042303067	0.02572099	0.016552463	0.04466853	0.009273887	0.044592965	0.0149956625
0.0	0.5864778	0.5590579	0.5736238	0.57267237	0.5811833	0.569104	0.5885046	0.56988174	0.56194896	0.584948
0.0	0.5829359	0.5555063	0.5694134	0.56412166	0.57673323	0.569457	0.58168036	0.56406856	0.55691034	0.5835917
0.0	0.008905624	0.0091116	0.021989882	0.011425064	0.010936281	0.008725887	0.03136168	0.0052817776	0.024838056	0.0086518265
0.0	0.5856653	0.56117797	0.5728726	0.5714895	0.58137566	0.5688778	0.58954746	0.56936204	0.563336	0.58536154
0.0	0.585625	0.5608038	0.5727272	0.57125145	0.5810883	0.5696582	0.5889265	0.570222	0.56222624	0.5850778
0.0	0.5857898	0.5602238	0.5738358	0.57286257	0.5837789	0.5698351	0.590871	0.5701596	0.5647567	0.5852252
0.0	0.5826339	0.55632305	0.56755763	0.56271946	0.576214	0.5674066	0.58196205	0.5637758	0.5546626	0.58361673
0.0	0.5859396	0.5607183	0.574139	0.5729281	0.58375335	0.56883126	0.5909343	0.56922156	0.56437516	0.5857284
0.0	0.58622724	0.56074476	0.5722112	0.5730041	0.58212566	0.57020783	0.5903357	0.5701665	0.5640225	0.58589286
0.0	0.014006656	0.011126545	0.020922052	0.003689174	0.011617394	0.009353835	0.041323084	0.013005847	0.036252614	0.012318526
0.0	0.58348274	0.55661005	0.56951046	0.5661837	0.5797708	0.5695599	0.58340454	0.56484383	0.5590248	0.58537406
0.0	0.58375055	0.55697274	0.5696647	0.567615	0.5787352	0.5681921	0.58307934	0.56469893	0.55798787	0.58583254
0.0	0.5838091	0.55572796	0.5689109	0.5614087	0.5769868	0.5688405	0.57934225	0.56400657	0.55691296	0.58474654
0.0	0.5861885	0.5591126	0.5729498	0.57162553	0.5808591	0.56837225	0.5891941	0.568978	0.56166697	0.58580685
0.0	0.5822029	0.55615	0.5695484	0.5626168	0.5794475	0.568838	0.583067	0.56418186	0.55788404	0.58387864
0.0	0.015786042	0.014122972	0.018676344	0.12796818	0.01844418	0.007825224	0.03489688	0.008838274	0.06984317	0.009527398
0.0	0.5825251	0.55467093	0.5682813	0.56416655	0.5742698	0.56784457	0.58192104	0.56379515	0.5570456	0.5852684
0.0	0.5861122	0.561798	0.57441133	0.57212365	0.5809002	0.5707788	0.5914554	0.5709527	0.5627707	0.58524644
0.0	0.58627856	0.56206644	0.5740453	0.5724129	0.5797775	0.57085997	0.5919467	0.57079643	0.5633053	0.58524776
0.0	0.5855412	0.55930936	0.573548	0.5703008	0.58077866	0.5697231	0.58864456	0.56874114	0.56303555	0.5854888
0.0	0.582275	0.5553216	0.5660889	0.5654346	0.5763168	0.5680671	0.5823517	0.56349444	0.55754125	0.58493036
0.0	0.5827518	0.5546225	0.5659256	0.5633655	0.57638824	0.5681024	0.5819466	0.563835	0.5565071	0.5841738
0.0	0.58270943	0.55520153	0.5654435	0.56502247	0.5760962	0.5679801	0.58225596	0.56328875	0.55602247	0.5851869
0.0	0.5828148	0.5550313	0.5663974	0.5620824	0.57667834	0.56734663	0.5819394	0.5639808	0.5579208	0.5849175
0.0	0.583085	0.5546986	0.5653444	0.5646172	0.57584804	0.5675117	0.5820938	0.5626696	0.5567053	0.5835856
0.0	0.58045304	0.5556439	0.56490374	0.56050295	0.57688516	0.5681361	0.5824855	0.5635947	0.5582162	0.58452785
0.0	0.5827341	0.55433553	0.56611896	0.56750536	0.57570624	0.567576	0.5814845	0.56282216	0.5566501	0.58317167
0.0	0.58044696	0.55542696	0.56572336	0.5635892	0.576454	0.56747484	0.58116525	0.5636618	0.55656683	0.5841516
0.0	0.58275414	0.55600715	0.5664441	0.56541824	0.5767075	0.56847	0.58321244	0.5638981	0.5573296	0.5850197
0.0	0.5821624	0.5549388	0.5654774	0.5640253	0.57656157	0.56781155	0.582412	0.5627482	0.5570245	0.5846628
0.0	0.5824863	0.5553029	0.5661228	0.56636065	0.576695	0.5681059	0.5815213	0.5635127	0.5572315	0.58486944
0.0	0.5825077	0.55604255	0.56546706	0.5662537	0.5763697	0.5674392	0.5815696	0.5640062	0.55718416	0.58460146
0.0	0.5823948	0.556676	0.5659811	0.5654899	0.57647854	0.5664161	0.58199644	0.56207114	0.55664027	0.5844046
0.0	0.5807068	0.55531305	0.56603473	0.5641204	0.5764557	0.56859136	0.5822832	0.5628687	0.5559272	0.58450496
0.0	0.5829794	0.5552619	0.56630605	0.56371933	0.5767106	0.5669542	0.5807061	0.56359136	0.5569644	0.5853378
0.0	0.58243126	0.55536145	0.5648161	0.56390417	0.5759702	0.56643224	0.5824625	0.56395465	0.5574088	0.5849762
0.0	0.58224714	0.55539733	0.56568056	0.56335443	0.57619184	0.5679983	0.5816164	0.56357944	0.55703855	0.5839965
0.0	0.5828867	0.5558524	0.5649123	0.5637829	0.57700074	0.56817377	0.58189404	0.5634628	0.5562716	0.58502334
0.0	0.58189225	0.55336446	0.5679984	0.562671	0.5754072	0.56709504	0.58067614	0.5635165	0.55565196	0.58467346
0.0	0.58319557	0.5566747	0.5675976	0.5646943	0.5778287	0.56762886	0.58223236	0.5627973	0.5556597	0.58410436
0.0	0.58284694	0.555969	0.5672864	0.56459683	0.57461554	0.56576216	0.58169425	0.563567	0.55708456	0.58537656
0.0	0.5872241	0.5597056	0.5730957	0.57056296	0.581861	0.5707005	0.5889964	0.5697611	0.5621505	0.58528095
0.0	0.58710426	0.5596676	0.57141423	0.5721539	0.58174294	0.5708156	0.5882442	0.5690766	0.56211805	0.5851724
0.0	0.58589697	0.5607265	0.57031	0.570795	0.58189064	0.5706881	0.58794546	0.56921375	0.5619923	0.585906
0.0	0.58290386	0.555572	0.5678042	0.56556535	0.5768702	0.5684935	0.5817742	0.56329936	0.5563421	0.5855621
0.0	0.58483887	0.56019217	0.5714309	0.57231003	0.5813129	0.5699649	0.58733904	0.56821316	0.56149143	0.5851696
0.0	0.58372194	0.555859	0.56952417	0.5644808	0.57648414	0.56896085	0.582956	0.5642003	0.5568876	0.58532476
0.0	0.58391064	0.55587393	0.5677219	0.5663135	0.57636803	0.5678072	0.5785794	0.5629014	0.55583245	0.58451694
0.0	0.5823918	0.55591035	0.56788146	0.5625467	0.57558745	0.56704307	0.58182776	0.5633252	0.55436075	0.5842428
0.0	0.021012388	0.017630277	0.013967218	0.6542779	0.04155375	0.0044037616	0.23578924	0.008403838	0.13920268	0.018709159
0.0	0.015329227	0.0152842775	0.009856956	0.024610313	0.017821442	0.0059385467	0.12882659	0.009532885	0.08857066	0.021455238
0.0	0.02095695	0.017318936	0.01399305	0.654387	0.041716486	0.004385806	0.23202352	0.008284837	0.13652453	0.01870549
0.0	0.019515703	0.009468489	0.026391339	0.017455688	0.012431873	0.011232586	0.013699654	0.008022616	0.01979898	0.014284365
0.0	0.58337593	0.55474395	0.5685113	0.5612688	0.5751476	0.5673735	0.5818511	0.56228536	0.5557979	0.5836493
0.0	0.011492879	0.009857868	0.0123706525	0.016894404	0.012706104	0.01568859	0.012351697	0.008717245	0.031068811	0.012817346
0.0	0.019054776	0.0089445	0.021152692	0.0003851042	0.013283846	0.010756747	0.04180995	0.009658629	0.048304725	0.011354609
0.0	0.015650706	0.010631464	0.020964162	0.0077649807	0.012574927	0.015203064	0.08611732	0.014932799	0.098546416	0.012985003
0.0	0.58326703	0.55591327	0.56871873	0.5620877	0.5747358	0.5685989	0.5827147	0.56142855	0.5554942	0.5841611
0.0	0.5828036	0.5559545	0.5695858	0.5645527	0.5748482	0.56816757	0.58210063	0.56241983	0.55586976	0.58504885
0.0	0.5828036	0.5559545	0.5695858	0.5645527	0.5748482	0.56816757	0.58210063	0.56241983	0.55586976	0.58504885
0.0	0.5827782	0.55588377	0.5676644	0.5651981	0.5764395	0.5680019	0.58286107	0.5641944	0.5550906	0.5842644
0.0	0.58259577	0.55497926	0.56914437	0.56159794	0.5754294	0.56804365	0.5808824	0.5621621	0.5549655	0.58416545
0.0	0.5831066	0.5551	0.56774426	0.5657119	0.57630795	0.56763196	0.58200854	0.5630393	0.5557504	0.5822962
0.0	0.58245313	0.5558772	0.56893873	0.5604408	0.57591456	0.5681228	0.58232063	0.5627156	0.555225	0.584119
0.0	0.5824681	0.55441	0.56679463	0.5651258	0.5755598	0.56715167	0.5821814	0.56283146	0.55488545	0.5821621
0.0	0.019502359	0.009471338	0.026378585	0.017243924	0.012449841	0.011223665	0.013690726	0.008037266	0.019855091	0.014296999
0.0	0.58187854	0.55407625	0.56844866	0.5593639	0.57579803	0.56773335	0.58197784	0.5629593	0.5558442	0.5837315
0.0	0.58291334	0.554102	0.56760734	0.5643939	0.5755316	0.5675251	0.58202714	0.56417584	0.5552044	0.5830344
0.0	0.024391731	0.007514809	0.016339332	0.013746897	0.011775912	0.013798913	0.035973	0.008166331	0.008929245	0.016330337
0.0	0.5820685	0.5550906	0.56881183	0.56180656	0.5756409	0.5675722	0.58276486	0.56246185	0.55562085	0.5841087
0.0	0.58228153	0.55388004	0.56643414	0.5623161	0.5762185	0.56811655	0.58183455	0.5640073	0.5566113	0.58238363
0.0	0.017805824	0.011462755	0.036085684	0.03832656	0.021318808	0.0069079814	0.021627227	0.009095655	0.04001028	0.020320887
0.0	0.5827985	0.55550915	0.5679323	0.5642765	0.5761038	0.5680511	0.5813255	0.56312555	0.5555934	0.5833366
0.0	0.0187198	0.009746403	0.013576249	0.043053534	0.008631911	0.016237637	0.06455036	0.00987212	0.025598567	0.015943112
0.0	0.0187198	0.009746403	0.013576249	0.043053534	0.008631911	0.016237637	0.06455036	0.00987212	0.025598567	0.015943112
0.0	0.024378683	0.0075232065	0.016273469	0.013725733	0.011776155	0.0137871085	0.036287624	0.008166948	0.008851617	0.016325649
0.0	0.5818749	0.55552554	0.56611305	0.5669913	0.5730977	0.5653265	0.5834938	0.5624635	0.5537442	0.5821115
0.0	0.5820237	0.55561227	0.5660472	0.5637039	0.5746376	0.5661717	0.58253956	0.56376594	0.5538306	0.5819168
0.0	0.58327895	0.55601764	0.56769264	0.5652688	0.57574934	0.56929773	0.58234453	0.56348515	0.5548101	0.5858281
0.0	0.5855907	0.5603695	0.5728985	0.5716212	0.5801312	0.57039034	0.5881988	0.56813496	0.5622207	0.58581626
0.0	0.5862797	0.5602565	0.5731765	0.571036	0.58097976	0.56959283	0.58855	0.5682265	0.56158507	0.5862524
0.0	0.5837706	0.55575144	0.5691173	0.56355846	0.5769315	0.56720185	0.58172876	0.5640136	0.5556004	0.58383965
0.0	0.5861814	0.5599349	0.57459	0.57278013	0.5817978	0.5687101	0.59144956	0.56887877	0.5628012	0.5851143
0.0	0.58402294	0.55551946	0.5682729	0.56557643	0.5744128	0.5666405	0.5825113	0.56344604	0.55653495	0.5846995
0.0	0.58267444	0.55507344	0.56726754	0.5644045	0.57536256	0.56716824	0.5815832	0.5609659	0.55607593	0.58410853
0.0	0.583551	0.5542843	0.56893754	0.56211245	0.5755306	0.56907403	0.5823169	0.561453	0.55594426	0.58515817
0.0	0.5833617	0.55442744	0.56840336	0.56434673	0.57458484	0.5682842	0.5820219	0.56357247	0.5554452	0.5853302
0.0	0.58385146	0.55521214	0.56836003	0.56789523	0.5749013	0.56902003	0.5813293	0.5633818	0.5548792	0.58546185
0.0	0.5827363	0.5555218	0.5693517	0.56660336	0.575822	0.5675174	0.58133584	0.5634576	0.5570012	0.5850693
0.0	0.58282524	0.555297	0.56976444	0.5682493	0.57574624	0.56716985	0.5849107	0.56358117	0.55917025	0.58514017
0.0	0.5833779	0.5591847	0.57044536	0.56971455	0.5791622	0.569493	0.58831996	0.56845504	0.56176263	0.5854138
0.0	0.5848998	0.55804974	0.57010096	0.566214	0.5779834	0.56928575	0.58575904	0.5653595	0.5565277	0.583997
0.0	0.5836591	0.55637777	0.570587	0.56662863	0.58030474	0.5684193	0.5848267	0.56395817	0.55860734	0.58447665
0.0	0.5864721	0.56042844	0.5745474	0.5725444	0.5838189	0.56947947	0.590776	0.5684926	0.56376946	0.58524114
0.0	0.5850345	0.5602871	0.5704742	0.5707849	0.58078575	0.5699522	0.58819115	0.56863964	0.5615573	0.58367485
0.0	0.015165416	0.009301862	0.018979369	0.03006714	0.013570674	0.008549863	0.044420198	0.0092024375	0.03772115	0.005685174
0.0	0.58291084	0.5553124	0.5669774	0.5653313	0.5739254	0.5676556	0.5813039	0.562852	0.55445033	0.5835814
0.0	0.58124816	0.5543612	0.56818163	0.560801	0.5753554	0.5656465	0.58129716	0.5636606	0.55725306	0.58338535
0.0	0.5827187	0.55507636	0.5684551	0.5649817	0.57485676	0.5656154	0.5819167	0.56235814	0.5566666	0.5835869
0.0	0.5828036	0.5559545	0.5695858	0.5645527	0.5748482	0.56816757	0.58210063	0.56241983	0.55586976	0.58504885
0.0	0.58380795	0.55659294	0.56906563	0.5656831	0.5763253	0.5695691	0.58221257	0.56521934	0.5561597	0.5862998
0.0	0.5827419	0.554219	0.56980056	0.5605865	0.57559276	0.56886077	0.581775	0.5645712	0.55638486	0.58573127
0.0	0.5826114	0.5553628	0.5691236	0.5644991	0.57753587	0.56805605	0.58227634	0.56478065	0.5567775	0.58538646
0.0	0.5835459	0.5561109	0.56828064	0.564709	0.5770892	0.56896484	0.5826619	0.56268406	0.5554353	0.585317
0.0	0.012293802	0.009818783	0.015578117	0.012258083	0.013604637	0.0068268417	0.031869754	0.0070899166	0.032407686	0.016747734
0.0	0.5873343	0.5609232	0.5731064	0.57149017	0.58381826	0.5703626	0.5912414	0.56899625	0.56389385	0.58573073
0.0	0.58591604	0.5614206	0.5745755	0.5739733	0.5833415	0.5686242	0.5913947	0.5698312	0.5633971	0.58550805
0.0	0.016046545	0.00910286	0.11123871	0.02480108	0.015060825	7.860562e-05	0.058598585	0.011790998	0.05652318	0.012696
0.0	0.5828912	0.55497944	0.5673415	0.5627504	0.57638776	0.5674597	0.5820976	0.56134474	0.55505604	0.5840482
0.0	0.58298296	0.5553084	0.56879777	0.5629542	0.5769185	0.56770515	0.5818457	0.56352085	0.55507976	0.5843522
0.0	0.58230907	0.55313474	0.567567	0.56379706	0.57584995	0.5672204	0.5825764	0.5639136	0.55734223	0.5844334
0.0	0.58297676	0.55448085	0.5680004	0.5628073	0.577824	0.56650686	0.5823494	0.5641727	0.55752707	0.5843986
0.0	0.58297616	0.5535697	0.5674868	0.56281906	0.57608896	0.5670871	0.5805914	0.5635012	0.5575325	0.5829594
0.0	0.58243173	0.55577976	0.5668684	0.5633608	0.57637906	0.5672813	0.5819292	0.56397766	0.554519	0.5844987
0.0	0.5839708	0.5553382	0.5685646	0.56266934	0.5745734	0.56708705	0.5821828	0.56325686	0.5551566	0.5859147
0.0	0.5852793	0.56005174	0.57341754	0.5709636	0.5808982	0.57004845	0.5889521	0.56835854	0.56332797	0.5854739
0.0	0.5857156	0.56016725	0.5735368	0.57027394	0.57904065	0.56898326	0.58835095	0.56853026	0.56156313	0.58539575
0.0	0.5826879	0.555987	0.56890625	0.563129	0.5762966	0.5684797	0.5814417	0.5633463	0.5577277	0.5851985
0.0	0.5837967	0.5534803	0.5679471	0.56378037	0.57625985	0.56873536	0.58226705	0.56316787	0.556402	0.5853991
0.0	0.5837442	0.5558528	0.56675977	0.5642468	0.57510436	0.5670491	0.58162886	0.5642291	0.55547214	0.58599716
0.0	0.58377343	0.5540011	0.5686952	0.5639761	0.5761277	0.5688336	0.5816919	0.56372046	0.55575544	0.5859494
0.0	0.5838394	0.5554207	0.56869006	0.5626505	0.57660276	0.5690747	0.5818749	0.56391567	0.55560154	0.5852578
0.0	0.58385515	0.5548789	0.5693764	0.57016504	0.57352674	0.5666224	0.5822894	0.5647763	0.55563986	0.58525795
0.0	0.5830737	0.5560759	0.56811863	0.56207156	0.576324	0.5688822	0.58221936	0.5641432	0.5558283	0.5856281
0.0	0.58333683	0.5540706	0.56962866	0.5688539	0.5740717	0.5686563	0.5819859	0.56350946	0.55657816	0.58601725
0.0	0.58349967	0.5562255	0.5681177	0.56504756	0.57608074	0.56953406	0.5820873	0.56416845	0.55561644	0.5857253
0.0	0.5810731	0.5549373	0.5674436	0.56472677	0.5747139	0.5690891	0.5821665	0.56395245	0.5572436	0.5859387
0.0	0.5838897	0.5559616	0.56928444	0.56082135	0.5765312	0.56752175	0.5828328	0.5645803	0.55649835	0.5846822
0.0	0.58310485	0.5564841	0.56839556	0.565226	0.57633024	0.5681188	0.58174634	0.5626323	0.55432653	0.58473974
0.0	0.58073616	0.5548718	0.56663275	0.56038	0.5741692	0.5679325	0.58174384	0.56325763	0.5553762	0.583803
0.0	0.58662087	0.56262094	0.57406646	0.571124	0.5820054	0.57054555	0.5914689	0.57052416	0.5632226	0.58570224
0.0	0.5851537	0.560461	0.5734925	0.57132494	0.5806908	0.5692627	0.58965653	0.5685678	0.5609683	0.5857698
0.0	0.5835258	0.5552904	0.5692593	0.5628103	0.5752243	0.56731975	0.58144546	0.56303436	0.55517143	0.5832207
0.0	0.5827051	0.5549633	0.56901765	0.5620737	0.5766624	0.5679551	0.5811243	0.5624324	0.5541498	0.5840945
0.0	0.5834885	0.5548365	0.56902134	0.56123096	0.57536954	0.56853324	0.5819394	0.56315017	0.5567319	0.58411866
0.0	0.58354634	0.5553117	0.5687261	0.5643828	0.5756572	0.5669318	0.58181727	0.56420696	0.5544836	0.58480966
0.0	0.5832882	0.55598533	0.5682756	0.56428164	0.5768248	0.5672828	0.5817466	0.5649038	0.55783284	0.585755
0.0	0.58169615	0.5556694	0.56855005	0.5650568	0.5770532	0.56917435	0.58064264	0.5631965	0.55348647	0.584587
0.0	0.5837334	0.5552988	0.56935143	0.5621138	0.5755677	0.5680802	0.58239454	0.5638092	0.5561077	0.5848514
0.0	0.58396196	0.5560118	0.56880563	0.56212425	0.5746164	0.566925	0.5820576	0.5641345	0.5564435	0.5836503
0.0	0.5856468	0.5591065	0.57355386	0.5725883	0.5796887	0.5696004	0.5867917	0.568869	0.5601442	0.5862105
0.0	0.5831736	0.55385244	0.56840736	0.5673985	0.5759362	0.5692595	0.5811732	0.56453735	0.55571705	0.58600545
0.0	0.58276826	0.5558096	0.56851816	0.5659436	0.5756135	0.5678007	0.5810831	0.5632534	0.5563271	0.58575386
0.0	0.5831351	0.55347395	0.5700547	0.56535715	0.575195	0.5676204	0.5819112	0.5631648	0.5582403	0.5849282
0.0	0.58337104	0.5546082	0.56870663	0.5632291	0.5760328	0.5673163	0.58183753	0.56367403	0.5573098	0.5855498
0.0	0.58356977	0.55602634	0.56773436	0.56262785	0.5762583	0.569219	0.5825809	0.56423914	0.55639917	0.5850889
0.0	0.5832107	0.5556552	0.5692171	0.5648406	0.57594335	0.56747794	0.58164686	0.563495	0.5574656	0.58461
0.0	0.58327526	0.5551418	0.56898504	0.5650925	0.576198	0.5678768	0.5824323	0.5632253	0.554191	0.58567667
0.0	0.5836	0.5555654	0.56908476	0.5668952	0.577033	0.5668775	0.5801579	0.56459856	0.55597454	0.58418363
0.0	0.58781976	0.5623951	0.5719476	0.57349896	0.5820346	0.569647	0.59019583	0.57032067	0.56285155	0.5856722
0.0	0.5839958	0.5551714	0.5666113	0.5632546	0.5769148	0.5671071	0.5797263	0.5635603	0.55586433	0.58542264
0.0	0.5830641	0.5556357	0.5648049	0.5644624	0.57665503	0.56750983	0.5797607	0.56473476	0.55751634	0.5853349
0.0	0.58236283	0.5542381	0.5689994	0.55821466	0.5755318	0.5691109	0.5831903	0.56484395	0.55478764	0.5858671
0.0	0.5820127	0.5553274	0.5684351	0.5643559	0.57446635	0.5691748	0.5819523	0.5643927	0.55550754	0.5855454
0.0	0.5841775	0.55523735	0.56997156	0.56688726	0.57758063	0.56885844	0.58512455	0.5638604	0.5584069	0.58480054
0.0	0.58229303	0.5558121	0.5688337	0.56636375	0.5793489	0.56802076	0.5836352	0.5641136	0.5574709	0.5834711
0.0	0.58411473	0.5566841	0.568438	0.5661956	0.57801706	0.5687322	0.58378464	0.5638934	0.55850214	0.5849885
0.0	0.58529246	0.5593415	0.57115376	0.57135177	0.5810185	0.5682158	0.58717275	0.5692047	0.56184477	0.5861993
0.0	0.58529246	0.5593415	0.57115376	0.57135177	0.5810185	0.5682158	0.58717275	0.5692047	0.56184477	0.5861993
0.0	0.58269763	0.554347	0.56669635	0.56190604	0.57487345	0.5675755	0.5821839	0.5629063	0.556009	0.5841444
0.0	0.03230775	0.021035034	0.023685949	0.7848131	0.08420152	0.0061395294	0.16434969	0.025899785	0.0027128109	0.037723713
0.0	0.031074414	0.020122098	0.023827419	0.83169484	0.053601917	0.0066173356	0.13065642	0.022155166	0.0027781003	0.037055682
0.0	0.58106005	0.5555962	0.5686403	0.5627423	0.575992	0.56838495	0.5823971	0.56428385	0.5565588	0.5840478
0.0	0.58590317	0.5606679	0.5748072	0.5739545	0.584293	0.56860846	0.58969337	0.56908303	0.56425524	0.58567214
0.0	0.58704484	0.56093794	0.5734954	0.5750869	0.58374536	0.57020193	0.59194696	0.56932694	0.5648368	0.58634084
0.0	0.58742756	0.560085	0.5740104	0.5727305	0.58420134	0.5691937	0.59158194	0.5692049	0.5646505	0.5865944
0.0	0.5828933	0.5554449	0.5681561	0.56459385	0.57618403	0.56817454	0.5819594	0.56341225	0.55527806	0.5852906
0.0	0.5826773	0.5549163	0.5694967	0.56168336	0.57582057	0.5668572	0.58140343	0.5630096	0.5563127	0.58411807
0.0	0.5821534	0.5557174	0.5684489	0.56759137	0.57552534	0.5661049	0.5792064	0.56358594	0.55430555	0.5834755
0.0	0.581217	0.5554216	0.5693745	0.5645585	0.5764883	0.56728363	0.57984036	0.56303394	0.55661595	0.584468
0.0	0.58699024	0.562885	0.57404125	0.5740995	0.58416057	0.5711205	0.5927466	0.570843	0.56460893	0.5859698
0.0	0.58699024	0.562885	0.57404125	0.5740995	0.58416057	0.5711205	0.5927466	0.570843	0.56460893	0.5859698
0.0	0.58330894	0.5557586	0.5663556	0.5633161	0.57693726	0.5689131	0.58137006	0.562824	0.5562517	0.5854721
0.0	0.58291847	0.55547905	0.5689374	0.56118065	0.57476443	0.5670401	0.5820599	0.5635176	0.55556977	0.5839852
0.0	0.5834896	0.5558292	0.56741863	0.5638161	0.57653785	0.5683484	0.58312374	0.5633868	0.55891865	0.58588254
0.0	0.5823532	0.55503404	0.5685943	0.5645993	0.5744215	0.56703335	0.58141834	0.56449574	0.55760616	0.5856571
0.0	0.5834865	0.5569259	0.5699752	0.566223	0.5775286	0.5688163	0.5850396	0.5663224	0.55753434	0.5852181
0.0	0.014070141	0.011391876	0.017146975	0.37540373	0.035297513	0.0071521318	0.15377949	0.015523457	0.049165063	0.0190387
0.0	0.013457604	0.008729199	0.018461186	0.015178411	0.015879283	0.009874791	0.03829915	0.006881483	0.037843365	0.012601646
0.0	0.016111074	0.009293512	0.012734231	0.005460225	0.010328543	0.009116789	0.057137564	0.00901506	0.045037676	0.017951492
0.0	0.5858926	0.5604243	0.57273424	0.5689963	0.5805223	0.5691727	0.58833426	0.5679061	0.5608877	0.58640206
0.0	0.58231795	0.5546699	0.5683819	0.5637241	0.57552034	0.5673007	0.581891	0.56271166	0.55487484	0.5841669
0.0	0.5830348	0.55460006	0.56838375	0.56459105	0.5739413	0.56752163	0.5816963	0.56390685	0.5557246	0.58393526
0.0	0.5838084	0.55425304	0.5680619	0.5647829	0.5763883	0.5692594	0.58162946	0.564312	0.5567676	0.5856383
0.0	0.5862044	0.55935204	0.57334965	0.56846327	0.58155775	0.5703159	0.58959085	0.56729406	0.5602032	0.5863741
0.0	0.583283	0.555178	0.56888825	0.55947083	0.57753617	0.5674175	0.5843512	0.5619372	0.5546848	0.5855064
0.0	0.58056855	0.55575836	0.5658094	0.56075335	0.57700044	0.5688085	0.5830583	0.5625287	0.5541831	0.5851356
0.0	0.014041257	0.0089882575	0.02181031	0.016326569	0.018025964	0.010182078	0.03439534	0.009586815	0.018717637	0.014299197
0.0	0.014685945	0.009018059	0.018150816	0.03530862	0.020294454	0.008400842	0.06278131	0.011041185	0.015699014	0.015941482
0.0	0.013968243	0.008869754	0.02150897	0.016107257	0.018018909	0.010078453	0.033725325	0.009423404	0.01829833	0.014244591
0.0	0.014728025	0.00902569	0.01815884	0.035128083	0.020285988	0.008379439	0.06296937	0.011015399	0.015690131	0.015918862
0.0	0.58303547	0.5558366	0.5698181	0.5660836	0.57990605	0.56814545	0.58340377	0.563819	0.55720127	0.58486974
0.0	0.5830032	0.5535936	0.5689778	0.5626914	0.57708293	0.5678496	0.58072776	0.5618771	0.5559691	0.5857544
0.0	0.5812783	0.55358845	0.5684686	0.56105137	0.5760097	0.568555	0.5811404	0.5631504	0.55660576	0.58590883
0.0	0.5867689	0.56013805	0.5742922	0.570471	0.58044744	0.5696077	0.5876002	0.56918734	0.56279176	0.5860201
0.0	0.5834751	0.55466497	0.56806684	0.5650803	0.57691544	0.56843275	0.5817125	0.56205606	0.553895	0.58436924
0.0	0.5855559	0.5596269	0.5730813	0.5712463	0.5786384	0.569702	0.58805954	0.56782323	0.5596284	0.5844885
0.0	0.58217156	0.5533788	0.5686337	0.56204665	0.57413465	0.5651758	0.58174545	0.5632405	0.55644476	0.58403957
0.0	0.58214104	0.5557069	0.5677699	0.5630482	0.57557744	0.5683771	0.5820825	0.56234443	0.5568177	0.58457226
0.0	0.58346766	0.5561475	0.5687754	0.5654747	0.57434314	0.5690219	0.58132815	0.56144077	0.5554414	0.5858285
0.0	0.5816463	0.5555864	0.56658155	0.5649436	0.5763692	0.5689298	0.58259916	0.5635877	0.55592036	0.58527654
0.0	0.5872339	0.5625649	0.57564664	0.57561743	0.582679	0.57156205	0.59250623	0.56907445	0.56444025	0.58583987
0.0	0.5872339	0.5625649	0.57564664	0.57561743	0.582679	0.57156205	0.59250623	0.56907445	0.56444025	0.58583987
0.0	0.5830763	0.55407774	0.5697183	0.56414443	0.5765147	0.5680742	0.5811883	0.56392956	0.55586225	0.5850232
0.0	0.5876918	0.5626241	0.575927	0.5745796	0.5836411	0.57135606	0.59285194	0.57039624	0.5645311	0.5863873
0.0	0.5876918	0.5626241	0.575927	0.5745796	0.5836411	0.57135606	0.59285194	0.57039624	0.5645311	0.5863873
0.0	0.5860247	0.5589416	0.5710967	0.570853	0.5802377	0.56989694	0.58836454	0.56785583	0.5626529	0.58555496
0.0	0.58387876	0.55432004	0.56841666	0.5636196	0.57687783	0.568795	0.5810963	0.5638824	0.5568461	0.58591974
0.0	0.58407146	0.55562973	0.5689041	0.5628145	0.5769702	0.5687995	0.58239895	0.5630248	0.5574799	0.58537304
0.0	0.5874907	0.5619494	0.57540387	0.5745322	0.58404094	0.57138425	0.59285855	0.57062083	0.56522363	0.5866291
0.0	0.5874907	0.5619494	0.57540387	0.5745322	0.58404094	0.57138425	0.59285855	0.57062083	0.56522363	0.5866291
0.0	0.5831645	0.5547961	0.56839305	0.5649343	0.5771689	0.56872666	0.58300686	0.56240904	0.5545333	0.5858266
0.0	0.5830456	0.5553126	0.5684996	0.5661269	0.5765289	0.5691498	0.58213156	0.5617956	0.5563632	0.5857847
0.0	0.5837621	0.5559707	0.56924105	0.5651827	0.57619023	0.5671372	0.5812392	0.5646537	0.5573924	0.5834176
0.0	0.5819569	0.5553315	0.56898224	0.56248134	0.57706875	0.5684932	0.58317	0.5629796	0.55489403	0.58544254
0.0	0.5825059	0.5552604	0.56878954	0.5647332	0.5759922	0.56749535	0.5821715	0.56414324	0.55504245	0.58595777
0.0	0.5837834	0.5563179	0.56870174	0.5617265	0.5779485	0.5681448	0.58275217	0.56476605	0.55595756	0.5858167
0.0	0.58358836	0.55492556	0.5689375	0.5656023	0.57531196	0.567305	0.58069736	0.5622316	0.5558042	0.58520406
0.0	0.5830027	0.55408037	0.56925213	0.5651628	0.57630014	0.5675968	0.5818658	0.564231	0.5559177	0.5858926
0.0	0.58327025	0.55670965	0.5689054	0.5657093	0.57685083	0.56785244	0.5825604	0.56339353	0.5573773	0.58450186
0.0	0.5819378	0.55509436	0.56692994	0.56345063	0.576797	0.56841576	0.582476	0.5644058	0.55661863	0.58520716
0.0	0.58375126	0.55553913	0.56841207	0.56143343	0.5764653	0.5682976	0.5819225	0.5630797	0.55699843	0.58598673
0.0	0.5834995	0.5534334	0.5688488	0.56305146	0.5768173	0.56818277	0.581118	0.5639045	0.5558175	0.5853266
0.0	0.5842323	0.5561179	0.5695098	0.56387264	0.5777463	0.569253	0.5819846	0.56276464	0.5576224	0.58593136
0.0	0.5842701	0.5540372	0.5691081	0.56068444	0.57522833	0.56721354	0.5811387	0.5644264	0.5545845	0.58446395
0.0	0.5836285	0.55552644	0.568563	0.56377465	0.57549655	0.56548256	0.57981324	0.56329167	0.5556786	0.585098
0.0	0.58221257	0.5557885	0.56887686	0.56398636	0.57650065	0.5688799	0.58077675	0.5655435	0.5557495	0.58488005
0.0	0.5823472	0.55575126	0.5693411	0.56290996	0.57425684	0.565687	0.5816109	0.5637372	0.5548388	0.5853872
0.0	0.5838355	0.5567829	0.56779134	0.56536734	0.5768167	0.56772286	0.5809281	0.5646298	0.55551714	0.58520925
0.0	0.58259225	0.55516016	0.57040113	0.56860834	0.57823485	0.56884086	0.5838672	0.5639055	0.5575778	0.5844665
0.0	0.5836132	0.5567261	0.56998736	0.56992984	0.57962084	0.5686171	0.5847678	0.56488454	0.558384	0.58492994
0.0	0.58282626	0.5556188	0.5711243	0.56724817	0.5789227	0.56912404	0.5839814	0.56473994	0.55840933	0.5849251
0.0	0.5866823	0.5611611	0.57173616	0.57211816	0.58166945	0.5695787	0.588845	0.5674372	0.5612514	0.5848919
0.0	0.5851736	0.559934	0.5736896	0.57051605	0.581149	0.57055825	0.58801776	0.5686646	0.5617191	0.58410484
0.0	0.5836094	0.556167	0.56943405	0.56449145	0.577783	0.5675874	0.5822214	0.56397015	0.5560058	0.5860435
0.0	0.58238095	0.5555094	0.56896067	0.56442416	0.57712156	0.5689155	0.5817882	0.5633684	0.55558366	0.58492386
0.0	0.5825838	0.555549	0.56830317	0.5596429	0.57672846	0.56893444	0.5813658	0.5644395	0.5582372	0.5853325
0.0	0.58400875	0.5556946	0.56784815	0.56352824	0.5766305	0.5691109	0.58191115	0.5637989	0.55416906	0.58509684
0.0	0.58351105	0.5553109	0.5683822	0.5637234	0.5761397	0.56908643	0.5834925	0.5632924	0.55778164	0.58601683
0.0	0.5836298	0.55417097	0.5693843	0.56442624	0.5766173	0.56867784	0.58259183	0.5637619	0.55580276	0.58486676
0.0	0.58342224	0.55545247	0.5690263	0.5642846	0.5768866	0.5678183	0.5816105	0.56318766	0.55664665	0.58488417
0.0	0.5870352	0.5611163	0.57320404	0.5711877	0.5815654	0.5687171	0.5897476	0.5682356	0.5626683	0.5837232
0.0	0.5843884	0.5568209	0.5709513	0.5678581	0.5788945	0.5684051	0.584982	0.56415486	0.55851114	0.58521616
0.0	0.5833316	0.5537844	0.56613195	0.5651526	0.5762714	0.56819975	0.58262134	0.5628461	0.55622125	0.58493423
0.0	0.5830163	0.55514807	0.56715614	0.56569284	0.5774122	0.56801945	0.5825065	0.5627972	0.5556408	0.58529115
0.0	0.5869219	0.5594985	0.5740121	0.57183135	0.58157456	0.5701969	0.5888445	0.5675662	0.56196153	0.5850987
0.0	0.58225906	0.5533023	0.56731915	0.56403124	0.57562107	0.56863135	0.5826725	0.56440437	0.55754447	0.58459026
0.0	0.58281475	0.55596644	0.5686701	0.5641426	0.57706743	0.5684554	0.5816894	0.5635977	0.55574757	0.5841536
0.0	0.5819131	0.5546736	0.5676148	0.5649574	0.5770755	0.56817096	0.582239	0.56416965	0.55614275	0.5843915
0.0	0.5830438	0.55364513	0.56771815	0.5617686	0.57713795	0.56817377	0.58106005	0.5641532	0.55609566	0.5845029
0.0	0.58256036	0.55506635	0.56940657	0.56390244	0.57713026	0.56868404	0.5817485	0.56535375	0.55544007	0.5842425
0.0	0.5821392	0.55403876	0.5664614	0.5645202	0.57626265	0.5678206	0.58177704	0.5636247	0.55694276	0.5846983
0.0	0.58291507	0.555681	0.56586355	0.56461394	0.5768275	0.5679522	0.58139896	0.5635176	0.55633456	0.5842936
0.0	0.5819159	0.5548807	0.56647176	0.5633308	0.57691234	0.5682172	0.58188164	0.56459177	0.55635595	0.5836772
0.0	0.5825355	0.5560311	0.5680766	0.5628771	0.5757712	0.56846476	0.58242	0.5643689	0.5552239	0.58467174
0.0	0.58276063	0.55509293	0.5689376	0.5644239	0.5765727	0.56809115	0.58284754	0.56400603	0.5564676	0.5832707
0.0	0.5826181	0.555472	0.56766117	0.56248844	0.5768748	0.56788975	0.5838153	0.5642239	0.5559123	0.5840734
0.0	0.5827576	0.5552534	0.56882477	0.5637549	0.5768089	0.5676019	0.5820616	0.5638023	0.5558767	0.5844563
0.0	0.5827018	0.5557202	0.5682219	0.5636203	0.5769964	0.56819504	0.5822715	0.5626661	0.557183	0.5840286
0.0	0.58267754	0.55457526	0.56973463	0.56502885	0.57711613	0.56758153	0.5820147	0.5628367	0.5567946	0.58389837
0.0	0.5871528	0.56038547	0.57348704	0.5703823	0.58013064	0.57057494	0.58832985	0.56974286	0.56034684	0.5851425
0.0	0.012887166	0.010713414	0.019560745	0.48579428	0.026251461	1.7877077e-05	0.07825752	0.012790308	0.065463886	0.01712232
0.0	0.019579345	0.010693223	0.0071481583	0.18389706	0.024001133	0.0018121083	0.025866633	0.007466447	0.1130679	0.011561408
0.0	0.01585809	0.011705299	0.033658106	0.08234594	0.045496717	0.0016891356	0.09930571	0.00795605	0.026463183	0.010309697
0.0	0.5823658	0.55602604	0.5670119	0.5620257	0.5770249	0.56879014	0.5826246	0.56462526	0.5569029	0.5843946
0.0	0.58284885	0.55521065	0.5671417	0.5638505	0.57684237	0.5682222	0.582897	0.5633847	0.55693185	0.5836511
0.0	0.58206695	0.5551321	0.56842554	0.5628157	0.5769193	0.56842375	0.58294684	0.56394494	0.55583996	0.5846266
0.0	0.5826762	0.55578357	0.5666117	0.56093884	0.57598203	0.56843233	0.58228	0.56228805	0.5566063	0.5844324
0.0	0.58306116	0.55563253	0.56738883	0.562266	0.57688457	0.56821287	0.58265805	0.56375295	0.55562085	0.5847218
0.0	0.5826352	0.55543756	0.56907517	0.562403	0.5772052	0.5682339	0.5820149	0.56420714	0.5559119	0.5845419
0.0	0.5823993	0.55567086	0.5682784	0.5623829	0.57726675	0.5682322	0.5829159	0.56394005	0.5570915	0.5842771
0.0	0.5830529	0.5551162	0.56613684	0.5653036	0.57600194	0.56860775	0.58341956	0.56315625	0.555869	0.5838724
0.0	0.5867987	0.5604838	0.5735736	0.5710815	0.5817936	0.56997234	0.58891773	0.5674644	0.56244755	0.5856914
0.0	0.58294463	0.55568254	0.568471	0.5646978	0.5766432	0.5691064	0.5820808	0.5645825	0.55618584	0.58438903
0.0	0.5822976	0.5551817	0.5687938	0.56400925	0.5765583	0.5678083	0.5817717	0.5641179	0.5558338	0.5843045
0.0	0.58253235	0.55502665	0.567217	0.56387097	0.57679224	0.5678614	0.58277625	0.5647151	0.55604786	0.5841854
0.0	0.5830231	0.5549554	0.5672959	0.5646107	0.576547	0.56839	0.5806348	0.5645791	0.55616146	0.58460194
0.0	0.58266675	0.5551247	0.56748086	0.5653413	0.57688195	0.5681047	0.58198816	0.5642438	0.5560319	0.5839932
0.0	0.5867063	0.56021464	0.5737812	0.5710598	0.5816232	0.5691132	0.5891679	0.5690272	0.562278	0.58592004
0.0	0.5869626	0.56028837	0.5734364	0.571471	0.58179647	0.5694195	0.58901864	0.569633	0.56201166	0.58594716
0.0	0.5865592	0.56002367	0.5729548	0.5718741	0.5818687	0.5690909	0.5887315	0.56907666	0.56123465	0.5836481
0.0	0.5860465	0.5606056	0.57121277	0.57211185	0.5806989	0.5708256	0.58849156	0.56897527	0.56247705	0.5844675
0.0	0.5861876	0.55973524	0.57086056	0.5712614	0.5818812	0.56984323	0.5880847	0.56991017	0.56165445	0.5859132
0.0	0.58682793	0.5597901	0.573623	0.57023174	0.5813039	0.5705622	0.5888602	0.5687497	0.56237894	0.5850015
0.0	0.5821001	0.55583113	0.5681959	0.5626855	0.5762711	0.56789726	0.5801186	0.5636459	0.55677634	0.58510464
0.0	0.5827056	0.55541	0.5686235	0.56489503	0.5751555	0.5665981	0.5811346	0.5629267	0.55415124	0.5836812
0.0	0.015040807	0.007165146	0.0071468484	0.0060310895	0.0075220987	0.008066183	0.020907376	0.0099461945	0.024596019	0.01453267
0.0	0.015045731	0.007162351	0.007131544	0.00592457	0.007505152	0.008063875	0.020916183	0.009974342	0.024522265	0.014523154
0.0	0.015038108	0.0071568806	0.007153459	0.0059524737	0.007539091	0.008052334	0.020821905	0.009973644	0.024511626	0.014515608
0.0	0.014957733	0.007167826	0.0071188705	0.005955158	0.007539837	0.008025057	0.020933377	0.009969879	0.024615064	0.014549273
0.0	0.015061575	0.0071446663	0.0071186344	0.005975621	0.007506953	0.008049517	0.020864714	0.009946421	0.024563769	0.014530499
0.0	0.0150069995	0.007140338	0.0071300417	0.0059618317	0.0075324373	0.008062098	0.020853894	0.009949835	0.024601283	0.014549561
0.0	0.016713133	0.0101292115	0.008655492	0.0063452474	0.01080045	0.0077468744	0.069712296	0.009669043	0.08500127	0.016488276
0.0	0.016710015	0.010125474	0.008681721	0.006199262	0.010820153	0.0077585317	0.06973031	0.009663976	0.084814325	0.016466685
0.0	0.01664369	0.01008571	0.008695591	0.006260916	0.010821725	0.0077406676	0.06945901	0.009669435	0.084488176	0.016467279
0.0	0.016612781	0.010121894	0.008668996	0.006245268	0.010785331	0.007754176	0.06952573	0.009642159	0.0849725	0.016490456
0.0	0.016701978	0.010095803	0.008665743	0.0063036834	0.010808176	0.007727706	0.069747694	0.009660512	0.08507007	0.016470207
0.0	0.016638914	0.01009233	0.008669123	0.006253678	0.010826698	0.0077458844	0.069584966	0.00965841	0.08488339	0.01648465
0.0	0.014811937	0.011026209	0.022639358	0.010464937	0.015785791	0.009724034	0.037658088	0.009407092	0.05536821	0.011655367
0.0	0.014769037	0.011054449	0.0224385	0.010235107	0.015742952	0.009740114	0.037583686	0.009420849	0.05528188	0.01163074
0.0	0.0147603955	0.011006208	0.022584487	0.010293858	0.015769338	0.009724746	0.037515067	0.009388585	0.05517942	0.01165339
0.0	0.0147263855	0.011025148	0.022613512	0.0102628805	0.015738372	0.009721946	0.037570607	0.009399567	0.0552771	0.011663099
0.0	0.014770274	0.0110420175	0.022603882	0.010383658	0.015747676	0.009706409	0.037594296	0.009404332	0.055200495	0.011646933
0.0	0.01477382	0.011010273	0.02258458	0.010334666	0.015749516	0.00974643	0.037568185	0.009404839	0.055323012	0.011650402
0.0	0.01417184	0.008968376	0.010265279	0.021787828	0.012349389	0.007298752	0.0483256	0.012486501	0.04947234	0.013155684
0.0	0.014160259	0.008951097	0.01023373	0.02152457	0.012458326	0.007291676	0.04842875	0.01248623	0.049739834	0.013123297
0.0	0.014174159	0.008944402	0.010282472	0.02162543	0.012368724	0.0072735674	0.048248135	0.012479177	0.04969884	0.013131784
0.0	0.01410094	0.008961648	0.010238841	0.021630375	0.012425493	0.0072899507	0.048434276	0.01244623	0.049786374	0.013132242
0.0	0.014150105	0.008944128	0.010259757	0.021922493	0.0123918	0.0072730402	0.04845507	0.012449425	0.049759258	0.013138243
0.0	0.014134814	0.0089146355	0.010248651	0.021552356	0.0124168955	0.0072840657	0.048254132	0.012436832	0.04979237	0.013158865
0.0	0.012827891	0.013059478	0.040650617	0.031228028	0.020909972	0.0069894735	0.052247006	0.010295951	0.035954963	0.010277178
0.0	0.012813974	0.013110654	0.040413585	0.031010844	0.021020314	0.006992121	0.052015718	0.010287811	0.035861567	0.010262653
0.0	0.012812719	0.013057033	0.040544644	0.0313414	0.020955259	0.0069712615	0.05189815	0.01023974	0.035810072	0.010257341
0.0	0.012766855	0.013094463	0.04044886	0.030911539	0.02100268	0.006971687	0.052131526	0.010261567	0.03597922	0.010269639
0.0	0.0127985235	0.013085968	0.040753894	0.0314353	0.020915763	0.006972959	0.05193818	0.010267381	0.035956427	0.010260992
0.0	0.01279647	0.013045356	0.040490743	0.031026645	0.020989193	0.0069875806	0.052056774	0.010260493	0.03585545	0.01028055
0.0	0.014573482	0.010162796	0.009356921	0.0039060274	0.013870137	0.007531956	0.053610176	0.012116614	0.056060363	0.007321115
0.0	0.014566347	0.010185366	0.009343855	0.0038811052	0.013885458	0.0075263437	0.05349089	0.012111705	0.056257725	0.007306747
0.0	0.014556304	0.010161107	0.009338803	0.0038848675	0.013872282	0.007496508	0.053309206	0.012113749	0.056008115	0.007315254
0.0	0.014525475	0.010168856	0.009345885	0.003855023	0.013889004	0.0075221523	0.053593643	0.012111677	0.05619956	0.007327595
0.0	0.014519988	0.010153385	0.009300917	0.003903286	0.01386168	0.0075285737	0.053605884	0.012103834	0.056265987	0.0073175468
0.0	0.014523815	0.010154601	0.009347691	0.003893761	0.013882436	0.007525617	0.05359766	0.012110839	0.056166586	0.007334761
0.0	0.013935305	0.009830905	0.0088087395	0.005418328	0.016523078	0.009251906	0.04287891	0.007521668	0.034513917	0.013144841
0.0	0.013921461	0.009854768	0.008784479	0.0053698146	0.016601162	0.009226157	0.043098222	0.007523455	0.034408923	0.01314073
0.0	0.013938358	0.009829443	0.008815054	0.0054186266	0.016588401	0.009243453	0.042829536	0.0075337663	0.034420658	0.013101854
0.0	0.013880627	0.009830622	0.008806051	0.0053523313	0.016558984	0.009242304	0.04291932	0.007505155	0.034438036	0.013116851
0.0	0.013918764	0.009832349	0.008829752	0.005408506	0.016603498	0.0092296675	0.04312835	0.0075141755	0.034555532	0.013131612
0.0	0.013909336	0.009798397	0.008764664	0.0053970465	0.016543375	0.0091841165	0.04295334	0.0075181094	0.034557108	0.013149413
0.0	0.0118743675	0.0076659583	0.015013134	0.0062469463	0.027366003	0.010034788	0.034562495	0.008030133	0.0677055	0.014341101
0.0	0.011877267	0.007659953	0.015030574	0.006329345	0.02725289	0.01002664	0.03455399	0.00805563	0.067582674	0.014361403
0.0	0.011882063	0.007672236	0.015049696	0.006296704	0.027483981	0.010003639	0.034850866	0.008038733	0.067429386	0.014363192
0.0	0.009841838	0.008373178	0.011669234	0.006088169	0.009127595	0.00959941	0.05611826	0.01616068	0.048310436	0.011541644
0.0	0.009855532	0.008358208	0.01170323	0.0061340877	0.009100174	0.009603265	0.055982973	0.016221307	0.048348464	0.011553628
0.0	0.009869794	0.00838617	0.011545975	0.0060945805	0.009098488	0.009569752	0.05591147	0.016158475	0.048090864	0.011531759
0.0	0.009859674	0.008356272	0.011722488	0.006158982	0.00911788	0.009605083	0.055919036	0.01618259	0.048150316	0.011528703
0.0	0.009836663	0.008352409	0.011752401	0.0061334134	0.009099528	0.009602811	0.055786673	0.016162226	0.048707537	0.011536422
0.0	0.009842716	0.00836906	0.011764336	0.006138677	0.009114275	0.00958075	0.056197524	0.016219161	0.04821997	0.011553498
0.0	0.009848424	0.008346827	0.011740931	0.0060930243	0.009121499	0.009605546	0.05603395	0.016199132	0.048077967	0.011533063
0.0	0.009836063	0.008372738	0.01163749	0.0061607533	0.00910678	0.009605242	0.056033496	0.016210536	0.04828328	0.011550291
0.0	0.01186448	0.006976651	0.022551658	0.0039809993	0.015594045	0.010145317	0.02968849	0.007960379	0.02820301	0.009286705
0.0	0.011888716	0.0069667897	0.022509452	0.0039703627	0.015625581	0.010147645	0.029557545	0.007934957	0.02819491	0.009268556
0.0	0.011914539	0.006985907	0.022671878	0.00400877	0.015565479	0.010133176	0.029653698	0.007951738	0.028264102	0.009279001
0.0	0.014809738	0.009457899	0.007666593	0.009267813	0.008766064	0.0077409167	0.035633586	0.013936942	0.040480707	0.014847702
0.0	0.011172572	0.009703623	0.012388608	0.008968151	0.01352436	0.0076636765	0.029149394	0.010638685	0.031785436	0.011622696
0.0	0.011162872	0.009665409	0.012390078	0.009001315	0.013477662	0.007653045	0.029057495	0.010588302	0.031734064	0.011605061
0.0	0.011162604	0.009668194	0.01225568	0.008954722	0.013528686	0.0076689003	0.029177157	0.010577078	0.0316834	0.011590777
0.0	0.011144088	0.009677293	0.012454509	0.009019819	0.013532111	0.007656761	0.029160772	0.010570055	0.031763673	0.011607769
0.0	0.011153308	0.00968457	0.012415264	0.008933149	0.0135154305	0.0076768803	0.029148484	0.010606782	0.03188141	0.0115937
0.0	0.011149511	0.009652451	0.012391952	0.009007407	0.0134812	0.0076704687	0.029060591	0.010581266	0.031824242	0.011607752
0.0	0.011130895	0.009672673	0.012422195	0.009104409	0.013483381	0.0076614325	0.029218126	0.010596378	0.031760603	0.011598794
0.0	0.011124667	0.009669513	0.01239985	0.008994928	0.01350577	0.0076745674	0.029230239	0.010608068	0.031831197	0.011587877
0.0	0.011177615	0.009668815	0.012459719	0.008878528	0.013473586	0.007666861	0.029169634	0.010613013	0.031754453	0.011606745
0.0	0.011166653	0.009672066	0.012407268	0.0091523705	0.01348894	0.0076585547	0.029317692	0.01061064	0.031746827	0.011603343
0.0	0.013581684	0.009308851	0.01863465	0.0027548228	0.02218484	0.009176778	0.055358138	0.010303184	0.06565576	0.010178936
0.0	0.013602141	0.00927418	0.01855673	0.0027242622	0.022224594	0.009166417	0.055702236	0.010312874	0.06574966	0.01019242
0.0	0.013599186	0.009301986	0.018490862	0.0027585744	0.022181468	0.009189694	0.055629335	0.010317918	0.06509327	0.010186827
0.0	0.0077613224	0.007220807	0.00772214	0.006237977	0.01214463	0.008214835	0.10594592	0.005714286	0.03335639	0.010128275
0.0	0.0077615576	0.007231388	0.0077123498	0.0062152813	0.012163809	0.008211301	0.105764456	0.0057041575	0.033511102	0.010109948
0.0	0.0077699046	0.0072402526	0.0077475044	0.0062015126	0.012123373	0.008223589	0.105555244	0.005709471	0.033400252	0.010135405
0.0	0.007757846	0.0072151483	0.0077142036	0.006311574	0.012117995	0.008242667	0.10597699	0.0057102884	0.033482328	0.010156074
0.0	0.01608341	0.009076761	0.019277953	0.005261756	0.016748002	0.008206204	0.071377404	0.00901207	0.028019285	0.010774449
0.0	0.016050054	0.0090603875	0.01958687	0.005243448	0.016704155	0.008198247	0.071196705	0.009007948	0.02792613	0.010787407
0.0	0.016070783	0.009075779	0.019599777	0.0053074807	0.016725628	0.0081991125	0.071497075	0.009032568	0.028041402	0.010784644
0.0	0.017135462	0.009934069	0.021351216	0.008406103	0.020249411	0.0092880875	0.03363182	0.006307173	0.04482257	0.01865124
0.0	0.017141582	0.0099049825	0.02151216	0.008390596	0.020171296	0.009285486	0.03361998	0.006316241	0.044799283	0.01867578
0.0	0.017159257	0.009904969	0.021402368	0.008378401	0.020127246	0.009247217	0.03355016	0.006299279	0.044833925	0.018664004
0.0	0.012577669	0.017610379	0.019812763	0.009942481	0.020167705	0.008669046	0.01708097	0.010018365	0.041831344	0.012042054
0.0	0.017356787	0.008611187	0.04247671	0.009500922	0.012294097	0.0102476245	0.16542342	0.009009689	0.026357079	0.013797778
0.0	0.0118325185	0.011873534	0.03473757	0.011396931	0.019357808	0.008214408	0.061195403	0.010891832	0.05139321	0.011832948
0.0	0.011864122	0.011877261	0.03478116	0.011372796	0.019334786	0.008206875	0.060878053	0.010909261	0.05162465	0.011827
0.0	0.011851545	0.011929632	0.034198284	0.011289703	0.019372605	0.008201846	0.060880315	0.010886291	0.051680345	0.011807829
0.0	0.011867398	0.011888335	0.03482433	0.011331701	0.01934684	0.008196782	0.06119405	0.010897974	0.0513992	0.011836763
0.0	0.011857751	0.011877082	0.03468166	0.0113052605	0.019374471	0.008215314	0.06099282	0.010882004	0.051682167	0.011811406
0.0	0.011814841	0.011890896	0.034915093	0.011286717	0.019373566	0.008206751	0.061219476	0.0109111555	0.051348176	0.011823952
0.0	0.011851981	0.011884213	0.034965273	0.01134655	0.019397413	0.008231075	0.061232783	0.010896776	0.051258177	0.011828777
0.0	0.011855025	0.011875661	0.035011113	0.011390347	0.01937487	0.008226219	0.061220046	0.010892501	0.05141077	0.011813671
0.0	0.011889259	0.011910409	0.034734417	0.01137598	0.019410897	0.008224188	0.06105167	0.010884314	0.051295478	0.011845963
0.0	0.013623334	0.009993652	0.019326234	0.010777753	0.018427284	0.01059173	0.33128917	0.0075370404	0.042016905	0.01104421
0.0	0.013643514	0.010042238	0.01942525	0.010898533	0.018388934	0.010613359	0.33067968	0.0075375973	0.041985765	0.011072896
0.0	0.01609619	0.008630292	0.039455477	0.018908605	0.013294288	0.009362597	0.06719408	0.0097511355	0.040094957	0.013754068
0.0	0.016491663	0.012231633	0.03055589	0.015412609	0.01230581	0.009294751	0.02142804	0.009504473	0.03925222	0.012478665
0.0	0.016516268	0.012239955	0.03007042	0.015374708	0.012318788	0.009284565	0.021509903	0.009521861	0.039309718	0.012449038
0.0	0.016927509	0.009528712	0.012490482	0.0046755583	0.014633515	0.008990339	0.07019571	0.010950004	0.037338696	0.011447695
0.0	0.016927358	0.009529734	0.012595572	0.0046682656	0.014596069	0.008975689	0.07022034	0.01096605	0.03736599	0.011475821
0.0	0.011940496	0.011454129	0.014486237	0.008828041	0.012918131	0.008137231	0.057150457	0.0077752485	0.022242391	0.01648901
0.0	0.011916599	0.011483034	0.014507868	0.008932659	0.012896182	0.008131613	0.057086773	0.0077945483	0.022158021	0.016503809
0.0	0.013837154	0.008530377	0.023195725	0.009473427	0.016322717	0.0085629765	0.029711654	0.008105537	0.013704267	0.012199556
0.0	0.012570724	0.009382728	0.0073202276	0.01910477	0.020828439	0.0053002955	0.629191	0.0087716095	0.017312624	0.013481606
0.0	0.012596201	0.009362168	0.0073388233	0.019167412	0.020722633	0.0053044506	0.6274318	0.008784479	0.017344901	0.013475956
0.0	0.012596432	0.009361001	0.007252172	0.019050373	0.02075739	0.0052972245	0.6280797	0.008768489	0.01731574	0.013449219
0.0	0.012582484	0.009359604	0.007311695	0.019051898	0.020836249	0.005294092	0.62908727	0.008772575	0.017347582	0.013482259
0.0	0.012584907	0.009373355	0.0073356354	0.019002732	0.020800857	0.0053004916	0.62811303	0.008764544	0.01735042	0.013465773
0.0	0.012635403	0.009332663	0.00732653	0.019232469	0.0207465	0.0053051496	0.6283512	0.008777138	0.017316096	0.013487766
0.0	0.010345079	0.00786829	0.024517601	0.004603094	0.013473478	0.0065095685	0.0633735	0.0081890905	0.0368486	0.0136931995
0.0	0.010377809	0.007870959	0.024445243	0.004641782	0.013474854	0.006498202	0.06334495	0.00816401	0.036930718	0.013672093
0.0	0.010365999	0.007876282	0.024536647	0.0046488023	0.013446669	0.0064886967	0.06345453	0.008185784	0.037036605	0.0137087535
0.0	0.01227719	0.0071117827	0.01975315	0.016986918	0.013682552	0.0056245523	0.050907195	0.0077909715	0.030378968	0.01128867
0.0	0.013926494	0.00745956	0.008166508	0.013703057	0.01188268	0.0104894675	0.041832328	0.009602271	0.047145277	0.010267507
0.0	0.013956878	0.0074547282	0.008167586	0.013677442	0.0119055	0.010513221	0.041922998	0.009561743	0.047234338	0.010262938
0.0	0.013986571	0.007465373	0.008182463	0.013848935	0.011910863	0.010505579	0.041950595	0.0095603205	0.047377642	0.010283927
0.0	0.012889197	0.01067739	0.019773465	0.48389745	0.026166346	1.7890976e-05	0.07819083	0.012853005	0.06542929	0.017138233
0.0	0.58143014	0.55471104	0.5690719	0.5639991	0.57571787	0.5679779	0.58121747	0.5642296	0.5559771	0.5849347
0.0	0.5830922	0.55501264	0.568455	0.56394064	0.57671684	0.56690717	0.5818003	0.5629331	0.5563149	0.58500814
0.0	0.58319426	0.55566883	0.5685537	0.5651058	0.57565075	0.5679985	0.5818418	0.56261474	0.5554023	0.5847597
0.0	0.018858682	0.007928128	0.030094547	0.018952131	0.0111341765	0.009371173	0.08372235	0.009017846	0.04205621	0.014279047
0.0	0.5817791	0.55396414	0.5689736	0.56445503	0.5764064	0.56908625	0.58034027	0.5642435	0.5562213	0.5852286
0.0	0.58662254	0.5605166	0.5750341	0.57439375	0.5836992	0.5701236	0.5914524	0.56957555	0.56476235	0.5864207
0.0	0.58277136	0.55524397	0.56940866	0.5616974	0.57545364	0.5675971	0.5812498	0.56279343	0.55475986	0.5838175
0.0	0.58722466	0.55990356	0.5742278	0.5713351	0.5810127	0.570379	0.59008396	0.56965715	0.5621	0.5857806
0.0	0.5829242	0.55451494	0.56779516	0.5638394	0.57616615	0.56659937	0.58155143	0.5623035	0.55389106	0.58407646
0.0	0.5822855	0.5533695	0.5680228	0.5653738	0.57559496	0.5674687	0.58234286	0.5629829	0.5548558	0.5835741
0.0	0.5830412	0.55513537	0.56763023	0.56332636	0.5764532	0.56846094	0.58110934	0.5629475	0.5538562	0.58416635
0.0	0.58259565	0.5537316	0.5677921	0.56333125	0.57485044	0.5676682	0.5818682	0.56261104	0.5550861	0.58364344
0.0	0.5810622	0.5528498	0.5688079	0.5635802	0.5754488	0.5682192	0.58087915	0.563021	0.5551059	0.58468837
0.0	0.581526	0.5539574	0.568374	0.5633117	0.5758624	0.5680119	0.5813147	0.5629401	0.5557147	0.5848382
0.0	0.5829375	0.5529954	0.56815094	0.5634926	0.5749901	0.5668212	0.581498	0.5629854	0.5555088	0.58402413
0.0	0.5826877	0.5542542	0.56829196	0.56499225	0.5751328	0.568	0.58166736	0.56201977	0.55531967	0.5846795
0.0	0.5827137	0.5547154	0.5689366	0.56295407	0.5749162	0.5667672	0.58232206	0.56375855	0.55571	0.5847644
0.0	0.5842292	0.5556037	0.5701372	0.5667557	0.57894886	0.5680323	0.5849068	0.56428564	0.55938643	0.58475775
0.0	0.5819529	0.5556165	0.56762964	0.56403667	0.57580847	0.56828153	0.5821807	0.56340444	0.55629	0.5853922
0.0	0.5833812	0.5548394	0.5677203	0.56336325	0.5770801	0.567825	0.58202803	0.5638186	0.5560572	0.58415055
0.0	0.5815579	0.5552838	0.5685583	0.5630026	0.5756391	0.5670465	0.58159256	0.56395113	0.5561638	0.58447784
0.0	0.5829455	0.5543207	0.56893796	0.56336784	0.5751789	0.56892085	0.580513	0.56393474	0.55533695	0.5846996
0.0	0.5826299	0.55510086	0.5682406	0.5598959	0.57405424	0.56713784	0.5825378	0.56368876	0.5566483	0.5846038
0.0	0.58311397	0.5553617	0.56792486	0.56133	0.5734291	0.56840694	0.5818242	0.56451404	0.556809	0.58473814
0.0	0.5829828	0.555359	0.56693035	0.56098527	0.57687885	0.56776536	0.5820509	0.56403595	0.5560116	0.5858318
0.0	0.58417803	0.55557704	0.5698746	0.56345934	0.5797014	0.5686738	0.5850888	0.5642721	0.55836433	0.5855456
0.0	0.5832304	0.55571425	0.56930894	0.56536484	0.5795981	0.56883836	0.5847883	0.5641694	0.5587292	0.58561146
0.0	0.58224493	0.55503124	0.567288	0.565091	0.57591504	0.56937784	0.5840191	0.5638191	0.55727404	0.58592266
0.0	0.5818024	0.5549402	0.5687061	0.5611555	0.57604885	0.5689256	0.5821376	0.5636709	0.55613285	0.585158
0.0	0.5824499	0.55598485	0.5670807	0.56358504	0.57661796	0.5679367	0.58358645	0.56395966	0.55353117	0.58428574
0.0	0.5821124	0.55413914	0.56649846	0.5632265	0.5761617	0.5669196	0.581361	0.56246513	0.55376667	0.5843197
0.0	0.58245796	0.55453366	0.5696779	0.5659014	0.57594544	0.56757617	0.58233196	0.5626991	0.55665374	0.5847525
0.0	0.5835805	0.55525696	0.5705438	0.5682367	0.57985866	0.5692823	0.58555055	0.56442904	0.5603201	0.5856941
0.0	0.5828359	0.55481386	0.56887025	0.56257993	0.5755142	0.5675919	0.5826496	0.56356084	0.5569033	0.5838624
0.0	0.5831173	0.55606073	0.56652206	0.563377	0.5750316	0.56799763	0.5835984	0.5639513	0.5556208	0.5846048
0.0	0.022598572	0.018650148	0.7457722	0.9439413	0.10199022	0.024438705	0.90809506	0.0244243	0.50944537	0.022698216
0.0	0.017681364	0.017325714	0.020114075	0.16178757	0.031513914	0.0047862916	0.15547942	0.00828374	0.051163767	0.015616269
0.0	0.5834593	0.5555327	0.5673097	0.56260115	0.5774165	0.56787527	0.581441	0.56446886	0.5545107	0.5833532
0.0	0.582666	0.5538881	0.56961954	0.5641512	0.5759951	0.5671109	0.5825175	0.56409997	0.55590427	0.5855052
0.0	0.58653533	0.5603029	0.57447726	0.57208616	0.583067	0.56910825	0.59101814	0.5691826	0.5645861	0.58592594
0.0	0.58652574	0.5601366	0.57303774	0.5737659	0.5844659	0.56934804	0.5915696	0.57013786	0.56509423	0.5856664
0.0	0.022566745	0.018549077	0.74618584	0.9428496	0.102255456	0.02441465	0.9083223	0.02436391	0.51042545	0.02273547
0.0	0.58212614	0.55374116	0.5659456	0.56283987	0.5761565	0.5654459	0.58236676	0.5631392	0.5560746	0.5835093
0.0	0.5858826	0.5577385	0.5714591	0.5700145	0.58101857	0.568221	0.58829725	0.56907827	0.5625013	0.5857415
0.0	0.013457978	0.00897955	0.016290506	0.2366368	0.0127584785	0.010759451	0.06648571	0.009939764	0.018925171	0.01408831
0.0	0.018577047	0.013244048	0.010103388	0.09144095	0.017154586	0.005617263	0.12190201	0.0116255125	0.05733978	0.016762722
0.0	0.019984704	0.015033228	0.014029941	0.066007026	0.02199456	0.005448647	0.21581319	0.011137222	0.10349444	0.016442984
0.0	0.016826462	0.015630504	0.019349193	0.08945661	0.027879838	0.005276807	0.20363943	0.011977661	0.03601579	0.016233983
0.0	0.01827579	0.022130944	0.025674654	0.30916256	0.035337787	0.0045625023	0.1745998	0.010729488	0.050358105	0.015051938
0.0	0.018054575	0.016028838	0.017099842	0.15802993	0.029329399	0.0052815042	0.15917468	0.013029912	0.07797433	0.009694687
0.0	0.01659682	0.017903615	0.016349073	0.08546566	0.031435233	0.005426143	0.13219848	0.0090589365	0.042287692	0.015093036
0.0	0.01599218	0.014942347	0.019536672	0.088567995	0.02068147	0.0055231224	0.145268	0.012557852	0.04011348	0.0146202035
0.0	0.0168494	0.01929927	0.018608239	0.27941546	0.033227727	0.0057430407	0.16171943	0.009224589	0.08134675	0.015445974
0.0	0.017294616	0.016026184	0.0125782555	0.11196957	0.030505804	0.0051544392	0.19403706	0.011335008	0.050259773	0.013589351
0.0	0.022715311	0.018625831	0.748149	0.9444176	0.10267284	0.02440259	0.9097104	0.024623038	0.5096469	0.022815926
0.0	0.58213425	0.5559123	0.5685	0.5633827	0.57599086	0.5677672	0.5830688	0.5638224	0.5563448	0.583908
0.0	0.5835926	0.55589575	0.5685055	0.5630681	0.57616866	0.5691082	0.58201927	0.5649036	0.5564227	0.58575577
0.0	0.58237517	0.55602235	0.570095	0.5614495	0.5764569	0.56812406	0.5821037	0.5629916	0.5563151	0.5850271
0.0	0.5839411	0.55547285	0.5693015	0.5646388	0.5766808	0.56900746	0.5819892	0.5634426	0.55712634	0.5857518
0.0	0.5866352	0.56061184	0.57193804	0.57245123	0.5816835	0.5698427	0.58912164	0.56906193	0.5621969	0.5867
0.0	0.58349395	0.556721	0.5698108	0.56748205	0.5768407	0.5679295	0.5834371	0.5650659	0.5571017	0.58514726
0.0	0.5821184	0.55568135	0.56664795	0.56635624	0.5758594	0.5680184	0.5819985	0.5626547	0.5559563	0.5844851
0.0	0.58591723	0.55945575	0.57400393	0.5706137	0.5814505	0.5694038	0.5883041	0.56807494	0.5607642	0.58539706
0.0	0.5827871	0.55510014	0.56994253	0.5645624	0.57664746	0.5677542	0.5817761	0.56335837	0.5564455	0.58438003
0.0	0.58671665	0.5608492	0.57398784	0.57202476	0.5811984	0.56895655	0.58949494	0.5684022	0.5603602	0.5856618
0.0	0.01613313	0.013188988	0.015009763	0.07508348	0.028017478	0.0021793614	0.03330265	0.010928093	0.054249693	0.011499663
0.0	0.5833421	0.55656	0.56926775	0.567471	0.57588917	0.5667278	0.58298355	0.56387854	0.5571123	0.58467597
0.0	0.58346725	0.55686784	0.5691238	0.56779736	0.5770032	0.56731224	0.5833195	0.5652082	0.55752623	0.5851362
0.0	0.58326507	0.5560259	0.5695531	0.56696624	0.5738671	0.56730413	0.5828908	0.56508386	0.55724484	0.5850959
0.0	0.5834937	0.5568349	0.5694214	0.5670736	0.57664675	0.567563	0.5835074	0.565518	0.556962	0.58502114
0.0	0.5828788	0.5547744	0.5693551	0.5664653	0.5757835	0.5671701	0.582007	0.5635408	0.5569775	0.5847104
0.0	0.5824443	0.5563214	0.5698032	0.5671387	0.57556456	0.56689674	0.5825425	0.565539	0.5566966	0.58492815
0.0	0.583028	0.5564056	0.5687762	0.566657	0.5762979	0.5676649	0.5825316	0.56557524	0.55625296	0.5848607
0.0	0.58274406	0.55665815	0.56969607	0.5670415	0.5769357	0.56733245	0.58256215	0.56529605	0.5566916	0.5851253
0.0	0.582666	0.5564756	0.5694359	0.5680033	0.57623357	0.56789505	0.58244574	0.56543505	0.55724823	0.58481395
0.0	0.58267957	0.5567546	0.56915534	0.5672077	0.5762167	0.56697446	0.5830436	0.5650258	0.5562	0.5845689
0.0	0.016690768	0.010529111	0.009211567	0.010310212	0.02368247	0.008166644	0.090436704	0.0067890347	0.023868369	0.012493482
0.0	0.58322847	0.5566039	0.5692889	0.5681395	0.57705504	0.56733793	0.5817854	0.56596357	0.5577375	0.58446896
0.0	0.5828068	0.556307	0.56926614	0.56710064	0.5756738	0.56819016	0.5827054	0.5656122	0.55603194	0.5848789
0.0	0.58277017	0.5561425	0.5688378	0.5681977	0.57629204	0.56713253	0.58295774	0.5656149	0.5573945	0.58502865
0.0	0.58344877	0.5566836	0.5694181	0.56791496	0.576381	0.5675911	0.5830037	0.5654086	0.55658317	0.5847437
0.0	0.5826699	0.5568823	0.5687016	0.5685236	0.5758704	0.5673081	0.5826457	0.565754	0.5563804	0.5848763
0.0	0.5834006	0.55581445	0.56942046	0.5679526	0.5772954	0.567556	0.58327186	0.56484985	0.5564139	0.58519393
0.0	0.5824846	0.55637	0.5694961	0.56762356	0.5765473	0.56746405	0.58267665	0.56521845	0.55567414	0.58458316
0.0	0.58317405	0.556871	0.56969595	0.56643456	0.57704246	0.5678949	0.58386636	0.56505543	0.5564954	0.58473027
0.0	0.5828774	0.5564991	0.56823415	0.5662456	0.5766077	0.5679347	0.5824359	0.564846	0.55739343	0.58477336
0.0	0.58261406	0.5567884	0.56924087	0.5673902	0.5768438	0.5674009	0.5825883	0.56542784	0.55725086	0.5835156
0.0	0.5823748	0.5547072	0.5691249	0.5673098	0.5770723	0.5681569	0.5828871	0.5648895	0.5562741	0.5838765
0.0	0.58253103	0.55685824	0.56946695	0.5675892	0.57556033	0.5678218	0.5818569	0.5654824	0.55609196	0.58504236
0.0	0.582947	0.55627054	0.5698435	0.5678894	0.5757359	0.56804824	0.58167446	0.5655551	0.5562302	0.5848133
0.0	0.58304864	0.5567885	0.568311	0.5680139	0.57662004	0.56781554	0.5825868	0.56559193	0.5569358	0.5838318
0.0	0.58540475	0.55918896	0.57390577	0.5710409	0.58027494	0.5697518	0.5873074	0.569048	0.5613827	0.58549935
0.0	0.5863697	0.5606286	0.5740909	0.57276314	0.5806867	0.5697661	0.5896212	0.5698019	0.5627109	0.5860295
0.0	0.5828714	0.55505735	0.56917745	0.5633647	0.5747307	0.5656124	0.58146507	0.5625445	0.55580187	0.583361
0.0	0.586347	0.5603713	0.5729143	0.57242656	0.5818859	0.5699262	0.589084	0.569725	0.56126595	0.5851245
0.0	0.5859892	0.5600142	0.5738271	0.5720685	0.57936835	0.56844735	0.58845794	0.568439	0.56091225	0.58518606
0.0	0.5831971	0.5559264	0.5685392	0.5656949	0.5784326	0.56837225	0.5829122	0.56498533	0.5553221	0.58411086
0.0	0.5864406	0.5611966	0.57331055	0.5718385	0.5821702	0.5698667	0.5902467	0.5688368	0.56286937	0.58581996
0.0	0.5817764	0.5555323	0.5694972	0.56514025	0.5760628	0.56844926	0.5822907	0.56472987	0.5566558	0.5851962
0.0	0.582565	0.5557382	0.5674096	0.5634344	0.57682437	0.5691051	0.582408	0.56491834	0.5560188	0.58601975
0.0	0.5821955	0.5558783	0.56946456	0.5644636	0.5762868	0.5677906	0.5824445	0.56364685	0.5568114	0.5857219
0.0	0.5863664	0.56052774	0.5746293	0.5750486	0.58361095	0.5697307	0.58848506	0.56870663	0.5635342	0.5859082
0.0	0.58544594	0.5604834	0.5743354	0.5739148	0.58327985	0.5694378	0.5895366	0.56858087	0.56482077	0.58591384
0.0	0.5879872	0.56212354	0.5755488	0.5753766	0.5848171	0.5707757	0.59260786	0.5714341	0.56448644	0.5866096
0.0	0.5879872	0.56212354	0.5755488	0.5753766	0.5848171	0.5707757	0.59260786	0.5714341	0.56448644	0.5866096
0.0	0.584055	0.5547492	0.5694249	0.5657584	0.5776556	0.56790155	0.5826061	0.5648371	0.55602986	0.58610755
0.0	0.5854747	0.5592603	0.57354796	0.57160634	0.581193	0.5694727	0.58837986	0.56926614	0.5617482	0.5854529
0.0	0.5835269	0.55356807	0.5695909	0.56630677	0.57584804	0.569038	0.5821509	0.56332415	0.5555832	0.58594894
0.0	0.58718973	0.5597974	0.5740302	0.57274425	0.58167833	0.569651	0.58976454	0.5678208	0.5611735	0.58654654
0.0	0.58559585	0.55982834	0.573799	0.57143134	0.5808041	0.56949794	0.5875405	0.5687792	0.562058	0.5862375
0.0	0.5825737	0.5539373	0.56705517	0.5666137	0.5770713	0.56576204	0.58231574	0.5638963	0.5562911	0.5848039
0.0	0.58563006	0.5603384	0.57220864	0.5700548	0.5797601	0.5693863	0.5880656	0.5689338	0.560969	0.58597714
0.0	0.58235246	0.555797	0.5690077	0.5629983	0.57587385	0.5675401	0.5788681	0.56393665	0.5561382	0.5853475
0.0	0.5825661	0.5542631	0.569421	0.5607868	0.57554275	0.5664074	0.58150655	0.5630334	0.55604744	0.58349204
0.0	0.5836626	0.5545631	0.56916094	0.56653905	0.57648814	0.56837547	0.58242995	0.5627451	0.5552677	0.58544075
0.0	0.5808338	0.5561164	0.5683853	0.56417835	0.5751909	0.56911474	0.58226645	0.5637811	0.55471045	0.5852838
0.0	0.014265087	0.012412142	0.024251655	0.7471284	0.03329659	0.007635967	0.15305121	0.0064529097	0.117233574	0.0197652
0.0	0.587757	0.5606808	0.5750255	0.5737754	0.5838953	0.5701296	0.5922723	0.5694023	0.5647045	0.58595085
0.0	0.587757	0.5606808	0.5750255	0.5737754	0.5838953	0.5701296	0.5922723	0.5694023	0.5647045	0.58595085
0.0	0.5828851	0.5554062	0.56905824	0.5630155	0.5758032	0.5693212	0.580685	0.56458765	0.5559093	0.58581465
0.0	0.5870244	0.55967593	0.5738945	0.5705373	0.5814857	0.5702479	0.589945	0.5686111	0.5626602	0.5855791
0.0	0.58643496	0.55986375	0.57392734	0.5702653	0.58121246	0.56916654	0.58897495	0.56855416	0.5613739	0.5860378
0.0	0.58591217	0.5598975	0.5729605	0.5719961	0.58104867	0.5707376	0.5893313	0.5686854	0.5620098	0.585337
0.0	0.58591217	0.5598975	0.5729605	0.5719961	0.58104867	0.5707376	0.5893313	0.5686854	0.5620098	0.585337
0.0	0.5870244	0.55967593	0.5738945	0.5705373	0.5814857	0.5702479	0.589945	0.5686111	0.5626602	0.5855791
0.0	0.5841104	0.5550259	0.5681881	0.56547433	0.57749015	0.5677856	0.5828558	0.5633845	0.55552435	0.5861362
0.0	0.5826637	0.5559528	0.56942785	0.5635096	0.5772466	0.5692145	0.58311254	0.564134	0.55402213	0.5846761
0.0	0.5831872	0.556315	0.5682484	0.56572396	0.57583	0.56937927	0.58238506	0.564928	0.5555234	0.58506644
0.0	0.5871094	0.56258553	0.5732922	0.57069683	0.58136	0.5713735	0.59163696	0.5697875	0.5632543	0.5854095
0.0	0.58078617	0.55418265	0.5688689	0.56550467	0.5766117	0.5680869	0.5819957	0.5639899	0.5558838	0.58513176
0.0	0.5815438	0.55503863	0.56848866	0.5622415	0.574996	0.56706995	0.58170754	0.56379616	0.557188	0.58304614
0.0	0.5850495	0.56053925	0.5736712	0.5721991	0.58313006	0.5701942	0.59202355	0.56994313	0.56338674	0.58466715
0.0	0.5873295	0.561353	0.5741004	0.5734316	0.5825232	0.571381	0.5905469	0.5704759	0.56261045	0.5853837
0.0	0.5833359	0.55696875	0.56899077	0.5644966	0.5767608	0.5689354	0.5854107	0.5657378	0.55646497	0.58393556
0.0	0.5868183	0.56174994	0.57260805	0.5717586	0.58198744	0.57007545	0.59162456	0.570409	0.56232697	0.58499604
0.0	0.58487475	0.56178206	0.57338893	0.5745708	0.5819842	0.569011	0.5913438	0.56804776	0.5631614	0.5848963
0.0	0.5820498	0.5576904	0.5705555	0.5676838	0.57908434	0.56909955	0.585151	0.5649313	0.5565687	0.5845476
0.0	0.5854812	0.5592269	0.5721884	0.5712137	0.5809102	0.56961405	0.5880341	0.5676812	0.5618424	0.58589906
0.0	0.58224624	0.55524933	0.5682457	0.563172	0.5745911	0.56814295	0.5819222	0.56402487	0.55588996	0.5846571
0.0	0.58379906	0.5548998	0.5674669	0.56503797	0.57647234	0.56873345	0.580575	0.56389236	0.5577148	0.58529985
0.0	0.58560914	0.5588168	0.57170624	0.5709552	0.58112466	0.57019186	0.5868855	0.5682016	0.56222594	0.5844532
0.0	0.58318114	0.55483705	0.5687806	0.5648157	0.57678723	0.56928366	0.5792905	0.5623918	0.55649567	0.5847995
0.0	0.023768473	0.009891015	0.01383435	0.2899108	0.029633509	0.0057132053	0.15282491	0.010549275	0.056499336	0.01793258
0.0	0.5838724	0.5557828	0.56727487	0.56610316	0.5775031	0.5668613	0.58135635	0.5642915	0.5552937	0.5859814
0.0	0.5830965	0.5549906	0.56831855	0.5650755	0.5757925	0.567549	0.5800768	0.5627732	0.5554742	0.58560055
0.0	0.5862546	0.56008875	0.5740931	0.5724202	0.58121943	0.5699298	0.5887683	0.56927264	0.56222445	0.5857894
0.0	0.5832121	0.5553839	0.5674994	0.5644618	0.5745567	0.5658031	0.58196956	0.5635439	0.557302	0.58453465
0.0	0.583359	0.55658346	0.5703086	0.5677904	0.5776122	0.56888306	0.58482754	0.56521255	0.5566143	0.58573824
0.0	0.58641595	0.5611326	0.5742284	0.5730621	0.5818952	0.5704397	0.59022933	0.56973267	0.56223047	0.5864575
0.0	0.58341175	0.5555233	0.5680984	0.5626384	0.575397	0.56823903	0.5813976	0.5637886	0.5567143	0.5847054
0.0	0.5818305	0.5553511	0.5689104	0.5629765	0.57639104	0.5674072	0.58223087	0.5634926	0.5556804	0.5835012
0.0	0.58296025	0.5547567	0.56778586	0.5637752	0.5746523	0.565328	0.57893836	0.563862	0.5566917	0.58448094
0.0	0.5811411	0.5548648	0.56708604	0.56387323	0.5757875	0.56729996	0.5823573	0.5623688	0.5561035	0.5845043
0.0	0.58637786	0.56037396	0.57125986	0.5714383	0.5796004	0.5698409	0.588243	0.5686147	0.5609331	0.5854137
0.0	0.58670974	0.5599146	0.5729748	0.5699742	0.58037627	0.56993157	0.58760804	0.5685014	0.5609366	0.5856078
0.0	0.58298576	0.5553686	0.5693821	0.5612882	0.5770307	0.56836224	0.5818313	0.56437284	0.55488676	0.5858077
0.0	0.5851533	0.5598071	0.57259387	0.56822723	0.5811584	0.56937414	0.5873623	0.5682341	0.56050867	0.5848718
0.0	0.5870676	0.5602713	0.5730505	0.57183695	0.58118224	0.57019293	0.58820367	0.5685703	0.5609719	0.5854028
0.0	0.58248895	0.55536616	0.5697382	0.56113523	0.5768406	0.5670002	0.58154947	0.5632547	0.55467373	0.5851021
0.0	0.58248895	0.55536616	0.5697382	0.56113523	0.5768406	0.5670002	0.58154947	0.5632547	0.55467373	0.5851021
0.0	0.5831135	0.55588984	0.5692831	0.5645351	0.5760473	0.5687139	0.5799711	0.56419724	0.5549648	0.5843964
0.0	0.58383745	0.5547242	0.5684902	0.5637859	0.57583815	0.56782657	0.5816576	0.5635952	0.5568155	0.5856637
0.0	0.5833814	0.5553027	0.5703322	0.5681315	0.5792092	0.5688548	0.58202785	0.5649631	0.557723	0.58452725
0.0	0.58598286	0.5601668	0.57138777	0.5708852	0.58086735	0.56931406	0.59216803	0.57093984	0.5625896	0.5848854
0.0	0.58251315	0.5592467	0.57282805	0.5686988	0.5770066	0.5683913	0.58666784	0.56697184	0.5615718	0.5853773
0.0	0.583697	0.5587032	0.5732011	0.5685636	0.5804247	0.5678001	0.5882837	0.5686258	0.5613625	0.5852526
0.0	0.009757745	0.011818315	0.02976172	0.068657085	0.0132126715	0.0026821054	0.023176027	0.006710687	0.08813251	0.007895438
0.0	0.58803695	0.56192935	0.5755961	0.5744223	0.58326536	0.57153195	0.59232163	0.57141554	0.56478167	0.5866191
0.0	0.58321893	0.5563359	0.56952196	0.5678834	0.57640165	0.56817484	0.5830089	0.5657424	0.55517346	0.58527756
0.0	0.5817522	0.55641496	0.5683159	0.56435275	0.5750766	0.56946534	0.5820641	0.56247145	0.55509263	0.58542216
0.0	0.58358675	0.5555573	0.5670569	0.56270087	0.5771403	0.5693277	0.58195573	0.5647801	0.55338854	0.58579
0.0	0.582156	0.55460066	0.5667272	0.56523484	0.5763178	0.56805444	0.580416	0.5640534	0.5556468	0.5829736
0.0	0.58113694	0.55484724	0.5661206	0.566978	0.57509476	0.5678224	0.5819838	0.56013185	0.55496985	0.58242804
0.0	0.020972846	0.012740647	0.042478755	0.34954113	0.036563914	0.007909245	0.5307762	0.011662559	0.04822227	0.018365275
0.0	0.0176344	0.010905295	0.033412833	0.0068000755	0.021362606	0.010466088	0.5996436	0.011082978	0.020844053	0.015526635
0.0	0.58692205	0.56152886	0.57454276	0.57568747	0.58361614	0.57067263	0.59126854	0.57002884	0.5650732	0.5860456
0.0	0.5863933	0.5605344	0.57324135	0.57444304	0.58355314	0.5674931	0.59053487	0.5694911	0.5644115	0.5856346
0.0	0.014092854	0.011244948	0.021271868	0.0037558884	0.0116812065	0.009433981	0.041800365	0.013261447	0.036760498	0.012368566
0.0	0.5833087	0.55623764	0.56918454	0.5656837	0.57522166	0.5687416	0.5822707	0.56386214	0.55521053	0.5853375
0.0	0.5845332	0.5565921	0.5708424	0.56830746	0.5792004	0.5691905	0.5844631	0.5643	0.55892915	0.58482623
0.0	0.5824929	0.55589956	0.5685785	0.56317776	0.5754628	0.5672966	0.5803086	0.5634691	0.555016	0.58505994
0.0	0.5829612	0.55585927	0.56665707	0.56384337	0.5750735	0.56948304	0.581941	0.5631519	0.5572774	0.58587927
0.0	0.0123994	0.011328864	0.029996987	0.041052323	0.021835737	0.011572104	0.05687339	0.011660229	0.025108876	0.01738687
0.0	0.014837622	0.011471934	0.045930024	0.0070906216	0.018837871	0.010628346	0.03175656	0.0074582463	0.04609888	0.00939737
0.0	0.58615094	0.5588847	0.5714032	0.57156414	0.58023465	0.56989527	0.58871853	0.568857	0.5616015	0.58629817
0.0	0.5847277	0.5567225	0.5677977	0.5659967	0.57748705	0.5694522	0.5851522	0.56478935	0.5566064	0.5858841
0.0	0.5839651	0.55649304	0.5688285	0.5654978	0.57625955	0.56993884	0.5846192	0.5648875	0.5563416	0.58532816
0.0	0.58326566	0.555698	0.56910026	0.5640056	0.57591134	0.5677991	0.5819053	0.56282747	0.55594975	0.58562994
0.0	0.5827278	0.55561876	0.56888777	0.5645687	0.57714254	0.5676694	0.5822287	0.5631063	0.5568274	0.58465475
0.0	0.5827709	0.5558173	0.5681335	0.56558067	0.5750513	0.5672485	0.5824739	0.562487	0.555142	0.5837005
0.0	0.5827777	0.5557837	0.56908524	0.5638926	0.57714564	0.5677351	0.5817003	0.56386405	0.5559317	0.5858502
0.0	0.58779067	0.56295776	0.57460976	0.5753408	0.5837988	0.57158756	0.5924093	0.57126606	0.5631872	0.5853494
0.0	0.58779067	0.56295776	0.57460976	0.5753408	0.5837988	0.57158756	0.5924093	0.57126606	0.5631872	0.5853494
0.0	0.58371514	0.55612046	0.56767476	0.56508166	0.5753986	0.56881565	0.58136886	0.56409234	0.55369306	0.58405507
0.0	0.581858	0.55541843	0.5677384	0.56338876	0.57731616	0.5685467	0.5818961	0.5642572	0.55620635	0.58573985
0.0	0.014477044	0.009036794	0.025901968	0.023224503	0.018062675	0.007727223	0.019827968	0.015966425	0.022133654	0.016376834
0.0	0.014407414	0.009002034	0.025715373	0.022797326	0.018044313	0.007697002	0.01958938	0.016002523	0.022173317	0.016355095
0.0	0.0144295385	0.00900285	0.025838135	0.022946626	0.018046528	0.007693521	0.019573571	0.015979856	0.022197451	0.016343478
0.0	0.58111846	0.5543089	0.56673443	0.5657637	0.5763242	0.5674739	0.58222514	0.5624754	0.55577886	0.5847403
0.0	0.58384633	0.55550474	0.5683754	0.5629257	0.57777286	0.5690311	0.5822106	0.5615033	0.557133	0.5859272
0.0	0.012258688	0.010947989	0.009830938	0.04703511	0.020029273	0.011874581	0.02341698	0.0091156615	0.20593773	0.009593586
0.0	0.012252148	0.010941429	0.009839687	0.046953086	0.02007737	0.0118454	0.023511982	0.009131633	0.20619933	0.009609489
0.0	0.025530573	0.015394	0.011159267	0.374143	0.030088147	0.003030041	0.105188765	0.010609194	0.22084633	0.01779616
0.0	0.016551849	0.0139182145	0.013843551	0.8358878	0.053367786	0.006670501	0.075102046	0.012716523	0.19419588	0.012879695
0.0	0.58702874	0.5609478	0.5730153	0.5716628	0.58098197	0.57052225	0.59004843	0.5697825	0.5633396	0.5860482
0.0	0.583624	0.55689853	0.5691807	0.5669691	0.5804829	0.56828445	0.58412707	0.5639976	0.55857366	0.5852958
0.0	0.5835865	0.55568075	0.5690528	0.5635096	0.5761754	0.56849885	0.5820621	0.5634503	0.55680424	0.5858596
0.0	0.58593774	0.5605248	0.57412076	0.57291853	0.58378667	0.57013714	0.5899931	0.56958497	0.5635378	0.5856631
0.0	0.58167917	0.5553674	0.567648	0.56364495	0.57771087	0.56692123	0.5812872	0.5622117	0.55499965	0.584369
0.0	0.5826407	0.5554854	0.5656665	0.5648249	0.5758942	0.5678046	0.5826473	0.5635499	0.55599874	0.58366126
0.0	0.5833002	0.5557158	0.5656081	0.56508166	0.5771492	0.56761765	0.5820397	0.5621488	0.55550975	0.5851191
0.0	0.5831079	0.55436426	0.5656713	0.5660438	0.57744014	0.5672983	0.58285266	0.5628508	0.55613095	0.5850795
0.0	0.5818494	0.55558455	0.5654581	0.5660456	0.57808894	0.56726444	0.58272064	0.56292874	0.55547345	0.58469623
0.0	0.5813875	0.554708	0.56590945	0.56675357	0.5778706	0.5665772	0.58133125	0.5640298	0.5547247	0.5844061
0.0	0.5832312	0.5553925	0.5662168	0.5656062	0.57772905	0.56778836	0.5835148	0.5627976	0.5570683	0.58493686
0.0	0.5831489	0.55545425	0.56572336	0.56513894	0.57757425	0.56852496	0.5821173	0.5623449	0.5546924	0.5833283
0.0	0.5827712	0.5552935	0.5657002	0.5675141	0.57790035	0.5688529	0.58137006	0.56312704	0.5557668	0.5852895
0.0	0.58272356	0.5552718	0.5661246	0.56470513	0.57776845	0.56842613	0.5806259	0.5624862	0.5557817	0.5848017
0.0	0.58255696	0.5550139	0.56591636	0.5666523	0.57741237	0.56788486	0.5808252	0.563	0.55439013	0.5850327
0.0	0.58263046	0.55345976	0.56605995	0.5639304	0.5769207	0.5671481	0.5817591	0.56290656	0.5565689	0.5841446
0.0	0.5816504	0.55462784	0.56579787	0.56606764	0.577809	0.5681576	0.5817366	0.56395024	0.55649936	0.5839862
0.0	0.5816174	0.5534504	0.56546116	0.56346655	0.5770925	0.566479	0.5832567	0.56345755	0.5537908	0.5832987
0.0	0.5830004	0.5556883	0.56541735	0.56765664	0.5774199	0.56858885	0.5816448	0.5636047	0.5555328	0.58459103
0.0	0.583005	0.5558817	0.56580937	0.56562287	0.5778706	0.5682863	0.5820777	0.56295127	0.55416197	0.5849792
0.0	0.5824879	0.55434865	0.56535566	0.56645674	0.57784015	0.56803775	0.5826754	0.5625968	0.5541558	0.58505344
0.0	0.58304095	0.55510616	0.56414235	0.5626774	0.57555485	0.5679286	0.5822014	0.56340575	0.55620825	0.5831513
0.0	0.5824737	0.5549252	0.56522715	0.56753576	0.57756776	0.5684354	0.5826744	0.56355166	0.5562286	0.5847734
0.0	0.5859903	0.55904126	0.5740873	0.57030016	0.58052766	0.56924814	0.5893133	0.56838673	0.56032825	0.58568525
0.0	0.58412635	0.5548545	0.5696626	0.5674226	0.57883286	0.5677189	0.58343625	0.56417036	0.5571273	0.5844405
0.0	0.02764304	0.018062416	0.0396467	0.70313686	0.05839522	0.0034499445	0.19429792	0.018602801	0.15045552	0.03575758
0.0	0.017177353	0.010557745	0.0110577075	0.01588134	0.016308168	0.010623754	0.084895946	0.008830165	0.025619926	0.013425248
0.0	0.58333534	0.5551533	0.56877756	0.5678355	0.5802099	0.5687134	0.583947	0.56423676	0.5570679	0.5857401
0.0	0.022460915	0.018529503	0.74547964	0.9420188	0.10178288	0.024156222	0.9090948	0.024284497	0.5111366	0.022585563
0.0	0.58579004	0.56054366	0.57317406	0.5734291	0.58358926	0.5699919	0.5914093	0.568834	0.56466836	0.58609796
0.0	0.58713233	0.56028426	0.5743145	0.57340604	0.5838962	0.56924284	0.5908013	0.56930447	0.5631452	0.5861431
0.0	0.5852201	0.56114185	0.57344955	0.5743712	0.5840611	0.5684998	0.5911429	0.56925833	0.56449157	0.5858575
0.0	0.58612615	0.5601361	0.57475764	0.5742395	0.5842906	0.56908345	0.5905626	0.5695131	0.56444013	0.5860474
0.0	0.58515525	0.5592479	0.57367516	0.57235366	0.58305913	0.5693728	0.59160125	0.56928384	0.56432927	0.58603054
0.0	0.5863525	0.5589303	0.5746302	0.57255185	0.58297384	0.56919533	0.59067774	0.5700575	0.5638729	0.58654875
0.0	0.5835805	0.55712867	0.570434	0.56947964	0.5796607	0.5692636	0.5854895	0.5634061	0.5587201	0.5852678
0.0	0.5849056	0.5560707	0.5714438	0.56882036	0.5803133	0.5693638	0.58506125	0.5655786	0.557264	0.5852331
0.0	0.5869274	0.5607377	0.57358044	0.5707924	0.5816493	0.5698204	0.5898786	0.5685734	0.5632863	0.58620536
0.0	0.58717525	0.5600581	0.57376546	0.57195944	0.58145654	0.56883097	0.58902144	0.5693485	0.56398404	0.5856875
0.0	0.58632714	0.5603174	0.57430154	0.57161546	0.5837771	0.57044184	0.5907618	0.5688856	0.56458336	0.5858558
0.0	0.5872177	0.55947644	0.574679	0.57228416	0.5839309	0.57055503	0.5899747	0.5697802	0.56369144	0.58543307
0.0	0.58657295	0.55993	0.5731537	0.5736105	0.5843016	0.57013875	0.5903301	0.5694491	0.56406796	0.58662486
0.0	0.012383457	0.007987205	0.022133786	0.00552505	0.027210627	0.006171887	0.05116114	0.008656159	0.0186911	0.012605206
0.0	0.58295274	0.55488265	0.5683481	0.5628669	0.5763569	0.56798774	0.58196384	0.5627595	0.5552794	0.5844138
0.0	0.5867506	0.56243336	0.5737539	0.57505286	0.58489925	0.5713135	0.5928744	0.57117504	0.5634853	0.5866853
0.0	0.58297896	0.5561152	0.567149	0.56457275	0.57613575	0.5678208	0.58254176	0.5644467	0.55691314	0.5857324
0.0	0.026270533	0.022581264	0.10686427	0.96958476	0.06010098	0.012411225	0.7134301	0.022970729	0.39788577	0.021891458
0.0	0.58226085	0.5547653	0.56783277	0.56142056	0.5772345	0.56719315	0.5822604	0.56506246	0.5561598	0.5852624
0.0	6.765757e-05	0.027176043	0.048624963	0.96021116	0.114651896	0.012099565	0.84649986	0.00016592263	0.43483296	0.031188149
0.0	3.1783544e-05	4.7629976e-05	2.0768724e-05	0.0004589324	0.00010375661	2.8305767e-06	0.009400531	3.8731992e-05	0.005399118	0.00015191363
0.0	9.198222e-05	5.3827673e-05	2.8332146e-05	0.00047576518	0.00010985026	9.7682205e-06	0.03834064	3.0482366e-05	0.0070042596	0.00015643606
0.0	2.955526e-05	5.5559613e-05	0.0001328495	0.0006511649	9.722456e-05	0.010418919	0.009081441	0.00027562788	0.0028492918	5.537955e-05
0.0	9.121289e-05	0.00026511072	3.11755e-05	0.0006839018	0.0010822337	3.974006e-06	0.012449314	0.0001199634	0.002022413	5.7987218e-05
0.0	9.140914e-05	0.00026536384	3.105337e-05	0.0006808281	0.0010821503	3.965968e-06	0.012460122	0.0001197137	0.0020221418	5.794123e-05
0.0	2.9620045e-05	0.00022229254	7.4052645e-05	0.0013154786	0.0011556504	0.008473377	0.028288785	0.0002730458	0.0027705822	3.662225e-05
0.0	7.155931e-05	0.0002203146	2.862726e-05	0.97171754	0.0005601088	0.00718632	0.008106366	9.0949805e-05	0.0022433419	3.9930193e-05
0.0	0.58556545	0.5595772	0.5727515	0.5690671	0.58145106	0.5689613	0.58929056	0.5696808	0.5616947	0.58607197
0.0	0.58232677	0.5560759	0.5695569	0.565386	0.57561	0.56776017	0.5823399	0.5629781	0.556498	0.5844999
0.0	0.5827627	0.5555157	0.56988865	0.5647606	0.57579654	0.5670251	0.5828623	0.5628068	0.55657834	0.58545905
0.0	0.58206177	0.5561512	0.5687981	0.561843	0.5750448	0.5671824	0.58235604	0.5637004	0.5563009	0.5852036
0.0	0.5818961	0.5557423	0.5690298	0.5639401	0.57379586	0.56751335	0.58123296	0.5636088	0.5557267	0.5843847
0.0	0.5824648	0.55616724	0.56940544	0.56420356	0.57669526	0.5678259	0.58198947	0.56407285	0.5561755	0.5849286
0.0	0.58168405	0.55533534	0.5690306	0.5654214	0.5749356	0.56524473	0.58048296	0.5622268	0.5563562	0.58456004
0.0	0.5829287	0.55559534	0.569785	0.5633053	0.57670844	0.5664186	0.58285224	0.5639292	0.55648214	0.5850249
0.0	0.5819757	0.5554936	0.5693902	0.5642646	0.57512516	0.5653798	0.5803696	0.5622184	0.55656004	0.5849006
0.0	0.58188516	0.555021	0.56738216	0.56302536	0.5747519	0.56739426	0.5810518	0.56385833	0.55614597	0.5854328
0.0	0.58236814	0.55562556	0.5676653	0.5633213	0.57554466	0.56770515	0.5822371	0.56414884	0.55745035	0.5848556
0.0	0.58244926	0.55525535	0.56847674	0.56376135	0.57549405	0.56778246	0.58174956	0.56341225	0.55635303	0.5855152
0.0	0.5817262	0.55585295	0.5682274	0.56350565	0.57638264	0.5678554	0.5821945	0.5632183	0.55675566	0.5841328
0.0	0.5822678	0.5559348	0.5690386	0.5628435	0.5760012	0.56789523	0.58319175	0.56392795	0.55669945	0.585307
0.0	0.5820463	0.55467385	0.5691254	0.5651611	0.5745354	0.5668498	0.5820778	0.5617196	0.55512565	0.58398926
0.0	0.5822971	0.55516475	0.5674452	0.5644214	0.5749827	0.56643784	0.5811682	0.56403923	0.5544103	0.58457625
0.0	0.58205324	0.5542795	0.5694087	0.5656794	0.5754273	0.56749517	0.5821235	0.5642047	0.5544772	0.58471996
0.0	0.58270746	0.55517584	0.568529	0.5629536	0.5728146	0.56515956	0.5817117	0.5639897	0.5567061	0.58474624
0.0	0.58272624	0.5553628	0.5691041	0.56461215	0.5760931	0.5652868	0.5808063	0.5642868	0.5563982	0.5853052
0.0	0.58177614	0.5549704	0.56806767	0.56372243	0.5756821	0.56696284	0.58183765	0.56329083	0.5554577	0.5849842
0.0	0.5819302	0.55546707	0.56783915	0.5630858	0.5746552	0.5654329	0.58125836	0.5619761	0.55639786	0.5852778
0.0	0.5822481	0.5548939	0.56862617	0.5621635	0.57619125	0.56809694	0.5820863	0.56360084	0.5559443	0.58457005
0.0	0.5825977	0.5554213	0.5683021	0.5651038	0.5753316	0.56707686	0.5814726	0.56366485	0.55573136	0.58313805
0.0	0.58138895	0.5538224	0.56728554	0.56292	0.5759549	0.5684747	0.5831549	0.56464326	0.5540751	0.5838601
0.0	0.5823139	0.5546991	0.5669258	0.5656028	0.5751733	0.56740624	0.5829133	0.56411093	0.55429465	0.58441836
0.0	0.58285975	0.55561614	0.5687524	0.5630869	0.57650495	0.56780434	0.5816843	0.56426734	0.5560684	0.5835109
0.0	0.58254427	0.55482966	0.5660225	0.5643649	0.57589066	0.5660901	0.5805404	0.5640918	0.55583936	0.58400977
0.0	0.58216953	0.55602264	0.5689882	0.56366867	0.5761777	0.56775546	0.5808846	0.56343573	0.5557128	0.58437735
0.0	0.5820248	0.55521107	0.56866765	0.56250286	0.57585794	0.5678301	0.58085996	0.564083	0.55595493	0.5841414
0.0	0.58320546	0.555311	0.56809366	0.5603852	0.5764565	0.56744343	0.58177596	0.5638048	0.55698574	0.5839046
0.0	0.5829192	0.55482715	0.5680117	0.56550825	0.5759114	0.5677182	0.5815301	0.56342095	0.5564291	0.58475965
0.0	0.58285046	0.55564815	0.56869453	0.5629222	0.57690024	0.56806195	0.58259076	0.56355345	0.5559702	0.5851089
0.0	0.5822693	0.55592674	0.56802213	0.56572914	0.57670736	0.5673687	0.5815538	0.56362396	0.5551818	0.5851148
0.0	0.58172315	0.5559256	0.56922907	0.5641036	0.57829374	0.5679885	0.5828596	0.5639136	0.5554963	0.5844723
0.0	0.5821751	0.555732	0.56846505	0.5623229	0.5756835	0.5663939	0.5821373	0.5627478	0.5567243	0.5850225
0.0	0.58218175	0.55458343	0.568246	0.56391525	0.57665086	0.5676699	0.58205795	0.5628562	0.5561347	0.5845103
0.0	0.58357894	0.5548352	0.5689779	0.5647897	0.57580864	0.5667721	0.5829758	0.5630998	0.5548858	0.58489025
0.0	0.58188754	0.5552487	0.5674128	0.56134766	0.5773704	0.56727594	0.58102155	0.56430835	0.5559584	0.58526635
0.0	0.026182849	0.027716607	0.13510837	0.9800015	0.066873714	0.01068331	0.8126324	0.00027066979	0.5760858	0.02981541
0.0	3.157656e-05	4.763929e-05	2.080016e-05	0.0004575998	0.00010368016	2.8200575e-06	0.009330288	3.8740713e-05	0.005401141	0.0001513066
0.0	3.1554828e-05	4.7784753e-05	2.081949e-05	0.00046037327	0.00010372416	2.8148502e-06	0.009367109	3.8654834e-05	0.005420716	0.0001512753
0.0	8.3544466e-05	0.01162874	0.009949746	0.013101404	0.020193588	0.01048171	0.24971794	0.00010622001	0.04656062	0.01945706
0.0	8.34412e-05	0.011662251	0.00994059	0.0129564265	0.020214647	0.010504832	0.25072807	0.00010598649	0.046710115	0.019443775
0.0	3.0825267e-05	4.62382e-05	3.4961417e-05	2.675151e-07	9.05715e-05	2.9329209e-05	0.0002571442	2.1298369e-05	0.0011287584	0.00014415398
0.0	9.041272e-05	6.7793e-05	0.00010642592	0.029687071	3.0873336e-05	0.012082614	0.00019809617	1.5877715e-05	0.00017110136	0.00010625161
0.0	9.029107e-05	6.799987e-05	0.000106919266	0.029015457	3.0974636e-05	0.012071884	0.00019752374	1.588256e-05	0.00017155454	0.00010617738
0.0	9.007341e-05	6.771418e-05	0.000106370324	0.029175617	3.101543e-05	0.012077818	0.00019735996	1.5859798e-05	0.0001704024	0.0001062191
0.0	3.2401e-05	3.1012027e-05	1.4675922e-05	1.6484431e-07	3.026608e-05	7.155331e-06	0.00024211833	2.686967e-05	0.0006866728	0.00013481345
0.0	3.2411815e-05	3.0876046e-05	1.4692699e-05	1.6259351e-07	3.0311025e-05	7.1147624e-06	0.00024115737	2.6872538e-05	0.0006834385	0.00013469678
0.0	3.2346077e-05	3.1001116e-05	1.4693987e-05	1.6186604e-07	3.0302643e-05	7.148067e-06	0.0002418689	2.6754096e-05	0.000685426	0.00013498144
0.0	0.0129629895	0.010561291	0.026682774	0.0047471346	0.022716181	0.008813304	0.044995796	0.008821814	0.025065627	0.014334828
0.0	0.012994816	0.010613499	0.026299406	0.0046778913	0.022704093	0.008830682	0.044966873	0.008860176	0.02518233	0.01433053
0.0	0.012974392	0.010566943	0.026715431	0.0047072195	0.022679655	0.008849525	0.04506325	0.008867595	0.025180005	0.014335177
0.0	0.012966871	0.010575731	0.026866462	0.004693545	0.02265174	0.008826665	0.045131102	0.008859489	0.025106397	0.014324247
0.0	0.012980372	0.010580612	0.026908884	0.0046769767	0.022660818	0.008839778	0.045061022	0.008879484	0.02518597	0.014367709
0.0	0.012993653	0.010605721	0.026644295	0.0047275997	0.022636712	0.008831588	0.044964477	0.008846414	0.025221942	0.014362416
0.0	0.01298727	0.010601639	0.02670454	0.0046726367	0.022700306	0.008833175	0.04507674	0.008869104	0.025201792	0.01431827
0.0	0.014120136	0.0097934995	0.014413394	0.0071653393	0.018351195	0.0067497957	0.04667417	0.011842118	0.052491512	0.017670773
0.0	0.014106523	0.009814575	0.0142312525	0.0071115303	0.018327579	0.0067517078	0.046778582	0.011876388	0.052539002	0.01763633
0.0	0.014131347	0.009781054	0.014403399	0.0070869634	0.018359426	0.006748166	0.04673987	0.0118566295	0.052635454	0.017638793
0.0	0.014112644	0.009786939	0.014484596	0.0070845312	0.018355636	0.006741068	0.046834163	0.011865716	0.05258785	0.017635506
0.0	0.0141331125	0.009798231	0.014390963	0.0070776315	0.01835824	0.006755252	0.046815254	0.011886677	0.052772067	0.017674217
0.0	0.014105415	0.009806061	0.014417235	0.0071204575	0.018357921	0.0067611984	0.046953194	0.011892386	0.052832548	0.01768964
0.0	0.01413831	0.009802117	0.0144262565	0.007173003	0.018360948	0.0067584263	0.046885256	0.011898557	0.0527647	0.017660389
0.0	0.015172111	0.018478572	0.030177582	0.09772348	0.01182178	0.009731968	0.11582399	0.00015915073	0.08068109	0.015439369
0.0	0.015169731	0.018537553	0.029715229	0.09706561	0.011820075	0.009735589	0.1158317	0.00015876454	0.08068371	0.0154044395
0.0	0.015129919	0.018433647	0.030202014	0.09665986	0.011823149	0.00973433	0.11608391	0.00015897314	0.080660105	0.0154110445
0.0	0.01516916	0.018462026	0.030053375	0.09678333	0.011740583	0.009688724	0.116072476	0.00015886387	0.08037903	0.015390548
0.0	0.015177306	0.018496813	0.03053655	0.097182274	0.011795494	0.009748792	0.11621517	0.0001594702	0.08057922	0.015455532
0.0	0.015174405	0.018478548	0.030263023	0.09781213	0.011794127	0.009733052	0.11668956	0.00015870157	0.0810721	0.015460002
0.0	0.01518962	0.01853783	0.030293347	0.09675625	0.01179765	0.009734739	0.11605726	0.00015924743	0.08064067	0.015439034
0.0	0.015154579	0.018523045	0.030187674	0.09689803	0.011802033	0.009741199	0.11573679	0.00015939114	0.08051565	0.015430722
0.0	9.124072e-05	3.4600747e-05	2.6747592e-05	1.6544767e-07	3.22048e-05	3.989491e-05	0.0018790684	2.1153857e-05	0.00055305666	0.00013760148
0.0	3.318605e-05	0.00017069593	0.00011886207	1.8693599e-07	0.00014701035	9.819132e-06	0.00056028017	0.00013722216	0.00023484477	3.6369955e-05
0.0	3.315277e-05	0.00017131033	0.00011770844	1.8662729e-07	0.00014723228	9.813029e-06	0.00056032557	0.00013666457	0.00023428074	3.6279645e-05
0.0	3.3309672e-05	0.00017115308	0.00011864103	1.8770058e-07	0.00014708255	9.8175315e-06	0.0005602145	0.00013696581	0.00023521364	3.6314155e-05
0.0	3.321296e-05	0.00017070977	0.00011890537	1.8856142e-07	0.0001468152	9.762726e-06	0.0005589601	0.00013706954	0.00023450982	3.6246136e-05
0.0	3.3206594e-05	0.0001710035	0.00011945109	1.878691e-07	0.00014710148	9.802236e-06	0.0005600946	0.00013710275	0.00023396556	3.6394034e-05
0.0	3.3188295e-05	0.00017056252	0.00011873021	1.8861878e-07	0.00014681507	9.8119435e-06	0.00055749656	0.00013720305	0.00023468451	3.6365793e-05
0.0	3.314749e-05	0.0001706406	0.000119064454	1.8884882e-07	0.00014731837	9.818589e-06	0.00056269596	0.00013689778	0.00023470062	3.627439e-05
0.0	3.2427088e-05	3.0861916e-05	1.46189295e-05	1.6397584e-07	3.0338004e-05	7.1415325e-06	0.00024109414	2.6860036e-05	0.0006847467	0.00013483634
0.0	3.241763e-05	3.097753e-05	1.4509815e-05	1.6142147e-07	3.0230396e-05	7.150058e-06	0.00024173471	2.6804202e-05	0.0006820292	0.00013459985
0.0	3.2390682e-05	3.0968375e-05	1.4604995e-05	1.622535e-07	3.0383027e-05	7.154867e-06	0.00024152806	2.6816397e-05	0.0006861874	0.00013448206
0.0	3.242406e-05	3.0976087e-05	1.4550332e-05	1.6380095e-07	3.016931e-05	7.1222025e-06	0.00024184631	2.6794236e-05	0.0006825013	0.00013439247
0.0	3.2434327e-05	3.0969026e-05	1.47060155e-05	1.6095538e-07	3.0284038e-05	7.1395107e-06	0.00024234071	2.6849792e-05	0.0006823611	0.00013487233
0.0	3.2416825e-05	3.093334e-05	1.4665737e-05	1.611609e-07	3.0345092e-05	7.140361e-06	0.00024192124	2.67249e-05	0.0006826694	0.00013432532
0.0	8.348744e-05	0.011615539	0.009891388	0.01317748	0.020119583	0.010512456	0.2499298	0.000106264786	0.04668757	0.019468572
0.0	8.361891e-05	0.011680766	0.009801339	0.013115697	0.02017911	0.010503137	0.24997184	0.000106103784	0.046657972	0.019429252
0.0	8.370483e-05	0.011614839	0.009922075	0.013013384	0.020193776	0.010516654	0.24956481	0.000106082945	0.046638686	0.019449603
0.0	8.350543e-05	0.011646379	0.009948158	0.013156922	0.0201874	0.010509878	0.25076452	0.00010596486	0.046573184	0.019405093
0.0	8.3629115e-05	0.011641488	0.009943923	0.012986481	0.020180384	0.010492863	0.25082955	0.00010608082	0.04665775	0.019453542
0.0	8.3561594e-05	0.011651962	0.009910184	0.013118579	0.02017975	0.01049372	0.2507899	0.000106119776	0.04670608	0.019484673
0.0	8.354494e-05	0.011685115	0.009961293	0.012987613	0.020195125	0.010500025	0.25056067	0.000105923435	0.04671659	0.019463804
0.0	3.0897165e-05	4.60858e-05	3.494895e-05	2.6777752e-07	9.013639e-05	2.9317382e-05	0.00025547514	2.1243577e-05	0.0011261436	0.00014418588
0.0	3.0894575e-05	4.6189238e-05	3.4660126e-05	2.6588376e-07	9.042186e-05	2.9351622e-05	0.00025649727	2.1307409e-05	0.0011237513	0.00014374263
0.0	3.0893836e-05	4.6113317e-05	3.4877965e-05	2.6734884e-07	9.0326546e-05	2.9376994e-05	0.00025661883	2.1325704e-05	0.0011293681	0.0001439382
0.0	3.088382e-05	4.6195935e-05	3.495995e-05	2.6907077e-07	9.01345e-05	2.9335446e-05	0.00025727367	2.1356274e-05	0.001124713	0.00014383352
0.0	3.0951873e-05	4.6154717e-05	3.516036e-05	2.6681013e-07	9.036764e-05	2.9335755e-05	0.00025778217	2.1324282e-05	0.0011285449	0.00014415178
0.0	3.0936528e-05	4.619964e-05	3.5002653e-05	2.6948192e-07	9.001288e-05	2.9418485e-05	0.00025580855	2.1376485e-05	0.0011259265	0.00014453386
0.0	3.0929034e-05	4.6287394e-05	3.5001514e-05	2.6665748e-07	9.007246e-05	2.9363157e-05	0.00025720499	2.1365828e-05	0.0011281203	0.00014379238
0.0	0.01381245	0.014303377	0.011994567	0.009508266	0.013996458	0.012279572	0.058139365	0.010641866	0.04373839	0.0141334385
0.0	0.013078415	0.011691615	0.025801757	0.14954041	0.034888353	0.0055803964	0.15341356	0.010588182	0.06961771	0.016058084
0.0	0.586861	0.5600878	0.5739755	0.5718271	0.5808153	0.5701613	0.588698	0.568183	0.5607302	0.5858112
0.0	0.5819653	0.5536524	0.56882006	0.5621893	0.5755122	0.5673945	0.5810774	0.56379527	0.55691713	0.5842193
0.0	0.58206975	0.55558455	0.5687485	0.56560266	0.5757623	0.5680332	0.58161557	0.56212926	0.5553025	0.5843611
0.0	0.58150953	0.5558128	0.5685656	0.5672245	0.57590115	0.5680421	0.58155483	0.56143296	0.5559445	0.584895
0.0	0.583546	0.5560666	0.56841695	0.56469417	0.57683843	0.5679103	0.58231956	0.563773	0.55610704	0.5849382
[truncated: 18,821 more rows]
