# Supplementary material for: Teasing out missing reactions in genome-scale metabolic networks through hypergraph learning
Source: Nat Commun. 2023 Apr 25;14:2375. doi: 10.1038/s41467-023-38110-7 (PMC10130184; doi:10.1038/s41467-023-38110-7)
Supplement: Supplementary file 4 — Source Data [file 41467_2023_38110_MOESM4_ESM.zip › Source Data/Figure 2/j-m/iEC1349_Crooks_cheshire.csv]

	0	0.1	0.1.1	0.1.1.1	0.1.1.1.1	0.1.1.1.1.1	0.1.1.1.1.1.1	0.1.1.1.1.1.1.1	0.1.1.1.1.1.1.1.1	0
1.0	0.99974567	0.9818811	0.99390125	0.99966884	0.99985075	0.998944	0.9989531	0.011324917	0.99997187	0.9996954
1.0	0.9866259	0.42404324	0.96061224	0.99013644	0.93226105	0.99993634	0.9994574	0.999711	0.9483592	0.9933488
1.0	0.9994931	0.99782264	0.65433747	0.99999034	0.8634269	0.007906895	0.98703694	0.9925667	0.99926287	0.99961346
1.0	0.97797966	0.79945564	0.4381677	0.010366649	0.0038855614	0.9987074	0.99840504	0.9978434	0.9975936	0.87923115
1.0	0.99971753	0.99657476	0.9999211	0.99848723	0.9879401	0.0040709246	0.9993259	0.9997242	0.9968072	0.99998283
1.0	0.51613915	0.99090517	0.39811814	0.9977431	0.9999021	0.26893842	0.99623764	0.00031963724	0.9155157	0.65383524
1.0	0.9580486	0.9987307	0.9998723	0.99247026	0.9998398	0.8795437	0.99918514	0.9990522	0.98945415	0.9944273
1.0	0.99979097	0.004014253	0.997595	0.9997974	0.981108	0.9979984	0.9997608	0.99324447	0.9917175	0.99925095
1.0	0.13978468	0.95031947	0.8401814	0.998386	0.9999305	0.8401169	0.002545542	0.82387394	0.9993262	0.9966319
1.0	0.9989618	0.4707042	0.4922036	0.9980216	0.99932194	0.9904045	0.983558	0.9794428	0.9806105	0.9969995
1.0	0.039276697	0.98386097	0.61328113	0.9859568	0.99917114	0.9999548	0.99984086	0.9966415	0.89091593	0.99709356
1.0	0.99983203	0.9999031	0.97923124	0.9746664	0.03693297	0.72662777	0.767852	0.9983236	0.998865	0.014788116
1.0	0.99966896	0.85644317	0.9998473	0.9199961	0.04725771	0.9993537	0.9348841	0.9997863	0.9837796	0.01233186
1.0	0.016843019	0.98416835	0.0070883157	0.99857616	0.9998221	0.9985689	0.9975413	0.9997656	0.90899473	0.9978428
1.0	0.9998198	0.9603686	0.99994075	0.9997998	0.9958527	0.99929655	0.76146317	0.5303611	0.75129586	0.011819858
1.0	0.99959093	0.9480565	0.999617	0.009485691	0.99982506	0.9996898	0.9981779	0.009087476	0.99976164	0.9997608
1.0	0.9927448	0.87420976	0.99883455	0.9999411	0.9993718	0.99957675	0.99524224	0.999689	0.0013943877	0.99960774
1.0	0.82668734	0.99849355	0.022324244	0.99992776	0.7945799	0.9818008	0.9975649	0.9958561	0.99948657	0.97832584
1.0	0.99855226	0.9963547	0.9969228	0.99298155	0.43924502	0.15382868	0.9941321	0.9994406	0.9998211	0.049918346
1.0	0.9859875	0.91231847	0.7581092	0.99876463	0.9991985	0.9984016	0.99960274	0.0024918066	0.99293655	0.90843904
1.0	0.0061577964	0.9982497	0.9991315	0.9999039	0.99880886	0.8619752	0.1992846	0.99652606	0.9998865	0.94000864
1.0	0.9998436	0.34212404	0.9978071	0.99099976	0.9976997	0.99937797	0.9820227	0.7119913	0.9967353	0.9999796
1.0	0.99953663	0.9739463	0.9985348	0.99687093	0.9891321	0.5605124	0.9909412	0.66349256	0.010570847	0.9903867
1.0	0.9875316	0.99731135	0.9998267	0.9999051	0.9997129	0.99930286	0.99962485	0.9855559	0.9962853	0.996725
1.0	0.99998975	0.99026346	0.8614731	0.9998006	0.99974614	0.97110367	0.99781644	0.9699739	0.9995229	0.9992244
1.0	0.0076153874	0.8471106	0.99963486	0.93637407	0.9999336	0.99941957	0.9999815	0.9992982	0.9962853	0.99648404
1.0	0.9998528	0.41262084	0.99891686	0.9989519	0.99992514	0.00022363609	0.02471784	0.99922216	0.9998073	0.9958223
1.0	0.9993111	0.8444216	0.99983585	0.99981326	0.99494344	0.99973124	0.99177426	0.9994241	0.99925035	0.9987746
1.0	0.9977888	0.98930407	0.99807537	0.9769497	0.5560536	0.954433	0.999428	0.8732114	0.42295086	0.99603397
1.0	0.0011010383	0.96379507	0.0041151713	0.99910825	0.99982893	0.011054371	0.66831946	0.9988405	0.99937457	0.99637693
1.0	0.99983287	0.011935097	0.088314876	0.9808522	0.9990633	0.029794678	0.9882733	0.9979103	0.9998404	0.99637836
1.0	0.99946374	0.054554746	0.5965599	0.9991623	0.063118115	0.005888757	0.00041597785	0.6096237	0.9992964	0.99503785
1.0	0.99845517	0.18085185	0.004111368	0.97515136	0.62557507	0.9977264	0.00558438	0.7990462	0.996926	0.9610157
1.0	0.9998004	0.9450731	0.9957377	0.95977575	0.008034036	0.99931836	0.99010825	0.9997713	0.9997782	0.9993862
1.0	0.9999206	0.0046998886	0.95307505	0.9984295	0.99067736	0.011375301	0.99111724	0.9925685	0.99964666	0.09281576
1.0	0.99998784	0.96433216	0.99963844	0.99978775	0.9997807	0.99799734	0.99820864	0.99880326	0.9996562	0.9995442
1.0	0.9999001	0.8682905	0.9986511	0.9981887	0.5216302	0.99974805	0.46571368	0.7447231	0.9998518	0.9221426
1.0	0.22816126	0.99689996	0.98402804	0.993432	0.9998522	0.8945091	0.027050264	0.99257636	0.999308	0.99939716
1.0	0.8469251	0.7887372	0.65163267	0.9997627	0.97979707	0.9994973	0.9975642	0.83503443	0.9859384	0.07241823
1.0	0.9985057	0.5896797	0.9995427	0.99995387	0.9999118	0.97303027	0.9955004	0.9992955	0.9972747	0.31476578
1.0	0.9989371	0.534313	0.99787796	0.99954444	0.98987794	0.9980902	0.9907962	0.8859407	0.9961898	0.99857736
1.0	0.99969614	0.99613875	0.9998276	0.9997578	0.9985525	0.99905854	0.998762	0.99817765	0.9940811	0.96052635
1.0	0.9997639	0.9592499	0.016202392	0.9993129	0.9965103	0.9987702	0.15925497	0.99872833	0.99963284	0.99986815
1.0	0.999728	0.86513084	0.99936086	0.99970055	0.9986546	0.115282565	0.45190793	0.9998385	0.99387884	0.99906415
1.0	0.11571179	0.99607974	0.9657122	0.99980503	0.86210895	0.9999113	0.9769652	0.8738315	0.9960514	0.9955576
1.0	0.34516582	0.63015205	0.9997881	0.99952185	0.99835676	0.99975127	0.9996909	0.5582765	0.9983854	0.97590214
1.0	0.9816912	0.99464285	0.9974457	0.99460125	0.00028121163	0.99869883	0.9961676	0.47754157	0.99988234	0.99932194
1.0	0.9999114	0.015106963	0.9988668	0.994745	0.9995778	0.9813106	0.5831195	0.8845887	0.9480498	0.96790904
1.0	0.9990134	0.9987815	0.9956138	0.99964225	0.57373405	0.9992403	0.023110878	0.93943167	0.9964916	0.99964035
1.0	0.96930254	0.9973036	0.28528777	0.99986124	0.70219743	0.9991284	0.82075983	0.99789196	0.8543071	0.88828063
1.0	0.99992144	0.96376693	0.2292271	0.9998888	0.54134446	0.83343375	0.0064782663	0.99866307	0.40967354	0.99584574
1.0	0.998738	0.048663814	0.9981274	0.9854504	0.9875825	0.969185	0.995719	0.9966587	0.999706	0.972313
1.0	0.69914085	0.99711645	0.997652	0.9933842	0.9994874	0.9996604	0.9994342	0.9999317	0.63070095	0.9818981
1.0	0.946782	0.0127396695	0.99141556	0.8723797	0.61579317	0.969185	0.98946416	0.99745685	0.99898463	0.9974711
1.0	0.99916863	0.13124645	0.9895275	0.044200473	0.0020384719	0.9998809	0.9999784	0.99861467	0.00032649213	0.9975394
1.0	0.9997602	0.990763	0.99800783	0.99512285	0.9697021	0.9997348	0.9992581	0.9959215	0.8480132	0.00017053391
1.0	0.99748045	0.99582666	0.99970835	0.99913764	0.99997365	0.7841819	0.9998809	0.9989754	0.9996674	0.996503
1.0	0.9996208	0.9965592	0.99947757	0.836614	0.9997348	0.9980562	0.37507287	0.9531443	0.99557686	0.768148
1.0	0.9999232	0.99214375	0.9960289	0.60752374	0.99978095	0.99970967	0.99992096	0.99995315	0.9976236	0.9990465
1.0	0.999684	0.9968556	0.004191343	0.9857734	0.9972102	0.46236628	0.9869959	0.9980045	0.92706317	0.014089755
1.0	0.9821831	0.9824342	0.99062246	0.9999291	0.9960516	0.2908341	0.9782794	0.90158874	0.9703955	0.99655426
1.0	0.9975084	0.9952974	0.60163814	0.9987155	0.97566116	0.9992667	0.9176301	0.9996816	0.9941975	0.3958019
1.0	0.9998	0.9980685	0.9992631	0.025617808	0.99986017	0.99864954	0.99992275	0.9989511	0.99967945	0.0042160684
1.0	0.99974483	0.9806372	0.009682348	0.98967665	0.45023513	0.23520207	0.0025866737	0.9998634	0.9970022	0.34330854
1.0	0.99891746	0.0004364286	0.9994873	0.99584645	0.99895966	0.9998306	0.98762244	0.9998234	0.99814403	0.6839474
1.0	0.99983	0.9999641	0.9992899	0.998635	0.95718384	0.99980015	0.9624014	0.99288505	0.9756064	0.99531746
1.0	0.99958867	0.99346304	0.6680288	0.99643815	0.99920493	0.99869555	0.9996289	0.23923902	0.99946016	0.00028491183
1.0	0.9977562	0.9964483	0.9721683	0.9998393	0.99919754	0.99958616	0.9916226	0.999469	0.9989819	0.90667814
1.0	0.9994387	0.64333844	0.9999726	0.99996924	0.9999987	0.9826785	0.998019	0.70110375	0.9545871	0.9985593
1.0	0.9992182	0.06933217	0.77256554	0.80383235	0.99990356	0.99981874	0.9994054	0.99978954	0.8231611	0.9931344
1.0	0.9993125	0.9987311	0.9869769	0.0017970701	0.892492	0.9137351	0.0003246738	0.9992118	0.9518895	0.9987766
1.0	0.9500246	0.9683814	0.99952424	0.9994425	0.19834416	0.999398	0.9939539	0.999795	0.99945813	0.99538726
1.0	0.99734133	0.9911418	0.9991032	0.83490235	0.9981358	0.99945134	0.99780506	0.8730956	0.9999231	0.0027869297
1.0	0.9999864	0.99743086	0.9993236	0.98056245	0.99815196	0.9995621	0.0016334709	0.9847089	0.99977046	0.9999149
1.0	0.9999589	0.9994467	0.9994802	0.99979764	0.9997265	0.018176226	0.9999502	0.99986005	0.0005151022	0.9988374
1.0	0.9996786	0.98962575	0.042726994	0.99947995	0.996259	0.99937516	0.00018977224	0.980434	0.99992275	0.99521846
1.0	0.9998542	0.53153163	0.9995778	0.99396074	0.99971205	0.9978479	0.1275038	0.9957902	0.9174679	0.99972457
1.0	0.9789544	0.9354512	0.9779049	0.97027504	0.9983119	0.9993387	0.95790166	0.00272544	0.9409937	0.923063
1.0	0.97596985	0.98772883	0.9552563	0.99867934	0.9997919	0.99734443	0.9824232	0.99975854	0.99981064	0.99828136
1.0	0.21682516	0.9979401	0.9999182	0.9974299	0.24619603	0.99910235	0.9995061	0.99990475	0.9996026	0.9387937
1.0	0.9047164	0.99288505	0.9951814	0.97987056	0.99932885	0.9942867	0.9940076	0.99989486	0.99734604	0.9950153
1.0	0.91147995	0.99952483	0.99923205	0.97987056	0.9999987	0.99989665	0.9604743	0.99901617	0.9997377	0.9564417
1.0	0.00075169455	0.58088446	0.9991466	0.999181	0.9999306	0.058545105	0.93980294	0.9997521	0.999811	0.9992379
1.0	0.99968374	0.009954801	0.98921144	0.99489105	0.9994155	0.9964694	0.9988764	0.9997186	0.9999044	0.9997894
1.0	0.9729541	0.7864151	0.9964897	0.99986374	0.99924564	0.98725617	0.9683912	0.99973387	0.9994844	0.96321815
1.0	0.99936527	0.9247957	0.9965429	0.90235084	0.98234737	0.993897	0.99908745	0.98407364	0.9997577	0.043723468
1.0	0.999252	0.9944482	0.9968778	0.46214813	0.05303685	0.9992974	0.5114536	0.9982338	0.9660355	0.9976325
1.0	0.5639751	0.18027185	0.9996623	0.999483	0.061389536	0.96275526	0.99092555	0.99098337	0.9996573	0.4389163
1.0	0.99963236	0.98002017	0.71674025	0.9997656	0.9986084	0.9363362	0.0006248802	0.99984396	0.9998417	0.9991115
1.0	0.99999714	0.9314103	0.99956733	0.9998092	0.99322414	0.987822	0.9999609	0.9999738	0.98154575	0.64102155
1.0	0.99995303	0.99991393	0.9984463	0.99998796	0.020890126	0.9991553	0.99909985	0.9997731	0.9984004	0.96830475
1.0	0.9471335	0.016762974	0.99958867	0.99972266	0.9697021	0.9992489	0.99988675	0.99999297	0.9999908	0.814601
1.0	0.9991928	0.988929	0.010526841	0.9998029	0.9955844	0.9933891	0.49641985	0.99779886	0.99992836	0.74979746
1.0	0.99993384	0.99669194	0.95617855	0.0322	0.95827454	0.020852128	0.0073409188	0.9395393	0.99828714	0.9999218
1.0	0.99892163	0.9699397	0.9998235	0.8829764	0.9998646	0.99834406	0.8778194	0.97294146	0.999257	0.5159944
1.0	0.99960667	0.93165463	0.99435496	0.96168464	0.9974275	0.9978842	0.31761658	0.2939386	0.99236625	0.66008765
1.0	0.9897866	0.049465165	0.9998809	0.700249	0.9989415	0.99997115	0.09067329	0.9955641	0.9997131	0.008277487
1.0	0.99207497	0.004717505	0.9827208	0.9903198	0.9994112	0.2445221	0.9827818	0.0021310628	0.9996737	0.9951403
1.0	0.9989353	0.99634665	0.9092916	0.9940183	0.99974614	0.78278106	0.011524477	0.9956934	0.9975847	0.93726754
1.0	0.99984205	0.996152	0.81972843	0.9910287	0.9999492	0.9999248	0.98672056	0.37234262	0.9990258	0.9986638
1.0	0.9996524	0.10310346	0.83799165	0.9991197	0.9995448	0.009302012	0.9731022	0.9945129	0.99989545	0.99884844
1.0	0.9995409	5.2929256e-05	0.99696034	0.05523512	0.9999043	0.9977418	0.093922265	0.9720296	0.96454763	0.99480057
1.0	0.99915683	0.99876285	0.99999404	0.9998574	0.66926086	0.9993749	0.9998024	0.9983925	0.93962	0.9988023
1.0	0.99971634	0.997633	0.62961495	0.993899	0.9998258	0.99987555	0.9997707	0.6457559	0.99450964	0.9922701
1.0	0.9986817	0.9993481	0.9994462	0.92868674	0.99984217	0.40771404	0.00043856283	0.9994795	0.5453376	0.99458754
1.0	0.93862176	0.9683677	0.99956876	0.97987056	0.9997589	0.13036932	0.9979746	0.98037225	0.9999553	0.889135
1.0	0.99909484	0.95984155	0.017318312	0.9769497	0.99998474	0.99759287	0.9931433	0.99982136	0.9994671	0.99483854
1.0	0.9998703	0.00048764906	0.9999167	0.86791235	0.9696176	0.1529704	0.98676366	0.9996213	0.99983597	0.0021584148
1.0	0.99983835	0.98391473	0.9970611	0.99976	0.99982834	0.9791566	0.79054296	0.9801278	0.95887285	0.029778624
1.0	0.9986615	0.999033	0.99928063	0.99980205	0.9831123	0.1817362	0.7311776	0.9997558	0.99960774	0.9967686
1.0	0.9999795	0.009452201	0.9994079	0.9927127	0.997456	0.99940026	0.028412469	0.9997193	0.9950139	0.9927498
1.0	0.5960186	0.97614074	0.9991468	0.074747466	0.9978471	0.038249988	0.047488127	0.95416147	0.9703791	0.99883455
1.0	0.28554875	0.32231572	0.99891865	0.9998293	0.989806	0.9940057	0.9993624	0.99969256	0.9853212	0.8132522
1.0	0.99885523	0.99772686	0.9992817	0.99922335	0.9948279	0.9996536	0.16154842	0.9611216	0.9998876	0.9970145
1.0	0.5955467	0.9949314	0.9990594	0.38719523	0.9917977	0.29319566	0.97749066	0.9986481	0.99391705	0.99076945
1.0	0.2199072	0.00061661063	0.9999924	0.9994504	0.029083611	0.9995615	0.99987805	0.0008632055	0.9962488	0.99584574
1.0	0.9903825	0.00029849156	0.00079111225	0.99933404	0.9997955	0.9992348	0.9612476	0.9808874	0.9999088	0.99722797
1.0	0.6810166	0.9911806	0.999796	0.84910923	0.70087165	0.93841845	0.9910561	0.0029971134	0.99834704	0.9983912
1.0	0.9984598	0.9926242	0.18726258	0.99982685	0.91797	0.9994616	0.14785537	0.56469184	0.99912375	0.9928243
1.0	0.99968183	0.9710046	0.9993837	0.9997886	0.9977984	0.9993387	0.99205667	0.99956554	0.5613452	0.997044
1.0	0.9999294	0.98433185	0.9955641	0.7384869	0.30427954	0.9994624	0.3012868	0.9990073	0.61678284	0.28448716
1.0	0.9999031	0.99913675	0.38822144	0.8640647	0.99753237	0.9995585	0.9968749	0.99935585	0.99697304	0.9558384
1.0	0.96536237	0.9998286	0.99891233	0.9998186	0.9998652	0.25204512	0.98976594	0.9998777	0.5617415	0.95456743
1.0	0.9991683	0.9980604	0.50918025	0.85982287	0.99964774	0.9999163	0.98826295	0.99999857	0.99991584	0.001119252
1.0	0.99889284	0.9628	0.9997534	0.99954516	0.005970454	0.9997452	0.6738192	0.99984014	0.9733497	0.9987968
1.0	0.49622282	0.99665135	0.68013495	0.9975188	0.99982786	0.9282005	0.0050564324	0.9997371	0.9990722	0.99910766
1.0	0.11125455	0.9957926	0.9394886	0.99975485	0.99350727	0.9990583	0.9968796	0.9967608	0.99928266	0.9961492
1.0	0.999688	0.87630296	0.002334485	0.84056574	0.9931117	0.12891501	0.58215046	0.99979645	0.6699256	0.996218
1.0	0.99979764	0.637915	0.99956983	0.9925224	0.9747877	0.9988444	0.15952879	0.9871207	0.00082285353	0.9990676
1.0	0.99960905	0.09356115	0.99923265	0.99897975	0.7165015	0.99970907	0.33980235	0.96720093	0.9966299	0.90327275
1.0	0.9863071	0.93786484	0.99957544	0.9998016	0.99543804	0.010845385	0.4574871	0.99975866	0.85576874	0.9954464
1.0	0.9958644	0.9945432	0.95662695	0.7524402	0.849243	0.07969314	0.955282	0.97586524	0.9703955	0.9941983
1.0	0.99972063	0.7213469	0.22948661	0.99991834	0.9577876	0.19962922	0.99875	0.9998354	0.99982005	0.99933475
1.0	0.9821831	0.9027477	0.9995945	0.96001583	0.99948347	0.99876297	0.9999982	0.9725539	0.98687184	0.999065
1.0	0.9996012	0.9975452	0.9992532	0.9988477	0.9999088	0.9999969	0.99422175	0.9990748	0.99974996	0.9872176
1.0	0.9998598	0.9945859	0.998511	0.97987056	0.9998764	0.009182582	0.9998317	0.1279866	0.99989486	0.9996946
1.0	0.39132825	0.97256	0.9995927	0.042109754	0.9183894	0.999204	0.0014626941	0.96822083	0.99877506	0.99899906
1.0	0.7231447	0.09706197	0.99909675	0.99990773	0.6243606	0.97932136	0.63632566	0.9996978	0.9815881	0.9983279
1.0	0.9999577	0.9950917	0.9992656	0.9999143	0.99984026	0.98749524	0.9807418	0.9301354	0.70349437	0.9956409
1.0	0.89285517	0.899584	0.99982005	0.9958085	0.007813789	0.9999832	0.999286	0.9920557	0.9975242	0.99723804
1.0	0.98405313	0.11859458	0.7788655	0.99956745	0.7201844	0.9997433	0.99945825	0.9892785	0.0009804061	0.91540164
1.0	0.99544805	0.99998975	0.50576943	0.96498823	0.999393	0.9986149	0.9948317	0.9990773	0.99874663	0.045378827
1.0	0.10666644	0.96606666	0.633745	0.9942526	0.9997745	0.9992829	0.99973124	0.5475464	0.999706	0.0029758387
1.0	0.99927336	0.99889827	0.9955106	0.99946374	0.99993944	0.946912	0.9977658	0.97749263	0.9995672	0.9961778
1.0	0.99944323	0.97461206	0.9789898	0.9997975	0.9998926	0.7898453	0.9992686	0.84078217	0.0105323065	0.9986652
1.0	0.9997856	0.90201926	0.9984793	0.9991923	0.16349353	0.99376017	0.99935204	0.9995597	0.99976486	0.9990527
1.0	0.99818844	0.9916496	0.9994072	0.999052	0.99997723	0.9979488	0.97357893	0.9985677	0.9994506	0.9978254
1.0	0.9999944	0.9990295	0.9995596	0.99903774	0.95275545	0.9936283	0.99596006	0.9998462	0.999778	0.9964438
1.0	0.73106444	0.9961051	0.9871559	0.5168519	0.9998067	0.99718225	0.99547607	0.99811125	0.9857736	0.9967631
1.0	0.99971026	0.9992207	0.11609494	0.5406188	0.9987476	0.48159462	0.9994369	0.35659096	0.99965465	0.9997031
1.0	0.999443	0.98661983	0.9015433	0.99876606	0.9965874	0.1383813	0.8900033	0.9997118	0.98221093	0.9994648
1.0	0.98986584	0.9978029	0.2992856	0.9995577	0.9824322	0.95290333	0.9999423	0.9997682	0.015139919	0.99421656
1.0	0.000317176	0.99482226	0.999795	0.032097477	0.9979545	0.00436555	0.962423	0.99979633	0.9958171	0.99091023
1.0	0.9530561	0.2753127	0.99941933	0.29967213	0.9998807	0.95960414	0.68586725	0.999003	0.99830246	0.41913295
1.0	0.9984189	0.9962831	0.4483744	0.92775846	0.3276089	0.9995777	0.8317592	0.99998224	0.99262744	0.9998752
1.0	0.9999213	0.99360585	0.99828184	0.9997631	0.99987423	0.20613104	0.99668044	0.9921232	0.99900454	0.97655916
1.0	0.99981743	0.9986155	0.9994368	0.7090638	0.14786315	0.0057634343	0.9973053	0.99884367	0.999258	0.99829024
1.0	0.999196	0.99669975	0.99495924	0.9997968	0.99525	0.99883133	0.98305434	0.9997265	0.9997631	0.9932562
1.0	0.98894775	0.90365297	0.89367145	0.00020110693	0.9999422	0.9051826	0.987071	0.99977225	0.0013600502	0.99552697
1.0	0.99993587	0.9502461	0.13541059	0.5047937	0.99971205	0.00018546186	0.98197097	0.9935122	0.9996767	0.8572382
1.0	0.9931832	0.99985516	0.9994754	0.99974006	0.99983823	0.98844856	0.3036281	0.69144976	0.9993326	0.13324195
1.0	0.92990935	0.9902908	0.9989103	0.9769497	0.0038569919	0.49342662	0.99994373	0.99926215	0.9997209	0.98757035
1.0	0.999127	0.97337973	0.042203322	0.9752206	0.99938226	0.98538995	0.32422853	0.9998987	0.9993211	0.54025203
1.0	0.00042217472	0.9862105	0.99425733	0.999895	0.99919647	0.0001367866	0.7855781	0.15315789	0.9997974	0.36215526
1.0	0.1794339	0.5459767	0.95048887	0.99992454	0.9999858	0.21644697	0.99908686	0.99961334	0.9703955	0.9828332
1.0	0.97635615	0.88166624	0.99814177	0.9997644	0.9992787	0.9986297	0.9995214	0.9919592	0.9921239	0.99641573
1.0	0.0426534	0.99766445	0.99840254	0.99995685	0.99973637	0.9988619	0.9976706	0.21639293	0.9696722	0.9975364
1.0	0.5834464	0.9974728	0.99979	0.99930096	0.98039	0.99995077	0.9999777	0.9855559	0.74067956	0.8660133
1.0	0.08085354	0.95307684	0.7869799	0.9983854	0.2928741	0.9870056	0.9940977	0.9972199	0.92962986	0.008713617
1.0	0.9994236	0.31535468	0.9998561	0.9959246	0.99962306	0.99919194	0.0010108685	0.99849474	0.03401516	0.9997949
1.0	0.02682429	0.99805176	0.9980439	0.9918029	0.99994946	0.999703	0.1158217	0.9993875	0.99927896	0.3701924
1.0	0.99293935	0.9895751	0.79779845	0.92182535	0.0005813304	0.99971193	0.9952766	0.99970967	0.9964971	0.9986971
1.0	0.18495391	0.99951255	0.9024184	0.9962746	0.98498154	0.99859744	0.987258	0.999683	0.9992256	0.98227596
1.0	0.0035341997	0.99635506	0.9957237	0.99951863	0.9957768	0.9994093	0.9994894	0.03592208	0.99775285	0.99473023
1.0	0.01549165	0.011561086	0.99479586	0.9998258	0.8485593	0.9979165	0.9978623	0.9999275	0.99644417	0.35560292
1.0	0.9992525	0.020535603	0.9889874	0.97894967	0.9982424	0.013827546	0.9963374	0.99964976	0.9990515	0.70354533
1.0	0.22697222	0.9966157	0.7891303	0.996218	0.48328397	0.012978545	0.99404955	0.9994128	0.99916637	0.9982374
1.0	0.9998216	0.9966518	0.9102714	0.9999058	0.4537158	0.9902845	0.12982015	0.98326993	0.03337486	0.9900524
1.0	0.9825728	0.9968066	0.99827373	0.99903286	0.99977106	0.99531686	0.9796571	0.99981767	0.9984149	0.99651945
1.0	0.22470725	0.95870334	0.9976241	0.99998605	0.9995395	0.99971944	0.9991221	0.9995523	0.99929357	0.9996433
1.0	0.9983182	0.9958325	0.42943794	0.99934345	0.43868622	0.9686207	0.99489105	0.9535799	0.99953544	0.5635979
1.0	0.98411834	0.9992169	0.9989312	0.99984634	0.9997701	0.99941444	0.91364163	0.9987527	0.99995613	0.9159922
1.0	0.9994286	0.999514	0.9221626	0.33550328	0.99976796	0.09620407	0.9937621	0.99567103	0.9983386	0.04610077
1.0	0.99954176	0.9989128	0.35053658	0.04563057	0.9998312	0.9994252	0.9984687	0.99968016	0.99539727	0.9957514
1.0	0.9979309	0.9937779	0.9990902	0.99973804	0.9653577	0.515454	0.9985134	0.99897766	0.9703955	0.9937687
1.0	0.9991493	0.99918944	0.9894142	0.7842198	0.99897194	0.9998815	0.9941704	0.99980503	0.9998733	0.3711275
1.0	0.9821831	0.99608326	0.99570847	0.9993819	0.33474624	0.9998485	0.97357893	0.9992873	0.99264824	0.12195058
1.0	0.99974936	0.72239715	0.9991948	0.10575555	0.99989223	0.0010884011	0.8543378	0.9980855	0.77256465	0.99939954
1.0	0.999864	0.17284924	0.62890655	0.9985436	0.9998908	0.9962477	0.74849004	0.19336417	0.9999522	0.0013843634
1.0	0.999764	0.9628008	0.9991339	0.97987056	0.0020984535	0.9985668	0.11179004	0.999899	0.99022585	0.48409626
1.0	0.99981004	0.9913726	0.7632187	0.5729456	0.32357997	0.9993766	0.9944384	0.43872377	0.9953772	0.9989219
1.0	0.9615536	0.9999577	0.99957126	0.98120624	0.99972767	0.036265526	0.99843997	0.9994924	0.9979802	0.9990658
1.0	0.9766019	0.9759723	0.9952062	0.9992331	0.99989235	0.9995048	0.9989496	0.0022669747	0.19562775	0.9991335
1.0	0.9972941	0.75064284	0.9997526	0.02672265	0.99991083	0.9989675	0.0009258192	0.9992575	0.9997428	0.9996426
1.0	0.9394769	0.9726599	0.99937385	0.9986343	0.9339657	0.7905242	0.98594624	0.9997899	0.9974546	0.9723069
1.0	0.9963182	0.99325305	0.9977082	0.9999181	0.99938786	0.99829894	0.99971277	0.99919945	0.0142739145	0.9954786
1.0	0.99980813	0.8967391	0.9935667	0.9854612	0.9998062	0.9997913	0.997378	0.9997279	0.9995289	0.8408752
1.0	0.024116008	0.99959105	0.05769142	0.9652332	0.9997509	0.9997168	0.97338676	0.0009478777	0.9928352	0.8555447
1.0	0.0573758	0.7157109	0.00024490646	0.99964213	0.9999429	0.969185	0.99985766	0.9855559	0.996278	0.99584574
1.0	0.9512148	0.98563933	0.9992169	0.18837881	0.5018711	0.9934729	0.89202654	0.99998105	0.9387504	0.99876726
1.0	0.99104345	0.99743646	0.9835946	0.9985135	0.99974686	0.9831187	0.98105526	0.027996676	0.9997621	0.5009185
1.0	0.99927074	0.90862757	0.9635141	0.9996376	0.9950322	0.122751996	0.99765754	0.56163913	0.99653316	0.99558675
1.0	0.99706703	0.13058986	0.9971521	0.9254958	0.9967437	0.99958485	0.9976547	0.9886634	0.99968183	0.37881488
1.0	0.9997408	0.99696034	0.9995796	0.88384014	0.99100924	0.99598926	0.9997794	0.9999474	0.9982451	0.9990853
1.0	0.9998847	0.9991381	0.99991536	0.9960376	0.99852175	0.9918948	0.99904937	0.9995875	0.9775663	0.99956983
1.0	0.99804413	0.9996865	0.99154013	0.9954743	0.9997613	0.2626864	0.99921787	0.34955725	0.9996798	0.995295
1.0	0.011943067	0.9102577	0.0057552783	0.998946	0.9999242	0.002369733	0.99957675	0.99945	0.9999689	0.99723876
1.0	0.938097	0.994437	0.9997781	0.9996494	0.0031632564	0.99975914	0.99836046	0.99996555	0.97085315	0.99733114
1.0	0.99898416	0.9152616	0.9985921	0.98859125	0.9997607	0.58125055	0.99822587	0.9983132	0.68561983	0.56504875
1.0	0.9996618	0.58424866	0.99740547	0.99975854	0.97504836	0.98038244	0.531207	0.99977285	0.29496747	0.99596906
1.0	0.7795823	0.9946708	0.5826219	0.9998615	0.99827003	0.9726874	0.14728251	0.99892396	0.99783427	0.985276
1.0	0.9998356	0.99112517	0.99908566	0.7903955	0.9998301	0.9868753	0.15814035	0.9995216	0.99919814	0.9935091
1.0	0.9992779	0.99972016	0.9995123	0.99833906	0.9056034	0.51299226	0.99185044	0.034528315	0.67451835	0.99969447
1.0	0.99992204	0.9611703	0.95826095	0.9995395	0.9998167	0.9990792	0.9947043	0.9993525	0.9998018	0.081048265
1.0	0.9999945	0.9998455	0.9955913	0.021547604	0.9993299	0.99898547	0.3093857	0.9937662	0.99605525	0.9960317
1.0	0.99882287	0.9967526	0.99931884	0.99022865	0.97405565	0.0074092364	0.96371657	0.115943335	0.08880825	0.9578709
1.0	0.79530144	0.9946457	0.2151366	0.99929655	0.9997764	0.994319	0.44568247	0.13527851	0.99917454	0.9977762
1.0	0.99993896	0.96382207	0.5408383	0.0027907423	0.999185	0.09218019	0.99938595	0.99974805	0.031306066	0.7221866
1.0	0.9408082	0.999501	0.99964154	0.97157246	0.99987614	0.9998727	0.9998124	0.9980149	0.9990761	0.99952924
1.0	0.99516064	0.9981201	0.93998146	0.99917585	0.9993316	0.95469826	0.99599636	0.9998528	0.9999747	0.99973077
1.0	0.08440016	0.9202606	0.9990294	0.9341163	0.8903475	0.2802084	0.1849603	0.9985287	0.9997274	0.06424181
1.0	0.9560723	0.9994987	0.99948907	0.97987056	0.0044554784	0.9999869	0.99955684	0.99825877	0.9998211	0.9902892
1.0	0.049759727	0.94646794	0.99956256	0.9998863	0.9990252	0.99843067	0.99935395	0.9993243	0.17859006	0.99967396
1.0	0.34551692	0.9991504	0.9997514	0.9997925	0.9993949	0.9990596	0.97357893	0.25764975	0.99973613	0.10066815
1.0	0.9687918	0.98971796	0.9992692	0.9999224	0.9997694	0.9884744	0.0013354758	0.9876583	0.9965012	0.9699618
1.0	0.24284026	0.99551743	0.99878174	0.50804675	0.99892634	0.12756994	0.0003920016	0.9998299	0.0054265778	0.09149354
1.0	0.97807527	0.9615258	0.99757355	0.9998909	0.9965856	0.9683626	0.9976941	0.0012582307	0.990983	0.99794286
1.0	0.9821831	0.995144	0.8168816	0.9989723	0.999869	0.72008353	0.33452633	0.99960023	0.9983101	0.99707377
1.0	0.99977475	0.008856056	0.9961689	0.9997743	0.96249294	0.03666619	0.0594123	0.9997409	0.9996691	0.00040520955
1.0	0.9256789	0.99939513	0.9993728	0.99984896	0.4969956	0.99435556	0.9887578	0.9995703	0.9998228	0.99759334
1.0	0.9998031	0.99959344	0.99896526	0.99978536	0.9697021	0.99973303	0.99998415	0.99882454	0.016545556	0.9995357
1.0	0.99974877	0.9904883	0.99900764	0.9999715	0.99981874	0.0016708957	0.96129566	0.9997391	0.9993954	0.99143267
1.0	0.9998486	0.33000064	0.9997427	0.99737656	0.99965394	0.5091917	0.016646259	0.999806	0.99967945	0.9993987
1.0	0.9999169	0.9734117	0.46353507	0.999984	0.9996921	0.58219326	0.9982493	0.99938154	0.9999777	0.99877435
1.0	0.99978226	0.9899316	0.9519905	0.9633265	0.9697021	0.03702508	0.7955936	0.99476105	0.99996877	0.99841845
0.0	0.9821831	0.9806372	0.970737	0.97987056	0.9697021	0.969185	0.97357893	0.9855559	0.9703955	0.99584574
0.0	0.9821831	0.9806372	0.970737	0.97987056	0.9697021	0.969185	0.97357893	0.9855559	0.9703955	0.99584574
0.0	0.9821831	0.9806372	0.970737	0.97987056	0.9697021	0.969185	0.97357893	0.9855559	0.9703955	0.99584574
0.0	0.9821831	0.9806372	0.970737	0.97987056	0.9697021	0.969185	0.97357893	0.9855559	0.9703955	0.99584574
0.0	0.9821831	0.9806372	0.970737	0.97987056	0.9697021	0.969185	0.97357893	0.9855559	0.9703955	0.99584574
0.0	0.9821831	0.9806372	0.970737	0.97987056	0.9697021	0.969185	0.97357893	0.9855559	0.9703955	0.99584574
0.0	0.9956246	0.9499504	0.9895488	0.9984195	0.99834	0.9958455	0.9732774	0.9987078	0.99835473	0.87770796
0.0	0.9952863	0.3005252	0.693772	0.79884255	0.9746978	0.49224263	0.84520864	0.9956899	0.67776424	0.9240307
0.0	0.9952863	0.3005252	0.693772	0.79884255	0.9746978	0.49224263	0.84520864	0.9956899	0.67776424	0.9240307
0.0	0.9952863	0.3005252	0.693772	0.79884255	0.9746978	0.49224263	0.84520864	0.9956899	0.67776424	0.9240307
0.0	0.99946386	0.9742594	0.9978225	0.9982993	0.998097	0.99734604	0.9947113	0.9979455	0.99620205	0.9907573
0.0	0.998338	0.9949485	0.9993197	0.999464	0.9989415	0.9991528	0.9930865	0.99940014	0.99915195	0.99773264
0.0	0.9972868	0.9929876	0.99894494	0.9992318	0.99862516	0.9987702	0.98682725	0.99910563	0.9989241	0.9961778
0.0	0.9882911	0.95079863	0.9915222	0.9904668	0.99183875	0.99339724	0.95736104	0.99797994	0.991072	0.9913975
0.0	0.9972868	0.9929876	0.99894494	0.9992318	0.99862516	0.9987702	0.98682725	0.99910563	0.9989241	0.9961778
0.0	0.9972868	0.99298745	0.99894494	0.9992318	0.99862516	0.9987702	0.98682725	0.99910563	0.9989241	0.9961778
0.0	0.9882911	0.95079863	0.9915222	0.9904668	0.99183875	0.99339724	0.95736104	0.99797994	0.991072	0.9913975
0.0	0.9997824	0.9957243	0.99942774	0.99979216	0.999749	0.99929655	0.9991221	0.9997118	0.9996495	0.99863166
0.0	0.9821831	0.9806372	0.970737	0.97987056	0.9697021	0.969185	0.97357893	0.9855559	0.9703955	0.99584574
0.0	0.9821831	0.9806372	0.970737	0.97987056	0.9697021	0.969185	0.97357893	0.9855559	0.9703955	0.99584574
0.0	0.9997824	0.9957243	0.99942774	0.99979216	0.999749	0.99929655	0.9991221	0.9997118	0.9996495	0.99863166
0.0	0.9821831	0.9806372	0.970737	0.97987056	0.9697021	0.969185	0.97357893	0.9855559	0.9703955	0.99584574
0.0	0.9821831	0.9806372	0.970737	0.97987056	0.9697021	0.969185	0.97357893	0.9855559	0.9703955	0.99584574
0.0	0.9972868	0.9929876	0.99894494	0.9992318	0.99862516	0.9987702	0.98682725	0.99910563	0.9989241	0.9961778
0.0	0.9882911	0.95079863	0.9915222	0.9904668	0.99183875	0.99339724	0.95736104	0.99797994	0.991072	0.9913975
0.0	0.99946386	0.9742594	0.9978225	0.9982993	0.998097	0.99734604	0.9947113	0.9979455	0.99620205	0.9907573
0.0	0.9972868	0.9929876	0.99894494	0.9992318	0.99862516	0.9987702	0.98682725	0.99910563	0.9989241	0.9961778
0.0	0.9997824	0.9957243	0.99942774	0.99979216	0.999749	0.99929655	0.9991221	0.9997118	0.9996495	0.99863166
0.0	2.1645585e-05	0.0001900194	0.00018220687	0.00039936593	5.5888602e-05	0.00020149368	7.284996e-05	0.000125412	0.0077847415	0.0004956153
0.0	0.0076257233	0.0011217967	0.009377004	0.002642932	0.0014134914	0.0015116143	0.0043253615	0.9342005	0.054565996	0.117913075
0.0	0.9997824	0.9957243	0.99942774	0.99979216	0.999749	0.99929655	0.9991221	0.9997118	0.9996495	0.99863166
0.0	0.9821831	0.9806372	0.970737	0.97987056	0.9697021	0.969185	0.97357893	0.9855559	0.9703955	0.99584574
0.0	0.9997824	0.9957243	0.99942774	0.99979216	0.999749	0.99929655	0.9991221	0.9997118	0.9996495	0.99863166
0.0	0.9821831	0.9806372	0.970737	0.97987056	0.9697021	0.969185	0.97357893	0.9855559	0.9703955	0.99584574
0.0	0.9821831	0.9806372	0.970737	0.97987056	0.9697021	0.969185	0.97357893	0.9855559	0.9703955	0.99584574
0.0	0.9821831	0.9806372	0.970737	0.97987056	0.9697021	0.969185	0.97357893	0.9855559	0.9703955	0.99584574
0.0	0.9821831	0.9806372	0.970737	0.97987056	0.9697021	0.969185	0.97357893	0.9855559	0.9703955	0.99584574
0.0	0.9997824	0.9957243	0.99942774	0.99979216	0.999749	0.99929655	0.9991221	0.9997118	0.9996495	0.99863166
0.0	0.99946386	0.9742594	0.9978225	0.9982993	0.998097	0.99734604	0.9947113	0.9979455	0.99620205	0.9907573
0.0	0.99946386	0.9742594	0.9978225	0.9982993	0.998097	0.99734604	0.9947113	0.9979455	0.99620205	0.9907573
0.0	0.9972868	0.9929876	0.99894494	0.9992318	0.99862504	0.9987702	0.98682725	0.99910563	0.9989241	0.9961778
0.0	0.9972868	0.9929876	0.99894494	0.9992318	0.99862516	0.9987702	0.98682725	0.99910563	0.9989241	0.9961778
0.0	0.9978271	0.9633969	0.9946075	0.98100626	0.9985214	0.9973296	0.97827303	0.99821645	0.99748	0.97807616
0.0	0.99776626	0.9713959	0.9954928	0.98389614	0.9985915	0.9970884	0.9768886	0.9980969	0.9975526	0.98297024
0.0	0.997783	0.96285295	0.99452776	0.98357004	0.99859685	0.9972613	0.9803813	0.9979442	0.9978448	0.98208237
0.0	0.9978136	0.963912	0.99578094	0.98395085	0.99842715	0.9972326	0.9807154	0.99816567	0.997131	0.98035747
0.0	0.9972941	0.9553118	0.99261224	0.9769497	0.99820983	0.9964868	0.9627448	0.99750286	0.9963916	0.97043025
0.0	0.9972941	0.9553118	0.99261224	0.9769497	0.99820983	0.9964868	0.9627448	0.99750286	0.9963916	0.97043025
0.0	0.9972941	0.9553118	0.99261224	0.9769497	0.99820983	0.9964868	0.96274465	0.99750286	0.9963916	0.97043025
0.0	0.9972941	0.9553118	0.99261224	0.9769497	0.99820983	0.9964868	0.96274465	0.99750286	0.9963916	0.97043025
0.0	0.9972941	0.9553118	0.99261224	0.9769497	0.99820983	0.9964868	0.9627448	0.99750286	0.9963916	0.97043025
0.0	0.9882911	0.95079863	0.9915222	0.9904668	0.99183875	0.99339724	0.9573609	0.99797994	0.991072	0.9913975
0.0	0.9972868	0.9929876	0.99894494	0.9992318	0.99862516	0.9987702	0.98682725	0.99910563	0.9989241	0.9961778
0.0	0.9997316	0.983337	0.99843436	0.9987878	0.99889994	0.9984542	0.9976978	0.99860173	0.9977343	0.99601644
0.0	0.05164556	0.99965966	0.84833395	0.9999124	0.029083611	0.009302012	0.99940646	0.972201	0.9872693	0.034318056
0.0	0.99983525	0.7157109	0.9999474	0.972772	0.9999505	0.9999895	0.9999987	0.99995863	0.9998479	0.9990656
0.0	0.99983525	0.7157109	0.9999474	0.972772	0.9999505	0.9999895	0.9999987	0.99995863	0.9998479	0.9990656
0.0	0.99152935	0.7157109	0.9774334	0.49072707	0.9994293	0.9999863	0.97728276	0.9735877	0.82256776	0.86467826
0.0	0.9972868	0.9929876	0.99894494	0.9992318	0.99862516	0.9987702	0.98682725	0.99910563	0.9989241	0.9961778
0.0	0.1376538	0.40763253	0.018326953	0.0060500763	0.005946735	0.019562684	0.009617425	0.01359104	0.03823056	0.014340617
0.0	0.9821831	0.9806372	0.970737	0.97987056	0.9697021	0.969185	0.97357893	0.9855559	0.9703955	0.99584574
0.0	0.9821831	0.9806372	0.970737	0.97987056	0.9697021	0.969185	0.97357893	0.9855559	0.9703955	0.99584574
0.0	0.9997824	0.9957243	0.99942774	0.99979216	0.999749	0.99929655	0.9991221	0.9997118	0.9996495	0.99863166
0.0	0.9821831	0.9806372	0.970737	0.97987056	0.9697021	0.969185	0.97357893	0.9855559	0.9703955	0.99584574
0.0	0.99987066	0.99684745	0.9993406	0.99897826	0.9998343	0.9994572	0.9994943	0.99901617	0.99956065	0.9993574
0.0	0.0077455402	0.0018336978	0.020834927	0.00026832597	0.00039045716	0.0003524238	0.0010450891	0.027182652	0.11867582	0.0008988334
0.0	0.9980153	0.9526248	0.9681957	0.9927683	0.99706	0.9908817	0.98309374	0.98878634	0.9960514	0.9558384
0.0	0.9997824	0.9957243	0.99942774	0.99979216	0.999749	0.99929655	0.9991221	0.9997118	0.9996495	0.99863166
0.0	0.9821831	0.9806372	0.970737	0.97987056	0.9697021	0.969185	0.97357893	0.9855559	0.9703955	0.99584574
0.0	0.9821831	0.9806372	0.970737	0.97987056	0.9697021	0.969185	0.97357893	0.9855559	0.9703955	0.99584574
0.0	0.9821831	0.9806372	0.970737	0.97987056	0.9697021	0.969185	0.97357893	0.9855559	0.9703955	0.99584574
0.0	0.9821831	0.9806372	0.970737	0.97987056	0.9697021	0.969185	0.97357893	0.9855559	0.9703955	0.99584574
0.0	0.9821831	0.9806372	0.970737	0.97987056	0.9697021	0.969185	0.97357893	0.9855559	0.9703955	0.99584574
0.0	0.9997824	0.9957243	0.99942774	0.99979216	0.999749	0.99929655	0.9991221	0.9997118	0.9996495	0.99863166
0.0	0.9989612	0.9969495	0.99946207	0.9952632	0.99972004	0.9994337	0.9982461	0.9995228	0.99959797	0.9957807
0.0	0.99868006	0.99343574	0.9972066	0.99818593	0.9990404	0.9987074	0.9802711	0.9982034	0.99875367	0.9976325
0.0	0.9989053	0.9969818	0.99883324	0.9992186	0.9997003	0.9981071	0.9953615	0.9993136	0.9990445	0.99570894
0.0	0.9821831	0.9806372	0.970737	0.97987056	0.9697021	0.969185	0.97357893	0.9855559	0.9703955	0.99584574
0.0	0.99946386	0.9742594	0.9978225	0.9982993	0.998097	0.99734604	0.9947113	0.9979455	0.99620205	0.9907573
0.0	0.9972868	0.9929876	0.99894494	0.9992318	0.99862516	0.9987702	0.98682725	0.99910563	0.9989241	0.9961778
0.0	0.9882911	0.95079863	0.9915222	0.9904668	0.99183875	0.99339724	0.95736104	0.99797994	0.991072	0.9913975
0.0	0.9972868	0.9929876	0.99894494	0.9992318	0.99862516	0.9987702	0.98682725	0.99910563	0.9989241	0.9961778
0.0	0.99868006	0.99343574	0.9972066	0.99818593	0.9990404	0.9987074	0.9802711	0.9982034	0.99875367	0.9976325
0.0	0.9972868	0.99298745	0.99894494	0.9992318	0.99862516	0.9987702	0.98682725	0.99910563	0.9989241	0.9961778
0.0	0.99872774	0.99633396	0.9995048	0.99958044	0.99963737	0.99938655	0.9952154	0.9994474	0.999481	0.9985581
0.0	0.9821831	0.9806372	0.970737	0.97987056	0.9697021	0.969185	0.97357893	0.9855559	0.9703955	0.99584574
0.0	0.9821831	0.9806372	0.970737	0.97987056	0.9697021	0.969185	0.97357893	0.9855559	0.9703955	0.99584574
0.0	0.9821831	0.9806372	0.970737	0.97987056	0.9697021	0.969185	0.97357893	0.9855559	0.9703955	0.99584574
0.0	0.9821831	0.9806372	0.970737	0.97987056	0.9697021	0.969185	0.97357893	0.9855559	0.9703955	0.99584574
0.0	0.9821831	0.9806372	0.970737	0.97987056	0.9697021	0.969185	0.97357893	0.9855559	0.9703955	0.99584574
0.0	0.9821831	0.9806372	0.970737	0.97987056	0.9697021	0.969185	0.97357893	0.9855559	0.9703955	0.99584574
0.0	0.99946386	0.9742594	0.9978225	0.9982993	0.998097	0.99734604	0.9947113	0.9979455	0.99620205	0.9907573
0.0	0.99946386	0.9742594	0.9978225	0.9982993	0.998097	0.99734604	0.9947113	0.9979455	0.99620205	0.9907573
0.0	0.9972868	0.9929876	0.99894494	0.9992318	0.99862516	0.9987702	0.98682725	0.99910563	0.9989241	0.9961778
0.0	0.9972868	0.99298745	0.99894494	0.9992318	0.99862516	0.9987702	0.98682725	0.99910563	0.9989241	0.9961778
0.0	0.9821831	0.9806372	0.970737	0.97987056	0.9697021	0.969185	0.97357893	0.9855559	0.9703955	0.99584574
0.0	0.9882911	0.95079863	0.9915222	0.9904668	0.99183875	0.99339724	0.95736104	0.99797994	0.991072	0.9913975
0.0	0.9882911	0.95079863	0.9915222	0.9904668	0.99183875	0.99339724	0.95736104	0.99797994	0.991072	0.9913975
0.0	0.9972868	0.99298745	0.99894494	0.9992318	0.99862516	0.9987702	0.98682725	0.99910563	0.9989241	0.9961778
0.0	0.9972868	0.9929876	0.99894494	0.9992318	0.99862516	0.9987702	0.98682725	0.99910563	0.9989241	0.9961778
0.0	0.9821831	0.9806372	0.970737	0.97987056	0.9697021	0.969185	0.97357893	0.9855559	0.9703955	0.99584574
0.0	0.9821831	0.9806372	0.970737	0.97987056	0.9697021	0.969185	0.97357893	0.9855559	0.9703955	0.99584574
0.0	0.9821831	0.9806372	0.970737	0.97987056	0.9697021	0.969185	0.97357893	0.9855559	0.9703955	0.99584574
0.0	0.9821831	0.9806372	0.970737	0.97987056	0.9697021	0.969185	0.97357893	0.9855559	0.9703955	0.99584574
0.0	0.9997824	0.9957243	0.99942774	0.99979216	0.999749	0.99929655	0.9991221	0.9997118	0.9996495	0.99863166
0.0	0.9821831	0.9806372	0.970737	0.97987056	0.9697021	0.969185	0.97357893	0.9855559	0.9703955	0.99584574
0.0	0.9821831	0.9806372	0.970737	0.97987056	0.9697021	0.969185	0.97357893	0.9855559	0.9703955	0.99584574
0.0	0.9997824	0.9957243	0.99942774	0.99979216	0.999749	0.99929655	0.9991221	0.9997118	0.9996495	0.99863166
0.0	0.9821831	0.9806372	0.970737	0.97987056	0.9697021	0.969185	0.97357893	0.9855559	0.9703955	0.99584574
0.0	0.9821831	0.9806372	0.970737	0.97987056	0.9697021	0.969185	0.97357893	0.9855559	0.9703955	0.99584574
0.0	0.9998166	0.9967026	0.99962115	0.99983263	0.9998049	0.99938655	0.9994679	0.9997814	0.99968815	0.9989691
0.0	0.9821831	0.9806372	0.970737	0.97987056	0.9697021	0.969185	0.97357893	0.9855559	0.9703955	0.99584574
0.0	0.9821831	0.9806372	0.970737	0.97987056	0.9697021	0.969185	0.97357893	0.9855559	0.9703955	0.99584574
0.0	0.9821831	0.9806372	0.970737	0.97987056	0.9697021	0.969185	0.97357893	0.9855559	0.9703955	0.99584574
0.0	0.9997824	0.9957243	0.99942774	0.99979216	0.999749	0.99929655	0.9991221	0.9997118	0.9996495	0.99863166
0.0	0.9997824	0.9957243	0.99942774	0.99979216	0.999749	0.99929655	0.9991221	0.9997118	0.9996495	0.99863166
0.0	0.9821831	0.9806372	0.970737	0.97987056	0.9697021	0.969185	0.97357893	0.9855559	0.9703955	0.99584574
0.0	0.99868006	0.99343574	0.9972066	0.99818593	0.9990404	0.9987074	0.9802711	0.9982034	0.99875367	0.9976325
0.0	9.312287e-06	0.0013269142	0.0007849487	0.0022271655	0.0021106817	0.00015236683	0.00017276156	0.0030622957	0.11044948	0.002975444
0.0	0.99946386	0.9742594	0.9978225	0.9982993	0.998097	0.99734604	0.9947113	0.9979455	0.99620205	0.9907573
0.0	0.9972868	0.99298745	0.99894494	0.9992318	0.99862516	0.9987702	0.98682725	0.99910563	0.9989241	0.9961778
0.0	0.9882911	0.95079863	0.9915222	0.9904668	0.99183875	0.99339724	0.95736104	0.99797994	0.991072	0.9913975
0.0	0.9972868	0.9929876	0.99894494	0.9992318	0.99862516	0.9987702	0.98682725	0.99910563	0.9989241	0.9961778
0.0	0.9989612	0.9969495	0.99946207	0.9952632	0.99972004	0.9994337	0.9982461	0.9995228	0.99959797	0.9957807
0.0	0.99946386	0.9742594	0.9978225	0.9982993	0.998097	0.99734604	0.9947113	0.9979455	0.99620205	0.9907573
0.0	0.99946386	0.9742594	0.9978225	0.9982993	0.998097	0.99734604	0.9947113	0.9979455	0.99620205	0.9907573
0.0	0.9972868	0.99298745	0.99894494	0.9992318	0.99862516	0.9987702	0.98682725	0.99910563	0.9989241	0.9961778
0.0	0.9972868	0.9929876	0.99894494	0.9992318	0.99862516	0.9987702	0.98682725	0.99910563	0.9989241	0.9961778
0.0	0.9972868	0.9929876	0.99894494	0.9992318	0.99862516	0.9987702	0.98682725	0.99910563	0.9989241	0.9961778
0.0	0.9972868	0.9929876	0.99894494	0.9992318	0.99862504	0.9987702	0.98682725	0.99910563	0.9989241	0.9961778
0.0	0.9997824	0.9957243	0.99942774	0.99979216	0.999749	0.99929655	0.9991221	0.9997118	0.9996495	0.99863166
0.0	0.9997824	0.9957243	0.99942774	0.99979216	0.999749	0.99929655	0.9991221	0.9997118	0.9996495	0.99863166
0.0	0.99946386	0.9742594	0.9978225	0.9982993	0.998097	0.99734604	0.9947113	0.9979455	0.99620205	0.9907573
0.0	0.9972868	0.9929876	0.99894494	0.9992318	0.99862504	0.9987702	0.98682725	0.99910563	0.9989241	0.9961778
0.0	0.9972868	0.9929876	0.99894494	0.9992318	0.99862516	0.9987702	0.98682725	0.99910563	0.9989241	0.9961778
0.0	0.9997824	0.9957243	0.99942774	0.99979216	0.999749	0.99929655	0.9991221	0.9997118	0.9996495	0.99863166
0.0	0.9821831	0.9806372	0.970737	0.97987056	0.9697021	0.969185	0.97357893	0.9855559	0.9703955	0.99584574
0.0	0.9821831	0.9806372	0.970737	0.97987056	0.9697021	0.969185	0.97357893	0.9855559	0.9703955	0.99584574
0.0	0.9821831	0.9806372	0.970737	0.97987056	0.9697021	0.969185	0.97357893	0.9855559	0.9703955	0.99584574
0.0	0.9821831	0.9806372	0.970737	0.97987056	0.9697021	0.969185	0.97357893	0.9855559	0.9703955	0.99584574
0.0	0.0012987982	0.0007685397	0.0046895035	0.008504127	0.009246519	0.008873393	0.0037016883	0.0039251796	0.028336463	0.0016299372
0.0	0.0012987982	0.0007685401	0.0046895035	0.008504127	0.009246519	0.008873393	0.0037016883	0.0039251796	0.028336463	0.0016299372
0.0	0.0012987982	0.0007685401	0.0046895035	0.008504127	0.009246523	0.008873393	0.0037016883	0.0039251796	0.028336463	0.0016299372
0.0	0.001298799	0.0007685401	0.0046895035	0.008504132	0.009246527	0.008873393	0.0037016862	0.0039251815	0.028336463	0.0016299372
0.0	0.0012987982	0.0007685397	0.0046895035	0.008504127	0.009246523	0.008873393	0.0037016883	0.0039251796	0.028336463	0.0016299372
0.0	0.0012987982	0.0007685401	0.0046895035	0.008504127	0.009246519	0.008873393	0.0037016883	0.0039251796	0.028336463	0.0016299372
0.0	0.0012987982	0.0007685401	0.0046895035	0.008504127	0.009246519	0.008873393	0.0037016883	0.0039251796	0.028336463	0.0016299372
0.0	0.001298799	0.0007685401	0.0046895035	0.008504132	0.009246527	0.008873393	0.0037016862	0.0039251815	0.028336463	0.0016299372
0.0	0.0012987982	0.0007685397	0.0046895035	0.008504127	0.009246519	0.008873393	0.0037016883	0.0039251796	0.028336463	0.0016299372
0.0	0.0012987982	0.0007685397	0.0046895035	0.008504127	0.009246519	0.008873393	0.0037016883	0.0039251796	0.028336463	0.0016299372
0.0	0.0012987982	0.0007685401	0.0046895035	0.008504127	0.009246523	0.008873393	0.0037016883	0.0039251796	0.028336463	0.0016299372
0.0	0.001298799	0.0007685401	0.0046895035	0.008504132	0.009246527	0.008873393	0.0037016883	0.0039251815	0.028336463	0.0016299372
0.0	0.0012987982	0.0007685401	0.0046895035	0.008504127	0.009246519	0.008873393	0.0037016883	0.0039251796	0.028336463	0.0016299372
0.0	0.9821831	0.9806372	0.970737	0.97987056	0.9697021	0.969185	0.97357893	0.9855559	0.9703955	0.99584574
0.0	0.9821831	0.9806372	0.970737	0.97987056	0.9697021	0.969185	0.97357893	0.9855559	0.9703955	0.99584574
0.0	0.9821831	0.9806372	0.970737	0.97987056	0.9697021	0.969185	0.97357893	0.9855559	0.9703955	0.99584574
0.0	0.9821831	0.9806372	0.970737	0.97987056	0.9697021	0.969185	0.97357893	0.9855559	0.9703955	0.99584574
0.0	0.9821831	0.9806372	0.970737	0.97987056	0.9697021	0.969185	0.97357893	0.9855559	0.9703955	0.99584574
0.0	0.9821831	0.9806372	0.970737	0.97987056	0.9697021	0.969185	0.97357893	0.9855559	0.9703955	0.99584574
0.0	0.9821831	0.9806372	0.970737	0.97987056	0.9697021	0.969185	0.97357893	0.9855559	0.9703955	0.99584574
0.0	0.9821831	0.9806372	0.970737	0.97987056	0.9697021	0.969185	0.97357893	0.9855559	0.9703955	0.99584574
0.0	0.9821831	0.9806372	0.970737	0.97987056	0.9697021	0.969185	0.97357893	0.9855559	0.9703955	0.99584574
0.0	0.9997824	0.9957243	0.99942774	0.99979216	0.999749	0.99929655	0.9991221	0.9997118	0.9996495	0.99863166
0.0	0.9821831	0.9806372	0.970737	0.97987056	0.9697021	0.969185	0.97357893	0.9855559	0.9703955	0.99584574
0.0	0.9821831	0.9806372	0.970737	0.97987056	0.9697021	0.969185	0.97357893	0.9855559	0.9703955	0.99584574
0.0	0.9821831	0.9806372	0.970737	0.97987056	0.9697021	0.969185	0.97357893	0.9855559	0.9703955	0.99584574
0.0	0.9989053	0.9969818	0.99883324	0.9992186	0.9997003	0.9981071	0.9953615	0.9993136	0.9990445	0.99570894
0.0	0.9990902	0.99695134	0.99959236	0.9996656	0.99963784	0.99944764	0.996031	0.99964666	0.99959356	0.998845
0.0	0.9972868	0.99298745	0.99894494	0.9992318	0.99862516	0.9987702	0.98682725	0.99910563	0.9989241	0.9961778
0.0	0.9821831	0.9806372	0.970737	0.97987056	0.9697021	0.969185	0.97357893	0.9855559	0.9703955	0.99584574
0.0	0.99868006	0.99343574	0.9972066	0.99818593	0.9990404	0.9987074	0.9802711	0.9982034	0.99875367	0.9976325
0.0	0.9389136	0.07969284	0.60556054	0.6497993	0.9688824	0.94119316	0.27132148	0.38482437	0.15801026	0.17966396
0.0	0.99911505	0.99617636	0.99898726	0.99941695	0.9997801	0.9988213	0.99742717	0.9994543	0.9992093	0.9964322
0.0	0.9821831	0.9806372	0.970737	0.97987056	0.9697021	0.969185	0.97357893	0.9855559	0.9703955	0.99584574
0.0	0.9821831	0.9806372	0.970737	0.97987056	0.9697021	0.969185	0.97357893	0.9855559	0.9703955	0.99584574
0.0	0.9821831	0.9806372	0.970737	0.97987056	0.9697021	0.969185	0.97357893	0.9855559	0.9703955	0.99584574
0.0	0.9821831	0.9806372	0.970737	0.97987056	0.9697021	0.969185	0.97357893	0.9855559	0.9703955	0.99584574
0.0	0.9821831	0.9806372	0.970737	0.97987056	0.9697021	0.969185	0.97357893	0.9855559	0.9703955	0.99584574
0.0	0.99903727	0.9981659	0.9995969	0.9997867	0.99956423	0.99918085	0.9989202	0.99954706	0.99953485	0.99871516
0.0	0.9997824	0.9957243	0.99942774	0.99979216	0.999749	0.99929655	0.9991221	0.9997118	0.9996495	0.99863166
0.0	0.9821831	0.9806372	0.970737	0.97987056	0.9697021	0.969185	0.97357893	0.9855559	0.9703955	0.99584574
0.0	0.9989053	0.9969818	0.99883324	0.9992186	0.9997003	0.9981071	0.9953615	0.9993136	0.9990445	0.99570894
0.0	0.9989053	0.9969818	0.99883324	0.9992186	0.9997003	0.9981071	0.9953615	0.9993136	0.9990445	0.99570894
0.0	0.9989053	0.9969818	0.99883324	0.9992186	0.9997003	0.9981071	0.9953615	0.9993136	0.9990445	0.99570894
0.0	0.9989053	0.9969818	0.99883324	0.9992186	0.9997003	0.9981071	0.9953615	0.9993136	0.9990445	0.99570894
0.0	0.9989053	0.9969818	0.99883324	0.9992186	0.9997003	0.9981071	0.9953615	0.9993136	0.9990445	0.99570894
0.0	0.002205813	8.3440085e-05	0.026790855	0.0030355325	0.0025468692	0.022800388	0.0015033059	0.010449188	0.0015838983	0.0014149406
0.0	0.002786601	0.00027734658	0.00082418555	0.001047641	0.0030680178	0.011493518	0.0034295924	0.0052294345	0.016543282	0.0002853318
0.0	0.9821831	0.9806372	0.970737	0.97987056	0.9697021	0.969185	0.97357893	0.9855559	0.9703955	0.99584574
0.0	0.9910307	0.6948152	0.79341733	0.901788	0.93209064	0.89505726	0.96865004	0.9817473	0.9429883	0.5360092
0.0	0.08869287	0.0060505127	0.45124868	0.46601906	0.0051429207	0.5304866	0.05368381	0.05473972	0.20910741	0.38252208
0.0	0.9992818	0.9920066	0.99938595	0.99915445	0.99952924	0.9987546	0.99595886	0.99976844	0.999453	0.996451
0.0	0.9821831	0.9806372	0.970737	0.97987056	0.9697021	0.969185	0.97357893	0.9855559	0.9703955	0.99584574
0.0	0.9981548	0.99419135	0.99914944	0.9993231	0.99892443	0.9989028	0.9890872	0.9992512	0.99917847	0.9968106
0.0	0.9821831	0.9806372	0.970737	0.97987056	0.9697021	0.969185	0.97357893	0.9855559	0.9703955	0.99584574
0.0	0.9821831	0.9806372	0.970737	0.97987056	0.9697021	0.969185	0.97357893	0.9855559	0.9703955	0.99584574
0.0	0.9821831	0.9806372	0.970737	0.97987056	0.9697021	0.969185	0.97357893	0.9855559	0.9703955	0.99584574
0.0	0.9821831	0.9806372	0.970737	0.97987056	0.9697021	0.969185	0.97357893	0.9855559	0.9703955	0.99584574
0.0	0.9821831	0.9806372	0.970737	0.97987056	0.9697021	0.969185	0.97357893	0.9855559	0.9703955	0.99584574
0.0	0.9821831	0.9806372	0.970737	0.97987056	0.9697021	0.969185	0.97357893	0.9855559	0.9703955	0.99584574
0.0	0.9821831	0.9806372	0.970737	0.97987056	0.9697021	0.969185	0.97357893	0.9855559	0.9703955	0.99584574
0.0	0.99907935	0.9922626	0.9994141	0.99907625	0.999534	0.99905604	0.9961434	0.99977165	0.9995017	0.99691474
0.0	0.9821831	0.9806372	0.970737	0.97987056	0.9697021	0.969185	0.97357893	0.9855559	0.9703955	0.99584574
0.0	0.9821831	0.9806372	0.970737	0.97987056	0.9697021	0.969185	0.97357893	0.9855559	0.9703955	0.99584574
0.0	0.9821831	0.9806372	0.970737	0.97987056	0.9697021	0.969185	0.97357893	0.9855559	0.9703955	0.99584574
0.0	0.9821831	0.9806372	0.970737	0.97987056	0.9697021	0.969185	0.97357893	0.9855559	0.9703955	0.99584574
0.0	0.9821831	0.9806372	0.970737	0.97987056	0.9697021	0.969185	0.97357893	0.9855559	0.9703955	0.99584574
0.0	0.99903727	0.9981659	0.9995969	0.9997867	0.99956423	0.99918085	0.9989202	0.99954706	0.99953485	0.99871516
0.0	0.9821831	0.9806372	0.970737	0.97987056	0.9697021	0.969185	0.97357893	0.9855559	0.9703955	0.99584574
0.0	0.9821831	0.9806372	0.970737	0.97987056	0.9697021	0.969185	0.97357893	0.9855559	0.9703955	0.99584574
0.0	0.9821831	0.9806372	0.970737	0.97987056	0.9697021	0.969185	0.97357893	0.9855559	0.9703955	0.99584574
0.0	0.9821831	0.9806372	0.970737	0.97987056	0.9697021	0.969185	0.97357893	0.9855559	0.9703955	0.99584574
0.0	0.9821831	0.9806372	0.970737	0.97987056	0.9697021	0.969185	0.97357893	0.9855559	0.9703955	0.99584574
0.0	0.9821831	0.9806372	0.970737	0.97987056	0.9697021	0.969185	0.97357893	0.9855559	0.9703955	0.99584574
0.0	0.9991775	0.9952996	0.9979662	0.9988232	0.9994074	0.99896336	0.988649	0.9988061	0.99921584	0.99859804
0.0	0.9997949	0.9886263	0.9990171	0.9988972	0.9986895	0.99853456	0.998936	0.9986449	0.9985683	0.9974445
0.0	0.13304581	0.070960246	0.33080086	0.86413413	0.87316364	0.44966382	0.6583045	0.98881286	0.9709136	0.97355586
0.0	0.9843226	0.79704523	0.89719087	0.9674411	0.8152668	0.94654036	0.81552315	0.9992623	0.9989291	0.76982576
0.0	0.4264599	0.04980324	0.84759015	0.6771431	0.45493418	0.6942778	0.99218965	0.8305603	0.86431944	0.6762334
0.0	0.80857855	0.2307402	0.15518115	0.80794704	0.9947744	0.7276905	0.93471986	0.7786047	0.9328982	0.96369773
0.0	0.054363985	0.013114178	0.35535353	0.43840912	0.080725275	0.62093246	0.99176383	0.9006958	0.6689837	0.81533414
0.0	0.23371086	0.13998559	0.9327632	0.95268804	0.68134755	0.8134797	0.15444045	0.9994535	0.9988047	0.9350629
0.0	0.049385667	0.072908714	0.26585454	0.21564013	0.6020344	0.41247454	0.41366205	0.8043298	0.7674992	0.47544387
0.0	0.6001931	0.03890542	0.44580874	0.54838455	0.9941075	0.95859057	0.9691693	0.94773936	0.9791229	0.6398271
0.0	0.007802451	0.055764195	0.3087089	0.23548308	0.11087403	0.06392188	0.0023100774	0.7465097	0.7989002	0.0038962564
0.0	0.9998944	0.9988506	0.99963284	0.9998234	0.99996877	0.9998111	0.9992957	0.99965286	0.999833	0.99977833
0.0	0.00046674418	0.00049584877	0.00074049254	0.0015751161	0.0013096001	0.0012086965	0.0030999475	0.00241589	0.002334846	0.0016163759
0.0	0.0004139403	0.005221151	0.00072041125	0.006362006	0.0032296742	0.03172866	0.002544782	0.00076741056	0.009846703	0.008288995
0.0	0.62038195	0.0092648	0.0057169907	0.02381174	0.0018898147	0.0033323397	0.0001239324	0.0993554	0.778342	0.06467787
0.0	0.8704756	0.9168683	0.90909207	0.9634079	0.61753213	0.9200245	0.1390068	0.9368625	0.9914658	0.63292634
0.0	0.97929513	0.9707553	0.9781808	0.9961964	0.94431025	0.9911594	0.9662891	0.96343267	0.99577004	0.9920363
0.0	0.9821831	0.9806372	0.970737	0.97987056	0.9697021	0.969185	0.97357893	0.9855559	0.9703955	0.99584574
0.0	0.9995776	0.9974477	0.99891174	0.99976	0.99974626	0.999688	0.99724966	0.99970526	0.9997352	0.99571264
0.0	0.998678	0.98924035	0.9992275	0.99902666	0.9992847	0.9988275	0.9951297	0.999729	0.9993705	0.99642193
0.0	0.9821831	0.9806372	0.970737	0.97987056	0.9697021	0.969185	0.97357893	0.9855559	0.9703955	0.99584574
0.0	0.93617433	0.99994755	0.87412536	0.99910295	0.9984353	0.99946636	0.9752372	0.990303	0.9993401	0.9985964
0.0	0.9997627	0.99112517	0.99861705	0.9996661	0.9997738	0.9988896	0.997189	0.99912614	0.99958295	0.9978409
0.0	0.99982846	0.99507564	0.9989058	0.9997435	0.9998646	0.9992694	0.9989723	0.999288	0.99975556	0.99928254
0.0	0.99935037	0.9968052	0.99846566	0.9990318	0.99962723	0.9992539	0.99183697	0.9990343	0.9993888	0.9989453
0.0	0.018026035	0.01631898	0.0028825444	0.0051999516	0.020235775	0.007409232	0.016135022	0.01604605	0.010326539	0.0033679197
0.0	0.99887806	0.994348	0.9972066	0.9983354	0.9991762	0.99883646	0.9837706	0.99837565	0.9989096	0.99794334
0.0	0.018026035	0.01631898	0.0028825456	0.0051999516	0.020235775	0.0074092364	0.016135022	0.01604605	0.010326539	0.0033679197
0.0	0.99887806	0.994348	0.9972066	0.9983354	0.9991762	0.99883646	0.9837706	0.99837565	0.9989096	0.99794334
0.0	0.9821831	0.9806372	0.970737	0.97987056	0.9697021	0.969185	0.97357893	0.9855559	0.9703955	0.99584574
0.0	0.9821831	0.9806372	0.970737	0.97987056	0.9697021	0.969185	0.97357893	0.9855559	0.9703955	0.99584574
0.0	0.9821831	0.9806372	0.970737	0.97987056	0.9697021	0.969185	0.97357893	0.9855559	0.9703955	0.99584574
0.0	0.9997824	0.9957243	0.99942774	0.99979216	0.999749	0.99929655	0.9991221	0.9997118	0.9996495	0.99863166
0.0	0.9821831	0.9806372	0.970737	0.97987056	0.9697021	0.969185	0.97357893	0.9855559	0.9703955	0.99584574
0.0	0.9989053	0.9969818	0.99883324	0.9992186	0.9997003	0.9981071	0.9953615	0.9993136	0.9990445	0.99570894
0.0	0.9821831	0.9806372	0.970737	0.97987056	0.9697021	0.969185	0.97357893	0.9855559	0.9703955	0.99584574
0.0	0.9997824	0.9957243	0.99942774	0.99979216	0.999749	0.99929655	0.9991221	0.9997118	0.9996495	0.99863166
0.0	0.9821831	0.9806372	0.970737	0.97987056	0.9697021	0.969185	0.97357893	0.9855559	0.9703955	0.99584574
0.0	2.1645585e-05	0.0001900194	0.00018220705	0.00039936593	5.5888602e-05	0.00020149368	7.285003e-05	0.00012541212	0.0077847415	0.0004956153
0.0	0.9821831	0.9806372	0.970737	0.97987056	0.9697021	0.969185	0.97357893	0.9855559	0.9703955	0.99584574
0.0	0.9821831	0.9806372	0.970737	0.97987056	0.9697021	0.969185	0.97357893	0.9855559	0.9703955	0.99584574
0.0	0.9997824	0.9957243	0.99942774	0.99979216	0.999749	0.99929655	0.9991221	0.9997118	0.9996495	0.99863166
0.0	0.9821831	0.9806372	0.970737	0.97987056	0.9697021	0.969185	0.97357893	0.9855559	0.9703955	0.99584574
0.0	0.9982256	0.99842864	0.99886143	0.9998202	0.999742	0.99974674	0.9985997	0.998982	0.99963784	0.9983296
0.0	0.9997824	0.9957243	0.99942774	0.99979216	0.999749	0.99929655	0.9991221	0.9997118	0.9996495	0.99863166
0.0	0.9821831	0.9806372	0.970737	0.97987056	0.9697021	0.969185	0.97357893	0.9855559	0.9703955	0.99584574
0.0	2.1645585e-05	0.0001900194	0.00018220687	0.00039936593	5.5888657e-05	0.00020149368	7.285003e-05	0.00012541212	0.0077847415	0.0004956153
0.0	0.9991716	0.9968919	0.99871767	0.9992285	0.9996815	0.9992681	0.9889783	0.99895334	0.9993043	0.9992787
0.0	0.018026022	0.01631898	0.0028825444	0.0051999516	0.020235775	0.007409232	0.016135013	0.01604605	0.010326539	0.0033679197
0.0	0.026426464	0.0412668	0.3356678	0.060245503	0.005014577	0.09307761	0.007381807	0.98406017	0.94330525	0.32186544
0.0	0.2583042	0.0014451102	0.956293	0.052810293	0.002010344	0.0072173174	0.34839767	0.0015859923	0.005626278	0.0005087951
0.0	0.99946386	0.9742594	0.9978225	0.9982993	0.998097	0.99734604	0.9947113	0.9979455	0.99620205	0.9907573
0.0	0.99946386	0.9742594	0.9978225	0.9982993	0.998097	0.99734604	0.9947113	0.9979455	0.99620205	0.9907573
0.0	0.99946386	0.9742594	0.9978225	0.9982993	0.998097	0.99734604	0.9947113	0.9979455	0.99620205	0.9907573
0.0	0.99946386	0.9742594	0.9978225	0.9982993	0.998097	0.99734604	0.9947113	0.9979455	0.99620205	0.9907573
0.0	0.9821831	0.9806372	0.970737	0.97987056	0.9697021	0.969185	0.97357893	0.9855559	0.9703955	0.99584574
0.0	0.9821831	0.9806372	0.970737	0.97987056	0.9697021	0.969185	0.97357893	0.9855559	0.9703955	0.99584574
0.0	0.9821831	0.9806372	0.970737	0.97987056	0.9697021	0.969185	0.97357893	0.9855559	0.9703955	0.99584574
0.0	0.9821831	0.9806372	0.970737	0.97987056	0.9697021	0.969185	0.97357893	0.9855559	0.9703955	0.99584574
0.0	0.9821831	0.9806372	0.970737	0.97987056	0.9697021	0.969185	0.97357893	0.9855559	0.9703955	0.99584574
0.0	0.9821831	0.9806372	0.970737	0.97987056	0.9697021	0.969185	0.97357893	0.9855559	0.9703955	0.99584574
0.0	0.9821831	0.9806372	0.970737	0.97987056	0.9697021	0.969185	0.97357893	0.9855559	0.9703955	0.99584574
0.0	0.99935037	0.9968052	0.99846566	0.9990318	0.99962723	0.9992539	0.99183697	0.9990343	0.9993888	0.9989453
0.0	0.9821831	0.9806372	0.970737	0.97987056	0.9697021	0.969185	0.97357893	0.9855559	0.9703955	0.99584574
0.0	0.9960413	0.91636866	0.9977569	0.9893366	0.9957768	0.9970868	0.99344504	0.9925667	0.9989593	0.9818981
0.0	0.9989924	0.99477756	0.9978569	0.9986265	0.999233	0.99888223	0.98508596	0.9983582	0.9990283	0.99776256
0.0	0.018026026	0.01631898	0.0028825472	0.0051999516	0.020235775	0.0074092364	0.016135022	0.01604605	0.010326539	0.0033679197
0.0	0.018026026	0.01631898	0.0028825444	0.0051999516	0.02023577	0.007409232	0.016135013	0.01604605	0.010326539	0.0033679197
0.0	0.00046156097	0.007143083	0.00068367564	0.006932789	0.002091171	0.03674491	0.0017056607	0.0030876247	0.0057137525	0.0041300966
0.0	0.9821831	0.9806372	0.970737	0.97987056	0.9697021	0.969185	0.97357893	0.9855559	0.9703955	0.99584574
0.0	0.02063514	0.01828398	0.0030003507	0.0051999493	0.020496225	0.008444325	0.016835876	0.019865606	0.010978515	0.0035465423
0.0	0.99946386	0.9742594	0.9978225	0.9982993	0.998097	0.99734604	0.9947113	0.9979455	0.99620205	0.9907573
0.0	0.9821831	0.9806372	0.970737	0.97987056	0.9697021	0.969185	0.97357893	0.9855559	0.9703955	0.99584574
0.0	0.9821831	0.9806372	0.970737	0.97987056	0.9697021	0.969185	0.97357893	0.9855559	0.9703955	0.99584574
0.0	0.9821831	0.9806372	0.970737	0.97987056	0.9697021	0.969185	0.97357893	0.9855559	0.9703955	0.99584574
0.0	0.99868006	0.99343574	0.9972066	0.99818593	0.9990404	0.9987074	0.9802711	0.9982034	0.99875367	0.9976325
0.0	0.9821831	0.9806372	0.970737	0.97987056	0.9697021	0.969185	0.97357893	0.9855559	0.9703955	0.99584574
0.0	0.9821831	0.9806372	0.970737	0.97987056	0.9697021	0.969185	0.97357893	0.9855559	0.9703955	0.99584574
0.0	0.9821831	0.9806372	0.970737	0.97987056	0.9697021	0.969185	0.97357893	0.9855559	0.9703955	0.99584574
0.0	0.9821831	0.9806372	0.970737	0.97987056	0.9697021	0.969185	0.97357893	0.9855559	0.9703955	0.99584574
0.0	0.68122494	0.20130871	0.99605113	0.52000755	0.54069275	0.9028935	0.92385733	0.96985966	0.88902086	0.9372867
0.0	0.9821831	0.9806372	0.970737	0.97987056	0.9697021	0.969185	0.97357893	0.9855559	0.9703955	0.99584574
0.0	0.9821831	0.9806372	0.970737	0.97987056	0.9697021	0.969185	0.97357893	0.9855559	0.9703955	0.99584574
0.0	0.99943644	0.99917907	0.9997136	0.9997379	0.9998118	0.99950016	0.99706715	0.99935466	0.99971527	0.9994875
0.0	0.9821831	0.9806372	0.970737	0.97987056	0.9697021	0.969185	0.97357893	0.9855559	0.9703955	0.99584574
0.0	0.018026026	0.01631898	0.0028825456	0.0051999516	0.02023577	0.0074092364	0.016135022	0.01604605	0.010326539	0.0033679197
0.0	0.9821831	0.9806372	0.970737	0.97987056	0.9697021	0.969185	0.97357893	0.9855559	0.9703955	0.99584574
0.0	0.004240304	0.60356283	0.018776666	0.4506097	0.9781813	0.5372763	0.015128555	0.8014419	0.90516406	0.0029494027
0.0	0.9821831	0.9806372	0.970737	0.97987056	0.9697021	0.969185	0.97357893	0.9855559	0.9703955	0.99584574
0.0	0.018026035	0.01631898	0.0028825444	0.0051999516	0.020235775	0.007409232	0.016135022	0.01604605	0.010326539	0.0033679197
0.0	0.6812251	0.20130871	0.99605113	0.52000755	0.54069275	0.9028935	0.9238572	0.96985966	0.8890208	0.9372867
0.0	0.99946386	0.9742594	0.9978225	0.9982993	0.998097	0.99734604	0.9947113	0.9979455	0.99620205	0.9907573
0.0	0.9821831	0.9806372	0.970737	0.97987056	0.9697021	0.969185	0.97357893	0.9855559	0.9703955	0.99584574
0.0	0.9995635	0.9795434	0.997903	0.9983594	0.99811906	0.99748397	0.9951362	0.99783176	0.99620205	0.99218255
0.0	0.1642976	0.009717164	0.055216398	0.05216895	0.02795085	0.012427372	0.015231039	0.0041328906	0.009973259	0.028588653
0.0	0.02976609	0.050293542	0.005666753	0.010934625	0.045296624	0.015368292	0.028717306	0.029361188	0.021269696	0.010249028
0.0	0.99912804	0.9941438	0.9993968	0.9993068	0.9996406	0.9991366	0.9956077	0.9997125	0.9994753	0.9972524
0.0	0.9821831	0.9806372	0.970737	0.97987056	0.9697021	0.969185	0.97357893	0.9855559	0.9703955	0.99584574
0.0	0.9997627	0.99112517	0.99861705	0.9996661	0.9997738	0.9988896	0.997189	0.99912614	0.99958295	0.9978409
0.0	0.9821831	0.9806372	0.970737	0.97987056	0.9697021	0.969185	0.97357893	0.9855559	0.9703955	0.99584574
0.0	0.00041394008	0.005221151	0.00072041125	0.006362006	0.0032296742	0.031728666	0.002544782	0.00076741056	0.009846703	0.008288995
0.0	0.00046156097	0.007143083	0.00068367564	0.006932789	0.002091171	0.03674491	0.0017056607	0.0030876247	0.0057137525	0.0041300966
0.0	0.9996977	0.99781585	0.99886984	0.99977285	0.999772	0.99965274	0.9965346	0.99968195	0.9997273	0.99502474
0.0	0.019845434	0.01793163	0.0028825472	0.005840312	0.020988723	0.009253961	0.019828938	0.01604605	0.011549742	0.0038311915
0.0	0.036780182	0.024270715	0.0051339725	0.010894057	0.041832	0.010170268	0.019518025	0.018999217	0.015953768	0.0040850868
0.0	0.8929244	0.61801976	0.9726264	0.9241597	0.93888426	0.84381515	0.7285971	0.88990194	0.981412	0.8439767
0.0	0.9821831	0.9806372	0.970737	0.97987056	0.9697021	0.969185	0.97357893	0.9855559	0.9703955	0.99584574
0.0	0.9858714	0.006634702	0.994272	0.90913963	0.053949803	0.00876263	0.00020304562	0.00017578278	0.11484432	0.00016225578
0.0	0.9821831	0.9806372	0.970737	0.97987056	0.9697021	0.969185	0.97357893	0.9855559	0.9703955	0.99584574
0.0	0.75941944	0.253891	0.7604306	0.7857975	0.7897778	0.57908726	0.42633122	0.9884603	0.9557196	0.8422851
0.0	0.99946386	0.9742594	0.9978225	0.9982993	0.998097	0.99734604	0.9947113	0.9979455	0.99620205	0.9907573
0.0	0.9895426	0.98610896	0.9811695	0.99881506	0.9920564	0.99703896	0.9660157	0.9965784	0.99913824	0.99513197
0.0	0.9821831	0.9806372	0.970737	0.97987056	0.9697021	0.969185	0.97357893	0.9855559	0.9703955	0.99584574
0.0	0.9821831	0.9806372	0.970737	0.97987056	0.9697021	0.969185	0.97357893	0.9855559	0.9703955	0.99584574
0.0	0.9821831	0.9806372	0.970737	0.97987056	0.9697021	0.969185	0.97357893	0.9855559	0.9703955	0.99584574
0.0	0.9997824	0.9957243	0.99942774	0.99979216	0.999749	0.99929655	0.9991221	0.9997118	0.9996495	0.99863166
0.0	0.9821831	0.9806372	0.970737	0.97987056	0.9697021	0.969185	0.97357893	0.9855559	0.9703955	0.99584574
0.0	0.9821831	0.9806372	0.970737	0.97987056	0.9697021	0.969185	0.97357893	0.9855559	0.9703955	0.99584574
0.0	0.9821831	0.9806372	0.970737	0.97987056	0.9697021	0.969185	0.97357893	0.9855559	0.9703955	0.99584574
0.0	0.9991935	0.9956552	0.9972066	0.99882716	0.99938524	0.9989323	0.9833506	0.9988219	0.999132	0.9979517
0.0	0.9821831	0.9806372	0.970737	0.97987056	0.9697021	0.969185	0.97357893	0.9855559	0.9703955	0.99584574
0.0	0.99824417	0.9427221	0.97587854	0.995146	0.99845564	0.9959014	0.9944482	0.9983923	0.98979974	0.9782762
0.0	0.99790937	0.99509394	0.99930906	0.99947995	0.99871814	0.9990392	0.992993	0.99935526	0.99934834	0.9969824
0.0	0.9821831	0.9806372	0.970737	0.97987056	0.9697021	0.969185	0.97357893	0.9855559	0.9703955	0.99584574
0.0	0.9949656	0.8473563	0.9958197	0.9977412	0.9917013	0.9953857	0.98384607	0.99854505	0.998809	0.98531705
0.0	0.020784454	0.4973031	0.5876629	0.42743367	0.98491156	0.6442372	0.49093515	0.7581326	0.9230654	0.0061631096
0.0	9.252581e-05	0.045523662	0.01488368	0.031133855	7.519979e-05	0.04295806	9.0543006e-05	0.00019890245	0.056446753	0.0011172269
0.0	0.9821831	0.9806372	0.970737	0.97987056	0.9697021	0.969185	0.97357893	0.9855559	0.9703955	0.99584574
0.0	0.9821831	0.9806372	0.970737	0.97987056	0.9697021	0.969185	0.97357893	0.9855559	0.9703955	0.99584574
0.0	0.998678	0.9872873	0.998816	0.99863005	0.9991304	0.9980738	0.9927763	0.99959475	0.9990845	0.99508613
0.0	0.9990977	0.9991335	0.999884	0.9999027	0.9997384	0.9994097	0.9991241	0.99976736	0.99984646	0.9993051
0.0	0.99960524	0.9993284	0.9997136	0.9997888	0.9998429	0.9995346	0.99737155	0.9994777	0.9997743	0.99952817
0.0	0.99916303	0.9988967	0.9997974	0.99986565	0.9997415	0.99935037	0.99798465	0.9996911	0.99973994	0.9991128
0.0	0.9821831	0.9806372	0.970737	0.97987056	0.9697021	0.969185	0.97357893	0.9855559	0.9703955	0.99584574
0.0	0.018026035	0.01631898	0.0028825456	0.0051999516	0.020235775	0.0074092364	0.016135013	0.01604605	0.010326539	0.0033679197
0.0	0.0045242035	0.0060449117	0.0010769535	0.0023121983	0.006625299	0.0061827623	0.0021482224	0.010422056	0.004333195	0.002482547
0.0	0.83752704	0.76102585	0.7559285	0.9841702	0.966142	0.98335946	0.96291494	0.97194	0.9271589	0.37031558
0.0	0.00011480773	0.00069246645	0.0005179659	0.0081821885	0.002401371	0.00012775419	0.00023961099	0.0047965897	0.042638253	0.0014087907
0.0	0.00011480773	0.00069246645	0.0005179659	0.0081821885	0.002401371	0.00012775419	0.00023961099	0.0047965897	0.042638253	0.0014087907
0.0	0.0011757778	0.13757701	0.018032312	0.0012049858	0.030903032	0.012102005	0.024223642	0.95715207	0.03282598	0.007414874
0.0	0.9821831	0.9806372	0.970737	0.97987056	0.9697021	0.969185	0.97357893	0.9855559	0.9703955	0.99584574
0.0	0.9821831	0.9806372	0.970737	0.97987056	0.9697021	0.969185	0.97357893	0.9855559	0.9703955	0.99584574
0.0	0.9821831	0.9806372	0.970737	0.97987056	0.9697021	0.969185	0.97357893	0.9855559	0.9703955	0.99584574
0.0	2.1645606e-05	0.0001900194	0.00018220687	0.00039936593	5.5888657e-05	0.00020149368	7.285003e-05	0.00012541212	0.0077847415	0.0004956153
0.0	0.0076257233	0.0011217967	0.009377004	0.002642932	0.0014134914	0.0015116143	0.004325364	0.9342005	0.054565996	0.11791302
0.0	0.9821831	0.9806372	0.970737	0.97987056	0.9697021	0.969185	0.97357893	0.9855559	0.9703955	0.99584574
0.0	0.9821831	0.9806372	0.970737	0.97987056	0.9697021	0.969185	0.97357893	0.9855559	0.9703955	0.99584574
0.0	0.9997824	0.9957243	0.99942774	0.99979216	0.999749	0.99929655	0.9991221	0.9997118	0.9996495	0.99863166
0.0	0.9988518	0.9964908	0.99951744	0.9998018	0.99977237	0.9924149	0.99986947	0.9997111	0.9974369	0.9975575
0.0	0.0076257233	0.0011217967	0.009377004	0.002642932	0.001413492	0.0015116143	0.004325364	0.9342005	0.054565996	0.117913075
0.0	0.5083925	0.38040078	0.38786367	0.5787762	0.10598289	0.75252473	0.33232296	0.20493585	0.25539374	0.56363136
0.0	0.9821831	0.9806372	0.970737	0.97987056	0.9697021	0.969185	0.97357893	0.9855559	0.9703955	0.99584574
0.0	0.9821831	0.9806372	0.970737	0.97987056	0.9697021	0.969185	0.97357893	0.9855559	0.9703955	0.99584574
0.0	0.9821831	0.9806372	0.970737	0.97987056	0.9697021	0.969185	0.97357893	0.9855559	0.9703955	0.99584574
0.0	0.018026022	0.016318988	0.0028825472	0.0051999516	0.020235775	0.007409232	0.016135022	0.01604604	0.010326539	0.0033679197
0.0	0.9821831	0.9806372	0.970737	0.97987056	0.9697021	0.969185	0.97357893	0.9855559	0.9703955	0.99584574
0.0	0.018026035	0.01631898	0.0028825444	0.0051999516	0.020235775	0.007409232	0.016135022	0.01604605	0.010326539	0.0033679197
0.0	0.020612838	0.019910976	0.0031860406	0.0050065867	0.026770746	0.007972106	0.018484013	0.01793882	0.010326539	0.004127842
0.0	0.9821831	0.9806372	0.970737	0.97987056	0.9697021	0.969185	0.97357893	0.9855559	0.9703955	0.99584574
0.0	0.9793158	0.024754131	0.910678	0.21538712	0.3672184	0.7975635	0.84863126	0.9315855	0.9090086	0.17972896
0.0	0.02157612	0.018079694	0.0030096322	0.0050934083	0.022713026	0.0075558894	0.019219251	0.01604605	0.010711286	0.004487999
0.0	0.99903727	0.9981659	0.9995969	0.9997867	0.99956423	0.99918085	0.9989202	0.99954706	0.99953485	0.99871516
0.0	0.99903727	0.9981659	0.9995969	0.9997867	0.99956423	0.99918085	0.9989202	0.99954706	0.99953485	0.99871516
0.0	0.9997824	0.9957243	0.99942774	0.99979216	0.999749	0.99929655	0.9991221	0.9997118	0.9996495	0.99863166
0.0	2.1645585e-05	0.0001900194	0.00018220705	0.00039936593	5.5888657e-05	0.00020149368	7.285003e-05	0.000125412	0.007784745	0.0004956153
0.0	0.0076257233	0.0011217967	0.009377004	0.002642932	0.001413492	0.0015116136	0.0043253615	0.9342005	0.054565996	0.11791302
0.0	0.9997824	0.9957243	0.99942774	0.99979216	0.999749	0.99929655	0.9991221	0.9997118	0.9996495	0.99863166
0.0	2.1645606e-05	0.0001900194	0.00018220687	0.00039936593	5.5888657e-05	0.00020149387	7.284996e-05	0.00012541212	0.0077847415	0.0004956153
0.0	0.0076257233	0.0011217967	0.009377004	0.002642932	0.0014134914	0.0015116143	0.0043253615	0.9342005	0.054565996	0.117913075
0.0	0.99903727	0.9981659	0.9995969	0.9997867	0.99956423	0.99918085	0.9989202	0.99954706	0.99953485	0.99871516
0.0	0.9997824	0.9957243	0.99942774	0.99979216	0.999749	0.99929655	0.9991221	0.9997118	0.9996495	0.99863166
0.0	2.1645585e-05	0.0001900194	0.00018220705	0.00039936593	5.5888657e-05	0.00020149368	7.284996e-05	0.000125412	0.0077847415	0.0004956153
0.0	0.0076257233	0.0011217967	0.009377004	0.002642932	0.001413492	0.0015116143	0.0043253615	0.9342005	0.054565996	0.117913075
0.0	0.99903727	0.9981659	0.9995969	0.9997867	0.99956423	0.99918085	0.9989202	0.99954706	0.99953485	0.99871516
0.0	0.9997824	0.9957243	0.99942774	0.99979216	0.999749	0.99929655	0.9991221	0.9997118	0.9996495	0.99863166
0.0	2.1645585e-05	0.0001900194	0.00018220687	0.00039936593	5.5888657e-05	0.00020149387	7.284996e-05	0.00012541212	0.0077847415	0.0004956153
0.0	0.0076257233	0.0011217967	0.009377004	0.002642932	0.0014134914	0.0015116143	0.0043253615	0.9342005	0.054565996	0.117913075
0.0	0.9821831	0.9806372	0.970737	0.97987056	0.9697021	0.969185	0.97357893	0.9855559	0.9703955	0.99584574
0.0	0.9821831	0.9806372	0.970737	0.97987056	0.9697021	0.969185	0.97357893	0.9855559	0.9703955	0.99584574
0.0	0.9972868	0.9929876	0.99894494	0.9992318	0.99862504	0.9987702	0.98682725	0.99910563	0.9989241	0.9961778
0.0	0.018331638	0.016747577	0.0030859078	0.005766168	0.020294724	0.008766114	0.01952147	0.017736133	0.010326539	0.003680446
0.0	0.00054561615	0.00037886377	0.0031923053	0.0010556489	0.0018667083	0.00014667668	0.018474733	0.036560748	0.9703955	0.0012250049
0.0	0.99931204	0.99792564	0.99941576	0.9996903	0.9996939	0.99945515	0.9975204	0.99945384	0.9997923	0.99828714
0.0	0.9821831	0.9806372	0.970737	0.97987056	0.9697021	0.969185	0.97357893	0.9855559	0.9703955	0.99584574
0.0	0.74211854	0.24882916	0.9979138	0.6287664	0.6790656	0.92427135	0.94747275	0.9830216	0.9300005	0.9546712
0.0	0.75808257	0.2409713	0.99745053	0.5751604	0.5406928	0.93375236	0.95623416	0.98301584	0.901677	0.95533395
0.0	0.76850957	0.20093317	0.9975229	0.65469944	0.67023164	0.9325199	0.9551942	0.9812121	0.92816114	0.95651305
0.0	0.8822988	0.2787469	0.99852544	0.8148438	0.771882	0.9456978	0.95520824	0.9891828	0.9610507	0.9912593
0.0	0.7462773	0.24826857	0.9974758	0.6538283	0.66301006	0.9313418	0.9502969	0.9807061	0.9275748	0.9598794
0.0	0.7469018	0.23532945	0.99776983	0.6137598	0.6692626	0.9313673	0.9523582	0.98406994	0.92644477	0.9589249
0.0	0.76333195	0.2597497	0.9973465	0.64134353	0.6791674	0.9259019	0.92722887	0.9834906	0.8977565	0.96123374
0.0	0.9996799	0.9833966	0.99837303	0.99851376	0.9987923	0.9981761	0.99688536	0.99850106	0.9973375	0.99277836
0.0	0.9821831	0.9806372	0.970737	0.97987056	0.9697021	0.969185	0.97357893	0.9855559	0.9703955	0.99584574
0.0	0.9821831	0.9806372	0.970737	0.97987056	0.9697021	0.969185	0.97357893	0.9855559	0.9703955	0.99584574
0.0	0.9821831	0.9806372	0.970737	0.97987056	0.9697021	0.969185	0.97357893	0.9855559	0.9703955	0.99584574
0.0	0.9821831	0.9806372	0.970737	0.97987056	0.9697021	0.969185	0.97357893	0.9855559	0.9703955	0.99584574
0.0	0.99969864	0.9818288	0.9987041	0.99854064	0.99846196	0.99811953	0.99801874	0.9985226	0.9976845	0.99489
0.0	0.99946386	0.9742594	0.9978225	0.9982993	0.998097	0.99734604	0.9947113	0.9979455	0.99620205	0.9907573
0.0	0.99946386	0.9742594	0.9978225	0.9982993	0.998097	0.99734604	0.9947113	0.9979455	0.99620205	0.9907573
0.0	0.99946386	0.9742594	0.9978225	0.9982993	0.998097	0.99734604	0.9947113	0.9979455	0.99620205	0.9907573
0.0	0.99946386	0.9742594	0.9978225	0.9982993	0.998097	0.99734604	0.9947113	0.9979455	0.99620205	0.9907573
0.0	0.9996799	0.9833966	0.99837303	0.99851376	0.9987923	0.9981761	0.99688536	0.99850106	0.9973375	0.99277836
0.0	0.9821831	0.9806372	0.970737	0.97987056	0.9697021	0.969185	0.97357893	0.9855559	0.9703955	0.99584574
0.0	0.9821831	0.9806372	0.970737	0.97987056	0.9697021	0.969185	0.97357893	0.9855559	0.9703955	0.99584574
0.0	0.9821831	0.9806372	0.970737	0.97987056	0.9697021	0.969185	0.97357893	0.9855559	0.9703955	0.99584574
0.0	0.9996666	0.9800598	0.99864787	0.99848723	0.9986852	0.9980744	0.9970059	0.99845326	0.99779874	0.99341923
0.0	0.9821831	0.9806372	0.970737	0.97987056	0.9697021	0.969185	0.97357893	0.9855559	0.9703955	0.99584574
0.0	0.9821831	0.9806372	0.970737	0.97987056	0.9697021	0.969185	0.97357893	0.9855559	0.9703955	0.99584574
0.0	0.9821831	0.9806372	0.970737	0.97987056	0.9697021	0.969185	0.97357893	0.9855559	0.9703955	0.99584574
0.0	0.9821831	0.9806372	0.970737	0.97987056	0.9697021	0.969185	0.97357893	0.9855559	0.9703955	0.99584574
0.0	0.9979169	0.93008995	0.9671232	0.99387604	0.99803144	0.99511456	0.99264044	0.99805415	0.98530966	0.97059256
0.0	0.9972868	0.99298745	0.99894494	0.9992318	0.99862516	0.9987702	0.98682725	0.99910563	0.9989241	0.9961778
0.0	0.9821831	0.9806372	0.970737	0.97987056	0.9697021	0.969185	0.97357893	0.9855559	0.9703955	0.99584574
0.0	0.99931204	0.99792564	0.99941576	0.9996903	0.9996939	0.99945515	0.9975204	0.99945384	0.9997923	0.99828714
0.0	0.9821831	0.9806372	0.970737	0.97987056	0.9697021	0.969185	0.97357893	0.9855559	0.9703955	0.99584574
0.0	0.9821831	0.9806372	0.970737	0.97987056	0.9697021	0.969185	0.97357893	0.9855559	0.9703955	0.99584574
0.0	0.9960413	0.91636854	0.9977569	0.9893366	0.9957768	0.9970868	0.99344504	0.9925667	0.9989593	0.9818981
0.0	0.02642647	0.0412668	0.33566773	0.060245503	0.005014577	0.09307761	0.007381807	0.98406017	0.94330525	0.32186544
0.0	0.9821831	0.9806372	0.970737	0.97987056	0.9697021	0.969185	0.97357893	0.9855559	0.9703955	0.99584574
0.0	0.9821831	0.9806372	0.970737	0.97987056	0.9697021	0.969185	0.97357893	0.9855559	0.9703955	0.99584574
0.0	0.9821831	0.9806372	0.970737	0.97987056	0.9697021	0.969185	0.97357893	0.9855559	0.9703955	0.99584574
0.0	0.9821831	0.9806372	0.970737	0.97987056	0.9697021	0.969185	0.97357893	0.9855559	0.9703955	0.99584574
0.0	0.9821831	0.9806372	0.970737	0.97987056	0.9697021	0.969185	0.97357893	0.9855559	0.9703955	0.99584574
0.0	0.9821831	0.9806372	0.970737	0.97987056	0.9697021	0.969185	0.97357893	0.9855559	0.9703955	0.99584574
0.0	0.9821831	0.9806372	0.970737	0.97987056	0.9697021	0.969185	0.97357893	0.9855559	0.9703955	0.99584574
0.0	0.9821831	0.9806372	0.970737	0.97987056	0.9697021	0.969185	0.97357893	0.9855559	0.9703955	0.99584574
0.0	0.9821831	0.9806372	0.970737	0.97987056	0.9697021	0.969185	0.97357893	0.9855559	0.9703955	0.99584574
0.0	0.9821831	0.9806372	0.970737	0.97987056	0.9697021	0.969185	0.97357893	0.9855559	0.9703955	0.99584574
0.0	0.9821831	0.9806372	0.970737	0.97987056	0.9697021	0.969185	0.97357893	0.9855559	0.9703955	0.99584574
0.0	0.99507445	0.9855321	0.99539906	0.99693906	0.9974171	0.97169286	0.9972747	0.9962333	0.9938252	0.98658156
0.0	0.9821831	0.9806372	0.970737	0.97987056	0.9697021	0.969185	0.97357893	0.9855559	0.9703955	0.99584574
0.0	0.9989053	0.9969818	0.99883324	0.9992186	0.9997003	0.9981071	0.9953615	0.9993136	0.9990445	0.99570894
0.0	0.9997824	0.9957243	0.99942774	0.99979216	0.999749	0.99929655	0.9991221	0.9997118	0.9996495	0.99863166
0.0	0.9821831	0.9806372	0.970737	0.97987056	0.9697021	0.969185	0.97357893	0.9855559	0.9703955	0.99584574
0.0	0.9990915	0.9933484	0.9982065	0.9990884	0.99926466	0.9990086	0.98568	0.9993093	0.9984469	0.988516
0.0	0.9821831	0.9806372	0.970737	0.97987056	0.9697021	0.969185	0.97357893	0.9855559	0.9703955	0.99584574
0.0	0.9821831	0.9806372	0.970737	0.97987056	0.9697021	0.969185	0.97357893	0.9855559	0.9703955	0.99584574
0.0	0.99868006	0.99343574	0.9972066	0.99818593	0.9990404	0.9987074	0.9802711	0.9982034	0.99875367	0.9976325
0.0	0.9987901	0.98870754	0.998828	0.9987005	0.99921083	0.9982948	0.993751	0.99963164	0.9990889	0.9953388
0.0	0.99835026	0.9948042	0.9992816	0.9995472	0.9993824	0.9991448	0.99431914	0.99937975	0.99931324	0.99823654
0.0	0.9995085	0.9992873	0.999747	0.9997844	0.99984586	0.9995603	0.99828327	0.9994758	0.99977773	0.9996325
0.0	0.99943	0.9989759	0.9995672	0.9997099	0.99974984	0.9993874	0.9989748	0.9994276	0.9996346	0.9993753
0.0	0.045271102	0.8389761	0.0014172575	0.00744414	0.0024771777	0.018706484	0.00027581476	0.06851989	0.78001595	0.028559824
0.0	0.9993864	0.998395	0.9994603	0.99975985	0.9997596	0.9995567	0.9984074	0.99960035	0.99982905	0.99879056
0.0	0.9990308	0.99640477	0.99810386	0.999064	0.9995881	0.9993561	0.9900705	0.999049	0.9993081	0.99888855
0.0	0.9821831	0.9806372	0.970737	0.97987056	0.9697021	0.969185	0.97357893	0.9855559	0.9703955	0.99584574
0.0	0.45422685	0.25448975	0.33661935	0.25398323	0.5452119	0.6331189	0.05020553	0.58949023	0.55853456	0.14302011
0.0	0.9993049	0.9984964	0.9996704	0.99982625	0.99960476	0.9992611	0.99926025	0.9996388	0.9996431	0.999041
0.0	0.99957615	0.12057337	0.9963569	0.99944884	0.9927239	0.95044494	0.9975255	0.7296231	0.9741994	0.9645829
0.0	0.99584097	0.12057337	0.9982759	0.49549702	0.9536444	0.042076252	0.96221757	0.7296231	0.92747325	0.9527225
0.0	0.9972868	0.99298745	0.99894494	0.9992318	0.99862516	0.9987702	0.98682725	0.99910563	0.9989241	0.9961778
0.0	0.99898833	0.9975683	0.9991104	0.99951327	0.9993905	0.99976295	0.998615	0.99943966	0.9997131	0.9981188
0.0	0.9821831	0.9806372	0.970737	0.97987056	0.9697021	0.969185	0.97357893	0.9855559	0.9703955	0.99584574
0.0	0.9821831	0.9806372	0.970737	0.97987056	0.9697021	0.969185	0.97357893	0.9855559	0.9703955	0.99584574
0.0	0.9821831	0.9806372	0.970737	0.97987056	0.9697021	0.969185	0.97357893	0.9855559	0.9703955	0.99584574
0.0	0.9821831	0.9806372	0.970737	0.97987056	0.9697021	0.969185	0.97357893	0.9855559	0.9703955	0.99584574
0.0	0.9821831	0.9806372	0.970737	0.97987056	0.9697021	0.969185	0.97357893	0.9855559	0.9703955	0.99584574
0.0	0.9821831	0.9806372	0.970737	0.97987056	0.9697021	0.969185	0.97357893	0.9855559	0.9703955	0.99584574
0.0	0.99931204	0.99792564	0.99941576	0.9996903	0.9996939	0.99945515	0.9975204	0.99945384	0.9997923	0.99828714
0.0	0.9997824	0.9957243	0.99942774	0.99979216	0.999749	0.99929655	0.9991221	0.9997118	0.9996495	0.99863166
0.0	0.9821831	0.9806372	0.970737	0.97987056	0.9697021	0.969185	0.97357893	0.9855559	0.9703955	0.99584574
0.0	0.9821831	0.9806372	0.970737	0.97987056	0.9697021	0.969185	0.97357893	0.9855559	0.9703955	0.99584574
0.0	0.9821831	0.9806372	0.970737	0.97987056	0.9697021	0.969185	0.97357893	0.9855559	0.9703955	0.99584574
0.0	0.9997824	0.9957243	0.99942774	0.99979216	0.999749	0.99929655	0.9991221	0.9997118	0.9996495	0.99863166
0.0	0.9821831	0.9806372	0.970737	0.97987056	0.9697021	0.969185	0.97357893	0.9855559	0.9703955	0.99584574
0.0	2.1645585e-05	0.0001900194	0.00018220705	0.00039936593	5.5888657e-05	0.00020149368	7.284996e-05	0.000125412	0.007784745	0.0004956153
0.0	0.9821831	0.9806372	0.970737	0.97987056	0.9697021	0.969185	0.97357893	0.9855559	0.9703955	0.99584574
0.0	0.9989053	0.9969818	0.99883324	0.9992186	0.9997003	0.9981071	0.9953615	0.9993136	0.9990445	0.99570894
0.0	0.9997824	0.9957243	0.99942774	0.99979216	0.999749	0.99929655	0.9991221	0.9997118	0.9996495	0.99863166
0.0	0.9821831	0.9806372	0.970737	0.97987056	0.9697021	0.969185	0.97357893	0.9855559	0.9703955	0.99584574
0.0	0.9821831	0.9806372	0.970737	0.97987056	0.9697021	0.969185	0.97357893	0.9855559	0.9703955	0.99584574
0.0	0.9988524	0.9922982	0.99775654	0.99897015	0.9992126	0.9988612	0.9794404	0.99922216	0.9980565	0.988516
0.0	0.9920901	0.3169494	0.34019107	0.7866375	0.9180241	0.79446644	0.6070705	0.5757066	0.96800876	0.57553965
0.0	0.9727693	0.31205103	0.9651774	0.9876345	0.22564186	0.92579067	0.9396336	0.9634345	0.90075755	0.9860303
0.0	0.9821831	0.9806372	0.970737	0.97987056	0.9697021	0.969185	0.97357893	0.9855559	0.9703955	0.99584574
0.0	0.9821831	0.9806372	0.970737	0.97987056	0.9697021	0.969185	0.97357893	0.9855559	0.9703955	0.99584574
0.0	0.9997824	0.9957243	0.99942774	0.99979216	0.999749	0.99929655	0.9991221	0.9997118	0.9996495	0.99863166
0.0	0.9821831	0.9806372	0.970737	0.97987056	0.9697021	0.969185	0.97357893	0.9855559	0.9703955	0.99584574
0.0	2.1645585e-05	0.0001900194	0.00018220687	0.00039936593	5.5888657e-05	0.00020149387	7.284996e-05	0.000125412	0.007784745	0.0004956153
0.0	0.0076257233	0.0011217967	0.009377008	0.002642932	0.001413492	0.0015116143	0.004325364	0.9342005	0.054565996	0.117913075
0.0	0.5425337	0.6418999	0.5247469	0.8673815	0.8217263	0.8771044	0.18764083	0.83216625	0.8314796	0.28867537
0.0	0.39608502	0.4673991	0.37622598	0.79118085	0.64088035	0.7889995	0.11192814	0.6938329	0.69478226	0.18692891
0.0	0.99943644	0.99917907	0.9997136	0.9997379	0.9998118	0.99950016	0.99706715	0.99935466	0.99971527	0.9994875
0.0	0.9821831	0.9806372	0.970737	0.97987056	0.9697021	0.969185	0.97357893	0.9855559	0.9703955	0.99584574
0.0	0.9821831	0.9806372	0.970737	0.97987056	0.9697021	0.969185	0.97357893	0.9855559	0.9703955	0.99584574
0.0	0.018026022	0.016318988	0.0028825472	0.0051999516	0.020235775	0.007409232	0.016135022	0.01604605	0.010326539	0.0033679197
0.0	0.68122506	0.20130874	0.99605113	0.52000755	0.54069275	0.9028935	0.9238572	0.96985966	0.8890208	0.93728656
0.0	0.99868006	0.99343574	0.9972066	0.99818593	0.9990404	0.9987074	0.9802711	0.9982034	0.99875367	0.9976325
0.0	0.99943644	0.99917907	0.9997136	0.9997379	0.9998118	0.99950016	0.99706715	0.99935466	0.99971527	0.9994875
0.0	0.998678	0.9872873	0.998816	0.99863005	0.9991304	0.9980738	0.9927763	0.99959475	0.9990845	0.99508613
0.0	0.023672907	0.0034921747	0.1488843	0.1616358	0.0036779516	0.09285437	0.018738884	0.054739732	0.04543279	0.22181499
0.0	0.9821831	0.9806372	0.970737	0.97987056	0.9697021	0.969185	0.97357893	0.9855559	0.9703955	0.99584574
0.0	0.9979169	0.93008995	0.9671233	0.99387604	0.99803144	0.99511456	0.99264044	0.99805415	0.98530966	0.97059256
0.0	0.99369437	0.790218	0.993345	0.99675494	0.98839426	0.994468	0.96885633	0.9978896	0.9979899	0.981339
0.0	0.9821831	0.9806372	0.970737	0.97987056	0.9697021	0.969185	0.97357893	0.9855559	0.9703955	0.99584574
0.0	0.9882911	0.95079863	0.9915222	0.9904668	0.99183875	0.99339724	0.95736104	0.99797994	0.991072	0.9913975
0.0	0.9821831	0.9806372	0.970737	0.97987056	0.9697021	0.969185	0.97357893	0.9855559	0.9703955	0.99584574
0.0	0.9821831	0.9806372	0.970737	0.97987056	0.9697021	0.969185	0.97357893	0.9855559	0.9703955	0.99584574
0.0	0.9821831	0.9806372	0.970737	0.97987056	0.9697021	0.969185	0.97357893	0.9855559	0.9703955	0.99584574
0.0	0.9972868	0.9929876	0.99894494	0.9992318	0.99862516	0.9987702	0.98682725	0.99910563	0.9989241	0.9961778
0.0	0.9821831	0.9806372	0.970737	0.97987056	0.9697021	0.969185	0.97357893	0.9855559	0.9703955	0.99584574
0.0	0.9966002	0.854972	0.9963437	0.99798125	0.9937261	0.99670523	0.9884779	0.99860376	0.9987268	0.9884263
0.0	0.0076257233	0.0011217967	0.009377004	0.002642932	0.001413492	0.0015116143	0.0043253615	0.9342005	0.054565996	0.11791305
0.0	9.252581e-05	0.045523643	0.01488368	0.031133855	7.5199714e-05	0.04295806	9.054309e-05	0.00019890245	0.056446753	0.0011172269
0.0	0.00013825619	0.0043106135	0.0009951589	0.80667645	0.024334759	0.008903609	0.00016991842	0.0030746434	0.001707235	0.02920269
0.0	0.9821831	0.9806372	0.970737	0.97987056	0.9697021	0.969185	0.97357893	0.9855559	0.9703955	0.99584574
0.0	0.99868006	0.99343574	0.9972066	0.99818593	0.9990404	0.9987074	0.9802711	0.9982034	0.99875367	0.9976325
0.0	0.9994307	0.99640614	0.99892586	0.9994241	0.99963546	0.9993518	0.992733	0.99951935	0.999337	0.9952063
0.0	0.011277553	0.014975589	0.0018336436	0.0054604528	0.025082838	0.0142758405	0.004600578	0.026167115	0.011777205	0.0048740343
0.0	0.9030864	0.028286027	0.041795205	0.4622596	0.8504771	0.80009574	0.8248478	0.8246063	0.696357	0.90204686
0.0	0.99902546	0.993541	0.99775654	0.9990651	0.99927765	0.99894387	0.98344696	0.9992785	0.9983557	0.98974437
0.0	0.9994307	0.99640614	0.99892586	0.9994241	0.99963546	0.9993518	0.992733	0.99951935	0.999337	0.9952063
0.0	0.0046473066	0.008728869	0.970737	0.00067090365	0.038371578	0.5948692	0.00083974755	0.005809094	0.0059653674	0.10783113
0.0	0.005493944	0.007436263	0.0010769535	0.0025189607	0.009604893	0.0071487906	0.0024735513	0.011816283	0.0051602623	0.002849037
0.0	0.9821831	0.9806372	0.970737	0.97987056	0.9697021	0.969185	0.97357893	0.9855559	0.9703955	0.99584574
0.0	0.9994947	0.99925965	0.9997402	0.9997514	0.9998142	0.99952626	0.99754333	0.99940133	0.99971527	0.9994875
0.0	0.9988709	0.99875724	0.9998136	0.999843	0.9997008	0.99933136	0.99813724	0.9996476	0.99966323	0.9990239
0.0	0.9997824	0.9957243	0.99942774	0.99979216	0.999749	0.99929655	0.9991221	0.9997118	0.9996495	0.99863166
0.0	0.9980153	0.9526248	0.9681957	0.9927683	0.99706	0.9908817	0.98309374	0.98878634	0.9960514	0.9558384
0.0	0.9821831	0.9806372	0.970737	0.97987056	0.9697021	0.969185	0.97357893	0.9855559	0.9703955	0.99584574
0.0	0.9821831	0.9806372	0.970737	0.97987056	0.9697021	0.969185	0.97357893	0.9855559	0.9703955	0.99584574
0.0	0.9060276	0.5001964	0.3687524	0.92684805	0.92848915	0.8573327	0.7427833	0.8969474	0.9734148	0.68697894
0.0	0.9821831	0.9806372	0.970737	0.97987056	0.9697021	0.969185	0.97357893	0.9855559	0.9703955	0.99584574
0.0	0.99986184	0.99713826	0.99916065	0.99980026	0.9998746	0.9995216	0.99901974	0.9994773	0.99977213	0.9990398
0.0	0.99986064	0.9974687	0.9992836	0.9997664	0.9998534	0.99937576	0.9991943	0.9994986	0.9997905	0.99918514
0.0	0.9998505	0.99577314	0.99921477	0.9998074	0.99985373	0.9994967	0.9989926	0.9994498	0.9997811	0.9991479
0.0	0.99985445	0.9953157	0.9988772	0.99977165	0.99984217	0.99939084	0.99891734	0.9993662	0.9997578	0.99885786
0.0	0.9983992	0.9956287	0.9992711	0.99951816	0.99926716	0.9992186	0.9915388	0.99935836	0.999408	0.9980211
0.0	0.018693078	0.07956796	0.19344752	0.15283714	0.049797203	0.1288071	0.042584684	0.17636289	0.45976016	0.017189192
0.0	0.97558117	0.21697335	0.016755093	0.03774696	0.27723175	0.016124101	0.017349575	0.9776072	0.11651417	0.012477485
0.0	0.9821831	0.9806372	0.970737	0.97987056	0.9697021	0.969185	0.97357893	0.9855559	0.9703955	0.99584574
0.0	0.9821831	0.9806372	0.970737	0.97987056	0.9697021	0.969185	0.97357893	0.9855559	0.9703955	0.99584574
0.0	0.9979227	0.9944554	0.99915254	0.99936694	0.99862516	0.999033	0.9913811	0.9993137	0.9990017	0.99713695
0.0	0.9821831	0.9806372	0.970737	0.97987056	0.9697021	0.969185	0.97357893	0.9855559	0.9703955	0.99584574
0.0	0.9821831	0.9806372	0.970737	0.97987056	0.9697021	0.969185	0.97357893	0.9855559	0.9703955	0.99584574
0.0	0.9972868	0.9929876	0.99894494	0.9992318	0.99862516	0.9987702	0.98682725	0.99910563	0.9989241	0.9961778
0.0	0.9972868	0.9929876	0.99894494	0.9992318	0.99862516	0.9987702	0.98682725	0.99910563	0.9989241	0.9961778
0.0	0.9972868	0.9929876	0.99894494	0.9992318	0.99862516	0.9987702	0.98682725	0.99910563	0.9989241	0.9961778
0.0	0.9972868	0.99298745	0.99894494	0.9992318	0.99862516	0.9987702	0.98682725	0.99910563	0.9989241	0.9961778
0.0	0.9972868	0.9929876	0.99894494	0.9992318	0.99862516	0.9987702	0.98682725	0.99910563	0.9989241	0.9961778
0.0	0.99835026	0.9948042	0.9992816	0.9995472	0.9993824	0.9991448	0.99431914	0.99937975	0.99931324	0.99823654
0.0	0.9821831	0.9806372	0.970737	0.97987056	0.9697021	0.969185	0.97357893	0.9855559	0.9703955	0.99584574
0.0	0.9821831	0.9806372	0.970737	0.97987056	0.9697021	0.969185	0.97357893	0.9855559	0.9703955	0.99584574
0.0	0.9821831	0.9806372	0.970737	0.97987056	0.9697021	0.969185	0.97357893	0.9855559	0.9703955	0.99584574
0.0	0.9972868	0.9929876	0.99894494	0.9992318	0.99862516	0.9987702	0.98682725	0.99910563	0.9989241	0.9961778
0.0	0.9821831	0.9806372	0.970737	0.97987056	0.9697021	0.969185	0.97357893	0.9855559	0.9703955	0.99584574
0.0	0.9948561	0.9721173	0.995357	0.99515176	0.995764	0.9969438	0.98260176	0.9988427	0.99562484	0.9950885
0.0	0.9821831	0.9806372	0.970737	0.97987056	0.9697021	0.969185	0.97357893	0.9855559	0.9703955	0.99584574
0.0	0.9821831	0.9806372	0.970737	0.97987056	0.9697021	0.969185	0.97357893	0.9855559	0.9703955	0.99584574
0.0	0.9993424	0.9921406	0.99826115	0.9975956	0.99954706	0.99808997	0.99481106	0.99912673	0.9976775	0.9982869
0.0	0.9821831	0.9806372	0.970737	0.97987056	0.9697021	0.969185	0.97357893	0.9855559	0.9703955	0.99584574
0.0	0.9882911	0.95079863	0.9915222	0.9904668	0.99183875	0.99339724	0.95736104	0.99797994	0.991072	0.9913975
0.0	0.8803102	0.9146609	0.9489407	0.96383744	0.9229598	0.9650863	0.5919156	0.9503599	0.9851156	0.8121737
0.0	0.8803104	0.9146609	0.9489407	0.96383744	0.9229597	0.9650863	0.5919157	0.9503599	0.9851156	0.8121737
0.0	0.8803104	0.9146609	0.9489407	0.96383744	0.9229597	0.9650863	0.5919157	0.9503599	0.9851156	0.8121737
0.0	0.9821831	0.9806372	0.970737	0.97987056	0.9697021	0.969185	0.97357893	0.9855559	0.9703955	0.99584574
0.0	0.9821831	0.9806372	0.970737	0.97987056	0.9697021	0.969185	0.97357893	0.9855559	0.9703955	0.99584574
0.0	0.99371934	0.96813524	0.9954195	0.9933001	0.99435365	0.9961856	0.9731022	0.9988236	0.99360526	0.9953752
0.0	0.9821831	0.9806372	0.970737	0.97987056	0.9697021	0.969185	0.97357893	0.9855559	0.9703955	0.99584574
0.0	0.9821831	0.9806372	0.970737	0.97987056	0.9697021	0.969185	0.97357893	0.9855559	0.9703955	0.99584574
0.0	0.9821831	0.9806372	0.970737	0.97987056	0.9697021	0.969185	0.97357893	0.9855559	0.9703955	0.99584574
0.0	0.9997824	0.9957243	0.99942774	0.99979216	0.999749	0.99929655	0.9991221	0.9997118	0.9996495	0.99863166
0.0	0.00046156097	0.00714308	0.00068367564	0.006932789	0.002091171	0.0367449	0.0017056607	0.0030876247	0.0057137525	0.0041300966
0.0	0.9821831	0.9806372	0.970737	0.97987056	0.9697021	0.969185	0.97357893	0.9855559	0.9703955	0.99584574
0.0	0.9821831	0.9806372	0.970737	0.97987056	0.9697021	0.969185	0.97357893	0.9855559	0.9703955	0.99584574
0.0	0.9821831	0.9806372	0.970737	0.97987056	0.9697021	0.969185	0.97357893	0.9855559	0.9703955	0.99584574
0.0	0.9821831	0.9806372	0.970737	0.97987056	0.9697021	0.969185	0.97357893	0.9855559	0.9703955	0.99584574
0.0	0.9821831	0.9806372	0.970737	0.97987056	0.9697021	0.969185	0.97357893	0.9855559	0.9703955	0.99584574
0.0	0.9821831	0.9806372	0.970737	0.97987056	0.9697021	0.969185	0.97357893	0.9855559	0.9703955	0.99584574
0.0	0.9821831	0.9806372	0.970737	0.97987056	0.9697021	0.969185	0.97357893	0.9855559	0.9703955	0.99584574
0.0	0.9821831	0.9806372	0.970737	0.97987056	0.9697021	0.969185	0.97357893	0.9855559	0.9703955	0.99584574
0.0	0.9821831	0.9806372	0.970737	0.97987056	0.9697021	0.969185	0.97357893	0.9855559	0.9703955	0.99584574
0.0	0.9821831	0.9806372	0.970737	0.97987056	0.9697021	0.969185	0.97357893	0.9855559	0.9703955	0.99584574
0.0	0.9821831	0.9806372	0.970737	0.97987056	0.9697021	0.969185	0.97357893	0.9855559	0.9703955	0.99584574
0.0	0.9389136	0.07969284	0.60556054	0.6497993	0.9688824	0.94119316	0.27132148	0.38482437	0.15801026	0.17966396
0.0	0.9882911	0.95079863	0.9915222	0.9904668	0.99183875	0.99339724	0.95736104	0.99797994	0.991072	0.9913975
0.0	0.9821831	0.9806372	0.970737	0.97987056	0.9697021	0.969185	0.97357893	0.9855559	0.9703955	0.99584574
0.0	0.998678	0.9872873	0.998816	0.99863005	0.9991304	0.9980738	0.9927763	0.99959475	0.9990845	0.99508613
0.0	0.9999341	0.9988555	0.999371	0.99992037	0.9999349	0.99982685	0.9995969	0.9997664	0.99992454	0.99957806
0.0	0.032709897	0.026822092	0.0029496006	0.007539184	0.034797445	0.01282195	0.024582673	0.024398386	0.016934533	0.00613996
0.0	0.8598292	0.6553806	0.95649385	0.90142727	0.939023	0.8894189	0.7814708	0.9097781	0.9793315	0.89232916
0.0	0.9821831	0.9806372	0.970737	0.97987056	0.9697021	0.969185	0.97357893	0.9855559	0.9703955	0.99584574
0.0	0.00011685704	0.00087190344	0.000830703	0.00012890862	0.01510021	0.0023238943	0.00026116692	5.135707e-05	0.00025632247	0.84287643
0.0	0.9821831	0.9806372	0.970737	0.97987056	0.9697021	0.969185	0.97357893	0.9855559	0.9703955	0.99584574
0.0	0.00025128524	0.0027604958	0.00040471484	0.000236749	1.319647e-05	0.005979312	0.00014129504	0.00011245156	0.0006063126	0.00015241928
0.0	0.99913424	0.99375373	0.99831164	0.9992175	0.9993801	0.99916553	0.98728687	0.9993575	0.9986914	0.99208564
0.0	0.99913424	0.99375373	0.99831164	0.9992175	0.9993801	0.99916553	0.98728687	0.9993575	0.9986914	0.99208564
0.0	0.99827635	0.94500273	0.97620505	0.9955214	0.9984211	0.99635494	0.9947379	0.9984505	0.99024427	0.97947377
0.0	0.8876062	0.8305167	0.6221809	0.9686432	0.8609227	0.9140978	0.7729413	0.95525247	0.96602726	0.83201844
0.0	0.9821831	0.9806372	0.970737	0.97987056	0.9697021	0.969185	0.97357893	0.9855559	0.9703955	0.99584574
0.0	0.99868006	0.99343574	0.9972066	0.99818593	0.9990404	0.9987074	0.9802711	0.9982034	0.99875367	0.9976325
0.0	0.9990695	0.9979786	0.999458	0.9993641	0.9997919	0.9995685	0.99806195	0.99947304	0.9996947	0.998171
0.0	0.9821831	0.9806372	0.970737	0.97987056	0.9697021	0.969185	0.97357893	0.9855559	0.9703955	0.99584574
0.0	0.92382	0.004001599	0.64613277	0.10888169	0.0664404	0.10383896	0.009911882	0.8968884	0.6050437	0.02718784
0.0	0.020793578	0.020962812	0.0033634733	0.0051569855	0.019941017	0.00825704	0.017674657	0.016910981	0.013698726	0.0032469698
0.0	0.998678	0.9872873	0.998816	0.99863005	0.9991304	0.9980738	0.9927763	0.99959475	0.9990845	0.99508613
0.0	0.9821831	0.9806372	0.970737	0.97987056	0.9697021	0.969185	0.97357893	0.9855559	0.9703955	0.99584574
0.0	0.9990109	0.97346616	0.9681957	0.99591833	0.9987357	0.9919342	0.98418784	0.99450666	0.9977689	0.9590543
0.0	0.99903727	0.9981659	0.9995969	0.9997867	0.99956423	0.99918085	0.9989202	0.99954706	0.99953485	0.99871516
0.0	0.9821831	0.9806372	0.970737	0.97987056	0.9697021	0.969185	0.97357893	0.9855559	0.9703955	0.99584574
0.0	0.9995869	0.99933285	0.9999	0.9999113	0.99977547	0.9996499	0.999421	0.99970454	0.9998148	0.99948186
0.0	0.9998447	0.9973757	0.9996636	0.9998317	0.9998311	0.99948645	0.99952316	0.9997737	0.99976903	0.99894494
0.0	0.9935523	0.43484676	0.42273372	0.23096256	0.9932213	0.65394205	0.00051441544	0.9831966	0.9649796	0.0045403256
0.0	0.9935523	0.43484676	0.42273372	0.23096256	0.9932213	0.65394205	0.00051441544	0.9831966	0.9649796	0.0045403256
0.0	0.9629877	0.8418187	0.9841286	0.9920328	0.98852575	0.9910596	0.98421824	0.9798005	0.99097353	0.86037767
0.0	0.9821831	0.9806372	0.970737	0.97987056	0.9697021	0.969185	0.97357893	0.9855559	0.9703955	0.99584574
0.0	0.998678	0.9872873	0.998816	0.99863005	0.9991304	0.9980738	0.9927763	0.99959475	0.9990845	0.99508613
0.0	0.08103102	0.03390312	0.044682223	0.49935234	0.93455386	0.0069868458	0.0001642769	0.47608835	0.0020605852	0.27248955
0.0	0.024949864	0.02236578	0.0038129669	0.007333125	0.034211878	0.009338084	0.02175568	0.021834843	0.014401667	0.00452049
0.0	0.00038541897	0.0018205193	0.41999328	0.35448748	0.006999154	0.018786123	0.97357893	0.0015350131	0.9703955	0.0009870384
0.0	0.9997824	0.9957243	0.99942774	0.99979216	0.999749	0.99929655	0.9991221	0.9997118	0.9996495	0.99863166
0.0	0.9821831	0.9806372	0.970737	0.97987056	0.9697021	0.969185	0.97357893	0.9855559	0.9703955	0.99584574
0.0	0.9821831	0.9806372	0.970737	0.97987056	0.9697021	0.969185	0.97357893	0.9855559	0.9703955	0.99584574
0.0	0.9821831	0.9806372	0.970737	0.97987056	0.9697021	0.969185	0.97357893	0.9855559	0.9703955	0.99584574
0.0	0.99898833	0.9975683	0.9991104	0.99951327	0.9993905	0.99976295	0.998615	0.99943966	0.9997131	0.9981188
0.0	0.9997824	0.9957243	0.99942774	0.99979216	0.999749	0.99929655	0.9991221	0.9997118	0.9996495	0.99863166
0.0	0.92284375	0.93732053	0.8526377	0.9625553	0.977017	0.9890526	0.40300375	0.9805417	0.99488837	0.9654363
0.0	0.99814105	0.8504828	0.99619967	0.997581	0.99873847	0.9913208	0.97507304	0.9933072	0.9905371	0.9863468
0.0	0.998348	0.8929693	0.996503	0.9979417	0.99908566	0.99335784	0.9738966	0.99533254	0.99314994	0.98961616
0.0	0.9995259	0.9992686	0.999762	0.9997676	0.999833	0.9995546	0.99764997	0.9994661	0.999757	0.99957997
0.0	0.9821831	0.9806372	0.970737	0.97987056	0.9697021	0.969185	0.97357893	0.9855559	0.9703955	0.99584574
0.0	0.9989053	0.9969818	0.99883324	0.9992186	0.9997003	0.9981071	0.9953615	0.9993136	0.9990445	0.99570894
0.0	0.9821831	0.9806372	0.970737	0.97987056	0.9697021	0.969185	0.97357893	0.9855559	0.9703955	0.99584574
0.0	0.9997824	0.9957243	0.99942774	0.99979216	0.999749	0.99929655	0.9991221	0.9997118	0.9996495	0.99863166
0.0	0.9821831	0.9806372	0.970737	0.97987056	0.9697021	0.969185	0.97357893	0.9855559	0.9703955	0.99584574
0.0	2.1645585e-05	0.0001900194	0.00018220687	0.00039936593	5.5888602e-05	0.00020149368	7.284996e-05	0.000125412	0.0077847415	0.0004956153
0.0	0.9821831	0.9806372	0.970737	0.97987056	0.9697021	0.969185	0.97357893	0.9855559	0.9703955	0.99584574
0.0	0.9982256	0.99842864	0.99886143	0.9998202	0.999742	0.99974674	0.9985997	0.998982	0.99963784	0.9983296
0.0	0.9821831	0.9806372	0.970737	0.97987056	0.9697021	0.969185	0.97357893	0.9855559	0.9703955	0.99584574
0.0	0.9997824	0.9957243	0.99942774	0.99979216	0.999749	0.99929655	0.9991221	0.9997118	0.9996495	0.99863166
0.0	0.9821831	0.9806372	0.970737	0.97987056	0.9697021	0.969185	0.97357893	0.9855559	0.9703955	0.99584574
0.0	2.1645585e-05	0.0001900194	0.00018220687	0.00039936593	5.5888657e-05	0.00020149368	7.285003e-05	0.000125412	0.0077847415	0.0004956153
0.0	0.9990503	0.99512416	0.9982418	0.99873286	0.9993224	0.9990845	0.9870439	0.99863064	0.9990746	0.9984609
0.0	0.998678	0.9872873	0.998816	0.99863005	0.9991304	0.9980738	0.9927763	0.99959475	0.9990845	0.99508613
0.0	0.9821831	0.9806372	0.970737	0.97987056	0.9697021	0.969185	0.97357893	0.9855559	0.9703955	0.99584574
0.0	0.061752304	0.18087816	0.51526177	0.9485948	0.83567935	0.35196793	0.19002776	0.83954906	0.8104132	0.065039895
0.0	0.9821831	0.9806372	0.970737	0.97987056	0.9697021	0.969185	0.97357893	0.9855559	0.9703955	0.99584574
0.0	0.99946386	0.9742594	0.9978225	0.9982993	0.998097	0.99734604	0.9947113	0.9979455	0.99620205	0.9907573
0.0	0.9991854	0.9982628	0.9996214	0.99980277	0.99958676	0.9992162	0.9990429	0.99959713	0.99956924	0.9987884
0.0	0.9821831	0.9806372	0.970737	0.97987056	0.9697021	0.969185	0.97357893	0.9855559	0.9703955	0.99584574
0.0	0.9821831	0.9806372	0.970737	0.97987056	0.9697021	0.969185	0.97357893	0.9855559	0.9703955	0.99584574
0.0	0.010231745	0.017961077	0.026944073	0.061260127	0.07502612	0.06395109	0.004461464	0.039727524	0.11129774	0.012499295
0.0	0.99897563	0.9888713	0.9989956	0.99881554	0.9992053	0.99832696	0.99328446	0.99964654	0.9991788	0.99541783
0.0	0.00990603	0.00040815579	0.0017795839	0.10667188	0.01931373	0.00033107182	0.005007796	0.0003119061	0.03135724	0.00638633
0.0	0.9821831	0.9806372	0.970737	0.97987056	0.9697021	0.969185	0.97357893	0.9855559	0.9703955	0.99584574
0.0	0.00990603	0.00040815579	0.0017795839	0.10667188	0.01931373	0.00033107182	0.005007796	0.0003119061	0.03135724	0.00638633
0.0	0.9821831	0.9806372	0.970737	0.97987056	0.9697021	0.969185	0.97357893	0.9855559	0.9703955	0.99584574
0.0	0.00031545133	0.00083616434	0.00016620955	0.00042843708	0.00046173856	0.00087589194	0.0003032653	0.00063892314	0.0005643855	0.0002512996
0.0	0.99943644	0.99917907	0.9997136	0.9997379	0.9998118	0.99950016	0.99706715	0.99935466	0.99971527	0.9994875
0.0	0.9821831	0.9806372	0.970737	0.97987056	0.9697021	0.969185	0.97357893	0.9855559	0.9703955	0.99584574
0.0	0.9821831	0.9806372	0.970737	0.97987056	0.9697021	0.969185	0.97357893	0.9855559	0.9703955	0.99584574
0.0	0.9821831	0.9806372	0.970737	0.97987056	0.9697021	0.969185	0.97357893	0.9855559	0.9703955	0.99584574
0.0	0.9821831	0.9806372	0.970737	0.97987056	0.9697021	0.969185	0.97357893	0.9855559	0.9703955	0.99584574
0.0	0.99896574	0.99876547	0.99982387	0.9998493	0.99973065	0.9993807	0.9981792	0.9996846	0.9997129	0.99921465
0.0	0.9071125	0.90720195	0.97335017	0.9919309	0.99895406	0.99418926	0.93942785	0.9911333	0.9962471	0.98634106
0.0	0.9099578	0.895401	0.96716154	0.9904219	0.9988967	0.99451905	0.9229865	0.99080795	0.9949797	0.9877379
0.0	0.99946684	0.9988325	0.9995049	0.99968827	0.99974436	0.99938786	0.9988954	0.99939287	0.9995801	0.9994216
0.0	0.998678	0.9872873	0.998816	0.99863005	0.9991304	0.9980738	0.9927763	0.99959475	0.9990845	0.99508613
0.0	0.99911076	0.9912469	0.9991381	0.99902356	0.9994066	0.9987307	0.9953754	0.99974686	0.9992873	0.9961265
0.0	0.99952686	0.9991405	0.9996705	0.99976796	0.99978215	0.99945146	0.9990976	0.9995192	0.999721	0.99948645
0.0	0.6043364	0.8690362	0.98586047	0.9992908	0.98901576	0.9997427	0.34667927	0.99998355	0.8817244	0.009374223
0.0	0.9997824	0.9957243	0.99942774	0.99979216	0.999749	0.99929655	0.9991221	0.9997118	0.9996495	0.99863166
0.0	0.9821831	0.9806372	0.970737	0.97987056	0.9697021	0.969185	0.97357893	0.9855559	0.9703955	0.99584574
0.0	0.9821831	0.9806372	0.970737	0.97987056	0.9697021	0.969185	0.97357893	0.9855559	0.9703955	0.99584574
0.0	0.0040098894	0.02115907	0.03457619	0.005764995	0.018720703	0.00045711568	0.001207337	0.11613053	0.004149736	0.02478723
0.0	0.9997824	0.9957243	0.99942774	0.99979216	0.999749	0.99929655	0.9991221	0.9997118	0.9996495	0.99863166
0.0	0.9821831	0.9806372	0.970737	0.97987056	0.9697021	0.969185	0.97357893	0.9855559	0.9703955	0.99584574
0.0	0.9821831	0.9806372	0.970737	0.97987056	0.9697021	0.969185	0.97357893	0.9855559	0.9703955	0.99584574
0.0	0.9821831	0.9806372	0.970737	0.97987056	0.9697021	0.969185	0.97357893	0.9855559	0.9703955	0.99584574
0.0	0.9995776	0.9971078	0.9984097	0.9997117	0.9997179	0.9996026	0.9957455	0.9996111	0.99966264	0.9940048
0.0	0.99898833	0.9975683	0.9991104	0.99951327	0.9993905	0.99976295	0.998615	0.99943966	0.9997131	0.9981188
0.0	0.9821831	0.9806372	0.970737	0.97987056	0.9697021	0.969185	0.97357893	0.9855559	0.9703955	0.99584574
0.0	0.023672907	0.0034921747	0.1488843	0.1616358	0.0036779516	0.09285437	0.018738884	0.054739732	0.04543279	0.22181499
0.0	0.99946386	0.9742594	0.9978225	0.9982993	0.998097	0.99734604	0.9947113	0.9979455	0.99620205	0.9907573
0.0	0.937109	0.53173095	0.42958128	0.4939395	0.015397268	0.4480845	0.0119198905	0.86678666	0.9838419	0.20842528
0.0	0.9996959	0.99800676	0.99889815	0.9997662	0.9997806	0.99967635	0.99582005	0.99973196	0.99969363	0.99574643
0.0	0.99983776	0.9992349	0.9996884	0.99986184	0.9999037	0.99977	0.9993278	0.9998342	0.99983096	0.99928576
0.0	0.9821831	0.9806372	0.970737	0.97987056	0.9697021	0.969185	0.97357893	0.9855559	0.9703955	0.99584574
0.0	0.99873203	0.9883555	0.9988757	0.9986576	0.9991605	0.99813735	0.99312806	0.99962246	0.9991091	0.9952057
0.0	0.99946386	0.9742594	0.9978225	0.9982993	0.998097	0.99734604	0.9947113	0.9979455	0.99620205	0.9907573
0.0	0.99946386	0.9742594	0.9978225	0.9982993	0.998097	0.99734604	0.9947113	0.9979455	0.99620205	0.9907573
0.0	0.99150145	0.8121209	0.9174971	0.9527436	0.9577343	0.94726807	0.85161716	0.9764376	0.99734795	0.8159035
0.0	0.4025905	0.47399345	0.4361936	0.8207933	0.64102703	0.8063609	0.1220741	0.6886537	0.723311	0.17711721
0.0	0.99946386	0.9742594	0.9978225	0.9982993	0.998097	0.99734604	0.9947113	0.9979455	0.99620205	0.9907573
0.0	0.9882911	0.95079863	0.9915222	0.9904668	0.99183875	0.99339724	0.95736104	0.99797994	0.991072	0.9913975
0.0	0.9972868	0.9929876	0.99894494	0.9992318	0.99862516	0.9987702	0.98682725	0.99910563	0.9989241	0.9961778
0.0	0.9972868	0.9929876	0.99894494	0.9992318	0.99862504	0.9987702	0.98682725	0.99910563	0.9989241	0.9961778
0.0	0.99868006	0.99343574	0.9972066	0.99818593	0.9990404	0.9987074	0.9802711	0.9982034	0.99875367	0.9976325
0.0	0.99943644	0.99917907	0.9997136	0.9997379	0.9998118	0.99950016	0.99706715	0.99935466	0.99971527	0.9994875
0.0	0.9979169	0.93008995	0.9671232	0.99387604	0.99803144	0.99511456	0.99264044	0.99805415	0.98530966	0.97059256
0.0	0.9882911	0.95079863	0.9915222	0.9904668	0.99183875	0.99339724	0.9573609	0.99797994	0.991072	0.9913975
0.0	0.9882911	0.95079863	0.9915222	0.9904668	0.99183875	0.99339724	0.95736104	0.99797994	0.991072	0.9913975
0.0	0.99912673	0.99396074	0.998381	0.9992212	0.999358	0.9990404	0.98643595	0.99926215	0.99868137	0.9890604
0.0	0.0059904633	0.007921894	0.0013239628	0.0033226677	0.008228386	0.0074446364	0.0027710788	0.011756594	0.005827988	0.0026421177
0.0	0.0010323294	0.15359628	0.0018901323	0.11159283	0.0014158525	0.00037655677	0.00017804588	0.061195824	0.0020250885	0.051007602
0.0	0.9821831	0.9806372	0.970737	0.97987056	0.9697021	0.969185	0.97357893	0.9855559	0.9703955	0.99584574
0.0	0.9821831	0.9806372	0.970737	0.97987056	0.9697021	0.969185	0.97357893	0.9855559	0.9703955	0.99584574
0.0	0.9821831	0.9806372	0.970737	0.97987056	0.9697021	0.969185	0.97357893	0.9855559	0.9703955	0.99584574
0.0	0.9972868	0.99298745	0.99894494	0.9992318	0.99862516	0.9987702	0.98682725	0.99910563	0.9989241	0.9961778
0.0	0.9821831	0.9806372	0.970737	0.97987056	0.9697021	0.969185	0.97357893	0.9855559	0.9703955	0.99584574
0.0	0.9972868	0.9929876	0.99894494	0.9992318	0.99862516	0.9987702	0.98682725	0.99910563	0.9989241	0.9961778
0.0	0.8974649	0.98549753	0.9922329	0.9898573	0.97502035	0.9935654	0.8091661	0.98621297	0.9829641	0.8926109
0.0	0.994559	0.99112076	0.99724317	0.99825054	0.9979898	0.99452364	0.9932788	0.99769396	0.99857783	0.98945355
0.0	0.99903727	0.9981659	0.9995969	0.9997867	0.99956423	0.99918085	0.9989202	0.99954706	0.99953485	0.99871516
0.0	0.9997627	0.99112517	0.99861705	0.9996661	0.9997738	0.9988896	0.997189	0.99912614	0.99958295	0.9978409
0.0	0.9821831	0.9806372	0.970737	0.97987056	0.9697021	0.969185	0.97357893	0.9855559	0.9703955	0.99584574
0.0	0.0014703346	0.0017889718	0.0007393816	0.00079288776	0.0024193504	0.0039848904	0.0016128655	0.0031706658	0.004071682	0.0010418489
0.0	0.9821831	0.9806372	0.970737	0.97987056	0.9697021	0.969185	0.97357893	0.9855559	0.9703955	0.99584574
0.0	0.99946755	0.99587005	0.99897444	0.999516	0.99965835	0.99938476	0.99409443	0.9994929	0.9992366	0.9957955
0.0	0.9988524	0.9922982	0.99775654	0.99897015	0.9992126	0.9988612	0.9794404	0.99922216	0.9980565	0.988516
0.0	0.9821831	0.9806372	0.970737	0.97987056	0.9697021	0.969185	0.97357893	0.9855559	0.9703955	0.99584574
0.0	0.9821831	0.9806372	0.970737	0.97987056	0.9697021	0.969185	0.97357893	0.9855559	0.9703955	0.99584574
0.0	0.9821831	0.9806372	0.970737	0.97987056	0.9697021	0.969185	0.97357893	0.9855559	0.9703955	0.99584574
0.0	0.9821831	0.9806372	0.970737	0.97987056	0.9697021	0.969185	0.97357893	0.9855559	0.9703955	0.99584574
0.0	0.9821831	0.9806372	0.970737	0.97987056	0.9697021	0.969185	0.97357893	0.9855559	0.9703955	0.99584574
0.0	0.9821831	0.9806372	0.970737	0.97987056	0.9697021	0.969185	0.97357893	0.9855559	0.9703955	0.99584574
0.0	0.00912644	0.017270321	0.013943446	0.0022424741	0.0069660414	0.0012649435	0.0027212375	0.866181	0.027593598	0.072690465
0.0	0.032955747	0.0020783304	0.5082265	0.3158668	0.14743027	0.012168428	0.008807008	0.004991621	0.7939323	0.0003389481
0.0	0.9821831	0.9806372	0.970737	0.97987056	0.9697021	0.969185	0.97357893	0.9855559	0.9703955	0.99584574
0.0	0.99868006	0.99343574	0.9972066	0.99818593	0.9990404	0.9987074	0.9802711	0.9982034	0.99875367	0.9976325
0.0	0.9972868	0.9929876	0.99894494	0.9992318	0.99862516	0.9987702	0.98682725	0.99910563	0.9989241	0.9961778
0.0	0.9821831	0.9806372	0.970737	0.97987056	0.9697021	0.969185	0.97357893	0.9855559	0.9703955	0.99584574
0.0	0.023672907	0.0034921747	0.14888427	0.1616358	0.0036779516	0.09285437	0.018738884	0.054739732	0.045432784	0.22181495
0.0	0.99868006	0.99343574	0.9972066	0.99818593	0.9990404	0.9987074	0.9802711	0.9982034	0.99875367	0.9976325
0.0	0.9961455	0.922152	0.99768865	0.9898023	0.9957768	0.9970868	0.99410003	0.993895	0.99901664	0.98407114
0.0	0.99150145	0.8121209	0.9174971	0.9527436	0.9577343	0.94726807	0.85161716	0.9764376	0.99734795	0.8159035
0.0	0.9821831	0.9806372	0.970737	0.97987056	0.9697021	0.969185	0.97357893	0.9855559	0.9703955	0.99584574
0.0	0.99946386	0.9742594	0.9978225	0.9982993	0.998097	0.99734604	0.9947113	0.9979455	0.99620205	0.9907573
0.0	0.9997824	0.9957243	0.99942774	0.99979216	0.999749	0.99929655	0.9991221	0.9997118	0.9996495	0.99863166
0.0	0.007625727	0.0011217967	0.009377004	0.002642932	0.001413492	0.0015116143	0.004325364	0.9342005	0.054565996	0.117913075
0.0	0.018026026	0.01631898	0.0028825456	0.0051999516	0.020235775	0.007409232	0.016135013	0.01604605	0.010326539	0.0033679197
0.0	0.9989053	0.9969818	0.99883324	0.9992186	0.9997003	0.9981071	0.9953615	0.9993136	0.9990445	0.99570894
0.0	0.9821831	0.9806372	0.970737	0.97987056	0.9697021	0.969185	0.97357893	0.9855559	0.9703955	0.99584574
0.0	0.9821831	0.9806372	0.970737	0.97987056	0.9697021	0.969185	0.97357893	0.9855559	0.9703955	0.99584574
0.0	0.9997824	0.9957243	0.99942774	0.99979216	0.999749	0.99929655	0.9991221	0.9997118	0.9996495	0.99863166
0.0	0.9821831	0.9806372	0.970737	0.97987056	0.9697021	0.969185	0.97357893	0.9855559	0.9703955	0.99584574
0.0	0.08718399	0.0030262377	0.08031778	0.01942634	0.0007222762	0.0225363	0.010273992	0.9705992	0.63190204	0.23414025
0.0	0.92382	0.05344114	0.21678129	0.43917316	0.04846314	0.0375495	0.08717356	0.9171808	0.60648996	0.04854278
0.0	0.21788353	0.0061952323	0.10992593	0.023628138	0.0011236538	0.0300341	0.008040301	0.960748	0.64055586	0.5710058
0.0	0.9250226	0.3119102	0.37735423	0.44314355	0.0023523185	0.04923738	0.88649255	0.022595577	0.6353217	0.7433692
0.0	0.9821831	0.9806372	0.970737	0.97987056	0.9697021	0.969185	0.97357893	0.9855559	0.9703955	0.99584574
0.0	0.9821831	0.9806372	0.970737	0.97987056	0.9697021	0.969185	0.97357893	0.9855559	0.9703955	0.99584574
0.0	0.9997824	0.9957243	0.99942774	0.99979216	0.999749	0.99929655	0.9991221	0.9997118	0.9996495	0.99863166
0.0	0.9821831	0.9806372	0.970737	0.97987056	0.9697021	0.969185	0.97357893	0.9855559	0.9703955	0.99584574
0.0	0.9821831	0.9806372	0.970737	0.97987056	0.9697021	0.969185	0.97357893	0.9855559	0.9703955	0.99584574
0.0	0.9821831	0.9806372	0.970737	0.97987056	0.9697021	0.969185	0.97357893	0.9855559	0.9703955	0.99584574
0.0	0.9997824	0.9957243	0.99942774	0.99979216	0.999749	0.99929655	0.9991221	0.9997118	0.9996495	0.99863166
0.0	0.9821831	0.9806372	0.970737	0.97987056	0.9697021	0.969185	0.97357893	0.9855559	0.9703955	0.99584574
0.0	0.0014703338	0.0017889718	0.0007393816	0.0007928874	0.0024193504	0.0039848904	0.0016128655	0.0031706658	0.004071682	0.0010418489
0.0	0.9821831	0.9806372	0.970737	0.97987056	0.9697021	0.969185	0.97357893	0.9855559	0.9703955	0.99584574
0.0	0.9821831	0.9806372	0.970737	0.97987056	0.9697021	0.969185	0.97357893	0.9855559	0.9703955	0.99584574
0.0	0.9821831	0.9806372	0.970737	0.97987056	0.9697021	0.969185	0.97357893	0.9855559	0.9703955	0.99584574
0.0	0.023051998	0.023022335	0.0038741762	0.005439812	0.03435907	0.010228587	0.027034815	0.024047777	0.014132614	0.004185713
0.0	0.023052009	0.02302233	0.0038741762	0.005439812	0.03435907	0.010228587	0.027034821	0.024047773	0.014132614	0.004185713
0.0	0.00013446668	0.4297148	0.0031264771	0.0009517777	0.85959554	0.000143898	0.9780824	0.9755451	0.20523188	0.00042967082
0.0	0.00013446668	0.4297148	0.0031264771	0.0009517777	0.85959554	0.000143898	0.9780824	0.9755451	0.20523188	0.00042967082
0.0	0.9997824	0.9957243	0.99942774	0.99979216	0.999749	0.99929655	0.9991221	0.9997118	0.9996495	0.99863166
0.0	0.9821831	0.9806372	0.970737	0.97987056	0.9697021	0.969185	0.97357893	0.9855559	0.9703955	0.99584574
0.0	0.9821831	0.9806372	0.970737	0.97987056	0.9697021	0.969185	0.97357893	0.9855559	0.9703955	0.99584574
0.0	0.99902284	0.9971675	0.999726	0.9997354	0.999729	0.99960285	0.997488	0.9996973	0.99973005	0.9991978
0.0	0.0059167906	0.06354642	0.022301663	0.014452939	0.030129572	0.59091485	0.00040084127	0.015758751	0.13796128	0.17198265
0.0	0.9989328	0.9914962	0.99927217	0.99885654	0.99945	0.9989208	0.9952834	0.99975103	0.99942327	0.9964233
0.0	0.99961394	0.9995671	0.99987984	0.99986815	0.99992156	0.99977666	0.99896073	0.9997228	0.9998129	0.9993918
0.0	0.9821831	0.9806372	0.970737	0.97987056	0.9697021	0.969185	0.97357893	0.9855559	0.9703955	0.99584574
0.0	0.9994986	0.9973694	0.99945074	0.99945956	0.99977237	0.9995894	0.9959714	0.99944085	0.99971706	0.9994836
0.0	0.9821831	0.9806372	0.970737	0.97987056	0.9697021	0.969185	0.97357893	0.9855559	0.9703955	0.99584574
0.0	0.9997824	0.9957243	0.99942774	0.99979216	0.999749	0.99929655	0.9991221	0.9997118	0.9996495	0.99863166
0.0	0.0045242035	0.0060449145	0.0010769535	0.0023121983	0.006625299	0.0061827623	0.0021482224	0.010422056	0.004333195	0.002482547
0.0	0.12759241	0.016728068	0.19888566	0.19051763	0.20468171	0.32590827	0.054416943	0.3640627	0.1778114	0.1509055
0.0	0.99180484	0.97267264	0.96393824	0.97454107	0.9746723	0.9890753	0.9379189	0.99301034	0.9860297	0.97840583
0.0	0.9821831	0.9806372	0.970737	0.97987056	0.9697021	0.969185	0.97357893	0.9855559	0.9703955	0.99584574
0.0	0.023608927	0.01904888	0.0037720324	0.0070140036	0.029940868	0.009699175	0.023316534	0.023071986	0.010326539	0.0044011595
0.0	0.0005531721	0.08304212	0.039729465	0.01658242	0.0006482083	0.00014757087	0.00065308594	0.000673966	0.9703955	0.008901791
0.0	0.2382321	0.039743397	0.2555236	0.5215886	0.22587566	0.23623998	0.18862502	0.23432638	0.21520817	0.095613934
0.0	0.9821831	0.9806372	0.970737	0.97987056	0.9697021	0.969185	0.97357893	0.9855559	0.9703955	0.99584574
0.0	0.9821831	0.9806372	0.970737	0.97987056	0.9697021	0.969185	0.97357893	0.9855559	0.9703955	0.99584574
0.0	0.9947221	0.98933905	0.9992865	0.9994586	0.99796057	0.9971576	0.9940906	0.99871886	0.9992077	0.99599814
0.0	0.5781731	0.03855114	0.0011280731	0.16753945	0.357668	0.08544837	0.01127962	0.0014550872	0.07844264	0.0011976925
0.0	0.96396726	0.10105403	0.51897544	0.4614074	0.8366936	0.59399503	0.35879487	0.49111146	0.92783725	0.5136631
0.0	0.99919146	0.99408406	0.998566	0.99897015	0.9994223	0.99912864	0.98733157	0.9993992	0.99868006	0.9931967
0.0	0.9821831	0.9806372	0.970737	0.97987056	0.9697021	0.969185	0.97357893	0.9855559	0.9703955	0.99584574
0.0	0.9990971	0.99619174	0.996648	0.9980509	0.999549	0.99894375	0.99770206	0.99904376	0.9993375	0.9940064
0.0	0.9995447	0.99926037	0.99977034	0.9997379	0.9998362	0.9995447	0.9978715	0.99944645	0.99976057	0.9996088
0.0	0.9821831	0.9806372	0.970737	0.97987056	0.9697021	0.969185	0.97357893	0.9855559	0.9703955	0.99584574
0.0	0.08400265	0.00014329211	3.9915918e-05	0.048628744	0.0025462783	0.0007980654	8.29987e-05	0.4917342	0.00913193	0.0020345468
0.0	0.9988953	0.9699137	0.98080677	0.9927683	0.99851006	0.99468404	0.9915976	0.9935288	0.9975563	0.97089607
0.0	0.9997824	0.9957243	0.99942774	0.99979216	0.999749	0.99929655	0.9991221	0.9997118	0.9996495	0.99863166
0.0	0.9821831	0.9806372	0.970737	0.97987056	0.9697021	0.969185	0.97357893	0.9855559	0.9703955	0.99584574
0.0	0.99929917	0.99433076	0.9986273	0.99938834	0.9992943	0.99929047	0.9838501	0.9994723	0.9990945	0.99485946
0.0	0.9389136	0.07969284	0.60556054	0.6497993	0.9688824	0.94119316	0.27132148	0.38482437	0.15801026	0.17966396
0.0	0.9997824	0.9957243	0.99942774	0.99979216	0.999749	0.99929655	0.9991221	0.9997118	0.9996495	0.99863166
0.0	0.9997824	0.9957243	0.99942774	0.99979216	0.999749	0.99929655	0.9991221	0.9997118	0.9996495	0.99863166
0.0	0.9988524	0.9922982	0.99775654	0.99897015	0.9992126	0.9988612	0.9794404	0.99922216	0.9980565	0.988516
0.0	0.9920901	0.31694937	0.34019113	0.7866375	0.9180241	0.79446644	0.6070706	0.57570666	0.96800876	0.5755396
0.0	0.99946386	0.9742594	0.9978225	0.9982993	0.998097	0.99734604	0.9947113	0.9979455	0.99620205	0.9907573
0.0	0.9972868	0.99298745	0.99894494	0.9992318	0.99862516	0.9987702	0.98682725	0.99910563	0.9989241	0.9961778
0.0	0.9882911	0.95079863	0.9915222	0.9904668	0.99183875	0.99339724	0.95736104	0.99797994	0.991072	0.9913975
0.0	0.9836964	0.36661106	0.043712344	0.23737061	0.9235937	0.05424991	0.0004897383	0.42910028	0.66892564	0.8405156
0.0	0.9972868	0.9929876	0.99894494	0.9992318	0.99862516	0.9987702	0.98682725	0.99910563	0.9989241	0.9961778
0.0	0.9070511	0.20207149	0.011626471	0.16805086	0.9188411	0.058378387	0.0012859232	0.9748727	0.001182263	0.0016964709
0.0	5.9401453e-05	0.008950796	0.0001645282	3.727234e-05	3.509875e-05	5.094392e-05	7.166906e-05	0.0014347907	0.00032874313	0.0009408578
0.0	0.31783742	0.085874654	0.30338046	0.57276636	0.33063048	0.29633918	0.19683579	0.26930538	0.32542595	0.11731379
0.0	0.057120457	0.031334233	0.0055748844	0.008621757	0.041329943	0.020046763	0.042522367	0.05367551	0.02386286	0.008208843
0.0	0.9821831	0.9806372	0.970737	0.97987056	0.9697021	0.969185	0.97357893	0.9855559	0.9703955	0.99584574
0.0	0.9821831	0.9806372	0.970737	0.97987056	0.9697021	0.969185	0.97357893	0.9855559	0.9703955	0.99584574
0.0	0.9821831	0.9806372	0.970737	0.97987056	0.9697021	0.969185	0.97357893	0.9855559	0.9703955	0.99584574
0.0	0.9821831	0.9806372	0.970737	0.97987056	0.9697021	0.969185	0.97357893	0.9855559	0.9703955	0.99584574
0.0	0.9821831	0.9806372	0.970737	0.97987056	0.9697021	0.969185	0.97357893	0.9855559	0.9703955	0.99584574
0.0	0.9997824	0.9957243	0.99942774	0.99979216	0.999749	0.99929655	0.9991221	0.9997118	0.9996495	0.99863166
0.0	0.99903727	0.9981659	0.9995969	0.9997867	0.99956423	0.99918085	0.9989202	0.99954706	0.99953485	0.99871516
0.0	0.9821831	0.9806372	0.970737	0.97987056	0.9697021	0.969185	0.97357893	0.9855559	0.9703955	0.99584574
0.0	0.9997824	0.9957243	0.99942774	0.99979216	0.999749	0.99929655	0.9991221	0.9997118	0.9996495	0.99863166
0.0	0.007625727	0.0011217967	0.009377004	0.002642932	0.001413492	0.0015116143	0.0043253615	0.9342005	0.054565996	0.117913075
0.0	0.9821831	0.9806372	0.970737	0.97987056	0.9697021	0.969185	0.97357893	0.9855559	0.9703955	0.99584574
0.0	0.9821831	0.9806372	0.970737	0.97987056	0.9697021	0.969185	0.97357893	0.9855559	0.9703955	0.99584574
0.0	0.9821831	0.9806372	0.970737	0.97987056	0.9697021	0.969185	0.97357893	0.9855559	0.9703955	0.99584574
0.0	0.9997824	0.9957243	0.99942774	0.99979216	0.999749	0.99929655	0.9991221	0.9997118	0.9996495	0.99863166
0.0	0.9821831	0.9806372	0.970737	0.97987056	0.9697021	0.969185	0.97357893	0.9855559	0.9703955	0.99584574
0.0	0.9821831	0.9806372	0.970737	0.97987056	0.9697021	0.969185	0.97357893	0.9855559	0.9703955	0.99584574
0.0	0.9821831	0.9806372	0.970737	0.97987056	0.9697021	0.969185	0.97357893	0.9855559	0.9703955	0.99584574
0.0	0.9821831	0.9806372	0.970737	0.97987056	0.9697021	0.969185	0.97357893	0.9855559	0.9703955	0.99584574
0.0	0.9997824	0.9957243	0.99942774	0.99979216	0.999749	0.99929655	0.9991221	0.9997118	0.9996495	0.99863166
0.0	0.9997824	0.9957243	0.99942774	0.99979216	0.999749	0.99929655	0.9991221	0.9997118	0.9996495	0.99863166
0.0	0.9821831	0.9806372	0.970737	0.97987056	0.9697021	0.969185	0.97357893	0.9855559	0.9703955	0.99584574
0.0	0.9821831	0.9806372	0.970737	0.97987056	0.9697021	0.969185	0.97357893	0.9855559	0.9703955	0.99584574
0.0	0.9821831	0.9806372	0.970737	0.97987056	0.9697021	0.969185	0.97357893	0.9855559	0.9703955	0.99584574
0.0	0.9821831	0.9806372	0.970737	0.97987056	0.9697021	0.969185	0.97357893	0.9855559	0.9703955	0.99584574
0.0	0.9821831	0.9806372	0.970737	0.97987056	0.9697021	0.969185	0.97357893	0.9855559	0.9703955	0.99584574
0.0	0.9821831	0.9806372	0.970737	0.97987056	0.9697021	0.969185	0.97357893	0.9855559	0.9703955	0.99584574
0.0	0.9989053	0.9969818	0.99883324	0.9992186	0.9997003	0.9981071	0.9953615	0.9993136	0.9990445	0.99570894
0.0	0.9997824	0.9957243	0.99942774	0.99979216	0.999749	0.99929655	0.9991221	0.9997118	0.9996495	0.99863166
0.0	0.9821831	0.9806372	0.970737	0.97987056	0.9697021	0.969185	0.97357893	0.9855559	0.9703955	0.99584574
0.0	0.9821831	0.9806372	0.970737	0.97987056	0.9697021	0.969185	0.97357893	0.9855559	0.9703955	0.99584574
0.0	0.17388608	0.2820682	0.5258972	0.6746175	0.7768711	0.56460863	0.096836515	0.5201359	0.85999227	0.20061825
0.0	0.9995776	0.9971078	0.9984097	0.9997117	0.9997179	0.9996026	0.9957455	0.9996111	0.99966264	0.9940048
0.0	0.0033312724	0.007293461	9.7462565e-05	0.0003186168	0.010685226	0.00029387756	0.0005751092	0.00048030683	0.0024287296	0.0132927
0.0	0.9821831	0.9806372	0.970737	0.97987056	0.9697021	0.969185	0.97357893	0.9855559	0.9703955	0.99584574
0.0	0.9821831	0.9806372	0.970737	0.97987056	0.9697021	0.969185	0.97357893	0.9855559	0.9703955	0.99584574
0.0	0.9997824	0.9957243	0.99942774	0.99979216	0.999749	0.99929655	0.9991221	0.9997118	0.9996495	0.99863166
0.0	0.9821831	0.9806372	0.970737	0.97987056	0.9697021	0.969185	0.97357893	0.9855559	0.9703955	0.99584574
0.0	0.9821831	0.9806372	0.970737	0.97987056	0.9697021	0.969185	0.97357893	0.9855559	0.9703955	0.99584574
0.0	2.1645585e-05	0.0001900194	0.00018220705	0.00039936593	5.5888657e-05	0.00020149368	7.284996e-05	0.000125412	0.0077847415	0.0004956153
0.0	0.9821831	0.9806372	0.970737	0.97987056	0.9697021	0.969185	0.97357893	0.9855559	0.9703955	0.99584574
0.0	0.9989053	0.9969818	0.99883324	0.9992186	0.9997003	0.9981071	0.9953615	0.9993136	0.9990445	0.99570894
0.0	0.9821831	0.9806372	0.970737	0.97987056	0.9697021	0.969185	0.97357893	0.9855559	0.9703955	0.99584574
0.0	0.9821831	0.9806372	0.970737	0.97987056	0.9697021	0.969185	0.97357893	0.9855559	0.9703955	0.99584574
0.0	0.9989053	0.9969818	0.99883324	0.9992186	0.9997003	0.9981071	0.9953615	0.9993136	0.9990445	0.99570894
0.0	0.9997824	0.9957243	0.99942774	0.99979216	0.999749	0.99929655	0.9991221	0.9997118	0.9996495	0.99863166
0.0	0.9821831	0.9806372	0.970737	0.97987056	0.9697021	0.969185	0.97357893	0.9855559	0.9703955	0.99584574
0.0	0.9821831	0.9806372	0.970737	0.97987056	0.9697021	0.969185	0.97357893	0.9855559	0.9703955	0.99584574
0.0	0.999479	0.99939144	0.99962115	0.9997453	0.99972767	0.9995332	0.99845445	0.99951994	0.99937505	0.99945897
0.0	0.998678	0.9872873	0.998816	0.99863005	0.9991304	0.9980738	0.9927763	0.99959475	0.9990845	0.99508613
0.0	0.9821831	0.9806372	0.970737	0.97987056	0.9697021	0.969185	0.97357893	0.9855559	0.9703955	0.99584574
0.0	0.9821831	0.9806372	0.970737	0.97987056	0.9697021	0.969185	0.97357893	0.9855559	0.9703955	0.99584574
0.0	0.9989053	0.9969818	0.99883324	0.9992186	0.9997003	0.9981071	0.9953615	0.9993136	0.9990445	0.99570894
0.0	0.9997824	0.9957243	0.99942774	0.99979216	0.999749	0.99929655	0.9991221	0.9997118	0.9996495	0.99863166
0.0	0.9821831	0.9806372	0.970737	0.97987056	0.9697021	0.969185	0.97357893	0.9855559	0.9703955	0.99584574
0.0	0.9821831	0.9806372	0.970737	0.97987056	0.9697021	0.969185	0.97357893	0.9855559	0.9703955	0.99584574
0.0	0.9821831	0.9806372	0.970737	0.97987056	0.9697021	0.969185	0.97357893	0.9855559	0.9703955	0.99584574
0.0	0.9821831	0.9806372	0.970737	0.97987056	0.9697021	0.969185	0.97357893	0.9855559	0.9703955	0.99584574
0.0	0.99946386	0.9742594	0.9978225	0.9982993	0.998097	0.99734604	0.9947113	0.9979455	0.99620205	0.9907573
0.0	0.99946386	0.9742594	0.9978225	0.9982993	0.998097	0.99734604	0.9947113	0.9979455	0.99620205	0.9907573
0.0	0.9972868	0.99298745	0.99894494	0.9992318	0.99862516	0.9987702	0.98682725	0.99910563	0.9989241	0.9961778
0.0	0.9972868	0.9929876	0.99894494	0.9992318	0.99862516	0.9987702	0.98682725	0.99910563	0.9989241	0.9961778
0.0	0.9989053	0.9969818	0.99883324	0.9992186	0.9997003	0.9981071	0.9953615	0.9993136	0.9990445	0.99570894
0.0	0.9821831	0.9806372	0.970737	0.97987056	0.9697021	0.969185	0.97357893	0.9855559	0.9703955	0.99584574
0.0	0.9997824	0.9957243	0.99942774	0.99979216	0.999749	0.99929655	0.9991221	0.9997118	0.9996495	0.99863166
0.0	0.9821831	0.9806372	0.970737	0.97987056	0.9697021	0.969185	0.97357893	0.9855559	0.9703955	0.99584574
0.0	0.9821831	0.9806372	0.970737	0.97987056	0.9697021	0.969185	0.97357893	0.9855559	0.9703955	0.99584574
0.0	0.9882911	0.95079863	0.9915222	0.9904668	0.99183875	0.99339724	0.95736104	0.99797994	0.991072	0.9913975
0.0	0.9882911	0.95079863	0.9915222	0.9904668	0.99183875	0.99339724	0.95736104	0.99797994	0.991072	0.9913975
0.0	0.9335968	0.78165644	0.2660421	0.85570246	0.19462888	0.6810024	0.45327187	0.49345797	0.91716355	0.88124186
0.0	0.9821831	0.9806372	0.970737	0.97987056	0.9697021	0.969185	0.97357893	0.9855559	0.9703955	0.99584574
0.0	0.9821831	0.9806372	0.970737	0.97987056	0.9697021	0.969185	0.97357893	0.9855559	0.9703955	0.99584574
0.0	0.9972868	0.9929876	0.99894494	0.9992318	0.99862516	0.9987702	0.98682725	0.99910563	0.9989241	0.9961778
0.0	0.9972868	0.9929876	0.99894494	0.9992318	0.99862516	0.9987702	0.98682725	0.99910563	0.9989241	0.9961778
0.0	0.9821831	0.9806372	0.970737	0.97987056	0.9697021	0.969185	0.97357893	0.9855559	0.9703955	0.99584574
0.0	0.9821831	0.9806372	0.970737	0.97987056	0.9697021	0.969185	0.97357893	0.9855559	0.9703955	0.99584574
0.0	0.9821831	0.9806372	0.970737	0.97987056	0.9697021	0.969185	0.97357893	0.9855559	0.9703955	0.99584574
0.0	0.9821831	0.9806372	0.970737	0.97987056	0.9697021	0.969185	0.97357893	0.9855559	0.9703955	0.99584574
0.0	0.9821831	0.9806372	0.970737	0.97987056	0.9697021	0.969185	0.97357893	0.9855559	0.9703955	0.99584574
0.0	0.9997824	0.9957243	0.99942774	0.99979216	0.999749	0.99929655	0.9991221	0.9997118	0.9996495	0.99863166
0.0	0.65057075	0.33647436	0.93833226	0.8292029	0.9314797	0.9491568	0.9120469	0.94799083	0.9736134	0.7761891
0.0	0.14239858	0.024598474	0.15561937	0.32805833	0.15513073	0.1612173	0.1322076	0.08698601	0.13991432	0.12358317
0.0	0.045085937	0.027827378	0.0052376958	0.007140686	0.049635112	0.009312366	0.036334842	0.030495306	0.020436747	0.007221792
0.0	0.65000117	0.21634322	0.62887275	0.9381185	0.41002002	0.48204872	0.3894366	0.80150485	0.75484055	0.37431395
0.0	0.13576367	0.020184075	0.15286478	0.29195613	0.092317395	0.15715252	0.07419316	0.073413536	0.13991429	0.085417375
0.0	0.99150765	0.99050224	0.9956722	0.9966635	0.99930537	0.9961163	0.97492063	0.99784505	0.9993248	0.98687124
0.0	0.9821831	0.9806372	0.970737	0.97987056	0.9697021	0.969185	0.97357893	0.9855559	0.9703955	0.99584574
0.0	0.9821831	0.9806372	0.970737	0.97987056	0.9697021	0.969185	0.97357893	0.9855559	0.9703955	0.99584574
0.0	0.99943644	0.99917907	0.9997136	0.9997379	0.9998118	0.99950016	0.99706715	0.99935466	0.99971527	0.9994875
0.0	0.99766797	0.99594504	0.9986089	0.9992817	0.99912614	0.9992329	0.997113	0.9992874	0.99927145	0.9953863
0.0	0.9997824	0.9957243	0.99942774	0.99979216	0.999749	0.99929655	0.9991221	0.9997118	0.9996495	0.99863166
0.0	0.9821831	0.9806372	0.970737	0.97987056	0.9697021	0.969185	0.97357893	0.9855559	0.9703955	0.99584574
0.0	0.9821831	0.9806372	0.970737	0.97987056	0.9697021	0.969185	0.97357893	0.9855559	0.9703955	0.99584574
0.0	0.9821831	0.9806372	0.970737	0.97987056	0.9697021	0.969185	0.97357893	0.9855559	0.9703955	0.99584574
0.0	0.9997824	0.9957243	0.99942774	0.99979216	0.999749	0.99929655	0.9991221	0.9997118	0.9996495	0.99863166
0.0	0.9997824	0.9957243	0.99942774	0.99979216	0.999749	0.99929655	0.9991221	0.9997118	0.9996495	0.99863166
0.0	0.9821831	0.9806372	0.970737	0.97987056	0.9697021	0.969185	0.97357893	0.9855559	0.9703955	0.99584574
0.0	0.9821831	0.9806372	0.970737	0.97987056	0.9697021	0.969185	0.97357893	0.9855559	0.9703955	0.99584574
0.0	0.9821831	0.9806372	0.970737	0.97987056	0.9697021	0.969185	0.97357893	0.9855559	0.9703955	0.99584574
0.0	0.9821831	0.9806372	0.970737	0.97987056	0.9697021	0.969185	0.97357893	0.9855559	0.9703955	0.99584574
0.0	0.9821831	0.9806372	0.970737	0.97987056	0.9697021	0.969185	0.97357893	0.9855559	0.9703955	0.99584574
0.0	0.9821831	0.9806372	0.970737	0.97987056	0.9697021	0.969185	0.97357893	0.9855559	0.9703955	0.99584574
0.0	0.9997824	0.9957243	0.99942774	0.99979216	0.999749	0.99929655	0.9991221	0.9997118	0.9996495	0.99863166
0.0	2.1645585e-05	0.0001900194	0.00018220705	0.00039936593	5.5888602e-05	0.00020149368	7.285003e-05	0.00012541212	0.0077847415	0.0004956153
0.0	0.0076257233	0.0011217967	0.009377004	0.002642932	0.0014134914	0.0015116143	0.004325364	0.9342005	0.054565996	0.11791302
0.0	0.9997824	0.9957243	0.99942774	0.99979216	0.999749	0.99929655	0.9991221	0.9997118	0.9996495	0.99863166
0.0	2.1645606e-05	0.0001900194	0.00018220705	0.00039936593	5.5888657e-05	0.00020149368	7.284996e-05	0.000125412	0.0077847415	0.0004956153
0.0	0.0076257233	0.0011217967	0.009377008	0.002642932	0.0014134914	0.0015116143	0.0043253615	0.9342005	0.054565996	0.117913075
0.0	0.9997824	0.9957243	0.99942774	0.99979216	0.999749	0.99929655	0.9991221	0.9997118	0.9996495	0.99863166
0.0	0.9821831	0.9806372	0.970737	0.97987056	0.9697021	0.969185	0.97357893	0.9855559	0.9703955	0.99584574
0.0	0.9821831	0.9806372	0.970737	0.97987056	0.9697021	0.969185	0.97357893	0.9855559	0.9703955	0.99584574
0.0	0.9821831	0.9806372	0.970737	0.97987056	0.9697021	0.969185	0.97357893	0.9855559	0.9703955	0.99584574
0.0	0.9821831	0.9806372	0.970737	0.97987056	0.9697021	0.969185	0.97357893	0.9855559	0.9703955	0.99584574
0.0	0.9821831	0.9806372	0.970737	0.97987056	0.9697021	0.969185	0.97357893	0.9855559	0.9703955	0.99584574
0.0	0.9821831	0.9806372	0.970737	0.97987056	0.9697021	0.969185	0.97357893	0.9855559	0.9703955	0.99584574
0.0	0.9997824	0.9957243	0.99942774	0.99979216	0.999749	0.99929655	0.9991221	0.9997118	0.9996495	0.99863166
0.0	0.9821831	0.9806372	0.970737	0.97987056	0.9697021	0.969185	0.97357893	0.9855559	0.9703955	0.99584574
0.0	0.9997824	0.9957243	0.99942774	0.99979216	0.999749	0.99929655	0.9991221	0.9997118	0.9996495	0.99863166
0.0	0.007625727	0.0011217967	0.009377004	0.002642932	0.001413492	0.0015116143	0.004325364	0.9342005	0.054565996	0.117913075
0.0	0.99903727	0.9981659	0.9995969	0.9997867	0.99956423	0.99918085	0.9989202	0.99954706	0.99953485	0.99871516
0.0	0.99946386	0.9742594	0.9978225	0.9982993	0.998097	0.99734604	0.9947113	0.9979455	0.99620205	0.9907573
0.0	0.9972868	0.99298745	0.99894494	0.9992318	0.99862516	0.9987702	0.98682725	0.99910563	0.9989241	0.9961778
0.0	0.737967	0.76290745	0.9461715	0.9472536	0.87317276	0.9554021	0.82472014	0.77033633	0.9137158	0.706961
0.0	0.99034905	0.906909	0.9551306	0.9953917	0.99669313	0.9929974	0.81406707	0.99656856	0.9945156	0.921153
0.0	0.9882911	0.95079863	0.9915222	0.9904668	0.99183875	0.99339724	0.95736104	0.99797994	0.991072	0.9913975
0.0	0.9972868	0.9929876	0.99894494	0.9992318	0.99862504	0.9987702	0.98682725	0.99910563	0.9989241	0.9961778
0.0	0.9994142	0.9986162	0.99969757	0.99983156	0.9996848	0.99933296	0.999297	0.9996458	0.9996861	0.9990489
0.0	0.9821831	0.9806372	0.970737	0.97987056	0.9697021	0.969185	0.97357893	0.9855559	0.9703955	0.99584574
0.0	0.9821831	0.9806372	0.970737	0.97987056	0.9697021	0.969185	0.97357893	0.9855559	0.9703955	0.99584574
0.0	0.9821831	0.9806372	0.970737	0.97987056	0.9697021	0.969185	0.97357893	0.9855559	0.9703955	0.99584574
0.0	0.036784	0.042127725	0.004573504	0.007498261	0.102865115	0.018347433	0.026453214	0.027508678	0.01858468	0.006884746
0.0	0.99946386	0.9742594	0.9978225	0.9982993	0.998097	0.99734604	0.9947113	0.9979455	0.99620205	0.9907573
0.0	0.99946386	0.9742594	0.9978225	0.9982993	0.998097	0.99734604	0.9947113	0.9979455	0.99620205	0.9907573
0.0	0.9972868	0.9929876	0.99894494	0.9992318	0.99862516	0.9987702	0.98682725	0.99910563	0.9989241	0.9961778
0.0	0.9972868	0.99298745	0.99894494	0.9992318	0.99862516	0.9987702	0.98682725	0.99910563	0.9989241	0.9961778
0.0	0.9927938	0.9637472	0.99448687	0.9931554	0.9933802	0.9954497	0.97573996	0.99864095	0.9927533	0.9941788
0.0	0.9972868	0.9929876	0.99894494	0.9992318	0.99862516	0.9987702	0.98682725	0.99910563	0.9989241	0.9961778
0.0	0.9882911	0.95079863	0.9915222	0.9904668	0.99183875	0.99339724	0.95736104	0.99797994	0.991072	0.9913975
0.0	0.9972868	0.9929876	0.99894494	0.9992318	0.99862516	0.9987702	0.98682725	0.99910563	0.9989241	0.9961778
0.0	0.99946386	0.9742594	0.9978225	0.9982993	0.998097	0.99734604	0.9947113	0.9979455	0.99620205	0.9907573
0.0	0.9972868	0.9929876	0.99894494	0.9992318	0.99862516	0.9987702	0.98682725	0.99910563	0.9989241	0.9961778
0.0	0.9972868	0.99298745	0.99894494	0.9992318	0.99862516	0.9987702	0.98682725	0.99910563	0.9989241	0.9961778
0.0	0.9882911	0.95079863	0.9915222	0.9904668	0.99183875	0.99339724	0.95736104	0.99797994	0.991072	0.9913975
0.0	0.9821831	0.9806372	0.970737	0.97987056	0.9697021	0.969185	0.97357893	0.9855559	0.9703955	0.99584574
0.0	0.99618405	0.9872207	0.99984	0.99851483	0.99855536	0.9967078	0.9868111	0.9973356	0.9987147	0.99725777
0.0	3.1497948e-05	0.00020418076	0.0001425646	0.00020738518	9.653843e-05	0.0004725674	0.00013431047	0.00011873871	0.00037715564	0.00015711023
0.0	0.9984919	0.7903095	0.99303234	0.99851245	0.99110377	0.8653969	0.9997111	0.8392991	0.96786064	0.99596584
0.0	0.5546536	0.30257586	0.30534196	0.24161701	0.5107032	0.58705866	0.033663977	0.584553	0.604806	0.13000965
0.0	0.5546536	0.30257598	0.30534193	0.24161701	0.51070315	0.58705866	0.033663977	0.584553	0.6048061	0.13000959
0.0	0.9821831	0.9806372	0.970737	0.97987056	0.9697021	0.969185	0.97357893	0.9855559	0.9703955	0.99584574
0.0	0.9821831	0.9806372	0.970737	0.97987056	0.9697021	0.969185	0.97357893	0.9855559	0.9703955	0.99584574
0.0	0.9821831	0.9806372	0.970737	0.97987056	0.9697021	0.969185	0.97357893	0.9855559	0.9703955	0.99584574
0.0	0.9821831	0.9806372	0.970737	0.97987056	0.9697021	0.969185	0.97357893	0.9855559	0.9703955	0.99584574
0.0	0.9132921	0.39505938	0.47943106	0.8182548	0.72777075	0.433184	0.10091333	0.87621176	0.98300916	0.55472213
0.0	0.9829213	0.98668206	0.9802885	0.9941128	0.8860084	0.9972362	0.99187213	0.937921	0.8456441	0.98888445
0.0	0.15908799	0.19038852	0.020113032	0.2713194	0.054396264	0.06696024	0.01596694	0.238951	0.38085422	0.08315545
0.0	0.9821831	0.9806372	0.970737	0.97987056	0.9697021	0.969185	0.97357893	0.9855559	0.9703955	0.99584574
0.0	0.9997228	0.99810106	0.99918824	0.99979705	0.99983215	0.99973637	0.99897444	0.9997907	0.99979645	0.9973605
0.0	0.99959	0.99739254	0.99846727	0.99972373	0.9997434	0.99961865	0.99700636	0.99962544	0.99966264	0.9952609
0.0	0.9992054	0.99772316	0.9988695	0.99959415	0.9994667	0.9988557	0.9946567	0.9992442	0.9995394	0.9992015
0.0	0.5671504	0.0824934	0.4852827	0.6115411	0.43241403	0.5980587	0.48921502	0.24456558	0.4824495	0.1607162
0.0	0.99478036	0.6940901	0.9867713	0.9640046	0.9940451	0.9497718	0.88957804	0.95233697	0.9920848	0.9315279
0.0	0.99010664	0.9460759	0.9836668	0.9847556	0.99796236	0.9760744	0.68280095	0.98891675	0.99574465	0.95358425
0.0	0.99911994	0.9959431	0.9943482	0.99957496	0.99903786	0.9985789	0.9988966	0.99895144	0.9997919	0.9992092
0.0	0.9983485	0.9956611	0.9993044	0.99944764	0.99929583	0.999265	0.99435127	0.999255	0.9991387	0.9977691
0.0	0.99939764	0.99879813	0.99953747	0.99975544	0.9997445	0.9998889	0.9994641	0.9995951	0.9997844	0.99874264
0.0	0.99690187	0.9956124	0.9986045	0.9993113	0.99945253	0.9993339	0.997865	0.99876523	0.99930596	0.9983962
0.0	0.9973062	0.9958942	0.9987212	0.9993849	0.99950063	0.9993794	0.99818367	0.9988589	0.99936455	0.9984137
0.0	0.9994068	0.9992513	0.99957687	0.99988174	0.9996942	0.99976176	0.9985782	0.99966764	0.99979526	0.99943405
0.0	0.8298082	0.17886966	0.063874796	0.4759023	0.97147524	0.11990244	0.3025895	0.89228106	0.24151962	0.7006376
0.0	0.8298082	0.17886966	0.063874796	0.4759023	0.97147524	0.11990244	0.3025895	0.89228106	0.24151962	0.7006376
0.0	0.9989053	0.9969818	0.99883324	0.9992186	0.9997003	0.9981071	0.9953615	0.9993136	0.9990445	0.99570894
0.0	0.99911994	0.9959431	0.9943482	0.99957496	0.99903786	0.9985789	0.9988966	0.99895144	0.9997919	0.9992092
0.0	0.99840826	0.99504	0.9969356	0.99955934	0.9992785	0.9979025	0.9981211	0.99623424	0.99949074	0.99318826
0.0	0.60134673	0.22212416	0.9362503	0.89132226	0.8943839	0.7983796	0.9138652	0.70000744	0.8407166	0.6630644
0.0	0.9993999	0.9963082	0.9990829	0.99932194	0.9995185	0.99932456	0.99258035	0.9995023	0.99907315	0.99547946
0.0	0.9989505	0.99539065	0.99833566	0.99889416	0.9994388	0.99890745	0.9861449	0.99884796	0.9992712	0.9987006
0.0	0.9821831	0.9806372	0.970737	0.97987056	0.9697021	0.969185	0.97357893	0.9855559	0.9703955	0.99584574
0.0	0.99967265	0.9975817	0.99892104	0.9997279	0.9997725	0.9996872	0.99642366	0.999665	0.99971646	0.99607015
0.0	0.99961996	0.99932384	0.999931	0.9999409	0.99983394	0.9998411	0.9991886	0.9997768	0.9999045	0.9993824
0.0	0.99971646	0.9994923	0.9998846	0.99991345	0.99988747	0.99989283	0.9990722	0.99963176	0.99985385	0.9995245
0.0	0.99943644	0.99917907	0.9997136	0.9997379	0.9998118	0.99950016	0.99706715	0.99935466	0.99971527	0.9994875
0.0	0.9821831	0.9806372	0.970737	0.97987056	0.9697021	0.969185	0.97357893	0.9855559	0.9703955	0.99584574
0.0	0.9987179	0.99858654	0.9997974	0.9998348	0.9997008	0.99927765	0.9977584	0.9996214	0.99966323	0.9990239
0.0	0.9960634	0.9981495	0.99838054	0.99897504	0.99877256	0.99848324	0.9879851	0.9975407	0.9991561	0.9940639
0.0	0.99507445	0.9855321	0.99539906	0.99693906	0.9974171	0.97169286	0.9972747	0.9962333	0.9938252	0.98658156
0.0	0.99957424	0.9759443	0.99814105	0.9983753	0.9981889	0.9979826	0.99541	0.9979455	0.9972083	0.99259526
0.0	0.99957424	0.9759443	0.99814105	0.9983753	0.9981889	0.9979826	0.99541	0.9979455	0.9972083	0.99259526
0.0	0.9821831	0.9806372	0.970737	0.97987056	0.9697021	0.969185	0.97357893	0.9855559	0.9703955	0.99584574
0.0	0.99501014	0.7621811	0.8383539	0.9742663	0.9899116	0.94220525	0.9006663	0.9894219	0.90328586	0.8512158
0.0	0.18542448	0.030935435	0.17275804	0.4603754	0.13105132	0.17565373	0.13632432	0.137226	0.18929307	0.11938005
0.0	0.9990901	0.98304224	0.9996598	0.99961936	0.99954295	0.9994104	0.99809176	0.99963796	0.9998192	0.9989507
0.0	0.00026866668	0.01815056	0.07842619	0.00044539265	0.020464366	0.0012161476	0.00074444275	0.010235536	0.010699535	0.35287282
0.0	0.9995776	0.9971078	0.9984097	0.9997117	0.9997179	0.9996026	0.9957455	0.9996111	0.99966264	0.9940048
0.0	0.99976057	0.99863166	0.9994972	0.99986935	0.99988675	0.9997745	0.9989955	0.99981755	0.99982446	0.99801946
0.0	0.018026022	0.01631898	0.0028825456	0.0051999516	0.020235775	0.0074092364	0.016135022	0.01604605	0.010326539	0.0033679197
0.0	0.9821831	0.9806372	0.970737	0.97987056	0.9697021	0.969185	0.97357893	0.9855559	0.9703955	0.99584574
0.0	0.9821831	0.9806372	0.970737	0.97987056	0.9697021	0.969185	0.97357893	0.9855559	0.9703955	0.99584574
0.0	0.9821831	0.9806372	0.970737	0.97987056	0.9697021	0.969185	0.97357893	0.9855559	0.9703955	0.99584574
0.0	0.9821831	0.9806372	0.970737	0.97987056	0.9697021	0.969185	0.97357893	0.9855559	0.9703955	0.99584574
0.0	0.9821831	0.9806372	0.970737	0.97987056	0.9697021	0.969185	0.97357893	0.9855559	0.9703955	0.99584574
0.0	0.9821831	0.9806372	0.970737	0.97987056	0.9697021	0.969185	0.97357893	0.9855559	0.9703955	0.99584574
0.0	0.9821831	0.9806372	0.970737	0.97987056	0.9697021	0.969185	0.97357893	0.9855559	0.9703955	0.99584574
0.0	0.9821831	0.9806372	0.970737	0.97987056	0.9697021	0.969185	0.97357893	0.9855559	0.9703955	0.99584574
0.0	0.9821831	0.9806372	0.970737	0.97987056	0.9697021	0.969185	0.97357893	0.9855559	0.9703955	0.99584574
0.0	0.9821831	0.9806372	0.970737	0.97987056	0.9697021	0.969185	0.97357893	0.9855559	0.9703955	0.99584574
0.0	0.9821831	0.9806372	0.970737	0.97987056	0.9697021	0.969185	0.97357893	0.9855559	0.9703955	0.99584574
0.0	0.9821831	0.9806372	0.970737	0.97987056	0.9697021	0.969185	0.97357893	0.9855559	0.9703955	0.99584574
0.0	0.9821831	0.9806372	0.970737	0.97987056	0.9697021	0.969185	0.97357893	0.9855559	0.9703955	0.99584574
0.0	0.9821831	0.9806372	0.970737	0.97987056	0.9697021	0.969185	0.97357893	0.9855559	0.9703955	0.99584574
0.0	0.9821831	0.9806372	0.970737	0.97987056	0.9697021	0.969185	0.97357893	0.9855559	0.9703955	0.99584574
0.0	0.9821831	0.9806372	0.970737	0.97987056	0.9697021	0.969185	0.97357893	0.9855559	0.9703955	0.99584574
0.0	0.9821831	0.9806372	0.970737	0.97987056	0.9697021	0.969185	0.97357893	0.9855559	0.9703955	0.99584574
0.0	0.9821831	0.9806372	0.970737	0.97987056	0.9697021	0.969185	0.97357893	0.9855559	0.9703955	0.99584574
0.0	0.9821831	0.9806372	0.970737	0.97987056	0.9697021	0.969185	0.97357893	0.9855559	0.9703955	0.99584574
0.0	0.9576124	0.43558154	0.9154681	0.9942695	0.9889361	0.98492384	0.9938658	0.98719215	0.93615836	0.89878225
0.0	0.9821831	0.9806372	0.970737	0.97987056	0.9697021	0.969185	0.97357893	0.9855559	0.9703955	0.99584574
0.0	0.99896216	0.9947402	0.9975078	0.9983797	0.9992107	0.9989256	0.9846705	0.99862516	0.9988543	0.9978719
0.0	0.99896216	0.9947402	0.9975078	0.9983797	0.9992107	0.9989256	0.9846705	0.99862516	0.9988543	0.9978719
0.0	0.9988331	0.9946532	0.99766773	0.99854916	0.9993086	0.9989197	0.98539877	0.99862504	0.99898976	0.9984409
0.0	0.9821831	0.9806372	0.970737	0.97987056	0.9697021	0.969185	0.97357893	0.9855559	0.9703955	0.99584574
0.0	0.018026022	0.01631898	0.0028825456	0.0051999516	0.020235775	0.007409232	0.016135022	0.01604605	0.010326539	0.0033679197
0.0	0.9821831	0.9806372	0.970737	0.97987056	0.9697021	0.969185	0.97357893	0.9855559	0.9703955	0.99584574
0.0	0.9821831	0.9806372	0.970737	0.97987056	0.9697021	0.969185	0.97357893	0.9855559	0.9703955	0.99584574
0.0	0.9821831	0.9806372	0.970737	0.97987056	0.9697021	0.969185	0.97357893	0.9855559	0.9703955	0.99584574
0.0	0.19739796	0.07001162	0.0076224254	0.012255219	0.09308745	0.029034037	0.04703012	0.03896988	0.042053252	0.00521791
0.0	0.020934163	0.018731477	0.0022659774	0.0050712964	0.017564125	0.02208246	0.005275418	0.019074118	0.011893569	0.0038098888
0.0	0.33137617	0.039375607	0.5584502	0.066603094	0.82235837	0.15657112	0.063983865	0.97540003	0.96208656	0.11953096
0.0	0.9821831	0.9806372	0.970737	0.97987056	0.9697021	0.969185	0.97357893	0.9855559	0.9703955	0.99584574
0.0	0.9821831	0.9806372	0.970737	0.97987056	0.9697021	0.969185	0.97357893	0.9855559	0.9703955	0.99584574
0.0	0.9998586	0.99953103	0.9999924	0.99991095	0.99997544	0.99993014	0.9998604	0.9997838	0.99994946	0.9998902
0.0	0.9998586	0.99953103	0.9999924	0.99991095	0.99997544	0.99993014	0.9998604	0.9997838	0.99994946	0.9998902
0.0	0.9821831	0.9806372	0.970737	0.97987056	0.9697021	0.969185	0.97357893	0.9855559	0.9703955	0.99584574
0.0	0.9821831	0.9806372	0.970737	0.97987056	0.9697021	0.969185	0.97357893	0.9855559	0.9703955	0.99584574
0.0	0.9821831	0.9806372	0.970737	0.97987056	0.9697021	0.969185	0.97357893	0.9855559	0.9703955	0.99584574
0.0	0.9821831	0.9806372	0.970737	0.97987056	0.9697021	0.969185	0.97357893	0.9855559	0.9703955	0.99584574
0.0	0.9821831	0.9806372	0.970737	0.97987056	0.9697021	0.969185	0.97357893	0.9855559	0.9703955	0.99584574
0.0	0.9829541	0.9498721	0.9976388	0.9935882	0.98970264	0.9882811	0.9594322	0.9797077	0.99350935	0.9871035
0.0	0.9821831	0.9806372	0.970737	0.97987056	0.9697021	0.969185	0.97357893	0.9855559	0.9703955	0.99584574
0.0	0.9821831	0.9806372	0.970737	0.97987056	0.9697021	0.969185	0.97357893	0.9855559	0.9703955	0.99584574
0.0	0.9797933	0.9551543	0.9983693	0.9936202	0.98879015	0.98779106	0.96100074	0.98051834	0.9935034	0.9853373
0.0	0.9821831	0.9806372	0.970737	0.97987056	0.9697021	0.969185	0.97357893	0.9855559	0.9703955	0.99584574
0.0	0.9821831	0.9806372	0.970737	0.97987056	0.9697021	0.969185	0.97357893	0.9855559	0.9703955	0.99584574
0.0	0.9821831	0.9806372	0.970737	0.97987056	0.9697021	0.969185	0.97357893	0.9855559	0.9703955	0.99584574
0.0	0.9894964	0.9778595	0.9990569	0.99637574	0.996259	0.9971486	0.9896459	0.9959215	0.99731195	0.9881093
0.0	0.9821831	0.9806372	0.970737	0.97987056	0.9697021	0.969185	0.97357893	0.9855559	0.9703955	0.99584574
0.0	0.9821831	0.9806372	0.970737	0.97987056	0.9697021	0.969185	0.97357893	0.9855559	0.9703955	0.99584574
0.0	0.3518369	0.61638445	0.97818804	0.992648	0.99438936	0.7228842	0.85950536	0.99956685	0.93962	0.9029788
0.0	0.026872125	0.02886104	0.005090239	0.009672683	0.03740387	0.012856193	0.025338229	0.026272886	0.013814138	0.005175992
0.0	0.0063826423	0.009942003	0.0016867683	0.004170831	0.011992301	0.010091878	0.0033629779	0.01651564	0.005879488	0.0035308108
0.0	0.10338002	0.19785127	0.78096664	0.85748756	0.9854755	0.40339187	0.85950536	0.9981268	0.93962	0.62198776
0.0	0.9550847	0.5741556	0.8175532	0.72936374	0.9445607	0.6957262	0.09923159	0.75181055	0.9420823	0.8485996
0.0	0.9907504	0.12371279	0.43480012	0.47915068	0.9783418	0.2065352	0.20038013	0.9871207	0.21042995	0.15704231
0.0	0.99713755	0.81381667	0.89380527	0.47915068	0.98452014	0.87722903	0.8960227	0.9871207	0.8823296	0.68358105
0.0	0.9907504	0.12371279	0.43480012	0.47915068	0.9783418	0.2065352	0.20038013	0.9871207	0.21042995	0.15704231
0.0	0.9907504	0.12371279	0.43480012	0.47915068	0.9783418	0.2065352	0.20038013	0.9871207	0.21042995	0.15704231
0.0	0.9907504	0.12371279	0.43480012	0.47915068	0.9783418	0.2065352	0.20038013	0.9871207	0.21042995	0.15704231
0.0	0.97406864	0.9450731	0.99721414	0.99194205	0.98738366	0.9803823	0.9514422	0.9717468	0.9892133	0.9839363
0.0	0.99985874	0.99580765	0.999038	0.9997646	0.9998503	0.9993824	0.9986135	0.99941087	0.99975544	0.9986278
0.0	0.98656243	0.9869108	0.9964547	0.9973538	0.9960524	0.99764	0.99333376	0.9991273	0.9980869	0.98305285
0.0	0.6684295	0.13604984	0.3450186	0.8727678	0.8594953	0.54141384	0.16137159	0.72030234	0.79959714	0.1684251
0.0	0.97661996	0.97898567	0.9959396	0.997514	0.99722666	0.9886884	0.9150271	0.9917127	0.98653316	0.91037977
0.0	0.999553	0.9995245	0.99986875	0.99986565	0.9999174	0.99975795	0.99859136	0.9996934	0.9997912	0.9993001
0.0	0.18960214	0.19443886	0.024113227	0.23064174	0.050037753	0.05094279	0.0201515	0.21899846	0.5166364	0.092461005
0.0	0.98300225	0.958615	0.9906882	0.96186906	0.99420315	0.9984006	0.96587765	0.99607325	0.985691	0.99652183
0.0	0.9821831	0.9806372	0.970737	0.97987056	0.9697021	0.969185	0.97357893	0.9855559	0.9703955	0.99584574
0.0	0.9821831	0.9806372	0.970737	0.97987056	0.9697021	0.969185	0.97357893	0.9855559	0.9703955	0.99584574
0.0	0.9821831	0.9806372	0.970737	0.97987056	0.9697021	0.969185	0.97357893	0.9855559	0.9703955	0.99584574
0.0	0.9998586	0.99953103	0.9999924	0.99991095	0.99997544	0.99993014	0.9998604	0.9997838	0.99994946	0.9998902
0.0	0.27600333	0.024888914	0.9031402	0.026615828	0.68935174	0.097779326	0.94170266	0.48430565	0.9702656	0.09987842
0.0	0.27600333	0.024888914	0.9031402	0.026615828	0.68935174	0.097779326	0.94170266	0.48430565	0.9702656	0.09987842
0.0	0.27600333	0.024888914	0.9031402	0.026615828	0.68935174	0.097779326	0.94170266	0.48430565	0.9702656	0.09987842
0.0	0.27600333	0.024888914	0.9031402	0.026615828	0.68935174	0.097779326	0.94170266	0.48430565	0.9702656	0.09987842
0.0	0.0021571962	0.017264187	0.012277797	0.030870084	0.026575955	0.019317975	0.0025239787	0.0064934446	0.016788945	0.0075389203
0.0	0.7102867	0.7304044	0.7821147	0.9544851	0.9828668	0.8790958	0.3952078	0.9469551	0.9460018	0.532925
0.0	0.99931204	0.99792564	0.99941576	0.9996903	0.9996939	0.99945515	0.9975204	0.99945384	0.9997923	0.99828714
0.0	0.99124825	0.83701473	0.92055804	0.918631	0.99364614	0.9805188	0.98390824	0.9797738	0.99441695	0.88944834
0.0	0.9821831	0.9806372	0.970737	0.97987056	0.9697021	0.969185	0.97357893	0.9855559	0.9703955	0.99584574
0.0	0.9821831	0.9806372	0.970737	0.97987056	0.9697021	0.969185	0.97357893	0.9855559	0.9703955	0.99584574
0.0	0.9821831	0.9806372	0.970737	0.97987056	0.9697021	0.969185	0.97357893	0.9855559	0.9703955	0.99584574
0.0	0.9821831	0.9806372	0.970737	0.97987056	0.9697021	0.969185	0.97357893	0.9855559	0.9703955	0.99584574
0.0	0.9821831	0.9806372	0.970737	0.97987056	0.9697021	0.969185	0.97357893	0.9855559	0.9703955	0.99584574
0.0	0.9821831	0.9806372	0.970737	0.97987056	0.9697021	0.969185	0.97357893	0.9855559	0.9703955	0.99584574
0.0	0.9821831	0.9806372	0.970737	0.97987056	0.9697021	0.969185	0.97357893	0.9855559	0.9703955	0.99584574
0.0	0.018026032	0.01631898	0.0028825444	0.0051999516	0.020235775	0.0074092364	0.016135022	0.01604605	0.010326539	0.0033679197
0.0	0.004524201	0.0060449145	0.0010769535	0.0023121983	0.006625299	0.0061827623	0.0021482224	0.010422056	0.004333195	0.002482547
0.0	0.9821831	0.9806372	0.970737	0.97987056	0.9697021	0.969185	0.97357893	0.9855559	0.9703955	0.99584574
0.0	0.9821831	0.9806372	0.970737	0.97987056	0.9697021	0.969185	0.97357893	0.9855559	0.9703955	0.99584574
0.0	0.9821831	0.9806372	0.970737	0.97987056	0.9697021	0.969185	0.97357893	0.9855559	0.9703955	0.99584574
0.0	0.9821831	0.9806372	0.970737	0.97987056	0.9697021	0.969185	0.97357893	0.9855559	0.9703955	0.99584574
0.0	0.9821831	0.9806372	0.970737	0.97987056	0.9697021	0.969185	0.97357893	0.9855559	0.9703955	0.99584574
0.0	0.92855287	0.0012334619	0.98309773	0.0017660864	0.00079466566	0.7106256	0.00044944245	0.5759479	0.5806549	0.042675517
0.0	0.9821831	0.9806372	0.970737	0.97987056	0.9697021	0.969185	0.97357893	0.9855559	0.9703955	0.99584574
0.0	0.9821831	0.9806372	0.970737	0.97987056	0.9697021	0.969185	0.97357893	0.9855559	0.9703955	0.99584574
0.0	0.9821831	0.9806372	0.970737	0.97987056	0.9697021	0.969185	0.97357893	0.9855559	0.9703955	0.99584574
0.0	0.9821831	0.9806372	0.970737	0.97987056	0.9697021	0.969185	0.97357893	0.9855559	0.9703955	0.99584574
0.0	0.9821831	0.9806372	0.970737	0.97987056	0.9697021	0.969185	0.97357893	0.9855559	0.9703955	0.99584574
0.0	0.9821831	0.9806372	0.970737	0.97987056	0.9697021	0.969185	0.97357893	0.9855559	0.9703955	0.99584574
0.0	0.9821831	0.9806372	0.970737	0.97987056	0.9697021	0.969185	0.97357893	0.9855559	0.9703955	0.99584574
0.0	0.9821831	0.9806372	0.970737	0.97987056	0.9697021	0.969185	0.97357893	0.9855559	0.9703955	0.99584574
0.0	0.9995776	0.9971078	0.9984097	0.9997117	0.9997179	0.9996026	0.9957455	0.9996111	0.99966264	0.9940048
0.0	0.00054939854	0.0014887417	0.00031587807	0.0008470333	0.0010685837	0.0019645286	0.0008241679	0.0015783454	0.0014132706	0.00051302364
0.0	0.97464275	0.9701375	0.9812092	0.9961964	0.9496921	0.9926133	0.9684659	0.9689303	0.9952005	0.99043256
0.0	0.9783957	0.9660313	0.98168576	0.99681693	0.96517724	0.9943891	0.97535104	0.97132427	0.9957833	0.99053156
0.0	0.9720967	0.9700468	0.9854702	0.99628264	0.96414506	0.9943064	0.9787602	0.97860545	0.9957833	0.99177366
0.0	0.9821831	0.9806372	0.970737	0.97987056	0.9697021	0.969185	0.97357893	0.9855559	0.9703955	0.99584574
0.0	0.9821831	0.9806372	0.970737	0.97987056	0.9697021	0.969185	0.97357893	0.9855559	0.9703955	0.99584574
0.0	0.3637701	0.00035393357	0.109136745	0.00059813267	0.25507435	0.00050509704	0.00015290576	0.0011062499	0.0017280721	0.000665826
0.0	0.14284132	0.4809942	0.38156196	0.33984196	0.008632593	0.162567	0.98582494	0.042581066	0.9326671	0.14295503
0.0	0.9801799	0.9935806	0.996259	0.9787234	0.983208	0.99888843	0.99877864	0.9975412	0.99997354	0.9997317
0.0	0.9986733	0.9867491	0.99609476	0.99801636	0.99623305	0.99627507	0.9772568	0.99910384	0.9997216	0.99346066
0.0	0.99863344	0.62767166	0.6382439	0.049512602	0.980877	0.9999645	0.78980047	0.9999454	0.9937097	0.99999225
0.0	0.59674186	0.5820674	0.36163074	0.43255332	0.69987077	0.8630354	0.9869157	0.98987913	0.9451087	0.96826124
0.0	0.9954755	0.99279445	0.99878556	0.99877244	0.99751806	0.9990004	0.99245775	0.9970591	0.9956999	0.9983891
0.0	0.7631198	0.7769672	0.83719707	0.12972558	0.78024614	0.8630354	0.99923146	0.98987913	0.9451087	0.99562776
0.0	0.9821831	0.9806372	0.970737	0.97987056	0.9697021	0.969185	0.97357893	0.9855559	0.9703955	0.99584574
0.0	0.9821831	0.9806372	0.970737	0.97987056	0.9697021	0.969185	0.97357893	0.9855559	0.9703955	0.99584574
0.0	0.9821831	0.9806372	0.970737	0.97987056	0.9697021	0.969185	0.97357893	0.9855559	0.9703955	0.99584574
0.0	0.9821831	0.9806372	0.970737	0.97987056	0.9697021	0.969185	0.97357893	0.9855559	0.9703955	0.99584574
0.0	0.99971384	0.9977397	0.9991308	0.99977046	0.9998118	0.9997173	0.99715257	0.999694	0.99977654	0.99630594
0.0	0.55528915	0.009842646	0.7975952	0.053863276	0.2199186	0.0063606286	0.108608164	0.16031821	0.9526542	0.12291814
0.0	0.55528915	0.009842646	0.7975952	0.053863276	0.2199186	0.0063606286	0.108608164	0.16031821	0.9526542	0.12291814
0.0	0.9821831	0.9806372	0.970737	0.97987056	0.9697021	0.969185	0.97357893	0.9855559	0.9703955	0.99584574
0.0	0.9821831	0.9806372	0.970737	0.97987056	0.9697021	0.969185	0.97357893	0.9855559	0.9703955	0.99584574
0.0	0.98744375	0.43665177	0.96185887	0.9190347	0.9802713	0.8494924	0.6972792	0.915781	0.97882986	0.91062844
0.0	0.98744375	0.43665177	0.96185887	0.9190347	0.9802714	0.8494924	0.69727933	0.915781	0.97882986	0.91062844
0.0	0.98744375	0.43665177	0.96185887	0.9190347	0.9802714	0.8494924	0.6972792	0.915781	0.97882986	0.9106285
0.0	0.99989057	0.9993863	0.9997718	0.99989724	0.9997385	0.9998337	0.999539	0.9998368	0.9998995	0.99948835
0.0	0.99989057	0.9993863	0.9997718	0.99989724	0.9997385	0.9998337	0.999539	0.9998368	0.9998995	0.99948835
0.0	0.9821831	0.9806372	0.970737	0.97987056	0.9697021	0.969185	0.97357893	0.9855559	0.9703955	0.99584574
0.0	0.0012543418	0.0050896043	0.0009597597	0.0021750676	0.0045576994	0.0034840899	0.001097283	0.005139487	0.0046961075	0.0034568973
0.0	0.0018272455	0.34280756	0.8798403	0.47621018	0.37968567	0.12428557	0.09147394	0.51264054	0.7403038	0.97315073
0.0	0.85482293	0.17533195	0.83158207	0.16232583	0.1721152	0.03191459	0.6482014	0.22819172	0.21672343	0.002422174
0.0	0.99010664	0.9460759	0.9836668	0.9847556	0.99796236	0.9760744	0.6828009	0.98891675	0.99574465	0.95358425
0.0	0.99010664	0.9460759	0.9836668	0.9847556	0.99796236	0.9760744	0.6828009	0.98891675	0.99574465	0.95358425
0.0	0.991251	0.9564184	0.9883916	0.9885117	0.99824786	0.98098344	0.7557592	0.98912793	0.9965385	0.96149796
0.0	0.0046142414	0.012827656	0.0003460617	0.00013076756	0.0008049438	3.767897e-05	0.0011802702	0.0040530902	0.001404863	0.0039357697
0.0	0.9821831	0.9806372	0.970737	0.97987056	0.9697021	0.969185	0.97357893	0.9855559	0.9703955	0.99584574
0.0	0.9821831	0.9806372	0.970737	0.97987056	0.9697021	0.969185	0.97357893	0.9855559	0.9703955	0.99584574
0.0	0.9821831	0.9806372	0.970737	0.97987056	0.9697021	0.969185	0.97357893	0.9855559	0.9703955	0.99584574
0.0	0.9997824	0.9957243	0.99942774	0.99979216	0.999749	0.99929655	0.9991221	0.9997118	0.9996495	0.99863166
0.0	0.9997824	0.9957243	0.99942774	0.99979216	0.999749	0.99929655	0.9991221	0.9997118	0.9996495	0.99863166
0.0	0.9821831	0.9806372	0.970737	0.97987056	0.9697021	0.969185	0.97357893	0.9855559	0.9703955	0.99584574
0.0	0.9821831	0.9806372	0.970737	0.97987056	0.9697021	0.969185	0.97357893	0.9855559	0.9703955	0.99584574
0.0	0.9821831	0.9806372	0.970737	0.97987056	0.9697021	0.969185	0.97357893	0.9855559	0.9703955	0.99584574
0.0	0.9821831	0.9806372	0.970737	0.97987056	0.9697021	0.969185	0.97357893	0.9855559	0.9703955	0.99584574
0.0	0.9993118	0.9911795	0.99637115	0.99954635	0.99951625	0.9989712	0.99694604	0.99950826	0.99929404	0.99798346
0.0	0.9441167	0.73277295	0.87212497	0.99055827	0.9886624	0.9384491	0.58089167	0.9700846	0.9886684	0.73617494
0.0	0.9441167	0.732773	0.872125	0.99055827	0.9886624	0.9384491	0.58089143	0.9700846	0.9886684	0.7361749
0.0	0.9441167	0.732773	0.872125	0.99055827	0.9886624	0.938449	0.58089143	0.9700846	0.9886684	0.7361749
0.0	0.99924266	0.9947119	0.998789	0.9993212	0.9994641	0.9992244	0.9904737	0.99942905	0.99900913	0.99141425
0.0	0.9821831	0.9806372	0.970737	0.97987056	0.9697021	0.969185	0.97357893	0.9855559	0.9703955	0.99584574
0.0	0.9821831	0.9806372	0.970737	0.97987056	0.9697021	0.969185	0.97357893	0.9855559	0.9703955	0.99584574
0.0	0.9821831	0.9806372	0.970737	0.97987056	0.9697021	0.969185	0.97357893	0.9855559	0.9703955	0.99584574
0.0	0.9980552	0.9920471	0.9973923	0.99892116	0.9979013	0.9990085	0.9848134	0.9988532	0.9995301	0.99220467
0.0	0.8624681	0.8194382	0.57666385	0.9566849	0.1765569	0.35162142	0.3487572	0.6311389	0.85230845	0.37497815
0.0	7.2313414e-05	0.0003823103	0.000893607	0.0029256954	0.00019981695	3.465087e-05	9.540791e-05	0.00012288263	0.0035407853	0.00063409435
0.0	0.9980552	0.9920471	0.9973923	0.99892116	0.9979013	0.9990085	0.9848134	0.9988532	0.9995301	0.99220467
0.0	0.9980552	0.9920471	0.9973923	0.99892116	0.9979013	0.9990085	0.9848134	0.9988532	0.9995301	0.99220467
0.0	0.8624681	0.8194382	0.57666385	0.9566849	0.17655684	0.35162142	0.34875727	0.631139	0.85230845	0.37497815
0.0	0.36766714	0.12789778	0.073721856	0.38778606	0.11333986	0.23963743	0.28025815	0.5132436	0.61194533	0.08645618
0.0	0.99369085	0.6538594	0.9892489	0.9871611	0.99706644	0.941541	0.9058435	0.98667544	0.9950656	0.9656352
0.0	0.9821831	0.9806372	0.970737	0.97987056	0.9697021	0.969185	0.97357893	0.9855559	0.9703955	0.99584574
0.0	0.9821831	0.9806372	0.970737	0.97987056	0.9697021	0.969185	0.97357893	0.9855559	0.9703955	0.99584574
0.0	0.7419911	0.35521814	0.572699	0.40270695	0.8964525	0.7726254	0.115222916	0.6742553	0.6432948	0.35491315
0.0	0.98833317	0.9881549	0.9956904	0.9980599	0.99306786	0.99647045	0.9882769	0.9764088	0.9967789	0.9925
0.0	0.98833317	0.9881549	0.9956904	0.9980599	0.99306786	0.99647045	0.9882769	0.9764088	0.9967789	0.9925
0.0	0.025667356	0.021630662	0.0038336688	0.006916803	0.02341772	0.00921242	0.02261045	0.02020163	0.013956505	0.0043248995
0.0	0.9821831	0.9806372	0.970737	0.97987056	0.9697021	0.969185	0.97357893	0.9855559	0.9703955	0.99584574
0.0	0.9821831	0.9806372	0.970737	0.97987056	0.9697021	0.969185	0.97357893	0.9855559	0.9703955	0.99584574
0.0	0.9821831	0.9806372	0.970737	0.97987056	0.9697021	0.969185	0.97357893	0.9855559	0.9703955	0.99584574
0.0	0.9821831	0.9806372	0.970737	0.97987056	0.9697021	0.969185	0.97357893	0.9855559	0.9703955	0.99584574
0.0	0.9997824	0.9957243	0.99942774	0.99979216	0.999749	0.99929655	0.9991221	0.9997118	0.9996495	0.99863166
0.0	0.9997824	0.9957243	0.99942774	0.99979216	0.999749	0.99929655	0.9991221	0.9997118	0.9996495	0.99863166
0.0	0.9821831	0.9806372	0.970737	0.97987056	0.9697021	0.969185	0.97357893	0.9855559	0.9703955	0.99584574
0.0	0.9997824	0.9957243	0.99942774	0.99979216	0.999749	0.99929655	0.9991221	0.9997118	0.9996495	0.99863166
0.0	0.9997824	0.9957243	0.99942774	0.99979216	0.999749	0.99929655	0.9991221	0.9997118	0.9996495	0.99863166
0.0	0.0014703346	0.0017889718	0.0007393813	0.00079288776	0.0024193516	0.0039848904	0.0016128655	0.0031706658	0.0040716804	0.0010418494
0.0	0.9821831	0.9806372	0.970737	0.97987056	0.9697021	0.969185	0.97357893	0.9855559	0.9703955	0.99584574
0.0	0.9821831	0.9806372	0.970737	0.97987056	0.9697021	0.969185	0.97357893	0.9855559	0.9703955	0.99584574
0.0	0.9997824	0.9957243	0.99942774	0.99979216	0.999749	0.99929655	0.9991221	0.9997118	0.9996495	0.99863166
0.0	0.9997824	0.9957243	0.99942774	0.99979216	0.999749	0.99929655	0.9991221	0.9997118	0.9996495	0.99863166
0.0	0.9821831	0.9806372	0.970737	0.97987056	0.9697021	0.969185	0.97357893	0.9855559	0.9703955	0.99584574
0.0	0.9821831	0.9806372	0.970737	0.97987056	0.9697021	0.969185	0.97357893	0.9855559	0.9703955	0.99584574
0.0	0.9821831	0.9806372	0.970737	0.97987056	0.9697021	0.969185	0.97357893	0.9855559	0.9703955	0.99584574
0.0	0.9821831	0.9806372	0.970737	0.97987056	0.9697021	0.969185	0.97357893	0.9855559	0.9703955	0.99584574
0.0	0.9821831	0.9806372	0.970737	0.97987056	0.9697021	0.969185	0.97357893	0.9855559	0.9703955	0.99584574
0.0	0.9821831	0.9806372	0.970737	0.97987056	0.9697021	0.969185	0.97357893	0.9855559	0.9703955	0.99584574
0.0	0.9821831	0.9806372	0.970737	0.97987056	0.9697021	0.969185	0.97357893	0.9855559	0.9703955	0.99584574
0.0	0.9821831	0.9806372	0.970737	0.97987056	0.9697021	0.969185	0.97357893	0.9855559	0.9703955	0.99584574
0.0	0.9821831	0.9806372	0.970737	0.97987056	0.9697021	0.969185	0.97357893	0.9855559	0.9703955	0.99584574
0.0	0.9821831	0.9806372	0.970737	0.97987056	0.9697021	0.969185	0.97357893	0.9855559	0.9703955	0.99584574
0.0	0.9821831	0.9806372	0.970737	0.97987056	0.9697021	0.969185	0.97357893	0.9855559	0.9703955	0.99584574
0.0	0.9821831	0.9806372	0.970737	0.97987056	0.9697021	0.969185	0.97357893	0.9855559	0.9703955	0.99584574
0.0	0.9821831	0.9806372	0.970737	0.97987056	0.9697021	0.969185	0.97357893	0.9855559	0.9703955	0.99584574
0.0	0.9821831	0.9806372	0.970737	0.97987056	0.9697021	0.969185	0.97357893	0.9855559	0.9703955	0.99584574
0.0	0.9821831	0.9806372	0.970737	0.97987056	0.9697021	0.969185	0.97357893	0.9855559	0.9703955	0.99584574
0.0	0.9821831	0.9806372	0.970737	0.97987056	0.9697021	0.969185	0.97357893	0.9855559	0.9703955	0.99584574
0.0	0.9821831	0.9806372	0.970737	0.97987056	0.9697021	0.969185	0.97357893	0.9855559	0.9703955	0.99584574
0.0	0.9821831	0.9806372	0.970737	0.97987056	0.9697021	0.969185	0.97357893	0.9855559	0.9703955	0.99584574
0.0	0.98776186	0.6315398	0.98779327	0.99248016	0.9961176	0.9931967	0.96973926	0.9824761	0.9929979	0.98204505
0.0	0.9935454	0.6727125	0.9905922	0.9952254	0.9966467	0.99565154	0.9711594	0.98496985	0.9932759	0.9789033
0.0	0.9998078	0.9923552	0.99880254	0.9997063	0.9997943	0.99911445	0.99788946	0.9992556	0.99967515	0.9983742
0.0	0.006505102	0.007027007	0.0013228965	0.0030423487	0.008395175	0.008014821	0.0028148512	0.016814781	0.006519219	0.0034788472
0.0	0.025563402	0.019513737	0.0045457277	0.006062227	0.02882459	0.010496547	0.02610808	0.02412078	0.020364072	0.0065539833
0.0	0.19190978	0.9889981	0.0025107877	0.99166626	0.5113651	0.99623376	0.0013699196	0.99548507	0.9795446	0.6831336
0.0	0.19190978	0.9901584	0.96416336	0.6356378	0.9985085	0.99974614	0.07465006	0.99330455	0.99427235	0.99587077
0.0	0.9821831	0.9806372	0.970737	0.97987056	0.9697021	0.969185	0.97357893	0.9855559	0.9703955	0.99584574
0.0	0.9821831	0.9806372	0.970737	0.97987056	0.9697021	0.969185	0.97357893	0.9855559	0.9703955	0.99584574
0.0	0.9821831	0.9806372	0.970737	0.97987056	0.9697021	0.969185	0.97357893	0.9855559	0.9703955	0.99584574
0.0	0.9821831	0.9806372	0.970737	0.97987056	0.9697021	0.969185	0.97357893	0.9855559	0.9703955	0.99584574
0.0	0.84528863	0.41718486	0.6393517	0.9384802	0.43299586	0.92634743	0.86679745	0.9405661	0.8477532	0.79746854
0.0	0.9972868	0.9929876	0.99894494	0.9992318	0.99862516	0.9987702	0.98682725	0.99910563	0.9989241	0.9961778
0.0	0.9916705	0.639946	0.98936874	0.9922822	0.9966813	0.99355465	0.97840345	0.9902621	0.99525756	0.9864855
0.0	0.9821831	0.9806372	0.970737	0.97987056	0.9697021	0.969185	0.97357893	0.9855559	0.9703955	0.99584574
0.0	0.9821831	0.9806372	0.970737	0.97987056	0.9697021	0.969185	0.97357893	0.9855559	0.9703955	0.99584574
0.0	0.99941635	0.99742234	0.9986085	0.9986823	0.99968886	0.9993144	0.991825	0.99881774	0.9994393	0.999037
0.0	0.29769665	0.7117451	0.9157173	0.84054047	0.050235916	0.9768747	0.49606922	0.98040056	0.77726984	0.89735353
0.0	0.9821831	0.9806372	0.970737	0.97987056	0.9697021	0.969185	0.97357893	0.9855559	0.9703955	0.99584574
0.0	0.29769662	0.71174514	0.9157173	0.84054047	0.050235916	0.97687465	0.49606922	0.9804007	0.77726984	0.89735365
0.0	0.2976966	0.7117451	0.9157173	0.84054047	0.050235894	0.9768747	0.49606922	0.98040056	0.77726984	0.89735353
0.0	0.29769665	0.7117451	0.9157173	0.84054047	0.050235916	0.9768747	0.49606928	0.98040056	0.77726984	0.89735365
0.0	0.29769662	0.7117451	0.9157173	0.84054047	0.050235916	0.9768747	0.49606928	0.9804007	0.77726996	0.89735365
0.0	0.29769653	0.71174514	0.9157173	0.84054047	0.050235894	0.9768747	0.49606922	0.98040056	0.77726984	0.89735353
0.0	0.2976966	0.71174514	0.9157173	0.84054047	0.050235894	0.9768747	0.49606922	0.98040056	0.77726984	0.89735365
0.0	0.29769665	0.7117451	0.9157173	0.84054047	0.050235916	0.9768747	0.49606928	0.9804007	0.77726984	0.89735365
0.0	0.29769662	0.71174514	0.9157173	0.84054047	0.050235894	0.9768747	0.49606928	0.9804007	0.77726984	0.89735353
0.0	0.29769662	0.71174514	0.9157173	0.8405405	0.05023585	0.9768747	0.49606934	0.98040056	0.77726996	0.89735353
0.0	0.9821831	0.9806372	0.970737	0.97987056	0.9697021	0.969185	0.97357893	0.9855559	0.9703955	0.99584574
0.0	0.99634546	0.9940414	0.9941251	0.97894955	0.99673057	0.9994031	0.99047583	0.99789196	0.9980725	0.9981462
0.0	0.00028522057	0.00030591714	0.0003662125	0.00018982979	0.005881707	0.0005806565	0.0003611959	9.959146e-05	0.00029472072	0.0003782582
0.0	0.99949753	0.9979103	0.9986314	0.99929965	0.9997596	0.9994843	0.99477744	0.99925417	0.9995974	0.9993216
0.0	0.99853575	0.9251105	0.9951971	0.9987897	0.99964154	0.998338	0.9972492	0.9963554	0.99669516	0.9948048
0.0	0.29769668	0.71174514	0.9157173	0.84054047	0.050235882	0.9768747	0.49606928	0.9804007	0.77726984	0.8973534
0.0	0.29769668	0.7117451	0.9157173	0.84054047	0.050235882	0.9768747	0.49606934	0.9804007	0.7772698	0.8973534
0.0	0.29769662	0.71174514	0.9157173	0.84054047	0.0502359	0.9768747	0.49606928	0.9804007	0.77726984	0.89735365
0.0	0.9579728	0.928886	0.98784	0.9735334	0.52401644	0.9863499	0.973027	0.9981832	0.9521865	0.9856376
0.0	0.6998911	0.90103793	0.9840157	0.98261607	0.33296496	0.99606365	0.97793794	0.99196106	0.97797364	0.9958241
0.0	0.29769668	0.71174514	0.9157173	0.84054047	0.05023586	0.9768747	0.49606928	0.9804007	0.77726984	0.8973534
0.0	0.6144131	0.9254093	0.9871969	0.9772883	0.532227	0.9964318	0.8417209	0.99820065	0.95957744	0.9867763
0.0	0.29769662	0.7117451	0.9157173	0.84054047	0.050235916	0.97687465	0.49606928	0.9804007	0.77726984	0.89735365
0.0	0.29769665	0.71174514	0.9157173	0.84054047	0.050235916	0.9768747	0.49606928	0.9804007	0.77726984	0.89735365
0.0	0.29769653	0.7117451	0.9157173	0.84054047	0.050235894	0.9768747	0.49606934	0.9804007	0.77726984	0.89735365
0.0	0.9995548	0.9971398	0.99895215	0.998992	0.9996643	0.9993143	0.9908958	0.99913484	0.9994491	0.9988751
0.0	0.2976966	0.71174514	0.9157173	0.84054047	0.050235894	0.9768747	0.49606922	0.98040056	0.77726984	0.89735353
0.0	0.2976966	0.71174514	0.9157173	0.84054047	0.050235894	0.9768747	0.49606922	0.98040056	0.77726996	0.89735365
0.0	0.2976966	0.7117451	0.9157173	0.84054047	0.0502359	0.97687465	0.49606922	0.98040056	0.77726996	0.89735353
0.0	0.2976966	0.7117451	0.9157173	0.84054047	0.050235894	0.97687465	0.49606934	0.98040056	0.77726996	0.89735353
0.0	0.29769668	0.7117452	0.9157173	0.84054047	0.050235868	0.9768747	0.49606934	0.9804007	0.7772698	0.8973534
0.0	0.9994748	0.9967271	0.9990107	0.99895716	0.99968004	0.9992311	0.9935703	0.99907935	0.99955374	0.9991671
0.0	0.9990928	0.9945433	0.99781966	0.9984285	0.9992487	0.9988538	0.98355585	0.99849534	0.9990387	0.9980956
0.0	0.99954575	0.99676454	0.99910223	0.9992557	0.9996586	0.99934477	0.9939307	0.9990625	0.9993568	0.9988788
0.0	0.99868006	0.99343574	0.9972066	0.99818593	0.9990404	0.9987074	0.9802711	0.9982034	0.99875367	0.9976325
0.0	0.99955636	0.99689263	0.9988977	0.9991062	0.99967504	0.9993444	0.9940513	0.9990382	0.9994541	0.99919766
0.0	0.99939704	0.9971891	0.9988451	0.9992937	0.99972147	0.99935895	0.9946185	0.99914587	0.9995813	0.9988218
0.0	0.9821831	0.9806372	0.970737	0.97987056	0.9697021	0.969185	0.97357893	0.9855559	0.9703955	0.99584574
0.0	0.9821831	0.9806372	0.970737	0.97987056	0.9697021	0.969185	0.97357893	0.9855559	0.9703955	0.99584574
0.0	0.0032975979	0.0008505548	0.007799333	0.008626385	0.024769094	0.021637999	0.015925862	0.03542594	0.048819803	0.0025021383
0.0	0.0012987982	0.0007685397	0.0046895035	0.008504127	0.009246519	0.008873393	0.0037016883	0.0039251796	0.028336463	0.0016299372
0.0	0.0012987982	0.0007685397	0.0046895035	0.008504127	0.009246519	0.008873393	0.0037016883	0.0039251796	0.028336463	0.0016299372
0.0	0.0012987982	0.0007685401	0.0046895035	0.008504127	0.009246523	0.008873393	0.0037016883	0.0039251796	0.028336463	0.0016299372
0.0	0.0012987982	0.0007685401	0.0046895035	0.008504127	0.009246519	0.008873393	0.0037016883	0.0039251796	0.028336463	0.0016299372
0.0	0.001298799	0.0007685401	0.0046895035	0.008504132	0.009246527	0.008873388	0.0037016862	0.0039251815	0.028336463	0.0016299372
0.0	0.0032975979	0.0008505548	0.007799333	0.008626388	0.024769094	0.021637993	0.015925862	0.03542594	0.048819803	0.0025021383
0.0	0.0012987982	0.0007685397	0.0046895035	0.008504127	0.009246523	0.008873393	0.0037016883	0.0039251796	0.028336463	0.0016299372
0.0	0.0012987982	0.0007685401	0.0046895035	0.008504127	0.009246523	0.008873393	0.0037016883	0.0039251796	0.028336463	0.0016299372
0.0	0.0012987982	0.0007685397	0.0046895035	0.008504127	0.009246523	0.008873393	0.0037016883	0.0039251796	0.028336463	0.0016299372
0.0	0.0012987982	0.0007685401	0.0046895035	0.008504127	0.009246523	0.008873393	0.0037016883	0.0039251796	0.028336463	0.0016299372
0.0	0.001298799	0.0007685401	0.0046895035	0.008504132	0.009246527	0.008873393	0.0037016862	0.0039251815	0.028336463	0.0016299372
0.0	0.0032975979	0.0008505548	0.007799333	0.008626388	0.024769094	0.021638004	0.015925862	0.03542594	0.048819803	0.0025021383
0.0	0.0012987982	0.0007685401	0.0046895035	0.008504127	0.009246519	0.008873393	0.0037016883	0.0039251796	0.028336463	0.0016299372
0.0	0.0012987982	0.0007685397	0.0046895035	0.008504127	0.009246519	0.008873393	0.0037016883	0.0039251796	0.028336463	0.0016299372
0.0	0.0012987982	0.0007685397	0.0046895035	0.008504127	0.009246519	0.008873393	0.0037016883	0.0039251796	0.028336463	0.0016299372
0.0	0.0012987982	0.0007685401	0.0046895035	0.008504127	0.009246519	0.008873393	0.0037016883	0.0039251796	0.028336463	0.0016299372
0.0	0.001298799	0.0007685401	0.0046895035	0.008504132	0.009246527	0.008873393	0.0037016883	0.0039251796	0.028336463	0.0016299372
0.0	0.0032975979	0.0008505548	0.007799333	0.008626385	0.024769094	0.021637999	0.015925862	0.03542594	0.048819803	0.0025021383
0.0	0.0012987982	0.0007685401	0.0046895035	0.008504127	0.009246523	0.008873393	0.0037016883	0.0039251796	0.028336463	0.0016299372
0.0	0.0012987982	0.0007685401	0.0046895035	0.008504127	0.009246519	0.008873393	0.0037016883	0.0039251796	0.028336463	0.0016299372
0.0	0.0012987982	0.0007685397	0.0046895035	0.008504127	0.009246523	0.008873393	0.0037016883	0.0039251796	0.028336463	0.0016299372
0.0	0.0012987982	0.0007685401	0.0046895035	0.008504127	0.009246523	0.008873393	0.0037016883	0.0039251796	0.028336463	0.0016299372
0.0	0.001298799	0.0007685401	0.0046895035	0.008504132	0.009246527	0.008873393	0.0037016883	0.0039251815	0.028336463	0.0016299372
0.0	0.0032975979	0.0008505548	0.007799333	0.008626388	0.024769101	0.021638004	0.015925862	0.03542594	0.04881979	0.0025021383
0.0	0.0012987982	0.0007685397	0.0046895035	0.008504127	0.009246523	0.008873393	0.0037016883	0.0039251796	0.028336463	0.0016299372
0.0	0.0012987982	0.0007685397	0.0046895035	0.008504127	0.009246523	0.008873393	0.0037016883	0.0039251796	0.028336463	0.0016299372
0.0	0.0012987982	0.0007685401	0.0046895035	0.008504127	0.009246523	0.008873393	0.0037016883	0.0039251796	0.028336463	0.0016299372
0.0	0.0012987982	0.0007685401	0.0046895035	0.008504127	0.009246519	0.008873393	0.0037016883	0.0039251796	0.028336463	0.0016299372
0.0	0.001298799	0.0007685401	0.0046895035	0.008504132	0.009246527	0.008873393	0.0037016883	0.0039251815	0.028336463	0.0016299372
0.0	0.0032975979	0.0008505548	0.007799333	0.008626385	0.024769094	0.021637993	0.015925862	0.03542594	0.048819803	0.0025021383
0.0	0.0012987982	0.0007685397	0.0046895035	0.008504127	0.009246519	0.008873393	0.0037016883	0.0039251796	0.028336463	0.0016299372
0.0	0.0012987982	0.0007685401	0.0046895035	0.008504127	0.009246523	0.008873393	0.0037016883	0.0039251796	0.028336463	0.0016299372
0.0	0.0012987982	0.0007685401	0.0046895035	0.008504127	0.009246519	0.008873393	0.0037016883	0.0039251796	0.028336463	0.0016299372
0.0	0.0012987982	0.0007685397	0.0046895035	0.008504127	0.009246519	0.008873393	0.0037016883	0.0039251796	0.028336463	0.0016299372
0.0	0.001298799	0.0007685401	0.0046895035	0.008504132	0.009246527	0.008873388	0.0037016883	0.0039251796	0.028336463	0.0016299372
0.0	0.0032975979	0.0008505548	0.007799333	0.008626385	0.024769094	0.021637993	0.015925862	0.03542594	0.04881979	0.0025021383
0.0	0.0012987982	0.0007685401	0.0046895035	0.008504127	0.009246523	0.008873393	0.0037016883	0.0039251796	0.028336463	0.0016299372
0.0	0.0012987982	0.0007685401	0.0046895035	0.008504127	0.009246519	0.008873393	0.0037016883	0.0039251796	0.028336463	0.0016299372
0.0	0.0012987982	0.0007685397	0.0046895035	0.008504127	0.009246519	0.008873393	0.0037016883	0.0039251796	0.028336463	0.0016299372
0.0	0.0012987982	0.0007685397	0.0046895035	0.008504127	0.009246519	0.008873393	0.0037016883	0.0039251796	0.028336463	0.0016299372
0.0	0.001298799	0.0007685401	0.0046895035	0.008504132	0.009246527	0.008873388	0.0037016862	0.0039251815	0.028336463	0.0016299372
0.0	0.001298799	0.0007685401	0.0046895035	0.008504132	0.009246527	0.008873388	0.0037016883	0.0039251796	0.028336463	0.0016299372
0.0	0.001298799	0.0007685401	0.0046895035	0.008504132	0.009246527	0.008873388	0.0037016883	0.0039251815	0.028336463	0.0016299372
0.0	0.0012987982	0.0007685397	0.0046895035	0.008504127	0.009246519	0.008873393	0.0037016883	0.0039251796	0.028336463	0.0016299372
0.0	0.001298799	0.0007685401	0.0046895035	0.008504132	0.009246527	0.008873393	0.0037016862	0.0039251796	0.028336463	0.0016299372
0.0	0.001298799	0.0007685401	0.0046895035	0.008504132	0.009246527	0.008873393	0.0037016883	0.0039251815	0.028336463	0.0016299372
0.0	0.0012987982	0.0007685401	0.0046895035	0.008504127	0.009246519	0.008873393	0.0037016883	0.0039251796	0.028336463	0.0016299372
0.0	0.0012987982	0.0007685397	0.0046895035	0.008504127	0.009246523	0.008873393	0.0037016883	0.0039251796	0.028336463	0.0016299372
0.0	0.0012987982	0.0007685401	0.0046895035	0.008504127	0.009246519	0.008873393	0.0037016883	0.0039251796	0.028336463	0.0016299372
0.0	0.0012987982	0.0007685401	0.0046895035	0.008504127	0.009246519	0.008873393	0.0037016883	0.0039251796	0.028336463	0.0016299372
0.0	0.0012987982	0.0007685397	0.0046895035	0.008504127	0.009246523	0.008873393	0.0037016883	0.0039251796	0.028336463	0.0016299372
0.0	0.0032975979	0.0008505548	0.007799333	0.008626388	0.024769094	0.021637999	0.015925862	0.03542594	0.04881981	0.0025021383
0.0	0.001298799	0.0007685401	0.0046895035	0.008504132	0.009246527	0.008873393	0.0037016862	0.0039251815	0.028336463	0.0016299372
0.0	0.003136775	0.0014751344	0.018217573	0.008951638	0.012619904	0.005905336	0.009860707	0.013082527	0.05365277	0.0023413228
0.0	0.0032975979	0.0008505548	0.007799333	0.008626385	0.024769094	0.021637999	0.015925862	0.03542594	0.048819803	0.0025021383
0.0	0.0012987982	0.0007685401	0.0046895035	0.008504127	0.009246523	0.008873393	0.0037016883	0.0039251796	0.028336463	0.0016299372
0.0	0.001298799	0.0007685401	0.0046895035	0.008504132	0.009246527	0.008873393	0.0037016883	0.0039251815	0.028336463	0.0016299372
0.0	0.001298799	0.0007685401	0.0046895035	0.008504132	0.009246527	0.008873388	0.0037016862	0.0039251815	0.028336463	0.0016299372
0.0	0.0012987982	0.0007685397	0.0046895035	0.008504127	0.009246519	0.008873393	0.0037016883	0.0039251796	0.028336463	0.0016299372
0.0	0.0012987982	0.0007685401	0.0046895035	0.008504127	0.009246519	0.008873393	0.0037016883	0.0039251796	0.028336463	0.0016299372
0.0	0.0031367736	0.0014751344	0.01821757	0.008951633	0.012619904	0.005905336	0.009860707	0.013082527	0.05365277	0.0023413228
0.0	0.0012987982	0.0007685401	0.0046895035	0.008504127	0.009246523	0.008873393	0.0037016883	0.0039251796	0.028336463	0.0016299372
0.0	0.0012987982	0.0007685397	0.0046895035	0.008504127	0.009246519	0.008873393	0.0037016883	0.0039251796	0.028336463	0.0016299372
0.0	0.0012987982	0.0007685401	0.0046895035	0.008504127	0.009246519	0.008873393	0.0037016883	0.0039251796	0.028336463	0.0016299372
0.0	0.0019676012	0.0016523785	0.011892257	0.011698896	0.01738718	0.021268178	0.0037785822	0.0074159834	0.044163167	0.0033288684
0.0	0.0032975979	0.0008505548	0.007799333	0.008626385	0.024769094	0.021637999	0.015925862	0.03542594	0.048819803	0.0025021383
0.0	0.0028534606	0.0015932469	0.018906819	0.013234878	0.01812539	0.012628552	0.0046562543	0.0057297493	0.07409006	0.0030823117
0.0	0.0066275997	0.0033415598	0.07076772	0.0141179	0.027283987	0.009409322	0.016558496	0.022095026	0.08784214	0.005000244
0.0	0.0028534606	0.0015932469	0.018906819	0.013234878	0.01812539	0.012628552	0.0046562525	0.0057297465	0.07409006	0.003082313
0.0	0.0012987982	0.0007685401	0.0046895035	0.008504127	0.009246519	0.008873393	0.0037016883	0.0039251796	0.028336463	0.0016299372
0.0	0.0031367736	0.0014751351	0.018217573	0.008951638	0.012619904	0.005905336	0.009860707	0.01308252	0.05365277	0.0023413228
0.0	0.0012987982	0.0007685401	0.0046895035	0.008504127	0.009246523	0.008873393	0.0037016883	0.0039251796	0.028336463	0.0016299372
0.0	0.0032975979	0.0008505548	0.007799333	0.008626385	0.024769101	0.021637999	0.015925862	0.03542594	0.048819803	0.0025021383
0.0	0.0012987982	0.0007685401	0.0046895035	0.008504127	0.009246519	0.008873393	0.0037016883	0.0039251796	0.028336463	0.0016299372
0.0	0.0012987982	0.0007685397	0.0046895035	0.008504127	0.009246523	0.008873393	0.0037016883	0.0039251796	0.028336463	0.0016299372
0.0	0.0032975979	0.0008505548	0.007799333	0.008626385	0.024769094	0.021637993	0.015925862	0.03542594	0.048819803	0.0025021383
0.0	0.001298799	0.0007685401	0.0046895035	0.008504132	0.009246527	0.008873388	0.0037016883	0.0039251796	0.028336463	0.0016299372
0.0	0.0012987982	0.0007685397	0.0046895035	0.008504127	0.009246523	0.008873393	0.0037016883	0.0039251796	0.028336463	0.0016299372
0.0	0.0012987982	0.0007685397	0.0046895035	0.008504127	0.009246519	0.008873393	0.0037016883	0.0039251796	0.028336463	0.0016299372
0.0	0.0031367736	0.0014751344	0.01821757	0.008951633	0.012619904	0.005905336	0.009860707	0.013082527	0.05365277	0.0023413228
0.0	0.0031367736	0.0014751351	0.018217573	0.008951633	0.012619904	0.005905336	0.009860703	0.013082527	0.05365277	0.0023413228
0.0	0.001298799	0.0007685401	0.0046895035	0.008504132	0.009246527	0.008873393	0.0037016862	0.0039251796	0.028336463	0.0016299372
0.0	0.001298799	0.0007685401	0.0046895035	0.008504132	0.009246527	0.008873393	0.0037016862	0.0039251815	0.028336463	0.0016299372
0.0	0.0012987982	0.0007685397	0.0046895035	0.008504127	0.009246519	0.008873393	0.0037016883	0.0039251796	0.028336463	0.0016299372
0.0	0.0012987982	0.0007685397	0.0046895035	0.008504127	0.009246519	0.008873393	0.0037016883	0.0039251796	0.028336463	0.0016299372
0.0	0.003136772	0.0014751351	0.018217573	0.008951638	0.012619904	0.005905336	0.009860703	0.013082527	0.05365277	0.0023413228
0.0	0.0012987982	0.0007685401	0.0046895035	0.008504127	0.009246523	0.008873393	0.0037016883	0.0039251796	0.028336463	0.0016299372
0.0	0.0012987982	0.0007685401	0.0046895035	0.008504127	0.009246519	0.008873393	0.0037016883	0.0039251796	0.028336463	0.0016299372
0.0	0.0034862307	0.0016267542	0.018824078	0.023631057	0.013351354	0.03879099	0.013058531	0.0057285	0.049903218	0.005705074
0.0	0.0032975979	0.0008505548	0.007799333	0.008626388	0.024769101	0.021637993	0.015925862	0.03542594	0.04881979	0.0025021383
0.0	0.0031367736	0.0014751351	0.018217573	0.008951638	0.012619904	0.005905333	0.009860707	0.013082527	0.05365277	0.0023413228
0.0	0.0032975979	0.0008505548	0.007799333	0.008626385	0.024769094	0.021637993	0.015925862	0.03542594	0.048819803	0.0025021383
0.0	0.0065654716	0.0019354582	0.036385342	0.010585111	0.017469866	0.010144498	0.015818533	0.021848394	0.07344087	0.0046492983
0.0	0.001298799	0.0007685401	0.0046895035	0.008504132	0.009246527	0.008873393	0.0037016883	0.0039251815	0.028336463	0.0016299372
0.0	0.0012987982	0.0007685401	0.0046895035	0.008504127	0.009246523	0.008873393	0.0037016883	0.0039251796	0.028336463	0.0016299372
0.0	0.003136772	0.0014751351	0.018217573	0.008951633	0.012619904	0.005905333	0.009860707	0.013082527	0.05365277	0.0023413228
0.0	0.0019676012	0.0016523785	0.011892257	0.011698896	0.017387172	0.021268167	0.0037785822	0.0074159866	0.044163167	0.0033288668
0.0	0.0031367736	0.0014751344	0.018217573	0.008951638	0.012619904	0.005905336	0.009860707	0.01308252	0.05365277	0.0023413228
0.0	0.0032975979	0.0008505548	0.007799333	0.008626385	0.024769094	0.021638004	0.015925862	0.03542594	0.048819803	0.0025021383
0.0	0.0032975979	0.0008505548	0.007799333	0.008626385	0.024769094	0.021638004	0.015925862	0.03542594	0.048819803	0.0025021383
0.0	0.001298799	0.0007685401	0.0046895035	0.008504132	0.009246527	0.008873393	0.0037016862	0.0039251796	0.028336463	0.0016299372
0.0	0.001298799	0.0007685401	0.0046895035	0.008504132	0.009246527	0.008873393	0.0037016883	0.0039251815	0.028336463	0.0016299372
0.0	0.0012987982	0.0007685397	0.0046895035	0.008504127	0.009246523	0.008873393	0.0037016883	0.0039251796	0.028336463	0.0016299372
0.0	0.0012987982	0.0007685401	0.0046895035	0.008504127	0.009246523	0.008873393	0.0037016883	0.0039251796	0.028336463	0.0016299372
0.0	0.0012987982	0.0007685401	0.0046895035	0.008504127	0.009246519	0.008873393	0.0037016883	0.0039251796	0.028336463	0.0016299372
0.0	0.0032975979	0.0008505548	0.007799333	0.008626385	0.024769094	0.021637993	0.015925862	0.03542594	0.048819803	0.0025021383
0.0	0.0012987982	0.0007685397	0.0046895035	0.008504127	0.009246519	0.008873393	0.0037016883	0.0039251796	0.028336463	0.0016299372
0.0	0.0031367736	0.0014751344	0.018217573	0.008951638	0.012619904	0.005905336	0.009860707	0.013082527	0.05365277	0.0023413228
0.0	0.0032975979	0.0008505548	0.007799333	0.008626385	0.024769094	0.021638004	0.015925862	0.03542594	0.04881981	0.0025021383
0.0	0.0032975979	0.0008505548	0.007799333	0.008626385	0.024769094	0.021638004	0.015925862	0.03542594	0.048819803	0.0025021383
0.0	0.0023076653	0.0009706144	0.00944181	0.0098782275	0.014032018	0.013920309	0.004215726	0.008007849	0.061284956	0.0016013691
0.0	0.0023076665	0.0009706144	0.009441813	0.009878232	0.014032018	0.013920309	0.0042157243	0.008007849	0.061284974	0.0016013691
0.0	0.0049788244	0.0012158053	0.01187946	0.011757951	0.046691295	0.04532321	0.024250444	0.09026484	0.13594986	0.002817524
0.0	0.29769674	0.71174514	0.9157173	0.84054047	0.050235868	0.9768747	0.49606928	0.9804007	0.77726984	0.8973534
0.0	0.9821831	0.9806372	0.970737	0.97987056	0.9697021	0.969185	0.97357893	0.9855559	0.9703955	0.99584574
0.0	0.9821831	0.9806372	0.970737	0.97987056	0.9697021	0.969185	0.97357893	0.9855559	0.9703955	0.99584574
0.0	0.9821831	0.9806372	0.970737	0.97987056	0.9697021	0.969185	0.97357893	0.9855559	0.9703955	0.99584574
0.0	0.99853575	0.9251105	0.9951971	0.9987897	0.99964154	0.998338	0.9972492	0.9963554	0.99669516	0.9948048
0.0	0.9821831	0.9806372	0.970737	0.97987056	0.9697021	0.969185	0.97357893	0.9855559	0.9703955	0.99584574
0.0	0.99998724	0.9998938	0.99998224	0.99999297	0.9999918	0.99997795	0.9999783	0.99998474	0.999966	0.9999716
0.0	0.9821831	0.9806372	0.970737	0.97987056	0.9697021	0.969185	0.97357893	0.9855559	0.9703955	0.99584574
0.0	0.9998628	0.99969625	0.9999	0.99994135	0.9999076	0.9999366	0.9997819	0.9998392	0.9999132	0.99919814
0.0	0.9821831	0.9806372	0.970737	0.97987056	0.9697021	0.969185	0.97357893	0.9855559	0.9703955	0.99584574
0.0	0.9821831	0.9806372	0.970737	0.97987056	0.9697021	0.969185	0.97357893	0.9855559	0.9703955	0.99584574
0.0	0.9821831	0.9806372	0.970737	0.97987056	0.9697021	0.969185	0.97357893	0.9855559	0.9703955	0.99584574
0.0	0.9821831	0.9806372	0.970737	0.97987056	0.9697021	0.969185	0.97357893	0.9855559	0.9703955	0.99584574
0.0	0.9821831	0.9806372	0.970737	0.97987056	0.9697021	0.969185	0.97357893	0.9855559	0.9703955	0.99584574
0.0	0.9821831	0.9806372	0.970737	0.97987056	0.9697021	0.969185	0.97357893	0.9855559	0.9703955	0.99584574
0.0	0.9821831	0.9806372	0.970737	0.97987056	0.9697021	0.969185	0.97357893	0.9855559	0.9703955	0.99584574
0.0	0.9821831	0.9806372	0.970737	0.97987056	0.9697021	0.969185	0.97357893	0.9855559	0.9703955	0.99584574
0.0	0.9821831	0.9806372	0.970737	0.97987056	0.9697021	0.969185	0.97357893	0.9855559	0.9703955	0.99584574
0.0	0.987992	0.49519697	0.97153455	0.94663584	0.98513204	0.87494993	0.77177674	0.9221708	0.9852755	0.9103048
0.0	0.5813555	0.95990163	0.96270543	0.9999989	0.99995494	0.9998902	0.9717353	0.99996984	0.9926589	0.009494099
0.0	0.992673	0.8210419	0.98378205	0.9911998	0.50187105	0.9756319	0.96129566	0.98489714	0.97404885	0.98959994
0.0	0.03638363	0.032023635	0.5997315	0.438666	0.0059550563	0.2802788	0.056313623	0.2320792	0.14146107	0.8060005
0.0	0.9821831	0.9806372	0.970737	0.97987056	0.9697021	0.969185	0.97357893	0.9855559	0.9703955	0.99584574
0.0	0.0005961597	0.022844516	0.9548755	0.023159714	0.10856086	0.031662438	0.050710656	0.00068817404	0.8317108	0.99287957
0.0	0.9984395	0.524689	0.9432926	0.86619025	0.99796164	0.9990595	0.9946004	0.9999739	0.99999547	0.99947983
0.0	0.99977976	0.9858913	0.9989888	0.998882	0.99934226	0.99835	0.9990822	0.9987595	0.99858993	0.9973724
0.0	0.99959034	0.9834788	0.99821043	0.99843544	0.9982797	0.9977198	0.996512	0.99804074	0.9973246	0.99251866
0.0	0.9821831	0.9806372	0.970737	0.97987056	0.9697021	0.969185	0.97357893	0.9855559	0.9703955	0.99584574
0.0	0.00077869056	0.22371979	0.73683774	0.8578528	0.008785722	0.054111153	0.1019899	0.10667017	0.9764365	0.56090397
0.0	0.9821831	0.9806372	0.970737	0.97987056	0.9697021	0.969185	0.97357893	0.9855559	0.9703955	0.99584574
0.0	0.9821831	0.9806372	0.970737	0.97987056	0.9697021	0.969185	0.97357893	0.9855559	0.9703955	0.99584574
0.0	0.9688183	0.98527443	0.976227	0.8655819	0.9688402	0.96644205	0.44705147	0.30529898	0.86169857	0.9767734
0.0	0.99999857	0.9998661	0.99996424	0.99998844	0.9999931	0.99998367	0.99999464	0.9999864	0.99998987	0.999967
0.0	0.0009900904	0.00023864042	0.014953266	0.0053554494	0.0009246441	0.00071625557	0.00024657208	0.05502668	0.123643585	0.0013943712
0.0	0.93898463	0.9924629	0.99443156	0.9853313	0.9996966	0.96846515	0.97592384	0.99774617	0.99636734	0.9954314
0.0	0.99863166	0.997999	0.99950385	0.9997584	0.999788	0.9997534	0.9996357	0.9994748	0.9996942	0.99901545
0.0	0.9967859	0.96447474	0.97926235	0.99231297	0.996601	0.99095005	0.9782761	0.99847776	0.9961677	0.9886749
0.0	0.9821831	0.9806372	0.970737	0.97987056	0.9697021	0.969185	0.97357893	0.9855559	0.9703955	0.99584574
0.0	0.9821831	0.9806372	0.970737	0.97987056	0.9697021	0.969185	0.97357893	0.9855559	0.9703955	0.99584574
0.0	0.5410285	0.5008879	0.62658244	0.8347776	0.938202	0.7966834	0.17482203	0.79510564	0.8766416	0.37723988
0.0	0.9997135	0.99874914	0.9997905	0.9998385	0.99989116	0.99977285	0.9992442	0.9997516	0.9998939	0.9993761
0.0	0.9086825	0.30449277	0.9991634	0.65864	0.8308754	0.9749839	0.98837864	0.99145377	0.97675556	0.9843627
0.0	0.9821831	0.9806372	0.970737	0.97987056	0.9697021	0.969185	0.97357893	0.9855559	0.9703955	0.99584574
0.0	0.41081825	0.14537524	0.48998192	0.3647156	0.39862055	0.62706345	0.25562367	0.81822103	0.9120366	0.2058772
0.0	0.54102874	0.54417306	0.68580407	0.8347776	0.9532592	0.8310175	0.23284686	0.8466037	0.90625185	0.4562134
0.0	0.49772575	0.23270726	0.4334251	0.5773754	0.56058615	0.5997044	0.12340779	0.8343934	0.7119554	0.23213847
0.0	0.49772564	0.23270723	0.4334251	0.5773754	0.56058615	0.5997043	0.12340773	0.8343934	0.7119554	0.23213845
0.0	0.49772587	0.2327073	0.4334251	0.5773754	0.56058615	0.5997043	0.12340779	0.8343934	0.7119554	0.23213843
0.0	0.49772575	0.2327073	0.4334251	0.5773754	0.5605861	0.59970444	0.12340782	0.8343934	0.7119554	0.23213847
0.0	0.49772564	0.23270734	0.4334251	0.5773754	0.5605861	0.5997044	0.12340773	0.8343934	0.7119554	0.23213843
0.0	0.49772575	0.23270726	0.4334251	0.57737553	0.5605862	0.5997044	0.12340782	0.8343934	0.71195537	0.23213847
0.0	0.699244	0.17744052	0.9041055	0.92974806	0.7361191	0.8823233	0.39405692	0.9402495	0.9448861	0.54985976
0.0	0.699244	0.17744052	0.9041055	0.92974806	0.73611915	0.8823233	0.39405695	0.9402495	0.9448861	0.54985976
0.0	0.6992441	0.17744055	0.9041055	0.92974806	0.73611915	0.8823233	0.39405692	0.9402495	0.9448861	0.5498598
0.0	0.9982761	0.99670607	0.99923027	0.99855	0.9997532	0.9992366	0.9976546	0.99933773	0.99939346	0.99874437
0.0	0.0076257233	0.0011217967	0.009377004	0.002642932	0.0014134914	0.0015116143	0.004325364	0.9342005	0.054565996	0.117913075
0.0	0.9821831	0.9806372	0.970737	0.97987056	0.9697021	0.969185	0.97357893	0.9855559	0.9703955	0.99584574
0.0	0.9821831	0.9806372	0.970737	0.97987056	0.9697021	0.969185	0.97357893	0.9855559	0.9703955	0.99584574
0.0	0.9821831	0.9806372	0.970737	0.97987056	0.9697021	0.969185	0.97357893	0.9855559	0.9703955	0.99584574
0.0	0.97019917	0.52030057	0.59588546	0.5933982	0.9660555	0.540247	0.81383866	0.9673669	0.8231288	0.86377263
0.0	0.9996495	0.99915934	0.99974495	0.9998921	0.99983656	0.9999306	0.99940825	0.99979967	0.9998888	0.99936193
0.0	0.9977763	0.991222	0.9719381	0.9636492	0.9966973	0.97296023	0.9962243	0.9983468	0.9905178	0.94639087
0.0	0.5326846	0.044025593	0.010840858	0.011869429	0.035792056	0.011243585	0.0031849428	0.045883305	0.056146886	0.07853127
0.0	0.02798388	0.20030226	0.005736539	0.011597553	0.04694963	0.00078416476	0.007951701	0.69150496	0.032073658	0.017874042
0.0	0.6549084	0.06218163	0.011090015	0.014431844	0.045013215	0.014688279	0.0049931696	0.071390346	0.06285809	0.089781545
0.0	0.99369437	0.790218	0.993345	0.99675494	0.98839426	0.994468	0.96885633	0.9978896	0.9979899	0.981339
0.0	0.99898833	0.9975683	0.9991104	0.99951327	0.9993905	0.99976295	0.998615	0.99943966	0.9997131	0.9981188
0.0	0.99898833	0.9975683	0.9991104	0.99951327	0.9993905	0.99976295	0.998615	0.99943966	0.9997131	0.9981188
0.0	0.99898833	0.9975683	0.9991104	0.99951327	0.9993905	0.99976295	0.998615	0.99943966	0.9997131	0.9981188
0.0	0.99898833	0.9975683	0.9991104	0.99951327	0.9993905	0.99976295	0.998615	0.99943966	0.9997131	0.9981188
0.0	0.99898833	0.9975683	0.9991104	0.99951327	0.9993905	0.99976295	0.998615	0.99943966	0.9997131	0.9981188
0.0	0.99898833	0.9975683	0.9991104	0.99951327	0.9993905	0.99976295	0.998615	0.99943966	0.9997131	0.9981188
0.0	0.99898833	0.9975683	0.9991104	0.99951327	0.9993905	0.99976295	0.998615	0.99943966	0.9997131	0.9981188
0.0	0.99898833	0.9975683	0.9991104	0.99951327	0.9993905	0.99976295	0.998615	0.99943966	0.9997131	0.9981188
0.0	0.99898833	0.9975683	0.9991104	0.99951327	0.9993905	0.99976295	0.998615	0.99943966	0.9997131	0.9981188
0.0	0.99898833	0.9975683	0.9991104	0.99951327	0.9993905	0.99976295	0.998615	0.99943966	0.9997131	0.9981188
0.0	0.99898833	0.9975683	0.9991104	0.99951327	0.9993905	0.99976295	0.998615	0.99943966	0.9997131	0.9981188
0.0	0.99898833	0.9975683	0.9991104	0.99951327	0.9993905	0.99976295	0.998615	0.99943966	0.9997131	0.9981188
0.0	0.99898833	0.9975683	0.9991104	0.99951327	0.9993905	0.99976295	0.998615	0.99943966	0.9997131	0.9981188
0.0	0.99898833	0.9975683	0.9991104	0.99951327	0.9993905	0.99976295	0.998615	0.99943966	0.9997131	0.9981188
0.0	0.99898833	0.9975683	0.9991104	0.99951327	0.9993905	0.99976295	0.998615	0.99943966	0.9997131	0.9981188
0.0	0.99898833	0.9975683	0.9991104	0.99951327	0.9993905	0.99976295	0.998615	0.99943966	0.9997131	0.9981188
0.0	0.99898833	0.9975683	0.9991104	0.99951327	0.9993905	0.99976295	0.998615	0.99943966	0.9997131	0.9981188
0.0	0.99898833	0.9975683	0.9991104	0.99951327	0.9993905	0.99976295	0.998615	0.99943966	0.9997131	0.9981188
0.0	0.99898833	0.9975683	0.9991104	0.99951327	0.9993905	0.99976295	0.998615	0.99943966	0.9997131	0.9981188
0.0	0.99898833	0.9975683	0.9991104	0.99951327	0.9993905	0.99976295	0.998615	0.99943966	0.9997131	0.9981188
0.0	0.99898833	0.9975683	0.9991104	0.99951327	0.9993905	0.99976295	0.998615	0.99943966	0.9997131	0.9981188
0.0	0.99898833	0.9975683	0.9991104	0.99951327	0.9993905	0.99976295	0.998615	0.99943966	0.9997131	0.9981188
0.0	0.99898833	0.9975683	0.9991104	0.99951327	0.9993905	0.99976295	0.998615	0.99943966	0.9997131	0.9981188
0.0	0.99898833	0.9975683	0.9991104	0.99951327	0.9993905	0.99976295	0.998615	0.99943966	0.9997131	0.9981188
0.0	0.99898833	0.9975683	0.9991104	0.99951327	0.9993905	0.99976295	0.998615	0.99943966	0.9997131	0.9981188
0.0	0.99369437	0.790218	0.993345	0.99675494	0.98839426	0.994468	0.96885633	0.9978896	0.9979899	0.981339
0.0	0.99997926	0.99988806	0.99997413	0.9999907	0.99997735	0.9999825	0.9999354	0.99997044	0.99997234	0.99993265
0.0	0.9821831	0.9806372	0.970737	0.97987056	0.9697021	0.969185	0.97357893	0.9855559	0.9703955	0.99584574
0.0	0.99868006	0.99343574	0.9972066	0.99818593	0.9990404	0.9987074	0.9802711	0.9982034	0.99875367	0.9976325
0.0	0.9992054	0.99772316	0.9988695	0.99959415	0.9994667	0.9988557	0.9946567	0.9992442	0.9995394	0.9992015
0.0	0.17770143	0.010281855	0.09395851	0.0641292	0.1604949	0.07007344	0.013783711	0.0495076	0.0349878	0.069464676
0.0	0.9972868	0.9929876	0.99894494	0.9992318	0.99862516	0.9987702	0.98682725	0.99910563	0.9989241	0.9961778
0.0	0.99991333	0.99818975	0.9999672	0.99978036	0.9999093	0.99989784	0.9998092	0.9999201	0.9998567	0.99965
0.0	0.9821831	0.9806372	0.970737	0.97987056	0.9697021	0.969185	0.97357893	0.9855559	0.9703955	0.99584574
0.0	0.9821831	0.9806372	0.970737	0.97987056	0.9697021	0.969185	0.97357893	0.9855559	0.9703955	0.99584574
0.0	0.99968624	0.9990268	0.9997458	0.99988186	0.9998067	0.9995782	0.9995167	0.9997993	0.99982613	0.99956745
0.0	0.9992731	0.9983375	0.9995969	0.9998073	0.9996475	0.99929583	0.99911493	0.9996278	0.99963975	0.9990445
0.0	0.9997824	0.9957243	0.99942774	0.99979216	0.999749	0.99929655	0.9991221	0.9997118	0.9996495	0.99863166
0.0	0.9997824	0.9957243	0.99942774	0.99979216	0.999749	0.99929655	0.9991221	0.9997118	0.9996495	0.99863166
0.0	0.9821831	0.9806372	0.970737	0.97987056	0.9697021	0.969185	0.97357893	0.9855559	0.9703955	0.99584574
0.0	0.018026026	0.01631898	0.0028825472	0.0051999516	0.020235775	0.0074092364	0.016135022	0.01604605	0.010326539	0.0033679197
0.0	0.9821831	0.9806372	0.970737	0.97987056	0.9697021	0.969185	0.97357893	0.9855559	0.9703955	0.99584574
0.0	0.998678	0.9872873	0.998816	0.99863005	0.9991304	0.9980738	0.9927763	0.99959475	0.9990845	0.99508613
0.0	0.99564606	0.95970297	0.98398846	0.99570835	0.9851761	0.9889142	0.89889926	0.9971096	0.9993237	0.9735246
0.0	0.97406864	0.9450731	0.99721414	0.99194205	0.98738366	0.9803823	0.9514422	0.9717468	0.9892133	0.9839363
0.0	0.99564606	0.95970297	0.98398846	0.99570835	0.9851761	0.9889142	0.8988994	0.9971096	0.9993237	0.9735246
0.0	0.97406864	0.9450731	0.99721414	0.99194205	0.98738366	0.98038244	0.9514422	0.9717467	0.9892133	0.9839363
0.0	0.9821831	0.9806372	0.970737	0.97987056	0.9697021	0.969185	0.97357893	0.9855559	0.9703955	0.99584574
0.0	0.9821831	0.9806372	0.970737	0.97987056	0.9697021	0.969185	0.97357893	0.9855559	0.9703955	0.99584574
0.0	0.9821831	0.9806372	0.970737	0.97987056	0.9697021	0.969185	0.97357893	0.9855559	0.9703955	0.99584574
0.0	0.9998276	0.9993337	0.9996507	0.999866	0.99992263	0.99982953	0.9996706	0.99985313	0.9998621	0.9994754
0.0	0.9998894	0.99956816	0.9998827	0.9999331	0.99994123	0.9998919	0.9998234	0.9998925	0.9999124	0.999673
0.0	0.9998894	0.99956816	0.9998827	0.9999331	0.99994123	0.9998919	0.9998234	0.9998925	0.9999124	0.999673
0.0	0.9821831	0.9806372	0.970737	0.97987056	0.9697021	0.969185	0.97357893	0.9855559	0.9703955	0.99584574
0.0	0.9998989	0.9986696	0.99991536	0.9998549	0.9999467	0.9998987	0.999446	0.9998994	0.99988866	0.99886084
0.0	0.7220022	0.17546427	0.15002766	0.11221638	0.7121807	0.14767674	0.048741695	0.6631076	0.6044505	0.25450152
0.0	0.8717716	0.43776953	0.38149276	0.23307215	0.9130002	0.22284898	0.45889813	0.838772	0.7780755	0.31495297
0.0	0.8717716	0.43776944	0.38149276	0.2330722	0.9130002	0.22284897	0.45889798	0.838772	0.7780755	0.31495297
0.0	0.9998989	0.9986696	0.99991536	0.9998549	0.9999467	0.9998987	0.999446	0.9998994	0.99988866	0.99886084
0.0	0.051567342	0.009805529	0.96301204	0.6859062	0.9683871	0.4892928	0.9190051	0.9982009	0.9541202	0.0066755586
0.0	0.051567342	0.009805529	0.96301204	0.6859062	0.9683871	0.4892928	0.9190051	0.9982009	0.9541202	0.0066755586
0.0	0.051567342	0.016779164	0.981781	0.79928637	0.9683871	0.8434502	0.95473576	0.99823296	0.9424285	0.0066755586
0.0	0.99981695	0.99828184	0.99927455	0.99979466	0.9998474	0.999767	0.99864715	0.99983776	0.9998362	0.99743515
0.0	0.99507445	0.9855321	0.99539906	0.99693906	0.9974171	0.971693	0.9972747	0.9962333	0.9938252	0.98658156
0.0	0.9934689	0.5708094	0.65766555	0.7981513	0.7830945	0.010589456	0.6514656	0.9260925	0.761613	0.0032197637
0.0	0.99663854	0.97643363	0.9901962	0.99747723	0.99774534	0.9965777	0.988452	0.99702567	0.99800855	0.9760542
0.0	0.9852557	0.8781823	0.91229874	0.9930941	0.9931039	0.9899435	0.8278228	0.98930335	0.9925799	0.8626204
0.0	0.46859375	0.081911914	0.18590659	0.7127421	0.6671795	0.30210608	0.058368858	0.48468846	0.5985449	0.094880275
0.0	0.98310673	0.8728522	0.9110728	0.991771	0.9918052	0.9887426	0.8047906	0.99002695	0.9913817	0.8484393
0.0	0.99663854	0.97643363	0.9901962	0.99747723	0.99774534	0.9965777	0.988452	0.99702567	0.99800855	0.9760543
0.0	0.9773201	0.87929577	0.95297354	0.99021953	0.9877136	0.97263587	0.94443005	0.9786225	0.98650265	0.84528303
0.0	0.9991702	0.99501	0.99869967	0.9993031	0.9994986	0.99920243	0.98903453	0.99937123	0.99857914	0.9929971
0.0	0.9821831	0.9806372	0.970737	0.97987056	0.9697021	0.969185	0.97357893	0.9855559	0.9703955	0.99584574
0.0	0.54530317	0.7230389	0.07413384	0.5326971	0.9448262	0.39143905	0.96257365	0.98689705	0.7606704	0.9694325
0.0	0.30293828	0.32189402	0.021377174	0.046685353	0.15259677	0.08527498	0.0683632	0.29985273	0.09841834	0.06640514
0.0	0.54530317	0.58231765	0.07413384	0.4697714	0.9159199	0.3568255	0.939618	0.98055136	0.6301234	0.917087
0.0	0.9972868	0.9929876	0.99894494	0.9992318	0.99862504	0.9987702	0.98682725	0.99910563	0.9989241	0.9961778
0.0	0.9821831	0.9806372	0.970737	0.97987056	0.9697021	0.969185	0.97357893	0.9855559	0.9703955	0.99584574
0.0	0.9821831	0.9806372	0.970737	0.97987056	0.9697021	0.969185	0.97357893	0.9855559	0.9703955	0.99584574
0.0	0.9999229	0.999806	0.99987185	0.999949	0.9999399	0.99986327	0.9997068	0.9998447	0.9999068	0.999894
0.0	0.9821831	0.9806372	0.970737	0.97987056	0.9697021	0.969185	0.97357893	0.9855559	0.9703955	0.99584574
0.0	0.9999877	0.9999589	0.9999939	0.999998	0.9999949	0.99999285	0.9999801	0.9999778	0.9999931	0.99996984
0.0	0.9999871	0.99992	0.99999213	0.99999297	0.9999782	0.99998593	0.9999167	0.99997246	0.9999877	0.99994445
0.0	0.9821831	0.9806372	0.970737	0.97987056	0.9697021	0.969185	0.97357893	0.9855559	0.9703955	0.99584574
0.0	0.99571013	0.9968978	0.8846374	0.6234249	0.97184306	0.8246139	0.98978174	0.99673283	0.5760231	0.9995492
0.0	0.9821831	0.9806372	0.970737	0.97987056	0.9697021	0.969185	0.97357893	0.9855559	0.9703955	0.99584574
0.0	0.9821831	0.9806372	0.970737	0.97987056	0.9697021	0.969185	0.97357893	0.9855559	0.9703955	0.99584574
0.0	0.99961	0.99812776	0.99966395	0.9998198	0.9998153	0.9997402	0.99949694	0.99986696	0.9998957	0.99942195
0.0	0.89580715	0.7966344	0.6682976	0.98590463	0.9837059	0.96385694	0.84150153	0.9559758	0.9727471	0.85798216
0.0	0.768608	0.4590413	0.62663776	0.6730237	0.9976344	0.36687213	0.990639	0.9716688	0.96879387	0.91810703
0.0	0.07150993	0.057239242	0.0066395747	0.016254578	0.17318577	0.027998019	0.059541076	0.078938454	0.03713535	0.009837313
0.0	0.9996674	0.9964395	0.99947757	0.999574	0.99986434	0.9995491	0.9977701	0.9998585	0.9997124	0.99824274
0.0	0.9996674	0.9964395	0.99947757	0.999574	0.99986434	0.9995491	0.9977701	0.9998585	0.9997124	0.99824274
0.0	0.055832226	0.04889502	0.056452367	0.022368185	0.048084054	0.018765535	0.0124824615	0.9404507	0.32098162	0.0040603266
0.0	0.055832226	0.04889502	0.056452382	0.02236818	0.04808403	0.018765535	0.0124824615	0.9404507	0.32098168	0.0040603266
0.0	0.27222311	0.47649762	0.70654374	0.34909204	0.96934223	0.12873934	0.97970814	0.9761836	0.81751937	0.7021951
0.0	0.27222311	0.47649762	0.70654374	0.34909204	0.96934223	0.12873934	0.97970814	0.9761836	0.81751937	0.7021951
0.0	0.22184235	0.03076371	0.2258085	0.43421292	0.20691012	0.26487717	0.13525188	0.10750149	0.27367452	0.11242755
0.0	0.98310673	0.8728522	0.9110729	0.991771	0.9918052	0.9887426	0.8047906	0.99002695	0.9913817	0.8484393
0.0	0.95355356	0.9954496	0.9965634	0.987768	0.9997652	0.97135377	0.98852587	0.99824286	0.9973277	0.99685574
0.0	0.0051649497	0.0072704866	0.00064859824	0.0045904503	0.007520764	0.0059319376	0.0015199106	0.017397847	0.0034778456	0.0025058684
0.0	0.005399556	0.007151671	0.0005462546	0.0044342894	0.0080733895	0.0057740537	0.0012114795	0.017385894	0.004305124	0.0024705387
0.0	0.0040293327	0.005873365	0.00052634237	0.0038036178	0.0058075874	0.004789479	0.0011210723	0.012522094	0.0034778456	0.0020201816
0.0	0.009759966	0.015029896	0.00082000205	0.00649167	0.016860114	0.009380375	0.0018356092	0.026085332	0.0072307847	0.0034149967
0.0	0.9998211	0.9964935	0.9995834	0.9998293	0.9997906	0.9993519	0.9994122	0.9997781	0.99973065	0.998979
0.0	0.99898833	0.9975683	0.9991104	0.99951327	0.9993905	0.99976295	0.998615	0.99943966	0.9997131	0.9981188
0.0	0.9821831	0.9806372	0.970737	0.97987056	0.9697021	0.969185	0.97357893	0.9855559	0.9703955	0.99584574
0.0	0.9821831	0.9806372	0.970737	0.97987056	0.9697021	0.969185	0.97357893	0.9855559	0.9703955	0.99584574
0.0	0.9821831	0.9806372	0.970737	0.97987056	0.9697021	0.969185	0.97357893	0.9855559	0.9703955	0.99584574
0.0	0.9821831	0.9806372	0.970737	0.97987056	0.9697021	0.969185	0.97357893	0.9855559	0.9703955	0.99584574
0.0	0.9868798	0.4582627	0.96837866	0.95767075	0.98316437	0.8664889	0.8874695	0.941815	0.9823393	0.92383677
0.0	0.9902497	0.94972765	0.9855989	0.9898003	0.99813867	0.979086	0.85575706	0.99166006	0.99618053	0.95903736
0.0	0.999479	0.9997192	0.9999176	0.99994826	0.9999454	0.9999311	0.9998023	0.99985886	0.99992836	0.9993512
0.0	0.99898356	0.99944216	0.9997979	0.99989855	0.9998771	0.99983954	0.9995172	0.99954396	0.9998267	0.9982664
0.0	0.99868006	0.99343574	0.9972066	0.99818593	0.9990404	0.9987074	0.9802711	0.9982034	0.99875367	0.9976325
0.0	0.9821831	0.9806372	0.970737	0.97987056	0.9697021	0.969185	0.97357893	0.9855559	0.9703955	0.99584574
0.0	0.99306905	0.99737835	0.99530065	0.9995097	0.9996631	0.99817944	0.9991357	0.997851	0.9986609	0.998103
0.0	0.9821831	0.9806372	0.970737	0.97987056	0.9697021	0.969185	0.97357893	0.9855559	0.9703955	0.99584574
0.0	0.80203265	0.41441137	0.1026469	0.3957476	0.64987534	0.077821605	0.6365596	0.9835234	0.6979767	0.028860781
0.0	0.97386205	0.8489646	0.41695368	0.9168078	0.4438176	0.813973	0.6104503	0.68714666	0.9699681	0.92718047
0.0	0.97386205	0.8489645	0.41695368	0.9168078	0.44381756	0.81397295	0.6104504	0.68714666	0.9699681	0.92718047
0.0	0.8571902	0.80597734	0.56197315	0.95814914	0.83475995	0.88355434	0.7093311	0.9390503	0.9568596	0.80505925
0.0	0.99027973	0.87288934	0.94063336	0.9675146	0.99185354	0.7602606	0.9958305	0.99688005	0.99155384	0.98460454
0.0	0.99027973	0.87288934	0.94063336	0.9675146	0.99185354	0.7602606	0.9958305	0.99688005	0.99155384	0.98460454
0.0	0.9821831	0.9806372	0.970737	0.97987056	0.9697021	0.969185	0.97357893	0.9855559	0.9703955	0.99584574
0.0	0.0035269677	0.0025549291	0.02090462	0.009931808	0.013246274	0.020927817	0.039074246	0.010914567	0.08439685	0.0033733181
0.0	0.9821831	0.9806372	0.970737	0.97987056	0.9697021	0.969185	0.97357893	0.9855559	0.9703955	0.99584574
0.0	0.9821831	0.9806372	0.970737	0.97987056	0.9697021	0.969185	0.97357893	0.9855559	0.9703955	0.99584574
0.0	0.99979025	0.9959901	0.99942774	0.99979156	0.99974734	0.99929464	0.9991473	0.9997192	0.9996525	0.99867624
0.0	0.99979025	0.9959901	0.99942774	0.99979156	0.99974734	0.99929464	0.9991473	0.9997192	0.9996525	0.99867624
0.0	0.24768709	0.0036051152	0.970737	0.13026386	0.04680252	0.25686654	0.015399726	0.30185086	0.5391063	0.033676386
0.0	0.9821831	0.9806372	0.970737	0.97987056	0.9697021	0.969185	0.97357893	0.9855559	0.9703955	0.99584574
0.0	0.9995776	0.9971078	0.9984097	0.9997117	0.9997179	0.9996026	0.9957455	0.9996111	0.99966264	0.9940048
0.0	0.020886878	0.009173943	0.010022698	0.0028147576	0.121768065	0.020071998	0.0069279256	0.059683263	0.18467908	0.0050741383
0.0	0.0030004121	0.0018039579	0.001232955	0.0026824535	0.0021642467	0.002969359	0.008495267	0.003510946	0.013764784	0.00073615107
0.0	0.9821831	0.9806372	0.970737	0.97987056	0.9697021	0.969185	0.97357893	0.9855559	0.9703955	0.99584574
0.0	0.9821831	0.9806372	0.970737	0.97987056	0.9697021	0.969185	0.97357893	0.9855559	0.9703955	0.99584574
0.0	0.5083924	0.38040087	0.38786367	0.5787763	0.10598289	0.75252485	0.33232296	0.20493585	0.25539377	0.5636313
0.0	0.50839245	0.38040078	0.38786373	0.5787761	0.105982915	0.75252473	0.33232296	0.20493585	0.25539368	0.5636313
0.0	0.9997824	0.9957243	0.99942774	0.99979216	0.999749	0.99929655	0.9991221	0.9997118	0.9996495	0.99863166
0.0	0.9997824	0.9957243	0.99942774	0.99979216	0.999749	0.99929655	0.9991221	0.9997118	0.9996495	0.99863166
0.0	0.9821831	0.9806372	0.970737	0.97987056	0.9697021	0.969185	0.97357893	0.9855559	0.9703955	0.99584574
0.0	0.9999963	0.99984336	0.9999713	0.9999957	0.999995	0.9999852	0.99997056	0.99999094	0.9999918	0.99998045
0.0	0.13576373	0.02018408	0.15286481	0.29195613	0.09231736	0.15715255	0.07419316	0.07341352	0.13991432	0.085417375
0.0	0.9821831	0.9806372	0.970737	0.97987056	0.9697021	0.969185	0.97357893	0.9855559	0.9703955	0.99584574
0.0	0.999311	0.99863094	0.99969304	0.9997292	0.99978393	0.9992955	0.9979367	0.99953747	0.9993598	0.9984875
0.0	0.9821831	0.9806372	0.970737	0.97987056	0.9697021	0.969185	0.97357893	0.9855559	0.9703955	0.99584574
0.0	0.9821831	0.9806372	0.970737	0.97987056	0.9697021	0.969185	0.97357893	0.9855559	0.9703955	0.99584574
0.0	0.9821831	0.9806372	0.970737	0.97987056	0.9697021	0.969185	0.97357893	0.9855559	0.9703955	0.99584574
0.0	0.9821831	0.9806372	0.970737	0.97987056	0.9697021	0.969185	0.97357893	0.9855559	0.9703955	0.99584574
0.0	0.9821831	0.9806372	0.970737	0.97987056	0.9697021	0.969185	0.97357893	0.9855559	0.9703955	0.99584574
0.0	0.9821831	0.9806372	0.970737	0.97987056	0.9697021	0.969185	0.97357893	0.9855559	0.9703955	0.99584574
0.0	0.9821831	0.9806372	0.970737	0.97987056	0.9697021	0.969185	0.97357893	0.9855559	0.9703955	0.99584574
0.0	0.9821831	0.9806372	0.970737	0.97987056	0.9697021	0.969185	0.97357893	0.9855559	0.9703955	0.99584574
0.0	0.9821831	0.9806372	0.970737	0.97987056	0.9697021	0.969185	0.97357893	0.9855559	0.9703955	0.99584574
0.0	0.9821831	0.9806372	0.970737	0.97987056	0.9697021	0.969185	0.97357893	0.9855559	0.9703955	0.99584574
0.0	0.9821831	0.9806372	0.970737	0.97987056	0.9697021	0.969185	0.97357893	0.9855559	0.9703955	0.99584574
0.0	0.9821831	0.9806372	0.970737	0.97987056	0.9697021	0.969185	0.97357893	0.9855559	0.9703955	0.99584574
0.0	0.9821831	0.9806372	0.970737	0.97987056	0.9697021	0.969185	0.97357893	0.9855559	0.9703955	0.99584574
0.0	0.9821831	0.9806372	0.970737	0.97987056	0.9697021	0.969185	0.97357893	0.9855559	0.9703955	0.99584574
0.0	0.9821831	0.9806372	0.970737	0.97987056	0.9697021	0.969185	0.97357893	0.9855559	0.9703955	0.99584574
0.0	0.9821831	0.9806372	0.970737	0.97987056	0.9697021	0.969185	0.97357893	0.9855559	0.9703955	0.99584574
0.0	0.9821831	0.9806372	0.970737	0.97987056	0.9697021	0.969185	0.97357893	0.9855559	0.9703955	0.99584574
0.0	0.9821831	0.9806372	0.970737	0.97987056	0.9697021	0.969185	0.97357893	0.9855559	0.9703955	0.99584574
0.0	0.9821831	0.9806372	0.970737	0.97987056	0.9697021	0.969185	0.97357893	0.9855559	0.9703955	0.99584574
0.0	0.6775442	0.3183534	0.53866035	0.3694918	0.83157444	0.78795433	0.07961783	0.7286764	0.7918012	0.35039756
0.0	0.98744375	0.43665177	0.96185887	0.9190347	0.9802714	0.8494924	0.6972792	0.915781	0.97882986	0.91062844
0.0	0.9821831	0.9806372	0.970737	0.97987056	0.9697021	0.969185	0.97357893	0.9855559	0.9703955	0.99584574
0.0	0.00025012236	0.0015517524	0.0015529328	0.0019685454	0.0026241902	0.0002325717	0.0003182792	0.0011580582	0.0004520075	0.0015803938
0.0	0.99824154	0.90361494	0.99663144	0.99761176	0.99905497	0.99260676	0.9835242	0.9942194	0.9938139	0.9902284
0.0	0.0009754295	0.0012281706	0.0024605128	0.010974012	0.00056524767	0.002072178	0.00043576077	0.0016433054	0.0050625103	0.00062627386
0.0	0.58734345	0.8392257	0.8673173	0.9632166	0.9812619	0.9053781	0.4065265	0.8871427	0.96405023	0.6008281
0.0	0.5873435	0.8392257	0.8673173	0.9632166	0.9812619	0.9053781	0.4065265	0.8871427	0.9640501	0.6008281
0.0	0.99903727	0.9981659	0.9995969	0.9997867	0.99956423	0.99918085	0.9989202	0.99954706	0.99953485	0.99871516
0.0	0.99903727	0.9981659	0.9995969	0.9997867	0.99956423	0.99918085	0.9989202	0.99954706	0.99953485	0.99871516
0.0	0.58734345	0.8392257	0.8673174	0.9632166	0.9812619	0.9053781	0.4065266	0.8871427	0.96405023	0.6008281
0.0	0.5873434	0.8392257	0.8673173	0.9632166	0.9812619	0.9053781	0.4065266	0.88714284	0.9640501	0.6008281
0.0	0.9997627	0.99112517	0.99861705	0.9996661	0.9997738	0.9988896	0.997189	0.99912614	0.99958295	0.9978409
0.0	0.9997627	0.99112517	0.99861705	0.9996661	0.9997738	0.9988896	0.997189	0.99912614	0.99958295	0.9978409
0.0	0.9972868	0.99298745	0.99894494	0.9992318	0.99862516	0.9987702	0.98682725	0.99910563	0.9989241	0.9961778
0.0	0.9972868	0.99298745	0.99894494	0.9992318	0.99862516	0.9987702	0.98682725	0.99910563	0.9989241	0.9961778
0.0	0.4306137	0.46672434	0.5107785	0.7738912	0.8947974	0.7033295	0.13426317	0.7537008	0.8017853	0.2791501
0.0	0.4306138	0.46672434	0.5107785	0.7738912	0.8947974	0.7033295	0.13426317	0.7537008	0.8017853	0.27915013
0.0	0.99927527	0.9971992	0.99928206	0.99953556	0.99982834	0.9990231	0.99849284	0.99957484	0.9995259	0.99768186
0.0	0.002765111	0.9806372	0.0343897	0.08628117	0.013351253	0.0098337	0.00047384822	0.0055202344	0.008329837	0.0088059595
0.0	0.9978557	0.9127062	0.8853733	0.07959429	0.9908793	0.7262136	0.99973553	0.12429383	0.96327144	0.55816007
0.0	0.9821831	0.9806372	0.970737	0.97987056	0.9697021	0.969185	0.97357893	0.9855559	0.9703955	0.99584574
0.0	0.99981326	0.99647224	0.9994936	0.9998172	0.9998073	0.9994153	0.9994692	0.9997776	0.9997266	0.99910873
0.0	0.98786503	0.092024654	0.64721423	0.95366865	0.94600815	0.34197733	0.9833839	0.9924954	0.012753638	0.9454222
0.0	0.0017145739	0.0019559704	0.0053815115	0.045498017	0.0036717956	0.028951654	0.017591018	0.05151373	0.03766606	0.011695015
0.0	0.001298799	0.0007685401	0.0046895035	0.008504132	0.009246527	0.008873388	0.0037016883	0.0039251815	0.028336463	0.0016299372
0.0	0.3148234	0.006319432	0.018841803	0.21429433	0.024548627	0.077834316	0.03024553	0.20639151	0.25230694	0.01433664
0.0	0.0017145739	0.0019559704	0.0053815115	0.045498032	0.003671794	0.028951654	0.017591018	0.05151373	0.03766606	0.011695015
0.0	0.0017145739	0.0019559704	0.0053815115	0.045498017	0.0036717956	0.028951654	0.017591018	0.05151373	0.03766606	0.011695015
0.0	0.0017145739	0.0019559704	0.0053815115	0.045498032	0.0036717956	0.028951654	0.017591018	0.051513743	0.03766606	0.011695015
0.0	0.0017145739	0.0019559704	0.0053815143	0.045498017	0.0036717956	0.028951654	0.017591018	0.051513743	0.03766606	0.011695015
0.0	0.0017145739	0.0019559704	0.0053815143	0.045498017	0.0036717956	0.028951654	0.017591018	0.05151373	0.03766606	0.011695015
0.0	0.0017145739	0.0019559704	0.0053815143	0.04549804	0.003671794	0.028951662	0.017591018	0.05151373	0.03766606	0.011695015
0.0	0.0017145739	0.0019559704	0.0053815143	0.045498017	0.0036717956	0.028951654	0.017591018	0.051513743	0.03766606	0.011695015
0.0	0.21739544	0.07884014	0.19914429	0.28214052	0.12590885	0.30872294	0.05567321	0.4982531	0.68280303	0.07030505
0.0	0.0032975962	0.0008505548	0.007799333	0.008626385	0.024769101	0.021638004	0.01592587	0.035425946	0.04881979	0.0025021394
0.0	0.0032975946	0.0008505548	0.007799333	0.008626388	0.024769105	0.021637993	0.01592587	0.035425946	0.04881979	0.0025021383
0.0	0.0032975979	0.0008505548	0.007799333	0.008626388	0.024769105	0.021638004	0.01592587	0.035425946	0.04881977	0.0025021394
0.0	0.003449479	0.0013732845	0.020844106	0.0446365	0.030267727	0.03389038	0.00940894	0.007812599	0.066464335	0.0050930846
0.0	0.0019676012	0.0016523785	0.011892257	0.011698896	0.017387165	0.021268172	0.0037785822	0.0074159866	0.044163167	0.0033288668
0.0	0.0012987982	0.0007685401	0.0046895035	0.008504127	0.009246519	0.008873393	0.0037016883	0.0039251796	0.028336463	0.0016299372
0.0	0.0019676012	0.0016523785	0.011892257	0.011698896	0.017387165	0.021268167	0.0037785822	0.0074159866	0.044163167	0.0033288684
0.0	0.0012987982	0.0007685397	0.0046895035	0.008504127	0.009246523	0.008873393	0.0037016883	0.0039251796	0.028336463	0.0016299372
0.0	0.003449479	0.0013732845	0.020844106	0.0446365	0.03026772	0.03389038	0.009408944	0.007812599	0.066464305	0.0050930846
0.0	0.0019676012	0.0016523785	0.011892257	0.011698896	0.017387165	0.021268178	0.0037785822	0.0074159866	0.044163167	0.0033288684
0.0	0.0012987982	0.0007685397	0.0046895035	0.008504127	0.009246519	0.008873393	0.0037016883	0.0039251796	0.028336463	0.0016299372
0.0	0.001298799	0.0007685401	0.0046895035	0.008504132	0.009246527	0.008873388	0.0037016883	0.0039251815	0.028336463	0.0016299372
0.0	0.001298799	0.0007685401	0.0046895035	0.008504132	0.009246527	0.008873388	0.0037016862	0.0039251796	0.028336463	0.0016299372
0.0	0.003449479	0.0013732845	0.020844106	0.0446365	0.03026772	0.03389038	0.009408944	0.007812595	0.06646429	0.0050930846
0.0	0.0019676012	0.0016523785	0.011892257	0.011698896	0.017387165	0.021268167	0.0037785822	0.0074159866	0.044163167	0.0033288684
0.0	0.0012987982	0.0007685397	0.0046895035	0.008504127	0.009246519	0.008873393	0.0037016883	0.0039251796	0.028336463	0.0016299372
0.0	0.003449479	0.0013732845	0.020844106	0.0446365	0.030267714	0.03389038	0.009408944	0.007812595	0.066464305	0.0050930846
0.0	0.0019676012	0.0016523777	0.011892257	0.011698896	0.017387165	0.021268178	0.0037785822	0.0074159834	0.044163167	0.0033288684
0.0	0.001298799	0.0007685401	0.0046895035	0.008504132	0.009246527	0.008873388	0.0037016883	0.0039251815	0.028336463	0.0016299372
0.0	0.001298799	0.0007685401	0.0046895035	0.008504132	0.009246527	0.008873388	0.0037016883	0.0039251815	0.028336463	0.0016299372
0.0	0.0019676012	0.0016523785	0.011892257	0.011698896	0.017387165	0.021268178	0.0037785822	0.0074159866	0.044163167	0.0033288684
0.0	0.0012987982	0.0007685401	0.0046895035	0.008504127	0.009246519	0.008873393	0.0037016883	0.0039251796	0.028336463	0.0016299372
0.0	0.0019676012	0.0016523777	0.011892257	0.011698896	0.017387165	0.021268167	0.0037785822	0.0074159866	0.044163167	0.0033288684
0.0	0.0012987982	0.0007685397	0.0046895035	0.008504127	0.009246523	0.008873393	0.0037016883	0.0039251796	0.028336463	0.0016299372
0.0	0.0019676012	0.0016523785	0.011892257	0.011698896	0.017387165	0.021268178	0.0037785822	0.0074159834	0.044163167	0.0033288684
0.0	0.0012987982	0.0007685397	0.0046895035	0.008504127	0.009246523	0.008873393	0.0037016883	0.0039251796	0.028336463	0.0016299372
0.0	0.001298799	0.0007685401	0.0046895035	0.008504132	0.009246527	0.008873393	0.0037016862	0.0039251796	0.028336463	0.0016299372
0.0	0.001298799	0.0007685401	0.0046895035	0.008504132	0.009246527	0.008873393	0.0037016862	0.0039251815	0.028336463	0.0016299372
0.0	0.0032975946	0.00085055514	0.007799333	0.008626388	0.024769094	0.021637993	0.01592587	0.035425946	0.04881979	0.0025021394
0.0	0.0019676012	0.0016523777	0.011892257	0.011698896	0.017387165	0.021268178	0.0037785822	0.0074159834	0.044163167	0.0033288684
0.0	0.0012987982	0.0007685401	0.0046895035	0.008504127	0.009246523	0.008873393	0.0037016883	0.0039251796	0.028336463	0.0016299372
0.0	0.0012987982	0.0007685397	0.0046895035	0.008504127	0.009246523	0.008873393	0.0037016883	0.0039251796	0.028336463	0.0016299372
0.0	0.001298799	0.0007685401	0.0046895035	0.008504132	0.009246527	0.008873388	0.0037016862	0.0039251815	0.028336463	0.0016299372
0.0	0.001298799	0.0007685401	0.0046895035	0.008504132	0.009246527	0.008873388	0.0037016883	0.0039251815	0.028336463	0.0016299372
0.0	0.001298799	0.0007685401	0.0046895035	0.008504132	0.009246527	0.008873393	0.0037016883	0.0039251815	0.028336463	0.0016299372
0.0	0.001298799	0.0007685401	0.0046895035	0.008504132	0.009246527	0.008873393	0.0037016883	0.0039251796	0.028336463	0.0016299372
0.0	0.0012987982	0.0007685401	0.0046895035	0.008504127	0.009246523	0.008873393	0.0037016883	0.0039251796	0.028336463	0.0016299372
0.0	0.011844606	0.0045666015	0.2176671	0.4201082	0.23564117	0.10526469	0.6449222	0.89704484	0.24543141	0.5074885
0.0	0.10931791	0.08205888	0.39868993	0.7141667	0.09819052	0.13677816	0.13006064	0.9833825	0.9228693	0.06747688
0.0	0.0025269806	0.0033276994	0.1300598	0.2332752	0.039369147	0.056967508	0.6001948	0.44841418	0.09499903	0.3827815
0.0	0.020984799	0.0010426993	0.026249055	0.020837143	0.009983216	0.020111278	0.006083704	0.0049072797	0.053349603	0.0017038032
0.0	0.020984808	0.0010426993	0.026249055	0.020837143	0.009983216	0.020111283	0.006083704	0.0049072797	0.053349603	0.0017038025
0.0	0.0035168417	0.0010068461	0.0101128975	0.009231259	0.009468095	0.01120973	0.0041630226	0.0043672663	0.042719673	0.004377026
0.0	0.0034751578	0.0013153846	0.015728515	0.042371932	0.045547485	0.047351338	0.029162966	0.05493683	0.13994151	0.003356358
0.0	0.0018081821	0.0009399372	0.0128052905	0.025048973	0.011157563	0.016732523	0.006179669	0.004939253	0.07756373	0.0031790289
0.0	0.001808184	0.0009399372	0.0128052905	0.025048973	0.011157557	0.016732523	0.006179666	0.004939253	0.07756373	0.0031790289
0.0	0.0032975979	0.0008505548	0.007799333	0.008626388	0.024769105	0.021638008	0.01592587	0.035425946	0.04881979	0.0025021394
0.0	0.0012987982	0.0007685397	0.0046895035	0.008504127	0.009246519	0.008873393	0.0037016883	0.0039251796	0.028336463	0.0016299372
0.0	0.0012987982	0.0007685397	0.0046895035	0.008504127	0.009246519	0.008873393	0.0037016883	0.0039251796	0.028336463	0.0016299372
0.0	0.001298799	0.0007685401	0.0046895035	0.008504132	0.009246527	0.008873393	0.0037016862	0.0039251796	0.028336463	0.0016299372
0.0	0.0012987982	0.0007685401	0.0046895035	0.008504127	0.009246519	0.008873393	0.0037016883	0.0039251796	0.028336463	0.0016299372
0.0	0.003136775	0.0014751344	0.018217573	0.008951638	0.012619904	0.005905336	0.009860707	0.013082527	0.05365277	0.0023413228
0.0	0.0034862293	0.0016267542	0.018824078	0.023631057	0.013351354	0.03879099	0.0130585255	0.0057285028	0.04990324	0.005705074
0.0	0.0019676012	0.0016523785	0.011892257	0.011698896	0.017387165	0.021268178	0.0037785822	0.0074159866	0.044163167	0.0033288668
0.0	0.0032975979	0.0008505548	0.007799333	0.008626388	0.024769094	0.021638004	0.01592587	0.035425946	0.048819803	0.0025021394
0.0	0.0012987982	0.0007685397	0.0046895035	0.008504127	0.009246519	0.008873393	0.0037016883	0.0039251796	0.028336463	0.0016299372
0.0	0.001298799	0.0007685401	0.0046895035	0.008504132	0.009246527	0.008873393	0.0037016883	0.0039251815	0.028336463	0.0016299372
0.0	0.0012987982	0.0007685401	0.0046895035	0.008504127	0.009246523	0.008873393	0.0037016883	0.0039251796	0.028336463	0.0016299372
0.0	0.0031367736	0.0014751344	0.018217573	0.008951638	0.012619904	0.005905336	0.009860707	0.013082527	0.05365277	0.0023413228
0.0	0.0034862293	0.0016267542	0.018824078	0.023631057	0.013351354	0.03879099	0.013058531	0.0057285028	0.049903218	0.0057050767
0.0	0.0019676012	0.0016523785	0.011892257	0.011698896	0.017387165	0.021268178	0.0037785822	0.0074159834	0.044163167	0.0033288684
0.0	0.0032975962	0.0008505543	0.007799333	0.008626388	0.024769094	0.021638004	0.01592587	0.035425946	0.04881979	0.0025021394
0.0	0.0012987982	0.0007685401	0.0046895035	0.008504127	0.009246519	0.008873393	0.0037016883	0.0039251796	0.028336463	0.0016299372
0.0	0.0046408745	0.0007573453	0.014078577	0.016073287	0.024798444	0.018886631	0.0037652007	0.0087686	0.048401147	0.0017759841
0.0	0.004640872	0.00075734605	0.014078577	0.016073287	0.02479845	0.018886635	0.0037652007	0.008768605	0.048401162	0.0017759856
0.0	0.25211954	0.006645594	0.38271773	0.061861403	0.38468355	0.057382017	0.27619803	0.18316446	0.277666	0.08339283
0.0	0.019149533	0.0016238063	0.050015885	0.051896453	0.04012925	0.08621387	0.014229834	0.014727568	0.107918635	0.0073972214
0.0	0.007057661	0.0016268612	0.037512045	0.025650267	0.031764172	0.04353238	0.0055319318	0.021962855	0.080547184	0.0039054987
0.0	0.008086078	0.0011368304	0.01768065	0.017799744	0.095697775	0.055661958	0.0204616	0.092214994	0.10304	0.0033761277
0.0	0.004640872	0.0007573453	0.014078577	0.016073287	0.024798436	0.018886631	0.0037652007	0.008768605	0.048401162	0.0017759856
0.0	0.0046408745	0.00075734605	0.014078577	0.016073287	0.02479845	0.018886635	0.0037652007	0.008768605	0.048401147	0.0017759856
0.0	0.0012987982	0.0007685397	0.0046895035	0.008504127	0.009246519	0.008873393	0.0037016883	0.0039251796	0.028336463	0.0016299372
0.0	0.001464852	0.00086038274	0.011095047	0.011128723	0.009288777	0.010524478	0.004502642	0.004571095	0.042985555	0.0023347605
0.0	0.001464852	0.00086038274	0.011095047	0.011128728	0.009288777	0.010524472	0.0045026396	0.004571097	0.042985562	0.0023347593
0.0	0.004219449	0.0018231396	0.03872322	0.0107891215	0.013623521	0.0083962865	0.015562214	0.01710716	0.07007991	0.0038485222
0.0	0.19282521	0.006800062	0.4782042	0.21742558	0.06969416	0.48083517	0.10125003	0.024250612	0.60791254	0.1093131
0.0	0.002269419	0.0017953303	0.027892856	0.018386077	0.017067838	0.030141892	0.006844063	0.010051049	0.057489585	0.005559908
0.0	0.0027830047	0.0012139203	0.013695956	0.014184536	0.033555653	0.029309632	0.024816703	0.047731105	0.09235269	0.0039165383
0.0	0.001464852	0.00086038274	0.011095042	0.011128723	0.009288777	0.010524478	0.004502642	0.004571097	0.042985555	0.0023347582
0.0	0.001298799	0.0007685401	0.0046895035	0.008504132	0.009246527	0.008873388	0.0037016883	0.0039251815	0.028336463	0.0016299372
0.0	0.0012987982	0.0007685401	0.0046895035	0.008504127	0.009246523	0.008873393	0.0037016883	0.0039251796	0.028336463	0.0016299372
0.0	0.003136772	0.0014751344	0.01821757	0.008951638	0.012619904	0.005905333	0.009860703	0.013082527	0.05365277	0.0023413228
0.0	0.0034862307	0.0016267542	0.018824065	0.023631068	0.013351354	0.038790997	0.013058531	0.0057285028	0.04990324	0.005705074
0.0	0.0019676012	0.0016523785	0.011892257	0.011698896	0.01738718	0.021268178	0.0037785822	0.0074159866	0.044163167	0.0033288668
0.0	0.0012987982	0.0007685401	0.0046895035	0.008504127	0.009246523	0.008873393	0.0037016883	0.0039251796	0.028336463	0.0016299372
0.0	0.020984802	0.0010426993	0.02624905	0.020837154	0.009983216	0.020111274	0.006083704	0.0049072774	0.053349588	0.0017038016
0.0	0.020984799	0.0010426998	0.026249055	0.020837143	0.009983216	0.020111274	0.006083704	0.0049072797	0.053349614	0.0017038032
0.0	0.056970313	0.0024025205	0.090933114	0.019755732	0.018724497	0.012626352	0.015370608	0.019930167	0.08360347	0.0026391891
0.0	0.08602403	0.0013883613	0.08040325	0.07262811	0.01869571	0.08252916	0.019640373	0.007972121	0.123133436	0.006836664
0.0	0.028150894	0.0022895248	0.0668194	0.03712042	0.016698947	0.04966065	0.0077434005	0.011821305	0.072515115	0.003421696
0.0	0.5649311	0.0059982655	0.27819034	0.11500038	0.2841646	0.41650462	0.28184018	0.6429452	0.5514667	0.025534632
0.0	0.020984808	0.0010426993	0.026249055	0.020837143	0.009983216	0.020111278	0.006083704	0.0049072797	0.053349603	0.0017038025
0.0	0.0035168382	0.0010068455	0.010112887	0.009231251	0.0094681	0.0112097245	0.0041630226	0.0043672663	0.042719644	0.004377022
0.0	0.0035168417	0.0010068455	0.010112887	0.009231259	0.0094681	0.01120973	0.0041630245	0.0043672663	0.042719673	0.004377026
0.0	0.010788255	0.002291834	0.042566877	0.01024733	0.013990366	0.008536014	0.012342027	0.017070958	0.06268541	0.0066867704
0.0	0.0142441895	0.0016500155	0.0386234	0.029307876	0.016200317	0.048826613	0.013770003	0.0071777655	0.0943801	0.017041244
0.0	0.0054116407	0.0021787903	0.026560314	0.015381878	0.019566927	0.029155353	0.0058240225	0.009537681	0.048924476	0.009040826
0.0	0.005674028	0.0013268902	0.015104005	0.010865469	0.030702213	0.030500636	0.02022784	0.04602225	0.0925461	0.0043203044
0.0	0.17151204	0.005436232	0.2872556	0.01312518	0.05169805	0.12454657	0.07349472	0.064721376	0.2786665	0.10717807
0.0	0.00025060144	0.00085512706	0.00036308434	0.00112558	0.0009367464	0.00017742357	0.00016175635	0.000720656	0.00020903311	0.0013184388
0.0	0.00024255617	0.0012991113	0.00034901293	0.0010565716	0.00094562944	0.00015004515	0.00016824735	0.0007030935	0.00017785431	0.0015452479
0.0	0.973117	0.5730744	0.8870899	0.9613331	0.99426514	0.98041314	0.9601586	0.9937662	0.9941816	0.9578917
0.0	0.9821831	0.9806372	0.970737	0.97987056	0.9697021	0.969185	0.97357893	0.9855559	0.9703955	0.99584574
0.0	0.9821831	0.9806372	0.970737	0.97987056	0.9697021	0.969185	0.97357893	0.9855559	0.9703955	0.99584574
0.0	0.9821831	0.9806372	0.970737	0.97987056	0.9697021	0.969185	0.97357893	0.9855559	0.9703955	0.99584574
0.0	0.9821831	0.9806372	0.970737	0.97987056	0.9697021	0.969185	0.97357893	0.9855559	0.9703955	0.99584574
0.0	0.9821831	0.9806372	0.970737	0.97987056	0.9697021	0.969185	0.97357893	0.9855559	0.9703955	0.99584574
0.0	0.9998153	0.092024654	0.64721423	0.99824893	0.999984	0.9903009	0.9998646	0.9982304	0.012753638	0.99567187
0.0	0.9993641	0.99901927	0.9955577	0.99995923	0.999894	0.9999753	0.9993407	0.99978036	0.99980754	0.99982834
0.0	0.9821831	0.9806372	0.970737	0.97987056	0.9697021	0.969185	0.97357893	0.9855559	0.9703955	0.99584574
0.0	0.9821831	0.9806372	0.970737	0.97987056	0.9697021	0.969185	0.97357893	0.9855559	0.9703955	0.99584574
[truncated: 18,776 more rows]
