# Supplementary material for: Teasing out missing reactions in genome-scale metabolic networks through hypergraph learning
Source: Nat Commun. 2023 Apr 25;14:2375. doi: 10.1038/s41467-023-38110-7 (PMC10130184; doi:10.1038/s41467-023-38110-7)
Supplement: Supplementary file 4 — Source Data [file 41467_2023_38110_MOESM4_ESM.zip › Source Data/Figure 2/j-m/iZ_1308_nhp.csv]

	0	0.1	0.1.1	0.1.1.1	0.1.1.1.1	0.1.1.1.1.1	0.1.1.1.1.1.1	0.1.1.1.1.1.1.1	0.1.1.1.1.1.1.1.1	0
1.0	0.63088346	0.01875673	0.06527497	0.58840215	0.5669715	0.58367765	0.59186673	0.00027509467	0.051977795	0.29644948
1.0	0.5848476	0.59017336	0.57375824	0.5992156	0.56505364	0.58235514	0.5929249	0.576261	0.057410195	0.57002175
1.0	0.59093875	0.5879277	0.5799302	0.5899064	0.5722876	0.012415421	0.5916689	0.5759191	0.5888938	0.56625
1.0	0.5841414	0.5874509	0.5726396	0.09971865	0.054931622	0.576313	0.5900889	0.5834607	0.7596464	0.5707977
1.0	0.58539796	0.00794753	0.015336842	0.5996108	0.57070684	0.5742169	0.5909771	0.58245564	0.5918645	0.5670449
1.0	0.071984954	0.580964	0.5732988	0.59827685	0.10987348	0.5820909	0.00041141667	0.6189666	0.5912953	0.5692961
1.0	0.591846	0.010798616	6.272228e-05	0.5884916	0.56819516	0.5772907	0.582302	0.57505107	0.5979287	0.021001656
1.0	0.59210116	0.03546812	0.52579045	0.048540372	0.5674254	0.02750044	0.593122	0.07042653	0.5970265	0.56792825
1.0	0.64598596	0.5871678	0.013335558	0.5976371	0.5650987	0.5760864	0.030094964	0.5841388	0.5973209	0.56810594
1.0	0.58459014	0.5816997	0.57340354	0.04253601	0.06925747	0.57734334	0.5837867	0.57324904	0.037564795	0.04692272
1.0	0.5886068	0.00031298533	0.5725355	0.5897846	0.56449175	0.58406144	0.116319165	0.58168447	0.59076923	0.06236634
1.0	0.05092692	0.5883564	0.5731583	0.59753907	0.18409364	0.57781196	0.5325712	0.5835484	0.59016556	0.26560044
1.0	0.5903944	0.5818794	0.013962765	0.18385023	0.56844985	0.5722528	0.58400387	0.58394945	0.59225214	0.022874046
1.0	0.5851082	0.59388095	0.57361245	0.5969089	0.5629299	0.5735482	0.59087497	0.5767045	0.6003465	0.5675715
1.0	0.58419067	0.5842393	0.0037259718	0.5858446	0.5464851	0.03997257	0.04692863	0.041584317	0.60270923	0.56789875
1.0	0.59025234	0.581942	0.5717741	0.5890767	0.56706905	0.5838381	0.5923023	0.5766755	0.5871489	0.024283232
1.0	0.5854167	0.00637258	0.010445806	0.598713	0.5633309	0.57351303	0.59068966	0.31347156	0.58846265	0.031038826
1.0	0.5847165	0.5809784	0.5814687	0.07898938	0.56866795	0.5847901	0.06612647	0.5800127	0.6002855	0.57431644
1.0	0.5881822	0.58149207	0.5782661	0.079603195	0.117983796	0.02432217	0.11490113	0.5834021	0.5995372	0.022318922
1.0	0.58443475	0.691983	0.5797484	0.029392576	0.5722501	0.5834493	0.5930665	0.58289534	0.59882087	0.042400837
1.0	0.5914298	0.58666116	0.578583	0.74469805	0.56818855	0.03231362	0.15464696	0.5846236	0.59027123	0.5670117
1.0	0.5929424	0.5835176	0.55187815	0.5986914	0.063022904	0.5553197	0.59205353	0.037914615	0.5905543	0.023857716
1.0	0.59150124	0.5876494	0.5748906	0.5963569	0.57054865	0.57446027	0.000112220936	0.65758026	0.6026672	0.57473314
1.0	0.5918093	0.01215937	0.5713091	0.5899003	0.5799951	0.58632123	0.71563894	0.031275522	0.5980899	0.56699383
1.0	0.5904514	0.58281267	0.57975763	0.036022536	0.5696695	0.57384515	0.08977325	0.57440495	0.58881134	0.046293512
1.0	0.5926854	0.57710654	0.00020874233	0.0002379552	0.56386584	0.57341295	0.58353055	0.5858994	0.5897157	0.5730527
1.0	0.19744772	0.59015995	0.57299465	0.5946537	0.5716909	0.57365924	0.5901518	0.5805457	0.0005909979	0.03261377
1.0	0.58651584	0.5884728	0.5731576	0.03084526	0.56494135	0.03735131	0.047283944	0.5831435	0.59228283	0.552625
1.0	0.5908255	0.5830403	0.5814244	0.5907869	0.56432	0.00020727034	0.08670994	0.5760602	0.9726988	0.56641304
1.0	0.5840081	0.58243895	0.5760298	0.5988518	0.57088	0.037393246	0.59022	0.5749156	0.58836764	0.5674175
1.0	0.5847812	0.6612866	0.573512	0.5975993	0.47683796	0.58662844	0.58746535	0.04188756	0.58967596	0.56581527
1.0	0.5889745	0.5831821	0.57955617	0.59070975	0.56424797	0.12691174	0.59249336	0.58413	0.58683485	0.56687945
1.0	0.0011360402	0.0079634525	0.015357047	0.589599	0.023808219	0.006996023	0.58478683	0.57675797	0.5897717	0.56894505
1.0	0.5923074	0.5932265	0.5730568	0.5884011	0.5720107	0.5745812	0.592458	0.5771521	0.5995336	0.57014334
1.0	0.584487	0.59210324	0.5735554	0.59919935	0.5687559	0.5850783	0.09464568	0.57623756	0.11104945	0.5672952
1.0	0.5884963	0.579155	0.58020896	0.00067597977	0.8360405	0.57337844	0.5925346	0.57510716	0.59910315	0.575947
1.0	0.58459276	0.8066932	0.5720186	0.06582105	0.56575125	0.57386756	0.5831217	0.57677335	0.035114355	0.5664788
1.0	0.58645105	0.6381801	0.008316997	0.5879631	8.162301e-05	0.57419634	0.5857563	0.58399934	0.589376	0.57474667
1.0	0.58940667	0.005651432	0.5720053	0.5998136	0.5687893	0.57430416	0.032179292	0.07426969	0.1851169	0.5678109
1.0	0.5832721	0.5821868	0.008935383	0.59640366	0.8378323	0.020958062	0.59082896	0.5850232	0.5914905	0.049149334
1.0	0.5845075	0.017418327	0.031836882	0.5986065	0.56691784	0.5754551	0.5852554	0.5808667	0.6026412	0.56600773
1.0	0.58644515	0.58340544	0.5731799	0.5953399	0.56541455	0.5843337	0.59292364	0.57423776	0.5898526	0.56709623
1.0	0.58646655	0.04307008	0.5775287	0.5983303	0.5837151	0.58625495	0.59325516	0.5762666	0.58929324	0.5727923
1.0	0.5915093	0.5877284	0.5732554	0.5895172	0.56343865	0.029545525	0.59138167	0.57531446	0.60055244	0.56658727
1.0	0.584586	0.5828606	0.00020787376	0.5982798	0.5647918	0.696827	0.5851905	0.5785062	0.5896137	0.5693875
1.0	0.043819536	0.58903956	0.57983047	0.5890717	0.57071435	0.022896769	0.58605224	0.16892709	0.59176105	0.56778324
1.0	0.59017	0.58895266	0.011230203	0.5970156	0.5671954	0.5745407	0.6090627	0.5853598	0.5995673	0.56492823
1.0	0.58856815	0.9805345	0.58120555	0.5965978	0.5654754	0.57404566	0.5847347	0.5795444	0.5891665	0.035307117
1.0	0.5924612	0.59055704	0.0072697494	0.59169686	0.56335074	0.5843123	0.5939902	0.576554	0.6016884	0.56740296
1.0	0.05298169	0.5869811	0.009592866	0.5925117	0.001001742	0.09235104	0.58410215	0.71636295	0.09958389	0.5736292
1.0	0.58544147	0.0068942853	0.57291603	0.0029738573	0.12169269	0.5744509	0.58433676	0.5831424	0.5899235	0.5655147
1.0	0.59108037	0.58249605	0.57470834	0.5912558	0.5650517	0.5805211	0.5841802	0.17079096	5.0757084e-05	0.5666607
1.0	0.14902562	0.0072028013	0.5809524	0.5979451	0.56909126	0.58286756	0.1470956	0.911568	0.5918174	0.5676409
1.0	0.5860441	0.5795001	0.57411855	0.593757	0.5726486	0.025103666	0.8269117	0.076434	0.5881779	0.5687608
1.0	0.58547807	0.58062094	0.57668865	0.94988173	0.56353724	0.5883986	0.59094745	0.57957405	0.59013903	0.5722904
1.0	0.58654934	0.5835684	0.5728262	0.5969877	0.56638443	0.022619188	0.5851714	0.5739182	0.010391604	0.56652385
1.0	0.05743041	0.58422416	0.5722392	0.031346604	0.56563586	0.5823287	0.58568877	0.58439714	0.60030913	0.13975997
1.0	0.58867174	0.5826506	0.016353454	0.5972579	0.56665194	0.022040838	0.59305394	0.57652533	0.5903121	0.5731676
1.0	0.58401823	0.9396521	0.5791448	0.58962125	0.5675619	0.02356287	0.58495575	0.58355314	0.59047776	0.5724492
1.0	0.044275988	0.5879249	0.5739612	0.58984643	0.8362802	0.58707684	0.5879222	0.575323	0.6013326	0.5666817
1.0	0.59215444	0.58925027	0.5780742	0.5976569	0.047079757	0.019196313	0.58885807	0.58259755	0.58889186	0.5756963
1.0	0.056307286	0.58808416	0.57800084	0.5910741	0.5719379	0.5743569	0.077667855	0.5757701	3.1228523e-05	0.03954796
1.0	0.5852317	0.5826877	0.0175584	0.5940854	0.0001631282	0.5764088	0.58353174	0.58305496	0.10217532	0.56454355
1.0	0.00038900174	0.5810886	0.58022904	0.5903741	0.5647759	0.018243527	0.59386677	0.5784236	0.58977836	0.5472851
1.0	0.59087396	0.58422446	0.57211673	0.59111387	0.56438404	0.5766962	0.5834322	0.5757262	0.013288578	0.28438285
1.0	0.64840305	0.5827428	0.5802483	0.052306492	0.63611674	0.28368863	0.5839855	0.5754333	0.5899994	0.567385
1.0	0.5901506	0.58949625	0.57407707	0.744547	0.56475794	0.58204633	0.59134305	0.579331	0.5987745	0.5664696
1.0	0.11293432	0.5871319	0.57151526	0.5884804	0.028363694	0.583939	0.5848608	0.57385445	0.59957415	0.5669332
1.0	0.5844454	0.5882406	0.5790245	0.59606886	0.56853557	0.61322206	0.5909152	0.58221626	0.6016566	0.5745673
1.0	0.58546674	0.0058125206	0.5800669	0.5919505	0.5700334	0.57420313	0.5945444	0.056340497	7.362026e-05	0.035961255
1.0	0.59086096	0.5825872	0.5728419	0.60016394	0.5643964	0.57675534	0.59283465	0.053637147	0.60242	0.5760677
1.0	0.5847975	0.010121689	0.5735996	0.59077007	0.5667851	0.58194995	0.5912993	0.57571584	0.59004104	0.18757972
1.0	0.5850053	0.5793262	0.5747651	0.0004685261	0.56420547	0.574772	0.5903155	0.5827669	0.5991343	0.56839067
1.0	0.5851164	0.5829048	0.57212704	0.58960444	0.6664642	0.08169757	0.58625364	0.57712764	0.5896614	0.5759373
1.0	0.089129046	0.5818386	0.58065253	0.5885867	0.5650321	0.5747829	0.584062	0.81407017	0.58959913	0.56500167
1.0	0.5888167	0.8480946	3.7889506e-05	0.59704214	0.5663973	0.035833854	0.00040949075	0.77629566	0.59016895	0.56709486
1.0	0.5914582	0.58137953	0.5777191	0.5882627	0.5639707	0.5739731	0.58425754	0.5848781	0.029095497	0.5745659
1.0	0.5869833	0.58341026	0.5740148	0.6053697	0.56470376	0.57457334	0.5902292	0.5741943	0.18131204	0.5728106
1.0	0.5910807	0.5899259	0.57242066	0.6694263	0.56555897	0.5773719	0.5817431	0.5792834	0.58956736	0.5747304
1.0	0.096703425	0.31447592	0.5783041	0.5909261	0.565412	0.5852359	0.58548504	0.5763769	0.5980096	0.25388077
1.0	0.5894183	0.58087707	0.010781343	0.59959245	0.56533515	0.06393606	0.58371925	0.029504765	0.59766895	0.5670996
1.0	0.17595221	0.58310765	0.5730405	0.5948476	0.5691149	0.4719494	0.5933639	0.06125325	0.59348226	0.0574449
1.0	0.59009725	0.588622	0.5782266	0.5897092	0.57244015	0.58452785	0.584701	0.57644475	0.020992078	0.7311315
1.0	0.58935964	0.585142	0.008926596	0.599742	0.5704499	0.5779385	0.5872627	0.5783264	0.6000911	0.024795929
1.0	0.5886405	0.5819265	0.5815158	0.58986115	0.564408	0.57388365	0.59085923	0.13338599	0.5916541	0.57639134
1.0	0.58207583	0.58232355	0.57285047	0.5913661	0.5730699	0.001103701	0.58493847	0.57541794	0.60046303	0.5668214
1.0	0.6933126	0.57962525	0.578157	0.5970899	0.06587568	0.58186424	0.068900034	0.57958287	0.5995211	0.56585807
1.0	0.58589536	0.59048915	0.5725728	0.589536	0.5675915	0.5840248	0.58645093	0.574675	0.59918255	0.5681112
1.0	0.08966613	0.0023238622	0.009594094	0.59154916	0.05979033	0.5720961	0.58423394	0.57480615	0.18106525	0.57450956
1.0	0.58634096	0.5897954	0.5709081	0.37474298	0.56407005	0.582981	0.58474165	0.57733285	0.59377533	0.014146036
1.0	0.5911768	0.5895656	0.571993	0.5994245	0.56422067	0.024264298	0.5845912	0.5785076	0.0687341	0.56727517
1.0	0.5872446	0.010419296	0.5780216	0.59937537	0.56525457	0.03987406	0.5932339	0.082076736	0.5886682	0.5684077
1.0	0.5849286	0.58293724	0.01602459	0.5999699	0.5646385	0.14928405	0.5912536	0.6516774	0.6004335	0.5711178
1.0	0.59129965	0.86231124	0.57936555	0.59072065	0.28533044	0.5742941	0.58675545	0.5750326	0.111199036	0.5677793
1.0	0.59133554	0.011848932	0.5793269	0.5935879	0.5719002	0.5820297	0.57638603	0.57854867	0.5735886	0.5676689
1.0	0.59305024	0.5830107	0.5720934	0.5927451	0.57125694	0.5864569	0.58255553	0.5778451	0.6011467	0.5727891
1.0	0.59007984	0.5870696	0.57637435	0.58934534	0.57036364	0.5835897	0.594284	0.0657894	0.58815634	0.5735939
1.0	0.5856271	0.5923005	0.5783428	0.5899696	0.542366	0.5835012	0.5842136	0.58051485	3.5525984e-05	0.56530994
1.0	0.591797	0.5870587	0.57511604	0.5922531	0.5655326	0.037622306	0.5893573	0.5759967	0.8162815	0.5668047
1.0	0.5848003	0.58881575	0.57260007	0.5950299	0.56696993	0.58249867	0.58531344	0.5748482	0.7518974	0.5683097
1.0	0.5859579	0.58258414	0.5780487	0.5904408	0.66088134	0.58397645	0.59103775	0.57778925	0.5887031	0.5673172
1.0	0.5847554	0.48869956	0.5732494	0.07420819	0.56562495	0.5831476	0.58538944	0.5824111	0.5880634	0.57494956
1.0	0.0011423419	0.0064646504	0.57942826	0.050037205	0.5720116	0.5732654	0.081180826	0.576898	0.5895581	0.5683414
1.0	0.22807737	0.5826801	0.572358	0.59093106	0.56549543	0.5745576	0.59330773	0.5822226	0.59012926	0.5687794
1.0	0.5899198	0.5842917	0.5765012	0.5970132	0.5726055	0.57273775	0.5926874	0.046677046	0.0621753	0.5758713
1.0	0.583629	0.59221864	0.5749712	0.5909123	0.57007253	0.57357657	0.5919128	0.5768508	0.5901865	0.5988364
1.0	0.58382964	0.5815239	0.5728294	0.59586173	0.56872916	0.57463604	0.13748252	0.6279517	0.02242187	0.57293254
1.0	0.58258826	0.5822045	0.016764255	0.5906775	0.569558	0.57183266	0.5847762	0.028052287	0.5997374	0.56690955
1.0	0.5846722	0.0056841923	0.007267799	0.5906234	0.56561416	0.57274026	0.5834257	0.5762681	0.081420526	0.56830424
1.0	0.044429053	0.5879707	0.57339185	0.0014438618	0.5652317	0.5826555	0.5859185	0.5734525	0.5930648	0.57351005
1.0	0.58552253	0.027644347	0.57575667	0.58818007	0.56435436	0.5833223	0.062768	0.06448201	0.17170626	0.31184345
1.0	0.5895463	0.024504457	0.5729625	0.5983178	0.11961173	0.5760519	0.048312582	0.5750934	0.5682428	0.03475626
1.0	0.5921214	0.012709778	0.010819745	0.5968947	0.56625426	0.036215704	0.5926884	0.58248574	0.60012686	0.15942256
1.0	0.5925088	0.58907706	0.5813681	0.591053	0.5721662	0.5863562	0.8271948	0.5761855	0.109142184	0.56638163
1.0	0.58570635	0.59050274	0.5798782	0.5890607	0.5702055	0.5816833	0.6870009	0.57614183	0.5907695	0.0002462176
1.0	0.5842779	0.38606262	0.5802556	0.59161437	0.5664503	0.57612747	0.58646995	0.57612807	0.5848983	0.57397306
1.0	0.5900942	0.5894425	0.58010876	0.5891802	0.56984794	0.58755726	0.58580863	0.57566583	0.6012265	0.56821007
1.0	0.6382699	0.75788033	0.579844	0.5960188	0.5667929	0.5771212	0.5833596	0.58406144	0.5981438	0.566101
1.0	0.080073535	0.589605	0.5729992	0.040631264	0.10873054	0.5843351	0.58611923	0.02411267	0.5983769	0.04017326
1.0	0.58544016	0.58769584	0.6021097	0.59931993	0.56641567	0.5870131	0.585112	0.5768403	0.5875014	0.56969285
1.0	0.58465177	0.5823463	0.5725901	0.593566	0.57294446	0.5851905	0.5911399	0.5847973	0.5903241	0.035682037
1.0	0.5834428	0.011851836	0.57805425	0.0316658	0.8378975	0.58182627	0.59020823	0.5763922	0.5881563	0.5669799
1.0	0.59017587	0.5846777	0.5720652	0.5899388	0.56494	0.5773984	0.58616686	0.58479524	0.032591134	0.58261365
1.0	0.103363335	0.5915824	0.5730561	0.58890504	0.565782	0.5845527	0.59245825	0.5757525	0.5891492	0.5735786
1.0	0.6545319	0.5858118	0.5761391	0.59738714	0.56536126	0.01118256	0.5845229	0.5852334	0.59931105	0.5671576
1.0	0.5839595	0.5901692	0.5722586	0.59570014	0.5643994	0.017008876	0.5912495	0.041902356	0.5900087	0.576145
1.0	0.072981656	0.58244574	0.010360125	0.66340375	0.072591685	0.03281587	0.58999217	0.5832537	0.5905658	0.17296565
1.0	0.5847879	0.70196265	0.5789227	0.59030265	0.5703567	0.5739039	0.5835907	0.5757141	0.588804	0.56673867
1.0	0.59133106	0.58903056	0.57130456	0.59560937	0.24328543	0.57393384	0.5840697	0.5768784	0.6022475	0.57453567
1.0	0.5902703	0.587703	0.5816064	0.068601616	0.5651618	0.5822104	0.5853437	0.5751056	0.5917872	0.5744866
1.0	0.583654	0.5861283	0.5769426	0.9498098	0.5687536	0.57209176	0.5916872	0.58354926	0.58968794	0.029545449
1.0	0.07009083	0.583115	0.57803637	0.59867847	8.67765e-05	0.58271956	0.5834973	0.5775011	0.58900803	0.5665707
1.0	0.58515	0.030957801	0.65741044	0.58894455	0.0677845	0.5761422	0.5835151	0.58249766	0.5875214	0.5737596
1.0	0.59087074	0.58244395	0.57750666	0.58712107	0.32372412	0.5771658	0.58481544	0.58364755	0.040399857	0.061827306
1.0	0.06970884	0.58358747	0.58084977	0.20170566	0.56987435	0.5733192	0.14720519	0.5821556	0.5905005	0.57523656
1.0	0.59041137	0.59299266	0.5757608	0.59050417	0.5699314	0.5819357	0.58435374	0.57861817	0.60021067	0.5659556
1.0	0.5908897	0.5831173	0.58157635	0.59146506	0.5704611	0.586608	0.58304286	0.00042910394	0.10404114	0.5640129
1.0	0.17022897	0.5813689	0.57359135	0.58980864	0.089053385	0.58414286	0.5939791	0.5782082	0.5895479	0.5681305
1.0	0.6168551	0.5818895	0.019694565	0.59752774	0.5716343	0.5843478	0.5849883	0.5771722	0.59066653	0.5669753
1.0	0.5849956	0.58622706	0.57168347	0.027907403	0.5649218	0.5863247	0.5844542	0.58179307	0.58965176	0.56625175
1.0	0.14103463	0.5882804	0.578776	0.5874258	0.57151973	0.5828483	0.59238696	0.009524352	0.5883552	0.5730058
1.0	0.040591896	0.5832952	0.5797359	0.5917069	0.5653621	0.012770076	0.5908502	0.582882	0.59259737	0.56680405
1.0	0.58678424	0.86247545	0.5724971	0.5919618	0.13631848	0.5733076	0.6658671	0.5772327	0.6024564	0.5742143
1.0	0.0011424816	0.5890884	0.5803961	0.1859409	0.56496173	0.5738287	0.07019246	0.5797634	0.59865195	0.57423985
1.0	0.5845243	0.5880822	0.57234114	0.5999981	0.021756569	0.010598424	0.07167265	0.58381766	0.59911305	0.5745717
1.0	0.0005992982	0.58691984	0.581041	0.59029347	0.56452584	0.5726545	0.059487127	0.17683302	0.5997994	0.56575996
1.0	0.58291084	0.57699174	0.5776204	0.5883724	0.5660386	0.57254887	0.5944618	0.5746384	0.013384818	0.5721393
1.0	0.58874035	0.59048164	0.574377	0.45771056	0.21261066	0.5827052	0.59302384	0.5765966	0.59131235	0.030353177
1.0	0.03402166	0.58271134	0.006507555	0.58760375	0.5726932	0.5816687	0.5845976	0.53591037	0.5923832	0.5667069
1.0	0.69131464	0.58699876	0.009660737	0.07410472	0.5626569	0.58063203	0.5841676	0.5738397	0.58892494	0.04646742
1.0	0.584609	0.59038997	0.013310391	0.026532691	0.24044774	0.57730925	0.5862685	0.010318263	0.58964384	0.5741799
1.0	0.6930846	0.5927429	0.5720003	0.04018256	0.56893426	0.5867206	0.586261	0.048625987	0.23019685	0.57172817
1.0	0.5909504	0.5814101	0.57972956	0.5964286	0.5657141	0.581976	0.592966	0.031829998	0.00022780903	0.56705976
1.0	0.08605381	0.5833956	0.57534796	0.9499455	0.5654361	0.5731619	0.5840148	0.577825	0.6023743	0.571568
1.0	0.58322567	0.5817359	0.57858956	0.11046911	0.5680774	0.300571	0.58535165	0.58513737	0.6001134	0.5664858
1.0	0.5901247	0.59062594	0.5715281	0.59720355	0.56910634	0.5858901	0.5914243	0.58071965	0.5893586	0.12221869
1.0	0.58987486	0.5817365	0.5740221	0.5973086	0.038983736	0.5777572	0.5841398	0.71937937	0.5996789	0.57532966
1.0	0.14304423	0.58149004	0.5749613	0.5974021	0.5697813	0.5728462	0.5824996	0.57890195	0.050934434	0.6138647
1.0	0.5868698	0.5821261	0.5800059	0.5921071	0.5713854	0.57628435	0.09265586	0.58163357	0.59011	0.05067635
1.0	0.590093	0.5908132	0.5740445	0.00013451169	0.074442185	0.14481659	0.5924887	0.5766388	0.59203845	0.042756777
1.0	0.590395	0.5827474	0.5728498	0.59739226	0.56597906	0.584125	0.5941972	0.5856479	0.03301757	0.5740671
1.0	0.5913146	0.58276635	0.6253828	0.58915246	0.56989336	0.5845738	0.5926688	0.5809378	0.06300448	0.5665652
1.0	0.5926176	0.015409561	0.57299787	0.026334565	0.57288224	0.5835952	0.052259002	0.57624924	0.6016699	0.57391644
1.0	0.588399	0.006451693	0.5734993	0.59449035	0.5657519	0.5848632	0.59334046	0.57571566	0.018341195	0.56603885
1.0	0.5846289	0.5832227	0.5704772	0.5886926	0.565401	0.57412475	0.58621424	0.57700324	0.58797497	0.40305728
1.0	0.58537096	0.5814584	0.57889044	0.5900964	0.56660384	0.5836899	0.59308714	0.079647966	0.5876815	0.24215554
1.0	0.5846866	0.5891583	0.5710024	0.039578237	0.5675878	0.5737458	0.5839176	0.5766627	0.5894243	0.5658436
1.0	0.58456403	0.5897342	0.031850297	0.59972817	0.56810176	0.5747391	0.5934165	0.07801208	0.59105587	0.0004122322
1.0	0.086829096	0.587619	0.57257897	0.59049505	0.56521994	0.57613724	0.049584158	0.5808827	0.5904712	0.567578
1.0	0.5909315	0.020758022	0.5729031	0.58976936	0.40427467	0.5851049	0.5853168	0.06248838	0.6020473	0.5661752
1.0	0.58620405	0.5930503	0.57316273	0.59054804	0.5618108	0.57500905	0.583365	0.5767582	0.58952135	0.5724931
1.0	0.5850641	0.0048221485	0.573116	0.5980733	0.5687091	0.017790044	0.58992034	0.10124914	0.60208833	0.56635374
1.0	0.6369772	0.5914569	0.5757204	0.5879536	0.06455995	0.58392775	0.5843287	0.5759112	0.6010848	0.5668175
1.0	0.68783545	0.5907281	0.57355386	0.5971997	0.23482715	0.5770617	0.041298524	0.5767134	0.04582533	0.5667751
1.0	0.58401513	0.5847816	0.5733375	0.58979416	0.56742465	0.5734688	0.097750515	0.5806582	0.60238034	0.5728131
1.0	0.6610488	0.58963364	0.022782112	0.0794257	0.56666887	0.58450174	0.5938023	0.581985	0.59033686	0.56761783
1.0	0.5927514	0.5810451	0.57751215	0.5893847	0.5725798	0.5746094	0.5856792	0.094455145	0.066564016	0.21390639
1.0	0.5926443	0.5834883	0.57247674	0.59867024	0.07438681	0.02643404	0.5943413	0.57944876	0.5901297	0.5732575
1.0	0.585072	0.5868362	0.5807804	0.60025835	8.1326376e-05	0.58688104	0.5918544	0.58124197	0.59749186	0.57445043
1.0	0.5889882	0.58851457	0.03464877	0.5884376	0.566305	0.57503396	0.20346573	0.05620459	0.58902967	0.5729083
1.0	0.5908681	0.58962345	0.5812907	0.5898757	0.5065843	0.5781924	0.5931003	0.57538426	0.60055614	0.060995296
1.0	0.16090792	0.5862775	0.5786066	0.5994689	0.57168007	0.58638597	0.58447754	0.5775733	0.59992135	0.20808221
1.0	0.58340156	0.59007007	0.5797332	0.59618896	0.08079217	0.58403677	0.584157	0.58166784	0.5991895	0.22963353
1.0	0.58462274	0.5806496	0.5800091	0.5989241	0.5727653	0.5844365	0.5896751	0.5766172	0.58868307	0.5728978
1.0	0.5925557	0.59228927	0.70030916	0.5982606	0.5666391	0.5730551	0.08674315	0.5832522	0.5735937	0.57408434
1.0	0.58621496	0.5849988	0.5783215	0.087626	0.07578654	0.5822072	0.5895081	0.57856196	0.18229637	0.5669453
1.0	0.5850314	0.5886699	0.5813637	0.041226946	0.1869871	0.57268304	0.0061757956	0.5747767	0.5903919	0.5687748
1.0	0.5878867	0.5881522	0.5792074	0.5964341	0.5655492	0.5732498	0.58634883	0.7811652	0.58921903	0.56890565
1.0	0.59151083	0.58890325	0.57237047	0.589456	0.56377006	0.5843341	0.5883626	0.18443528	0.591758	0.5746066
1.0	0.590781	0.58997184	7.844283e-05	0.59763926	0.04191662	0.57491285	0.5852056	0.46941388	0.5896855	0.021914456
1.0	0.48983675	0.58885574	0.573328	0.5906403	0.56554085	0.5826883	0.0010840859	0.079455964	0.08411715	0.57525504
1.0	0.58628565	0.5861215	0.580025	0.5998822	0.56692725	0.021321878	0.5932294	0.57824874	0.58960825	0.5668732
1.0	0.5848826	0.5826558	0.57948786	0.5899189	0.5661171	0.5751678	0.59276193	0.5827086	0.58771527	0.04701308
1.0	0.18454237	0.5893297	0.5724978	0.58949524	0.5731044	0.029983226	0.5854971	0.58386654	0.00016388389	0.5746972
1.0	0.5833478	0.5767763	0.5757569	0.59096664	0.5642112	0.5865278	0.5842385	0.15408729	0.015459641	0.57401973
1.0	0.06062761	0.5813744	0.5715178	0.590368	0.5731891	0.5729072	0.58279395	0.22928467	0.5901844	0.5740457
1.0	0.59237814	0.0064383983	0.01162411	0.5974678	0.5634738	0.5738224	0.5911532	0.46621206	0.11073477	0.5648658
1.0	0.58382744	0.005120772	0.5723347	0.5914291	0.039559048	0.584283	0.58421355	0.585209	0.59960145	0.5667406
1.0	0.5855987	0.5813155	0.015795223	0.03633215	0.5691978	0.08693118	0.5919196	0.10976666	0.59976804	0.5733039
1.0	0.5835268	0.5791189	0.57284826	0.5989836	0.5681259	0.58444214	0.82592076	0.5851494	0.13888821	0.014116473
1.0	0.5885278	0.5877369	0.0005904326	0.596491	0.19050384	0.57396615	0.58249754	0.5732073	0.5896857	0.07845267
1.0	0.5905507	0.5886676	0.5722473	0.5959755	0.56533843	0.5750445	0.59045595	0.5805818	0.58946544	0.732822
1.0	0.5872022	0.0051712156	0.5730889	0.5987683	0.569321	0.5852533	0.58485603	0.5839107	0.58916676	0.5682132
1.0	0.5898433	0.58935905	0.48570728	0.589408	0.5699609	0.58452237	0.5836784	0.07858715	0.0064517483	0.5674384
1.0	0.2383403	0.67988336	0.014161272	0.024218775	0.5684857	0.5725623	0.5915138	0.0746517	0.59010845	0.56773865
1.0	0.58711547	0.028402906	0.58084375	0.59855336	0.05517626	0.01667087	0.59134495	0.5748516	0.5905891	0.53354454
1.0	0.58506435	0.5815752	0.0044149314	0.59118176	0.5684835	0.57306206	0.5866052	0.00048646866	0.5916643	0.56608933
1.0	0.5899843	0.58069015	0.0066028666	0.16012986	0.5643558	0.01072303	0.59329647	0.0428977	0.02131368	0.56695
1.0	0.5845397	0.5888714	0.011228466	0.58893317	0.56397176	0.57560277	0.069605425	0.05612775	0.59248006	0.56820196
1.0	0.5842759	0.59126586	0.010012323	0.47388843	0.5660362	0.57237804	0.5856846	0.57596576	0.6000996	0.03236597
1.0	0.5909721	0.9708595	0.0141065745	0.3305659	0.5644469	0.58358896	0.5844591	0.57977486	0.5929019	0.57197833
1.0	6.962196e-05	0.5894772	0.010571241	0.5995449	0.5647043	0.57373315	0.82734007	0.57637304	0.5679784	0.57581156
1.0	0.058314767	0.5905086	0.5801222	0.033197343	0.0022963064	0.28578526	0.5855231	0.5791917	0.0440408	0.08069901
1.0	0.58239716	0.5827196	0.5751684	0.5947235	0.5710468	0.58320767	0.58512783	0.57474333	0.5995086	0.5670922
1.0	0.58955556	0.5821194	0.57298446	0.5892487	4.372265e-05	0.572156	0.060284838	0.5822362	0.59912455	0.56548274
1.0	0.15333699	0.5879246	0.57878757	0.58926535	0.56797034	0.57308376	0.044559028	0.5754754	0.60174155	0.7310387
1.0	0.19993001	0.5796863	0.5739195	0.5954414	0.07115654	0.5747312	0.58591145	0.57871664	0.6008334	0.57219994
1.0	0.5861833	0.58411527	0.57995874	0.5973564	0.4495111	0.5814139	0.5845502	0.07356227	0.600173	0.8494143
1.0	0.58681506	0.580536	0.5402771	0.59160465	0.12388813	0.5837975	0.5929085	0.57671535	0.5906283	0.5649373
1.0	0.5905679	0.025084436	0.5746458	0.59933156	0.5715311	0.5763291	0.5849753	0.57836604	0.59788024	0.57324034
1.0	0.5920844	0.6226369	0.5731597	0.5890743	0.52670974	0.5743421	0.5903449	0.5762569	0.5927008	0.567162
1.0	0.5840433	0.30733794	0.57459646	0.95558614	0.23392704	0.039432615	0.5896922	0.5810052	0.5972391	0.8420958
1.0	0.58473295	0.5852661	0.5769122	0.5896044	0.024221811	0.14962263	0.5846339	0.15198638	0.59950054	0.29993004
1.0	0.5844286	0.58456695	0.57873505	0.0013783625	0.5680053	0.5734232	0.5852159	0.5774976	0.5902908	0.5734744
1.0	0.59077793	0.010114344	0.57842004	0.6016221	0.5661332	0.0004104164	0.08794204	0.5838336	0.60252357	0.566552
1.0	0.60425544	0.011032035	0.0054484117	0.08294278	0.5650373	0.58218366	0.5845766	0.5843061	0.5993072	0.57305175
1.0	0.58969223	0.0056830123	0.010587539	0.5971611	0.56612015	0.024251774	0.20360929	0.5853996	0.5981212	0.0059821727
0.0	0.13858567	0.0043670717	0.008923373	0.08350146	0.15706524	0.026954625	0.09922062	0.063269004	0.099297084	0.09328201
0.0	0.13928278	0.00439553	0.008928321	0.08396059	0.15594764	0.02709846	0.099976525	0.06401513	0.09934859	0.09346574
0.0	0.0994347	0.0144998655	0.009102607	0.062463	0.063382804	0.023887124	0.06874984	0.04784826	0.07620709	0.031593934
0.0	0.09887327	0.014633502	0.009048425	0.06234843	0.06330982	0.023902027	0.068812706	0.047891594	0.07684495	0.031483635
0.0	0.12414687	0.006832281	0.009650659	0.051781427	0.068020165	0.025325708	0.14646924	0.024777643	0.05708029	0.036627386
0.0	0.12290816	0.006836541	0.009672546	0.05158514	0.06771268	0.025310168	0.14505012	0.024657737	0.056200378	0.03648603
0.0	0.18800792	0.52113813	0.02048412	0.42687622	0.41077477	0.11102169	0.16014336	0.13686034	0.18749945	0.2235507
0.0	0.58395183	0.580507	0.5710788	0.5886758	0.56307244	0.5734468	0.58242863	0.5752476	0.58800304	0.56601214
0.0	0.07885846	0.013511903	0.011627649	0.18482964	0.20986661	0.035424553	0.11399316	0.17589837	0.10325289	0.035306226
0.0	0.07872894	0.013550014	0.0115797315	0.18385503	0.21034388	0.03544697	0.11523221	0.17483506	0.10244521	0.035591565
0.0	0.07915162	0.0133378105	0.011629168	0.18490517	0.2092426	0.03574125	0.11493977	0.17518249	0.10162159	0.035477087
0.0	0.079245314	0.013386519	0.011635916	0.1836586	0.20910011	0.03551434	0.11538554	0.17570981	0.10316144	0.035450205
0.0	0.14174427	0.42812645	0.009262677	0.12743926	0.22117475	0.14707014	0.070653185	0.17243402	0.10757516	0.12713914
0.0	0.20119123	0.33442625	0.009956732	0.4480372	0.28069434	0.14438255	0.09758414	0.10349634	0.096345656	0.26581356
0.0	0.16782658	0.49096695	0.010003564	0.0992786	0.32964385	0.106128596	0.1071367	0.057641696	0.18346111	0.17582786
0.0	0.5037587	0.9818585	0.04086116	0.92062044	0.6390105	0.4037555	0.40556094	0.5695656	0.77930725	0.85873353
0.0	0.16634752	0.45451337	0.010317529	0.21881239	0.24954812	0.12898378	0.05250367	0.06706685	0.11437517	0.1769315
0.0	0.17457451	0.36342338	0.011566313	0.22862947	0.14574295	0.17600396	0.0542772	0.28005219	0.09017734	0.14842092
0.0	0.53307897	0.98860556	0.02594031	0.9227009	0.5403531	0.4163794	0.47006944	0.6367624	0.8233865	0.82680434
0.0	0.10982182	0.2198608	0.01184137	0.160178	0.20130332	0.08260764	0.049381822	0.10765601	0.058604978	0.20933223
0.0	0.04867656	0.0039904793	0.006158876	0.041093484	0.035261225	0.021562299	0.053828962	0.104678884	0.015392988	0.03736218
0.0	0.048109327	0.0039722677	0.0061541293	0.040961266	0.034927502	0.021394515	0.053528488	0.103047214	0.01544432	0.0373355
0.0	0.15076436	0.29654104	0.01279235	0.2228372	0.13470428	0.06705888	0.061196182	0.094113834	0.12666178	0.19467303
0.0	0.049865417	0.0052173953	0.0067609907	0.043567106	0.02301701	0.021559654	0.051754773	0.052512016	0.030508336	0.02691664
0.0	0.049790796	0.0052355626	0.00681672	0.043192133	0.023453832	0.021539073	0.051805165	0.052508745	0.030434942	0.026872292
0.0	0.15912327	0.21373688	0.011120592	0.22446315	0.07466376	0.11629433	0.047217075	0.090291254	0.04296683	0.18423139
0.0	0.46102187	0.9844156	0.037370365	0.8987893	0.61284286	0.2871986	0.3236839	0.81526375	0.847963	0.87309265
0.0	0.15287454	0.28839728	0.011112644	0.25489703	0.16450866	0.05931495	0.053455215	0.07676139	0.03860011	0.24909918
0.0	0.08148101	0.3171254	0.010905712	0.14514053	0.17135754	0.047841966	0.04592259	0.10647001	0.043307528	0.24781336
0.0	0.10582618	0.0077911713	0.0074296594	0.037702523	0.030319875	0.028200835	0.03257355	0.05658918	0.075842485	0.019225981
0.0	0.105906084	0.0076953634	0.0073823733	0.037311595	0.030507011	0.028153798	0.03275247	0.056544524	0.076862335	0.019233175
0.0	0.12890384	0.75260556	0.015298429	0.24465965	0.1677947	0.07291847	0.07064564	0.061159816	0.15214905	0.2051999
0.0	0.12733811	0.7476917	0.015221422	0.24272633	0.16410626	0.07166627	0.06994553	0.060014255	0.14958248	0.2013251
0.0	0.12764995	0.74646914	0.0152207995	0.23985684	0.16441086	0.07138813	0.07010861	0.06048548	0.14932162	0.2010748
0.0	0.10232304	0.67074645	0.010274565	0.22144501	0.07339082	0.06741687	0.12076092	0.06950127	0.10730369	0.17496899
0.0	0.044518214	0.0076416777	0.0093236165	0.040324442	0.014184036	0.014859935	0.11641659	0.059237164	0.028224219	0.022277692
0.0	0.1055423	0.30265373	0.008734994	0.1390646	0.2136342	0.056645546	0.053558875	0.07913096	0.034792434	0.18083224
0.0	0.5681715	0.61082715	0.53730744	0.6586857	0.5962433	0.5555831	0.6335374	0.6030307	0.5034457	0.64142245
0.0	0.58331525	0.5827287	0.5726683	0.5898937	0.56243503	0.5730603	0.58484787	0.57656455	0.58756196	0.5653861
0.0	0.07380679	0.0038531208	0.012064221	0.010974644	0.055187374	0.016237218	0.057591777	0.06833925	0.024874458	0.049189866
0.0	0.48748145	0.5447519	0.5831813	0.5104162	0.5392095	0.51994014	0.6304741	0.5458214	0.7197301	0.60812503
0.0	0.093263194	0.30074564	0.0152266985	0.08355669	0.17100343	0.054548524	0.08030493	0.09162367	0.087842375	0.26841953
0.0	0.09501201	0.3525757	0.009221095	0.21913047	0.16772203	0.058711	0.06934695	0.06976537	0.11732214	0.2557208
0.0	0.11223107	0.22114481	0.03183438	0.21196239	0.1172631	0.06831726	0.13645707	0.043779943	0.08528975	0.18683885
0.0	0.09056716	0.5290087	0.012165683	0.12262412	0.11623563	0.08266046	0.055540837	0.050066456	0.17045048	0.13443238
0.0	0.07476193	0.35284644	0.014522825	0.23462677	0.20007825	0.11930878	0.072327614	0.08761918	0.06490752	0.18273088
0.0	0.16177745	0.48604158	0.016697608	0.22225878	0.2798237	0.0852045	0.06670235	0.09822659	0.070035554	0.21540534
0.0	0.14141235	0.37346858	0.018202687	0.30140015	0.2788036	0.10944196	0.09244162	0.08890137	0.15894303	0.45713398
0.0	0.22576036	0.6441627	0.02891617	0.31723237	0.16850054	0.095838375	0.055618163	0.07854048	0.1998782	0.14457081
0.0	0.14714663	0.3050548	0.024254177	0.3119952	0.2785426	0.051331747	0.090789616	0.13258919	0.18120371	0.28342283
0.0	0.23791814	0.29780382	0.011625896	0.24240357	0.16037422	0.07547264	0.060218066	0.036531426	0.07512984	0.14609769
0.0	0.17114326	0.3287274	0.026255038	0.14356948	0.23895676	0.08148047	0.08062152	0.081269085	0.16416055	0.14114584
0.0	0.13555561	0.34370944	0.019066656	0.31134808	0.11850076	0.08005806	0.15055153	0.066080466	0.13707595	0.34240317
0.0	0.21089408	0.11534944	0.013430807	0.20727454	0.267494	0.048281178	0.057591923	0.20797561	0.17965217	0.14913286
0.0	0.11404758	0.4728981	0.019793572	0.21660681	0.16160528	0.15699562	0.0654832	0.059365034	0.1823496	0.25996315
0.0	0.5569354	0.9835722	0.029851874	0.9677605	0.64735484	0.34632346	0.46815383	0.6150636	0.7906844	0.8276701
0.0	0.15247245	0.1926523	0.017391318	0.24966125	0.2970729	0.076103695	0.13704842	0.043507956	0.10699767	0.1584455
0.0	0.09053381	0.020765835	0.011731131	0.038611744	0.11197083	0.026279101	0.040757995	0.0723608	0.09644457	0.039295115
0.0	0.61796385	0.6700035	0.58717674	0.6364301	0.62854326	0.74198127	0.70144737	0.72010213	0.92262155	0.62754625
0.0	0.8347232	0.48869956	0.6253828	0.8203385	0.7037043	0.80319446	0.75027245	0.65758026	0.8109104	0.74866134
0.0	0.8347232	0.48869956	0.6253828	0.8203385	0.7037043	0.80319446	0.75027245	0.65758026	0.8109104	0.74866134
0.0	0.5728047	0.717867	0.6481412	0.7320603	0.5456216	0.69723815	0.7443764	0.62696147	0.610065	0.6435344
0.0	0.13736708	0.42036536	0.012503286	0.19936681	0.18156968	0.1173722	0.078576	0.119087376	0.12317451	0.2037277
0.0	0.7564187	0.89442253	0.022604655	0.90017843	0.7059879	0.7794384	0.6780381	0.7811826	0.92602235	0.73973304
0.0	0.58382785	0.58166075	0.57183015	0.5885106	0.563662	0.5734493	0.58324456	0.57613885	0.58854157	0.56685907
0.0	0.58326197	0.58263165	0.5719128	0.58795226	0.5632731	0.5734344	0.58365816	0.5758543	0.5890593	0.56650007
0.0	0.26537517	0.51593065	0.017224817	0.19532497	0.16304685	0.07033485	0.04810049	0.15491576	0.19862595	0.1675901
0.0	0.71951896	0.7235067	0.56752414	0.5812226	0.602326	0.5487624	0.50293994	0.7204792	0.6212794	0.55606407
0.0	0.06687053	0.010924799	0.014103539	0.04821218	0.042678926	0.034025494	0.079427615	0.13923623	0.007918376	0.038226586
0.0	0.05616966	0.00959806	0.013325618	0.017331854	0.03906661	0.016808745	0.08407351	0.08206147	0.06144819	0.022112386
0.0	0.051279955	0.01051781	0.012625253	0.03574428	0.06273577	0.01705681	0.056790296	0.07903855	0.03236229	0.025698828
0.0	0.09761818	0.5221577	0.017216874	0.26712742	0.23709902	0.06281664	0.09596507	0.121626794	0.10307115	0.13628137
0.0	0.5034851	0.7691542	0.6531428	0.7382837	0.61506706	0.5178167	0.59106416	0.71898633	0.59378713	0.54908663
0.0	0.58025557	0.54609555	0.5870553	0.6967095	0.5396931	0.41215083	0.61259943	0.7758011	0.5424755	0.571018
0.0	0.5840523	0.5825051	0.5715105	0.58843184	0.56346357	0.57454014	0.5830972	0.57581544	0.5884909	0.5670522
0.0	0.09756308	0.0048290044	0.007133077	0.09433068	0.050192423	0.041392796	0.040812906	0.049897026	0.031857017	0.031291507
0.0	0.5648676	0.76782525	0.54956996	0.76934254	0.61592096	0.57280517	0.60396135	0.57802	0.5237796	0.5758916
0.0	0.15325966	0.408034	0.011794716	0.38173163	0.21028507	0.106875725	0.05183293	0.06970795	0.09305072	0.16459376
0.0	0.09073567	0.005373292	0.012441343	0.008994112	0.033549987	0.03645667	0.050980993	0.020358765	0.01714519	0.049643096
0.0	0.0667193	0.011192339	0.014018778	0.04864416	0.042789996	0.034977023	0.080276795	0.138531	0.00811228	0.03844714
0.0	0.1963261	0.60590374	0.016368171	0.22684178	0.18639693	0.09261937	0.09656863	0.099972494	0.1681999	0.23339416
0.0	0.16142166	0.6883319	0.021557994	0.21701634	0.16012923	0.06339155	0.073580764	0.0761312	0.110633194	0.18162878
0.0	0.072694786	0.012780433	0.011690122	0.019386388	0.03327879	0.013836686	0.07215737	0.058843996	0.09480869	0.023608312
0.0	0.19148052	0.36481082	0.011937527	0.30055562	0.16602698	0.0796466	0.11091487	0.058323525	0.14289813	0.1809926
0.0	0.15028399	0.6357372	0.015575719	0.16625641	0.24853939	0.062376373	0.06881931	0.086590126	0.12236745	0.13532102
0.0	0.016287833	0.97584593	0.052524783	0.9268841	0.6020203	0.36253595	0.42000958	0.65702116	0.81143653	0.8476058
0.0	0.17667213	0.1441551	0.013222866	0.311434	0.16765408	0.07565284	0.08979901	0.07483565	0.1461233	0.20668031
0.0	0.22333121	0.55217355	0.020465089	0.2893109	0.13570632	0.06508649	0.077243574	0.15140834	0.19432892	0.26749805
0.0	0.22363712	0.55208725	0.020493641	0.28928256	0.13571002	0.06501813	0.07718088	0.15228084	0.19411772	0.2664161
0.0	0.09784785	0.009359285	0.01164864	0.04193311	0.08297252	0.01823515	0.04860306	0.100602455	0.0395681	0.043851674
0.0	0.5368674	0.64982945	0.5241098	0.79449266	0.57334393	0.58041525	0.5923867	0.63741463	0.6418849	0.62065476
0.0	0.5671995	0.6495558	0.470649	0.70668644	0.60860604	0.5630661	0.62550586	0.66428363	0.6250457	0.5988333
0.0	0.55811274	0.7313607	0.5505277	0.6570614	0.6241428	0.5502232	0.61521584	0.55382097	0.7449953	0.6145177
0.0	0.16580597	0.35638765	0.021129359	0.15642682	0.14162458	0.06853836	0.06651824	0.056081913	0.15070572	0.40234637
0.0	0.117794126	0.57415146	0.017957503	0.29439574	0.14552988	0.11172557	0.0646438	0.00049257005	0.122252434	0.24811544
0.0	0.58366567	0.5832858	0.5712462	0.58951813	0.56327087	0.57231677	0.58481055	0.57682055	0.5887127	0.5656902
0.0	0.58280885	0.5830225	0.5714289	0.5890299	0.56299984	0.5726878	0.5828214	0.5763181	0.5880024	0.56313056
0.0	0.0628432	0.0067759417	0.010727934	0.030318469	0.06961706	0.022333493	0.07788459	0.037851352	0.031988293	0.032275647
0.0	0.00059594645	0.51021576	0.0131529905	0.2512484	0.00027147538	0.10234573	0.10053962	0.105606176	0.24523082	0.19339648
0.0	0.1878099	0.449448	0.010640381	0.28782436	0.096862316	0.00023972709	0.07098107	0.00048219017	0.079176374	0.7980024
0.0	0.16218145	0.5339877	0.013841943	0.003605331	0.00022858666	0.060925238	0.1384855	0.0681406	0.17039818	0.15639436
0.0	0.18231204	0.51390123	0.019432541	0.41153258	0.09241761	0.00022259116	0.090702385	0.0004975584	0.08370562	0.20175932
0.0	0.6564637	0.7791059	0.54379433	0.6127799	0.69335306	0.62581706	0.62814504	0.6484496	0.8540946	0.5977091
0.0	0.5533179	0.9794208	0.031135503	0.3310374	0.5744061	0.33177632	0.3530807	0.75722945	0.82601964	0.106651925
0.0	0.526513	0.973077	0.030055134	0.9505991	0.623029	0.3608368	0.501109	0.5077415	0.7547949	0.84191424
0.0	0.00080223073	0.4802893	0.01563702	0.002599669	0.18206352	0.09031597	0.047508307	0.28015012	0.32192	0.0014320347
0.0	0.15118949	0.2851511	0.008718989	0.29840368	0.27430934	0.08476753	0.100375965	0.09441877	0.059912767	0.7845417
0.0	0.5841221	0.57964706	0.5714969	0.58847195	0.56319606	0.573354	0.5843776	0.5762524	0.586187	0.5667493
0.0	0.583861	0.580197	0.57220834	0.5895435	0.5631208	0.57301617	0.5845635	0.5743261	0.58655936	0.5665241
0.0	0.061806038	0.02375748	0.012210766	0.020126635	0.039432965	0.030522285	0.034024086	0.04127478	0.07298024	0.026933592
0.0	0.6299716	0.8182282	0.3642406	0.7237962	0.47771627	0.54194427	0.695986	0.72268796	0.0013300171	0.67625296
0.0	0.12321403	0.8052374	0.008076754	0.1726321	0.23265867	0.093393415	0.070027	0.13878697	0.00013873796	0.275805
0.0	0.58316195	0.5817596	0.57236195	0.589864	0.5627865	0.57296914	0.5835991	0.5737356	0.58849615	0.5667487
0.0	0.048587587	0.010421303	0.010810292	0.16192274	0.030312898	0.02320403	0.15480138	0.04636587	0.028895415	0.092670076
0.0	0.30278152	0.36549056	0.015795616	0.30411533	0.17205662	0.0775586	0.00036307448	0.07479486	0.000209204	0.40748498
0.0	0.6226078	0.57873493	0.5992854	0.64454126	0.572398	0.6156624	0.0050243144	0.6758137	0.0046286327	0.7226394
0.0	0.5832124	0.58205575	0.5718247	0.58820885	0.5620587	0.5734031	0.5840459	0.57525945	0.5888072	0.566275
0.0	0.36304754	0.68531436	0.021437285	0.5038485	0.21046378	0.09862004	0.11402644	0.3626776	0.14527892	0.26776898
0.0	0.58369243	0.5830554	0.5723394	0.58936596	0.56377614	0.57418644	0.5834838	0.57415587	0.5889837	0.5672804
0.0	0.06129018	0.008553897	0.010916668	0.11814133	0.033465173	0.041894	0.03632223	0.033730056	0.023464028	0.03928938
0.0	0.60273737	0.62946594	0.6462775	0.57975435	0.5431648	0.7003835	0.7327379	0.5860074	0.7828641	0.49378133
0.0	0.14168946	0.18580867	0.016636293	0.18751636	0.1781287	0.149095	0.08703649	0.06714617	0.08777053	0.25724468
0.0	0.10582261	0.38616863	9.6964024e-05	0.2843733	0.17271769	0.114292115	0.06845789	0.12584177	0.13652194	0.17634201
0.0	0.54910934	0.6260108	0.0086531555	0.6450848	0.51224595	0.69780344	0.6276732	0.6870413	0.7285028	0.60192204
0.0	0.029936193	0.005926997	0.009160828	0.026233396	0.04719968	0.017795261	0.049332157	0.045936815	0.034083977	0.0423385
0.0	0.09334578	0.3292885	0.015602216	0.15547848	0.16558865	0.06864059	0.12841515	0.07145928	0.112869896	0.3081694
0.0	0.12739041	0.43037188	0.019271124	0.3647266	0.11494012	0.08627163	0.08143838	0.16687407	0.22152245	0.22153182
0.0	0.0010182647	0.31164247	0.015202221	0.21485639	0.17968608	0.09117475	0.050166078	0.083710775	0.08741598	0.21735924
0.0	0.48434347	0.985715	0.042953085	0.9472814	0.58633363	0.34249532	0.427213	0.69307566	0.80078584	0.84898794
0.0	0.15523136	0.5597889	0.018386364	0.54209507	0.11934729	0.069408186	0.16873842	0.15289958	0.21938871	0.16837536
0.0	0.039364435	0.0036343979	0.0070184185	0.041692264	0.09596925	0.02564273	0.044034094	0.032022484	0.03804277	0.03597033
0.0	0.12889583	0.39098427	0.023322387	0.2036266	0.18976757	0.06325924	0.12988426	0.15316978	0.20517774	0.17539237
0.0	0.18477383	0.63111	0.016295735	0.22807424	0.15689011	0.08596115	0.1248934	0.09673087	0.10012578	0.15086226
0.0	0.12377015	0.26441568	0.012701517	0.22658098	0.18742223	0.081256196	0.11571975	0.17027895	0.09075651	0.20224816
0.0	0.17123835	0.5679214	0.015190332	0.26846546	0.16565104	0.09972818	0.20009212	0.040122863	0.08819328	0.15631853
0.0	0.11758007	0.3437725	0.026042996	0.13320614	0.17874026	0.056290135	0.058409233	0.13527557	0.20003106	0.16593495
0.0	0.19410343	0.40087977	0.009042274	0.1870445	0.1954904	0.05736211	0.08599216	0.09119532	0.2572317	0.12806553
0.0	0.11850151	0.6713372	0.020561779	0.3804132	0.16681835	0.07296853	0.11709254	0.094876364	0.06906777	0.28196013
0.0	0.13608055	0.38563278	0.013428243	0.30723792	0.24911077	0.08998306	0.063825965	0.062370148	0.14299236	0.21608974
0.0	0.16469635	0.3934986	0.014931198	0.25444937	0.22647236	0.05540995	0.056181327	0.054513805	0.3147813	0.18618236
0.0	0.11276347	0.40215558	0.013665503	0.21324095	0.28301227	0.15277974	0.06087428	0.07885596	0.23852475	0.18340902
0.0	0.18300554	0.32913867	0.013674446	0.22648701	0.14998072	0.05303247	0.042424142	0.04513655	0.20432135	0.23046622
0.0	0.14579754	0.23299623	0.019540925	0.2910293	0.24118748	0.110567436	0.06548314	0.054471135	0.05694355	0.20368053
0.0	0.10329753	0.0041857464	0.0090469755	0.061218046	0.058939014	0.03307483	0.046308313	0.03681193	0.020710642	0.03418127
0.0	0.56719655	0.61569947	0.606907	0.68147165	0.5493208	0.5758168	0.5464755	0.551367	0.7780797	0.6412403
0.0	0.5859878	0.528911	0.49525002	0.63645375	0.495057	0.52931106	0.55200636	0.702682	0.7272773	0.5879114
0.0	0.048871443	0.0027642301	0.007135198	0.05375071	0.019828457	0.015278508	0.09543921	0.030931965	0.12163213	0.043964054
0.0	0.07293004	0.0058691544	0.0073487195	0.02591469	0.059092216	0.04167975	0.039924227	0.037363313	0.022699583	0.028184233
0.0	0.07243578	0.0058588577	0.007385057	0.026364323	0.059303418	0.041965958	0.039840143	0.0369889	0.02268056	0.02821809
0.0	0.12444735	0.0110045895	0.009830065	0.053043365	0.092523456	0.01775391	0.04414382	0.12166335	0.051767547	0.019991033
0.0	0.12404756	0.010964473	0.00983552	0.053016208	0.09338009	0.017708283	0.043892168	0.12227207	0.051885974	0.019926488
0.0	0.12466107	0.0110455165	0.0098540755	0.053335514	0.0930436	0.01775506	0.044132486	0.12171553	0.051958013	0.01984271
0.0	0.12464025	0.010982544	0.009844756	0.05321864	0.09250876	0.017729929	0.04396587	0.12235277	0.052041057	0.020046711
0.0	0.053380243	0.009097168	0.006455934	0.053431924	0.05620538	0.013923384	0.08280218	0.05508354	0.030144712	0.04677767
0.0	0.053380195	0.008960424	0.006446435	0.05378895	0.056688905	0.013904393	0.0828002	0.055609852	0.029968811	0.04673168
0.0	0.05353264	0.00905704	0.006461289	0.05406632	0.056465387	0.013940063	0.08324876	0.05550179	0.030006886	0.04707718
0.0	0.053558618	0.0091028055	0.006442521	0.05339106	0.05627979	0.013914582	0.08333837	0.05602825	0.029939113	0.046975676
0.0	0.056858644	0.011710882	0.010299863	0.04491	0.09215831	0.019510854	0.03756204	0.0413142	0.027736751	0.038646374
0.0	0.056966703	0.0117774205	0.01033651	0.04483757	0.092635326	0.019499036	0.03754247	0.04144518	0.027773025	0.038475055
0.0	0.057110813	0.01173618	0.010318322	0.044872012	0.09236877	0.019490032	0.03775645	0.041313175	0.027869893	0.038502917
0.0	0.05701815	0.01182159	0.01034011	0.044820197	0.09191132	0.01955306	0.037804894	0.04146739	0.027776653	0.03877883
0.0	0.07021736	0.0035079294	0.007907448	0.037712168	0.050401993	0.017850645	0.042015065	0.044091146	0.021956358	0.025089735
0.0	0.51910615	0.75942695	0.5411189	0.59089404	0.55946195	0.42064717	0.5352697	0.4418047	0.5891213	0.5456558
0.0	0.000121826866	0.0034200926	5.2966774e-05	0.00015469933	0.00011422636	0.00010362431	0.0002012813	0.0008035716	3.3223823e-05	0.00030663222
0.0	0.584772	0.5817571	0.5729901	0.5909203	0.5644879	0.57429457	0.5835895	0.57666546	0.59009147	0.5674444
0.0	7.309463e-05	0.0036756054	6.1642844e-05	0.00014339887	4.50093e-05	0.00020251855	0.00022331413	0.00039536128	4.6621062e-05	0.0006364295
0.0	0.55868536	0.7760435	0.31706268	0.59101826	0.4974804	0.39976355	0.58335483	0.5792378	0.5189671	0.44866735
0.0	0.5836304	0.5819265	0.5711101	0.59018356	0.56351423	0.57285476	0.5820195	0.5756943	0.58831054	0.5646235
0.0	8.364363e-05	0.025698476	5.610326e-05	9.630323e-05	4.7997208e-05	7.6159755e-05	0.0001062274	0.0003224614	0.00010887874	0.0012434751
0.0	0.56640834	0.7664801	0.51580364	0.6043081	0.5321468	0.5539037	0.31465894	0.6090045	0.5962933	0.6632075
0.0	0.6976863	0.5959226	0.24432108	0.41486052	0.4903467	0.49039748	0.5535444	0.5856542	0.5999683	0.51574534
0.0	0.0010597985	0.14711502	2.943434e-05	0.0014065586	0.00043459484	0.0009790045	0.00027223118	0.0006612259	0.0001979338	0.03841283
0.0	0.5827389	0.583133	0.57253563	0.58994853	0.5630229	0.5721831	0.5827637	0.5775156	0.5878389	0.56323373
0.0	7.766324e-05	0.0011066219	0.008562114	0.00011416058	3.711323e-05	0.00039214868	0.00028648484	0.0005805367	0.00017332056	0.0007736577
0.0	0.5752581	0.5907949	0.0011497106	0.46559095	0.5442339	0.3750577	0.63531643	0.5818556	0.596259	0.37052363
0.0	0.00017925036	0.3327056	2.5686873e-05	0.0005959086	0.00023943241	0.00028425248	0.00021586234	0.0028251922	0.00045275674	0.003580323
0.0	7.882638e-05	0.011031587	1.7264372e-05	7.850628e-05	5.768514e-05	8.311401e-05	0.00012119042	0.0012005223	6.210538e-05	0.00044910025
0.0	0.00014389373	0.0006260736	8.32784e-05	8.2705665e-05	5.8662154e-05	6.567905e-05	0.000102444625	0.0003376939	0.00016090274	0.0002596143
0.0	0.5834893	0.5817967	0.5728478	0.59031194	0.564705	0.5736312	0.58236355	0.57445925	0.5890798	0.5664102
0.0	0.00014401811	0.0006259877	8.312368e-05	8.2688864e-05	5.8829206e-05	6.5651126e-05	0.00010258344	0.00033696488	0.00016174324	0.00026129768
0.0	0.00021350916	0.028500285	0.00012858256	0.00038517837	0.00031993326	0.00036903704	0.0001567964	0.011140782	0.000119840144	0.0025620123
0.0	0.00029449997	0.015148162	9.738861e-05	0.00060782535	0.00021694807	0.00028194964	0.0003281585	0.001258057	9.938854e-05	0.0029146592
0.0	0.018388698	0.030953126	0.011880115	0.0246905	0.06343321	0.027566731	0.0640201	0.046879526	0.08366728	0.10077878
0.0	0.584604	0.5816511	0.5725633	0.59005237	0.56383836	0.57360417	0.58516896	0.5753128	0.5874665	0.5663626
0.0	0.58423173	0.580647	0.5723791	0.5902134	0.564483	0.5729857	0.5849873	0.5749233	0.58813477	0.5664546
0.0	0.58407724	0.58143896	0.57263523	0.5899678	0.56369627	0.5735425	0.58524704	0.5749836	0.58743834	0.56586164
0.0	0.58424276	0.58113015	0.5726899	0.5905811	0.56473964	0.57256156	0.58488816	0.57524145	0.58717954	0.5662184
0.0	7.556043e-05	0.052166503	3.0284758e-05	0.00015212917	7.775491e-05	8.005334e-05	0.00011086176	0.0002790361	5.1956475e-05	0.00032383174
0.0	0.00041022277	0.6288573	3.884211e-05	0.0021727062	0.0010656771	0.0010179892	0.00020414026	0.0006251971	0.0002083085	0.024768312
0.0	0.5846041	0.8143573	0.5817671	0.5687621	0.47698492	0.57621104	0.46827054	0.5688882	0.678462	0.5278479
0.0	8.837081e-05	0.0050045396	1.2506239e-05	9.794013e-05	8.67372e-05	7.579576e-05	0.00031021543	0.00030777097	3.6549154e-05	0.00023342567
0.0	0.00043345502	0.07767984	1.8576091e-05	0.0004887471	0.00054901955	0.00041855362	0.00039773106	0.0004906829	0.00010806645	0.0024611088
0.0	0.0001994471	0.04886846	3.5406796e-05	0.0016312491	0.0006015265	0.0008818602	0.00084260374	0.0007220777	0.0002991785	0.004442382
0.0	0.0002994567	0.05373841	9.5458236e-05	0.0018241588	0.00028248967	0.0012469058	0.0002704882	0.0004404095	0.00045385474	0.0031169443
0.0	0.000893874	0.12483436	0.00016758738	0.0013669735	0.00025183256	0.0003526216	0.00077433884	0.00065122603	0.0001214704	0.0016267016
0.0	0.58457476	0.57969236	0.5734179	0.59145385	0.56472266	0.5734673	0.5836221	0.5759777	0.58946544	0.56352895
0.0	0.5832225	0.58257324	0.5727343	0.5889041	0.5658122	0.5728755	0.5848178	0.5771199	0.59010106	0.5664281
0.0	0.58477294	0.5790267	0.5734255	0.58752507	0.5650447	0.57166386	0.58508986	0.576051	0.5890449	0.5659283
0.0	0.07707237	0.00021460169	0.005063639	0.0001235414	0.056236677	0.00013677643	0.10808932	0.042098057	0.00012680497	0.0009275127
0.0	0.076703824	0.00021449388	0.005104756	0.0001235435	0.056187898	0.00013695915	0.10823962	0.041943766	0.0001266125	0.0009216676
0.0	0.072593115	0.0029709945	0.008749035	0.00011777468	0.033468332	6.516194e-05	0.041427586	0.13168626	3.607544e-05	0.0010806415
0.0	0.5829412	0.5803728	0.5718623	0.5896402	0.5655663	0.57367426	0.58572644	0.57276016	0.59037703	0.56509787
0.0	0.17010444	0.43711585	0.008848735	0.0015828928	0.13795666	0.059193343	0.08713659	0.20337941	0.0005552264	0.2848829
0.0	0.0003708908	0.12768936	7.284628e-05	0.0036842227	0.0018724308	0.0013344669	0.06676812	0.12790926	0.00023066941	0.02400398
0.0	0.38602757	0.67397577	0.0036422925	0.5879757	0.52931994	0.55622137	0.6100845	0.61158055	0.7877607	0.54594505
0.0	0.5890609	0.58828205	0.57884467	0.59736127	0.56924677	0.5827307	0.59040093	0.58149654	0.59924966	0.5724638
0.0	0.63307816	0.6024389	0.5601457	0.6266603	0.6690044	0.6321406	0.5865843	0.65034455	0.6721953	0.6266449
0.0	0.6111426	0.47029603	0.59776324	0.679417	0.48967403	0.5866939	0.55082244	0.5897687	0.7673505	0.58539265
0.0	0.046694458	0.007691697	0.011408219	0.03294479	0.041392796	0.019305706	0.050581574	0.03880511	0.124790005	0.051754627
0.0	0.6735603	0.7807888	0.60602564	0.61610657	0.49501666	0.63278747	0.6089927	0.6049089	0.64858425	0.5182593
0.0	0.089107156	0.0071823983	0.015930563	0.029836245	0.038324565	0.02441206	0.040667582	0.060617063	0.06643802	0.040253848
0.0	0.5846545	0.5817628	0.5724707	0.58901495	0.5642058	0.5736882	0.5852079	0.57523274	0.5872987	0.56604356
0.0	0.58460003	0.5808622	0.5722839	0.5898576	0.5644891	0.57334095	0.585537	0.5754497	0.5884412	0.5664854
0.0	0.12453947	0.71741486	0.020362329	0.2640858	0.16387768	0.10374905	0.102898255	0.09413879	0.1670939	0.1555063
0.0	0.6045222	0.5336029	0.44415087	0.6298424	0.6739115	0.60825425	0.82311493	0.56989574	0.76160747	0.5723136
0.0	0.55030906	0.61785805	0.717651	0.6706759	0.49648756	0.6080459	0.6372249	0.73786	0.60286236	0.59239906
0.0	0.55030906	0.61785805	0.717651	0.6706759	0.49648756	0.6080459	0.6372249	0.73786	0.60286236	0.59239906
0.0	0.088236205	0.005227269	0.013312264	0.03407948	0.077970766	0.03952665	0.061116897	0.08913957	0.07432667	0.057234794
0.0	0.088236205	0.005227269	0.013312264	0.03407948	0.077970766	0.03952665	0.061116897	0.08913957	0.07432667	0.057234794
0.0	0.053737793	0.50686514	0.013804852	0.18289952	0.19411197	0.07513999	0.07067846	0.05629068	0.2043386	0.33633095
0.0	0.6096264	0.6294044	0.60586405	0.626365	0.6224342	0.637026	0.5914814	0.620276	0.8205471	0.6528316
0.0	0.6096264	0.6294044	0.60586405	0.626365	0.6224342	0.637026	0.5914814	0.620276	0.8205471	0.6528316
0.0	0.04023125	0.0069528036	0.005616323	0.033457235	0.052988235	0.019993592	0.04224617	0.028278584	0.050100833	0.056769136
0.0	0.04023125	0.0069528036	0.005616323	0.033457235	0.052988235	0.019993592	0.04224617	0.028278584	0.050100833	0.056769136
0.0	0.5840346	0.58174735	0.57255435	0.58919156	0.5641105	0.57359695	0.58526427	0.57494193	0.5872639	0.56549376
0.0	0.5845402	0.5812261	0.57258	0.5904101	0.56473136	0.57275605	0.5850447	0.5758008	0.5873139	0.5663554
0.0	0.1836117	0.0070920987	0.017051933	0.00013416827	0.064747915	0.00026496287	0.19880366	0.024119146	3.316776e-05	0.00095040887
0.0	0.5856134	0.583086	0.57432103	0.59101933	0.5668519	0.57610476	0.5834219	0.5778988	0.5888514	0.56774443
0.0	0.5280222	0.99008906	0.029363822	0.9437178	0.587816	0.30725288	0.6660904	0.8138729	0.62795556	0.84141695
0.0	0.57267684	0.9865264	0.039319415	0.9442217	0.5875581	0.26764965	0.43838635	0.6365939	0.87432635	0.84969485
0.0	0.5921145	0.9822188	0.03069788	0.85086966	0.64655924	0.30377483	0.5361015	0.76210153	0.81215644	0.8252901
0.0	0.54472196	0.9865791	0.030300621	0.9583337	0.6335044	0.28905162	0.48431405	0.74438655	0.8378415	0.8779709
0.0	0.5984291	0.9844477	0.04511718	0.84454536	0.6517395	0.39174324	0.5889481	0.6989011	0.8221112	0.8800763
0.0	0.55197096	0.9866232	0.040093515	0.98132026	0.5628598	0.27064252	0.48905206	0.77799934	0.8988698	0.8738481
0.0	0.5269411	0.9835767	0.024304181	0.91492313	0.63100976	0.28310746	0.4123454	0.78983057	0.80885303	0.8228038
0.0	0.5471038	0.9829223	0.027193338	0.8097618	0.6183069	0.3206199	0.59910893	0.71641195	0.7454618	0.8427144
0.0	0.04701635	0.006246446	0.007440403	0.05767806	0.041575454	0.029557904	0.04144914	0.041906584	0.04630245	0.033517767
0.0	0.029444246	0.016161302	0.01179665	0.047681432	0.075340234	0.021554193	0.058044977	0.23607607	0.01331395	0.027991265
0.0	0.029448198	0.015986973	0.011720881	0.04783279	0.075137556	0.021539394	0.057374187	0.23431395	0.013338119	0.027671693
0.0	0.58519226	0.583664	0.5739703	0.590081	0.5649356	0.57440704	0.58514047	0.5777865	0.5902087	0.5668355
0.0	0.06573073	0.0066816886	0.015639758	0.069286264	0.11940799	0.025075877	0.050080035	0.10712807	0.22493912	0.04669673
0.0	0.06510968	0.012132325	0.009662639	0.05327168	0.05425872	0.020819712	0.14653459	0.061983187	0.16357526	0.035387143
0.0	0.05494504	0.014753678	0.006128991	0.04573834	0.02532393	0.020872533	0.08934498	0.033068042	0.05088095	0.04496107
0.0	0.071916275	0.037366748	0.0071988986	0.040218152	0.029564159	0.03170078	0.056283567	0.042918183	0.022707338	0.0130985
0.0	0.07196554	0.03730015	0.0072127064	0.040225063	0.029585857	0.031756863	0.056249697	0.0430389	0.022609176	0.013028999
0.0	0.1818433	0.40111122	0.009724784	0.25620377	0.09810755	0.052795134	0.062257584	0.17833601	0.11490531	0.24029665
0.0	0.5407721	0.6019436	0.5102316	0.7212953	0.52339864	0.7357815	0.6824814	0.7160442	0.69180095	0.56740665
0.0	0.1329384	0.7237968	0.014370748	0.24595742	0.106343925	0.12008181	0.08575955	0.058775846	0.101960026	0.2076477
0.0	0.1675681	0.6739265	0.011174131	0.22732532	0.12774165	0.12605245	0.051478967	0.33803445	0.0784345	0.09270172
0.0	0.5766622	0.7863764	0.48021835	0.58412606	0.5822886	0.5738151	0.524863	0.5582621	0.6500869	0.6165563
0.0	0.17319717	0.39156374	0.011188682	0.19241187	0.078165375	0.060314305	0.105134964	0.21645257	0.069915466	0.21606335
0.0	0.25169167	0.84383523	0.017996492	0.19982557	0.2720135	0.16549627	0.12091103	0.19191182	0.055736333	0.32244888
0.0	0.08099727	0.058839135	0.011154918	0.03623021	0.044596072	0.05667841	0.06950371	0.05048481	0.011730247	0.05236436
0.0	0.08084636	0.059337825	0.011147803	0.036205046	0.044200413	0.056636717	0.07008708	0.05050493	0.011836221	0.052718308
0.0	0.20361863	0.39373457	0.009375485	0.42506585	0.06764599	0.040454127	0.07036937	0.0454159	0.12887642	0.14377119
0.0	0.0711446	0.025674572	0.028079147	0.035399534	0.04243211	0.024366915	0.14600196	0.08077897	0.33019477	0.047884393
0.0	0.20669726	0.40817836	0.018393295	0.17269957	0.3107462	0.104989186	0.12612517	0.37361935	0.17473222	0.286192
0.0	0.091866285	0.29007408	0.01735342	0.16060239	0.23467147	0.11042358	0.07042609	0.13991234	0.16768889	0.29870257
0.0	0.14580642	0.48474482	0.014800724	0.38691106	0.1750713	0.10652367	0.07273136	0.09534605	0.17341834	0.3781623
0.0	0.19914348	0.47244832	0.017960101	0.3323221	0.14823616	0.1337785	0.065004356	0.061128497	0.11572154	0.25196213
0.0	0.1361912	0.35162944	0.009389862	0.27988014	0.1537633	0.0839806	0.073264085	0.12774442	0.114365704	0.36878693
0.0	0.5028656	0.63945407	0.5517262	0.7366328	0.6030326	0.5833241	0.5961295	0.74660534	0.7486978	0.46930808
0.0	0.58386457	0.5810779	0.5728849	0.58782315	0.5639387	0.5739359	0.5828604	0.5751698	0.5893252	0.5662228
0.0	0.060209353	0.011010657	0.009039045	0.021601463	0.03454143	0.034084983	0.044438265	0.064462796	0.16163644	0.019191287
0.0	0.117045134	0.5860095	0.011377059	0.0034387687	0.16790496	0.095939204	0.08160048	0.09047798	0.1964035	0.14721988
0.0	0.58304423	0.58164704	0.5720254	0.58909273	0.56284225	0.57318085	0.5844939	0.57625395	0.5875836	0.5655772
0.0	0.09135504	0.36664313	0.011177899	0.33120108	0.16840094	0.05150892	0.085129574	0.22142915	0.07065215	0.30667564
0.0	0.027662458	0.0041363323	0.018608076	0.12466707	0.06610458	0.025347129	0.046821713	0.081481524	0.01426946	0.13724135
0.0	0.14843506	0.28644663	0.014144213	0.43580255	0.28056347	0.067703605	0.08674944	0.19674695	0.06091625	0.34678406
0.0	0.6473254	0.51293993	0.49896064	0.7895007	0.60064715	0.5824367	0.6670947	0.74691737	0.6884163	0.59105754
0.0	0.14701857	0.28259915	0.014047543	0.43356982	0.27525273	0.066315256	0.0861364	0.19565126	0.059784126	0.34316483
0.0	0.5838218	0.5828844	0.5731083	0.59189075	0.5646686	0.5729399	0.58466893	0.5758693	0.58860284	0.5668106
0.0	0.06426029	0.012521262	0.0077672666	0.0701239	0.020160668	0.02350217	0.20915492	0.011957476	0.11006731	0.048954304
0.0	0.190878	0.4120454	0.013329462	0.28537807	0.13771497	0.09985645	0.20479666	0.03188528	0.26293895	0.26117423
0.0	0.58321285	0.5836338	0.5724301	0.5894469	0.5622752	0.5722805	0.58521783	0.57643014	0.5878246	0.5652784
0.0	0.09155642	0.36327347	0.011189843	0.3272006	0.1658962	0.050381854	0.0849821	0.21940634	0.06958929	0.3056759
0.0	0.13413689	0.6416632	0.0110837305	0.2598942	0.16923603	0.055578187	0.10376198	0.16814943	0.16871776	0.0019793466
0.0	0.5874621	0.77677864	0.52610147	0.72483426	0.6174043	0.35937712	0.6779087	0.63472813	0.5597638	0.008152697
0.0	0.13224803	0.63684297	0.011007807	0.25765446	0.1655858	0.0539614	0.10293019	0.16693027	0.163449	0.0019389496
0.0	0.15895347	0.40919912	0.011427908	0.21076426	0.1916331	0.12305328	0.00087367644	0.1302622	0.05242101	0.28550467
0.0	0.044507362	0.44009036	0.011048085	0.26019114	0.12553447	0.11952521	0.10876389	0.08382097	0.09234139	0.3566267
0.0	0.5850728	0.5826728	0.5728255	0.5877101	0.5632444	0.5736959	0.5848986	0.5758249	0.5907132	0.56638795
0.0	0.5850926	0.5817681	0.5712982	0.59050995	0.5637224	0.573846	0.5837585	0.5774809	0.5896165	0.5664952
0.0	0.08228464	0.1725733	0.014067489	0.26384735	0.25202832	0.12498149	0.090556964	0.121569745	0.10161047	0.14399362
0.0	0.10742627	0.12905145	0.012837834	0.13202834	0.1676319	0.07691785	0.09864288	0.05890463	0.1525788	0.173142
0.0	0.10742627	0.12905145	0.012837834	0.13202834	0.1676319	0.07691785	0.09864288	0.05890463	0.1525788	0.173142
0.0	0.10742627	0.12905145	0.012837834	0.13202834	0.1676319	0.07691785	0.09864288	0.05890463	0.1525788	0.173142
0.0	0.12416351	0.016953468	0.010007267	0.046499897	0.09051848	0.031060828	0.00028251766	0.03094619	0.009280294	0.029791316
0.0	0.5257512	0.68345386	0.54394275	0.666258	0.6061348	0.6358881	0.0038480689	0.50993365	0.7469094	0.6360578
0.0	0.08302135	0.0065638856	0.0092223445	0.0216656	0.04127516	0.020173665	0.04148965	0.057615828	0.043858103	0.035874568
0.0	0.5706433	0.69040704	0.6791348	0.8281516	0.50749594	0.64115155	0.61285263	0.6034989	0.6382958	0.6871577
0.0	0.5838028	0.5798916	0.5737127	0.59056765	0.56447655	0.5737658	0.58487326	0.5758671	0.5902353	0.5663227
0.0	0.04422689	0.003195419	0.01200562	0.017043632	0.08993052	9.761594e-05	0.048198532	0.03379262	0.042120144	0.019449748
0.0	0.41490117	0.70319957	0.6208691	0.56410277	0.6554293	0.005749486	0.6861532	0.6646277	0.35503075	0.44568878
0.0	0.23811379	0.5740961	0.012245398	0.29021248	0.24163231	0.13181381	0.1300874	0.24676615	0.10878508	0.27021632
0.0	0.5413153	0.7250935	0.018571166	0.623277	0.76281613	0.7249359	0.61054444	0.59272873	0.6681343	0.5469374
0.0	0.5835848	0.5807567	0.5725254	0.5908446	0.563068	0.57279015	0.58354074	0.57500976	0.5896819	0.56660384
0.0	0.5840758	0.58091164	0.57227874	0.59046364	0.56330377	0.5729335	0.5849632	0.57558537	0.58817005	0.5668154
0.0	0.58444005	0.58155006	0.57278246	0.5914498	0.5636411	0.5726356	0.5842797	0.5756252	0.58954	0.56643504
0.0	0.5839773	0.5797561	0.57295835	0.5901784	0.5663498	0.57169914	0.5839309	0.57559156	0.58732766	0.5668823
0.0	0.23688367	0.4108383	0.013742152	0.2939931	0.22140412	0.08342602	0.07304871	0.064406976	0.115367286	0.3165627
0.0	0.1210545	0.46739092	0.01360442	0.47730938	0.22680359	0.09603756	0.06465859	0.1092006	0.108139716	0.24045298
0.0	0.099389285	0.5096388	0.023690931	0.2296478	0.00048323997	0.0629094	0.09829838	0.21389695	0.26396236	0.3044454
0.0	0.099389285	0.5096388	0.02369092	0.22964776	0.00048323974	0.0629094	0.09829838	0.21389695	0.26396236	0.3044454
0.0	0.099389285	0.5096388	0.02369092	0.22964776	0.00048323974	0.0629094	0.09829838	0.21389695	0.2639623	0.3044454
0.0	0.3584491	0.21102487	0.013228977	0.2635372	0.20474437	0.119936496	0.059632555	0.05132607	0.11890065	0.20504169
0.0	0.08423781	0.17579658	0.014957494	0.2523818	0.22012098	0.07011899	0.08072569	0.07027032	0.1565813	0.1903578
0.0	0.47939035	0.59879905	0.56055397	0.6533131	0.63968647	0.5611218	0.6744989	0.7140976	0.4746755	0.5516212
0.0	0.15838225	0.2899984	0.008000296	0.25175264	0.16255593	0.092312306	0.10216618	0.0574471	0.00055871473	0.17847829
0.0	0.04570946	0.00309416	0.006127301	0.02951146	0.04225635	0.01257144	0.025641121	0.08047298	0.025688585	0.04489142
0.0	0.584683	0.5803148	0.5723794	0.5904648	0.56390935	0.5723778	0.58532584	0.57640517	0.5913357	0.56593645
0.0	0.55190146	0.5776211	0.014135373	0.56898314	0.5642443	0.6076307	0.70112413	0.7460985	0.7185221	0.7318227
0.0	0.06901767	0.005495823	0.00011440699	0.036853474	0.06187092	0.021125967	0.0800667	0.0602881	0.050687477	0.08968371
0.0	0.16878964	0.58700097	0.012108015	0.22886018	0.21959284	0.114987254	0.08927067	0.07933015	0.31848094	0.334403
0.0	0.5818388	0.36493573	0.59831965	0.56564504	0.5724134	0.66674477	0.67545813	0.67612976	0.7134422	0.60971385
0.0	0.5831683	0.5822988	0.5722151	0.58999336	0.56166327	0.5721831	0.585344	0.5761582	0.5915116	0.5659572
0.0	0.09590686	0.011678916	0.007869179	0.06358491	0.055180475	0.044530142	0.070229106	0.054659538	0.08097874	0.059075676
0.0	0.584393	0.5823351	0.5717757	0.59001213	0.5642716	0.57342565	0.585257	0.5755551	0.59035754	0.5659073
0.0	0.61105615	0.97054446	0.05265821	0.36379614	0.43296632	0.020013979	0.60677946	0.040719766	0.01766786	0.8680767
0.0	0.13247742	0.007177368	0.009423542	0.056604356	0.05825432	0.039600775	0.00037008993	0.02987479	0.059977207	0.041727494
0.0	0.7110501	0.61668664	0.59560746	0.59266335	0.6648442	0.5091572	0.5682318	0.613672	0.722774	0.58854604
0.0	0.14138474	0.4870722	0.00014733999	0.2368252	0.0002932263	0.073146276	0.1257197	0.030226858	0.1380338	0.15589486
0.0	0.6638529	0.61079973	0.012217124	0.728621	0.56485665	0.6111245	0.64447474	0.61779755	0.67349	0.6630578
0.0	0.08167041	0.04049104	7.587957e-05	0.041050013	0.039414708	0.019572377	0.08222346	0.035070073	0.04878523	0.024402143
0.0	0.12335255	0.32149488	0.01717728	0.1821143	0.00028710387	0.07504402	0.1272778	0.031534996	0.14561285	0.6985475
0.0	0.6353227	0.6501422	0.5379707	0.6045892	0.5373385	0.53600776	0.5841291	0.07333813	0.5573577	0.5837686
0.0	0.048913464	0.007230768	0.0073296763	0.05384994	0.08774451	0.02091733	0.049297996	0.02322502	0.06584135	0.06305114
0.0	0.01611738	0.658244	0.6152712	0.527578	0.45232832	0.62629896	0.7293749	0.81258833	0.87127644	0.5881698
0.0	0.00047343018	0.02906074	0.00803193	0.012555605	0.02992748	0.0414801	0.04572038	0.06022495	0.0863777	0.026376069
0.0	0.07240837	0.019976534	0.008470401	0.033473585	0.0694661	0.014158023	0.071509495	0.047989618	0.072807886	0.052406296
0.0	0.08534523	0.48575962	0.013435748	0.26829928	0.26317963	0.0013372087	0.076823495	0.062613584	0.09904949	0.21575736
0.0	0.6921548	0.86202025	0.031754304	0.9501535	0.836882	0.1486236	0.82549864	0.91160566	0.9725174	0.7310735
0.0	0.16741283	0.2622882	0.007519074	0.33588254	0.24874167	0.113221206	0.08450705	0.11590648	0.10620776	0.2108438
0.0	0.60839105	0.6731346	0.6339051	0.7638672	0.574249	0.5492542	0.7239238	0.7039805	0.016190678	0.6186939
0.0	0.055490352	0.00864227	0.0049391314	0.10016938	0.07183251	0.018945718	0.07712817	0.048210498	0.00023473219	0.029912619
0.0	0.1997977	0.557548	0.029079156	0.34744316	0.26577225	0.06649814	0.07665666	0.14787373	0.21456021	0.21525034
0.0	0.52571744	0.6031928	0.541569	0.7739793	0.69261533	0.5885853	0.016139677	0.6071725	0.8096136	0.6158596
0.0	0.12534373	0.35634705	0.017624266	0.25590768	0.3218689	0.08556805	0.0012953589	0.10064341	0.21999453	0.22429265
0.0	0.20501755	0.39427918	0.020822309	0.33211482	0.3235577	0.14561784	0.005772904	0.14697209	0.13157311	0.29532453
0.0	0.077139825	0.005419138	0.011352596	0.037090383	0.11416897	0.036651462	0.00061408203	0.06988547	0.03390012	0.057709165
0.0	0.58925915	0.6780928	0.59671926	0.42556652	0.5397841	0.59885985	0.69023633	0.54357564	0.5353075	0.69622135
0.0	0.077228166	0.00535437	0.011396276	0.036843304	0.1154073	0.036586616	0.0006171354	0.070471056	0.034469407	0.057401102
0.0	0.5873404	0.5845672	0.57545745	0.5907672	0.56915057	0.57760173	0.5880939	0.5788051	0.5956408	0.570053
0.0	0.07554564	0.0069421544	0.007380448	0.11393331	0.05476672	0.030925797	0.05959203	0.03611014	0.057343002	0.03563231
0.0	0.5840278	0.581	0.5734603	0.59067035	0.56360185	0.5738408	0.5836852	0.5757405	0.5877433	0.5664655
0.0	0.5848032	0.5837896	0.57365865	0.5922137	0.5633304	0.57315755	0.58174074	0.57758015	0.59071404	0.5664469
0.0	0.5840624	0.58189404	0.57172114	0.589576	0.56436396	0.572432	0.58487207	0.57510024	0.590156	0.5655411
0.0	0.07799242	0.010438489	0.008671303	0.054365724	0.081278056	0.04346205	0.049408294	0.029774897	0.009196634	0.02328566
0.0	0.1801811	0.5586222	0.018135674	0.27437115	0.25425	0.09306879	0.04745473	0.056036748	0.03218667	0.22827245
0.0	0.07770995	0.010309215	0.008673682	0.05451673	0.08086328	0.043386355	0.04951702	0.029814856	0.009135192	0.023359628
0.0	0.27023703	0.5026967	0.00063537015	0.0044618896	0.26322147	0.06945135	0.11291065	0.11100152	0.00059911946	0.42684868
0.0	0.13822104	0.36329743	0.011991443	0.2760644	0.28781518	0.072466604	0.04169276	0.17383936	0.16266596	0.16649848
0.0	0.061070226	0.040323123	0.010457119	0.093025014	0.07334689	0.021248786	0.023031222	0.075411886	0.063394	0.02005578
0.0	0.061152413	0.04063425	0.010397996	0.09282164	0.07292517	0.021190325	0.022918215	0.07600469	0.063329704	0.02020519
0.0	0.061052147	0.040596865	0.010416057	0.09257442	0.072788954	0.021257037	0.02312583	0.07647481	0.06312958	0.020209827
0.0	0.17502272	0.33314183	0.00056220545	0.0070335753	0.3106625	0.06918338	0.08653255	0.0907325	0.25838637	0.22720917
0.0	0.17882529	0.29735553	0.00052571687	0.0045290147	0.29657713	0.0015918396	0.09202714	0.20129292	0.162218	0.22378057
0.0	0.14223571	0.0036151854	0.00027823835	0.0004888836	0.112238154	0.02353305	0.066301644	0.07624595	0.03842349	0.062161516
0.0	0.14310147	0.0036351716	0.0002770181	0.00048848067	0.11228901	0.02357121	0.06585715	0.07611702	0.038387645	0.062331356
0.0	0.68357205	0.6831551	0.079013094	0.09182158	0.7112936	0.5676157	0.6469311	0.60502434	0.7370903	0.51394045
0.0	0.24663669	0.34690413	0.008792098	0.20909388	0.1349472	0.07110621	0.09879333	0.06200127	0.23528413	0.21788293
0.0	0.4936512	0.63268954	0.6640598	0.00885424	0.0011276003	0.65088105	0.5700112	0.63084745	0.5689321	0.014335076
0.0	0.103168525	0.009953616	0.008131355	0.00017664809	0.05955754	0.02022321	0.0646126	0.12630999	0.05696643	0.03232678
0.0	0.039444823	0.0036497896	0.010293576	0.02730587	0.070373915	0.020200348	0.05175457	0.047724295	0.01494484	0.028049666
0.0	0.017031293	0.5166633	0.017784305	0.07694786	0.09785128	0.04872842	0.0867076	0.63791853	0.09124784	0.1669413
0.0	0.10490971	0.00333577	0.010155939	0.027859773	0.08348042	0.018509759	0.12803361	0.04157489	0.03365488	0.022916341
0.0	0.5837916	0.58302385	0.57176316	0.5875625	0.5629599	0.57463926	0.58433676	0.57559496	0.5893767	0.56677
0.0	0.06406387	0.0061184564	0.0001396924	0.047353223	0.052786022	0.021831473	0.049386706	0.057635766	0.060900103	0.024499936
0.0	0.67942196	0.5802314	0.012113412	0.56351006	0.66124487	0.5787041	0.62482274	0.60335183	0.65254384	0.5083198
0.0	0.2308265	0.27991897	0.00020132083	0.13147709	0.23237967	0.08731956	0.07482388	0.07773268	0.16953488	0.17788959
0.0	0.09994134	0.38851127	0.00013397202	0.42819977	0.05030246	0.0794076	0.12585968	0.11621177	0.40376684	0.1562154
0.0	0.6255639	0.9850166	0.5449615	0.5701281	0.56415665	0.5615143	0.5297618	0.6374296	0.5891495	0.56286144
0.0	0.59208417	0.33309767	0.59238636	0.6446437	0.50127995	0.66599256	0.5809512	0.6407588	0.016971255	0.6040967
0.0	0.6436314	0.6771316	0.5893541	0.5744488	0.6347983	0.5818152	0.6998896	0.58207726	0.42451662	0.6172606
0.0	0.19123621	0.32047543	0.013847606	0.14077134	0.18508498	0.051413987	0.1088828	0.084385626	0.17296103	0.37421325
0.0	0.63451326	0.67440236	0.5388809	0.5338327	0.46371448	0.5976278	0.70090574	0.6128033	0.81064016	0.45836067
0.0	0.09345051	0.46391574	0.009586752	0.06780889	0.34351093	0.075618714	0.07798174	0.06645311	0.14226253	0.1680155
0.0	0.2945374	0.20790294	0.021086559	0.15879223	0.06352164	0.057060406	0.094369896	0.06307077	0.2643655	0.24768665
0.0	0.6551306	0.45540187	0.5846922	0.72857434	0.562224	0.5860339	0.6609062	0.59694093	0.5646534	0.6308624
0.0	0.021175494	0.004224571	8.878529e-05	0.15384468	0.012364233	0.028250642	0.06470387	0.04684204	0.16421604	0.023577517
0.0	0.67245674	0.6218804	0.055776637	0.6386873	0.32424307	0.7220142	0.6405028	0.69050395	0.6469896	0.587405
0.0	0.6448159	0.83595294	0.64653283	0.62274027	0.46445072	0.65305746	0.58199036	0.671277	0.5898838	0.6678307
0.0	0.10426582	0.45870247	0.015466059	0.18681179	0.20731285	0.052695382	0.066851	0.17848183	0.1361207	0.25144735
0.0	0.5708462	0.6588317	0.6093972	0.65060145	0.59780777	0.39917725	0.6021123	0.7670071	0.79128265	0.6457242
0.0	0.5302949	0.48231813	0.61408424	0.7145192	0.5470562	0.66061366	0.6140429	0.66686285	0.6090655	0.5371693
0.0	0.10584478	0.2580199	0.0128195	0.21585695	0.17339826	0.115476295	0.053587742	0.20338793	0.072331116	0.21449707
0.0	0.100133434	0.38775206	0.00013432879	0.42814234	0.050269168	0.079346016	0.12575264	0.11662103	0.40316138	0.15570405
0.0	0.17187223	0.2424687	0.01822549	0.12539643	0.15991013	0.06618147	0.10205892	0.079632655	0.07534627	0.39041892
0.0	0.1718891	0.24212101	0.018255008	0.12541021	0.15988633	0.066114046	0.10196058	0.07982967	0.075174496	0.3887048
0.0	0.584057	0.58147234	0.57281125	0.59053725	0.56438893	0.57336825	0.5847549	0.5740023	0.5902168	0.5667566
0.0	0.23991701	0.23146805	0.013589747	0.1715224	0.2278756	0.120685466	0.11113038	0.05053867	0.12799543	0.30159035
0.0	0.08453236	0.0026572265	0.00971037	0.06646609	0.039422806	0.025185725	0.08635647	0.070526615	0.024858223	0.06813603
0.0	0.08521528	0.013987262	0.0072973147	0.059963763	0.10935718	0.035361867	0.1316059	0.056297775	0.057507683	0.03086469
0.0	0.557197	0.63229567	0.56777054	0.49390873	0.562857	0.64860547	0.56858	0.68711466	0.772992	0.5647537
0.0	0.084999286	0.013671868	0.0072931917	0.061630912	0.11029549	0.035601877	0.13495828	0.05744937	0.059000287	0.03141791
0.0	0.08488271	0.01376758	0.007268532	0.061590087	0.10982033	0.03562974	0.13463134	0.057117246	0.0583468	0.031331483
0.0	0.5562836	0.51872236	0.51414376	0.7464925	0.5806476	0.63154405	0.67718315	0.6990724	0.6268178	0.560476
0.0	0.21259648	0.501872	0.01627482	0.17417213	0.06421825	0.062432665	0.09331763	0.09653107	0.28704107	0.18806812
0.0	0.06756851	0.007618578	0.0071814125	0.034139946	0.14717288	0.02035182	0.026547894	0.03417791	0.04249352	0.06500069
0.0	0.5824039	0.58316875	0.5720063	0.5885967	0.5633021	0.5718215	0.58524245	0.575933	0.5873795	0.5658289
0.0	0.09913927	0.005802062	0.0066276817	0.03024049	0.04440965	0.03674724	0.028851734	0.035654835	0.054435227	0.04206561
0.0	0.5674181	0.6341134	0.69530374	0.7148362	0.647168	0.6377707	0.45244274	0.6447657	0.54411316	0.5957945
0.0	0.12990807	0.3412608	0.018423563	0.21685036	0.24504964	0.07970064	0.043614063	0.06850179	0.15905286	0.23042172
0.0	0.119050324	0.20875783	0.010141138	0.21287161	0.1722689	0.060641516	0.09256593	0.111811444	0.14727695	0.27723414
0.0	0.58334595	0.5832425	0.5715222	0.5872358	0.56275177	0.5723666	0.58526146	0.5773186	0.58836395	0.5659592
0.0	0.035939757	0.005444093	0.0055727805	0.056768768	0.06222505	0.030459356	0.044839937	0.019448962	0.024591524	0.06669316
0.0	0.094178006	0.2506583	0.01742587	0.3132214	0.18599083	0.07434267	0.06786598	0.07561805	0.05807511	0.26383245
0.0	0.29810783	0.64415836	0.007234154	0.23260763	0.23408343	0.07447599	0.06461169	0.1185149	0.09057538	0.22304043
0.0	0.58521193	0.5824649	0.5726185	0.591698	0.56490123	0.5742562	0.5843148	0.57725996	0.58891827	0.566274
0.0	0.2132673	0.09397969	0.012097901	0.31209907	0.2490279	0.06630844	0.09917486	0.15371136	0.09445284	0.32999766
0.0	0.09100306	0.0021165805	0.0072701043	0.0352636	0.0636388	0.027665947	0.05268874	0.067166924	0.029945347	0.07564509
0.0	0.58305043	0.5809778	0.57230276	0.58905333	0.5644815	0.57354623	0.58505607	0.576667	0.58928716	0.56652963
0.0	0.04330819	0.0051752846	0.0065056286	0.040897824	0.0607137	0.03917918	0.08541469	0.08123345	0.02308472	0.051773857
0.0	0.6036736	0.6285723	0.54456973	0.67447495	0.62320143	0.54704523	0.7140257	0.81609356	0.510998	0.6388153
0.0	0.21316247	0.09480775	0.012197659	0.3153932	0.25130308	0.067433506	0.09954317	0.15393098	0.09761058	0.33117148
0.0	0.09064424	0.0021212043	0.0072614024	0.034858823	0.06380489	0.027738372	0.052415933	0.067247726	0.030366672	0.07476236
0.0	0.05145896	0.1582536	0.015820256	0.34514305	0.22330818	0.12739068	0.08094715	0.110737726	0.10582912	0.1943773
0.0	0.23745231	0.1030447	0.024761673	0.1876538	0.23000798	0.0958442	0.06286739	0.12576672	0.09593122	0.3013405
0.0	0.62571245	0.45174527	0.59875256	0.80306244	0.66944456	0.6607898	0.54044914	0.59623706	0.70089096	0.6403749
0.0	0.6295607	0.80714935	0.6363191	0.7495949	0.5054034	0.58614945	0.60150826	0.7767005	0.6577265	0.58810437
0.0	0.055559494	0.017713742	0.008547821	0.034255024	0.020767763	0.039119255	0.033980183	0.04615169	0.04398402	0.06752082
0.0	0.055530608	0.017937351	0.008566633	0.03431545	0.020923242	0.039114524	0.033821404	0.04625827	0.043946378	0.06724391
0.0	0.11336045	0.013281752	0.00900559	0.03375382	0.053275347	0.04050114	0.053799994	0.051344022	0.035458833	0.023750255
0.0	0.11202855	0.0135428915	0.009048566	0.03405938	0.053605992	0.040549558	0.053719938	0.051493756	0.03511067	0.023742687
0.0	0.12535949	0.15424818	0.016369177	0.30955222	0.20499972	0.074755155	0.11638554	0.09135344	0.05904533	0.3896988
0.0	0.5846775	0.58134794	0.5722372	0.5904469	0.5635597	0.57287157	0.5835516	0.5781427	0.5898602	0.5659277
0.0	0.066116534	0.0036103998	0.007515886	0.10149785	0.039352812	0.03286771	0.03099149	0.040518507	0.07010443	0.037005533
0.0	0.04174897	0.008248458	0.0068760365	0.121712305	0.05215292	0.04438284	0.046514772	0.04477363	0.035619095	0.033569753
0.0	0.017293757	0.2023892	0.009477513	0.20585383	0.12928599	0.07905865	0.09176756	0.13968971	0.088896945	0.17137955
0.0	0.017204374	0.28011355	0.012607367	0.15173332	0.028020518	0.11628057	0.092991024	0.11937705	0.24381919	0.2583071
0.0	0.016985986	0.27800387	0.012441466	0.15011516	0.02747195	0.11402835	0.09234207	0.11736595	0.24073946	0.25583878
0.0	0.017039485	0.27723125	0.012476151	0.1481248	0.027503934	0.11367521	0.09252802	0.11826064	0.24069476	0.25545594
0.0	0.08458634	0.4308824	0.014215001	0.35360965	0.17089258	0.12454515	0.06968585	0.033347674	0.081467524	0.18160544
0.0	0.08303961	0.42692694	0.01412758	0.35133347	0.16753319	0.122008674	0.06932454	0.032670856	0.07860226	0.17838055
0.0	0.08331954	0.42681506	0.014115106	0.34804675	0.16769055	0.121678	0.06943895	0.032776676	0.07843074	0.17834991
0.0	0.048731152	0.010122511	0.011141339	0.07368948	0.07179399	0.015859675	0.026703304	0.02985867	0.028163407	0.037280343
0.0	0.19646658	0.27730143	0.015780332	0.26107383	0.22297281	0.0739355	0.037144024	0.08905555	0.15251087	0.22298437
0.0	0.19399281	0.2733859	0.015740974	0.25996274	0.22025551	0.072998695	0.036797713	0.08867102	0.15026861	0.21944939
0.0	0.19447444	0.27365687	0.015732871	0.25722378	0.22063714	0.07287423	0.03690783	0.089035325	0.15006387	0.21967436
0.0	0.029937563	0.011771268	0.014195543	0.07872929	0.10819199	0.041459497	0.07743949	0.015724441	0.012066802	0.06254294
0.0	0.017231122	0.3410541	0.023522926	0.34439826	0.1702511	0.13097975	0.110936604	0.04553908	0.06584624	0.27060473
0.0	0.016883234	0.33687162	0.02324912	0.34083292	0.16792935	0.12936698	0.10894105	0.045330208	0.064168684	0.26654598
0.0	0.016938232	0.33529824	0.023186527	0.33791494	0.16828828	0.12902866	0.10919006	0.045499947	0.06405098	0.2672518
0.0	0.09696995	0.3685037	0.012530469	0.1351581	0.15578756	0.117074646	0.061710563	0.057234302	0.074770756	0.17086379
0.0	0.5840686	0.5807585	0.57226914	0.58987826	0.5644372	0.5729617	0.585413	0.57496643	0.58944666	0.56667054
0.0	0.58448815	0.5810371	0.5726392	0.590042	0.56478745	0.5731881	0.5852022	0.5754892	0.5884044	0.5667482
0.0	0.08976614	0.012344196	0.013638028	0.056460638	0.054262195	0.018666973	0.050535504	0.021447917	0.028836709	0.007339772
0.0	0.5842534	0.58476144	0.57165694	0.5890416	0.56246585	0.5735034	0.58466536	0.5758997	0.586305	0.56638163
0.0	0.18802288	0.3424803	0.0219973	0.18277803	0.24822582	0.07514074	0.09867835	0.10492712	0.039814334	0.21036616
0.0	0.53549045	0.67802453	0.71868443	0.68029207	0.51408523	0.617887	0.6589437	0.74593693	0.5564087	0.5514276
0.0	0.042025775	0.0027858047	0.016209448	0.059143823	0.03474774	0.016828408	0.07490894	0.040402174	0.042484496	0.03155244
0.0	0.64571214	0.5345502	0.5110517	0.6113789	0.49737138	0.47661468	0.6576359	0.71230394	0.6512319	0.5237034
0.0	0.51067966	0.9767655	0.020027714	0.9467236	0.54894376	0.28872022	0.545561	0.6736028	0.7913013	0.8785239
0.0	0.57063514	0.98355955	0.035673868	0.94428873	0.7145062	0.27741942	0.29003516	0.73584193	0.788739	0.8379209
0.0	0.6182638	0.98625726	0.021693151	0.89709234	0.6490712	0.26312318	0.4199738	0.64331985	0.8222231	0.89632106
0.0	0.48897746	0.98336065	0.029910559	0.9176088	0.7758982	0.28239566	0.50319564	0.7170696	0.81872505	0.8802333
0.0	0.4042828	0.9807749	0.027905522	0.8895606	0.6558487	0.3545438	0.49047515	0.8286978	0.844878	0.8575129
0.0	0.60186124	0.9887095	0.027795473	0.94990444	0.4909201	0.32359886	0.45650545	0.5939723	0.8311418	0.8616365
0.0	0.54943144	0.9812262	0.023345252	0.9423919	0.5614861	0.2786365	0.48578802	0.70971984	0.6364185	0.86051285
0.0	0.5863765	0.58408403	0.5754608	0.5873075	0.5683603	0.57681614	0.5831265	0.58018994	0.5923692	0.56784946
0.0	0.58385843	0.58247	0.5730943	0.5882925	0.56418204	0.57439595	0.5839519	0.57626444	0.5891959	0.5671329
0.0	0.58328664	0.5807836	0.5721962	0.5907925	0.5630303	0.5739269	0.5855784	0.5753184	0.5889218	0.56677264
0.0	0.5858886	0.5806142	0.57348365	0.5898843	0.56374025	0.5745087	0.5839047	0.5760611	0.5870972	0.56617594
0.0	0.58378327	0.5831378	0.5730158	0.58781797	0.5642518	0.5734744	0.584617	0.57564026	0.58791494	0.56623036
0.0	0.58591545	0.58289754	0.5734565	0.58873814	0.5649159	0.57125306	0.5838134	0.5749829	0.59033066	0.565989
0.0	0.5843095	0.5834888	0.5717565	0.58994	0.5654812	0.57327396	0.58417255	0.5741267	0.5898345	0.56654793
0.0	0.5840772	0.5819073	0.5719834	0.5907945	0.5635432	0.5735042	0.58357424	0.575042	0.5914461	0.56621855
0.0	0.07084992	0.028968288	0.009013198	0.07210927	0.03833771	0.035338487	0.045317918	0.05518966	0.04525677	0.04482589
0.0	0.58321375	0.58196276	0.572633	0.58940315	0.5633232	0.57498103	0.58429146	0.57250744	0.59038377	0.5653767
0.0	0.58588934	0.5793186	0.5732865	0.5901697	0.56520665	0.5734943	0.58327264	0.5765442	0.5903092	0.56468016
0.0	0.58546746	0.58109885	0.5724961	0.59047955	0.56300366	0.5734204	0.58430684	0.5755483	0.58957046	0.5668376
0.0	0.58533114	0.584025	0.57235944	0.5901517	0.5632524	0.57274777	0.58371794	0.57396483	0.5884987	0.5664721
0.0	0.12479314	0.0027196023	0.0077001383	0.04767248	0.034336593	0.013655589	0.07580284	0.3619312	0.051429033	0.042483587
0.0	0.017817786	0.0037597963	0.010475836	0.050873872	0.030539047	0.022225613	0.05141429	0.059477575	0.026779413	0.056210894
0.0	0.021229059	0.0052106283	0.01868814	0.08129096	0.06785479	0.04798993	0.10042756	0.06901249	0.01629744	0.06710252
0.0	0.014573009	0.016244905	0.006910105	0.037910353	0.0839657	0.029354447	0.054157764	0.060624555	0.042250544	0.039379094
0.0	0.5838479	0.5801055	0.5730872	0.58983564	0.56464046	0.57480377	0.5845757	0.57473475	0.59053993	0.56661046
0.0	0.04770274	0.005649176	0.00885985	0.028390724	0.033817362	0.01725221	0.011577619	0.07741403	0.045658153	0.04565323
0.0	0.58458674	0.5794033	0.5725983	0.58986276	0.5646073	0.5727852	0.5851965	0.5746977	0.58758026	0.5657985
0.0	0.58446324	0.58256257	0.5722817	0.59014124	0.5648837	0.57266223	0.58287084	0.57516235	0.58971536	0.56616974
0.0	0.58509487	0.5817191	0.5738552	0.5889819	0.5636104	0.57386655	0.5833946	0.5761237	0.5903923	0.5660073
0.0	0.58459127	0.5812992	0.57252824	0.58804667	0.5622107	0.5735745	0.5855788	0.5753307	0.5915205	0.56630903
0.0	0.5859561	0.58011854	0.57325566	0.5916263	0.56487834	0.5736963	0.5850465	0.5760526	0.5907001	0.5688061
0.0	0.12706013	0.0035086612	0.0037379817	0.026118673	0.022770157	0.033744488	0.07609025	0.040228456	0.061555613	0.11897899
0.0	0.58438903	0.5839009	0.5719393	0.589061	0.5639338	0.5732818	0.58408064	0.57540166	0.5879874	0.56604594
0.0	0.58300805	0.58197474	0.5733617	0.59013397	0.5642271	0.5737982	0.5824984	0.57428706	0.58837533	0.5670509
0.0	0.6621353	0.6789048	0.5642719	0.66656446	0.6829221	0.6310591	0.54035884	0.6559399	0.6719434	0.61091924
0.0	0.098284535	0.014161644	0.008422868	0.037735943	0.061438087	0.026822353	0.11795186	0.035659786	0.05256927	0.030503936
0.0	0.5849233	0.58202356	0.5726554	0.58995885	0.5642315	0.5725662	0.5828893	0.5743898	0.58904046	0.56760955
0.0	0.050054967	0.0026047716	0.009346278	0.02844759	0.0882484	0.022568665	0.07934188	0.037814	0.09007519	0.15831113
0.0	0.12274694	0.25324923	0.021350205	0.19740678	0.17617512	0.10149563	0.11806174	0.0868639	0.10296808	0.2353295
0.0	0.58358735	0.58164406	0.57199115	0.58855945	0.560725	0.57480514	0.5856263	0.57622886	0.58921623	0.5668689
0.0	0.22641332	0.67608243	0.013208457	0.17702815	0.13732061	0.13333288	0.051113624	0.1450254	0.06492266	0.45989862
0.0	0.584382	0.57833266	0.5725811	0.5915065	0.56278795	0.5729943	0.58547646	0.5756874	0.58778286	0.5658342
0.0	0.061589457	0.0040800693	0.012043733	0.048464198	0.02513811	0.03230571	0.07042394	0.0412262	0.10084595	0.06842209
0.0	0.14721914	0.7753551	0.014042531	0.25431663	0.27187634	0.043185037	0.11218583	0.102465846	0.15116343	0.1898294
0.0	0.5850728	0.5826728	0.5728255	0.5877101	0.5632444	0.5736959	0.5848986	0.5758249	0.5907132	0.56638795
0.0	0.5842901	0.5811696	0.57303834	0.59049374	0.5641469	0.57438177	0.58592796	0.57546073	0.5895593	0.56788343
0.0	0.0437507	0.0051065707	0.008691493	0.037286293	0.06285059	0.017513389	0.03774319	0.03679016	0.10257436	0.026746972
0.0	0.5960963	0.81332743	0.56040394	0.68963665	0.5681064	0.6789076	0.5595638	0.77141666	0.6097672	0.64837366
0.0	0.11261983	0.02024683	0.006709209	0.06297203	0.06622312	0.028992675	0.059683103	0.03491241	0.027423322	0.09104457
0.0	0.47287807	0.75094056	0.58898807	0.69712913	0.6025119	0.5580999	0.66198045	0.65338	0.7381835	0.5685888
0.0	0.584672	0.57996756	0.5732853	0.59048074	0.56442547	0.57333213	0.5850837	0.57677585	0.58947575	0.56681395
0.0	0.08447258	0.010367163	0.008734523	0.051589046	0.04674221	0.02077322	0.05548646	0.06853932	0.03861613	0.04635533
0.0	0.6399567	0.6565365	0.5781718	0.63390374	0.49844027	0.54275596	0.61271805	0.7186333	0.67945206	0.68298846
0.0	0.58408517	0.58232856	0.57241327	0.59122676	0.563392	0.5728381	0.58491856	0.5756808	0.5897736	0.5664786
0.0	0.5795277	0.7621182	0.5758525	0.59602684	0.61690664	0.59593207	0.6068578	0.5588941	0.32795334	0.58892435
0.0	0.072918996	0.0075521325	0.0067083957	0.06647864	0.04370184	0.019973159	0.07667911	0.14653032	0.02700184	0.04255852
0.0	0.061787084	0.010157157	0.013822566	0.035443973	0.024524372	0.025236137	0.044817436	0.08421009	0.030185016	0.052376017
0.0	0.5844719	0.5809204	0.5717044	0.5897618	0.56469667	0.5732449	0.58523947	0.57615006	0.58992386	0.5658292
0.0	0.13903251	0.6064719	0.024098162	0.24366856	0.16904032	0.08525627	0.09428804	0.1444003	0.10108475	0.17195266
0.0	0.15951592	0.576889	0.015012084	0.30424488	0.17584649	0.0425186	0.07812094	0.13350645	0.09374065	0.20349446
0.0	0.03919615	0.015426369	0.017963544	0.030295046	0.03711667	0.02899448	0.075920515	0.06543956	0.03210178	0.031501308
0.0	0.04198409	0.014056593	0.008115384	0.018581375	0.068505995	0.03240399	0.045086842	0.13217022	0.052661266	0.041796647
0.0	0.575524	0.63421464	0.5778827	0.560209	0.627266	0.59168655	0.5553217	0.5781626	0.46740264	0.4919782
0.0	0.13245954	0.008731523	0.009164681	0.03742819	0.040186	0.03379387	0.05363974	0.055183645	0.018765269	0.037697647
0.0	0.13853937	0.34709203	0.014110303	0.2607626	0.117178224	0.054805227	0.08393228	0.09277463	0.085331306	0.28255084
0.0	0.107974336	0.32687977	0.017798986	0.37196243	0.23691654	0.0886376	0.1060552	0.17578898	0.2605824	0.20926733
0.0	0.58949566	0.5864504	0.57874703	0.59640723	0.5687094	0.5832212	0.58942455	0.5823646	0.5984594	0.5723932
0.0	0.23712964	0.5433875	0.0192503	0.31156492	0.08633171	0.09241912	0.058315475	0.11994322	0.11807113	0.22405978
0.0	0.06831257	0.28515434	0.00013775876	0.4153318	0.07917305	0.10004037	0.10316539	0.24119543	0.35536426	0.21715945
0.0	0.5910007	0.6787499	0.5938293	0.7068106	0.6420211	0.54237056	0.642801	0.58147043	0.82179666	0.57213074
0.0	0.09877504	0.5224348	0.007344579	0.33345488	0.22858734	0.15808944	0.06366603	0.06732137	0.051984303	0.22180802
0.0	0.5845825	0.58212906	0.57240206	0.59013283	0.5642755	0.5724838	0.58413565	0.5778308	0.5883304	0.5667313
0.0	0.094386525	0.003836917	0.010838398	0.07086102	0.029413274	0.03128161	0.03341653	0.06273353	0.025700144	0.042238772
0.0	0.6131197	0.7514918	0.5406072	0.69835466	0.63989234	0.6325913	0.5053874	0.61043674	0.56246346	0.47849703
0.0	0.12794945	0.5087592	0.01320896	0.27893215	0.12011579	0.13512897	0.099360876	0.1823694	0.08626398	0.2645161
0.0	0.110331476	0.3874274	0.015123098	0.28090757	0.16850267	0.06707097	0.06606498	0.2591588	0.056006655	0.19071835
0.0	0.63100946	0.6984022	0.6361	0.63509923	0.5289071	0.63269746	0.5676072	0.6828615	0.6974726	0.62396103
0.0	0.09353011	0.0037784027	0.010784867	0.07006219	0.029142216	0.030758876	0.03310599	0.061786838	0.025220815	0.042070054
0.0	0.14915916	0.23268218	0.008400778	0.16685164	0.22561374	0.12131963	0.08743999	0.35913235	0.17029223	0.22329654
0.0	0.102214426	0.2644881	0.010989243	0.33954108	0.07744552	0.038327783	0.073093064	0.10558011	0.07992577	0.2604753
0.0	0.03132914	0.0049938876	0.0061705625	0.0800542	0.07086854	0.006594574	0.051343627	0.06137611	0.022537129	0.076842465
0.0	0.031358488	0.0050593503	0.006170799	0.08005029	0.06995982	0.0065957177	0.050994653	0.061434135	0.022461548	0.07726464
0.0	0.58374166	0.5803517	0.5722636	0.59018546	0.564052	0.573149	0.58480155	0.5761933	0.5885509	0.5655124
0.0	0.5835964	0.5830195	0.5732256	0.58897066	0.5629382	0.5742266	0.5824546	0.5750269	0.5891348	0.566182
0.0	0.1603347	0.0061517907	0.004028378	0.04788497	0.116460346	0.020077994	0.044878233	0.025890566	0.026095321	0.05245718
0.0	0.15912816	0.006075607	0.004046586	0.04778666	0.11600155	0.020258963	0.04496128	0.025955211	0.026132016	0.05249641
0.0	0.27920982	0.3069362	0.009394121	0.21816471	0.27579692	0.053871915	0.057066932	0.057384595	0.2123114	0.1723564
0.0	0.19554706	0.45603654	0.016502472	0.21254985	0.21512721	0.0645195	0.065981306	0.052379955	0.26043648	0.20797658
0.0	0.65789884	0.62175477	0.5547268	0.6853877	0.62052524	0.54842675	0.5473436	0.58119255	0.6760731	0.5966297
0.0	0.58257425	0.5830377	0.5720168	0.5888981	0.56347436	0.57266724	0.585101	0.57656485	0.5874793	0.5659629
0.0	0.057881102	0.0039705457	0.0064688846	0.0424498	0.011891557	0.043806035	0.056097444	0.06293998	0.026509171	0.039272297
0.0	0.09300725	0.23931606	0.0022878523	0.29094702	0.06155122	0.12358209	0.09776283	0.12416713	0.059762843	0.3195158
0.0	0.58101505	0.66619986	0.21101603	0.6336118	0.26822674	0.63279885	0.6811592	0.70034933	0.626773	0.6228668
0.0	0.0919558	0.23486617	0.0022391884	0.28889054	0.060448013	0.12108285	0.097193696	0.122969724	0.058794446	0.3159404
0.0	0.4805552	0.6901529	0.63695467	0.80533797	0.60578835	0.5495995	0.60011107	0.52028817	0.84063596	0.46442336
0.0	0.19439963	0.35696635	0.008446553	0.25073165	0.123913266	0.04404558	0.055520516	0.07510744	0.06912485	0.20208745
0.0	0.2854392	0.2670668	0.008522432	0.26397493	0.10615536	0.04608753	0.05945925	0.063020006	0.22102125	0.18961214
0.0	0.585348	0.5841483	0.57372427	0.5910144	0.564978	0.5743251	0.5861373	0.57600814	0.5898057	0.5654622
0.0	0.051388204	0.0048236796	0.009400389	0.07769057	0.03355291	0.016624222	0.034417313	0.038181495	0.021555196	0.037904743
0.0	0.06334296	0.0039501223	0.008689769	0.049905162	0.052620854	0.01057909	0.06801996	0.066076905	0.041404795	0.05243569
0.0	0.04665474	0.45956352	0.019468492	0.11035424	0.2458949	0.032564137	0.11282552	0.08049515	0.120376624	0.23105982
0.0	0.2327276	0.6363433	0.014591331	0.15736052	0.14775307	0.11503914	0.0830366	0.18838957	0.13512227	0.10262083
0.0	0.10131271	0.0045999205	0.009469159	0.083773285	0.06373026	0.027135085	0.026805699	0.07607732	0.1317807	0.027713126
0.0	0.10046028	0.0046140286	0.0094831595	0.084122516	0.064159535	0.026960121	0.026839634	0.07645696	0.1314831	0.027722906
0.0	0.21180925	0.33984876	0.0137538165	0.30023277	0.2765216	0.036533985	0.03370385	0.12780729	0.28131935	0.23876181
0.0	0.66926426	0.7125702	0.5860289	0.75827897	0.5996945	0.35004884	0.56815964	0.708443	0.5977788	0.48590785
0.0	0.21048518	0.33662236	0.01354321	0.29980674	0.27276808	0.03592621	0.033389725	0.12736551	0.27468827	0.23469464
0.0	0.1731228	0.4446247	0.013553209	0.2731237	0.15670419	0.041021727	0.08856596	0.109380975	0.25088483	0.27016357
0.0	0.15649234	0.50704724	0.012731192	0.30703235	0.20999604	0.1736285	0.055010222	0.08454965	0.10626814	0.20393217
0.0	0.15649234	0.5070473	0.012731192	0.30703235	0.20999604	0.1736285	0.055010233	0.08454965	0.10626814	0.20393217
0.0	0.15649234	0.5070473	0.012731192	0.30703235	0.20999604	0.1736285	0.055010222	0.08454965	0.10626814	0.20393217
0.0	0.33676943	0.33137584	0.011437004	0.09414998	0.2763134	0.089626014	0.14127018	0.19467883	0.15175453	0.2974656
0.0	0.20896095	0.39709845	0.012988945	0.26436022	0.15791687	0.0029511265	0.10069081	0.096449226	0.0756762	0.382511
0.0	0.03942862	0.0109706335	0.01239919	0.028092248	0.052961137	0.029623374	0.070868745	0.048526242	0.05139997	0.012313556
0.0	0.6196101	0.6552406	0.584297	0.35229266	0.5669644	0.64859605	0.63936704	0.72027785	0.60362875	0.6755996
0.0	0.054630976	0.0019460346	0.009532691	0.037313946	0.038603622	0.012559938	0.062388632	0.026417939	0.026903883	0.05928605
0.0	0.5834743	0.6850184	0.55002517	0.66037214	0.4635823	0.60326046	0.63519	0.5440994	0.78301513	0.5717085
0.0	0.20856443	0.36439565	0.01543184	0.21274251	0.28388634	0.1705337	0.09462092	0.078824416	0.11995914	0.19651107
0.0	0.69271284	0.8604053	0.03182291	0.9499761	0.83635366	0.14869614	0.8256779	0.912023	0.9725878	0.7308505
0.0	0.5843653	0.5813897	0.57071304	0.58934295	0.5632252	0.57368267	0.5851347	0.5762332	0.5890995	0.56578255
0.0	0.16237427	0.42262614	0.010878316	0.13286178	0.21739352	0.0761942	0.15314955	0.037819896	0.12398568	0.24365096
0.0	0.09783358	0.0060506756	0.0056202817	0.01964672	0.04131095	0.024054443	0.049118828	0.023560254	0.046157274	0.033522725
0.0	0.12665391	0.30615178	0.018522741	0.13547763	0.2176854	0.06366016	0.059839252	0.07803407	0.0961248	0.2989413
0.0	0.12644689	0.30245906	0.018466763	0.13218342	0.21620908	0.06223464	0.059498757	0.07773251	0.09524149	0.29709962
0.0	0.5882995	0.6225679	0.56255627	0.5200761	0.6652339	0.6176924	0.6252729	0.6101718	0.7253147	0.6530181
0.0	0.16002159	0.011632851	0.00945786	0.018802624	0.056050725	0.02269368	0.10138591	0.039185565	0.03374312	0.048109
0.0	0.1342738	0.34407818	0.0051594693	0.45465764	0.1619282	0.09944948	0.09528365	0.069313616	0.09081418	0.48651564
0.0	0.030498344	0.0073598213	0.0029923038	0.038952652	0.04073712	0.026340857	0.05536836	0.06526559	0.08865303	0.04323741
0.0	0.5278544	0.98390996	0.05807297	0.94572103	0.44028345	0.2467805	0.47489092	0.6497507	0.79058486	0.784393
0.0	0.19153744	0.0034058641	0.00867287	0.030863099	0.017904729	0.03852634	0.00864187	0.090677835	0.0584109	0.058183324
0.0	0.5847019	0.5823027	0.5721858	0.58916664	0.56379837	0.57315856	0.58503914	0.5747638	0.5908434	0.5660773
0.0	0.60736495	0.6977103	0.5630516	0.5218856	0.5582958	0.6266958	0.61780137	0.42192742	0.74422646	0.5754183
0.0	0.124013335	0.012778861	0.0055521755	0.12045311	0.04239342	0.019323058	0.047851793	0.014807255	0.03044318	0.047202885
0.0	0.25278604	0.3591561	0.012188832	0.30827615	0.13448046	0.11599526	0.06756231	0.13404721	0.08517676	0.107516326
0.0	0.60252213	0.63145405	0.54537565	0.67610246	0.45646745	0.5392464	0.54921067	0.7949352	0.65665585	0.30017206
0.0	0.04007628	0.0075856224	0.0037266694	0.03707157	0.05270828	0.01445573	0.0677428	0.014894892	0.020865995	0.033589993
0.0	0.098967865	0.40333685	0.008407212	0.23923913	0.15690291	0.06814872	0.08015599	0.030553041	0.09654392	0.1978186
0.0	0.09909738	0.4051641	0.008390834	0.24058555	0.157743	0.06850327	0.08010967	0.030490128	0.097151674	0.19796452
0.0	0.098970495	0.40247625	0.008405328	0.24140427	0.15757191	0.06852783	0.080028296	0.030458836	0.096379615	0.19815917
0.0	0.60868406	0.721382	0.48642695	0.5871712	0.6120622	0.53774	0.5799389	0.36563167	0.7160811	0.5785019
0.0	0.07622676	0.00559072	0.007772001	0.02845986	0.01795282	0.022638867	0.053807423	0.02814126	0.12134712	0.029078133
0.0	0.1668506	0.4411091	0.010140659	0.36137706	0.3160945	0.08636864	0.16377138	0.19363151	0.0009189607	0.19678979
0.0	0.122619875	0.023115383	0.006736178	0.028361656	0.06863216	0.031770736	0.08908268	0.1881383	0.037361816	0.069839165
0.0	0.6248029	0.6844033	0.61091226	0.820922	0.6575975	0.57100457	0.7757519	0.5500724	0.6416463	0.52086055
0.0	0.12024803	0.022569953	0.006676456	0.027555546	0.06762592	0.03125357	0.08642688	0.18638234	0.036503308	0.06974884
0.0	0.12063968	0.022620723	0.006640059	0.027594965	0.0680654	0.03144293	0.08754248	0.18524091	0.036271073	0.06958453
0.0	0.15445015	0.6213435	0.00012699798	0.23245776	0.15778415	0.09606708	0.11438088	0.10628159	0.09680654	0.24665499
0.0	0.24603948	0.7151789	0.00015257632	0.23040444	0.26330602	0.09317847	0.14324927	0.14509207	0.12860322	0.17631145
0.0	0.6096715	0.5048551	0.5385069	0.66395885	0.51593953	0.7183682	0.25194627	0.51347905	0.8815568	0.5627554
0.0	0.052548222	0.010286991	0.0061191637	0.059725404	0.037085503	0.023392778	0.055584397	0.07966977	0.020356288	0.082772344
0.0	0.051823214	0.010118804	0.0060596266	0.058788296	0.03672236	0.022965528	0.05489095	0.07945175	0.020037899	0.08174212
0.0	0.05181336	0.010040906	0.006029126	0.058715858	0.03685148	0.022936285	0.05539237	0.07900544	0.02004942	0.08232242
0.0	0.4719951	0.7948738	0.509978	0.67194897	0.46523875	0.58669937	0.80756766	0.7741571	0.6435196	0.46427232
0.0	0.18820396	0.43358746	0.017268468	0.19502933	0.11123225	0.14584231	0.078714535	0.07767469	0.23544951	0.19207093
0.0	0.18820976	0.43293762	0.01729455	0.1950888	0.11124927	0.14573044	0.07865855	0.07782051	0.23493445	0.19122496
0.0	0.158977	0.35207626	0.0129892025	0.16555254	0.24965432	0.049645066	0.062455337	0.35308182	0.09974235	0.15388432
0.0	0.1334395	0.3885993	0.016255265	0.108202755	0.2010168	0.051322553	0.09657687	0.40149742	0.21083033	0.08702355
0.0	0.5564647	0.5933419	0.5760971	0.5624779	0.68366843	0.4356319	0.59626585	0.7679249	0.5169313	0.53080344
0.0	0.6124726	0.77999586	0.61108184	0.6241748	0.57706153	0.6134271	0.8005912	0.7168433	0.7496536	0.67153317
0.0	0.58352447	0.58044326	0.57218635	0.590337	0.5638944	0.57329303	0.5854411	0.57456464	0.5887544	0.5662628
0.0	0.5838611	0.58098274	0.5727027	0.59031767	0.5638947	0.5736525	0.5856794	0.5751436	0.5877437	0.56662494
0.0	0.21498054	0.5060176	0.021609148	0.3675309	0.19438842	0.27758697	0.13810375	0.083673626	0.11548355	0.35489985
0.0	0.5846666	0.5798053	0.57119393	0.58832824	0.5651198	0.5743995	0.5848644	0.5771415	0.58908564	0.564298
0.0	0.1965328	0.28359047	0.013788878	0.32893062	0.028101528	0.103894815	0.07737314	0.10660777	0.098045945	0.1839295
0.0	0.15872343	0.0018355086	0.010808253	0.035018776	0.06900263	0.023324626	0.09468261	0.01972193	0.024057072	0.06285295
0.0	0.03547969	0.025826413	0.008678176	0.06230292	0.03519316	0.015768731	0.08825957	0.034514163	0.033449244	0.013872243
0.0	0.05303598	0.0021374251	0.0072675995	0.054620743	0.027703473	0.033962484	0.056699388	0.028030636	0.016965736	0.046950176
0.0	0.058612965	0.003435223	0.007611234	0.022000836	0.08310076	0.019356139	0.07142993	0.042280838	0.010760375	0.038756292
0.0	0.1602912	0.30690917	0.017676387	0.21523973	0.24005553	0.1330687	0.09279177	0.059568893	0.30491042	0.29554665
0.0	0.06632801	0.006379075	0.008803608	0.033895556	0.072491035	0.07763225	0.084406614	0.04339283	0.08665769	0.056891847
0.0	0.032534923	0.0049167587	0.007872914	0.073201075	0.02052337	0.03527027	0.13277595	0.016303763	0.054183703	0.04880778
0.0	0.5847009	0.58182555	0.57247704	0.5916761	0.56300086	0.57445484	0.58428574	0.57529575	0.58831257	0.56737316
0.0	0.58212173	0.58130825	0.5713801	0.5912577	0.56156427	0.5728919	0.58564913	0.5756788	0.58737344	0.56659067
0.0	0.58441126	0.5817714	0.57240635	0.5908067	0.5644722	0.5746526	0.58355576	0.5763915	0.58875084	0.5673842
0.0	0.18934822	0.29743603	0.017118556	0.51992804	0.27332035	0.10765317	0.055785432	0.06648754	0.114602424	0.44552773
0.0	0.5847831	0.5817469	0.57331157	0.58907425	0.56443274	0.5732659	0.58567256	0.57562315	0.58881265	0.56701285
0.0	0.5851485	0.5813892	0.5720558	0.59106666	0.56427544	0.5747117	0.5834789	0.57471514	0.58912575	0.5671653
0.0	0.5845397	0.58193	0.571738	0.5900281	0.5644178	0.57290953	0.5845913	0.5757337	0.58992046	0.56660265
0.0	0.5849925	0.58141196	0.5720424	0.5911304	0.56430805	0.57443154	0.5832083	0.5748214	0.58833545	0.56679595
0.0	0.1593182	0.54633486	0.017930934	0.16667777	0.0930508	0.10269059	0.06940088	0.10226548	0.34654596	0.19043727
0.0	0.58426815	0.581648	0.5737621	0.59032446	0.5634724	0.5733764	0.5846783	0.5731549	0.58887184	0.5664486
0.0	0.58469766	0.57948786	0.5719852	0.5898274	0.563315	0.5727677	0.5834363	0.5757243	0.58860356	0.5667366
0.0	0.5850439	0.58387756	0.5725931	0.59102213	0.5626855	0.57167053	0.5847575	0.57528734	0.58762443	0.56562716
0.0	0.5846125	0.58267874	0.57272303	0.59148335	0.5625233	0.5730816	0.5839248	0.5753555	0.5880437	0.56566316
0.0	0.21810469	0.24801989	0.01269619	0.21186626	0.18136977	0.043094054	0.08176354	0.50655234	0.071712695	0.20366862
0.0	0.05053087	0.40603334	0.0145648355	0.34431335	0.16462083	0.079341486	0.0807148	0.10580231	0.09946115	0.20376694
0.0	0.06737901	0.2670568	0.013705576	0.19033557	0.31735432	0.14149728	0.14500158	0.14759575	0.11663722	0.3040763
0.0	0.0596482	0.5907051	0.011346668	0.15091504	0.23723643	0.1275188	0.07322359	0.12166803	0.14675972	0.23308992
0.0	0.584012	0.5781356	0.5726773	0.5885874	0.5635292	0.5752731	0.5841756	0.5754015	0.5899692	0.5670842
0.0	0.047732048	0.0058425525	0.0088350745	0.028856844	0.033975974	0.017580219	0.0116104055	0.07733094	0.04615574	0.04609921
0.0	0.5848385	0.58113885	0.5732021	0.59008664	0.5641836	0.5738446	0.5852633	0.57553816	0.5888902	0.5654893
0.0	0.58406836	0.5815153	0.5724753	0.5883752	0.5630488	0.5736564	0.5839478	0.57570493	0.58939034	0.5664939
0.0	0.5845823	0.5808861	0.5720668	0.588019	0.5641361	0.57481533	0.5831608	0.57555616	0.5877317	0.5660175
0.0	0.5845165	0.581353	0.5725644	0.5903186	0.5644666	0.572274	0.5844858	0.5751202	0.59034836	0.5656576
0.0	0.5847766	0.5816282	0.5727362	0.58814067	0.5643889	0.5749355	0.5846185	0.5745503	0.5896598	0.5666523
0.0	0.23414867	0.17999114	0.0052421354	0.14520812	0.11694126	0.029376522	0.054579087	0.059988186	0.14471918	0.5299976
0.0	0.58504325	0.58134073	0.57204616	0.5903144	0.5640394	0.5728245	0.5846921	0.5757049	0.5872012	0.5660275
0.0	0.5845745	0.58196473	0.5718075	0.59132415	0.56453955	0.57332504	0.586902	0.57462084	0.5902401	0.56598204
0.0	0.5847321	0.5816641	0.5718361	0.5913399	0.5640587	0.57347304	0.5859467	0.5746148	0.58955514	0.56652945
0.0	0.5826647	0.5826939	0.5710713	0.5910564	0.56274396	0.5746144	0.5841987	0.5758791	0.58875877	0.5643494
0.0	0.58285755	0.58247435	0.5724732	0.59049505	0.56470585	0.57331383	0.584434	0.57533455	0.59155065	0.5666618
0.0	0.55713713	0.98033327	0.0321786	0.97808206	0.54665226	0.2920176	0.2972682	0.69835615	0.80623084	0.80307233
0.0	0.5831259	0.58238107	0.57248294	0.5910977	0.56467384	0.57380867	0.584083	0.5750142	0.59104943	0.5668792
0.0	0.58456546	0.5826952	0.5718012	0.58931756	0.56362385	0.5742795	0.5841643	0.57354355	0.5901252	0.5649676
0.0	0.58389854	0.5816443	0.5709015	0.5895955	0.5647098	0.5727084	0.58608735	0.57584536	0.59097356	0.5663519
0.0	0.5840354	0.58158743	0.5708714	0.5904476	0.5650773	0.5732033	0.5850608	0.5753863	0.5904347	0.5671337
0.0	0.58333606	0.58366466	0.57213867	0.59021986	0.5639368	0.5736198	0.5832883	0.57647043	0.5890887	0.56433946
0.0	0.5846155	0.5807369	0.5717711	0.5899336	0.5654557	0.57373667	0.58497775	0.5749036	0.5911504	0.56614596
0.0	0.59174275	0.98006	0.040530916	0.8592585	0.31871936	0.29757512	0.44692644	0.78080165	0.82245827	0.8334582
0.0	0.5847726	0.58079815	0.5718539	0.5904393	0.56495434	0.5736196	0.5848834	0.57461333	0.59050614	0.5661486
0.0	0.583894	0.581156	0.57214767	0.5902762	0.5636565	0.57366824	0.5841725	0.5761646	0.58871365	0.564278
0.0	0.5843825	0.5803602	0.5723909	0.5894686	0.5645347	0.57288384	0.5858504	0.57532066	0.5908801	0.5654441
0.0	0.58460295	0.5801878	0.5722305	0.590431	0.56476474	0.5729179	0.5851068	0.5748301	0.5902187	0.56616694
0.0	0.58372736	0.58053166	0.5717706	0.58800197	0.5633274	0.5735387	0.5833409	0.5751142	0.5904662	0.56520015
0.0	0.53774875	0.9842994	0.022929937	0.92852944	0.6122359	0.2891841	0.5056808	0.8456686	0.494721	0.84570426
0.0	0.06856043	0.018019753	0.0073625175	0.10065964	0.06618772	0.027144074	0.050656255	0.06205376	0.032948148	0.030927898
0.0	0.042742882	0.0040844176	0.0071891514	0.021140669	0.13583028	0.032356407	0.056489144	0.07062758	0.02899563	0.04523853
0.0	0.112336434	0.019834055	0.007018192	0.024482444	0.061041832	0.025981307	0.05261736	0.09546531	0.03971523	0.03175393
0.0	0.5835087	0.5809506	0.5718921	0.58953655	0.56348115	0.5741035	0.5851479	0.5753057	0.58956206	0.5663193
0.0	0.58301836	0.5819386	0.5721424	0.5918436	0.5637444	0.5737662	0.58317316	0.57639915	0.5892756	0.5638563
0.0	0.5848305	0.5825144	0.57169837	0.59060264	0.5652723	0.5738295	0.58545566	0.57480663	0.589432	0.56626683
0.0	0.58485204	0.58214086	0.571781	0.5909258	0.5648353	0.5739864	0.585288	0.5747214	0.58893037	0.56673336
0.0	0.5840717	0.58244884	0.5716231	0.5908842	0.5638877	0.5735478	0.58404946	0.57516176	0.58914423	0.564266
0.0	0.58474857	0.5830693	0.5722605	0.58822405	0.5656255	0.57270867	0.58605	0.57462543	0.5915874	0.5654935
0.0	0.55126065	0.96854913	0.009255281	0.888571	0.60691947	0.10681611	0.42755365	0.6888229	0.8600101	0.8777866
0.0	0.58495873	0.5830488	0.5721739	0.58851564	0.56537575	0.57328445	0.5850011	0.5742082	0.5913897	0.5657881
0.0	0.5848901	0.5826169	0.5714879	0.5905513	0.5638733	0.57390565	0.5842807	0.57528234	0.58928704	0.5641567
0.0	0.583248	0.58276093	0.5726606	0.588591	0.56305134	0.57279307	0.58318585	0.57621884	0.5872732	0.5662463
0.0	0.13595243	0.0057581794	0.0038396758	0.12354994	0.029093565	0.031407043	0.044329576	0.0254167	0.017230913	0.112738445
0.0	0.14398347	0.29892886	0.009386385	0.4863022	0.12936707	0.10865808	0.06911643	0.04755078	0.17843914	0.49950892
0.0	0.053489305	0.27631596	0.013458206	0.09616975	0.21763426	0.022964822	0.053962402	0.07622456	0.06927719	0.24196778
0.0	0.5847203	0.57867867	0.57262427	0.59213567	0.563545	0.5728998	0.58653885	0.5770388	0.5891762	0.5674723
0.0	0.41350693	0.64120215	0.5546713	0.36312556	0.56800276	0.46929532	0.5380699	0.61182344	0.5549887	0.6352889
0.0	0.07766835	0.0078122877	0.0076636625	0.019366827	0.05370416	0.005541412	0.06954205	0.035932165	0.028741786	0.026996661
0.0	0.57977486	0.6775353	0.6085225	0.7506771	0.6018955	0.6618911	0.58852005	0.5558568	0.66657007	0.5983844
0.0	0.18554732	0.017708424	0.0042107305	0.04173172	0.03177808	0.01803261	0.07354838	0.024340957	0.041538283	0.05634546
0.0	0.58562315	0.58372825	0.5730634	0.5898306	0.563956	0.5717226	0.582854	0.57565075	0.5876849	0.5674022
0.0	0.5833792	0.5814488	0.5736633	0.5894553	0.5638808	0.5738115	0.5828922	0.5753572	0.5895343	0.56705046
0.0	0.56416154	0.58366966	0.5795303	0.76886636	0.30663902	0.62608033	0.7365907	0.5858188	0.7289912	0.59671086
0.0	0.057300232	0.004495225	0.011245192	0.026057925	0.007314599	0.027025433	0.06369918	0.026206216	0.037072215	0.028759902
0.0	0.58522034	0.58232284	0.5734951	0.5896623	0.56325823	0.5731314	0.5837214	0.5742968	0.59022266	0.5663154
0.0	0.58317226	0.5823594	0.573009	0.5869836	0.5630719	0.5731622	0.582632	0.5757711	0.5881392	0.5669248
0.0	0.17348856	0.35357165	0.015281537	0.35672423	0.14156376	0.1314001	0.055054758	0.09883777	0.17050359	0.22458982
0.0	0.07796814	0.010697769	0.009507889	0.04048643	0.03741632	0.027145667	0.05286409	0.046655215	0.059219748	0.03434174
0.0	0.53332967	0.98198235	0.041683473	0.9076687	0.6068507	0.2781014	0.574777	0.69524986	0.49765334	0.84982944
0.0	0.60581374	0.7969335	0.6181771	0.61790884	0.32734692	0.4388775	0.5142567	0.6599167	0.57096183	0.42548972
0.0	0.14226861	0.28732142	0.02015633	0.3899988	0.11104644	0.06325011	0.20890199	0.05354072	0.14715229	0.15630844
0.0	0.07106356	0.026509056	0.005532918	0.03796932	0.06246776	0.021105053	0.048882656	0.11296411	0.043923207	0.016076174
0.0	0.07070516	0.026553106	0.005513288	0.03778779	0.06186565	0.020922223	0.048621863	0.11244011	0.04378268	0.015858097
0.0	0.13649541	0.51611567	0.009851894	0.07827458	0.09696515	0.09689811	0.12273013	0.15037382	0.1557996	0.14791514
0.0	0.11729967	0.545041	0.010067184	0.31697798	0.31356058	0.12485414	0.089756265	0.13048196	0.13963664	0.10063825
0.0	0.0705225	0.02605329	0.005483839	0.03773827	0.06169466	0.021025846	0.048530616	0.11234801	0.04401228	0.015878843
0.0	0.60668445	0.7971276	0.55527246	0.52037245	0.4009161	0.62646276	0.6087503	0.7470554	0.83886373	0.4181093
0.0	0.07048254	0.026323069	0.0054753576	0.037677247	0.06224403	0.020933557	0.048943914	0.11299895	0.043467283	0.015902346
0.0	0.037926696	0.011309259	0.0072742077	0.04514929	0.04591563	0.027822126	0.07328698	0.07911717	0.034364805	0.025682248
0.0	0.11270829	0.32001308	0.011367538	0.21543235	0.1708057	0.116909064	0.07052068	0.12802182	0.090670444	0.25001422
0.0	0.18442239	0.69457877	0.58917856	0.6923212	0.35302874	0.6070041	0.7064685	0.59641016	0.5458694	0.8287773
0.0	0.079558544	0.0147444885	0.0113786785	0.058697086	0.051095903	0.026495738	0.084293194	0.034514926	0.010638233	0.013953518
0.0	0.08067064	0.015157776	0.0114644775	0.059478827	0.051241253	0.02728691	0.08582189	0.03471286	0.010714658	0.014333702
0.0	0.08067064	0.015157776	0.0114644775	0.059478827	0.051241253	0.02728691	0.08582189	0.03471286	0.010714658	0.014333702
0.0	0.08069641	0.014920494	0.011452228	0.059505127	0.051257364	0.027219329	0.08586927	0.03465229	0.010737442	0.014296098
0.0	0.090982944	0.5883045	0.019763943	0.22581872	0.1211531	0.09534772	0.14343417	0.045536738	0.16992676	0.1320579
0.0	0.5840851	0.579021	0.5725083	0.58942413	0.56295824	0.5723651	0.58537257	0.5746295	0.58960396	0.565311
0.0	0.5900088	0.5879987	0.5780373	0.59634596	0.57026213	0.5824554	0.59134364	0.58155984	0.5995607	0.5732021
0.0	0.02810426	0.016478505	0.009269949	0.016960774	0.036919247	0.02031619	0.05249387	0.025182985	0.11140388	0.036590684
0.0	0.5841516	0.58335876	0.5727085	0.59096164	0.5628141	0.57381237	0.5817631	0.57558084	0.589456	0.5654169
0.0	0.5850077	0.582206	0.5728585	0.5917112	0.56314695	0.5745459	0.5838602	0.57322794	0.58982825	0.5659382
0.0	0.584746	0.5823177	0.5725808	0.5909103	0.56318814	0.57446533	0.5835662	0.57289326	0.5889793	0.5653527
0.0	0.45989335	0.6463272	0.36897674	0.65094405	0.53761226	0.5332882	0.66553944	0.5511431	0.77993876	0.4934466
0.0	0.090145566	0.6698304	0.013852856	0.18635295	0.07507199	0.06924098	0.07376604	0.09095584	0.16771638	0.1364
0.0	0.04726167	0.30874863	0.017722124	0.2087876	0.22238185	0.09152499	0.057968073	0.074915916	0.09278938	0.20211406
0.0	0.62931293	0.5172927	0.5141493	0.67896914	0.49497858	0.68859714	0.6550253	0.66838396	0.7814525	0.58002573
0.0	0.61219347	0.75231594	0.54472214	0.73214865	0.21675502	0.60161793	0.74376047	0.6561739	0.63992816	0.5778465
0.0	0.07349946	0.0036308875	0.009428386	0.009979885	0.06481588	0.014493196	0.08731586	0.027999006	0.063423805	0.090586856
0.0	0.07339342	0.003708599	0.009428448	0.0098801395	0.06481183	0.014521994	0.087130465	0.027853435	0.06394173	0.090226986
0.0	0.07375653	0.003784724	0.009519023	0.010083797	0.065340824	0.014919532	0.08817525	0.0284334	0.065113045	0.090806544
0.0	0.16563173	0.0097871795	0.009978387	0.053368077	0.010723143	0.016174385	0.05683284	0.04629392	0.110365376	0.042797938
0.0	0.07084977	0.006578191	0.007958663	0.032260578	0.040160008	0.0208803	0.090599895	0.06617122	0.024527838	0.06348875
0.0	0.07450205	0.30061296	0.009988162	0.17122765	0.08931109	0.11006525	0.13664739	0.045497213	0.14497812	0.115316026
0.0	0.6340939	0.7676972	0.6409275	0.5391181	0.5387466	0.46039042	0.79524136	0.60100305	0.6896775	0.38904765
0.0	0.2128266	0.8043639	0.022850854	0.11983192	0.104476154	0.13443379	0.13427295	0.06060137	0.119286425	0.35216612
0.0	0.08431289	0.0069210296	0.01245394	0.020064073	0.013778611	0.030036261	0.06744261	0.049417473	0.021281954	0.055740878
0.0	0.19098662	0.8934726	0.015654666	0.403141	0.2095366	0.15461603	0.08106631	0.069810495	0.3043038	0.22547601
0.0	0.069230855	0.041527078	0.019096548	0.031346038	0.04601058	0.038984574	0.053982254	0.028692298	0.14136642	0.08084329
0.0	0.06999161	0.041852705	0.019033482	0.0313738	0.045649137	0.03892018	0.054260604	0.02882112	0.1409543	0.08131375
0.0	0.07093488	0.042998403	0.019015834	0.031889338	0.046662703	0.039793283	0.054781478	0.029295357	0.1426471	0.08173131
0.0	0.06965644	0.04199906	0.01917946	0.03157558	0.046128217	0.03911859	0.054455984	0.028689548	0.14211985	0.08137569
0.0	0.07113938	0.042662874	0.019055128	0.031996917	0.046656385	0.03977146	0.05491406	0.029396968	0.14325151	0.08175114
0.0	0.21067818	0.2968708	0.014940053	0.30941418	0.12731619	0.038089573	0.052276343	0.08502226	0.15463193	0.19160117
0.0	0.65874976	0.70323056	0.67370254	0.6342081	0.63497937	0.60014325	0.3702453	0.6533924	0.8127473	0.5846828
0.0	0.2263498	0.1826508	0.015455164	0.21750198	0.1292067	0.039557017	0.031461596	0.04322697	0.15191527	0.1950982
0.0	0.6083937	0.69706875	0.59157795	0.59364545	0.5287733	0.5661197	0.8113705	0.6221932	0.69047284	0.5794143
0.0	0.17544708	0.46694162	0.0118678855	0.16664267	0.07775786	0.057144288	0.13809699	0.080220506	0.19992143	0.18482675
0.0	0.07795189	0.012890107	0.0062980438	0.05340962	0.020919435	0.024122674	0.04982968	0.08148631	0.101436354	0.05988937
0.0	0.6477496	0.84195006	0.54335064	0.79102224	0.5810752	0.41248387	0.83154863	0.5121693	0.7003421	0.6270932
0.0	0.11667472	0.39936015	0.006233917	0.40182215	0.1691474	0.0846849	0.11402332	0.08503677	0.09728589	0.123158395
0.0	0.5830881	0.5824882	0.57114166	0.588848	0.5622241	0.5727058	0.58470476	0.57555145	0.58684677	0.5647935
0.0	0.045194454	0.009446007	0.0058098375	0.043567684	0.024023449	0.03185966	0.07841537	0.033165563	0.016069999	0.02048434
0.0	0.62241817	0.65880877	0.41570204	0.771233	0.56097937	0.60646397	0.7151109	0.5611874	0.616723	0.6130262
0.0	0.5859617	0.5832547	0.5740967	0.59134674	0.56578445	0.57387245	0.587163	0.57662666	0.58909494	0.56789297
0.0	0.15795308	0.15496013	0.017386675	0.17423205	0.11837936	0.042049132	0.07250759	0.06598307	0.11830417	0.14189865
0.0	0.15090065	0.29260585	0.006712985	0.18110506	0.15748712	0.12743728	0.040286534	0.1685756	0.21281722	0.19065455
0.0	0.034893867	0.0066875685	0.007887789	0.05333591	0.09679247	0.0389531	0.0494093	0.05949262	0.035822734	0.019159028
0.0	0.087894976	0.0067285094	0.005101858	0.040038295	0.07342567	0.013657426	0.019442633	0.05679681	0.0576961	0.0506051
0.0	0.08814205	0.00663259	0.005115076	0.039980914	0.07322262	0.013652392	0.019532982	0.056495473	0.057778437	0.050635543
0.0	0.23060818	0.708614	0.013257441	0.18493018	0.15659371	0.09613981	0.072607115	0.1072438	0.16208173	0.10370611
0.0	0.5652969	0.7122257	0.5801246	0.7212556	0.53049177	0.5954994	0.5112684	0.58562094	0.752504	0.5367415
0.0	0.15100965	0.6821648	0.019797077	0.14816165	0.16454282	0.048541337	0.05851687	0.069918364	0.14703034	0.1537743
0.0	0.27491	0.5107672	0.011679374	0.23075828	0.14840722	0.08927192	0.07714029	0.13015576	0.13519113	0.18252514
0.0	0.09565417	0.7374711	0.0055201426	0.10960307	0.3100406	0.039739497	0.050792906	0.043473735	0.21699822	0.16256493
0.0	0.14836822	0.6333855	0.004216729	0.2114852	0.16566525	0.047886472	0.07467487	0.06460794	0.1781578	0.17383191
0.0	0.58318883	0.58137506	0.57205176	0.5888068	0.56188256	0.57275975	0.58463067	0.5759837	0.58706576	0.56560105
0.0	0.107138544	0.25669634	0.016642222	0.39845678	0.13701959	0.07376425	0.14019638	0.059349377	0.101808585	0.11716971
0.0	0.046210572	0.00464799	0.013245214	0.08374723	0.039281435	0.020505928	0.07738439	0.044262853	0.024748398	0.0132632125
0.0	0.14213058	0.4342246	0.015663274	0.40259123	0.1491245	0.13183382	0.1064155	0.040108282	0.10075135	0.09782289
0.0	0.5342063	0.7568133	0.5562975	0.8747295	0.6099831	0.6203543	0.707845	0.50546813	0.49505407	0.54670024
0.0	0.14003217	0.42924175	0.015561198	0.40044782	0.14775075	0.13015267	0.10375674	0.039849702	0.0979009	0.09587094
0.0	0.58305323	0.58348024	0.5722032	0.5891105	0.56238043	0.57234114	0.5851897	0.5763017	0.58700305	0.5653603
0.0	0.10714026	0.25589365	0.016514061	0.395259	0.13548505	0.073870465	0.13835566	0.05907098	0.10024507	0.11755927
0.0	0.03897389	0.0027382933	0.0072890087	0.05647884	0.05339463	0.028038336	0.08399074	0.027534598	0.025981173	0.02826625
0.0	0.12969927	0.19002846	0.01400119	0.21752156	0.2740525	0.08060876	0.117978856	0.03415484	0.061529204	0.14524813
0.0	0.58841115	0.5468225	0.60335237	0.58195	0.5990865	0.5169484	0.62416667	0.54036206	0.6810379	0.5375313
0.0	0.12849867	0.18841173	0.013927247	0.2148811	0.2696544	0.07916275	0.116090134	0.033473037	0.06034263	0.14288443
0.0	0.122750126	0.5439453	0.014084085	0.20976639	0.12433459	0.07290798	0.07515696	0.14950417	0.07451823	0.15546152
0.0	0.1257098	0.32373685	0.012683131	0.44945782	0.21110329	0.025282675	0.103463694	0.12630436	0.10618113	0.11540625
0.0	0.52794427	0.58803743	0.5990911	0.8434009	0.55462676	0.46269256	0.7055325	0.6641377	0.41323346	0.5378513
0.0	0.58509153	0.7347289	0.62880373	0.6128589	0.59938836	0.5802209	0.6134427	0.47609705	0.61873347	0.45607403
0.0	0.6621708	0.73495865	0.6485396	0.7460223	0.5392972	0.60116947	0.58269864	0.6175918	0.5463389	0.51896065
0.0	0.059048258	0.007289347	0.011731226	0.08012102	0.017238634	0.02415543	0.04872473	0.028058164	0.025981536	0.031563662
0.0	0.05783624	0.18272103	0.012397018	0.22567736	0.35402703	0.1357772	0.04491189	0.19022186	0.098473705	0.24106456
0.0	0.5837696	0.5815159	0.57263744	0.59083503	0.5637749	0.5721166	0.5852623	0.5768107	0.5892093	0.56562823
0.0	0.5847344	0.5804585	0.5729145	0.59025145	0.5635961	0.5731976	0.5856176	0.57431316	0.58891684	0.56608737
0.0	0.05900914	0.022298418	0.013436671	0.051661313	0.033763673	0.017473165	0.03958006	0.049093485	0.02867476	0.024068333
0.0	0.11925658	0.2289477	0.01365636	0.06465122	0.117184	0.13218817	0.048553232	0.16121724	0.08026101	0.16462621
0.0	0.58390355	0.4901817	0.5745693	0.6452337	0.22086644	0.59821284	0.6822365	0.86109626	0.4615307	0.5726157
0.0	0.56060165	0.7885785	0.54344386	0.23396482	0.49526894	0.58606184	0.72127235	0.54743993	0.6637196	0.42442572
0.0	0.029233068	0.0026270186	0.005633491	0.036770258	0.14682327	0.033797216	0.029875724	0.13908732	0.026471352	0.05266829
0.0	0.5454226	0.7018773	0.45760715	0.69420964	0.7067288	0.5706868	0.5584926	0.6788422	0.2704766	0.25170138
0.0	0.00028462484	0.011221819	9.154942e-05	0.0006045368	0.00027697135	0.00028385874	0.00059958786	0.0011788309	0.00013167823	0.002407898
0.0	0.044498228	0.002628667	0.013934545	0.022674011	0.101694465	0.018579407	0.044040255	0.030891795	0.07285148	0.037409186
0.0	0.58222604	0.58186215	0.5724922	0.59059113	0.5640337	0.57282823	0.58522683	0.57514477	0.5895453	0.56629086
0.0	0.0556095	0.0071883854	0.010046947	0.023377199	0.07291122	0.046086982	0.055406306	0.03424564	0.04901704	0.021975001
0.0	0.580433	0.6666199	0.5663294	0.57545304	0.58209646	0.7140436	0.63294727	0.6184409	0.7109676	0.59137124
0.0	0.58427864	0.5828168	0.5720679	0.5910151	0.5648598	0.5724471	0.5837483	0.57599324	0.5894737	0.56703085
0.0	0.09568088	0.7371551	0.0055267247	0.10961154	0.30993202	0.039710484	0.05071654	0.043596324	0.21656981	0.16175224
0.0	0.5789399	0.58805853	0.52926606	0.61522657	0.5702159	0.60679734	0.5416377	0.6333448	0.7192555	0.65188867
0.0	0.06561813	0.46920943	0.00014280705	0.41517487	0.087972075	0.048424177	0.07657341	0.053451102	0.2860726	0.1593697
0.0	0.15463732	0.4355018	0.010683335	0.31792647	0.19243129	0.094838105	0.09884749	0.0841702	0.13143215	0.16504003
0.0	0.1550378	0.44130984	0.010681193	0.31937245	0.19343303	0.095845915	0.09942632	0.085803114	0.13425021	0.16606891
0.0	0.16965985	0.42838538	0.011607183	0.32183403	0.16677809	0.03168566	0.109149724	0.08352133	0.14191417	0.23864792
0.0	0.08507928	0.3077928	0.00015128437	0.40203422	0.098122984	0.09895632	0.11028115	0.10154706	0.2718552	0.17798549
0.0	0.6358466	0.7177953	0.61667484	0.8161243	0.5426189	0.29614058	0.72907996	0.6359434	0.6261289	0.6288962
0.0	0.07996931	0.42768767	0.012154909	0.31329256	0.24397337	0.080221154	0.21401249	0.08439609	0.1040745	0.15892772
0.0	0.55757415	0.59053504	0.6780055	0.7499889	0.6560165	0.45196554	0.86512727	0.515438	0.6379868	0.5922758
0.0	0.58396935	0.7472836	0.5346885	0.5311629	0.48000517	0.5420374	0.7714958	0.7074314	0.7805851	0.5090976
0.0	0.07359404	0.61530876	0.005448887	0.099093735	0.14066584	0.035525065	0.06771066	0.05448005	0.23794481	0.21146584
0.0	0.0792958	0.5411356	0.008386709	0.14166045	0.14089629	0.04919127	0.07288387	0.06369312	0.17162794	0.24733399
0.0	0.5597901	0.6449795	0.29439852	0.6566162	0.52796656	0.6125291	0.5401595	0.608369	0.5082936	0.5525563
0.0	0.6004576	0.76977533	0.46971488	0.65728784	0.5781368	0.5385102	0.6578743	0.6229612	0.77987343	0.6032749
0.0	0.028853545	0.017524682	0.0035656486	0.014500063	0.04882818	0.013107101	0.044479765	0.024203656	0.073359504	0.04698038
0.0	0.04244918	0.015714895	0.0054798983	0.020461136	0.022410048	0.008339126	0.042729747	0.036609985	0.07166602	0.026525851
0.0	0.04253994	0.015778154	0.0054614316	0.020502472	0.02267286	0.008333508	0.042769607	0.03666896	0.07132151	0.026508823
0.0	0.15878974	0.7014739	0.00913751	0.37709826	0.120090105	0.049039192	0.06257089	0.08311704	0.14557746	0.20601918
0.0	0.12784138	0.478303	0.0116754	0.45073327	0.23041415	0.070477284	0.091052555	0.14703	0.33776253	0.15095787
0.0	0.5963704	0.79166234	0.6189439	0.8683277	0.4777094	0.4983647	0.59087163	0.41699904	0.6735756	0.5223575
0.0	0.099071	0.5506153	0.016890524	0.63833374	0.29618376	0.031059908	0.11806115	0.25193965	0.15733631	0.14054532
0.0	0.055854354	0.012432967	0.009458852	0.01326735	0.019393696	0.02086771	0.020406019	0.022296006	0.057458576	0.036609396
0.0	0.055676598	0.0015454671	0.014161951	0.08153661	0.06499272	0.0054438864	0.057903323	0.039552417	0.045292262	0.022740558
0.0	0.056195006	0.001604553	0.014265691	0.08401193	0.06673448	0.005590423	0.05991422	0.04043328	0.04698981	0.023182824
0.0	0.11611484	0.5335328	0.009390661	0.23709916	0.108430445	0.11112969	0.05239345	0.06307558	0.02713983	0.0778831
0.0	0.032540787	0.003440987	0.013930797	0.047550824	0.08493552	0.014247525	0.08778225	0.03568354	0.06930909	0.03109476
0.0	0.053349376	0.015347828	0.0054601473	0.052048337	0.055916306	0.010808606	0.041338567	0.020010225	0.10335351	0.0397067
0.0	0.16104016	0.42143992	0.005897937	0.5415126	0.2132199	0.13302514	0.06434471	0.070003904	0.11615245	0.26152194
0.0	0.13622634	0.3679673	0.019257665	0.07851771	0.11986612	0.028775899	0.06475304	0.08238492	0.10430214	0.24856149
0.0	0.5580922	0.96979123	0.051752742	0.91699904	0.5142814	0.018087508	0.5352361	0.036413424	0.017258905	0.8379894
0.0	0.112921216	0.3701364	0.01648206	0.26615897	0.07724276	0.07865991	0.15537243	0.044218615	0.12959374	0.26936835
0.0	0.15573044	0.55034214	0.010518083	0.25410688	0.09559347	0.100498356	0.046031587	0.08766653	0.026524391	0.08573744
0.0	0.072055064	0.43022493	0.017474279	0.43262628	0.15608431	0.055179447	0.05619989	0.101762526	0.11726366	0.1133697
0.0	0.028546307	0.005630879	0.0103988685	0.05475396	0.06519578	0.014113302	0.040799122	0.049297016	0.034219228	0.015637526
0.0	0.041326992	0.0024567295	0.0075229	0.049801994	0.033546858	0.029693946	0.043667827	0.03732665	0.04271784	0.02416304
0.0	0.5847485	0.9780512	0.022644788	0.90614134	0.5524293	0.3664262	0.52289647	0.724446	0.29991	0.8406144
0.0	0.57913935	0.9781155	0.041980386	0.956269	0.62727195	0.3434914	0.47842258	0.6928863	0.77269125	0.8652149
0.0	0.14392035	0.17286527	0.011499316	0.34862697	0.19084436	0.052203283	0.05847122	0.043194104	0.09521234	0.31501907
0.0	0.066885896	0.0065846606	0.006450162	0.16070798	0.08911557	0.026909651	0.036659613	0.03047523	0.033387948	0.04589
0.0	0.0666195	0.0065366197	0.00646154	0.15948984	0.088288605	0.026245432	0.036140773	0.029964043	0.032326	0.045656305
0.0	0.5549932	0.68651724	0.58725756	0.47708344	0.3535843	0.56026334	0.6074747	0.6426666	0.50421643	0.57938457
0.0	0.066680044	0.00650795	0.006447803	0.15920638	0.08830146	0.026241316	0.035837714	0.02996919	0.03248666	0.0456181
0.0	0.41554382	0.85651904	0.5338055	0.3866934	0.54688317	0.46173334	0.69837135	0.6625021	0.81041116	0.69219834
0.0	0.019604309	0.01278551	0.0075611044	0.007072519	0.058019836	0.030649815	0.048372887	0.05672173	0.011212156	0.07290251
0.0	0.019711586	0.012718492	0.0076284297	0.0070091463	0.058479212	0.0306767	0.048391286	0.05579138	0.01107203	0.072570436
0.0	0.09015374	0.44245818	0.013142454	0.41433525	0.13380224	0.06480371	0.053344425	0.07378782	0.0841505	0.13407435
0.0	0.506663	0.59035456	0.57206804	0.65236527	0.52025884	0.56547534	0.6308125	0.7028494	0.82078564	0.4232293
0.0	0.13410094	0.41182643	0.024558444	0.07768258	0.3259242	0.09043229	0.051731292	0.13561048	0.02328937	0.15596986
0.0	0.0648028	0.25386056	0.014660176	0.06123216	0.08627458	0.07490137	0.07139814	0.07562362	0.04516167	0.14682797
0.0	0.13499719	0.008648008	0.0115264105	0.033240367	0.027199775	0.014535647	0.034914643	0.015984587	0.03388242	0.028366433
0.0	0.15649359	0.27709237	0.016462035	0.15299354	0.09654454	0.05043263	0.061815344	0.041842956	0.028678685	0.16288082
0.0	0.138763	0.14597027	0.009638531	0.19205213	0.22796518	0.12565343	0.07255045	0.08581509	0.33133963	0.2560849
0.0	0.53182787	0.7061565	0.49700114	0.5556983	0.42525184	0.68232906	0.51521915	0.737222	0.606454	0.69154084
0.0	0.091288924	0.4445495	0.007062644	0.19137488	0.12813255	0.10483112	0.07525001	0.19713716	0.1669232	0.13318348
0.0	0.4516398	0.48464903	0.53303397	0.6165899	0.33288878	0.7677496	0.58948207	0.64407945	0.6164833	0.534516
0.0	0.58879465	0.5863709	0.5774427	0.5969596	0.56885916	0.5819658	0.589552	0.579254	0.5969945	0.5735288
0.0	0.08416803	0.29208252	0.017299851	0.26784554	0.23906906	0.095153406	0.062212396	0.06433598	0.16104409	0.014713218
0.0	0.06290579	0.008372425	0.017624117	0.0918515	0.07035877	0.02702057	0.046550535	0.049198173	0.067527354	0.022506919
0.0	0.58454835	0.5808418	0.5726354	0.58971685	0.56439024	0.5735474	0.58491546	0.57584995	0.5899786	0.5664406
0.0	0.42240337	0.5167201	0.56011814	0.5663231	0.3512838	0.7066065	0.26366296	0.5648365	0.77423185	0.6758883
0.0	0.018331598	0.007977531	0.005101592	0.025754921	0.052317437	0.023369553	0.008308032	0.03563892	0.114842385	0.036459487
0.0	0.58359146	0.5834215	0.57198393	0.59025836	0.5632983	0.57161015	0.58518106	0.57737994	0.5884172	0.5657112
0.0	0.16143721	0.0038094237	0.008052087	0.0245787	0.012197706	0.013976802	0.09368554	0.062819295	0.11510572	0.024777452
0.0	0.48312318	0.74131507	0.638927	0.79706717	0.4831543	0.6417385	0.78707886	0.6470374	0.91055936	0.54004514
0.0	0.073780864	0.61741877	0.0054591424	0.09963191	0.14016612	0.0357193	0.068043776	0.054366875	0.23983431	0.21098967
0.0	0.06277276	0.008186543	0.017561937	0.090148866	0.069360845	0.026070273	0.045966398	0.048369683	0.06694059	0.022273146
0.0	0.06710718	0.0056088045	0.009356359	0.057611514	0.05093623	0.02644022	0.036580574	0.035853222	0.10615008	0.0019314149
0.0	0.1476773	0.21455531	0.010350392	0.43269974	0.10832636	0.061269812	0.09008051	0.077251226	0.03507076	0.13274932
0.0	0.14763257	0.21400097	0.010395336	0.43251622	0.10831674	0.061210528	0.09005165	0.07743515	0.03502274	0.13193654
0.0	0.5533387	0.5223892	0.48450202	0.67645437	0.41332078	0.6578206	0.59595305	0.41273594	0.5495451	0.5437539
0.0	0.09421176	0.18064746	0.01389653	0.3001809	0.14566584	0.020234171	0.086150035	0.04860413	0.15364113	0.093653224
0.0	0.23981155	0.26370448	0.01504884	0.08223059	0.2275642	0.06300966	0.13886711	0.08936612	0.079484686	0.006045737
0.0	0.04153764	0.019772835	0.012398565	0.054401647	0.0499605	0.009036303	0.037147757	0.022256313	0.059962776	0.02870213
0.0	0.09621941	0.015247325	0.0056603407	0.06877318	0.030726602	0.028513532	0.06576773	0.04315697	0.050598253	0.035541773
0.0	0.14287189	0.6754377	0.011306615	0.21676025	0.121774815	0.041808337	0.092076145	0.10495937	0.16512448	0.745622
0.0	0.6511604	0.6400499	0.5704269	0.7353286	0.491531	0.6268663	0.58534205	0.7399563	0.44962206	0.77261394
0.0	0.3044176	0.3010092	0.012888281	0.3013416	0.20016368	0.12670155	0.10019779	0.1690207	0.13349167	0.23507164
0.0	0.20043588	0.19220473	0.015513774	0.15349954	0.10518006	0.053460803	0.09672288	0.072644316	0.32397187	0.1525937
0.0	0.10306063	0.46256113	0.022129014	0.12589915	0.05418966	0.08358155	0.05771431	0.071454085	0.11301257	0.1352046
0.0	0.10304657	0.46441102	0.021983765	0.12901449	0.05467124	0.0849285	0.058319844	0.07261827	0.11517061	0.13485578
0.0	0.60126126	0.6632146	0.58784926	0.6198048	0.5124036	0.52712697	0.6656757	0.66633207	0.77895856	0.49585465
0.0	0.08009011	0.009465801	0.0060531967	0.014696002	0.15586726	0.034555104	0.068677224	0.030630505	0.073607564	0.06276552
0.0	0.58314383	0.58269453	0.5715033	0.58962184	0.56225085	0.57184535	0.58544344	0.5779443	0.58723605	0.56530935
0.0	0.55453956	0.0040397597	0.008418994	0.026930954	0.0901143	0.017509164	0.04141671	0.03910047	0.018195981	0.018178161
0.0	0.29454353	0.3335897	0.019128613	0.20045272	0.13148291	0.061863415	0.07118723	0.04207752	0.06545617	0.12980732
0.0	0.49917603	0.65745616	0.64128983	0.62568295	0.5287378	0.5748185	0.6677672	0.56060255	0.6132575	0.5996793
0.0	0.050264712	0.2547669	0.018637192	0.119779065	0.07651951	0.027708925	0.08149134	0.07896645	0.057783887	0.10439007
0.0	0.3172796	0.6271086	0.66749597	0.57729995	0.5282726	0.28572226	0.65027344	0.62513345	0.7599938	0.387717
0.0	0.12066695	0.5414787	0.025137454	0.08038077	0.11455235	0.07955247	0.09181601	0.055225503	0.0740543	0.26280427
0.0	0.6167462	0.82011455	0.5811301	0.4290411	0.4232873	0.63089794	0.68751127	0.6607988	0.5502109	0.5625163
0.0	0.58278674	0.5836282	0.57279485	0.5902289	0.5628743	0.5724666	0.5851401	0.5758038	0.58725446	0.56596726
0.0	0.039977197	0.003922885	0.007830487	0.03527229	0.028790714	0.020552026	0.056209195	0.023197465	0.014235067	0.03887066
0.0	0.11048308	0.38130888	0.015049145	0.264076	0.14020422	0.06363088	0.083357885	0.06465649	0.040715363	0.109730475
0.0	0.5452654	0.76170135	0.5750201	0.7511555	0.4786147	0.5813522	0.60082716	0.6975434	0.6941827	0.37315014
0.0	0.37409505	0.84314305	0.5884104	0.54416126	0.5537773	0.61839545	0.5359331	0.6657827	0.22412577	0.49912214
0.0	0.028099079	0.023254625	0.006840288	0.052009664	0.01761107	0.032479145	0.050270088	0.066491775	0.1546584	0.03058391
0.0	0.17777696	0.5273328	0.012325322	0.0973843	0.20884994	0.08451886	0.056305397	0.035026323	0.035008077	0.17050363
0.0	0.10806539	0.017823821	0.007147562	0.012395314	0.13829666	0.022414932	0.05600856	0.01635742	0.009211728	0.017029658
0.0	0.0710769	0.45867962	0.011057942	0.16934107	0.1913721	0.07139485	0.06747378	0.052853584	0.031042764	0.27365533
0.0	0.6092024	0.78520846	0.3668484	0.49627665	0.44065845	0.67939353	0.60016745	0.635436	0.14441988	0.6474364
0.0	0.6068706	0.66225344	0.6351674	0.58418465	0.5741713	0.6299811	0.6231595	0.638871	0.8827009	0.4197009
0.0	0.01985025	0.004917335	0.006405062	0.03053002	0.046184916	0.019717345	0.058975108	0.026551912	0.06262418	0.024311554
0.0	0.23547626	0.33296853	0.016287161	0.11914039	0.1920439	0.04351889	0.053332638	0.10721659	0.07728753	0.090357035
0.0	0.23547626	0.33296853	0.016287161	0.11914039	0.1920439	0.04351889	0.053332627	0.10721659	0.07728752	0.09035701
0.0	0.10939034	0.006545869	0.009339221	0.03278759	0.044661537	0.012477884	0.060024697	0.064393304	0.016807508	0.014038313
0.0	0.109333165	0.006451381	0.009366905	0.032747973	0.045141842	0.012448768	0.060173724	0.06394542	0.016727425	0.013999255
0.0	0.19980815	0.5617629	0.021736184	0.16300151	0.0532809	0.07899075	0.071928166	0.08295359	0.14292514	0.19582455
0.0	0.5527424	0.7911279	0.48261347	0.6479973	0.55639285	0.5725303	0.68621373	0.50431645	0.6389566	0.59800047
0.0	0.45456725	0.6078663	0.62985426	0.6373594	0.56037974	0.28840017	0.5888237	0.58193296	0.23716184	0.5468244
0.0	0.11154064	0.024103606	0.0064864284	0.09171768	0.05454745	0.015613549	0.07926457	0.027315052	0.03118953	0.04790472
0.0	0.7216727	0.8655088	0.7161306	0.88812256	0.30776635	0.51330984	0.5508658	0.6081126	0.64043534	0.6141584
0.0	0.30405352	0.38998672	0.008008129	0.31747603	0.36032838	0.056541827	0.09469361	0.057681832	0.3175074	0.2504343
0.0	0.13836676	0.007472011	0.005429062	0.037705854	0.016188558	0.026243685	0.047669567	0.020439826	0.012807015	0.04785029
0.0	0.1112936	0.024138896	0.0064780912	0.09177204	0.0545202	0.015639251	0.07927635	0.02723554	0.031331014	0.04819051
0.0	0.5839505	0.5796017	0.5718501	0.5906279	0.5631609	0.5728232	0.5842332	0.57484794	0.5903555	0.56647176
0.0	0.078216515	0.4945368	0.00975687	0.33930054	0.32567644	0.09100318	0.05405578	0.135022	0.07659242	0.24491197
0.0	0.03032664	0.019008983	0.0056852736	0.08822111	0.13467753	0.033855412	0.06925255	0.06619226	0.06317511	0.058717214
0.0	0.17143759	0.27644616	0.009445405	0.07924066	0.13364302	0.061296076	0.056817528	0.041071966	0.25497705	0.18414111
0.0	0.21301436	0.292179	0.012176191	0.15598129	0.066655494	0.048053414	0.05629765	0.03541169	0.1371761	0.1663695
0.0	0.5941777	0.69744337	0.62461543	0.33682343	0.507198	0.5277944	0.6818993	0.53057694	0.3740409	0.5996513
0.0	0.09998715	0.20069963	0.0060813865	0.30786604	0.13285509	0.054999746	0.13701923	0.18927334	0.061972197	0.17039132
0.0	0.09975883	0.19955584	0.006123707	0.30682346	0.13112672	0.053636357	0.13467336	0.18744221	0.059378307	0.16959818
0.0	0.0998761	0.19936219	0.0061518233	0.30623212	0.13270164	0.05376869	0.1354938	0.18986908	0.06026878	0.16999274
0.0	0.057327993	0.0051856698	0.0036918565	0.033842172	0.033840932	0.0126881115	0.14275037	0.09542406	0.048721187	0.051109925
0.0	0.5735052	0.7263428	0.38132638	0.70604664	0.43848705	0.31420776	0.6329628	0.6234338	0.6464782	0.8400275
0.0	0.018381719	0.009015933	0.004142465	0.0433566	0.036483265	0.013436918	0.03598961	0.02680961	0.037061844	0.017743029
0.0	0.05477327	0.006569964	0.007140527	0.027510824	0.015687685	0.014889904	0.082632944	0.04223313	0.0854532	0.018019235
0.0	0.054226052	0.00646711	0.007050196	0.026812878	0.015432527	0.014610554	0.0816181	0.041879967	0.084906764	0.017881894
0.0	0.05420438	0.006483565	0.0070532314	0.026705714	0.015549143	0.014605235	0.08164241	0.041717112	0.0844622	0.017926844
0.0	0.023688959	0.005065667	0.009401703	0.03917404	0.059652347	0.0152054345	0.18068141	0.05182953	0.057503935	0.05756015
0.0	0.5370706	0.73418236	0.5409865	0.6630457	0.50858635	0.42702731	0.6076865	0.81573045	0.28848258	0.5905636
0.0	0.21577725	0.15148868	0.0143831745	0.24758741	0.09465232	0.034955356	0.112102106	0.06117441	0.13024236	0.24219137
0.0	0.21565922	0.1523202	0.014344565	0.24815653	0.09494884	0.03491883	0.11211285	0.06107007	0.13026886	0.24384749
0.0	0.5837518	0.58189267	0.57260823	0.5899942	0.5636792	0.57297933	0.5852625	0.5753011	0.58899176	0.5662636
0.0	0.19240798	0.07362056	0.015231639	0.28366712	0.20765167	0.08183544	0.06597002	0.09578457	0.046574198	0.21690387
0.0	0.078506514	0.00392949	0.009187233	0.055214237	0.014063845	0.011371268	0.1395522	0.046491418	0.036669027	0.04158491
0.0	0.0788628	0.0039856173	0.009212573	0.055901304	0.014243775	0.011522055	0.14160208	0.047432162	0.037561342	0.04187955
0.0	0.21526477	0.22999611	0.009849507	0.13586655	0.2983973	0.060900263	0.10134575	0.09655021	0.08510055	0.14182632
0.0	0.6637884	0.5657996	0.53611654	0.6327622	0.5575271	0.61752445	0.6037763	0.69556415	0.55316365	0.51459384
0.0	0.04556593	0.0055753845	0.007228266	0.061502323	0.032233257	0.04311154	0.10290098	0.016912527	0.031631317	0.060960703
0.0	0.0852343	0.2643146	0.010025604	0.20607044	0.23933741	0.05281425	0.10603075	0.09642367	0.18497226	0.12310492
0.0	0.058149204	0.29135934	0.021060638	0.17312722	0.2358458	0.05303234	0.18576998	0.1027392	0.060410857	0.25505215
0.0	0.058149204	0.29135934	0.021060638	0.1731272	0.23584577	0.05303234	0.18576998	0.1027392	0.060410857	0.25505215
0.0	0.03917742	0.42813733	0.006416674	0.18761536	0.27139542	0.057257015	0.1402371	0.09274815	0.1377903	0.40473714
0.0	0.0478707	0.3844304	0.012725889	0.19392462	0.2571095	0.041423306	0.16006051	0.071740836	0.22300896	0.3964053
0.0	0.1130156	0.15670793	0.02534174	0.08682348	0.27292073	0.052874465	0.092184626	0.046998642	0.022548603	0.1319929
0.0	0.17891973	0.24731435	0.01759331	0.1186284	0.13105074	0.053037964	0.10405103	0.031621292	0.07722596	0.13774975
0.0	0.3338567	0.9677871	0.04245629	0.9315108	0.3104274	0.24604116	0.37723973	0.61589235	0.78196067	0.8123175
0.0	0.3586049	0.6575312	0.5895223	0.6426047	0.59171236	0.66440743	0.53325343	0.55316794	0.4982193	0.5987507
0.0	0.14031592	0.007276284	0.0128085455	0.09855073	0.04116919	0.017235951	0.09683604	0.13532706	0.14306156	0.10072845
0.0	0.14027117	0.007281301	0.012734459	0.09857763	0.04105039	0.017363245	0.09661361	0.13394348	0.14294536	0.10056916
0.0	0.058337536	0.21920153	0.033155665	0.29262808	0.24414706	0.028253954	0.09651642	0.08085995	0.015333323	0.21071686
0.0	0.70256704	0.64793634	0.56226254	0.6830916	0.44887507	0.65482867	0.6242272	0.60872936	0.69584775	0.53358835
0.0	0.12374181	0.42626128	0.006922003	0.25980988	0.1599638	0.13851334	0.1091769	0.05998297	0.04355908	0.20081788
0.0	0.124056876	0.42557985	0.0069245766	0.25942186	0.1614767	0.1387336	0.10958949	0.06037453	0.044000443	0.2012406
0.0	0.04358571	0.008226557	0.004340321	0.050184056	0.17340675	0.059985567	0.10666218	0.03627978	0.01303572	0.022581847
0.0	0.22271092	0.39991853	0.009861196	0.17791975	0.070434615	0.02780891	0.14969565	0.08315953	0.082235105	0.32337552
0.0	0.11759907	0.008656768	0.007904487	0.052920915	0.016933335	0.011344871	0.05247936	0.056792036	0.02712678	0.06170443
0.0	0.5838151	0.5810296	0.5724303	0.591118	0.5640059	0.57318044	0.58456236	0.5751212	0.5883123	0.5669115
0.0	0.07308633	0.003662614	0.0052555944	0.045686398	0.06026026	0.036204036	0.050503433	0.05280882	0.0826613	0.028318522
0.0	0.69426465	0.77259874	0.5919108	0.64073145	0.6272846	0.53316545	0.5635788	0.58982533	0.59358346	0.59157425
0.0	0.5828406	0.58291584	0.57145405	0.5891832	0.56253386	0.5722973	0.5852835	0.57513684	0.58744216	0.5653015
0.0	0.18025641	0.0030647758	0.011740888	0.0338258	0.057599712	0.03953305	0.04705788	0.071933225	0.034621954	0.044968523
0.0	0.24646865	0.09459374	0.021709766	0.28281695	0.21653476	0.10269628	0.08936046	0.059707258	0.13925858	0.26681992
0.0	0.06160642	0.0102898115	0.007309663	0.068940625	0.14210099	0.017081019	0.04801813	0.036260325	0.082995	0.47422084
0.0	0.40856978	0.6232553	0.6654882	0.43097302	0.43436033	0.49687985	0.59747463	0.6118998	0.47848502	0.7092948
0.0	0.09459499	0.35634455	0.008087565	0.25701433	0.19424263	0.04460409	0.08805637	0.08626179	0.11504629	0.21196547
0.0	0.09025388	0.4146727	0.005796379	0.12564869	0.25468653	0.055509478	0.088062964	0.106731325	0.19687435	0.19741769
0.0	0.5662915	0.66523004	0.6810273	0.57609624	0.6565277	0.5333186	0.5090013	0.641831	0.81240946	0.5911207
0.0	0.015501485	0.005180634	0.0049713296	0.041249227	0.020162279	0.013199951	0.07319803	0.032161742	0.11293455	0.02428087
0.0	0.015446756	0.0051442333	0.0049562687	0.040911358	0.019872349	0.013162296	0.07355824	0.032020785	0.111064024	0.024138551
0.0	0.03611913	0.20309062	0.01254908	0.10102347	0.20743483	0.08204676	0.0253975	0.3024808	0.384959	0.2868097
0.0	0.583418	0.5821443	0.5719017	0.58838433	0.5621738	0.5731427	0.5860957	0.5757302	0.5868386	0.5650595
0.0	0.018719474	0.0027836226	0.005991247	0.011188894	0.044787012	0.016743235	0.016786221	0.078871824	0.16444595	0.053103242
0.0	0.7322975	0.68233395	0.60116816	0.5314406	0.5352245	0.6913479	0.53499705	0.712346	0.6618227	0.59629846
0.0	0.62163824	0.6479726	0.586657	0.55182064	0.5254873	0.5410372	0.57174265	0.62602526	0.7978055	0.5086305
0.0	0.15051457	0.229351	0.0144938575	0.3796455	0.11651924	0.08668572	0.20477824	0.08396983	0.05492822	0.27866971
0.0	0.18249021	0.526822	0.012056846	0.051611632	0.21537855	0.037114386	0.12136734	0.02621067	0.24032447	0.30673018
0.0	0.5823413	0.5826937	0.57187456	0.5918948	0.5649722	0.57301366	0.58384377	0.5756424	0.5888107	0.5666294
0.0	0.072414346	0.012106138	0.008701573	0.013074021	0.0997344	0.008623571	0.06849443	0.043187972	0.11368048	0.06052184
0.0	0.61646086	0.7385863	0.49351987	0.5725353	0.5460487	0.5044877	0.68993264	0.4108621	0.6138627	0.6116705
0.0	0.5826377	0.5825488	0.5721712	0.5898262	0.56231064	0.5728635	0.5849931	0.5749049	0.5877694	0.56501216
0.0	0.0787154	0.004129473	0.008462699	0.09277341	0.051916536	0.03356909	0.1427539	0.03755605	0.092690445	0.06431743
0.0	0.6702758	0.59835213	0.5408697	0.7804407	0.43566918	0.5917221	0.6586328	0.69149023	0.28270873	0.5165993
0.0	0.11313169	0.34110776	0.015471905	0.07330346	0.23329373	0.07476736	0.054149974	0.08892091	0.083986156	0.34940886
0.0	0.13416317	0.61807865	0.010337129	0.056869283	0.08499292	0.12299119	0.04661021	0.06684296	0.07583961	0.21068276
0.0	0.58465517	0.58322865	0.57263964	0.5901619	0.5630105	0.57251054	0.58405364	0.5779703	0.5885179	0.5672704
0.0	0.0412262	0.0028568641	0.009055726	0.03887523	0.11987789	0.01960835	0.10909808	0.04816702	0.04064333	0.056142185
0.0	0.07639751	0.0044963877	0.011253937	0.03308903	0.034905814	0.082157925	0.062763676	0.036810104	0.014433696	0.03373364
0.0	0.5911495	0.5886439	0.57912177	0.59772193	0.5693998	0.58372444	0.59155816	0.5838584	0.59913	0.5728685
0.0	0.58386433	0.5805929	0.57234716	0.5906686	0.56497395	0.5733674	0.58369136	0.5771139	0.5901917	0.5673636
0.0	0.04766093	0.0061145113	0.010935476	0.043968372	0.015588191	0.031045878	0.065086365	0.013756345	0.1117264	0.07938407
0.0	0.04842165	0.006051645	0.011054954	0.044318236	0.015499463	0.031018531	0.06524976	0.013809488	0.11274567	0.0793697
0.0	0.12438089	0.12686178	0.0133220395	0.2805903	0.19113787	0.038173538	0.09338009	0.06763426	0.102362685	0.16253734
0.0	0.02100093	0.0030280035	0.007857896	0.05124378	0.056513622	0.024461083	0.07546467	0.044047978	0.033647623	0.025169065
0.0	0.6794983	0.55685246	0.54171383	0.7596641	0.60546607	0.4481092	0.58485883	0.659879	0.7336561	0.5533591
0.0	0.12307583	0.125638	0.0133065535	0.2791343	0.18784696	0.03721134	0.09132271	0.066686206	0.09882589	0.15954915
0.0	0.05105688	0.00842598	0.008465664	0.030078739	0.0050099706	0.008744694	0.058142588	0.021201508	0.108964	0.0250316
0.0	0.08798621	0.14871031	0.0148624135	0.21992825	0.046505306	0.05772738	0.061982498	0.042496227	0.24163182	0.17797048
0.0	0.03573328	0.0019694038	0.009251242	0.03339572	0.07199864	0.028724773	0.027747484	0.029376566	0.054959215	0.055096958
0.0	0.61165106	0.490432	0.6103603	0.6650202	0.43010473	0.6536771	0.6813356	0.5824428	0.7135958	0.53066254
0.0	0.17381035	0.16252162	0.011107144	0.21282692	0.1594281	0.061113436	0.11122699	0.06446562	0.093999274	0.4127076
0.0	0.100767195	0.46624207	0.00975792	0.35622647	0.1309158	0.06514877	0.0484839	0.08045725	0.10116515	0.26948088
0.0	0.582895	0.5828573	0.57241076	0.58932644	0.5627593	0.5726842	0.5844821	0.5773127	0.58724064	0.5659893
0.0	0.051364034	0.0027203967	0.0068301046	0.03126242	0.06592731	0.02665104	0.059043556	0.05790024	0.019853368	0.08711281
0.0	0.050789595	0.008515247	0.008439392	0.020688782	0.03911874	0.015950363	0.04682995	0.032724112	0.05823137	0.031637337
0.0	0.18853047	0.43881267	0.010558079	0.19641216	0.076414645	0.053471886	0.073391646	0.056612913	0.1524276	0.18287502
0.0	0.72285116	0.74911785	0.61251235	0.75023425	0.32414463	0.4574922	0.6490838	0.7991861	0.88460475	0.389601
0.0	0.56283617	0.68677884	0.58948135	0.43195218	0.23320721	0.5478327	0.35189375	0.5568805	0.31162727	0.59823453
0.0	0.06265075	0.15039316	0.02050067	0.20834881	0.13227876	0.057198565	0.21093461	0.036592513	0.081247844	0.15304215
0.0	0.110102974	0.1164761	0.020834163	0.19885935	0.07232339	0.038364522	0.06518068	0.042492345	0.07817842	0.26214495
0.0	0.5835313	0.5830117	0.5725585	0.5872792	0.562484	0.57328653	0.5855515	0.57714146	0.5882648	0.56572837
0.0	0.014011938	0.006835718	0.00846306	0.0326	0.062733755	0.019058194	0.16112988	0.023726579	0.07838945	0.030880412
0.0	0.66206026	0.8313185	0.3818414	0.6310673	0.5413736	0.4312031	0.8097075	0.49720323	0.6408605	0.54736364
0.0	0.09742136	0.0077552763	0.009730759	0.019208739	0.020977614	0.010385354	0.056677032	0.05223763	0.04355442	0.06057213
0.0	0.10215082	0.3482424	0.014200822	0.05817196	0.23597439	0.056211106	0.14696483	0.06449521	0.13876687	0.18439299
0.0	0.05131429	0.60747075	0.007693696	0.08857114	0.22349067	0.04546522	0.064215936	0.06899531	0.086404845	0.2256887
0.0	0.15059438	0.18252331	0.0135202	0.0954747	0.24737509	0.08280453	0.11373518	0.1560737	0.0938643	0.16915235
0.0	0.1263063	0.4114163	0.010415817	0.08401481	0.34975863	0.10739297	0.067656	0.12352406	0.10083914	0.2918182
0.0	0.15851577	0.3666853	0.014135332	0.18862823	0.12013239	0.068913236	0.079905994	0.074927345	0.15860471	0.111952096
0.0	0.046109483	0.009925228	0.011650667	0.025482763	0.029226404	0.034504216	0.08146191	0.037762247	0.0582559	0.016311657
0.0	0.13445143	0.5512905	0.024416553	0.19407055	0.15170221	0.11233928	0.050779093	0.123864755	0.19990756	0.1118139
0.0	0.0716983	0.0056985132	0.007471442	0.038136788	0.02767333	0.018359413	0.040470466	0.044930603	0.027557822	0.016693491
0.0	0.64297193	0.71531624	0.53206223	0.5919046	0.67872006	0.5742604	0.6729588	0.57362384	0.7505608	0.5023707
0.0	0.5878378	0.9833666	0.03646736	0.9585402	0.62959427	0.35955322	0.45472205	0.32786897	0.6719526	0.8529133
0.0	0.5320709	0.9759705	0.034029756	0.8540575	0.5264046	0.3004883	0.38564193	0.65725523	0.86220306	0.8404536
0.0	0.10290266	0.30431727	0.015584788	0.24564144	0.2319939	0.06444458	0.08026727	0.2324784	0.06910638	0.097837076
0.0	0.5234794	0.74635196	0.48967296	0.80694133	0.62715125	0.6573707	0.5953994	0.46652457	0.60570323	0.68895954
0.0	0.5837489	0.5834551	0.57222253	0.5872945	0.5627997	0.5724094	0.584114	0.5769836	0.5883367	0.5664458
0.0	0.09957489	0.5953267	0.01037307	0.2126692	0.1746409	0.042106014	0.08955914	0.013829744	0.05283224	0.21350174
0.0	0.05105287	0.39214852	0.012463186	0.16512246	0.25506052	0.050415244	0.06672301	0.06790511	0.16721325	0.27859318
0.0	0.5838453	0.5812054	0.5708705	0.591581	0.5649196	0.5721034	0.5838788	0.57699925	0.5881315	0.5668334
0.0	0.08269472	0.010431797	0.007381196	0.038708907	0.022174828	0.023653353	0.024446836	0.021685842	0.014677724	0.040280964
0.0	0.6207037	0.76322514	0.59430736	0.65892094	0.569771	0.5806374	0.68204087	0.51910573	0.6795837	0.5436828
0.0	0.5831195	0.5832589	0.5710851	0.589035	0.5623755	0.5723208	0.5853671	0.57471675	0.5868299	0.5655302
0.0	0.107141376	0.008882619	0.007253635	0.06326283	0.046249144	0.018423848	0.058066178	0.05441644	0.017469982	0.041226048
0.0	0.24698022	0.35211864	0.01396746	0.29263848	0.2076957	0.10221974	0.08458165	0.107590064	0.07191895	0.22836602
0.0	0.5868709	0.58542097	0.5754509	0.5894689	0.5668806	0.57644606	0.58554673	0.5756167	0.5917788	0.5691068
0.0	0.5864683	0.58420444	0.5743371	0.58900124	0.5666832	0.57688195	0.58592564	0.57606786	0.59171444	0.56900644
0.0	0.12201559	0.28481317	0.0146768885	0.29685378	0.1467519	0.07231957	0.046526562	0.20079762	0.116320625	0.21284504
0.0	0.098633684	0.009082531	0.00998786	0.027787192	0.028464273	0.027353575	0.051216535	0.059453815	0.047449067	0.04709294
0.0	0.098134406	0.009086145	0.010083845	0.027892802	0.028442279	0.02756639	0.0511035	0.05860722	0.04816702	0.047461566
0.0	0.044181265	0.006292105	0.0077187973	0.11611895	0.13397484	0.019569201	0.06912983	0.062142935	0.043965828	0.026473418
0.0	0.043920685	0.00623603	0.007697701	0.11565302	0.13392937	0.019475337	0.06910167	0.062343773	0.044204965	0.026477443
0.0	0.030576415	0.08859591	0.0054883636	0.045552038	0.08243508	0.02455294	0.0716832	0.031340815	0.10040346	0.03815894
0.0	0.030668195	0.089122616	0.0054913517	0.045505773	0.082501754	0.024621233	0.07168077	0.031399973	0.09999276	0.03806779
0.0	0.5911218	0.589441	0.57931197	0.59691876	0.5697382	0.5829634	0.5909973	0.58269185	0.6000486	0.5736433
0.0	0.17103729	0.007989222	0.010129456	0.010718237	0.022824258	0.02303198	0.050865974	0.023727383	0.030304516	0.07447334
0.0	0.17045881	0.007935974	0.010131473	0.010712044	0.022679687	0.023144187	0.050885335	0.023825632	0.030489959	0.0747308
0.0	0.16958077	0.31577045	0.010670346	0.12626396	0.120243505	0.06915646	0.051367205	0.24587053	0.06601127	0.09415308
0.0	0.13040839	0.31488174	0.010004693	0.103895895	0.20515558	0.03936705	0.04295653	0.10548063	0.19202869	0.1906205
0.0	0.19204852	0.2713998	0.014892968	0.18219057	0.053551342	0.041726988	0.06734628	0.06671052	0.049800113	0.09491561
0.0	0.5834497	0.5831596	0.5714734	0.5889375	0.56201434	0.57285213	0.5848936	0.575469	0.5871275	0.56525964
0.0	0.048376016	0.007311418	0.007825731	0.0181778	0.010230518	0.008168583	0.04275867	0.08274047	0.017785879	0.021480784
0.0	0.6440489	0.5266503	0.48962718	0.7740648	0.34100854	0.42203763	0.62241656	0.57840884	0.6914645	0.49182278
0.0	0.22558351	0.27380598	0.009491799	0.11249816	0.19338593	0.13900839	0.11047352	0.07116767	0.14189391	0.26992813
0.0	0.15586415	0.50630534	0.008999094	0.24703954	0.2354309	0.040278025	0.050300736	0.10812296	0.1799597	0.26827386
0.0	0.5842535	0.5807826	0.5702972	0.5895741	0.56414413	0.5722469	0.58414936	0.57601213	0.5881521	0.56672066
0.0	0.064447865	0.006723483	0.0065941745	0.015917756	0.038161766	0.01659377	0.025979042	0.12133044	0.053611457	0.056192625
0.0	0.58910877	0.7678631	0.53833276	0.78287965	0.66027075	0.45574805	0.577736	0.6654289	0.7905811	0.59546125
0.0	0.58354014	0.58283573	0.5720757	0.5892877	0.5619278	0.5728611	0.58456266	0.5756837	0.5870867	0.5648994
0.0	0.06347543	0.0035481148	0.0054393215	0.016216384	0.070419066	0.07332064	0.1181031	0.05513916	0.030412301	0.022716576
0.0	0.6881476	0.6336818	0.4768654	0.47724804	0.56070495	0.5797882	0.6947712	0.6252787	0.73032844	0.734952
0.0	0.0673227	0.18010914	0.014936839	0.30959216	0.14810103	0.0631716	0.08252327	0.07160686	0.052374456	0.1698113
0.0	0.066786334	0.17843035	0.014686228	0.30902466	0.145564	0.06205201	0.08118922	0.0711371	0.05083949	0.16749981
0.0	0.06687662	0.1775013	0.014666493	0.3072942	0.14586656	0.061810043	0.08136446	0.07142125	0.050743006	0.16757405
0.0	0.08129634	0.30509457	0.013522732	0.3589236	0.164653	0.066415906	0.067162834	0.08268406	0.10316007	0.35920405
0.0	0.08050893	0.30211824	0.013421528	0.35818225	0.16290055	0.06537446	0.066076785	0.08234733	0.1007828	0.35410762
0.0	0.080591604	0.30099645	0.01345754	0.35643712	0.16331926	0.06520758	0.0662233	0.082640715	0.100650035	0.35501692
0.0	0.10094951	0.39960465	0.018522767	0.1887857	0.19573475	0.13546629	0.0061802194	0.029734619	0.20897226	0.23228326
0.0	0.6001041	0.7751995	0.5948392	0.6455537	0.58569336	0.6449616	0.21453877	0.53544104	0.6068011	0.57182205
0.0	0.046245452	0.009583276	0.016247557	0.035877023	0.055068724	0.029007686	0.0032578602	0.02683595	0.08967818	0.051808294
0.0	0.0149209	0.0025891575	0.014486585	0.072530076	0.0627212	0.016695041	0.009136013	0.012231691	0.01747783	0.03611752
0.0	0.01502116	0.0025577121	0.014437359	0.073516384	0.06206579	0.01662211	0.009170385	0.0121765295	0.017819582	0.03654955
0.0	0.5827329	0.5837612	0.5727727	0.5906964	0.5629131	0.5723394	0.5839498	0.5754795	0.58722436	0.5664492
0.0	0.039774038	0.015409114	0.008942442	0.08840827	0.05517442	0.017193235	0.047360234	0.039206374	0.07928031	0.036705486
0.0	0.095830485	0.65194625	0.012115912	0.2781614	0.23306692	0.073468976	0.051741384	0.06538388	0.26047167	0.27891457
0.0	0.6796443	0.7168613	0.49300313	0.739232	0.61459684	0.4867173	0.58155763	0.6225954	0.87149966	0.65653354
0.0	0.15423675	0.9806265	0.009704173	0.12448723	0.21045938	0.0733102	0.0063844356	0.063624226	0.07537129	0.15071464
0.0	0.15227635	0.98060364	0.009593156	0.121446066	0.2069854	0.07192595	0.006382234	0.06333991	0.07301139	0.14842002
0.0	0.13421288	0.9729345	0.008238049	0.14596975	0.15975626	0.08224178	0.004517748	0.08902005	0.021751357	0.16002525
0.0	0.086839035	0.17726098	0.014095226	0.26067528	0.15820278	0.07906903	0.0044354745	0.055331286	0.10456517	0.20850687
0.0	0.07470164	0.17661592	0.016751716	0.24218865	0.036468692	0.042628244	0.06518635	0.10539841	0.12534729	0.1076379
0.0	0.08196743	0.9752187	0.009381492	0.24211788	0.21222849	0.08020852	0.113990046	0.052375555	0.07255789	0.17271426
0.0	0.065509886	0.982398	0.011765639	0.26787388	0.24795257	0.16264774	0.032668628	0.07579202	0.08871141	0.32405928
0.0	0.6571521	0.9810011	0.028760854	0.9006262	0.60533583	0.3573404	0.3540736	0.7379118	0.81153893	0.87796783
0.0	0.107138634	0.31611097	0.008881809	0.22588736	0.24778387	0.08462673	0.0039301547	0.09866305	0.1424866	0.19722562
0.0	0.1138206	0.0028665413	0.012446752	0.142733	0.05912327	0.012311108	0.19798647	0.04231657	0.02222149	0.027055
0.0	0.40561992	0.8031989	0.71844864	0.7354578	0.56472945	0.6255681	0.4301295	0.6366431	0.87575084	0.66832906
0.0	0.079574995	0.003915807	0.008321514	0.07316652	0.06534477	0.013488082	0.021118332	0.049056727	0.03249522	0.022029608
0.0	0.07915082	0.003926501	0.008303692	0.07311051	0.06610603	0.01352691	0.021154873	0.04927675	0.032987636	0.02184287
0.0	0.21658121	0.50315213	0.009258718	0.047737952	0.10368334	0.059972968	0.14341383	0.063534625	0.05778272	0.18609029
0.0	0.09621409	0.19688807	0.0070363167	0.1849103	0.0711076	0.075605735	0.1035645	0.046892885	0.07533212	0.7407357
0.0	0.20026593	0.3445828	0.011649068	0.19305733	0.29035324	0.041340977	0.029226119	0.0515824	0.19789295	0.35610715
0.0	0.17889924	0.3855518	0.008485235	0.20749576	0.11118734	0.05630792	0.08363422	0.051918153	0.19238058	0.73313844
0.0	0.19714606	0.31080735	0.019469447	0.21542346	0.30610022	0.0675814	0.035398435	0.04005807	0.13213873	0.24464147
0.0	0.42830557	0.9804874	0.040445335	0.97777665	0.6900548	0.38746345	0.4955792	0.7589076	0.8153648	0.856989
0.0	0.124580055	0.2129272	0.007913077	0.2713276	0.2660799	0.067475274	0.027913807	0.0918726	0.16603422	0.23850445
0.0	0.5713651	0.9778005	0.034377214	0.963213	0.71941644	0.3452761	0.30112636	0.6072807	0.8122019	0.83110315
0.0	0.065467134	0.08486189	0.0075386637	0.28758606	0.08757502	0.05358195	0.14485939	0.06896854	0.1306627	0.6269463
0.0	0.08438443	0.19600886	0.01353062	0.2249962	0.2236474	0.09532773	0.13007824	0.12099396	0.25039256	0.2729169
0.0	0.27758294	0.21987104	0.012336635	0.29048568	0.13497989	0.039773256	0.1440367	0.0829566	0.2248279	0.28929397
0.0	0.071375236	0.41984907	0.011208832	0.1578418	0.17194419	0.094098166	0.10146911	0.12529944	0.2160561	0.31257313
0.0	0.42966044	0.97458196	0.024475606	0.9170627	0.35394302	0.29540473	0.44506264	0.6901213	0.7423732	0.8371229
0.0	0.5852257	0.57763606	0.57252324	0.59146255	0.5627408	0.57321763	0.5845001	0.5755897	0.5895112	0.5660477
0.0	0.58554125	0.5820535	0.5710951	0.5893786	0.56481117	0.57345206	0.58410966	0.5763347	0.58753276	0.5659697
0.0	0.5850188	0.5800766	0.57232964	0.58994836	0.5654829	0.5728784	0.5836383	0.5738143	0.59042686	0.5665202
0.0	0.5846003	0.5829393	0.5725367	0.5922014	0.56411225	0.57342345	0.5839282	0.5740405	0.5897609	0.565658
0.0	0.5837994	0.5788293	0.5725833	0.5902187	0.5650633	0.57314885	0.5846083	0.5765929	0.59054786	0.56818897
0.0	0.58406824	0.57735896	0.57261884	0.5901346	0.56605154	0.57375616	0.5856143	0.5760464	0.59120816	0.5676367
0.0	0.5851343	0.57931834	0.5702107	0.5899724	0.5652541	0.5731743	0.585054	0.576429	0.59063625	0.56803745
0.0	0.58481824	0.5812434	0.5725353	0.59034836	0.5631921	0.57279164	0.5849237	0.57595974	0.5920193	0.56775326
0.0	0.5833766	0.5799976	0.5722922	0.59044445	0.5623609	0.57281584	0.58424884	0.5758803	0.5879662	0.56780404
0.0	0.58481514	0.5817956	0.57203937	0.5893214	0.5619869	0.5724238	0.58305424	0.5739476	0.5900931	0.56761897
0.0	0.584333	0.5773374	0.56972474	0.5902557	0.56545883	0.5732937	0.5857017	0.5764415	0.5907816	0.5679902
0.0	0.5843657	0.5779303	0.5716037	0.5889551	0.56401	0.57285756	0.5845041	0.5736783	0.5913588	0.56754106
0.0	0.58406866	0.5771448	0.5721672	0.58994085	0.56511694	0.5729726	0.58457637	0.5760346	0.5910545	0.5677533
0.0	0.58470684	0.5788548	0.5726549	0.589748	0.5655151	0.57375675	0.58451676	0.5760126	0.5911135	0.5680307
0.0	0.5840613	0.5802387	0.5729077	0.5903532	0.56481797	0.572983	0.58494025	0.5763025	0.5899606	0.5679773
0.0	0.5848718	0.5815914	0.5704018	0.5881359	0.5612179	0.574411	0.58534074	0.5776135	0.5878669	0.5645818
0.0	0.06973133	0.04219904	0.01903494	0.031645145	0.045890987	0.039347414	0.053907268	0.028805548	0.14165874	0.08124506
0.0	0.58458406	0.5796742	0.57313186	0.59028697	0.56415695	0.57291883	0.5838112	0.5760957	0.5901484	0.5680539
0.0	0.5890587	0.5877296	0.57723105	0.5977894	0.567748	0.580682	0.5902154	0.5806887	0.5986226	0.57181686
0.0	0.5877796	0.5843296	0.5776074	0.59702086	0.5688955	0.58100677	0.5896328	0.5808478	0.60006005	0.5719804
0.0	0.5841184	0.5799962	0.5724526	0.59005636	0.56085765	0.5727064	0.5835563	0.5757589	0.5902737	0.5658046
0.0	0.5849016	0.57896405	0.5725293	0.5899063	0.5603361	0.5728804	0.58326274	0.57625633	0.59044117	0.5664146
0.0	0.58386785	0.5831377	0.57204115	0.5904601	0.561699	0.5743032	0.5827789	0.57475114	0.5890296	0.5671875
0.0	0.5843052	0.5797521	0.57298946	0.59045416	0.56109416	0.57377857	0.581909	0.5749289	0.58749664	0.5666975
0.0	0.05986119	0.0073206923	0.011787082	0.08146991	0.01724892	0.02450314	0.04943124	0.02802548	0.02613696	0.031800635
0.0	0.069566354	0.041485835	0.019089617	0.03168495	0.04576211	0.039073665	0.05378661	0.028636351	0.14025876	0.08180763
0.0	0.58867043	0.586883	0.5778344	0.59527946	0.568024	0.5796067	0.5899989	0.580913	0.5995429	0.5728041
0.0	0.58432	0.5787997	0.5722319	0.59031916	0.56465137	0.5743941	0.58338296	0.57638943	0.588054	0.5666333
0.0	0.5911533	0.5915501	0.57953596	0.59584165	0.57079387	0.58430064	0.5910932	0.5830695	0.5999137	0.57322884
0.0	0.5908154	0.58909094	0.57708836	0.5954058	0.5706832	0.584122	0.59217227	0.58260006	0.59979224	0.5727968
0.0	0.5890881	0.5858166	0.57686657	0.59303296	0.56971127	0.58132887	0.59095824	0.5819941	0.596815	0.57287514
0.0	0.07029504	0.041791596	0.019107886	0.03144068	0.046443183	0.039185297	0.054188356	0.02877644	0.14174479	0.08161083
0.0	0.23246074	0.71005046	0.018109567	0.122773476	0.09717953	0.064451545	0.16531377	0.042969592	0.2477639	0.3857826
0.0	0.092157274	0.01771742	0.009056292	0.042809393	0.024293503	0.027743682	0.06686898	0.066212125	0.02013709	0.03507594
0.0	0.5852313	0.5786521	0.57307166	0.5887349	0.5655842	0.5720067	0.58186674	0.5744273	0.59054774	0.5659572
0.0	0.061346933	0.004182528	0.012193305	0.049847167	0.025318235	0.03282535	0.07111716	0.04227825	0.103037514	0.069074236
0.0	0.5850348	0.5838868	0.57407457	0.59219176	0.56529874	0.573735	0.586655	0.5762586	0.59062105	0.5682418
0.0	0.58379674	0.57848275	0.5720654	0.58994913	0.565745	0.573007	0.58354676	0.57586217	0.5893867	0.5664571
0.0	0.5846915	0.58127815	0.5719943	0.5861795	0.5660408	0.5734941	0.5829861	0.5759035	0.59113264	0.567324
0.0	0.5839874	0.5820987	0.57262045	0.5896961	0.5661579	0.5733739	0.58457327	0.57634354	0.5878001	0.56582636
0.0	0.58531135	0.5794309	0.5726485	0.58910644	0.56581944	0.5733824	0.58478326	0.57553047	0.59130937	0.56621236
0.0	0.583777	0.58203936	0.5722968	0.5905562	0.566193	0.5745973	0.58518904	0.5765514	0.5889629	0.5676119
0.0	0.582803	0.5798122	0.57241905	0.590309	0.565357	0.57448465	0.5850407	0.57540447	0.5872294	0.56701505
0.0	0.5842402	0.5805512	0.5728279	0.5879707	0.5642878	0.5725057	0.5832313	0.57572824	0.5908476	0.56549776
0.0	0.58330375	0.5827165	0.5723499	0.59060836	0.56396484	0.57323486	0.5851812	0.5759365	0.5888681	0.5665873
0.0	0.5838717	0.58103603	0.57063806	0.58402085	0.5656331	0.5723674	0.5840752	0.5757561	0.58824503	0.56582963
0.0	0.583627	0.57916194	0.5727645	0.5890363	0.56568927	0.5737251	0.5857268	0.576262	0.59004706	0.56583905
0.0	0.6921314	0.86182976	0.03175078	0.9502834	0.8365446	0.14928299	0.8256261	0.91089195	0.972429	0.73208475
0.0	0.46834275	0.9806667	0.037554868	0.9485637	0.651744	0.32548103	0.41742966	0.6670911	0.4904092	0.8042047
0.0	0.5832346	0.5775482	0.57181233	0.5900838	0.56512475	0.5726714	0.58412945	0.57544774	0.58990616	0.56622833
0.0	0.5833002	0.57714194	0.572621	0.58968365	0.5655206	0.5728692	0.58412284	0.57559955	0.5898103	0.56623036
0.0	0.58306843	0.57907003	0.57154965	0.5874544	0.56501794	0.5727228	0.58297384	0.5759932	0.58966166	0.56601447
0.0	0.58335465	0.5790453	0.57164717	0.59021604	0.5655979	0.5732656	0.584697	0.5756305	0.5889183	0.5661639
0.0	0.58379835	0.57813174	0.5721434	0.5891464	0.56472117	0.57289875	0.58435184	0.57526696	0.5892262	0.5651668
0.0	0.5910473	0.58914715	0.5799995	0.5976742	0.5708188	0.58403045	0.59216183	0.58410794	0.6002102	0.5738567
0.0	0.5841268	0.5818563	0.57283586	0.58978385	0.56444645	0.5708091	0.58562756	0.5745089	0.590108	0.5659071
0.0	0.5828722	0.58139104	0.5717352	0.58907765	0.56395173	0.57328445	0.58458257	0.5766493	0.5901558	0.5654354
0.0	0.59093505	0.59022266	0.57990396	0.5979751	0.57154983	0.58529925	0.59107465	0.5848889	0.59897	0.57333404
0.0	0.58445024	0.58143705	0.57353824	0.58977896	0.5648058	0.5732944	0.5841857	0.5744218	0.58656377	0.56751835
0.0	0.5858928	0.58450085	0.57354754	0.59197336	0.56534284	0.5760732	0.5872001	0.5748806	0.5890322	0.5683405
0.0	0.58593714	0.5832529	0.5739148	0.5905173	0.5669718	0.576442	0.58263797	0.5786839	0.591314	0.56781846
0.0	0.16895464	0.0068015405	0.0106354235	0.13948959	0.043173455	0.027294023	0.052606225	0.12373387	0.1285718	0.027978038
0.0	0.59075826	0.58584917	0.5768745	0.59576064	0.57020354	0.58176583	0.59198105	0.5826874	0.59882057	0.573071
0.0	0.5845301	0.5738777	0.5706161	0.58908623	0.56544685	0.5705528	0.5832266	0.5760192	0.5877162	0.5675961
0.0	0.052446872	0.0039679953	0.010629904	0.06580605	0.029100187	0.03571676	0.14287446	0.073895894	0.09505127	0.07075145
0.0	0.590607	0.58938	0.5789857	0.5977147	0.57003886	0.58413225	0.59307957	0.5824152	0.59898144	0.573674
0.0	0.59098285	0.58916783	0.5787676	0.5978299	0.57031894	0.5841232	0.59323037	0.58179265	0.59911567	0.57367814
0.0	0.59143054	0.5890022	0.57966584	0.5967481	0.57154757	0.58538187	0.5915868	0.5830849	0.6007124	0.5736897
0.0	0.58401054	0.5829579	0.5718768	0.59177244	0.5635865	0.57304263	0.58543867	0.57558763	0.5894927	0.5665917
0.0	0.5908005	0.58908206	0.5800431	0.59670365	0.57123244	0.5854191	0.5911866	0.58402276	0.6005774	0.57313377
0.0	0.583745	0.57863957	0.5719101	0.5914147	0.5639849	0.57298684	0.5815107	0.5754543	0.5886464	0.5658207
0.0	0.58414036	0.5824485	0.57157063	0.59074545	0.5636084	0.57391644	0.5826377	0.5740736	0.58779913	0.5659179
0.0	0.59115595	0.58907324	0.57954025	0.59768856	0.57013357	0.5855065	0.5915029	0.5841433	0.5982395	0.57357746
0.0	0.07778284	0.010383801	0.008673525	0.054205354	0.08183127	0.04341541	0.049487185	0.029657265	0.009185497	0.02319977
0.0	0.5844419	0.5831466	0.5703333	0.58834195	0.56302094	0.57462746	0.5831685	0.5724124	0.589691	0.5661435
0.0	0.58380854	0.58092284	0.57140917	0.5889237	0.56381017	0.5728706	0.5822817	0.5750946	0.5890476	0.5660301
0.0	0.58408153	0.5798721	0.5724701	0.58827895	0.5631779	0.5722599	0.5851143	0.5747083	0.5888483	0.5650515
0.0	0.5859086	0.58353806	0.5751249	0.5898755	0.5665867	0.5761495	0.58483183	0.5801375	0.59151495	0.56777024
0.0	0.58655435	0.58377075	0.57456094	0.59158456	0.56588465	0.5768961	0.5855276	0.5801614	0.59027934	0.5678491
0.0	0.585198	0.5805615	0.5715636	0.5891161	0.56634545	0.5737673	0.58412683	0.5749559	0.590111	0.56388885
0.0	0.5897366	0.588373	0.5784528	0.5965144	0.5687756	0.5818934	0.59091	0.58070624	0.5992062	0.57294434
0.0	0.5860175	0.58278066	0.5733515	0.5912589	0.5678434	0.5768162	0.5841707	0.57944787	0.59004056	0.5672379
0.0	0.11795268	0.007710212	0.008627489	0.06462835	0.05727546	0.025956506	0.1280228	0.040030222	0.029416546	0.036537696
0.0	0.5856545	0.582828	0.5703179	0.5897119	0.563143	0.5729667	0.583746	0.57484394	0.59055954	0.56616426
0.0	0.59095335	0.5889063	0.5777143	0.59629387	0.5709554	0.5835034	0.59190303	0.58329713	0.59993666	0.5729985
0.0	0.59092754	0.5887251	0.5789033	0.5969881	0.5708776	0.583944	0.5915164	0.58323264	0.59991246	0.5729845
0.0	0.58409166	0.5821392	0.5736002	0.59077203	0.5648361	0.57426524	0.5838507	0.5770689	0.58918947	0.5671574
0.0	0.5894895	0.58647144	0.5768987	0.5960603	0.5681226	0.5825221	0.5916093	0.58187544	0.5962206	0.5727561
0.0	0.5848471	0.5846616	0.5721234	0.5887829	0.5626896	0.57352626	0.58484113	0.57640064	0.58770114	0.5662419
0.0	0.5838306	0.5798347	0.5730573	0.5896747	0.559337	0.5750501	0.5826538	0.57521933	0.5889727	0.5667509
0.0	0.5846589	0.58034676	0.5722196	0.5892867	0.5609803	0.5752104	0.58325577	0.5758501	0.5883052	0.5673735
0.0	0.5844199	0.5795418	0.57299745	0.5900699	0.56132406	0.5724054	0.58358276	0.57485205	0.59127736	0.5672795
0.0	0.58427286	0.5807771	0.5717791	0.58952224	0.561028	0.57404244	0.58329225	0.57606685	0.5890998	0.5672484
0.0	0.5839813	0.58051646	0.5718199	0.5899409	0.5612654	0.57364887	0.58177555	0.57550913	0.59046733	0.56748545
0.0	0.5848757	0.58038723	0.5729182	0.5889794	0.5613893	0.5736882	0.58377224	0.5756785	0.5913293	0.56751347
0.0	0.58459026	0.57975996	0.5714276	0.58952624	0.5606544	0.57446706	0.5827487	0.5745091	0.58864766	0.5667039
0.0	0.5846981	0.57990223	0.5732394	0.5891094	0.5607987	0.57330334	0.58344865	0.57533056	0.5888026	0.56737417
0.0	0.58440536	0.57870686	0.572658	0.589041	0.56069833	0.57445866	0.58261067	0.5756875	0.5882893	0.5675273
0.0	0.5833413	0.57939595	0.5720915	0.5899344	0.5600753	0.5749139	0.5828347	0.57403183	0.58850497	0.56671154
0.0	0.5848286	0.57929766	0.5726751	0.59007996	0.56038946	0.57291335	0.58289915	0.5741029	0.58929443	0.56767935
0.0	0.5836993	0.58010423	0.5732585	0.58958477	0.55872625	0.5748149	0.5833305	0.5747867	0.58812004	0.5678869
0.0	0.5845122	0.5798052	0.57234615	0.59018195	0.5612637	0.5732424	0.5831603	0.5752746	0.58985627	0.56762
0.0	0.5845463	0.57803893	0.57234687	0.58984846	0.5606318	0.5735494	0.58228743	0.57437444	0.58861566	0.5670699
0.0	0.5833496	0.58000904	0.5726814	0.5909973	0.5624726	0.5733031	0.5829231	0.5737092	0.5890052	0.5671818
0.0	0.58341956	0.58049333	0.57297546	0.5903444	0.55918694	0.5738963	0.5838678	0.5752043	0.5883099	0.5679829
0.0	0.58508396	0.5799135	0.57273966	0.5904934	0.5610153	0.57315195	0.5834526	0.57589436	0.589967	0.5677479
0.0	0.5844419	0.5812961	0.57255834	0.59013325	0.56207013	0.57353646	0.5834688	0.57559294	0.59136873	0.5674792
0.0	0.5848637	0.581014	0.57257	0.5903629	0.5635706	0.5731897	0.5841988	0.57526666	0.58924544	0.56663924
0.0	0.5852869	0.58275056	0.5732305	0.5908911	0.5630792	0.574474	0.58236814	0.5761563	0.5899486	0.5682339
0.0	0.58458036	0.58125955	0.5739103	0.58998	0.5634005	0.57466626	0.58550936	0.5766795	0.59054387	0.5667113
0.0	0.58452237	0.5814538	0.5720841	0.58861995	0.5641169	0.5733433	0.5849084	0.57695544	0.5890506	0.56654084
0.0	0.5902175	0.5877926	0.5776418	0.59664136	0.5704926	0.5817485	0.5906096	0.581403	0.5991049	0.5725891
0.0	0.59014636	0.5873982	0.5782918	0.59682846	0.569914	0.5819906	0.5916728	0.5820512	0.5992807	0.5736592
0.0	0.590422	0.5887932	0.5782145	0.5963041	0.56887704	0.58302814	0.59197223	0.58184594	0.59956276	0.5727421
0.0	0.58434296	0.5823966	0.57343155	0.5891986	0.5658688	0.5732736	0.58501005	0.5776576	0.58993685	0.5663923
0.0	0.5891273	0.5890202	0.5778775	0.5953194	0.56780154	0.58259034	0.5908208	0.58315736	0.596865	0.57271564
0.0	0.58508325	0.58058906	0.57092476	0.5897912	0.5653952	0.57325953	0.5840075	0.5763501	0.5897052	0.5663874
0.0	0.58494014	0.5811978	0.5732862	0.58892345	0.56545174	0.57311386	0.5841598	0.5728201	0.5898943	0.56504834
0.0	0.5843069	0.57952225	0.572038	0.5903394	0.5638306	0.5728484	0.58444965	0.57510644	0.58907497	0.56565017
0.0	0.30682927	0.7553642	0.020848291	0.20866622	0.24726053	0.10002822	0.05131423	0.076213315	0.33719093	0.16051075
0.0	0.07102428	0.043511488	0.019101782	0.031941086	0.04659826	0.03998196	0.0548804	0.029348424	0.14292368	0.081931226
0.0	0.3064518	0.7540156	0.021004694	0.2075518	0.24376497	0.09754965	0.050474662	0.07582202	0.3330442	0.16019548
0.0	0.58390784	0.58327603	0.57149965	0.5901505	0.56449336	0.5721932	0.58458006	0.57478815	0.58901596	0.5668375
0.0	0.04693984	0.008030118	0.008056068	0.037987508	0.12045321	0.030522775	0.05609748	0.032571107	0.030119032	0.02831845
0.0	0.58428234	0.5805459	0.5722095	0.5902222	0.5645054	0.5734678	0.5850791	0.576578	0.58683467	0.56566775
0.0	0.084180884	0.041997578	0.012165482	0.15846932	0.0499994	0.06540192	0.028969366	0.04817622	0.10583261	0.04953584
0.0	0.049177177	0.0053896112	0.0074791857	0.04651824	0.09616192	0.029639576	0.03490918	0.044940874	0.018120347	0.06691713
0.0	0.1417993	0.0052240794	0.010819745	0.039755784	0.119611755	0.006996023	0.0473317	0.06183531	0.059418306	0.049149334
0.0	0.582908	0.5820108	0.5734602	0.5910672	0.56418127	0.5742698	0.5842381	0.5748532	0.5874213	0.5661561
0.0	0.5843332	0.58072364	0.5721087	0.59030265	0.56470376	0.57228374	0.58508664	0.57489055	0.5891046	0.56696296
0.0	0.5843332	0.58072364	0.5721087	0.59030265	0.56470376	0.57228374	0.58508664	0.57489055	0.5891046	0.56696296
0.0	0.58417505	0.5813111	0.5723298	0.58861905	0.56397027	0.5720828	0.5855811	0.575007	0.5879926	0.56782323
0.0	0.5840144	0.5837307	0.5711738	0.5886101	0.5638983	0.57171154	0.58350277	0.5761081	0.5891151	0.5663449
0.0	0.58363736	0.58211184	0.5717297	0.5889877	0.5643057	0.57385194	0.58505297	0.57608944	0.5871841	0.56560844
0.0	0.5842487	0.58213013	0.57222307	0.5893921	0.56331146	0.5722687	0.5836212	0.5759452	0.58906686	0.5660653
0.0	0.58556527	0.5819824	0.5715164	0.5895724	0.56467545	0.573377	0.58463806	0.57712877	0.5879795	0.56603014
0.0	0.58433783	0.58148175	0.57279515	0.58983713	0.564198	0.5744347	0.5840379	0.5770696	0.58722997	0.5670611
0.0	0.5851897	0.58276737	0.57238257	0.5894273	0.56359535	0.57152176	0.58388466	0.5758084	0.58853316	0.5661281
0.0	0.58325964	0.5790645	0.5711939	0.5905345	0.56543696	0.5722551	0.5844	0.57525253	0.5878067	0.5668595
0.0	0.58452463	0.5813336	0.5730647	0.5901224	0.5633396	0.5733831	0.58517087	0.5760378	0.5887678	0.5669014
0.0	0.04686058	0.008053112	0.008079046	0.037963443	0.12055308	0.030546403	0.055904195	0.032617915	0.030111156	0.02825813
0.0	0.5827293	0.58189905	0.57298785	0.59001553	0.5645659	0.57308185	0.58564854	0.5756829	0.58893657	0.5671044
0.0	0.5840822	0.5829143	0.5729977	0.58850443	0.56087416	0.57216334	0.58316153	0.57452846	0.58877933	0.5671323
0.0	0.074520856	0.015003892	0.0078755515	0.04555388	0.13435727	0.04294106	0.03770062	0.04764048	0.077660136	0.027104557
0.0	0.58393764	0.58054316	0.573242	0.5891681	0.56396705	0.57225937	0.5843459	0.57620925	0.58826154	0.56660306
0.0	0.583886	0.58336276	0.5726797	0.58975565	0.5629982	0.57255626	0.5836849	0.5757889	0.5884921	0.5658675
0.0	0.061839666	0.0066226977	0.00782325	0.07275102	0.053159915	0.03535211	0.0061757956	0.06809689	0.11775579	0.042756777
0.0	0.5838769	0.58285624	0.5725178	0.58875257	0.5626007	0.57264507	0.5841844	0.5755431	0.5873672	0.5653998
0.0	0.06623871	0.00637258	0.008810052	0.033764087	0.072544836	0.07742959	0.08421038	0.04317058	0.08623222	0.056950845
0.0	0.06623871	0.00637258	0.008810052	0.033764087	0.072544836	0.07742958	0.08421038	0.04317056	0.08623222	0.056950845
0.0	0.07456455	0.014762372	0.007889368	0.045932855	0.13447052	0.042809315	0.0378403	0.047563847	0.07746329	0.027210658
0.0	0.58425856	0.580665	0.572653	0.5886769	0.5637082	0.57232976	0.58468	0.57593316	0.5881585	0.5668304
0.0	0.5848518	0.5807884	0.5720445	0.5887388	0.5627259	0.5725039	0.58511823	0.5758875	0.58876026	0.56655675
0.0	0.5829731	0.58357793	0.5730458	0.5914953	0.56527597	0.57084894	0.58455294	0.57565904	0.5880505	0.56670964
0.0	0.58863425	0.58839446	0.57755196	0.5969022	0.56905246	0.5806934	0.5907331	0.5821183	0.5964191	0.5728975
0.0	0.58859086	0.5870775	0.5779675	0.5970196	0.5683158	0.5810728	0.5902697	0.5822053	0.5991366	0.5721169
0.0	0.58450395	0.5817864	0.5732895	0.59043825	0.5645461	0.57198316	0.58391476	0.5757468	0.5894453	0.56538665
0.0	0.5854184	0.5825985	0.5720836	0.59043324	0.5653188	0.5700997	0.5844231	0.5759011	0.5884314	0.5647834
0.0	0.5900988	0.58927536	0.5792811	0.59513146	0.5708771	0.58447444	0.5909974	0.58338106	0.5996036	0.5729911
0.0	0.5850024	0.5838563	0.57312936	0.5903299	0.564878	0.5741126	0.5844522	0.57716703	0.5901475	0.5675496
0.0	0.583533	0.58295655	0.5726496	0.5902632	0.56253546	0.57338655	0.58367527	0.5760818	0.589689	0.5681922
0.0	0.58500355	0.58107096	0.57277006	0.5891657	0.5650317	0.5742103	0.5846595	0.577484	0.58987343	0.56772536
0.0	0.5846686	0.58090913	0.57304424	0.59009624	0.5662287	0.5746891	0.5847142	0.5784157	0.58828676	0.5671467
0.0	0.58439887	0.584377	0.57239246	0.587771	0.56566536	0.5737876	0.5842066	0.5779519	0.58995175	0.56615424
0.0	0.58445174	0.5831222	0.57297426	0.5884929	0.5653735	0.57265455	0.5845789	0.57593066	0.59012103	0.5670235
0.0	0.5840681	0.5806387	0.57251227	0.5900412	0.56221503	0.572217	0.5848006	0.5738677	0.5900095	0.56647885
0.0	0.58502257	0.5826612	0.57234496	0.5895761	0.56488025	0.5742517	0.5838034	0.5765792	0.5893381	0.56628954
0.0	0.5873163	0.58736974	0.57545334	0.591754	0.56785	0.5770119	0.5886303	0.5803588	0.592527	0.57143575
0.0	0.58357644	0.58305496	0.57253444	0.58842564	0.56322765	0.5745529	0.58530414	0.5769898	0.59079885	0.56580323
0.0	0.5892483	0.58895475	0.5777522	0.59816563	0.5674892	0.58211523	0.5928353	0.58160216	0.60095656	0.57250905
0.0	0.5856769	0.58269626	0.5730912	0.59170455	0.5659587	0.577037	0.5862252	0.5779489	0.5930696	0.5695647
0.0	0.5848331	0.5816523	0.5727486	0.5897275	0.5632054	0.57316804	0.5836751	0.5756785	0.5910492	0.56605476
0.0	0.5851224	0.57954186	0.57323486	0.589286	0.563293	0.57313687	0.58566445	0.5764929	0.5891272	0.5656119
0.0	0.5869949	0.5852818	0.5752862	0.5902779	0.567649	0.5780271	0.583759	0.57977456	0.5901776	0.5690529
0.0	0.5911779	0.589902	0.57957655	0.596298	0.5707337	0.58509284	0.5893745	0.58454406	0.5977685	0.5738289
0.0	0.58857447	0.588012	0.5768299	0.59609705	0.5690577	0.5808949	0.59105724	0.58094865	0.5986941	0.5721894
0.0	0.038447633	0.0070248186	0.008196178	0.02602127	0.049079753	0.026358113	0.02577511	0.027674241	0.03691731	0.050095305
0.0	0.583136	0.5816788	0.5728708	0.58879334	0.5638492	0.57429343	0.5829916	0.57419163	0.58937645	0.56822
0.0	0.58280903	0.5809225	0.5713925	0.58895695	0.564008	0.5724249	0.5819464	0.57515234	0.58932	0.56669366
0.0	0.5836901	0.5812148	0.5729781	0.59106433	0.56274503	0.5731647	0.58251756	0.5750471	0.58937263	0.56590486
0.0	0.5834716	0.5814505	0.5708554	0.5893836	0.5644275	0.57338554	0.5848687	0.5736875	0.5883062	0.5663373
0.0	0.5843332	0.58072364	0.5721087	0.59030265	0.56470376	0.57228374	0.58508664	0.57489055	0.5891046	0.56696296
0.0	0.5847932	0.58018297	0.57276666	0.5909273	0.5659257	0.57437557	0.5848004	0.5749305	0.5910373	0.56686634
0.0	0.58531773	0.58279824	0.57263947	0.59023315	0.5655835	0.5733015	0.5842603	0.5763705	0.5906353	0.56767607
0.0	0.58240926	0.58095694	0.5711354	0.5884492	0.5639921	0.572206	0.5820587	0.5754612	0.5895761	0.56648916
0.0	0.58566606	0.58082205	0.5731481	0.58898586	0.56410015	0.5739992	0.58503824	0.5756334	0.5879932	0.5665647
0.0	0.58482236	0.5810888	0.5726198	0.58987105	0.5644689	0.5721658	0.5842786	0.5746756	0.5903008	0.56690043
0.0	0.58376807	0.5792841	0.5723088	0.58967286	0.5644882	0.57210153	0.58473444	0.57614315	0.58829874	0.56655425
0.0	0.58380854	0.5823544	0.5725322	0.5888778	0.5650108	0.5726022	0.58506334	0.5768255	0.588349	0.56677014
0.0	0.5842195	0.5813728	0.5724161	0.58912975	0.5650181	0.5737833	0.58380926	0.57627165	0.59032345	0.5662674
0.0	0.5845981	0.5803947	0.5727917	0.5913214	0.5642046	0.5734758	0.58382463	0.575413	0.5905917	0.56759423
0.0	0.5840226	0.5813831	0.57261544	0.5904739	0.56348634	0.57356346	0.5851924	0.5749863	0.5884382	0.56424415
0.0	0.5850711	0.5798898	0.5721502	0.5890459	0.5636632	0.57117325	0.58519006	0.57518935	0.5890174	0.566753
0.0	0.073332764	0.005909155	0.0073963916	0.026277145	0.059668973	0.041752156	0.040186055	0.03744167	0.022735799	0.028288746
0.0	0.58987534	0.589632	0.579737	0.59493065	0.572004	0.58399343	0.59078926	0.5850221	0.60045266	0.574615
0.0	0.58492833	0.5807303	0.57289165	0.5901977	0.56269133	0.5740412	0.583337	0.57589895	0.58900577	0.56797963
0.0	0.5844526	0.5819306	0.5706966	0.59149647	0.5635614	0.5737808	0.58667666	0.57670796	0.5905931	0.5680589
0.0	0.583575	0.58051574	0.57246405	0.5891772	0.56350327	0.5719791	0.583906	0.5739635	0.58973914	0.5660788
0.0	0.5908076	0.58785135	0.57991445	0.59592885	0.5712164	0.5836774	0.589704	0.5837668	0.5985225	0.5733923
0.0	0.58366495	0.5812815	0.5728702	0.5912769	0.5647301	0.573159	0.58435297	0.57598615	0.58900684	0.5662467
0.0	0.15037934	0.01574735	0.005804953	0.05737778	0.02216877	0.017033895	0.057391383	0.064514376	0.052280392	0.25445816
0.0	0.58359367	0.5798535	0.5722561	0.5901907	0.5637096	0.5725113	0.5836743	0.5748591	0.5896459	0.56609786
0.0	0.58336127	0.5808882	0.572409	0.5896198	0.5642668	0.5746525	0.5850268	0.5758878	0.59126425	0.5663848
0.0	0.5853846	0.5813593	0.57295805	0.5906285	0.56394535	0.5717741	0.5839373	0.5746165	0.58850974	0.5659738
0.0	0.58513373	0.5773362	0.57244694	0.5910417	0.5634165	0.57120544	0.58254147	0.5737367	0.58837086	0.5647182
0.0	0.58476394	0.58119726	0.57291484	0.58992594	0.5647829	0.57070184	0.5823255	0.5762525	0.5883304	0.56614584
0.0	0.5839402	0.583744	0.5738488	0.58959377	0.5640361	0.57430845	0.5846574	0.5748654	0.5910489	0.56692684
0.0	0.5834129	0.58117616	0.5731002	0.5891684	0.5652283	0.5725403	0.58164877	0.57432467	0.5905094	0.5663419
0.0	0.5898081	0.5859658	0.5785192	0.59568524	0.56826514	0.58236223	0.59062016	0.58200675	0.59702134	0.5718428
0.0	0.5895191	0.5868906	0.57760775	0.5967492	0.56774116	0.5820204	0.5901531	0.5824565	0.5994468	0.5727332
0.0	0.585102	0.58045274	0.5738747	0.58972484	0.5646926	0.5733691	0.58440745	0.5761856	0.58965945	0.5663005
0.0	0.5826959	0.5832368	0.5733887	0.58936447	0.5655794	0.5735327	0.5821762	0.5753294	0.58918357	0.5675436
0.0	0.5851751	0.5813364	0.572311	0.59066874	0.56505054	0.57267946	0.5843323	0.57591987	0.5901892	0.5673614
0.0	0.5841941	0.58039683	0.5730158	0.5901583	0.56507367	0.57338965	0.5827777	0.5756456	0.5905067	0.5662909
0.0	0.58490354	0.5828517	0.5729705	0.59019476	0.56592757	0.5710218	0.5826963	0.57667875	0.5894997	0.5656778
0.0	0.5840689	0.5820387	0.57336366	0.58911353	0.56206703	0.57437515	0.5844207	0.57647693	0.5898048	0.56707877
0.0	0.5836026	0.5846314	0.57300645	0.5895494	0.56603837	0.57377684	0.5852942	0.5738752	0.5876251	0.5665846
0.0	0.58323014	0.57765496	0.5728652	0.58999556	0.5656674	0.5738846	0.5849844	0.575832	0.5893513	0.566139
0.0	0.5846486	0.58318675	0.5725184	0.5908638	0.56497777	0.5743589	0.5855537	0.57585186	0.5894144	0.5668926
0.0	0.5856864	0.58085096	0.57334965	0.5897543	0.564671	0.57277817	0.58479977	0.5762932	0.59045464	0.56767166
0.0	0.58613956	0.5828443	0.57353425	0.58996296	0.56554514	0.5732296	0.5833196	0.5761026	0.5909262	0.56681836
0.0	0.58516353	0.57895726	0.5721683	0.5903436	0.5656065	0.57250595	0.5846921	0.5766275	0.588993	0.56711096
0.0	0.58541095	0.581246	0.5728596	0.59144706	0.56503075	0.572422	0.58443964	0.5759555	0.5908614	0.5660866
0.0	0.5899918	0.5914033	0.5773043	0.59669626	0.57037306	0.5834719	0.59238607	0.58345914	0.60021913	0.5728053
0.0	0.58802134	0.589552	0.5765386	0.59628904	0.5689622	0.58186126	0.59031093	0.5842626	0.59744924	0.57221514
0.0	0.584064	0.5825551	0.57240784	0.587837	0.56188077	0.573591	0.5848848	0.57602954	0.5896452	0.5664818
0.0	0.58428544	0.5825535	0.5721981	0.5891911	0.56455696	0.5745148	0.5855527	0.5765448	0.58984995	0.5661121
0.0	0.5853018	0.58100694	0.5739812	0.5893178	0.5644719	0.5725393	0.5844474	0.5743896	0.5903003	0.5662912
0.0	0.5842654	0.5822094	0.5730862	0.58972514	0.5645089	0.57293534	0.5837409	0.5742961	0.5894353	0.5668116
0.0	0.58511454	0.58175033	0.5732154	0.59073186	0.56542224	0.57418054	0.58417946	0.5765448	0.58808184	0.5660104
0.0	0.58514947	0.58423597	0.5704051	0.5882895	0.5638024	0.57346517	0.58457804	0.5761542	0.58960074	0.5653822
0.0	0.58500713	0.58179533	0.57271564	0.58955365	0.5638829	0.5730401	0.5839202	0.576404	0.58867514	0.567038
0.0	0.58954376	0.5874893	0.5784457	0.5952552	0.5695257	0.58136487	0.59026116	0.58035624	0.5972663	0.5733875
0.0	0.58432114	0.5825918	0.5722551	0.58959824	0.5650736	0.57369435	0.5831874	0.57598674	0.5902256	0.56628215
0.0	0.5848527	0.58102477	0.57332915	0.59135574	0.5659878	0.5739711	0.5838588	0.5745814	0.5890031	0.567688
0.0	0.5845606	0.5814726	0.5725245	0.58958775	0.5645567	0.5747344	0.5858752	0.5752206	0.5893049	0.56731653
0.0	0.58454794	0.58061165	0.5721692	0.5903385	0.56455594	0.5740668	0.5859491	0.5756087	0.5894829	0.5674874
0.0	0.5845939	0.58183855	0.5729912	0.5904934	0.56488585	0.57373345	0.58410215	0.57602394	0.5898099	0.5666604
0.0	0.5851633	0.5813935	0.571577	0.58919626	0.56489456	0.5734951	0.58307636	0.5742401	0.5891065	0.5664427
0.0	0.5845663	0.58037245	0.5722829	0.5905179	0.56603277	0.5737323	0.5851803	0.5757765	0.5849721	0.56711006
0.0	0.58473986	0.58057684	0.57207096	0.58952874	0.56498784	0.5724704	0.58343554	0.5746441	0.5879869	0.5657865
0.0	0.584835	0.58137083	0.5724043	0.58988583	0.5661185	0.57310283	0.58476907	0.5785439	0.5902048	0.5667623
0.0	0.59060645	0.58989924	0.57827884	0.5990687	0.57027876	0.5841249	0.59296685	0.5833165	0.5976899	0.57437044
0.0	0.58391905	0.58318	0.57184196	0.5885391	0.56205523	0.57390046	0.5820188	0.5746781	0.5891775	0.5641914
0.0	0.5822527	0.58169514	0.57315713	0.5886881	0.5658368	0.5723189	0.58459055	0.5743312	0.5902465	0.56658095
0.0	0.58404076	0.5813851	0.5735743	0.5884995	0.5653514	0.5735426	0.58435	0.57729584	0.5903202	0.56518185
0.0	0.5857908	0.58061683	0.57430804	0.5908658	0.5647635	0.5735093	0.58457214	0.5745084	0.58987546	0.56767935
0.0	0.5860302	0.5808997	0.573142	0.5922315	0.56233644	0.57534426	0.5853964	0.5732039	0.5912727	0.5662939
0.0	0.5862198	0.5825565	0.5746979	0.59222037	0.56664133	0.5767051	0.58536124	0.5786958	0.5881737	0.56738603
0.0	0.5874072	0.5808636	0.57477605	0.59084934	0.567405	0.5768906	0.5852025	0.57736087	0.59140104	0.56830436
0.0	0.58455086	0.5829455	0.574065	0.5901787	0.56752056	0.5763393	0.5854409	0.5793315	0.5883454	0.5682568
0.0	0.5888112	0.5867387	0.57836443	0.5970156	0.56880516	0.5817595	0.59153324	0.58142877	0.5972745	0.5732648
0.0	0.5888112	0.5867387	0.57836443	0.5970156	0.56880516	0.5817595	0.59153324	0.58142877	0.5972745	0.5732648
0.0	0.58402914	0.5794353	0.5726587	0.5906685	0.56413746	0.5729004	0.58595926	0.57697815	0.5890513	0.56488335
0.0	0.2858744	0.55004627	0.024552928	0.30459413	0.37081262	0.16462097	0.0032017466	0.1753082	0.10561124	0.38462263
0.0	0.20894048	0.6397508	0.033409283	0.32432023	0.24435294	0.16718872	0.003102129	0.18921196	0.27997002	0.30639002
0.0	0.584904	0.5785086	0.57312864	0.5929577	0.56265897	0.5740853	0.58486426	0.5752856	0.5884387	0.56639725
0.0	0.58545697	0.5824602	0.5714783	0.5917842	0.563859	0.5743401	0.5841703	0.57618016	0.5873163	0.5668094
0.0	0.5904432	0.58911675	0.5801019	0.59774077	0.56817025	0.58475626	0.5909095	0.5838261	0.5974829	0.5733085
0.0	0.5908805	0.5906208	0.58005345	0.59581316	0.5702101	0.5843273	0.5914954	0.5832324	0.59923863	0.57364845
0.0	0.59091	0.5879993	0.57954764	0.59680086	0.57140356	0.5843502	0.5874076	0.5840423	0.5998261	0.573131
0.0	0.5847777	0.58117986	0.57259566	0.58868533	0.56386805	0.57272804	0.5849897	0.57444215	0.5901451	0.56594795
0.0	0.5826595	0.5821163	0.5722705	0.59009427	0.5635873	0.57429475	0.58469	0.5753603	0.5900217	0.56655806
0.0	0.5846857	0.5811577	0.57243943	0.5889782	0.56448203	0.57314086	0.5846479	0.5746928	0.58956957	0.56505764
0.0	0.5850863	0.58294696	0.57269627	0.5891461	0.56577593	0.5746906	0.58388424	0.57631713	0.58986485	0.5654603
0.0	0.5840446	0.5799551	0.57297677	0.5916363	0.56405294	0.57297856	0.58475906	0.57452345	0.58836406	0.56716174
0.0	0.58491766	0.5815734	0.57350355	0.591086	0.56489927	0.573539	0.584953	0.5766637	0.5903051	0.56674427
0.0	0.58507913	0.58074695	0.57208997	0.5890854	0.56468385	0.5734347	0.58354944	0.57540804	0.58922416	0.5668434
0.0	0.59250695	0.5918469	0.5809974	0.6002361	0.5725852	0.5866477	0.59451264	0.58436733	0.59986	0.575013
0.0	0.59250695	0.5918469	0.5809974	0.6002361	0.5725852	0.5866477	0.59451264	0.58436733	0.59986	0.575013
0.0	0.58478683	0.5816212	0.5723315	0.58906156	0.56433743	0.57302594	0.5824949	0.57667476	0.5885269	0.56490767
0.0	0.5839759	0.58072525	0.57282615	0.59186226	0.56490654	0.57222635	0.5854884	0.5769126	0.5886073	0.5669935
0.0	0.5846683	0.5816484	0.57270575	0.5889367	0.56572306	0.5739086	0.58383524	0.5758218	0.5891446	0.56625444
0.0	0.58514434	0.5833776	0.5740994	0.58883286	0.566104	0.57315946	0.585262	0.5768818	0.59038574	0.5675626
0.0	0.58645034	0.58193797	0.5747342	0.59188706	0.56654716	0.5750667	0.58782727	0.57643336	0.5915842	0.5699835
0.0	0.120478295	0.31434417	0.020446973	0.26672065	0.00023106363	0.065886535	0.13388899	0.034177374	0.20695661	0.30676487
0.0	0.07757996	0.0021484473	0.010000259	0.052899554	0.053667203	0.025411509	0.06378193	0.05387623	0.038958605	0.034824885
0.0	0.058303665	0.003214192	0.006531621	0.071657434	0.048636544	0.0003799273	0.06718656	0.03066626	0.07467725	0.042940095
0.0	0.58471435	0.5826903	0.5718172	0.589045	0.564422	0.5728982	0.5823116	0.57574254	0.58958894	0.5661415
0.0	0.58300585	0.5842857	0.5711814	0.58820313	0.56386685	0.57295245	0.5829292	0.5746594	0.5877389	0.5658429
0.0	0.5909172	0.5889793	0.57876617	0.59665793	0.5696962	0.5832257	0.59179735	0.5817787	0.5998659	0.57150036
0.0	0.5828418	0.5801098	0.5716477	0.5918078	0.56253886	0.57308996	0.58440787	0.5766239	0.5880568	0.56661344
0.0	0.58528006	0.58437854	0.5738131	0.58917475	0.5657311	0.5736812	0.5844793	0.57678723	0.58817244	0.5664097
0.0	0.5857783	0.58259517	0.5719589	0.59078074	0.5645836	0.5732482	0.58337915	0.57556444	0.58881927	0.56649387
0.0	0.5887993	0.5878823	0.5762572	0.59598345	0.5681512	0.5832151	0.5907057	0.58331144	0.59869415	0.5721946
0.0	0.5843167	0.5830626	0.57149523	0.58920264	0.5649249	0.57568	0.58501536	0.5768418	0.5902172	0.5650442
0.0	0.5838634	0.5814042	0.57041836	0.5860495	0.5645196	0.5751416	0.5837585	0.57721955	0.5880596	0.5649104
0.0	0.07191504	0.0136442585	0.014921762	0.104253575	0.017486556	0.026401779	0.13562658	0.055688735	0.13228363	0.017594775
0.0	0.13562597	0.0067428937	0.0061931373	0.052222714	0.03408149	0.025666693	0.044122286	0.051894527	0.01816682	0.04483901
0.0	0.07121339	0.013229723	0.014851134	0.10271432	0.01733096	0.025873378	0.1338149	0.054186825	0.12871745	0.017342592
0.0	0.13607803	0.006705632	0.006210688	0.05201567	0.034032192	0.025691653	0.04403511	0.051691566	0.01816313	0.044556595
0.0	0.58462167	0.5824005	0.5726912	0.59273565	0.5624264	0.5742623	0.58404	0.57558703	0.5915161	0.56649214
0.0	0.58702046	0.5840372	0.57447344	0.59056807	0.56611955	0.5763632	0.5855459	0.57835007	0.5907563	0.56762856
0.0	0.5844564	0.58224344	0.5732505	0.59081054	0.56531745	0.57552797	0.5851207	0.5737742	0.58995867	0.5656589
0.0	0.58514065	0.58191216	0.5725006	0.5891763	0.5639549	0.5724924	0.58506745	0.5739047	0.59011036	0.56659985
0.0	0.5860696	0.582145	0.5737106	0.5889789	0.5681114	0.57772756	0.5843306	0.57902753	0.5898479	0.56794643
0.0	0.58823085	0.58596563	0.57771623	0.5948202	0.56852436	0.5817463	0.5900948	0.5813717	0.59887373	0.57219404
0.0	0.58457685	0.582816	0.5717222	0.58833176	0.5649052	0.57435215	0.5863224	0.57388884	0.59068394	0.5657051
0.0	0.5894899	0.5879317	0.5766006	0.59574264	0.56772536	0.5818202	0.5904184	0.58175266	0.5960444	0.57086694
0.0	0.5844942	0.5814697	0.5732245	0.5907645	0.56448454	0.5727254	0.58380497	0.5750081	0.5881726	0.5672197
0.0	0.5844781	0.58226883	0.5723794	0.58917946	0.5652091	0.5720707	0.5812725	0.5756077	0.5894869	0.5664647
0.0	0.58519137	0.5827573	0.5729445	0.59031916	0.56618565	0.5733609	0.58452797	0.575875	0.590097	0.56695145
0.0	0.5843611	0.58302665	0.5736813	0.59010357	0.5660941	0.5733191	0.58479375	0.5765026	0.59022015	0.56723136
0.0	0.592802	0.5928582	0.5811843	0.5993625	0.5727119	0.58661914	0.5934607	0.5848895	0.6025183	0.57592136
0.0	0.592802	0.5928582	0.5811843	0.5993625	0.5727119	0.58661914	0.5934607	0.5848895	0.6025183	0.57592136
0.0	0.5832457	0.5817331	0.5724732	0.5889865	0.5655062	0.5736003	0.5832871	0.5723238	0.590195	0.5662943
0.0	0.5911909	0.59252286	0.58011127	0.5986487	0.5726674	0.5867157	0.59361935	0.583352	0.6019022	0.57538843
0.0	0.5911909	0.59252286	0.58011127	0.5986487	0.5726674	0.5867157	0.59361935	0.583352	0.6019022	0.57538843
0.0	0.5870279	0.58926576	0.57737035	0.59728813	0.5662387	0.5821466	0.5894597	0.58258194	0.5973155	0.571371
0.0	0.5837428	0.5802533	0.573416	0.58870596	0.5658257	0.5729925	0.58414215	0.5751644	0.5905536	0.5661538
0.0	0.58472544	0.5832896	0.57501656	0.5913815	0.56553817	0.57394505	0.58484465	0.5769084	0.58998436	0.5673955
0.0	0.5919281	0.5917524	0.58168495	0.5987167	0.5723808	0.58615303	0.59421754	0.5847808	0.6024337	0.5756758
0.0	0.5919281	0.5917524	0.58168495	0.5987167	0.5723808	0.58615303	0.59421754	0.5847808	0.6024337	0.5756758
0.0	0.5843346	0.58198863	0.573492	0.58953166	0.5645882	0.57377446	0.5829576	0.5770204	0.59091806	0.5662328
0.0	0.5838386	0.5768551	0.5731535	0.59005994	0.5646504	0.57340777	0.5843749	0.57458687	0.59088176	0.56706464
0.0	0.58564675	0.58144695	0.5703647	0.5896205	0.5658437	0.57183146	0.58366203	0.5761502	0.58744895	0.56535035
0.0	0.5845287	0.58190244	0.5723699	0.58890593	0.56508696	0.5720226	0.583166	0.5745652	0.58753675	0.5660416
0.0	0.5850583	0.5820232	0.5728899	0.58904165	0.56455934	0.5721993	0.5823225	0.57622164	0.58914864	0.56688243
0.0	0.5834668	0.58005565	0.5698227	0.59038174	0.5651101	0.5734724	0.5816674	0.57284844	0.58763003	0.56612337
0.0	0.58522433	0.5833466	0.5732133	0.58595645	0.5648498	0.5727887	0.5832848	0.5759607	0.5908522	0.5664832
0.0	0.58534205	0.5822933	0.5730801	0.58885247	0.5650552	0.5737863	0.5833639	0.57632446	0.5890441	0.5665307
0.0	0.5851918	0.5831018	0.5732435	0.58954287	0.5641075	0.57331693	0.584497	0.5755634	0.5900198	0.5670157
0.0	0.5849515	0.5801346	0.5722877	0.5891871	0.565945	0.57432616	0.58472985	0.5763295	0.58995825	0.56709224
0.0	0.5829704	0.5812317	0.5725512	0.58833563	0.5655482	0.5740614	0.5843305	0.5754423	0.5902471	0.5650255
0.0	0.5835557	0.582166	0.57200766	0.5903559	0.5610643	0.57321733	0.58485025	0.57297975	0.59184456	0.5671085
0.0	0.58393663	0.58007956	0.5722047	0.5906396	0.56611466	0.57320243	0.58542943	0.5756641	0.5895806	0.5670791
0.0	0.58445835	0.5773003	0.57394576	0.5908002	0.56324166	0.5726568	0.5852905	0.5750418	0.59038675	0.56692976
0.0	0.584825	0.5811629	0.5731423	0.5888384	0.56499517	0.5733444	0.5843147	0.57521015	0.58886	0.56737137
0.0	0.58523375	0.5807542	0.5731862	0.58967817	0.5657433	0.57329124	0.58423674	0.5743792	0.5878386	0.5655129
0.0	0.5845152	0.58353513	0.572776	0.58839226	0.56284	0.5745561	0.5847207	0.5739528	0.5895046	0.5675155
0.0	0.5851097	0.57781917	0.57333916	0.58764553	0.5655158	0.57347834	0.58371043	0.57738817	0.5862335	0.56694794
0.0	0.5872177	0.58594936	0.5753756	0.59018195	0.56734294	0.57735205	0.5876157	0.57795185	0.5933542	0.569051
0.0	0.5872265	0.5846072	0.57553905	0.5903971	0.56745857	0.5775824	0.58796424	0.5788719	0.5920484	0.56944513
0.0	0.5863909	0.58568996	0.57500994	0.5887581	0.5674859	0.5767628	0.5871342	0.57919997	0.5897578	0.5697684
0.0	0.58915865	0.5873232	0.5775613	0.595366	0.5694487	0.5830422	0.5902437	0.58221936	0.59644336	0.5739422
0.0	0.5888933	0.5871693	0.5779177	0.59577435	0.5677553	0.5822025	0.59041065	0.5816499	0.5958894	0.57274425
0.0	0.58580333	0.5802124	0.5735978	0.58973044	0.5649562	0.5714179	0.5853142	0.57598335	0.58868855	0.56835103
0.0	0.58396804	0.5829171	0.57327855	0.5899398	0.56517404	0.5739605	0.5846811	0.5750911	0.5869839	0.56707054
0.0	0.5809671	0.5807045	0.5720904	0.5906216	0.56571716	0.5731297	0.5844028	0.5761611	0.59024525	0.5665383
0.0	0.58532184	0.581886	0.5728925	0.59104306	0.5660485	0.57345104	0.5849606	0.5768339	0.58718085	0.56619143
0.0	0.583636	0.5817787	0.5731411	0.5886712	0.5650001	0.57362825	0.5857736	0.5758333	0.5909676	0.5661913
0.0	0.5856666	0.5839376	0.5732443	0.58985966	0.56399614	0.5748094	0.5843061	0.57697666	0.5886388	0.56721425
0.0	0.5838332	0.58160734	0.5731932	0.58803093	0.56518555	0.5741875	0.58510107	0.5768376	0.58806753	0.56719214
0.0	0.5888688	0.5880701	0.578298	0.5948197	0.56810045	0.5817502	0.5902152	0.5797415	0.59697324	0.5719835
0.0	0.58653086	0.5843617	0.5745742	0.58827704	0.5668818	0.5761433	0.5868609	0.5782861	0.59032	0.5693854
0.0	0.58653086	0.5843617	0.5745742	0.58827704	0.5668818	0.5761433	0.5868609	0.5782861	0.59032	0.5693854
0.0	0.58653086	0.5843617	0.5745742	0.58827704	0.5668818	0.5761433	0.5868609	0.5782861	0.59032	0.5693854
0.0	0.58497673	0.58198947	0.5735266	0.5890173	0.56363755	0.57396376	0.5856806	0.57656807	0.5900873	0.5674881
0.0	0.58443797	0.58027494	0.5735684	0.5888529	0.5635712	0.5747584	0.58475757	0.5754426	0.5894632	0.5674123
0.0	0.5832423	0.5832805	0.57138616	0.59027624	0.5658531	0.5736735	0.58408576	0.5764379	0.589161	0.5665381
0.0	0.583789	0.58163494	0.5721671	0.5904727	0.5642516	0.5738381	0.5849074	0.57662207	0.58905363	0.5657654
0.0	0.58310884	0.58267146	0.5722253	0.5900517	0.56515104	0.5734463	0.58406824	0.57531595	0.5882607	0.56572145
0.0	0.5832108	0.58151144	0.57183295	0.59096247	0.5647195	0.5735134	0.5839224	0.5768678	0.5872822	0.56622803
0.0	0.58303285	0.5835408	0.5726162	0.59018385	0.5652104	0.57314885	0.5853843	0.5767037	0.58912945	0.56578815
0.0	0.5823797	0.58030975	0.5724994	0.5887786	0.56439716	0.57197255	0.585294	0.5761744	0.5888321	0.5666871
0.0	0.5832684	0.58133	0.572128	0.5905661	0.5647192	0.57062507	0.58407724	0.5755264	0.58694303	0.56602514
0.0	0.5905157	0.58612084	0.57831806	0.5962341	0.56981695	0.58184505	0.5917093	0.5812354	0.59600246	0.5727984
0.0	0.58457696	0.57788783	0.5730076	0.58777267	0.5642917	0.57460994	0.58371663	0.5754221	0.5905097	0.5662258
0.0	0.5847005	0.5824022	0.57330424	0.5914491	0.5636224	0.5736088	0.58479697	0.5759414	0.5903185	0.5672623
0.0	0.58463407	0.5807519	0.57355237	0.5883855	0.56428504	0.57405645	0.5850048	0.5757448	0.5916693	0.5670609
0.0	0.584625	0.5822442	0.5733469	0.58900946	0.56545806	0.57454467	0.58320427	0.5734242	0.5909085	0.56783885
0.0	0.5834816	0.57756364	0.57320005	0.59039503	0.56479746	0.5731875	0.5840879	0.57684577	0.589535	0.5666482
0.0	0.5845971	0.58021045	0.57295144	0.5901016	0.565431	0.5744774	0.5825771	0.57566154	0.5863073	0.5660488
0.0	0.58488077	0.582456	0.57274073	0.58919644	0.56576	0.5738645	0.5839709	0.5752071	0.5909283	0.5664194
0.0	0.58479464	0.5766187	0.5734492	0.5892317	0.56476766	0.5746791	0.5841648	0.5757202	0.5886221	0.5665807
0.0	0.5843187	0.5795101	0.5715248	0.5897385	0.56440854	0.57390517	0.583069	0.57581747	0.5882037	0.5653062
0.0	0.58413523	0.5796567	0.5731178	0.58941734	0.56385475	0.57292074	0.5844034	0.576226	0.58955556	0.56662595
0.0	0.58383715	0.58185774	0.5733952	0.58955765	0.5629987	0.57458186	0.584078	0.57440466	0.5901154	0.5664097
0.0	0.5841528	0.5822489	0.5732997	0.58772904	0.5639463	0.573629	0.58450025	0.57513094	0.58815265	0.5665773
0.0	0.58474797	0.57710654	0.5731118	0.5889216	0.5653767	0.57372206	0.584314	0.5753536	0.58696276	0.5669794
0.0	0.58535993	0.5803037	0.57220984	0.59052134	0.56440276	0.57379085	0.58409166	0.57556856	0.5879031	0.5665794
0.0	0.5901632	0.5876395	0.57816863	0.59765935	0.56870246	0.58306056	0.59159	0.58155453	0.59886605	0.57264507
0.0	0.22400169	0.3381591	0.020098295	0.0053642043	0.093195654	0.1425612	0.0006620958	0.15392531	0.053218942	0.17546955
0.0	0.18299848	0.5062062	0.011529981	0.2710385	0.112336084	0.04498339	0.077354215	0.080444545	0.14124477	0.32678196
0.0	0.10310824	0.21243978	0.0041152826	0.2725018	0.2905827	0.06129496	0.08452094	0.073431484	0.081815146	0.17564641
0.0	0.58486456	0.5807878	0.5717255	0.5892209	0.56504726	0.574781	0.5847431	0.57600594	0.59122187	0.5654626
0.0	0.5846882	0.5800151	0.5719897	0.5892612	0.56341535	0.57488596	0.58439547	0.5755258	0.5903124	0.567769
0.0	0.5847213	0.5811728	0.57218385	0.58912545	0.5652029	0.57385826	0.58372957	0.57631844	0.5909164	0.56677514
0.0	0.5840507	0.57973933	0.57313126	0.58911717	0.5639043	0.574293	0.58451486	0.5751405	0.58973575	0.56738394
0.0	0.5842568	0.5816652	0.572358	0.58886665	0.5651327	0.5750053	0.58383536	0.57547325	0.59021753	0.5667576
0.0	0.5845142	0.57872707	0.57173395	0.5897924	0.5644835	0.57384664	0.58299494	0.5765592	0.5891387	0.5668624
0.0	0.58492464	0.5794768	0.572406	0.58833927	0.5662454	0.5735358	0.5843654	0.5756478	0.58937323	0.56721777
0.0	0.58535624	0.5802395	0.5722864	0.5894122	0.56432366	0.5739137	0.58388656	0.5760355	0.5901331	0.56656843
0.0	0.5902994	0.58610153	0.5774201	0.59627986	0.5699252	0.58214587	0.5912271	0.58165884	0.5988137	0.5733317
0.0	0.58379537	0.5824885	0.5733088	0.5888822	0.564789	0.5739319	0.5835846	0.5754586	0.590144	0.5642083
0.0	0.5848251	0.5827248	0.57317466	0.58876157	0.5645025	0.5744725	0.5842258	0.5755119	0.5906928	0.56625843
0.0	0.5843847	0.58052695	0.5730828	0.5894259	0.56446576	0.5749349	0.5842815	0.57519203	0.5907959	0.56736416
0.0	0.584377	0.58327746	0.5735639	0.5891062	0.5650448	0.57388437	0.5838676	0.5756744	0.58927727	0.5661475
0.0	0.58451164	0.5793525	0.5724786	0.5894707	0.56486595	0.57524526	0.5835044	0.57543325	0.5906161	0.5681628
0.0	0.5903488	0.58822083	0.57802474	0.5972297	0.5703343	0.58300644	0.5918813	0.5808715	0.59937507	0.57228065
0.0	0.58987135	0.588969	0.5782536	0.59625405	0.5701659	0.58256245	0.59132713	0.5809762	0.5981716	0.5718676
0.0	0.5898921	0.5878634	0.5786822	0.59634274	0.57057595	0.5836082	0.5916177	0.58211905	0.5996448	0.57327646
0.0	0.58917046	0.5877618	0.57759947	0.59427226	0.56967884	0.58224934	0.5911107	0.57978797	0.5977302	0.5727087
0.0	0.588915	0.5883538	0.5772322	0.59703696	0.5703186	0.581169	0.59158	0.58200663	0.5977525	0.5735983
0.0	0.59043187	0.58834237	0.57771474	0.5970492	0.56986535	0.5825051	0.5901832	0.57984525	0.5987814	0.5736508
0.0	0.5820537	0.5826013	0.5721032	0.5887356	0.56537545	0.573604	0.5853623	0.57543486	0.58808863	0.5658983
0.0	0.5832857	0.58125484	0.57161397	0.5898403	0.56450504	0.5726097	0.58468115	0.57654506	0.5873194	0.5661798
0.0	0.045060158	0.0052456004	0.009005216	0.032797884	0.040101122	0.02831698	0.032712508	0.0637208	0.05553317	0.07327095
0.0	0.044668976	0.005249742	0.008991036	0.032837864	0.039628856	0.028334247	0.032500435	0.06414937	0.05547856	0.073151834
0.0	0.04505896	0.0051944344	0.009004437	0.03284183	0.039759163	0.028335145	0.03272649	0.063750304	0.05565613	0.07358564
0.0	0.04506531	0.0051760236	0.009015264	0.032851003	0.04007811	0.028210416	0.032611515	0.0639263	0.055701397	0.07334639
0.0	0.045086335	0.0052493485	0.00900605	0.03285748	0.039946154	0.028375627	0.032768786	0.063964866	0.055660494	0.073332325
0.0	0.04497153	0.005248193	0.00900719	0.032735985	0.040010568	0.02831904	0.03271917	0.06450184	0.055435687	0.07322956
0.0	0.030045113	0.028183088	0.0048458762	0.030689767	0.029477676	0.045735363	0.08184345	0.077789925	0.01818968	0.05088818
0.0	0.029875891	0.028241748	0.0048385165	0.030804925	0.029502869	0.045699436	0.082076736	0.07793207	0.018193273	0.050937418
0.0	0.030134957	0.028013416	0.0048503485	0.030584268	0.029606426	0.045678288	0.082223915	0.07752728	0.018182222	0.050847176
0.0	0.030154169	0.02810731	0.004838597	0.03060547	0.029590482	0.045663856	0.08191507	0.0777041	0.018168565	0.050895955
0.0	0.030153492	0.028215457	0.004835028	0.030773673	0.02962289	0.045821648	0.08221448	0.07760984	0.018269807	0.050795376
0.0	0.030103588	0.028459068	0.004847068	0.030629473	0.029521953	0.045752984	0.08201989	0.07834634	0.018277677	0.050742205
0.0	0.09114757	0.009959962	0.010733735	0.023186738	0.0984071	0.028895147	0.062384624	0.035248574	0.03455391	0.0508371
0.0	0.090127856	0.009826454	0.010760066	0.02319285	0.09793091	0.028822755	0.06254962	0.035275925	0.034374475	0.050607458
0.0	0.09085305	0.009854843	0.010755356	0.02312233	0.098504946	0.028732931	0.06282885	0.035297025	0.03434894	0.050791584
0.0	0.09076663	0.009864978	0.01072423	0.023125485	0.09845076	0.028805222	0.06253295	0.035347607	0.03447547	0.050672498
0.0	0.09114649	0.009843143	0.01073957	0.023079382	0.09854349	0.028822169	0.06277462	0.0353532	0.034586336	0.050471526
0.0	0.090963624	0.009986412	0.01073572	0.023218943	0.09840299	0.028801393	0.06278994	0.035365414	0.034531116	0.050751794
0.0	0.095436595	0.007888763	0.014271835	0.047123536	0.013680486	0.03434277	0.039516233	0.03182901	0.021681316	0.037495196
0.0	0.0946476	0.0078046476	0.014250411	0.047158502	0.013484098	0.034237497	0.039622687	0.03182856	0.021524323	0.03745824
0.0	0.09529282	0.007826367	0.014307748	0.046808913	0.013679341	0.034149323	0.039637044	0.031805716	0.021563023	0.037406087
0.0	0.09486152	0.007834618	0.0142837865	0.046859886	0.013591244	0.03430671	0.03953698	0.031827353	0.02169873	0.03737636
0.0	0.09531934	0.007894094	0.014282847	0.047196954	0.013630672	0.03418674	0.039738066	0.031876363	0.02165342	0.037410155
0.0	0.09526697	0.00779516	0.014235074	0.04689024	0.013554177	0.034102138	0.039789505	0.031852562	0.021560729	0.037279256
0.0	0.040641263	0.0059196125	0.010904976	0.021078642	0.03991359	0.015895609	0.05096105	0.0331295	0.013200945	0.029315492
0.0	0.040276855	0.00588333	0.010915731	0.021013428	0.039648227	0.01585762	0.050918348	0.03313964	0.013189396	0.02945247
0.0	0.040688645	0.005911784	0.010935306	0.020961473	0.03995074	0.015864067	0.05096976	0.03303842	0.013171138	0.029339548
0.0	0.04066573	0.0059190793	0.010910573	0.020919709	0.04007516	0.015873032	0.051029973	0.033111297	0.01319425	0.029349735
0.0	0.040903807	0.0059189056	0.010918155	0.02098448	0.040059138	0.01587856	0.051066827	0.033158608	0.013241457	0.02939042
0.0	0.040636636	0.005984998	0.010886712	0.021009995	0.039724622	0.015853245	0.051119387	0.0332631	0.013198814	0.029308528
0.0	0.039291434	0.00528834	0.011320744	0.034689058	0.09214052	0.04148406	0.06416266	0.029216543	0.025394166	0.03299458
0.0	0.038977258	0.0053019878	0.011314779	0.034996647	0.091689564	0.041478205	0.06426294	0.02921888	0.0251915	0.032998353
0.0	0.039438896	0.0052511967	0.01133108	0.034825377	0.092478625	0.0415397	0.06435206	0.029096426	0.025130566	0.033094637
0.0	0.03933151	0.0052677114	0.011316304	0.034854762	0.09190732	0.041453794	0.064255476	0.029220816	0.02539293	0.033084814
0.0	0.039333835	0.005268551	0.011331888	0.03488107	0.092221744	0.041482955	0.06416835	0.02926653	0.02533657	0.033011753
0.0	0.039107352	0.0053570955	0.0113344565	0.0348418	0.09192498	0.04151264	0.064366505	0.029442761	0.025220525	0.033037055
0.0	0.04163512	0.2352583	0.008640367	0.025137315	0.030362047	0.02274184	0.05039088	0.024111874	0.019120034	0.033821862
0.0	0.041221574	0.23360735	0.008619132	0.025235996	0.030206135	0.02274649	0.0505972	0.024254758	0.01900144	0.03390503
0.0	0.04156827	0.23622027	0.008629337	0.024974834	0.030377967	0.022753585	0.050171014	0.024207149	0.01901949	0.033868942
0.0	0.041386466	0.23410438	0.008619781	0.024867987	0.030313676	0.022774257	0.050174125	0.024216725	0.019129964	0.033729333
0.0	0.041602574	0.23424464	0.008620738	0.02498151	0.03033202	0.022824392	0.050318554	0.024131168	0.019141437	0.033872407
0.0	0.041629173	0.23708321	0.0086309	0.02501932	0.030442145	0.0227658	0.050485373	0.024262594	0.019074265	0.033927616
0.0	0.000118781514	0.004847544	0.014025053	0.027778747	0.03588673	0.0002524309	0.04550123	0.06694918	0.025252594	0.038471017
0.0	0.0001187575	0.0048612314	0.014016589	0.027821444	0.035906866	0.00025284808	0.045702484	0.06745536	0.025323007	0.038872786
0.0	0.000118937125	0.0048214486	0.014022581	0.027592931	0.035894208	0.00025365746	0.045439225	0.06714822	0.025244838	0.038453277
0.0	0.059431694	0.016288208	0.00562936	0.05207395	0.06367823	0.018411158	0.03085413	0.02815908	0.023333251	0.024272602
0.0	0.05927531	0.016342029	0.0056439475	0.052413847	0.06346082	0.018480865	0.03089867	0.028314834	0.023391545	0.024373189
0.0	0.059554346	0.015987355	0.0056265686	0.051951636	0.06392496	0.01840207	0.030785585	0.02827553	0.023319585	0.024252817
0.0	0.059568923	0.016252642	0.00563844	0.05202176	0.06353547	0.018472347	0.030686194	0.028121056	0.023354147	0.024389913
0.0	0.059626017	0.016306981	0.005633488	0.051975068	0.06385512	0.018442698	0.030901346	0.02827299	0.02344497	0.024194155
0.0	0.059456173	0.016114512	0.005623569	0.05183942	0.06350676	0.018416114	0.030611092	0.028188797	0.023341294	0.024234809
0.0	0.059686113	0.016188832	0.0056192214	0.052059412	0.06429932	0.018462753	0.030916087	0.02827367	0.02342693	0.024294637
0.0	0.059427317	0.016168408	0.0056390655	0.05196791	0.063750245	0.01847316	0.030870287	0.028292883	0.023442755	0.024307866
0.0	0.072204344	0.015966417	0.00658297	0.04384014	0.06664166	0.019768378	0.07163038	0.05097181	0.014527645	0.033769686
0.0	0.072021276	0.015950857	0.0065892907	0.043821108	0.066162035	0.019811425	0.07143649	0.050813925	0.014524415	0.033807196
0.0	0.07214233	0.01592785	0.00661112	0.043988753	0.066334106	0.019815464	0.07169543	0.050883606	0.014697128	0.03376388
0.0	0.05266019	0.006180732	0.0055365223	0.01777541	0.06722628	0.023451062	0.0652733	0.06149198	0.063177064	0.03608053
0.0	0.04199314	0.0055288426	0.0060702367	0.023242705	0.049633764	0.044686694	0.062400248	0.06066014	0.07316174	0.023122301
0.0	0.041995637	0.0055216057	0.0060731834	0.023345636	0.049560107	0.044904877	0.062363453	0.061053477	0.073224194	0.023255607
0.0	0.042155806	0.0054906495	0.006064221	0.023246126	0.04975965	0.04495902	0.062434785	0.06140359	0.07336683	0.023227483
0.0	0.04213648	0.005545634	0.006053937	0.023194384	0.049354613	0.04488455	0.06229104	0.060842298	0.07339491	0.02324073
0.0	0.042185836	0.005557396	0.0060704523	0.023191858	0.049516756	0.044971284	0.062314823	0.061132304	0.073082276	0.023180675
0.0	0.04201965	0.0055176197	0.0060684443	0.023133565	0.04960478	0.044784676	0.06246515	0.061226927	0.073487595	0.023123885
0.0	0.04224701	0.0055512567	0.0060539744	0.023120692	0.049326386	0.044917803	0.061861064	0.061043937	0.07333168	0.02318655
0.0	0.041917194	0.0054819905	0.0060490016	0.023232833	0.04978582	0.045112662	0.0627421	0.06122874	0.07331254	0.023239842
0.0	0.042153977	0.005510659	0.006055734	0.023189556	0.049595967	0.04471906	0.062427502	0.06098815	0.07318371	0.023231108
0.0	0.04219231	0.0055191973	0.0060675303	0.023289472	0.049638018	0.045021612	0.0627087	0.060734738	0.073647246	0.023195827
0.0	0.08723842	0.0077291434	0.013785117	0.08334519	0.079023905	0.027217476	0.05988776	0.044788744	0.05075841	0.027686195
0.0	0.08720731	0.0077139083	0.013782363	0.0837112	0.07939159	0.02718806	0.059950475	0.045125186	0.050746497	0.027747605
0.0	0.08713291	0.0076711616	0.013780867	0.08335174	0.0793892	0.027120864	0.060016323	0.045028776	0.05063324	0.027669806
0.0	0.06063693	0.0026204675	0.008997573	0.01888001	0.021048713	0.029676858	0.040113725	0.018460441	0.018070376	0.069499396
0.0	0.06099808	0.0026272559	0.008997929	0.018885117	0.021031063	0.029641563	0.040110134	0.018571092	0.018102514	0.06878811
0.0	0.06097649	0.0026162919	0.008984155	0.01893439	0.021160917	0.029658996	0.040358163	0.01853099	0.018098472	0.069195256
0.0	0.060985662	0.0026276882	0.0090170065	0.018902732	0.020996945	0.02970208	0.040305357	0.018478628	0.018144423	0.06943972
0.0	0.0656898	0.006490418	0.009078077	0.052779466	0.034495603	0.022910278	0.09793895	0.027969563	0.08575198	0.043355543
0.0	0.065512106	0.0065943273	0.009068272	0.053122006	0.03452696	0.022914624	0.09757973	0.027831558	0.08575674	0.043385416
0.0	0.06559214	0.0065577845	0.009096042	0.05291193	0.03445253	0.022978896	0.09777886	0.027940914	0.08611627	0.043182604
0.0	0.058009468	0.028479552	0.0053567374	0.05356719	0.047244474	0.018118277	0.06760098	0.023992656	0.03055119	0.0649257
0.0	0.057924177	0.028396934	0.005341766	0.053431805	0.047285926	0.018138206	0.067528106	0.023953672	0.030624736	0.064891115
0.0	0.058121324	0.02809133	0.005336906	0.053682756	0.047666688	0.018174196	0.067345925	0.024103481	0.030608015	0.06480731
0.0	0.046819232	0.009770622	0.012636723	0.05374464	0.046786144	0.018874194	0.042053793	0.037001215	0.029390829	0.037410807
0.0	0.05316984	0.0054620015	0.0065419357	0.029260794	0.02935523	0.02536432	0.055122048	0.038941827	0.02133836	0.026709177
0.0	0.06897861	0.011800686	0.007642264	0.039640427	0.031225782	0.025077252	0.06041702	0.22300081	0.021787984	0.02027743
0.0	0.06930382	0.011606455	0.0076447204	0.039972596	0.03117923	0.025180884	0.060376123	0.225386	0.021903623	0.020377856
0.0	0.06918206	0.011564519	0.007642521	0.039595407	0.031106917	0.025077667	0.060488243	0.2244376	0.021867825	0.02036307
0.0	0.069059215	0.011744778	0.0076321163	0.0394683	0.030996775	0.025215687	0.060408436	0.22487788	0.021876058	0.020242501
0.0	0.06920193	0.011871666	0.007641421	0.03969513	0.03114632	0.025225446	0.060205523	0.22427408	0.021790933	0.020326594
0.0	0.06953354	0.011689103	0.007625474	0.039579708	0.03111557	0.025192674	0.060543276	0.22436191	0.022014728	0.020212678
0.0	0.06923699	0.011652961	0.007627741	0.039650805	0.031373262	0.025218332	0.060404208	0.22509186	0.021891521	0.020305078
0.0	0.06894193	0.011744417	0.007598865	0.03941626	0.031122284	0.025129866	0.060264166	0.22507644	0.021903103	0.020237954
0.0	0.06935979	0.011752661	0.007627975	0.03960255	0.031188305	0.025319789	0.06035324	0.22457467	0.021982709	0.020281691
0.0	0.06826477	0.0059809056	0.011945679	0.034191526	0.036186486	0.024605265	0.04667193	0.037752163	0.025594149	0.03783199
0.0	0.06813597	0.0060389065	0.011936182	0.034213852	0.036238704	0.024691602	0.046872154	0.037676383	0.025724716	0.037896015
0.0	0.037154887	0.016078807	0.010972118	0.03778734	0.08023086	0.04898132	0.04694647	0.33411193	0.0321177	0.03666034
0.0	0.060959566	0.021210952	0.010516257	0.02199016	0.063793026	0.01795896	0.03976792	0.06689246	0.036417764	0.01287716
0.0	0.061176915	0.02082982	0.010501383	0.021956772	0.06370902	0.017841084	0.03946446	0.06677051	0.036264785	0.012895751
0.0	0.080650665	0.010131803	0.008105426	0.042947084	0.032923754	0.018802673	0.12400296	0.05355382	0.036482576	0.01773762
0.0	0.080466755	0.010046088	0.008100329	0.043300625	0.032825146	0.018765759	0.124444254	0.05358605	0.036426265	0.017863106
0.0	0.093619496	0.0049398975	0.012248346	0.047467146	0.08655662	0.023696747	0.06708814	0.051656254	0.10035229	0.061316174
0.0	0.09411243	0.004882319	0.012239914	0.047610745	0.08654838	0.023732701	0.06729718	0.05155101	0.100596115	0.061571736
0.0	0.046016637	0.008976953	0.006840343	0.024601288	0.0665438	0.012946783	0.02617493	0.047828335	0.0772609	0.021727273
0.0	0.039563585	0.01650148	0.004627767	0.013113938	0.055477675	0.036431313	0.042074293	0.03355609	0.01446483	0.022191858
0.0	0.03947818	0.016589234	0.00462699	0.013200368	0.055149548	0.036626197	0.0422465	0.03382094	0.014550353	0.022289371
0.0	0.039565008	0.016281163	0.0046225972	0.01311434	0.055490915	0.036469772	0.0419433	0.033812523	0.014480133	0.02223657
0.0	0.03941258	0.01645549	0.0046269437	0.013022832	0.05513628	0.036577992	0.041866083	0.033587527	0.014545774	0.0222872
0.0	0.039563358	0.016461596	0.004621371	0.013126897	0.055195928	0.03660331	0.042164087	0.033798676	0.014529194	0.022215461
0.0	0.03954079	0.016600361	0.004625172	0.01307391	0.05524589	0.036615327	0.042114038	0.033637617	0.014644486	0.02215992
0.0	0.065973	0.022259872	0.011583373	0.04114216	0.03814852	0.02115625	0.04255119	0.026803989	0.054362252	0.026718637
0.0	0.06606915	0.02235802	0.011563457	0.04135843	0.03824686	0.021159925	0.042361844	0.02680129	0.05462904	0.026584618
0.0	0.06601797	0.022574352	0.01157846	0.041098695	0.038130116	0.021237325	0.042433094	0.026858348	0.054784644	0.026530111
0.0	0.051336437	0.03889437	0.011771246	0.15084583	0.101789296	0.014794142	0.062258866	0.08293422	0.03313543	0.02672715
0.0	0.06346894	0.015119158	0.008815308	0.025992608	0.06304438	0.028766798	0.04547043	0.049841825	0.019849446	0.052285753
0.0	0.06354281	0.015013698	0.008794421	0.026086923	0.0638853	0.028857829	0.04572985	0.050093923	0.019955564	0.052244913
0.0	0.06363413	0.015162559	0.008816274	0.026176013	0.06321081	0.028774982	0.045629073	0.049864255	0.019970285	0.052380845
0.0	0.2227634	0.33578035	0.020053448	0.0053218384	0.092364036	0.14248966	0.0006598671	0.15428191	0.053405415	0.17476751
0.0	0.58383834	0.58162826	0.5709979	0.58881426	0.56340516	0.5732707	0.5839062	0.57473654	0.58858	0.5670883
0.0	0.5837146	0.5785815	0.5708919	0.58908474	0.56497806	0.5735278	0.5826666	0.576342	0.58486885	0.56515247
0.0	0.5832936	0.5802048	0.57237756	0.58825743	0.5626182	0.5737355	0.5839256	0.5756102	0.5881893	0.5657419
0.0	0.5841721	0.58269316	0.5724615	0.5891692	0.56512064	0.57287353	0.58539474	0.57546866	0.5879861	0.56785005
0.0	0.58332425	0.5799768	0.571795	0.5897117	0.564719	0.5740776	0.58398885	0.5745818	0.5876222	0.56627357
0.0	0.5837791	0.5803506	0.5708723	0.5898426	0.5640325	0.5732246	0.5840649	0.5747895	0.5866004	0.56597185
0.0	0.5830689	0.580191	0.5703598	0.5876911	0.5639581	0.5733166	0.583167	0.57399446	0.58825827	0.56548315
0.0	0.5834059	0.58336747	0.5730253	0.58993626	0.56381696	0.57312524	0.5825487	0.57435316	0.58937347	0.56619287
0.0	0.58363485	0.58225274	0.57254755	0.58994025	0.56490976	0.57378596	0.58467805	0.5757319	0.58639663	0.56622154
0.0	0.58454984	0.5792593	0.5736004	0.5897235	0.5641408	0.5721734	0.58279073	0.57447946	0.5871469	0.56645805
0.0	0.5830164	0.58186	0.57188094	0.58868724	0.5658802	0.5737585	0.5843054	0.57601863	0.5871776	0.56643194
0.0	0.58368886	0.583263	0.57275164	0.5872803	0.5628574	0.57375956	0.5833729	0.5748211	0.5906469	0.56615275
0.0	0.5838694	0.5824162	0.5731574	0.5872099	0.5634573	0.57352966	0.58479	0.57473284	0.58838975	0.56668985
0.0	0.5834619	0.5802547	0.57156974	0.5873381	0.564273	0.57183385	0.5823771	0.5745936	0.5868595	0.5658552
0.0	0.5832829	0.58127785	0.57226044	0.58914	0.56496793	0.5724086	0.58528966	0.57520574	0.5890334	0.5651981
0.0	0.5840149	0.58355445	0.5737211	0.58771074	0.5642172	0.5729224	0.583539	0.5759446	0.5881968	0.5661866
0.0	0.5832863	0.581384	0.5728365	0.5900393	0.56372786	0.5738222	0.58448184	0.5761132	0.5860001	0.566821
0.0	0.5822998	0.5812664	0.57277954	0.5897116	0.5599027	0.57303977	0.5840812	0.57559896	0.58504087	0.5664561
0.0	0.58371085	0.5801313	0.5727128	0.5893037	0.56335807	0.5722824	0.58429	0.57445663	0.58663404	0.5663343
0.0	0.58407664	0.5812081	0.57296675	0.5899889	0.56495047	0.57401663	0.58477604	0.57591385	0.5885949	0.56676084
0.0	0.58361137	0.58172286	0.5732008	0.58947235	0.5642803	0.5730572	0.58441937	0.5758691	0.59000736	0.56674767
0.0	0.58286554	0.58013576	0.57081616	0.5865723	0.5636512	0.57156557	0.5836747	0.5735079	0.58753043	0.5657609
0.0	0.5836735	0.58246374	0.57203597	0.58827287	0.56134605	0.57285994	0.5836662	0.5736612	0.58641046	0.56540966
0.0	0.58285856	0.5829306	0.57152873	0.5881854	0.56314546	0.5716673	0.5849137	0.57646596	0.58762974	0.5664495
0.0	0.58308965	0.58148026	0.5717469	0.58976233	0.56575644	0.5748757	0.5842367	0.57565755	0.5879617	0.5669542
0.0	0.5829582	0.57887346	0.57148993	0.58845264	0.5628167	0.57045937	0.58254087	0.57484657	0.5891153	0.5673483
0.0	0.58362824	0.5802144	0.57223755	0.58911943	0.56429124	0.5726311	0.5844942	0.5750366	0.58823544	0.5668495
0.0	0.583483	0.58124757	0.5729972	0.588782	0.5628265	0.5728486	0.5838481	0.5749124	0.58581185	0.56745577
0.0	0.5833991	0.5802694	0.5732808	0.59005815	0.56441885	0.57262695	0.58548266	0.57551754	0.5879505	0.56700593
0.0	0.09336375	0.007297747	0.008638851	0.062062018	0.05396218	0.0361372	0.03815302	0.030165372	0.0273876	0.02952132
0.0	0.58390844	0.5804763	0.57098067	0.58845097	0.5642741	0.573888	0.582781	0.57440287	0.58824337	0.5662897
0.0	0.5833947	0.58183795	0.572266	0.59079367	0.56445074	0.574747	0.58369815	0.57515085	0.58812475	0.56549054
0.0	0.5835238	0.5822098	0.5730716	0.5902299	0.56446105	0.5728497	0.58280104	0.5758437	0.5880573	0.566717
0.0	0.5842911	0.58205473	0.57036257	0.5898419	0.56293696	0.57239676	0.5820755	0.5741292	0.5860506	0.5671741
0.0	0.58375823	0.58394057	0.57263654	0.5882079	0.5648004	0.5733575	0.5842946	0.5755762	0.587471	0.5663706
0.0	0.5831627	0.58026093	0.5715087	0.5901128	0.5650423	0.57295537	0.58606917	0.575176	0.5882739	0.5653687
0.0	0.59139705	0.58763224	0.5800988	0.5975068	0.5711133	0.5838395	0.59177184	0.5831837	0.5988876	0.5742144
0.0	0.583724	0.580578	0.5730152	0.591188	0.56386524	0.57374066	0.5859781	0.57633805	0.58901876	0.56623083
0.0	0.5907425	0.5889828	0.5788456	0.5984519	0.57107455	0.5837252	0.5909544	0.5815372	0.5991511	0.57299876
0.0	0.5832104	0.5825986	0.5713769	0.5897914	0.5650529	0.5730611	0.58288044	0.5758887	0.5890748	0.5661729
0.0	0.5830126	0.58049005	0.5732601	0.58939123	0.56364715	0.5737331	0.5822262	0.5748667	0.5886815	0.56564194
0.0	0.583241	0.5827173	0.5731788	0.5893112	0.56480867	0.5734935	0.5849435	0.5748419	0.5884333	0.5649097
0.0	0.5830134	0.58332413	0.57292575	0.5898545	0.56433105	0.57375777	0.5837271	0.57566935	0.5877271	0.565414
0.0	0.5827427	0.58033526	0.57256085	0.58821553	0.56443954	0.57422245	0.5834693	0.5763437	0.5887369	0.5664137
0.0	0.58320934	0.5822894	0.57230216	0.5897372	0.5636505	0.57193696	0.583568	0.57495964	0.58792305	0.56606036
0.0	0.5826109	0.57924324	0.5703718	0.5880419	0.5657184	0.57365364	0.5856207	0.5760698	0.589613	0.5669609
0.0	0.58342004	0.58203584	0.57301855	0.59047556	0.56506515	0.5732533	0.58481395	0.57635957	0.5887665	0.5643544
0.0	0.5822494	0.58355665	0.5733707	0.58864194	0.5651982	0.5750373	0.5848292	0.57764107	0.5895226	0.5662703
0.0	0.58333683	0.58086026	0.5725044	0.5902614	0.56521255	0.5721134	0.58553517	0.5765072	0.58890694	0.5666574
0.0	0.58348244	0.5817059	0.5713069	0.58926606	0.5646241	0.5730203	0.5835741	0.5760488	0.58838737	0.5661177
0.0	0.5834212	0.5799504	0.5718019	0.5890529	0.5649344	0.5729397	0.5851489	0.57656187	0.5887979	0.56586015
0.0	0.58303726	0.58208764	0.5723623	0.58992577	0.5648474	0.5735822	0.5849278	0.5758593	0.58856356	0.5666617
0.0	0.58203137	0.58080304	0.571936	0.5894391	0.56404084	0.57334065	0.581586	0.5753613	0.58903474	0.56611025
0.0	0.58294547	0.58013636	0.571356	0.58980113	0.56315815	0.57249045	0.58416086	0.5763675	0.5886167	0.56685084
0.0	0.5833673	0.58233863	0.57199895	0.5912864	0.56454647	0.5729864	0.5862189	0.57655215	0.58830684	0.5672334
0.0	0.58342475	0.5813567	0.57149404	0.59011364	0.56518453	0.5722996	0.5859784	0.5753442	0.5875252	0.5662033
0.0	0.58349407	0.5819666	0.57250524	0.590009	0.5642567	0.5738452	0.58445835	0.57619196	0.58764255	0.56570506
0.0	0.58331925	0.58194363	0.5718838	0.58995855	0.5653706	0.57300544	0.5856139	0.5760391	0.58773303	0.5658802
0.0	0.58386	0.58076966	0.5716724	0.5898833	0.56459594	0.573468	0.58472884	0.5748641	0.58896214	0.56647396
0.0	0.5844343	0.58166534	0.57360697	0.5905069	0.56378615	0.572825	0.58467066	0.57604074	0.5895361	0.5666543
0.0	0.5833742	0.5812579	0.5719818	0.59085375	0.56369346	0.5723962	0.58439636	0.5756117	0.5900331	0.56818974
0.0	0.58472514	0.58177006	0.57271576	0.59061193	0.56486446	0.57278395	0.5859694	0.57607263	0.5890409	0.56714386
0.0	0.58440346	0.5817812	0.5734677	0.5908391	0.5640744	0.57306975	0.5844105	0.5753369	0.589467	0.5671733
0.0	0.5849914	0.58217704	0.57350355	0.5901034	0.5639844	0.57327366	0.58428216	0.57631147	0.58944315	0.56718373
0.0	0.582713	0.5828154	0.5724846	0.5895233	0.56573665	0.5732391	0.58520186	0.5763217	0.58874243	0.5664471
0.0	0.5827361	0.58151054	0.5729799	0.59060377	0.5639387	0.57347476	0.5820621	0.5770106	0.58832514	0.56524855
0.0	0.5832237	0.58282095	0.5715859	0.58800936	0.56162393	0.5733436	0.58225983	0.57527107	0.58992785	0.5667267
0.0	0.58622664	0.58281636	0.57432026	0.5914364	0.5673155	0.57756674	0.58591586	0.57753414	0.5916291	0.5662525
0.0	0.58260435	0.5813074	0.5725451	0.58941764	0.56425804	0.5736158	0.58336675	0.57482773	0.5895507	0.5662896
0.0	0.5818966	0.5809122	0.5716973	0.58973396	0.56364	0.57395	0.5856167	0.57507414	0.58740693	0.56724685
0.0	0.58486575	0.5814977	0.57264096	0.5910157	0.56460273	0.57471025	0.5849504	0.5765531	0.58836555	0.5659132
0.0	0.5847039	0.5805465	0.5720051	0.589482	0.56499875	0.5728257	0.58430505	0.5760455	0.590501	0.56674486
0.0	0.584282	0.5817264	0.5732157	0.59083396	0.56453735	0.5740178	0.5834922	0.575691	0.5898981	0.5649869
0.0	0.58464444	0.58057016	0.573966	0.58937097	0.5643253	0.5735931	0.58222425	0.57545686	0.58998054	0.5644186
0.0	0.5847629	0.5809888	0.5735739	0.5909567	0.5652395	0.57355666	0.58553374	0.57620716	0.5903027	0.5668268
0.0	0.5853199	0.5805523	0.5734703	0.59082186	0.56467134	0.5740469	0.5854379	0.5755347	0.5897155	0.5665156
0.0	0.58640724	0.5829116	0.5751353	0.5900877	0.56743366	0.57726103	0.5843222	0.5793222	0.5891124	0.56689245
0.0	0.5868185	0.5843814	0.57553655	0.5881301	0.5680834	0.5770597	0.5851848	0.5782427	0.58995134	0.56693894
0.0	0.5848792	0.58070254	0.57253575	0.5901659	0.5630032	0.5734527	0.58424234	0.5762152	0.58920807	0.5665089
0.0	0.58491373	0.5804421	0.572735	0.5898614	0.56524485	0.57308596	0.5849644	0.57758003	0.5879568	0.5666557
0.0	0.58551	0.5832141	0.5732488	0.59046847	0.56529516	0.57483745	0.5836299	0.5757512	0.58722734	0.56669366
0.0	0.5838442	0.5811826	0.57186276	0.58901995	0.5653979	0.5732758	0.5860873	0.57602817	0.58910173	0.5659785
0.0	0.58319646	0.5815229	0.57069385	0.58979297	0.5653087	0.5740098	0.5846603	0.57726026	0.5898181	0.5669634
0.0	0.58120483	0.58300805	0.5726429	0.58935213	0.5647237	0.57464147	0.5846471	0.5772581	0.58930796	0.56759715
0.0	0.58343464	0.58068603	0.57244986	0.5898403	0.5633685	0.5728104	0.5852885	0.57200426	0.58910954	0.5671579
0.0	0.5842698	0.5796762	0.57262	0.5876246	0.56329226	0.5734737	0.5831435	0.57660687	0.5891144	0.5654231
0.0	0.58429587	0.5798196	0.5722974	0.58913785	0.563619	0.5740682	0.5816639	0.5763366	0.5895859	0.5652243
0.0	0.5847181	0.5799063	0.5715746	0.5904537	0.5634111	0.57399404	0.5837064	0.5765909	0.5887376	0.5659533
0.0	0.58398974	0.5803394	0.57254595	0.592047	0.56354994	0.57402277	0.58208305	0.5764786	0.5893322	0.5657138
0.0	0.5844945	0.5873037	0.57383806	0.59245	0.56929666	0.57776064	0.5873932	0.5802594	0.5916624	0.57036126
0.0	0.58477914	0.58003086	0.57088214	0.5877974	0.56490827	0.5744012	0.58246136	0.5744875	0.5886747	0.5666297
0.0	0.58381057	0.58384055	0.5720174	0.5897507	0.56439495	0.57486075	0.58530104	0.5768056	0.589409	0.56751895
0.0	0.6937104	0.86352587	0.031696726	0.9501507	0.8363495	0.14967303	0.82576597	0.9114778	0.9725391	0.73284906
0.0	0.2340737	0.38579288	0.017323604	0.22462247	0.20600018	0.118855886	0.07602155	0.112250134	0.14576067	0.29736802
0.0	0.5857739	0.58298045	0.57244587	0.5909328	0.56468457	0.57324445	0.58438593	0.57645106	0.59094435	0.5662177
0.0	0.5850251	0.58170253	0.5699585	0.59142655	0.5642602	0.57199603	0.58401287	0.57510465	0.58694077	0.56598806
0.0	0.58973336	0.58836204	0.57980543	0.5972975	0.56849945	0.58468044	0.5914385	0.5836169	0.5987616	0.5733332
0.0	0.5903751	0.58847874	0.57992214	0.59813553	0.570354	0.58393294	0.590791	0.5846442	0.5985543	0.573848
0.0	0.6918026	0.8608334	0.031784557	0.9500117	0.835737	0.14809616	0.82490885	0.9114243	0.9725198	0.72983384
0.0	0.5825172	0.58293617	0.5729948	0.5904622	0.5639414	0.57343113	0.5842196	0.57597136	0.58913547	0.5663213
0.0	0.5818495	0.58370954	0.57309157	0.58981836	0.56545115	0.57335293	0.5847534	0.5770291	0.5897183	0.5659063
0.0	0.5899409	0.58500594	0.5780142	0.59687316	0.56738216	0.58213294	0.58930135	0.5820122	0.59901255	0.57303697
0.0	0.100939125	0.0016760277	0.0048436443	0.048338033	0.054026175	0.016371343	0.023301397	0.050886925	0.041848548	0.037980348
0.0	0.582346	0.5810827	0.572141	0.5884744	0.5635309	0.57389134	0.58586586	0.5756747	0.59165144	0.5631728
0.0	0.19413398	0.35385385	0.025606947	0.28739122	0.19458628	0.108977936	0.066278696	0.18353882	0.19979976	0.41595662
0.0	0.12574723	0.6327815	0.014205021	0.3033948	0.19506134	0.124124676	0.13488694	0.18101384	0.14336051	0.38278243
0.0	0.2968202	0.35766584	0.029292814	0.32069135	0.12842257	0.084928386	0.06892667	0.121158116	0.15158467	0.3643422
0.0	0.17022079	0.40601265	0.0242578	0.18338469	0.19605611	0.07272481	0.09140249	0.10547631	0.103936814	0.3157678
0.0	0.17057393	0.4034953	0.01966966	0.33077338	0.18208413	0.114729576	0.11605467	0.09070256	0.15065788	0.32553732
0.0	0.1587855	0.8131847	0.020343	0.23519026	0.20748083	0.08725988	0.091102846	0.093255036	0.110960566	0.33150768
0.0	0.21304002	0.47246775	0.015844617	0.38714284	0.19225606	0.079283305	0.06615447	0.10952302	0.22277792	0.3191758
0.0	0.29150954	0.3865333	0.021830954	0.25171238	0.20000392	0.10570415	0.13925931	0.10974252	0.17160286	0.25000605
0.0	0.2075479	0.47389454	0.030308882	0.45518064	0.20487939	0.11204883	0.05315953	0.19524495	0.30171868	0.36428002
0.0	0.6918185	0.8604519	0.03177468	0.95009273	0.8368475	0.14852631	0.8244828	0.9114942	0.97246337	0.73026
0.0	0.5840477	0.5822093	0.5733499	0.5909429	0.5628394	0.5730274	0.5828543	0.57591134	0.58901286	0.5670966
0.0	0.6934462	0.8650304	0.031907067	0.9501705	0.83821714	0.15011917	0.82721263	0.9119436	0.97275114	0.7339248
0.0	0.58402705	0.58140945	0.57276756	0.58817226	0.5633668	0.5740099	0.58511305	0.57556456	0.5905612	0.5655783
0.0	0.58301866	0.5830713	0.5711678	0.5894493	0.565978	0.57401156	0.58313847	0.5759395	0.5898239	0.5677805
0.0	0.5841426	0.5823249	0.5732221	0.59141165	0.5655486	0.5737008	0.584366	0.57672536	0.586441	0.56646156
0.0	0.58486843	0.58214194	0.5734057	0.5888005	0.56473273	0.57413226	0.58473384	0.57551473	0.5902935	0.5668636
0.0	0.5879997	0.5870317	0.5775856	0.5957618	0.57013685	0.5825771	0.5922956	0.5795547	0.6000789	0.57196003
0.0	0.5853886	0.5837072	0.57456064	0.5922726	0.5657434	0.57417727	0.58541065	0.5761018	0.5902492	0.5688722
0.0	0.58367294	0.58052033	0.5728452	0.59014225	0.56328857	0.5738593	0.58500046	0.57493263	0.5901465	0.56778246
0.0	0.58923566	0.5833539	0.5771829	0.59519845	0.5694959	0.58141005	0.5906876	0.58070445	0.59881175	0.57276165
0.0	0.58495474	0.5777914	0.5719553	0.58823735	0.56610113	0.5722493	0.58464676	0.57470244	0.590537	0.5664561
0.0	0.58385295	0.57917374	0.57151896	0.5893915	0.56401014	0.5741848	0.5841384	0.5763943	0.5899157	0.5678424
0.0	0.58303744	0.5807933	0.5727706	0.59051186	0.56396306	0.5730501	0.584684	0.57633686	0.5890487	0.56583995
0.0	0.58292747	0.579155	0.5716051	0.5897096	0.56376964	0.57420313	0.58322144	0.57632923	0.5891167	0.5680144
0.0	0.58314466	0.5812105	0.5726137	0.59131825	0.564424	0.57368463	0.5853222	0.57632595	0.5898445	0.56601125
0.0	0.588753	0.5830286	0.5782497	0.5949716	0.56870383	0.5815429	0.5916019	0.5805248	0.5988207	0.573062
0.0	0.5817923	0.5795083	0.57079387	0.5874322	0.563963	0.57334656	0.58355033	0.57662445	0.5897366	0.5659274
0.0	0.58516216	0.5808488	0.5730576	0.591177	0.56526273	0.57393026	0.5842475	0.57641786	0.5898119	0.56636196
0.0	0.5819124	0.5810847	0.5729503	0.5902051	0.5669966	0.57332414	0.584242	0.5771088	0.5899964	0.5680982
0.0	0.5830271	0.5782058	0.5730717	0.5913999	0.56518185	0.57289267	0.5851403	0.57666427	0.58985734	0.56678617
0.0	0.27908933	0.30141982	0.01685275	0.1740755	0.17135863	0.18318234	0.074396186	0.051333155	0.11002005	0.33817843
0.0	0.5859253	0.5824649	0.57357603	0.5912878	0.5655664	0.57448167	0.58708924	0.57630926	0.5902843	0.568842
0.0	0.58544904	0.58468056	0.57410675	0.5890928	0.5662773	0.5740204	0.58648944	0.57616526	0.59087074	0.56821656
0.0	0.58670586	0.58050096	0.57387155	0.5916956	0.5643844	0.5737471	0.58713126	0.575876	0.5901178	0.567908
0.0	0.5858755	0.5834241	0.574382	0.5917846	0.5641411	0.574021	0.58568853	0.57563454	0.59057635	0.56859434
0.0	0.5864012	0.5832343	0.57429403	0.59283936	0.5650705	0.5737362	0.58658403	0.5758363	0.5885587	0.56903315
0.0	0.5861656	0.583547	0.57377774	0.5915547	0.56499755	0.5747963	0.5864311	0.57638997	0.590855	0.5686558
0.0	0.58721024	0.584013	0.57455635	0.59232765	0.566018	0.57405126	0.5879428	0.57667893	0.5911375	0.56911033
0.0	0.5861051	0.5832448	0.57373124	0.5921197	0.5648278	0.57269186	0.5870011	0.5759972	0.5899268	0.56855243
0.0	0.5864305	0.582896	0.5747814	0.58976966	0.5656062	0.5739708	0.5865673	0.57613415	0.5897918	0.5675151
0.0	0.5837758	0.5824665	0.5741996	0.5922077	0.5656122	0.57496023	0.58655196	0.5757127	0.59049356	0.5682121
0.0	0.06148797	0.0040869266	0.012069763	0.04866231	0.024908952	0.03233438	0.07054296	0.041412026	0.09984927	0.06904051
0.0	0.5854474	0.58310544	0.5743163	0.59180397	0.5613095	0.57393014	0.58610487	0.576541	0.59123755	0.56813055
0.0	0.5857681	0.58293366	0.5731719	0.59108377	0.56545997	0.5744599	0.5875037	0.576816	0.5892299	0.5676357
0.0	0.58549964	0.58341485	0.57422584	0.5925705	0.5650916	0.574201	0.58687913	0.57311165	0.5904563	0.56858367
0.0	0.5855327	0.58459693	0.5735333	0.59092784	0.5655734	0.57392806	0.5865625	0.5766787	0.5906512	0.5678931
0.0	0.58594364	0.5834979	0.57421094	0.59276396	0.5644299	0.57369286	0.5868469	0.5756077	0.5888333	0.56830645
0.0	0.5849934	0.5823193	0.573723	0.5918772	0.56541705	0.5743341	0.58637047	0.5754306	0.59088695	0.5682958
0.0	0.58596724	0.582874	0.5746545	0.590907	0.56537855	0.5742657	0.58667815	0.5761472	0.5895617	0.5690723
0.0	0.5860312	0.58443296	0.57491106	0.59201646	0.565393	0.57383764	0.5869649	0.5766273	0.59075737	0.5685124
0.0	0.5857629	0.5827321	0.5736295	0.5913875	0.56480664	0.57501125	0.5870726	0.5764832	0.58879507	0.5678384
0.0	0.5860778	0.5841657	0.57305646	0.5918514	0.5641391	0.5737317	0.5873968	0.57566816	0.588337	0.5669219
0.0	0.5864984	0.5826883	0.573586	0.5909762	0.5649499	0.57407683	0.58688223	0.57595855	0.59146756	0.5687386
0.0	0.5859716	0.58348346	0.5745	0.59184295	0.56628174	0.5737444	0.5841076	0.5757729	0.58877605	0.5684427
0.0	0.5851642	0.5842162	0.5738981	0.5907873	0.5641644	0.57420194	0.5862965	0.5762899	0.59068125	0.568148
[truncated: 21,520 more rows]
