# Supplementary material for: Teasing out missing reactions in genome-scale metabolic networks through hypergraph learning
Source: Nat Commun. 2023 Apr 25;14:2375. doi: 10.1038/s41467-023-38110-7 (PMC10130184; doi:10.1038/s41467-023-38110-7)
Supplement: Supplementary file 4 — Source Data [file 41467_2023_38110_MOESM4_ESM.zip › Source Data/Figure 2/j-m/iEcSMS35_1347_nhp.csv]

	0	0.1	0.1.1	0.1.1.1	0.1.1.1.1	0.1.1.1.1.1	0.1.1.1.1.1.1	0.1.1.1.1.1.1.1	0.1.1.1.1.1.1.1.1	0
1.0	0.057447243	0.014899405	0.5734157	0.5868358	0.5776333	0.032631174	0.55592185	0.010648174	0.58170164	0.5810451
1.0	0.58351976	0.5845016	0.5761313	0.036644366	0.5830513	0.56169087	0.5624297	0.5738083	0.57574993	0.5708425
1.0	0.59383744	0.5854238	0.57287776	0.58416224	0.58315706	0.56418633	0.55704236	0.008833275	0.011569808	3.670963e-05
1.0	0.5895067	0.5877122	0.5761046	0.58576787	0.027133398	0.12656334	0.5537174	0.58059335	0.5848035	0.58322865
1.0	0.5797205	0.5890382	0.5738551	0.5788704	0.5769531	0.5583102	0.55590695	0.5754701	0.026744299	0.57536405
1.0	0.5834861	0.58523506	0.57319736	0.545039	0.58232254	0.5665873	0.55512446	0.007876986	0.5754649	0.5829292
1.0	0.5924454	0.58788955	0.02871604	0.00010045972	5.744092e-05	0.55936277	0.557032	0.57512957	0.009256632	0.0011797413
1.0	0.58000463	0.032843247	0.029973699	0.5809406	0.61587673	0.5625356	0.5562011	0.57562166	0.5761502	0.58421826
1.0	0.58299017	0.018074458	0.0124433935	0.58107245	0.5824961	0.5639391	9.6006615e-06	0.58057165	0.5787891	0.04246339
1.0	0.5809317	0.5837271	0.5783206	0.5811644	0.5790544	0.55709726	0.5530342	0.011742365	0.5764711	0.58350855
1.0	0.5786601	0.58760804	5.6421966e-05	0.5854366	0.57790273	0.5573817	0.5563434	0.5778942	0.5815819	0.57317656
1.0	0.5914962	0.5874139	0.57537216	0.05243745	0.58101845	0.56410176	0.554129	0.01267333	0.58318025	0.24461946
1.0	0.57964146	0.58784884	0.5751659	0.5803267	0.58189845	0.56309336	0.006003428	0.5786295	0.58422685	0.58671033
1.0	0.58006346	0.58426815	0.5780814	0.58555067	0.57727283	0.56662786	0.6803915	0.58105314	0.585153	0.5757091
1.0	0.58054054	0.084066145	0.5761722	0.5806097	0.57786137	0.00016309743	0.5543752	0.582345	0.5763019	0.570385
1.0	0.22588529	0.58882564	0.57783526	0.5805021	0.58170515	0.5648014	0.56099486	0.007938851	0.57648426	0.57329434
1.0	0.58292985	0.5812443	0.5734883	0.58078706	0.57600766	0.5590225	0.05209485	0.5739022	0.5754662	0.5730754
1.0	0.5799181	0.58486146	0.59441525	0.5789624	0.57796144	0.00016830559	0.55396235	0.5827774	0.01565031	0.57171655
1.0	0.02734314	0.5884278	0.57271767	0.58098537	0.023081161	0.5583195	0.013792854	0.58123547	0.5789887	0.5852643
1.0	0.5778452	0.015822245	0.5731627	0.5844456	0.5818184	0.55819535	0.0075753694	0.57494247	0.5762605	0.032655325
1.0	0.58080816	0.58819145	0.5746568	0.5846334	0.00063286815	0.030424079	0.5635893	0.57729566	0.77105653	0.57152444
1.0	0.58163506	0.00014692696	0.020540826	0.034186795	0.5779466	0.55970323	0.5647734	0.5749563	0.5784868	0.040768653
1.0	0.05335161	0.5881497	0.5741295	0.5851821	0.5785594	0.55900204	0.5601366	0.573775	0.57760376	0.5709149
1.0	0.5902708	0.5841316	0.0128539605	0.5804307	0.5828889	0.00030090913	0.5535501	0.58079916	0.013215711	0.053461548
1.0	0.5932633	0.5859408	0.57466215	0.013750557	0.57758504	0.5666578	0.56497574	0.5797644	0.0055354508	0.58643353
1.0	0.5924128	0.5878514	0.69268626	0.022499539	0.030316982	0.5561982	0.052122384	0.5790507	0.5751599	0.5833731
1.0	0.5823283	0.00042652283	0.57230014	0.0012692556	0.5820674	0.56462747	0.018793616	0.014763142	0.012886601	0.57361126
1.0	0.578253	0.011683309	0.5723759	0.03707841	0.028371047	0.5653337	0.55608255	0.5809026	0.5803256	0.5721752
1.0	0.2683383	0.587488	0.5732127	0.5809967	0.051077604	0.557097	0.56227	0.5800837	0.010184414	0.57118565
1.0	0.5802119	0.5845316	0.57491595	0.58451176	0.58208466	0.57758	0.011922749	0.57631737	0.5763904	0.5803684
1.0	0.15345915	0.58844024	0.5755828	0.58664113	0.5838311	0.56456983	0.012242786	0.5760863	0.5763466	0.5833403
1.0	0.4158576	0.014844356	0.57448894	0.58019745	0.5830385	0.027774977	0.55548257	0.5776764	0.5780313	0.5840751
1.0	0.59095126	0.58885294	0.57483953	0.20483363	0.5835171	0.5616397	0.5541586	0.5786177	0.5757672	0.5818509
1.0	0.592301	0.585495	0.57651234	0.00049544056	0.57904977	0.5640734	0.012250192	0.57597905	0.57535034	0.5771495
1.0	0.03539527	0.5879966	0.5726199	0.57994264	0.026128959	0.56535476	0.5543263	0.5805548	0.5808185	0.5708484
1.0	0.59045166	0.59772646	0.5723179	0.5814107	0.58192265	0.55694354	0.5611148	0.57668155	0.5752917	0.5706001
1.0	0.056166068	0.025010156	0.5465937	0.5869574	0.5783863	0.5561182	0.5622217	0.57952046	0.5780634	0.58378524
1.0	0.07143247	0.58506864	0.01640541	0.5798383	7.1174254e-05	0.566148	0.018327896	0.624229	0.009343957	0.5848135
1.0	0.5795924	0.58248764	0.57611024	0.5848726	0.046583127	0.55632555	0.56133235	0.011316463	0.583393	0.5732796
1.0	0.5801897	0.58429927	0.5727014	0.5797494	0.024877487	0.5589383	0.5624284	0.011572698	0.57780534	0.5825862
1.0	0.5783755	0.5844521	0.5721382	0.02124062	0.57829565	0.012250048	0.56492287	0.5801651	0.5831979	0.58327657
1.0	0.040977363	0.5842354	0.03656659	0.57892823	0.5831691	0.00065725297	0.5527615	0.5761014	0.5815408	0.031168487
1.0	0.5798026	0.024837846	0.011151626	0.58559126	0.38513455	0.5570083	0.5537103	0.5802193	0.032729838	0.025396498
1.0	0.4190789	0.5873495	0.573101	0.586297	0.57700914	0.56447774	0.016891379	0.5762871	0.575019	0.00020932051
1.0	0.0848605	0.010654381	0.57384866	0.5863719	0.5817209	0.55749077	0.5541814	1.1055147e-05	0.5835733	0.026542712
1.0	0.588349	0.112051584	0.5717717	0.5796706	0.57815516	0.5572269	0.55757964	0.5772147	0.5821899	0.57595795
1.0	0.59133786	0.58318514	0.57518584	0.58067787	0.5784645	0.55825096	0.5569759	0.5769059	0.009654119	0.5865319
1.0	0.58030957	0.5844962	0.5776194	0.037274644	0.1304815	0.5561472	0.5608061	0.5760489	0.5837137	0.57510453
1.0	0.041824404	0.5844041	0.5753247	0.5803126	0.5778041	0.557766	0.010091697	0.5757917	0.58356977	0.5849194
1.0	0.5759375	0.5882813	0.57913834	0.58023804	0.5815736	0.5635202	0.052274518	0.57845885	0.5756674	0.051366013
1.0	0.57978624	0.009071247	0.57612276	0.5866215	0.58135027	0.5641733	0.55292803	0.57632643	0.58377635	0.57140535
1.0	0.5821364	0.5880516	0.5766662	0.58028746	0.02652707	0.00016758163	0.556866	0.007446187	0.5769838	0.583638
1.0	0.04126585	0.585416	0.573268	0.039223067	0.57748777	0.07689189	0.5862343	0.011485892	0.015185996	0.5746263
1.0	0.5813653	0.5844196	0.5798119	0.5860336	0.58172524	0.5640403	0.56134856	0.013638561	0.5829655	0.02151693
1.0	0.588864	0.08062894	0.5765765	0.5810483	0.578421	0.5641967	0.55382675	0.012423668	0.58215237	0.57477224
1.0	0.58084565	0.5879775	0.5715254	0.58200675	0.58285046	0.55652905	0.5645537	0.5818853	0.5824241	0.5712926
1.0	0.59033686	0.584931	0.5724826	0.032430466	0.57561934	0.56372935	0.008679961	0.57621294	0.5766192	0.036275033
1.0	0.57956946	0.65020853	0.005573936	0.58677447	0.58293015	0.55708647	0.6336919	0.5749979	0.012723696	0.02877315
1.0	0.5924479	0.5844308	0.5740158	0.58677596	0.58099294	0.557284	0.5624029	0.0134140225	0.5762027	0.57177347
1.0	0.58985555	0.5849411	0.012320447	0.5805556	0.16093887	0.0010010602	0.011821796	0.57676107	0.581755	0.5708841
1.0	0.5913936	0.019302534	0.5774786	0.5854876	0.57646394	0.56364673	0.5554644	0.580705	0.57634723	0.5726714
1.0	0.5901926	0.583519	0.57367146	0.5869434	0.5768401	0.55855536	0.5609066	0.57969975	0.58143437	0.081441276
1.0	0.58332664	0.5843982	0.5749973	0.58548194	0.58393013	0.5650732	0.5648636	0.008500807	0.575775	0.68172354
1.0	0.59318185	0.5869979	0.5762587	0.040684894	0.57924217	0.026278058	0.014046156	0.5750355	0.006643881	0.5816715
1.0	0.07649434	0.58473676	0.04482102	0.07547806	0.5784513	0.5576215	0.5628163	0.57507044	1.7302858e-05	0.58688724
1.0	0.5935872	0.5884553	0.57154715	0.58619064	0.5767596	0.5641843	0.5550845	0.0160208	0.57836366	0.57564473
1.0	0.58976793	0.58843297	0.5786729	0.58061177	0.57823706	0.5578852	0.5322022	0.010626361	0.57488215	0.015980726
1.0	0.03364116	0.5885886	0.57656854	0.58147085	0.031310137	0.5585521	0.55435276	0.5766715	0.5760932	0.5737408
1.0	0.5783335	0.5871296	0.5796185	0.5860072	0.58282584	0.56374305	0.5609119	0.003926861	0.011123318	0.5717541
1.0	0.59278214	0.5836049	0.5720169	0.5869552	0.58214927	0.5646901	0.011386202	0.57620907	0.57863384	0.58159727
1.0	0.5923072	0.5828055	0.014857429	0.5860042	0.5778461	0.55628216	0.55651385	0.5753057	0.30835453	0.57101285
1.0	0.03300368	0.08019035	0.577308	0.045291327	0.58248717	0.048982907	0.56390923	0.013399946	0.57712984	0.58717155
1.0	0.14467575	0.019699164	0.57377994	0.5810491	0.5804589	0.5629072	0.5616185	0.009576209	0.013583472	0.022203973
1.0	0.5928165	0.58349884	0.5709507	0.58581924	0.5793115	0.566602	0.5636944	0.5776699	0.58452266	0.5868351
1.0	0.0742381	0.5846534	0.57511294	0.57972807	0.041916247	0.5570484	0.554259	0.0051390333	0.5760832	0.5732822
1.0	0.5788169	0.5847152	0.028579112	0.58003616	0.00026939696	0.5650992	0.052162703	0.032344982	0.57780313	0.019907262
1.0	0.5898196	0.5847542	0.016727597	0.021044556	0.5803936	0.5587376	0.5529443	0.57997316	0.583489	0.57584316
1.0	0.5794462	0.010015428	0.034925275	0.57812315	0.57860345	0.5570463	0.5630896	0.5743683	0.58192056	0.575114
1.0	0.58714694	0.58522415	0.018566117	0.5800705	0.58349633	0.563322	0.56496584	0.57564145	0.57634157	0.58574927
1.0	0.59254414	0.5873555	0.57592154	0.5805956	0.5807443	0.5659302	0.5623726	0.5808581	0.5751555	0.5722213
1.0	0.5907563	0.000104578976	0.5751139	0.5861172	0.57754296	0.55801785	0.5535983	0.5767742	0.58279413	0.06700672
1.0	0.5807422	0.5834749	0.572767	0.20593128	0.5784311	0.5653451	1.3489263e-05	0.57448816	0.046377607	0.5720561
1.0	0.589778	0.583355	0.5761485	0.5856479	0.58181405	0.56585	0.01237212	0.57615346	0.5788152	0.58467597
1.0	0.03518875	0.58570194	0.57680786	0.57702756	0.58176917	0.5587467	0.55404115	0.57832223	0.5778781	0.57132196
1.0	0.5900767	0.44359967	0.5753803	0.11193051	0.5786716	0.5581133	0.5615109	0.58720875	0.5754314	0.57371294
1.0	0.58078855	0.58478224	0.5755042	0.2067297	0.57848996	0.5962331	5.614876e-05	0.57658553	0.58391684	0.5719343
1.0	0.07858558	0.019679338	0.5734606	0.6340406	0.583514	0.5624649	0.55396354	0.5796427	0.5767196	0.032790877
1.0	0.59167516	0.5849622	0.5735205	0.58496654	0.5811958	0.557848	3.0125926e-05	0.57750535	0.5779536	0.5858768
1.0	0.5788546	0.00042644847	0.5733419	0.5857885	0.5825332	0.55733424	0.5630165	0.57805055	0.5749453	0.03361525
1.0	0.57976043	0.5841735	0.008517877	0.62134534	0.5771398	0.00054456765	0.56583166	0.58204573	0.58233345	0.5729387
1.0	0.5903751	0.5820943	0.57319313	0.20540008	0.020442303	0.563558	0.5544223	0.5752961	0.5767607	0.5827396
1.0	0.59280014	0.5843568	0.576071	0.58756375	0.07013459	0.5626699	0.011110387	0.5784513	0.018385543	0.5754665
1.0	0.58170176	0.03065826	0.57550704	0.5797083	0.5771935	0.55693054	0.00015597789	0.009490741	0.009285373	0.57442313
1.0	0.5797234	0.58896685	0.57997036	0.20598961	0.4702249	0.5640045	0.55585474	0.5758614	0.5840666	0.57202977
1.0	0.5805234	0.587777	0.57277167	0.5803797	0.57830787	0.054224685	0.5564273	0.57630277	0.5851402	0.06690325
1.0	0.58295697	0.03263939	0.5724095	0.586051	0.5775134	0.5576193	0.008593241	0.5760671	0.011888157	0.58622295
1.0	0.5794515	0.58431274	0.5760205	0.5800109	0.5822264	0.5579922	0.5643988	0.57565457	0.012111916	0.57389474
1.0	0.07832302	0.5879276	0.57401985	0.58834195	0.5775047	0.5626462	0.5615932	0.5772623	0.58262247	0.58381957
1.0	0.5888352	0.5845433	0.07436194	0.5817673	0.5780871	0.5666104	0.006743089	0.5757753	0.58319354	0.5729043
1.0	0.58974713	0.58384466	0.5763448	0.5850808	0.57384604	0.5656316	0.55451775	0.5766225	0.5815731	0.5746787
1.0	0.5803016	0.5842601	0.57342255	0.5793572	0.5787547	0.09917437	0.55560744	0.57753056	0.013703721	0.57151353
1.0	0.58865166	0.5876392	0.5734852	0.58453125	0.5837129	0.5571591	2.6990889e-05	0.5809096	0.011107543	0.5855818
1.0	0.077502735	0.5830574	0.57546777	0.5850899	0.57685363	0.03897609	0.56162906	0.5761411	0.5840329	0.5711327
1.0	0.16787513	0.11051145	0.5741576	0.62456226	0.5773229	0.043334667	0.55482155	0.5756588	0.58192945	0.57146525
1.0	0.59157085	0.5870253	0.5757724	0.58597386	0.5775654	0.5640723	0.5528741	0.57614243	0.5839909	0.5706272
1.0	0.042580772	0.5837083	0.5800416	0.58102137	0.583879	0.5561804	0.009494516	0.01114949	0.013141724	0.110459626
1.0	0.5793548	0.5879347	0.57608193	0.20686428	0.5838146	0.558662	0.56147206	0.5763705	0.57551295	0.5713365
1.0	0.580053	0.582552	0.57272017	0.5825493	0.57698715	0.55813074	0.56149495	0.57731915	0.011470835	0.58117294
1.0	0.58181316	0.58311987	0.5780435	0.014995	0.58219624	0.5565795	0.56151736	0.5729249	0.5824368	0.58195555
1.0	0.5780975	0.5848842	0.07765737	0.5849667	0.5819519	0.03434627	0.56057477	0.57544154	0.576485	0.027857995
1.0	0.90894675	0.5848517	0.5800836	0.5822574	0.5785853	0.052225	0.55394155	0.5803025	0.5787687	0.5807599
1.0	0.5822749	0.58736825	0.5794956	0.5826794	0.5783201	0.55695426	0.010773011	0.56018597	0.5758128	0.5717162
1.0	0.5803378	0.58776796	0.5762052	0.5854451	0.5777052	0.5647833	0.554854	0.5752209	0.0138328215	0.5717818
1.0	0.09443237	0.5851254	0.57361954	0.58886856	0.5790864	0.5578889	0.56145096	0.5750191	0.58435804	0.57272923
1.0	0.001005436	0.012641871	0.5756611	0.5800348	0.58384496	0.564122	0.5558426	0.5801908	0.5762713	0.5830434
1.0	0.57948506	0.022330543	0.5786782	0.5833038	5.3055646e-05	0.56676507	0.0062934556	0.014605812	0.57654965	0.5702706
1.0	0.581285	0.016967947	0.5732912	0.5808858	0.57868403	0.5576891	0.55403924	0.5761375	0.6085758	0.57332265
1.0	0.04386751	0.5877988	0.045061503	6.458106e-05	0.040864598	0.55803806	0.011091997	0.57466274	0.58311653	0.5741713
1.0	6.84807e-05	0.5862915	0.572453	0.58287925	0.57732296	0.08404388	0.5597756	0.5763081	0.010939061	0.5834091
1.0	0.038109772	0.58442205	0.57526475	0.5863617	0.5769399	0.55847	0.55407727	0.0052100797	0.008205598	0.58272487
1.0	0.57926494	0.5833694	0.5735098	0.5861541	0.57937956	0.55979884	0.5608786	0.58266586	0.014286647	0.58427477
1.0	0.5805789	0.58797646	0.5725029	0.5859182	0.5832122	0.55985445	0.55584896	0.0030164705	0.5781522	0.05622992
1.0	0.58910054	0.5883645	0.57137835	0.58538246	0.5785758	0.070281304	0.55488527	0.57897234	0.5750474	0.05119236
1.0	0.5902617	0.02444671	0.57323575	0.5852712	0.58272636	0.55828345	0.5535883	0.0040055653	0.57573277	0.57307345
1.0	0.5796189	0.020847576	0.5795291	0.34689942	0.01831627	0.5633994	0.55638194	0.5755667	0.57628435	0.6168367
1.0	0.5797925	0.58358645	0.012756448	0.58106035	0.57813674	0.5573246	0.55411685	0.57937646	0.58038867	0.5745153
1.0	0.5802101	0.588464	0.57302845	0.5843146	0.5778673	0.5646115	2.1030193e-05	0.5778182	0.5819441	0.58645445
1.0	0.068235375	0.58763283	0.57326967	0.6115321	0.57860965	0.059259474	0.05226748	0.00012649363	0.57603544	0.58347636
1.0	0.5907448	0.58462965	0.57405233	0.586061	0.5773955	0.557996	0.56141365	0.0321596	0.57862043	0.5713493
1.0	0.30489177	0.5880243	0.5798836	0.08329003	0.58144987	0.5642867	0.55561006	0.58022344	0.014649551	0.5868145
1.0	0.58250767	0.5841429	0.5777554	0.01502919	0.036485635	0.56465566	0.56125534	0.5762338	0.57593673	0.5717923
1.0	0.58859706	0.5862972	3.4833258e-05	0.5796246	0.5821545	0.5572928	0.55497247	0.5821447	0.5847627	0.037889652
1.0	0.5788209	0.5883256	0.57724744	0.57989585	0.57807326	0.81620234	0.5884656	0.5765189	0.5848227	0.58153045
1.0	0.50198925	0.018169334	0.57309365	0.20501246	0.5818137	0.55827945	0.5602135	0.0071144127	0.577834	0.58203214
1.0	0.5901372	0.00065844605	0.5739877	0.581001	0.582458	0.5580148	0.5610563	0.5820626	0.5761269	0.5731744
1.0	0.58328134	0.5846831	0.5738385	0.5821831	0.57929593	0.5571971	0.554049	0.580509	0.016528254	0.58374244
1.0	0.58026797	0.58397144	0.5758845	0.5857628	0.583177	0.21013002	0.5540703	0.57658273	0.5842604	0.048536144
1.0	0.59211123	0.58489996	0.008915668	0.58576286	0.582633	0.5581412	0.5536898	0.57635915	0.57444376	0.5825147
1.0	0.5919557	0.5844098	0.5730232	0.028550157	0.07015167	0.10651909	0.5617828	0.5753348	0.04640433	0.038207166
1.0	0.14441177	0.58831203	0.5741458	0.58113766	0.4712646	0.55772746	0.5533523	0.58082914	0.5850539	0.57092005
1.0	0.5786719	0.5433286	0.5797621	0.09924019	0.5782206	0.56241274	0.5536653	0.57771885	0.018419066	0.5851872
1.0	0.58982104	0.58836466	0.57541835	0.5811383	0.029261457	0.5579488	0.5604117	0.0001141865	0.5819705	0.58370453
1.0	0.5790062	0.5838865	0.5753238	0.58255655	0.59954613	0.00043650475	0.5643592	0.014804758	0.009626508	0.5722163
1.0	0.03909964	0.5873625	0.57384473	0.5825563	0.57810056	0.07521016	0.5556747	0.6785061	0.5751057	0.5849371
1.0	0.5897022	0.5817618	0.57491755	0.5859171	0.58117616	0.8158342	0.5542693	4.19695e-05	0.57672846	0.053834174
1.0	0.057291348	0.58740515	0.5732115	0.5795297	0.57773596	0.5584484	0.55568194	0.58041394	0.57667977	0.5718376
1.0	0.59070003	0.5842993	0.5760539	0.5805153	0.5832439	0.5585521	0.56386936	0.00735183	0.58242357	0.5722794
1.0	0.5934116	0.5840992	0.019519586	0.58045274	0.58202857	0.5582427	0.55500007	0.00918079	0.013119591	0.017882774
1.0	0.5796169	0.036992338	0.010988886	0.58614105	0.02477501	0.56460786	0.5549275	0.00953369	0.016855136	0.5738339
1.0	0.06921944	0.5832182	0.57279736	0.5888111	0.5820785	0.00039157865	0.56265706	0.5774709	0.583302	0.028505284
1.0	0.5785441	0.5837282	0.578057	0.5852996	0.5829189	0.55801463	0.56375813	0.5773845	0.0181517	0.56346685
1.0	0.5840555	0.55771613	0.5745444	0.047498867	0.58381385	0.036915913	0.5547089	0.57974213	0.57647127	0.02599463
1.0	0.039701976	0.5838752	0.5742074	0.58650875	0.578476	0.050524876	0.55595386	0.5804493	0.5848555	4.1895957e-05
1.0	0.5902303	0.025075562	0.6092706	0.5863114	0.57809716	0.06627756	0.5515504	0.008528156	0.5785222	0.57883173
1.0	0.59356666	0.020791942	0.57404524	0.025164472	0.5801842	0.55737615	0.60888	0.58026284	0.5832494	0.5716328
1.0	0.5909992	0.58776486	0.576171	0.58072096	0.00015095928	0.117205456	0.56017196	0.0060563018	0.57652164	6.1478e-05
1.0	0.58926475	0.5888051	0.012034987	0.5778506	0.58221513	0.56300265	0.56070054	0.57580405	0.58348465	0.06276442
1.0	0.58842385	0.5848971	0.5763096	0.58637255	0.57897466	0.5663088	0.01475921	0.01073575	0.5749004	0.5704441
1.0	0.59066504	0.58708024	0.57961744	0.57975286	0.5785722	0.562352	0.0094523	0.57452273	0.5808988	0.58556604
1.0	0.5793201	0.5634263	0.5780693	0.58143723	0.58069026	0.55742186	0.013426612	0.5786193	0.58221924	0.031185715
1.0	0.5906683	0.012339447	0.5800472	0.5806011	0.026131708	0.5647238	0.5556594	0.5748478	0.5770685	0.5836018
1.0	0.07417875	0.5841068	0.5732726	0.03878387	0.58220285	0.5566139	0.55518687	0.5799375	0.57598126	0.5871118
1.0	0.5841306	0.5844275	2.7654612e-05	0.5822084	0.026511941	0.5645616	4.1686922e-05	0.009301999	0.57697123	0.57149243
1.0	0.57781965	0.5867041	0.57849747	0.58192	0.034039985	0.5643455	0.5550767	0.5769897	1.8464556e-05	0.57161987
1.0	0.59137195	0.58303714	0.57950485	0.0021511437	0.5784756	0.55860204	0.5648313	0.58069265	0.5804336	0.58250636
1.0	0.5812767	0.013931302	0.6154576	0.58175796	0.5793881	0.5572916	0.56181717	0.5763235	0.5818483	0.025816841
1.0	0.59012353	0.5839255	0.577528	0.58557075	0.5775414	0.021793712	0.5542136	0.5818543	0.5825742	0.62668055
1.0	0.5915961	0.5850055	0.024140395	0.58053106	0.58365065	0.5639981	0.011621968	0.58010983	0.58286977	0.5722722
1.0	0.5823692	0.012505565	0.5756914	0.049575217	0.017508483	0.55789834	0.55410534	0.57766336	0.5820006	0.57112753
1.0	0.5778791	0.014768906	0.5737964	0.5808452	0.58197	0.5638135	0.56420076	0.5801053	0.7045877	0.014467937
1.0	0.92743325	0.56509644	0.5733856	0.58101684	0.58300054	0.5623312	0.56141186	0.0036553042	0.5759949	0.5705885
1.0	0.5937744	0.025198651	0.57347834	0.58282626	0.56642675	0.56493104	0.00875052	0.032535307	0.58539826	0.58125573
1.0	0.041644003	0.5836778	0.017958714	0.030848099	0.5827676	0.05817635	0.052251067	0.5761762	0.577355	0.5741966
1.0	0.59143186	0.5351119	0.03165925	0.5798832	0.5791451	0.55754995	0.5549354	0.012000588	0.011304423	0.57715136
1.0	0.5926643	0.58455306	0.5769258	0.20470887	0.16111109	0.5567437	0.5535577	0.5752216	0.5786133	0.572075
1.0	0.5785288	0.58383113	0.013810469	0.58697456	0.03976864	0.030605813	0.55444044	0.013618132	0.013682448	0.5829041
1.0	0.041993544	0.58406866	0.5757106	0.5868482	0.027446503	0.56319606	0.55564237	0.5812566	0.58349395	0.5712015
1.0	0.5915711	0.08046219	0.5736551	0.58889145	0.5820009	0.56584203	0.55457133	0.57958513	0.5763071	0.5813084
1.0	0.5933388	0.01619813	0.57366204	0.5816014	0.5748183	0.55799305	0.5605988	0.57661957	0.5847534	0.5753153
1.0	0.010278954	0.5840566	0.573797	0.58126825	0.5811366	0.5579961	0.5569282	0.5813488	0.5830492	0.026006205
1.0	0.10499595	0.58717066	0.573826	0.074432164	0.5832122	0.5629813	0.010394287	0.58006865	0.58123034	0.033085246
1.0	0.5908921	0.022568187	0.016283631	0.062387966	0.034942057	0.5637967	0.56254077	0.57525104	0.5797726	0.5868613
1.0	0.5907332	0.013699493	0.57641345	0.58512443	0.58292246	0.5652878	0.5613176	0.58071154	0.58342665	0.5708011
1.0	0.5931275	0.017406866	0.57150924	0.58090514	6.405866e-05	0.56367654	0.5649189	0.58102953	0.57669365	0.58124274
1.0	0.5795155	0.5851759	0.04465674	0.5863151	0.034072544	0.00033937328	0.55033785	0.57428086	0.58496547	0.060465876
1.0	0.06517767	0.58236223	0.02853037	0.580584	7.088368e-05	0.045586336	0.5542126	0.010812026	0.5766714	0.57322073
1.0	0.5813005	0.014361478	0.57522905	0.030268656	0.5777514	0.5640468	0.5566611	0.008721821	0.013501222	0.57578665
1.0	0.5907158	0.5847599	0.019898681	0.5851691	0.5777585	0.5630491	0.5616539	0.5783302	0.015788013	0.5823489
1.0	0.58976305	0.58326566	0.5757061	0.5800856	0.01669277	0.55818	0.56376195	0.5759182	0.012550959	0.0687916
1.0	0.581051	0.58473766	0.575493	0.58428353	0.583094	0.55577797	0.019959169	0.5762601	0.5843702	0.571189
1.0	0.5886736	0.5869162	0.014700153	0.5801703	0.06371464	0.55841357	0.5651277	0.5760038	0.57593226	0.5711863
1.0	0.58333284	0.58856726	0.5728646	0.580273	0.57754296	0.55809337	0.5563322	2.2518929e-05	0.5850907	0.027987214
1.0	0.59107924	0.58472204	0.5736508	0.58162296	0.5766475	0.5553749	0.5598297	0.5772836	0.57704633	0.5700662
1.0	0.006782369	0.5882212	0.06965303	0.585469	0.013897169	0.56648564	0.01305606	0.5805508	0.58124924	0.58454484
1.0	0.589611	0.58442163	0.57787883	0.5803781	0.5780889	0.55845356	0.5603812	0.004126392	0.013797596	0.58198506
1.0	0.67904526	0.58720493	0.62430245	0.58250076	0.5793296	0.55858123	0.011142495	0.012090973	0.5852727	0.5866914
1.0	0.062426068	0.58334553	0.5748415	0.58611995	0.58265567	0.036793023	0.56202775	0.57558936	0.5824739	0.5822304
1.0	0.5913969	0.07989529	0.5756261	0.20553987	0.5783685	0.56461287	0.56411564	0.58003867	0.57453895	0.038087483
1.0	0.036986157	0.5842446	0.012859013	0.58076304	0.5783706	0.55725247	0.56211096	0.57931924	0.5784395	0.026748687
1.0	0.5897459	0.583565	0.019331183	0.57991606	0.02644217	0.5635613	0.012834626	0.5763587	0.5837956	0.5860967
1.0	0.5899996	0.01032767	0.57575876	0.58036804	0.58363956	0.56426066	0.5548576	0.57736707	0.014546888	0.026101926
1.0	0.5831243	0.58858955	0.013180786	0.027333226	0.027322099	0.5578019	0.55337745	0.57869875	0.57872754	0.58469135
1.0	0.5899848	0.58710635	3.0043271e-05	0.030367227	0.5788671	0.00017381209	0.5635197	0.579218	0.5747498	0.58330154
1.0	0.5908797	0.5858284	0.57322735	0.019453563	0.5817591	0.5667422	0.00018925905	0.011920255	0.5748894	0.5822234
1.0	0.9286744	0.035898995	0.57599753	0.58509505	0.5781946	0.5637935	0.55467033	0.5809974	0.58327746	0.58441097
1.0	0.00025801282	0.5842775	0.5722218	0.033810716	0.014604893	0.5601775	0.5539481	0.57947296	0.57644045	0.57335305
1.0	0.5790032	0.5880441	0.5724982	0.58065635	0.5825488	0.56552	0.56482494	0.5803495	0.57528263	0.00030886824
1.0	0.59349424	0.5833599	0.5799164	0.580387	0.57849634	0.5580393	0.5543824	0.0050967294	0.576045	0.24366285
1.0	0.046719957	0.54686004	0.57478696	0.58022404	0.58190304	0.557804	0.009172236	0.5742205	0.576334	0.58508897
1.0	0.5898671	0.00036205072	0.04337123	0.5806068	0.5825145	0.0022310948	0.56116927	0.5776328	0.58354574	0.5845439
1.0	0.05257769	0.5845996	0.5754809	0.5844398	0.58393896	0.5588032	0.01861356	0.032191686	0.5768345	0.58134615
1.0	0.58320117	0.58415955	0.5739586	6.7616485e-05	0.03877015	0.076918386	0.55451375	0.0056409887	0.58446825	0.501612
1.0	0.19510254	0.5859528	0.57377374	0.021510957	0.00033952863	0.55567276	0.01582214	0.5757524	0.012090084	0.58104146
1.0	0.58137393	0.5868587	0.5791624	0.5872342	0.020376142	0.5623721	0.56237817	0.57991815	0.57298034	0.5768387
1.0	0.5901732	0.020041144	0.57238984	0.5795854	0.58234537	0.5654453	0.5538006	0.57704574	0.0089912005	0.58693075
1.0	0.5901692	0.5878057	0.57119817	0.586331	0.5826983	0.55775785	0.0056104516	0.5758631	0.046103727	0.5722679
1.0	0.59031796	0.013069001	0.019764256	0.57905513	0.5784839	0.5634813	0.5607677	0.009336253	0.009694064	0.27503815
1.0	0.57924473	0.017178666	0.012861501	0.58042306	0.5821035	0.5638975	0.5593846	0.5750399	0.5749448	0.04849389
1.0	0.57756007	0.07998575	0.5733598	0.5828237	0.00026470155	0.55628926	0.55584645	0.57473683	0.5852002	0.58278316
1.0	0.5839163	0.018847613	8.1824755e-06	0.047651537	0.02933436	0.00016312215	0.56142974	0.5742254	0.58152896	0.57124263
1.0	0.040698286	0.5843008	0.07405025	0.037239943	0.577162	0.009731682	0.0084743025	0.57555145	0.5763938	0.58339274
1.0	0.58045286	0.5837121	0.57692534	0.5874172	0.2195315	0.564973	0.56100345	0.57794803	0.58536905	0.5738831
1.0	0.00013001123	0.012848861	0.010600398	0.052424386	0.58195984	0.5575555	0.5622045	0.57702786	0.009720257	0.5728496
1.0	0.59004325	0.022657419	0.57747024	0.58489114	0.57861006	0.5652905	0.55342513	0.575839	0.58216304	0.57256955
1.0	0.59026355	0.58675593	0.57625747	0.58880866	0.00016951773	0.5665481	0.5556691	0.009533191	0.57667047	0.5708807
1.0	0.5894963	0.55461186	0.5761025	0.58542514	0.58377934	0.55839354	0.012239235	0.5793525	0.58486456	0.58623946
1.0	0.5834721	0.5837048	0.57316244	0.5802683	0.5832901	0.028911697	0.5610405	0.5796443	0.583454	0.5861259
1.0	0.5799339	0.5846435	0.5741216	0.5812105	0.57836974	0.5637255	0.5542109	0.5773963	0.012318462	0.7097074
1.0	0.16173957	0.58894175	0.57531935	0.58196795	0.58374965	0.5578778	0.56000054	0.57798535	0.5818765	0.56955904
0.0	0.048297305	0.01500113	0.015687855	0.038017903	0.04157118	0.06586004	0.010527119	0.009772177	0.01298001	0.085067324
0.0	0.048163738	0.015051322	0.015676005	0.03780668	0.041597594	0.06585931	0.010498321	0.009840936	0.012972255	0.08498957
0.0	0.05855841	0.011196287	0.013677488	0.029328752	0.021412583	0.057874847	0.011416966	0.009703939	0.0092296675	0.025338754
0.0	0.05870204	0.011212737	0.013843251	0.029295187	0.02140475	0.05830747	0.011490073	0.009576824	0.009211028	0.025305478
0.0	0.038050268	0.014954691	0.009826529	0.031153904	0.041516688	0.055984385	0.012346894	0.0072729886	0.018086074	0.02576756
0.0	0.03784163	0.014930084	0.009776935	0.031460114	0.04150859	0.05555528	0.012351226	0.0072132153	0.018057508	0.025729539
0.0	0.52771497	0.028302688	0.036294375	0.13407066	0.06160377	0.048707493	0.007825746	0.005003756	0.01383394	0.038871396
0.0	0.41370502	0.011835763	0.01325131	0.04949109	0.02767158	0.09027316	0.01564541	0.013984841	0.013126972	0.030099291
0.0	0.41330945	0.011857863	0.013259842	0.049226128	0.027647264	0.09011849	0.015595362	0.014048071	0.013109902	0.030175336
0.0	0.4133775	0.011840438	0.013245513	0.049536325	0.027638009	0.09002782	0.01560188	0.014055432	0.013149111	0.03024358
0.0	0.17458393	0.01434141	0.049778137	0.088672854	0.07194478	0.07590085	0.008205331	0.00460721	0.011356728	0.022783497
0.0	0.14767422	0.017938519	0.05072375	0.1095799	0.052612323	0.070855446	0.0069540185	0.004862715	0.010384785	0.06046138
0.0	0.2412967	0.029142816	0.035219554	0.10172104	0.061237194	0.051332388	0.008339114	0.0048418515	0.012344087	0.021098843
0.0	0.876564	0.09676518	0.11431026	0.39593035	0.27498838	0.29983738	0.019600593	0.007848511	0.034874268	0.36069912
0.0	0.090315506	0.022359814	0.032667514	0.06173942	0.05620139	0.055204596	0.006097395	0.0046254527	0.008428808	0.023408081
0.0	0.11495139	0.015070646	0.032528367	0.078901105	0.0694238	0.051319037	0.007787938	0.0066504087	0.019785121	0.031052519
0.0	0.86776674	0.082969874	0.09796282	0.41454762	0.22628672	0.2801681	0.019155065	0.00847127	0.021959292	0.43599898
0.0	0.10744728	0.016387608	0.027495472	0.08204391	0.073405385	0.030232139	0.0044021416	0.006542087	0.010581052	0.016637463
0.0	0.049455263	0.012697636	0.0109307375	0.017282926	0.02100086	0.019195635	0.0066406126	0.011711109	0.010465826	0.019494673
0.0	0.049642142	0.01264848	0.0108510945	0.017280197	0.020976443	0.019331947	0.0066613513	0.011601861	0.010483272	0.019665241
0.0	0.088794805	0.014719967	0.029382436	0.09473987	0.059346702	0.041188832	0.005930884	0.004239429	0.0076289857	0.030893367
0.0	0.040781807	0.011755115	0.013545528	0.022350134	0.02929801	0.023191376	0.012547785	0.008131132	0.008033572	0.027472442
0.0	0.040808845	0.0117510725	0.013545261	0.022283453	0.029284872	0.023027511	0.012567777	0.00811025	0.008041575	0.027588237
0.0	0.080928266	0.021708647	0.031374443	0.07567126	0.040633895	0.04301976	0.0048217643	0.006213594	0.0124845775	0.026832437
0.0	0.77173114	0.067455925	0.10610334	0.4280048	0.23220459	0.19448979	0.013547885	0.008254455	0.034335684	0.4319173
0.0	0.07850872	0.017541552	0.025146695	0.11067348	0.0520321	0.043699387	0.005458143	0.0039152326	0.007538706	0.0356587
0.0	0.04263445	0.014302383	0.027746826	0.08462702	0.052607995	0.026338566	0.0048991414	0.0040247655	0.010830217	0.03209493
0.0	0.15192045	0.02142831	0.028162206	0.08370234	0.058550037	0.069571465	0.006455059	0.0064046434	0.011718275	0.088186435
0.0	0.14759955	0.021304606	0.027495746	0.08261129	0.05773106	0.068536684	0.006406996	0.006355733	0.01163647	0.08686485
0.0	0.14870635	0.021309318	0.027769098	0.08194129	0.057876073	0.068394646	0.0064124647	0.0063821315	0.011669883	0.086707674
0.0	0.0973142	0.012241696	0.029935917	0.08888271	0.057723556	0.0456795	0.005348862	0.0052408297	0.010363011	0.03225397
0.0	0.038134955	0.015145336	0.010613494	0.02016958	0.027861949	0.022278	0.009856402	0.009190654	0.008724002	0.029414613
0.0	0.07812024	0.018777497	0.03284496	0.066534184	0.06645444	0.041271664	0.0057643633	0.0052375123	0.009155181	0.032004457
0.0	0.60129684	0.5678723	0.54543316	0.5275776	0.63904995	0.46750912	0.6000859	0.5540736	0.5913226	0.6847632
0.0	0.5798	0.5843782	0.5717777	0.5782376	0.5763247	0.55646414	0.5547214	0.5757994	0.5743461	0.5713547
0.0	0.038551264	0.015658518	0.011835609	0.010865071	0.015790688	0.064173795	0.0118203815	0.008937955	0.0134645505	0.026273007
0.0	0.43284908	0.6706748	0.55678105	0.5969291	0.5171704	0.6660201	0.6150166	0.60723454	0.6428604	0.5876051
0.0	0.044959262	0.027130825	0.041530468	0.038933564	0.038461827	0.09631782	0.009321591	0.005985752	0.011637243	0.031047933
0.0	0.0762324	0.02523213	0.031095004	0.00020112014	0.064795025	0.07345239	0.005351554	0.0047067883	0.010998099	0.027242389
0.0	0.064724855	0.025089592	0.033816956	0.08597436	0.05835838	0.05854542	0.0059954007	0.0039785723	0.008523315	0.03316466
0.0	0.08145756	0.02539674	0.041187003	0.057192095	0.04618416	0.09221061	0.0068392185	0.0055885497	0.010942173	0.036408696
0.0	0.048549708	0.024155054	0.023194486	0.00028183783	0.051342685	0.050563138	0.0050769625	0.003887199	0.012505765	0.022868756
0.0	0.054185264	0.018926969	0.047883786	0.13285702	0.05724954	0.072594255	0.006189117	0.008784276	0.009366012	0.04703854
0.0	0.11688963	0.031872876	0.022649875	0.13077734	0.08547399	0.059825506	0.0071065687	0.004487298	0.014086045	0.041889865
0.0	0.14452255	0.016760325	0.031892017	0.12803248	0.08259136	0.071979426	0.0078116227	0.0032811984	0.010055136	0.030674016
0.0	0.06638475	0.019443361	0.035574887	0.14528954	0.065888695	0.05827572	0.011400499	0.0045594973	0.011175075	0.026014974
0.0	0.09344441	0.0137604205	0.030919407	0.097495474	0.061217595	0.058401562	0.0072514545	0.003985797	0.010175804	0.037834536
0.0	0.11693779	0.028627977	0.028848555	0.07844021	0.07864558	0.07264694	0.0052410713	0.006128262	0.012979058	0.031033628
0.0	0.06118913	0.015506829	0.028967638	0.097616814	0.06650076	0.05930717	0.006769139	0.006176911	0.011407563	0.020653935
0.0	0.14939287	0.027613124	0.038790584	0.10252135	0.042358167	0.05583365	0.008463551	0.005424694	0.010486706	0.07379529
0.0	0.13503233	0.016518638	0.034821678	0.07455621	0.068089075	0.0872487	0.006263545	0.005282469	0.011161004	0.048723888
0.0	0.8628418	0.099729784	0.09038199	0.0043059965	0.24444088	0.36236653	0.00018042135	1.2000398e-05	0.028108027	0.446243
0.0	0.086241804	0.020539593	0.02823862	0.0002684232	0.06609082	0.050119754	0.005617548	0.0045120623	0.008160686	0.03742467
0.0	0.06438178	0.009601219	0.013598668	0.038081337	0.03718429	0.032202303	0.010311176	0.00961115	0.019600539	0.028221864
0.0	0.62989306	0.5785129	0.58039427	0.75067323	0.6425645	0.5704952	0.53753585	0.5799503	0.63105226	0.66018367
0.0	0.8703537	0.5433286	0.73677593	0.7886433	0.7578756	0.57758	0.5862343	0.7595691	0.82673967	0.8395763
0.0	0.8703537	0.5433286	0.73677593	0.7886433	0.7578756	0.57758	0.5862343	0.7595691	0.82673967	0.8395763
0.0	0.6300191	0.66866916	0.6457322	0.6540185	0.5730379	0.671418	0.5825577	0.66040593	0.6289483	0.6721937
0.0	0.14946035	0.032606512	0.039495867	0.09448093	0.055523157	0.08579687	0.006676969	0.0049968027	0.015502769	0.035347443
0.0	0.8395928	0.6506822	0.70681787	0.78948706	0.71949303	0.61527884	0.80520916	0.5827178	0.7444173	0.880533
0.0	0.57971513	0.583102	0.5723599	0.57864904	0.5768524	0.5550143	0.55370796	0.5748413	0.5776922	0.56848955
0.0	0.5790702	0.5837068	0.57242644	0.5792303	0.5768972	0.5547883	0.5533156	0.5748463	0.5753603	0.5689712
0.0	0.043587428	0.020918231	0.030834137	0.1404206	0.062438518	0.07491588	0.005425816	0.0054645613	0.012528074	0.017101781
0.0	0.53644496	0.59335566	0.49769875	0.6724773	0.5798944	0.6086405	0.5574301	0.5546114	0.5870332	0.43460292
0.0	0.052691467	0.016674904	0.012015748	0.043092784	0.028015884	0.05229465	0.012239338	0.0114256665	0.008171843	0.015830265
0.0	0.03460919	0.013265578	0.013341402	0.025952607	0.023043934	0.02409292	0.010598668	0.009847006	0.012174384	0.04767644
0.0	0.05211441	0.013674672	0.013601534	0.024393126	0.014731243	0.031176494	0.011186151	0.0105600115	0.014775972	0.042702176
0.0	0.102417946	0.01703732	0.040926512	0.08174473	0.042258028	0.033506338	0.0062727556	0.00576955	0.018330995	0.039493605
0.0	0.70413285	0.4570391	0.5817337	0.5991494	0.5223294	0.46936905	0.59596956	0.544513	0.67283726	0.7282922
0.0	0.55976546	0.41984698	0.544189	0.5775155	0.5290617	0.61664516	0.57845277	0.5348844	0.55270135	0.60646963
0.0	0.5799679	0.58305484	0.57218724	0.5784169	0.5769475	0.55658686	0.5539393	0.57530797	0.57718694	0.5686444
0.0	0.069117144	0.013092239	0.013194362	0.02448102	0.021401474	0.037861686	0.011185834	0.018541245	0.010184227	0.029213512
0.0	0.56100273	0.554036	0.60224044	0.58981514	0.5403556	0.6006574	0.66096723	0.5394021	0.49718556	0.5666701
0.0	0.10446039	0.015379018	0.033162236	0.09252642	0.04553908	0.060033433	0.007155861	0.0086671235	0.006827426	0.026876127
0.0	0.052507307	0.016659265	0.011947046	0.04335772	0.027993927	0.052095953	0.012212445	0.011540105	0.008248719	0.015900047
0.0	0.106122606	0.01309291	0.037560333	0.103000216	0.09046458	0.09099573	0.007822989	0.004239141	0.009972058	0.016518127
0.0	0.10710794	0.025885448	0.04703681	0.1086277	0.06585083	0.05489209	0.0068893307	0.0044464227	0.010105591	0.019990439
0.0	0.020291878	0.011908417	0.012486071	0.027901731	0.026208363	0.04731286	0.009380118	0.011183403	0.009265203	0.038933862
0.0	0.101659514	0.023959024	0.0465252	0.1110282	0.048382603	0.057046745	0.008468723	0.0038276261	0.008478891	0.02210195
0.0	0.20089349	0.02851387	0.04092529	0.096045114	0.04177222	0.089483485	0.008234813	0.0042812973	0.0080674235	0.025106572
0.0	0.86888146	0.11701875	0.07916789	0.49779603	0.2822327	0.24935295	0.027561374	0.0067001744	0.047208954	0.45112377
0.0	0.105780534	0.020334186	0.03305569	0.07290411	0.056063253	0.046856187	0.0070320503	0.007045077	0.007811386	0.025907347
0.0	0.08409376	0.01883366	0.010538165	0.10701879	0.061841656	0.05632269	0.008766959	0.004464301	0.013019902	0.027641745
0.0	0.084151365	0.0188129	0.010551978	0.10742321	0.061840788	0.056249153	0.008752641	0.0044611655	0.013011571	0.027628189
0.0	0.050726958	0.017110223	0.016222144	0.033943854	0.016641606	0.06810682	0.010345812	0.009180061	0.014928493	0.02252089
0.0	0.68303007	0.45053115	0.59388393	0.6918765	0.59585345	0.4876764	0.65721714	0.5595401	0.6040524	0.61945
0.0	0.5436707	0.5841592	0.58755004	0.70048857	0.4136273	0.55104864	0.6495902	0.6032187	0.7000427	0.6045245
0.0	0.6854686	0.58789754	0.63675374	0.62861854	0.5294162	0.58920634	0.55251193	0.6340473	0.5210455	0.62657994
0.0	0.100727625	0.019339785	0.024648165	0.07252403	0.054413877	0.060790215	0.005715736	0.0037421037	0.0140855815	0.032565355
0.0	0.11495833	0.024061702	0.03031289	0.07854697	0.04364596	0.06414196	0.0077022775	0.0063381135	0.010157842	0.016372718
0.0	0.5822487	0.5843455	0.5727891	0.5783171	0.5749118	0.55705214	0.55418307	0.57498795	0.574072	0.5721248
0.0	0.58214086	0.58359534	0.57285166	0.57802135	0.5746375	0.55637354	0.55401516	0.5750603	0.5740144	0.5714123
0.0	0.03370611	0.015487696	0.010748078	0.029944316	0.03535375	0.051754184	0.0065769823	0.007683931	0.0059143086	0.032142572
0.0	0.00027470023	0.020053891	0.030210325	0.08428153	0.06417765	0.00027960973	0.0049980073	7.885254e-06	0.013354281	0.04470518
0.0	0.075044245	0.013043023	0.032009702	0.08453932	0.00016163947	0.05906934	0.005114486	0.0045005046	0.008235798	0.02021868
0.0	0.00046984703	0.020329067	0.049464524	0.13042535	0.06544751	0.00027798617	0.0037845732	7.268558e-06	0.01178997	0.026360277
0.0	0.045096252	0.018192852	0.026334835	0.100655995	0.055078056	0.07716964	8.53609e-05	6.73161e-06	0.008091269	0.01943709
0.0	0.60915536	0.59731567	0.5039144	0.56506366	0.5818468	0.38211897	0.51078945	0.5632468	0.4820651	0.65257144
0.0	0.87205577	0.10016949	0.118262194	0.4959603	0.26129407	0.24881463	0.021173237	0.007845171	0.024375044	0.0018231433
0.0	0.9137316	0.10862166	0.09658018	0.005763623	0.2639676	0.33529046	0.018237475	0.010515533	0.044409603	0.4787393
0.0	0.0850994	0.02597687	0.026165988	0.0640365	0.050619658	0.05691865	0.005136625	0.005527713	0.008209391	7.823545e-05
0.0	0.08120966	0.015437253	0.027769845	0.00033529417	0.00014797189	0.06384905	0.0054019685	0.004482523	0.0125222355	0.037384365
0.0	0.5796154	0.5830707	0.5733712	0.57901335	0.5772223	0.5577989	0.55364144	0.5748504	0.5770318	0.5689375
0.0	0.5804151	0.584092	0.5735765	0.5794598	0.5773437	0.556968	0.553704	0.5746912	0.5764718	0.5709437
0.0	0.00016587912	0.00072671013	0.011021838	0.05577787	0.016255928	0.029708903	0.008594102	0.010849073	0.01336142	0.038518835
0.0	0.0024631768	0.57240134	0.55029505	0.67552245	0.5171322	0.4889183	0.5737418	0.61453956	0.5874047	0.62015
0.0	0.00035172366	0.0011686444	0.03251566	0.19261172	0.03999012	0.04344464	0.0053124772	0.004879699	0.011288638	0.028605662
0.0	0.5810238	0.58432573	0.573161	0.5794488	0.576627	0.5570295	0.5535943	0.5749166	0.5772294	0.5709057
0.0	0.03819981	0.012864306	0.0069033243	0.020019494	6.364819e-05	0.036979973	0.008874051	0.007802765	0.007894703	0.038851578
0.0	0.24278614	0.016534727	0.019442638	0.060428683	0.00020147234	0.08728495	0.0056134555	0.0041995253	0.009773132	7.8316516e-05
0.0	0.85338384	0.5445279	0.41866374	0.55129606	0.0037089544	0.59554595	0.59408474	0.57797146	0.5720563	0.0027270243
0.0	0.5797804	0.5837784	0.5730578	0.57930714	0.576728	0.5554383	0.5531292	0.57480234	0.5756392	0.57053274
0.0	0.080525525	0.021733258	0.06604444	0.054755837	0.08341614	0.05322128	0.006432645	0.0064032446	0.015179743	0.03773609
0.0	0.58089745	0.5843386	0.5724147	0.5788045	0.5769579	0.55675185	0.5542449	0.57521117	0.5769832	0.5710909
0.0	0.052351005	0.01476645	0.0114297075	0.024360057	0.026394315	0.048330672	0.009694279	0.009837293	0.006679664	0.041430146
0.0	0.6499542	0.56686574	0.60114783	0.552753	0.68246824	0.5488837	0.6004134	0.5566417	0.52313375	0.51484376
0.0	0.12628599	0.017831419	0.036185723	0.061696142	0.072968155	0.063281834	0.006359794	0.0048988205	0.0070532174	0.029285442
0.0	0.18651323	0.018800706	0.03779465	0.12983078	0.0577969	0.032472327	0.007915667	0.006063275	0.010196578	0.04272364
0.0	0.6272062	0.5068852	0.5423815	0.64189154	0.6317664	0.51187235	0.5820792	0.6261301	0.6055562	0.700172
0.0	0.05592991	0.014390788	0.014344006	0.042141	0.020836275	0.000115489274	0.010226618	0.0066985786	0.013389599	0.028456975
0.0	0.12364509	0.01731957	0.038041547	0.1101932	0.056691263	0.0002505336	0.005893088	0.0033148981	0.012033604	0.022821981
0.0	0.08368799	0.034929704	0.022161571	0.10852358	0.04106651	0.05071436	0.0076365666	0.0047162315	0.0076332684	0.03710912
0.0	0.12437252	0.017802812	0.01715572	0.08597154	0.059283353	0.05279065	0.005524044	0.0043708673	0.015258678	0.035178963
0.0	0.800507	0.101127736	0.09948946	0.41708556	0.2624445	0.3318181	0.021171112	0.009859278	0.038533002	0.3953693
0.0	0.06095469	0.027628575	0.026968753	0.07164909	0.038421463	0.049262922	0.008598122	0.0051168473	0.007947057	0.052695308
0.0	0.031286545	0.029193891	0.016847553	0.03765255	0.032327257	0.06161237	0.008810776	0.0124860015	0.008722056	0.03010762
0.0	0.06172143	0.020494986	0.024392817	0.07989828	0.05648758	0.05447753	0.0081762085	0.0046461923	0.010495537	0.052421983
0.0	0.2016812	0.030408427	0.030021185	0.079888046	0.053811308	0.048795406	0.0057949033	0.0045052953	0.009751195	0.03583523
0.0	0.07449304	0.020934049	0.036303934	0.09229483	0.075235024	0.046843156	0.0068409294	0.0037185592	0.011240045	0.048062745
0.0	0.13091509	0.023064163	0.025865534	0.09703907	0.047894713	0.038259726	0.00447672	0.0059070913	0.013101386	0.03253169
0.0	0.056259062	0.017088449	0.019165419	0.07960822	0.07225168	0.05597622	0.010384433	0.0043426873	0.010373991	0.048281964
0.0	0.18078597	0.026086632	0.028252538	0.1175407	0.04124327	0.06188832	0.0068356376	0.00498616	0.008728815	0.030030908
0.0	0.08970136	0.01801588	0.03760855	0.057958692	0.05537548	0.07128835	0.007133553	0.0058005136	0.009852586	0.028752012
0.0	0.07405355	0.014140571	0.033408668	0.13275346	0.06377818	0.14786687	0.0066726943	0.004016274	0.012156849	0.02339824
0.0	0.15492864	0.02222309	0.023930566	0.10536056	0.058416497	0.07275337	0.007203855	0.004351628	0.0059611793	0.039067857
0.0	0.09456253	0.022623895	0.023696193	0.07730347	0.05154053	0.051075697	0.006497845	0.0073626954	0.010501656	0.025185045
0.0	0.13709375	0.02140221	0.061920714	0.108166926	0.05180789	0.068355285	0.008265838	0.004969231	0.0060838424	0.04607444
0.0	0.11717677	0.014546129	0.028241776	0.092238076	0.041940793	0.0779798	0.008024521	0.006318644	0.009227527	0.03113074
0.0	0.036974303	0.010876391	0.012215581	0.037313584	0.020682517	0.0539993	0.01348498	0.011255382	0.009254275	0.027080841
0.0	0.5437711	0.57411826	0.53847003	0.57672465	0.597755	0.625175	0.6359483	0.5977072	0.60741204	0.6365319
0.0	0.5764166	0.60309875	0.6145603	0.4846308	0.60595953	0.53175193	0.48244062	0.61834645	0.5671695	0.53077364
0.0	0.031301934	0.01436544	0.014023372	0.030750548	0.02011156	0.06988003	0.0064922394	0.008500304	0.008544004	0.04670197
0.0	0.020485325	0.01806681	0.013866856	0.024187783	0.023216754	0.023954185	0.011137446	0.009152132	0.011039087	0.038532853
0.0	0.020502105	0.018092036	0.013836198	0.024126565	0.023291312	0.023894846	0.011148775	0.009141207	0.011023719	0.038588416
0.0	0.020434361	0.018107561	0.013741713	0.02408921	0.023201663	0.024027005	0.011154549	0.009161498	0.011003577	0.038621493
0.0	0.02044746	0.018092943	0.013786875	0.024068018	0.023159329	0.024070343	0.011099259	0.0091550555	0.011009187	0.038575687
0.0	0.04242795	0.019211255	0.012673616	0.03795499	0.029365905	0.03513859	0.0086953975	0.010229756	0.01506974	0.05803017
0.0	0.042357102	0.01920829	0.01265726	0.037914217	0.029309442	0.035121538	0.008664756	0.010189554	0.015114947	0.058132652
0.0	0.042358622	0.01919849	0.012656986	0.03792968	0.02936152	0.035384133	0.008682744	0.010204469	0.01511482	0.058275435
0.0	0.042305876	0.019231973	0.012656879	0.03778494	0.029404404	0.035167117	0.008667854	0.010215311	0.015038688	0.05807301
0.0	0.0350344	0.020304732	0.0098945545	0.02884267	0.024309987	0.028372783	0.011634962	0.008077098	0.010572364	0.043311343
0.0	0.035132915	0.020324823	0.0098694675	0.028873675	0.024303293	0.028376266	0.011613049	0.008083607	0.010606197	0.04320098
0.0	0.034916468	0.020321365	0.009854871	0.028877618	0.024301754	0.028562967	0.011648964	0.008068652	0.010601439	0.0433307
0.0	0.035090726	0.020291362	0.009892387	0.028919712	0.024260148	0.028577795	0.01157782	0.008064554	0.010523851	0.043296773
0.0	0.037740916	0.02150031	0.005888006	0.03093432	0.020934291	0.020254226	0.012530475	0.008936932	0.01033971	0.027625365
0.0	0.6078702	0.40148267	0.6082665	0.45615527	0.66412455	0.5492887	0.40103287	0.51826316	0.19578415	0.5064758
0.0	0.0002545165	0.00018747788	5.474343e-05	0.00010236562	0.015672546	0.042085923	4.533185e-05	1.9384841e-05	1.553702e-05	0.026707731
0.0	0.57812613	0.5847468	0.57163143	0.5793594	0.57867163	0.55690354	0.55466086	0.5743912	0.57613677	0.5704339
0.0	0.0001403884	0.00011905072	2.7084898e-05	0.00031985977	0.02582237	0.0621062	2.3756862e-05	7.9738e-05	7.719158e-05	0.028310623
0.0	0.49362278	0.28655183	0.34947804	0.54199535	0.49828193	0.5163819	0.4030601	0.29838863	0.47002777	0.6946158
0.0	0.5808917	0.58384013	0.5709195	0.5806734	0.5770029	0.5559446	0.5546861	0.5743566	0.57568526	0.5705067
0.0	8.908203e-05	0.00058834936	8.428104e-06	7.0463335e-05	0.02215657	0.066623464	0.00015105144	2.2835879e-05	6.157481e-05	0.09368428
0.0	0.4516828	0.2683284	0.57496464	0.3562119	0.55504733	0.5911908	0.15370391	0.27251104	0.2969882	0.6454114
0.0	0.5631837	0.43570793	0.5713161	0.59135854	0.5001607	0.6440935	0.19807631	0.20677136	0.22567214	0.6796063
0.0	0.00028693696	0.00033119906	6.0900093e-05	0.00080275995	0.033898674	0.07857914	9.49064e-06	6.4176297e-06	1.42609615e-05	0.043571964
0.0	0.58071196	0.5835888	0.57305187	0.57750076	0.5765435	0.5561978	0.55459166	0.57548046	0.57413244	0.5715801
0.0	7.615402e-05	0.000102275175	1.6773585e-05	0.00011596776	5.562705e-05	0.00019362426	7.7256824e-05	2.2929584e-05	1.4111738e-05	0.00021196376
0.0	0.52927774	0.32323623	0.46589008	0.4959721	0.38088876	0.5657639	0.44352973	0.52805084	0.5494682	0.5574798
0.0	0.0004827653	9.796096e-05	1.611405e-05	0.00015671419	9.178788e-05	0.00022915227	0.00013533005	7.4092236e-06	6.6538116e-05	0.00026857015
0.0	0.00020037233	0.00010941203	8.672424e-06	5.588972e-05	4.1433945e-05	0.00015535345	0.0002734457	2.75724e-05	6.46669e-05	0.00022388315
0.0	0.00012760918	0.00051100843	3.6261037e-05	0.00014657545	5.3304095e-05	0.00021661095	2.7941256e-05	3.0516894e-05	0.000115645096	5.5938563e-05
0.0	0.5793565	0.5842344	0.57219386	0.5795282	0.5770925	0.5576567	0.5533014	0.5737412	0.5750487	0.5715266
0.0	0.00012714787	0.00051065546	3.6238256e-05	0.00014686085	5.3306027e-05	0.00021629603	2.7831506e-05	3.042011e-05	0.00011517056	5.5779292e-05
0.0	0.00044392818	0.00050788	3.5616253e-05	0.0003942844	0.00011388725	0.00036303696	8.251788e-06	7.4571226e-06	3.4023586e-05	8.194815e-05
0.0	0.00031815664	0.0001597973	6.6260145e-05	0.00038373162	0.0003534684	0.0003199769	9.903319e-06	6.331857e-06	5.0537325e-05	0.00011642104
0.0	0.01187237	0.016068688	0.012309572	0.034436967	0.025080722	0.06820104	0.01535177	0.011577461	0.011456834	0.02341447
0.0	0.5788279	0.5842358	0.5723262	0.5796876	0.5768561	0.5580524	0.553374	0.57479954	0.5760706	0.57109207
0.0	0.5775623	0.5839104	0.5713338	0.5803159	0.57641095	0.55702007	0.55301005	0.5750412	0.5763267	0.57133764
0.0	0.5791521	0.5840972	0.572145	0.57934874	0.5765719	0.5573943	0.55309653	0.5747362	0.5758702	0.57108706
0.0	0.57864785	0.5840437	0.5712085	0.58043826	0.576468	0.55665207	0.5531264	0.57500416	0.57621855	0.5717812
0.0	0.00016358196	0.000115585564	3.9913746e-05	0.00015761741	6.0965816e-05	0.00046451538	4.466369e-05	0.00026542155	1.4403053e-05	0.0002168883
0.0	0.00091715006	0.00019655093	0.00016211226	0.0013968345	0.0003383592	0.0010815123	9.860816e-06	7.0533056e-06	1.5542311e-05	0.00016098868
0.0	0.82865745	0.2532491	0.5656018	0.6803149	0.5798441	0.5781328	0.46985605	0.15822835	0.26024616	0.63709337
0.0	0.00010626772	0.000174445	3.1308766e-05	0.00018865654	4.533989e-05	0.0001840557	1.8384346e-05	2.2380838e-05	8.68486e-05	0.00021306664
0.0	0.00021020092	0.00015056052	3.9761784e-05	0.00060068094	0.00014053987	0.00040915734	5.6416193e-06	4.705696e-06	6.5694774e-05	0.00010649546
0.0	0.00035415465	0.00055175717	1.2734597e-05	0.0003369896	0.00018605786	0.00087749254	6.957928e-05	4.8366355e-06	0.00011212584	0.000166734
0.0	0.00017568225	7.468402e-05	3.3232e-05	0.0006830244	0.00048688153	0.0004975674	9.317916e-05	6.722705e-06	1.0267567e-05	8.769253e-05
0.0	0.00031728216	0.00010746734	1.4097199e-05	0.00047818056	0.0003933738	0.0006330024	6.38323e-05	3.291179e-05	6.4388274e-05	0.00020048222
0.0	0.5790491	0.5846026	0.57139504	0.58147943	0.5785033	0.5565989	0.5536281	0.5761997	0.57638097	0.57030004
0.0	0.5795572	0.58359236	0.57408947	0.58001274	0.57777137	0.5577659	0.55420995	0.57678306	0.5754992	0.5703816
0.0	0.5793063	0.58494365	0.57349867	0.58019406	0.5796809	0.55477554	0.5545271	0.57460684	0.5760034	0.56958324
0.0	0.58024013	0.58495396	0.57310015	0.581012	0.578997	0.55717576	0.5550588	0.5767583	0.57609123	0.5724582
0.0	0.00024600406	0.00020307717	0.02291759	0.00033646697	0.00020477189	0.00031406467	1.23603495e-05	3.6179346e-05	3.8492795e-05	0.00011343896
0.0	0.00032494942	0.00018069388	0.00028280038	0.00044649918	0.00027808108	0.00052481814	6.5711724e-06	2.1825736e-05	5.066887e-05	0.00011763742
0.0	0.0021634335	0.4508519	0.34723487	0.2916186	0.54479647	0.6219796	0.34360355	0.55353713	0.41949707	0.6041212
0.0	0.59079003	0.5879258	0.575485	0.5858311	0.5828364	0.56461877	0.5621474	0.578919	0.58269185	0.5835664
0.0	0.5602758	0.5931128	0.5595819	0.5546209	0.5748881	0.3818202	0.5488421	0.12588939	0.43020028	0.0012402436
0.0	0.5088043	0.2193067	0.54267573	0.57550853	0.5765074	0.5613951	0.55480146	0.26039436	0.4331539	0.5648797
0.0	5.969293e-05	0.00012121192	0.009671865	4.6489244e-05	0.0001203167	0.0001291281	0.00014546158	2.2893184e-05	1.5466416e-05	0.00014964222
0.0	0.57541823	0.61409646	0.5455601	0.002531281	0.26263326	0.5872458	0.4278251	0.56885165	0.45354363	0.7131025
0.0	5.4227017e-05	0.0005232138	0.013518654	4.873224e-05	0.00015853521	0.0004094562	0.00015763064	2.2992297e-05	1.4423999e-05	0.00032292225
0.0	0.57644415	0.5839921	0.5722451	0.57917833	0.5767977	0.55675113	0.5532851	0.5750227	0.57667243	0.5709313
0.0	0.5776541	0.58383447	0.5721589	0.5798042	0.5765811	0.5570603	0.5532797	0.5749561	0.5758132	0.5720999
0.0	0.00024118037	0.016150903	0.02476759	0.120433204	0.054344803	0.0004947678	0.005269628	4.5420747e-06	0.016865734	4.5570283e-05
0.0	0.5756984	0.50264305	0.57840216	0.5574264	0.60432684	0.4491562	0.5629184	0.5710244	0.6307854	0.44653422
0.0	0.5558071	0.6084514	0.5084757	0.55923104	0.4867086	0.6869564	0.60418147	0.6558902	0.5724859	0.22040854
0.0	0.5558071	0.6084514	0.5084757	0.55923104	0.4867086	0.6869564	0.60418147	0.6558902	0.5724859	0.22040854
0.0	5.9576178e-05	0.015969219	0.019608809	0.020376824	0.035126943	0.00053119694	0.013136815	0.009399793	0.010938292	7.116876e-05
0.0	5.9576178e-05	0.015969219	0.019608809	0.020376824	0.035126943	0.00053119694	0.013136815	0.009399793	0.010938292	7.116876e-05
0.0	0.00026956727	0.019039808	0.032824807	0.10768763	0.058248863	0.0014157722	0.007681074	0.004178173	0.012375385	0.030886939
0.0	0.58308727	0.6014424	0.5706724	0.6317211	0.56126326	0.727559	0.50542164	0.5678769	0.0012158192	0.70474887
0.0	0.58308727	0.6014424	0.5706724	0.6317211	0.56126326	0.727559	0.50542164	0.5678769	0.0012158192	0.70474887
0.0	0.0001238705	0.014688313	0.010488205	0.028802909	0.022340761	0.0008121275	0.010238729	0.0073096184	0.0120413955	0.03613214
0.0	0.0001238705	0.014688313	0.010488205	0.028802909	0.022340761	0.0008121275	0.010238729	0.0073096184	0.0120413955	0.03613214
0.0	0.5762978	0.58370906	0.5719702	0.57876456	0.57648546	0.5564022	0.553014	0.5749009	0.5764616	0.57092005
0.0	0.57873017	0.5838198	0.57209206	0.5799604	0.5766107	0.55665135	0.5531544	0.57494456	0.5754705	0.5717996
0.0	0.00013787756	0.0001048086	2.9982964e-05	0.00013323502	0.0001158906	0.00017945985	2.210867e-05	2.4840101e-05	1.6944992e-05	0.00023244334
0.0	0.5830894	0.58544976	0.5762357	0.58188665	0.57747906	0.55655116	0.5550267	0.577333	0.57789785	0.5756197
0.0	0.8952288	0.06602125	0.09372166	0.44717482	0.14256842	0.34352523	0.017285492	0.009803742	0.038271166	0.6627589
0.0	0.8179393	0.07950221	0.06282213	0.31176543	0.20173225	0.508448	0.008018455	0.0124949	0.049909618	0.53881085
0.0	0.91033334	0.10758716	0.05415884	0.40134504	0.19371003	0.52710783	0.014606484	0.009695136	0.0387505	0.54472876
0.0	0.8023112	0.08389326	0.05979444	0.36680946	0.23277584	0.40330702	0.013939262	0.012376998	0.033652455	0.52434736
0.0	0.92180926	0.10213155	0.06255239	0.33852983	0.15967482	0.5764789	0.01573115	0.014482874	0.02685211	0.46048644
0.0	0.8537358	0.09665684	0.05042996	0.41151467	0.21189082	0.4412703	0.017832845	0.009523695	0.02654344	0.6900037
0.0	0.8545686	0.07532649	0.07914676	0.3651675	0.12522918	0.53919107	0.018500064	0.008815091	0.03555751	0.66623694
0.0	0.85107195	0.09752256	0.095598646	0.38474736	0.20810384	0.41237345	0.029412402	0.011267715	0.023590045	0.5961595
0.0	0.03743603	0.020167384	0.015680155	0.024974206	0.018297495	0.06332823	0.010490794	0.0073748683	0.014438432	0.02639315
0.0	0.050921008	0.013503432	0.015056121	0.019370286	0.028679369	0.051533874	0.014782574	0.009633634	0.009254721	0.06034207
0.0	0.05087784	0.013505822	0.014906189	0.019414347	0.028601442	0.051421516	0.014779455	0.009590393	0.009269239	0.059731916
0.0	0.5803883	0.5835465	0.57368183	0.5808797	0.57789975	0.55784523	0.553734	0.57633895	0.576436	0.5717349
0.0	0.040864278	0.012220024	0.017772323	0.031977743	0.03524923	0.046383936	0.01846674	0.011442348	0.013265995	0.040108655
0.0	0.023371227	0.013159868	0.015951516	0.033364065	0.014659315	0.059642825	0.020707205	0.0074176225	0.009637994	0.02443077
0.0	0.09953783	0.012265318	0.00913278	0.023121877	0.024274781	0.013304432	0.011501739	0.008163589	0.015344161	0.028053185
0.0	0.099728286	0.012265248	0.009133385	0.023142835	0.024264101	0.013305276	0.011533454	0.008203429	0.015382044	0.02806403
0.0	0.05046294	0.021010898	0.040013295	0.13981959	0.064810924	0.10611186	0.005711299	0.006002156	0.013716739	0.021866636
0.0	0.64325017	0.5606866	0.4818871	0.7201956	0.61720335	0.5897736	0.5718019	0.5425134	0.6577568	0.60656565
0.0	0.23773153	0.010216491	0.027263962	0.06008017	0.06886853	0.026663845	0.008483848	0.003044823	0.003193679	0.04094364
0.0	0.19430839	0.017858036	0.037201896	0.09247715	0.05306845	0.024132999	0.008593517	0.004545758	0.013074648	0.035423916
0.0	0.7342947	0.63370967	0.59913427	0.64553475	0.5800194	0.5125476	0.54015994	0.43145204	0.655431	0.65235776
0.0	0.10495416	0.01326358	0.031081628	0.00032337575	0.05311729	0.09810259	0.007252351	0.00082043966	0.010885028	0.02359881
0.0	0.047883842	0.02647651	0.012708012	0.10719272	0.063532	0.04377229	0.006490446	0.0074839382	0.029201744	0.054938328
0.0	0.06589139	0.022167094	0.035256855	0.103298634	0.04947365	0.090377495	0.0068148864	0.004757349	0.008814966	0.02577994
0.0	0.1688299	0.01558748	0.024423767	0.0675776	0.038350593	0.06043626	0.012257868	0.0074436897	0.013873169	0.04854199
0.0	0.03880175	0.03504649	0.01705968	0.10942507	0.058177758	0.035015292	0.006686938	0.008214731	0.01315015	0.04520806
0.0	0.11801989	0.024879517	0.043569084	0.08588084	0.06394749	0.040693697	0.008087997	0.004810734	0.009883055	0.023123406
0.0	0.06340477	0.01927468	0.052871898	0.07011049	0.06366914	0.07255231	0.007078007	0.005645628	0.0073548798	0.034200147
0.0	0.12509593	0.02084233	0.0547261	0.07778223	0.06852613	0.07874143	0.0074998476	0.0033489717	0.008646348	0.021417134
0.0	0.023121515	0.020017931	0.039684545	0.087145865	0.057759855	0.080166824	0.0074363193	0.005755688	0.0082578445	0.042406067
0.0	0.66402763	0.5501221	0.5042945	0.63147247	0.47958657	0.5349801	0.5631448	0.5698954	0.5753669	0.5560031
0.0	0.5804191	0.58344555	0.57079726	0.580104	0.57771677	0.5557562	0.5546221	0.5742836	0.57528657	0.5714065
0.0	0.036319192	0.012381382	0.011686911	0.027742827	0.027880788	0.048190065	0.012097119	0.0078637125	0.010123562	0.030788066
0.0	0.061179873	0.020265622	0.040850583	0.06838818	0.040080104	0.04541774	0.009021017	0.004803166	0.008992578	0.03034672
0.0	0.5804605	0.58367723	0.5731414	0.57817435	0.57593155	0.55700266	0.5543673	0.5753815	0.5737756	0.5724561
0.0	0.057354797	0.021039477	0.038691495	0.08470268	0.05703321	0.07467042	0.007477045	0.0049464107	0.00797185	0.025936821
0.0	0.016836947	0.0158633	0.011150789	0.02029833	0.02269569	0.042677484	0.010845487	0.00991339	0.0060173674	0.02835774
0.0	0.041745022	0.025680225	0.034763373	0.0768655	0.059695333	0.079388715	0.009573306	0.0048007206	0.009705516	0.04936643
0.0	0.50969166	0.6467049	0.6506503	0.6498532	0.56300765	0.5716477	0.6539311	0.5897423	0.45121506	0.6815683
0.0	0.0404319	0.025598317	0.03436474	0.075795345	0.058879934	0.07788827	0.0094586015	0.0047715614	0.009587069	0.049079802
0.0	0.58017594	0.5838605	0.5712214	0.5804015	0.57619804	0.55586237	0.5534166	0.57418185	0.5755144	0.57120454
0.0	0.15580834	0.01902309	0.0062115863	0.033298537	0.012986402	0.026116626	0.011251355	0.009460406	0.017561443	0.027330097
0.0	0.33117396	0.018720346	0.018880986	0.112644196	0.034615286	0.047103863	0.007281146	0.004423848	0.011888033	0.028864397
0.0	0.5808152	0.58424026	0.5728723	0.5778901	0.57565635	0.5562214	0.5528025	0.57522017	0.574042	0.5718491
0.0	0.056934103	0.020726755	0.038629584	0.08412212	0.056890722	0.07366844	0.0074136383	0.004929857	0.007883044	0.025175203
0.0	0.16929099	0.025313718	0.025252441	0.07880219	0.034916952	0.091870815	0.0059423815	0.0058223	0.009227671	0.0340628
0.0	0.6804795	0.5988843	0.47244665	0.5166261	0.38026187	0.5000364	0.5220833	0.57815415	0.585918	0.6036063
0.0	0.16719109	0.024960054	0.024961919	0.07772721	0.034510598	0.089659736	0.0058727395	0.005732409	0.009062036	0.033553295
0.0	0.16960251	0.022607327	0.027349576	0.10345653	0.03841671	0.05719064	0.005627471	0.0038777073	0.023979103	0.030320464
0.0	0.1637286	0.01953311	0.028562691	0.05667637	0.035770576	0.048121687	0.0071374956	0.007369313	0.013379429	0.04014721
0.0	0.5781115	0.5843325	0.5725674	0.5798995	0.57791036	0.55826336	0.5545255	0.57574075	0.5758789	0.57247657
0.0	0.5791605	0.5829535	0.5725697	0.58084923	0.57828546	0.5568946	0.55550474	0.5753488	0.57679963	0.5726886
0.0	0.19124168	0.02924542	0.01928756	0.07719416	0.038228534	0.068848155	0.005844478	0.0022078406	0.0139829945	0.03152647
0.0	9.565761e-05	0.00044845667	0.022467978	0.10846699	0.00013318943	0.00027353383	0.0060985507	4.249434e-05	7.4253265e-05	4.8763013e-05
0.0	9.565761e-05	0.00044845667	0.022467978	0.10846699	0.00013318943	0.00027353383	0.0060985507	4.249434e-05	7.4253265e-05	4.8763013e-05
0.0	9.565761e-05	0.00044845667	0.022467978	0.10846699	0.00013318943	0.00027353383	0.0060985507	4.249434e-05	7.4253265e-05	4.8763013e-05
0.0	0.11415566	0.0166471	0.012041719	0.02774293	0.029200943	0.041207574	0.012491799	0.017726673	0.011886403	0.06487485
0.0	0.7259851	0.5679025	0.50806624	0.62138546	0.6491795	0.47973606	0.6257278	0.6531267	0.5627576	0.56247365
0.0	0.1053045	0.014539767	0.012651826	0.029809548	0.034086213	0.05027441	0.011807862	0.010580528	0.009799091	0.02307275
0.0	0.62118685	0.5228338	0.5204451	0.6549447	0.5275326	0.50023454	0.6172792	0.6637716	0.63078266	0.5643287
0.0	0.5800383	0.583579	0.571651	0.5795159	0.57792467	0.55655426	0.55402225	0.5746928	0.57543683	0.5713054
0.0	0.16053548	0.01643734	0.012004975	0.014772342	0.024633873	0.032569364	0.0075069778	0.010281157	0.00946017	0.028014466
0.0	0.75383425	0.5049501	0.55881876	0.56134003	0.62828034	0.64220417	0.6276418	0.6092233	0.49768642	0.6112488
0.0	0.038957078	0.018603511	0.018117752	0.08091626	0.06522652	0.04393978	0.008084995	0.0048227115	0.016603272	0.052995604
0.0	0.6077299	0.51091033	0.5520723	0.64232105	0.4060511	0.5605599	0.5618854	0.60537165	0.5345002	0.7575638
0.0	0.1206096	0.022702008	0.027979633	0.070902914	0.0945332	0.075327314	0.005357974	0.0057697687	0.01143335	0.03998084
0.0	0.15671207	0.017835544	0.02420774	0.12890482	0.00034278622	0.044346925	0.010616698	0.004275778	0.010236768	0.03343939
0.0	0.09136548	0.02358014	0.029880706	0.13741003	0.00035155154	0.053924996	0.007352217	0.007952024	0.009314477	0.058330428
0.0	0.11995053	0.030336155	0.041122127	0.092035875	0.05917715	0.064024396	0.0072965547	0.0056973216	0.012267866	0.06562875
0.0	0.037378762	0.019144038	0.034239855	0.08333546	0.0003453072	0.07246438	0.0060700267	0.004406566	0.007938749	0.026858948
0.0	0.41283888	0.5944586	0.62896544	0.5235454	0.00529835	0.6188649	0.44880715	0.6044169	0.5674747	0.5559364
0.0	0.09709673	0.0009723688	0.030033179	0.061835006	0.06531598	0.049544916	0.00012944345	0.004798065	0.008604656	0.027868519
0.0	0.15514524	0.011413502	0.011476693	0.029946795	0.01904652	0.00019528402	0.008362846	0.009891593	0.011301274	0.00019410264
0.0	0.57909983	0.58439505	0.57379687	0.5795287	0.5768007	0.55750537	0.55153364	0.5755264	0.57577676	0.57093996
0.0	0.83183163	0.68115246	0.50836295	0.61275595	0.62489253	0.5397041	0.6300743	0.56731504	0.5622472	0.566218
0.0	0.123841174	0.016436903	0.011262467	0.026461935	0.023736384	0.06254429	0.012651726	0.014025344	0.011713962	0.015657842
0.0	0.22424838	0.024303885	0.027026668	0.0003396544	0.066875204	0.03256968	0.00012080806	0.0043327566	0.0118194735	0.036847807
0.0	0.7470425	0.56287783	0.5625143	0.6107252	0.57570004	0.5861661	0.5672302	0.4723421	0.5865688	0.55481505
0.0	0.58010375	0.5846482	0.57299465	0.5800758	0.5770965	0.5573725	0.55310243	0.5752359	0.57534456	0.5719477
0.0	0.08971067	0.020008804	0.007005368	0.023098052	0.027088653	0.016844092	0.000252142	0.012204309	0.011920525	0.040432096
0.0	0.58120304	0.5844613	0.57314837	0.5805289	0.5773551	0.5566187	0.5531304	0.5764407	0.574868	0.57257706
0.0	0.054594588	0.10810268	0.09942475	0.45998842	0.30457234	0.0028723571	0.023540793	0.008490524	0.046601616	0.6139045
0.0	0.02954121	0.011482287	0.012325427	0.020034887	0.04095252	0.049538247	0.0086796945	0.012906779	0.01639092	0.037047118
0.0	0.5906653	0.47129172	0.53750837	0.60532385	0.5255117	0.6657875	0.6035659	0.5775956	0.6764299	0.67352366
0.0	0.21620631	0.0289792	0.04933171	0.10322457	0.046997648	0.046301942	0.005508224	1.8398412e-05	0.008410715	0.032685433
0.0	0.7400263	0.5896734	0.0022178635	0.64413273	0.4398351	0.6271007	0.5584359	0.6416187	0.5815114	0.59305924
0.0	0.1728453	0.011757032	0.02643144	0.071455464	0.04578047	0.04658538	0.0047711744	1.693278e-05	0.018185223	0.031447083
0.0	0.6043212	0.54642594	0.5524598	0.61522126	0.57368326	0.4789336	0.5800117	0.58926183	0.7301963	0.017301628
0.0	0.6633357	0.49102613	0.5960578	0.6306759	0.588405	0.5643894	0.5216802	0.590875	0.5893609	0.62919664
0.0	0.03400901	0.022362314	0.010570135	0.037463732	0.014091496	0.042550422	0.011816021	0.007649945	0.008775101	0.034223136
0.0	0.20222251	0.020422105	0.03743222	0.10995309	0.055756968	0.11643933	0.006212831	0.0027785245	0.015563814	0.025766686
0.0	0.927071	0.080173045	0.028320242	0.20583	0.16159774	0.81654805	0.051480714	0.032074798	0.046007797	0.9027928
0.0	0.10047659	0.017274084	0.03747454	0.06485774	0.05634211	0.062837936	0.005434943	0.0052338117	0.008198899	0.040066484
0.0	0.5741263	0.598876	0.56874967	0.63687307	0.4951493	0.5560005	0.5096943	0.55562687	0.47170854	0.6330339
0.0	0.17778985	0.019555068	0.028402282	0.069866136	0.08676938	0.053859413	0.0069130342	0.0050442796	0.011744268	0.052058548
0.0	0.6869302	0.6379535	0.540958	0.5829807	0.5650881	0.51509726	0.53931034	0.5252191	0.6973002	0.66276985
0.0	0.15161884	0.028375313	0.028805463	0.085004054	0.06951446	0.10496766	0.003912697	0.004195752	0.025196984	0.0253791
0.0	0.1030983	0.021417575	0.034674108	0.09661089	0.06630349	0.080919564	1.4870368e-05	0.004899188	0.0210232	0.034036856
0.0	0.6706054	0.5789245	0.5454877	0.5897475	0.57241076	0.6691921	0.0033892614	0.6473311	0.568472	0.46876958
0.0	0.58214897	0.58593357	0.5762701	0.58179945	0.5792479	0.5587519	0.5576393	0.579252	0.5786536	0.57605094
0.0	0.580491	0.5827208	0.5723343	0.57943034	0.57646537	0.55656296	0.5526315	0.5759307	0.5750778	0.57144815
0.0	0.0364182	0.017428638	0.012534571	0.02875187	0.020631295	0.04487464	0.0102593405	0.01105362	0.009747549	0.053397305
0.0	0.08571688	0.02047716	0.03392059	0.075716816	0.05247465	0.07883982	0.008210878	0.0050815605	0.010295849	0.04281991
0.0	0.00018975289	0.00011600902	0.053793553	0.00016577712	0.00043074097	0.0003243712	2.127212e-05	8.368172e-06	2.2306771e-05	0.00038082982
0.0	0.059905518	0.019300304	0.024909299	0.14615153	0.06720839	0.0812711	0.0070154946	0.007907793	0.009908041	0.03208004
0.0	0.19529693	0.018802939	0.04946068	0.0833694	0.05429622	0.106912665	0.008657566	0.0059714443	0.0064555914	0.03822831
0.0	0.114171036	0.022270117	0.04090594	0.10980804	0.06288638	0.08328024	0.009396553	0.005985236	0.008926338	0.033484932
0.0	0.7796832	0.5542888	0.6084553	0.5981396	0.38887256	0.6526147	0.59575576	0.65118206	0.44567448	0.54719836
0.0	0.07406414	0.015101005	0.040479735	0.00040797543	0.05745886	0.058818962	0.0001471339	0.00081042986	0.008426024	0.0158939
0.0	0.007006402	0.71806973	0.5379019	0.47122157	0.56390595	0.62255466	0.5729661	0.6243985	0.6431003	0.63171256
0.0	0.036791462	0.013258164	0.011875039	0.024548389	0.03446411	0.061752226	0.012640639	0.007989355	0.0117921475	0.025769865
0.0	0.09922239	0.016936788	0.018446472	0.11608728	0.036101006	0.072263524	0.006897655	0.0033142255	0.0095645655	0.026481394
0.0	0.0343271	0.012254584	0.012458579	0.03229818	0.00013224623	0.07692113	0.0124287885	0.011465127	0.009877612	0.034395948
0.0	0.5796183	0.58382916	0.5722989	0.57842845	0.5769248	0.55584174	0.55371284	0.57526135	0.5761663	0.57120574
0.0	0.033809803	0.01311271	0.012519494	0.023369404	0.022308988	0.055070043	0.006746418	0.007452329	0.013393958	0.028228967
0.0	0.5706667	0.5429691	0.5256317	0.6392705	0.6006289	0.52696866	0.5671132	0.54476476	0.6132455	0.5576425
0.0	0.04195209	0.017258096	0.031621497	0.106886625	0.065523416	0.06482851	0.0046446915	0.0031089922	0.012354048	0.024529647
0.0	0.10411336	0.025662998	0.037944976	0.1046406	0.05843149	0.04777239	0.0050869775	0.0047795004	0.015201778	0.044860385
0.0	0.6206171	0.63237005	0.45035976	0.6354333	0.49400675	0.56854224	0.4775508	0.43170738	0.5918477	0.60235167
0.0	0.55995685	0.57170224	0.46468228	0.67520064	0.56797266	0.020224689	0.59098226	0.49764213	0.61329937	0.6546413
0.0	0.58185565	0.5843198	0.5561835	0.591502	0.68114793	0.50782794	0.5246616	0.6531012	0.5954525	0.62354976
0.0	0.054786406	0.023327596	0.04852071	0.12637472	0.07857557	0.038215894	0.005160955	0.00446922	0.009817662	0.049285106
0.0	0.5961126	0.5567556	0.5714106	0.5569796	0.715042	0.43514976	0.0029461782	0.60080755	0.6544189	0.5651041
0.0	0.095063254	0.015853513	0.026354257	0.07524233	0.034026623	0.115726605	0.0076365382	0.0063058557	0.005205191	0.017461054
0.0	0.09385607	0.024335342	0.043678004	0.11588332	0.042936925	0.054349303	0.007348929	0.0079992665	0.011099343	0.032806862
0.0	0.711229	0.571333	0.7213591	0.585094	0.55161256	0.5602181	0.6802436	0.60449785	0.6072761	0.6371441
0.0	0.064930305	0.014011101	0.009754856	0.03263198	0.030263575	0.03695082	0.0077681486	0.008745115	0.016383871	0.034313813
0.0	0.6148385	0.63452363	0.51974356	0.6089312	0.54959315	0.36099666	0.5773403	0.4712937	0.6490847	0.5578697
0.0	0.72030187	0.5263557	0.57992214	0.62494296	0.5187061	0.51100856	0.61021626	0.4307107	0.65905917	0.60468256
0.0	0.3850589	0.019362906	0.04148924	0.06128395	0.058742233	0.042044926	0.0041336385	0.0035674754	0.016263822	0.030437171
0.0	0.81729585	0.5359483	0.54251605	0.5601313	0.58951366	0.47542515	0.63560635	0.4853756	0.64716893	0.5442536
0.0	0.6282462	0.5214764	0.5315395	0.61541015	0.5922213	0.48412	0.53591216	0.66518855	0.6238661	0.5374159
0.0	0.25411692	0.021807399	0.0349892	0.10573986	0.05117811	0.06382904	0.0052347155	0.004799823	0.011174268	0.029627824
0.0	0.10426502	0.025603611	0.03798534	0.104829006	0.058405433	0.04777294	0.0050792415	0.004776242	0.015209512	0.04484386
0.0	0.10610275	0.0181277	0.04319701	0.13994952	0.066415265	0.0677428	0.006991142	0.0037279497	0.01127331	0.048599016
0.0	0.106386736	0.018085632	0.043241117	0.14012508	0.06639011	0.067750014	0.006981813	0.003726521	0.011277531	0.04860378
0.0	0.5791383	0.58327746	0.573571	0.5769066	0.57716304	0.5575755	0.5527035	0.5757668	0.5752275	0.5723632
0.0	0.1403594	0.016609479	0.0232277	0.113658324	0.05821066	0.09583046	0.007931223	0.006592891	0.011501024	0.031571466
0.0	0.054752044	0.012575507	0.0119598815	0.031354237	0.033407513	0.07170633	0.011555257	0.010631986	0.014353198	0.036776442
0.0	0.05771112	0.019875608	0.016122937	0.034472596	0.024778437	0.112430535	0.0200611	0.011182891	0.010051107	0.05022369
0.0	0.45237574	0.6538564	0.6451764	0.6074184	0.6149431	0.58407414	0.62122965	0.43979543	0.6069488	0.62215674
0.0	0.6377511	0.50412136	0.6087706	0.52976626	0.5975312	0.6077371	0.5462107	0.5481512	0.62727857	0.66067094
0.0	0.06323617	0.025092551	0.037702486	0.059988324	0.054922696	0.040498793	0.0062279645	0.007732976	0.009751361	0.047670614
0.0	0.06861287	0.020185739	0.015194641	0.046665918	0.02529487	0.06402304	0.009905833	0.0095006535	0.011318396	0.03122302
0.0	0.58049124	0.5842862	0.5730619	0.57884973	0.5747675	0.55693877	0.55472636	0.5736384	0.57446337	0.57172096
0.0	0.025897577	0.029680135	0.018823823	0.04060746	0.03142904	0.028336039	0.009814032	0.007616142	0.011975562	0.035410568
0.0	0.5010081	0.57836765	0.7117427	0.5860325	0.72604424	0.65111464	0.520932	0.55689913	0.59389055	0.017632846
0.0	0.06123108	0.028096512	0.061439313	0.12616852	0.096504524	0.061901316	0.0051241056	0.00446553	0.011721687	0.00048518705
0.0	0.09704424	0.017343396	0.031386446	0.122420855	0.061773222	0.054551497	0.0065784785	0.003570928	0.010631516	0.054821026
0.0	0.58069986	0.5840543	0.5728873	0.5782301	0.5753684	0.55639493	0.55361897	0.5748516	0.5739219	0.5708095
0.0	0.027911426	0.015809938	0.0077422205	0.04192682	0.032668862	0.043717436	0.007920413	0.009997068	0.011488367	0.03562034
0.0	0.096666165	0.023803996	0.019869233	0.13753405	0.09829227	0.09353086	0.005573716	0.005645299	0.009183783	0.054127667
0.0	0.17360735	0.018514356	0.04984909	0.109534845	0.061173767	0.07347737	0.007723879	0.006195579	0.008546366	0.032856453
0.0	0.5792258	0.5831427	0.57205117	0.57998866	0.5768049	0.55700654	0.552761	0.5759387	0.57506645	0.57063544
0.0	0.14665331	0.026460953	0.018330483	0.065250464	0.05864223	0.08400522	0.0072131883	0.0047227647	0.011310384	0.039180655
0.0	0.08965286	0.016225759	0.0073538455	0.020096282	0.018767595	0.04903104	0.014167996	0.0093213795	0.0109328255	0.03571468
0.0	0.57876647	0.5827602	0.5724813	0.5793817	0.57833654	0.5563003	0.5514701	0.57432985	0.5764204	0.56953406
0.0	0.06366711	0.013218685	0.010384408	0.024197543	0.028413191	0.021353975	0.0049820715	0.009257808	0.02514927	0.062582694
0.0	0.71706855	0.62288624	0.49949542	0.5614668	0.6111903	0.6153152	0.54312974	0.61483634	0.5608286	0.6441482
0.0	0.14654028	0.026511997	0.018413538	0.065624565	0.059542526	0.08413017	0.007276515	0.0047417735	0.0114637	0.039937105
0.0	0.08843151	0.016208725	0.0073156143	0.020144388	0.018745093	0.048997637	0.014164133	0.009312388	0.011009452	0.03588953
0.0	0.09312344	0.015848493	0.043226376	0.04793231	0.07519905	0.05470474	0.00789163	0.004674957	0.01892217	0.03151345
0.0	0.17126876	0.023961924	0.02885137	0.103118435	0.08128954	0.06471159	0.004082897	0.0071003065	0.012806466	0.075528204
0.0	0.7169364	0.55789065	0.43559146	0.60382	0.29834357	0.5463949	0.5756057	0.5802256	0.59536225	0.71191126
0.0	0.59496367	0.6556849	0.34280378	0.6301974	0.5611593	0.31412065	0.5562337	0.5006232	0.5940717	0.58727926
0.0	0.11217104	0.020290405	0.026788542	0.12563086	0.059315227	0.067535535	0.005542185	0.0038526284	0.011495496	0.069316015
0.0	0.04914312	0.012035894	0.018069353	0.021666469	0.016542483	0.020142937	0.011423093	0.009339649	0.006272946	0.042803053
0.0	0.08268401	0.021753188	0.03481006	0.056335963	0.069522634	0.10063616	0.005829425	0.0060025943	0.008670463	0.035923626
0.0	0.2551583	0.014998305	0.03451062	0.12188954	0.072555125	0.06869184	0.007550996	0.0077911047	0.010544811	0.029573284
0.0	0.2517682	0.014933787	0.03381091	0.120508716	0.07159126	0.06759807	0.0075095226	0.0076916423	0.010491457	0.02913479
0.0	0.25371152	0.014971123	0.033850953	0.11979231	0.071750544	0.06735698	0.0075158654	0.0077191107	0.010524775	0.028938679
0.0	0.17588429	0.018374084	0.0307515	0.066574685	0.041453216	0.03035441	0.008161751	0.0062443325	0.0073581804	0.061702885
0.0	0.17025629	0.018298415	0.029951975	0.06617567	0.04111316	0.030041529	0.008135022	0.006211804	0.0073024496	0.05977776
0.0	0.17170782	0.01832801	0.030231839	0.065610945	0.04123969	0.029869348	0.008142157	0.0062393015	0.0073123425	0.059827827
0.0	0.040369548	0.01282745	0.014325842	0.0312314	0.021055665	0.032148052	0.008576723	0.007351816	0.011237264	0.022433983
0.0	0.15706886	0.016202567	0.03382939	0.07797601	0.058709677	0.03042064	0.0050039887	0.0046120845	0.014534493	0.027722923
0.0	0.15606159	0.01611518	0.033434276	0.07699567	0.05745034	0.029888766	0.0049649253	0.0046013445	0.014362685	0.027267376
0.0	0.15752034	0.016113047	0.033610247	0.07626743	0.057612136	0.029817132	0.004966478	0.004620489	0.014404131	0.027112965
0.0	0.041190397	0.009959793	0.023626136	0.015486053	0.018460188	0.023953851	0.011108742	0.008404771	0.01713906	0.03493848
0.0	0.13043624	0.013735853	0.042590223	0.07292103	0.043702103	0.0383923	0.008084789	0.0058991723	0.014076023	0.034231152
0.0	0.12914245	0.013654369	0.041548956	0.07193039	0.04307532	0.038098596	0.008034882	0.0058675464	0.014007973	0.0336581
0.0	0.13043943	0.013665452	0.041919712	0.07158761	0.043186862	0.037934206	0.008044082	0.005891951	0.01403861	0.033426348
0.0	0.08828737	0.022471504	0.023882965	0.061538845	0.072958834	0.08206522	0.013620804	0.0038581057	0.0069394596	0.035555545
0.0	0.5795874	0.5824031	0.57270265	0.57878083	0.5766916	0.55671525	0.5532667	0.5757689	0.5747993	0.57193
0.0	0.5791117	0.5826269	0.5721682	0.580254	0.5765102	0.5566658	0.55297345	0.5749908	0.5753456	0.57090473
0.0	0.060978703	0.019369897	0.011671197	0.017478537	0.026532296	0.034558047	0.012276287	0.01143707	0.015212583	0.03658028
0.0	0.20843408	0.020288851	0.0267994	0.08442721	0.09381426	0.04335223	0.0052389237	0.004250706	0.010035812	0.058954164
0.0	0.7325226	0.54450476	0.5305812	0.58141357	0.68205714	0.5607661	0.5714904	0.6080783	0.5910458	0.6738349
0.0	0.040326253	0.0117666535	0.009193186	0.03572869	0.03779897	0.03378356	0.010295859	0.0077504236	0.008930026	0.019153586
0.0	0.51416314	0.52040565	0.62353116	0.5700894	0.62862825	0.55426836	0.5671828	0.5246347	0.58015466	0.49442095
0.0	0.8405974	0.07645339	0.1041345	0.39656448	0.18511209	0.48608494	0.014590158	0.0054234155	0.03399177	0.48786
0.0	0.8921348	0.12177456	0.07190988	0.37213463	0.17788838	0.36296535	0.022708666	0.009429677	0.026069105	0.5696735
0.0	0.85434616	0.083065145	0.061142035	0.28917128	0.17291486	0.36222187	0.02356991	0.009862193	0.02632021	0.4726125
0.0	0.94649714	0.098215014	0.0739827	0.37883458	0.2101448	0.30710226	0.013184545	0.013093404	0.033779763	0.62723583
0.0	0.82963115	0.09495407	0.060772248	0.37336856	0.11928286	0.4033727	0.025545277	0.0058367	0.04891116	0.49659032
0.0	0.81100154	0.103966825	0.064771004	0.35487103	0.21061753	0.5123809	0.023581754	0.012669607	0.028813714	0.18522416
0.0	0.80087316	0.086863525	0.06815215	0.38344428	0.154959	0.39656144	0.023360886	0.011971664	0.02087241	0.33575222
0.0	0.5818662	0.58470905	0.5767199	0.58186525	0.57864314	0.5584119	0.5555682	0.5778247	0.5792464	0.5738824
0.0	0.5797386	0.5846056	0.57223463	0.5792322	0.5753766	0.55857784	0.5541953	0.57640564	0.57662785	0.57208776
0.0	0.578874	0.58408827	0.5731892	0.5787911	0.57738304	0.5583977	0.55540955	0.57537496	0.5763941	0.570818
0.0	0.5775395	0.58459413	0.57080996	0.57983774	0.5767803	0.5575794	0.55437416	0.57574594	0.57458276	0.5725391
0.0	0.5815968	0.58499074	0.57269347	0.57907575	0.57795835	0.5563513	0.5541825	0.5752054	0.5753195	0.57073146
0.0	0.04459646	0.022265073	0.012552407	0.03375703	0.03510333	0.033171013	0.008080537	0.007910341	0.015718346	0.04563009
0.0	0.060513053	0.031287238	0.0077770147	0.03015094	0.02821709	0.06705257	0.008077748	0.009369344	0.012784956	0.034617085
0.0	0.045564756	0.017668191	0.016921123	0.029678928	0.030993389	0.026338803	0.010856034	0.009003331	0.006752757	0.032607608
0.0	0.16077462	0.01928439	0.010526146	0.052395843	0.020234143	0.015674055	0.009626194	0.0070712473	0.009052526	0.021847084
0.0	0.15863954	0.011584759	0.0090648495	0.023376012	0.027034882	0.033124816	0.010551774	0.009112616	0.009793536	0.029516397
0.0	0.0616737	0.015826404	0.010761974	0.040114228	0.047111206	0.07775486	0.016098622	0.015956704	0.013196554	0.07257159
0.0	0.58093524	0.58469266	0.5729862	0.5796925	0.57824033	0.5576512	0.55453044	0.57448965	0.5762782	0.57165545
0.0	0.5795475	0.5846921	0.57348466	0.5802639	0.5771298	0.5587643	0.5548185	0.576386	0.57606834	0.57204723
0.0	0.5801421	0.58388567	0.57223153	0.5816331	0.5781018	0.558124	0.55362123	0.57575536	0.57629883	0.5707076
0.0	0.049374986	0.019370666	0.0074919467	0.02849024	0.018042047	0.026519086	0.012812647	0.009724641	0.017162275	0.028319998
0.0	0.5785882	0.5839354	0.5719406	0.57878804	0.5764407	0.5560033	0.5533519	0.5754076	0.5763956	0.5702027
0.0	0.60488063	0.5900011	0.7491987	0.6041678	0.48658597	0.6776736	0.4191912	0.63946587	0.38353744	0.60930896
0.0	0.017695375	0.01410336	0.01710991	0.026866289	0.03651036	0.042062994	0.0063547455	0.013094672	0.026913017	0.019452035
0.0	0.5786107	0.58369666	0.57208717	0.57911813	0.577588	0.55701077	0.55319417	0.57505274	0.5760601	0.56945413
0.0	0.064241625	0.0160195	0.01129835	0.030504014	0.021927828	0.047112133	0.015154607	0.010575278	0.014683476	0.033209264
0.0	0.107081674	0.03335779	0.01167665	0.100389056	0.066791914	0.065419145	0.0046765017	0.0033677246	0.01210156	0.026581965
0.0	0.58064604	0.5839667	0.57354546	0.58110964	0.57721305	0.55922526	0.554572	0.5773031	0.57587856	0.57235205
0.0	0.5803493	0.58392256	0.5724923	0.5802068	0.5767247	0.5580635	0.55263084	0.57572156	0.5755357	0.5715155
0.0	0.036176447	0.01828124	0.014195109	0.02905435	0.038018007	0.03769179	0.010012739	0.007973212	0.009804108	0.055857982
0.0	0.08031144	0.018861903	0.032176137	0.07838566	0.10245714	0.077178195	0.008555705	0.004245436	0.0077248765	0.0350428
0.0	0.5781115	0.5843325	0.5725674	0.5798995	0.57791036	0.55826336	0.5545255	0.57574075	0.5758789	0.57247657
0.0	0.58038735	0.5828396	0.57176405	0.5791975	0.5773873	0.558118	0.5520825	0.57388854	0.5740611	0.57144094
0.0	0.04850434	0.013737286	0.0074199503	0.026991107	0.02589679	0.058014795	0.012438988	0.0120302485	0.015000037	0.045701455
0.0	0.7105974	0.5096614	0.53781253	0.6062605	0.60204583	0.4852239	0.5747405	0.45912772	0.6009486	0.55576146
0.0	0.0050478852	0.017008152	0.013600357	0.017622517	0.021093912	0.050080035	0.010468073	0.013228466	0.0073389243	0.049332615
0.0	0.12891869	0.53487617	0.5398126	0.615099	0.43840903	0.54820186	0.58979577	0.59480655	0.47325385	0.6408232
0.0	0.5800591	0.58438647	0.57147044	0.57985526	0.57770103	0.5560276	0.5542772	0.5745683	0.5762166	0.5705355
0.0	0.027197465	0.01503085	0.031237712	0.041716043	0.036343124	0.056221757	0.012575176	0.008596987	0.0120263845	0.03144963
0.0	0.58645767	0.52906907	0.67247665	0.62956023	0.5194729	0.5129143	0.61523926	0.5976349	0.6249057	0.5464878
0.0	0.5790137	0.5834466	0.5732687	0.57962596	0.5772128	0.5582859	0.5531115	0.57533616	0.5757847	0.5724147
0.0	0.6796105	0.5462553	0.47736028	0.5242933	0.59559554	0.5549502	0.5221056	0.5486888	0.7294621	0.5713091
0.0	0.06022807	0.020387735	0.017472977	0.017019492	0.016053269	0.026246652	0.013321298	0.008462015	0.01727921	0.046930313
0.0	0.02877665	0.01273212	0.016771063	0.042165395	0.025955971	0.02062525	0.0108796805	0.01324428	0.008123391	0.03123262
0.0	0.5818658	0.58304864	0.57195324	0.578758	0.5779342	0.55698496	0.5519386	0.57448465	0.5759991	0.5709602
0.0	0.103316344	0.024839533	0.027476227	0.09883158	0.06440368	0.026115496	0.009997068	0.0058034454	0.00836323	0.05829971
0.0	0.14308971	0.027418165	0.018122297	0.10774228	0.077563256	0.041470755	0.009410945	0.007585414	0.0073281215	0.041161723
0.0	0.032180555	0.016532192	0.010825744	0.028423376	0.026493857	0.015933644	0.011376909	0.007426988	0.015444219	0.032579314
0.0	0.31267154	0.014437528	0.021387428	0.022629295	0.021651417	0.03834762	0.008515847	0.0074125784	0.011278754	0.028845163
0.0	0.67998314	0.5903887	0.4233591	0.67596596	0.498339	0.478019	0.57017416	0.6307001	0.58299094	0.5484607
0.0	0.035386626	0.018986525	0.011652946	0.024859998	0.023157796	0.036831558	0.011639526	0.013073719	0.02187235	0.015946465
0.0	0.071924776	0.025642438	0.028308474	0.11008162	0.06042501	0.03022631	0.0060203364	0.007496001	0.014400685	0.037265483
0.0	0.24047635	0.029198335	0.04176496	0.11052836	0.07893256	0.039761875	0.006843693	0.0053198175	0.012193938	0.09026298
0.0	0.5907875	0.58770007	0.5767924	0.58530957	0.58133996	0.56494427	0.5620029	0.58084875	0.58274025	0.5816317
0.0	0.14168766	0.019715082	0.008807608	0.11657803	0.07565437	0.051391795	0.008369824	0.005482757	0.011858886	0.03224997
0.0	0.09298103	0.01737958	0.025879841	0.10362379	0.06435475	0.046214923	0.0044342033	0.0040911324	0.015296669	0.04313517
0.0	0.7928915	0.61740386	0.6110181	0.67301744	0.62693053	0.64529043	0.60550445	0.5431572	0.60100293	0.6683105
0.0	0.17264032	0.021922309	0.04792262	0.12103913	0.07026837	0.044672754	0.006579803	0.005045981	0.017281637	0.031159699
0.0	0.08750795	0.019703327	0.01273015	0.039981354	0.023256429	0.03950529	0.011587604	0.014061855	0.015688386	0.02145984
0.0	0.62816584	0.63315505	0.5415574	0.37411323	0.5213022	0.53957605	0.6084347	0.5315296	0.35686752	0.59845984
0.0	0.07578659	0.03296397	0.03324629	0.15811823	0.0443144	0.05419476	0.005266055	0.0048528677	0.011218364	0.03026765
0.0	0.11835736	0.022920532	0.04411021	0.09947231	0.04425408	0.066632755	0.00579717	0.0064102327	0.015827049	0.03410235
0.0	0.7440511	0.63532454	0.5788476	0.65734816	0.61123747	0.6543911	0.62928855	0.44845706	0.5286423	0.5894152
0.0	0.085011356	0.019685365	0.012631364	0.03970522	0.02329832	0.03878404	0.011458093	0.013946606	0.01536232	0.020669084
0.0	0.0947834	0.026614852	0.035182428	0.075622045	0.06727709	0.053163454	0.009119681	0.0037707856	0.01564124	0.019025315
0.0	0.14445567	0.020978408	0.03909469	0.099193476	0.044382736	0.03021177	0.011285695	0.0058302875	0.008494025	0.024462761
0.0	0.06555395	0.016871128	0.016854994	0.024157412	0.01868028	0.018091537	0.015410843	0.010660906	0.011325334	0.028188169
0.0	0.065087974	0.016942346	0.01694183	0.024197768	0.018719368	0.017942367	0.01538047	0.010633903	0.01126839	0.02805919
0.0	0.58042496	0.5817888	0.57258725	0.578436	0.57631975	0.5570763	0.55310225	0.5758395	0.57491153	0.572357
0.0	0.57900333	0.5828741	0.5718755	0.57990795	0.57618845	0.55614936	0.5528712	0.57356817	0.5753571	0.572284
0.0	0.05553375	0.017625678	0.0071240216	0.026903838	0.020335825	0.047836147	0.011418269	0.008626046	0.011161579	0.072071806
0.0	0.055685557	0.01765359	0.0070722355	0.026933415	0.020282941	0.047502942	0.011448083	0.008629928	0.0111405095	0.07148516
0.0	0.112804204	0.030083405	0.021057356	0.104223005	0.0464547	0.0654825	0.004032118	0.004261833	0.012529802	0.066223934
0.0	0.085603945	0.022350872	0.025446588	0.11999554	0.06357832	0.044664927	0.004091731	0.004875184	0.016160225	0.04137411
0.0	0.59728676	0.5718138	0.55604964	0.6382007	0.5016797	0.52249	0.47154292	0.58570707	0.62757427	0.64945304
0.0	0.58057606	0.58370584	0.5731862	0.57835853	0.57484514	0.5565715	0.5535364	0.5740893	0.573886	0.57154244
0.0	0.041291285	0.014315813	0.015066074	0.029543307	0.015316707	0.028390275	0.015433999	0.011561952	0.007775958	0.020188276
0.0	0.09029734	0.018596051	0.025066955	0.097246945	0.03568216	0.06906444	0.007853348	0.0037479962	0.009636501	0.03359445
0.0	0.5946704	0.5664427	0.55163014	0.5509567	0.31023636	0.47793967	0.6087849	0.50124776	0.61454093	0.5828633
0.0	0.089226194	0.018450422	0.024589814	0.09599776	0.03516546	0.0684832	0.0077716103	0.0037293439	0.009504661	0.033205923
0.0	0.523916	0.55957437	0.38323382	0.49485314	0.53621024	0.5984414	0.5719517	0.6590806	0.5280558	0.61108994
0.0	0.086198226	0.009504989	0.03767691	0.15833826	0.07824428	0.067655675	0.0060370266	0.0045481664	0.011137416	0.04538322
0.0	0.08605359	0.017810894	0.02830263	0.13163395	0.08280789	0.050610013	0.0076348507	0.0054905787	0.012142622	0.042100772
0.0	0.5798289	0.5840667	0.57299227	0.5789505	0.5772096	0.55765706	0.5543375	0.5755773	0.5764475	0.5689447
0.0	0.04103016	0.006576702	0.011322782	0.053289093	0.027764333	0.05132054	0.009602439	0.019010575	0.009426903	0.043031644
0.0	0.059752863	0.01608166	0.0143880155	0.026472742	0.020336661	0.04255181	0.008547429	0.0012447911	0.018043038	0.034280606
0.0	0.022906404	0.020540792	0.020531274	0.054601323	0.07153416	0.06469847	0.0045691645	0.0004579993	0.006111154	0.03876243
0.0	0.097524635	0.026105262	0.03540173	0.11830952	0.06561394	0.063555665	0.0049682385	0.0043287184	0.007045481	0.04840954
0.0	0.086095706	0.022781672	0.015040348	0.0369582	0.023935735	0.030203907	0.0076841344	0.013670273	0.018500818	0.06051828
0.0	0.08516494	0.022825524	0.015127169	0.03674604	0.02388501	0.030264871	0.007675769	0.013685351	0.018385697	0.059979554
0.0	0.23312889	0.02938152	0.033140525	0.07177562	0.05665259	0.044701736	0.006203279	0.0042149033	0.017999226	0.048514247
0.0	0.7703937	0.57621837	0.5244732	0.45013738	0.5738947	0.51529676	0.5695476	0.47136402	0.59217733	0.62791383
0.0	0.22966203	0.029285127	0.032283027	0.071120985	0.055866446	0.044247504	0.006113523	0.0041498956	0.017754227	0.047790065
0.0	0.23898605	0.025512401	0.029942334	0.07074711	0.0419163	0.07798729	0.0071365964	0.009475576	0.006627835	0.068656676
0.0	0.045599297	0.022207772	0.0140994685	0.06480185	0.00034753775	0.046474144	0.009496875	0.0035388963	0.020423679	0.049898557
0.0	0.025162473	0.020882977	0.04263225	0.073804215	0.07799272	0.0596379	0.006494469	0.005126532	0.0080903005	0.04813617
0.0	0.058590602	0.01572357	0.01198628	0.02658933	0.018409606	0.029215723	0.009101385	0.01468765	0.005311298	0.016537426
0.0	0.71176845	0.4881658	0.52234316	0.54312295	0.45415363	0.48243806	0.5449588	0.47673088	0.60858774	0.60756075
0.0	0.80051637	0.6513362	0.47415087	0.54216427	0.5324547	0.4890805	0.6317515	0.62696964	0.6024619	0.6184867
0.0	0.078436226	0.041920986	0.022966396	0.046900943	0.052150305	0.032311514	0.0047566397	0.0031100933	0.014427877	0.040735863
0.0	0.9269627	0.08022226	0.02838456	0.20503055	0.16056235	0.8159004	0.051686235	0.032127112	0.04596476	0.902965
0.0	0.04819968	0.008894663	0.013852955	0.09237671	0.050987903	0.11712594	0.006816384	0.0037702322	0.007945982	0.04709588
0.0	0.031030975	0.020082876	0.013658076	0.0368512	0.026411446	0.04415852	0.013274831	0.0072139767	0.008215395	0.053097785
0.0	0.12703231	0.015599104	0.035022657	0.09747626	0.050776	0.06478985	0.008086433	0.004069902	0.011514671	0.06373559
0.0	0.12704843	0.015532983	0.034525584	0.096869424	0.049704764	0.06435161	0.008130498	0.004032143	0.011298925	0.06259898
0.0	0.644814	0.634295	0.4791302	0.5698428	0.49999726	0.5158342	0.50806063	0.55284905	0.5614731	0.6625123
0.0	0.04424213	0.009105692	0.010864774	0.025673093	0.023363642	0.04040123	0.008935074	0.009328741	0.011745819	0.037466288
0.0	0.11783406	0.024320018	0.032171547	0.059524704	0.0251957	0.0448784	0.0085500805	0.0041088387	0.005769424	0.020987017
0.0	0.04485435	0.0152958585	0.019230334	0.020738896	0.0216216	0.03250024	0.020321632	0.011629042	0.00481315	0.018229734
0.0	0.8309802	0.077593476	0.06592273	0.19283716	0.09211029	0.4628743	0.01700808	0.0076000774	0.025470639	0.5313054
0.0	0.58101076	0.58464897	0.5737386	0.58049047	0.57651347	0.5561864	0.55284625	0.5758663	0.5755775	0.5716503
0.0	0.57298666	0.5851356	0.58563334	0.5846331	0.62330246	0.5463528	0.52133524	0.6013296	0.55863494	0.6692053
0.0	0.043757226	0.016247787	0.010908695	0.03249062	0.03694473	0.027515149	0.013023082	0.009898503	0.009529648	0.024945391
0.0	0.09164845	0.020095682	0.050532002	0.11462994	0.058992963	0.04377733	0.006481652	0.004170702	0.009964656	0.026553897
0.0	0.629525	0.59269625	0.57530993	0.72196996	0.613085	0.5158671	0.5530774	0.5243135	0.5875267	0.6793006
0.0	0.028556893	0.012706421	0.007701589	0.02499315	0.028373977	0.03301514	0.010738901	0.013445422	0.01337084	0.03823285
0.0	0.06827927	0.015887512	0.020949002	0.07756835	0.04539331	0.062523656	0.0069129	0.0064905384	0.013326026	0.03716265
0.0	0.068364546	0.015877822	0.020975474	0.07783228	0.045361407	0.06285257	0.0069235475	0.0064742924	0.013278872	0.03730233
0.0	0.068170235	0.01591391	0.020969678	0.07769789	0.04553524	0.06284149	0.006894135	0.006483347	0.013292174	0.03725569
0.0	0.6237422	0.5422621	0.55143857	0.61119485	0.5478419	0.5751987	0.3781248	0.5714764	0.65147424	0.5417008
0.0	0.047288228	0.0076652397	0.0120922895	0.01836809	0.028123539	0.051095635	0.01420665	0.008189451	0.011858824	0.030471692
0.0	0.040584434	0.020448621	0.015143545	0.10668339	0.067917205	0.031628564	0.009647848	0.0043684817	0.015274993	0.053799864
0.0	0.0146940695	0.0144528495	0.005668024	0.035464834	0.02223034	0.027449628	0.013233054	0.0143961115	0.018882696	0.048551522
0.0	0.32530433	0.45490497	0.45635295	0.536547	0.57011724	0.53497744	0.6326859	0.4534763	0.60415953	0.56272525
0.0	0.028676728	0.023308482	0.041773394	0.11125201	0.06384083	0.075408965	0.006228956	0.0055942633	0.008803075	0.04894964
0.0	0.047818948	0.03313131	0.025803844	0.13304138	0.05057377	0.056313913	0.008138493	0.008128856	0.014958647	0.05275723
0.0	0.3205343	0.52952546	0.53935593	0.47172996	0.5359625	0.5233708	0.514644	0.531021	0.54398614	0.615298
0.0	0.010349224	0.016442569	0.01459487	0.04508017	0.029409122	0.05419758	0.011291896	0.010275777	0.008926254	0.034105185
0.0	0.55890113	0.5480907	0.39177904	0.37244514	0.5517525	0.58911604	0.60569525	0.5835488	0.6267357	0.5630334
0.0	0.16872723	0.024302054	0.042764895	0.0846466	0.06634198	0.06960348	0.008749829	0.0046191826	0.010755584	0.040371887
0.0	0.1689532	0.024245642	0.04278114	0.08481308	0.06629409	0.06948703	0.008740136	0.004621338	0.010760689	0.040419824
0.0	0.16179058	0.02263592	0.022301532	0.1288606	0.0675918	0.06119446	0.007602228	0.0043864395	0.010814761	0.049768046
0.0	0.066827655	0.020602193	0.023864364	0.107269645	0.059923634	0.03982354	0.005324909	0.00681682	0.005955471	0.024188638
0.0	0.7013218	0.5864357	0.50778776	0.6540212	0.5521173	0.44149593	0.57784784	0.5774379	0.519959	0.67083895
0.0	0.67151576	0.5430613	0.4709854	0.36210367	0.5788489	0.5160742	0.528017	0.5668588	0.56733257	0.6052222
0.0	0.16158795	0.03163778	0.0752535	0.16451004	0.28292078	0.13623217	0.009016465	0.0076344386	0.017664542	0.05977071
0.0	0.5802753	0.58351344	0.57333523	0.579945	0.576594	0.55756044	0.5538084	0.5764882	0.57678145	0.5706722
0.0	0.07474501	0.015750736	0.031048775	0.09468095	0.04450626	0.06627548	0.0063564745	0.0056534284	0.014744295	0.04634456
0.0	0.03778592	0.021797748	0.015063896	0.03373162	0.029639479	0.054278042	0.007312647	0.010867622	0.009017394	0.034674257
0.0	0.032766845	0.025308741	0.0036232532	0.011930408	0.03796186	0.06957115	0.008179848	0.007136644	0.0087804245	0.03814846
0.0	0.0341362	0.014339038	0.01694387	0.02986078	0.025707545	0.037851457	0.009394245	0.008480386	0.0184707	0.0587505
0.0	0.08870418	0.018255731	0.010918346	0.038106218	0.037812516	0.025729092	0.0077417074	0.0064390115	0.008966312	0.04510003
0.0	0.12456391	0.00873156	0.046826757	0.05655625	0.04242928	0.079397164	0.013615071	0.0037867434	0.009712824	0.034433298
0.0	0.042266995	0.016033472	0.01683155	0.019048326	0.014474234	0.028195588	0.010029594	0.007786605	0.0091153635	0.025019024
0.0	0.042783912	0.019696577	0.01717765	0.03026893	0.022292862	0.050955866	0.015304636	0.009253262	0.012657385	0.04520385
0.0	0.5794855	0.5828947	0.57278657	0.5787035	0.5768825	0.5558156	0.5539913	0.57657385	0.5762069	0.5707832
0.0	0.58085006	0.5842059	0.5723712	0.5786212	0.5783677	0.5547606	0.55400985	0.57689023	0.57608885	0.5713173
0.0	0.0870908	0.0381329	0.036295876	0.0697395	0.056733366	0.05363189	0.0071939547	0.006030318	0.010494923	0.017427266
0.0	0.5780497	0.5844571	0.5724836	0.5794909	0.57747865	0.5561868	0.5548108	0.5766737	0.5763093	0.5716925
0.0	0.5810945	0.5847764	0.572501	0.5796995	0.57732207	0.55479676	0.55425	0.576052	0.5768814	0.57103217
0.0	0.19211224	0.016120523	0.032889977	0.15011545	0.03435512	0.05535235	0.0058273533	0.0059300205	0.014384546	0.039516333
0.0	0.16344115	0.031183768	0.020063974	0.08413679	0.06568355	0.06376272	0.00484432	0.003648978	0.008408372	0.028961314
0.0	0.14300896	0.025556656	0.02689677	0.10594436	0.036050014	0.05410727	0.005861739	0.0041716746	0.0067005204	0.028101085
0.0	0.059923243	0.028443055	0.027284766	0.13673025	0.038555242	0.039698422	0.007404199	0.0029418361	0.010861387	0.046355918
0.0	0.1719258	0.015801111	0.02322798	0.08217918	0.044745423	0.056400895	0.006480679	0.0046392824	0.008970232	0.02888163
0.0	0.062326312	0.016022358	0.01091696	0.040365852	0.047557876	0.07776017	0.016105322	0.016142601	0.013472356	0.07482753
0.0	0.58062536	0.58437437	0.5723379	0.57908714	0.5786716	0.5559485	0.55543363	0.5748036	0.57770085	0.5724135
0.0	0.5808114	0.584276	0.57254666	0.5799371	0.57793367	0.5558782	0.5537889	0.5769379	0.576764	0.5716581
0.0	0.58131707	0.5851397	0.5728182	0.57969445	0.57861793	0.5572363	0.5549643	0.576949	0.5768478	0.57110566
0.0	0.099095844	0.017717866	0.030865178	0.109200664	0.043960888	0.05945264	0.008028132	0.00540418	0.01671025	0.028599149
0.0	0.58003235	0.581662	0.5737087	0.58049864	0.5773334	0.5543565	0.5542429	0.5757347	0.5757122	0.571302
0.0	0.73703885	0.10878786	0.075308174	0.28464997	0.15833163	0.34202835	0.018557549	0.012746112	0.03659238	0.27743345
0.0	0.58050174	0.5826694	0.5732583	0.5797587	0.57783645	0.5554921	0.55419475	0.57627386	0.5758586	0.5714113
0.0	0.580212	0.5835581	0.57232255	0.58101004	0.57728636	0.5542823	0.55389374	0.5770966	0.57622296	0.5704727
0.0	0.9164127	0.075608514	0.07121006	0.40637183	0.10959793	0.49433303	0.02412121	0.007930772	0.0338685	0.47614622
0.0	0.57992804	0.5837655	0.5734307	0.5804771	0.57727075	0.55526596	0.5526708	0.576369	0.5764919	0.57161176
0.0	0.87071025	0.0868979	0.07972159	0.32523757	0.17554471	0.27268246	0.02023722	0.0070633437	0.014780949	0.5091908
0.0	0.08601065	0.019835649	0.0059854994	0.042175293	0.012945765	0.03551358	0.008244842	0.0075977864	0.015960177	0.031544216
0.0	0.0115706315	0.016803324	0.014004996	0.026936915	0.015262619	0.06296262	0.013896896	0.011458984	0.011228328	0.07686967
0.0	0.041773766	0.015702065	0.012467195	0.037066184	0.014853634	0.0433057	0.009503799	0.011246215	0.008889003	0.025707394
0.0	0.57966304	0.58353174	0.57371956	0.58014244	0.57818455	0.55523354	0.5547376	0.57614815	0.5771384	0.5732159
0.0	0.58025825	0.58183175	0.5735999	0.5817438	0.5775859	0.55497485	0.5526636	0.57668936	0.57655233	0.5718853
0.0	0.7950654	0.055089768	0.058302213	0.3919059	0.13876383	0.34117684	0.024404863	0.0120567335	0.027992075	0.52500534
0.0	0.5801703	0.5827791	0.5734326	0.58117914	0.5783789	0.55585617	0.5552944	0.57574624	0.5760764	0.57168823
0.0	0.579805	0.5842979	0.5728078	0.57802355	0.575743	0.55677295	0.5532353	0.57518625	0.5740537	0.57156384
0.0	0.05654122	0.019286402	0.009876945	0.017664047	0.00820033	0.031348053	0.007903791	0.008207442	0.010583448	0.032597795
0.0	0.04306327	0.02518631	0.036549445	0.0745848	0.040871684	0.02711433	0.012111277	0.0038695121	0.017747318	0.02046432
0.0	0.08746588	0.017704494	0.036564697	0.09910251	0.054483853	0.08158485	0.009343148	0.0055477303	0.010621609	0.054282352
0.0	0.58114725	0.58365643	0.5734356	0.5805756	0.5767251	0.55854225	0.552887	0.5756777	0.5751182	0.5719224
0.0	0.6099242	0.55924517	0.6040001	0.5715101	0.566286	0.5182688	0.68933547	0.5775191	0.5509298	0.60863173
0.0	0.050326645	0.01476917	0.0103275385	0.038644824	0.019496046	0.052587904	0.014994029	0.010651737	0.01157134	0.032408305
0.0	0.7258342	0.523895	0.5829712	0.640554	0.5686684	0.6117359	0.53691	0.5373456	0.5581543	0.67217284
0.0	0.047637224	0.011607839	0.014593292	0.041262537	0.031024566	0.018607976	0.011466704	0.007901235	0.009553609	0.037582204
0.0	0.5791981	0.5831529	0.57165384	0.58084536	0.57652646	0.55678976	0.5518389	0.5753074	0.57582885	0.570827
0.0	0.57957906	0.58215195	0.57234627	0.5810454	0.5761947	0.5558346	0.5540023	0.5763082	0.57680607	0.5705047
0.0	0.74178016	0.6513342	0.5398981	0.59234905	0.5959835	0.5144717	0.5565888	0.7176119	0.5898427	0.5962704
0.0	0.04230379	0.014638894	0.008348603	0.025314981	0.021884652	0.04050416	0.008379685	0.009221997	0.009754248	0.043949433
0.0	0.5785883	0.5839007	0.57171524	0.57928634	0.5766534	0.55678827	0.5529027	0.57429504	0.5751587	0.5706519
0.0	0.5785392	0.58492726	0.57075274	0.57928455	0.5759085	0.555319	0.5547171	0.5754908	0.57604545	0.5702337
0.0	0.09381041	0.019956147	0.030972118	0.06976815	0.038019482	0.07773832	0.0054869712	0.0054138177	0.013403837	0.04412312
0.0	0.6507317	0.11615649	0.033452086	0.29681492	0.15105712	0.5344978	0.010214298	0.007690587	0.036312066	0.48831987
0.0	0.65775007	0.32022622	0.5197006	0.6226723	0.6579874	0.51729727	0.49443138	0.42781794	0.5465938	0.7493537
0.0	0.08678723	0.0114792725	0.043194022	0.12045185	0.075945444	0.04710216	0.007163359	0.0035330162	0.010996128	0.05907501
0.0	0.099171124	0.026741674	0.021175042	0.04513667	0.011427956	0.033720914	0.009778842	0.015066542	0.005321018	0.029896883
0.0	0.20791474	0.032967836	0.025935618	0.11804457	0.037945177	0.059400197	0.0066445237	0.00387466	0.007293164	0.036680855
0.0	0.30163154	0.03616331	0.03037932	0.14329547	0.041104335	0.059939865	0.01582829	0.0035385115	0.0075707254	0.03416713
0.0	0.81648725	0.52558935	0.46266362	0.6890641	0.49739534	0.5402718	0.5975429	0.4213862	0.5650264	0.73522586
0.0	0.06771684	0.016947081	0.010741383	0.024022106	0.025855293	0.06918782	0.0119416835	0.0062862225	0.007840135	0.048988596
0.0	0.064761564	0.02107085	0.025675764	0.0686149	0.086374715	0.04269284	0.015088975	0.006576568	0.011114259	0.032252785
0.0	0.43249977	0.50129676	0.5455968	0.5239924	0.43389773	0.58940405	0.5800306	0.6167988	0.56847227	0.5931587
0.0	0.040743608	0.027297335	0.0069778967	0.023822805	0.030792402	0.080810346	0.009037845	0.0070725763	0.010481789	0.0498195
0.0	0.040842287	0.027580243	0.00704843	0.02386738	0.031042105	0.08048258	0.009289014	0.0071270885	0.010615968	0.051493533
0.0	0.040842287	0.027580243	0.00704843	0.02386738	0.031042105	0.08048258	0.009289014	0.0071270885	0.010615968	0.051493533
0.0	0.04087213	0.027578516	0.0070211804	0.023978122	0.031172773	0.080653474	0.009263942	0.007130352	0.0106690265	0.05151367
0.0	0.07940988	0.031206794	0.01649803	0.059456903	0.075851075	0.08163422	0.0073539987	0.0037864936	0.011162284	0.028708672
0.0	0.5802381	0.5828236	0.5735322	0.57908326	0.5769903	0.5576372	0.55202544	0.57362443	0.5768378	0.5703127
0.0	0.58996946	0.5880369	0.57662934	0.58437175	0.58245957	0.5639003	0.5616052	0.5785441	0.582232	0.58296204
0.0	0.027339198	0.018240917	0.016266173	0.009588142	0.02461097	0.031685274	0.014740998	0.013604905	0.012397088	0.022847997
0.0	0.57920754	0.58461356	0.5727255	0.5801157	0.57655096	0.55835444	0.55120134	0.5767081	0.57532334	0.57195944
0.0	0.6416396	0.5473249	0.6057785	0.3476742	0.60651076	0.60032064	0.5706156	0.6564447	0.5359678	0.55239767
0.0	0.10352009	0.034296002	0.011787577	0.060131695	0.09298903	0.06651114	0.008432619	0.0038115636	0.015994603	0.05939358
0.0	0.290309	0.022553487	4.3850632e-05	0.0981721	0.056380607	0.07211409	0.003334675	0.0036124298	0.010715886	0.044049803
0.0	0.5996241	0.65466475	0.00058839313	0.5304022	0.50906384	0.59229577	0.06655938	0.6290421	0.5485518	0.54586667
0.0	0.614623	0.6005916	0.5686841	0.5618105	0.5908977	0.5760653	0.57921875	0.6659888	0.61090463	0.39598897
0.0	0.044811774	0.019634625	0.016376674	0.03976508	0.028469296	0.038428873	0.010998877	0.00926934	0.010880183	0.043810904
0.0	0.044765595	0.019678025	0.016389875	0.03956833	0.028368674	0.038228497	0.011027931	0.009320675	0.010865132	0.043786712
0.0	0.045971114	0.019741584	0.016496683	0.04015413	0.028916055	0.038815703	0.011272849	0.009392346	0.01094973	0.0439955
0.0	0.030865358	0.02482704	0.016731141	0.027830126	0.01991486	0.035948966	0.009988152	0.014229595	0.009938183	0.059186667
0.0	0.028204646	0.014930589	0.012817829	0.026122736	0.029423643	0.03098688	0.011183661	0.006787202	0.01663152	0.036256876
0.0	0.09897261	0.018940618	0.025608012	0.04655917	0.046929397	0.028736223	0.006098591	0.004202286	0.0055216113	0.02245452
0.0	0.6806141	0.57215583	0.4418831	0.65420514	0.47115365	0.56517035	0.5479006	0.47967303	0.10632888	0.59823275
0.0	0.15452877	0.023631575	0.040798705	0.07560892	0.062464006	0.098908715	0.008414163	0.00773567	0.010152124	0.014862365
0.0	0.11731387	0.017866619	0.051983807	0.111412525	0.047310293	0.07182596	0.008637005	0.005495257	0.012089219	0.022173649
0.0	0.05749652	0.0117164245	0.011193527	0.03863968	0.018066477	0.063113295	0.010987533	0.012604161	0.011725146	0.014300749
0.0	0.05793863	0.011718202	0.011068898	0.03876901	0.017951215	0.06302834	0.01103779	0.012541943	0.0117051285	0.014464625
0.0	0.12512939	0.011778647	0.014411721	0.13835233	0.044227656	0.027377758	0.0061946283	0.005505242	0.0084310165	0.02683568
0.0	0.72109234	0.49221617	0.5494326	0.6203797	0.5468242	0.44565743	0.5528354	0.48745653	0.5508586	0.8334008
0.0	0.037398748	0.014532485	0.013989406	0.08171723	0.041108422	0.021945061	0.00499708	0.005488569	0.013132347	0.028179439
0.0	0.51657504	0.69761413	0.53781354	0.62829304	0.54812247	0.43364492	0.55823904	0.52122325	0.60965085	0.5824621
0.0	0.04791926	0.0201445	0.031214241	0.09696363	0.0692119	0.02831607	0.007078295	0.00493454	0.011629392	0.01920846
0.0	0.56416124	0.7051964	0.53573436	0.46102002	0.6939926	0.4781242	0.6026345	0.44264472	0.6503653	0.65774995
0.0	0.11632189	0.017598165	0.012985137	0.11643037	0.05085986	0.07728298	0.008116804	0.006363339	0.014336876	0.022113547
0.0	0.5810507	0.5835368	0.57308656	0.5784109	0.5742204	0.5570495	0.55404216	0.57525337	0.57510793	0.57286507
0.0	0.05967775	0.011931319	0.003727454	0.021975221	0.024751754	0.041214623	0.018295376	0.014928127	0.010304385	0.019743044
0.0	0.6798947	0.6197675	0.430969	0.6552637	0.6008979	0.62281066	0.60133207	0.5798872	0.6852703	0.4686683
0.0	0.5827737	0.58543736	0.5732345	0.5824848	0.5766951	0.5558287	0.55538267	0.5767397	0.5776995	0.57379985
0.0	0.10116166	0.016354796	0.038950853	0.12236287	0.06875606	0.091716215	0.007059833	0.0053682714	0.006070285	0.06171749
0.0	0.11178203	0.017845662	0.020037599	0.0778003	0.05544903	0.06653899	0.0063745882	0.006366152	0.01362914	0.015796952
0.0	0.101271085	0.017960902	0.009575621	0.023604207	0.012497707	0.04290986	0.0087087415	0.004481227	0.01125188	0.02916879
0.0	0.07561576	0.018839449	0.02212174	0.08190596	0.030321138	0.08783515	0.007978056	0.0039539533	0.013326891	0.030434217
0.0	0.5383804	0.56788075	0.55031174	0.61291295	0.62307537	0.63127786	0.56840795	0.5952635	0.53961813	0.67520607
0.0	0.18671742	0.016325075	0.029820615	0.07936133	0.056634538	0.09788165	0.0051514106	0.0060098283	0.00649562	0.04265376
0.0	0.09179868	0.018318623	0.026722556	0.084694326	0.052853152	0.07620808	0.003907269	0.0045339013	0.009897265	0.04744104
0.0	0.104987666	0.016899467	0.025263969	0.0931431	0.057321627	0.053249978	0.0044304808	0.00424671	0.008959506	0.03186877
0.0	0.04765462	0.019365061	0.027501939	0.097871825	0.051203605	0.046805203	0.0028333783	0.0034327703	0.011236833	0.01876054
0.0	0.57987887	0.58436376	0.5728789	0.5782318	0.57574356	0.55743736	0.5542536	0.57539934	0.57424855	0.57156277
0.0	0.06899623	0.022300351	0.015020249	0.08485372	0.035168212	0.07260605	0.004640965	0.0038040946	0.0077780043	0.030966874
0.0	0.021541132	0.015812788	0.009100522	0.028259583	0.015229536	0.05242286	0.01147011	0.007010385	0.007893325	0.030924417
0.0	0.05561418	0.01971393	0.014359406	0.08154609	0.0408481	0.09415177	0.007259385	0.0032611426	0.00698998	0.046101324
0.0	0.66128665	0.53535765	0.5051721	0.5713773	0.48722652	0.6192398	0.5580761	0.5474354	0.61823237	0.6731807
0.0	0.054760017	0.019617094	0.014188943	0.08063225	0.039952327	0.093446344	0.007182433	0.0032284174	0.0069357017	0.044937026
0.0	0.58100784	0.58422476	0.5727553	0.5780132	0.576007	0.5562491	0.55276275	0.57441944	0.5742342	0.5716936
0.0	0.06812684	0.022256562	0.014998811	0.08448538	0.0348609	0.0726599	0.0046148784	0.0037761203	0.007753534	0.030883133
0.0	0.04494326	0.01238316	0.005186408	0.016878976	0.01945426	0.039427925	0.0060819425	0.011131535	0.008693914	0.026386436
0.0	0.21475992	0.010897217	0.016591504	0.07097665	0.041577145	0.07264101	0.0039146524	0.005179914	0.009154411	0.036545746
0.0	0.735051	0.50526386	0.6320744	0.65084493	0.56009424	0.6115359	0.45078966	0.613067	0.5387515	0.7414991
0.0	0.20985746	0.010758517	0.016442908	0.069831185	0.041006435	0.07236986	0.0038417848	0.0051541287	0.009038003	0.03625561
0.0	0.20662394	0.02346009	0.029782552	0.044368107	0.025012337	0.053237062	0.003082328	0.0041799927	0.00746243	0.019988235
0.0	0.2993542	0.020493532	0.02010861	0.0856531	0.03165955	0.04834115	0.0041781687	0.0031550813	0.008771178	0.036845777
0.0	0.6375571	0.5141555	0.4511308	0.55357397	0.6748565	0.574005	0.72247344	0.5377786	0.5441016	0.6801713
0.0	0.66424984	0.33300915	0.71466136	0.5780736	0.5433368	0.5556171	0.5653185	0.6082124	0.45945078	0.5348199
0.0	0.7198442	0.5391839	0.4680437	0.5931751	0.5501068	0.59887946	0.5577295	0.5710244	0.57966185	0.6554703
0.0	0.18122503	0.011251656	0.01120444	0.022521708	0.021332934	0.052699845	0.008161786	0.0090297805	0.012405405	0.022304853
0.0	0.24062116	0.023652457	0.016772345	0.072564356	0.05516401	0.083809726	0.009907298	0.0041264957	0.006626724	0.04393472
0.0	0.57983166	0.58323014	0.5729661	0.5787487	0.57702583	0.5571111	0.55295044	0.57619625	0.57493603	0.5723892
0.0	0.5804027	0.5846498	0.5735773	0.57961965	0.57683074	0.5547419	0.55293256	0.57536995	0.5751862	0.5714401
0.0	0.036031306	0.02143085	0.021544408	0.02319403	0.027909512	0.044055898	0.01499431	0.013633821	0.010048412	0.030157689
0.0	0.1863649	0.016108558	0.020027086	0.06210816	0.056012023	0.08144988	0.00875656	0.0063933986	0.006401446	0.02283382
0.0	0.6926176	0.46884632	0.55815226	0.60243267	0.47133648	0.6212205	0.5958413	0.55600494	0.5008942	0.69340277
0.0	0.63024956	0.54495496	0.6379861	0.59966886	0.4168781	0.5431329	0.62319624	0.49990234	0.5856902	0.5228608
0.0	0.08517078	0.017150406	0.0061227176	0.018655548	0.021991916	0.07457812	0.015849154	0.012010642	0.005479553	0.04639464
0.0	0.67094547	0.55594015	0.587637	0.5459914	0.7303096	0.5935488	0.54036415	0.57953006	0.59851277	0.7497542
0.0	0.0006647659	0.00015033258	5.9697537e-05	0.0005916167	0.00037432573	0.000247372	9.646072e-06	6.4916503e-06	4.3588723e-05	0.00016644728
0.0	0.04009033	0.014958611	0.018253334	0.03864098	0.015733026	0.037137356	0.016546061	0.013409758	0.00916789	0.09256088
0.0	0.576634	0.58269316	0.572282	0.578462	0.57709134	0.5566788	0.55261505	0.5751695	0.5742885	0.5720824
0.0	0.018487344	0.011670911	0.0052949334	0.030877363	0.01270827	0.057423733	0.012569184	0.008037171	0.014991395	0.019028474
0.0	0.6828134	0.6855332	0.47718126	0.59936213	0.47972974	0.48407447	0.48117518	0.5372117	0.48771715	0.62337965
0.0	0.5806101	0.5844077	0.5721174	0.57872933	0.57697105	0.5557588	0.55459434	0.5743587	0.5743147	0.5726362
0.0	0.10516119	0.016858257	0.02529238	0.09326955	0.057300657	0.053220708	0.0044242973	0.0042435857	0.008955691	0.031867705
0.0	0.7335398	0.55101717	0.49171495	0.74713695	0.7514782	0.6437644	0.6099224	0.577182	0.63629484	0.654993
0.0	0.18934749	0.017173659	0.029873695	0.103490815	0.054864313	0.06892347	0.0048003467	0.0041636257	0.009036807	0.038003307
0.0	0.08128503	0.021422682	0.029576337	0.10088457	0.059037533	0.06379472	0.0042510494	0.0032935943	0.0031824035	0.042706434
0.0	0.08140977	0.021635117	0.029701997	0.101282865	0.05925496	0.064925745	0.004288106	0.0033183896	0.0032185488	0.04304744
0.0	0.028631078	0.014461791	0.016618796	0.10105489	0.052165613	0.062350437	0.00470218	0.0033930386	0.010503865	0.025653807
0.0	0.1043035	0.019593695	0.02755733	0.10386046	0.04797218	0.06153397	0.0028410272	0.0035344397	0.011342122	0.040570945
0.0	0.42448083	0.48837724	0.45433703	0.632701	0.436284	0.59876347	0.47477683	0.6036395	0.6848231	0.5234459
0.0	0.07287739	0.03384208	0.03126046	0.12643063	0.056509096	0.050728757	0.004394996	0.004810216	0.01780032	0.034952886
0.0	0.57874835	0.5567453	0.44177338	0.56295294	0.58519006	0.55400676	0.5886122	0.69381	0.56993455	0.5154078
0.0	0.6656236	0.68297505	0.56832004	0.6242379	0.58075345	0.35934114	0.6181336	0.52471757	0.5378411	0.60603905
0.0	0.08241007	0.01701303	0.013287141	0.097947404	0.056525942	0.04637572	0.005235451	0.003961604	0.012354071	0.046001498
0.0	0.07495867	0.015778376	0.013378107	0.07295746	0.0487831	0.042626336	0.004635822	0.0049918666	0.009256755	0.03664212
0.0	0.55379	0.48535073	0.5239233	0.51733166	0.6983368	0.56853175	0.5100993	0.6498419	0.65727824	0.48844543
0.0	0.6669071	0.5138693	0.5422449	0.55244136	0.5775599	0.46431792	0.52240205	0.42735982	0.6117769	0.6424841
0.0	0.034008086	0.01823181	0.0058743036	0.024687573	0.016459133	0.06655718	0.011115161	0.007970006	0.0129503785	0.06987518
0.0	0.13367887	0.021952236	0.03305058	0.053624634	0.081206284	0.03813121	0.004179022	0.0051754834	0.009226341	0.020082004
0.0	0.20957464	0.017303735	0.05086184	0.079134874	0.07486821	0.049799085	0.0077697877	0.0042749494	0.008140121	0.026021875
0.0	0.73471284	0.44013128	0.1687722	0.7312001	0.60609037	0.3061635	0.6127781	0.6305929	0.5324478	0.6916266
0.0	0.10510749	0.020952528	0.05678085	0.078144774	0.063710645	0.10998529	0.00774403	0.0043706847	0.007868022	0.027192526
0.0	0.024081873	0.015850566	0.0069496767	0.039809413	0.011511296	0.040176887	0.006690417	0.011986551	0.0119465	0.0235362
0.0	0.037337005	0.018107435	0.015088939	0.026240183	0.013683607	0.035770275	0.011470544	0.011157011	0.010074467	0.02502708
0.0	0.037794147	0.01818547	0.015334199	0.026675377	0.013894491	0.036588304	0.011680244	0.011323487	0.010142565	0.02563329
0.0	0.2709566	0.014703896	0.037369616	0.13153231	0.046641782	0.0690766	0.01386872	0.0050194184	0.012557449	0.03065241
0.0	0.039604228	0.04065963	0.01246716	0.027725495	0.027124582	0.009751738	0.016220607	0.00854391	0.014655418	0.042566907
0.0	0.034140956	0.025261931	0.013317419	0.023635745	0.02197662	0.023915296	0.008904269	0.019024879	0.013771614	0.07554339
0.0	0.09589202	0.017511519	0.021915352	0.092020795	0.081370346	0.054180853	0.007693972	0.004570205	0.014803312	0.039610732
0.0	0.109274715	0.014166978	0.014876592	0.045550406	0.044636868	0.0984413	0.0053840927	0.0045059454	0.0077924314	0.049953636
0.0	0.9031843	0.09582472	0.10941997	0.36576748	0.324469	0.0028938213	0.02273576	0.014797853	0.029654466	0.67247844
0.0	0.07389307	0.020548949	0.020469392	0.05929	0.040964864	0.09750038	0.0051295366	0.0042081783	0.008423103	0.027841222
0.0	0.112280056	0.013189447	0.027932486	0.10700895	0.053231247	0.061824344	0.007826253	0.0073661464	0.014216999	0.090993166
0.0	0.038107958	0.013696343	0.021816593	0.05917014	0.0631128	0.028087668	0.004224757	0.0019349176	0.013293762	0.072795056
0.0	0.068537354	0.009759265	0.0070354803	0.012209932	0.039704613	0.09679049	0.0069068624	0.008365053	0.010103689	0.0609091
0.0	0.05739549	0.013869307	0.01565247	0.022136604	0.021779153	0.017734015	0.008630096	0.00948251	0.008079716	0.010760801
0.0	0.7090885	0.10781663	0.07412715	0.43171307	0.30673453	0.4137086	0.012329015	0.008118912	0.01963078	0.44449064
0.0	0.8725995	0.11047741	0.1292954	0.46804434	0.3123816	0.39926484	0.018933052	0.0066400873	0.030200828	0.33255517
0.0	0.14073512	0.011697011	0.028393256	0.100965954	0.054438982	0.07961387	0.010020205	0.005308377	0.011874055	0.036473114
0.0	0.05263387	0.010082254	0.009819248	0.030833634	0.03197167	0.04697733	0.01947761	0.008678028	0.011685733	0.02977394
0.0	0.7878445	0.6095949	0.41840696	0.49925753	0.6030368	0.53701043	0.4934786	0.6231372	0.6472498	0.7211591
0.0	0.68858266	0.5132751	0.6723494	0.50126964	0.51326674	0.4899659	0.5469664	0.5703748	0.49824712	0.741622
0.0	0.019002186	0.020141102	0.013175997	0.01429886	0.020422358	0.07350399	0.008479509	0.010135577	0.009069562	0.028470246
0.0	0.018965278	0.020062936	0.013155565	0.014288372	0.020299397	0.07368382	0.008466385	0.010132554	0.009129795	0.028489593
0.0	0.24309045	0.015008494	0.050889574	0.10337885	0.05660572	0.091439724	0.012790567	0.005752267	0.012502303	0.02479602
0.0	0.20494634	0.62535805	0.5672571	0.6083341	0.5847051	0.6601199	0.6257599	0.5144021	0.5462109	0.5249806
0.0	0.17266828	0.011636558	0.015042671	0.047980707	0.07856939	0.1119144	0.0051584975	0.0053335885	0.006580476	0.05845374
0.0	0.07864565	0.021190576	0.032582425	0.05167926	0.031396393	0.035624847	0.0061655287	0.004555037	0.0153604215	0.027206726
0.0	0.019040463	0.007793593	0.010439681	0.018932778	0.018754277	0.099031664	0.01526611	0.008598382	0.0116858315	0.015899675
0.0	0.06147518	0.01472505	0.029518839	0.07365394	0.04633399	0.057309657	0.008044888	0.0039324868	0.012595737	0.019948818
0.0	0.3112784	0.017415324	0.0377218	0.05052314	0.056890875	0.044914376	0.005457799	0.005713774	0.009916272	0.0154676605
0.0	0.56123906	0.5922373	0.5004619	0.5721647	0.46733567	0.5838448	0.58950996	0.59993845	0.52945477	0.66260004
0.0	0.35375276	0.013998433	0.05793452	0.0489501	0.06546337	0.085478224	0.0077165407	0.0039907824	0.008212272	0.013015442
0.0	0.7053763	0.5604676	0.7075199	0.5411267	0.6598543	0.610865	0.6770271	0.5830842	0.52003145	0.58132434
0.0	0.5879555	0.5871546	0.57404184	0.5856752	0.5818022	0.5638562	0.560572	0.5788955	0.5808293	0.58100975
0.0	0.15503678	0.028861089	0.024729047	0.09124922	0.0498777	0.093908735	0.007343887	0.0041390555	0.010144901	0.031010011
0.0	0.025416754	0.021731637	0.019248959	0.030931095	0.02150763	0.07177915	0.010228824	0.014662877	0.011240734	0.05626419
0.0	0.5776127	0.58320063	0.57348144	0.579212	0.5773384	0.5570255	0.55400765	0.5752736	0.5756601	0.57244587
0.0	0.6246446	0.6346492	0.5465185	0.5584175	0.5206793	0.6235271	0.654875	0.54625154	0.65226847	0.6045707
0.0	0.024056558	0.011730667	0.010387711	0.010775089	0.021575019	0.036036134	0.009142468	0.00929866	0.011454043	0.011106553
0.0	0.58081824	0.5843938	0.5728741	0.57758564	0.5766998	0.5568646	0.55465597	0.5754565	0.57418805	0.5722637
0.0	0.041501984	0.014048231	0.011130019	0.020035356	0.01855795	0.051240824	0.005474023	0.008686323	0.008166995	0.035892088
0.0	0.65956837	0.5850322	0.59568864	0.6349962	0.557846	0.5583138	0.41608268	0.48503238	0.65423757	0.49655208
0.0	0.0824505	0.016918553	0.013255988	0.09786121	0.056288574	0.04630409	0.0052066674	0.0039379857	0.012336251	0.045947056
0.0	0.024949076	0.021766638	0.019103989	0.030509064	0.021289732	0.07159106	0.010186871	0.014545294	0.011186836	0.05597942
0.0	0.046505436	0.016614798	0.007005656	0.033242878	0.023781596	0.05771888	0.010105425	0.0085290745	0.009734569	0.022784878
0.0	0.124700755	0.014909767	0.04380927	0.054721586	0.06917273	0.05449991	0.007417703	0.005179794	0.0096499985	0.043001503
0.0	0.1247928	0.014899034	0.04386911	0.054952443	0.069135375	0.054430995	0.007408128	0.0051772906	0.009672697	0.0429802
0.0	0.82349575	0.5410257	0.6211827	0.6663675	0.61182725	0.6073814	0.49208486	0.5586672	0.6311926	0.45398962
0.0	0.19441892	0.028348152	0.019488672	0.08402516	0.03838121	0.13701108	0.0065750014	0.0039897156	0.007065364	0.0795937
0.0	0.09006984	0.022236545	0.010810262	0.11566726	0.053988256	0.06258751	0.0059756944	0.004801773	0.0059851846	0.061276335
0.0	0.10961406	0.013198064	0.011557393	0.026943978	0.02174726	0.05615641	0.008429303	0.008130517	0.006004774	0.042972952
0.0	0.0324386	0.016286634	0.012705787	0.027063683	0.021038942	0.038599998	0.006208423	0.006344345	0.007545088	0.036069732
0.0	0.038123228	0.030505612	0.025552377	0.06084215	0.0554321	0.05663947	0.0025135358	0.0049465843	0.008035912	0.035609733
0.0	0.700191	0.53432596	0.572606	0.4466579	0.7385554	0.535136	0.47200644	0.6121714	0.5311815	0.67539924
0.0	0.11336847	0.022673378	0.046772845	0.096556775	0.08348091	0.064270996	0.008516628	0.0047529596	0.01760867	0.01988794
0.0	0.22320044	0.02793382	0.026555836	0.08182896	0.037337735	0.057578545	0.009135599	0.0036039797	0.00794027	0.024899393
0.0	0.32843223	0.016422054	0.014890681	0.08696852	0.025503369	0.03309187	0.0074575962	0.0044769277	0.0061470666	0.05540697
0.0	0.33259633	0.016451294	0.015139207	0.087197155	0.025434144	0.033704378	0.0074428366	0.004501858	0.006197253	0.057106324
0.0	0.56331927	0.62865037	0.54462016	0.65936595	0.62123424	0.58191603	0.6666651	0.6415738	0.54367024	0.6329881
0.0	0.11746321	0.016604768	0.0107817445	0.019573085	0.018141298	0.048615597	0.015031301	0.010927269	0.009782993	0.0343924
0.0	0.5809873	0.58339405	0.57219386	0.5780628	0.5766613	0.55692214	0.5549899	0.57597464	0.5741337	0.5706166
0.0	0.13486555	0.009918014	0.008352567	0.08058959	0.03161938	0.04389793	0.014346548	0.005017078	0.011471614	0.013205866
0.0	0.22324553	0.0121471295	0.024800453	0.14702787	0.03793383	0.10071074	0.007036433	0.0027703766	0.011824899	0.01672239
0.0	0.735653	0.44041827	0.58659875	0.6470398	0.43851328	0.6114831	0.52380043	0.56346744	0.5976326	0.60206807
0.0	0.3203812	0.015812164	0.013720088	0.04217415	0.051067125	0.065248586	0.0031399617	0.0056568687	0.015770286	0.0115963835
0.0	0.8557217	0.552499	0.48112914	0.52218795	0.6649823	0.5812129	0.33812815	0.61610043	0.71251154	0.3626358
0.0	0.12071967	0.01181311	0.02457621	0.06367648	0.037809238	0.057919648	0.009777411	0.0027994583	0.008341515	0.006301447
0.0	0.61659485	0.43587318	0.51214814	0.6452534	0.52184266	0.5705262	0.61564344	0.42308798	0.4733918	0.21898648
0.0	0.5800392	0.58412236	0.5714144	0.5780661	0.57621825	0.55655956	0.5544484	0.57542133	0.57403445	0.5720885
0.0	0.010509853	0.015087508	0.010531158	0.032642134	0.034421474	0.0706832	0.007487835	0.0051049404	0.009629436	0.060981214
0.0	0.028284958	0.02111022	0.023169653	0.07041185	0.05952084	0.025290845	0.0038610613	0.0032283743	0.008535384	0.016561663
0.0	0.2023009	0.60297024	0.52516264	0.49179995	0.571107	0.33153978	0.5241842	0.54467344	0.5597218	0.32638714
0.0	0.6266268	0.48855132	0.5562016	0.59261405	0.69734746	0.50030416	0.5608038	0.57782197	0.55933136	0.6697715
0.0	0.040655565	0.014901512	0.008175501	0.020333113	0.0120918555	0.010274749	0.007992503	0.011096428	0.0074893627	0.101404004
0.0	0.15633966	0.019068953	0.055900097	0.07783261	0.037824176	0.031509705	0.00838335	0.0044488	0.014125899	0.025381342
0.0	0.08213209	0.014334611	0.014211707	0.011433528	0.017283136	0.02397662	0.015567707	0.007858164	0.012916636	0.010296394
0.0	0.06850224	0.012163872	0.014603033	0.11852409	0.08953843	0.06335766	0.004195336	0.0095652975	0.010000334	0.014555968
0.0	0.66405165	0.4740115	0.5354367	0.51541287	0.54483974	0.58408284	0.5650493	0.44755837	0.5780101	0.4806296
0.0	0.62214965	0.58303934	0.57542086	0.56936145	0.51836264	0.57882535	0.57967293	0.31509408	0.5541469	0.5775966
0.0	0.0360613	0.014124883	0.0061869854	0.033739164	0.034928747	0.032560058	0.008166308	0.021921737	0.01154363	0.039686453
0.0	0.14960085	0.01766647	0.026952887	0.071955636	0.107567385	0.022537882	0.004839293	0.0062118396	0.018271368	0.027783068
0.0	0.14960085	0.01766647	0.026952887	0.071955636	0.107567385	0.022537882	0.004839293	0.0062118396	0.018271375	0.027783068
0.0	0.03313968	0.009110804	0.011622104	0.023437936	0.050303936	0.02632709	0.00871673	0.012674846	0.015882531	0.013215513
0.0	0.033022158	0.009150234	0.0116032455	0.023444058	0.050513893	0.026265286	0.008779715	0.012641847	0.015883895	0.01316322
0.0	0.13196652	0.020606302	0.025714794	0.070558764	0.07296141	0.033013977	0.003526063	0.0049476293	0.012333963	0.08851196
0.0	0.64364237	0.418843	0.46824786	0.60749686	0.6199133	0.5069874	0.53200644	0.50881064	0.51564956	0.6038167
0.0	0.66937095	0.44908303	0.6584399	0.58687675	0.5633092	0.600816	0.71660024	0.5647605	0.56980187	0.29690298
0.0	0.63122493	0.6223882	0.6108016	0.76807344	0.57697946	0.45227566	0.5667208	0.6991659	0.6950365	0.6735012
0.0	0.00013804884	0.016804986	1.4871858e-05	0.094709285	0.06516106	0.000249628	0.006098377	0.0053132735	0.015390584	0.0001664222
0.0	0.05993437	0.016080353	0.004503595	0.040278025	0.0256246	0.044154577	0.007557152	0.012494817	0.008364373	0.034065984
0.0	0.07007821	0.015301037	0.009349078	0.03033836	0.043690693	0.016748363	0.010048384	0.013382199	0.032017667	0.032059915
0.0	0.58033085	0.58455914	0.57368547	0.58048016	0.57687014	0.5582278	0.5522921	0.5753227	0.5748896	0.570776
0.0	0.08581208	0.02388336	0.034527544	0.090113066	0.027340347	0.04157755	0.004935842	0.0051102927	0.009172105	0.10245541
0.0	0.01763563	0.019020706	0.008733974	0.042487416	0.009320243	0.021412607	0.010140751	0.010409174	0.010038437	0.10445172
0.0	0.113131896	0.027785527	0.015309065	0.058601048	0.034129754	0.0133631425	0.0058773314	0.0031564345	0.009903986	0.018362245
0.0	0.05421727	0.022888986	0.01442438	0.050302878	0.027948558	0.0079200985	0.0035549947	0.0032650603	0.011524619	0.035434026
0.0	0.5027955	0.60214436	0.5002541	0.57119364	0.32600176	0.2030155	0.5102658	0.63710314	0.62449765	0.5878192
0.0	0.0783795	0.015461709	0.02469974	0.06543177	0.05519818	0.04846422	0.004100737	0.006043812	0.008934298	0.057061132
0.0	0.07753097	0.015361727	0.024455814	0.06527506	0.054827657	0.048632186	0.0041021802	0.005919038	0.008979545	0.05640073
0.0	0.07761639	0.015318792	0.024498194	0.06552222	0.054888923	0.04863601	0.0041025956	0.005963485	0.009012086	0.056531347
0.0	0.61454725	0.53580225	0.6854099	0.58499455	0.549867	0.50069726	0.49739668	0.70904213	0.63910615	0.56919783
0.0	0.026777292	0.020539075	0.007329125	0.022716094	0.038175963	0.026927875	0.008124386	0.0142597845	0.00941911	0.014777561
0.0	0.07237046	0.015869241	0.019822346	0.027246559	0.012224871	0.045593124	0.011466002	0.007203033	0.010996159	0.014921607
0.0	0.07056168	0.015834494	0.019691905	0.02683189	0.012249615	0.044849966	0.011111215	0.007236435	0.010990311	0.014410781
0.0	0.07047345	0.01586472	0.019715954	0.027012333	0.012268391	0.04492872	0.011128607	0.007242316	0.010962803	0.014367465
0.0	0.04679443	0.009389352	0.013223649	0.01161473	0.024674535	0.050301593	0.0067388876	0.009508536	0.011292081	0.04101088
0.0	0.5110501	0.5848699	0.6469037	0.5531947	0.55467874	0.5758787	0.5212456	0.7253726	0.4602378	0.6249653
0.0	0.06890181	0.021867625	0.04306229	0.06359009	0.064291045	0.034356758	0.007942359	0.0032913708	0.009906605	0.089799106
0.0	0.06898243	0.02193629	0.043147836	0.06372908	0.0643385	0.03435339	0.007948744	0.0032915664	0.009932704	0.08977828
0.0	0.5774964	0.5828745	0.57261145	0.57930946	0.5766396	0.5570239	0.5532795	0.57671493	0.57488596	0.5725791
0.0	0.22969292	0.02491434	0.022711031	0.059102688	0.054225877	0.019625476	0.005821328	0.0045639467	0.009698259	0.12837268
0.0	0.026337769	0.015734902	0.020982752	0.038747758	0.036182616	0.10627402	0.010481986	0.0074038273	0.011987195	0.07406662
0.0	0.026691867	0.01574707	0.021152398	0.039014045	0.036592912	0.10647011	0.01063873	0.007446681	0.01195889	0.07644626
0.0	0.041979026	0.012520955	0.013816197	0.06591463	0.04313201	0.050976228	0.0040218285	0.004019356	0.010210385	0.016472664
0.0	0.51839304	0.47227368	0.4199419	0.6155508	0.5411872	0.63890386	0.5927169	0.61419195	0.5844082	0.49026787
0.0	0.040047377	0.0104054315	0.007451807	0.0135609815	0.048720673	0.033219587	0.010391296	0.010861592	0.0104039395	0.1375323
0.0	0.09157933	0.012639163	0.020991	0.041389998	0.038975224	0.051551767	0.0043851	0.004235453	0.007893078	0.027985202
0.0	0.057565685	0.014508011	0.029107483	0.07984472	0.06968303	0.06156316	0.0023303952	0.0045022294	0.020779056	0.05037975
0.0	0.057565674	0.014508017	0.029107483	0.0798447	0.06968303	0.061563175	0.0023303952	0.0045022294	0.020779056	0.050379734
0.0	0.10850444	0.017217675	0.022436801	0.09030285	0.071263395	0.01984778	0.0070212972	0.0049796086	0.010941006	0.033530712
0.0	0.26002973	0.02561254	0.02396115	0.10828567	0.064854115	0.021079084	0.006573142	0.0048933914	0.007969253	0.036013536
0.0	0.061156947	0.021511579	0.014811985	0.035651755	0.06151555	0.051858537	0.0036222776	0.0047641993	0.0062600914	0.037113942
0.0	0.0611386	0.015306269	0.017248377	0.03592952	0.047666933	0.046416204	0.008013036	0.0036840758	0.012893992	0.047665786
0.0	0.8184745	0.07795753	0.09368981	0.5680484	0.2493131	0.197068	0.02009692	0.008928993	0.03047199	0.5397888
0.0	0.6945738	0.5407938	0.61561126	0.5687396	0.60276204	0.4356833	0.5302673	0.60008395	0.56623274	0.66143274
0.0	0.039505195	0.015407002	0.03371055	0.058068845	0.06994547	0.060665935	0.0032993692	0.0051084072	0.007198295	0.06475819
0.0	0.7446812	0.3776825	0.45966586	0.5836028	0.54944545	0.5601515	0.52950704	0.5811897	0.53792226	0.60466474
0.0	0.09267949	0.012804743	0.014612903	0.057881065	0.033148944	0.079050094	0.005233586	0.003081985	0.009172387	0.05727672
0.0	0.09275555	0.01277867	0.0147927245	0.05842553	0.033234123	0.07914905	0.005240837	0.0030895625	0.00917236	0.05710371
0.0	0.14832038	0.017546928	0.017717926	0.09371776	0.03527259	0.101592034	0.008157514	0.007011128	0.009438398	0.13101135
0.0	0.5784303	0.5846726	0.57161814	0.58029246	0.57716787	0.5566583	0.55429685	0.57449335	0.5758583	0.57044554
0.0	0.03963911	0.014854701	0.0057362188	0.025230102	0.04742063	0.020278398	0.0075524612	0.009023529	0.009491279	0.14460063
0.0	0.5472189	0.5606161	0.49874383	0.5949225	0.45107198	0.55807716	0.5103771	0.53998995	0.56791186	0.31439486
0.0	0.57904685	0.5839651	0.5737845	0.57753545	0.5761907	0.55686575	0.5545203	0.5755116	0.57390594	0.5711748
0.0	0.022902424	0.012406462	0.0073711025	0.016843595	0.015405033	0.04273909	0.010157972	0.008890536	0.007368005	0.056062143
0.0	0.057120774	0.017523369	0.022969764	0.06633207	0.0479397	0.04651884	0.007160524	0.0039558997	0.010000712	0.05481066
0.0	0.014810969	0.014390856	0.013280228	0.00929033	0.035948444	0.044203926	0.013912149	0.00896527	0.012146792	0.074971214
0.0	0.5689044	0.594609	0.3578044	0.45251566	0.6481259	0.53467745	0.551972	0.6075191	0.55173546	0.6547965
0.0	0.041151524	0.0167204	0.025541984	0.050355274	0.05202074	0.037395254	0.0034872117	0.004308234	0.0077516995	0.018862883
0.0	0.034263957	0.016036889	0.018261708	0.046669576	0.05081214	0.04395154	0.003642967	0.0038558526	0.009490872	0.046006616
0.0	0.55871034	0.49323863	0.3979677	0.40834272	0.7426123	0.4504	0.59925145	0.39811134	0.55008495	0.5605834
0.0	0.021505762	0.012250538	0.012471177	0.024112694	0.03139484	0.034432404	0.020118106	0.0069086323	0.012950659	0.03518706
0.0	0.021561675	0.012276397	0.012432276	0.024077037	0.031293873	0.03429175	0.020070972	0.006887925	0.013101454	0.035145152
0.0	0.10183388	0.027553214	0.031156689	0.05064523	0.05075292	0.068557315	0.004995748	0.005832518	0.012935928	0.054901827
0.0	0.5803861	0.5835175	0.57287306	0.5783838	0.5742314	0.55687624	0.55430937	0.5752912	0.5740564	0.57266176
0.0	0.08062053	0.017105045	0.008226292	0.013979859	0.023414737	0.03977535	0.013991898	0.012927408	0.012902545	0.11276821
0.0	0.64465046	0.67192006	0.5656293	0.64706403	0.60992664	0.68641156	0.50092345	0.60750437	0.6141079	0.53508997
0.0	0.56663823	0.45155284	0.5822575	0.5080139	0.44325733	0.59430045	0.6875819	0.56758004	0.5679553	0.54429173
0.0	0.0796303	0.018547997	0.019492745	0.06407578	0.057116996	0.029250486	0.008858703	0.0050218436	0.015834255	0.045582738
0.0	0.09100452	0.016940346	0.022212904	0.14603604	0.047974817	0.09783415	0.002233744	0.0033593406	0.008129579	0.01823483
0.0	0.5811608	0.58379966	0.57136554	0.580604	0.5756355	0.557016	0.55467725	0.5747894	0.57663393	0.5705524
0.0	0.024531238	0.009525549	0.019791491	0.044103224	0.015717335	0.05065572	0.007807973	0.009976452	0.005394656	0.036000412
0.0	0.7453876	0.6558106	0.33876017	0.60547817	0.5408043	0.6728384	0.39260194	0.55965906	0.47194993	0.5628083
0.0	0.5803195	0.58331966	0.572831	0.5781926	0.57438207	0.55655366	0.5544222	0.5753777	0.5739131	0.5725636
0.0	0.023581693	0.013616639	0.007101349	0.015175645	0.018188488	0.06936619	0.01093263	0.008499578	0.010511534	0.026994212
0.0	0.5588201	0.5441002	0.49650142	0.5126796	0.5306311	0.32581955	0.69855785	0.5986369	0.6034407	0.69747233
0.0	0.0922488	0.020666063	0.008335431	0.093819655	0.031526573	0.1021708	0.0051115993	0.0050904537	0.017469391	0.009290598
0.0	0.14888777	0.028332697	0.008599796	0.11958126	0.031885423	0.09959564	0.0040123737	0.0074069677	0.0064021493	0.09607892
0.0	0.5805792	0.5837569	0.5733286	0.57825816	0.57738394	0.55689174	0.5549749	0.5754276	0.57454467	0.57289314
0.0	0.036825113	0.012244441	0.0098799765	0.03356922	0.017195782	0.042203262	0.008444213	0.0075834976	0.020312883	0.008504191
0.0	0.015587291	0.023834763	0.010823742	0.01709232	0.016055845	0.043414123	0.010515533	0.0064724837	0.009923452	0.07059883
0.0	0.5927617	0.58706146	0.57848704	0.58706075	0.5832586	0.5632363	0.56397885	0.580575	0.58261263	0.5863697
0.0	0.57775617	0.58283424	0.57332593	0.5797532	0.5779236	0.557512	0.55309236	0.576001	0.5744498	0.57071966
0.0	0.049939983	0.024858957	0.011379285	0.022139587	0.029845819	0.05716995	0.0110060945	0.008128772	0.0073392647	0.028371355
0.0	0.049981624	0.024940846	0.011350723	0.02205956	0.029934281	0.057162795	0.010974028	0.008171097	0.007337753	0.028537886
0.0	0.05487082	0.014123827	0.031029994	0.109336674	0.057670437	0.06843674	0.005781263	0.00510319	0.011574259	0.020181477
0.0	0.053810216	0.011532802	0.012283476	0.033234645	0.031861745	0.036824968	0.008138096	0.009586933	0.0074310983	0.012599107
0.0	0.47957703	0.38360122	0.5378271	0.6153201	0.62119037	0.59746027	0.67091745	0.61137134	0.628729	0.5485215
0.0	0.054263752	0.014043971	0.030434608	0.108559065	0.05642648	0.06727149	0.005762672	0.0050723525	0.01147255	0.019966334
0.0	0.064094014	0.016112396	0.014516651	0.030619252	0.02447752	0.035372443	0.009842813	0.009516044	0.008120237	0.039475325
0.0	0.097656496	0.020856358	0.021586254	0.07572554	0.049970224	0.07536767	0.004556213	0.0039241803	0.010007087	0.048370037
0.0	0.034947492	0.018061567	0.0048392885	0.015713979	0.013905694	0.05447796	0.0061220587	0.007821867	0.010123075	0.04299913
0.0	0.7435835	0.36257014	0.2601779	0.57304794	0.31661722	0.6490089	0.56050164	0.5857586	0.43907604	0.5614124
0.0	0.10604542	0.011040658	0.022004433	0.080158755	0.050776415	0.038560834	0.0036226853	0.0027173776	0.012247659	0.04038068
0.0	0.10190957	0.012916654	0.021457791	0.08092726	0.043783527	0.042982966	0.0036609003	0.0038607733	0.01728316	0.02063607
0.0	0.5789302	0.58402914	0.57293516	0.5784479	0.5770301	0.5567454	0.55503494	0.57540387	0.5748929	0.5723097
0.0	0.040454682	0.008824033	0.0067553762	0.036787014	0.017284278	0.0588237	0.008566438	0.009321305	0.010587982	0.03777974
0.0	0.064498164	0.01434735	0.008699554	0.016535565	0.043024883	0.01649748	0.008266409	0.008800554	0.009988011	0.04401229
0.0	0.12879212	0.027034212	0.026450502	0.06822434	0.08474733	0.036689498	0.0054048696	0.0041867504	0.009873453	0.03104137
0.0	0.64036757	0.6802007	0.4987787	0.6427631	0.6235346	0.6108598	0.588753	0.5936016	0.5116761	0.55638295
0.0	0.4427852	0.46301174	0.51406026	0.33566278	0.5014801	0.3410666	0.44921044	0.5005948	0.559972	0.57853305
0.0	0.18470086	0.0159631	0.022990631	0.10541001	0.07620182	0.11295252	0.006362193	0.00376125	0.004729653	0.022288658
0.0	0.27978548	0.015324296	0.014415813	0.07617723	0.067229815	0.08948358	0.0049002343	0.0038986504	0.009443852	0.019050881
0.0	0.58059615	0.58403206	0.57300407	0.5782844	0.5757488	0.5565261	0.5533565	0.57503	0.57411826	0.5706583
0.0	0.022383127	0.018997533	0.0101553975	0.039100986	0.030395834	0.07124993	0.009409593	0.013384604	0.0036717483	0.019805478
0.0	0.68227434	0.51271546	0.47673962	0.6354439	0.6459619	0.55377275	0.5364377	0.6062038	0.5768281	0.48539186
0.0	0.054241654	0.00974766	0.01241272	0.031621717	0.01923287	0.018459586	0.0083060125	0.008726336	0.010126391	0.012344842
0.0	0.05960434	0.026057761	0.021531427	0.058367837	0.06332915	0.096968345	0.0036011606	0.0044491524	0.0042847116	0.04891305
0.0	0.074878134	0.028683633	0.019263718	0.044658445	0.068919376	0.018434756	0.0034411948	0.0045840708	0.011643014	0.057231445
0.0	0.041118894	0.024025338	0.01882859	0.050472263	0.05903815	0.10259315	0.003541694	0.0044045206	0.0049429405	0.048218198
0.0	0.08056341	0.021793082	0.017406767	0.05773322	0.07258785	0.01615586	0.00444702	0.003879168	0.012458075	0.03908719
0.0	0.11558782	0.02614384	0.015847258	0.056185666	0.10465043	0.071977355	0.0070045283	0.0044074696	0.009390155	0.019262182
0.0	0.03475355	0.01911353	0.0057231793	0.009930496	0.04355343	0.065933935	0.010612052	0.0073170303	0.007975694	0.022892645
0.0	0.55400896	0.025725214	0.01608953	0.04746962	0.0488	0.059480432	0.00716751	0.0033214032	0.010170196	0.021815445
0.0	0.07468185	0.018305749	0.0068202913	0.05132814	0.033343155	0.026649227	0.010847231	0.008686573	0.0075130058	0.017469654
0.0	0.6582993	0.567313	0.582685	0.58429736	0.74653554	0.48251343	0.6046127	0.53039706	0.60383344	0.5924769
0.0	0.8511356	0.06212999	0.083768405	0.54671896	0.11379462	0.13162825	0.018207474	0.008952971	0.022584464	0.4350736
0.0	0.8953788	0.09633172	0.11019276	0.31310624	0.2695788	0.14915794	0.016468244	0.0090477625	0.019952267	0.3868724
0.0	0.12489738	0.016374277	0.031559967	0.060378846	0.06094169	0.049366817	0.0044244924	0.0035074078	0.013559757	0.017413799
0.0	0.66179097	0.71560484	0.6033574	0.4626848	0.6617132	0.5651517	0.50392514	0.5646259	0.73882776	0.68332285
0.0	0.5798145	0.5840043	0.5730178	0.5780436	0.57664114	0.55660874	0.5535975	0.57535225	0.5740035	0.57115376
0.0	0.06426232	0.015331111	0.023815282	0.07590148	0.037132256	0.017940551	0.0050988095	0.0052890806	0.012701402	0.024899561
0.0	0.09506905	0.023344006	0.04878255	0.051366866	0.048606593	0.062147427	0.0051232623	0.0062453626	0.013171683	0.06745662
0.0	0.57855004	0.58393085	0.5722809	0.58010757	0.57655895	0.55615973	0.55457395	0.5733778	0.5754756	0.57073206
0.0	0.01722171	0.009788048	0.011012812	0.023144936	0.017449547	0.024530156	0.011773992	0.015058477	0.0069689155	0.009567955
0.0	0.6897284	0.62671566	0.39061922	0.6404462	0.4726493	0.4884632	0.49406406	0.54406184	0.61366296	0.4616096
0.0	0.5792634	0.5839553	0.5735216	0.57754064	0.5760461	0.556511	0.55488765	0.5753881	0.5739638	0.57105756
0.0	0.04559108	0.012245116	0.009416436	0.014547825	0.02059658	0.046120487	0.010621749	0.012441426	0.010095956	0.03739401
0.0	0.08053834	0.017642876	0.021920811	0.0641648	0.050845083	0.06589823	0.008141111	0.0038654194	0.011690045	0.040366244
0.0	0.58184606	0.5843607	0.5754509	0.58085036	0.57732105	0.55701077	0.55515087	0.57766885	0.57886267	0.5758169
0.0	0.58215016	0.5843614	0.575574	0.58129257	0.57738423	0.55754775	0.5557144	0.5774616	0.5790892	0.57461894
0.0	0.13165331	0.034654297	0.016302792	0.060985982	0.03872557	0.08320798	0.008673484	0.003380461	0.015455048	0.06500498
0.0	0.06821823	0.015408817	0.017563097	0.03772548	0.032471728	0.04559503	0.009742892	0.010249511	0.01156586	0.027823456
0.0	0.06842255	0.015428543	0.017552476	0.03783812	0.03240756	0.0455311	0.009757293	0.0102093145	0.011584819	0.027821109
0.0	0.5909417	0.5869674	0.5783966	0.5858289	0.58289385	0.56496465	0.56271124	0.58032966	0.5830021	0.58489996
0.0	0.06338084	0.010731993	0.0144621935	0.024499247	0.02520848	0.06289946	0.0067272573	0.013465355	0.017231558	0.010409547
0.0	0.06372864	0.010668544	0.014410225	0.024492137	0.025245734	0.06444643	0.006731308	0.013451888	0.017326608	0.010511574
0.0	0.11938605	0.0169057	0.03247304	0.06798514	0.04634433	0.07383628	0.006878638	0.005512763	0.01991025	0.035367392
0.0	0.060121384	0.012627404	0.031810686	0.05949098	0.08355147	0.093691744	0.005785	0.005086461	0.010323864	0.051858783
0.0	0.05154027	0.022703724	0.021104176	0.04592381	0.07650241	0.012781484	0.0066901823	0.0067967335	0.012163064	0.015575434
0.0	0.5805399	0.5834923	0.57286394	0.5773897	0.57440567	0.5564991	0.5543744	0.575357	0.57391334	0.57300174
0.0	0.019461438	0.02775095	0.007843816	0.024353983	0.028198445	0.007362786	0.0065475474	0.013927058	0.0107001765	0.012116591
0.0	0.6897173	0.4543344	0.55039924	0.44404694	0.51944005	0.27932656	0.6349637	0.589958	0.59201854	0.4265242
0.0	0.032829862	0.016011281	0.036949065	0.075482436	0.028284002	0.07131539	0.006665293	0.004421358	0.013059722	0.045695808
0.0	0.15620618	0.014586952	0.027276838	0.25912777	0.05596089	0.060153123	0.00274955	0.0036777435	0.011823762	0.033764444
0.0	0.58020794	0.5836968	0.5717615	0.57981116	0.5769288	0.55685574	0.5544403	0.5738927	0.5763532	0.57052857
0.0	0.071030505	0.008492227	0.008082074	0.019853598	0.023796245	0.042206675	0.0036670102	0.009372757	0.009027256	0.023981689
0.0	0.7361884	0.6193983	0.47319165	0.7295747	0.67011136	0.5889936	0.47038367	0.6254981	0.57457596	0.6213664
0.0	0.5801902	0.5835336	0.57288265	0.5780636	0.5742411	0.556868	0.55430406	0.5751871	0.5740353	0.57262063
0.0	0.04134689	0.010116636	0.01247316	0.016741892	0.007981404	0.03901344	0.008411251	0.010582874	0.010519567	0.0428977
0.0	0.45092362	0.5973911	0.570635	0.62545407	0.539801	0.5373702	0.6269847	0.55895317	0.69120663	0.7084804
0.0	0.69248104	0.019514244	0.040357385	0.07363383	0.057111572	0.072960995	0.007104086	0.0038069456	0.0062808124	0.03402924
0.0	0.6859298	0.01941442	0.039835658	0.073039584	0.056323964	0.07132252	0.0069665425	0.0037929886	0.0061507965	0.03368487
0.0	0.6877886	0.019442452	0.040024307	0.07268956	0.056460876	0.07116199	0.006983628	0.0038086316	0.006174687	0.033513356
0.0	0.08333373	0.026112808	0.019365644	0.06689847	0.05133874	0.06587163	0.003834627	0.008055127	0.009241126	0.017590912
0.0	0.08218809	0.025995396	0.01890898	0.06615914	0.050612353	0.06412171	0.003786425	0.007964594	0.009212747	0.017528681
0.0	0.08298758	0.026056448	0.019083047	0.06579878	0.050728884	0.06394147	0.003773889	0.007990156	0.009234562	0.017513027
0.0	0.2125458	0.013678286	0.032041438	0.08302772	0.092205435	0.13637088	0.006584186	0.0072633144	0.0118772555	0.047385607
0.0	0.786232	0.42180863	0.5459307	0.57892114	0.62202585	0.52080804	0.63492644	0.5669476	0.6423756	0.6382688
0.0	0.07930196	0.019567505	0.008811513	0.020335099	0.035355818	0.048438013	0.008519158	0.020271711	0.009148985	0.034058847
0.0	0.05476268	0.015429057	0.009094465	0.028436085	0.02857816	0.011878391	0.010197805	0.008989009	0.014035186	0.05756769
0.0	0.054408785	0.015496939	0.009087902	0.028263133	0.028552894	0.011814596	0.0102465805	0.0090631405	0.014025331	0.057145122
0.0	0.58062357	0.5845316	0.5710918	0.5779072	0.5768708	0.5567663	0.5534152	0.57528466	0.5740857	0.5715969
0.0	0.0717864	0.014491963	0.008831834	0.02377238	0.032444436	0.056599725	0.006084324	0.010307848	0.007269554	0.05563258
0.0	0.13869412	0.026891693	0.019297503	0.14530213	0.062442176	0.09507367	0.0045028343	0.003705066	0.0074695754	0.07038621
0.0	0.6490511	0.61306953	0.47487426	0.68597853	0.5445672	0.69540167	0.57987744	0.59883666	0.62874496	0.63071764
0.0	0.041610647	0.023800926	0.027971547	0.10018862	0.06337213	0.066299796	0.0071573514	0.0021945292	0.0077361236	0.052753955
0.0	0.041261733	0.023691488	0.02752388	0.098808505	0.0631226	0.06479467	0.0070822234	0.0021855494	0.007607723	0.052199706
0.0	0.058713473	0.026497226	0.034859553	0.06092718	0.06830124	0.09006745	0.008038406	0.0056816195	0.012085756	0.031361207
0.0	0.036960017	0.03079093	0.0015068294	0.045798533	0.05270977	0.061985224	0.0049816314	0.008104663	0.015662722	0.034283824
0.0	0.039729226	0.020776104	0.0270777	0.09341231	0.043413598	0.03977746	0.005316026	0.005119591	0.009326172	0.04835812
0.0	0.120025344	0.024842296	0.055424962	0.058858834	0.06809429	0.0324779	0.006772877	0.006269169	0.013879531	0.0074363328
0.0	0.09013743	0.015355201	0.022910684	0.047652826	0.056897778	0.10171574	0.005021686	0.005200181	0.01239054	0.008438019
0.0	0.8907524	0.11934232	0.10954439	0.42325458	0.2302532	0.309144	0.011625178	0.009813375	0.039336324	0.5014558
0.0	0.059820946	0.021198371	0.0016247877	0.041620933	0.05526038	0.06980005	0.008555361	0.0051555177	0.014104261	0.031670902
0.0	0.062177867	0.022139464	0.0134113915	0.0211489	0.017135896	0.04521701	0.009481538	0.007996698	0.010236024	0.04478292
0.0	0.6447435	0.5412332	0.51577264	0.4987939	0.5647266	0.5529919	0.64657897	0.6189692	0.5763887	0.6275622
0.0	0.031901028	0.01790635	0.0068742847	0.01988479	0.015465121	0.004216729	0.021032544	0.0080432445	0.0067881565	0.011649875
0.0	0.032116704	0.017948728	0.006864317	0.019862145	0.015446436	0.0042153555	0.02094678	0.008095748	0.006740129	0.011620905
0.0	0.16145524	0.027048323	0.023988353	0.06639673	0.08751183	0.10589297	0.008916262	0.004924828	0.013077805	0.07938031
0.0	0.13418275	0.019462189	0.036034204	0.05874054	0.069709025	0.043101184	0.0061368444	0.0038600233	0.014011214	0.015815496
0.0	0.15315762	0.017673258	0.027424194	0.061185118	0.0575722	0.060871605	0.010833277	0.0035834562	0.012439826	0.37551942
0.0	0.13461922	0.019350361	0.027724847	0.067391135	0.08734571	0.024386622	0.0051824236	0.0043604583	0.007165129	0.023614427
0.0	0.15655524	0.018780995	0.018590756	0.06647386	0.06330689	0.07521903	0.011551826	0.0047199237	0.008919452	0.03843564
0.0	0.86104804	0.081686586	0.008091942	0.4887204	0.27608028	0.36993378	0.0119037265	0.008227261	0.047976166	0.52881926
0.0	0.14289916	0.022018101	0.027419992	0.06474491	0.06255536	0.058070302	0.0068481937	0.0032618155	0.013215967	0.33253047
0.0	0.90406	0.12047045	0.12665595	0.41236874	0.27623454	0.29505002	0.021440782	0.0066129114	0.03611985	0.39003927
0.0	0.07601174	0.0123467315	0.0009784307	0.06386145	0.07096358	0.049696203	0.005237614	0.003318281	0.012868793	0.013672157
0.0	0.069644324	0.021440033	0.018052084	0.093921766	0.074120305	0.0485041	0.008352085	0.0044050957	0.011694828	0.03611862
0.0	0.09844688	0.02952615	0.018817678	0.055952504	0.09028305	0.097850606	0.005631101	0.0042306995	0.011541786	0.032863848
0.0	0.0710732	0.019924138	0.016160656	0.055988982	0.1298662	0.04812021	0.007894314	0.004803236	0.011350071	0.12025299
0.0	0.8667282	0.10739144	0.12246369	0.38609272	0.3243966	0.20869863	0.014680373	0.008338545	0.03467094	0.39334458
0.0	0.57897574	0.5842999	0.5732306	0.58083767	0.57814527	0.55719185	0.55452824	0.5751103	0.57594824	0.570713
0.0	0.5795752	0.58273673	0.5707833	0.5805922	0.5779852	0.556734	0.55513316	0.5760316	0.57524323	0.5719219
0.0	0.58049434	0.5833459	0.5725408	0.58095574	0.5777813	0.5572211	0.5557007	0.57598275	0.5749976	0.57134825
0.0	0.057711057	0.011689588	0.011120886	0.03859054	0.018027116	0.06286044	0.011000589	0.012551142	0.01169851	0.014383749
0.0	0.5902607	0.58752584	0.57556903	0.5834526	0.5803524	0.5617455	0.56265986	0.5798712	0.58222777	0.5809829
0.0	0.5893855	0.5876385	0.574893	0.58477646	0.5815001	0.56441766	0.5615089	0.57958335	0.5808513	0.58174354
0.0	0.57849157	0.58337504	0.571424	0.5797277	0.5755794	0.5575306	0.55274117	0.5738256	0.575051	0.5710352
0.0	0.57876825	0.5840182	0.57317376	0.580385	0.5769535	0.5562579	0.55395746	0.5738145	0.5753694	0.57037115
0.0	0.5799006	0.58408755	0.57227314	0.5819922	0.57859933	0.5572328	0.5526961	0.5750686	0.5765376	0.57194567
0.0	0.57762885	0.5837189	0.5704871	0.58199584	0.57734	0.55737746	0.55309415	0.5747185	0.576533	0.5725286
0.0	0.18462673	0.011376555	0.011112603	0.022790613	0.021733852	0.052854896	0.008232285	0.00900745	0.012584001	0.022800818
0.0	0.057577867	0.011696884	0.011121352	0.038643125	0.018075403	0.06293697	0.011023818	0.012538188	0.011651764	0.014398953
0.0	0.59079355	0.58757424	0.57330143	0.58539283	0.5805351	0.5628182	0.56142175	0.57872343	0.5819743	0.5832466
0.0	0.5791781	0.5849903	0.573574	0.5806843	0.5787009	0.5566611	0.55429417	0.5751615	0.57641095	0.57067883
0.0	0.592452	0.58738816	0.57796127	0.58762604	0.5829694	0.565948	0.5635351	0.58075595	0.5837327	0.5865658
0.0	0.59238946	0.588244	0.5769994	0.5875785	0.58307964	0.5656335	0.56326246	0.5812897	0.5832228	0.5854575
0.0	0.58980286	0.5879906	0.57382905	0.5856044	0.581945	0.564006	0.5604721	0.57984185	0.58223766	0.5836262
0.0	0.058381844	0.011722395	0.011240432	0.038701784	0.01813638	0.06299826	0.011073319	0.012583403	0.011774625	0.014443698
0.0	0.12615721	0.018229503	0.02432444	0.1257781	0.058637176	0.096126765	0.009615898	0.006185857	0.0019690758	0.012241921
0.0	6.862125e-05	0.000856333	0.013795839	3.6190875e-05	5.0588867e-05	0.00042086016	0.010155705	1.9418849e-05	1.3552549e-05	7.4494965e-05
0.0	0.5799315	0.5849624	0.57157534	0.5813298	0.57780457	0.55735904	0.5544446	0.5757855	0.57734925	0.5716189
0.0	0.037321284	0.018391328	0.014355377	0.029334834	0.03837917	0.038089816	0.010180963	0.008086766	0.010024435	0.05704315
0.0	0.582519	0.585259	0.5744619	0.5813815	0.57675	0.55914634	0.55551183	0.57740986	0.5784517	0.57398677
0.0	0.92777497	0.079665266	0.028442713	0.2059293	0.1615284	0.8160956	0.05188369	0.032175943	0.04620161	0.9029614
0.0	0.8577119	0.10834278	0.084737085	0.37159413	0.10965174	0.39385864	0.020349361	0.009115222	0.016020328	0.45555085
0.0	0.59105957	0.5878449	0.57660925	0.58660233	0.5826032	0.5639361	0.56166714	0.57995874	0.5835111	0.585074
0.0	0.58008194	0.58477205	0.5734528	0.58080965	0.5783728	0.55757177	0.5546877	0.57525724	0.5748063	0.56959033
0.0	0.5801684	0.5836667	0.57412755	0.5792334	0.57811755	0.5580444	0.554531	0.57565933	0.575136	0.57075465
0.0	0.59041315	0.5875915	0.578209	0.5870468	0.58321464	0.5639119	0.56325054	0.57927907	0.5842134	0.5841808
0.0	0.5794057	0.5850624	0.57108414	0.5808517	0.57819766	0.5573779	0.55400705	0.57606745	0.57698935	0.5708705
0.0	0.5818701	0.5846756	0.57509875	0.5807415	0.57774454	0.5595222	0.5561028	0.57865596	0.5776843	0.5718409
0.0	0.58123016	0.5835585	0.57511026	0.58149666	0.5788693	0.5587741	0.55477	0.57640386	0.57715493	0.57471436
0.0	0.1003007	0.023567332	0.012429374	0.03732644	0.016996572	0.05272562	0.0123646585	0.0147573305	0.009448608	0.05219126
0.0	0.5906171	0.58728117	0.57659113	0.58517283	0.5824852	0.56335396	0.56097436	0.5784263	0.5792802	0.58313805
0.0	0.57915103	0.5847534	0.5738891	0.58009905	0.5785854	0.557297	0.55394804	0.57632303	0.5768323	0.5707966
0.0	0.00793472	0.017599301	0.015660444	0.016324723	0.039777026	0.07991798	0.009490374	0.012916557	0.0063451417	0.011497663
0.0	0.59094095	0.5877483	0.57777464	0.5866008	0.58254135	0.56514865	0.56326383	0.58005226	0.58387685	0.5841243
0.0	0.5904106	0.5879003	0.57802576	0.58680004	0.58245337	0.56495607	0.56245595	0.5798442	0.58365464	0.58424366
0.0	0.59014183	0.5878481	0.5787535	0.58684504	0.5828261	0.5648789	0.56244755	0.579035	0.58482337	0.5848585
0.0	0.57962894	0.5832579	0.5730102	0.57980514	0.5772197	0.5577397	0.55339104	0.57712185	0.5754766	0.5724991
0.0	0.59136456	0.58733416	0.57859725	0.5866889	0.58275425	0.5653119	0.5636445	0.57973486	0.5847649	0.58513933
0.0	0.5906572	0.58768874	0.5785999	0.5867896	0.5814404	0.5623939	0.56063586	0.5785322	0.584342	0.58500785
0.0	0.036383167	0.017389966	0.012477802	0.028707169	0.020568522	0.044884827	0.010325247	0.011088519	0.009761598	0.053547323
0.0	0.5829822	0.5846191	0.5757351	0.5800198	0.5785671	0.55927044	0.5562466	0.575913	0.5776505	0.57439965
0.0	0.5832887	0.5848755	0.5760865	0.58119774	0.57854223	0.55829704	0.555459	0.57760674	0.57822275	0.5747408
0.0	0.5789859	0.5842421	0.5735639	0.58092886	0.5774987	0.5563892	0.555189	0.5753406	0.5751696	0.57180524
0.0	0.588199	0.58810544	0.57255393	0.58592093	0.582099	0.5646565	0.56120354	0.5805682	0.5824028	0.58401024
0.0	0.5818999	0.5836428	0.57517993	0.5795289	0.5791599	0.5572376	0.55611426	0.5762882	0.5785154	0.5730521
0.0	0.064633735	0.0142738065	0.015008001	0.029665107	0.0273388	0.05300757	0.008589415	0.013196629	0.015007887	0.017813956
0.0	0.5800105	0.5838545	0.57279813	0.5798136	0.5781347	0.5564436	0.55450094	0.5749442	0.5763187	0.5721055
0.0	0.5918635	0.58824867	0.57804084	0.58745736	0.5832585	0.56487	0.56295365	0.5807636	0.58335274	0.5866505
0.0	0.5907814	0.5882767	0.5773529	0.5875647	0.5834338	0.563372	0.5637516	0.58059645	0.58350426	0.5862745
0.0	0.59015423	0.58788127	0.5737579	0.5824735	0.58182615	0.5638581	0.55989933	0.5801742	0.5816838	0.5820659
0.0	0.5790724	0.58341855	0.5713395	0.58100295	0.5776313	0.5576226	0.5529736	0.5749091	0.5760248	0.570666
0.0	0.57867956	0.5839051	0.57252306	0.5810754	0.5771374	0.5554386	0.55350995	0.5744888	0.5759322	0.57139814
0.0	0.57895815	0.58338827	0.57025504	0.57988596	0.5765869	0.5572655	0.5531283	0.573996	0.5759487	0.5712049
0.0	0.5784558	0.5843669	0.5733559	0.5807079	0.5776003	0.5553138	0.55342215	0.5741111	0.5762256	0.5714891
0.0	0.5794154	0.5837893	0.5734864	0.580593	0.5769458	0.55721176	0.55377954	0.5736847	0.5761542	0.5709645
0.0	0.5795796	0.58411896	0.572029	0.58015394	0.5769347	0.5560008	0.55353314	0.5740042	0.5759317	0.5724816
0.0	0.5782502	0.5841721	0.57326454	0.581205	0.57758623	0.5556484	0.55354667	0.5742997	0.57595444	0.570438
0.0	0.57897073	0.5830898	0.57325447	0.58047324	0.57749224	0.5571945	0.5533829	0.5747422	0.57619596	0.5719346
0.0	0.579928	0.5840181	0.57304645	0.5803589	0.57748914	0.5573399	0.5537832	0.57492536	0.57647896	0.57184666
0.0	0.57869685	0.58377254	0.5733191	0.58060783	0.57784986	0.5564242	0.5537589	0.5746026	0.57507426	0.5720154
0.0	0.57915443	0.58464336	0.5728864	0.58064955	0.5767935	0.55725235	0.5519598	0.5750867	0.5769281	0.5719851
0.0	0.57910514	0.5836962	0.57253003	0.580905	0.5776507	0.55731535	0.55327135	0.57402897	0.5762021	0.57110554
0.0	0.5801859	0.58369493	0.573156	0.58107495	0.5771627	0.55780613	0.55339116	0.57429457	0.5754492	0.5720519
0.0	0.5798726	0.5836756	0.5732523	0.5816538	0.5769318	0.5574728	0.5523925	0.5725456	0.57616985	0.5714718
0.0	0.5779876	0.58381265	0.57249445	0.58083063	0.57683724	0.55727816	0.55198675	0.57380813	0.5769229	0.5713998
0.0	0.5772936	0.5833363	0.57283455	0.580215	0.57583296	0.5559425	0.55287385	0.5732538	0.5760842	0.57117367
0.0	0.5789581	0.5833498	0.57076395	0.57965875	0.57576245	0.55603534	0.55293137	0.57400346	0.57535785	0.5713019
0.0	0.57837546	0.5841516	0.5718756	0.580158	0.5770985	0.55733675	0.5532973	0.57370746	0.5752191	0.57097125
0.0	0.5792911	0.58379334	0.5721869	0.5804126	0.5768789	0.55692756	0.5523226	0.573993	0.57650673	0.57051814
0.0	0.5807764	0.5837306	0.57416344	0.58012205	0.5787742	0.5553221	0.5534818	0.57545847	0.57680845	0.5723626
0.0	0.5804797	0.58320844	0.5724017	0.579361	0.5780134	0.5576163	0.55180687	0.5739613	0.5759828	0.5698032
0.0	0.58785003	0.5883583	0.57635427	0.58517736	0.58197	0.5636209	0.56144685	0.5786868	0.5818937	0.5824045
0.0	0.5881138	0.58837897	0.5762712	0.5858133	0.5815903	0.5631041	0.5609015	0.57884496	0.581834	0.581781
0.0	0.58983755	0.5881859	0.5764197	0.5858227	0.58252966	0.5639147	0.5610194	0.579546	0.58242196	0.58320564
0.0	0.5798582	0.58455896	0.573652	0.5804649	0.5783172	0.55741316	0.5545427	0.5756301	0.5766378	0.5706362
0.0	0.58961713	0.58810604	0.57493013	0.5846302	0.58166474	0.5631339	0.5593808	0.57953227	0.58237094	0.58174855
0.0	0.5815255	0.5845744	0.5736042	0.5818233	0.5775725	0.5566725	0.5548554	0.5750053	0.57625	0.57212955
0.0	0.5787034	0.58460057	0.5721547	0.5798957	0.5781302	0.5577125	0.55465436	0.57597524	0.5757749	0.5717654
0.0	0.579783	0.58291	0.57232493	0.5792028	0.5775319	0.5574252	0.55258965	0.574803	0.57624596	0.571606
0.0	0.1305379	0.020825492	0.023319097	0.08938518	0.077955335	0.0462525	0.009402036	0.007843883	0.017720032	0.01669555
0.0	0.059113882	0.011732524	0.011194555	0.039381575	0.018288657	0.06351637	0.0112255225	0.012555503	0.011868182	0.014741026
0.0	0.12936299	0.02082067	0.023136448	0.08872725	0.0779374	0.04615363	0.0094300965	0.007850487	0.017738234	0.016257003
0.0	0.02436744	0.08406616	0.010732545	0.027423594	0.029261457	0.048025347	0.008869125	0.009101201	0.009169241	0.11161041
0.0	0.58059394	0.5836799	0.5722114	0.5796262	0.57770044	0.5568394	0.55306566	0.57654214	0.57601005	0.57232636
0.0	0.046982966	0.018236486	0.011890084	0.040508237	0.03752334	0.038834363	0.011683536	0.00918079	0.012337344	0.03991213
0.0	0.03291719	0.025488092	0.014608667	0.026972309	0.023680126	0.02162438	0.01782954	0.010121326	0.011380911	0.033257294
0.0	0.054954015	0.023397565	0.016494518	0.02484721	0.023135994	0.017970728	0.008051344	0.01324398	0.011818961	0.023584422
0.0	0.57944334	0.58440363	0.5725556	0.5800826	0.5780255	0.5584565	0.5543128	0.57630336	0.57693726	0.5725161
0.0	0.5788209	0.5848517	0.57142204	0.5798418	0.5778979	0.5579231	0.55397344	0.5750354	0.57712984	0.5717871
0.0	0.5788209	0.5848517	0.57142204	0.5798418	0.5778979	0.5579231	0.55397344	0.5750354	0.57712984	0.5717871
0.0	0.5778181	0.58393824	0.5731176	0.58074546	0.57827187	0.5593284	0.553804	0.573451	0.5773833	0.5718244
0.0	0.5812085	0.5829434	0.57141805	0.5803523	0.5772711	0.557232	0.55402225	0.5758506	0.57626563	0.57060814
0.0	0.58030695	0.58334464	0.571744	0.580588	0.57808924	0.5582571	0.55417746	0.5747796	0.5764752	0.57087564
0.0	0.58127177	0.58411574	0.5720093	0.5807037	0.57750773	0.5558221	0.55283046	0.57535124	0.5762266	0.5721862
0.0	0.58061504	0.58307135	0.5728954	0.5810022	0.5777268	0.5569303	0.5545712	0.57379514	0.57484186	0.5712831
0.0	0.024355248	0.08407081	0.010731573	0.027399465	0.02929371	0.047929198	0.008856927	0.009090959	0.009210393	0.11219656
0.0	0.57951474	0.58376163	0.57255316	0.58013994	0.5773374	0.5575227	0.55418193	0.5745702	0.57687294	0.57083416
0.0	0.5797689	0.58298653	0.5725154	0.57967573	0.5758933	0.55749726	0.55447364	0.5752196	0.5767341	0.57075185
0.0	0.1396522	0.012828948	0.017371537	0.034589417	0.017502956	0.030694582	0.014761595	0.011205576	0.011710054	0.06310013
0.0	0.5809867	0.5842889	0.5731174	0.5809002	0.57750416	0.55675083	0.5539158	0.57645655	0.5768556	0.57181424
0.0	0.5796716	0.58351254	0.57212317	0.58020675	0.5769893	0.5580831	0.55528754	0.57518053	0.5769759	0.5718807
0.0	0.04757465	0.009603237	0.015627451	0.027232546	0.005600033	0.063994974	0.010784807	0.015510884	0.017040668	0.020666894
0.0	0.579689	0.5836559	0.57297564	0.5795885	0.5768399	0.55729085	0.5531456	0.5752349	0.57644486	0.5716133
0.0	0.042065635	0.016041486	0.01687124	0.019023107	0.014476833	0.028311871	0.010022481	0.007792118	0.009146041	0.024895592
0.0	0.042065635	0.016041495	0.01687124	0.019023107	0.014476833	0.028311871	0.010022481	0.007792118	0.009146041	0.024895592
0.0	0.14025812	0.012819392	0.01747661	0.03455703	0.017508483	0.03069573	0.01475921	0.011198574	0.01171585	0.06305273
0.0	0.5790536	0.58345914	0.5727079	0.5781705	0.57606864	0.5575376	0.5548809	0.57295716	0.5769375	0.5697902
0.0	0.58018976	0.5832754	0.57257557	0.58108693	0.5772859	0.555757	0.55455476	0.5730595	0.57617605	0.5715411
0.0	0.5793349	0.58454865	0.57332027	0.5785073	0.57855904	0.5567354	0.5540638	0.5761604	0.57523745	0.57240385
0.0	0.5897885	0.58751756	0.57480985	0.5835464	0.58063805	0.56220526	0.560292	0.5779283	0.58094907	0.58252454
0.0	0.59102374	0.58772045	0.5758731	0.58425456	0.58121127	0.5639783	0.5604185	0.57887506	0.58197874	0.5832014
0.0	0.5820476	0.5846635	0.5740813	0.57917243	0.5761974	0.5587005	0.5553979	0.5755841	0.5774042	0.57308745
0.0	0.5908477	0.5871791	0.57644904	0.5861172	0.5819809	0.56435037	0.56248164	0.57934886	0.58441734	0.5841409
0.0	0.5798846	0.58510256	0.5717445	0.5808052	0.5784534	0.55897015	0.5543259	0.57602876	0.57673603	0.57275504
0.0	0.5801034	0.58349943	0.57370156	0.58074576	0.57778066	0.5570484	0.553497	0.5757844	0.5756577	0.5730529
0.0	0.5792618	0.58458376	0.57065845	0.579015	0.5776412	0.55779356	0.55472976	0.5761311	0.57643044	0.57099855
0.0	0.578739	0.584244	0.57446134	0.5806764	0.57813954	0.55867964	0.5536705	0.57624555	0.5747992	0.573301
0.0	0.5799221	0.5841773	0.574592	0.58042824	0.5784902	0.558299	0.5545813	0.57613635	0.5763362	0.5713381
0.0	0.58011204	0.5843373	0.5709738	0.5815464	0.57733816	0.55709577	0.55445176	0.5754873	0.5760178	0.57304615
0.0	0.5811127	0.58487105	0.5766071	0.58015907	0.5763214	0.5584873	0.5567773	0.5789298	0.5781296	0.57300794
0.0	0.59008324	0.5877289	0.5747597	0.58537126	0.5813719	0.5641095	0.5613563	0.5795303	0.58228886	0.5809271
0.0	0.5827549	0.5849447	0.5761563	0.58312285	0.5794208	0.5598958	0.558052	0.5795978	0.5776887	0.5743395
0.0	0.582485	0.5843744	0.5761526	0.58209306	0.57766384	0.55906564	0.5570921	0.57564425	0.5772439	0.5754195
0.0	0.59103143	0.5867177	0.5773205	0.58684653	0.5815535	0.5644085	0.56243825	0.57843304	0.5830527	0.5838006
0.0	0.5892123	0.58597916	0.5755781	0.58350605	0.5823996	0.5622438	0.56089616	0.5789829	0.5811322	0.5816792
0.0	0.038022753	0.018659983	0.0013459828	0.01952055	0.023064448	0.13685152	0.008861801	0.009425497	0.014561947	0.03880096
0.0	0.57868314	0.58298934	0.5725658	0.5803713	0.5772612	0.5542648	0.553753	0.5755788	0.57546353	0.57063746
0.0	0.5791167	0.58385956	0.5725876	0.58082104	0.5770707	0.55652004	0.5538697	0.57535076	0.57594764	0.57122403
0.0	0.5814095	0.583261	0.57297564	0.5811324	0.5771523	0.5567118	0.5536399	0.57561594	0.5735022	0.57259715
0.0	0.5788209	0.5848517	0.57142204	0.5798418	0.5778979	0.5579231	0.55397344	0.5750354	0.57712984	0.5717871
0.0	0.5821775	0.5845943	0.57385683	0.580441	0.57889795	0.5557285	0.5554287	0.5775069	0.57662183	0.5726586
0.0	0.5813817	0.5846268	0.5726908	0.5808973	0.57810986	0.55820155	0.5548631	0.5757148	0.57646453	0.57199603
0.0	0.5795341	0.5846767	0.5735697	0.5803756	0.57781816	0.55683684	0.5559964	0.5760611	0.5758709	0.5722712
0.0	0.5798626	0.58459765	0.57366663	0.5808066	0.57794625	0.55649656	0.5554941	0.5764168	0.5769974	0.5714941
0.0	0.09518608	0.017437827	0.0139254145	0.025868272	0.0260148	0.022863192	0.010888946	0.0077576474	0.009761837	0.03441363
0.0	0.59111613	0.58680606	0.5784814	0.5861027	0.5827619	0.563388	0.56201416	0.5806359	0.5841489	0.5842185
0.0	0.59058124	0.587321	0.57629305	0.586671	0.58195055	0.56293106	0.56206775	0.5792711	0.5839232	0.58395827
0.0	0.035506435	0.011787109	0.016318444	0.028441396	0.022087181	0.08349655	0.009623803	0.014709181	0.0074413046	0.013655898
0.0	0.57953835	0.58465695	0.57422584	0.57993764	0.5767421	0.5548925	0.5544151	0.5761765	0.5760367	0.5710383
0.0	0.5803096	0.58368623	0.5733673	0.5802548	0.5750135	0.55687225	0.55324733	0.57527995	0.57591677	0.5716764
0.0	0.57905763	0.58441573	0.57312036	0.57926166	0.5776176	0.5561962	0.55456924	0.5761904	0.576039	0.5705191
0.0	0.5798388	0.58362085	0.572711	0.57985526	0.57738066	0.5580372	0.55455846	0.5740164	0.5766367	0.5723452
0.0	0.58010215	0.5839858	0.5712332	0.57941306	0.5776938	0.5550888	0.5544454	0.57459044	0.57553566	0.57114714
0.0	0.5792995	0.5847754	0.5724745	0.5798697	0.5769115	0.5574777	0.5551271	0.5764093	0.57590973	0.57103384
0.0	0.57631135	0.58431125	0.5725634	0.5795206	0.57779574	0.558478	0.55288565	0.57501113	0.5755404	0.5688527
0.0	0.5892376	0.58622617	0.5746929	0.5848665	0.58051705	0.5628132	0.55914766	0.57937443	0.5822582	0.58287853
0.0	0.589386	0.5873653	0.5761031	0.58344764	0.58151394	0.56263024	0.56084055	0.5797158	0.5816036	0.583161
0.0	0.579449	0.5843468	0.57358706	0.5815293	0.5775785	0.5575952	0.55329573	0.5758295	0.57618713	0.5729699
0.0	0.5795297	0.5847352	0.57365984	0.58067256	0.5773945	0.55737346	0.55401504	0.5753744	0.57506824	0.5722131
0.0	0.57776093	0.583493	0.57322055	0.58104724	0.5777883	0.5562446	0.5544082	0.5755857	0.57743216	0.56975096
0.0	0.580137	0.5843599	0.57247204	0.58119845	0.5789074	0.55719364	0.5525164	0.5767282	0.5765397	0.5721885
0.0	0.57934046	0.583142	0.57300127	0.58100915	0.5758131	0.5580446	0.5544038	0.5769491	0.5763737	0.56975514
0.0	0.5816079	0.58465874	0.57137007	0.5799768	0.57857114	0.55770254	0.554518	0.57575524	0.5757473	0.5716736
0.0	0.57992196	0.58497256	0.57384914	0.58036876	0.57722574	0.5579495	0.5553079	0.57665646	0.5768358	0.5718719
0.0	0.57908326	0.5842926	0.5709539	0.57995135	0.5784406	0.55805624	0.55457747	0.57663316	0.5761087	0.5704281
0.0	0.58025163	0.58375597	0.5734945	0.5804127	0.5786085	0.55813867	0.5553244	0.5754581	0.57539564	0.5707196
0.0	0.5796387	0.58396375	0.5731287	0.5803432	0.57710737	0.5581045	0.55472857	0.5750285	0.57589734	0.570533
0.0	0.5787811	0.58323675	0.57334715	0.57994866	0.57735014	0.5583242	0.55395246	0.5766744	0.5759294	0.5706003
0.0	0.5792768	0.5842816	0.57334906	0.5808431	0.5767257	0.5556695	0.5546756	0.57651055	0.57608646	0.5708059
0.0	0.57808006	0.58480906	0.5732508	0.5803684	0.57756793	0.5574603	0.5509002	0.5764846	0.5766884	0.5715829
0.0	0.59321815	0.5883151	0.5763347	0.585561	0.58137864	0.56517166	0.56296086	0.5807536	0.58328986	0.5850257
0.0	0.58838373	0.5868136	0.5742938	0.58286124	0.58070225	0.5615384	0.561095	0.57973063	0.58219224	0.58098334
0.0	0.5792786	0.5828687	0.5732517	0.5817039	0.5783699	0.5588658	0.5526669	0.57547605	0.57566255	0.57221246
0.0	0.5790609	0.58281195	0.5734705	0.581737	0.5773604	0.5588204	0.5545455	0.5753291	0.5760931	0.5721847
0.0	0.57995087	0.5850072	0.572902	0.5799445	0.57705516	0.55784774	0.55368835	0.57615453	0.5763096	0.5702854
0.0	0.57917327	0.58510065	0.5715652	0.57964057	0.5765903	0.55628693	0.5528726	0.5765405	0.5759281	0.57118595
0.0	0.5804904	0.5841162	0.5717171	0.5797149	0.5760553	0.5576397	0.55351686	0.5767483	0.57459635	0.57112926
0.0	0.5775284	0.58431727	0.5730727	0.5806823	0.5786117	0.55843335	0.553961	0.57612795	0.5766799	0.57135725
0.0	0.5785322	0.58510756	0.5724353	0.5809178	0.5771869	0.5580172	0.55562615	0.57594097	0.57607484	0.571845
0.0	0.58901715	0.58699024	0.57380766	0.58492255	0.5818699	0.5632135	0.5603914	0.57933927	0.58168465	0.5818943
0.0	0.57868	0.584375	0.5723591	0.58017987	0.57718146	0.5567401	0.55448264	0.5756785	0.57541144	0.56844956
0.0	0.5789357	0.58453226	0.57211727	0.58056134	0.5780588	0.5579025	0.55550957	0.57622266	0.57613295	0.5706404
0.0	0.57965916	0.58415806	0.5731887	0.58123887	0.5786105	0.55726916	0.5541586	0.57662666	0.5764619	0.5714416
0.0	0.5792444	0.5832848	0.57220227	0.5807187	0.57819617	0.55652744	0.55432415	0.57503504	0.5761275	0.57087666
0.0	0.5802329	0.5844654	0.57464576	0.58094096	0.578597	0.5547033	0.5542071	0.5754993	0.5750389	0.5721706
0.0	0.5804368	0.5851095	0.5734841	0.58126986	0.5780183	0.5593072	0.55433327	0.5755738	0.57719266	0.5722204
0.0	0.5776741	0.58354264	0.5730261	0.58039296	0.5769744	0.55825335	0.5552187	0.57446337	0.57625985	0.571861
0.0	0.57759243	0.58380175	0.57283854	0.5809029	0.5785544	0.557992	0.5543076	0.57605404	0.57581264	0.5702507
0.0	0.5939079	0.58832455	0.5777757	0.58694917	0.581996	0.5664769	0.56366396	0.5806508	0.58367056	0.5859308
0.0	0.57891047	0.58460945	0.5732133	0.5808961	0.57814777	0.5587448	0.55481553	0.5752831	0.5767009	0.57216895
0.0	0.5801068	0.5841201	0.5731114	0.5806705	0.5779241	0.5574235	0.5549216	0.57608986	0.5765435	0.5712527
0.0	0.57802045	0.5849662	0.5733934	0.58064234	0.57696354	0.55920595	0.5526898	0.57707834	0.5765337	0.5707932
0.0	0.5772546	0.5840574	0.572738	0.5799474	0.5782794	0.5582323	0.5541461	0.574426	0.57654893	0.57060945
0.0	0.58243805	0.5838148	0.57700294	0.5791165	0.57814014	0.5570054	0.55634683	0.5773867	0.5777001	0.5744202
0.0	0.58123547	0.584015	0.5751266	0.5803284	0.5773393	0.5565959	0.55573976	0.5766094	0.57659215	0.5741722
0.0	0.58367795	0.58389014	0.57529974	0.5809447	0.57834905	0.5577972	0.55571055	0.5778008	0.57856023	0.5741243
0.0	0.58964634	0.58701706	0.57363147	0.58530766	0.58111113	0.56372124	0.56092846	0.5798052	0.5818875	0.58213043
0.0	0.58964634	0.58701706	0.57363147	0.58530766	0.58111113	0.56372124	0.56092846	0.5798052	0.5818875	0.58213043
0.0	0.58051306	0.58383673	0.5733505	0.57956207	0.577927	0.55783707	0.5531276	0.57447046	0.5770658	0.572131
0.0	0.1868337	0.030209167	0.069297574	0.18809204	0.13444102	0.115541086	0.01049641	0.0061266012	0.024989042	0.03722204
0.0	0.24016961	0.036597416	0.05061761	0.21601355	0.11260953	0.068153	0.008867574	0.0044141496	0.02528666	0.033868898
0.0	0.57889414	0.58389467	0.5726766	0.5802487	0.5773814	0.5555644	0.55453765	0.5756584	0.57553905	0.5726289
0.0	0.59039134	0.5864445	0.5778155	0.58490026	0.5814233	0.56433374	0.5630386	0.58045226	0.58315635	0.5834244
0.0	0.5911658	0.5874641	0.57815665	0.58628535	0.5822516	0.5637234	0.5625107	0.5802925	0.5834116	0.58393997
0.0	0.5907448	0.5875538	0.5777279	0.5865781	0.58264977	0.5651631	0.56228733	0.5804808	0.5848552	0.58434576
0.0	0.5793182	0.5833412	0.57206076	0.5795516	0.57604617	0.5566461	0.55412805	0.576193	0.5758576	0.5695939
0.0	0.5791774	0.5831687	0.5733932	0.57964045	0.5766284	0.5577902	0.5539619	0.576176	0.5762755	0.5724245
0.0	0.5766566	0.5836349	0.5726303	0.5808823	0.57675207	0.55765986	0.5533347	0.5752357	0.5751622	0.5722161
0.0	0.58024436	0.58469033	0.57132673	0.5791434	0.57851154	0.5586665	0.5544114	0.57590973	0.576289	0.5712965
0.0	0.59184706	0.588546	0.5797804	0.58855283	0.58347386	0.566037	0.565105	0.5813133	0.58501494	0.58684355
0.0	0.59184706	0.588546	0.5797804	0.58855283	0.58347386	0.566037	0.565105	0.5813133	0.58501494	0.58684355
0.0	0.57815015	0.5845223	0.5730856	0.58062136	0.57807744	0.55745876	0.55353504	0.57582027	0.5763922	0.57160157
0.0	0.57934743	0.5840275	0.5732456	0.58027416	0.57728356	0.5569862	0.5541404	0.5753681	0.5754831	0.5719502
0.0	0.58048457	0.5844521	0.57428235	0.5811187	0.5782618	0.5575719	0.5538924	0.576673	0.57668614	0.57288355
0.0	0.5792644	0.5838732	0.5740422	0.57991207	0.57640946	0.5574205	0.5523436	0.57636404	0.5756122	0.5707965
0.0	0.58407485	0.5852777	0.57417244	0.582794	0.57893026	0.55857253	0.5575305	0.5782316	0.5776987	0.57590073
0.0	0.14720221	0.017278569	0.045007773	0.13115309	0.037050314	0.047788005	0.006150622	1.78155e-05	0.013883466	0.035443548
0.0	0.031693745	0.017393233	0.0064429417	0.026965559	0.022526829	0.022972886	0.010291565	0.0062433146	0.01575061	0.061999522
0.0	0.17761424	0.016084647	0.015345075	0.038359463	0.028160974	0.07030625	0.011322824	0.0052855965	0.018028919	0.038780842
0.0	0.59006196	0.58637905	0.5756248	0.58462805	0.58215904	0.5644242	0.56116915	0.57918906	0.58128726	0.5804608
0.0	0.5800298	0.58434385	0.5735579	0.5807543	0.57773155	0.5573203	0.5524657	0.5755938	0.5771699	0.57194227
0.0	0.57896	0.5840295	0.5715838	0.58112925	0.57729936	0.55804074	0.5539089	0.5749499	0.5760978	0.57084376
0.0	0.5803336	0.58418316	0.5731899	0.5806522	0.57763886	0.5577083	0.5546098	0.57651675	0.5758547	0.57138723
0.0	0.5906128	0.5862646	0.5758993	0.585949	0.58250576	0.56428677	0.5619218	0.58012646	0.58162546	0.58247566
0.0	0.5806121	0.58325016	0.57384133	0.5815228	0.578735	0.5578356	0.5542146	0.5757768	0.576634	0.5721435
0.0	0.58094907	0.582171	0.57294834	0.5812607	0.5776037	0.55596685	0.5542352	0.57608896	0.57640463	0.5721176
0.0	0.061810277	0.02346399	0.007180739	0.027820176	0.028400676	0.025332972	0.0065775	0.0070209713	0.010750812	0.024446534
0.0	0.03288223	0.014778506	0.012817599	0.029578231	0.027416455	0.054734983	0.0106694745	0.01462506	0.010951672	0.043178122
0.0	0.060065422	0.023303479	0.007078211	0.0272428	0.02799656	0.024773218	0.0065055024	0.006906984	0.010670939	0.024230352
0.0	0.032800093	0.0147762345	0.012802898	0.02956965	0.027444696	0.054677945	0.010654933	0.01461464	0.010976124	0.04307986
0.0	0.58265793	0.58448017	0.57664967	0.5806455	0.578881	0.5565793	0.55666405	0.5777894	0.57853204	0.5738793
0.0	0.5808811	0.5846542	0.5734267	0.58039814	0.5778751	0.558085	0.55388135	0.57561773	0.5759294	0.57008195
0.0	0.5811232	0.5839411	0.57355	0.5789594	0.57846785	0.5575748	0.5545659	0.5761562	0.5759054	0.5706963
0.0	0.5911461	0.58672416	0.574993	0.58521587	0.58110297	0.5630589	0.56124634	0.578375	0.58248764	0.58042496
0.0	0.5793081	0.5835307	0.57394546	0.5809453	0.57823724	0.55753183	0.5541899	0.575974	0.57653916	0.57276225
0.0	0.5881338	0.5879853	0.5754766	0.5845851	0.58195895	0.56339586	0.56142825	0.5798283	0.58201486	0.5827371
0.0	0.5801645	0.5838672	0.571064	0.5803721	0.57678986	0.5557157	0.5538791	0.5731577	0.575399	0.57035935
0.0	0.58026075	0.58349204	0.5731245	0.57996655	0.5780441	0.5559004	0.5536746	0.5755891	0.57560885	0.57042116
0.0	0.5806279	0.584423	0.5733306	0.58038086	0.5775991	0.55793625	0.55417126	0.57624435	0.5762299	0.57017577
0.0	0.57946825	0.58346456	0.5738312	0.57950634	0.5781568	0.5573292	0.55483925	0.5755717	0.5754007	0.5710956
0.0	0.5937109	0.5883614	0.57954556	0.5891351	0.5830939	0.5663874	0.5650664	0.5827049	0.5850754	0.58642614
0.0	0.5937109	0.5883614	0.57954556	0.5891351	0.5830939	0.5663874	0.5650664	0.5827049	0.5850754	0.58642614
0.0	0.58016145	0.58455545	0.57348955	0.57984006	0.5782772	0.5579158	0.55469054	0.57497406	0.5756365	0.57031465
0.0	0.5934755	0.58851016	0.5797169	0.58863544	0.5837697	0.5666983	0.5641149	0.5817752	0.5849761	0.58600885
0.0	0.5934755	0.58851016	0.5797169	0.58863544	0.5837697	0.5666983	0.5641149	0.5817752	0.5849761	0.58600885
0.0	0.5877016	0.58670366	0.57422215	0.5847989	0.58109117	0.5615178	0.56162465	0.57843566	0.5811213	0.579417
0.0	0.5802039	0.5839572	0.5730613	0.58034223	0.5786078	0.558889	0.5539997	0.5756608	0.57594013	0.5714112
0.0	0.58022404	0.5839045	0.57344836	0.57947856	0.5783151	0.554622	0.5542612	0.5755154	0.5762162	0.5708503
0.0	0.59370846	0.5880801	0.57957125	0.5884714	0.583649	0.5650623	0.56479365	0.5821398	0.58521545	0.58723867
0.0	0.59370846	0.5880801	0.57957125	0.5884714	0.583649	0.5650623	0.56479365	0.5821398	0.58521545	0.58723867
0.0	0.57891476	0.5839668	0.5734705	0.57943374	0.57812506	0.55802774	0.5535996	0.57680774	0.57639474	0.57201624
0.0	0.5801573	0.58475775	0.57360464	0.5799264	0.57800746	0.55687606	0.5549298	0.5770662	0.57597864	0.57122463
0.0	0.5761121	0.5840025	0.57283133	0.58094525	0.5779134	0.55718946	0.55494034	0.57558036	0.5766278	0.5721543
0.0	0.5790524	0.5835436	0.57253146	0.5795118	0.57825345	0.5578304	0.5543357	0.5759909	0.57587564	0.5712267
0.0	0.5802268	0.5838767	0.5732844	0.58035094	0.57886267	0.5579186	0.5546718	0.5766356	0.5764673	0.5699142
0.0	0.5784532	0.5843977	0.5729488	0.58013874	0.5783741	0.5571361	0.5544781	0.57611215	0.57594573	0.5717357
0.0	0.58006155	0.58521026	0.5738932	0.5804644	0.57772577	0.559006	0.55422324	0.57576907	0.5764563	0.5719426
0.0	0.5788488	0.58424324	0.5732741	0.58051604	0.57880753	0.5582487	0.55285764	0.5754389	0.5757493	0.5701915
0.0	0.57918197	0.5842007	0.57306635	0.5819461	0.5779893	0.5585857	0.5553702	0.576477	0.5767699	0.5724213
0.0	0.57866555	0.58458257	0.5746549	0.58115506	0.5780476	0.5555805	0.55430365	0.57627326	0.576779	0.5731566
0.0	0.5789441	0.58323276	0.5719388	0.5798986	0.57866	0.55792767	0.5549093	0.5769349	0.5754239	0.5704911
0.0	0.5798804	0.5843436	0.5738977	0.5805361	0.5780767	0.5578934	0.5534512	0.5754603	0.5751742	0.5702661
0.0	0.5811338	0.5837881	0.573129	0.58201665	0.5789061	0.55655473	0.554856	0.5770209	0.57605225	0.57264423
0.0	0.57892746	0.58405584	0.5733463	0.58044994	0.5778131	0.556722	0.55350965	0.5761223	0.57582223	0.56952465
0.0	0.57800823	0.58289284	0.57315403	0.58091754	0.5766771	0.55609256	0.5543103	0.5735323	0.5744457	0.5722732
0.0	0.58207077	0.58490694	0.5747048	0.5816454	0.579115	0.5576262	0.55547315	0.5771679	0.5770023	0.57096773
0.0	0.5792305	0.58331794	0.57426286	0.5796661	0.57749164	0.5568383	0.5546481	0.57347983	0.5744115	0.5708822
0.0	0.5801675	0.58532	0.57401806	0.58129567	0.57833064	0.5585113	0.55342275	0.57467604	0.576163	0.5718812
0.0	0.5828698	0.58376527	0.5759039	0.5822953	0.5779772	0.5572252	0.5577192	0.5763942	0.5788908	0.5753798
0.0	0.5816821	0.58450234	0.57636064	0.5815079	0.57746845	0.5583521	0.55798835	0.5769842	0.5785592	0.57494795
0.0	0.5837865	0.58491725	0.57628685	0.58250195	0.57746124	0.5587243	0.5578206	0.57827884	0.5788909	0.5752436
0.0	0.5887649	0.5878298	0.5752683	0.5851243	0.58132297	0.5647387	0.562013	0.58064824	0.5822013	0.58132225
0.0	0.5891147	0.58759606	0.5742324	0.5849063	0.5810672	0.56160194	0.5580236	0.57986456	0.581861	0.58196527
0.0	0.5807008	0.58312565	0.5734172	0.580847	0.57788366	0.5580008	0.5540002	0.5764992	0.576208	0.5713185
0.0	0.57998025	0.58396363	0.5731302	0.5802575	0.57793915	0.5570315	0.5524514	0.57681805	0.57548904	0.5713497
0.0	0.58101594	0.58486754	0.5715434	0.58011985	0.5781848	0.55769825	0.55481464	0.5749857	0.577035	0.57060575
0.0	0.5802947	0.58470446	0.57352144	0.58048165	0.5782104	0.55618185	0.5535792	0.5758882	0.576379	0.57054305
0.0	0.5821869	0.5855679	0.5733267	0.5796241	0.5793401	0.55849504	0.5548316	0.5767439	0.5779661	0.5730698
0.0	0.57938087	0.5833549	0.57419735	0.5809232	0.5785376	0.55429894	0.5548841	0.5773667	0.5751613	0.57122034
0.0	0.58974636	0.58672744	0.57665527	0.5856949	0.5814137	0.563024	0.5626322	0.5797777	0.58283126	0.5824102
0.0	0.5782576	0.5830332	0.5724763	0.5805587	0.57736313	0.5576279	0.5533838	0.57636374	0.575101	0.56989855
0.0	0.581089	0.5843679	0.5718885	0.5807472	0.57780486	0.55696195	0.55386764	0.5768703	0.5759158	0.5711391
0.0	0.5895362	0.5885002	0.5766389	0.5851165	0.58188623	0.5631665	0.56091076	0.57960147	0.5819468	0.58305484
0.0	0.5780034	0.5848784	0.5724637	0.581778	0.57743645	0.55624104	0.5538612	0.5761614	0.57707876	0.5732604
0.0	0.5809269	0.58392936	0.57324994	0.5794099	0.575515	0.5575739	0.5539121	0.57486206	0.575669	0.57012403
0.0	0.58071643	0.58333635	0.5741601	0.5812367	0.57788414	0.55742854	0.5539173	0.57562757	0.5763348	0.57276607
0.0	0.580611	0.58514154	0.5742742	0.58174056	0.5773496	0.5556336	0.5539967	0.5756247	0.5765362	0.5719487
0.0	0.57964915	0.58533424	0.57273805	0.5813319	0.5775014	0.5574062	0.5552297	0.57478106	0.5759638	0.57369274
0.0	0.5816564	0.58418906	0.57290643	0.58091646	0.57736665	0.5579056	0.5543765	0.5765693	0.57661265	0.5725502
0.0	0.5787678	0.5847917	0.5743503	0.5807939	0.57759756	0.55617	0.55439466	0.57604086	0.57422256	0.5726739
0.0	0.5794858	0.58466005	0.5745792	0.5816907	0.5778556	0.5569825	0.553319	0.5765784	0.5766184	0.5710646
0.0	0.5802227	0.58502793	0.57427007	0.58093166	0.57781285	0.55820596	0.5537507	0.5753857	0.57514375	0.5724158
0.0	0.57814246	0.58416903	0.5739608	0.58213615	0.5774217	0.5567772	0.55393946	0.5757483	0.57600796	0.5735941
0.0	0.5795515	0.5851177	0.57453156	0.5819071	0.57707137	0.55776125	0.5540158	0.5742024	0.5767479	0.5730219
0.0	0.5810776	0.5838693	0.57382905	0.5799092	0.57726675	0.5570604	0.55274993	0.5765933	0.5766514	0.57106143
0.0	0.5798972	0.58532953	0.57409245	0.5826441	0.57806975	0.5589234	0.55411744	0.5771668	0.5761526	0.57350016
0.0	0.58085036	0.5848235	0.5728079	0.58072233	0.57726634	0.55753624	0.5552579	0.57573795	0.57703626	0.5726454
0.0	0.5899541	0.5881128	0.57490414	0.58497393	0.5819862	0.5630403	0.5604096	0.5786666	0.5820488	0.58351165
0.0	0.0005506431	0.016268667	0.035090413	0.065506354	0.07618392	0.06617626	0.00585622	0.0051638125	0.02461729	0.030551333
0.0	0.013602851	0.030773161	0.010779766	0.08941154	0.043904237	0.059729066	0.003985513	0.0032096407	0.010248176	0.019603131
0.0	0.08127661	0.012072083	0.027827978	0.062387995	0.05533357	0.10337461	0.008095465	0.0039948253	0.010435234	0.0307736
0.0	0.5801775	0.5849301	0.57453185	0.5822266	0.57848966	0.5582447	0.554829	0.5761204	0.5768605	0.57299
0.0	0.579885	0.58547777	0.57438785	0.5813964	0.57739234	0.55639666	0.55518436	0.5769837	0.5766561	0.57250506
0.0	0.5786559	0.5844512	0.5723509	0.58248234	0.5765468	0.55711	0.5536326	0.57504743	0.57718706	0.5725421
0.0	0.5807993	0.5839085	0.5742592	0.5811732	0.5775873	0.5565812	0.55427647	0.576023	0.5760311	0.5713793
0.0	0.57862335	0.58442765	0.5742036	0.5810088	0.5764215	0.5577595	0.55402654	0.5747486	0.5764929	0.5736733
0.0	0.5814134	0.5851591	0.5744412	0.5809777	0.5777278	0.5569348	0.55454904	0.57626176	0.5770388	0.57322806
0.0	0.58023655	0.58540875	0.57401824	0.5802506	0.5779526	0.55630666	0.5536646	0.57612085	0.5759555	0.572167
0.0	0.5787832	0.5845056	0.5736371	0.58089685	0.57824546	0.5577038	0.5529193	0.57610947	0.5742559	0.57257193
0.0	0.5898671	0.5878097	0.5766535	0.58622533	0.5824966	0.5641439	0.5613908	0.57958513	0.58207977	0.5825721
0.0	0.58120793	0.5839694	0.57426584	0.5813037	0.57822686	0.55741775	0.5536312	0.5762318	0.5767778	0.5728798
0.0	0.5800418	0.58467597	0.5733356	0.57998806	0.5762608	0.5586098	0.55371803	0.57691765	0.5762086	0.5725566
0.0	0.5809499	0.58447796	0.5743369	0.58183664	0.57770294	0.5558629	0.5536691	0.57513326	0.5750882	0.5728956
0.0	0.58036065	0.5855238	0.5718272	0.58196825	0.57606417	0.5565924	0.5528067	0.5765974	0.5767467	0.57298684
0.0	0.5804186	0.58515215	0.57393634	0.58068794	0.5771659	0.55708134	0.55394524	0.57529587	0.5752923	0.5722959
0.0	0.58960414	0.5880149	0.5762899	0.5853505	0.5820957	0.5636386	0.56064165	0.580194	0.5817801	0.58185625
0.0	0.5892927	0.5885503	0.57626176	0.5849919	0.581458	0.5632602	0.5613758	0.57927966	0.5821946	0.5824205
0.0	0.58917844	0.5870529	0.57576525	0.5861747	0.5813568	0.564188	0.5614323	0.578597	0.5818645	0.581846
0.0	0.59088546	0.58858323	0.57623404	0.58601695	0.5821802	0.56455576	0.5615239	0.57829636	0.5835054	0.5833047
0.0	0.589792	0.5874738	0.5768568	0.5844055	0.58055943	0.56480193	0.56087756	0.5788524	0.58158904	0.58254963
0.0	0.5899946	0.58832556	0.5766668	0.584725	0.5824488	0.56347877	0.56133026	0.5799863	0.58148384	0.5831555
0.0	0.57996964	0.5837046	0.57294345	0.5794282	0.57708347	0.5570418	0.5525086	0.5744104	0.57567567	0.57022274
0.0	0.5804861	0.58367616	0.5736509	0.5797484	0.57775044	0.5576675	0.5534001	0.5737108	0.5763531	0.5701203
0.0	0.03902613	0.02535854	0.014586779	0.015601367	0.027496187	0.036962006	0.008181779	0.010388403	0.008780445	0.017396959
0.0	0.039262448	0.02521883	0.014593141	0.015657218	0.0275107	0.037005454	0.008200469	0.010384388	0.008796438	0.017344551
0.0	0.039272692	0.025261182	0.014607892	0.015640397	0.027506951	0.036822904	0.008206347	0.010363779	0.008800488	0.017372571
0.0	0.039179575	0.025236513	0.014615298	0.0155783165	0.027621856	0.036896136	0.008190845	0.0103502255	0.008781574	0.01734095
0.0	0.039184432	0.025284145	0.014548201	0.015638445	0.02745237	0.036892273	0.008177565	0.010359735	0.008787802	0.017353412
0.0	0.039274625	0.025218947	0.0145686	0.015631596	0.027500791	0.036936432	0.008095211	0.0103620235	0.008796495	0.017361244
0.0	0.03909417	0.015191924	0.0069149495	0.025415	0.01909185	0.03645355	0.007233003	0.007480978	0.0073578143	0.036097776
0.0	0.039189298	0.015167595	0.0069546807	0.025501631	0.019160291	0.036370806	0.0072466717	0.007465129	0.0073879417	0.036131687
0.0	0.038961314	0.015190247	0.0069126966	0.025391817	0.019034043	0.036298864	0.0072482564	0.007469462	0.0073605767	0.035990577
0.0	0.039139207	0.015138177	0.006926895	0.025432024	0.019047517	0.036340963	0.007256904	0.007476412	0.0073603047	0.036021087
0.0	0.039031073	0.015171391	0.0069045085	0.025453217	0.01905308	0.036391813	0.0072251153	0.007422887	0.0073729516	0.036071323
0.0	0.03894927	0.015146291	0.0069035534	0.02539281	0.01902007	0.03649694	0.0071920585	0.0074686278	0.007365432	0.036071703
0.0	0.020247033	0.013432209	0.008799972	0.02381806	0.035412952	0.03872462	0.015401404	0.009943716	0.011470263	0.023083188
0.0	0.020276282	0.013409884	0.008811996	0.023842253	0.035355598	0.03889189	0.015355844	0.009955483	0.011514541	0.023079993
0.0	0.020147594	0.013473522	0.0088196425	0.023878459	0.03523902	0.03865503	0.0153962495	0.00991985	0.011450021	0.023105467
0.0	0.020258557	0.0134386	0.008817929	0.023775145	0.03538892	0.038809903	0.01536695	0.0099478625	0.0114693325	0.023041686
0.0	0.020212904	0.013408755	0.008795469	0.023814945	0.035346795	0.038816635	0.015299686	0.009929722	0.011495138	0.023079285
0.0	0.020190185	0.01341634	0.0088146115	0.023742145	0.03542707	0.038942754	0.015327145	0.009929966	0.011431539	0.023072943
0.0	0.046594225	0.010644207	0.010729902	0.033334788	0.023437833	0.0592993	0.009061248	0.008287114	0.011372512	0.018962348
0.0	0.04663296	0.01062444	0.010785203	0.033375338	0.023446193	0.059364114	0.009060075	0.008283071	0.011410053	0.019043487
0.0	0.046494346	0.010603669	0.010693288	0.033156544	0.023437232	0.05940245	0.009053643	0.008255408	0.011373638	0.01905211
0.0	0.04663275	0.010615237	0.010758396	0.03323445	0.023540514	0.059355497	0.009064845	0.008260969	0.011356595	0.018962126
0.0	0.046436943	0.010628371	0.010757828	0.033211824	0.023395412	0.05955946	0.009079275	0.008274391	0.011385182	0.019041456
0.0	0.046521645	0.010612633	0.010761923	0.033276334	0.023372391	0.05951165	0.009025047	0.0082553215	0.011416714	0.01910739
0.0	0.025219573	0.014131598	0.011355257	0.025511328	0.01968989	0.051878877	0.009323766	0.010807713	0.013037242	0.0163586
0.0	0.025260048	0.014145429	0.011401504	0.025498623	0.019668603	0.051916864	0.009350138	0.0108586	0.01307839	0.016417533
0.0	0.025356147	0.0141298305	0.011362705	0.025534097	0.019659897	0.051709983	0.0093566105	0.010788959	0.0130506	0.016454348
0.0	0.025313929	0.0141314715	0.01135317	0.025449626	0.019734994	0.05180129	0.009365277	0.010815684	0.013020582	0.016324295
0.0	0.025196873	0.014106124	0.01136271	0.025545895	0.01972375	0.051942416	0.0093455585	0.010821067	0.013041121	0.016420659
0.0	0.025225513	0.014103372	0.011374887	0.025421742	0.019676529	0.05201099	0.009315292	0.010824901	0.013049874	0.016436117
0.0	0.14354613	0.010988129	0.010302231	0.016726539	0.023951527	0.045317024	0.012416972	0.012367641	0.0109796915	0.02716189
0.0	0.1438744	0.010950603	0.010385345	0.016764719	0.02398054	0.04524068	0.012424593	0.012387809	0.011002322	0.02713477
0.0	0.14362417	0.01098688	0.01031745	0.016775066	0.023970073	0.045266684	0.012439345	0.012410745	0.010972269	0.027106706
0.0	0.14422332	0.01095599	0.0103533715	0.016723238	0.023946099	0.04517774	0.012408314	0.012401445	0.010981338	0.027028387
0.0	0.1443926	0.010941414	0.010329425	0.016709615	0.023900824	0.045340627	0.0124279335	0.012295961	0.010993421	0.027175926
0.0	0.14402974	0.010943488	0.010325517	0.016758887	0.02399341	0.04544932	0.012389735	0.012379959	0.01096513	0.027183283
0.0	0.04871854	0.019122686	0.00914376	0.020296434	0.0271419	0.037967842	0.008537463	0.012763808	0.014643578	0.05473935
0.0	0.048838723	0.019137666	0.009193768	0.02037594	0.027122073	0.037894793	0.008537826	0.012785282	0.014665563	0.05462001
0.0	0.048706245	0.019162294	0.009140936	0.020411232	0.027132966	0.03781074	0.008553484	0.012743719	0.014643489	0.05475798
0.0	0.048654374	0.019087406	0.00915516	0.020281706	0.027138276	0.0378417	0.008537801	0.012768568	0.014680081	0.05452171
0.0	0.04866901	0.019110696	0.00914389	0.020346444	0.027217891	0.03800105	0.008531575	0.01276965	0.014669182	0.054731205
0.0	0.04867985	0.01910881	0.009155423	0.020314012	0.027144212	0.037929486	0.008505949	0.012767708	0.014646137	0.054998934
0.0	0.00028163398	0.01581197	0.00937134	0.027952455	0.027625302	0.049443398	0.00013150042	0.011163968	0.0073341946	0.032847315
0.0	0.0002817524	0.015810963	0.009342658	0.02764904	0.02765279	0.04932092	0.0001315432	0.011174654	0.007329454	0.032964993
0.0	0.00028249022	0.015853044	0.009380827	0.027917484	0.027815266	0.049281117	0.00013178412	0.011197459	0.0073482054	0.032967154
0.0	0.03043352	0.015599044	0.010478757	0.031524964	0.03765936	0.019739224	0.008217679	0.010724296	0.011288175	0.018592414
0.0	0.030373935	0.015611989	0.010475505	0.031581253	0.037676554	0.019710742	0.008208032	0.010710368	0.011297822	0.01860337
0.0	0.030299367	0.01559117	0.01045143	0.03156469	0.03770896	0.019796278	0.008223169	0.010724411	0.011275659	0.018563533
0.0	0.03039414	0.015596776	0.0104584405	0.031542324	0.037555706	0.019758858	0.008241802	0.010738754	0.011255805	0.018581098
0.0	0.030317388	0.015634319	0.010433841	0.031436976	0.037721895	0.01972502	0.008212482	0.010761508	0.011289618	0.018571049
0.0	0.030397126	0.015652241	0.01044591	0.031613395	0.03780901	0.019736096	0.008242804	0.010736778	0.011294121	0.018581584
0.0	0.030351764	0.015650796	0.010413714	0.031589705	0.037764862	0.019755514	0.008213064	0.010708695	0.01131593	0.018631555
0.0	0.030491624	0.015637226	0.010386021	0.03156847	0.037687615	0.019835649	0.008221516	0.010704937	0.01128618	0.018600324
0.0	0.068114705	0.01408778	0.009575702	0.04309241	0.026124349	0.030934092	0.0092817405	0.009180746	0.012033592	0.021951715
0.0	0.067815244	0.014111424	0.009569242	0.043134343	0.026153075	0.03085179	0.009275959	0.0091724	0.011998009	0.021931924
0.0	0.06803536	0.014110216	0.009566345	0.043057397	0.026181363	0.030832715	0.009263466	0.009175221	0.012024594	0.021954395
0.0	0.070769355	0.014413611	0.005961552	0.024428442	0.017775243	0.028290018	0.010405211	0.0075445096	0.011887837	0.012488435
0.0	0.040709913	0.012283859	0.01300002	0.035773415	0.025779158	0.045015205	0.00721728	0.009925354	0.0096202	0.028993756
0.0	0.040757407	0.012274178	0.012963283	0.035564117	0.025757585	0.04508323	0.0072100298	0.009929948	0.00956673	0.029032825
0.0	0.0406281	0.012277704	0.0129786115	0.0357586	0.025745073	0.044782035	0.0072339005	0.009903729	0.0096015725	0.028965631
0.0	0.040655814	0.012276137	0.01289086	0.035600755	0.025747057	0.044977617	0.007246994	0.009918637	0.009576285	0.029003335
0.0	0.04080862	0.012276941	0.012954445	0.035805628	0.025823947	0.0450911	0.0072187874	0.009955074	0.009608626	0.029024031
0.0	0.04081494	0.012268485	0.012967059	0.035677154	0.02579917	0.04486166	0.0072283274	0.009904753	0.009585376	0.029099554
0.0	0.040724304	0.012306964	0.0129487645	0.035766687	0.025860991	0.044771615	0.0072196145	0.009900924	0.009577593	0.0290416
0.0	0.04084323	0.012255236	0.0129510425	0.035764344	0.025803173	0.04469119	0.007209549	0.0098893475	0.009604825	0.029125564
0.0	0.040745024	0.012268912	0.012954275	0.035742357	0.025835944	0.04501504	0.0072241207	0.009881778	0.009576607	0.029072149
0.0	0.04072028	0.0122798905	0.012964216	0.035606798	0.025808988	0.044853993	0.0072154733	0.009889081	0.009588273	0.028912172
0.0	0.046330433	0.01988884	0.013077017	0.03250289	0.028325392	0.0445622	0.010467554	0.009341092	0.010834086	0.033465173
0.0	0.046152078	0.019921623	0.0131192645	0.032531865	0.02850646	0.044834692	0.01048262	0.009353239	0.010825488	0.03347498
0.0	0.046288714	0.019890217	0.01314204	0.032529086	0.028529156	0.04465731	0.010505461	0.009330773	0.010821991	0.033477712
0.0	0.04693771	0.014470283	0.010891762	0.02875088	0.026170507	0.026877897	0.007085098	0.008182305	0.009932661	0.014518868
0.0	0.047039013	0.014491522	0.010847989	0.028585237	0.026263926	0.02697366	0.007083833	0.008171913	0.009935331	0.014498217
0.0	0.047087856	0.014467359	0.010875314	0.028787227	0.026253276	0.026735255	0.007045781	0.008176684	0.009928222	0.01451764
0.0	0.047055893	0.014521045	0.010881276	0.028665347	0.026279131	0.026846262	0.0070329458	0.008180807	0.0099180285	0.014477587
0.0	0.1533614	0.01235449	0.01023459	0.011823885	0.021152548	0.048180256	0.0071706125	0.0057399725	0.008394572	0.045460902
0.0	0.15347578	0.0123564	0.010249565	0.011828037	0.02114087	0.047890395	0.0071558	0.0057253367	0.008396367	0.0455635
0.0	0.15297897	0.012368391	0.010232706	0.01181958	0.021236721	0.04818633	0.007173186	0.005722154	0.008376999	0.045690835
0.0	0.029410286	0.012633797	0.011839043	0.025729286	0.02369754	0.041489758	0.008640354	0.008063842	0.010100961	0.027252808
0.0	0.029264383	0.012645275	0.011838441	0.02569152	0.023729267	0.0413632	0.008674633	0.008054266	0.010104967	0.027245667
0.0	0.029327804	0.012638145	0.011803405	0.025745371	0.023687614	0.041283086	0.008646932	0.008049814	0.010060482	0.02726928
0.0	0.026236478	0.014141254	0.014484059	0.022452438	0.04197146	0.05428941	0.008508599	0.006200173	0.008164369	0.035526577
0.0	0.03237388	0.012299882	0.008599683	0.020141216	0.027585443	0.046646964	0.007960711	0.014132873	0.0113141695	0.07659283
0.0	0.10967548	0.020082343	0.014725937	0.020940501	0.014753962	0.0735247	0.011138025	0.0075559574	0.01090549	0.028564006
0.0	0.10922887	0.020080833	0.014794628	0.02087674	0.014771384	0.07407459	0.011108654	0.007550167	0.010896801	0.02849597
0.0	0.10935933	0.020158444	0.014701927	0.020938605	0.014784964	0.07425495	0.011143593	0.007540722	0.01089397	0.028537039
0.0	0.10927504	0.020069575	0.014696907	0.020869859	0.014741719	0.07403412	0.011132507	0.0075321984	0.01092834	0.028597355
0.0	0.10937162	0.020118587	0.014713129	0.020907816	0.014766658	0.07398603	0.011126498	0.0075584683	0.010894591	0.028520375
0.0	0.10906807	0.020067137	0.01474431	0.020924807	0.0147868665	0.073559836	0.011102903	0.0075320336	0.010911633	0.028373182
0.0	0.10937382	0.020124208	0.014720984	0.020913087	0.014803138	0.07379374	0.011143766	0.007543074	0.010886743	0.028574605
0.0	0.109588765	0.02010252	0.014694455	0.020996641	0.014819058	0.07398962	0.011086773	0.007529942	0.010874437	0.028526563
0.0	0.10940392	0.020178903	0.014712383	0.020984234	0.014766539	0.07435734	0.0111375945	0.007551654	0.0108904205	0.02860381
0.0	0.057974637	0.011047502	0.015990851	0.029416254	0.031751174	0.030860374	0.011490176	0.010964401	0.011628099	0.017033944
0.0	0.05796137	0.01107814	0.016000407	0.029298177	0.03176226	0.030816127	0.0114962	0.010954492	0.011581588	0.017106455
0.0	0.59657824	0.016178263	0.010968135	0.047288153	0.029092798	0.044994853	0.009419203	0.013150614	0.009517194	0.03251356
0.0	0.034607057	0.0120672155	0.01705538	0.023700159	0.02466765	0.04099979	0.0065320604	0.009378341	0.0078930035	0.018352956
0.0	0.034580525	0.0120916385	0.016982922	0.023682183	0.02466065	0.041049052	0.0065274327	0.009393415	0.007893362	0.018328695
0.0	0.07899384	0.012190372	0.005828002	0.021060633	0.024722643	0.05264178	0.010387633	0.009516911	0.009756948	0.06335826
0.0	0.078984626	0.012188643	0.0058485493	0.021140648	0.024727186	0.052789982	0.010436036	0.009503588	0.009790623	0.06355018
0.0	0.070495114	0.012200907	0.012698205	0.016209485	0.018947978	0.032295447	0.008023151	0.010786602	0.016960679	0.039131507
0.0	0.0706975	0.012257037	0.012630061	0.016174104	0.018894037	0.032197222	0.008014958	0.01080414	0.017012592	0.039044913
0.0	0.035889603	0.015601945	0.007319999	0.030517083	0.017826067	0.030909931	0.0087866895	0.0075707533	0.015253263	0.020011598
0.0	0.10647902	0.011937441	0.010942962	0.028151238	0.011120545	0.027595427	0.00886744	0.007864255	0.0078640105	0.08678134
0.0	0.10637994	0.011935688	0.010950304	0.028112274	0.011129468	0.027770018	0.008878389	0.007869615	0.007858089	0.087068774
0.0	0.10623932	0.011912362	0.010872309	0.028132858	0.011138896	0.027690783	0.008897926	0.007854938	0.007842587	0.08664067
0.0	0.10604306	0.01192189	0.010948795	0.028056772	0.01111395	0.027693223	0.008899684	0.007867429	0.007844502	0.08667554
0.0	0.106648676	0.011936295	0.010965052	0.02816143	0.011166558	0.027574426	0.008842443	0.007856614	0.007870129	0.086866096
0.0	0.10640018	0.011951617	0.010909323	0.028013779	0.011129446	0.027663492	0.0088751465	0.007872556	0.007835148	0.08705259
0.0	0.033090074	0.010467475	0.020817177	0.017822035	0.0232759	0.03575343	0.009421508	0.0068293214	0.010479826	0.034323458
0.0	0.032924365	0.010501368	0.020886805	0.017816093	0.023312896	0.03566186	0.009414884	0.006853329	0.010471606	0.03434012
0.0	0.0331344	0.010478422	0.020806972	0.017844593	0.023318663	0.035742886	0.009383504	0.006849793	0.010497809	0.03440878
0.0	0.073382944	0.016563326	0.013672163	0.019135168	0.027326647	0.033457045	0.007793299	0.009410149	0.012881986	0.023558533
0.0	0.045675986	0.011261549	0.017554551	0.028713953	0.027469348	0.053226944	0.009161797	0.011130728	0.015621887	0.037368342
0.0	0.045795605	0.011252012	0.017507449	0.028676728	0.027637484	0.05326562	0.009135482	0.01112398	0.015584101	0.037429117
0.0	0.04568065	0.011306294	0.017537296	0.0286765	0.027584765	0.05350099	0.009139043	0.011174654	0.015599843	0.03750863
0.0	0.0005527065	0.01633189	0.035064977	0.06554246	0.07581607	0.06544863	0.0058389613	0.0051628696	0.024751605	0.030610252
0.0	0.5812051	0.5836153	0.57331586	0.5795653	0.57771295	0.55726093	0.553061	0.57511324	0.57656145	0.57006276
0.0	0.58093846	0.58362836	0.5730641	0.579892	0.5772273	0.5572288	0.5542793	0.57471836	0.5761378	0.5706962
0.0	0.5806415	0.5837344	0.57319283	0.5789929	0.57753813	0.556794	0.5529429	0.5757806	0.5750278	0.56955165
0.0	0.06394738	0.01530093	0.008910895	0.030577518	0.019825218	0.02770222	0.014874749	0.010126233	0.0089337025	0.045882598
0.0	0.58190596	0.5836554	0.57342684	0.5806737	0.57845044	0.55693835	0.5538279	0.5757451	0.5766682	0.57013357
0.0	0.5911585	0.58750856	0.5756864	0.58606195	0.58207995	0.5644598	0.56246746	0.5804727	0.5847428	0.58448
0.0	0.58008724	0.5845271	0.57324874	0.5803024	0.57661796	0.55785114	0.5530931	0.5760381	0.5751875	0.5715862
0.0	0.5911524	0.58773977	0.5761616	0.5859835	0.5817738	0.56594324	0.5629122	0.5799745	0.58364457	0.5835975
0.0	0.5801615	0.5844241	0.57258564	0.58082056	0.57679635	0.5562295	0.5545797	0.57498425	0.5758749	0.5716143
0.0	0.58067214	0.58324295	0.5717117	0.58083767	0.576767	0.55530226	0.55284727	0.5762695	0.5767829	0.57145864
0.0	0.58093756	0.58470476	0.57277954	0.58021235	0.5772551	0.5563348	0.55555254	0.5760763	0.5760046	0.5715002
0.0	0.5795441	0.5844255	0.57230353	0.57965434	0.57789886	0.5555753	0.5532387	0.57387054	0.5767134	0.5718345
0.0	0.5809875	0.58386534	0.57286483	0.5810508	0.57735586	0.55624443	0.55455226	0.5754801	0.5771659	0.57054496
0.0	0.5785559	0.58365613	0.57410526	0.57990336	0.57680035	0.5571265	0.55369824	0.5756988	0.5767807	0.57093084
0.0	0.57956403	0.58398485	0.5731282	0.5805035	0.57649	0.5576557	0.55503684	0.57495284	0.57682186	0.5723097
0.0	0.57933295	0.5841489	0.57283753	0.5795718	0.5767533	0.55617964	0.55365115	0.5752056	0.5758471	0.5709177
0.0	0.579808	0.5813974	0.5737316	0.5793289	0.5786258	0.555827	0.5532568	0.5756787	0.5762367	0.5719282
0.0	0.5826111	0.58379346	0.57542515	0.5814051	0.5778086	0.5590571	0.5553249	0.5762813	0.5782706	0.5754773
0.0	0.5795713	0.58453584	0.5733551	0.57980597	0.5776327	0.55570096	0.5541359	0.5770344	0.57623374	0.57103956
0.0	0.5776006	0.5844941	0.57266235	0.5801575	0.5784244	0.5551957	0.55399597	0.5757344	0.57610625	0.57012165
0.0	0.5771898	0.5842793	0.5753104	0.58141583	0.57757026	0.55663174	0.55411845	0.57638055	0.57549435	0.56998205
0.0	0.5807333	0.5828035	0.57225204	0.57996607	0.5759747	0.5555369	0.5533456	0.5749782	0.5750411	0.57085943
0.0	0.57911634	0.58384794	0.57367855	0.57916874	0.57675266	0.5580606	0.5532214	0.5769586	0.57605505	0.57214403
0.0	0.57989264	0.58466065	0.5739983	0.5805393	0.5767289	0.557587	0.5543576	0.57773054	0.5760381	0.57262486
0.0	0.5796911	0.5838891	0.57228	0.57943094	0.57639307	0.55643547	0.55218405	0.57585466	0.57650554	0.5705222
0.0	0.58216965	0.58480966	0.5760604	0.5808415	0.5781984	0.55755395	0.55388707	0.5778348	0.5788038	0.57412684
0.0	0.58294654	0.5844081	0.5752622	0.5818785	0.57818145	0.5586832	0.5547537	0.5762985	0.5783769	0.5740477
0.0	0.5803776	0.58331853	0.5732736	0.58066076	0.5783879	0.5566409	0.5553943	0.57637566	0.57646745	0.57065475
0.0	0.5787603	0.5847891	0.57384163	0.5807676	0.57827437	0.5574633	0.55335724	0.57589966	0.57491136	0.57020134
0.0	0.5816767	0.5834728	0.57220227	0.5805932	0.5763229	0.5561195	0.5540841	0.5747844	0.57601345	0.5705255
0.0	0.5789346	0.58348083	0.5726147	0.58031106	0.57599145	0.5559378	0.554296	0.5754887	0.5755067	0.57074887
0.0	0.5820524	0.5838866	0.5723019	0.5785646	0.57740045	0.5581426	0.5553014	0.5758826	0.5766068	0.57347995
0.0	0.5818819	0.5858023	0.5754554	0.58216083	0.5790635	0.5580859	0.55620325	0.57845384	0.57856107	0.57529914
0.0	0.5803234	0.5836241	0.5731636	0.580165	0.5789998	0.55829334	0.5537445	0.5740018	0.57675564	0.5732837
0.0	0.5797425	0.5843998	0.57348835	0.57938874	0.5785732	0.5571807	0.5561579	0.5764243	0.57652855	0.57394683
0.0	0.92779344	0.07994816	0.02864849	0.2057103	0.16119884	0.8163018	0.051817298	0.03221212	0.046085615	0.90312743
0.0	0.13479796	0.01581439	0.051733058	0.080230996	0.059737872	0.03150955	0.005205201	0.00434151	0.0071990653	0.022871684
0.0	0.5809012	0.5830484	0.5726704	0.580992	0.57799184	0.5582243	0.55451024	0.5752354	0.57496864	0.5710229
0.0	0.57850045	0.5845058	0.5725795	0.580565	0.5781994	0.55773586	0.5543646	0.57544047	0.57529134	0.56994516
0.0	0.5905626	0.5875113	0.5773663	0.5856994	0.5808799	0.56397206	0.5618064	0.57876796	0.58430445	0.5841443
0.0	0.59066725	0.58672404	0.5765383	0.58612967	0.5821311	0.5635918	0.56137604	0.5798276	0.5841038	0.58414584
0.0	0.92730767	0.08020006	0.028635375	0.2058949	0.16164939	0.8165202	0.05173218	0.032113273	0.04606944	0.9027351
0.0	0.5799401	0.5821835	0.5724481	0.5803271	0.5778828	0.5546325	0.5541163	0.5759267	0.5755823	0.5715331
0.0	0.5880065	0.587226	0.5739536	0.58539116	0.5818531	0.5635796	0.56090605	0.57975173	0.58227974	0.58209825
0.0	0.036595147	0.016621018	0.0056871013	0.019186543	0.010267134	0.048345942	0.023088263	0.0152609935	0.005618076	0.0066873245
0.0	0.105404936	0.027108386	0.036398727	0.053764615	0.077664256	0.03821855	0.005400145	0.005083506	0.008488401	0.020386182
0.0	0.1285952	0.016327204	0.031107571	0.0780943	0.057834238	0.030545289	0.0050086966	0.0041891984	0.0069269706	0.02597234
0.0	0.102568306	0.016674474	0.035430018	0.099323146	0.07081741	0.051822066	0.004478284	0.0037798423	0.008325985	0.02266122
0.0	0.0931828	0.016806176	0.03368031	0.087057784	0.062262584	0.036768757	0.005043547	0.0039509726	0.008595825	0.020807141
0.0	0.19358665	0.014394886	0.026174936	0.054201122	0.06312225	0.031833354	0.006866115	0.0055081765	0.007957808	0.02437946
0.0	0.13123696	0.018763611	0.030685289	0.06425778	0.06709889	0.03275638	0.004780401	0.00448782	0.007927442	0.03932573
0.0	0.089651264	0.01723294	0.033403665	0.09089417	0.07388381	0.031589106	0.0042393906	0.0043212934	0.008709478	0.020485522
0.0	0.071980275	0.01580329	0.039339766	0.07189389	0.085327476	0.030372143	0.0066660033	0.0039372244	0.008535916	0.027207766
0.0	0.11967895	0.016261892	0.028583858	0.08166265	0.06898583	0.03416921	0.0040884814	0.004184977	0.008562219	0.027832758
0.0	0.92873394	0.08059466	0.028666573	0.20680307	0.16194797	0.8161718	0.0522753	0.032494567	0.04640158	0.905256
0.0	0.57857114	0.58391464	0.57170755	0.5792298	0.57691056	0.555876	0.5548864	0.5742806	0.5743553	0.56975937
0.0	0.5795602	0.5845977	0.5715897	0.58125746	0.5784156	0.55773073	0.55414885	0.57647485	0.5732798	0.57096785
0.0	0.5782497	0.58459896	0.57018316	0.5798087	0.57762957	0.55747133	0.554983	0.5767635	0.5731792	0.5711791
0.0	0.5785634	0.5845946	0.5720424	0.5800479	0.5770025	0.55695015	0.55468863	0.57414436	0.57470524	0.5692703
0.0	0.5892519	0.5881226	0.57499105	0.5857701	0.5825464	0.56335634	0.5618567	0.58048993	0.5820794	0.5819622
0.0	0.5819484	0.5847751	0.57304937	0.5824879	0.57738405	0.5585003	0.5552921	0.5778025	0.57881474	0.5734206
0.0	0.5812429	0.5837166	0.5731203	0.579962	0.57758904	0.55682147	0.55516523	0.57570815	0.5769293	0.57419354
0.0	0.5894236	0.58717406	0.57488966	0.5842196	0.5804716	0.5643197	0.5623988	0.57815254	0.5825884	0.58274364
0.0	0.58038783	0.58385986	0.5725193	0.57979923	0.57636714	0.55867594	0.5567677	0.5744786	0.576852	0.5715657
0.0	0.590895	0.58751565	0.57472634	0.5853044	0.5811874	0.56434643	0.5619589	0.5794329	0.5827365	0.58345455
0.0	0.07404523	0.022356678	0.01486432	0.06320675	0.034645613	0.023614628	0.004433222	0.0029015308	0.008955967	0.13510309
0.0	0.5826076	0.58406377	0.5734199	0.582458	0.57799137	0.55888456	0.5550861	0.5774347	0.5780251	0.5734589
0.0	0.58213377	0.58449167	0.57354677	0.5819551	0.5777192	0.5590251	0.55515593	0.5779757	0.57808083	0.57366514
0.0	0.58266747	0.5838926	0.57466877	0.5822767	0.57783234	0.5583251	0.5556309	0.57789487	0.57748973	0.5735114
0.0	0.5827371	0.5852832	0.5736062	0.5828314	0.5778661	0.5568639	0.55539477	0.57808775	0.5782186	0.5733113
0.0	0.58276683	0.5851011	0.57226217	0.5811666	0.5776868	0.5576032	0.5550484	0.57763237	0.57798994	0.57376707
0.0	0.5821374	0.58466935	0.57307607	0.5824023	0.57781595	0.55925906	0.5555234	0.5783369	0.57766926	0.5739089
0.0	0.58271587	0.5853098	0.57275426	0.5825169	0.57798177	0.5589395	0.55525494	0.57802	0.57743603	0.571884
0.0	0.5826927	0.5850924	0.57422394	0.58212465	0.57821274	0.5587871	0.5551604	0.5779605	0.57821304	0.57363987
0.0	0.58279073	0.585296	0.57432294	0.58271086	0.57776797	0.5584853	0.5546234	0.578661	0.5775918	0.57404184
0.0	0.5814548	0.5838708	0.57374907	0.58213127	0.5775263	0.55859137	0.5553063	0.57819843	0.57830447	0.5741991
0.0	0.0363851	0.018337157	0.01423777	0.029341755	0.03798034	0.0381351	0.010000797	0.008005774	0.009859678	0.056447938
0.0	0.58279747	0.5854646	0.57408816	0.582262	0.57790005	0.55810875	0.55483675	0.5781269	0.578295	0.573374
0.0	0.58278424	0.5844355	0.5727735	0.5827443	0.57720023	0.5584929	0.5551894	0.5785097	0.5780488	0.5737854
0.0	0.5831875	0.58514285	0.5740397	0.58247954	0.57827765	0.5585062	0.5554967	0.5775437	0.5776288	0.574374
0.0	0.58296865	0.58527964	0.5731723	0.58199966	0.57787716	0.5585527	0.55519915	0.5769697	0.5781039	0.57327574
0.0	0.5820418	0.5846753	0.57402456	0.5812879	0.57797855	0.5586222	0.5555208	0.57827157	0.5779079	0.5741866
0.0	0.58127964	0.5846512	0.5746334	0.58159024	0.5774932	0.55787736	0.5554267	0.5785388	0.5782467	0.5726864
0.0	0.582446	0.5847374	0.5731351	0.5813723	0.5763445	0.55884755	0.55555034	0.57810324	0.57798314	0.57371444
0.0	0.5818261	0.5851265	0.57410324	0.58180994	0.57847023	0.55897814	0.55554956	0.5771075	0.57873845	0.5750382
0.0	0.5830207	0.58514255	0.5743688	0.5830454	0.5775635	0.55859554	0.5549028	0.57869124	0.5780658	0.57381594
0.0	0.5819609	0.5852698	0.572517	0.58183104	0.57776314	0.5585916	0.55540264	0.5777042	0.57846767	0.57429814
0.0	0.5824374	0.58393437	0.57465005	0.5825175	0.57702917	0.55801713	0.5548408	0.57744354	0.577835	0.5745853
0.0	0.5823534	0.58496094	0.5736287	0.58126533	0.5778859	0.5574554	0.55517095	0.57791626	0.5781891	0.5740193
0.0	0.5828772	0.58372176	0.5719974	0.582367	0.5780021	0.5582398	0.5553778	0.5765515	0.5784655	0.5737772
0.0	0.582755	0.585124	0.5741489	0.5812072	0.5771125	0.5586353	0.5546829	0.577953	0.5774214	0.5729672
0.0	0.5886726	0.5870685	0.5747734	0.5854877	0.5800413	0.5630336	0.5608053	0.5788384	0.58140033	0.580963
0.0	0.59129703	0.5881673	0.5743467	0.5860147	0.5814729	0.564662	0.5618418	0.58050495	0.5832476	0.5835284
0.0	0.5806805	0.58435386	0.57224524	0.58148193	0.577422	0.55731124	0.55375534	0.57579553	0.5756601	0.57215095
0.0	0.58993137	0.5879513	0.5757278	0.5843474	0.58247113	0.5629864	0.5615224	0.5801353	0.582208	0.58269596
0.0	0.589012	0.5878469	0.57408553	0.58506	0.5817753	0.5637253	0.5607773	0.579756	0.5820931	0.5831553
0.0	0.5807224	0.5846569	0.5734864	0.5797753	0.5783077	0.557523	0.5548414	0.57653815	0.5764911	0.5731918
0.0	0.59085816	0.58757067	0.57541275	0.5845255	0.5827193	0.5641448	0.56276494	0.580262	0.58325565	0.5831784
0.0	0.58053565	0.5852122	0.5716209	0.5813616	0.57764924	0.5561202	0.5546933	0.57668793	0.57736427	0.57370585
0.0	0.57919097	0.58328706	0.5735593	0.58023536	0.578781	0.5582593	0.55539525	0.5749744	0.57686174	0.57137585
0.0	0.58036965	0.58531004	0.5729168	0.5812761	0.5783625	0.558351	0.5544494	0.57644534	0.57690597	0.5714132
0.0	0.5916673	0.5875374	0.57781583	0.5861207	0.5832047	0.56460065	0.56290007	0.58054733	0.58396053	0.58299536
0.0	0.59211344	0.5874395	0.578115	0.5860687	0.58316123	0.56376183	0.56358075	0.5805326	0.58419824	0.5828472
0.0	0.59368545	0.5882676	0.5797386	0.5875766	0.58342475	0.56670827	0.5650391	0.5816899	0.58463323	0.58585656
0.0	0.59368545	0.5882676	0.5797386	0.5875766	0.58342475	0.56670827	0.5650391	0.5816899	0.58463323	0.58585656
0.0	0.5811998	0.5846139	0.5736613	0.5794833	0.5775474	0.55871004	0.55464464	0.5754812	0.576167	0.57313377
0.0	0.5898189	0.58699983	0.57582283	0.5838171	0.5816046	0.56298643	0.5604375	0.57945144	0.5814963	0.5817315
0.0	0.58027744	0.5841627	0.5737339	0.58012766	0.57797706	0.55689067	0.55480886	0.57636374	0.5756497	0.57020605
0.0	0.59109384	0.58724403	0.5758331	0.5853424	0.58278024	0.5628769	0.5626718	0.5802998	0.581886	0.5829339
0.0	0.58793366	0.58852243	0.5741466	0.58584	0.5817409	0.5632773	0.5604846	0.58051217	0.5822966	0.58282393
0.0	0.57917255	0.583986	0.57146466	0.5809732	0.5780745	0.5574895	0.5544606	0.5768804	0.5768742	0.57241136
0.0	0.5885113	0.58786213	0.57330596	0.585585	0.5813846	0.5633564	0.55997306	0.5793042	0.5806154	0.58131534
0.0	0.5813619	0.58412266	0.570976	0.5809402	0.57724774	0.5570354	0.55395365	0.57518655	0.5767142	0.57256925
0.0	0.58009493	0.5840574	0.57276267	0.58028024	0.5763928	0.55785847	0.55365276	0.5753623	0.5767447	0.570898
0.0	0.5796173	0.583656	0.57452774	0.57959706	0.57642347	0.5565016	0.55490255	0.5762284	0.5759195	0.570709
0.0	0.5789694	0.5847623	0.5737907	0.5789298	0.57671136	0.5559191	0.55377334	0.57612175	0.5763412	0.57133514
0.0	0.17904262	0.037856825	0.026934465	0.14004515	0.034914643	0.06369756	0.0061581964	0.006061652	0.007585504	0.03476759
0.0	0.5909539	0.5876888	0.5779399	0.5871057	0.5827091	0.5652651	0.56403184	0.5812016	0.5849151	0.58497506
0.0	0.5909539	0.5876888	0.5779399	0.5871057	0.5827091	0.5652651	0.56403184	0.5812016	0.5849151	0.58497506
0.0	0.5763134	0.58440274	0.5741231	0.5796142	0.5775462	0.5574471	0.5537748	0.57586825	0.5751155	0.57244194
0.0	0.59047884	0.5876072	0.574949	0.58521783	0.5817152	0.56486005	0.5610233	0.5799629	0.5821383	0.5827828
0.0	0.58949316	0.5881041	0.5755991	0.58428556	0.5807043	0.56468236	0.5623379	0.5803815	0.58109075	0.58291256
0.0	0.5897643	0.5870267	0.5753198	0.5837516	0.58179605	0.5618114	0.56131434	0.57970434	0.581967	0.58183724
0.0	0.5897643	0.5870267	0.5753198	0.5837516	0.58179605	0.5618114	0.56131434	0.57970434	0.581967	0.58183724
0.0	0.59047884	0.5876072	0.574949	0.58521783	0.5817152	0.56486005	0.5610233	0.5799629	0.5821383	0.5827828
0.0	0.58119327	0.5836862	0.5725541	0.5805644	0.5773739	0.55865735	0.55376583	0.57645667	0.5759777	0.57147545
0.0	0.57922137	0.58486325	0.573635	0.58038807	0.57703	0.5569968	0.554846	0.57638896	0.5756208	0.5714122
0.0	0.57916874	0.58431643	0.57318443	0.580004	0.5786131	0.5578125	0.5553752	0.57683855	0.5762926	0.5711462
0.0	0.5926053	0.58843476	0.57777154	0.58702904	0.58370787	0.5661339	0.5637923	0.58078927	0.5829765	0.5857928
0.0	0.57916075	0.5837818	0.57369417	0.5806035	0.5774143	0.5575658	0.5538955	0.5769896	0.5763883	0.5711982
0.0	0.58036953	0.58430034	0.5736656	0.5787536	0.5779706	0.5549857	0.5542094	0.5757905	0.57514113	0.5712819
0.0	0.5931274	0.5876637	0.5794349	0.5886099	0.5829239	0.5665339	0.5634372	0.5819538	0.58472115	0.586785
0.0	0.5928017	0.58800113	0.57707345	0.5879161	0.5831477	0.5661371	0.56407046	0.58142376	0.5834137	0.5862732
0.0	0.5824648	0.5844165	0.57589483	0.5824872	0.5786095	0.5599216	0.5568653	0.57999766	0.577468	0.57519317
0.0	0.59059614	0.5866825	0.57694507	0.5864841	0.5828434	0.56521744	0.563364	0.5818175	0.58360106	0.58434075
0.0	0.5916931	0.5871411	0.5794292	0.5862599	0.5813857	0.5663819	0.56411535	0.58170277	0.58436185	0.5862228
0.0	0.5842302	0.5847771	0.5788631	0.5837543	0.5797294	0.5593061	0.55704105	0.5806078	0.57928646	0.5761387
0.0	0.5908958	0.58664566	0.5756328	0.58474743	0.58026826	0.5622765	0.56109315	0.57880294	0.581253	0.58240086
0.0	0.5810435	0.58324015	0.57273185	0.5790506	0.5778575	0.5577238	0.5526007	0.57573533	0.5757062	0.571876
0.0	0.5788457	0.58530885	0.5733151	0.5806096	0.5780681	0.55711347	0.55497104	0.575859	0.5758381	0.57183254
0.0	0.58892256	0.5881993	0.5750575	0.5848031	0.58193266	0.5626761	0.5609055	0.57930666	0.5810482	0.58167833
0.0	0.57890886	0.5846076	0.57309043	0.5803521	0.5779752	0.55758405	0.55428785	0.5766612	0.5764994	0.5695196
0.0	0.17838915	0.012923934	0.025789721	0.11420996	0.057392757	0.041501794	0.005332041	0.0033783682	0.009995907	0.02752964
0.0	0.5781388	0.5843941	0.5741555	0.57902586	0.5766945	0.5563539	0.55390877	0.57681894	0.57571846	0.5708408
0.0	0.57937175	0.5842785	0.5723181	0.58096904	0.5775621	0.55661273	0.55382854	0.5760818	0.5759918	0.5713327
0.0	0.5889015	0.5885039	0.57481766	0.5851768	0.58204263	0.5633645	0.5607206	0.57955664	0.58216214	0.5830084
0.0	0.5802003	0.5845137	0.57255334	0.58191407	0.5781606	0.5577049	0.554482	0.5759878	0.57561433	0.5718165
0.0	0.5839364	0.5847916	0.5755644	0.58176786	0.57947	0.5586549	0.5565927	0.5776445	0.578049	0.57505274
0.0	0.5922014	0.5883194	0.5772176	0.5861378	0.5835545	0.56506073	0.56295794	0.5810539	0.5829472	0.58515036
0.0	0.5787269	0.58464116	0.57200503	0.5806233	0.57770485	0.55738705	0.5546365	0.5762231	0.5759879	0.5730761
0.0	0.5799522	0.5822953	0.5728873	0.5805465	0.57599217	0.5561842	0.5535363	0.5744533	0.57645535	0.57284135
0.0	0.57871944	0.5844137	0.5728724	0.58093023	0.5771546	0.5572809	0.5539867	0.5753017	0.57580364	0.5719435
0.0	0.5800852	0.58199257	0.57354724	0.58031666	0.5768668	0.5563996	0.55466175	0.5743333	0.5753947	0.5725187
0.0	0.5896633	0.58858496	0.57490337	0.58574045	0.5816193	0.56294835	0.56107295	0.5781569	0.58148897	0.58123285
0.0	0.5874757	0.5879778	0.5763048	0.585286	0.58152896	0.56221086	0.5599904	0.5780986	0.580867	0.5816659
0.0	0.5801595	0.58434427	0.573175	0.57872903	0.57775223	0.5586367	0.55508316	0.5752042	0.5760072	0.5701951
0.0	0.5880669	0.5872538	0.5746415	0.5834752	0.5814871	0.56350946	0.56065	0.57899153	0.58064926	0.5809357
0.0	0.5896995	0.58686984	0.57601786	0.5848634	0.5816566	0.56241274	0.56075287	0.57964915	0.5808988	0.58215284
0.0	0.58082193	0.58414555	0.5737105	0.57901716	0.57743317	0.5580685	0.55444413	0.57539886	0.5750542	0.5712148
0.0	0.58082193	0.58414555	0.5737105	0.57901716	0.57743317	0.5580685	0.55444413	0.57539886	0.5750542	0.5712148
0.0	0.5800546	0.5839508	0.5736789	0.5790426	0.578278	0.556048	0.55532694	0.57548285	0.57462555	0.5708116
0.0	0.57950515	0.5848487	0.5735097	0.5807346	0.5785576	0.5586684	0.55326265	0.5742873	0.57635725	0.5706964
0.0	0.5816785	0.5846425	0.5757357	0.58182114	0.57889104	0.55915266	0.55640024	0.5769133	0.57803065	0.57516366
0.0	0.5905868	0.58726084	0.57689005	0.58656555	0.58289224	0.5651848	0.5634738	0.5816369	0.58340305	0.58434254
0.0	0.5880052	0.58695406	0.5760737	0.58249414	0.5799696	0.56395525	0.5615441	0.5781634	0.5818908	0.5811934
0.0	0.5877063	0.58760285	0.5761357	0.5853993	0.5812106	0.5620954	0.5608008	0.5762407	0.5827221	0.58166933
0.0	0.10098978	0.013399353	0.0128673995	0.010303884	0.019115545	0.07690144	0.009144827	0.006450541	0.008451227	0.062069908
0.0	0.5932426	0.5882564	0.58014494	0.5875628	0.5837354	0.56669784	0.5622375	0.58230674	0.58471656	0.58597815
0.0	0.5816538	0.5851172	0.5732046	0.5815714	0.57722324	0.5590096	0.5556612	0.5777372	0.5783635	0.57271075
0.0	0.57862455	0.5840597	0.573264	0.5783739	0.575279	0.5583989	0.55470926	0.57463026	0.57603896	0.57192945
0.0	0.5811517	0.5838419	0.5706894	0.57979864	0.57848763	0.55767196	0.5535129	0.5760723	0.57679516	0.5723309
0.0	0.5810502	0.58400005	0.57334244	0.5805861	0.5774267	0.55659306	0.55453837	0.5754006	0.5767904	0.5708015
0.0	0.5785947	0.5838991	0.57177293	0.5787409	0.57608587	0.55779296	0.55346	0.57545507	0.57540494	0.5732496
0.0	0.0009933269	0.0206795	0.03489698	0.0672713	0.059272263	0.0010583663	0.009412225	0.003849444	0.016057517	0.02615549
0.0	0.00036422545	0.016092142	0.0125087695	0.022281168	0.027431438	0.00078530854	0.011887636	0.007696805	0.013447491	0.039216295
0.0	0.59188807	0.5880646	0.57842314	0.5853336	0.58309966	0.56356585	0.56199896	0.58046156	0.5844097	0.5844511
0.0	0.59103066	0.5871251	0.5776791	0.58678305	0.58317685	0.56477875	0.5625507	0.57888615	0.5836141	0.5833521
0.0	0.03658339	0.017657692	0.012620367	0.029173376	0.02092738	0.04558254	0.010544563	0.011143967	0.009919162	0.05521993
0.0	0.5793177	0.5841221	0.5733412	0.580198	0.5789972	0.55781716	0.5542919	0.5769133	0.57510495	0.57157815
0.0	0.58324397	0.5854541	0.57466286	0.58195794	0.57934886	0.5582302	0.555298	0.5769656	0.5795171	0.57532495
0.0	0.5798747	0.58444035	0.57338345	0.5804262	0.57629806	0.558041	0.553141	0.575319	0.57609665	0.57317835
0.0	0.5796828	0.5845034	0.57368636	0.5808198	0.5781495	0.5547671	0.55473405	0.57521665	0.5768738	0.572562
0.0	0.046515215	0.020608893	0.0075580315	0.015413253	0.023705265	0.067531794	0.007183932	0.009213322	0.025612107	0.032055516
0.0	0.08867344	0.015057154	0.007529041	0.013444317	0.02456485	0.038045786	0.0090877125	0.011553084	0.009983254	0.093760215
0.0	0.5899585	0.58687764	0.57539713	0.5857927	0.5808194	0.56379765	0.56133664	0.57895887	0.58183324	0.5827142
0.0	0.5815357	0.58522767	0.5744389	0.5824191	0.5795559	0.55927247	0.5563639	0.5753914	0.5772871	0.5751735
0.0	0.5815143	0.5851846	0.5744336	0.58140427	0.5793631	0.55918014	0.55420387	0.57702684	0.5764008	0.5752381
0.0	0.5799472	0.5844507	0.57303315	0.5806707	0.57869625	0.5578737	0.5542106	0.57639736	0.5763165	0.57059574
0.0	0.5805243	0.5850925	0.5700291	0.5805427	0.5775385	0.55716974	0.5549264	0.57563317	0.5761298	0.5717569
0.0	0.58173716	0.5843566	0.5738155	0.5793692	0.5778218	0.5572601	0.55450577	0.57504076	0.57522017	0.57180625
0.0	0.5789893	0.58478993	0.5719741	0.57950014	0.5783894	0.55741155	0.55317235	0.5769168	0.57567066	0.5707735
0.0	0.59351397	0.58899003	0.5799525	0.5882647	0.5819691	0.56640756	0.5649939	0.5815078	0.58406144	0.5866744
0.0	0.59351397	0.58899003	0.5799525	0.5882647	0.5819691	0.56640756	0.5649939	0.5815078	0.58406144	0.5866744
0.0	0.5793908	0.58501023	0.57315445	0.5798719	0.575985	0.55728716	0.55456394	0.5755658	0.57525903	0.5716959
0.0	0.5810263	0.58338135	0.5729895	0.5784831	0.5780746	0.557372	0.5544074	0.57376534	0.57519484	0.5718442
0.0	0.052276373	0.018274147	0.016277926	0.04032115	0.00938541	0.052412935	0.011937993	0.00868145	0.007961698	0.022422755
0.0	0.05197995	0.018292652	0.016211113	0.040195297	0.009367595	0.052261434	0.011891187	0.008601032	0.0078773815	0.022090884
0.0	0.05166378	0.018262628	0.016198995	0.04013832	0.009348733	0.052273907	0.011916735	0.008606079	0.007879428	0.02209182
0.0	0.57987726	0.58274996	0.5737528	0.57949036	0.5767193	0.5571139	0.5556134	0.5753512	0.5766197	0.5732462
0.0	0.5792349	0.58483243	0.57392496	0.57832	0.5769648	0.5573258	0.555267	0.5767428	0.5763884	0.56980133
0.0	0.04740092	0.019894976	0.011929863	0.016725041	0.015135391	0.036958862	0.011870419	0.011731591	0.015992068	0.038076308
0.0	0.047397576	0.019882185	0.011927699	0.016837863	0.015104446	0.037063435	0.011872276	0.011742741	0.015983755	0.038140733
0.0	0.00061746454	0.027576836	0.023334166	0.13139799	0.10225556	0.06542518	0.006072639	0.0013676586	0.012384864	0.039275173
0.0	0.08182255	0.014630704	0.036831506	0.078380525	0.06291563	0.05836463	0.007079783	0.0051893485	0.020952834	0.03789297
0.0	0.5911516	0.5883914	0.5775076	0.58622676	0.5824163	0.5650673	0.5626292	0.5811621	0.583302	0.58352154
0.0	0.5812009	0.5841113	0.5755857	0.58076185	0.57713574	0.5560285	0.55623096	0.57797205	0.578624	0.57520664
0.0	0.5804531	0.58469784	0.5734075	0.57999706	0.5772914	0.55607677	0.5532676	0.57717067	0.57602894	0.57082343
0.0	0.5914681	0.58798087	0.5779792	0.58653563	0.58255404	0.5650791	0.5623571	0.5792094	0.58352184	0.5837072
0.0	0.5797327	0.58422333	0.5717071	0.5779448	0.57745856	0.5575883	0.5541497	0.5746079	0.576021	0.57232815
0.0	0.57911736	0.5836206	0.57253855	0.581566	0.5779787	0.55685246	0.55293137	0.57490075	0.575993	0.572181
0.0	0.578923	0.5849626	0.5732232	0.58155984	0.57749635	0.5565465	0.55298597	0.5744328	0.57583755	0.57302904
0.0	0.5774283	0.58347625	0.5732439	0.5818545	0.57809854	0.55676746	0.553212	0.5747095	0.57669985	0.5724304
0.0	0.5783382	0.58440536	0.5728928	0.58070695	0.5783118	0.55777854	0.5532026	0.5743801	0.5766268	0.57245547
0.0	0.5783166	0.583892	0.57210207	0.5805377	0.5785069	0.5581668	0.55308485	0.5752744	0.57598037	0.57108665
0.0	0.57873356	0.5848245	0.573412	0.5810131	0.5787211	0.55866843	0.5520231	0.57455575	0.5763128	0.5730879
0.0	0.57914823	0.58338505	0.5734899	0.5803368	0.57878894	0.55800873	0.5533239	0.57460916	0.57628626	0.5720334
0.0	0.5773201	0.5830236	0.57353973	0.5806361	0.57849157	0.5571649	0.5521439	0.5744278	0.57636166	0.57251453
0.0	0.5777407	0.5834532	0.5736577	0.5812441	0.5785872	0.55652755	0.5528065	0.57472944	0.5762208	0.571725
0.0	0.5795338	0.58318704	0.5732367	0.5810183	0.5778253	0.55765504	0.55281264	0.57479197	0.57630247	0.5724432
0.0	0.57958657	0.58406913	0.5730169	0.5811692	0.577952	0.5580994	0.5527661	0.5749314	0.5755718	0.57192314
0.0	0.5783021	0.5844034	0.5726921	0.58159	0.57689655	0.5570044	0.5534576	0.5748928	0.5758512	0.572858
0.0	0.5779453	0.5835178	0.57236975	0.5806006	0.5780812	0.55675143	0.5528574	0.5733692	0.57555443	0.57185155
0.0	0.57818305	0.5844217	0.57315004	0.58115417	0.5787241	0.5569962	0.55389917	0.5750757	0.576396	0.57205516
0.0	0.5793734	0.58346003	0.57271385	0.5812957	0.5782117	0.5568455	0.5532291	0.574914	0.5764875	0.5715715
0.0	0.5793023	0.58421874	0.5725332	0.5811143	0.57767874	0.55810684	0.5530288	0.57475054	0.57521915	0.57152814
0.0	0.5791366	0.58414185	0.5715741	0.5813459	0.5779548	0.5577077	0.5535422	0.5756383	0.5757753	0.5723335
0.0	0.5791798	0.5842339	0.57287925	0.5817807	0.57740194	0.5574418	0.5533987	0.5751558	0.57508206	0.573599
0.0	0.5897471	0.586267	0.57489973	0.584236	0.5814811	0.5636595	0.56114143	0.57922226	0.5821845	0.5823575
0.0	0.5813714	0.58483684	0.5745766	0.57963204	0.57848394	0.55716157	0.55398417	0.5763734	0.5782244	0.57355803
0.0	0.21454161	0.02535173	0.056716856	0.22936961	0.078077085	0.09554001	0.008563013	0.006217691	0.010970478	0.044459194
0.0	0.06583858	0.010542881	0.010579519	0.032958336	0.029872837	0.025845079	0.006962308	0.010860715	0.009511105	0.026025912
0.0	0.5823071	0.58465385	0.5741801	0.579641	0.5779146	0.5596242	0.55373156	0.5765068	0.5787099	0.5736562
0.0	0.9266463	0.07980123	0.02836167	0.20667432	0.16080752	0.81533915	0.05123416	0.031981856	0.045962673	0.9032965
0.0	0.5913069	0.58733696	0.5776804	0.5856164	0.58209604	0.5637551	0.5614539	0.5792359	0.5839714	0.5839675
0.0	0.5902754	0.58568245	0.5780224	0.5866871	0.5822578	0.5632721	0.5621452	0.57957256	0.5838896	0.5835437
0.0	0.5924142	0.58747095	0.57781017	0.5862043	0.58245367	0.5635339	0.5632478	0.57866305	0.5839459	0.58467126
0.0	0.591811	0.58669823	0.57772803	0.58578116	0.5829166	0.56416655	0.5630165	0.5797651	0.58411974	0.58494633
0.0	0.59225327	0.58726054	0.5773303	0.58632153	0.58194476	0.56411266	0.5627058	0.5786809	0.5842783	0.5841448
0.0	0.5916564	0.5854287	0.5774786	0.58574927	0.58236164	0.5635406	0.5620501	0.5798431	0.583849	0.5835255
0.0	0.58467066	0.58496714	0.5754677	0.5829418	0.57819426	0.55886793	0.55596584	0.5791492	0.57941073	0.576305
0.0	0.58187956	0.5838826	0.5766374	0.58232856	0.57940716	0.55832976	0.5579517	0.5788202	0.57944924	0.57429844
0.0	0.5905147	0.58782345	0.5758159	0.5853149	0.5819438	0.5637287	0.5621005	0.57987356	0.5831357	0.5832295
0.0	0.59081453	0.5878081	0.5757678	0.5854562	0.58249557	0.5653726	0.562617	0.5793492	0.5831172	0.5834135
0.0	0.59068424	0.5872089	0.57624817	0.5862891	0.5824221	0.5637579	0.5607625	0.5795272	0.58354455	0.58405143
0.0	0.5905999	0.5879827	0.57761747	0.58621496	0.58274513	0.5637906	0.5608502	0.5792182	0.58385986	0.58442825
0.0	0.59174883	0.5877678	0.5765352	0.585104	0.5822429	0.565598	0.5605586	0.57933176	0.58461845	0.5840503
0.0	0.13246797	0.013641344	0.010648768	0.023827607	0.021955322	0.03948762	0.009625463	0.009844709	0.008905532	0.041139964
0.0	0.57960826	0.5841125	0.5730787	0.5802074	0.57841086	0.5576873	0.5534941	0.5771194	0.57506067	0.56949633
0.0	0.5924234	0.58884853	0.57945794	0.588024	0.5832992	0.5666917	0.5642085	0.58088166	0.5848373	0.5872606
0.0	0.5807429	0.5847777	0.5719683	0.5784941	0.5784038	0.55791175	0.5546232	0.5752148	0.57512975	0.5716933
0.0	0.8285549	0.07455795	0.058953192	0.36991742	0.16979583	0.25907278	0.02239432	0.011571024	0.024592469	0.47852564
0.0	0.5792852	0.5854719	0.57063437	0.5816468	0.5786938	0.55699223	0.55469203	0.57641935	0.5774701	0.57362634
0.0	0.008337119	0.00040349385	3.0875457e-05	0.3371019	0.2400035	0.53487504	2.0673202e-05	0.00014752304	0.030513765	0.50538266
0.0	0.007479792	0.00066171447	0.00013946774	0.0013958113	0.00097368995	0.0011451211	9.880973e-05	9.170748e-05	2.13431e-05	0.0013289959
0.0	0.014973183	0.00032074627	6.321678e-05	0.00073343306	0.00033878072	0.0011346089	0.00017163095	0.014341478	2.2392282e-05	0.0043190615
0.0	0.0075996458	0.0012390658	0.00011380007	0.00079953147	0.0007179938	0.0021830758	0.0001414989	7.801404e-05	0.00019957627	0.0069154804
0.0	0.02241651	0.0015516358	3.341479e-05	0.003628604	0.0003514436	0.002990991	2.574939e-05	1.30861345e-05	0.0001698839	0.0009889653
0.0	0.022427235	0.0015537833	3.3460423e-05	0.0036226648	0.0003503985	0.0029780578	2.5702582e-05	1.3071879e-05	0.00016986966	0.000986996
0.0	0.8374647	0.00030819082	0.00013536826	0.00078616093	0.0010553066	0.0012104247	0.0001401356	7.277678e-05	0.0001552298	0.0033784918
0.0	0.0063249017	0.0022975914	3.866634e-05	0.0027805269	0.0007357561	0.0011573166	0.00017788162	1.1132866e-05	3.0849467e-05	0.0026111333
0.0	0.58867574	0.5885764	0.5733297	0.58562434	0.5819911	0.5636633	0.5610302	0.58021563	0.5828497	0.5835953
0.0	0.5801276	0.58515495	0.57019114	0.5802785	0.57779706	0.55698496	0.5539725	0.57600933	0.57640797	0.5718139
0.0	0.5805172	0.5850024	0.5703141	0.58100504	0.5772525	0.5573216	0.55452937	0.5760601	0.5749242	0.5717866
0.0	0.57866246	0.5840661	0.57028663	0.5807092	0.57727987	0.55476755	0.55390257	0.5762599	0.5759015	0.57189494
0.0	0.578786	0.5847271	0.57159513	0.5804597	0.5778177	0.55619025	0.5531723	0.5766941	0.5762779	0.57132643
0.0	0.5803371	0.5846602	0.5711646	0.57955873	0.5775627	0.5573446	0.5538023	0.5758578	0.5761834	0.57175285
0.0	0.5804229	0.5833779	0.5695985	0.57970655	0.5767642	0.5557441	0.55364096	0.5756772	0.57713646	0.57121176
0.0	0.58070534	0.58483887	0.57100374	0.58046234	0.5768891	0.55866534	0.5546211	0.5757159	0.57473445	0.5720788
0.0	0.5807502	0.583227	0.56963515	0.5803207	0.5760421	0.5578181	0.55423677	0.5759388	0.57570523	0.5716413
0.0	0.5794092	0.58342606	0.5712919	0.5808085	0.5775831	0.55760336	0.5535331	0.57626903	0.57626677	0.5715658
0.0	0.5794109	0.5838757	0.57157254	0.57989615	0.5780771	0.55789363	0.55389893	0.5751112	0.57524234	0.57223487
0.0	0.5793445	0.58389294	0.5716703	0.5797325	0.576971	0.5566216	0.553332	0.57644486	0.57653964	0.5721424
0.0	0.57964915	0.58383167	0.57174677	0.579694	0.57710797	0.5567679	0.55434436	0.57706124	0.5770983	0.57170016
0.0	0.58046097	0.5840728	0.57144296	0.5812181	0.5774453	0.55798465	0.5543139	0.5745647	0.57672155	0.5728246
0.0	0.57879394	0.58564925	0.57085484	0.57960975	0.57707185	0.558471	0.5538764	0.5735725	0.5758516	0.571304
0.0	0.57862604	0.5847491	0.5708024	0.5792975	0.5782785	0.557948	0.5537305	0.5740901	0.5751542	0.572094
0.0	0.5792266	0.58531517	0.5708479	0.57955337	0.577436	0.5570906	0.5538485	0.5756088	0.57620126	0.57146907
0.0	0.57902855	0.5829854	0.57114273	0.5791477	0.5770403	0.5574635	0.5538448	0.57278645	0.5760185	0.57134694
0.0	0.58020866	0.58313924	0.57108057	0.5791009	0.5777514	0.5580675	0.5534531	0.5740251	0.5760324	0.5710115
0.0	0.57887524	0.58503383	0.56989366	0.5796618	0.57736033	0.55738914	0.5537345	0.57452023	0.5758832	0.57185
0.0	0.58015764	0.5838611	0.5711905	0.5795765	0.5777581	0.5573028	0.5540675	0.5751587	0.57622635	0.57175106
0.0	0.5802154	0.58399683	0.5708654	0.5784392	0.5777368	0.5586154	0.5530572	0.5741753	0.57554895	0.57140446
0.0	0.5790763	0.5838182	0.56990916	0.57852525	0.5767395	0.55854154	0.55271417	0.5741874	0.5771068	0.57199174
0.0	0.57956904	0.58417547	0.5710182	0.57930946	0.57846063	0.55788755	0.5548606	0.57349026	0.5763994	0.5732999
0.0	0.5784011	0.58413494	0.5698691	0.57934767	0.5777486	0.55821383	0.554011	0.57367426	0.57788414	0.5739979
0.0	0.58057153	0.5848086	0.57003224	0.58023584	0.5774224	0.5582637	0.553863	0.5746505	0.57560796	0.5716547
0.0	0.58026326	0.58414006	0.56960076	0.5807984	0.5766721	0.5568472	0.553369	0.5750475	0.5767409	0.5719308
0.0	0.5809447	0.5836007	0.5717585	0.57902855	0.5778307	0.55901945	0.55376285	0.57545614	0.57679826	0.57087004
0.0	0.57972854	0.5842091	0.57087153	0.58060443	0.5777628	0.557972	0.5540073	0.57628804	0.57656145	0.5712457
0.0	0.5789588	0.58415574	0.5710381	0.5797098	0.5772797	0.55691034	0.55326945	0.5756315	0.5754609	0.5720062
0.0	0.5773872	0.58312845	0.5714566	0.58003247	0.5768634	0.55820495	0.55316997	0.5733543	0.5753588	0.5721284
0.0	0.57973576	0.58412886	0.5716283	0.5813576	0.5776997	0.55655044	0.5544289	0.57581	0.5773189	0.57247746
0.0	0.57919186	0.5847811	0.5715763	0.58017445	0.577708	0.55614996	0.5534976	0.5763665	0.57677156	0.57259405
0.0	0.5788489	0.58396566	0.571413	0.5806247	0.5780662	0.5579898	0.5557298	0.576826	0.5765346	0.5727276
0.0	0.58016515	0.5844275	0.57065815	0.5808898	0.5769461	0.55814195	0.5531526	0.5755571	0.5768361	0.572783
0.0	0.57939637	0.5846961	0.5719786	0.57956684	0.57834846	0.55781764	0.55386096	0.5759316	0.5759253	0.5719661
0.0	0.5808389	0.58519894	0.5707273	0.58170164	0.5776924	0.5579321	0.5553994	0.5758036	0.5775798	0.5736851
0.0	0.579752	0.58458304	0.57079667	0.5814212	0.5779369	0.55493337	0.5529677	0.57618815	0.57667863	0.57192826
0.0	0.8917585	0.0015861372	0.00016380125	0.35763118	0.18230405	0.6219172	0.00013460049	1.1016911e-05	0.041223638	0.68633723
0.0	0.007446328	0.0006617772	0.00013935381	0.0013987048	0.00097539136	0.0011446129	9.843347e-05	9.202767e-05	2.1337197e-05	0.0013251392
0.0	0.0074588466	0.0006623151	0.00013896119	0.0014016865	0.00097184925	0.0011570895	9.938711e-05	9.121723e-05	2.1255675e-05	0.0013329966
0.0	0.000108356726	0.00012758242	7.77225e-06	0.027113292	0.03635526	0.07823532	2.462481e-05	0.00025328386	0.009901106	0.027042635
0.0	0.000108581895	0.00012715551	7.766441e-06	0.027131232	0.036352795	0.07817574	2.4629999e-05	0.00025390522	0.009898344	0.026951486
0.0	0.00012738378	0.000107681226	2.7350427e-05	5.67593e-05	5.4744625e-05	0.00037102378	8.153456e-05	0.00012519704	8.310554e-05	6.436685e-05
0.0	7.418985e-05	0.00052279484	3.8139642e-05	5.361696e-05	4.282283e-05	0.00016434051	2.983735e-05	0.00012449181	1.7246073e-05	5.947406e-05
0.0	7.403224e-05	0.00052360096	3.8385904e-05	5.354665e-05	4.284019e-05	0.0001644065	2.9862857e-05	0.00012495506	1.731651e-05	5.948052e-05
0.0	7.4274365e-05	0.0005220255	3.8264527e-05	5.343693e-05	4.293008e-05	0.0001649704	2.9915762e-05	0.00012505148	1.727824e-05	5.9256214e-05
0.0	0.00011186505	0.00021411055	3.920446e-05	0.00015713421	0.00011434613	0.00014914706	0.00010911769	0.00016124755	1.2370232e-05	6.316532e-05
0.0	0.00011156422	0.0002136774	3.9175982e-05	0.0001566068	0.00011466386	0.00014858438	0.00010888269	0.0001621138	1.2384787e-05	6.330504e-05
0.0	0.0001114598	0.00021286846	3.92211e-05	0.00015628517	0.00011469011	0.00014833691	0.00010888549	0.00016118513	1.23984e-05	6.329725e-05
0.0	0.048062507	0.000103396014	0.009534001	0.026732007	0.040740773	0.11812026	2.1922715e-05	0.013965103	0.009396943	0.018114515
0.0	0.04787719	0.000103645856	0.009488388	0.026823599	0.04070749	0.11826699	2.1943317e-05	0.013989023	0.009411932	0.018154914
0.0	0.047947764	0.000103560895	0.009482125	0.026759952	0.040838514	0.118269265	2.1919097e-05	0.014045245	0.009394272	0.018174218
0.0	0.04801366	0.000103457554	0.009442697	0.02676588	0.0408569	0.11762377	2.181899e-05	0.014009355	0.009366517	0.018183809
0.0	0.04811061	0.00010345676	0.009504643	0.026804622	0.040698025	0.11808957	2.1904052e-05	0.013942343	0.009394885	0.018134406
0.0	0.048099697	0.00010337136	0.009494575	0.026812118	0.0407139	0.11783503	2.1804639e-05	0.014015482	0.009378301	0.018173613
0.0	0.048260584	0.00010337235	0.009554096	0.026751274	0.040791098	0.1176742	2.1948634e-05	0.014044255	0.009377451	0.018181102
0.0	0.02691199	0.00034492568	0.011173883	0.027871465	0.02723169	0.10120555	2.3526645e-05	0.00012008334	0.0131477555	0.051744133
0.0	0.026888875	0.0003450724	0.0111597255	0.027961526	0.027263073	0.1011252	2.3534049e-05	0.000119943834	0.013155231	0.05162116
0.0	0.026895246	0.00034556782	0.011138728	0.027931048	0.027302835	0.10113967	2.3541481e-05	0.00012034377	0.013128559	0.051620692
0.0	0.026833428	0.0003448264	0.011086135	0.027886914	0.027226225	0.10106987	2.3473687e-05	0.00011958512	0.013087391	0.051707227
0.0	0.02685373	0.0003440285	0.011116654	0.027965233	0.027343033	0.10139247	2.3554147e-05	0.000119639415	0.013150745	0.051728368
0.0	0.026936641	0.00034524512	0.011162668	0.027962623	0.027287683	0.10116274	2.3496914e-05	0.0001200483	0.013151171	0.051830024
0.0	0.026969662	0.0003436856	0.011178532	0.028029492	0.02732735	0.10137579	2.346111e-05	0.00012025934	0.013181175	0.051716942
0.0	0.056930672	0.0006110214	4.1937652e-05	0.02244938	0.02437599	0.20426571	0.00017672103	2.2251827e-05	0.022559216	0.05498482
0.0	0.056952566	0.0006118594	4.2052947e-05	0.022452459	0.024451844	0.20365728	0.00017794727	2.2262948e-05	0.022579212	0.05495871
0.0	0.056877032	0.0006127102	4.1952568e-05	0.022402488	0.024531126	0.20314471	0.0001773671	2.2331822e-05	0.022564989	0.05511944
0.0	0.05686441	0.00060945656	4.1929612e-05	0.022366403	0.024516556	0.20296623	0.00017772954	2.2233226e-05	0.0225693	0.0549426
0.0	0.057053693	0.0006116233	4.1971856e-05	0.022426352	0.024525262	0.20422852	0.0001775671	2.216512e-05	0.022632511	0.054977212
0.0	0.056940794	0.00061131	4.200918e-05	0.022469776	0.024477245	0.20366532	0.00017716359	2.2258577e-05	0.022539498	0.054717
0.0	0.057240847	0.00060944114	4.225088e-05	0.022515832	0.024405515	0.20318834	0.0001778806	2.2303451e-05	0.022626342	0.055305943
0.0	0.056931376	0.00061279815	4.209371e-05	0.022408847	0.024438836	0.20328103	0.00017806914	2.2271954e-05	0.02257089	0.055198662
0.0	0.00019321631	0.00010309789	1.6972534e-05	3.9344875e-05	4.2730066e-05	0.00014361534	0.00024538985	0.015712688	1.2894552e-05	0.00023918804
0.0	0.00021692719	0.0006501795	3.428251e-05	0.0001257732	0.03605404	0.00015793394	0.00015451711	8.333719e-05	0.0001385538	0.00026227208
0.0	0.00021626118	0.00065092783	3.4145607e-05	0.00012622988	0.03610106	0.00015795593	0.00015478698	8.32114e-05	0.00013862067	0.00026208436
0.0	0.0002168858	0.0006525012	3.4156223e-05	0.00012569418	0.0361871	0.00015833866	0.00015470582	8.342043e-05	0.00013872804	0.00026149355
0.0	0.0002161585	0.00065136165	3.409517e-05	0.0001257052	0.03600964	0.00015802764	0.00015486065	8.35044e-05	0.00013800198	0.00026222906
0.0	0.00021662892	0.00065118447	3.4161043e-05	0.0001260985	0.036055848	0.00015843229	0.00015490156	8.307344e-05	0.00013851892	0.0002623641
0.0	0.00021738207	0.00065153954	3.418881e-05	0.0001258513	0.036064394	0.00015767454	0.0001547138	8.3533545e-05	0.0001382529	0.0002627664
0.0	0.0002171842	0.00064985675	3.4139288e-05	0.00012553511	0.036056295	0.00015781577	0.00015497187	8.3675775e-05	0.00013862726	0.00026247746
0.0	0.00011127056	0.0002133956	3.9329945e-05	0.00015621843	0.00011445795	0.00014911008	0.00010869938	0.00016110648	1.2405342e-05	6.3228596e-05
0.0	0.00011146192	0.00021345625	3.9182298e-05	0.00015629754	0.00011457227	0.00014861186	0.000108665176	0.00016137306	1.2344764e-05	6.335607e-05
0.0	0.000111363115	0.0002137108	3.9170005e-05	0.00015656425	0.00011478618	0.000149068	0.00010897627	0.00016175729	1.2376132e-05	6.3252235e-05
0.0	0.00011107021	0.00021319387	3.9292343e-05	0.00015599099	0.00011470477	0.00014866132	0.000108816355	0.00016089216	1.2334621e-05	6.3329004e-05
0.0	0.00011142175	0.00021322028	3.920592e-05	0.00015615155	0.00011460473	0.00014870684	0.000108785236	0.0001611286	1.2409366e-05	6.336181e-05
0.0	0.00011119526	0.00021398994	3.925665e-05	0.00015592243	0.00011469886	0.00014841673	0.00010871659	0.00016163856	1.2398082e-05	6.349197e-05
0.0	0.00010860375	0.00012713502	7.778538e-06	0.02704291	0.03625137	0.078382336	2.4630304e-05	0.00025313222	0.00992542	0.027087431
0.0	0.0001085142	0.00012707223	7.779243e-06	0.027055832	0.036398258	0.078011416	2.4676408e-05	0.00025350176	0.009890506	0.026945723
0.0	0.00010854794	0.0001274477	7.779057e-06	0.02706182	0.036246214	0.078448035	2.4717485e-05	0.0002537494	0.009872079	0.027085846
0.0	0.000108318294	0.00012732817	7.773762e-06	0.027136613	0.036359522	0.07820079	2.4625018e-05	0.00025282544	0.009902737	0.026988514
0.0	0.00010858718	0.00012699833	7.769011e-06	0.027153771	0.03636077	0.078206375	2.4604738e-05	0.00025307215	0.0099016065	0.027025027
0.0	0.00010862032	0.0001272875	7.79599e-06	0.027133564	0.036282003	0.078088105	2.4565677e-05	0.00025371695	0.009879716	0.026963525
0.0	0.00010846289	0.00012719298	7.812647e-06	0.027165672	0.036327086	0.07843178	2.4598263e-05	0.00025392993	0.009957663	0.02703613
0.0	0.00012680606	0.00010759624	2.7399872e-05	5.681649e-05	5.448765e-05	0.00037141482	8.0919854e-05	0.00012495373	8.3227984e-05	6.444227e-05
0.0	0.00012716193	0.00010765803	2.7379603e-05	5.682245e-05	5.4605523e-05	0.0003708975	8.152804e-05	0.0001246441	8.33035e-05	6.4606684e-05
0.0	0.00012718086	0.000108044296	2.7350532e-05	5.67025e-05	5.4733562e-05	0.00037147076	8.1374405e-05	0.00012522546	8.30576e-05	6.419166e-05
0.0	0.0001267032	0.00010794853	2.7340779e-05	5.6721536e-05	5.472323e-05	0.0003715083	8.151062e-05	0.00012470853	8.3175226e-05	6.450868e-05
0.0	0.00012735791	0.00010775673	2.7362115e-05	5.6755678e-05	5.4672215e-05	0.00037208002	8.151124e-05	0.00012470924	8.308011e-05	6.449256e-05
0.0	0.00012746762	0.00010785861	2.7482041e-05	5.6760655e-05	5.4605312e-05	0.00037049607	8.1656566e-05	0.00012479014	8.314755e-05	6.439743e-05
0.0	0.00012714157	0.000107904896	2.7343802e-05	5.667655e-05	5.4714772e-05	0.0003712389	8.157423e-05	0.00012466787	8.3425366e-05	6.460533e-05
0.0	0.022770617	0.014031662	0.012242873	0.025297327	0.028073795	0.06528188	0.011799284	0.012531938	0.011866476	0.024799393
[truncated: 18,834 more rows]
