# Supplementary material for: Teasing out missing reactions in genome-scale metabolic networks through hypergraph learning
Source: Nat Commun. 2023 Apr 25;14:2375. doi: 10.1038/s41467-023-38110-7 (PMC10130184; doi:10.1038/s41467-023-38110-7)
Supplement: Supplementary file 4 — Source Data [file 41467_2023_38110_MOESM4_ESM.zip › Source Data/Figure 2/j-m/iRC1080_nhp.csv]

	0	0.1	0.1.1	0.1.1.1	0.1.1.1.1	0.1.1.1.1.1	0.1.1.1.1.1.1	0.1.1.1.1.1.1.1	0.1.1.1.1.1.1.1.1	0
1.0	0.0071941153	0.5716981	0.56024575	0.5503857	0.58649266	0.5765922	0.56068313	0.5847302	0.5646565	0.010605771
1.0	0.58127874	0.57315046	0.5596285	0.049943823	0.5851973	0.5817074	0.5593719	0.11879158	0.56447566	0.0100060385
1.0	0.5803594	0.57364386	0.10346834	0.5509449	0.58609205	0.57643265	0.04277741	0.5845905	0.5637604	0.55453295
1.0	0.08814552	0.57342273	0.059480365	0.55033296	0.5866614	0.5770257	0.55945575	0.58443815	0.5660443	0.55550015
1.0	0.57914	0.57209563	0.55972856	0.55186677	0.09114477	0.580231	0.5603299	0.585386	0.56351936	0.5548506
1.0	0.58094573	0.5713596	0.5592788	0.5508095	0.58695287	0.5787836	0.5608013	0.5861692	0.5636666	0.55537605
1.0	0.5849061	0.571113	0.56066096	0.5518455	0.5867309	0.07624872	0.5591926	0.83905494	0.56504965	0.007995869
1.0	0.58544374	0.5716973	0.560877	0.5508421	0.5853558	0.5832324	0.56054	0.58485126	0.56465715	0.5551827
1.0	0.58028376	0.57168186	0.5583283	0.5494625	0.58647877	0.57735777	0.04978142	0.03377275	0.56502265	0.0099603385
1.0	0.5854124	0.29595634	0.5606208	0.5531506	0.58540446	0.577929	0.008192267	0.5852649	0.5656897	0.005660064
1.0	0.018846467	0.020879664	0.55969393	0.5520151	0.5871488	0.57819533	0.006251275	0.4029232	0.5649145	0.55480677
1.0	0.5853677	0.5729205	0.560767	0.5505403	0.58664066	0.5761399	0.5597023	0.58610713	0.56419224	0.5554299
1.0	0.5855952	0.5720354	0.55854416	0.55118763	0.58604664	0.582401	0.55893844	0.2993203	0.5640769	0.5561927
1.0	0.57963526	0.57020324	0.5592588	0.5529601	0.031384874	0.576518	0.5618739	0.5841498	0.56596166	0.5550881
1.0	0.57953215	0.571545	0.55974233	0.013062612	0.58671	0.5782065	0.56144464	0.5839276	0.5648963	0.0121897515
1.0	0.5860375	0.5715767	0.5601934	0.03802799	0.5864172	0.5791487	0.5615029	0.58230805	0.5667649	0.55640596
1.0	0.115706965	0.57407963	0.55982727	0.55044466	0.5866268	0.57932574	0.5597788	0.584865	0.56405485	0.004561833
1.0	0.059811383	0.572092	0.55917853	0.55074537	0.587063	0.58275425	0.061821632	0.5857142	0.5650874	0.5559837
1.0	0.08548875	0.57388145	0.55916226	0.5513049	0.5870106	0.5781075	0.55872554	0.5867704	0.56409526	0.55591327
1.0	0.5800569	0.57168996	0.55951166	0.5530508	0.58486545	0.57827455	0.5608735	0.5832403	0.9341404	0.55618477
1.0	0.58104384	0.5718722	0.560302	0.5501153	0.58634067	0.58030397	0.021806551	0.5853837	0.5611926	0.5556274
1.0	0.5863854	0.57262534	0.5571698	0.5511236	0.5852353	0.5763652	0.56014746	0.5825327	0.5640172	0.5561794
1.0	0.06755572	0.57202804	0.56038904	0.55168897	0.58482575	0.57681924	0.56136924	0.5858935	0.5638876	0.55608034
1.0	0.5799706	0.5719296	0.39539889	0.5503794	0.5864196	0.5785894	0.5598252	0.5840159	0.56581455	0.5550433
1.0	0.01863916	0.56998855	0.56034225	0.5514053	0.58599585	0.57781255	0.559747	0.016297363	0.74176043	0.5554738
1.0	0.5827555	0.5710269	0.5606063	0.55109864	0.5852312	0.5774975	0.56111825	0.5845797	0.5643142	0.019089948
1.0	0.5794087	0.57173073	0.5622649	0.55005324	0.58550936	0.1793345	0.5594761	0.58328897	0.7430322	0.5565974
1.0	0.58011997	0.57043004	0.5603097	0.02214525	0.58666825	0.57669044	0.5575903	0.024643632	0.56485355	0.5553064
1.0	0.11945212	0.5729328	0.040195268	0.5505939	0.35655132	0.05539196	0.5596615	0.5846991	0.5640585	0.5544403
1.0	0.5801426	0.57138747	0.560383	0.077235624	0.058208294	0.15008417	0.5610356	0.5861746	0.5637998	0.009954279
1.0	0.58249474	0.5715527	0.56092066	0.55077606	0.585273	0.07347462	0.005529755	0.5841959	0.012262419	0.5569814
1.0	0.06622767	0.10210403	0.5597949	0.5513233	0.5860141	0.576855	0.069830485	0.5846007	0.0020214962	0.55532855
1.0	0.5818995	0.5723418	0.5607835	0.5523991	0.585802	0.5762472	0.03990615	0.5531052	0.56647193	0.55464095
1.0	0.5795508	0.5725051	0.56160736	0.5516715	0.58688647	0.5762871	0.56040484	0.017707122	0.5663201	0.55592155
1.0	0.5860156	0.5720374	0.053993054	0.5517126	0.5857476	0.5777263	0.55956244	0.5864147	0.98517853	0.5545353
1.0	0.57964194	0.57229596	0.43938333	0.5504634	0.58658993	0.24581224	0.06989907	0.5845034	0.5662765	0.008209378
1.0	0.5800657	0.57196796	0.5603845	0.5489762	0.5862848	0.5781986	0.028745502	0.5863632	0.5628258	0.55582213
1.0	0.28549248	0.572771	0.5590268	0.5519652	0.58527493	0.5761311	0.018687319	0.55009574	0.56595534	0.55540586
1.0	0.14822675	0.5716633	0.5597926	0.55053216	0.08484818	0.57574403	0.55906165	0.58513916	0.56512517	0.0057067377
1.0	0.025104664	0.5718956	0.18975873	0.55117166	0.5862038	0.105162665	0.5605357	0.5848471	0.56804395	0.5569692
1.0	0.5795847	0.5718598	0.5609987	0.5501833	0.027398532	0.57728535	0.5616735	0.584874	0.5628403	0.55638725
1.0	0.5796732	0.04199716	0.56070966	0.551151	0.58521765	0.57617825	0.56023747	0.11834741	0.5640661	0.55628246
1.0	0.58598775	0.57164043	0.56040704	0.55088425	0.587142	0.5819077	0.5600249	0.5864754	0.5652251	0.55577964
1.0	0.5850153	0.57133585	0.560651	0.5517765	0.58722174	0.58135635	0.5582709	0.5828834	0.56297404	0.556173
1.0	0.114319906	0.57139796	0.5591878	0.55316895	0.58691233	0.576141	0.0071591376	0.5851366	0.5639935	0.55601776
1.0	0.58153677	0.09222035	0.15947105	0.5508188	0.58717763	0.57688814	0.56035125	0.58368576	0.5646306	0.55560225
1.0	0.5853694	0.5720929	0.55974895	0.5504333	0.5869358	0.577949	0.006097519	0.087190405	0.87252307	0.5560414
1.0	0.5800404	0.19409087	0.5596201	0.5507903	0.13667946	0.24311541	0.55945104	0.5878454	0.5639681	0.5556955
1.0	0.5840479	0.5731583	0.55913675	0.55192536	0.58476	0.57695717	0.55912334	0.84590816	0.5653094	0.55609804
1.0	0.58168393	0.15958652	0.5605526	0.045782212	0.5869331	0.57937145	0.55893564	0.5851968	0.566292	0.012211756
1.0	0.58474445	0.5731781	0.07078557	0.55088335	0.5866439	0.08688864	0.5596305	0.58711016	0.56491345	0.5557362
1.0	0.5826169	0.572748	0.10354097	0.55140525	0.5853177	0.5789281	0.5595149	0.58293694	0.8229294	0.012110947
1.0	0.5832022	0.13103645	0.55881006	0.55137706	0.5857283	0.5820949	0.56011426	0.5845095	0.56595737	0.5559307
1.0	0.58115077	0.57345337	0.561612	0.063174315	0.586894	0.04253493	0.56036866	0.5846875	0.5661027	0.0061434703
1.0	0.58028203	0.02160122	0.5600274	0.5501354	0.586552	0.57673633	0.5605078	0.5853384	0.00161499	0.010558178
1.0	0.014395096	0.57310987	0.5607611	0.5525115	0.5866038	0.5809241	0.56002396	0.58482313	0.5658927	0.5544115
1.0	0.5815617	0.57106715	0.5602508	0.5511941	0.585072	0.579271	0.5613822	0.5841172	0.015568329	0.55674434
1.0	0.58023715	0.5725245	0.55986327	0.5508217	0.5851814	0.0758278	0.007844068	0.58350044	0.5648017	0.55525887
1.0	0.5806765	0.5720896	0.5589576	0.55133873	0.5867335	0.5782823	0.5600149	0.58439356	0.5656825	0.5562202
1.0	0.5797926	0.57108	0.5603545	0.55127287	0.58600235	0.57932174	0.56073666	0.5863387	0.5657926	0.55459684
1.0	0.5848865	0.57155657	0.5603701	0.5505655	0.58690363	0.57690334	0.5592817	0.5854608	0.56537265	0.555415
1.0	0.08928814	0.56974393	0.06645644	0.55274165	0.5845097	0.5786124	0.010728273	0.5839641	0.5667629	0.0043859063
1.0	0.011371847	0.5715078	0.5613946	0.5488863	0.58626765	0.5775919	0.55949605	0.5850769	0.5636893	0.5554836
1.0	0.5820313	0.5717196	0.55891925	0.018359253	0.5855122	0.5786956	0.56034464	0.58581	0.8738394	0.55471164
1.0	0.5817475	0.015389247	0.55967146	0.02649787	0.58726597	0.577367	0.5608909	0.58551264	0.56282157	0.5552169
1.0	0.020065254	0.5724051	0.56062543	0.55267227	0.58726764	0.5763621	0.55910736	0.58591354	0.5638698	0.5553598
1.0	0.5812414	0.5717313	0.5590727	0.5499584	0.58660257	0.57994616	0.5590649	0.5857212	0.5633522	0.55591893
1.0	0.5846375	0.5729918	0.5585122	0.55007637	0.58734965	0.5780359	0.56094545	0.5862785	0.56622005	0.5560393
1.0	0.58520997	0.5736537	0.24539796	0.55172503	0.5864342	0.23442306	0.562298	0.5849095	0.56599593	0.5556001
1.0	0.046094794	0.56982243	0.56189257	0.011063158	0.58711135	0.5773064	0.5598093	0.5858057	0.5635742	0.0054204846
1.0	0.57963866	0.5711123	0.16111138	0.55103046	0.58670807	0.57719415	0.56096786	0.5844681	0.56514275	0.5564264
1.0	0.5803123	0.57176113	0.5582536	0.55089885	0.58603436	0.58141655	0.5602933	0.42596108	0.5648829	0.5555434
1.0	0.5840681	0.57212985	0.5600265	0.5502697	0.58628076	0.5805952	0.5617835	0.58665925	0.56286484	0.5550713
1.0	0.57973236	0.5694778	0.56111944	0.54939204	0.58431894	0.57769793	0.5596171	0.5841779	0.5654586	0.5553911
1.0	0.5844076	0.5700911	0.5613153	0.55276567	0.21724637	0.5775219	0.55985045	0.5849502	0.5642716	0.5546836
1.0	0.358002	0.5721553	0.55888563	0.5519255	0.5856952	0.5770275	0.021590283	0.58599085	0.5660579	0.5549901
1.0	0.5793492	0.5726552	0.56018716	0.5520484	0.5864196	0.040766235	0.5593669	0.43100673	0.5639011	0.55469793
1.0	0.58500737	0.021571832	0.5594431	0.5506763	0.5857474	0.05831442	0.55990934	0.5840432	0.5668842	0.005471088
1.0	0.58360344	0.3765985	0.56012046	0.5498187	0.5866904	0.5769702	0.5593493	0.026055483	0.5647448	0.0049279043
1.0	0.0027234086	0.5716943	0.15268396	0.55119485	0.5864876	0.5752113	0.5593627	0.5848151	0.5624095	0.55525726
1.0	0.5847106	0.5707386	0.55868864	0.5517768	0.58647114	0.5789234	0.56058353	0.5863378	0.56596047	0.5557424
1.0	0.0151103055	0.5703888	0.5591917	0.07926969	0.021204662	0.5781601	0.5580202	0.5844994	0.5640161	0.5552699
1.0	0.58434695	0.5704055	0.5603997	0.55103135	0.58526474	0.21867353	0.5613298	0.20039687	0.5673607	0.55364215
1.0	0.5831517	0.57432413	0.3238871	0.5514776	0.58473164	0.5810184	0.5603671	0.11688768	0.010124704	0.55613834
1.0	0.08784784	0.018141277	0.057355788	0.54955757	0.5862585	0.57793176	0.5601109	0.58507603	0.5667743	0.5553704
1.0	0.5810339	0.573687	0.5580856	0.55114305	0.5869527	0.23371173	0.5606402	0.58482003	0.56456226	0.55553496
1.0	0.01424364	0.572429	0.5600084	0.5514407	0.036863405	0.5769681	0.55968153	0.58663654	0.5655901	0.55563474
1.0	0.5804786	0.572249	0.5586829	0.5500113	0.5846857	0.17126028	0.5608436	0.58560586	0.5665227	0.0105529735
1.0	0.5799153	0.5713824	0.12169139	0.55110604	0.58611405	0.5766445	0.01215133	0.5871932	0.5637675	0.55547315
1.0	0.58207077	0.57218635	0.55783355	0.5495877	0.58613294	0.094929114	0.56021315	0.58500487	0.5679968	0.55576307
1.0	0.5827875	0.091352254	0.5621313	0.5501671	0.5860846	0.5817872	0.5578815	0.2979035	0.5656208	0.55616456
1.0	0.58548	0.13363446	0.5593348	0.55048126	0.4065526	0.5768502	0.017987007	0.58609176	0.56698936	0.55621403
1.0	0.58009857	0.5724259	0.56082904	0.5530371	0.5872692	0.5774974	0.55923206	0.5837646	0.5658111	0.5561621
1.0	0.5814656	0.5734417	0.55887234	0.5523116	0.58701086	0.57773775	0.56031823	0.11795625	0.5632271	0.5552972
1.0	0.58290875	0.5732294	0.050306305	0.54988754	0.58653694	0.5783077	0.5605337	0.58503926	0.56795937	0.0064574084
1.0	0.048419487	0.06041497	0.5598163	0.5505902	0.5865975	0.5780507	0.022632727	0.27509877	0.5614961	0.5555029
1.0	0.17318617	0.5711418	0.5602592	0.55294406	0.5857245	0.5794908	0.5600048	0.06234507	0.56152207	0.0060878745
1.0	0.5806195	0.52340966	0.5604343	0.55019736	0.5862237	0.5809865	0.007830112	0.5855407	0.56563455	0.5553825
1.0	0.5799436	0.57132417	0.121708155	0.5510449	0.58626544	0.57679415	0.56039226	0.5845364	0.015327052	0.55551153
1.0	0.012395174	0.13311084	0.56008756	0.5502152	0.5865686	0.6155636	0.5604523	0.586127	0.5644577	0.55473566
1.0	0.58511424	0.5715202	0.56039524	0.55056447	0.5870542	0.58074707	0.5610776	0.58420306	0.5655605	0.55507225
1.0	0.5795369	0.13313584	0.5618934	0.5494759	0.58688676	0.24460271	0.5614618	0.58428866	0.56411916	0.5556197
1.0	0.5864746	0.01934115	0.5597184	0.08033738	0.58543396	0.011447176	0.012482198	0.5850817	0.5636647	0.5560179
1.0	0.58025384	0.5737162	0.56115615	0.5503741	0.1856341	0.5792967	0.55934685	0.58648086	0.56379044	0.5560813
1.0	0.17044404	0.57121724	0.5604265	0.5509577	0.5867846	0.5773418	0.56088716	0.5846048	0.56303215	0.5560473
1.0	0.28553143	0.57138044	0.55948454	0.55318123	0.586472	0.5788882	0.56148326	0.58408964	0.05717323	0.5559492
1.0	0.5810518	0.57103753	0.039962232	0.5508726	0.5848258	0.5820065	0.5596112	0.5815497	0.5646834	0.5548143
1.0	0.58428925	0.5721193	0.14310491	0.5504028	0.5866827	0.5769448	0.55920136	0.5815561	0.5624139	0.55629146
1.0	0.5788684	0.5698713	0.5596657	0.5531788	0.5869707	0.57643694	0.5586434	0.5853042	0.5622159	0.55573946
1.0	0.5800392	0.017154071	0.5595184	0.5524534	0.5865711	0.5762227	0.5600037	0.5848888	0.564658	0.002016358
1.0	0.011673464	0.5709832	0.5605619	0.55135417	0.58752227	0.015047066	0.5611933	0.5867915	0.5640134	0.55597633
1.0	0.58562064	0.57367575	0.5607504	0.55012405	0.2811456	0.5805635	0.5599747	0.5866643	0.5624938	0.55584526
1.0	0.58538526	0.19266433	0.5596041	0.5505778	0.58655894	0.5808799	0.5598012	0.5841612	0.5655554	0.5565191
1.0	0.5832929	0.57108504	0.56016105	0.5490816	0.04129036	0.5772991	0.5605342	0.58625317	0.5619528	0.008796317
1.0	0.57953763	0.02046975	0.56164694	0.55189514	0.5863121	0.18879814	0.007722943	0.01783425	0.5650036	0.55538887
1.0	0.579758	0.57145596	0.10342715	0.552336	0.4410912	0.57833934	0.56099397	0.5835279	0.5633411	0.55664843
1.0	0.57989955	0.08999745	0.55854505	0.55075854	0.051327616	0.57942694	0.003031891	0.58616257	0.5638181	0.55595964
1.0	0.58081496	0.5716566	0.56095856	0.55161864	0.5864264	0.5759588	0.56054926	0.5857497	0.5648587	0.55403423
1.0	0.58530116	0.5708097	0.5601764	0.13063924	0.58709323	0.5767271	0.56009644	0.58591056	0.09582464	0.5546547
1.0	0.5799225	0.57200354	0.5598343	0.55202013	0.4178322	0.5782642	0.5600033	0.009710622	0.5664702	0.55511236
1.0	0.58068746	0.5726364	0.5584964	0.5512359	0.58539253	0.57638544	0.55855197	0.5837742	0.077231616	0.55610585
1.0	0.58403146	0.5707729	0.5624316	0.55256057	0.58588994	0.5771956	0.5591666	0.5840441	0.5628367	0.0054780454
1.0	0.58365214	0.57091534	0.5595947	0.5508995	0.0301766	0.57607204	0.02873661	0.5833974	0.56494164	0.55509573
1.0	0.5802871	0.06938894	0.5584091	0.55095065	0.58730006	0.57616574	0.5585144	0.5831647	0.5671304	0.55580246
1.0	0.58119774	0.57365113	0.5597709	0.55106246	0.28233525	0.576548	0.011203464	0.245197	0.56347597	0.5556678
1.0	0.57989955	0.5725509	0.16174993	0.5529249	0.04451941	0.5801895	0.56227183	0.58524656	0.5657326	0.5552681
1.0	0.5805253	0.5715942	0.55934596	0.55055714	0.5866708	0.58301103	0.55973846	0.58310616	0.56669915	0.00821611
1.0	0.5818495	0.57120085	0.56024474	0.55131483	0.44108	0.58237666	0.55957663	0.58455735	0.5657085	0.5561605
1.0	0.1159857	0.5726739	0.55955	0.5515304	0.58628595	0.5783039	0.55979115	0.20096877	0.56598467	0.5551298
1.0	0.33943215	0.57153565	0.56268907	0.5515128	0.5864918	0.57793427	0.56069446	0.5829161	0.12287567	0.5554099
1.0	0.58078754	0.5722989	0.56148946	0.55052274	0.28215265	0.57540166	0.015478529	0.58509165	0.56342673	0.55618864
1.0	0.5861437	0.5736883	0.55882657	0.5515124	0.5856315	0.5759567	0.5612569	0.5838511	0.5652083	0.010202191
1.0	0.12120988	0.57187724	0.5587268	0.5525808	0.58617395	0.57902354	0.5590262	0.5852507	0.5639099	0.5542247
1.0	0.57988393	0.57150704	0.5618857	0.5514824	0.58479196	0.57573754	0.5605365	0.586098	0.5644508	0.0050017196
1.0	0.581145	0.05174279	0.032914724	0.013376666	0.5868591	0.58060175	0.04085059	0.5849794	0.56347597	0.5561125
1.0	0.5812187	0.5711006	0.5597036	0.020103795	0.58664304	0.5767659	0.5610032	0.58495915	0.5647859	0.5550798
1.0	0.5830991	0.5714508	0.56025016	0.5519547	0.011537825	0.08720821	0.55987835	0.74626607	0.5644256	0.55626184
1.0	0.007875522	0.19961731	0.08867385	0.55116856	0.5858632	0.57772136	0.5602152	0.5864422	0.56609666	0.009367649
1.0	0.58324105	0.57436943	0.559586	0.5526961	0.5861521	0.580306	0.5597772	0.5851635	0.5660598	0.55650884
1.0	0.58356905	0.5705249	0.56035095	0.550034	0.58671194	0.5781105	0.5593251	0.58540565	0.563266	0.55482614
1.0	0.5847857	0.57353693	0.561175	0.5514362	0.45051253	0.57792974	0.5592349	0.5846985	0.5657499	0.0057694926
1.0	0.5834976	0.5741835	0.07633825	0.036188677	0.5873745	0.5781683	0.5595386	0.5865323	0.56706923	0.55454147
1.0	0.032939747	0.5724699	0.15339586	0.5524045	0.5864478	0.57366055	0.56195706	0.5858684	0.5647112	0.55587786
1.0	0.58219314	0.57138145	0.03287922	0.034108043	0.58642954	0.5784281	0.5584467	0.5837015	0.5669825	0.5548732
1.0	0.06852915	0.57367724	0.044873636	0.5509119	0.5871503	0.5781267	0.55892265	0.5861757	0.002540671	0.5541549
1.0	0.5801715	0.5738642	0.5602845	0.55135125	0.5864859	0.5764124	0.56012124	0.5852287	0.5626916	0.5556689
1.0	0.57918185	0.57138157	0.043618668	0.5494732	0.5865731	0.5784403	0.56217337	0.58638406	0.56655174	0.009277804
1.0	0.58013934	0.5713371	0.5600654	0.5527269	0.5868033	0.58093494	0.55886877	0.58488035	0.56663793	0.55616355
1.0	0.58007884	0.5704529	0.5595336	0.55187535	0.030207785	0.57897544	0.55987793	0.5844204	0.5639701	0.5555587
1.0	0.581917	0.57251966	0.5589341	0.5509107	0.5866559	0.5779715	0.56121105	0.5839746	0.5667364	0.5558072
1.0	0.5819662	0.5723306	0.56107277	0.55128044	0.045887597	0.57917583	0.5615851	0.58491194	0.5659807	0.5560899
1.0	0.5806282	0.57001257	0.5618453	0.55099523	0.5848974	0.5813121	0.5560634	0.5848559	0.56387216	0.5552397
1.0	0.5819156	0.5721172	0.560893	0.55142254	0.5869843	0.5798123	0.5599029	0.5850325	0.5642624	0.55605096
1.0	0.58327	0.57172394	0.5606478	0.55088526	0.4174614	0.578661	0.55942166	0.5860169	0.5637971	0.00591198
1.0	0.5801235	0.036751974	0.5603715	0.55152726	0.58651215	0.57760274	0.0076574963	0.24428517	0.56465214	0.5557382
1.0	0.5864671	0.1865055	0.5595212	0.55048823	0.13300017	0.5766778	0.5615818	0.5858516	0.5665438	0.55611193
1.0	0.050434723	0.57295054	0.56076723	0.55205745	0.5860209	0.57642806	0.55911845	0.58749837	0.56586266	0.0019208868
1.0	0.013807515	0.5739414	0.121235326	0.1439155	0.5868444	0.5770528	0.0068566827	0.5844867	0.5640634	0.55520105
1.0	0.5824007	0.5733304	0.5604565	0.079073444	0.58702695	0.13773364	0.55941236	0.5833508	0.5632924	0.55499905
1.0	0.5800599	0.5698838	0.3423574	0.5529869	0.5874537	0.5772184	0.5612162	0.5853451	0.5653112	0.5547306
1.0	0.15915531	0.5700396	0.5588206	0.17425242	0.5868832	0.5763265	0.008819796	0.58430666	0.56549054	0.0049124868
1.0	0.5788264	0.5726176	0.55932593	0.5508468	0.5868131	0.5786586	0.5590058	0.5854732	0.5624923	0.5553631
1.0	0.58229977	0.57110894	0.559933	0.5504126	0.2815663	0.5814836	0.5612033	0.5833892	0.56152016	0.55581224
1.0	0.5804837	0.57111233	0.56055254	0.036239155	0.5853199	0.58089775	0.560092	0.5869327	0.56522554	0.010538097
1.0	0.5801753	0.092023656	0.032239743	0.55132544	0.28108338	0.57828176	0.028948471	0.58480173	0.56546444	0.55673176
1.0	0.5842695	0.57322365	0.5602832	0.5515232	0.5856699	0.5760444	0.5597245	0.58375746	0.5633309	0.5560336
1.0	0.5809933	0.5727559	0.5600465	0.008692468	0.586043	0.58172894	0.56175226	0.2858729	0.43231833	0.55564076
1.0	0.58370125	0.14685288	0.15941507	0.5508014	0.5866431	0.5769506	0.56094027	0.5844444	0.563277	0.012107849
1.0	0.5792923	0.04119472	0.5603686	0.54995006	0.58673	0.5766427	0.5585991	0.5866357	0.56693345	0.01961209
1.0	0.5807697	0.039586723	0.16034187	0.029722445	0.5864555	0.5777762	0.52190375	0.5857166	0.5959283	0.00659758
1.0	0.5799823	0.03461049	0.5617587	0.5512367	0.5866556	0.0324452	0.5599005	0.58370864	0.56534535	0.55548835
1.0	0.58208466	0.5712426	0.5597902	0.55109584	0.016820025	0.14869991	0.5606649	0.5861607	0.56475806	0.5527614
1.0	0.58126986	0.571535	0.5604979	0.5533625	0.5858358	0.57628155	0.5616967	0.5861752	0.566407	0.5559149
1.0	0.5825783	0.57183975	0.5616903	0.0311398	0.40699986	0.5811017	0.5605615	0.5857634	0.5667278	0.555845
1.0	0.5795749	0.16713904	0.56036705	0.04616585	0.58719516	0.23267058	0.5613094	0.5834652	0.5624106	0.55566496
1.0	0.5848759	0.5737809	0.5618098	0.5517832	0.5863989	0.2363825	0.56049126	0.5824426	0.0022149137	0.55488706
1.0	0.5856243	0.5711984	0.55858105	0.5501812	0.5863461	0.57668686	0.5602681	0.58640826	0.5617956	0.5556909
1.0	0.58355516	0.5725554	0.5602464	0.552635	0.5865742	0.5764408	0.5608742	0.4283964	0.5636995	0.010225368
1.0	0.5791293	0.5712786	0.5610191	0.031840857	0.58686626	0.5760057	0.5599718	0.5858965	0.5658292	0.55533934
1.0	0.58430815	0.43270162	0.5596095	0.5524366	0.08347269	0.5793594	0.0038243239	0.5858189	0.56463605	0.55560875
1.0	0.5812052	0.5736781	0.5617449	0.55044603	0.5869001	0.3072776	0.5624448	0.5824889	0.5636295	0.55600804
1.0	0.57994574	0.5738703	0.5604375	0.55325997	0.58658725	0.5807202	0.5595524	0.58360064	0.018995453	0.5547134
1.0	0.5846849	0.5723631	0.5594368	0.5510569	0.58600026	0.5794502	0.5599329	0.5858972	0.5643431	0.005481707
1.0	0.5787109	0.5724896	0.15623853	0.55325544	0.021213224	0.5793921	0.028649192	0.020823466	0.04101962	0.55563647
1.0	0.58018035	0.57145363	0.56149685	0.5516546	0.5858067	0.57759154	0.5615932	0.5859528	0.5641626	0.55507654
1.0	0.58050597	0.57227457	0.55963206	0.55088687	0.5865055	0.5787112	0.5611919	0.58562654	0.56511366	0.5553839
1.0	0.58351856	0.5743367	0.56074667	0.055216968	0.059544925	0.5784645	0.019848164	0.5860568	0.5623513	0.55524725
1.0	0.5819403	0.5704366	0.5607672	0.550362	0.58646053	0.5788384	0.56005967	0.29707223	0.5637536	0.5557014
1.0	0.58567566	0.57151455	0.5619023	0.5517052	0.58739334	0.57820743	0.5596336	0.5860213	0.03972404	0.5558472
1.0	0.5836857	0.5717658	0.5598481	0.04055443	0.5861097	0.5825563	0.5597968	0.74737316	0.56363696	0.006152514
1.0	0.5799158	0.5708613	0.42695767	0.55147207	0.5872426	0.5777389	0.5593637	0.09385757	0.56052274	0.5555886
1.0	0.58097124	0.5722363	0.5612868	0.55059326	0.5866305	0.5781153	0.55926996	0.58550817	0.56442297	0.007512035
1.0	0.5797582	0.5697205	0.5602026	0.5496485	0.58692217	0.57652116	0.560598	0.5868816	0.5648935	0.009502052
1.0	0.113908134	0.5725775	0.10288287	0.5507232	0.5872387	0.57770914	0.028911518	0.03209606	0.56387675	0.55540526
1.0	0.5835583	0.57065976	0.030296383	0.55041325	0.10307879	0.07342731	0.56057656	0.5848156	0.5633766	0.55499595
1.0	0.014345443	0.57205755	0.56085956	0.55195856	0.27567157	0.57937616	0.56011677	0.58382297	0.5647325	0.5555177
1.0	0.5851308	0.57283366	0.5602945	0.55202144	0.116039224	0.5818369	0.55998474	0.043706972	0.95191944	0.55611116
1.0	0.33849528	0.57087857	0.5602835	0.035087936	0.5850483	0.57644594	0.5586615	0.58661866	0.56420094	0.55426425
1.0	0.5835323	0.57131237	0.11219802	0.5524518	0.5872559	0.5779824	0.5603292	0.5849741	0.5638593	0.008228611
1.0	0.5863962	0.5702083	0.56091774	0.54984	0.04170264	0.57896364	0.04044589	0.5846271	0.5659291	0.010616505
1.0	0.5833303	0.5704488	0.55956876	0.55053806	0.5859838	0.5781578	0.56032807	0.5865173	0.56313676	0.016731465
1.0	0.5799571	0.5710077	0.5583132	0.5508738	0.58688766	0.5774035	0.55974036	0.5857312	0.5678797	0.55684453
1.0	0.58165526	0.21864298	0.5598098	0.54952186	0.04693797	0.57804924	0.55855435	0.58685225	0.0039360295	0.55473024
1.0	0.58330935	0.5716509	0.56049025	0.55071723	0.58567065	0.57888275	0.55966806	0.020949297	0.56556386	0.556272
1.0	0.5842466	0.5726714	0.028303351	0.5501778	0.58594936	0.16540019	0.55970436	0.58521897	0.5660621	0.5533901
1.0	0.5838241	0.40027866	0.5583983	0.5508997	0.5857945	0.5783088	0.5613546	0.11797211	0.004209705	0.556045
1.0	0.58205676	0.16121301	0.103464015	0.55199695	0.58713716	0.5770838	0.5611013	0.5865187	0.9521896	0.5562503
1.0	0.5818219	0.5716501	0.5605724	0.5500043	0.5863219	0.5756876	0.5596598	0.58446884	0.56469035	0.55554163
1.0	0.58035594	0.5705979	0.56003135	0.5516237	0.58657765	0.57896185	0.5601323	0.5868572	0.005239639	0.5564206
1.0	0.583414	0.5734313	0.55891734	0.55051273	0.5859918	0.13430686	0.56118727	0.74827105	0.56379795	0.005927697
0.0	0.051899653	0.044565383	0.08870904	0.0304159	0.082976244	0.05246157	0.020863054	0.039685387	0.018879894	0.0087807765
0.0	0.052309304	0.044587426	0.08886084	0.030436015	0.08277488	0.05323735	0.020746019	0.039814215	0.019091489	0.008787083
0.0	0.01760966	0.02373062	0.047316805	0.0165463	0.033586558	0.11852422	0.010973371	0.09226178	0.006154115	0.007080899
0.0	0.017565459	0.023829848	0.047516797	0.016482253	0.033268366	0.119352646	0.011011011	0.092260115	0.006182551	0.007090259
0.0	0.036456663	0.012598022	0.06754719	0.021605605	0.03084211	0.09171966	0.015457413	0.058749087	0.035315394	0.0067785257
0.0	0.03623406	0.012554895	0.06778404	0.021570433	0.030608173	0.0908407	0.015444081	0.05914161	0.035451975	0.006792765
0.0	0.050542504	0.06702712	0.097745225	0.011590756	0.10135144	0.08635135	0.03446195	0.017558958	0.018913656	0.007856971
0.0	0.05065071	0.06728586	0.09759519	0.011630982	0.10229838	0.08636766	0.034545057	0.017783588	0.018973704	0.007874207
0.0	0.050714813	0.06698942	0.09809331	0.011651308	0.10170022	0.08705832	0.034614537	0.01782296	0.018972427	0.007854183
0.0	0.0715021	0.094609715	0.17692046	0.033956226	0.05902989	0.07803164	0.009831509	0.084793136	0.06322279	0.008299742
0.0	0.04778161	0.15784602	0.20383735	0.02470221	0.050603554	0.09838045	0.010228882	0.021595987	0.19494438	0.010802891
0.0	0.04743407	0.079879776	0.20190854	0.04084908	0.038593613	0.11646084	0.009571076	0.07628527	0.013394614	0.008939843
0.0	0.06059708	0.2427415	0.22199094	0.048821714	0.068913005	0.118890725	0.02643404	0.1762294	0.19906187	0.019090973
0.0	0.08284519	0.22258641	0.3084141	0.10661309	0.14272988	0.06945716	0.019485867	0.093369134	0.36387977	0.013141583
0.0	0.043268707	0.07876735	0.17115341	0.036819994	0.058289345	0.09670377	0.011481259	0.17012776	0.044004805	0.008130763
0.0	0.050845623	0.20068264	0.27424172	0.040940985	0.0523111	0.11828936	0.023176929	0.24313924	0.12597527	0.02059178
0.0	0.051151548	0.11535138	0.2883456	0.06305127	0.12455891	0.086306125	0.008231943	0.041134145	0.018328497	0.013258614
0.0	0.046531405	0.02059824	0.10558071	0.026248597	0.064072505	0.074905075	0.013820721	0.0108381575	0.011712428	0.008102762
0.0	0.04652577	0.020598587	0.105701745	0.026251052	0.064047396	0.07460114	0.013796181	0.010833931	0.011615528	0.008112843
0.0	0.01841561	0.06868495	0.21940647	0.06428636	0.05183423	0.083469585	0.014432108	0.13396059	0.043449294	0.009603677
0.0	0.0076900413	0.014063454	0.06448352	0.026886275	0.031972688	0.058622163	0.009492682	0.0929908	0.07046228	0.005965806
0.0	0.007717022	0.014112725	0.06448326	0.026915258	0.032252178	0.059103422	0.009546915	0.09256961	0.07056131	0.0059945164
0.0	0.07293404	0.06773792	0.18520755	0.052365474	0.03774998	0.072306976	0.012024718	0.2982252	0.058640298	0.00851555
0.0	0.04457239	0.14848	0.2696142	0.048687503	0.087990224	0.19062844	0.019675013	0.16040479	0.078478694	0.015555999
0.0	0.081057906	0.16623068	0.20891397	0.03629696	0.040313292	0.053795468	0.01590793	0.14983411	0.09562041	0.014148681
0.0	0.047424648	0.22932817	0.16027963	0.038163777	0.08334992	0.1807067	0.012539009	0.13611862	0.024973195	0.0094598755
0.0	0.6528727	0.5384769	0.49231815	0.5242734	0.5021043	0.6369981	0.44628337	0.4972045	0.4468622	0.49429113
0.0	0.5086148	0.5097917	0.43726924	0.54580694	0.44233176	0.63948995	0.4867903	0.53775764	0.18748342	0.47399575
0.0	0.59533095	0.52939695	0.34360653	0.51204246	0.397363	0.54605067	0.52597845	0.42945108	0.48188245	0.42137387
0.0	0.6858633	0.45396763	0.52325475	0.3090005	0.52613544	0.54344624	0.39483926	0.6142623	0.5560609	0.4280503
0.0	0.59015006	0.5809068	0.4829973	0.2463984	0.1321571	0.57934093	0.53573644	0.48935404	0.5305686	0.4557631
0.0	0.55835867	0.6533236	0.41719404	0.32748908	0.43541387	0.4365662	0.44042096	0.44060406	0.6210895	0.38548294
0.0	0.5217075	0.5738373	0.5467948	0.5049887	0.32366332	0.622518	0.52154124	0.42033723	0.67167026	0.48714316
0.0	0.029929139	0.030009054	0.041156117	0.027591256	0.29592437	0.051595602	0.018050225	0.09406277	0.0041193613	0.0057216682
0.0	0.029852038	0.030132512	0.041139167	0.02750977	0.29576737	0.05141295	0.017970704	0.09369199	0.004136568	0.005708353
0.0	0.07816815	0.17299746	0.11357263	0.053618878	0.09619842	0.0382114	0.023711698	0.16737099	0.012650189	0.008391513
0.0	0.07724247	0.17288609	0.11295166	0.05336909	0.09584904	0.037851475	0.023579093	0.16666438	0.0124756815	0.008366061
0.0	0.077239126	0.17290191	0.112930164	0.053506218	0.096130215	0.037997123	0.023618156	0.16653307	0.01251311	0.008391449
0.0	0.061845757	0.16637515	0.29291448	0.037203614	0.09109138	0.06459185	0.026685493	0.4757995	0.09719122	0.010994972
0.0	0.025480399	0.063481316	0.09252824	0.025766531	0.0635683	0.03046735	0.016750341	0.25175643	0.14022473	0.00819193
0.0	0.03217219	0.040512823	0.17672455	0.042562168	0.029967489	0.14476953	0.010021449	0.018448915	0.04018404	0.009055277
0.0	0.505465	0.5555807	0.52956265	0.47934076	0.5470064	0.5988462	0.534765	0.5621092	0.59256345	0.51757205
0.0	0.57924604	0.56967777	0.55831903	0.5491359	0.58520615	0.5739553	0.5582552	0.58259124	0.56524247	0.5545283
0.0	0.06307817	0.11665395	0.05271076	0.020991437	0.01713552	0.07209088	0.008671172	0.06560903	0.025047006	0.008217396
0.0	0.6069603	0.4944518	0.3971984	0.3872076	0.1348573	0.5661557	0.47738755	0.51785916	0.1389331	0.46097672
0.0	0.13452914	0.1848266	0.20508672	0.029664207	0.04730924	0.1328592	0.014891198	0.19985351	0.013106473	0.0106247105
0.0	0.13527384	0.21195458	0.13779481	0.03202745	0.027080908	0.06526934	0.019474246	0.117482744	0.005343798	0.009538145
0.0	0.06623147	0.25544068	0.28996	0.06394271	0.02447868	0.10614289	0.024091108	0.35547897	0.026895601	0.008780752
0.0	0.04592946	0.16671848	0.29900563	0.038053833	0.021039914	0.10305514	0.029662885	0.38116357	0.19429383	0.012333788
0.0	0.07475025	0.17810556	0.13795783	0.057516407	0.021110214	0.086395316	0.022899007	0.087262765	0.02837693	0.008900592
0.0	0.088066734	0.30851087	0.1859288	0.029224403	0.044363085	0.10333578	0.011842446	0.13185437	0.35780707	0.011201208
0.0	0.07248616	0.09192977	0.22983213	0.018770408	0.18369274	0.10745312	0.010930758	0.0818036	0.19611782	0.0099477535
0.0	0.039799724	0.122823164	0.18158329	0.01966536	0.023747522	0.17094506	0.010803299	0.07552436	0.116773315	0.008940316
0.0	0.05437166	0.10724092	0.2966547	0.05145305	0.05395994	0.14637491	0.019447621	0.33905694	0.03406275	0.009573509
0.0	0.07551369	0.14399344	0.3241915	0.056013964	0.09840796	0.0685206	0.0049292184	0.034916025	0.008879741	0.013980436
0.0	0.04027114	0.23815987	0.3559029	0.035694975	0.04709973	0.060033686	0.02904981	0.17334406	0.41703072	0.010812505
0.0	0.015324814	0.19034858	0.18264043	0.11632732	0.14132181	0.06512585	0.010818128	0.082700945	0.014360837	0.0146425115
0.0	0.0022215513	0.10104651	0.17901911	0.060429927	0.028423028	0.04849814	0.022623405	0.18562163	0.05229659	0.014612299
0.0	0.05493796	0.12714168	0.20736107	0.058766175	0.36006373	0.07606147	0.028568862	0.13348219	0.26923642	0.008456771
0.0	0.08855149	0.24969669	0.19921134	0.035184007	0.08150981	0.052620355	0.0045028683	0.19070897	0.016696308	0.013856929
0.0	0.11001174	0.24532948	0.2267436	0.10700834	0.08799364	0.045501325	0.022113666	0.12840569	0.060880676	0.008591393
0.0	0.012856798	0.01616924	0.044996984	0.029490557	0.012677842	0.06790459	0.007445035	0.027253177	0.009314592	0.008842682
0.0	0.6448803	0.47665069	0.43010148	0.49653375	0.14160717	0.4903569	0.35427293	0.5271917	0.78503305	0.5137602
0.0	0.62376803	0.5022288	0.3895925	0.49701917	0.4154769	0.5477439	0.49799836	0.53931844	0.35155582	0.467323
0.0	0.52630824	0.4553986	0.3436852	0.48820955	0.255209	0.47397867	0.27237058	0.56611985	0.80734825	0.4688955
0.0	0.46345797	0.5547233	0.43208447	0.26083368	0.49912125	0.4679261	0.43291536	0.60211796	0.48345447	0.27062404
0.0	0.57537436	0.4668416	0.4713567	0.3376666	0.2322764	0.52982605	0.3098618	0.38977858	0.73140395	0.46776658
0.0	0.57537436	0.4668416	0.4713567	0.3376666	0.2322764	0.52982605	0.3098618	0.38977858	0.73140395	0.46776658
0.0	0.57537436	0.4668416	0.4713567	0.3376666	0.2322764	0.52982605	0.3098618	0.38977858	0.73140395	0.46776658
0.0	0.4439259	0.4740746	0.39955565	0.5547283	0.3299269	0.55406994	0.4223609	0.5800171	0.250939	0.21848457
0.0	0.07073013	0.28515553	0.1832055	0.039002746	0.1656589	0.07539209	0.010115117	0.13206531	0.01290902	0.013973529
0.0	0.592459	0.53949857	0.4448485	0.35807076	0.26124814	0.53887355	0.39452824	0.4359834	0.9076631	0.467291
0.0	0.5799565	0.5707171	0.55925584	0.5497007	0.58588517	0.5755951	0.5586019	0.5850439	0.56288433	0.5544907
0.0	0.5796946	0.57049614	0.5587967	0.5497975	0.5861003	0.57551575	0.55848145	0.5849829	0.5627047	0.554766
0.0	0.028593984	0.23391293	0.1686766	0.050199557	0.056071	0.09483129	0.012392063	0.121531785	0.030310584	0.008703556
0.0	0.39615428	0.53551865	0.43769854	0.41768745	0.4310666	0.5959122	0.4405852	0.19683355	0.46217024	0.43197557
0.0	0.03986475	0.01647906	0.06812514	0.03466524	0.0130237015	0.061536614	0.008411959	0.023057379	0.021864047	0.00967637
0.0	0.022118393	0.044474714	0.042317104	0.033283953	0.40023053	0.044065386	0.013340969	0.24481858	0.07260026	0.012317795
0.0	0.025080435	0.05451441	0.06679141	0.013205543	0.049932104	0.04108549	0.015937405	0.010763705	0.49236727	0.0074568624
0.0	0.06566724	0.18304764	0.2945076	0.043258365	0.14618029	0.075354874	0.023883894	0.03854643	0.5044514	0.013012337
0.0	0.51001924	0.5624674	0.46449062	0.37489492	0.37440518	0.60084903	0.13697311	0.41270733	0.6909171	0.3959773
0.0	0.41185704	0.5887425	0.5602557	0.5400123	0.1799376	0.67847526	0.122266546	0.50809646	0.75061315	0.33472806
0.0	0.58021665	0.5705329	0.5592384	0.54948074	0.58557886	0.57578796	0.5587662	0.5834806	0.56186277	0.5545139
0.0	0.031554107	0.05751275	0.061764054	0.026163738	0.04018643	0.09490204	0.012701379	0.024984468	0.15416867	0.005432449
0.0	0.4838032	0.5539262	0.46980652	0.4577695	0.3919413	0.48883128	0.3830962	0.568107	0.65380794	0.44123954
0.0	0.07973505	0.24578504	0.1744412	0.08386646	0.040378187	0.095546044	0.0093120495	0.07277703	0.47196564	0.009219126
0.0	0.0329696	0.08408724	0.050665386	0.04603879	0.04438649	0.06715036	0.010196944	0.06640298	0.07416613	0.0060991514
0.0	0.040635716	0.01657913	0.06847008	0.034848634	0.012993885	0.061694298	0.008473053	0.023244593	0.021999778	0.009679327
0.0	0.02076661	0.047499277	0.031103807	0.015707638	0.025889002	0.075440235	0.012863355	0.023711534	0.013729117	0.007863999
0.0	0.11342874	0.09787997	0.16428894	0.07668741	0.01611644	0.09263624	0.011991832	0.054382384	0.003865109	0.0052670417
0.0	0.093897946	0.081661806	0.18721224	0.09761217	0.021543937	0.10002202	0.022831932	0.08094008	0.031827617	0.012018522
0.0	0.056923095	0.110762514	0.31611922	0.062167242	0.09662154	0.09102466	0.019349288	0.17819722	0.14849846	0.017364856
0.0	0.07859625	0.10197354	0.20188434	0.041100763	0.0642638	0.09020847	0.0101620145	0.06708502	0.010482645	0.004815517
0.0	0.014148596	0.043323033	0.19291617	0.066118225	0.055032834	0.02535819	0.010799509	0.030287705	0.025123075	0.009244998
0.0	0.014163481	0.0434401	0.1931205	0.06614756	0.05509616	0.025360519	0.010822767	0.03035204	0.025138121	0.009251294
0.0	0.02951283	0.012382099	0.04905458	0.021935565	0.023637533	0.03134265	0.0167815	0.017360592	0.0019871641	0.005815233
0.0	0.58038837	0.6524682	0.5281006	0.3914314	0.28270623	0.4494959	0.46744108	0.5322221	0.57532144	0.4937886
0.0	0.55774426	0.5236929	0.49261066	0.468413	0.21746245	0.47757658	0.5020967	0.485333	0.09563723	0.50405383
0.0	0.59906197	0.6117952	0.43251982	0.4248537	0.55685747	0.577517	0.2709856	0.08652871	0.72325975	0.4357407
0.0	0.09278041	0.12165416	0.12452403	0.041697577	0.06871896	0.080656976	0.018353278	0.07768871	0.015633622	0.01641848
0.0	0.07173339	0.0858966	0.16898695	0.044389196	0.054187424	0.17414849	0.011290448	0.08138039	0.035747256	0.01383515
0.0	0.04207245	0.091687426	0.22912237	0.038121864	0.21300943	0.13068251	0.017931841	0.09402539	0.03990696	0.011618545
0.0	0.54017496	0.3851336	0.497468	0.3195763	0.1351656	0.5165671	0.48243353	0.40656304	0.5351635	0.4769
0.0	0.58011997	0.5698853	0.5586164	0.54917324	0.5854744	0.5739623	0.5584637	0.5835747	0.56372213	0.5544821
0.0	0.5791864	0.56988126	0.55812216	0.5492893	0.58522975	0.5737224	0.5583785	0.5834833	0.56328773	0.554323
0.0	0.021769013	0.010266383	0.0359065	0.008331409	0.11115645	0.030063482	0.009922117	0.035540644	0.01480946	0.008397923
0.0	0.058395635	0.24246071	0.1183575	0.04216902	0.0404829	0.07783105	0.0105869835	0.11262657	0.094132096	0.011880104
0.0	0.08614891	0.11402024	0.15279049	0.044296835	0.06431112	0.05032254	0.012680414	0.29390192	0.11248933	0.012269409
0.0	0.067079216	0.21538123	0.16231361	0.018825192	0.043679994	0.037727367	0.020410683	0.06857939	0.08018044	0.012411956
0.0	0.16195992	0.16337198	0.12328832	0.032116327	0.06367585	0.05693981	0.0027545071	0.07441594	0.006161877	0.0075048255
0.0	0.48965576	0.48775366	0.3073964	0.4675549	0.49863794	0.49785134	0.45761997	0.63807154	0.7587819	0.42297357
0.0	0.047327124	0.25006804	0.32251635	0.060235642	0.08428115	0.18243335	0.016472647	0.18556614	0.091353126	0.020299995
0.0	0.035607122	0.11647586	0.29241177	0.042754974	0.09149697	0.08230084	0.023316177	0.11112225	0.25796407	0.015956696
0.0	0.039983872	0.21068327	0.27450553	0.047197137	0.051254258	0.10276187	0.0116170775	0.13007139	0.13274156	0.01349288
0.0	0.017620808	0.06033653	0.17082055	0.05741949	0.12683256	0.0392771	0.01322594	0.23930943	0.22410086	0.0125734415
0.0	0.5802922	0.5705749	0.5587806	0.5491338	0.5853296	0.57573456	0.55853647	0.58390754	0.5624922	0.5540175
0.0	0.5791522	0.5709434	0.55905974	0.549422	0.5853871	0.5757455	0.55863786	0.5842954	0.56311613	0.55515754
0.0	0.04128968	0.036388494	0.0450383	0.049297605	0.05152848	0.027227022	0.018996712	0.04336115	0.02106554	0.011830579
0.0	0.6020965	0.4691758	0.5097589	0.36129406	0.3055977	0.40730983	0.49992287	0.58604884	0.72198945	0.44010514
0.0	0.12186781	0.16527738	0.15873794	0.057956044	0.11513215	0.04528989	0.023501173	0.28660026	0.19125839	0.013445669
0.0	0.57939976	0.5714318	0.5593919	0.54942113	0.5856497	0.57569385	0.5590256	0.58476126	0.5626784	0.5554351
0.0	0.038804844	0.038014077	0.07560029	0.020413714	0.011121771	0.0939728	0.008205443	0.047773805	0.0035836673	0.0069622328
0.0	0.03752304	0.14633577	0.26878378	0.042743478	0.019481594	0.03209336	0.0077580037	0.09856999	0.016094951	0.011306732
0.0	0.4928091	0.58530927	0.47828805	0.42636934	0.41385436	0.22869878	0.41660282	0.48243213	0.5496734	0.5008647
0.0	0.57981443	0.5705885	0.55882204	0.549435	0.58533514	0.5753819	0.55871767	0.58457977	0.56251997	0.55539775
0.0	0.057243887	0.06026702	0.13240923	0.017562183	0.18310465	0.059869345	0.008989719	0.14682283	0.07928826	0.010010154
0.0	0.57959473	0.5706805	0.55935353	0.5497608	0.58599865	0.5760277	0.5588136	0.5835442	0.5624977	0.554997
0.0	0.02887998	0.051375736	0.042214107	0.030333424	0.020073857	0.06067262	0.010099889	0.045267936	0.009791206	0.0050977427
0.0	0.5891691	0.5073441	0.46265027	0.47663152	0.47773537	0.71951056	0.49215195	0.52887416	0.56471837	0.51507324
0.0	0.07703946	0.15767856	0.16196623	0.06983177	0.029761683	0.19666675	0.014239136	0.117375694	0.018544039	0.008572568
0.0	0.10349435	0.10434296	0.2546715	0.03327023	0.014542808	0.06072103	0.0062821135	0.5123059	0.20698245	0.008936734
0.0	0.60900843	0.5671287	0.4690656	0.4627022	0.30109066	0.5410633	0.20561658	0.48823923	0.5843004	0.4999838
0.0	0.010710408	0.050267637	0.06334222	0.00912227	0.066478506	0.042535283	0.006768238	0.057798818	0.34157845	0.008151339
0.0	0.01456346	0.08036795	0.19751066	0.034904547	0.09965245	0.070139244	0.009734376	0.043890018	0.75507957	0.010606897
0.0	0.10909347	0.14065802	0.21265794	0.05899675	0.103087306	0.12921816	0.019942595	0.17901559	0.0059024813	0.014222011
0.0	0.095843315	0.07610238	0.3354659	0.044161055	0.108355545	0.08027584	0.022870103	0.21060243	0.36894307	0.010392948
0.0	0.059170723	0.22247158	0.23389243	0.057175312	0.05312186	0.16142103	0.012939832	0.17994423	0.0033930517	0.021502713
0.0	0.09314038	0.13425149	0.1143283	0.077385664	0.16570179	0.10360979	0.016243557	0.10069353	0.0005534081	0.015658878
0.0	0.032982837	0.05404509	0.027677108	0.019041207	0.019065533	0.1365473	0.010216231	0.02460729	0.0013199433	0.008822414
0.0	0.075845264	0.27303654	0.2273794	0.0780408	0.017415978	0.045138624	0.019342186	0.15937541	0.68946445	0.011730739
0.0	0.14561935	0.0925495	0.24399419	0.07103118	0.17477536	0.09349854	0.0020944641	0.102989815	0.11350074	0.012529743
0.0	0.037074924	0.32366148	0.2855406	0.04532705	0.18623868	0.110973015	0.01000644	0.13398483	0.2432354	0.0112843765
0.0	0.07494447	0.101990715	0.2424938	0.048632693	0.12676066	0.13660108	0.0041102883	0.09514317	0.49760953	0.008558052
0.0	0.0555177	0.16872686	0.25256482	0.051580973	0.017270248	0.038981725	0.019575717	0.016961265	0.020852065	0.008848037
0.0	0.027683608	0.16249876	0.1955367	0.034847416	0.15107884	0.07191082	0.0021125637	0.08076937	0.044084836	0.012262482
0.0	0.065173395	0.08398753	0.1432732	0.06993052	0.08194608	0.15261444	0.0071964725	0.09993611	0.0023460726	0.011089738
0.0	0.08661481	0.13229318	0.25137576	0.051470865	0.034094434	0.07067785	0.018157782	0.10053899	0.022037249	0.018611787
0.0	0.119036086	0.13783254	0.18795532	0.10055568	0.15335137	0.08300204	0.008547397	0.24359344	0.041277405	0.008203134
0.0	0.15362704	0.25553825	0.18269117	0.08019872	0.04620595	0.08261198	0.007851167	0.29124892	0.015822764	0.0094649065
0.0	0.085889295	0.12410094	0.18890208	0.075414166	0.09120352	0.14524144	0.008066321	0.07733613	0.10461731	0.008969363
0.0	0.076123305	0.0943197	0.21910737	0.026819658	0.0495707	0.13215724	0.015837355	0.2751771	0.000958542	0.0046796873
0.0	0.01698109	0.017870167	0.06457746	0.008635046	0.019576522	0.0693186	0.010326617	0.12335616	0.0026306154	0.0026992322
0.0	0.5442553	0.44530645	0.20951122	0.53157026	0.37565368	0.48411527	0.37842143	0.76332885	0.57162046	0.4349061
0.0	0.31770894	0.38361678	0.42422754	0.45511422	0.4403772	0.5558739	0.4231729	0.3380635	0.1131281	0.42935225
0.0	0.007032993	0.016010724	0.046999097	0.013573394	0.06904122	0.046192072	0.013708929	0.124327615	0.010888356	0.008739202
0.0	0.3361346	0.6638354	0.48517647	0.5061547	0.45120332	0.44485626	0.460522	0.4978497	0.13881433	0.46280602
0.0	0.048105363	0.071278274	0.049273007	0.019854404	0.0054298835	0.041991923	0.0050028064	0.20277698	0.00022877198	0.006148401
0.0	0.5792896	0.56995267	0.55843633	0.5486844	0.58476186	0.576455	0.5583532	0.584973	0.5639138	0.55503666
0.0	0.006289911	0.12763688	0.06046787	0.026223028	0.0028338362	0.025284145	0.0054189423	0.033470564	0.00023431783	0.0063305446
0.0	0.3380457	0.672963	0.51242065	0.51376957	0.5786498	0.3390586	0.45539266	0.5226244	0.1425541	0.5070261
0.0	0.57985467	0.5701626	0.55830175	0.549521	0.58533907	0.57493025	0.5583538	0.5846882	0.5624403	0.55505383
0.0	0.060723867	0.015772935	0.064869255	0.015709046	0.0028023843	0.09263927	0.0065950053	0.016923916	0.12442786	0.006079913
0.0	0.55709547	0.47654498	0.5028755	0.39185062	0.080448315	0.6154994	0.019691085	0.50650656	0.4672049	0.4901908
0.0	0.11147465	0.49963263	0.30344754	0.4625628	0.17137873	0.4538617	0.55550426	0.28227594	0.7477816	0.38909486
0.0	0.0028319047	0.06582331	0.100643896	0.06689804	0.04430617	0.081041835	0.00024199045	0.034217425	0.015888726	0.0056178677
0.0	0.5788021	0.5699572	0.5582062	0.54920626	0.58521014	0.5735813	0.55864793	0.5833521	0.56479543	0.5545156
0.0	0.008053881	0.03899229	0.10438773	0.04398443	0.03350592	0.10239932	0.0057555377	0.039592505	0.11017943	0.010916601
0.0	0.49534342	0.52304196	0.4345958	0.30598235	0.3883119	0.50790936	0.44873193	0.761674	0.571483	0.3353429
0.0	0.05745313	0.1001607	0.2508416	0.023238678	0.0246859	0.06606341	0.014746255	0.05982249	0.04182514	0.01117996
0.0	0.024082663	0.014376976	0.14291564	0.010226864	0.016848957	0.040553067	0.010955407	0.013312791	0.0087301275	0.007845538
0.0	0.061928935	0.044315834	0.049230114	0.034644824	0.042887535	0.20509692	0.009160724	0.027986882	0.0031348122	0.00533863
0.0	0.58108044	0.5705778	0.55982894	0.55090487	0.58577764	0.57695293	0.5593461	0.58416474	0.5633982	0.55525196
0.0	0.061858065	0.044156678	0.04922634	0.034607336	0.042845823	0.20473276	0.009157522	0.027871562	0.0031339226	0.005345879
0.0	0.0043276437	0.0916993	0.2281308	0.03052362	0.059650086	0.08029156	0.0057250247	0.060869697	0.08479093	0.012169265
0.0	0.10625537	0.047435418	0.18394066	0.033328623	0.07157746	0.055002723	0.008586967	0.13253888	0.0043781027	0.008810405
0.0	0.014607988	0.016518189	0.017365107	0.02644424	0.02896566	0.08254825	0.0103496155	0.14448021	0.0033001627	0.006777739
0.0	0.5806007	0.570025	0.559443	0.5495148	0.58545554	0.578868	0.5600482	0.5846804	0.5633367	0.55511516
0.0	0.5805279	0.5700289	0.5591378	0.54906225	0.5854127	0.5786672	0.5587606	0.5844857	0.56300634	0.5549819
0.0	0.58046764	0.5695636	0.559368	0.5495442	0.5856441	0.57876563	0.5599946	0.5847646	0.56290513	0.5551632
0.0	0.5815543	0.5702741	0.5589716	0.54923004	0.5855061	0.579262	0.5601719	0.5846464	0.5628899	0.5551964
0.0	0.008234926	0.040894672	0.030102257	0.014339733	0.089657106	0.0980781	0.010229779	0.07934227	0.006314358	0.005661596
0.0	0.018479243	0.07712998	0.12327927	0.04373308	0.042004	0.18313383	0.006757604	0.10707232	0.13316236	0.010478876
0.0	0.54696536	0.4638117	0.3622479	0.5362039	0.24303535	0.6307616	0.34003776	0.5226491	0.5887619	0.4474832
0.0	0.41082004	0.5767646	0.44574022	0.3972688	0.18901972	0.61661476	0.36030284	0.5339973	0.519037	0.41397938
0.0	0.011194709	0.015774822	0.12602076	0.021304674	0.21823415	0.103077754	0.012297467	0.01877064	0.069942586	0.0063197794
0.0	0.42506444	0.3469453	0.2436727	0.42472824	0.44557244	0.67973495	0.47208008	0.0982366	0.8336381	0.38587463
0.0	0.59921026	0.4314544	0.28879938	0.39940977	0.47398216	0.25908294	0.42074096	0.61414117	0.3509094	0.4745149
0.0	0.035390556	0.052209854	0.32166058	0.04978697	0.36408404	0.14131874	0.016234873	0.24406932	0.082883894	0.010682762
0.0	0.036188178	0.19565272	0.22341101	0.032764208	0.23618981	0.10409513	0.008048584	0.13951933	0.1062612	0.010476221
0.0	0.08585284	0.1263327	0.26409	0.028481591	0.056790307	0.08202128	0.018588599	0.019011058	0.31216347	0.007904969
0.0	0.066413924	0.14825994	0.16346768	0.062223796	0.11011538	0.043803647	0.0027588187	0.034364242	0.014099541	0.0074113645
0.0	0.580423	0.57197297	0.5598748	0.55078256	0.5848757	0.57506454	0.5591566	0.5843987	0.56434107	0.55551517
0.0	0.57894695	0.57148653	0.56002283	0.5519112	0.58716077	0.5762652	0.5587227	0.58539355	0.5636266	0.5560121
0.0	0.5792376	0.57177764	0.5595981	0.5512223	0.58600855	0.5778301	0.55971014	0.58429676	0.5634703	0.55591595
0.0	0.5231217	0.5975688	0.6061937	0.42972523	0.37389174	0.6745226	0.278567	0.36415312	0.56011677	0.37168348
0.0	0.0155738555	0.08318071	0.17631575	0.048296135	0.040184177	0.20232087	0.0062435456	0.093977615	0.003290478	0.00807355
0.0	0.4605508	0.51514083	0.45332104	0.5114919	0.4705595	0.5149209	0.27437532	0.40469646	0.5727069	0.50735074
0.0	0.5816562	0.57159114	0.5609227	0.550784	0.587427	0.5767555	0.56018245	0.5845297	0.56408703	0.555898
0.0	0.023827896	0.22454505	0.19459976	0.06640065	0.03819096	0.07462608	0.015704637	0.07121137	0.0036184124	0.010055368
0.0	0.058469042	0.059601933	0.19629899	0.10236741	0.04478629	0.09564245	0.02606626	0.16127154	0.010725626	0.01706531
0.0	0.021819018	0.06526905	0.11949498	0.044470888	0.062486406	0.19080065	0.0093747005	0.03990571	0.022060763	0.009534758
0.0	0.085490026	0.07367762	0.26743254	0.049711492	0.051324237	0.05657312	0.010026029	0.1525944	0.008949789	0.010839227
0.0	0.018794699	0.09650247	0.08909581	0.021183616	0.14046231	0.14502187	0.012255495	0.11270604	0.006851479	0.00853701
0.0	0.03595343	0.07556159	0.25872424	0.065528326	0.039311536	0.0950046	0.026860107	0.15995058	0.004873676	0.009078416
0.0	0.5668275	0.4825584	0.42913574	0.4814707	0.4147165	0.5188003	0.27031508	0.5587667	0.6462159	0.4363517
0.0	0.58457077	0.57406354	0.5614962	0.55240005	0.58585787	0.5803699	0.5597216	0.58582515	0.5640097	0.5560838
0.0	0.5518829	0.4560437	0.43737978	0.47984126	0.15710904	0.21455224	0.50926673	0.50894845	0.33159193	0.45723042
0.0	0.3849285	0.45819247	0.31922305	0.54968596	0.17388946	0.4441425	0.47054663	0.43781778	0.5899096	0.41399145
0.0	0.04938268	0.016254013	0.02696223	0.025707817	0.102811635	0.04474998	0.004093249	0.018654138	0.0019734146	0.0052222484
0.0	0.47529507	0.52469254	0.49561295	0.27737194	0.2787346	0.59662527	0.38525462	0.45830438	0.49692395	0.45620438
0.0	0.01980918	0.049791135	0.041735277	0.0064415475	0.14268221	0.045014262	0.013493236	0.028297687	0.027113292	0.008578925
0.0	0.58095324	0.5702444	0.55922717	0.5494737	0.58553535	0.57922405	0.5600737	0.5845565	0.5631968	0.5553284
0.0	0.5805379	0.5698204	0.55951804	0.5491521	0.58590215	0.5787421	0.5587266	0.5846059	0.5628486	0.55500555
0.0	0.01582402	0.049066883	0.14873008	0.022752997	0.034044195	0.09375992	0.012471058	0.046407677	0.66586715	0.0073283715
0.0	0.52747387	0.5663264	0.49744764	0.5546568	0.4448135	0.6053453	0.28088662	0.578357	0.63588	0.39274827
0.0	0.5405184	0.33170092	0.48851866	0.3304362	0.1716053	0.548186	0.301409	0.44262314	0.6403478	0.39481223
0.0	0.5405184	0.33170092	0.48851866	0.3304362	0.1716053	0.548186	0.301409	0.44262314	0.6403478	0.39481223
0.0	0.024187457	0.015651178	0.037865475	0.020003006	0.013012551	0.051595416	0.0046693715	0.04857004	0.006356203	0.0059042387
0.0	0.024187457	0.015651178	0.037865475	0.020003006	0.013012551	0.051595416	0.0046693715	0.04857004	0.006356203	0.0059042387
0.0	0.03862814	0.07501895	0.09111388	0.02670274	0.051625907	0.21307206	0.012437741	0.20959474	0.02768076	0.010875243
0.0	0.5064701	0.46714434	0.45892042	0.28833508	0.4576807	0.5769724	0.5106032	0.49785843	0.8221112	0.325788
0.0	0.5064701	0.46714434	0.45892042	0.28833508	0.4576807	0.5769724	0.5106032	0.49785843	0.8221112	0.325788
0.0	0.04273278	0.042874064	0.051806275	0.0071352795	0.030344794	0.21419339	0.008186082	0.015498453	0.03958576	0.012108603
0.0	0.04273278	0.042874064	0.051806275	0.0071352795	0.030344794	0.21419339	0.008186082	0.015498453	0.03958576	0.012108603
0.0	0.58078855	0.56991696	0.5592312	0.54952335	0.5861309	0.5791729	0.56002676	0.5846034	0.56319916	0.5554071
0.0	0.58150613	0.57006747	0.5593441	0.5493131	0.58600885	0.57906455	0.56004214	0.5847203	0.56273174	0.5552424
0.0	0.5624355	0.5299269	0.39890385	0.49472883	0.44395077	0.77234966	0.3952828	0.19355792	0.5059802	0.4965354
0.0	0.032032795	0.04115349	0.05028483	0.017151749	0.031448737	0.032377824	0.004727853	0.033724237	0.0040082997	0.0064662253
0.0	0.5812139	0.5721285	0.5608282	0.55204475	0.5868197	0.5773972	0.55983794	0.5852012	0.5641496	0.55606055
0.0	0.0271011	0.12786542	0.15888244	0.024974937	0.040548947	0.05725821	0.010708271	0.12815012	0.026452987	0.01196156
0.0	0.02653715	0.14026669	0.16930711	0.03164899	0.07806512	0.049271688	0.009589958	0.095953636	0.009676292	0.013146487
0.0	0.027053308	0.14830916	0.1528696	0.01989574	0.091267474	0.08880304	0.0072401087	0.1646852	0.0028092365	0.011985388
0.0	0.022545973	0.12892897	0.1495147	0.020929007	0.021454128	0.05859792	0.017016763	0.12714636	0.03439017	0.009004314
0.0	0.02452034	0.08596266	0.15913023	0.01791982	0.0775233	0.04633165	0.016922979	0.22316673	0.005839047	0.01056975
0.0	0.022756144	0.11480482	0.21204191	0.02122331	0.066202976	0.035298258	0.009097512	0.069159344	0.035395734	0.0076956037
0.0	0.025536787	0.13078104	0.17607887	0.023444474	0.058052238	0.13159159	0.013972341	0.19832782	0.012480847	0.01057678
0.0	0.028002447	0.15149455	0.26120594	0.019878136	0.049442377	0.12420154	0.015627246	0.0487662	0.0034773366	0.0083666
0.0	0.057524383	0.014548809	0.041137747	0.03722738	0.061794892	0.08583671	0.0072233165	0.011538658	0.009404336	0.01202307
0.0	0.4451408	0.5236797	0.58350706	0.1729254	0.25106776	0.5384266	0.4346956	0.23215184	0.7941682	0.46422854
0.0	0.5357229	0.53179747	0.53400904	0.46016312	0.16875684	0.6120419	0.4922198	0.29549983	0.8301934	0.5163939
0.0	0.519554	0.4707783	0.3778719	0.47319192	0.45795006	0.67996603	0.46189082	0.49441677	0.4558002	0.436437
0.0	0.57614845	0.56792	0.50513244	0.40176037	0.4629616	0.36305973	0.13495605	0.21481328	0.8172368	0.5185387
0.0	0.51148117	0.44454846	0.414387	0.30857757	0.3742644	0.5867291	0.48096696	0.27621585	0.29730293	0.44526276
0.0	0.5846709	0.6690827	0.35691467	0.2293687	0.2622667	0.522789	0.36694688	0.19950774	0.5096235	0.37641045
0.0	0.5754951	0.48218793	0.4770396	0.2867679	0.33328477	0.32046863	0.27352732	0.32180846	0.5600761	0.44124132
0.0	0.5772228	0.57685965	0.51808304	0.31937936	0.41596946	0.48284793	0.17423105	0.41948485	0.8139461	0.41655198
0.0	0.49125895	0.62758756	0.42844522	0.22185591	0.16012375	0.60451037	0.45079088	0.24058284	0.78768396	0.52678514
0.0	0.59574485	0.28762367	0.55935824	0.47941005	0.23837164	0.6415922	0.37734807	0.33824465	0.5133262	0.41359657
0.0	0.57922196	0.50352186	0.37165385	0.33505678	0.41222912	0.6033461	0.49419498	0.19235961	0.5400986	0.50488067
0.0	0.40064457	0.42684865	0.44115767	0.43498725	0.39777127	0.42953926	0.5256241	0.7238495	0.6279891	0.45652816
0.0	0.3506585	0.5729554	0.45610866	0.31902936	0.4223678	0.7580977	0.20756267	0.38221425	0.5662345	0.42907095
0.0	0.62915796	0.5814141	0.43912125	0.47859657	0.4333991	0.6620503	0.45705697	0.30414373	0.5897236	0.5008786
0.0	0.03445371	0.048846368	0.061091628	0.03269789	0.019122584	0.1088822	0.017878361	0.015691847	0.036382083	0.0060610655
0.0	0.05137621	0.047292545	0.046108562	0.008840003	0.026281396	0.04504386	0.01177928	0.021134427	0.034569457	0.006795185
0.0	0.015618858	0.014371809	0.07480043	0.022405474	0.010610346	0.02815081	0.0056896256	0.048218332	0.18034264	0.0072947284
0.0	0.008748568	0.022214388	0.03305427	0.020294975	0.21586767	0.028353045	0.013758092	0.13572364	0.0037526176	0.007181117
0.0	0.007323191	0.023466459	0.052276418	0.01372569	0.14020333	0.0207527	0.007223727	0.01205026	0.055856027	0.0043442626
0.0	0.03567002	0.054989316	0.04851905	0.014826696	0.04076268	0.10886032	0.014291503	0.110419974	0.012154016	0.005450988
0.0	0.024054024	0.058075905	0.10517813	0.010578886	0.027706427	0.10441367	0.012619167	0.00732283	0.0031453783	0.004903202
0.0	0.5615923	0.5134951	0.35248372	0.36901248	0.31454682	0.5667282	0.49345773	0.6985108	0.6926269	0.459793
0.0	0.44139853	0.49789566	0.5226212	0.4797336	0.36098474	0.5645584	0.4440264	0.76629394	0.53855133	0.5042967
0.0	0.5551859	0.35348636	0.49178472	0.5043035	0.12039132	0.53406304	0.32132956	0.4069238	0.398392	0.42537668
0.0	0.48747358	0.5301023	0.42052436	0.4337447	0.4354422	0.62224436	0.4939388	0.46010622	0.67279595	0.4758019
0.0	0.42477345	0.56079435	0.29939738	0.5216808	0.43917143	0.41584438	0.4707258	0.4279486	0.57184917	0.50736845
0.0	0.5354717	0.57246894	0.3555448	0.34871706	0.3638164	0.7414484	0.2834	0.18892811	0.80533326	0.48628545
0.0	0.5628103	0.5516728	0.47505087	0.40895346	0.39811742	0.561896	0.24753393	0.5050271	0.6106281	0.47186366
0.0	0.041303225	0.039531156	0.09452467	0.023665443	0.10396298	0.051182892	0.01862449	0.012864311	0.023007995	0.0054684835
0.0	0.036212776	0.06879051	0.102179244	0.0101259425	0.05881837	0.033998296	0.0139434645	0.010222333	0.007873767	0.006360574
0.0	0.03263916	0.018552614	0.061308287	0.019076198	0.013784638	0.03641553	0.011644254	0.055943184	0.0015873385	0.005194863
0.0	0.007740056	0.032033116	0.02748052	0.036174957	0.020715073	0.03510186	0.008105606	0.035061836	0.028430315	0.0092749465
0.0	0.03600263	0.05248071	0.027343402	0.027554717	0.07070162	0.02638015	0.007135333	0.01655761	0.007703305	0.009192352
0.0	0.030216852	0.046699096	0.023572	0.010217186	0.23942803	0.051783107	0.00537449	0.060285524	0.0023330105	0.009037371
0.0	0.0072071943	0.05653285	0.024347084	0.009172353	0.011432785	0.033911396	0.024478402	0.04301744	0.021965856	0.0054102577
0.0	0.0070605953	0.017165797	0.02968083	0.030554758	0.11217339	0.06710021	0.015093901	0.03599175	0.05936506	0.004553476
0.0	0.0069948104	0.017108195	0.029392427	0.030470062	0.1112914	0.0668861	0.0150409555	0.035501234	0.059153594	0.0045395372
0.0	0.57972586	0.57009447	0.5592968	0.5509004	0.5863176	0.5755905	0.55952173	0.58473784	0.5640404	0.55487645
0.0	0.028140027	0.019146895	0.08590496	0.04796762	0.09340959	0.07621835	0.007607317	0.19778587	0.03884732	0.009575742
0.0	0.04357126	0.03546039	0.07508822	0.017773863	0.03891902	0.070402525	0.0059609134	0.0046562236	0.011911003	0.0083314
0.0	0.0128311105	0.020008083	0.06236042	0.013842776	0.036044788	0.09330625	0.014469943	0.036821425	0.0412598	0.008879195
0.0	0.034401607	0.01668925	0.10571335	0.0113741895	0.10305552	0.094275415	0.0029958722	0.007021058	0.020178648	0.0045892675
0.0	0.03441626	0.016750295	0.10584488	0.011384924	0.10315028	0.09443337	0.0029857587	0.0070391884	0.020208366	0.00458028
0.0	0.032697573	0.11412986	0.19879422	0.0850528	0.020044351	0.08656421	0.016273567	0.08849893	0.028055161	0.013884766
0.0	0.45456412	0.5288599	0.4548451	0.516384	0.49840283	0.46372002	0.37645715	0.2810026	0.80854636	0.4472846
0.0	0.031080442	0.015410243	0.053064167	0.020882705	0.024722023	0.09603776	0.008138488	0.003803681	0.0038539649	0.0040318076
0.0	0.03109254	0.015462617	0.053124093	0.02090806	0.024729349	0.09621143	0.008127187	0.003812219	0.0038561253	0.004026337
0.0	0.03110257	0.015418795	0.05320295	0.020914963	0.024766404	0.096305266	0.008151447	0.0037945171	0.0038854878	0.004032629
0.0	0.031111086	0.015464737	0.05327494	0.020929271	0.0247776	0.09638014	0.008137511	0.003804467	0.003887201	0.0040271403
0.0	0.100171536	0.05537669	0.1421349	0.03219339	0.07728592	0.12695959	0.00434191	0.026889306	0.04182241	0.007494302
0.0	0.09440361	0.07651851	0.23941964	0.03139671	0.18554635	0.1487001	0.004640601	0.036413565	0.027423684	0.007303124
0.0	0.64726406	0.58518827	0.592147	0.4101961	0.38345385	0.6893444	0.44356635	0.29240492	0.32012448	0.48454747
0.0	0.04918643	0.20872846	0.20987387	0.029496523	0.03810133	0.1992859	0.0032316518	0.020862442	0.014638969	0.002532153
0.0	0.019389516	0.20467436	0.27897498	0.054387253	0.042928558	0.09966395	0.019955628	0.2030038	0.08795918	0.014150471
0.0	0.06463377	0.022516042	0.019216532	0.0059049185	0.010825682	0.02182995	0.010345591	0.007481558	0.056987695	0.008536994
0.0	0.025620954	0.06602303	0.16713063	0.026799964	0.0250397	0.21679194	0.0094578015	0.019725697	0.021123014	0.013965628
0.0	0.028265804	0.0892112	0.18048133	0.029505914	0.02338988	0.13514255	0.0079031065	0.07460203	0.028072812	0.009092467
0.0	0.075512074	0.13468325	0.17794035	0.043128014	0.04293855	0.039149154	0.016091531	0.15101187	0.008242247	0.011011711
0.0	0.0803537	0.10806178	0.1646696	0.068170965	0.031690937	0.038594827	0.01040553	0.18251084	0.00067584927	0.012631995
0.0	0.035951182	0.17870604	0.13908094	0.035727687	0.2214915	0.05255092	0.026633995	0.05175002	0.021021638	0.010324961
0.0	0.5199471	0.6198949	0.48923972	0.3871555	0.3172987	0.51664734	0.066613056	0.46147797	0.5507892	0.50102913
0.0	0.58008367	0.57077307	0.55887777	0.54972	0.58509207	0.5766557	0.5586338	0.5841007	0.563252	0.55475116
0.0	0.007780451	0.040932126	0.03186905	0.016122831	0.010510478	0.028191304	0.008354826	0.11880201	0.013665625	0.010714264
0.0	0.023300473	0.1438928	0.1893137	0.029686453	0.01705693	0.06599456	0.013094765	0.22059628	0.037689403	0.015763085
0.0	0.5773218	0.5691281	0.5574681	0.54844826	0.58431095	0.5740983	0.5578818	0.58337635	0.56534404	0.55351853
0.0	0.06322291	0.06148965	0.15794754	0.0507747	0.07824007	0.14859286	0.008257095	0.04374879	0.18995643	0.009612189
0.0	0.030739237	0.0103759095	0.05559311	0.012774135	0.041931547	0.09798627	0.023693603	0.046802532	0.032426458	0.0068638916
0.0	0.08357891	0.03982153	0.19583024	0.041915182	0.035171106	0.09773667	0.018083107	0.08072284	0.033798676	0.008874311
0.0	0.5975505	0.5159448	0.49258417	0.46968737	0.35467073	0.4558893	0.37602198	0.43745393	0.28139883	0.43632478
0.0	0.082677305	0.039642014	0.19535416	0.041563362	0.034954328	0.09692854	0.017982513	0.08067779	0.033259343	0.008835258
0.0	0.5793834	0.5694204	0.55742437	0.5489623	0.5853127	0.5749169	0.5579312	0.5842397	0.5633036	0.5546267
0.0	0.05373503	0.01888068	0.022638394	0.016846335	0.013575585	0.026345983	0.011789554	0.015124533	0.000879204	0.010454272
0.0	0.026112197	0.073085636	0.072194874	0.0537151	0.023863997	0.06903287	0.009767536	0.11034672	0.0007950766	0.008977204
0.0	0.57956356	0.57019526	0.5576323	0.5489403	0.5854613	0.57370096	0.5582532	0.5833098	0.5649544	0.5545945
0.0	0.062571704	0.060908187	0.15745184	0.05069631	0.0780049	0.14921805	0.008252968	0.04319831	0.18758686	0.009584085
0.0	0.044323325	0.09921357	0.14588764	0.028373538	0.041516002	0.13588937	0.009630245	0.033417385	0.4379208	0.009612362
0.0	0.65411156	0.55931467	0.3667431	0.27841437	0.23492284	0.5526994	0.39819384	0.445669	0.58191085	0.50542086
0.0	0.04422976	0.09884647	0.14542349	0.028226677	0.041288216	0.13481301	0.009601323	0.033261918	0.4335427	0.009596704
0.0	0.06444753	0.067836426	0.17843299	0.061617468	0.016056214	0.11349456	0.009401086	0.47143295	0.029623074	0.012616791
0.0	0.07837765	0.101368465	0.14348751	0.047866292	0.08754139	0.08120853	0.0020489136	0.459359	0.026741581	0.009235015
0.0	0.58011144	0.57137734	0.56007737	0.5502871	0.5863922	0.5758242	0.55950797	0.58481294	0.56370354	0.55515647
0.0	0.58001924	0.5698328	0.55973536	0.550198	0.58644336	0.576316	0.55921036	0.5833565	0.5621109	0.5550373
0.0	0.023055311	0.13812749	0.08759507	0.03283724	0.020467049	0.14228792	0.003062431	0.044036902	0.24239975	0.009051693
0.0	0.053480037	0.2276731	0.083227195	0.030180598	0.036333524	0.10734804	0.0022507536	0.031360846	0.022724027	0.0091856485
0.0	0.053480037	0.2276731	0.083227195	0.030180598	0.036333524	0.10734804	0.0022507536	0.031360846	0.022724027	0.0091856485
0.0	0.053480037	0.2276731	0.083227195	0.030180598	0.036333524	0.10734804	0.0022507536	0.031360846	0.022724027	0.0091856485
0.0	0.004306426	0.019231346	0.070074484	0.01939979	0.008623151	0.029754642	0.016280554	0.010474215	0.0036698128	0.0076796017
0.0	0.3480221	0.4465133	0.43482125	0.32695374	0.51944435	0.36452892	0.30471152	0.68480146	0.7883741	0.34051567
0.0	0.034675904	0.0150983315	0.07127676	0.014514421	0.06803881	0.038836837	0.0060196775	0.05511416	0.011492515	0.0063189976
0.0	0.6199961	0.41340485	0.43699998	0.48507383	0.16011713	0.5527058	0.2476343	0.29797924	0.43442604	0.25375837
0.0	0.5783704	0.57023364	0.5572799	0.54756594	0.58585507	0.5758053	0.5580678	0.58431965	0.56425375	0.554107
0.0	0.03769639	0.03149234	0.03252649	0.027119312	0.019002523	0.06528776	0.007289053	0.13222472	0.0020648176	0.008285511
0.0	0.47237617	0.5694328	0.48309013	0.31799105	0.32145718	0.5590199	0.21767664	0.46950713	0.2619073	0.4893276
0.0	0.03719733	0.07583244	0.21262029	0.028763564	0.054986343	0.19913794	0.013216409	0.019512324	0.053875282	0.015010869
0.0	0.4848438	0.42773244	0.5236778	0.4153898	0.48182568	0.56518555	0.30903095	0.4346126	0.3485132	0.47125798
0.0	0.5813247	0.5711191	0.5590911	0.5500474	0.5864088	0.57880443	0.5592647	0.5850641	0.5645396	0.5556281
0.0	0.57967854	0.5707553	0.5585565	0.548723	0.5864708	0.5766074	0.5595546	0.5846258	0.5617685	0.5555494
0.0	0.5814519	0.57075274	0.55955714	0.54993325	0.58646816	0.5781354	0.55911416	0.58512896	0.56296253	0.55575997
0.0	0.5797796	0.57100224	0.5595321	0.5490089	0.58663696	0.57652044	0.55807996	0.5847027	0.56408983	0.55574065
0.0	0.044515193	0.1583145	0.081264146	0.02709895	0.049822792	0.081893526	0.012996827	0.1427507	0.003706786	0.010656361
0.0	0.046977352	0.30648592	0.08825719	0.04873196	0.029466378	0.11037743	0.012057966	0.0484442	0.0057917535	0.010632609
0.0	0.041319836	0.16977604	0.12044065	0.07956132	0.038004477	0.047461	0.013134979	0.123371735	0.009732381	0.011521544
0.0	0.041319843	0.16977604	0.12044065	0.07956132	0.038004477	0.047461	0.013134979	0.123371735	0.009732381	0.011521544
0.0	0.041319843	0.16977604	0.12044065	0.07956132	0.038004477	0.04746099	0.013134979	0.123371735	0.009732381	0.011521544
0.0	0.025999267	0.096542075	0.14718401	0.02239807	0.018640734	0.04696094	0.016023207	0.045131996	0.0029293587	0.010002983
0.0	0.10660423	0.098840274	0.13465993	0.027702887	0.030185722	0.06903857	0.024107436	0.0749957	0.011731862	0.010024723
0.0	0.6191263	0.53750545	0.49177364	0.36878902	0.16111521	0.4891029	0.4049523	0.31402537	0.6555125	0.46720606
0.0	0.022138938	0.21483168	0.15676029	0.057052594	0.016250834	0.061147206	0.00903191	0.03849262	0.019485034	0.009400415
0.0	0.010729553	0.040611073	0.041232698	0.016706215	0.024022156	0.04492166	0.014471765	0.036642063	0.1814248	0.0041380865
0.0	0.5809065	0.5703007	0.56005156	0.55108666	0.5868836	0.5784089	0.5600645	0.58450687	0.56234306	0.5554109
0.0	0.5934846	0.6319678	0.46849483	0.4656481	0.15905	0.21458049	0.42612344	0.55781746	0.4369176	0.5087323
0.0	0.025851518	0.053969596	0.0291721	0.007492021	0.059603512	0.060992386	0.015746573	0.028397623	0.02547264	0.0049733636
0.0	0.0150389	0.06941826	0.20214891	0.06475667	0.026965315	0.10156814	0.01097127	0.12798324	0.0011567842	0.009106104
0.0	0.44520798	0.4595447	0.34675953	0.4772133	0.40838355	0.28224003	0.37378907	0.4011615	0.05966585	0.51732403
0.0	0.5802969	0.5718366	0.55946904	0.5509405	0.58650416	0.5788947	0.5591095	0.5853811	0.5621511	0.55596054
0.0	0.0053697024	0.013419274	0.06086488	0.053801462	0.01772996	0.07121373	0.007730632	0.042246014	0.003662	0.008162941
0.0	0.57977813	0.57178074	0.560386	0.5504982	0.58620304	0.57628775	0.5592927	0.58402133	0.56253225	0.55571663
0.0	0.057829637	0.0932766	0.20395376	0.057543762	0.046779934	0.09508327	0.018211031	0.18744409	0.061498687	0.0101273665
0.0	0.030928701	0.23528379	0.1786305	0.06932325	0.16939642	0.113729745	0.00970766	0.094328605	0.16564429	0.011186531
0.0	0.041765694	0.014563159	0.05532577	0.020541292	0.02783177	0.12071236	0.010421471	0.050522827	0.035388976	0.006055318
0.0	0.5531782	0.5153562	0.49715495	0.48014674	0.464277	0.6594314	0.44432628	0.51020956	0.18115248	0.4248514
0.0	0.039577805	0.18293168	0.27061126	0.037908256	0.05434574	0.068862155	0.012610815	0.086506486	0.0020237474	0.010820986
0.0	0.62329286	0.5621923	0.44840315	0.4398894	0.52610594	0.540463	0.45093137	0.3068085	0.67898035	0.43796298
0.0	0.012563636	0.053883154	0.09517525	0.0126585355	0.03129779	0.10106813	0.009936892	0.018006625	0.0021537512	0.006339646
0.0	0.058536794	0.16599013	0.2890892	0.048010513	0.08074171	0.06935971	0.011886677	0.07279971	0.001539399	0.0108237015
0.0	0.64341295	0.49094468	0.46859995	0.4484769	0.10040867	0.47674268	0.4218003	0.41246554	0.2997864	0.4669802
0.0	0.030585231	0.018158806	0.063035145	0.015686234	0.09421021	0.029228648	0.012648193	0.024945907	0.0037205631	0.005973129
0.0	0.66582733	0.42518795	0.47965962	0.5135572	0.11670895	0.5787597	0.34712622	0.36040196	0.85387033	0.46340218
0.0	0.039955035	0.01406407	0.0944664	0.010583508	0.014752547	0.031291038	0.005030129	0.012987973	0.047959868	0.004545268
0.0	0.030797875	0.019633662	0.08574674	0.006018348	0.017628131	0.029906442	0.005938288	0.025806792	0.008596556	0.006193128
0.0	0.07105875	0.20540993	0.19392738	0.07607753	0.038512066	0.042730797	0.014856865	0.02956959	0.04447265	0.009032184
0.0	0.010231856	0.029872194	0.065272935	0.006646557	0.030375503	0.04698917	0.012969745	0.058899365	0.004288978	0.0071552
0.0	0.062047634	0.16625752	0.21841908	0.0220403	0.05111195	0.08199822	0.010533135	0.025628682	0.06268059	0.011402858
0.0	0.62453914	0.4906739	0.3208542	0.49387407	0.14855175	0.48803937	0.17640054	0.51979566	0.5445331	0.4655961
0.0	0.008592181	0.042573746	0.049490962	0.009524964	0.025316946	0.059329785	0.008353072	0.01793304	0.0065326574	0.00605559
0.0	0.030455321	0.052750997	0.19337264	0.049932007	0.093059756	0.33881733	0.007211782	0.480221	0.12960489	0.0102750985
0.0	0.47869265	0.43117473	0.35822794	0.4977358	0.03968578	0.64588284	0.47043094	0.43256423	0.607479	0.4519544
0.0	0.05508818	0.055172462	0.17014413	0.0506214	0.01844276	0.08229615	0.009100879	0.093203045	0.039564177	0.0099746995
0.0	0.07389012	0.07318092	0.21513247	0.04216221	0.01697058	0.08356331	0.008669644	0.17695314	0.021038957	0.011619821
0.0	0.03133071	0.015600474	0.060259555	0.017420605	0.009128647	0.04109988	0.006919309	0.089408144	0.0023931377	0.008158016
0.0	0.4574999	0.41274586	0.36113104	0.48795113	0.11871673	0.5948401	0.45968068	0.41256812	0.63411474	0.47585112
0.0	0.031422894	0.015521751	0.05996833	0.017388688	0.00908099	0.041070372	0.006903711	0.08927899	0.00239258	0.008143124
0.0	0.025886958	0.01916037	0.044216916	0.026023138	0.058058962	0.048095275	0.008273264	0.04150091	0.0038810554	0.0049741375
0.0	0.5796516	0.5707686	0.5586436	0.5512929	0.58735126	0.57682896	0.5594914	0.5851154	0.5654724	0.5556956
0.0	0.57933563	0.5699961	0.5598162	0.5502952	0.5860942	0.57687014	0.5591119	0.58388525	0.56354034	0.5552876
0.0	0.5799375	0.5699231	0.55831134	0.54958344	0.5864777	0.5758048	0.5595173	0.5839938	0.5628839	0.5551117
0.0	0.041380934	0.0194866	0.05918067	0.014893248	0.0162722	0.09266335	0.01233006	0.0171501	0.003754602	0.006578709
0.0	0.019579528	0.06065802	0.19499952	0.052903734	0.041563693	0.14323345	0.012293802	0.044566277	0.035088345	0.010696573
0.0	0.041301273	0.019462062	0.059398685	0.014910615	0.016279155	0.09289264	0.012336494	0.017119143	0.0037423933	0.006616549
0.0	0.05859226	0.1649407	0.2536815	0.061650176	0.036507424	0.11242967	0.021894114	0.08844758	0.015635097	0.011489759
0.0	0.06531143	0.10019715	0.13957733	0.03640071	0.11845412	0.08680556	0.008604481	0.09549074	0.054207504	0.010003163
0.0	0.025881607	0.017521422	0.02822469	0.012522247	0.078339085	0.040635865	0.0091680195	0.03003693	0.0052581583	0.005702954
0.0	0.00597734	0.14246091	0.13610402	0.024591392	0.03530663	0.08250453	0.009887032	0.065729246	0.015370803	0.010937616
0.0	0.08211054	0.18319972	0.19977906	0.038085748	0.011298712	0.10062706	0.008732332	0.19118823	0.015335849	0.010197877
0.0	0.073595345	0.5226273	0.39476073	0.49083662	0.23920108	0.5738395	0.50179577	0.26197237	0.47623283	0.4325937
0.0	0.081730686	0.5164624	0.3141771	0.15171398	0.38582468	0.54403806	0.31005007	0.33238015	0.4039958	0.50777394
0.0	0.028607072	0.2246312	0.1582514	0.064273804	0.016975679	0.10651294	0.01006832	0.030114844	0.013634277	0.0073398524
0.0	0.66982955	0.62196994	0.48175213	0.47195035	0.42739835	0.609816	0.37509128	0.3595568	0.60404986	0.46254358
0.0	0.011207108	0.049548633	0.03477315	0.01474059	0.02415407	0.16829272	0.0034102628	0.0039245454	0.0021858925	0.007183232
0.0	0.036987346	0.014174245	0.033205975	0.028061612	0.39273047	0.054583576	0.0046850387	0.04776742	0.0035952714	0.0057216897
0.0	0.03144765	0.17623228	0.1617927	0.020854644	0.12498881	0.097364604	0.0073944204	0.12202096	0.06751759	0.010255816
0.0	0.03455593	0.018311054	0.046075627	0.018163117	0.37040415	0.04701313	0.009492934	0.03154806	0.023210542	0.0069199484
0.0	0.579889	0.5703245	0.5587026	0.5495749	0.5859277	0.5757491	0.55860054	0.5836669	0.56175035	0.555027
0.0	0.012767497	0.046051964	0.05814045	0.01340511	0.036460284	0.08961146	0.011829364	0.0022905685	0.0033564921	0.0066613858
0.0	0.42964864	0.49071395	0.44847897	0.5064417	0.50227773	0.5193599	0.41490737	0.077574864	0.55503637	0.48711938
0.0	0.01606283	0.100139864	0.19855492	0.043720614	0.061311156	0.07023721	0.010887216	0.0072203423	0.0017741218	0.009112724
0.0	0.021952748	0.09139523	0.25097698	0.03621375	0.064321674	0.07168462	0.008072844	0.04339722	0.15643404	0.006534543
0.0	0.5926633	0.5229802	0.5470423	0.5088651	0.3387972	0.570914	0.46794152	0.5153961	0.52310044	0.48841867
0.0	0.59360117	0.530314	0.39201513	0.42174384	0.5344572	0.6219588	0.17411818	0.578362	0.54194206	0.37545392
0.0	0.239528	0.59930545	0.24781854	0.24084277	0.44815892	0.41317257	0.48530918	0.3304671	0.57018316	0.53101474
0.0	0.016502494	0.20647255	0.18413423	0.04349229	0.06050994	0.066163614	0.0031638506	0.06391613	0.0007181892	0.0091588935
0.0	0.57051253	0.4585345	0.51797813	0.5456716	0.4495409	0.55184036	0.22622518	0.35640487	0.29586205	0.5004205
0.0	0.01887692	0.122154705	0.31589067	0.041633263	0.044585746	0.04026585	0.029209193	0.07229027	0.29456785	0.011472058
0.0	0.012572489	0.049546544	0.15862001	0.06491701	0.036242176	0.08333202	0.016950106	0.02778786	0.10640426	0.008316081
0.0	0.18103322	0.42910087	0.39161697	0.38922194	0.30695516	0.5255891	0.3001358	0.10835875	0.77012867	0.43861836
0.0	0.009443134	0.03227642	0.06547388	0.010086891	0.0634292	0.06996481	0.0057174945	0.012535933	0.08496393	0.0036819724
0.0	0.3242644	0.45630524	0.4707787	0.40134335	0.4206422	0.6128632	0.32638925	0.307454	0.7312517	0.44426343
0.0	0.21189758	0.5023511	0.48204374	0.52421606	0.4805825	0.48022595	0.4734833	0.45311853	0.21492612	0.5151066
0.0	0.046510275	0.1259846	0.1854756	0.019356804	0.013821507	0.118748836	0.008899734	0.21370547	0.29273504	0.010610425
0.0	0.524671	0.5559736	0.43681934	0.28905693	0.28770056	0.6075901	0.3581546	0.6051442	0.35069284	0.4169947
0.0	0.39977095	0.4444826	0.46989548	0.23764133	0.49734896	0.5762811	0.28178322	0.37965378	0.52376735	0.4555531
0.0	0.038599323	0.14880365	0.18400794	0.049295876	0.014322886	0.09722973	0.016732303	0.3826226	0.012267559	0.010394949
0.0	0.021963224	0.09154139	0.25122482	0.03625791	0.06440248	0.07172783	0.008089459	0.04353892	0.15674776	0.0065375646
0.0	0.023387827	0.1741845	0.07732572	0.050437085	0.04898474	0.04760028	0.017030353	0.07945483	0.0227345	0.011291906
0.0	0.023394743	0.17437601	0.077413805	0.050495878	0.049048766	0.047628507	0.017063359	0.07971222	0.022752868	0.011298823
0.0	0.58096594	0.5701376	0.55913	0.55090094	0.58490294	0.57853806	0.5598057	0.5855567	0.5659996	0.55517566
0.0	0.03667928	0.16278836	0.1906168	0.038238253	0.01586254	0.092848346	0.001595259	0.056136943	0.036083676	0.011422258
0.0	0.03141487	0.033829134	0.0331412	0.011561669	0.007152129	0.030308306	0.008302051	0.015981985	0.013235545	0.0065783253
0.0	0.026725793	0.018115813	0.06300848	0.038056783	0.030187612	0.028239587	0.0068572736	0.043679558	0.0009750535	0.0037990026
0.0	0.5584372	0.5391422	0.46172658	0.53189534	0.49440953	0.53296876	0.50606227	0.56627166	0.38871032	0.48339033
0.0	0.015426217	0.09577404	0.17255308	0.027619	0.07221378	0.0787472	0.016581098	0.23418897	0.075786375	0.011897917
0.0	0.1689469	0.58552366	0.406163	0.51539433	0.17927325	0.52293015	0.4650108	0.2142233	0.24586529	0.5168955
0.0	0.021717044	0.045400977	0.0494316	0.012264919	0.18380727	0.055034854	0.011931791	0.016203655	0.0030046145	0.0074907206
0.0	0.57943493	0.57028985	0.55850285	0.5492316	0.5856165	0.5738579	0.55862325	0.5836492	0.56519717	0.55455
0.0	0.028137961	0.013597421	0.09737747	0.03418372	0.10770731	0.07625034	0.0075659077	0.029957475	0.003267836	0.0064656767
0.0	0.60193706	0.4373198	0.34804112	0.3507702	0.5412781	0.6680877	0.49445087	0.47958198	0.3734169	0.46511063
0.0	0.060289446	0.062221795	0.15290084	0.04306339	0.1807866	0.22755252	0.008685317	0.047732998	0.060004458	0.008007641
0.0	0.06154417	0.1990204	0.14161903	0.054063693	0.056842897	0.12975034	0.026061974	0.19970177	0.12122056	0.011017711
0.0	0.5781524	0.5684903	0.55753493	0.54821277	0.58508533	0.57382077	0.5581595	0.5817541	0.5650124	0.55328345
0.0	0.026499476	0.0131744845	0.038494263	0.0076287948	0.011524168	0.044340193	0.010172625	0.005487835	0.029519927	0.0031812736
0.0	0.07838356	0.064180896	0.16557842	0.029695533	0.020422243	0.09078495	0.011012086	0.026450839	0.097875275	0.005023495
0.0	0.07460947	0.19752298	0.1360994	0.017621724	0.039146096	0.062048856	0.007905953	0.09050181	0.0076200417	0.007152768
0.0	0.5799886	0.5696719	0.5591267	0.5507143	0.58610153	0.5755993	0.55927473	0.584493	0.56386083	0.5550343
0.0	0.042608913	0.13556746	0.14214242	0.034362327	0.049046308	0.18738319	0.0034655388	0.27495885	0.025603136	0.0031958735
0.0	0.018632218	0.037931506	0.027690798	0.0126197785	0.021921324	0.10468992	0.0026118176	0.019190837	0.010112229	0.0018978376
0.0	0.5788444	0.5706287	0.5588595	0.550229	0.5855746	0.5763299	0.55958724	0.5833671	0.565335	0.5545518
0.0	0.011925761	0.022217859	0.10162823	0.025245499	0.09128818	0.038239457	0.012430614	0.023763303	0.32174316	0.007512643
0.0	0.5553911	0.57064384	0.4431148	0.47057122	0.3746398	0.6731327	0.19202083	0.7432374	0.5164008	0.20032145
0.0	0.043185756	0.13572982	0.14271252	0.034284364	0.048704434	0.18719412	0.003465664	0.27690724	0.025733441	0.0031867553
0.0	0.018560987	0.037875783	0.027732829	0.012585364	0.021975184	0.10453556	0.002609687	0.019197237	0.010170349	0.001899928
0.0	0.012161425	0.019204741	0.02655039	0.015844923	0.030718075	0.053479977	0.0049720537	0.06883815	0.0115114525	0.0052506137
0.0	0.10011709	0.17604609	0.22948462	0.05114387	0.039050702	0.08863801	0.007706703	0.27638915	0.002629027	0.0070242533
0.0	0.1026016	0.07814172	0.27666408	0.021541005	0.12735207	0.17517439	0.0042522885	0.39102116	0.0061718957	0.011183414
0.0	0.66721445	0.44268775	0.5647178	0.41661373	0.31756625	0.49834457	0.37109977	0.5472318	0.6268195	0.49576855
0.0	0.6748381	0.5344731	0.4597227	0.56577605	0.38521662	0.47318712	0.50805014	0.32893243	0.7721089	0.45803666
0.0	0.57969105	0.59412974	0.45800716	0.5292635	0.09174973	0.5522881	0.250322	0.82446456	0.39031217	0.45495057
0.0	0.021261597	0.050886236	0.0838608	0.019114228	0.05791067	0.04229333	0.004243511	0.45064273	0.007746918	0.0045730807
0.0	0.019951597	0.0402989	0.04173875	0.00984603	0.091640554	0.09649794	0.009526498	0.028233223	0.016680144	0.0083716335
0.0	0.019998062	0.039973423	0.041559685	0.009828803	0.09096063	0.095921464	0.009529878	0.02824259	0.016613	0.008367232
0.0	0.07258979	0.13713947	0.23024122	0.025935007	0.06022403	0.046999432	0.019379767	0.12885195	0.051818937	0.00782146
0.0	0.45742792	0.44933248	0.42023143	0.42832997	0.41463017	0.49780288	0.35806575	0.633101	0.7387304	0.47054696
0.0	0.58114916	0.5705203	0.5595045	0.5502731	0.58608025	0.5787138	0.5598871	0.58422244	0.56419134	0.55528265
0.0	0.035826307	0.04267813	0.024205165	0.019338457	0.05797855	0.06339543	0.0068131597	0.02380686	0.18356566	0.0049621817
0.0	0.044363964	0.035530873	0.10757548	0.008654678	0.014071556	0.04349597	0.0058532534	0.01937346	0.42751518	0.012085722
0.0	0.04001225	0.11791904	0.14890982	0.018294733	0.027349072	0.14138104	0.0048241536	0.21255513	0.12809192	0.011954304
0.0	0.034114122	0.0707153	0.213566	0.022034926	0.053361256	0.05913422	0.008461863	0.13050629	0.0033056757	0.014004351
0.0	0.03373153	0.07029798	0.2127055	0.021972906	0.05304144	0.058334317	0.008433293	0.13022734	0.0032580718	0.013956642
0.0	0.033733327	0.070255496	0.21272863	0.022045799	0.053214673	0.05841201	0.008450967	0.12965485	0.0032732424	0.01399892
0.0	0.027425027	0.14638257	0.081967555	0.028961394	0.028708095	0.06681078	0.0077860565	0.031802632	0.7892786	0.008566029
0.0	0.027101394	0.14523138	0.081609055	0.028814347	0.028519178	0.06625185	0.0077461004	0.031640302	0.786194	0.008542275
0.0	0.027100457	0.14514536	0.081605	0.028887248	0.028613789	0.06655592	0.0077537834	0.031590022	0.7878067	0.0085702175
0.0	0.006210606	0.041103397	0.036685184	0.028688684	0.013473795	0.057307817	0.007140236	0.038055066	0.017272789	0.0050420524
0.0	0.022059321	0.17304127	0.14036942	0.03305027	0.028870806	0.06824628	0.008216152	0.04854436	0.012628545	0.009058978
0.0	0.021851324	0.17262995	0.13968526	0.03296367	0.028731167	0.06765334	0.008185881	0.048514985	0.012416544	0.009027191
0.0	0.021845108	0.17253721	0.13967408	0.033076774	0.028829057	0.06795003	0.008202696	0.04841527	0.0124813095	0.009053873
0.0	0.008547943	0.03900272	0.0381873	0.018751036	0.0627782	0.017027654	0.007427156	0.039798167	0.003980235	0.00797102
0.0	0.021694373	0.11861	0.14580926	0.0509301	0.031104611	0.047634076	0.0039731455	0.071532	0.022894064	0.008086024
0.0	0.021534264	0.117911264	0.14535744	0.050824445	0.030906435	0.047253974	0.003962848	0.071536355	0.02248395	0.008062559
0.0	0.021544432	0.117846236	0.14549434	0.050993294	0.031016396	0.0474769	0.003968242	0.07137829	0.022697473	0.008087087
0.0	0.020997299	0.19054829	0.21476528	0.035339445	0.031615183	0.028512858	0.002648938	0.024399895	0.006368683	0.009848219
0.0	0.5804523	0.5699436	0.55928504	0.5493544	0.5860648	0.5783265	0.5596486	0.58388186	0.5635938	0.55486476
0.0	0.5809663	0.5701034	0.5594736	0.5491149	0.5861512	0.57878995	0.55967087	0.58341944	0.5631533	0.55494624
0.0	0.578389	0.56903535	0.5583582	0.5494036	0.58612263	0.5752315	0.55778503	0.5837995	0.56410044	0.553674
0.0	0.06013971	0.1695904	0.27751327	0.03479376	0.0395971	0.049642336	0.009466436	0.031487033	0.12705533	0.008205722
0.0	0.5403801	0.4258048	0.4191128	0.4274003	0.28780246	0.5161012	0.507774	0.48653778	0.0310538	0.44167277
0.0	0.5290254	0.4787223	0.57424814	0.41934058	0.17231897	0.51745415	0.50341547	0.45815775	0.17524709	0.47221538
0.0	0.008012627	0.017928105	0.06381678	0.022496367	0.06275604	0.06971908	0.008039646	0.08779823	0.0034357733	0.0072875493
0.0	0.5178459	0.54149026	0.4235494	0.5179266	0.3385104	0.49202356	0.513709	0.24397242	0.7549575	0.4782284
0.0	0.037860088	0.045662735	0.20180905	0.02270746	0.102234766	0.0521607	0.007197113	0.12578383	0.032516208	0.009850503
0.0	0.028726595	0.11015444	0.22989967	0.021156533	0.059104025	0.111660436	0.0075767534	0.12909241	0.003363638	0.0131833535
0.0	0.026070904	0.12789863	0.20806423	0.023834739	0.046124615	0.06244081	0.0034497133	0.13834122	0.0038995838	0.0096780425
0.0	0.029797046	0.17409727	0.18144712	0.02360307	0.05448424	0.05352779	0.013499456	0.15421979	0.007120296	0.0032504331
0.0	0.026879476	0.12229087	0.17359763	0.022971237	0.013168083	0.08741556	0.0016183464	0.13569869	0.003437934	0.0054819435
0.0	0.022018502	0.12887569	0.14231269	0.020971827	0.009784227	0.03284853	0.011390943	0.17807415	0.021478312	0.010227356
0.0	0.018704785	0.1253552	0.23855315	0.021208405	0.0709225	0.04792032	0.007332851	0.1758261	0.04534909	0.008670029
0.0	0.58180875	0.57197833	0.56025237	0.5514778	0.5862897	0.5773294	0.5607881	0.58553106	0.56530297	0.55636925
0.0	0.014127706	0.007859889	0.048588905	0.015002207	0.38698226	0.030208971	0.005293904	0.03572607	0.021763997	0.0051989104
0.0	0.5790043	0.5710428	0.5599609	0.55092716	0.58647317	0.5767602	0.55998844	0.58373886	0.5608198	0.555506
0.0	0.0198182	0.022268873	0.073829465	0.019152107	0.040748246	0.069234975	0.0057655713	0.023703663	0.0022314102	0.009817819
0.0	0.018837396	0.04395726	0.05447218	0.044998594	0.026334094	0.040715523	0.0027893863	0.037584197	0.0031147301	0.0057504866
0.0	0.57864815	0.5709986	0.56003016	0.55095005	0.5864974	0.57688767	0.5588981	0.5827696	0.5600113	0.55571175
0.0	0.04210184	0.06243571	0.031819213	0.029093182	0.034703225	0.032071684	0.0097547	0.042253464	0.008677516	0.0017331904
0.0	0.009078467	0.032472454	0.03741609	0.024307806	0.007801639	0.06948805	0.0012464474	0.020854717	0.0025321878	0.003087519
0.0	0.57864016	0.56958604	0.55731696	0.5493955	0.58529043	0.57539207	0.5571151	0.582516	0.5619351	0.55324286
0.0	0.039733812	0.017616928	0.07527999	0.006784939	0.12383326	0.030068168	0.018905522	0.022457875	0.002014072	0.008071099
0.0	0.015895708	0.023381956	0.04968783	0.012582959	0.015981229	0.08751059	0.027320014	0.01206217	0.020617163	0.005802414
0.0	0.022249827	0.037488542	0.037376344	0.012229531	0.027968895	0.03639002	0.0020893845	0.01454822	0.2075895	0.00418192
0.0	0.5787872	0.569985	0.5595238	0.5501824	0.5852824	0.5761287	0.5592619	0.58277726	0.561469	0.5544288
0.0	0.0076057003	0.021003963	0.07837292	0.020025099	0.10054432	0.11021726	0.0055356375	0.011388601	0.054336753	0.0031331629
0.0	0.014623954	0.040542092	0.11175241	0.014164399	0.015754838	0.01185726	0.015619421	0.044254996	0.013915897	0.0057399753
0.0	0.5810315	0.5717145	0.5604051	0.55152345	0.58647686	0.5789799	0.560332	0.5852681	0.56466013	0.55538106
0.0	0.025679404	0.022021098	0.0404502	0.027471252	0.020454558	0.093707986	0.009155579	0.00938949	0.010280196	0.007338174
0.0	0.03395177	0.025924258	0.052969813	0.017259698	0.043591052	0.09349263	0.0074587795	0.036956064	0.009665263	0.0077821827
0.0	0.03678322	0.051525578	0.07025467	0.02466555	0.017035661	0.03838284	0.0071524098	0.004229125	0.1244164	0.0034576599
0.0	0.031842012	0.071821935	0.067930065	0.033032674	0.09636861	0.07673581	0.010623658	0.013487676	0.015809003	0.009933544
0.0	0.0219723	0.020423926	0.08738318	0.011435469	0.023581782	0.033631526	0.014684925	0.0074382056	0.003023757	0.0046036253
0.0	0.026117848	0.03241537	0.067459166	0.008733545	0.09508579	0.030694168	0.007154259	0.04611982	0.0024380719	0.0054404647
0.0	0.5817173	0.5714589	0.5606206	0.5501123	0.5866823	0.57810056	0.55999875	0.5855925	0.56428075	0.5552921
0.0	0.58010316	0.57095903	0.5601569	0.5515713	0.5864111	0.57617295	0.5601963	0.5844851	0.562846	0.5559971
0.0	0.03934921	0.026412329	0.02817306	0.009053394	0.005875947	0.02032768	0.008990202	0.057522487	0.010161568	0.0063768565
0.0	0.5791513	0.570679	0.55973905	0.5511183	0.5863033	0.57681257	0.55951023	0.5836441	0.5628943	0.5551342
0.0	0.006138002	0.036146812	0.05440853	0.038854863	0.08910398	0.025259286	0.0053852214	0.052273516	0.12329278	0.006213759
0.0	0.005663731	0.023314629	0.103878185	0.016379261	0.13822831	0.073384255	0.0045683314	0.04250685	0.08974022	0.008800646
0.0	0.5800444	0.57130855	0.5601987	0.5510563	0.5866096	0.5775185	0.55990684	0.5843265	0.5625603	0.55575955
0.0	0.5798003	0.57075804	0.5589513	0.5499202	0.585079	0.57599	0.5592098	0.584855	0.5607701	0.5549404
0.0	0.53586215	0.50837874	0.39148277	0.32307267	0.4393454	0.5412703	0.3448045	0.4827429	0.35716215	0.48948282
0.0	0.017194621	0.04636958	0.099713944	0.007793273	0.02479571	0.090134285	0.007693248	0.015168178	0.059758272	0.007404111
0.0	0.5800118	0.57157636	0.5598842	0.54977953	0.58515215	0.57608944	0.55966604	0.58277184	0.56223965	0.55541867
0.0	0.024783859	0.029230205	0.055592008	0.010014653	0.047588043	0.047190696	0.009024154	0.13773546	0.0024623054	0.003952217
0.0	0.06732559	0.18920997	0.246994	0.06147162	0.024158476	0.06340855	0.008819454	0.03360307	0.056681562	0.0134462705
0.0	0.5790324	0.57072246	0.56005675	0.5509271	0.5866708	0.57675105	0.55983114	0.58299047	0.56268376	0.5547959
0.0	0.05970079	0.24519831	0.16215408	0.08784851	0.033642653	0.10883438	0.0074053165	0.105758175	0.08989832	0.008926022
0.0	0.5804426	0.57151896	0.5593511	0.55081195	0.5861855	0.5773453	0.5601568	0.5847254	0.56277	0.5557257
0.0	0.02679552	0.15095045	0.032579817	0.03203684	0.016875217	0.03637953	0.014612189	0.022000154	0.020216271	0.004175428
0.0	0.06652192	0.059697326	0.18329926	0.05484518	0.04576744	0.07475517	0.01370595	0.039104998	0.025020368	0.0075295432
0.0	0.005058292	0.018919408	0.019433705	0.006471735	0.023504982	0.14443342	0.008623547	0.023149082	0.0066064647	0.010207459
0.0	0.58011144	0.57137734	0.56007737	0.5502871	0.5863922	0.5758242	0.55950797	0.58481294	0.56370354	0.55515647
0.0	0.5791473	0.5710379	0.55880713	0.5505588	0.5856548	0.5769334	0.55911016	0.5849461	0.5594008	0.5554609
0.0	0.038009603	0.09613175	0.04718659	0.012042944	0.019408878	0.05382455	0.0144217415	0.015123297	0.017825373	0.0076784906
0.0	0.576786	0.3091942	0.43035862	0.5910357	0.36091813	0.5866458	0.3937544	0.30541015	0.43273857	0.42079252
0.0	0.05387663	0.03784959	0.061913706	0.02652193	0.014731604	0.012834934	0.01064504	0.023954581	0.0028338714	0.007595777
0.0	0.43731806	0.31237814	0.45809153	0.27442488	0.23338418	0.3751949	0.5205385	0.8257528	0.7846249	0.48113593
0.0	0.5800502	0.5702635	0.55819756	0.54999703	0.58604574	0.57662416	0.55841863	0.5844674	0.56245667	0.5550344
0.0	0.035994846	0.053041954	0.08281284	0.01528331	0.010533926	0.07803808	0.020952817	0.013055095	0.003422509	0.008362375
0.0	0.59753656	0.44781068	0.4475446	0.43859637	0.34145406	0.41790387	0.33624718	0.5687331	0.43336463	0.4862855
0.0	0.58106923	0.5716458	0.559824	0.5513902	0.5867028	0.5788591	0.56058717	0.5854821	0.5619341	0.555952
0.0	0.29769167	0.60606956	0.6152582	0.3319488	0.13714167	0.45802525	0.44486663	0.49755052	0.7203258	0.49573362
0.0	0.021087311	0.05422396	0.07084481	0.010101662	0.09477343	0.06418108	0.0064505315	0.073158965	0.0021252756	0.0073883715
0.0	0.022082336	0.036353048	0.13782929	0.009697361	0.041616153	0.036528666	0.011264422	0.026063995	0.0062609604	0.011254384
0.0	0.579506	0.57064587	0.557091	0.54972	0.58606315	0.5771967	0.55880237	0.58310664	0.56498045	0.5544427
0.0	0.07979451	0.08162593	0.2437714	0.058320116	0.05374577	0.12855837	0.006307681	0.030518027	0.016805002	0.0100356
0.0	0.046095442	0.075524695	0.13970004	0.051283587	0.046419844	0.14558509	0.0069581727	0.06268922	0.0004677746	0.009604493
0.0	0.065290056	0.015207076	0.074563526	0.03185868	0.06990666	0.044867415	0.004738118	0.008542085	0.015091818	0.005729806
0.0	0.01028902	0.035526928	0.08017746	0.014382025	0.007481873	0.06364271	0.011955904	0.500411	0.01195516	0.0059365625
0.0	0.6033783	0.3326721	0.4282831	0.40784103	0.19156769	0.59939677	0.2815034	0.44533393	0.63629407	0.35636
0.0	0.014912863	0.068404175	0.035309866	0.03272666	0.018601721	0.08146069	0.015938707	0.019828804	0.04689666	0.0054797116
0.0	0.05235065	0.15229085	0.20313238	0.045406844	0.05552963	0.08405906	0.003736819	0.013347247	0.008867557	0.00888865
0.0	0.054809064	0.085657895	0.099803254	0.06801107	0.012295632	0.07323729	0.001787387	0.03309781	0.01613777	0.007038929
0.0	0.5846362	0.57344306	0.5614425	0.5521402	0.58592105	0.58101326	0.56020576	0.5862471	0.56384337	0.55610114
0.0	0.011997727	0.052602768	0.28044698	0.07303846	0.12899707	0.036185008	0.00880717	0.007951532	0.37599036	0.010455199
0.0	0.02370474	0.14665516	0.19786529	0.036092587	0.05003819	0.08750256	0.007418735	0.041962538	0.07432288	0.007578525
0.0	0.50032794	0.38329798	0.35637134	0.46552444	0.2108132	0.51462173	0.06523726	0.2825719	0.8413794	0.3397682
0.0	0.5799339	0.5721273	0.55920476	0.5510938	0.5866359	0.57758933	0.5600036	0.5847831	0.5633655	0.55580324
0.0	0.0081341555	0.025374278	0.07388307	0.02356534	0.069852665	0.06364453	0.007223501	0.0021901983	0.038422618	0.007891405
0.0	0.5155521	0.43894988	0.5448594	0.40591446	0.43071514	0.4871302	0.28646576	0.21302173	0.6564674	0.51964843
0.0	0.022753377	0.015235638	0.031075582	0.03208529	0.010368201	0.09068945	0.0054299114	0.04039841	0.0027218834	0.004169512
0.0	0.072091855	0.19915617	0.17682494	0.03664234	0.069974	0.13247839	0.007571746	0.04310912	0.09403545	0.00931296
0.0	0.0578836	0.10481517	0.12368848	0.040076543	0.019506412	0.11548512	0.008368388	0.04763319	0.036897	0.0073352223
0.0	0.54272974	0.42824203	0.44671428	0.49234122	0.434616	0.50056237	0.5304932	0.21965265	0.31584072	0.46503323
0.0	0.64253837	0.56323713	0.42237312	0.36468726	0.50224876	0.42963126	0.20191225	0.59380156	0.43797213	0.4162732
0.0	0.008096752	0.025279928	0.074081935	0.023417687	0.07005607	0.06368651	0.007186507	0.002204298	0.03827322	0.007894685
0.0	0.034375485	0.10800012	0.22273637	0.07186876	0.064920716	0.0784866	0.0028009068	0.011397721	0.09085444	0.013543502
0.0	0.06549043	0.11736721	0.14129117	0.028672066	0.1475078	0.07760214	0.014280544	0.039204076	0.1931363	0.010503016
0.0	0.051126372	0.117013566	0.16636501	0.038803857	0.033324156	0.14574932	0.027351942	0.0299547	0.05256217	0.006592066
0.0	0.013612318	0.03731528	0.0630603	0.022197053	0.02671886	0.12730597	0.019149479	0.0076192487	0.06836196	0.0037076476
0.0	0.013655666	0.037635084	0.063470475	0.022287594	0.02659854	0.12721896	0.019287398	0.00766504	0.06900784	0.003709478
0.0	0.58048946	0.57020754	0.5581388	0.5492452	0.58547336	0.57798904	0.5592651	0.584252	0.562733	0.55476886
0.0	0.58003247	0.569543	0.5588285	0.54966974	0.58571374	0.5759048	0.5587531	0.583285	0.56314576	0.5547792
0.0	0.02348606	0.05724708	0.050703198	0.024338828	0.05696537	0.04965408	0.0045606773	0.08094583	0.0044912	0.0036075464
0.0	0.023608766	0.057742897	0.05102981	0.024227193	0.05716634	0.049364224	0.004561935	0.08184071	0.004547933	0.003618261
0.0	0.041803982	0.16158937	0.19761308	0.048821785	0.10436943	0.090156086	0.006700952	0.043924406	0.009444423	0.006812469
0.0	0.04181144	0.10860904	0.08081622	0.031402882	0.101971865	0.087365024	0.011766998	0.022869986	0.020392116	0.007816625
0.0	0.5918139	0.52106637	0.24571843	0.49677345	0.5167331	0.47554466	0.4594174	0.07148078	0.55728817	0.47345534
0.0	0.5789504	0.56940806	0.558234	0.5490332	0.58522797	0.5737795	0.55784607	0.5827595	0.56515443	0.5543213
0.0	0.03384964	0.027737852	0.035450704	0.011953414	0.017608168	0.06496411	0.020446993	0.037203193	0.009669742	0.00784556
0.0	0.05342854	0.07841238	0.16602664	0.047292728	0.044574797	0.07353917	0.017344266	0.079537526	0.2193443	0.013723635
0.0	0.5767304	0.52955824	0.455499	0.5420521	0.2572378	0.56986916	0.38368794	0.5135277	0.37198943	0.46131027
0.0	0.05320496	0.078249626	0.164978	0.047201075	0.044319764	0.072952986	0.017243674	0.079484835	0.21618381	0.013684527
0.0	0.522624	0.51526856	0.3732817	0.41213447	0.30724445	0.39701515	0.531273	0.41609365	0.47719306	0.44955596
0.0	0.054608386	0.07166086	0.24339594	0.016172845	0.035694525	0.17669581	0.005958727	0.08389915	0.17784484	0.006654814
0.0	0.03804501	0.08244851	0.24214539	0.019521808	0.050665017	0.08325581	0.0038466912	0.060356393	0.07574931	0.010004131
0.0	0.5802673	0.57203233	0.55971867	0.5520776	0.58726627	0.5773469	0.56025684	0.58432573	0.5638625	0.55595315
0.0	0.026632825	0.027575582	0.08795427	0.0076515456	0.026669564	0.107718825	0.0051516257	0.05159565	0.02637376	0.0032992957
0.0	0.023691954	0.016068181	0.035252117	0.01031195	0.24002531	0.1382125	0.019579075	0.0158771	0.006565537	0.0058584
0.0	0.06303979	0.10792359	0.15715082	0.033077177	0.07083953	0.04142373	0.016554294	0.050590873	0.015620579	0.0097985035
0.0	0.016698698	0.12302659	0.20216545	0.04956959	0.038976777	0.10594914	0.010951315	0.06156337	0.00922509	0.007525692
0.0	0.054008268	0.06799703	0.085415944	0.026466327	0.066427	0.0468641	0.0071632396	0.020579215	0.0015999798	0.005130839
0.0	0.053894	0.06753277	0.08508804	0.026309231	0.06651009	0.047107555	0.0071489494	0.020561952	0.0016042497	0.0051296754
0.0	0.085554525	0.17705424	0.31078786	0.04384226	0.06302924	0.06923983	0.009937887	0.06552624	0.008521658	0.0090084
0.0	0.50692225	0.53578216	0.5756343	0.42065072	0.34961957	0.5607655	0.5139715	0.3995328	0.685128	0.38557237
0.0	0.08460595	0.17638834	0.31045535	0.043503154	0.062724285	0.06877159	0.009879865	0.06520476	0.008398125	0.008997049
0.0	0.080209576	0.2054759	0.17416199	0.08177214	0.12928589	0.08117706	0.013287303	0.069042206	0.0055010323	0.012009495
0.0	0.051893473	0.2012333	0.19887729	0.036606405	0.032906387	0.2504191	0.015800577	0.11785722	0.06588859	0.008165925
0.0	0.05189349	0.20123325	0.1988773	0.036606405	0.032906376	0.2504191	0.015800577	0.11785719	0.06588862	0.008165925
0.0	0.051893473	0.2012333	0.1988773	0.036606405	0.032906387	0.2504191	0.015800577	0.11785719	0.06588859	0.008165925
0.0	0.04174941	0.08176977	0.23278728	0.025752777	0.03278692	0.14350384	0.0130004855	0.022310246	0.023522737	0.012226207
0.0	0.041860405	0.08584513	0.20047829	0.041060716	0.10513905	0.019778576	0.026387187	0.088294074	0.043527048	0.009203755
0.0	0.034068134	0.04572962	0.04423376	0.033956915	0.0346323	0.08960285	0.0052369977	0.059374448	0.002471813	0.0053889314
0.0	0.5875934	0.5022502	0.49214122	0.30233318	0.56630784	0.4575125	0.22173464	0.31447226	0.49202308	0.43396497
0.0	0.014520192	0.05957493	0.040616	0.007851368	0.015233707	0.036191054	0.010070388	0.0054673557	0.0050477367	0.008861759
0.0	0.45904768	0.56463295	0.37293184	0.43255383	0.4715997	0.50078917	0.50464785	0.51977015	0.62194556	0.44983554
0.0	0.051906973	0.23278074	0.17482246	0.015374159	0.090421624	0.113942266	0.010957143	0.020307735	0.011510395	0.009814446
0.0	0.010242403	0.029822411	0.0650467	0.0066531524	0.030365113	0.046972007	0.012988267	0.05831343	0.004300053	0.0071493154
0.0	0.5784521	0.5707049	0.5588328	0.54996884	0.58672297	0.5750176	0.5594111	0.5826441	0.56248635	0.5543793
0.0	0.047177676	0.052248314	0.20496772	0.042739168	0.045877565	0.11600271	0.007828201	0.05981751	0.013945608	0.015626917
0.0	0.011148218	0.020681877	0.0812773	0.01465946	0.072290316	0.06356077	0.008722629	0.034878526	0.096763	0.0097969305
0.0	0.053484764	0.04885769	0.13806015	0.10048445	0.104373425	0.20993103	0.013029692	0.07632604	0.097772	0.010897917
0.0	0.053075038	0.048731275	0.13804066	0.10089497	0.104659334	0.21110857	0.013065872	0.076700784	0.09769989	0.010955582
0.0	0.6316469	0.47610143	0.36401418	0.33176538	0.5119852	0.1378498	0.20342365	0.563316	0.7128895	0.4900395
0.0	0.015309524	0.062023457	0.08283909	0.013130178	0.008269388	0.042551238	0.011763544	0.018100115	0.01352413	0.008718219
0.0	0.04517413	0.0915659	0.12319532	0.02654134	0.14304581	0.08944641	0.012835345	0.08722366	0.027451359	0.00877742
0.0	0.017620733	0.026299784	0.031597845	0.056644537	0.19214375	0.064843446	0.01556643	0.028721241	0.00671172	0.0058906525
0.0	0.024867633	0.15421951	0.20880742	0.026444873	0.025187897	0.049635775	0.012859952	0.07363663	0.005269833	0.009077828
0.0	0.011968686	0.059233617	0.07453836	0.02649347	0.06603898	0.0802741	0.01593383	0.028919805	0.001421663	0.009032738
0.0	0.58044213	0.5711779	0.55974656	0.55045253	0.5861002	0.57822484	0.5597008	0.58414316	0.5632811	0.5548288
0.0	0.48270345	0.48265046	0.49599472	0.2934992	0.50922906	0.7107098	0.4115847	0.16328356	0.34195077	0.5209366
0.0	0.006823056	0.026832761	0.06464566	0.007046942	0.013034781	0.08151227	0.009609089	0.0108820405	0.1885686	0.004355493
0.0	0.023501376	0.132517	0.1964053	0.022489721	0.022978008	0.1816324	0.014070154	0.026580434	0.16940218	0.006958429
0.0	0.42029887	0.56353366	0.3518224	0.18624277	0.47215	0.49359503	0.41658944	0.18555151	0.33053595	0.46472636
0.0	0.01808178	0.10263963	0.044130903	0.0374503	0.034844756	0.0610526	0.01303572	0.031879116	0.17867798	0.0045689754
0.0	0.034886457	0.07097699	0.1584105	0.08712891	0.036074482	0.11291718	0.010355697	0.11573211	0.43419495	0.00769097
0.0	0.034855567	0.07078104	0.15820636	0.08666058	0.036209214	0.11266015	0.010325692	0.11526397	0.43311462	0.007663749
0.0	0.03496831	0.070958264	0.15838183	0.08694912	0.036092766	0.11289002	0.010365344	0.116277546	0.4325952	0.0076765865
0.0	0.5200774	0.55108774	0.4287226	0.47457922	0.14285289	0.62065977	0.41950566	0.39916617	0.80970424	0.52162087
0.0	0.0077074463	0.046168316	0.03368046	0.01831612	0.01637668	0.10272144	0.0045021633	0.0066353744	0.08439661	0.0063089933
0.0	0.018876212	0.10007959	0.19605118	0.02790944	0.058285035	0.14885974	0.011698748	0.024683341	0.010863569	0.012223201
0.0	0.012313492	0.020603975	0.050393634	0.008959052	0.10340729	0.1351518	0.008401764	0.006161078	0.0044025555	0.009897886
0.0	0.5511875	0.5202174	0.40523803	0.40496197	0.29657474	0.5803056	0.458675	0.38122493	0.5559669	0.5141426
0.0	0.012189883	0.020535843	0.050163932	0.008869577	0.10325218	0.13308178	0.008353111	0.0061041834	0.0043647974	0.009911382
0.0	0.038554054	0.16894709	0.21904272	0.037531212	0.0842679	0.055739984	0.018583972	0.063275956	0.009273221	0.010540076
0.0	0.02827601	0.1066477	0.20472322	0.025801938	0.07604075	0.23398975	0.012140191	0.03018539	0.0028968165	0.011550727
0.0	0.6245907	0.5981533	0.43841398	0.44856492	0.51386666	0.5202525	0.4868224	0.47478545	0.15205474	0.38351503
0.0	0.022328792	0.039886728	0.106264815	0.014117814	0.12066906	0.02761217	0.021982525	0.031231027	0.0061124396	0.0076647173
0.0	0.021882756	0.039521128	0.106016405	0.013959024	0.12054274	0.0272111	0.021867458	0.030743841	0.0060727056	0.0076199193
0.0	0.61774236	0.37192827	0.2827715	0.4649835	0.48512393	0.5385005	0.42867425	0.17046447	0.0821808	0.48068604
0.0	0.049634587	0.12123993	0.10900719	0.050365265	0.05999046	0.14687602	0.014295312	0.03564291	0.0044211983	0.009669618
0.0	0.04965858	0.12150866	0.109118216	0.05042635	0.06005449	0.14691983	0.01432473	0.03572251	0.0044310046	0.009674422
0.0	0.08957387	0.1610482	0.20032369	0.027952483	0.053362943	0.0471003	0.010301648	0.015112975	0.0022835103	0.011366932
0.0	0.09024501	0.16634405	0.17460048	0.07892314	0.048267603	0.0864004	0.007829012	0.039716978	0.0046122447	0.008692553
0.0	0.59894454	0.584151	0.4494679	0.26456887	0.4670805	0.46525577	0.47008413	0.13054048	0.38141724	0.4941338
0.0	0.47281075	0.45770866	0.47819012	0.38945788	0.42885277	0.54623836	0.49059945	0.48631185	0.5779875	0.41666052
0.0	0.5801736	0.5701846	0.5587145	0.54939204	0.5857123	0.5790315	0.5596074	0.58472633	0.5636383	0.55500597
0.0	0.58068085	0.57038313	0.5589965	0.5491149	0.5858425	0.57925105	0.559887	0.5848943	0.5629948	0.55531913
0.0	0.020573417	0.009616656	0.039945733	0.060008656	0.04791656	0.067578085	0.017228313	0.034020282	0.014035977	0.011409623
0.0	0.07634474	0.0966761	0.2322161	0.076624975	0.05105175	0.2162553	0.026743062	0.13152596	0.11806347	0.015081741
0.0	0.009964397	0.011274623	0.088442616	0.012271402	0.04790493	0.084256865	0.0069692414	0.027284998	0.0032179675	0.007192681
0.0	0.57932913	0.5702373	0.55959916	0.5503501	0.5854909	0.5760982	0.559431	0.5847647	0.56300163	0.55460006
0.0	0.04182132	0.017325675	0.10483768	0.02729272	0.013045362	0.027335458	0.005635773	0.057278898	0.0019042396	0.008483498
0.0	0.020487234	0.020102734	0.13434581	0.0063659954	0.07146183	0.08602304	0.007683993	0.021838654	0.0027975887	0.008817162
0.0	0.091697395	0.11494098	0.19019885	0.051910996	0.0793688	0.04528716	0.012502598	0.019300437	0.009485426	0.004764233
0.0	0.027306387	0.013925264	0.07984454	0.013964618	0.3859427	0.06562001	0.01244562	0.32770613	0.009951944	0.007563947
0.0	0.021996722	0.078715004	0.055395063	0.011021614	0.08723358	0.07390493	0.018825205	0.05746112	0.03724928	0.006223598
0.0	0.034240074	0.07641061	0.07455477	0.00786755	0.09045058	0.030545203	0.012069109	0.0056118295	0.39349058	0.004508502
0.0	0.022194926	0.039789796	0.07073012	0.017792126	0.13970125	0.028962761	0.0065536513	0.015076642	0.011090627	0.0046847407
0.0	0.020667538	0.049512763	0.05837435	0.0088630365	0.09709677	0.033016853	0.00567243	0.002140347	0.0047913296	0.010110229
0.0	0.06509594	0.046194896	0.140663	0.03261695	0.04812516	0.15631235	0.0076137516	0.105995335	0.06147079	0.006867322
0.0	0.5811921	0.57122827	0.5596266	0.55104256	0.58680004	0.5796722	0.5601045	0.5863863	0.5648515	0.556002
0.0	0.04784009	0.10254406	0.23584703	0.06407507	0.08860521	0.115823925	0.008458358	0.020693803	0.046693023	0.013104233
0.0	0.01974523	0.102859914	0.18929589	0.060698736	0.035933837	0.1429846	0.0062087434	0.06767455	0.0016142213	0.010035021
0.0	0.58126736	0.57157224	0.55949587	0.5508052	0.5866816	0.5791975	0.5590412	0.5858432	0.56551236	0.5559935
0.0	0.025474213	0.13319705	0.14598377	0.043414973	0.058101777	0.10851428	0.0042268103	0.019517131	0.045102794	0.011972943
0.0	0.05954531	0.2459256	0.12542352	0.049625535	0.056428812	0.047986947	0.015681516	0.115992844	0.0063824942	0.0031103862
0.0	0.5810738	0.57087064	0.5586939	0.5505493	0.58634186	0.5792652	0.5580828	0.584466	0.5633682	0.55533475
0.0	0.02599268	0.1993172	0.17165828	0.053728674	0.012479512	0.1485801	0.0015483666	0.013675938	0.0036113486	0.0062864455
0.0	0.09545737	0.06757715	0.24268828	0.025637673	0.18103905	0.08705884	0.012138551	0.074177384	0.0091461325	0.0141616175
0.0	0.04381567	0.1219835	0.20278135	0.030459087	0.040516514	0.14657205	0.0111878645	0.040177174	0.05188099	0.007205386
0.0	0.5805271	0.57000154	0.5590309	0.5503834	0.58655655	0.5793456	0.55933464	0.58509994	0.56315196	0.5549987
0.0	0.061451316	0.14737467	0.14227606	0.017989554	0.04076946	0.073743775	0.0029922198	0.07882048	0.21771505	0.008254685
0.0	0.018657293	0.103825115	0.2409114	0.07017452	0.13350019	0.06964209	0.0041035484	0.024556104	0.048712313	0.0059844553
0.0	0.057217967	0.15247494	0.1821955	0.051658917	0.02548139	0.0340259	0.02063564	0.054075897	0.072746605	0.009226394
0.0	0.585042	0.5732335	0.5607396	0.5532465	0.587181	0.57994294	0.55985665	0.58705115	0.566463	0.55576915
0.0	0.054564435	0.0710488	0.20572986	0.04868271	0.03719754	0.1009235	0.0148254065	0.08099742	0.007643317	0.011884723
0.0	0.077161044	0.119031906	0.1704344	0.054425176	0.11449026	0.095045574	0.010917023	0.1079691	0.024384797	0.009536609
0.0	0.10326403	0.0712187	0.17669317	0.033823084	0.04281144	0.07636852	0.007484862	0.03245748	0.35682064	0.0067691226
0.0	0.08004709	0.13221413	0.16222715	0.06366046	0.17509675	0.11812359	0.015352318	0.042997357	0.029250115	0.013711675
0.0	0.022250535	0.020480126	0.087919444	0.0114930095	0.023626333	0.033728853	0.014617408	0.007508861	0.0030018531	0.0046160026
0.0	0.026554896	0.03262705	0.067936346	0.008689756	0.095340475	0.030779839	0.0071366066	0.046512615	0.0024256457	0.0054543037
0.0	0.5811579	0.5709452	0.55953485	0.55076206	0.58646303	0.57900995	0.5601437	0.5860107	0.5639904	0.55574745
0.0	0.58527875	0.5731186	0.56111044	0.55201966	0.5871797	0.5800277	0.5612452	0.5864871	0.5679506	0.5560017
0.0	0.079598464	0.08395363	0.11508747	0.03304484	0.010043907	0.054449968	0.01077483	0.017454036	0.015198267	0.008580681
0.0	0.58083	0.5710447	0.5590674	0.54884267	0.5866107	0.57922214	0.5599502	0.5855402	0.5626025	0.5549243
0.0	0.01768756	0.15930177	0.1606212	0.07638605	0.08891435	0.061257865	0.008724984	0.15098488	0.21741568	0.009692266
0.0	0.014759813	0.05841072	0.25922793	0.03149228	0.21879287	0.045687165	0.006216798	0.1297783	0.14398274	0.0060013286
0.0	0.5815154	0.569929	0.55895174	0.55023545	0.58623505	0.578295	0.5599819	0.5857713	0.5654435	0.55515
0.0	0.029178198	0.13835745	0.17398088	0.020340228	0.023402931	0.21211076	0.013019682	0.16937472	0.030253453	0.006544412
0.0	0.58357036	0.5703948	0.5601659	0.55094296	0.58607477	0.57793427	0.55925864	0.58563775	0.56513655	0.5546578
0.0	0.58012474	0.57058483	0.5587867	0.5511683	0.5868295	0.57817024	0.5594035	0.58607477	0.56408393	0.55556935
0.0	0.02478435	0.12207212	0.22055377	0.023947854	0.06720797	0.05977478	0.01543934	0.038020186	0.09446591	0.010589486
0.0	0.023552192	0.12418842	0.20562029	0.024346676	0.03150318	0.0708274	0.005925587	0.12849358	0.0033975698	0.009356562
0.0	0.582967	0.5704566	0.55959576	0.55024916	0.5857654	0.5776885	0.5597856	0.5849513	0.5640475	0.5540659
0.0	0.5804883	0.5708952	0.5575809	0.5491482	0.5861994	0.5772509	0.5591119	0.5864367	0.56431764	0.55464494
0.0	0.02365805	0.12427158	0.18177219	0.024811454	0.06795172	0.11289357	0.008353953	0.042745702	0.05722939	0.013169824
0.0	0.025944045	0.13236882	0.1824618	0.025794132	0.056878917	0.05598412	0.015765578	0.14346565	0.0040115314	0.013007909
0.0	0.5833961	0.57203615	0.5591963	0.5514383	0.58600086	0.5774831	0.56047785	0.58497167	0.5663855	0.5556851
0.0	0.58078057	0.5705588	0.5578146	0.54952747	0.5864626	0.5793418	0.55939806	0.5854883	0.5636803	0.5549339
0.0	0.026571022	0.17795692	0.24923861	0.022058139	0.05938812	0.09312459	0.014163328	0.02598133	0.005603494	0.010549737
0.0	0.027861888	0.110819995	0.21717013	0.025162356	0.072835736	0.095518835	0.010147209	0.16520949	0.014803444	0.013381551
0.0	0.026806513	0.13284983	0.24390991	0.023598438	0.07081205	0.08252652	0.0101588685	0.15187699	0.022432446	0.0076033715
0.0	0.5836841	0.5722345	0.559562	0.55110145	0.5863542	0.57747126	0.56020063	0.58644843	0.56614	0.55596864
0.0	0.58028376	0.57058257	0.558644	0.5510062	0.5867759	0.5782859	0.55982083	0.5862054	0.5636139	0.5553453
0.0	0.031513594	0.12942518	0.2134422	0.017928347	0.03759865	0.0859049	0.018718379	0.14082025	0.031203596	0.012840825
0.0	0.026420373	0.13413414	0.22109032	0.02392435	0.06703603	0.05954884	0.0044683227	0.047517236	0.00621214	0.012046326
0.0	0.583254	0.57141316	0.5605076	0.5518857	0.5863172	0.57779634	0.5604055	0.5853396	0.5663176	0.5558218
0.0	0.028647441	0.13332097	0.17003573	0.026482638	0.024998177	0.12747939	0.015624974	0.10232443	0.052740794	0.010386506
0.0	0.029096998	0.07434887	0.22716172	0.024974253	0.051943038	0.07541993	0.017211728	0.21890157	0.001348323	0.011383888
0.0	0.02313931	0.032630593	0.042212393	0.016138049	0.099903755	0.026023345	0.013201784	0.035921708	0.0056210705	0.005470616
0.0	0.04952939	0.013798167	0.03007725	0.00883512	0.05406366	0.05125484	0.004867503	0.038721364	0.049332514	0.006078421
0.0	0.037225123	0.027056985	0.04416979	0.019009179	0.10043576	0.07221747	0.010527701	0.019946342	0.0098090395	0.0078076213
0.0	0.5837987	0.57205886	0.56038755	0.5517804	0.5863516	0.5784135	0.56059283	0.58655095	0.56648654	0.555698
0.0	0.58097017	0.5707032	0.55893254	0.55102026	0.58679634	0.578472	0.5588812	0.5859075	0.5633059	0.55511516
0.0	0.029028647	0.09178536	0.22045006	0.024443373	0.0426562	0.1050963	0.009027529	0.018941129	0.004169856	0.008866833
0.0	0.583551	0.5710616	0.55911314	0.55022794	0.586057	0.57837814	0.55964255	0.58514446	0.56428397	0.55427414
0.0	0.58042264	0.5699092	0.5581307	0.5494762	0.5866069	0.57790476	0.5596801	0.58408207	0.56241554	0.5538981
0.0	0.017787896	0.17397438	0.19946945	0.024069073	0.060710847	0.07679363	0.009339905	0.17289636	0.044981085	0.010048754
0.0	0.025220025	0.06566596	0.24856584	0.019496616	0.07724995	0.03284737	0.008322683	0.15396036	0.0075737853	0.0064158165
0.0	0.5836089	0.5717283	0.5593589	0.5502787	0.5854675	0.5783111	0.5594517	0.586004	0.5648681	0.5552462
0.0	0.5807806	0.5701263	0.55844164	0.55041075	0.58644676	0.5776158	0.55982494	0.58612365	0.56437516	0.55507064
0.0	0.57908607	0.5703169	0.5584679	0.5493178	0.58555484	0.5738631	0.55862814	0.58356965	0.5647176	0.5546233
0.0	0.017383954	0.03222698	0.06819878	0.008629133	0.064650506	0.044746015	0.008757239	0.03390559	0.01892302	0.0054615587
0.0	0.06060561	0.08127047	0.1574599	0.026421715	0.15903458	0.0738448	0.015930017	0.057704423	0.012707725	0.0108446935
0.0	0.06537614	0.13444819	0.16811833	0.043756638	0.21200715	0.096072644	0.0057340404	0.077804774	0.51673126	0.012523402
0.0	0.5805567	0.57139623	0.5597591	0.55003655	0.58599377	0.5778582	0.5605633	0.5840352	0.5616582	0.55583525
0.0	0.57325274	0.52537364	0.44475728	0.41529533	0.53036416	0.57846934	0.27799684	0.583146	0.74407035	0.52919894
0.0	0.024130238	0.02786389	0.07178733	0.014242676	0.12557115	0.038164515	0.0039978833	0.022452159	0.056048352	0.007512931
0.0	0.6681167	0.54721296	0.4138044	0.38788188	0.37133205	0.47145134	0.53117114	0.4487289	0.5655606	0.45083028
0.0	0.044246353	0.10380952	0.09169297	0.0136887245	0.09917748	0.035474192	0.006935301	0.0037417999	0.012790652	0.008681726
0.0	0.58011425	0.57055044	0.5588222	0.5499564	0.5862498	0.5756754	0.55944806	0.58244187	0.5642257	0.55560637
0.0	0.58057326	0.57047033	0.55827135	0.5501419	0.5860042	0.5754993	0.5592273	0.5849515	0.56384075	0.5550913
0.0	0.35474926	0.5662836	0.51741344	0.5009639	0.33423263	0.5046349	0.434131	0.25880116	0.5833615	0.4145958
0.0	0.034015514	0.05457575	0.09585825	0.00683135	0.07923894	0.10895081	0.011072229	0.021013012	0.0033004796	0.0089657055
0.0	0.5807264	0.5705758	0.5599795	0.5507778	0.58614963	0.57508165	0.55948687	0.58301246	0.56440175	0.55475473
0.0	0.5802124	0.5706367	0.5583815	0.5498708	0.585927	0.5748537	0.5592545	0.58483964	0.5643327	0.55497605
0.0	0.08681621	0.056602877	0.113540545	0.022950115	0.051230833	0.09514947	0.009894153	0.08711647	0.24075723	0.009148285
0.0	0.03487003	0.009784329	0.044312757	0.006590312	0.02249231	0.042271446	0.011664495	0.036249205	0.02961995	0.010256872
0.0	0.579209	0.56930155	0.5590168	0.5513774	0.5850002	0.5754573	0.5589443	0.5811404	0.56304204	0.55478173
0.0	0.027805462	0.12946592	0.26440302	0.020563282	0.07377	0.05919968	0.015275768	0.11865545	0.035389416	0.011063825
0.0	0.5392	0.5929697	0.46519884	0.4938418	0.48158434	0.61369556	0.35061872	0.57326096	0.2311992	0.4635932
0.0	0.05795606	0.18519004	0.20269059	0.030601012	0.17447764	0.09338307	0.00776541	0.013525773	0.015812172	0.014688484
0.0	0.5863482	0.57372046	0.5614821	0.55330247	0.58628917	0.5815558	0.56139773	0.58683705	0.5632958	0.5560695
0.0	0.5793589	0.5706863	0.5602294	0.55169415	0.5864591	0.5762597	0.5582978	0.58546036	0.56123245	0.5559921
0.0	0.015211955	0.11941331	0.040014055	0.06659243	0.095460474	0.0811042	0.01802044	0.028825218	0.122176096	0.0076687587
0.0	0.06950316	0.31061777	0.20536514	0.021343414	0.117885426	0.108568594	0.013848376	0.06367045	0.65450305	0.009510624
0.0	0.04491232	0.38434365	0.1397991	0.017691685	0.16043031	0.10292084	0.01796992	0.09452156	0.20024191	0.010773244
0.0	0.015123325	0.11905091	0.03987772	0.06637092	0.09582412	0.08040096	0.017979188	0.028508505	0.12201811	0.0076740226
0.0	0.59673375	0.55020773	0.561904	0.48751613	0.4621116	0.4386838	0.44714716	0.19620465	0.47835395	0.5199015
0.0	0.7044306	0.6900961	0.45817137	0.134292	0.49750012	0.5537915	0.3657679	0.47030777	0.6310799	0.38687822
0.0	0.0055385674	0.043772947	0.057032496	0.018553449	0.017930716	0.01496067	0.002239749	0.008478037	0.0032144685	0.006531844
0.0	0.05870321	0.19324902	0.21572529	0.04672538	0.028265344	0.033338383	0.009561946	0.0347544	0.021502396	0.013485494
0.0	0.49410456	0.593127	0.35500515	0.4822778	0.4842907	0.61378455	0.47656524	0.37852556	0.68694854	0.48450652
0.0	0.005898009	0.11576992	0.060399555	0.012997451	0.22122641	0.03000802	0.008090737	0.024889288	0.043047328	0.0064169844
0.0	0.005981101	0.115635626	0.06054264	0.013082089	0.22058612	0.029794136	0.00813214	0.02525075	0.043172587	0.0064371233
0.0	0.005981101	0.115635626	0.06054264	0.013082089	0.22058608	0.029794136	0.00813214	0.02525075	0.043172587	0.0064371233
0.0	0.0059980866	0.11572678	0.06069337	0.013114382	0.22128712	0.029964961	0.008145412	0.025279103	0.043498274	0.006430704
0.0	0.01457038	0.17424785	0.18858121	0.0390495	0.20305932	0.06168618	0.01059217	0.042008452	0.048389133	0.0080087995
0.0	0.58031875	0.57075745	0.5587685	0.55073816	0.5862174	0.5785823	0.5596033	0.5836663	0.5645719	0.5542603
0.0	0.5844828	0.57346433	0.5611585	0.55199057	0.58609647	0.5811054	0.5601458	0.5849614	0.5654433	0.5557632
0.0	0.0393101	0.030581634	0.09109228	0.022615941	0.08416829	0.041098848	0.008478599	0.012533933	0.0037610412	0.004774309
0.0	0.58079827	0.570704	0.55994225	0.5505915	0.5857395	0.5791389	0.5599372	0.58495873	0.562928	0.5551469
0.0	0.43449548	0.3739418	0.5286707	0.39749527	0.23887342	0.42228395	0.11886637	0.65921515	0.5799217	0.41222817
0.0	0.052684277	0.2318164	0.2966647	0.052844517	0.038282547	0.116279565	0.009803904	0.13071807	0.09087623	0.011665847
0.0	0.60197955	0.33606488	0.36237898	0.5492826	0.2971325	0.75154257	0.2664958	0.5133172	0.72230506	0.4423439
0.0	0.019696623	0.06817237	0.15584636	0.06945769	0.14752136	0.059646994	0.018939124	0.007658536	0.05362928	0.008921467
0.0	0.21406771	0.48682114	0.5336252	0.434472	0.28670436	0.5208509	0.43846285	0.4235153	0.5678528	0.35088912
0.0	0.6274458	0.4761972	0.14176355	0.4863366	0.14203976	0.46822095	0.09286194	0.28927845	0.6958429	0.3109599
0.0	0.56790394	0.48092973	0.47305202	0.53603166	0.09485734	0.6326841	0.272905	0.5325246	0.67670554	0.33776742
0.0	0.0071510184	0.056683358	0.048982363	0.016198326	0.09473283	0.090986714	0.012768501	0.019371865	0.0025613033	0.005950113
0.0	0.007100939	0.056503214	0.048851367	0.016136073	0.094565034	0.09109677	0.012766963	0.019306067	0.0025848844	0.005933724
0.0	0.0071832174	0.056783527	0.048982743	0.016209159	0.09447452	0.0909219	0.012786179	0.01926051	0.0026103684	0.0059446837
0.0	0.005965238	0.019696053	0.074514054	0.017305778	0.02921613	0.032171585	0.0100792525	0.037805006	0.015457927	0.005736958
0.0	0.035063006	0.04578748	0.062403098	0.017935518	0.03932554	0.042304005	0.010308057	0.026046002	0.23546891	0.008610003
0.0	0.51048464	0.57203054	0.40211588	0.36117822	0.5162426	0.66997874	0.28771585	0.2628285	0.736102	0.47718027
0.0	0.06944081	0.050068177	0.13979526	0.06566452	0.06960265	0.25190327	0.0122279	0.22808404	0.033963814	0.009861024
0.0	0.018920012	0.0127828745	0.031677287	0.020923642	0.04950392	0.1215119	0.008697194	0.051483773	0.003262065	0.006580467
0.0	0.07552431	0.08716077	0.1360324	0.08076402	0.044820417	0.1425697	0.009591095	0.19165663	0.26475585	0.00968473
0.0	0.030196814	0.02136794	0.032940622	0.02641573	0.03821102	0.07273285	0.0078109098	0.11813155	0.056880657	0.006351119
0.0	0.030258643	0.11708981	0.2578869	0.030908016	0.016024929	0.1446992	0.009652637	0.12052911	0.019577734	0.012733991
0.0	0.23495606	0.46758232	0.5395628	0.45456442	0.12486013	0.5785871	0.2256288	0.35954198	0.07824483	0.42900282
0.0	0.10380502	0.12997617	0.24400114	0.030867867	0.028625144	0.1149692	0.00947332	0.114615954	0.0792551	0.011123167
0.0	0.61719793	0.48832205	0.47098166	0.50081825	0.10431074	0.6453569	0.35231462	0.24673073	0.53020394	0.32112768
0.0	0.019530088	0.12741747	0.247481	0.028214455	0.024019865	0.084688045	0.008875318	0.038833532	0.065282114	0.0076528597
0.0	0.0064919163	0.02233705	0.107265376	0.009932128	0.009135577	0.0587305	0.012222291	0.051520348	0.01996972	0.010336389
0.0	0.5568787	0.5290062	0.5412257	0.5306682	0.2628684	0.40870485	0.41105628	0.15004408	0.18683833	0.36142468
0.0	0.022868639	0.14620435	0.20195909	0.041967586	0.059088804	0.16608313	0.008803758	0.133725	0.14981757	0.0087765
0.0	0.5790316	0.56882095	0.55835897	0.54925877	0.58441633	0.57396126	0.5584778	0.5834883	0.56439185	0.55449003
0.0	0.03942109	0.02937947	0.050504543	0.021142948	0.055897277	0.107616834	0.009157154	0.043843016	0.23236234	0.007158518
0.0	0.22441463	0.5291385	0.5184877	0.46521407	0.41596788	0.4480049	0.39724067	0.50212526	0.40737492	0.4389772
0.0	0.58135086	0.57116914	0.5602196	0.550563	0.5861911	0.57649475	0.5591825	0.58373815	0.56322706	0.5546482
0.0	0.060582895	0.10582705	0.10991444	0.030712433	0.03921972	0.10932448	0.0112951975	0.087141894	0.002693384	0.009122547
0.0	0.084804304	0.19020985	0.12065262	0.04759949	0.096204616	0.12380421	0.012381877	0.11083144	0.007212908	0.007622335
0.0	0.006555536	0.032428242	0.072363324	0.017088434	0.009288684	0.064318135	0.0038080942	0.010697062	0.07112737	0.0077491654
0.0	0.007603915	0.031021321	0.032745905	0.015748754	0.048068594	0.13666779	0.009038613	0.017214503	0.09135289	0.007095128
0.0	0.0075884154	0.031048257	0.03281803	0.015737213	0.048543233	0.13684252	0.009056107	0.017371334	0.0912447	0.0070919846
0.0	0.057947315	0.101586536	0.23878579	0.020745803	0.052253455	0.09001742	0.01054709	0.076372676	0.245653	0.005107985
0.0	0.45724094	0.50921047	0.39337662	0.42080423	0.4856095	0.5025747	0.49132583	0.46412662	0.5353164	0.34849578
0.0	0.028650733	0.15312311	0.18844391	0.024279684	0.051210683	0.07569071	0.010115376	0.0871184	0.05814598	0.005515608
0.0	0.068897635	0.15343699	0.20438851	0.018171154	0.021369223	0.09610899	0.0071865716	0.106500305	0.0069996216	0.0050730985
0.0	0.025621163	0.12748529	0.19157495	0.03299352	0.05148967	0.10030993	0.0075252075	0.07818933	0.056928787	0.011293946
0.0	0.0677146	0.12997857	0.2035153	0.021455385	0.021628018	0.09728457	0.0064044767	0.09264454	0.006565213	0.012892025
0.0	0.57789946	0.56828403	0.557557	0.54839826	0.5852068	0.57386005	0.55792797	0.5838119	0.56574893	0.55357224
0.0	0.0698873	0.23084098	0.10836347	0.02366211	0.028698782	0.13090734	0.0019013662	0.092303276	0.06377652	0.011325948
0.0	0.04518605	0.09811611	0.02389697	0.008378706	0.018769737	0.040748928	0.015128439	0.035577375	0.11798913	0.009447894
0.0	0.09385255	0.1901352	0.10100918	0.018535458	0.04123031	0.060818028	0.01364094	0.038677834	0.4546603	0.005990978
0.0	0.5453436	0.49659678	0.2610854	0.4424096	0.34463707	0.4508104	0.4638863	0.35048345	0.53257203	0.28012535
0.0	0.09247079	0.189282	0.100734234	0.01849687	0.040985942	0.06026424	0.013593808	0.03848627	0.45035684	0.005969308
0.0	0.5797591	0.57031816	0.55806106	0.54887843	0.58555585	0.57372034	0.558611	0.58353	0.56388706	0.5545697
0.0	0.06878882	0.22920862	0.1079783	0.023473307	0.028591637	0.13082963	0.0019015707	0.091734074	0.06270275	0.01132314
0.0	0.019360125	0.04948218	0.04474723	0.009242893	0.019337095	0.1105785	0.0011496717	0.03338061	0.005772573	0.006742351
0.0	0.015815556	0.17872915	0.21313503	0.035115816	0.046703413	0.17726178	0.0018706769	0.09103044	0.0060028275	0.010797135
0.0	0.37548816	0.55265456	0.56662315	0.33443928	0.34840286	0.7043546	0.4006514	0.5280693	0.5566301	0.50613743
0.0	0.015809655	0.17716967	0.21263722	0.034811016	0.046431266	0.17619962	0.001859386	0.09057862	0.005912123	0.010776558
0.0	0.024214234	0.209289	0.22717558	0.037998192	0.092668496	0.08640921	0.017235385	0.07039062	0.005743977	0.0062648184
0.0	0.03553789	0.07342394	0.19321817	0.059944935	0.0825603	0.11193228	0.0075445487	0.03624216	0.025458794	0.005927222
0.0	0.4973321	0.41141957	0.53610086	0.48351723	0.36918125	0.53544474	0.5289311	0.37537283	0.54965675	0.41467342
0.0	0.5387636	0.5969975	0.31382528	0.54199547	0.45461175	0.5930923	0.46523452	0.35409844	0.71145636	0.42799982
0.0	0.6419228	0.49133134	0.29294154	0.36825293	0.37321723	0.55912846	0.31184995	0.30313706	0.5543413	0.40984023
0.0	0.032703653	0.058173917	0.06279615	0.014744815	0.10059631	0.02317062	0.0057992404	0.01784573	0.001695817	0.007642127
0.0	0.021034596	0.06832602	0.15368381	0.03291609	0.12814245	0.04539422	0.020264046	0.0072454633	0.023133393	0.00663616
0.0	0.5807234	0.57071745	0.55911475	0.54973966	0.5861041	0.577752	0.5597907	0.58440256	0.563443	0.5547822
0.0	0.5808518	0.5710941	0.5596622	0.5495647	0.5866358	0.5780115	0.55992657	0.5844338	0.5629494	0.55520946
0.0	0.026922345	0.0420121	0.039375227	0.022485046	0.061379768	0.11337687	0.0071645216	0.0039343867	0.009032952	0.007365592
0.0	0.023699531	0.07469396	0.16418363	0.035053782	0.03659054	0.07320007	0.01717786	0.0107753435	0.012225914	0.007832231
0.0	0.51913285	0.5029346	0.31940126	0.48762846	0.38957632	0.4395679	0.46498808	0.44649443	0.7729283	0.3382652
0.0	0.34929952	0.24975574	0.5292327	0.4562113	0.39503357	0.5585899	0.49367717	0.08989614	0.63125134	0.38588393
0.0	0.0074892063	0.016413182	0.0327971	0.010401612	0.062675774	0.024885261	0.015694527	0.014606182	0.0061509134	0.00384361
0.0	0.2902934	0.4299492	0.28270927	0.48207298	0.25413975	0.48664498	0.27443725	0.40210608	0.41501084	0.44669506
0.0	0.016074093	0.07590966	0.16624936	0.03650906	0.05379463	0.044788685	0.0068768924	0.10581288	0.0016790199	0.008817966
0.0	0.009746527	0.009941674	0.05720547	0.0086906105	0.012679614	0.058631085	0.0047614435	0.008984784	0.051995832	0.008553259
0.0	0.5804799	0.57119393	0.55903774	0.5505618	0.5857976	0.5784441	0.560051	0.58441204	0.5631168	0.55532426
0.0	0.053829893	0.03761186	0.041874498	0.022863753	0.032540794	0.03623464	0.00989129	0.010014956	0.03349589	0.009140447
0.0	0.4951223	0.5306961	0.4610203	0.21388811	0.32027805	0.52584666	0.41577566	0.3045764	0.14675106	0.4711508
0.0	0.5793631	0.5701885	0.55846447	0.54854345	0.58547175	0.5748024	0.55840874	0.5849074	0.5632187	0.5543499
0.0	0.025647854	0.12777252	0.19194071	0.03302727	0.05154103	0.10035609	0.007540244	0.07834103	0.056981374	0.011299453
0.0	0.5555658	0.5644782	0.39087582	0.41169846	0.4002724	0.5405808	0.5376092	0.30587798	0.35071933	0.4045491
0.0	0.5628162	0.57410103	0.4005584	0.504647	0.37720227	0.57196665	0.50953925	0.3576876	0.69132376	0.29425055
0.0	0.023631586	0.14454097	0.21230939	0.033758394	0.11024889	0.08907372	0.007669902	0.054116722	0.10351364	0.0070048138
0.0	0.020803334	0.113531105	0.24347185	0.021653919	0.020372508	0.04198126	0.006334106	0.11116328	0.0041284985	0.01330686
0.0	0.020993818	0.11419993	0.24363889	0.021685518	0.020474229	0.041923992	0.006339706	0.11085553	0.004122925	0.0133161545
0.0	0.030255644	0.15381685	0.18888418	0.039755605	0.022631409	0.17086679	0.003942303	0.09625596	0.0018143412	0.01022753
0.0	0.060873818	0.1354563	0.17227472	0.023545275	0.035238903	0.04825272	0.0072644386	0.09231566	0.010496285	0.01059142
0.0	0.0341399	0.13225725	0.22082195	0.021653293	0.02188902	0.083530344	0.0073412904	0.059481658	0.008736622	0.006495494
0.0	0.6077964	0.4850573	0.5012668	0.34239832	0.33058304	0.45730424	0.45818582	0.4727042	0.06720464	0.4862707
0.0	0.016387537	0.21025841	0.09728689	0.07007857	0.03034506	0.059699602	0.0056825727	0.074222736	0.0045898487	0.008591007
0.0	0.40598026	0.6083313	0.31806117	0.5421585	0.44804218	0.47726396	0.19983469	0.31597894	0.47541928	0.441251
0.0	0.33662787	0.5979946	0.33985746	0.4346276	0.3364288	0.48656532	0.24764298	0.6129378	0.32667902	0.42621645
0.0	0.051921017	0.081053674	0.07804651	0.04112665	0.11285184	0.06347774	0.00625039	0.07859436	0.024232559	0.00983292
0.0	0.044820815	0.12727353	0.16877921	0.033602774	0.09487818	0.044517107	0.01114919	0.04624989	0.044536825	0.012706116
0.0	0.57883483	0.52798927	0.24373959	0.49073854	0.49577358	0.47143713	0.4581598	0.5198723	0.81019646	0.4624756
0.0	0.6253081	0.5274924	0.415935	0.29008582	0.55416644	0.5099635	0.24571823	0.5878718	0.18925716	0.39992055
0.0	0.030884152	0.01773576	0.014698219	0.008728771	0.054201335	0.04722422	0.0044379644	0.021791888	0.084429376	0.005385888
0.0	0.013586891	0.031506743	0.030292297	0.044703275	0.057089183	0.030827578	0.014112565	0.01763032	0.0030727484	0.008798874
0.0	0.09157633	0.11380177	0.15049526	0.035673447	0.13321915	0.03152269	0.012006699	0.04193215	0.23788281	0.009362681
0.0	0.11604022	0.146853	0.1657034	0.022584079	0.068898626	0.06501744	0.010786363	0.036013413	0.058130603	0.0092547955
0.0	0.47506928	0.4060764	0.46587554	0.44864106	0.35389152	0.461085	0.40823132	0.26005015	0.7024608	0.5102645
0.0	0.073710725	0.13428064	0.17146242	0.035923358	0.05080547	0.056358326	0.009091492	0.016705	0.014844425	0.013074002
0.0	0.025299115	0.030095898	0.07597742	0.020655025	0.033962812	0.06959909	0.011778204	0.0343122	0.1208425	0.0069511053
0.0	0.015202121	0.05985405	0.050572537	0.03769442	0.08014192	0.08505603	0.0062497146	0.030595433	0.010829037	0.009431322
0.0	0.015384738	0.0604293	0.050923772	0.037846204	0.08018627	0.085826084	0.0062897205	0.030630272	0.010956786	0.009458427
0.0	0.015160879	0.060067777	0.050800484	0.037935805	0.080186255	0.085939445	0.006298954	0.030897427	0.010912724	0.009481059
0.0	0.015385786	0.060394995	0.050943185	0.03798613	0.0802487	0.08601401	0.0063070776	0.030886991	0.011004677	0.009489481
0.0	0.42567527	0.5435936	0.39830244	0.47355407	0.43330127	0.5108694	0.33151433	0.61238486	0.59124833	0.42882738
0.0	0.030558776	0.18772346	0.1486596	0.07491352	0.11598465	0.08687143	0.009078884	0.11633895	0.026331281	0.010402761
0.0	0.04951139	0.07041738	0.1408241	0.031191189	0.05681642	0.071024105	0.0065441704	0.0071612834	0.011270982	0.012885291
0.0	0.02710516	0.055353537	0.08002803	0.031318832	0.08749081	0.03523438	0.010768291	0.03155922	0.009526084	0.0031648611
0.0	0.010650154	0.015268683	0.0433133	0.014553793	0.2450739	0.023986425	0.0071472405	0.013150745	0.011269091	0.0065435506
0.0	0.024926934	0.21256295	0.20039362	0.043866225	0.025813788	0.15083103	0.009368632	0.039167758	0.011054829	0.011743876
0.0	0.084848985	0.20454113	0.20611179	0.047004268	0.22785658	0.14016575	0.0072063687	0.05842888	0.07854825	0.013850818
0.0	0.060660314	0.129329	0.19267015	0.054933537	0.055607155	0.07468704	0.012090733	0.1811732	0.058286138	0.009777711
0.0	0.014012629	0.27503118	0.120800376	0.05454139	0.19016376	0.21455513	0.018071476	0.015681928	0.014783643	0.014271084
0.0	0.06495015	0.2012185	0.1320772	0.031996246	0.117042966	0.049391743	0.0062709423	0.009454523	0.06139378	0.01191683
0.0	0.10908369	0.19949038	0.16119671	0.015360357	0.043950398	0.13393742	0.008085205	0.056289997	0.03176929	0.011975759
0.0	0.031298432	0.047020536	0.05123162	0.01197941	0.04055467	0.09516918	0.005260313	0.014200521	0.049663126	0.006485673
0.0	0.023507418	0.05075956	0.03465222	0.007650955	0.044742614	0.06319738	0.0043482347	0.09069488	0.06812988	0.0053832526
0.0	0.04730691	0.1561718	0.17166309	0.04421519	0.017026505	0.09805612	0.021947194	0.030845355	0.013746353	0.015655836
0.0	0.055965513	0.19636723	0.1586619	0.035157897	0.03884586	0.12648657	0.024603067	0.056129783	0.020092478	0.013903405
0.0	0.0335397	0.2179515	0.16526228	0.029134749	0.024430083	0.097366005	0.014168616	0.023315871	0.015417225	0.011665033
0.0	0.020966405	0.063524246	0.05109775	0.014932958	0.014216129	0.06300231	0.010744044	0.019693645	0.005966086	0.0072865626
0.0	0.02056767	0.062723435	0.05062824	0.014717719	0.014044776	0.062228832	0.010700686	0.019478533	0.005910251	0.007244342
0.0	0.64628613	0.51035565	0.47172508	0.5030336	0.51911604	0.5012417	0.50044763	0.36347154	0.5613587	0.48431003
0.0	0.5865295	0.575351	0.5115534	0.38004932	0.2541618	0.55106425	0.5319709	0.51357	0.52279097	0.49742872
0.0	0.033027038	0.06380625	0.06949102	0.015377675	0.07600841	0.02178489	0.006526134	0.017088138	0.054133333	0.007143124
0.0	0.03309015	0.06385535	0.06963401	0.015509604	0.07681199	0.021796355	0.0065535395	0.01716163	0.05331385	0.0071581956
0.0	0.04003712	0.10252642	0.1566586	0.026843484	0.05017085	0.103066735	0.013641755	0.04961358	0.004629698	0.00868882
0.0	0.59703434	0.42481193	0.40553054	0.49235183	0.43660223	0.512707	0.3070255	0.24121298	0.43824685	0.50832075
0.0	0.08137025	0.111526035	0.20133838	0.036451884	0.12143577	0.0986254	0.008376551	0.011512805	0.0114561	0.009594773
0.0	0.08177264	0.2099794	0.1433457	0.030067382	0.076191746	0.09978438	0.004433397	0.052937318	0.15604529	0.01190725
0.0	0.3890272	0.5360392	0.37012547	0.45509318	0.17226817	0.63047886	0.4643626	0.13665818	0.6049956	0.5263956
0.0	0.0567326	0.15071437	0.1401694	0.024961576	0.104068115	0.122559994	0.016102618	0.010193446	0.15758237	0.012558685
0.0	0.546663	0.3517787	0.35212615	0.3906304	0.40898722	0.62490094	0.47264662	0.16563693	0.45595935	0.5236142
0.0	0.5845665	0.5733408	0.56096995	0.55217624	0.5866664	0.5805765	0.56083715	0.5860334	0.56539994	0.556084
0.0	0.078648515	0.12980293	0.16022721	0.07050452	0.020156246	0.21575323	0.016741846	0.04646589	0.00082960585	0.00856273
0.0	0.050609168	0.023890665	0.032853376	0.024589522	0.00918472	0.11159834	0.022191795	0.045039758	0.027332162	0.0055054533
0.0	0.58126515	0.5713582	0.55856854	0.55132216	0.58659476	0.5781255	0.56011677	0.58585864	0.5653631	0.5555692
0.0	0.43421945	0.54618514	0.3393724	0.4394252	0.47204393	0.49546272	0.36443028	0.6049562	0.6845609	0.47533262
0.0	0.024617072	0.059319697	0.052598324	0.01699873	0.0134981945	0.050520394	0.0056497813	0.028817698	0.08170524	0.0077327867
0.0	0.57937515	0.5699526	0.558641	0.549094	0.5854537	0.57381177	0.55871236	0.58343244	0.5646681	0.5546183
0.0	0.014628222	0.032897167	0.0417538	0.008194333	0.019875186	0.061346617	0.02315043	0.032189637	0.17192405	0.006416078
0.0	0.54238296	0.5965794	0.3363247	0.3524201	0.31950352	0.65826374	0.33821303	0.58950573	0.07641317	0.47520706
0.0	0.051510107	0.08046336	0.07770386	0.040978577	0.11216533	0.063432485	0.0062002195	0.078207515	0.02411147	0.009776363
0.0	0.05004785	0.023832722	0.032835707	0.02447458	0.009202637	0.11061805	0.022200242	0.04490736	0.027117744	0.00547883
0.0	0.024368092	0.030881962	0.04297573	0.02101643	0.024406549	0.1311383	0.010870575	0.014121253	0.0014399072	0.0056809653
0.0	0.07658789	0.17780605	0.15068606	0.021336813	0.14287929	0.16572747	0.012786064	0.025388042	0.056489784	0.009378834
0.0	0.07665236	0.17812842	0.15099528	0.021345995	0.14301535	0.16570222	0.012813714	0.025422612	0.056476366	0.0093843015
0.0	0.50621635	0.5117908	0.44832647	0.40299112	0.4542403	0.5553004	0.3058716	0.113229156	0.6474932	0.46801943
0.0	0.014642849	0.15435544	0.17573829	0.031736877	0.052915443	0.08393357	0.015620441	0.008208148	0.07888835	0.007459524
0.0	0.58168507	0.5713292	0.55998605	0.5520706	0.5863767	0.57747304	0.56081945	0.585369	0.56484646	0.5550622
0.0	0.5820619	0.57169807	0.55990225	0.5510688	0.585977	0.57601017	0.5585533	0.584757	0.55991846	0.5552378
0.0	0.073485695	0.07880387	0.27248245	0.045737546	0.10276507	0.040069655	0.009205547	0.051590785	0.7242224	0.007601253
0.0	0.5867462	0.5741143	0.56236917	0.55329597	0.5866545	0.5816674	0.56214	0.58752394	0.56508154	0.5565677
0.0	0.57985	0.57214665	0.56044424	0.55174106	0.5860439	0.5767814	0.55966324	0.58537316	0.56339294	0.5556961
0.0	0.0066850698	0.03287173	0.05180232	0.013178348	0.057532206	0.04060123	0.01632787	0.026327394	0.0047212318	0.006781631
0.0	0.022467136	0.034205858	0.058389906	0.0070143524	0.009934346	0.042495664	0.004700246	0.048366614	0.0014718362	0.0077660424
0.0	0.10762876	0.08015141	0.15217367	0.04168751	0.15782976	0.027424289	0.01754212	0.020100402	0.06773841	0.013899647
0.0	0.5015579	0.4469142	0.46248356	0.45926854	0.18973054	0.5100269	0.43611214	0.51308566	0.4041883	0.46903938
0.0	0.06543254	0.16369857	0.16914424	0.050410647	0.034487113	0.08212014	0.012848522	0.06717883	0.011357928	0.009318558
0.0	0.035326555	0.16918741	0.1693326	0.029265907	0.09898071	0.06434646	0.0049898615	0.04686605	0.13266163	0.009016755
0.0	0.041735113	0.1003249	0.17387137	0.024289683	0.07287341	0.09480521	0.024525678	0.19094418	0.022679983	0.0104354555
0.0	0.04171042	0.10067743	0.17451137	0.024356011	0.072351	0.0955739	0.024474313	0.1912306	0.0228839	0.010408762
0.0	0.47685623	0.6216973	0.51040053	0.3545262	0.5047223	0.696176	0.47201568	0.42327702	0.78969663	0.50375366
0.0	0.5793224	0.57010484	0.5580329	0.54886854	0.5851388	0.57392454	0.5586304	0.58343244	0.5647984	0.5541736
0.0	0.02707457	0.08327895	0.057578128	0.022212043	0.061705414	0.04871585	0.012190292	0.034137424	0.017715352	0.006841992
0.0	0.092602186	0.21154036	0.19979383	0.052256472	0.03597321	0.064527474	0.01578802	0.08372434	0.23172246	0.01051396
0.0	0.63195676	0.5476944	0.4975135	0.47588924	0.30117765	0.4678112	0.47603187	0.5882039	0.70334023	0.47735006
0.0	0.070241384	0.09219887	0.1452888	0.033788808	0.02760797	0.046420243	0.0092773745	0.082375295	0.0054393345	0.0062975097
0.0	0.6228888	0.43916383	0.391526	0.4544683	0.35148293	0.503885	0.3516144	0.48878288	0.7908429	0.4100516
0.0	0.07475619	0.2783453	0.11686626	0.023252692	0.050814897	0.09270351	0.0067414283	0.14388527	0.62801343	0.010542726
0.0	0.41110155	0.56376326	0.3837871	0.2650869	0.45530853	0.5321139	0.270772	0.6700866	0.5482152	0.49194887
0.0	0.57888657	0.5699346	0.55781627	0.5493113	0.5853271	0.5738286	0.5580563	0.58343256	0.56528157	0.55448544
0.0	0.031964943	0.05573449	0.06858215	0.008750048	0.016996922	0.02492596	0.00842263	0.009197795	0.035947014	0.0116687985
0.0	0.08901221	0.24992326	0.22541359	0.031256802	0.025971822	0.0549979	0.013696026	0.049907494	0.10668859	0.012325131
0.0	0.5957416	0.61734545	0.4796523	0.46998215	0.47906378	0.5242921	0.46229026	0.3002727	0.6024552	0.41391978
0.0	0.47512513	0.5224904	0.52348787	0.3939235	0.3723441	0.52697945	0.45954022	0.53815734	0.59466326	0.498436
0.0	0.027624656	0.06895079	0.062081873	0.0066500427	0.018261435	0.045555882	0.010054376	0.053684767	0.020730434	0.0065639107
0.0	0.08091607	0.11480358	0.28546342	0.04130123	0.06891967	0.09286301	0.0088875955	0.084034815	0.0043544136	0.009675931
0.0	0.043953493	0.11523611	0.05195726	0.011263689	0.04047977	0.021279564	0.005767403	0.02522289	0.004084749	0.0078746835
0.0	0.08259632	0.15841441	0.12451826	0.032700583	0.01648049	0.06483661	0.017339041	0.06017222	0.38183668	0.011464576
0.0	0.52891415	0.55650574	0.48600852	0.3907561	0.4537101	0.44460538	0.42060483	0.5250458	0.5949188	0.36513397
0.0	0.5936641	0.646275	0.3436588	0.55338037	0.45149663	0.5742343	0.42986465	0.46849713	0.5197816	0.48045307
0.0	0.03308999	0.04620106	0.052442677	0.016018238	0.008363455	0.033392403	0.011345743	0.012917288	0.11861203	0.0061411066
0.0	0.0139488485	0.12732756	0.18191914	0.034195423	0.08325696	0.034560464	0.008075907	0.100929566	0.02131419	0.0101339705
0.0	0.0139488485	0.12732756	0.18191914	0.034195416	0.08325696	0.034560464	0.008075907	0.100929566	0.02131419	0.010133975
0.0	0.018128956	0.023848489	0.046321414	0.013003123	0.069113344	0.03256274	0.0052642645	0.029377963	0.0030460693	0.005788193
0.0	0.01789866	0.023595273	0.04594962	0.012912387	0.0684321	0.03224391	0.005236854	0.029237362	0.0030216344	0.0057650628
0.0	0.050438594	0.11138347	0.111575566	0.021493852	0.07434477	0.038450006	0.007095868	0.050763085	0.08575787	0.010057556
0.0	0.53844804	0.3853866	0.292431	0.242009	0.38652104	0.6094253	0.44136137	0.45842865	0.74341	0.3935164
0.0	0.58820266	0.47063646	0.48804095	0.5277157	0.4678504	0.4802547	0.19130117	0.5480551	0.15598673	0.50689965
0.0	0.01729605	0.026185557	0.07298614	0.018524487	0.028755507	0.064542964	0.005729861	0.0029703786	0.0021144494	0.0042669172
0.0	0.6387929	0.5787052	0.49821705	0.500082	0.48499948	0.6331706	0.46535024	0.5091968	0.60798764	0.42458504
0.0	0.033894412	0.077330254	0.16752481	0.028241886	0.018391727	0.1293878	0.007992345	0.009001969	0.001974573	0.007561591
0.0	0.45883068	0.5273435	0.42920583	0.34537423	0.35465232	0.50790644	0.4187985	0.115068994	0.7330417	0.5005123
0.0	0.041721366	0.08695792	0.29012018	0.031736452	0.046986908	0.0871272	0.005078333	0.13300149	0.1203491	0.009124003
0.0	0.016260305	0.040807884	0.07008296	0.012814788	0.055656858	0.022270575	0.0053519784	0.04016366	0.0120531265	0.00891887
0.0	0.0172984	0.026093468	0.07289289	0.018502403	0.028740756	0.06447476	0.0057518333	0.002963171	0.0021133712	0.004276742
0.0	0.018886687	0.07198956	0.052796267	0.015459663	0.28737062	0.036311787	0.01143873	0.048846554	0.0044619236	0.005103209
0.0	0.57937217	0.57032156	0.5586227	0.5497914	0.58607125	0.57788014	0.55860996	0.5817651	0.562845	0.5542165
0.0	0.07622322	0.12460455	0.17997323	0.028440861	0.11935582	0.08897265	0.007937059	0.04162221	0.012226028	0.006397538
0.0	0.01799502	0.017820073	0.055981837	0.01944296	0.058973853	0.047881026	0.008924132	0.063813075	0.0031007759	0.003624336
0.0	0.029123759	0.09073561	0.1562576	0.052080937	0.1169181	0.12412765	0.007378572	0.089482166	0.059380848	0.009388164
0.0	0.029134417	0.0906877	0.15592955	0.05211256	0.11696275	0.12488596	0.007384582	0.08970019	0.059855577	0.009437904
0.0	0.5504837	0.5045037	0.42255923	0.50311685	0.4326862	0.6094348	0.4533672	0.3737865	0.5952774	0.48149756
0.0	0.01370345	0.02540685	0.046950426	0.015001137	0.02514757	0.01700509	0.011718049	0.042730555	0.028696842	0.0052972096
0.0	0.035208996	0.010343659	0.045033902	0.011454749	0.07677726	0.019393578	0.023980444	0.039927278	0.008046749	0.008168003
0.0	0.03479076	0.01029307	0.04495351	0.01142898	0.076489106	0.01923105	0.023945998	0.039868508	0.008037517	0.008146889
0.0	0.034771144	0.010316413	0.045134317	0.011450312	0.07674196	0.019321978	0.023927454	0.040158547	0.007877161	0.008141099
0.0	0.019168543	0.14662036	0.056739043	0.008098819	0.04472777	0.030488575	0.00482373	0.006316298	0.0020270024	0.005253354
0.0	0.57542336	0.63811475	0.48913816	0.5581418	0.25749364	0.47175124	0.46828184	0.25261453	0.3213848	0.48834524
0.0	0.027614824	0.2796011	0.15410434	0.0523717	0.046619292	0.09499805	0.004317866	0.09412622	0.015093738	0.0099830665
0.0	0.027558595	0.27963337	0.15374689	0.052329354	0.046583116	0.094875254	0.004308305	0.093551725	0.0151020195	0.009970999
0.0	0.58075	0.5706051	0.5592429	0.550736	0.5858691	0.5781082	0.5598139	0.5838927	0.56344306	0.5554273
0.0	0.01797661	0.29999897	0.20782752	0.019441925	0.04166484	0.10192716	0.0062938253	0.030335924	0.01729003	0.009754589
0.0	0.016241537	0.061144453	0.03902915	0.014837823	0.06133377	0.05269186	0.0029767558	0.038563993	0.008628893	0.0072463383
0.0	0.016440187	0.061372116	0.039122213	0.014819733	0.061155036	0.05264159	0.002995163	0.03824507	0.008747191	0.0072765183
0.0	0.07149126	0.26556313	0.19750907	0.027780253	0.054687582	0.058215853	0.01060388	0.04759439	0.039739743	0.01004797
0.0	0.57550836	0.53143644	0.36848357	0.26741698	0.28433263	0.52766216	0.37957335	0.44459638	0.37126043	0.5266165
0.0	0.01732958	0.021917107	0.045042515	0.012695287	0.02724439	0.039356895	0.011124006	0.04857183	0.0028785532	0.0063151037
0.0	0.017645488	0.15685242	0.1914276	0.027694058	0.05450905	0.091849014	0.0051040077	0.024001742	0.0038265279	0.008707996
0.0	0.040219348	0.29084256	0.1706846	0.031266116	0.04050571	0.06769183	0.007032826	0.028566023	0.0017592391	0.008665173
0.0	0.04021936	0.29084253	0.1706846	0.031266116	0.04050571	0.06769185	0.007032826	0.028566023	0.0017592391	0.008665173
0.0	0.050662186	0.039761346	0.12938917	0.031412434	0.037740305	0.059215285	0.0022878882	0.0345747	0.066055246	0.0075218957
0.0	0.07543287	0.043065798	0.11544344	0.038061734	0.026716404	0.100598946	0.0022606861	0.021857109	0.10465573	0.007659058
0.0	0.029440839	0.13914499	0.22347191	0.033282854	0.031940885	0.11056643	0.012481633	0.03581429	0.0021605408	0.0086810235
0.0	0.026906636	0.07659885	0.19683424	0.058345735	0.025123242	0.05758598	0.0124211	0.050673906	0.0028165716	0.008281657
0.0	0.043495465	0.13036728	0.25688	0.043024313	0.033430092	0.10612235	0.0115904445	0.051057503	0.005282411	0.013516416
0.0	0.54597306	0.58579504	0.42259744	0.5431011	0.4556421	0.43239203	0.38920197	0.52940685	0.5671779	0.4476862
0.0	0.04746822	0.14214721	0.2265314	0.03341592	0.028575564	0.15444088	0.0077007064	0.015753271	0.0055752173	0.012837193
0.0	0.11322492	0.5273271	0.39921486	0.44666353	0.28210297	0.56581753	0.4776102	0.5170962	0.52804935	0.22400251
0.0	0.012101024	0.09476504	0.16542843	0.039666086	0.0171481	0.08647207	0.011863732	0.09930043	0.27254143	0.0036344668
0.0	0.012104672	0.09470296	0.16507803	0.039754774	0.017166682	0.08709233	0.011897653	0.09959947	0.27508944	0.003657269
0.0	0.047976393	0.043254595	0.032684702	0.00887338	0.02279084	0.05182073	0.009595407	0.03784723	0.08716331	0.0075670034
0.0	0.10708724	0.061012376	0.12578252	0.055000965	0.053000186	0.09135107	0.018263197	0.025050424	0.044633288	0.01023858
0.0	0.024476148	0.041792743	0.032425035	0.01582713	0.02025352	0.03906064	0.012630656	0.0070972885	0.0582657	0.0074603995
0.0	0.73973465	0.4859271	0.35787582	0.5078259	0.4271815	0.660702	0.433757	0.20146656	0.7984142	0.4742071
0.0	0.05066824	0.2582969	0.15631582	0.06322451	0.045787606	0.08019941	0.011935851	0.02229809	0.0588305	0.012233223
0.0	0.579884	0.5705258	0.5582619	0.54940695	0.5855998	0.5751842	0.55840343	0.58403295	0.5638778	0.5549766
0.0	0.009642609	0.027248228	0.08695906	0.03028542	0.020048099	0.081899874	0.006250434	0.032589477	0.037132896	0.005464551
0.0	0.5594348	0.51218134	0.40669832	0.20230985	0.44455424	0.8083389	0.3034633	0.5362	0.42893815	0.42193288
0.0	0.5792847	0.57026976	0.5581958	0.5490267	0.58536273	0.5743197	0.5585433	0.58322805	0.5647369	0.55430746
0.0	0.012923672	0.06765964	0.06509354	0.011669338	0.023259215	0.085675806	0.0052835965	0.26951882	0.009991703	0.0048022587
0.0	0.02223498	0.10591812	0.21375348	0.037449952	0.048880085	0.085522294	0.008166211	0.041935027	0.13005805	0.0039357212
0.0	0.0076179467	0.040666316	0.04970506	0.028703049	0.021303784	0.13465483	0.006561134	0.030425718	0.013409683	0.006660799
0.0	0.55855584	0.35417163	0.3945674	0.5204309	0.40393925	0.61876744	0.36254913	0.1667666	0.301245	0.48403907
0.0	0.059608012	0.05627799	0.19639148	0.023718461	0.05570985	0.07981309	0.005955649	0.07991022	0.012972328	0.0071949973
0.0	0.055494793	0.0853882	0.15329397	0.08749754	0.123201706	0.071099155	0.016098756	0.047644448	0.022373317	0.0071314494
0.0	0.56805915	0.5243191	0.4531513	0.2585183	0.39275667	0.5492162	0.2630579	0.117173284	0.75782007	0.38876522
0.0	0.040956713	0.11758389	0.05956605	0.017481279	0.0110508315	0.061078165	0.002518072	0.11046178	0.0342277	0.0066623576
0.0	0.040747285	0.11772483	0.058814503	0.017393209	0.010998525	0.061003443	0.002514899	0.11003952	0.034278646	0.0066494197
0.0	0.05502854	0.10223167	0.2421137	0.018456027	0.06446667	0.069781214	0.009117401	0.05178732	0.10462688	0.0109506855
0.0	0.5790545	0.5687713	0.5583568	0.54923064	0.58443284	0.57394195	0.5585384	0.5834347	0.5642167	0.55449694
0.0	0.013957089	0.037968155	0.06332269	0.008364187	0.03579962	0.05463269	0.0056066993	0.037221048	0.015546989	0.008130763
0.0	0.6776047	0.5314904	0.48774368	0.43697923	0.5093366	0.5541053	0.23493497	0.5179738	0.6695632	0.45381123
0.0	0.6121861	0.44272864	0.5370924	0.3044711	0.5229521	0.4611925	0.43730608	0.48403966	0.69046396	0.46014324
0.0	0.55110455	0.43992814	0.45589077	0.5106065	0.41665447	0.6572011	0.4328471	0.4322821	0.7739814	0.37883183
0.0	0.10069699	0.14135039	0.18888609	0.063900374	0.033764023	0.09860219	0.012225337	0.05135198	0.012228316	0.01164594
0.0	0.051985092	0.09015735	0.26750967	0.046167035	0.110909745	0.10697542	0.021353502	0.1109106	0.0065696402	0.007861465
0.0	0.5794757	0.5701988	0.55847406	0.54971415	0.5853671	0.5748441	0.5583539	0.5835347	0.56255907	0.5547802
0.0	0.010186606	0.047452465	0.04894884	0.022247948	0.15068047	0.10385899	0.01489145	0.08353128	0.028016077	0.00497057
0.0	0.5642071	0.3951848	0.56494	0.43518257	0.3494183	0.46339	0.48768538	0.5498461	0.06809986	0.45937034
0.0	0.5792771	0.5687078	0.55848783	0.549248	0.5843493	0.5737926	0.5585245	0.58340365	0.5640715	0.5545673
0.0	0.039679404	0.037833	0.049323168	0.026754217	0.012897761	0.077833645	0.012309005	0.01373604	0.0029741416	0.008850646
0.0	0.6176679	0.5234886	0.5427818	0.49134204	0.18735017	0.6101884	0.4533971	0.47740906	0.74689674	0.4638293
0.0	0.06510404	0.062729105	0.18292211	0.025042383	0.050923176	0.093450524	0.0252948	0.029333994	0.019205622	0.0068166903
0.0	0.046773113	0.06682797	0.2099733	0.021393912	0.07593962	0.153604	0.016201025	0.15121043	0.018919231	0.0062246514
0.0	0.5800569	0.5699175	0.55839914	0.5498765	0.5856311	0.5763949	0.5586287	0.58402896	0.56399727	0.5546906
0.0	0.02171127	0.025255183	0.04905437	0.013533492	0.020360682	0.038022287	0.015591222	0.043028623	0.024195224	0.008152774
0.0	0.02390578	0.035906732	0.05949598	0.01253594	0.10349307	0.05616401	0.009430372	0.007249808	0.004917865	0.0050446433
0.0	0.5863081	0.5740554	0.5616521	0.5524717	0.5864396	0.58182156	0.5614755	0.5863386	0.5660451	0.555819
0.0	0.5789396	0.5714225	0.55941415	0.55110264	0.586512	0.57636595	0.55982614	0.58395064	0.5643906	0.5552012
0.0	0.009542398	0.021784546	0.035230752	0.029141992	0.03444591	0.057837434	0.0071495017	0.02629835	0.0034710004	0.005887805
0.0	0.009515877	0.021763114	0.035189655	0.029209781	0.03430185	0.057835627	0.0071285055	0.026120327	0.0034393196	0.0058726473
0.0	0.073036484	0.078224115	0.2062519	0.05794342	0.059582677	0.16306794	0.009687754	0.085935414	0.024910053	0.013020264
0.0	0.01974559	0.016033066	0.058290992	0.031904414	0.029183289	0.22606704	0.014613713	0.03559856	0.013417331	0.00940081
0.0	0.6495533	0.48866367	0.4761565	0.43451682	0.4302679	0.56596065	0.33228528	0.4273335	0.4741052	0.46152782
0.0	0.0727475	0.07807906	0.20575641	0.05745345	0.059249375	0.16213354	0.009632629	0.08591485	0.024437	0.0129827475
0.0	0.01983375	0.05841515	0.030754365	0.024201624	0.024374064	0.061595142	0.0038613675	0.017385535	0.05807194	0.0034527178
0.0	0.035644703	0.10560789	0.14767091	0.027770972	0.05184854	0.08780534	0.00514436	0.028709758	0.011789259	0.0061061135
0.0	0.008139694	0.02084054	0.04557945	0.009665788	0.032044094	0.047049005	0.018748136	0.008220447	0.002641007	0.0033710264
0.0	0.47480753	0.47723815	0.46859014	0.47863966	0.40760446	0.5977752	0.38456756	0.44743052	0.4881498	0.36836395
0.0	0.03959329	0.12756371	0.14371394	0.032211967	0.082454234	0.04785449	0.012482621	0.019188568	0.07854228	0.011788953
0.0	0.058363948	0.12681131	0.15913756	0.047391135	0.02749634	0.053841837	0.010001024	0.01936147	0.06684938	0.011227682
0.0	0.57940733	0.57010907	0.55831325	0.5490748	0.5843648	0.5738405	0.5584885	0.5841046	0.56517226	0.5543792
0.0	0.010245661	0.04567399	0.079966664	0.010296394	0.09042591	0.025173154	0.0082110055	0.0070342883	0.011948712	0.008044093
0.0	0.01712863	0.074078284	0.04855649	0.015845101	0.021730263	0.02263188	0.016050158	0.025297087	0.05806438	0.0072007147
0.0	0.042612795	0.22589985	0.18262638	0.043634474	0.059948124	0.06175336	0.01254576	0.07720955	0.080240875	0.010556888
0.0	0.5844128	0.53765506	0.40331432	0.47680306	0.32323104	0.6175424	0.55172026	0.53566414	0.11879944	0.26122832
0.0	0.56163806	0.5540699	0.43481943	0.33064604	0.21184894	0.5874632	0.4787649	0.1774466	0.59829026	0.47996068
0.0	0.054922316	0.17172135	0.22141846	0.04169815	0.05018325	0.1047115	0.012160383	0.20532732	0.03594771	0.0053858035
0.0	0.053793356	0.09178892	0.19847132	0.04121563	0.04708544	0.13570753	0.01719865	0.09630544	0.018497787	0.006931253
0.0	0.5796245	0.56955725	0.5580115	0.54899937	0.585562	0.5745475	0.5588471	0.58347684	0.56410617	0.5541708
0.0	0.02236338	0.044207826	0.07695191	0.034247927	0.07849783	0.043495357	0.0079785725	0.22069927	0.008514796	0.0029842246
0.0	0.58157647	0.36953864	0.52268285	0.46621084	0.40677363	0.74050146	0.33975792	0.49725717	0.057710398	0.48107502
0.0	0.016387992	0.043480698	0.042300407	0.008414573	0.113673456	0.059460476	0.010325545	0.07321497	0.28547573	0.005171716
0.0	0.03139802	0.08585252	0.15233463	0.030005647	0.1175541	0.078020334	0.008328233	0.045840815	0.02739995	0.010194277
0.0	0.020167064	0.26275837	0.22525597	0.03254529	0.042859923	0.04472306	0.007555528	0.058504067	0.106137596	0.007325011
0.0	0.033337593	0.13032673	0.09546092	0.03261893	0.010714982	0.06349231	0.009408958	0.04675945	0.056803886	0.0087024905
0.0	0.111973695	0.12668511	0.109798215	0.034427766	0.01860045	0.07295576	0.021345202	0.03672873	0.1381859	0.009769672
0.0	0.025820794	0.12787078	0.056704648	0.030869285	0.06602196	0.29897413	0.002145197	0.054146554	0.039447814	0.010302493
0.0	0.025767598	0.031920273	0.11379583	0.012360106	0.0300914	0.081433825	0.019093618	0.015876668	0.021067714	0.008637218
0.0	0.068805955	0.17927422	0.20482276	0.037638236	0.04991051	0.13991077	0.024952402	0.08490973	0.027123634	0.008258012
0.0	0.007825009	0.027917024	0.013267619	0.009736587	0.055504616	0.31210595	0.0014029057	0.024638405	0.00975998	0.005683433
0.0	0.3755355	0.48145932	0.26403114	0.5252349	0.44941318	0.39566314	0.092453755	0.5106141	0.3607108	0.41116592
0.0	0.051910378	0.23873909	0.2552399	0.034735776	0.031634312	0.09045613	0.01782731	0.13279574	0.0050079953	0.015578131
0.0	0.053535867	0.2541586	0.26240423	0.048155323	0.06782601	0.06222918	0.012517243	0.12084763	0.0039358204	0.01607852
0.0	0.5789856	0.56992096	0.55817074	0.54905266	0.5854752	0.5738921	0.5584754	0.58417976	0.5652279	0.55447227
0.0	0.024790095	0.11002081	0.1932365	0.01582226	0.06357878	0.063583456	0.008991702	0.054424305	0.00610519	0.011458601
0.0	0.017573483	0.26926672	0.2504318	0.03812228	0.21548648	0.052289616	0.008256598	0.11436242	0.018452736	0.007076854
0.0	0.5798633	0.5702977	0.55832446	0.54923207	0.58501977	0.5750686	0.5580286	0.5849215	0.56294155	0.55498093
0.0	0.024344094	0.03913393	0.027877273	0.009546401	0.109724805	0.08374538	0.012391468	0.06875854	0.019504044	0.004997528
0.0	0.48938048	0.5987065	0.5385845	0.3683905	0.27448633	0.6276077	0.48819843	0.28239718	0.7470653	0.34077343
0.0	0.57918113	0.5703055	0.55824614	0.5491154	0.58535767	0.5744228	0.5588383	0.583507	0.56492734	0.55437374
0.0	0.03196735	0.015226341	0.040833008	0.022015544	0.057590473	0.104331434	0.011376882	0.040492803	0.017246883	0.0074568414
0.0	0.026326234	0.07628672	0.14417414	0.06574899	0.09913493	0.07102473	0.011599861	0.27448517	0.07954268	0.011703467
0.0	0.58078474	0.5716179	0.5598923	0.5515313	0.5860382	0.57717365	0.5604117	0.5855461	0.56367683	0.555515
0.0	0.58115834	0.5720021	0.56048006	0.551343	0.5868442	0.577627	0.5605899	0.5859184	0.5640195	0.55565065
0.0	0.021904618	0.17288175	0.15347111	0.018801523	0.037549756	0.052983902	0.010354706	0.0110458555	0.06595278	0.01661473
0.0	0.03360687	0.06356806	0.07617953	0.023956554	0.09079777	0.07564577	0.013725172	0.014716641	0.0022129104	0.008028998
0.0	0.008261626	0.05756905	0.034770112	0.013703823	0.026093472	0.06745089	0.007232795	0.02867089	0.0030690373	0.009627663
0.0	0.008250393	0.05755289	0.034614798	0.0137027735	0.026164275	0.06754555	0.0072230776	0.028687375	0.003055175	0.0096255485
0.0	0.00623483	0.021845974	0.042877942	0.017713917	0.043814372	0.068341404	0.010427161	0.013597792	0.004883162	0.0058154394
0.0	0.0062225694	0.0218315	0.042740155	0.01771663	0.043819036	0.068053	0.010415733	0.013567279	0.0049262634	0.0058105397
0.0	0.5855025	0.57404065	0.5611329	0.5530897	0.58554745	0.58113873	0.5619358	0.5875767	0.56391776	0.55634695
0.0	0.032792296	0.03599907	0.08281159	0.010110984	0.06095914	0.04117202	0.017132105	0.033686865	0.0036315154	0.005957628
0.0	0.032625444	0.03594799	0.08261072	0.010136988	0.06056511	0.041139532	0.01709029	0.033448126	0.0036350384	0.0059586535
0.0	0.09675258	0.051650394	0.16709578	0.05974512	0.054444924	0.12887242	0.028109806	0.098527834	0.0019121041	0.008703963
0.0	0.57897043	0.5688082	0.55852145	0.5492193	0.58441997	0.57372737	0.5585184	0.5831916	0.564515	0.55462825
0.0	0.036722958	0.035849392	0.040812224	0.016930295	0.07976901	0.092379265	0.01834662	0.025220102	0.0073718107	0.0050690323
0.0	0.5926725	0.37776926	0.49365282	0.47005895	0.3202073	0.5428107	0.5120533	0.48267075	0.42043874	0.37010685
0.0	0.09238303	0.10078118	0.15382408	0.0376346	0.06635025	0.15754998	0.014091232	0.09532917	0.006971981	0.006987968
0.0	0.09094054	0.0832822	0.19215618	0.031324025	0.03405513	0.11884735	0.008287917	0.09841714	0.045724623	0.011690128
0.0	0.5796017	0.57006925	0.55735844	0.5493587	0.5854624	0.5748271	0.55831987	0.5843654	0.56354624	0.55472684
0.0	0.037092283	0.07121973	0.050858226	0.025960503	0.06408793	0.0846784	0.0080675725	0.024442509	0.0062347385	0.0064733787
0.0	0.58709955	0.42087662	0.5341879	0.30955455	0.26914108	0.637583	0.4492635	0.4840571	0.19169523	0.49496293
0.0	0.57890564	0.56885016	0.55774915	0.54925513	0.58442783	0.5737678	0.5585165	0.58361095	0.5642762	0.5544943
0.0	0.03783505	0.05106807	0.04601932	0.023061134	0.11008113	0.07045333	0.009579569	0.027589086	0.0025034633	0.009967884
0.0	0.55046886	0.452926	0.22256291	0.40917835	0.31485918	0.63854146	0.38227767	0.53937775	0.12631693	0.3205568
0.0	0.052049007	0.088281155	0.1393276	0.024513213	0.027632141	0.06545038	0.010053389	0.07002277	0.009290809	0.009828019
0.0	0.051319662	0.08764292	0.13892747	0.024300676	0.027451048	0.06485988	0.009995086	0.06973747	0.009106367	0.009814779
0.0	0.051325828	0.08759541	0.13902757	0.024396371	0.027544264	0.0650737	0.010011269	0.0694198	0.009219401	0.009841666
0.0	0.034243703	0.10170869	0.19744575	0.03450684	0.11569181	0.047754843	0.010975896	0.022761388	0.0046247416	0.010227632
0.0	0.03395954	0.101379864	0.1965561	0.03420778	0.11513572	0.047373585	0.010955685	0.022638403	0.0045499587	0.010198802
0.0	0.033963453	0.101302445	0.19657421	0.034344375	0.1155007	0.0475449	0.010971906	0.02261259	0.0045714485	0.010230224
0.0	0.04447949	0.21414413	0.09315121	0.022025691	0.08728542	0.055720452	0.021902276	0.014010047	0.013246635	0.008028686
0.0	0.54408944	0.54705393	0.2812815	0.16969505	0.17381522	0.5600287	0.47894058	0.15311198	0.5224657	0.48031208
0.0	0.018597426	0.07140782	0.016570201	0.045900658	0.39297074	0.029727204	0.015486327	0.0043274197	0.0055219643	0.0054805637
0.0	0.027460463	0.045827497	0.061243705	0.01079905	0.0883119	0.023649668	0.004864589	0.03195112	0.034098603	0.009234845
0.0	0.027361892	0.045851823	0.06152969	0.010767504	0.08819912	0.023583587	0.004843265	0.031849496	0.0341502	0.009232961
0.0	0.5791212	0.5697824	0.5580527	0.54940486	0.5852214	0.57404256	0.55828667	0.5834612	0.56547064	0.55451065
0.0	0.0085741775	0.04660233	0.04295667	0.008224437	0.0862063	0.06414473	0.009207765	0.027146038	0.0135889305	0.005889712
0.0	0.019707352	0.1765452	0.14571863	0.022860179	0.14152016	0.16437942	0.018606963	0.14300092	0.056659967	0.0075742044
0.0	0.50254375	0.5730811	0.42745227	0.38792843	0.5315365	0.5334974	0.45493558	0.5949094	0.6105878	0.4659558
0.0	0.019492159	0.20906943	0.2161872	0.026916282	0.09953543	0.08242033	0.019424183	0.056543976	0.008231456	0.010411139
0.0	0.019149816	0.20881699	0.21549211	0.02692021	0.09933366	0.08214206	0.01934369	0.056029838	0.00816779	0.010405235
0.0	0.034004655	0.22396117	0.16680367	0.03868589	0.025624443	0.11821937	0.0051315594	0.100931555	0.03728777	0.011346952
0.0	0.071617685	0.22962925	0.21188103	0.051624943	0.04791335	0.19081876	0.017954966	0.063032985	0.02287726	0.007215702
0.0	0.03969656	0.12424903	0.19721174	0.041470394	0.018974392	0.16168737	0.01712818	0.05352536	0.0027142134	0.006823279
0.0	0.023253143	0.0733756	0.17904286	0.02314671	0.017151337	0.11674489	0.007271113	0.036958583	0.09588885	0.008600503
0.0	0.044607237	0.08869291	0.13580514	0.026307572	0.027501423	0.17364173	0.011867466	0.05497207	0.13148712	0.010841584
0.0	0.033906683	0.11631853	0.2445741	0.043191977	0.085718624	0.10611001	0.015821397	0.13791569	0.00955568	0.015821576
0.0	0.015357798	0.11454349	0.15698743	0.026653422	0.07560427	0.14136264	0.026710676	0.056558795	0.010577912	0.00871985
0.0	0.0053784396	0.123272344	0.028362045	0.014797742	0.09226421	0.07681908	0.0016692494	0.042756554	0.010704327	0.0070353104
0.0	0.52824575	0.53460884	0.4388376	0.41894835	0.4892872	0.29195344	0.12711674	0.1268262	0.77674884	0.47563398
0.0	0.008621774	0.054028943	0.048119392	0.012619191	0.08155166	0.07001871	0.0013009252	0.012977958	0.010848607	0.0087117385
0.0	0.008590707	0.053777244	0.047996316	0.012519552	0.081473246	0.06987775	0.0012961439	0.013034002	0.010813256	0.008652285
0.0	0.09728184	0.25829086	0.26329762	0.038675375	0.054133467	0.12357308	0.01168251	0.011795805	0.075868376	0.014574619
0.0	0.1010458	0.11347277	0.22935472	0.06519683	0.017545145	0.066673756	0.019185515	0.051086318	0.0040153586	0.009981656
0.0	0.016181549	0.17302011	0.17619768	0.057802234	0.11476507	0.111984916	0.0066201263	0.043971602	0.0038779653	0.008594886
0.0	0.092803255	0.2049691	0.21306272	0.06797514	0.050418235	0.046701346	0.0071286242	0.055256113	0.0032602872	0.010225985
0.0	0.08481369	0.14121513	0.1494072	0.057586417	0.028609501	0.19426367	0.008206072	0.15344849	0.002454481	0.007794434
0.0	0.044470742	0.112288736	0.29364172	0.046249248	0.087844014	0.13014722	0.0032412016	0.048432402	0.083436035	0.017854482
0.0	0.018512068	0.18351981	0.18036039	0.052343544	0.079153225	0.08339728	0.007524242	0.03565151	0.008377094	0.006560236
0.0	0.053779013	0.11065661	0.27551737	0.046864796	0.058227994	0.15152554	0.016327579	0.091739915	0.0095345825	0.012813702
0.0	0.063456275	0.060385536	0.21674311	0.033470232	0.021114659	0.1043635	0.0017693234	0.059798647	0.003967871	0.010256663
0.0	0.05548541	0.09244345	0.18160917	0.024960984	0.06609212	0.08893629	0.0069681234	0.052857656	0.0030189094	0.0150314495
0.0	0.03811127	0.13347957	0.21873392	0.083408035	0.07078124	0.056053374	0.009981804	0.057300217	0.004073516	0.012913026
0.0	0.04716323	0.08238038	0.120516166	0.026981644	0.0849499	0.073672995	0.002853918	0.19985874	0.006788559	0.013067169
0.0	0.04412798	0.10617906	0.20010886	0.046114184	0.08685311	0.06357685	0.0040312908	0.24085623	0.0155314235	0.014398905
0.0	0.58020836	0.5714545	0.55994403	0.5501554	0.5873957	0.57645047	0.55852854	0.5856515	0.5616404	0.55533004
0.0	0.58029616	0.57098967	0.55954546	0.55155593	0.5854389	0.57679963	0.5590854	0.5843143	0.5650595	0.5552786
0.0	0.5791116	0.5695359	0.55853856	0.5488308	0.5857288	0.57514817	0.5582767	0.5836654	0.5644895	0.55403894
0.0	0.03024843	0.021248324	0.03294194	0.026277643	0.038167864	0.072934665	0.0077582747	0.1183847	0.05694159	0.006339045
0.0	0.5843402	0.57326794	0.5608247	0.5513206	0.5852439	0.5801348	0.56079537	0.58669454	0.5658274	0.5559468
0.0	0.58414286	0.5726887	0.5609091	0.5520437	0.5858843	0.5805639	0.5610155	0.5869733	0.56603074	0.5556846
0.0	0.58014286	0.57115686	0.55823517	0.5501231	0.5861399	0.5752491	0.5582767	0.584226	0.5632111	0.55485165
0.0	0.5794828	0.5708036	0.557956	0.54944223	0.5859078	0.57569104	0.5581445	0.58429736	0.5633249	0.5550897
0.0	0.5794657	0.57040817	0.55753183	0.5504568	0.58619094	0.57547307	0.55837303	0.5850884	0.5627686	0.5548344
0.0	0.5795092	0.57074016	0.55857366	0.54967594	0.58622336	0.5764125	0.5581859	0.58523166	0.5637687	0.5549622
0.0	0.033249523	0.058672566	0.06338938	0.014758419	0.10049717	0.023292596	0.005844209	0.01799998	0.001713877	0.0076585324
0.0	0.03033526	0.021388322	0.033115316	0.026299637	0.03823504	0.07273425	0.007794678	0.118354216	0.05681283	0.006349581
0.0	0.58386564	0.57235974	0.560197	0.55212927	0.5867531	0.5807731	0.55935377	0.5849057	0.5638159	0.5557407
0.0	0.5796517	0.5704617	0.5588679	0.5512095	0.5858845	0.5758324	0.55977553	0.5855676	0.56398904	0.5559248
0.0	0.579289	0.57176507	0.56004405	0.55112326	0.5870502	0.5767191	0.558175	0.5858217	0.563364	0.5556966
0.0	0.5854715	0.57338643	0.56143683	0.55214417	0.5869764	0.5820478	0.56080157	0.5864674	0.56501794	0.5557337
0.0	0.58557916	0.5743436	0.5615535	0.5526685	0.5872186	0.5816414	0.56190646	0.58708787	0.56570673	0.556107
0.0	0.5841569	0.5726156	0.56034285	0.5527556	0.58709246	0.58011305	0.5608316	0.5846296	0.5662273	0.55583805
0.0	0.04950503	0.09992226	0.13631622	0.03802658	0.05557456	0.10126073	0.012032396	0.20834781	0.062473994	0.0060081477
0.0	0.012301905	0.01607325	0.07156328	0.0109904725	0.0097825825	0.04790728	0.006089981	0.46249416	0.13514878	0.008707037
0.0	0.58015835	0.5707738	0.5599589	0.55083233	0.58704	0.5765755	0.55858845	0.5817071	0.5626652	0.5553596
0.0	0.026943527	0.1518291	0.03250708	0.032096323	0.01682474	0.03644777	0.014650702	0.02194254	0.02045526	0.0041738125
0.0	0.5813984	0.5715825	0.55978906	0.5507958	0.5867356	0.5768289	0.55920815	0.58333474	0.5652108	0.55577236
0.0	0.57980514	0.57154304	0.5599293	0.5510276	0.5863777	0.57715684	0.5598135	0.5849772	0.5643839	0.55575335
0.0	0.5804324	0.5713404	0.5602574	0.5509764	0.58657515	0.5770655	0.55899113	0.58351654	0.56498593	0.55568695
0.0	0.5806339	0.5709137	0.5597119	0.5510561	0.58602285	0.5766468	0.55919343	0.58532584	0.56441617	0.55579823
0.0	0.58027416	0.5706478	0.55914545	0.55109906	0.5857301	0.57668996	0.557957	0.58472186	0.5640843	0.55534697
0.0	0.58076185	0.5708667	0.5599043	0.5513	0.58605224	0.57724124	0.55900043	0.5856684	0.56335825	0.55509657
0.0	0.5802548	0.57021374	0.5599208	0.550777	0.58603084	0.5769041	0.55831873	0.58473104	0.5622452	0.55503273
0.0	0.58013076	0.5716586	0.559139	0.5511482	0.5860928	0.5772246	0.556976	0.5856906	0.561527	0.555028
0.0	0.580343	0.57169574	0.5593502	0.5503703	0.58665377	0.57662064	0.55994487	0.58447194	0.56342024	0.5552565
0.0	0.58052003	0.5710154	0.55919594	0.5513842	0.5868647	0.57679355	0.55972147	0.5847879	0.5642729	0.55549973
0.0	0.0102275545	0.029898148	0.0648066	0.0066375183	0.030353472	0.047104444	0.013013476	0.058818396	0.004269337	0.0071546687
0.0	0.010235768	0.029854221	0.06489738	0.0066524246	0.03035317	0.047100194	0.013010683	0.058361758	0.004267254	0.007144074
0.0	0.043959353	0.120650925	0.23660973	0.04057069	0.088460185	0.09852117	0.025390042	0.11009101	0.026844617	0.011794293
0.0	0.010229171	0.029799165	0.064786315	0.006633677	0.030339561	0.047112007	0.013007842	0.058592517	0.004227041	0.0071399286
0.0	0.010234218	0.029905535	0.06478225	0.0066520404	0.030390011	0.04718551	0.0130142225	0.058788754	0.004318664	0.007158405
0.0	0.0102240015	0.029838633	0.06477931	0.0066321753	0.03021852	0.04721921	0.013010046	0.058685627	0.0042690067	0.007154672
0.0	0.010211719	0.029877637	0.064919196	0.006631553	0.030245697	0.047182627	0.013002847	0.05858339	0.0042932723	0.00714631
0.0	0.010231218	0.029940022	0.06505058	0.006633495	0.03039395	0.04721358	0.012995494	0.05887013	0.00426668	0.007146567
0.0	0.010236033	0.029920336	0.065044	0.0066573075	0.03039811	0.04712209	0.013021366	0.058645852	0.0042696916	0.0071605677
0.0	0.0102200555	0.029902311	0.06489846	0.0066312454	0.030380027	0.047121663	0.012991482	0.058761325	0.0042756074	0.0071385903
0.0	0.010234309	0.030007817	0.0650117	0.0066359905	0.030361878	0.047253963	0.0130172	0.058680676	0.0042619063	0.0071523488
0.0	0.5852119	0.57332987	0.56154674	0.55348265	0.5868494	0.5807218	0.56133485	0.5865329	0.5666199	0.55687594
0.0	0.5812125	0.5696082	0.5590786	0.54906386	0.5837137	0.57714486	0.55833906	0.5837591	0.56119573	0.5549428
0.0	0.57984793	0.5713019	0.5595221	0.5496527	0.58497316	0.5768448	0.55840486	0.5853421	0.5645479	0.55615705
0.0	0.580018	0.5712166	0.5603712	0.5508855	0.5848106	0.5764348	0.5579985	0.5852923	0.56223786	0.5557439
0.0	0.5845895	0.5731084	0.56153876	0.55232596	0.5858716	0.5814131	0.5612335	0.586328	0.5633831	0.5554903
0.0	0.58552146	0.57350546	0.5615545	0.55277264	0.58762074	0.5812719	0.5622096	0.5877662	0.5654263	0.5568976
0.0	0.5804872	0.57095146	0.5590574	0.5515875	0.58698666	0.57631606	0.55792606	0.5828531	0.5666828	0.5551292
0.0	0.58163536	0.57163554	0.5595902	0.55143666	0.58685786	0.577495	0.5591047	0.5843129	0.5629217	0.5551123
0.0	0.5809906	0.57195216	0.56084776	0.5516134	0.58603	0.5781671	0.55974454	0.5855007	0.5624189	0.55507445
0.0	0.033305537	0.04232795	0.14547148	0.0069979904	0.014678972	0.051395956	0.019277398	0.08190555	0.0010682569	0.006055134
0.0	0.58532184	0.57383037	0.5611007	0.5524349	0.5869737	0.58106244	0.56089985	0.58634895	0.5650944	0.5560193
0.0	0.027919786	0.01884978	0.09388675	0.017949156	0.1282324	0.21698336	0.012492835	0.038682833	0.018884461	0.008729632
0.0	0.5800233	0.57185245	0.55911726	0.55097145	0.5873375	0.57735	0.5598671	0.584834	0.56220603	0.5557258
0.0	0.014402364	0.062177684	0.07560432	0.015430681	0.12688178	0.030570537	0.012701182	0.019482715	0.010390844	0.006780205
0.0	0.5851386	0.5740168	0.5613536	0.55236715	0.5864731	0.5801928	0.5604139	0.58643466	0.5643825	0.55576116
0.0	0.5851908	0.5741001	0.5614204	0.5521794	0.58685213	0.5802812	0.56080735	0.5859865	0.5644825	0.55593514
0.0	0.58462167	0.5743533	0.5614978	0.5526157	0.58696353	0.58029145	0.56170785	0.5873863	0.5649601	0.55636543
0.0	0.58023155	0.5709387	0.558972	0.54966605	0.5856401	0.5784908	0.5603075	0.5841024	0.56325644	0.5547744
0.0	0.585	0.5741347	0.5616637	0.55284643	0.58654714	0.5801608	0.56088567	0.5879544	0.5643297	0.5561811
0.0	0.5854362	0.573685	0.561037	0.55276376	0.58659065	0.5813606	0.56060004	0.5866545	0.565718	0.55648935
0.0	0.04139113	0.019495001	0.05928794	0.014899349	0.016266424	0.09208812	0.012300648	0.017215148	0.0037615234	0.0065949243
0.0	0.57991177	0.57081604	0.55971915	0.5517474	0.5870891	0.5762252	0.55994755	0.5853709	0.5633466	0.5554093
0.0	0.582578	0.5704405	0.5605955	0.5501455	0.5846496	0.5796921	0.5590647	0.584415	0.56274277	0.55433774
0.0	0.5812565	0.57138044	0.55847305	0.5514568	0.5858111	0.5778642	0.55908704	0.5862475	0.56336844	0.554858
0.0	0.5804697	0.57136816	0.5581636	0.55127007	0.5862804	0.57746464	0.55907637	0.58616716	0.5626188	0.5548549
0.0	0.010953009	0.014141919	0.07613115	0.02071289	0.019647835	0.012747606	0.00480273	0.034107037	0.0031731322	0.004717644
0.0	0.5798079	0.57134825	0.5596133	0.5496582	0.58656925	0.57564425	0.5595165	0.58514696	0.5628343	0.555124
0.0	0.58595985	0.57373124	0.5620157	0.5522295	0.5864852	0.5818393	0.56165624	0.586221	0.5654364	0.5562654
0.0	0.5837276	0.5731992	0.561317	0.5530553	0.5854554	0.58032197	0.56096786	0.5854261	0.56494194	0.5561801
0.0	0.57955414	0.57017475	0.55865794	0.5503908	0.5852911	0.5749049	0.5587032	0.5842881	0.5653559	0.5544849
0.0	0.5795239	0.5699681	0.55826914	0.54995334	0.58561313	0.5766489	0.5585494	0.5830999	0.5630931	0.55490303
0.0	0.5802585	0.57120275	0.5584018	0.5504079	0.58573127	0.5756236	0.5586888	0.5854805	0.5626293	0.5549893
0.0	0.5789887	0.5700105	0.5584197	0.54938227	0.585855	0.5756731	0.55783826	0.5829004	0.56270814	0.5547691
0.0	0.57962435	0.57057774	0.5577581	0.5492947	0.5861399	0.57564324	0.55825156	0.5845616	0.5615296	0.5548371
0.0	0.57993114	0.5711091	0.5573323	0.54956025	0.5857919	0.5751558	0.5582769	0.58381796	0.564842	0.55484146
0.0	0.5787972	0.5704799	0.55789346	0.549654	0.58592415	0.57459086	0.5578474	0.5841379	0.56373817	0.5546056
0.0	0.57972926	0.5711044	0.55802447	0.55006164	0.58594126	0.575667	0.55877125	0.5842851	0.5646485	0.55513453
0.0	0.58018273	0.5709845	0.5583061	0.5508071	0.5861591	0.57458836	0.55857897	0.58494586	0.5626333	0.555198
0.0	0.5803465	0.57010645	0.5583275	0.55009794	0.58592314	0.57566935	0.55784667	0.5842442	0.56199443	0.55492455
0.0	0.58039033	0.5706771	0.5584729	0.5500071	0.58614373	0.5755608	0.558745	0.5856374	0.56392694	0.5547319
0.0	0.5801707	0.5710461	0.55832285	0.5497833	0.586091	0.5755896	0.5586557	0.58413327	0.5627202	0.5549363
0.0	0.58015466	0.5709196	0.5582692	0.5501175	0.5855862	0.5758546	0.55840075	0.5842191	0.56356835	0.5552124
0.0	0.57987446	0.57112765	0.55799544	0.55013657	0.5861757	0.57594836	0.5587041	0.5851203	0.56373554	0.5551494
0.0	0.580308	0.569798	0.557987	0.5500182	0.58540344	0.57553875	0.5586334	0.5852305	0.56289226	0.55503654
0.0	0.5799591	0.570725	0.55807394	0.5499078	0.5852605	0.57502234	0.55789477	0.58398247	0.5642862	0.5551714
0.0	0.5797645	0.5707119	0.55827487	0.5501386	0.58626395	0.5751598	0.5582274	0.58362764	0.56438696	0.5551984
0.0	0.57999927	0.5709718	0.55803794	0.54894686	0.5860957	0.5763476	0.55846614	0.5837092	0.56297743	0.5549683
0.0	0.58001876	0.57062906	0.5579867	0.54937583	0.58581823	0.5758685	0.55821055	0.58430713	0.5627027	0.555023
0.0	0.58006585	0.5704022	0.5585085	0.55095667	0.5854939	0.5752156	0.5590239	0.58432764	0.565389	0.5554939
0.0	0.58172596	0.57166356	0.5593156	0.5500656	0.58646584	0.5767788	0.5594184	0.5836886	0.5635739	0.5553067
0.0	0.030166714	0.021300728	0.032944564	0.02630407	0.03810205	0.072707206	0.0077855624	0.11849633	0.0570794	0.0063419263
0.0	0.5795395	0.57049674	0.55767524	0.5513779	0.5857806	0.57558084	0.55972046	0.58350545	0.5652773	0.554653
0.0	0.5841288	0.57364136	0.5611188	0.55197656	0.58694756	0.5808991	0.56078446	0.58602726	0.5653604	0.5560177
0.0	0.58392286	0.5733891	0.5609161	0.55220747	0.58684206	0.58043104	0.5606047	0.5862305	0.5660457	0.55616134
0.0	0.58464044	0.5732923	0.5615311	0.55247986	0.5867762	0.580436	0.5611462	0.58560693	0.56664586	0.55616295
0.0	0.5803515	0.5718566	0.55993086	0.5511928	0.5870857	0.5755139	0.56009644	0.58537525	0.56298923	0.55611324
0.0	0.5841556	0.5733621	0.5608909	0.55262285	0.58576494	0.5800226	0.5609157	0.58633953	0.56506324	0.55623686
0.0	0.5808664	0.5700928	0.5605003	0.5506483	0.5868925	0.5768369	0.5599164	0.58570987	0.5615142	0.55535936
0.0	0.57988816	0.5716085	0.56060857	0.55108595	0.58724743	0.57571626	0.55949116	0.584621	0.5650489	0.5559091
0.0	0.06940805	0.049936023	0.1396377	0.065595	0.06951745	0.2518604	0.012206447	0.22758426	0.033932302	0.009856694
0.0	0.581054	0.57151276	0.5591001	0.5509523	0.5859506	0.5786002	0.5602547	0.5845378	0.563695	0.55524445
0.0	0.0752444	0.086745985	0.13553865	0.08046955	0.044499088	0.14160958	0.00957058	0.19010553	0.26302642	0.009659747
0.0	0.074737586	0.08607691	0.15113604	0.07352312	0.03634668	0.04458553	0.011862798	0.22286846	0.41591278	0.010094684
0.0	0.030569406	0.02155858	0.033081204	0.026424121	0.038087256	0.07266782	0.007832869	0.118126355	0.05734901	0.0063523827
0.0	0.073669255	0.085970424	0.15059835	0.07368436	0.036602538	0.044713512	0.011885327	0.2224034	0.41393492	0.010121063
0.0	0.54182667	0.5053026	0.43520853	0.46744198	0.46904388	0.21109173	0.24504538	0.57191646	0.58178157	0.48283365
0.0	0.5802167	0.570797	0.55954814	0.5505505	0.58609504	0.5766881	0.5589694	0.584453	0.56308126	0.55539143
0.0	0.0056801597	0.02209957	0.051344123	0.017760688	0.010914681	0.0700749	0.009862719	0.04992633	0.011965877	0.006687436
0.0	0.04027585	0.031992014	0.09394471	0.040391814	0.06896291	0.07815711	0.022221686	0.0069451863	0.0057427357	0.0056445682
0.0	0.052388184	0.020885171	0.06676984	0.029548606	0.0595602	0.059184305	0.015680082	0.0045455894	0.46159935	0.0071912035
0.0	0.015196119	0.051421188	0.061991528	0.015706118	0.015832087	0.11489964	0.008167099	0.015471911	0.002153991	0.0056226403
0.0	0.5802358	0.5713669	0.5598379	0.5509497	0.58676094	0.57658255	0.5591241	0.5837548	0.5623274	0.55511045
0.0	0.5802939	0.5709684	0.5595919	0.55141085	0.58685094	0.5761641	0.5595217	0.58308035	0.56622815	0.555939
0.0	0.5802939	0.5709684	0.5595919	0.55141085	0.58685094	0.5761641	0.5595217	0.58308035	0.56622815	0.555939
0.0	0.04027585	0.031992014	0.09394471	0.040391814	0.068962924	0.07815711	0.022221686	0.00694518	0.0057427357	0.0056445682
0.0	0.01088625	0.018664943	0.08172498	0.010176274	0.12499654	0.10872606	0.006230205	0.007816636	0.015502497	0.0080399355
0.0	0.015196119	0.051421188	0.061991528	0.015706118	0.015832087	0.11489964	0.008167099	0.015471911	0.002153992	0.005622638
0.0	0.0056801597	0.02209957	0.051344123	0.017760688	0.010914681	0.0700749	0.009862719	0.04992633	0.011965877	0.006687436
0.0	0.0056794216	0.0220877	0.051385704	0.0177308	0.0109205395	0.07013147	0.009866258	0.049841512	0.012040578	0.0066989874
0.0	0.06027302	0.06522644	0.08996961	0.01950028	0.113122635	0.040385596	0.0116111105	0.0075416355	0.01183674	0.004912596
0.0	0.060562886	0.0656485	0.090123504	0.019540107	0.11362374	0.040368207	0.011614597	0.0075809243	0.011900463	0.004920719
0.0	0.052388184	0.020885171	0.06676984	0.029548606	0.0595602	0.059184283	0.015680082	0.0045455894	0.4615994	0.0071912035
0.0	0.01088625	0.018664943	0.08172498	0.010176274	0.12499654	0.10872606	0.006230205	0.007816636	0.015502497	0.0080399355
0.0	0.579335	0.57073116	0.55841696	0.5504138	0.58629256	0.5769756	0.560125	0.58258086	0.56351984	0.5552347
0.0	0.018001158	0.024407132	0.1295248	0.015336058	0.07136772	0.08481494	0.012179845	0.006565366	0.010415778	0.008193189
0.0	0.018001158	0.024407132	0.1295248	0.015336058	0.07136772	0.08481494	0.012179845	0.006565366	0.010415778	0.008193189
0.0	0.018001158	0.024407132	0.1295248	0.015336058	0.07136772	0.08481494	0.012179845	0.006565366	0.010415782	0.008193189
0.0	0.06027302	0.06522644	0.08996961	0.01950028	0.113122635	0.040385596	0.0116111105	0.0075416355	0.01183674	0.004912596
0.0	0.5799986	0.5713742	0.5602036	0.5510461	0.5867812	0.5763444	0.5598275	0.58200455	0.56306154	0.5556624
0.0	0.5801634	0.57168317	0.560335	0.55073136	0.58679336	0.5767583	0.5590734	0.58258015	0.5631014	0.5557251
0.0	0.57985866	0.571659	0.56039643	0.55134195	0.5874072	0.5768874	0.56005996	0.5820748	0.563093	0.55558395
0.0	0.5847553	0.57279825	0.56056947	0.5528269	0.58589834	0.580954	0.56111205	0.58352596	0.56457275	0.55581987
0.0	0.5853024	0.5735926	0.56082946	0.552484	0.5872424	0.5829974	0.56072474	0.5867828	0.5661277	0.5565972
0.0	0.5841598	0.57178676	0.56008875	0.55213076	0.58581644	0.5805374	0.56056273	0.58546567	0.5631695	0.5557268
0.0	0.57991034	0.57071704	0.55991405	0.5507511	0.58639556	0.57660663	0.55980474	0.58430713	0.5634977	0.55618364
0.0	0.5848803	0.57256454	0.5609732	0.5525554	0.5865883	0.5808797	0.56130856	0.5869318	0.5647084	0.5552204
0.0	0.579808	0.5715638	0.56030124	0.5515606	0.5869477	0.5764935	0.56021667	0.58316875	0.5645841	0.5553021
0.0	0.57894605	0.5688742	0.5590831	0.55022097	0.58649445	0.5768112	0.55796385	0.5844624	0.56456745	0.55354625
0.0	0.57899004	0.5689534	0.55944526	0.54919237	0.5870874	0.5772258	0.5584375	0.58365655	0.5622279	0.5539837
0.0	0.57963294	0.5704348	0.56057453	0.55126375	0.5874159	0.57631475	0.5600584	0.58471084	0.5632585	0.5557324
0.0	0.5799474	0.5717385	0.5602644	0.5514203	0.5874626	0.57626945	0.560192	0.58565766	0.56354	0.5559518
0.0	0.58013076	0.57155454	0.56086767	0.5516911	0.58720624	0.5761542	0.55926245	0.5843102	0.5636178	0.5556977
0.0	0.5797213	0.5700263	0.55985874	0.5512218	0.58528095	0.5751765	0.5587633	0.5826128	0.5658856	0.55538
0.0	0.5802158	0.57093686	0.55960965	0.55100495	0.5865863	0.57676435	0.5591688	0.5837119	0.56425285	0.5552408
0.0	0.5797559	0.5708697	0.5602578	0.5515354	0.5848371	0.57754356	0.55998313	0.5852075	0.564432	0.554886
0.0	0.5848438	0.57363164	0.56136423	0.55278283	0.5867021	0.58131653	0.5610169	0.5858458	0.5645105	0.556458
0.0	0.5849027	0.57330626	0.561252	0.5526121	0.5867367	0.581078	0.56111145	0.5858383	0.56478155	0.5559984
0.0	0.58161324	0.57163745	0.5599646	0.5507664	0.5855432	0.5782551	0.5584377	0.584451	0.56350505	0.55489105
0.0	0.58187634	0.5704219	0.55915934	0.54980564	0.58633125	0.57695067	0.55961967	0.58541405	0.5650074	0.55435646
0.0	0.5854193	0.5723582	0.5603341	0.5516584	0.5865252	0.58062106	0.5609984	0.5873204	0.5666941	0.5551165
0.0	0.58384776	0.57334304	0.559231	0.55222595	0.58582294	0.5787439	0.5592569	0.5849574	0.5638861	0.55563986
0.0	0.012167969	0.03986712	0.08201854	0.023786908	0.025965579	0.06845821	0.0047235964	0.019590199	0.0076745455	0.006256177
0.0	0.5862524	0.5739598	0.56132966	0.55302405	0.58652645	0.58210146	0.5617911	0.58668053	0.5646092	0.55622303
0.0	0.5834262	0.5717847	0.5599603	0.5512782	0.5866742	0.57819617	0.5599971	0.5845757	0.5668662	0.5552883
0.0	0.58119327	0.5715471	0.5600371	0.5510907	0.58548516	0.5777691	0.5592081	0.5861909	0.5643735	0.55552953
0.0	0.58209056	0.57198083	0.5596538	0.5493749	0.58508533	0.5780911	0.5594332	0.5842429	0.56601435	0.555497
0.0	0.5799227	0.5708808	0.55930436	0.5503397	0.58626115	0.57564044	0.55924493	0.5842242	0.5629216	0.5547909
0.0	0.5802939	0.5709684	0.5595919	0.55141085	0.58685094	0.5761641	0.5595217	0.58308035	0.56622815	0.555939
0.0	0.58098805	0.5715733	0.5604253	0.55153096	0.58705056	0.57667315	0.5595172	0.5856578	0.5634051	0.5555558
0.0	0.5799164	0.5709672	0.5598141	0.55077296	0.58680654	0.5768452	0.5595009	0.5834249	0.5636476	0.55590194
0.0	0.5802086	0.5718912	0.56061167	0.5522825	0.5872613	0.5771991	0.55991834	0.5852139	0.56440127	0.55604327
0.0	0.57985926	0.5707701	0.5603652	0.55109656	0.58635265	0.57665616	0.5600944	0.58462554	0.5648002	0.55588603
0.0	0.5805915	0.57106656	0.5599458	0.55191225	0.5869173	0.5772411	0.5599855	0.58565915	0.56437975	0.5553704
0.0	0.014481847	0.051973976	0.054122917	0.024864817	0.06098243	0.077152066	0.0055393083	0.010778104	0.7170413	0.0056529483
0.0	0.5850459	0.5735282	0.5614067	0.55311745	0.58661354	0.58171016	0.5615414	0.58650404	0.5640754	0.556067
0.0	0.58318657	0.57225466	0.56056637	0.5515705	0.58675724	0.5792226	0.55937517	0.5826719	0.5659099	0.5558379
0.0	0.58099526	0.57122725	0.559261	0.55087894	0.5846476	0.5776465	0.5594572	0.5841082	0.56275666	0.55560225
0.0	0.5824308	0.5706977	0.56053036	0.5523008	0.5845635	0.5770374	0.5597626	0.5846669	0.5665893	0.555559
0.0	0.5844832	0.57098657	0.5606033	0.5514062	0.58615273	0.58037	0.55980915	0.58669007	0.5669043	0.5544267
0.0	0.5788666	0.57001126	0.5590909	0.5484984	0.5861726	0.5732446	0.55926263	0.583666	0.5634747	0.5540001
0.0	0.57866204	0.5698853	0.55881464	0.5483777	0.58571273	0.57368416	0.5587905	0.5845065	0.5643073	0.55397403
0.0	0.57900864	0.56954104	0.5574846	0.55002683	0.5858818	0.5772617	0.5591055	0.58204734	0.5650895	0.55504924
0.0	0.57922095	0.5685918	0.556478	0.54863715	0.58506024	0.5775603	0.5588679	0.5822633	0.5644246	0.55507326
0.0	0.5791929	0.56928706	0.55747837	0.54979277	0.58585113	0.57715327	0.5578288	0.5820279	0.5641717	0.5550791
0.0	0.57959074	0.5697117	0.5591903	0.54818255	0.58571506	0.5731859	0.5584277	0.5843493	0.564259	0.5537095
0.0	0.58031785	0.5717233	0.56054395	0.55145514	0.5869264	0.5766033	0.55994725	0.58501065	0.5624508	0.55596775
0.0	0.58483976	0.5737508	0.5614013	0.5514958	0.5849393	0.58095205	0.56051034	0.5864285	0.5650478	0.55616915
0.0	0.58483213	0.57368386	0.5615962	0.5524488	0.58630115	0.5831645	0.5615093	0.5864091	0.565649	0.55623025
0.0	0.58043915	0.57148767	0.56022227	0.5497936	0.58669084	0.5766043	0.55907863	0.5850443	0.56369394	0.55563194
0.0	0.57998765	0.5712246	0.5594734	0.5509456	0.58705235	0.5764615	0.55978465	0.5852995	0.5639066	0.5562076
0.0	0.57896024	0.57130903	0.56058985	0.5513545	0.58696485	0.57683134	0.5601083	0.5852899	0.5642172	0.55585545
0.0	0.5787891	0.57148045	0.5580522	0.5501116	0.5871938	0.5767652	0.5602626	0.5853915	0.56399435	0.55546606
0.0	0.5791935	0.57066876	0.5602113	0.5512164	0.58738035	0.57682383	0.5602582	0.5853209	0.56088656	0.55593634
0.0	0.581094	0.5698835	0.5592929	0.55052006	0.5858853	0.5766698	0.5589644	0.5832114	0.5634586	0.5554086
0.0	0.5808	0.57136834	0.5604675	0.5515774	0.5865021	0.5771623	0.55987656	0.5851406	0.56368184	0.5559757
0.0	0.57999337	0.57103485	0.5598695	0.55154353	0.58629537	0.57685316	0.56018233	0.58505505	0.56470656	0.55625427
0.0	0.5810317	0.56869364	0.55962265	0.549611	0.5845369	0.5752969	0.558932	0.58346784	0.5597155	0.55507255
0.0	0.5799772	0.5716521	0.5602169	0.5511566	0.58654016	0.5767759	0.5590847	0.58363014	0.5626295	0.55535275
0.0	0.5806843	0.57181716	0.5602048	0.55090904	0.5870598	0.5766807	0.55893356	0.5839233	0.562466	0.5557565
0.0	0.5801588	0.5713834	0.5597091	0.5516752	0.5873212	0.57696205	0.55880266	0.5836655	0.5617556	0.5556237
0.0	0.58042866	0.5717376	0.55956113	0.5506744	0.5874253	0.5761456	0.5590476	0.5849119	0.5621347	0.5559482
0.0	0.58049285	0.5716318	0.5597165	0.55073714	0.5872176	0.5774063	0.5599452	0.5851798	0.5634285	0.55593026
0.0	0.5800893	0.5713513	0.5599284	0.5512296	0.5874669	0.5755352	0.559466	0.5842457	0.5619133	0.5550069
0.0	0.57972676	0.5718755	0.5600287	0.55073744	0.5870466	0.5781068	0.5601747	0.5845559	0.56296957	0.5556126
0.0	0.5807525	0.57102937	0.5596453	0.5511256	0.58734864	0.5760277	0.5584191	0.58484566	0.5636187	0.5558062
0.0	0.5846969	0.5736915	0.56076586	0.5522867	0.58723545	0.5818838	0.5617207	0.58634084	0.5658711	0.555798
0.0	0.58295655	0.57315207	0.55951023	0.5515777	0.5868157	0.58059627	0.5600002	0.58557814	0.5650212	0.55512506
0.0	0.5790964	0.5709976	0.55835366	0.5506987	0.58459526	0.5760597	0.55893666	0.584342	0.56267244	0.55549264
0.0	0.57893616	0.5707809	0.55906236	0.54960394	0.5846055	0.57562214	0.55790913	0.5851388	0.5623838	0.5553577
0.0	0.580151	0.5712048	0.5589675	0.55073553	0.5847156	0.5762007	0.5588325	0.58532596	0.5641194	0.55579966
0.0	0.57866925	0.570958	0.5601513	0.5496365	0.5864506	0.57548314	0.5578517	0.5847713	0.56228703	0.5558957
0.0	0.57810915	0.5706771	0.55932033	0.55096644	0.58703154	0.5770724	0.55971134	0.5850711	0.56402165	0.55478925
0.0	0.5787814	0.5712451	0.5588763	0.55043584	0.58747613	0.5763141	0.5597305	0.5853672	0.56365055	0.5552166
0.0	0.5778959	0.570881	0.55957323	0.54940075	0.58609396	0.5759687	0.5586035	0.5843972	0.56350327	0.55456597
0.0	0.58040893	0.57055485	0.5588926	0.5509134	0.58606356	0.57717794	0.559354	0.58394533	0.5626667	0.55560213
0.0	0.5804689	0.5715859	0.5604148	0.55143017	0.58587027	0.57697415	0.5596893	0.5851736	0.5613393	0.5560054
0.0	0.57937884	0.5712179	0.56002015	0.5507049	0.58677304	0.57599133	0.5596408	0.584248	0.56342894	0.555471
0.0	0.5798248	0.57027763	0.5584968	0.55134827	0.5870242	0.575667	0.55878437	0.584619	0.56359774	0.55587417
0.0	0.5856405	0.5737432	0.5619267	0.552485	0.5858752	0.58182204	0.5616203	0.5858065	0.56520104	0.5561068
0.0	0.5797542	0.5702646	0.5587289	0.5491636	0.5851077	0.57521325	0.5577319	0.58374196	0.5626176	0.5546002
0.0	0.57973313	0.5707678	0.55885583	0.5513302	0.5870231	0.57647276	0.5601995	0.58546275	0.5643175	0.55606306
0.0	0.579295	0.570151	0.5598662	0.5507311	0.5850871	0.5760406	0.5586218	0.58446497	0.5622969	0.55522126
0.0	0.57901514	0.57045716	0.55880386	0.55021	0.5848655	0.5758329	0.55861104	0.583702	0.5613638	0.55539286
0.0	0.5799831	0.5709749	0.55920106	0.55145997	0.5871904	0.57684296	0.56026804	0.5849059	0.56346464	0.55584294
0.0	0.58101755	0.5716646	0.56028765	0.5511853	0.58673847	0.57671434	0.5599542	0.58522946	0.56554925	0.5553701
0.0	0.5799595	0.5719301	0.5600363	0.55143464	0.5867962	0.5767261	0.55965894	0.584165	0.5638337	0.55586493
0.0	0.5801753	0.5713196	0.56047475	0.55116	0.58689725	0.57594866	0.5592436	0.58497214	0.5647461	0.55580664
0.0	0.57989794	0.5711579	0.5607	0.5506319	0.5870706	0.5777383	0.5591776	0.5849264	0.5634214	0.5558709
0.0	0.57820773	0.57042766	0.5596506	0.54988503	0.5868758	0.57710826	0.5592288	0.58464754	0.5651799	0.5551026
0.0	0.5861483	0.5738214	0.56210667	0.5528626	0.58698666	0.58218515	0.56173956	0.58684665	0.56598777	0.5563326
0.0	0.580418	0.5710674	0.5592824	0.550582	0.5858773	0.57627153	0.5573285	0.58571017	0.5646433	0.55436057
0.0	0.5804472	0.57172054	0.55999714	0.5509888	0.5871938	0.57708466	0.5594164	0.58390284	0.56414324	0.5558173
0.0	0.5795769	0.57170266	0.55984634	0.5507809	0.5868814	0.57638717	0.5591286	0.58627355	0.56305873	0.5550642
0.0	0.5803171	0.57040876	0.5608628	0.55058587	0.5870205	0.57648677	0.5590789	0.5861572	0.56373733	0.55582905
0.0	0.57983446	0.57048786	0.5599948	0.5503022	0.5863516	0.5761953	0.5599806	0.58540565	0.56194776	0.5556684
0.0	0.5816502	0.569791	0.55991226	0.55057526	0.5855525	0.577307	0.559736	0.5857439	0.5623826	0.55461156
0.0	0.58076894	0.57144237	0.5596251	0.5494473	0.58655155	0.57835925	0.5599681	0.5843816	0.56348324	0.5543763
0.0	0.58105093	0.57181937	0.56089205	0.5505121	0.5857594	0.57804286	0.5603114	0.5852846	0.56414676	0.555365
0.0	0.5848218	0.5726552	0.56108826	0.55316895	0.586894	0.58060175	0.5605337	0.5848441	0.56651115	0.556272
0.0	0.5848218	0.5726552	0.56108826	0.55316895	0.586894	0.58060175	0.5605337	0.5848441	0.56651115	0.556272
0.0	0.5808102	0.5710504	0.5589595	0.5508332	0.5862593	0.5781102	0.5594736	0.58512497	0.5628197	0.5552644
0.0	0.0772892	0.09556183	0.08035511	0.040174212	0.016754253	0.051227972	0.010326462	0.16235214	0.021670321	0.012020883
0.0	0.11056732	0.15222631	0.14828946	0.043910313	0.02451234	0.07154787	0.0096734	0.15621929	0.05900989	0.016181786
0.0	0.10939766	0.14353968	0.16683446	0.08127556	0.024115996	0.07770135	0.017224114	0.18348026	0.022101743	0.016201124
0.0	0.5811225	0.5708699	0.5590715	0.5510341	0.58717376	0.5787839	0.5598298	0.58426905	0.5640184	0.55546045
0.0	0.5792761	0.57084656	0.5586777	0.54985577	0.58470154	0.57604355	0.5585249	0.5846881	0.5651799	0.5549526
0.0	0.5858232	0.5737727	0.56071645	0.55294514	0.58552635	0.5812481	0.5613648	0.58741146	0.56552434	0.55645037
0.0	0.58550906	0.5738246	0.5604702	0.5526805	0.5867878	0.581335	0.56099	0.58559585	0.5655701	0.55527705
0.0	0.5859172	0.5741401	0.56151134	0.5535862	0.58721775	0.5817317	0.56168497	0.5871888	0.565313	0.55617434
0.0	0.5811707	0.57060087	0.5587416	0.55011916	0.58608544	0.5776547	0.55942845	0.5851898	0.5633836	0.55453676
0.0	0.5794896	0.5714642	0.559935	0.55101115	0.5868622	0.57660556	0.5583523	0.5853926	0.56333506	0.55594385
0.0	0.5816368	0.5708769	0.5594823	0.5514515	0.58692515	0.57819986	0.5601601	0.5840818	0.56377435	0.5558048
0.0	0.5794277	0.5704196	0.5597665	0.54908097	0.5871921	0.5766837	0.5571927	0.58474267	0.56523263	0.5548117
0.0	0.57973135	0.5695265	0.55952096	0.54957676	0.58728445	0.57461226	0.55729634	0.5839737	0.56387097	0.5548183
0.0	0.5858682	0.5735934	0.5613055	0.552764	0.5867504	0.5815224	0.56183386	0.5876691	0.5665384	0.55602384
0.0	0.5858682	0.5735934	0.5613055	0.552764	0.5867504	0.5815224	0.56183386	0.5876691	0.5665384	0.55602384
0.0	0.57900244	0.570478	0.5591887	0.5510165	0.58728176	0.5768782	0.5601677	0.5858124	0.56396234	0.554979
0.0	0.5809198	0.5708155	0.5597448	0.55083054	0.5863571	0.57672065	0.5602477	0.58446276	0.56281155	0.55573267
0.0	0.57959455	0.57140297	0.56034863	0.55125654	0.58620864	0.576902	0.5599157	0.5855179	0.56343377	0.5550493
0.0	0.5797585	0.57160926	0.56009734	0.55155635	0.5873526	0.5761569	0.5596273	0.5846041	0.56313795	0.55595493
0.0	0.058558173	0.14354104	0.25333124	0.0256823	0.024340918	0.042192172	0.008271324	0.1266786	0.0017310088	0.0056134053
0.0	0.014144958	0.059631687	0.051117014	0.004522196	0.08452111	0.06400003	0.009918501	0.105575085	0.005066657	0.0075919316
0.0	0.035181247	0.06028921	0.055669744	0.024284616	0.042264156	0.03373608	0.010696216	0.00739568	0.01622681	0.005088491
0.0	0.5814044	0.57182425	0.5606629	0.55113554	0.58684254	0.5766376	0.5593534	0.5851504	0.56243265	0.5555099
0.0	0.58450085	0.5732694	0.56094414	0.5521183	0.5865623	0.5802418	0.5599829	0.58620036	0.5669352	0.5557207
0.0	0.5813998	0.5708146	0.5596867	0.55112946	0.5866614	0.5794574	0.5604162	0.5847005	0.5634855	0.5551725
0.0	0.57955885	0.5714085	0.5599017	0.551465	0.5860498	0.57575977	0.5594038	0.58454114	0.5632361	0.555168
0.0	0.58059084	0.5713155	0.55963695	0.5511627	0.58752656	0.57767665	0.56043214	0.5854339	0.56438273	0.55546075
0.0	0.5846657	0.57371634	0.5608082	0.55196315	0.5867747	0.58018184	0.5600186	0.5865507	0.56660956	0.5557906
0.0	0.58424664	0.5735077	0.56114906	0.552268	0.5864754	0.57963693	0.56015074	0.5861974	0.56285906	0.5559724
0.0	0.57917136	0.5709674	0.5593326	0.5501763	0.5868681	0.57544804	0.55959344	0.5854921	0.56060356	0.5552749
0.0	0.5793722	0.5703305	0.5593506	0.5491265	0.58531505	0.57609725	0.5578629	0.58411974	0.5597541	0.55449986
0.0	0.036924258	0.04177555	0.07409636	0.02045613	0.05141299	0.07985658	0.01603415	0.10034502	0.0015300667	0.0053575654
0.0	0.025807943	0.040119354	0.07218175	0.005934835	0.018233955	0.040485743	0.0037055642	0.055092163	0.008918251	0.005438821
0.0	0.036171474	0.041433617	0.07404119	0.020346131	0.051593654	0.0795587	0.016057963	0.10021525	0.0015174717	0.0053367894
0.0	0.025831752	0.040121723	0.07238536	0.0059465263	0.018290095	0.04059278	0.0037012852	0.055286363	0.008918099	0.005422477
0.0	0.5807971	0.5715207	0.56054074	0.55124253	0.58675116	0.5779369	0.5603911	0.5859387	0.5634183	0.555916
0.0	0.5803928	0.57123756	0.5602588	0.5512536	0.58688605	0.576903	0.5599728	0.5858653	0.5646193	0.55595845
0.0	0.57962203	0.5714664	0.5593121	0.55022883	0.5873007	0.5764268	0.55928326	0.5868295	0.563132	0.55520236
0.0	0.5792105	0.57132405	0.56019527	0.55059063	0.58518636	0.57613325	0.5594981	0.5844192	0.56235355	0.5556778
0.0	0.5846736	0.57341	0.56039566	0.5507724	0.5853963	0.58113855	0.55970705	0.58663106	0.56485426	0.5551093
0.0	0.584355	0.57294637	0.56108844	0.55230445	0.5862221	0.58099574	0.5602973	0.58622295	0.5654003	0.5558543
0.0	0.5796184	0.57012343	0.55902904	0.5498562	0.58549774	0.57660514	0.558893	0.58382094	0.56439984	0.5555679
0.0	0.57974243	0.57052886	0.5595714	0.5506323	0.5858378	0.5766804	0.55957663	0.5834232	0.56399006	0.5556696
0.0	0.5840633	0.5726134	0.56011826	0.5521463	0.5854749	0.5800342	0.55991817	0.58576834	0.56528205	0.5561698
0.0	0.5800891	0.57137	0.5600174	0.5509822	0.5871369	0.57673264	0.55962616	0.5848057	0.5631673	0.55605525
0.0	0.57992446	0.57035327	0.5584531	0.5494773	0.5855763	0.57482946	0.55827004	0.5846993	0.56419957	0.5549915
0.0	0.5798257	0.5689871	0.5579254	0.5492895	0.58522135	0.5764283	0.55813164	0.5825285	0.5635849	0.55412465
0.0	0.58022934	0.5713827	0.56010413	0.55112183	0.58704317	0.57700294	0.55977225	0.5834405	0.56062376	0.55563027
0.0	0.58020693	0.5715845	0.55999446	0.5512444	0.586832	0.5771217	0.5597337	0.58502376	0.5640834	0.5560272
0.0	0.5864306	0.57415915	0.5621007	0.5534644	0.58661914	0.58250624	0.5621779	0.58693236	0.5640828	0.55655557
0.0	0.5864306	0.57415915	0.5621007	0.5534644	0.58661914	0.58250624	0.5621779	0.58693236	0.5640828	0.55655557
0.0	0.57996583	0.5714389	0.5605808	0.5513528	0.58686405	0.57604295	0.55965257	0.5838333	0.5612485	0.55596995
0.0	0.5867462	0.57415515	0.5616136	0.55316734	0.58624107	0.58215225	0.56163716	0.585062	0.5647118	0.55530006
0.0	0.5867462	0.57415515	0.5616136	0.55316734	0.58624107	0.58215225	0.56163716	0.585062	0.5647118	0.55530006
0.0	0.5839998	0.5729516	0.560122	0.55197346	0.58540916	0.57986915	0.56014204	0.58515656	0.56605494	0.55584615
0.0	0.5803011	0.57136756	0.5604886	0.5515151	0.58679855	0.5764213	0.5596595	0.58429295	0.562633	0.5558343
0.0	0.5801704	0.5716682	0.5600901	0.5508392	0.58565915	0.57679784	0.5590042	0.5854369	0.56459165	0.5557104
0.0	0.5868072	0.5741778	0.561955	0.5536156	0.5857353	0.5818548	0.5617649	0.5869784	0.5657481	0.55661154
0.0	0.5868072	0.5741778	0.561955	0.5536156	0.5857353	0.5818548	0.5617649	0.5869784	0.5657481	0.55661154
0.0	0.5796448	0.5712958	0.5604554	0.550989	0.5854656	0.57724595	0.56013155	0.5845853	0.56328446	0.5559036
0.0	0.5793355	0.5716589	0.560016	0.5513504	0.58715105	0.5776394	0.5600673	0.58528185	0.5645515	0.5559504
0.0	0.57880956	0.5710402	0.5581823	0.5491611	0.58516014	0.5749905	0.55783814	0.5848037	0.56318146	0.55477303
0.0	0.58007777	0.5713565	0.5600494	0.550656	0.5875917	0.5764911	0.55896723	0.5852571	0.5624962	0.5551422
0.0	0.5800893	0.56901836	0.5592753	0.5497738	0.5852729	0.5745878	0.5589079	0.58401823	0.56454676	0.5541022
0.0	0.5792451	0.5706185	0.558364	0.5495944	0.5869925	0.5761027	0.5598086	0.5836063	0.56285775	0.55414706
0.0	0.5790815	0.57058495	0.5592175	0.550742	0.58470213	0.57682574	0.5594153	0.583792	0.5647337	0.5553251
0.0	0.5806406	0.57152754	0.5602026	0.5501231	0.5874371	0.57681364	0.5604347	0.58501095	0.5634999	0.5543905
0.0	0.5791127	0.5715755	0.5603766	0.55154383	0.587107	0.5765031	0.5601819	0.5826965	0.5629675	0.55573416
0.0	0.5806624	0.57173705	0.5602305	0.55154496	0.5870731	0.57700115	0.560232	0.5853467	0.5650661	0.55625343
0.0	0.5800758	0.57173795	0.55905676	0.5507068	0.5861336	0.57687414	0.5598556	0.5844679	0.56450117	0.5552354
0.0	0.57949686	0.5713534	0.5590365	0.55019844	0.58506185	0.5763819	0.5573706	0.5843838	0.5652078	0.555348
0.0	0.5805455	0.5704114	0.55993944	0.55126804	0.58720547	0.5767267	0.56015736	0.58533895	0.5647779	0.5559388
0.0	0.5800076	0.57171685	0.559732	0.5512836	0.5867328	0.57748437	0.5598189	0.5845904	0.5648716	0.5557696
0.0	0.58069336	0.5717239	0.5599098	0.55118805	0.5872069	0.5763228	0.5600409	0.5851755	0.5654248	0.5558673
0.0	0.58003294	0.57133573	0.5601283	0.55123496	0.5871848	0.57739794	0.5591323	0.5847027	0.564495	0.5557847
0.0	0.58018196	0.57118195	0.56000644	0.55030954	0.5861446	0.5748554	0.55820704	0.58486086	0.5636619	0.5552439
0.0	0.5796438	0.5709927	0.55962896	0.55124855	0.58675027	0.5767971	0.560033	0.58418995	0.5642426	0.5558021
0.0	0.5798712	0.57117945	0.5602372	0.5511796	0.5863377	0.57630014	0.5594528	0.5855199	0.5636619	0.5560783
0.0	0.5800015	0.5708922	0.55851024	0.5512443	0.5869209	0.57622117	0.5598656	0.584352	0.56316525	0.5548388
0.0	0.5800617	0.569752	0.559638	0.5496375	0.5854138	0.5772757	0.5588961	0.58422947	0.56482345	0.55390906
0.0	0.58023167	0.57040346	0.5595472	0.5508348	0.5857439	0.57759875	0.5595587	0.5847542	0.56068295	0.55512106
0.0	0.580749	0.570011	0.5601968	0.55002207	0.58570313	0.57732964	0.55914426	0.58466375	0.5624414	0.55385995
0.0	0.58449495	0.573718	0.56079566	0.5520057	0.58639306	0.5809732	0.56094295	0.58611304	0.56417525	0.55619526
0.0	0.5843748	0.57353926	0.5616084	0.55232006	0.5856996	0.5806725	0.56040716	0.5858031	0.5644902	0.55625516
0.0	0.5843179	0.57314485	0.56069463	0.5513149	0.58606654	0.5807399	0.5601074	0.585481	0.5642116	0.55586827
0.0	0.5787901	0.5702276	0.5591438	0.54923916	0.5871915	0.5770733	0.55725974	0.582422	0.56148505	0.55482394
0.0	0.5794217	0.57176036	0.55913633	0.55018747	0.5871619	0.57660085	0.559998	0.58428586	0.562228	0.5544698
0.0	0.5801157	0.57102525	0.56061184	0.55195844	0.5871222	0.57758033	0.5592152	0.5843006	0.56410134	0.55586743
0.0	0.5799549	0.5714939	0.559783	0.55045986	0.58733493	0.57717735	0.5600095	0.58537364	0.5643904	0.55587494
0.0	0.5790367	0.5707443	0.5595235	0.5508299	0.58705926	0.5760293	0.55976856	0.5849611	0.56349176	0.5555827
0.0	0.57954335	0.5714678	0.55885506	0.5511596	0.58682144	0.5769331	0.5597481	0.58526236	0.56529367	0.5559984
0.0	0.57853574	0.5707162	0.56008154	0.5502723	0.5870418	0.57511705	0.55909705	0.58304155	0.56477237	0.55488616
0.0	0.5807085	0.5716736	0.5597807	0.55123407	0.5866065	0.5762444	0.5598209	0.58446693	0.56310046	0.5548146
0.0	0.5799794	0.5707315	0.55926263	0.5510035	0.58679	0.57535076	0.558634	0.5846302	0.5633248	0.55584556
0.0	0.5845968	0.5732862	0.5611717	0.55178624	0.58587885	0.58048177	0.56061876	0.5857017	0.5656333	0.5559328
0.0	0.58118325	0.57127756	0.5601487	0.5517781	0.58610255	0.57672954	0.5597963	0.585488	0.564072	0.55594885
0.0	0.58021545	0.57134145	0.55989414	0.5514676	0.587108	0.57715595	0.5587711	0.58315486	0.5631029	0.55582714
0.0	0.5798934	0.57085925	0.55946636	0.55117214	0.58732647	0.57687604	0.5591586	0.58416456	0.5633107	0.5557576
0.0	0.58024925	0.5706324	0.5592644	0.5502745	0.5866808	0.5769439	0.5594567	0.5847152	0.56378245	0.55533516
0.0	0.5800831	0.57121634	0.5587075	0.55019933	0.586452	0.57717866	0.5586256	0.58404535	0.56443316	0.55461353
0.0	0.57997733	0.5706857	0.55841786	0.54991394	0.58632046	0.5774271	0.55962145	0.5844107	0.56221294	0.55478543
0.0	0.5798791	0.5699875	0.5589243	0.55022025	0.58661497	0.57676834	0.5594356	0.5851915	0.5634839	0.5553428
0.0	0.5794459	0.570592	0.5588454	0.55039257	0.5867138	0.5758861	0.5593956	0.5843201	0.5615353	0.5556729
0.0	0.57998973	0.57047516	0.55846035	0.5504879	0.5866527	0.57649225	0.5594954	0.5848452	0.5626651	0.5549499
0.0	0.5801181	0.57092416	0.55894464	0.55021214	0.58640534	0.5767595	0.55891377	0.5844495	0.5642347	0.555306
0.0	0.5800463	0.5700492	0.5578754	0.55037576	0.58611804	0.5778724	0.5590068	0.585069	0.5627361	0.5551001
0.0	0.5799358	0.57060903	0.559518	0.55063367	0.58619314	0.5769672	0.5587821	0.584981	0.5630002	0.5554664
0.0	0.5803272	0.57026035	0.5578957	0.549905	0.5857778	0.57656044	0.5590426	0.5851525	0.5631103	0.5545917
0.0	0.5793589	0.57102954	0.55879647	0.5495853	0.5862747	0.57551223	0.55873644	0.58503896	0.5630886	0.55485594
0.0	0.5799085	0.5710183	0.55828685	0.5501385	0.58611625	0.57571554	0.5586335	0.58341664	0.56428343	0.5540492
0.0	0.5793589	0.57102954	0.55879647	0.5495853	0.5862747	0.57551223	0.55873644	0.58503896	0.5630886	0.55485594
0.0	0.57861686	0.5702323	0.5595234	0.5484586	0.5858953	0.575158	0.5583645	0.5849695	0.56307304	0.55407274
0.0	0.5835969	0.5731325	0.5602771	0.5514702	0.58508974	0.5808587	0.56096476	0.58442783	0.5644293	0.55578655
0.0	0.10031294	0.050318897	0.19411409	0.060824957	0.06164215	0.12246742	0.017501775	0.20634168	0.032834154	0.010271365
0.0	0.03574476	0.23010251	0.14942627	0.046598345	0.095817655	0.086370185	0.0033235697	0.21380472	0.014965014	0.008417048
0.0	0.034994185	0.13364276	0.15988736	0.027734155	0.022525284	0.06401073	0.020028014	0.027598696	0.04499346	0.0051365374
0.0	0.57964426	0.57100064	0.55878425	0.55032605	0.5860442	0.5766647	0.558751	0.58489984	0.5631319	0.5547159
0.0	0.58069456	0.5707409	0.5583848	0.5505294	0.58627427	0.57540274	0.5589694	0.5853379	0.56362665	0.554708
0.0	0.57991713	0.5696382	0.5574587	0.5502875	0.58541304	0.5771629	0.558831	0.58497924	0.56378406	0.5553593
0.0	0.5792321	0.5685906	0.5585467	0.5501789	0.58471906	0.5777496	0.55925626	0.5832999	0.5626249	0.5549273
0.0	0.58045036	0.56917775	0.55871105	0.55019724	0.5861501	0.57611865	0.55938596	0.58348936	0.5615043	0.55479735
0.0	0.579474	0.5708666	0.55817544	0.55016875	0.5863071	0.57673097	0.5594141	0.58326656	0.5625991	0.5545032
0.0	0.5805168	0.57114774	0.5597489	0.5502312	0.58618987	0.57563335	0.5593947	0.5839272	0.56282747	0.5553153
0.0	0.58027685	0.5695398	0.55928946	0.55037504	0.5863726	0.5763615	0.5589396	0.58383036	0.56322795	0.5548786
0.0	0.5793733	0.5711665	0.5576992	0.54995227	0.5848767	0.5772486	0.55961084	0.58329296	0.5624426	0.55509967
0.0	0.583464	0.5727836	0.56009793	0.5519253	0.5859852	0.57993484	0.56052643	0.584863	0.5655291	0.55572546
0.0	0.5805862	0.57113135	0.55974925	0.54983836	0.5855491	0.5771169	0.5593578	0.58419573	0.5631755	0.5555481
0.0	0.58017296	0.5710282	0.55956984	0.55027986	0.5865575	0.5769954	0.5594575	0.5846437	0.56351864	0.55543596
0.0	0.5802324	0.57018924	0.5596801	0.5501298	0.5860511	0.5774568	0.55952656	0.5841278	0.56400824	0.5557354
0.0	0.580139	0.5709526	0.5595828	0.55000436	0.5865796	0.5773004	0.5590629	0.58495486	0.5650753	0.55545527
0.0	0.5805875	0.5710952	0.5590392	0.5503633	0.5866794	0.5766222	0.5595081	0.5849754	0.5621956	0.5557256
0.0	0.579255	0.57054037	0.55739516	0.55018955	0.58625495	0.57645476	0.55950516	0.583728	0.56372505	0.555175
0.0	0.58386433	0.57345265	0.56119573	0.5508316	0.5858836	0.57956505	0.5598069	0.58539987	0.56480086	0.5555896
0.0	0.5844055	0.57383156	0.56067115	0.55230474	0.5861707	0.5803622	0.5603507	0.5849271	0.5654434	0.55630094
0.0	0.57949847	0.57044834	0.55881196	0.5484644	0.5855604	0.57619995	0.55853885	0.5842291	0.56277525	0.5550425
0.0	0.5833842	0.57252336	0.5614319	0.55216575	0.58619094	0.58058757	0.56002444	0.5847056	0.56612486	0.5552092
0.0	0.5837075	0.5720704	0.5613899	0.5517737	0.5857804	0.5806949	0.56054676	0.5851589	0.56465644	0.55580217
0.0	0.5792183	0.5700025	0.5595085	0.55049884	0.5860295	0.5772917	0.55860144	0.5834972	0.56332284	0.5544567
0.0	0.58410066	0.5738215	0.5610008	0.5516388	0.58707285	0.58052796	0.5605361	0.5860885	0.5646356	0.55589396
0.0	0.579871	0.5708589	0.55817056	0.5498502	0.5867196	0.5766219	0.5587013	0.58482635	0.56251746	0.5550702
0.0	0.58374345	0.573539	0.5600653	0.55193746	0.58639026	0.5804697	0.56065536	0.5861763	0.56520313	0.5559518
0.0	0.57941633	0.57065874	0.5587429	0.5496122	0.58592874	0.57715935	0.55922896	0.5850985	0.56403756	0.55535144
0.0	0.5798812	0.5694864	0.5593119	0.5492703	0.5850628	0.5773926	0.558752	0.58330965	0.56277966	0.554988
0.0	0.06016327	0.048089057	0.097634435	0.036048386	0.014632271	0.07429497	0.01168026	0.094215095	0.013357359	0.008379122
0.0	0.060315277	0.048420895	0.097812876	0.03633238	0.014621412	0.07420634	0.011688922	0.09534202	0.013304732	0.008383034
0.0	0.06019231	0.0481934	0.097314954	0.03613948	0.014632245	0.074548885	0.011664351	0.09451453	0.013346273	0.008380719
0.0	0.0077450085	0.043552198	0.08380044	0.03620887	0.07391409	0.07061963	0.008165655	0.07758614	0.23512302	0.0066589853
0.0	0.007737105	0.043672673	0.083385855	0.036266323	0.07361957	0.070495546	0.008176386	0.07725347	0.23276855	0.006650377
0.0	0.007721471	0.043697696	0.083796166	0.03634457	0.07354711	0.0708999	0.008134036	0.07742072	0.23358107	0.006647114
0.0	0.0077160727	0.043491516	0.08345026	0.036153134	0.07376619	0.0707001	0.008155906	0.07672117	0.23336042	0.0066428836
0.0	0.007725333	0.043470237	0.08339443	0.036210027	0.0735585	0.070696205	0.008163446	0.07699545	0.23350196	0.00663677
0.0	0.0077175773	0.04378015	0.083741195	0.03631374	0.0738948	0.070415355	0.008147963	0.076939955	0.23383614	0.006658146
0.0	0.007736552	0.04349274	0.083635844	0.036220748	0.07352433	0.07046637	0.008145501	0.07686549	0.23314294	0.0066511077
0.0	0.0077356664	0.043693133	0.08374717	0.036345888	0.07363482	0.070873484	0.008135641	0.07735304	0.23529555	0.0066491044
0.0	0.056331757	0.047675792	0.049432963	0.024519978	0.30023742	0.054557104	0.008814695	0.055436395	0.1049971	0.008030954
0.0	0.05611195	0.0476559	0.049395125	0.024645092	0.30027512	0.05426316	0.008814554	0.055430166	0.105375126	0.008009868
0.0	0.056142595	0.047596775	0.049329687	0.02463641	0.29983005	0.054715298	0.008817454	0.055246044	0.105438344	0.008027498
0.0	0.011404455	0.11947657	0.051415265	0.011298111	0.028889362	0.057881415	0.012377051	0.022976583	0.007128121	0.008910141
0.0	0.018413404	0.056588545	0.056234155	0.0505451	0.010945786	0.022284275	0.016917728	0.06452287	0.13228063	0.0068985997
0.0	0.018409362	0.05686554	0.056206543	0.050841767	0.010933289	0.022262705	0.01691791	0.06462522	0.1318251	0.0068827085
0.0	0.018391533	0.056814924	0.05617551	0.05087745	0.010932227	0.022371031	0.016894579	0.06464903	0.1319232	0.0068773585
0.0	0.01838681	0.056579318	0.056010146	0.050501913	0.010930624	0.02227719	0.016897691	0.06411084	0.1327759	0.0068941317
0.0	0.018332306	0.056446157	0.05591705	0.05054889	0.010896765	0.02213871	0.016927613	0.06429929	0.13252142	0.0068883947
0.0	0.018338151	0.0564969	0.055919085	0.05055487	0.01091881	0.022273347	0.01691378	0.06435598	0.13211513	0.0068904664
0.0	0.018386947	0.05682711	0.056181073	0.050749235	0.010934795	0.022355968	0.016899355	0.06489935	0.13188834	0.006882324
0.0	0.018318007	0.0564926	0.055884544	0.050685767	0.010886636	0.02227802	0.016879229	0.06400254	0.13163193	0.0068695396
0.0	0.018366078	0.056327358	0.05613616	0.050598927	0.010888371	0.022220077	0.01690491	0.06386993	0.13107295	0.0068831905
0.0	0.01836436	0.056548085	0.055882458	0.050657067	0.010913506	0.022327159	0.016924812	0.06449377	0.13269635	0.006895751
0.0	0.036422025	0.05715539	0.11038136	0.00655521	0.28796843	0.036801305	0.015934436	0.027423132	0.13459152	0.0070972345
0.0	0.036449898	0.056907315	0.110342525	0.006556352	0.2877602	0.036525536	0.015928462	0.027653879	0.13452935	0.0070824013
0.0	0.036521006	0.057120726	0.11060043	0.006570851	0.2877893	0.036878046	0.01593061	0.027500933	0.13489461	0.007083652
0.0	0.070361465	0.12901446	0.03620615	0.02473775	0.08745687	0.075376555	0.018101336	0.019274801	0.0056044795	0.010792104
0.0	0.07020996	0.12841249	0.036184818	0.024742134	0.08708312	0.07486735	0.018128349	0.019333426	0.0056185634	0.010788032
0.0	0.070706695	0.12879382	0.03638866	0.024778437	0.08725906	0.07555004	0.018095693	0.01939213	0.0055704187	0.010801668
0.0	0.07066468	0.12884869	0.03635834	0.024771411	0.08719801	0.07543593	0.018084401	0.019415187	0.005631234	0.01081301
0.0	0.05526022	0.020363236	0.028799953	0.023448039	0.24240917	0.090532266	0.02054718	0.08604957	0.13636486	0.009364724
0.0	0.054937486	0.020301782	0.028764218	0.023320714	0.24122977	0.09047304	0.020541547	0.08520958	0.13532154	0.009356208
0.0	0.05515705	0.020347109	0.028839758	0.023410616	0.24173614	0.090488754	0.020531254	0.08595019	0.13734859	0.0093747545
0.0	0.037842836	0.029754153	0.092944644	0.04315512	0.09058005	0.02607922	0.0164724	0.017945677	0.0069923536	0.0058521214
0.0	0.03767805	0.029891575	0.09236394	0.043172885	0.09047233	0.026107384	0.01647128	0.017791502	0.0069814622	0.005834601
0.0	0.0377948	0.029743796	0.092658974	0.043231502	0.09032093	0.026058264	0.016456857	0.017842487	0.0068811607	0.005834623
0.0	0.011757752	0.029852813	0.05646691	0.01823332	0.11395125	0.04258507	0.017127361	0.4315893	0.026268031	0.005404077
0.0	0.107968576	0.06484795	0.06038601	0.024513988	0.023751304	0.09630193	0.0067289686	0.03083025	0.0052344026	0.0051625688
0.0	0.044186313	0.054198265	0.049426667	0.021254674	0.017825248	0.04881647	0.007907363	0.053822745	0.4422082	0.0071993517
0.0	0.044042956	0.054123517	0.04919018	0.02123837	0.017741807	0.048635274	0.007925669	0.05360969	0.44056955	0.0071884193
0.0	0.044272557	0.054523002	0.049418043	0.021323495	0.017825147	0.048907448	0.007888726	0.05384616	0.4436705	0.0071777483
0.0	0.043989923	0.054026347	0.04919824	0.02120134	0.0176566	0.048683494	0.007908036	0.05329959	0.44127575	0.007197511
0.0	0.0440594	0.053907644	0.0492273	0.02121711	0.01774578	0.048417117	0.007916473	0.053747687	0.44128487	0.0071835546
0.0	0.044075835	0.054181088	0.049238984	0.021259423	0.017802922	0.04883281	0.007906674	0.054101735	0.44154063	0.007197239
0.0	0.044171885	0.054157548	0.049258687	0.021244776	0.017760532	0.04871881	0.007903088	0.053583547	0.44322836	0.007192388
0.0	0.04399218	0.054106314	0.049129196	0.021172544	0.01776712	0.048686467	0.0079158135	0.053620774	0.4410879	0.0071902466
0.0	0.044181548	0.0540321	0.049292184	0.021307241	0.017729156	0.04882628	0.007906027	0.053687304	0.44317758	0.0071977973
0.0	0.038052473	0.04109535	0.046647053	0.014009434	0.041684844	0.14712542	0.008178548	0.013642885	0.0031672358	0.007176569
0.0	0.038066883	0.041242752	0.04677937	0.014058371	0.04167353	0.14784001	0.008173285	0.013714151	0.003158381	0.007186031
0.0	0.032543458	0.12671278	0.039997958	0.012222027	0.032349892	0.0678001	0.015135041	0.034925748	0.007254195	0.0070663104
0.0	0.04317001	0.0427252	0.053856682	0.035735153	0.25455746	0.07303171	0.010906175	0.04045929	0.011761293	0.0115149375
0.0	0.04325279	0.042882863	0.053827774	0.035556864	0.25515005	0.07335602	0.010894201	0.04068358	0.01174091	0.01150503
0.0	0.048921037	0.038992915	0.048615016	0.029347038	0.010894941	0.12335972	0.0076176734	0.031147422	0.037785035	0.014499981
0.0	0.04894776	0.03874717	0.04853242	0.029228609	0.01084072	0.123808526	0.007601458	0.030752705	0.037956607	0.0145000145
0.0	0.02826107	0.019354261	0.08400991	0.025823139	0.03724277	0.07983112	0.016231522	0.07218744	0.34136403	0.007974826
0.0	0.028314743	0.01943897	0.08415548	0.02586608	0.037230857	0.0805066	0.016198402	0.07221953	0.3402716	0.007979475
0.0	0.0562729	0.10455904	0.118631445	0.028136881	0.27474645	0.15333988	0.011058933	0.055031456	0.00448651	0.007375549
0.0	0.08204428	0.09930615	0.08427172	0.01774287	0.3630533	0.08184671	0.0093678925	0.09519063	0.008531834	0.0057041543
0.0	0.08150576	0.09918321	0.08368683	0.017709736	0.36238328	0.081674874	0.009376711	0.094183676	0.008539082	0.0056960117
0.0	0.08168782	0.09944429	0.084178455	0.01776653	0.36308807	0.082011394	0.009357039	0.09508029	0.008486141	0.005692486
0.0	0.08161224	0.09911421	0.08397638	0.017714215	0.36311245	0.081691206	0.0093607	0.094550095	0.00853402	0.005703841
0.0	0.0820248	0.09951282	0.084393054	0.017785262	0.36305934	0.08225648	0.009360828	0.0951251	0.008468066	0.005701294
0.0	0.08179653	0.0994702	0.083931446	0.017780066	0.36253002	0.08188101	0.009352289	0.09498667	0.008507369	0.005705353
0.0	0.041922163	0.12572786	0.022733627	0.016975258	0.1846243	0.083818845	0.00945026	0.010423619	0.1399869	0.006562157
0.0	0.042069893	0.12573498	0.022701876	0.017028827	0.18492381	0.08380656	0.0094526475	0.010485429	0.13983254	0.0065519563
0.0	0.042127293	0.1260268	0.022724275	0.017065823	0.18459305	0.0845066	0.009446957	0.010461728	0.14049476	0.0065570856
0.0	0.039418183	0.061665416	0.04063618	0.023432164	0.009390341	0.035374932	0.017676916	0.026452405	0.09605927	0.0062456466
0.0	0.022223815	0.11817579	0.04055479	0.008234233	0.026189575	0.06528671	0.007955689	0.038916912	0.40082243	0.007631546
0.0	0.022290738	0.118143536	0.04075988	0.00824675	0.026253685	0.06528226	0.007941626	0.039119057	0.40060222	0.0076233274
0.0	0.022245638	0.11781713	0.040485058	0.00822569	0.026169851	0.065289125	0.007947609	0.039109826	0.40113485	0.0076313834
0.0	0.099878974	0.05010427	0.19448864	0.060496464	0.061410807	0.12236908	0.017416647	0.20579767	0.03284977	0.010256305
0.0	0.5802683	0.57206976	0.5595907	0.55094147	0.58549327	0.57677287	0.5587449	0.58430254	0.5627016	0.5550688
0.0	0.5801881	0.57170314	0.55893284	0.55031097	0.5860644	0.57642055	0.55779946	0.584283	0.56399405	0.5548833
0.0	0.5800189	0.5718455	0.55925584	0.55072075	0.5859912	0.5760547	0.55910075	0.58442515	0.56589204	0.5551374
0.0	0.5798977	0.5705643	0.55889213	0.54974395	0.58559585	0.574852	0.55917174	0.5845968	0.5647051	0.55439717
0.0	0.58012253	0.5707219	0.55767304	0.5496344	0.58587694	0.5757142	0.55834085	0.5843348	0.56094444	0.5537942
0.0	0.58017975	0.57157534	0.5596466	0.5505741	0.5853306	0.57593495	0.5593123	0.5846287	0.56423616	0.5547319
0.0	0.5802772	0.5712295	0.55863035	0.55025464	0.5864291	0.57535756	0.55896276	0.5837323	0.56381637	0.5550061
0.0	0.579788	0.57025146	0.55722153	0.5497052	0.5862304	0.5751922	0.55918	0.58509505	0.5638627	0.55420357
0.0	0.5802201	0.57105505	0.5587669	0.5507635	0.5854274	0.57479596	0.5586718	0.58359236	0.5626064	0.5547724
0.0	0.57945645	0.5708407	0.55973667	0.55056626	0.58633375	0.57718813	0.55830324	0.584307	0.56415904	0.5554601
0.0	0.5801115	0.57146317	0.5588907	0.55028516	0.585025	0.576218	0.5586184	0.58299226	0.56422096	0.55434334
0.0	0.5798385	0.5709566	0.55800176	0.5500984	0.58608896	0.57546496	0.5583822	0.584824	0.56338614	0.5540248
0.0	0.57990557	0.5710028	0.5587687	0.5500098	0.58500224	0.5744264	0.5579529	0.5851049	0.56474257	0.5545435
0.0	0.579452	0.5710078	0.5578136	0.54957587	0.5857249	0.57571435	0.5589315	0.58371353	0.5641136	0.55469084
0.0	0.5799467	0.57115597	0.5599468	0.5508727	0.5858203	0.57675844	0.55924445	0.5842991	0.5635277	0.55559266
0.0	0.58003247	0.5708289	0.55763316	0.55050915	0.5856489	0.5764901	0.5586949	0.5852001	0.5647935	0.55443174
0.0	0.5799013	0.57134354	0.5594497	0.55002457	0.58610195	0.57675856	0.55895436	0.58251953	0.56444556	0.55514914
0.0	0.5796005	0.5704851	0.5589889	0.54989475	0.58604705	0.5766315	0.55847114	0.5838099	0.56408465	0.5553033
0.0	0.580529	0.5719	0.5598142	0.55038106	0.5863105	0.57675105	0.5592342	0.58417696	0.56475	0.5548031
0.0	0.58035314	0.57029504	0.55863833	0.5488479	0.5851637	0.57591015	0.55912244	0.5836963	0.5627237	0.55412865
0.0	0.57954276	0.57102287	0.5593122	0.5504022	0.5857707	0.5765364	0.5590657	0.5846566	0.56510824	0.55551016
0.0	0.58039826	0.571525	0.55895764	0.5503385	0.58615226	0.5755204	0.55927306	0.58341396	0.56319845	0.55480874
0.0	0.580667	0.5715047	0.55877304	0.5505393	0.586097	0.576131	0.5592864	0.5853188	0.5638151	0.5551028
0.0	0.5810152	0.5718389	0.55968624	0.54999006	0.58595634	0.576307	0.55917233	0.5839161	0.56376153	0.5550897
0.0	0.57954067	0.57160467	0.5585213	0.55010164	0.58615625	0.57596374	0.5591042	0.5842727	0.56623733	0.55505836
0.0	0.5792738	0.5712763	0.5589768	0.5504483	0.5862576	0.5761356	0.5598533	0.5848617	0.56083363	0.5553342
0.0	0.58029777	0.57125837	0.55822533	0.5507391	0.58581233	0.5761236	0.558882	0.58441573	0.5640275	0.5545392
0.0	0.5803637	0.5716499	0.5587851	0.5507431	0.58617	0.5766806	0.5585131	0.5840681	0.56480396	0.5545318
0.0	0.57923245	0.57012725	0.5568097	0.54979193	0.5845647	0.5758945	0.558917	0.58210355	0.5614006	0.5543141
0.0	0.007338734	0.03574932	0.043771975	0.016361978	0.032749455	0.04126614	0.00877307	0.022229366	0.0056734444	0.0046429103
0.0	0.5789456	0.56996447	0.5574353	0.55010474	0.5856061	0.576307	0.5579372	0.583158	0.5628128	0.55444187
0.0	0.5800108	0.57113844	0.55909944	0.5501878	0.58610195	0.5758278	0.5590449	0.58353543	0.564773	0.55506766
0.0	0.5801417	0.5715586	0.5590716	0.55019003	0.5854619	0.57579654	0.5586774	0.58350515	0.56304747	0.5553142
0.0	0.5801011	0.57138455	0.5590673	0.55096495	0.58615994	0.5764437	0.5593299	0.58422124	0.56319946	0.55514175
0.0	0.57994974	0.57099915	0.55875623	0.55057013	0.5852857	0.57625127	0.5583646	0.58452547	0.56429684	0.55529857
0.0	0.5797884	0.57055646	0.5593423	0.5495624	0.58494246	0.57627815	0.55872345	0.5843982	0.56305355	0.5541126
0.0	0.5860568	0.5741106	0.56205523	0.55359864	0.58710396	0.5816467	0.561132	0.58663696	0.5654758	0.55641615
0.0	0.5811982	0.57080203	0.56019694	0.55093163	0.5858904	0.57744795	0.5599681	0.58414674	0.56302404	0.5550523
0.0	0.5858743	0.5736923	0.56145704	0.5525225	0.5869273	0.58187616	0.56055754	0.5849241	0.5609933	0.5557365
0.0	0.580451	0.5713282	0.55922824	0.5502362	0.58590984	0.5763503	0.55968165	0.58666027	0.5618418	0.55488664
0.0	0.5804148	0.57024866	0.5590583	0.55028695	0.58592534	0.5763573	0.558248	0.5857077	0.562041	0.5548468
0.0	0.5803618	0.5717477	0.5591557	0.54944664	0.5858109	0.5758882	0.5594803	0.5860706	0.56351995	0.5548252
0.0	0.5804118	0.5712763	0.5584242	0.5508943	0.585594	0.5760824	0.5594749	0.586561	0.5632084	0.5555399
0.0	0.5795998	0.569993	0.5590354	0.54987204	0.5858543	0.57597136	0.55934566	0.58558476	0.56347597	0.55499625
0.0	0.5804463	0.570245	0.5590479	0.55059135	0.5858452	0.5766927	0.5591606	0.58641154	0.5646952	0.5553077
0.0	0.58055454	0.5706255	0.55966073	0.55029655	0.58528185	0.5763217	0.55900186	0.58311754	0.5647064	0.5548561
0.0	0.5801137	0.57119465	0.5593721	0.5504871	0.58570117	0.5770615	0.55906314	0.5825103	0.5657346	0.5547443
0.0	0.5806224	0.5712838	0.5595186	0.550892	0.5858547	0.5760236	0.55904096	0.5830556	0.56346077	0.5548338
0.0	0.58022994	0.57065564	0.559797	0.55064684	0.58531106	0.5768493	0.5591073	0.5833879	0.5656971	0.5548472
0.0	0.57983184	0.5705946	0.55947745	0.5501923	0.58581066	0.57653844	0.5587282	0.5843932	0.5633566	0.5548458
0.0	0.58006126	0.5707298	0.5599404	0.5501745	0.58522856	0.5758206	0.5587425	0.5836358	0.56238765	0.5548094
0.0	0.5792735	0.5700607	0.5592881	0.551166	0.58562213	0.57518846	0.55933136	0.5839102	0.5649266	0.5547785
0.0	0.57948464	0.5701698	0.5591618	0.5497487	0.5852702	0.57699007	0.5590057	0.5830999	0.5636875	0.55483675
0.0	0.57983863	0.57092667	0.5593873	0.5503682	0.58566993	0.5764111	0.5589625	0.5833497	0.5645076	0.55487007
0.0	0.57999843	0.5702409	0.5590561	0.5506592	0.58551025	0.57651424	0.55932623	0.58290446	0.5642162	0.5544622
0.0	0.58030814	0.57057416	0.55957377	0.55021495	0.58579975	0.57690537	0.5586905	0.5830124	0.56597	0.5547576
0.0	0.58018404	0.56924784	0.5590858	0.5494771	0.58527875	0.57530797	0.55819064	0.5829014	0.56532085	0.5540863
0.0	0.5802349	0.5710256	0.5592095	0.55043143	0.58576125	0.5767097	0.5582892	0.5843931	0.56603783	0.5548828
0.0	0.010230422	0.029827952	0.065112986	0.0066390773	0.030346999	0.04702326	0.012990039	0.058623686	0.0042799357	0.007145248
0.0	0.5806088	0.57120085	0.5600504	0.55101323	0.58706456	0.5757393	0.5581189	0.5841138	0.56196433	0.55531794
0.0	0.5793837	0.57201225	0.5591016	0.5499662	0.5865082	0.57644475	0.5599355	0.58414525	0.5635831	0.55606395
0.0	0.581603	0.57159936	0.5607184	0.5518287	0.5865664	0.57736367	0.56035686	0.58413225	0.5643192	0.5556598
0.0	0.58555156	0.57314384	0.5609555	0.5521778	0.58626634	0.5815925	0.56100935	0.5865836	0.5663178	0.5560532
0.0	0.57937914	0.57046825	0.5594743	0.5507981	0.58695287	0.57529217	0.5592888	0.58514327	0.5616113	0.5554953
0.0	0.57978874	0.57076	0.5583813	0.55024815	0.5869433	0.5769394	0.5584803	0.58337396	0.561835	0.5551082
0.0	0.57874405	0.5695494	0.5586623	0.55012804	0.58686227	0.57567835	0.5585018	0.5839948	0.5639899	0.5549812
0.0	0.5805061	0.5715639	0.5596371	0.5503617	0.58598506	0.577182	0.5597669	0.58420044	0.5629655	0.5556751
0.0	0.57974213	0.5714433	0.5591226	0.5506235	0.5855671	0.57410866	0.55848885	0.5843368	0.5640079	0.5549628
0.0	0.57936656	0.5715912	0.56001097	0.5512541	0.5866255	0.5771685	0.5579435	0.58435017	0.5640195	0.555599
0.0	0.5799787	0.5719119	0.55984354	0.55096114	0.5858496	0.5745899	0.55867696	0.5845326	0.5632174	0.5556952
0.0	0.58003813	0.57115185	0.5597567	0.54996485	0.58697206	0.57595974	0.5598044	0.5852958	0.56246173	0.55596215
0.0	0.580491	0.57165605	0.55887955	0.55055577	0.58603984	0.57710415	0.55911225	0.5841244	0.56356555	0.5550967
0.0	0.57990015	0.57198834	0.560266	0.5514178	0.58629984	0.5770198	0.5600105	0.5854015	0.5630771	0.55611503
0.0	0.58129966	0.57172805	0.5610638	0.55119663	0.58703834	0.57550997	0.56037366	0.58664525	0.56497127	0.55569124
0.0	0.5812738	0.5715908	0.56090134	0.5515277	0.58682823	0.57792586	0.5604406	0.5863967	0.5644205	0.55584484
0.0	0.5815414	0.57237494	0.5609138	0.5520005	0.5867553	0.5753385	0.5606737	0.585719	0.56454486	0.55641526
0.0	0.5813294	0.57209283	0.560693	0.5518425	0.5870948	0.57721174	0.56065565	0.58597815	0.5643236	0.5564238
0.0	0.5795206	0.57151395	0.56005335	0.5512035	0.5875453	0.57532924	0.5597871	0.58568686	0.5641002	0.5559334
0.0	0.5802389	0.5710245	0.55927855	0.5487028	0.5848842	0.5769694	0.5587991	0.58364224	0.56357455	0.5548012
0.0	0.58012027	0.5704981	0.558911	0.5487111	0.5855314	0.57615346	0.55818087	0.58305323	0.5653677	0.5549078
0.0	0.5810325	0.5713169	0.5587789	0.5508712	0.5863005	0.57700443	0.5594681	0.5842202	0.56383663	0.55542004
0.0	0.5832055	0.57251704	0.56051856	0.55226743	0.5868191	0.5788184	0.5611899	0.5849161	0.5674515	0.5561693
0.0	0.5834918	0.57276905	0.5604191	0.551928	0.58660716	0.57925266	0.56002635	0.5856792	0.5674093	0.55598533
0.0	0.5790392	0.57095104	0.55854183	0.548432	0.5857773	0.57600605	0.55861527	0.58560216	0.5627094	0.5537521
0.0	0.58066297	0.57040745	0.5590539	0.55069417	0.58594954	0.57765734	0.5589002	0.5836504	0.56313145	0.55543965
0.0	0.010248766	0.02995584	0.06506533	0.006657979	0.030400585	0.047066614	0.013035493	0.058506	0.004279332	0.0071579576
0.0	0.580361	0.57043624	0.55930847	0.5500093	0.5872722	0.5761681	0.55795604	0.5839602	0.5634312	0.5559581
0.0	0.57949954	0.57111096	0.55917174	0.55151236	0.58635354	0.5772029	0.56007266	0.5847923	0.5633519	0.5552723
0.0	0.010401009	0.030149091	0.06532308	0.0066805943	0.030397438	0.047189645	0.013027961	0.059208404	0.004305821	0.0071619176
0.0	0.010410966	0.030166324	0.0653259	0.0066776453	0.030413391	0.047278292	0.0130218575	0.059293665	0.00426442	0.007162127
0.0	0.010374172	0.030015342	0.06523465	0.006663929	0.030390864	0.047152944	0.013001722	0.05907921	0.0042752014	0.0071516987
0.0	0.010411993	0.030196393	0.06539911	0.006691038	0.030399768	0.04726498	0.013013127	0.05951209	0.004311252	0.007163928
0.0	0.010405781	0.030164467	0.06542336	0.006688937	0.030374656	0.047200453	0.013015583	0.059301063	0.004255698	0.0071543804
0.0	0.010418112	0.03017528	0.065643854	0.006686188	0.030375391	0.047213	0.012999849	0.059371125	0.0043337196	0.007148747
0.0	0.010391177	0.03007004	0.065174885	0.006662396	0.030243328	0.04718703	0.012994282	0.05876612	0.0042689317	0.0071576266
0.0	0.58545077	0.5738772	0.56133	0.55287814	0.5869607	0.58105195	0.5619374	0.5875066	0.56311953	0.55656445
0.0	0.5845505	0.57343584	0.5607572	0.5530203	0.5863283	0.5811062	0.5613126	0.5860282	0.56665426	0.5566862
0.0	0.010370774	0.03004346	0.065199815	0.006675018	0.030342827	0.04688513	0.012989594	0.058974598	0.0043006577	0.007153198
0.0	0.58357596	0.57270366	0.56030834	0.55190504	0.58665633	0.5787764	0.5604269	0.5862263	0.565761	0.55564284
0.0	0.58293605	0.5725414	0.5602224	0.55197036	0.5856616	0.57980496	0.56010985	0.5855965	0.56580323	0.55529284
0.0	0.03472561	0.11469235	0.063447796	0.019531997	0.032403827	0.03750178	0.003708796	0.006522218	0.0052204793	0.007121365
0.0	0.58090585	0.57142216	0.5599682	0.551375	0.58621484	0.57817787	0.5602537	0.5848166	0.5619643	0.55576575
0.0	0.025100812	0.18398568	0.14092991	0.09390464	0.09254606	0.1387215	0.008579882	0.19609517	0.59715194	0.009554638
0.0	0.09570407	0.22741763	0.13554868	0.08933398	0.11015061	0.122031964	0.008666427	0.17364043	0.621079	0.0099866865
0.0	0.07723869	0.25448677	0.14411977	0.06037569	0.13725981	0.13119885	0.008338384	0.16001496	0.25543326	0.011435199
0.0	0.010210403	0.02990462	0.065313354	0.0066507487	0.03036885	0.04700053	0.013006851	0.059008215	0.0042945934	0.0071602017
0.0	0.010416898	0.030174054	0.06533176	0.0066982512	0.030523965	0.04709711	0.013075467	0.059259716	0.0043284926	0.007170236
0.0	0.5790375	0.57000023	0.5596356	0.5493741	0.58537006	0.5756567	0.5593517	0.5842133	0.5638177	0.5547139
0.0	0.5797987	0.569101	0.5598687	0.54945815	0.5853541	0.5753392	0.55880976	0.5840921	0.5622506	0.55509263
0.0	0.57952124	0.57087505	0.5598743	0.5516843	0.5872448	0.5767953	0.5597953	0.58535206	0.5633358	0.5556925
0.0	0.5796908	0.5713201	0.5602646	0.5512324	0.58699936	0.5762788	0.5598787	0.5858711	0.5634666	0.55554295
0.0	0.5800755	0.5704443	0.55955285	0.55025804	0.5856271	0.5763646	0.55894417	0.5850469	0.562478	0.5553283
0.0	0.580293	0.5715688	0.5597392	0.55036515	0.5869478	0.5770355	0.5597255	0.5840629	0.56258845	0.5556306
0.0	0.57986015	0.570565	0.55865365	0.5501784	0.58521694	0.57590073	0.5583949	0.5835442	0.56318086	0.55526143
0.0	0.58070004	0.5703754	0.5587056	0.54919904	0.5848306	0.575601	0.5584771	0.5847711	0.5628806	0.55433637
0.0	0.5791861	0.5713304	0.5603932	0.5508959	0.5871574	0.57689595	0.55967855	0.5854364	0.5639815	0.5554822
0.0	0.5802296	0.57176864	0.5603127	0.5516704	0.5868222	0.5763344	0.5601334	0.5850353	0.56349134	0.5557701
0.0	0.023192365	0.2552419	0.18848602	0.0503378	0.02599937	0.07562102	0.012861956	0.03226092	0.0025838837	0.009169965
0.0	0.58129	0.5714078	0.56012434	0.55118847	0.58612907	0.57707334	0.5586943	0.5829308	0.56446654	0.5553203
0.0	0.58199775	0.5718227	0.55956304	0.5514886	0.5867209	0.5771381	0.5592343	0.5832551	0.5650124	0.5556995
0.0	0.5811817	0.5714482	0.5598269	0.5500314	0.5862426	0.5772503	0.5592585	0.58155775	0.5650539	0.55498415
0.0	0.5819813	0.571836	0.56027967	0.55143523	0.58661234	0.5771763	0.5588432	0.5830405	0.5645363	0.55525357
0.0	0.58058804	0.5709914	0.5592975	0.55026317	0.5859678	0.57695514	0.5592211	0.5836756	0.564681	0.5540939
0.0	0.58132774	0.57118744	0.5609419	0.5508846	0.5865653	0.5771445	0.55934083	0.58351326	0.5642239	0.5554612
0.0	0.5817116	0.57147956	0.56012315	0.55093926	0.5858254	0.5771505	0.55892783	0.5828589	0.56388354	0.5551149
0.0	0.5818937	0.5714618	0.56073517	0.5511553	0.5864311	0.5773121	0.55925524	0.58318174	0.56493485	0.5554157
0.0	0.5816318	0.57171893	0.5597961	0.55122614	0.5869712	0.5767404	0.55921155	0.5823501	0.5648787	0.5553921
0.0	0.58173585	0.5710339	0.5596029	0.5511038	0.5862303	0.57705814	0.55894756	0.5829318	0.5646847	0.55527765
0.0	0.02669194	0.15068103	0.03245607	0.032157738	0.016849834	0.0362751	0.014645169	0.021872742	0.020115841	0.004164387
0.0	0.58143663	0.5715591	0.5603086	0.5500771	0.58625954	0.5772263	0.5588869	0.583317	0.56401813	0.5547983
0.0	0.5814736	0.5710371	0.55963314	0.55072874	0.58614737	0.57684046	0.55918664	0.5829967	0.5649164	0.5548063
0.0	0.5814071	0.57128465	0.559855	0.5510994	0.58691406	0.5771964	0.55899584	0.58225554	0.5647537	0.55583775
0.0	0.5827321	0.57191366	0.56054646	0.5515507	0.58682567	0.5776151	0.55955654	0.584036	0.5641485	0.5557592
0.0	0.58222187	0.57147646	0.56028557	0.55120784	0.58586377	0.57747173	0.5593467	0.583479	0.5646074	0.55555886
0.0	0.58185315	0.57165164	0.55989224	0.551015	0.5868848	0.5771133	0.55895334	0.58355075	0.56532496	0.554966
0.0	0.5816883	0.57083905	0.5601577	0.5509811	0.5868162	0.5771629	0.55887103	0.5832559	0.56519544	0.55551946
0.0	0.5817114	0.57173055	0.5600537	0.5508868	0.58691615	0.5773003	0.55916035	0.58365184	0.56567305	0.5554108
0.0	0.58097214	0.57146245	0.5587957	0.55073553	0.58683103	0.5777743	0.55926055	0.5832854	0.56432194	0.55533606
0.0	0.5815144	0.57141095	0.5597353	0.551073	0.58614856	0.5772279	0.5581541	0.5823732	0.56445557	0.5553424
0.0	0.58083385	0.5706449	0.55906594	0.54958475	0.5861131	0.57550746	0.55897516	0.5822565	0.5633696	0.5534374
0.0	0.58167547	0.5716439	0.56041753	0.55139	0.5859389	0.5773908	0.55945915	0.5834493	0.56492704	0.5553118
0.0	0.58068824	0.5713892	0.55959004	0.550914	0.5863977	0.57668227	0.5582473	0.5820998	0.5650308	0.5547641
0.0	0.5822448	0.5711982	0.5600505	0.5502949	0.5866901	0.5777407	0.55811524	0.5827124	0.56339693	0.5549067
0.0	0.5848199	0.57273006	0.5607262	0.552223	0.586767	0.581336	0.56092256	0.58555466	0.565057	0.5553527
0.0	0.5860375	0.57402	0.56190336	0.5530836	0.5869229	0.58140963	0.5605768	0.585148	0.5652175	0.5560792
0.0	0.5801332	0.5709657	0.5594918	0.55074894	0.58582693	0.5769191	0.5588622	0.5827739	0.5636517	0.5552148
0.0	0.58038926	0.5709419	0.55907965	0.5505436	0.5863942	0.5753979	0.55917215	0.5846819	0.56280166	0.5543555
0.0	0.5796906	0.5703517	0.55832225	0.5503135	0.5851722	0.57690537	0.55919826	0.58258593	0.56185186	0.55486214
0.0	0.5841355	0.57351303	0.5613259	0.55268687	0.58613706	0.58121943	0.56080884	0.5856547	0.56632847	0.5564313
0.0	0.5842116	0.57282495	0.56083864	0.5529112	0.58675456	0.58007646	0.56087714	0.58441424	0.5662584	0.5558059
0.0	0.580024	0.5712592	0.5600588	0.5511083	0.5858893	0.5776874	0.5594963	0.5845621	0.56534386	0.5558582
0.0	0.58474135	0.57323027	0.5616756	0.5527852	0.5860579	0.5810816	0.5602544	0.5856297	0.5660471	0.55624354
0.0	0.58076483	0.5707439	0.5592981	0.55147743	0.58680594	0.5772463	0.55947983	0.58327436	0.56621563	0.5552185
0.0	0.5798256	0.57180077	0.56017834	0.5503755	0.5871558	0.5769357	0.55947036	0.5845425	0.5622917	0.5547459
0.0	0.5800097	0.5713803	0.5598027	0.5507001	0.58743465	0.57708913	0.5597116	0.5861478	0.5628454	0.5553516
0.0	0.5854581	0.5735962	0.5615085	0.55332595	0.58601433	0.5813182	0.5611471	0.58673155	0.5654196	0.55640763
0.0	0.5860318	0.5736898	0.5619135	0.5533172	0.5868297	0.5812872	0.560986	0.5869565	0.5654012	0.5563124
0.0	0.5866804	0.57379997	0.5623877	0.5536602	0.58586305	0.58247936	0.5618891	0.5860099	0.5666883	0.5567098
0.0	0.5866804	0.57379997	0.5623877	0.5536602	0.58586305	0.58247936	0.5618891	0.5860099	0.5666883	0.5567098
0.0	0.58015394	0.5706803	0.56040907	0.5517347	0.58543676	0.57756436	0.55952364	0.5851292	0.5656026	0.5559607
0.0	0.58395016	0.57302797	0.56169474	0.55279785	0.5845006	0.5804904	0.56075335	0.5852802	0.5665916	0.5564188
0.0	0.5796637	0.5716648	0.5600892	0.551026	0.5857701	0.5770861	0.5602931	0.5818047	0.5617236	0.55608517
0.0	0.58405346	0.572913	0.56099534	0.5521617	0.5862143	0.5799677	0.56063884	0.58452964	0.5655243	0.55617243
0.0	0.584179	0.57284087	0.5594873	0.5518902	0.584611	0.5800065	0.55964535	0.58515096	0.56443256	0.55527335
0.0	0.5802481	0.5712531	0.55941975	0.5512343	0.5867513	0.57660186	0.5587815	0.5835827	0.56575507	0.55584115
0.0	0.5831638	0.5719024	0.5605517	0.55208653	0.5850737	0.5795074	0.55977666	0.5839915	0.5657728	0.55495435
0.0	0.58072454	0.5709473	0.5591691	0.55141556	0.5864864	0.57650495	0.5596753	0.582774	0.5669364	0.55558014
0.0	0.58150434	0.571069	0.55972356	0.55157685	0.5868229	0.57635725	0.56032956	0.5852476	0.5629491	0.5556357
0.0	0.58010226	0.57158905	0.5602181	0.55192983	0.58741903	0.5777904	0.5599069	0.5851093	0.56266487	0.5560294
0.0	0.5801024	0.57156	0.5603019	0.5512172	0.58741844	0.57690287	0.55949616	0.5853782	0.56386137	0.55596167
0.0	0.58588624	0.5741416	0.5622378	0.5535532	0.58718204	0.58147293	0.56124246	0.58769697	0.5655525	0.5564588
0.0	0.58588624	0.5741416	0.5622378	0.5535532	0.58718204	0.58147293	0.56124246	0.58769697	0.5655525	0.5564588
0.0	0.58007777	0.5714871	0.55999595	0.55110264	0.58730364	0.57760614	0.5597841	0.58310956	0.5625348	0.5556217
0.0	0.58410925	0.57267886	0.56102705	0.55214864	0.5857464	0.5806425	0.5601951	0.5853658	0.5626494	0.5555578
0.0	0.5854807	0.5726338	0.561584	0.55255306	0.58605963	0.58245045	0.5609992	0.58696216	0.56422776	0.55551434
0.0	0.58477145	0.5738011	0.5613512	0.5524196	0.5854194	0.5812669	0.56071484	0.58650607	0.5645653	0.5558001
0.0	0.58477145	0.5738011	0.5613512	0.5524196	0.5854194	0.5812669	0.56071484	0.58650607	0.5645653	0.5558001
0.0	0.58410925	0.57267886	0.56102705	0.55214864	0.5857464	0.5806425	0.5601951	0.5853658	0.5626494	0.5555578
0.0	0.5795262	0.5710152	0.55955285	0.55102754	0.5857435	0.5763673	0.55878586	0.5840784	0.5626037	0.5546645
0.0	0.58410925	0.57267886	0.56102705	0.55214864	0.5857464	0.5806425	0.5601951	0.5853658	0.5626494	0.5555578
0.0	0.5794947	0.57152194	0.55925983	0.55108297	0.58640707	0.57515115	0.5595884	0.5848895	0.56263554	0.55442536
0.0	0.5789524	0.57073784	0.5602712	0.5509983	0.58610195	0.5768481	0.55900514	0.5851856	0.56384873	0.5553638
0.0	0.5805375	0.5717171	0.5591761	0.551407	0.58716106	0.57790655	0.56026953	0.58570075	0.5630758	0.5560518
0.0	0.5861525	0.57418	0.56198853	0.552994	0.5866159	0.5823585	0.56182355	0.58670694	0.5650464	0.5562756
0.0	0.58127177	0.57049924	0.5590198	0.55127454	0.5862354	0.57685274	0.55945474	0.5853531	0.5627247	0.5554611
0.0	0.57900536	0.5704751	0.55876917	0.5487164	0.5847666	0.57661384	0.55830324	0.5841935	0.56374025	0.55396736
0.0	0.58598334	0.5733331	0.5605109	0.55249685	0.5855503	0.58202535	0.5610646	0.5855689	0.5654757	0.5560612
0.0	0.5857518	0.5738393	0.561441	0.551924	0.5859243	0.5813994	0.56122774	0.58666027	0.565496	0.55615175
0.0	0.58161235	0.5709721	0.559939	0.55015683	0.5858159	0.5774047	0.55974185	0.5846743	0.56492215	0.5552971
0.0	0.58590436	0.5736958	0.5613484	0.55203825	0.5862952	0.5816339	0.56093884	0.5863202	0.56576926	0.5562154
0.0	0.585236	0.573361	0.5607519	0.5529687	0.58506256	0.5811129	0.5608893	0.5863882	0.5653488	0.5554333
0.0	0.5821419	0.5706571	0.56033	0.5497029	0.5854262	0.5775312	0.55933005	0.58367616	0.56323296	0.55452824
0.0	0.5846118	0.5734222	0.56120086	0.55275154	0.58613443	0.5811438	0.5610081	0.5861977	0.5661761	0.55624765
0.0	0.5801014	0.5715275	0.5600002	0.55157846	0.5870325	0.57860297	0.5597159	0.5859481	0.5637517	0.55599314
0.0	0.5851819	0.57259077	0.56168497	0.5519292	0.58548206	0.5805933	0.56082743	0.58617425	0.5631421	0.556262
0.0	0.58379203	0.57313377	0.5614942	0.5521249	0.5851567	0.5801172	0.56029904	0.58571994	0.56403995	0.5562002
0.0	0.58369166	0.5722574	0.56103456	0.55117446	0.5860002	0.58067364	0.5603504	0.5845695	0.5634388	0.5557857
[truncated: 21,594 more rows]
