# Supplementary material for: Teasing out missing reactions in genome-scale metabolic networks through hypergraph learning
Source: Nat Commun. 2023 Apr 25;14:2375. doi: 10.1038/s41467-023-38110-7 (PMC10130184; doi:10.1038/s41467-023-38110-7)
Supplement: Supplementary file 4 — Source Data [file 41467_2023_38110_MOESM4_ESM.zip › Source Data/Figure 2/j-m/iEcolC_1368_node2vec.csv]

	0	0.1	0.1.1	0.1.1.1	0.1.1.1.1	0.1.1.1.1.1	0.1.1.1.1.1.1	0.1.1.1.1.1.1.1	0.1.1.1.1.1.1.1.1	0
1.0	8.355936e-05	0.108156435	0.5295856	0.542317	0.5178439	0.5363024	0.5331079	0.2432348	0.51718795	0.55659175
1.0	0.16866925	0.52904797	0.53095514	0.006118471	0.5179028	0.03679277	0.5321007	0.53098094	0.5195759	0.5556684
1.0	0.5304843	0.52730656	0.5275185	0.54051906	0.51815546	0.013292643	0.53296304	0.53090864	0.520945	0.55688334
1.0	0.00010055767	0.52868813	0.3678681	0.5414289	0.51872146	0.53318065	0.5316616	0.10797987	0.5188875	0.5576161
1.0	0.5280497	0.5290782	0.24306385	0.5417328	0.5186188	0.53417444	0.53298414	0.009767808	0.15267484	0.55636287
1.0	0.5315444	0.52788633	0.53034216	0.012817225	0.1789751	0.5359086	0.5318314	0.52978337	0.5212818	0.55617285
1.0	0.53063303	0.5269698	0.53021747	0.5406662	0.51826817	0.09627263	0.53303695	0.5309159	0.518076	0.55507696
1.0	0.53074616	0.5280882	0.52861494	0.53996056	0.5190394	0.53466105	0.5329501	0.53128856	0.52201587	0.55565554
1.0	0.5302328	0.526818	0.5303783	0.18596151	0.5168842	0.5332018	0.00063485536	0.52975285	0.5200356	0.55533713
1.0	0.00023925077	0.5294262	0.5311724	0.10576728	0.51833004	0.53414977	0.5326395	0.5308347	0.5203384	0.55572814
1.0	3.8733324e-05	0.528333	0.19186035	0.5416423	0.017940525	0.53354555	0.53204113	0.5309393	0.51985186	0.5542806
1.0	0.012666917	0.057890695	0.5303835	0.5421984	0.5183466	0.53483653	0.101553306	0.13672635	0.5195588	0.00024901473
1.0	0.5266875	0.00010066821	0.5291559	0.5407042	0.51870203	0.05663109	0.5331913	0.09199101	0.5195426	0.15392233
1.0	0.53154826	0.52806485	0.5304303	8.5737236e-05	0.51852506	0.5356147	0.53327084	0.53083897	0.11391384	0.55634916
1.0	0.52844214	0.5280521	0.0002247875	0.5406681	0.51929027	0.010239769	0.53298724	9.087881e-11	0.52081174	0.15911213
1.0	0.53015876	0.5278626	0.5305108	0.54141563	0.51795846	0.53510183	0.5345849	0.52955794	0.51817954	0.55502903
1.0	0.53042746	0.52793396	0.53016144	0.54127264	0.5175718	0.5354162	0.5331448	0.5301392	0.51879805	0.5565898
1.0	0.5304705	0.5270375	0.5320603	0.5402582	0.5188798	0.53391486	0.10628655	0.14320597	0.52098024	0.5556892
1.0	0.52817744	7.766043e-05	0.53073764	5.0636216e-05	0.5162411	0.5353847	0.5330424	0.5320757	0.04410475	0.5556154
1.0	0.10778563	0.52669543	0.03492079	0.1103315	0.000161796	0.5356516	8.729398e-05	0.08931338	0.030317733	0.0521461
1.0	0.52768445	0.5275991	0.53076726	0.5407986	0.00014027933	0.53463435	0.5319086	0.5303334	0.5197636	0.5556038
1.0	0.056040958	0.5282833	0.21154206	0.5446759	0.51874125	0.5337827	0.53294396	0.52824193	0.09757218	0.000107139924
1.0	0.025141422	0.52781874	0.532473	0.53977627	0.5180371	0.53503233	0.53282136	0.53022474	0.5190944	0.5568172
1.0	0.5320228	0.5278037	0.5302356	0.00016078465	0.5179603	0.53430086	0.5331585	0.5306601	0.5187718	0.5563889
1.0	0.5301574	1.0973928e-08	0.16295418	0.5398757	0.5187318	0.11037143	0.5333877	0.53063583	0.0073297764	0.18165131
1.0	0.5291026	0.5276532	0.52959126	0.54195094	0.11192236	0.53643066	0.5335114	0.5303288	0.5183596	0.065509945
1.0	0.5307336	0.52715665	0.5301526	0.04697583	0.51685435	0.115119524	0.5320628	5.2922763e-11	0.5180414	0.5567353
1.0	0.53209776	0.53005606	0.530593	0.5401251	0.0075335135	0.00779769	0.5322551	0.5297949	0.5195734	0.55591035
1.0	0.098522395	0.5286093	0.5309618	0.54029816	0.51668274	0.5341187	0.5342074	0.5308544	0.00016175372	0.5551452
1.0	0.19753991	0.5292407	0.53072894	0.542923	0.14665003	0.5356473	0.53324664	0.0003210773	0.51845986	0.021314235
1.0	0.5298075	0.5274025	0.53160447	0.541653	0.5173309	0.03221542	0.5331516	0.5289887	0.51923114	0.04714762
1.0	0.5311212	0.10924534	0.529689	0.539604	0.059281815	0.04235827	0.52906954	0.530081	0.5196433	0.000128579
1.0	0.012442779	0.15846033	0.530692	0.2315119	0.15730081	0.17807503	0.012830343	0.5305116	0.5182059	0.55551934
1.0	0.5301256	0.15627751	0.09532843	0.15451974	0.5194859	0.53591955	0.5331134	0.023395587	0.5183896	0.5571057
1.0	0.52811354	0.5293042	0.531308	0.542832	0.51841295	0.16540197	0.5329666	0.5291558	0.5195347	0.55472374
1.0	0.52902824	0.52985865	0.5299173	0.5409427	0.5197612	0.5340778	0.53386235	0.52997404	0.51930714	0.00025571443
1.0	0.53019094	0.52797836	0.531082	0.53978974	0.51981443	0.026001295	0.5317332	0.5296498	0.51920277	0.15620476
1.0	0.529414	0.527971	0.11252067	0.54004014	0.51802653	0.5354241	0.5328484	0.5305987	0.10746285	0.017558292
1.0	0.53084975	0.1062002	0.52960885	0.5400774	0.51826257	0.5360101	0.026055742	0.5288747	0.108357266	0.5560613
1.0	0.52997524	0.52885693	0.17412147	0.54056215	0.52001816	0.5332502	0.5336261	0.52948016	0.5190142	0.55722696
1.0	0.53031784	0.14583428	0.53101707	0.54194695	0.5193861	0.10794161	0.5326905	0.5311768	0.5219226	0.55762196
1.0	0.52984375	0.5268146	0.52905715	0.54035765	0.15231991	0.2139882	0.532439	0.52794105	0.14511964	9.410228e-05
1.0	0.53090423	0.52531165	0.14986569	0.10935295	0.5198124	0.5344662	0.009561255	0.5295326	6.38611e-05	0.5554242
1.0	0.5308324	0.5268424	0.5315852	0.0993526	0.5179754	0.5352989	0.53190225	0.52829987	0.0727732	0.5563701
1.0	0.0071403785	0.5280094	0.5303953	0.012719133	0.51711905	0.53560287	0.5335944	0.5308333	0.5194214	0.5566139
1.0	0.012984044	0.529257	0.5289152	0.54078084	0.5168774	0.53587335	0.5329824	0.5318443	0.19744061	0.55430794
1.0	0.53034604	0.52972806	0.07736437	0.5408009	8.267814e-05	0.5366825	0.53388524	0.0016115024	0.06433713	0.5538313
1.0	0.53050554	0.5286477	0.5299974	0.53972125	0.13927932	0.5353665	0.5324152	0.52996695	0.51884454	0.557338
1.0	0.5305969	0.5274769	0.5314656	0.54028517	0.51851076	0.5362141	0.16825184	0.5304781	0.5178311	0.55643135
1.0	0.528404	0.5271722	0.52910465	0.5392768	0.0001033012	0.011695026	0.5323266	0.5289351	0.030547012	0.5561018
1.0	0.53106284	0.52758235	0.18511213	0.53950423	0.5196332	0.0863937	0.5327184	0.5319965	0.057645086	0.55793995
1.0	0.16037178	0.52711165	0.5308196	0.15835167	0.17147067	0.53379196	0.15009588	0.5305735	0.5207425	0.015379061
1.0	0.5297473	0.011883267	0.12103249	0.15913649	0.51915795	0.0680375	0.038652524	0.53027654	0.51829106	0.0031322306
1.0	0.5302543	0.5276683	0.53107166	0.54052794	0.51751435	0.13813442	0.00013015202	0.09140644	0.51700234	0.5544413
1.0	0.36535686	0.02772466	0.14567092	0.16223705	0.5179496	0.53436315	0.5334217	0.14125836	0.518949	0.11177987
1.0	0.11775381	0.5293193	0.53231174	0.5410183	0.09217584	0.037665654	0.17285474	0.09394422	0.5191836	0.29678822
1.0	0.5308937	0.5268844	0.53192145	0.059711106	0.00013121872	0.5342263	0.5312237	0.5289032	0.10139868	0.55702955
1.0	0.10854167	0.054881256	0.528687	0.54070824	0.1721186	0.5355621	0.5328865	0.53101027	0.5203751	0.1281864
1.0	0.14186496	0.5282204	0.52710634	0.5411494	0.51751834	0.023196185	0.53465253	0.52769285	0.106777586	0.5566753
1.0	0.5303409	0.5269145	0.00016870133	0.06418757	0.51769656	0.15045407	0.53389096	0.5315481	0.519308	0.5554668
1.0	0.013963068	0.011499988	0.5299489	0.05543002	0.13620079	0.5363068	0.5332718	0.52769446	0.115480006	0.00017581061
1.0	0.21152802	0.5287558	0.5294045	0.54204625	0.51875126	0.5355132	0.11309361	0.53036433	0.5194454	0.55523
1.0	0.53041047	0.52782696	0.12020098	0.53948504	0.16197832	0.5360648	0.53324145	0.53139454	0.028905667	0.16805261
1.0	0.5299726	0.5273944	0.04046993	0.5404055	0.5167973	0.53377116	0.026218023	0.53008634	0.1856406	0.555669
1.0	0.53052145	0.5256418	0.5273444	0.19760665	0.5177931	0.5356524	0.13205215	0.5309833	0.5196422	0.55611265
1.0	0.15440175	0.52622616	0.17326039	0.5428208	0.5192795	0.0377839	0.5317928	0.53044355	0.088867195	0.55621576
1.0	0.53159237	0.5270348	0.5321142	0.0077949096	0.1502866	0.5359335	0.53337187	0.53102434	0.5206384	0.0030500905
1.0	0.534724	0.024390725	0.11770741	0.54096115	0.517589	0.53513044	0.16049391	0.53112864	0.51964813	0.55463445
1.0	0.529496	0.5275889	0.5293415	0.5420074	0.015521562	0.5347149	0.5328935	0.08465532	0.51872563	0.5561621
1.0	0.52788824	0.52925146	0.52817976	0.5396124	0.51766425	0.030605914	0.5320608	0.5295678	0.51910955	0.5552692
1.0	0.53128403	0.5290395	0.5293918	0.13724118	0.51696515	0.0001276822	0.16125788	0.03628467	0.51854795	0.5566751
1.0	0.53000134	0.53021604	0.53044975	0.048084743	0.51857764	0.53313404	0.532922	0.5308205	0.52024704	0.556353
1.0	0.5326225	0.001211801	0.5313062	0.5411418	0.5186307	0.5340505	0.08572047	0.5294344	0.102989465	0.5570282
1.0	0.52982646	0.52827686	0.531771	0.5403702	0.5180201	0.53530014	0.5336571	0.5294012	0.51790357	0.55837643
1.0	0.16094759	0.06649447	0.12320155	0.54106617	0.16779804	0.00085803925	0.53260946	0.53098816	0.05778421	0.124429755
1.0	0.5295702	0.5269845	0.5307729	0.54087335	0.107671686	0.53423697	0.53434634	0.13106586	0.5196154	0.55537754
1.0	0.14082308	0.52906364	0.5279062	0.5399316	0.51874876	0.5342706	0.53399986	2.7075446e-05	0.5188406	0.5558796
1.0	0.023850106	0.5280314	0.064827874	9.173127e-05	0.51861763	0.53400314	0.104647845	0.5314808	0.00016483251	0.06380203
1.0	0.52983224	0.5286547	0.5309882	0.5410775	0.0013251827	0.53530467	0.53171766	0.5301296	0.52001166	0.5567466
1.0	0.53019965	0.52829933	0.5303053	0.5411317	0.5176108	0.53576297	0.53084546	4.081467e-05	0.050069902	0.556154
1.0	0.5338601	0.5268938	0.5314876	0.5410913	0.52013505	0.108176835	0.53415555	0.52945065	0.5201892	0.55447143
1.0	0.07849808	0.5260911	0.5306384	0.54015684	0.5204137	0.5343423	0.53260535	0.53024215	0.5191564	0.5540661
1.0	0.17054962	0.5259521	0.5300804	0.53969973	0.51953596	0.53531814	0.5329472	0.5300937	0.5202091	0.55658334
1.0	0.5295217	0.52700204	0.5291889	0.5400023	0.51950413	0.5355143	0.53293735	0.08307182	0.09726397	0.16914338
1.0	0.5287503	0.52771676	0.5283023	0.5386364	0.51551574	0.17302151	0.53319085	0.532214	0.5201877	0.55747646
1.0	0.53027046	0.52742577	0.5297276	0.54183584	0.51901656	0.15839973	0.07337634	0.5298795	0.5195756	0.15754923
1.0	0.52902913	0.5260554	0.046059217	0.025238777	0.16307648	0.15097412	0.5322041	0.5301303	0.51973534	0.55426294
1.0	0.5294996	0.5300769	0.5318596	0.5400988	0.51853156	0.5330301	0.0008801801	0.5303833	0.5203387	0.5553081
1.0	0.53057194	0.5287229	0.040462095	0.541246	0.51978976	0.5313623	0.53326917	8.906275e-05	0.51895595	0.55541265
1.0	0.53019327	0.5269828	0.53073543	0.53932303	0.51876664	0.5350404	0.09264129	0.5306435	0.519803	0.5568221
1.0	0.14196013	0.52737564	0.5300789	0.54110956	0.51707494	0.5353104	0.08266326	0.007891017	0.5198622	0.5577925
1.0	0.5309884	0.53183573	0.5293306	0.19960505	0.09345646	0.5345306	0.53389454	0.19349879	0.06751873	0.5536203
1.0	0.52967846	0.04255238	0.5310216	0.5397737	8.917263e-05	0.535009	0.025454031	0.53038514	0.51831025	0.1747086
1.0	0.5317288	0.52699226	0.15101041	0.54291517	0.5187443	0.5364405	0.15760297	0.5315239	0.5209352	0.5550987
1.0	0.21303512	0.5279456	0.5306101	0.54083395	0.5155363	0.5359498	0.0013161283	0.53099406	0.0009032028	0.5534745
1.0	0.52892536	0.5281107	0.532613	0.53958166	0.12325897	0.5362311	0.53419775	0.5295884	0.5219207	0.55582523
1.0	0.52858746	0.52914226	0.5303955	0.54015595	0.03411901	0.5361172	0.53285813	0.5283119	0.023218991	0.55479354
1.0	0.00010001583	0.52879983	0.53140074	0.54244184	0.51778555	0.5342069	0.5330657	0.15121797	0.518794	0.5554153
1.0	0.52778053	0.52844006	0.53076774	0.5397812	0.13255128	0.53427565	0.5340108	0.5298645	0.5198202	0.12819359
1.0	0.52957535	0.5274672	0.52976364	0.5416979	0.518504	0.5355547	0.53366965	9.001699e-05	0.13592678	0.5561163
1.0	0.52953744	0.5267071	0.53088903	0.54008865	0.51821244	0.020017505	0.53442293	0.5302094	0.11146654	0.011463322
1.0	0.16917081	0.17600441	0.52976185	0.5414084	0.016072955	0.53462183	0.5328523	0.5308332	0.5209042	0.0041963197
1.0	0.52826256	0.5276564	0.5322709	0.5388959	0.5175929	0.14988786	0.53223157	0.53011465	0.520411	0.5579464
1.0	0.52994895	0.5276744	0.5309105	0.54190725	0.5190884	0.5347316	0.5334799	0.5293816	0.51899034	0.18119688
1.0	0.000103849954	0.025506297	0.09771883	0.5390072	0.51670367	0.53603816	0.53341115	0.06430465	0.52073663	0.55432177
1.0	0.09800899	0.5281894	0.03230116	0.54021084	0.51818126	0.53521085	0.11535457	0.5289463	0.5195116	0.5555083
1.0	0.52812916	0.528351	0.1147464	0.540813	0.5202324	0.5352249	0.52998984	0.5306461	0.5189457	0.5552786
1.0	0.53071374	0.52867496	0.5295578	0.5401886	0.5176053	0.10419648	0.5325479	0.072570264	0.52267045	0.014509319
1.0	0.530196	0.5273199	0.5294826	0.54139334	0.517646	0.15814143	0.006901792	0.0463612	0.5191367	0.55657357
1.0	0.5309795	0.5261887	0.5296866	0.5400268	0.518846	0.025306689	0.089777164	0.5269494	0.5197966	0.5563876
1.0	0.53268117	0.52666634	0.00012864142	0.5395882	0.5197215	0.008601491	0.53354156	0.53045523	0.5192169	0.55433875
1.0	0.5315564	0.528826	0.53221256	0.54090625	0.5183711	0.53498346	0.53211105	0.113718376	0.5217055	0.5576048
1.0	0.5310861	0.5290926	0.5299448	0.15841661	0.51825774	0.53594005	0.5325063	0.5306962	0.14608084	0.5558152
1.0	0.53015596	0.52769345	0.5304106	0.5396281	0.1580961	0.53576934	0.055783734	0.5294117	0.5206217	0.18024285
1.0	0.5302319	0.5273772	0.53000474	0.5408604	0.14108929	0.15648808	0.5332153	0.07874445	0.52030104	0.55631447
1.0	0.53077364	0.5290506	0.00011187497	0.54253805	0.51836866	0.5351994	0.5321619	0.5312486	0.52090067	0.025931895
1.0	0.5315206	0.5304005	0.53140706	0.5416548	0.5169677	0.53450364	0.5340792	0.14230782	0.520685	0.5564514
1.0	0.5307078	0.52816427	0.000104494946	0.5413285	0.5180374	0.5338686	0.532002	0.010660429	0.023263996	0.55530006
1.0	0.52865344	0.52710736	0.2426114	0.542346	0.5177469	0.53368986	0.534306	0.5310273	0.5218255	0.5559543
1.0	0.53064924	0.03503902	0.12075921	0.53949666	0.5188528	0.5349331	0.5336658	0.13148274	0.519738	0.5555807
1.0	0.5298537	0.52775955	0.17764652	0.54187584	0.51864433	0.158488	0.53338635	0.04020109	0.52265036	0.557392
1.0	0.52984715	0.011885356	0.53003603	0.5407414	0.5168724	0.53635085	9.2316746e-05	0.5308445	0.16506544	0.55621415
1.0	0.531064	0.15129115	0.00023009961	0.5391297	0.5191748	0.53614956	0.53288645	0.0089992685	0.5190718	0.1750454
1.0	0.15851337	0.52804387	0.53044546	8.185163e-05	0.09782794	0.0063888263	0.53344995	0.53043735	0.51880324	0.20024545
1.0	0.5282674	0.52881205	0.5290404	0.023784855	0.092564	0.53436065	0.5327285	0.53067714	0.5192447	0.5543801
1.0	0.15261596	0.5283513	0.53147364	0.54102856	0.5189776	0.5352367	0.14816855	0.5305053	0.5208153	0.5575145
1.0	0.53048795	0.5271445	0.05014041	0.5405168	0.5172616	0.5343893	0.5323115	0.5312079	0.5218847	0.5539107
1.0	0.5298006	0.5281831	0.5310778	0.54086757	0.51907426	0.534606	0.5320854	0.53123605	0.0007462334	0.55617136
1.0	0.530344	0.52855635	0.17372677	0.0540742	0.51754403	0.0035328614	0.53366977	0.5303715	0.5198515	0.5557564
1.0	0.5286854	0.13813324	0.17882591	0.293309	0.5196961	0.5350852	0.016108518	0.5289108	0.5202726	0.55577856
1.0	0.53105587	0.5285366	0.5282992	0.20883492	0.51946026	0.1603277	0.5327686	0.5284954	0.5182409	0.03525082
1.0	0.0030844163	0.08666824	0.5289199	6.652657e-05	0.51817834	0.5350618	0.21094866	0.5318025	0.5190969	0.55584455
1.0	0.1548689	0.5270791	0.19922571	0.09939451	0.10159293	0.5349707	0.5326691	0.53023756	0.5191143	0.5549838
1.0	0.5305496	0.09527375	0.07169029	0.54075867	0.056288466	0.5370955	0.5335634	0.52925384	0.07404517	0.1404302
1.0	0.5309921	0.5293867	0.07193316	0.539412	0.13427553	0.5347972	0.5336757	0.52897257	0.5188457	0.5567321
1.0	0.1095411	0.5268957	0.048129845	0.5399681	0.5195384	0.5344541	0.5315149	0.5293488	0.5186663	0.19966991
1.0	0.5289909	0.114851356	0.5293682	0.54050875	0.5175852	0.53592366	0.06014748	0.53130436	0.05148875	0.5547716
1.0	0.00013275833	0.5275262	0.53028345	0.16577366	0.17166123	0.53566504	0.532417	0.5304264	0.5195662	0.55660295
1.0	0.5314206	0.5288668	0.52946544	0.5416606	0.51887035	0.0104624145	0.5350122	0.52918774	0.521235	0.5557238
1.0	0.5303152	0.082468286	0.5301413	0.09273312	0.5171691	0.151319	0.057999365	0.5282504	0.5193583	0.5562275
1.0	0.52990526	0.52868515	0.15634726	0.54109615	0.51772356	0.10842748	0.53413016	0.14402033	0.24268924	0.00072780345
1.0	0.5322275	0.18658017	0.012626726	0.5380015	0.5185764	0.53448653	0.533128	0.0002711505	0.5201458	0.5524706
1.0	0.53047687	0.52811295	0.5322559	0.5408686	0.5188641	0.046469916	0.53092045	0.5301552	0.5187985	0.5557013
1.0	0.5296001	0.10541628	0.52824974	0.5423199	0.51730555	0.05782129	0.532872	0.020728502	0.09752692	0.556218
1.0	0.5306472	0.5281868	0.52972656	0.10787521	0.51798826	9.644632e-05	0.10322649	0.000106376516	0.5198832	0.5554382
1.0	0.5294379	0.100288525	0.5299257	0.54058564	0.5189233	0.53429395	0.53311485	0.5288838	0.522073	0.22903208
1.0	0.026319768	0.5269574	0.530573	0.5404893	0.51839995	0.5354637	9.3710594e-05	0.53019255	0.1040458	0.554983
1.0	0.5298101	0.5270503	0.5288026	0.5398746	0.5168011	0.5335753	0.53430766	0.025296658	0.00016500612	0.55484754
1.0	0.5270985	0.52702147	0.52956736	0.5405809	0.5176335	0.53346294	0.53305805	0.52945274	0.52034783	0.5553219
1.0	0.5314284	0.52960414	0.52986735	0.539644	0.5182482	0.5350582	0.53301257	0.00011231932	0.52010524	0.55593526
1.0	0.0030056972	0.5276572	0.53221047	0.5397402	0.5178543	0.5350528	0.5322834	0.010131	5.970961e-05	0.55438435
1.0	0.5291813	4.666741e-05	0.5312557	0.009177754	0.51771694	0.53430444	0.15548481	0.53050596	0.5210013	0.5558153
1.0	0.5313405	0.5263625	0.53017735	0.17059481	0.51757073	0.051001806	0.53309375	0.009022296	0.00014158244	0.5562774
1.0	0.000107229454	0.52868015	0.5304091	0.5391446	0.21304251	0.53535116	0.18758155	0.530301	0.51840055	0.22767141
1.0	0.52923757	0.52773064	0.5334344	0.14635122	0.5180167	0.5342918	0.53494865	0.53116935	0.51937926	0.5548428
1.0	0.52899146	0.52730155	0.14841495	0.5407586	0.5172115	0.53271216	0.10808381	0.5309432	0.5208095	0.5560879
1.0	9.7868346e-05	0.5278517	0.5328536	0.5399517	0.101145774	0.5358919	0.16546929	0.5297752	0.51962894	0.5557337
1.0	0.52953184	0.14324889	0.5317613	0.03986575	0.5198071	0.009474103	0.5333825	0.14102088	0.52056146	0.55481684
1.0	0.53057504	0.5288576	0.5300725	0.019813903	0.51827425	0.53450435	0.5325001	0.5307162	0.00012723556	0.55614257
1.0	0.53043735	0.52845585	0.5304202	0.54079485	0.5170399	0.5362497	0.53258735	0.5305585	0.14924201	0.5550489
1.0	0.15610735	0.5265065	0.17278358	0.5431709	0.52001005	0.5336364	0.53415495	0.5307196	0.51953286	0.5553035
1.0	0.52983654	0.5267818	0.53084123	0.5399479	0.13898998	0.5347897	0.068621315	0.5305695	0.034328926	0.5549319
1.0	0.5295341	0.5262023	0.048646085	0.5403448	0.09302326	0.5363625	0.15839177	0.5307065	0.10595492	0.061691914
1.0	0.52873373	0.52733564	0.5313336	3.3178046e-10	0.5190098	0.53607935	0.5331929	0.5306043	0.5197779	0.5558555
1.0	0.52934957	0.5271208	0.5289105	0.538769	0.011365239	0.5361964	0.18868014	0.5304297	0.51869786	0.55404717
1.0	0.0041505382	0.5275612	0.53072155	0.5404186	0.51768625	0.5350765	0.53324956	0.5303328	0.52010834	0.00014091977
1.0	0.52957916	0.52814835	0.53119993	0.54231644	0.14887553	0.53537923	0.5327621	0.53104705	0.52049327	0.11410919
1.0	0.530139	0.5272632	0.53207797	0.5412583	0.5169075	0.53535193	0.5330783	0.1254237	0.14768718	0.55762696
1.0	0.025185514	0.52842695	0.53036004	0.5411033	0.5170873	0.5351493	0.53484833	0.17134964	0.52096033	0.55681205
1.0	0.5318799	0.52734077	0.53085536	0.54132026	0.1272205	0.5344763	0.10809414	0.53115606	0.52045864	0.55565447
1.0	0.52960193	0.5300287	0.53085154	0.54024184	0.52006537	0.09309882	0.5325828	0.53144175	0.5195159	0.5566873
1.0	0.5296111	0.13470694	0.52951074	0.53804696	0.51997805	0.5358592	0.5325297	0.5289248	0.5195794	0.12605959
1.0	0.013776615	0.52826995	0.53157675	0.5405188	0.5187985	0.53525263	0.5333036	0.52866477	0.52026546	0.55543953
1.0	0.52949035	0.52857935	0.52939415	0.54114807	0.22762993	0.5353106	0.5339428	0.5310651	0.5204912	0.55410606
1.0	0.16398764	0.5283822	0.5308859	0.5403032	0.5189986	0.53364336	0.5335202	0.53018284	0.51977116	0.5580045
1.0	0.1691886	0.027832158	0.53010297	0.5411456	0.14736497	0.53459567	0.53321886	0.53061795	0.5203247	0.55455494
1.0	0.53065324	0.0023150325	0.00015131338	0.02585361	0.518924	0.0001119469	0.5348794	0.5310114	0.51981646	0.55593497
1.0	0.5297583	0.5276862	0.14312968	0.18694547	0.13894443	0.00392924	0.5344253	0.14171723	0.024586704	0.019225234
1.0	0.09856982	0.52845985	0.5318841	0.014379436	0.51890016	0.533852	0.17064911	0.531394	0.101461	0.06808517
1.0	0.057635676	0.15673876	0.53060377	0.5428089	0.5185467	0.05100318	0.052367367	0.530678	0.51976806	0.5572981
1.0	0.16991657	0.52750075	0.18097086	0.5407534	0.51638585	0.056963343	0.5340186	0.5305166	0.5221745	0.5568081
1.0	0.00016901207	0.5271273	0.04608453	0.5387868	0.5178433	0.53558373	0.53297955	0.5278979	0.51884747	0.5558459
1.0	0.19359939	0.52677405	0.015225411	0.044487078	0.51775867	0.53555375	0.14791119	0.5328116	0.5185897	7.990058e-05
1.0	0.5323057	0.5275072	0.5311993	0.030060245	0.5172107	0.53498524	0.5338041	0.52992487	0.00017794999	0.5556124
1.0	0.5300333	0.52955484	0.5312916	0.14960022	0.5189403	0.5358813	0.019950874	0.5303924	0.5225188	0.55499107
1.0	0.5299364	0.09654523	0.5312503	0.53986216	0.51806515	0.53399163	0.051212687	0.53063524	0.5189447	0.039228503
1.0	0.53045344	0.5254413	0.5308937	0.5405005	0.51657504	0.5359953	0.5311323	0.001896495	0.15169759	0.07918287
1.0	0.5308597	0.52801037	0.011379586	0.53915197	0.5186601	0.53494173	0.5341716	0.52905947	0.014178171	0.5556463
1.0	0.53014946	0.0872629	0.53035426	0.5423302	0.024156628	0.5344699	0.532306	0.13876992	0.1517407	0.55613387
1.0	0.53056824	0.5280074	0.01850006	0.5397742	0.5187574	0.15616442	0.5322294	1.8205203e-05	0.5183921	0.18162714
1.0	0.103153475	0.15626203	0.53133667	0.5416181	0.5191847	0.099931955	0.5343822	0.53207237	0.03865716	0.191457
1.0	0.5283593	0.5291597	0.53120583	0.53996533	0.5178388	0.16537917	0.5323931	0.5304206	0.5191967	0.00025877185
1.0	0.5304782	0.52865404	0.5309836	0.5399631	0.5193507	0.5357515	0.53253096	0.13653393	0.5196193	0.5541941
1.0	0.530749	0.529466	0.5302561	0.5400994	0.51976955	0.1160202	0.5329028	0.5302564	0.19448444	0.55524546
1.0	0.5297547	0.00930931	0.53005534	0.5406301	0.5190939	0.019649433	0.5312295	0.53079563	0.51918757	0.5555588
1.0	0.055978086	0.0001466557	0.53005946	0.5412082	0.51833326	0.5351367	9.932316e-05	0.5311994	7.791582e-05	0.55689275
1.0	0.5318412	0.52885145	0.5295942	0.54070914	0.51717806	0.5330185	0.5315203	0.5299561	0.15514643	0.55585945
1.0	0.53047556	0.52841634	0.5305226	0.5424148	0.51692694	0.53606886	0.53221554	0.03745211	0.52053076	0.0026130888
1.0	0.5312947	0.52723646	0.52982104	0.5415303	0.5200001	0.5337974	0.5328922	0.5296651	0.5198327	0.556051
1.0	0.53024787	0.04838449	0.5318032	0.5399826	0.5185284	0.5350114	0.5339339	0.13009077	0.5204159	0.012439943
1.0	0.53029245	0.5267782	0.530475	0.5420014	0.23211047	0.53402185	0.18342106	0.5298172	0.5201719	0.08133314
1.0	0.057493366	0.5281502	0.06613261	0.1496554	0.5179286	0.5347621	0.13902324	0.52841365	0.51908106	0.056004677
1.0	0.53035	0.52895254	0.5311196	0.050032783	0.51892537	0.5358883	0.53362834	0.5312183	0.51925576	0.5550757
1.0	0.52930665	0.025802149	0.53111595	0.5406846	0.51676023	0.17036301	0.5340288	0.15154336	0.51879597	0.55818975
1.0	0.5292081	0.52902687	0.031595655	0.54025155	0.51894444	0.5329098	0.53326035	0.52787364	0.519273	0.173489
1.0	0.52945864	0.52863765	0.5299812	0.5419879	0.00011066529	0.5355945	0.5330288	0.53019726	0.51998395	0.5550513
1.0	0.53134847	0.5277204	0.5278136	0.5402474	0.51837975	0.14793831	0.53350323	0.5302842	0.51935774	0.11377235
1.0	0.53248787	0.5279579	0.5313057	0.5421143	0.5205318	0.5346188	0.1198883	0.040926877	0.14690533	0.5582646
1.0	0.02805554	0.022985315	0.53046966	0.54089415	0.51776934	0.5366004	0.53303075	0.52968156	0.13525173	0.55618644
1.0	0.530423	0.5259018	0.53141487	0.54066217	0.5178821	0.0014818606	0.5340389	0.5309042	0.52051616	0.5561902
1.0	0.5309343	0.08658852	0.5295161	0.5416278	1.6659288e-09	0.53448904	0.16443504	0.023218956	0.15288061	0.5561475
1.0	0.529106	0.53016675	0.0001682942	0.09735671	0.002587023	0.5353792	0.5314387	0.5304099	0.51938707	0.5581262
1.0	0.5305769	0.5284263	0.5277452	2.6349726e-05	0.5185396	0.53711385	0.53338766	0.5284837	8.5761356e-05	0.5581586
1.0	0.14946471	0.5280189	0.53160334	0.5414887	0.5180464	0.5360767	0.531648	0.14590631	0.5210165	0.55541456
1.0	0.5315633	0.5270469	0.1633124	0.54043263	0.51686555	0.53566086	0.53302497	0.5303199	0.51965547	0.5556811
1.0	0.030149085	0.52676105	0.5287016	0.54003567	0.026871158	0.5335648	0.53372055	0.5301984	0.0028916355	0.053645387
1.0	0.07804344	0.52841294	0.5300926	0.00012931514	0.5195007	0.5349612	0.5341293	0.09002072	0.5202357	0.5572067
1.0	0.5302583	0.5311789	0.53187823	0.01266427	0.009944297	0.5353517	0.5342115	0.53087217	0.52138764	0.5560305
1.0	0.52993095	0.050908983	0.5283733	0.54100615	0.057142273	0.5357801	0.5338378	0.5308839	0.51714635	0.011729059
1.0	0.5305579	0.5275983	0.5306685	0.20034663	0.51836437	0.53596437	0.53320515	0.5289978	0.5204199	0.16760907
1.0	0.05577498	0.5291859	0.5308699	0.02209484	0.5193786	0.5336565	0.5336414	0.5309671	0.05054344	0.5549717
1.0	0.050843235	0.1068831	0.53083086	0.54163545	0.5175493	0.5354709	0.53272414	0.53007543	0.10125811	0.55595106
1.0	0.529777	0.52954745	0.53270954	0.5392604	0.29694125	0.53558165	0.53412884	0.53022647	0.51933813	0.55443996
1.0	0.5301598	0.528079	0.52953696	0.1700656	0.0008760969	0.53501225	0.5326073	0.52952075	0.15948969	0.5565872
1.0	0.5297248	0.14839193	0.5299105	0.54162234	0.518664	0.53362405	0.53339523	0.5300066	0.5186917	0.55592674
1.0	0.52790886	0.5265078	0.5305668	0.54010147	0.51926136	0.53466344	0.100573875	0.53073645	0.51984245	0.5560617
1.0	0.5304921	0.0017647838	0.53126526	0.54010046	0.51686007	0.53344005	0.5292406	0.15152726	0.5195611	0.5571227
1.0	0.00012308668	0.14844899	0.53023785	0.5403304	0.5183406	0.12247633	0.533665	0.53042626	0.5208009	0.5572783
1.0	0.09961271	0.5281225	0.5283505	0.5400532	0.5194333	0.5342746	0.53486085	0.5284412	0.52045625	0.55418265
1.0	0.5312177	0.5283069	0.53095883	0.54328775	0.5182169	0.53502536	0.533688	0.5303582	0.5191587	0.10882195
1.0	0.15492961	0.049282424	0.52996886	0.54160947	0.0350132	0.53519535	0.026782688	0.52936757	0.5193405	0.5552008
1.0	0.15164058	0.034205	0.5312886	0.16279772	0.518733	0.05745124	0.5340712	9.083297e-05	0.52110964	0.55856234
0.0	0.015252625	0.011926496	0.015297804	0.012414235	0.015612913	0.018148595	0.012338599	0.010474555	0.016540986	0.018255332
0.0	0.015272369	0.011870995	0.0153080225	0.012427547	0.015595488	0.018166889	0.012302815	0.010459907	0.016560724	0.018180724
0.0	0.014312307	0.009562479	0.014748694	0.0108967805	0.015849393	0.011294595	0.012256477	0.009897686	0.011741396	0.015594206
0.0	0.01428133	0.0096068885	0.014821869	0.0109384	0.01579908	0.011244831	0.012234658	0.00985904	0.011739815	0.015583692
0.0	0.009654356	0.00794095	0.009810735	0.008672759	0.010859332	0.011464797	0.008364882	0.008033362	0.011531432	0.0154468585
0.0	0.0097185075	0.007935887	0.009868583	0.008596224	0.010907059	0.011558231	0.008372844	0.008059181	0.011566667	0.015435634
0.0	0.051901333	0.0419359	0.061203267	0.049725212	0.049929757	0.052767303	0.054410994	0.041819494	0.049622495	0.053937953
0.0	0.012717642	0.00790899	0.016666915	0.011817831	0.013822696	0.011640814	0.016043082	0.009066006	0.010925769	0.014827797
0.0	0.012727441	0.007928687	0.016734807	0.011829408	0.013888684	0.011563287	0.016084919	0.009081479	0.010918367	0.014880136
0.0	0.012788701	0.007928064	0.016570427	0.0119219115	0.013866066	0.011560001	0.015982382	0.009090903	0.010841522	0.014831315
0.0	0.002363865	0.0025676738	0.002941853	0.0024420773	0.00223006	0.0022670007	0.0019539152	0.0019783003	0.0019986834	0.0033672159
0.0	0.028915312	0.024460169	0.030217743	0.030567952	0.030552045	0.034069773	0.025332142	0.0179764	0.034299493	0.032371946
0.0	0.02760687	0.024165682	0.03392131	0.027895667	0.027050415	0.027380874	0.027432436	0.022884114	0.025357686	0.031111905
0.0	0.012085467	0.010423024	0.013945911	0.012861029	0.012641318	0.01077111	0.009554777	0.008359205	0.015351978	0.014105515
0.0	0.029740093	0.023706974	0.02785142	0.029785499	0.025589267	0.023440287	0.022841435	0.019171344	0.03228716	0.029767755
0.0	0.026740042	0.027093198	0.028059708	0.02867816	0.021639971	0.028839594	0.022649072	0.021035103	0.02250019	0.0327639
0.0	0.012165598	0.010907409	0.016191952	0.013838995	0.013306679	0.01261065	0.012161741	0.008929566	0.014090118	0.013883297
0.0	0.079591915	0.074515335	0.080025814	0.06855445	0.06938657	0.073630296	0.07899228	0.065511145	0.071263425	0.08017598
0.0	0.010664447	0.010134969	0.011864682	0.008403091	0.01080989	0.012208431	0.012241886	0.008654629	0.011849871	0.010957913
0.0	0.010678629	0.009998691	0.011908517	0.008388442	0.01069455	0.012269583	0.012159575	0.008597061	0.011828722	0.0109952465
0.0	0.06827289	0.063166454	0.0762329	0.07693293	0.06555436	0.07233732	0.06506641	0.06743559	0.071800545	0.08913272
0.0	0.011358977	0.00787288	0.012429256	0.011716181	0.01057381	0.008731861	0.008223674	0.010321287	0.010969107	0.015844647
0.0	0.01138055	0.007887032	0.012362248	0.011655192	0.010577813	0.00873014	0.008224542	0.0103165535	0.010888663	0.015984535
0.0	0.022156421	0.022330549	0.030910267	0.027768815	0.022831427	0.030818317	0.026425306	0.019918174	0.02728617	0.030395728
0.0	0.011714973	0.010907264	0.014221417	0.008591446	0.013553432	0.011896264	0.012944279	0.010563539	0.014745701	0.012880446
0.0	0.0018858534	0.001892841	0.002261055	0.0019477672	0.002156218	0.001972682	0.0021382011	0.0013395464	0.00246246	0.0030110346
0.0	0.023832	0.02193245	0.026348239	0.023366826	0.02379759	0.022529438	0.024521079	0.022814684	0.02692565	0.03187908
0.0	0.07231955	0.075529285	0.086570494	0.07220121	0.072246455	0.07174011	0.07150729	0.06172593	0.0753736	0.09056621
0.0	0.010389255	0.011360558	0.01459234	0.010057366	0.0107604	0.0100372955	0.0100735165	0.0076992563	0.011569033	0.0147718005
0.0	0.010382561	0.01138959	0.01457038	0.010036694	0.010742097	0.0100266775	0.010052136	0.0076929056	0.011632121	0.014756998
0.0	0.07575948	0.06850156	0.07503462	0.06439212	0.08025761	0.06998142	0.069071405	0.060471985	0.07492855	0.094781525
0.0	0.22649866	0.22710401	0.24137245	0.22034155	0.24308103	0.2200679	0.20827866	0.21476234	0.2271062	0.2655246
0.0	0.06753249	0.07145727	0.07757351	0.07060112	0.06455331	0.070699215	0.061037477	0.06327536	0.082631245	0.075717166
0.0	7.556828e-05	9.6347045e-05	0.00012713295	8.100903e-05	7.207528e-05	8.486023e-05	5.005806e-05	5.8747923e-05	0.00018142155	9.035998e-05
0.0	0.5296344	0.5269774	0.5302872	0.5406647	0.51705974	0.53462934	0.53281516	0.52890927	0.51956916	0.55488926
0.0	0.011552964	0.009178461	0.010465165	0.011875191	0.010246576	0.010965838	0.012885097	0.011514247	0.019076625	0.013942488
0.0	0.00011907602	8.603847e-05	8.761505e-05	0.00012394376	7.330537e-05	9.853423e-05	0.00014922587	0.00013923508	0.00018911491	0.0001300529
0.0	0.076188974	0.06934129	0.0702955	0.079002686	0.06484593	0.07355587	0.08157181	0.079561055	0.083535366	0.08332821
0.0	0.0014182256	0.0023150425	0.0023225856	0.0021030738	0.0030579637	0.0018665618	0.0018627289	0.001768994	0.0024175202	0.0031250163
0.0	0.0026951188	0.0021718608	0.0028800427	0.0025697285	0.0025891575	0.0025866933	0.002580125	0.0020119068	0.002899345	0.0016951567
0.0	0.02667638	0.025359198	0.030374972	0.025761127	0.02732813	0.0281767	0.03324405	0.024198364	0.02791749	0.025046738
0.0	0.026684346	0.027512653	0.025390344	0.024487946	0.024431039	0.020192506	0.020297227	0.021540478	0.024088064	0.033056635
0.0	0.02650475	0.023685243	0.030369958	0.025878832	0.02079254	0.02940382	0.021826886	0.022173328	0.023327868	0.03927754
0.0	0.028983984	0.022336429	0.026517123	0.03173934	0.024239298	0.025610749	0.023247158	0.025983697	0.032855246	0.0317895
0.0	0.027704293	0.02194	0.03716888	0.02864482	0.023372818	0.027693674	0.03229836	0.016795134	0.025376147	0.032586537
0.0	0.027272845	0.02808518	0.03071018	0.023742976	0.027600244	0.026617225	0.023475192	0.021218302	0.029215658	0.034175776
0.0	0.026896337	0.023593586	0.02838743	0.020715782	0.027411332	0.027577596	0.023236454	0.0194889	0.025687266	0.030750375
0.0	0.029441247	0.022028623	0.03227993	0.0319984	0.025474498	0.02817378	0.030426612	0.022113305	0.020105623	0.03123096
0.0	0.029814135	0.027314782	0.032128446	0.027314534	0.028018596	0.02715369	0.022679586	0.021599049	0.017105933	0.03211854
0.0	0.031585496	0.026003229	0.028384129	0.020583862	0.021996163	0.02579358	0.028585732	0.022173261	0.02563973	0.032357343
0.0	0.028197937	0.027675813	0.031053925	0.027608909	0.0288778	0.026858786	0.03369294	0.023939792	0.030724933	0.024532095
0.0	0.0117331715	0.011417171	0.01679684	0.0135621745	0.011174295	0.0120151425	0.01076598	0.0101984115	0.017656162	0.017551072
0.0	0.029633615	0.025034755	0.033343807	0.031632625	0.026074914	0.027861144	0.024402818	0.028799886	0.033421196	0.03303858
0.0	0.048560955	0.04868956	0.049871925	0.04509035	0.05948297	0.044082355	0.04437026	0.03807222	0.045286458	0.047840893
0.0	0.00012872217	0.000102160455	0.00015117132	6.690409e-05	0.0001400771	9.237558e-05	7.999153e-05	7.0459304e-05	0.00013937216	0.00010223442
0.0	0.000103326136	0.00010985498	0.0001231395	0.0001044803	0.00011592266	0.00016164426	9.419762e-05	8.042728e-05	4.783235e-05	9.410228e-05
0.0	0.000103326136	0.00010985498	0.0001231395	0.0001044803	0.00011592266	0.00016164426	9.419762e-05	8.042728e-05	4.783235e-05	9.410228e-05
0.0	0.00011692514	5.9737973e-05	0.00011434788	0.00013218357	0.00020250154	0.00015035924	0.00016690325	7.50218e-05	4.6199766e-05	0.0001639708
0.0	0.017818762	0.02547306	0.030219339	0.027877718	0.03309623	0.029406816	0.028965209	0.023933975	0.028371152	0.039044984
0.0	0.00013455967	1.0289337e-05	0.0001469124	7.780423e-05	1.9407204e-05	2.5899371e-05	6.160123e-05	5.9007092e-05	0.000120299606	0.00015939616
0.0	0.5307883	0.5282532	0.5299163	0.54154193	0.5192265	0.5346071	0.53235507	0.5294873	0.5206894	0.55613405
0.0	0.53025836	0.5274508	0.52907866	0.54072946	0.51850474	0.5349373	0.5315058	0.5288699	0.5205071	0.5551875
0.0	0.08224711	0.07078135	0.08720663	0.06811638	0.07757474	0.08665854	0.08048624	0.06046243	0.07820311	0.09009598
0.0	0.0001592605	9.295817e-05	0.0001986604	7.079768e-05	0.00014400217	0.00018381489	0.00014180348	4.9581304e-05	0.0001471172	0.00017541258
0.0	0.04742543	0.051846348	0.07096325	0.045525745	0.05540971	0.044477534	0.039537486	0.042543367	0.058901433	0.073617406
0.0	0.054916278	0.052164305	0.048323013	0.04991952	0.04201206	0.046887502	0.04288678	0.045820992	0.06014754	0.054322094
0.0	0.20080134	0.1980074	0.18041028	0.19157319	0.19623442	0.18815923	0.16023766	0.17216566	0.19423205	0.22048408
0.0	0.077840775	0.08335859	0.06276431	0.07310867	0.077637926	0.067673974	0.06362161	0.0634775	0.07695918	0.08434969
0.0	0.00016650649	0.000114129674	0.00011902336	7.3424366e-05	0.00013254846	0.000102762504	7.049385e-05	5.6297595e-05	0.00014212566	0.00017181547
0.0	0.00015767635	0.00015543406	0.000111928974	8.557607e-05	0.0001319033	9.762748e-05	0.00017167546	7.559812e-05	0.00015029544	0.00013717767
0.0	0.5305633	0.52807206	0.5297717	0.54066265	0.5185423	0.534987	0.53244245	0.52922523	0.5202383	0.5565537
0.0	0.0131292455	0.011073043	0.013051054	0.010414367	0.014561002	0.013205611	0.008602911	0.00914545	0.011256448	0.014308797
0.0	0.00012439072	8.722815e-05	0.00016253915	8.732703e-05	0.00021611275	0.0001377061	8.851402e-05	4.9518978e-05	0.00017294104	0.00017788145
0.0	0.077071846	0.06959497	0.08274849	0.072022185	0.08629379	0.08034533	0.07106619	0.06044203	0.08160012	0.090423964
0.0	0.09838905	0.104463406	0.13073672	0.095906176	0.10862258	0.09411015	0.086358815	0.0912166	0.11350006	0.1374279
0.0	0.030661343	0.026534645	0.031890206	0.032433473	0.02615229	0.027470123	0.02499685	0.025993979	0.029508263	0.03674432
0.0	0.012804893	0.009400202	0.0118264705	0.009366251	0.010933346	0.011313119	0.011152083	0.00963696	0.011574493	0.014879703
0.0	0.01337386	0.011067687	0.0138352215	0.010456453	0.013364375	0.015538496	0.012153912	0.008421243	0.010689077	0.015024215
0.0	0.002837794	0.0019280225	0.002566609	0.0021808064	0.0022035493	0.0024407883	0.0030515492	0.0017332687	0.0030450255	0.0033016328
0.0	0.02622707	0.024877135	0.029241592	0.017875366	0.026075922	0.027075512	0.03283601	0.02656406	0.027562818	0.02989378
0.0	0.012018737	0.011264815	0.014569921	0.013677809	0.012780601	0.0115872715	0.011205169	0.010162211	0.018494325	0.012536647
0.0	0.028069427	0.026922656	0.0276422	0.026136974	0.026973061	0.025964139	0.031892296	0.023402376	0.034510285	0.03172918
0.0	0.029726395	0.025598703	0.029697565	0.019148363	0.026986342	0.036221895	0.021165742	0.014343851	0.03132219	0.034680005
0.0	0.029768355	0.02562011	0.029795023	0.019078802	0.02711809	0.03642272	0.021185445	0.0143792145	0.031270463	0.03468089
0.0	0.15440269	0.13941272	0.15099931	0.138604	0.15526961	0.16165099	0.1462948	0.13550599	0.14505522	0.1805451
0.0	0.00015310214	9.265463e-05	0.00012589258	0.00011017547	0.00013183452	0.00010806326	0.00010539197	7.0096205e-05	0.0001284142	0.00011067839
0.0	0.00013621482	7.36886e-05	8.1236074e-05	8.0475686e-05	0.00018065546	0.00015543257	0.00010706425	5.3128246e-05	0.000109033754	0.00013597915
0.0	0.00011516683	5.4074884e-05	4.481558e-05	7.479193e-05	0.00017524874	0.00010689235	8.6108725e-05	8.96713e-05	0.00015049707	0.00013653158
0.0	0.0021673	0.0019780197	0.00213312	0.0021598376	0.0035264129	0.0023469364	0.0013888718	0.0020871598	0.0028159837	0.0028850343
0.0	0.0024924004	0.0028320784	0.002699326	0.002838636	0.0030550705	0.0028168182	0.0018048589	0.0019356562	0.0019974415	0.003353329
0.0	0.52924824	0.52709305	0.5306881	0.5398984	0.51721454	0.53442335	0.5327084	0.5299068	0.51994663	0.5548008
0.0	0.5290415	0.52746993	0.5303978	0.53973776	0.5171722	0.53433967	0.5329766	0.5290798	0.51978326	0.55508155
0.0	0.012500991	0.010165157	0.01242354	0.009051213	0.010579205	0.012830083	0.014581448	0.009968637	0.013109896	0.01902587
0.0	0.0023047458	0.0022946345	0.003330098	0.0023604757	0.003096142	0.0019334613	0.0015770016	0.0009858734	0.00282502	0.003704341
0.0	0.0029753083	0.0022909031	0.0035443993	0.0027135927	0.0020553186	0.002149574	0.001475258	0.0014608629	0.002640358	0.004467659
0.0	0.02212319	0.026648816	0.029205935	0.027566513	0.029844439	0.030622557	0.029204406	0.021398919	0.0322903	0.036152035
0.0	0.027448857	0.028443636	0.033085193	0.028582811	0.021102391	0.024174877	0.02279239	0.021372952	0.029883197	0.04763758
0.0	0.00015395122	7.244172e-05	0.00012347473	0.0001111803	0.00013138198	0.00014673515	0.00012115576	5.800508e-05	0.00014540598	0.00030808803
0.0	0.01146931	0.011852222	0.01646935	0.014304957	0.014461405	0.011932713	0.012274686	0.0098057	0.015100538	0.014559833
0.0	0.01207193	0.009981742	0.019058203	0.01370595	0.016541226	0.012634106	0.0033451843	0.010361402	0.015540825	0.01501056
0.0	0.027539484	0.025014289	0.028855208	0.029257793	0.027881144	0.02449442	0.021546168	0.018603785	0.026084006	0.03403446
0.0	0.029099083	0.027118178	0.03691511	0.027631449	0.027377205	0.029453846	0.0040794397	0.023699801	0.028565262	0.03151537
0.0	0.53101045	0.52825296	0.5290956	0.5410478	0.51908916	0.5349636	0.5325133	0.5293054	0.51976657	0.55698717
0.0	0.53060114	0.5286577	0.5294388	0.5406475	0.51895577	0.53556114	0.53245205	0.5290496	0.5202806	0.556872
0.0	0.012550617	0.009443919	0.01536739	0.01281404	0.0084141195	0.009065141	0.011289463	0.009879328	0.014398201	0.01323785
0.0	0.00013165714	8.5418156e-05	0.00016779876	0.00015462752	9.538799e-05	8.936561e-05	0.00012279466	0.00010190738	0.00014196773	1.3560672e-06
0.0	0.07823373	0.069207996	0.08344187	0.083725765	0.06956071	0.071676545	0.07749449	0.073270254	0.0774723	0.024084348
0.0	0.5308972	0.52871126	0.53075755	0.54022187	0.5187536	0.53616935	0.5325771	0.5297711	0.5209074	0.5559428
0.0	0.0156107005	0.007806033	0.018491507	0.011468635	0.010085016	0.005946684	0.00012864535	0.008164967	1.4164065e-05	0.01745164
0.0	0.08094366	0.06908807	0.0733378	0.07698696	0.07663329	0.058599956	0.024355331	0.06936631	0.011699392	0.09584213
0.0	0.0001498554	8.486306e-05	0.000102791324	0.00011236195	0.00013748673	4.2048334e-05	1.7568498e-06	8.290828e-05	1.493232e-07	0.00022266332
0.0	0.53077656	0.5275042	0.5295769	0.5398095	0.5181652	0.535902	0.5317893	0.5294095	0.520211	0.5551114
0.0	0.08216607	0.07080175	0.0774851	0.076090895	0.07309584	0.075279385	0.08533236	0.06502656	0.07956446	0.08115161
0.0	0.53015393	0.5284768	0.5301149	0.5402623	0.51840883	0.53558457	0.53238106	0.5289694	0.5207523	0.5564385
0.0	0.007980652	0.012630996	0.019823467	0.013501051	0.010774103	0.0070292368	0.014518001	0.009400011	0.011152693	0.00015417804
0.0	4.9704084e-07	0.000115258896	0.00020250175	0.00015505096	0.00011208523	5.2444164e-05	0.000111988535	7.346415e-05	0.00013202977	2.0367372e-06
0.0	0.016944706	0.074930705	0.08764329	0.08378574	0.07260374	0.062180907	0.07563353	0.06716849	0.07600308	0.026972452
0.0	0.068958245	0.08295647	0.024257	0.07521004	0.08556538	0.080749325	0.07494095	0.060744785	0.08479632	0.09655127
0.0	8.1737126e-05	0.0001696534	1.7858014e-06	0.000102850354	0.00020921238	0.00014035989	0.00010815676	5.04494e-05	0.00020025678	0.00022910946
0.0	0.15517853	0.12972061	0.15417247	0.162537	0.14459983	0.15693404	0.1423621	0.1303241	0.14821975	0.19411772
0.0	0.011817162	0.0084158145	0.0121440925	0.009692321	0.009847908	0.012346429	0.0077878432	0.0076996423	0.014304723	0.020279758
0.0	0.0021339832	0.002649339	0.0042285747	0.0027123415	0.002091559	0.0024894408	0.002077581	0.0012125913	0.0023642618	0.0034623884
0.0	0.026144022	0.028890077	0.027015818	0.028530773	0.023130951	0.028466685	0.021137508	0.020481076	0.024971722	0.03507879
0.0	0.013125094	0.00934608	0.019953784	0.013405539	0.015295333	0.012447056	0.011734249	0.01024205	0.018165993	0.014528696
0.0	0.03050725	0.023586458	0.042759087	0.029444335	0.02824578	0.027839415	0.02977386	0.023082323	0.033012927	0.030494342
0.0	0.11186997	0.09009192	0.080928676	0.0987779	0.10360422	0.10125948	0.094264284	0.10098409	0.117956184	0.11332668
0.0	0.0024300711	0.0030813226	0.0022455554	0.0021906288	0.0014158963	0.0026456246	0.001839524	0.0022250472	0.0042292597	0.0026427486
0.0	0.0021002525	0.0022197117	0.0030021959	0.002172269	0.003194493	0.0033040235	0.0023859616	0.002091151	0.0025945555	0.0025561687
0.0	0.025006818	0.030317584	0.031781834	0.027396157	0.01932772	0.028003035	0.027256439	0.024919199	0.033693474	0.037646733
0.0	0.026606405	0.026252814	0.033404335	0.029309517	0.03449268	0.028609151	0.03477597	0.023894979	0.03157065	0.03259191
0.0	0.032852482	0.026477646	0.029174542	0.026632326	0.0037942303	0.027262451	0.027094016	0.026290664	0.034823976	0.03085677
0.0	0.025702456	0.02288114	0.029958855	0.025456937	0.027543142	0.03497061	0.026795171	0.023962721	0.027095864	0.0348348
0.0	0.07154098	0.07222877	0.08043995	0.08016306	0.07945841	0.08273166	0.075366855	0.066378966	0.090298735	0.092891425
0.0	0.08242995	0.07402818	0.083473764	0.07267719	0.08203372	0.083195895	0.06908448	0.062278982	0.08627012	0.08891131
0.0	0.0023798551	0.0019137075	0.0033513724	0.002859332	0.0027991575	0.0033043707	0.0021275491	0.0017886312	0.003335166	0.0029294228
0.0	0.029824942	0.023617305	0.032702185	0.029698804	0.026830725	0.0284813	0.024966184	0.022929018	0.03532012	0.034711387
0.0	0.025351616	0.02225221	0.038586736	0.026375385	0.031218836	0.033645716	0.024758274	0.019369032	0.030928275	0.028857933
0.0	0.07691189	0.070376925	0.07553902	0.07458026	0.07857125	0.07945915	0.076881796	0.0721721	0.08417248	0.08634744
0.0	0.23213421	0.21490881	0.22992007	0.25328925	0.2488278	0.24321133	0.22172761	0.22148865	0.23815723	0.25775713
0.0	0.00022834551	7.417492e-05	0.00018857348	5.243961e-05	0.000201963	0.000101903985	8.729939e-05	7.830546e-05	0.00010305612	0.00013628861
0.0	0.0001645522	9.519934e-05	0.00019442438	0.00015524506	0.00011265151	0.0001333835	7.107205e-05	7.911322e-05	0.00013565771	0.0002212581
0.0	0.012814269	0.011023386	0.012324881	0.014288494	0.012581786	0.012179019	0.010916951	0.008255654	0.01117733	0.016772384
0.0	0.10613665	0.085019834	0.10517423	0.0924641	0.105388254	0.08931088	0.09352199	0.096216954	0.1005087	0.12948668
0.0	0.10649508	0.08492992	0.10521817	0.09314002	0.10558119	0.08961453	0.093107626	0.09539025	0.10033831	0.12963937
0.0	0.10593184	0.08449882	0.10510956	0.09275698	0.10543794	0.08919863	0.0931744	0.09503698	0.09995177	0.12963018
0.0	0.1059222	0.08480314	0.10516947	0.092832245	0.10564089	0.08942146	0.09349741	0.09553634	0.10022105	0.12991862
0.0	0.120715775	0.09601094	0.10580641	0.08210296	0.10943021	0.11922757	0.08666256	0.089123465	0.096346006	0.12429232
0.0	0.12082476	0.096156865	0.106011614	0.08203762	0.10927542	0.11853907	0.086421005	0.08841131	0.09631687	0.12402715
0.0	0.12075138	0.095895454	0.105767004	0.082304135	0.10953464	0.11857651	0.08692253	0.088701114	0.09615789	0.1232421
0.0	0.12021938	0.095747754	0.10605229	0.0817916	0.10951136	0.11897263	0.08677039	0.08870846	0.096130304	0.12409643
0.0	0.09737799	0.11364394	0.10560672	0.093362615	0.1064048	0.11266056	0.10594307	0.10790693	0.08997393	0.13704054
0.0	0.09702219	0.11321941	0.105545744	0.09293855	0.10603087	0.11239148	0.105402015	0.10735312	0.08978753	0.1361448
0.0	0.09649419	0.113058224	0.10505503	0.09297596	0.10629008	0.11209056	0.10549194	0.10654879	0.08928354	0.1367344
0.0	0.096705504	0.11304333	0.105018266	0.09298153	0.105976544	0.11248783	0.10583955	0.10747454	0.08939663	0.13728157
0.0	0.099194646	0.10462426	0.10059568	0.123897836	0.08812028	0.115364805	0.099783204	0.09726018	0.09897016	0.10682164
0.0	8.094394e-05	8.358861e-05	8.3868723e-10	6.254578e-05	1.2383675e-09	6.8158816e-09	2.5599778e-07	8.788759e-05	3.496757e-09	0.00018745143
0.0	0.008742115	0.009479224	2.9411416e-05	0.009301041	1.708887e-05	0.00018866158	0.012147513	0.0072949557	6.804982e-05	0.014557029
0.0	0.5294599	0.52970666	0.52938986	0.541443	0.51724863	0.5350492	0.5317019	0.5294521	0.5185871	0.5560764
0.0	0.014791745	0.010555393	9.012676e-05	0.013464759	0.014863662	4.813701e-05	0.0075742006	0.0073145884	1.6442464e-05	0.014173931
0.0	0.00020563276	0.000116310635	1.2806815e-08	9.862354e-05	0.00017960947	2.183691e-09	6.305163e-05	6.446403e-05	8.6308477e-10	0.0002021732
0.0	0.5292336	0.5285446	0.5299594	0.54085714	0.5177972	0.534566	0.53156316	0.52787745	0.5193101	0.55692714
0.0	0.01263864	1.7926483e-05	3.1547246e-05	0.013467825	5.4474924e-05	5.0223072e-05	2.3020313e-05	6.198343e-05	1.631244e-05	3.6996687e-05
0.0	0.000109704866	1.7774119e-09	1.0181697e-09	1.9953431e-07	1.153691e-09	8.211696e-09	4.754902e-10	5.801411e-07	6.8444606e-10	1.2339302e-09
0.0	8.9520313e-07	6.4893335e-10	7.608453e-09	0.00014978598	9.813237e-10	5.9733902e-09	2.3904054e-09	8.332162e-11	2.3695244e-09	1.9777444e-08
0.0	0.019984704	0.002555702	0.0051992587	0.08303103	0.0028015196	0.004928087	0.0037733624	0.0014390148	0.0036105267	0.0073203007
0.0	0.52956223	0.52705467	0.5304236	0.5403004	0.51744175	0.534043	0.53274274	0.5288532	0.5189123	0.55476695
0.0	1.4656788e-05	2.480476e-05	0.00016854472	5.816067e-05	1.9826048e-05	0.0001961952	1.8476569e-05	7.3950825e-05	7.0267e-05	4.6962014e-05
0.0	9.986459e-10	5.1942844e-10	4.1158357e-09	8.031986e-10	4.9284227e-10	3.0950922e-08	5.009989e-10	5.7124705e-10	3.6527765e-09	6.4126695e-09
0.0	0.00035510518	0.0005312893	0.0012763438	0.0010638132	0.00047278416	0.0007964453	0.0004191823	0.00025053287	0.0005696977	0.0007662577
0.0	0.012979351	0.0154711185	0.029851755	0.026797572	0.016192295	0.019153222	0.01385091	0.011178363	0.018841088	0.01907207
0.0	0.012389209	0.027079666	0.029821238	0.026980307	0.02603074	0.019321278	0.029389441	0.010120256	0.020487042	0.035155058
0.0	0.52888596	0.5254802	0.53088516	0.5394986	0.51741123	0.53533494	0.5308253	0.52813315	0.51946473	0.5554842
0.0	0.012371433	0.027057068	0.029723698	0.027077893	0.025904141	0.019212866	0.029362317	0.010095266	0.02052131	0.035154168
0.0	9.8985896e-05	5.370339e-05	0.00012695052	2.9635132e-05	4.3157608e-05	6.119111e-05	5.075011e-05	5.3859047e-05	3.6817295e-05	3.1214768e-06
0.0	0.0033539953	0.00038266747	0.002613285	0.0026571709	0.0025638847	0.0007485399	0.004417401	0.0030138548	0.0018900576	0.0025679888
0.0	0.016689884	0.009196931	0.015092214	0.008151054	0.012897585	0.007621859	0.009222305	0.009949835	0.012869543	0.0115953395
0.0	0.52957195	0.5263494	0.52950335	0.54087615	0.5170191	0.5349745	0.5319948	0.5287546	0.5189387	0.5553401
0.0	0.5297915	0.527144	0.5297121	0.540403	0.5177289	0.53561175	0.53199166	0.52957743	0.5186133	0.5557066
0.0	0.5298009	0.5265593	0.5301531	0.5414273	0.5173863	0.53481305	0.5316556	0.5292252	0.51947117	0.55540276
0.0	0.5298931	0.5266422	0.53028065	0.5405007	0.51781875	0.53504556	0.5319761	0.52987754	0.51875824	0.5554678
0.0	0.06265146	0.07262916	0.07540423	0.07485982	0.06263605	0.057337888	0.07608711	0.045895968	0.051131595	0.057820663
0.0	0.0043880995	0.0035427443	0.005869708	0.0057902024	0.003227449	0.0032289175	0.0038031102	0.0020459674	0.0025123202	0.002817303
0.0	4.2019233e-09	2.0422446e-09	1.1659582e-08	1.0108615e-08	1.6128391e-09	1.3519258e-09	2.457279e-09	2.861518e-10	6.633651e-10	6.8842754e-10
0.0	0.007991449	0.011535047	0.013059865	0.0048209084	0.004598462	0.012497571	0.004817812	0.0035639836	0.005045974	0.006415619
0.0	0.00052989373	0.0010235831	0.0013636514	0.00041061538	0.00045334213	0.0012388551	0.0004559511	0.0003358939	0.000536036	0.00072112936
0.0	0.00036793822	0.0012288445	0.0014765328	0.00026187504	0.0005059617	0.00074177375	0.0004862503	0.00019846615	0.00056592183	0.00032437738
0.0	0.00042328448	0.00044100313	0.015712356	0.00095656916	0.0009071485	0.00075067795	0.0013266887	0.00039737523	0.000502291	0.0010740223
0.0	0.0010765402	0.00097105565	0.0013326476	0.00042825966	0.0006502997	0.0006932426	0.0011171359	0.00021900832	0.000532191	0.0010527541
0.0	0.5278423	0.5257228	0.5290841	0.53824395	0.5163055	0.53409714	0.52964157	0.5273142	0.520274	0.55461067
0.0	0.53202856	0.5284305	0.53153265	0.54330397	0.52109873	0.5350982	0.5333251	0.53047556	0.5212271	0.55834377
0.0	0.5291777	0.5281859	0.5287741	0.54294693	0.51714027	0.5337076	0.5321667	0.528723	0.51863766	0.55603373
0.0	0.531585	0.52857846	0.5312565	0.5387132	0.52026355	0.53476524	0.53497374	0.53348637	0.5195912	0.5564415
0.0	0.010903083	4.390135e-05	0.012810868	1.823801e-05	0.0011085639	0.00021245098	4.8694146e-05	1.50123315e-05	0.012906682	3.7114398e-05
0.0	2.4989718e-05	5.4874876e-05	8.954979e-05	9.1024944e-05	7.8612444e-05	5.4280925e-05	5.2819487e-05	2.2082013e-05	2.0707514e-05	7.425156e-05
0.0	5.004783e-10	4.4808823e-09	6.6112085e-09	8.7617883e-07	1.8409647e-09	5.6082814e-09	2.440562e-09	4.1510667e-10	2.8410208e-10	1.0994838e-08
0.0	0.5293789	0.52711797	0.5305494	0.5399775	0.51876634	0.53486717	0.53229713	0.53003955	0.52074254	0.55547386
0.0	9.822268e-05	1.4019006e-06	0.00014801083	2.6956434e-10	0.00013231586	6.2058954e-09	0.00012526702	0.00013280225	0.00019088668	0.00018998933
0.0	0.0001550591	8.500237e-09	0.00010778776	2.4865518e-10	0.00010805183	2.6389081e-08	3.5503802e-09	2.8991828e-10	0.00010682703	0.00017703508
0.0	0.013256431	9.296251e-05	0.009607084	1.7914332e-05	0.012135531	0.00017620063	3.2385586e-05	8.447657e-06	0.0119191995	0.0137111405
0.0	0.00013242062	2.7479938e-09	0.00016603024	8.714233e-10	0.00017489419	3.6709448e-08	1.3618564e-06	5.0339355e-10	0.00018290436	0.00019550144
0.0	0.0103184385	0.00010419256	0.01248074	1.6918495e-05	0.013709786	0.00022179312	0.00012182837	4.273724e-05	0.015452057	0.014769509
0.0	0.5293304	0.52620316	0.52952844	0.54093456	0.51692104	0.5351817	0.5313143	0.5284085	0.51834154	0.5553035
0.0	0.5296435	0.5268846	0.5293961	0.5398451	0.51718134	0.53557444	0.53165555	0.5288058	0.51863056	0.5555201
0.0	0.01056492	0.010217061	0.015552955	0.008854604	0.014434802	0.00014728591	0.011677629	0.0008158798	0.013001036	0.015614452
0.0	0.000107376596	6.860006e-05	0.00023276161	6.597377e-05	0.0002297368	1.2084821e-08	0.00012432455	8.5750806e-05	0.00017440975	0.00022064128
0.0	0.00013740076	0.00015952493	0.00011587635	7.813935e-05	7.902944e-05	7.779335e-09	0.00010575651	7.39906e-05	9.202337e-05	0.00016482653
0.0	0.00013740076	0.00015952493	0.00011587635	7.813935e-05	7.902944e-05	7.779335e-09	0.00010575651	7.39906e-05	9.202337e-05	0.00016482653
0.0	0.014212655	0.013631205	0.015683748	0.009074697	0.007854362	0.00027707304	0.00858456	0.007053722	0.010356816	0.013342676
0.0	0.014212655	0.013631205	0.015683748	0.009074697	0.007854362	0.00027707304	0.00858456	0.007053722	0.010356816	0.013342676
0.0	0.09037135	0.070270464	0.08595865	0.0780771	0.07867339	0.013649733	0.06819616	0.06896127	0.074730225	0.080404915
0.0	0.00017604645	0.00011760254	0.00015914117	0.00016862461	0.00016516415	1.0529311e-09	7.036396e-05	7.746974e-05	0.00011521	0.00015247379
0.0	0.00017604645	0.00011760254	0.00015914117	0.00016862461	0.00016516415	1.0529311e-09	7.036396e-05	7.746974e-05	0.00011521	0.00015247379
0.0	0.014882421	0.0105463285	0.013537064	0.016234515	0.012136601	3.2619293e-05	0.009103481	0.008983471	0.010186062	0.011883301
0.0	0.014882421	0.0105463285	0.013537064	0.016234515	0.012136601	3.2619293e-05	0.009103481	0.008983471	0.010186062	0.011883301
0.0	0.5295593	0.5264131	0.5301782	0.5414857	0.51728827	0.53502023	0.53097504	0.5288791	0.518874	0.5553662
0.0	0.5297451	0.52638274	0.5299648	0.5399429	0.51727116	0.53500825	0.53164	0.529106	0.5187756	0.5552813
0.0	0.14067957	0.0274325	0.16386873	0.013558878	0.0125393635	0.03633638	0.015127169	0.0112377405	0.16613686	0.025053727
0.0	0.5311306	0.5270186	0.5306347	0.5403092	0.51702046	0.5351309	0.5323461	0.5293007	0.51903164	0.5553724
0.0	0.011852406	0.009004229	0.019465059	0.013844593	0.015684152	0.013861172	0.013631775	0.010786094	0.019110652	0.016638009
0.0	0.012852103	0.011081004	0.017324798	0.014201328	0.013115345	0.016487185	0.012734422	0.010929887	0.019665118	0.019041862
0.0	0.012680736	0.011056377	0.019580293	0.015978154	0.0142206205	0.014008731	0.011888475	0.0102670565	0.018497821	0.014029327
0.0	0.0142719615	0.014838772	0.02123198	0.014789715	0.016518699	0.013346173	0.015011772	0.009835236	0.018625079	0.01285626
0.0	0.010347647	0.00956056	0.019260323	0.01589764	0.015792148	0.014631508	0.010974354	0.010808492	0.018279169	0.015527764
0.0	0.012487442	0.0121050775	0.018735824	0.015222467	0.01667793	0.013906027	0.015091178	0.010063697	0.01858755	0.016588947
0.0	0.012558538	0.009977342	0.016862106	0.013519265	0.018470835	0.013765496	0.013107615	0.007329166	0.018882792	0.01425015
0.0	0.012880907	0.010145207	0.020458682	0.015142236	0.014914047	0.014852483	0.01195369	0.00859366	0.017364994	0.016361218
0.0	0.020319393	0.012203505	0.015768562	0.0074002356	0.016609767	0.0116959475	0.011691208	0.012529554	0.018718584	0.012764066
0.0	0.12021885	0.10389845	0.13477068	0.08443448	0.09475757	0.11400614	0.09241894	0.097682424	0.096566536	0.104240686
0.0	0.21679693	0.19760782	0.23087819	0.17723124	0.18534122	0.21020864	0.18509248	0.19157948	0.18682076	0.20473075
0.0	0.53207904	0.52847016	0.5290704	0.5425263	0.51983774	0.53605616	0.53311986	0.53107345	0.5197824	0.5558924
0.0	0.018725231	0.009002408	0.017191092	0.010311044	0.013375866	0.013424118	0.012270721	0.0063571637	0.012206138	0.018410038
0.0	0.04952462	0.04552885	0.062491655	0.042091824	0.048976097	0.053571675	0.06130476	0.04685864	0.047936425	0.06664331
0.0	0.14723386	0.13448472	0.16083734	0.17324378	0.15266797	0.18238233	0.1596355	0.12528244	0.1389173	0.18421105
0.0	0.14741652	0.13458462	0.1612936	0.17271292	0.15331659	0.18323939	0.15976311	0.1255564	0.13871336	0.18421496
0.0	0.01149075	0.011606472	0.012547644	0.012392699	0.011427429	0.0131629845	0.009385281	0.009680172	0.014837614	0.013581172
0.0	7.30407e-05	0.00013228091	0.00017889708	0.0001198166	0.00013003938	0.00011625575	0.0001440122	7.477368e-05	0.00013840472	0.00015747845
0.0	0.021723012	0.024976302	0.032257237	0.027975455	0.02880607	0.032541387	0.02615808	0.022780737	0.02578174	0.037531953
0.0	0.0075152386	0.008519931	0.013345569	0.012734244	0.011613393	0.015291563	0.010751683	0.0072891843	0.011484187	0.017518042
0.0	5.8094985e-05	0.00010080941	0.00017944752	6.657118e-05	0.0001310393	0.00010565017	0.000108645276	5.117628e-05	0.00020207973	0.00026679056
0.0	0.0020409361	0.0018400423	0.0034783795	0.0024933112	0.00011290306	0.0032608092	0.0025027574	0.0023850708	0.0033319294	0.002887109
0.0	0.0026009725	0.0024615114	0.004398319	0.0035835549	0.002483356	0.0021759733	0.0010772886	0.0014057597	0.0025789372	0.0029456178
0.0	0.012825942	0.013513682	0.0129979225	0.012837532	0.013115315	0.012501997	0.007852422	0.0071326443	0.015938362	0.012270345
0.0	0.09843921	0.11544133	0.11505863	0.11009883	0.09750141	0.10830677	0.108753555	0.108469225	0.09765727	0.12471906
0.0	0.03311076	0.021126267	0.03178118	0.024676282	0.031497154	0.028794644	0.017104195	0.024118628	0.03663308	0.034097403
0.0	0.012388947	0.008456667	0.014919407	0.007508392	0.009929816	0.011467818	0.014218042	0.0088148285	0.013373614	0.013759523
0.0	0.025560107	0.02247243	0.036025833	0.02083834	0.025645996	0.024701107	0.02305723	0.021459423	0.02714055	0.032361012
0.0	0.0126305735	0.008527717	0.015503335	0.011469607	0.011010892	0.011687479	0.010970835	0.006145275	0.010583068	0.018451713
0.0	0.020353232	0.02360708	0.033912677	0.020562744	0.029504048	0.023716087	0.026956545	0.022750419	0.029014759	0.032327525
0.0	6.1448576e-05	0.000102207225	0.00026757718	0.00014863099	0.00015952876	8.638573e-05	0.00013236975	6.225308e-05	0.00011005262	0.00018971163
0.0	0.529007	0.5302069	0.5305193	0.54063267	0.5178563	0.5349478	0.53230625	0.5299926	0.52114743	0.5571083
0.0	0.016616069	0.016341269	0.014248683	0.009508783	0.013437387	0.01045256	0.01958499	0.008013316	0.010019424	0.017961364
0.0	0.091748714	0.076563306	0.08524809	0.07307608	0.081499465	0.08273765	0.09022456	0.06526502	0.08227893	0.10785385
0.0	0.53010726	0.5280761	0.53094107	0.5396237	0.51838654	0.5344479	0.5335555	0.5308635	0.52011067	0.5553256
0.0	0.010758838	0.008875339	0.012879512	0.009970659	0.01357123	0.0081177605	0.007814339	0.008412409	0.013561493	0.01713498
0.0	0.009254057	0.008768149	0.01603321	0.009031373	0.011963358	0.010406738	0.008247139	0.010120824	0.012322577	0.013391243
0.0	0.07412532	0.07138586	0.082708776	0.07206066	0.07308078	0.07515948	0.07230668	0.065915994	0.07397391	0.09012816
0.0	0.000107324384	9.598482e-05	0.0001622417	8.750308e-05	0.00011489031	0.0001069054	9.4481e-05	6.845844e-05	0.00011918156	0.00017565361
0.0	0.010879131	0.010223974	0.01338956	0.010020844	0.010993504	0.01094987	0.010284709	0.008696199	0.0111706015	0.014636657
0.0	0.5293201	0.5297964	0.53074765	0.54119146	0.5183539	0.53474224	0.53303266	0.52906007	0.5206275	0.5563461
0.0	0.009927847	0.010986186	0.015634364	0.010982689	0.008027832	0.009118267	0.008742955	0.009626953	0.011815336	0.009109078
0.0	0.07750022	0.07189186	0.07694361	0.078609	0.072447315	0.08446797	0.07497545	0.072831675	0.07245578	0.08695434
0.0	0.5295782	0.5280256	0.53060555	0.5402845	0.5185458	0.53399247	0.53324324	0.5301452	0.5202927	0.5547936
0.0	0.026656905	0.022952853	0.03077648	0.025334038	0.031739406	0.021428386	0.020722415	0.021977676	0.03183306	0.039257374
0.0	0.078884885	0.06748714	0.082324035	0.07613143	0.07556135	0.063683145	0.0609449	0.057979055	0.08347283	0.1058639
0.0	0.00013586755	7.7709316e-05	0.00015938187	0.000107702996	0.00013034316	5.73347e-05	4.9775586e-05	4.2418786e-05	0.0001885751	0.00032787956
0.0	0.0122241285	0.009208652	0.013272588	0.011105411	0.011701218	0.0080423355	0.0074859145	0.0068579423	0.014011351	0.019892126
0.0	0.028232628	0.029256336	0.03360038	0.026767798	0.025772324	0.024926782	0.025607912	0.017305858	0.032861438	0.031367857
0.0	0.013533892	0.010869935	0.015445872	0.011652192	0.012978605	0.011057754	0.008921033	0.0069133253	0.012169907	0.012170434
0.0	0.5297039	0.52705294	0.5312425	0.5388308	0.5177188	0.53383684	0.53279096	0.52899575	0.5184353	0.5564685
0.0	0.52976644	0.52762145	0.52966094	0.540273	0.51805407	0.53408456	0.5336088	0.5289532	0.52014077	0.55581874
0.0	0.003019294	0.0018339622	0.0029031564	0.0001014304	0.0021030856	7.2084906e-05	0.0024660772	2.4291367e-05	0.0020621743	0.0032778846
0.0	0.012414896	0.01522281	0.010130842	0.01546897	0.009108127	0.013783213	0.012274651	0.011243765	0.011968539	0.01581393
0.0	0.00015189538	0.00015789224	0.00013520184	0.00014787244	0.00011547132	0.00012283881	0.00016840898	9.920551e-05	0.00014437891	0.00023830574
0.0	0.0085113235	0.009695278	0.011466013	0.011093823	0.010275384	0.012403003	0.0126158465	0.0061970297	0.015373828	0.011251429
0.0	0.00010533008	6.978387e-05	8.940141e-05	0.00012255812	0.00016805094	0.00012221724	0.00011736548	4.5897028e-05	0.00020628552	9.8732875e-05
0.0	0.5293722	0.5285268	0.52980596	0.5414713	0.51770395	0.5357902	0.53206605	0.5296914	0.51973313	0.55585223
0.0	0.014115252	0.012417609	0.011643102	0.011669729	0.008354787	0.011856471	0.0108878575	0.008229693	0.014825791	0.010937282
0.0	0.00015904364	0.00012027816	0.00011657501	0.00011636434	8.909716e-05	0.00014151927	7.376108e-05	6.008093e-05	0.00021355029	0.00010815686
0.0	0.0273259	0.023252882	0.037083767	0.039014947	0.036247857	0.028815895	0.014700802	0.024070658	0.035786726	0.036254935
0.0	1.0123164e-06	8.784812e-05	0.00020176842	0.00018667003	0.00017156599	0.00013381448	7.667972e-05	0.0001112207	0.00021759109	0.00022261833
0.0	0.012445474	0.009827466	0.0015803635	0.010185928	0.010699809	0.011264645	0.013329618	0.009448626	0.01259221	0.017467272
0.0	0.031179046	0.022652492	0.030486954	0.024509734	0.023254344	0.025426935	0.027341664	0.016598579	0.025147557	0.023600344
0.0	0.016220676	0.011337274	0.015230552	0.00998047	0.009067411	0.011513798	0.010770227	0.009191535	0.013594524	0.012388556
0.0	0.011139732	0.009893471	0.0139325475	0.011691857	0.011060565	0.009928696	0.012002391	0.009959323	0.010317236	0.001982297
0.0	0.009817147	0.011415201	0.014859956	0.010230345	0.010154774	0.013550997	0.013528196	0.0086565595	0.008585343	0.012967445
0.0	8.721493e-05	0.00011857623	0.0002010358	9.0770016e-05	9.7691925e-05	0.00016253805	0.00016446749	6.7405905e-05	6.903166e-05	0.00013922526
0.0	0.010042755	0.007798547	0.013378328	0.008037224	0.012629396	0.013024958	0.010015864	0.0075315847	0.011912978	0.015580509
0.0	0.048211087	0.052069698	0.06437752	0.03599873	0.058703054	0.06431896	0.06316679	0.04740691	0.05493645	0.05899503
0.0	0.5305524	0.52625364	0.53051764	0.5408866	0.5178118	0.5346801	0.5325282	0.52959716	0.51872873	0.5553337
0.0	0.000121518366	3.9421753e-05	0.00014993003	0.00010190155	0.00021726417	0.00011895391	0.00013926747	7.917118e-05	0.00012625408	9.096576e-05
0.0	0.011536303	0.006736245	0.017168676	0.010503993	0.012390195	0.012071543	0.0123689165	0.008937845	0.009981219	0.009084638
0.0	0.005313596	0.029762497	0.03679475	0.027849155	0.029325442	0.02953607	0.02804022	0.020487249	0.03429492	0.043425232
0.0	1.0710806e-06	0.00011167502	0.00026228285	9.947064e-05	0.00021741545	0.0001285301	0.00011358086	6.5811655e-05	0.00019788342	0.0003040165
0.0	0.53068477	0.52661115	0.5298045	0.54121697	0.5178089	0.53526425	0.5328822	0.52998006	0.5183413	0.5559892
0.0	0.016335921	0.015679412	0.013955834	0.010605071	0.010946822	0.010160489	0.010387211	0.0071029533	0.013706905	0.015821561
0.0	0.53104365	0.5276413	0.5309354	0.5438056	0.5195508	0.5347843	0.53338504	0.53038675	0.51870316	0.5582594
0.0	0.0016090301	0.0009981542	0.002484462	0.0013871653	0.0018324257	0.0017351666	0.0011286647	0.0008549865	0.0025156813	0.001834824
0.0	0.009059313	0.010959882	0.011007403	0.011343753	0.0051490823	0.0133576235	0.012327981	0.009256108	0.015299801	0.008984372
0.0	0.00014167617	0.000110366534	0.00023305962	0.00013414625	0.00015404623	0.00013543527	0.00014152062	7.9768644e-05	0.00022607886	0.000201101
0.0	0.043668117	0.058608007	0.06366766	0.044934474	0.05975781	0.04794057	0.04504985	0.043903347	0.05246665	0.06682297
0.0	0.00014223695	0.0001649056	0.00019564877	0.0001767325	0.0001368153	0.00010593224	0.000101040394	9.694913e-05	3.017496e-07	0.0002327483
0.0	0.008943245	0.012784837	0.015509174	0.0070835347	0.015476124	0.010857192	0.010195601	0.008054856	0.011388268	0.014690687
0.0	0.00010549655	8.9625995e-05	9.705976e-05	8.3288964e-05	4.8999394e-05	0.00012809379	0.000104253086	5.292199e-05	0.0002576819	0.00026952822
0.0	8.940848e-05	8.6499145e-05	1.9781066e-06	3.7525777e-05	0.0001657569	8.4409476e-05	0.00014699198	0.000101806276	8.197559e-05	0.00024226056
0.0	0.011571166	0.0060654255	0.012302531	0.013511547	0.010419537	0.014034843	0.01099284	0.006830658	0.012212394	0.024615766
0.0	0.007799266	0.010549846	0.011281019	0.0110765	0.009816364	0.009013675	0.010001618	0.00847738	0.012955195	0.010830412
0.0	0.11633407	0.10590622	0.14594728	0.13151409	0.13839155	0.11730389	0.113115065	0.10094849	0.14906617	0.12541439
0.0	0.0025932575	0.0022871764	0.0027029468	0.0032291554	0.0026557243	0.0027459331	0.0017953585	0.001355248	0.0035579854	0.0023514973
0.0	0.0001325946	5.709218e-05	0.00026113106	8.064892e-05	0.00017920302	0.00011514751	0.00021473247	7.747263e-05	0.00020364104	0.00019262695
0.0	0.0021295524	0.002273863	0.0027792065	0.0018614082	0.0023456218	0.0019364855	0.0029759067	0.0018028447	0.0025007606	0.001614621
0.0	0.00017410984	0.00025115948	0.00020021382	0.00013097846	9.950024e-05	0.0001246744	0.00010356099	3.603971e-05	0.00024733733	0.00018499364
0.0	0.013851423	0.01653479	0.014886737	0.012251543	0.010270013	0.011835892	0.010788729	0.006341622	0.016190654	0.015013521
0.0	0.012552223	0.01439509	0.0177596	0.010464093	0.0110864965	0.010377946	0.011590701	0.007505973	0.016160976	0.0153242815
0.0	0.00024442966	0.00025316555	0.0002506098	0.00010767322	0.00017420216	0.000118277094	0.00010314086	6.8960726e-05	0.00024624058	0.00021208281
0.0	0.5296419	0.5269964	0.53096414	0.53946775	0.5182503	0.5357619	0.5334013	0.5310178	0.5186799	0.5538943
0.0	0.5307374	0.5285933	0.53016394	0.5413721	0.5173369	0.5347127	0.5323881	0.5294604	0.51844156	0.5556701
0.0	0.0941499	0.08681274	0.09919832	0.103480995	0.12113432	0.104149066	0.09535474	0.09757429	0.096164405	0.13893948
0.0	0.010362952	0.010487562	0.012084812	0.012218366	0.013934427	0.012479159	0.01025254	0.009204564	0.011104704	0.01509773
0.0	0.027697384	0.003500949	0.032150663	0.0040336694	0.024452904	0.0027871947	0.002617274	0.001610152	0.032089803	0.0047783367
0.0	0.011636585	0.011134423	0.010493938	0.009964152	0.011100248	0.0020960863	0.011424885	0.008979372	0.012475099	0.016895078
0.0	0.014263057	0.009265417	0.010149422	0.011112032	0.010616004	0.011256703	0.0142858215	0.0111457165	0.013003521	0.013281859
0.0	0.011213463	0.009365202	0.011621048	0.011254903	0.010706962	0.010540905	0.011635275	0.009536055	0.01213089	0.014434619
0.0	0.0001847643	7.772503e-05	9.218436e-05	0.00010750127	0.00010639102	0.00011264035	0.00018285519	0.00011240183	0.00015853006	0.00014427872
0.0	0.00017932968	0.0001005828	0.00025779544	0.00010574996	0.00012205943	6.782592e-05	0.00010715433	4.131061e-05	9.885223e-05	0.00018903379
0.0	0.1587282	0.12852657	0.16425957	0.14835802	0.16650765	0.15923856	0.15916051	0.12601967	0.16764629	0.17306274
0.0	0.0031886995	0.0008164102	0.003096479	0.0013611822	0.0034106323	0.002330097	0.0031082518	0.0020065391	0.0025016766	0.00020075172
0.0	0.20011252	0.20092088	0.22197576	0.19676915	0.18721399	0.20147589	0.20232928	0.208815	0.21455184	0.19330448
0.0	0.5300333	0.5272696	0.52893406	0.53984994	0.5178205	0.5353172	0.5315932	0.5286077	0.5200559	0.5556073
0.0	0.01370452	0.012316437	0.0063207466	0.008640693	0.012437032	0.00036514262	0.010298901	0.009073745	0.01155015	0.01564757
0.0	0.00017167038	0.00012810405	9.8537894e-05	6.948042e-05	0.0001056125	2.9049481e-06	8.7939145e-05	7.3856245e-05	0.00014873123	0.00018595588
0.0	0.08388018	0.07705063	0.07252143	0.06777647	0.07146758	0.028190097	0.07094336	0.067263864	0.07842816	0.091472775
0.0	0.00012930232	8.756393e-05	0.00020294265	2.9289633e-05	0.00013554108	0.00021071603	0.0001288032	7.4692216e-05	0.00014253144	0.000117749645
0.0	8.981781e-05	0.00014688857	0.00014161336	5.1119114e-05	0.00012128834	0.0002590935	0.00013663564	5.987234e-05	0.00012246957	0.00014558286
0.0	0.00018367174	0.00013070385	0.00011864398	7.3885334e-05	0.00013896423	0.00014950859	5.9280803e-05	8.756803e-05	0.0001823774	0.00021446159
0.0	0.025704624	0.026615841	0.042589795	0.024419652	0.0048622326	0.031303957	0.028471213	0.022337588	0.029987214	0.031616643
0.0	0.00012238914	9.909318e-05	0.00025343118	8.384951e-05	0.00014389757	0.00014569327	0.00010332386	6.0831957e-05	0.000156605	0.00012535282
0.0	0.013397235	0.008671923	0.009364888	0.008315546	0.010875437	0.0011732342	0.0132424105	0.007817338	0.0112948725	0.010355893
0.0	0.027118133	0.026019514	0.026144952	0.033693507	0.022393642	0.026525427	0.0026257695	0.020966208	0.031956725	0.031391982
0.0	0.00013133076	8.360407e-05	5.6010254e-07	0.0001458954	8.269612e-05	0.00014905067	6.760476e-05	8.571361e-05	0.0001511095	0.0003013237
0.0	0.15114902	0.15183619	0.16864498	0.16250005	0.1479802	0.18591577	0.15089013	0.13236316	0.15625966	0.19468051
0.0	5.156353e-05	0.00013501324	0.00019990517	0.00012830416	7.4826174e-05	0.0001824635	0.0001203237	6.567179e-05	0.00013789833	0.00017518208
0.0	0.00012910644	9.063984e-05	0.00014302005	7.961286e-05	9.16809e-05	0.00011157933	3.4921572e-07	4.3105454e-05	0.00015005388	7.265958e-05
0.0	0.0012477231	0.010417433	0.010129102	0.0079807015	0.012182634	0.01012339	0.014185371	0.008475556	0.012497347	0.015608823
0.0	1.3774969e-06	9.905917e-05	9.2108705e-05	5.5293272e-05	0.00014134907	9.0873946e-05	0.00018060174	6.4922155e-05	0.00014889782	0.00020181092
0.0	1.6037498e-06	0.000108189364	0.0001314598	9.379364e-05	9.7036725e-05	7.548077e-05	0.00016086025	7.877626e-05	0.0002403379	0.00022036291
0.0	0.012236687	0.009375782	0.012268173	0.010182616	0.012887499	0.011888621	0.012809541	0.011274214	0.016793039	0.014813057
0.0	0.050448414	0.049788978	0.052255567	0.056231435	0.046847265	0.05865717	0.008310766	0.03731622	0.053850304	0.058956392
0.0	0.04333597	0.05019082	0.059163224	0.045092475	0.011543477	0.05280342	0.050160777	0.045467205	0.055867262	0.06192911
0.0	0.043386236	0.050224908	0.059320074	0.044959504	0.011591171	0.053043064	0.050198548	0.045557622	0.055792313	0.06193038
0.0	0.53034794	0.52661264	0.5286719	0.5405065	0.5163362	0.53513503	0.5321764	0.5290779	0.5182024	0.5550143
0.0	0.008566058	0.009881451	0.017588167	0.008893213	0.01213192	0.01061398	0.0092317825	0.008720642	0.011087447	0.017840624
0.0	0.079251334	0.09940823	0.134517	0.084777944	0.104909055	0.09986843	0.0957374	0.091052674	0.09782523	0.15559348
0.0	0.10866271	0.102941215	0.13283901	0.09813115	0.108213685	0.122216985	0.09459911	0.08961722	0.1136156	0.14054075
0.0	0.00016195729	0.00011236775	0.00041613274	6.9845584e-05	0.0001521009	0.00013348542	0.00013336443	7.224842e-05	0.00015123867	0.00018863623
0.0	0.00013851549	0.00013918968	0.00019625656	7.5615346e-05	4.0080988e-07	0.00020189195	8.375976e-05	5.3469605e-05	0.00015897935	0.00028269552
0.0	0.012156672	0.00862406	0.009148734	0.009818079	0.010478298	0.0099269245	0.011420697	0.009024931	0.011906059	0.010574524
0.0	0.5300845	0.52726984	0.530558	0.54062545	0.5178018	0.53464586	0.5327505	0.53040576	0.51944995	0.554664
0.0	0.015579557	0.010806775	0.010338188	0.011261665	0.011758943	0.013252458	0.01442941	0.0115544405	0.00950581	0.016019117
0.0	0.00019863236	0.00015156492	0.00012724963	0.0001035064	0.00011890617	0.00010188494	0.0001448117	7.877288e-05	0.00011190709	0.00022736854
0.0	0.014743138	0.012814203	0.0118760355	0.010889265	0.01118188	0.010692426	0.012701947	0.009322494	0.0108280415	0.016619397
0.0	0.011848832	0.007975328	0.011856203	0.012102033	0.01076375	0.007897672	0.012616897	0.009760598	0.012578788	0.013638215
0.0	0.53011835	0.5273747	0.5304016	0.54081994	0.51753366	0.5340664	0.5329167	0.52939326	0.51957923	0.5557063
0.0	0.009307735	0.011901494	0.009075705	0.011663571	0.01650254	0.010771537	0.011869429	0.0088245915	0.0107361395	0.016732572
0.0	0.064925425	0.07567356	0.071277805	0.07920881	0.076227106	0.07672154	0.07511435	0.065545365	0.07587394	0.10363597
0.0	0.5302937	0.5266419	0.5301254	0.54089385	0.5181177	0.53362817	0.5323931	0.5296172	0.51886976	0.555662
0.0	0.009189134	0.011912075	0.012065232	0.008899175	0.0121677285	0.007981237	0.013456767	0.007854815	0.008617466	0.01145967
0.0	0.09045836	0.10314454	0.096569024	0.08061943	0.11290915	0.07387459	0.1184217	0.10387306	0.12603208	0.1302316
0.0	0.53006667	0.52778554	0.5295689	0.5413215	0.5180736	0.5347012	0.53391165	0.5298424	0.51780456	0.55657625
0.0	0.013089743	0.013575859	0.01147421	0.010049579	0.015230267	0.012091525	0.011215	0.0047180336	0.012030701	0.015817516
0.0	7.641102e-05	0.00013006605	0.00013178827	6.9142334e-05	0.00014156151	5.6580964e-05	0.00016347966	5.5850986e-05	6.979379e-05	0.000107209715
0.0	0.009218807	0.011953572	0.012111494	0.00893114	0.012225907	0.008004119	0.013518158	0.007882346	0.008665604	0.011470008
0.0	0.008815083	0.0116494745	0.009991256	0.0064093093	0.01486177	0.0054652845	0.015700046	0.011889007	0.018704863	0.0176372
0.0	0.007171611	0.011612978	0.012438057	0.012861259	0.012842282	0.0081773335	0.014952232	0.0092050545	0.00981896	0.012420404
0.0	0.0066350633	0.009965239	0.014798799	0.009725494	0.008394319	0.014078492	0.011246523	0.010149637	0.0137690045	0.013259406
0.0	0.00013748647	0.00010777009	0.00014221064	0.00010233488	0.00014726695	8.453482e-05	9.925944e-05	8.644959e-05	8.5016065e-05	0.00017018968
0.0	7.801567e-05	7.88006e-05	0.000101737365	5.980426e-05	0.00010883203	0.00013143147	9.88676e-05	5.648317e-05	0.00018612565	0.00015881752
0.0	0.01207681	0.010164662	0.016150812	0.012598632	0.008731234	0.009721721	0.01062804	0.010174468	0.013390059	0.015887495
0.0	0.24058522	0.24193124	0.24506052	0.23171952	0.209365	0.21029751	0.22484092	0.23048356	0.23064138	0.25411537
0.0	0.060759638	0.06888996	0.06931825	0.07470812	0.068708695	0.06806654	0.0742326	0.061454296	0.070664644	0.09558951
0.0	0.07765571	0.07356313	0.08315217	0.07477113	0.06612952	0.079345666	0.060788333	0.060275424	0.077671684	0.09455957
0.0	0.011869295	0.010813811	0.013525022	0.01073683	0.009126694	0.012120941	0.007450386	0.007367956	0.012238283	0.016033012
0.0	0.011861662	0.010841462	0.01350464	0.010714769	0.00911114	0.012108146	0.0074345316	0.007361877	0.012304976	0.016016977
0.0	0.079222254	0.07628423	0.07834949	0.054575097	0.06326373	0.054046586	0.07340817	0.07010447	0.07437519	0.09285909
0.0	0.012322438	0.011574062	0.012094311	0.0059875655	0.00840677	0.005940475	0.010579284	0.009752208	0.01128412	0.015489497
0.0	0.012314512	0.011603633	0.012076065	0.0059752073	0.008392433	0.0059341625	0.010556843	0.009744185	0.011345667	0.015473988
0.0	0.24971975	0.22877903	0.25579795	0.22907847	0.2316197	0.2596843	0.2346364	0.21911474	0.2327888	0.21040854
0.0	0.08556583	0.072549164	0.089952916	0.07090647	0.07810558	0.08624399	0.0784217	0.07222972	0.075795375	0.06757466
0.0	0.014244524	0.010537072	0.015688827	0.009723401	0.0124499	0.01418097	0.011972323	0.010310859	0.011690458	0.0085238265
0.0	0.0142353745	0.010564023	0.015665244	0.009703402	0.012428753	0.014166025	0.011946962	0.010302382	0.011754206	0.008515231
0.0	0.22752252	0.24043214	0.24101697	0.23378865	0.22015351	0.2271626	0.21831802	0.23299064	0.24241976	0.2596417
0.0	0.08145796	0.07357617	0.083070315	0.074154645	0.06802624	0.07236901	0.059459154	0.07292862	0.08385507	0.08610914
0.0	0.012983878	0.010817387	0.013499958	0.010571821	0.009619105	0.010202181	0.007152078	0.010497939	0.014132389	0.013426278
0.0	0.0129755335	0.010845046	0.013479628	0.010550097	0.009602725	0.010191387	0.007136854	0.010489304	0.014209248	0.013412805
0.0	0.003067605	0.0019216348	0.0040870584	0.0017191251	0.0036171647	0.0033986645	0.002815748	0.001014284	0.0032943788	0.0027521674
0.0	0.53021854	0.526921	0.5289942	0.540051	0.51691824	0.5354703	0.5320659	0.5288523	0.51813006	0.5557059
0.0	0.52977866	0.5269934	0.5295214	0.54034525	0.5171958	0.53498435	0.53214514	0.5291399	0.51798123	0.55564004
0.0	0.14396794	0.12804076	0.1421756	0.13319777	0.15536839	0.12954628	0.14295983	0.14183314	0.16756618	0.16951518
0.0	0.016041314	0.008792302	0.015831128	0.0102088135	0.01291609	0.008240984	0.010310057	0.0065361615	0.011950835	0.012473496
0.0	0.00023454113	6.992369e-05	0.00022685078	9.0571586e-05	0.00015821384	6.000775e-05	9.44846e-05	3.829972e-05	0.00013361977	0.00012704474
0.0	0.16249338	0.14755924	0.14253934	0.14868738	0.15700252	0.14753725	0.15192704	0.09412036	0.15990652	0.1889713
0.0	0.000105688756	8.6673535e-05	0.00022223426	5.6640834e-05	0.00016912103	0.00011488822	0.000112775764	6.401035e-06	0.00022817924	0.00017259164
0.0	0.014396869	0.0127611095	0.016104044	0.015263759	0.016579777	0.01291491	0.014934931	0.011141098	0.01941449	0.013252695
0.0	0.007606672	0.011630987	0.018217616	0.014136748	0.016935121	0.015278588	0.012167001	0.01005936	0.02130895	0.012167557
0.0	0.01361443	0.013291017	0.013052326	0.014545371	0.015578622	0.011568134	0.012792548	0.0092510795	0.017568724	0.015209447
0.0	0.013664231	0.009424989	0.024594363	0.014951348	0.016389828	0.011456581	0.010262145	0.010355507	0.022418715	0.019263078
0.0	0.011605455	0.010965548	0.02277981	0.01545073	0.015596264	0.014473064	0.013731487	0.009553618	0.02005113	0.016713634
0.0	0.013721307	0.011931903	0.016775342	0.013648244	0.01758447	0.016791204	0.011592002	0.008672102	0.020903042	0.011384292
0.0	0.009313096	0.0073276884	0.017207736	0.0133048445	0.01872316	0.013821182	0.010173263	0.009534965	0.020065952	0.016862983
0.0	0.5303747	0.5282883	0.52876693	0.5408878	0.5184314	0.534824	0.5331056	0.52999014	0.51954204	0.55393183
0.0	0.5314594	0.5297355	0.5292126	0.54018265	0.5186213	0.5366726	0.53337103	0.53033423	0.5194476	0.5574575
0.0	0.530466	0.5306089	0.5297151	0.54095536	0.519945	0.53585005	0.5333004	0.53108895	0.51912886	0.55586344
0.0	0.5294641	0.5283939	0.53044003	0.5394127	0.5190103	0.5341527	0.5319138	0.5299768	0.52119166	0.5550905
0.0	0.5307683	0.5309344	0.53128356	0.54053026	0.5188904	0.5344113	0.5324581	0.52937925	0.52043664	0.5555025
0.0	0.043167464	0.04639776	0.061118905	0.048050087	0.041743446	0.039787635	0.032814	0.04770795	0.05483227	0.062262457
0.0	0.056266163	0.04330822	0.047388155	0.054019034	0.04610769	0.05598878	0.026933484	0.04181078	0.032585762	0.066244446
0.0	0.04398932	0.045799095	0.06724919	0.05677893	0.05038202	0.04558912	0.054965746	0.03742628	0.049517654	0.0604497
0.0	0.053530097	0.05884807	0.069909744	0.058518857	0.05427853	0.038362525	0.04033908	0.02231939	0.060140938	0.060982116
0.0	0.055254743	0.051744055	0.052405465	0.044113215	0.058072306	0.054930374	0.040756077	0.0404061	0.055127982	0.07182864
0.0	0.035200626	0.037794355	0.05462355	0.052954625	0.05098022	0.040989522	0.051135708	0.04321409	0.053919706	0.061186474
0.0	0.53027123	0.5297705	0.5290166	0.54210824	0.5188982	0.5354128	0.534022	0.5301755	0.5206087	0.55678785
0.0	0.5298741	0.5301586	0.53055274	0.54044247	0.51853144	0.5351138	0.53243273	0.53093374	0.5200533	0.55602294
0.0	0.5299697	0.5295448	0.52944833	0.53890276	0.5182573	0.53369135	0.53302187	0.5292218	0.5222966	0.5554812
0.0	0.049750935	0.04894518	0.04430493	0.052596875	0.026418177	0.058287706	0.0499665	0.04603749	0.04241636	0.07025688
0.0	0.5306639	0.5295087	0.53174245	0.5406725	0.5187206	0.53438145	0.5329048	0.53031087	0.5209319	0.5562115
0.0	0.00014635953	0.00012126509	0.0002007123	0.00011101388	0.00024266187	0.00014763055	4.588727e-05	6.2343854e-05	0.00011541805	0.00013400268
0.0	0.01132076	0.013134424	0.017195765	0.014808687	0.013626019	0.0134391375	0.0036608567	0.006772974	0.008988636	0.009468167
0.0	0.5312755	0.5298459	0.5312277	0.54070735	0.5185973	0.5359048	0.5313694	0.5294153	0.5203445	0.55493593
0.0	0.105252944	0.09809409	0.117532864	0.10524777	0.09323408	0.09042484	0.1109794	0.08035076	0.09714738	0.123548895
0.0	0.018974485	0.020426296	0.03409142	0.021483328	0.026797924	0.03064545	0.029511368	0.022108221	0.023573333	0.03633409
0.0	0.5285247	0.52680725	0.5293551	0.5392008	0.51699924	0.53444433	0.5312989	0.5297803	0.5201945	0.5550792
0.0	0.5302134	0.5267974	0.5314648	0.54184794	0.51848346	0.5346863	0.53348494	0.53071845	0.51929116	0.5560921
0.0	0.018039685	0.00955193	0.005722981	0.01362514	0.014243064	0.011186003	0.007567165	0.009228752	0.01469826	0.004980696
0.0	0.013013328	0.011001486	0.016730428	0.0071199858	0.0137295425	0.0084295655	0.009035052	0.01010573	0.011756196	0.009758713
0.0	0.5297039	0.52705294	0.5312425	0.5388308	0.5177188	0.53383684	0.53279096	0.52899575	0.5184353	0.5564685
0.0	0.5291216	0.52740914	0.5303166	0.5382155	0.5196213	0.53452003	0.5319508	0.5298351	0.5198452	0.5568741
0.0	0.009995577	0.012224537	0.015086503	0.0076978356	0.013810448	0.0159066	0.00823174	0.007237494	0.014132974	0.008706518
0.0	0.000103524755	0.00010603066	8.637584e-05	5.9556012e-05	0.00025755074	0.0002134536	6.477151e-05	8.42382e-05	0.00020129033	7.795462e-05
0.0	0.015736379	0.015492516	0.016032156	0.013704075	0.010502046	0.016013842	0.008158613	0.010355757	0.008205765	0.011204478
0.0	0.00020503272	0.00014291768	0.00015769138	8.4659616e-05	9.454372e-05	0.00015718966	7.4248375e-05	6.691609e-05	0.00010541962	0.00015668552
0.0	0.5296728	0.52839017	0.5300461	0.5406517	0.5168652	0.5358663	0.53144205	0.5288407	0.52045286	0.55650854
0.0	0.010570877	0.011132386	0.0130600855	0.008298121	0.008254897	0.015718833	0.010706932	0.01424105	0.012525927	0.02038336
0.0	0.00012843746	6.884311e-05	0.00032422805	7.5220945e-05	0.00014436623	0.00018491305	0.00011683375	0.00015989607	5.0486506e-05	9.607502e-05
0.0	0.5312168	0.5272629	0.5313486	0.54067594	0.5187136	0.53465044	0.53155375	0.5307936	0.51912194	0.55607957
0.0	0.00014360083	8.979212e-05	0.00026625313	0.00013419846	6.6034576e-05	0.00016141061	6.57641e-05	9.847994e-05	6.157428e-05	0.00023126291
0.0	0.014170168	0.009936953	0.015318218	0.011596985	0.00723737	0.017530512	0.0075528007	0.011022767	0.0042238366	0.01674019
0.0	0.09622572	0.082386024	0.1006118	0.11316021	0.10865397	0.10712921	0.10602995	0.08965531	0.11204835	0.11592741
0.0	0.5303094	0.52979577	0.53195876	0.5417728	0.52024883	0.53523254	0.5343417	0.53043675	0.52013206	0.5569833
0.0	0.011513596	0.007599649	0.009635668	0.013226562	0.0081132315	0.012075439	0.012017917	0.009213814	0.017318888	0.01336962
0.0	0.09021698	0.06339618	0.06956398	0.08417713	0.06669512	0.075902335	0.07778566	0.072203554	0.0848713	0.07619757
0.0	0.008972682	0.007682342	0.009646486	0.01195306	0.0076977415	0.0137494635	0.010168818	0.010599828	0.019412704	0.011673546
0.0	0.10223983	0.09205718	0.09755251	0.08759257	0.115293555	0.10950332	0.11144112	0.09736184	0.108104564	0.118082374
0.0	0.00011750849	0.00016593875	5.7035097e-05	8.5521904e-05	7.689162e-05	0.000103382205	6.436261e-05	2.5275169e-05	0.00016620145	0.00041453436
0.0	0.008873845	0.012944321	0.008445004	0.010306432	0.009275302	0.012002356	0.0086796405	0.0036633222	0.012967646	0.023516865
0.0	0.029163465	0.024909636	0.030559987	0.024315547	0.031963326	0.032838803	0.024593253	0.02486886	0.027597481	0.041702412
0.0	0.5308113	0.52762246	0.531368	0.54074335	0.51980597	0.5358302	0.5326595	0.5308809	0.5193005	0.5555107
0.0	0.051909234	0.045825757	0.057193037	0.034418803	0.051533304	0.059202034	0.041251596	0.027633397	0.04962153	0.05198065
0.0	0.00014247424	6.0751143e-05	0.00018507181	9.827317e-05	0.00022938552	0.00017997633	9.659027e-05	8.351085e-05	5.013043e-05	0.00016167694
0.0	0.02847905	0.022933014	0.032076538	0.019909784	0.025810545	0.028184088	0.028186241	0.021633143	0.025163127	0.032730535
0.0	0.150827	0.1359082	0.16340713	0.12772872	0.16448517	0.15200424	0.1497614	0.12740156	0.12987098	0.15237519
0.0	6.754662e-05	7.4055475e-05	0.00010526844	4.714257e-05	0.00014924053	0.00010364171	6.71706e-05	5.9988524e-05	0.00020022375	0.00013589593
0.0	0.028061695	0.021540519	0.033339098	0.020781083	0.025608715	0.027315661	0.029587109	0.023732504	0.029988477	0.03872903
0.0	0.08879972	0.058253497	0.08887872	0.06767276	0.0639717	0.083134204	0.07033462	0.0775686	0.06953127	0.09444121
0.0	0.00013642995	7.243606e-05	0.00012903701	4.8425423e-05	0.0001523937	8.4603205e-05	0.00010002985	7.308152e-05	7.2792325e-05	0.00010121358
0.0	0.011002223	0.008229876	0.013892054	0.0063221157	0.015248728	0.011049956	0.010642193	0.0067814705	0.007538817	0.00973816
0.0	0.03544058	0.026627662	0.032069054	0.027197389	0.023083461	0.030711105	0.02145583	0.023458315	0.029196993	0.039660238
0.0	0.052436717	0.03616537	0.04915444	0.040441144	0.03987353	0.05986501	0.047103822	0.04574709	0.046382423	0.06409947
0.0	0.014325136	0.008186558	0.008650212	0.0061989943	0.009125969	0.012578367	0.012371107	0.008987641	0.009855416	0.01706938
0.0	0.014255295	0.008125035	0.008604933	0.006182522	0.009111079	0.0124871	0.012444625	0.00892355	0.009755865	0.017029362
0.0	0.5305726	0.52789944	0.5302687	0.5407085	0.51805425	0.5353518	0.5329358	0.5299707	0.5193926	0.55610734
0.0	0.53099006	0.52817595	0.5313055	0.53933364	0.51854306	0.53514713	0.53212523	0.52994287	0.52154756	0.5561687
0.0	0.007228133	0.0076168906	0.011741612	0.008862878	0.010808936	0.0091473125	0.0068215993	0.008693754	0.012970343	0.014608785
0.0	0.0072456044	0.007544242	0.011736556	0.008851316	0.010796239	0.009224933	0.006780025	0.008656949	0.013110834	0.014660686
0.0	0.022938378	0.023279853	0.035094116	0.024369515	0.02255098	0.024976261	0.023496648	0.024836365	0.029560048	0.029697917
0.0	0.07916544	0.06630761	0.10024383	0.07841214	0.05767789	0.07678099	0.08162275	0.06572979	0.06863576	0.07911708
0.0	0.00013771266	7.273633e-05	0.00034016915	0.000120460994	4.73678e-05	0.000115906514	0.00014958116	6.773672e-05	8.9874266e-05	0.000106742205
0.0	0.5300631	0.52744865	0.5307507	0.54030067	0.5176182	0.5344122	0.5327421	0.53040034	0.5194405	0.5545104
0.0	0.010442465	0.005713324	0.013977808	0.010159347	0.0072004283	0.017645694	0.008435709	0.010869371	0.010592245	0.014640007
0.0	0.076894455	0.06408701	0.087698415	0.07655913	0.07090858	0.09551237	0.07054121	0.06832539	0.08277585	0.060296547
0.0	0.00012330883	6.402776e-05	0.00020299102	0.00011001348	0.000102533755	0.00026731327	8.60763e-05	7.8328085e-05	0.0001826358	3.8431837e-05
0.0	0.011652148	0.008365843	0.014953512	0.011222586	0.010391756	0.01720672	0.009821167	0.009296385	0.013791958	0.0068996353
0.0	0.00012856883	6.252586e-05	0.0002215395	3.0365385e-05	5.863307e-05	0.00015445924	0.00018358088	4.825168e-05	0.00012907849	0.00026788452
0.0	0.0130754355	0.010134333	0.014952029	0.009209896	0.014998023	0.0075498344	0.0080475975	0.011339395	0.0076597617	0.014919716
0.0	0.07840349	0.06745347	0.0848052	0.06009847	0.085825875	0.06644769	0.073832095	0.06592819	0.06209714	0.09439568
0.0	0.5328843	0.5288396	0.530545	0.5412253	0.51887405	0.53504896	0.5361654	0.5313458	0.5186603	0.556917
0.0	0.012545624	0.0103567	0.017904788	0.013891552	0.01539015	0.008155524	0.007365522	0.012051412	0.009713402	0.014513084
0.0	0.09463639	0.10742506	0.09427778	0.07985892	0.08160352	0.121586494	0.10281008	0.08327279	0.11589011	0.12957726
0.0	0.02674812	0.0270419	0.022596266	0.020504935	0.023441814	0.031007282	0.03175253	0.019664207	0.024223683	0.03903072
0.0	0.011603573	0.009957847	0.011726848	0.0084449	0.009589523	0.014025667	0.011996771	0.0069087665	0.01480898	0.0074600787
0.0	0.014506667	0.010545473	0.02023194	0.005587977	0.007248936	0.011852634	0.0060726823	0.0101231085	0.019523561	0.013232879
0.0	0.01436033	0.010525058	0.020310244	0.005600168	0.007195045	0.011925344	0.006024787	0.01002938	0.019575845	0.013295164
0.0	0.080909155	0.07896012	0.0833853	0.06510026	0.068971045	0.08135327	0.06665226	0.07457329	0.09523938	0.0644211
0.0	0.00014961226	0.0001405778	0.00016736492	5.974082e-05	9.238298e-05	0.00014439969	6.955778e-05	0.00010892713	0.0003129829	4.919806e-05
0.0	0.012819911	0.012346784	0.013596512	0.008294288	0.009869128	0.0127036935	0.008837354	0.010944769	0.017979346	0.007799436
0.0	0.012581311	0.007900901	0.012563784	0.009233109	0.011205149	0.010440361	0.010743891	0.008163578	0.0117886085	0.014367804
0.0	0.029433537	0.029203176	0.032317404	0.03119904	0.035262838	0.030085523	0.015109035	0.021983707	0.03521888	0.033951253
0.0	0.023037296	0.023067005	0.041569546	0.019843383	0.026146505	0.026558027	0.022024032	0.022726012	0.033083897	0.033561874
0.0	0.19874884	0.18731421	0.19719036	0.18565248	0.1916584	0.20844536	0.18152767	0.19231305	0.2046807	0.24064839
0.0	0.00011901111	0.00014939671	0.00016292521	7.624972e-05	0.00015292983	0.00013514681	9.9811274e-05	2.9303463e-05	0.00017687173	8.58133e-05
0.0	8.33213e-05	3.442059e-05	0.00022879793	7.087455e-05	0.00015668252	9.626439e-05	0.00014893417	7.1011746e-05	0.00016590743	0.00015309396
0.0	0.010664956	0.008407168	0.015305764	0.011075	0.010154477	0.012784217	0.009416796	0.009039292	0.015060182	0.014809815
0.0	0.11667451	0.10631443	0.14546403	0.13245027	0.1385613	0.11742338	0.11395514	0.10089389	0.14880835	0.12581229
0.0	0.020228686	0.024578283	0.03555273	0.021387389	0.033828877	0.032586075	0.029276088	0.01970533	0.02878516	0.030865276
0.0	0.18396375	0.18566848	0.21879278	0.18679118	0.2156712	0.2053619	0.20797345	0.17353685	0.20048802	0.20252664
0.0	0.01084739	0.011859712	0.014851134	0.009543796	0.010158264	0.007629849	0.009471642	0.007887334	0.008407557	0.018216653
0.0	0.010813449	0.011863894	0.014765382	0.009496826	0.010146059	0.0075807306	0.009442902	0.007866484	0.008401187	0.018077934
0.0	0.0001269234	0.00015270994	0.00018300745	9.283477e-05	0.00012334905	5.1553154e-05	8.008953e-05	4.2714666e-05	0.00017842672	0.00024760937
0.0	0.11492697	0.07504888	0.11047385	0.10559006	0.10628433	0.10019884	0.06663626	0.08677675	0.09112772	0.13284872
0.0	0.02869469	0.02584244	0.031287882	0.028904282	0.027138967	0.028528033	0.030968051	0.027149986	0.027674923	0.037563987
0.0	0.009082218	0.010929871	0.011915516	0.011856193	0.012188752	0.012730503	0.01288449	0.010984269	0.01233265	0.020852827
0.0	0.05048744	0.043981433	0.06413592	0.054957025	0.06315713	0.04231152	0.042843964	0.042451013	0.050279878	0.059274737
0.0	0.530818	0.5274619	0.53104585	0.5417149	0.5185906	0.5345074	0.5327284	0.5300483	0.51884186	0.5556706
0.0	0.00024687202	6.8022506e-05	0.00011111194	0.00019358289	0.00013385467	0.00017085193	8.660133e-05	0.0001329808	0.0002527553	3.749455e-05
0.0	0.017992713	0.0075141755	0.013688274	0.011077503	0.01163051	0.012629307	0.011074353	0.013092313	0.01533636	0.008862228
0.0	0.035393793	0.021071289	0.032651808	0.024570178	0.029294802	0.030852739	0.024896823	0.025861027	0.023647225	0.031105725
0.0	0.00019911514	7.381238e-05	0.00017243176	3.0611154e-05	0.00018731922	0.00013507389	7.112432e-05	6.228853e-05	4.1414667e-05	0.000279754
0.0	0.17296308	0.1510602	0.1582348	0.17783038	0.13164473	0.16234417	0.15555018	0.13875541	0.16354921	0.17248721
0.0	0.014493108	0.011392757	0.012647068	0.013279391	0.009645638	0.008466973	0.012097063	0.00951253	0.0153204035	0.013395231
0.0	0.014540054	0.011399451	0.012675335	0.013304406	0.009664679	0.008492182	0.012140849	0.009526017	0.015271466	0.0133541925
0.0	0.014465856	0.011387802	0.012694934	0.013386519	0.009608612	0.008475905	0.012084105	0.009501717	0.015345831	0.013359648
0.0	0.00016084	0.00010881688	0.00015171125	9.74214e-05	0.00019184647	0.000132803	0.0001237732	5.7428595e-05	0.000100414996	0.0002317242
0.0	0.14536774	0.14392067	0.021526227	0.16130398	0.16714454	0.16074364	0.14663689	0.09224412	0.13774502	0.19494206
0.0	0.012139608	0.0072538545	0.017461488	0.012686349	0.01358093	0.012497441	0.0058466806	0.009479018	0.015996646	0.013490683
0.0	0.109610006	0.0953252	0.12112015	0.124107905	0.115008704	0.10226498	0.055307202	0.08291212	0.11660669	0.10621021
0.0	0.00018364303	9.914309e-05	0.00027693305	0.000157469	0.00014083326	0.00011626052	2.9812663e-05	5.3306834e-05	0.0002203417	0.00016522259
0.0	0.009848159	0.01126679	0.015357206	0.007141379	0.011624231	0.009153365	0.009069682	0.011252596	0.013790759	0.014351977
0.0	0.012651862	0.01222068	0.016314175	0.012993078	0.013570859	0.01056468	0.0053622047	0.008706276	0.014064481	0.014235883
0.0	0.00010160241	8.0923564e-05	0.00022938925	5.2818938e-05	0.00011313671	8.944771e-05	7.8899626e-05	9.0500274e-05	0.00016240931	0.0001932458
0.0	0.08750675	0.08853881	0.114870355	0.07176396	0.09999006	0.08997253	0.09055453	0.10493179	0.114452496	0.107258044
0.0	8.21389e-05	7.8873374e-05	9.5110685e-05	0.00010512509	0.00010614639	0.00018288552	0.000114363356	6.9623544e-05	8.132196e-05	0.00016962895
0.0	0.055134863	0.050929673	0.052286606	0.048551522	0.045533564	0.049141783	0.05593835	0.039736766	0.043222867	0.066986576
0.0	0.055198018	0.050964236	0.05242621	0.0484089	0.04571519	0.049365655	0.055980213	0.039816264	0.0431641	0.06698793
0.0	0.07833922	0.07749376	0.081982374	0.07658401	0.079733804	0.072391994	0.0676648	0.062343564	0.08320371	0.08098118
0.0	0.052038062	0.048890885	0.05364616	0.04415317	0.04769868	0.05525797	0.0437116	0.043850664	0.059776306	0.0686348
0.0	0.0001323324	0.00013092089	0.00015687448	0.000110149005	0.00015982747	9.2776456e-05	7.3605726e-05	5.558187e-05	0.00018626447	0.00011663006
0.0	0.00011318494	0.00010010771	0.00015240387	0.000117096635	5.3532305e-05	0.00013273681	9.643409e-05	9.661725e-05	0.00013677943	0.00013766842
0.0	0.055162907	0.049571566	0.049316116	0.043954205	0.04973009	0.055046782	0.045525815	0.043244097	0.04787905	0.07013687
0.0	0.53101057	0.52916515	0.53104264	0.539103	0.5184893	0.535108	0.5337056	0.53058916	0.5197178	0.55695325
0.0	0.06881692	0.089424714	0.10404187	0.091059856	0.09532255	0.10113946	0.09677898	0.09556008	0.10208099	0.12217389
0.0	0.096418016	0.11040562	0.12501214	0.072071426	0.099184185	0.10451708	0.09814307	0.067539915	0.11487567	0.06112397
0.0	0.103235185	0.088364415	0.10982114	0.108744964	0.10731981	0.10554548	0.10390296	0.106303506	0.116124436	0.12138182
0.0	0.12218966	0.08244746	0.124200456	0.10851916	0.10590857	0.108781084	0.09101514	0.075406946	0.10875472	0.118644156
0.0	0.03340692	0.029454835	0.031699147	0.027567035	0.0242749	0.031401932	0.0320603	0.016828196	0.025205165	0.03648157
0.0	0.17598405	0.1550214	0.17248644	0.16087276	0.13850272	0.16894232	0.16119471	0.14540549	0.14804457	0.16978902
0.0	0.11740563	0.11612572	0.10408508	0.109893925	0.10563019	0.11681306	0.08797539	0.10446624	0.09772465	0.111773856
0.0	0.52972996	0.5289161	0.5310631	0.5409271	0.51950765	0.535176	0.5337107	0.53032196	0.5209738	0.5560538
0.0	0.5287874	0.52864593	0.5299637	0.54092497	0.5200641	0.5358584	0.53310907	0.52963305	0.5198746	0.556735
0.0	0.017498298	0.027473805	0.021561563	0.018224128	0.023729516	0.03270105	0.02892989	0.015300994	0.03131271	0.02713712
0.0	0.527749	0.528291	0.5296458	0.5402212	0.5177964	0.5331889	0.5319072	0.528572	0.52075726	0.5553042
0.0	0.52942467	0.52871644	0.53098845	0.5422237	0.51927376	0.5338854	0.5329063	0.52897024	0.52035636	0.5562938
0.0	0.020049404	0.024552085	0.026387168	0.026505452	0.023274388	0.018784478	0.022645473	0.023876537	0.0368156	0.032724254
0.0	0.028113628	0.026822882	0.028538989	0.019541768	0.029066307	0.034032743	0.014930295	0.023369437	0.020270467	0.040071353
0.0	0.026505215	0.025111567	0.03756833	0.030145057	0.020224856	0.026090184	0.030165387	0.024473386	0.02866391	0.030113392
0.0	0.032781795	0.02944789	0.035208926	0.021968555	0.0329571	0.025107384	0.021910606	0.014855265	0.02885895	0.03226439
0.0	0.027007392	0.028181685	0.02731046	0.024527434	0.02188435	0.022019625	0.02668374	0.019069608	0.019948259	0.042422287
0.0	0.12607683	0.1301534	0.16054873	0.15904355	0.15195039	0.13803619	0.15430656	0.14102173	0.15596221	0.17575243
0.0	0.5287564	0.52831084	0.530544	0.54145575	0.5195119	0.53418475	0.5340619	0.529069	0.520131	0.5572246
0.0	0.5290265	0.5285509	0.5317485	0.54105717	0.519857	0.53379625	0.53322655	0.5296622	0.52107763	0.5571389
0.0	0.52818614	0.5274293	0.52984786	0.5408891	0.51798445	0.5332713	0.5331197	0.52844137	0.5203256	0.55640805
0.0	0.029953882	0.02457271	0.03046856	0.023532715	0.017526587	0.02796484	0.02767075	0.02187138	0.02760967	0.03709019
0.0	0.53042144	0.52949953	0.53039515	0.53946954	0.51919276	0.53424513	0.5336388	0.5307618	0.5212918	0.55535936
0.0	0.053735137	0.051645502	0.05016562	0.04393245	0.05402387	0.05726283	0.05714765	0.032767706	0.06467232	0.06017063
0.0	0.53069335	0.5282326	0.5298	0.5394935	0.519727	0.5347072	0.53416324	0.530765	0.52007616	0.5565834
0.0	0.52909535	0.52738166	0.52845144	0.53935236	0.51758194	0.53351814	0.5329371	0.5292117	0.52038395	0.5555431
0.0	0.04557028	0.048482694	0.056075167	0.059285916	0.05926655	0.045337368	0.056452777	0.045055673	0.07887203	0.05956256
0.0	0.53012395	0.5282993	0.5292367	0.5398977	0.5193066	0.5336329	0.5333694	0.53007114	0.5211228	0.5562179
0.0	0.05265419	0.053998414	0.06771003	0.043974385	0.067356214	0.06221961	0.044425227	0.047437064	0.06285474	0.068112105
0.0	0.20050915	0.1891395	0.2123602	0.20166051	0.15210868	0.1974896	0.20035633	0.2028516	0.19785015	0.2015076
0.0	0.21307056	0.18923613	0.2000246	0.15930957	0.20774676	0.20625937	0.1833218	0.17865252	0.1827748	0.21145445
0.0	0.18434161	0.19462	0.18980464	0.19476289	0.15113498	0.16171543	0.2093142	0.16512515	0.1458644	0.23664588
0.0	0.530231	0.52843666	0.52930635	0.53968614	0.5191984	0.53437656	0.5340105	0.53025734	0.5204168	0.5565398
0.0	0.52983475	0.5279675	0.5306417	0.53973114	0.5192547	0.5338838	0.5335529	0.52928144	0.5208944	0.55655456
0.0	0.058732186	0.047118418	0.073868535	0.05160885	0.058837235	0.05168703	0.05394648	0.042597935	0.070794225	0.062169462
0.0	0.5291656	0.52731234	0.52866733	0.5395515	0.51775557	0.53392315	0.53271693	0.52952003	0.5188875	0.55589336
0.0	0.5307571	0.52729034	0.53031075	0.5399408	0.51797193	0.5347038	0.5326317	0.52982736	0.5193485	0.5557675
0.0	0.01524638	0.009683847	0.014360445	0.011646927	0.010050405	0.010506055	0.012854336	0.010809344	0.010372575	0.012296113
0.0	0.08651642	0.05842316	0.06952337	0.07539952	0.066643775	0.07885144	0.08163726	0.06965301	0.08336171	0.08566284
0.0	0.007393476	0.008840112	0.009791335	0.008078653	0.012905521	0.012272588	0.0121736685	0.0072289947	0.011452309	0.0107590705
0.0	0.52972853	0.5276657	0.53180104	0.5408711	0.5192016	0.534313	0.5328674	0.53005606	0.51857096	0.5561102
0.0	4.922772e-05	7.0746864e-05	8.6400054e-05	5.6359633e-05	0.00015865723	0.00013297572	0.00013282061	4.6872934e-05	0.0001235408	9.541946e-05
0.0	0.016748073	0.010242306	0.0129957935	0.008829744	0.011170849	0.012641097	0.010040432	0.005389941	0.016177678	0.018846981
0.0	8.457247e-05	7.386047e-05	0.00015703865	6.98374e-05	0.00013573754	0.00013055488	3.0017956e-05	5.633476e-05	0.00014944843	5.3025247e-05
0.0	0.009750684	0.009019768	0.014201642	0.009417166	0.01060992	0.013764596	0.0077684964	0.007739452	0.017017322	0.0036156457
0.0	0.52995807	0.52816296	0.5312537	0.53818196	0.5178821	0.53497493	0.5309263	0.5287919	0.52111197	0.55493844
0.0	0.52975506	0.52785003	0.53087056	0.53892416	0.5181604	0.5333707	0.5321081	0.5294831	0.52110136	0.5563613
0.0	0.00015618849	6.292795e-05	0.00012693866	7.459648e-05	0.00017670874	3.6117744e-05	0.00010103952	8.902768e-05	0.00012024868	0.00017811092
0.0	0.014177604	0.0075691594	0.012125343	0.010007928	0.015860396	0.0060013058	0.010867791	0.011504819	0.013489434	0.014152346
0.0	0.5302101	0.52869636	0.53171515	0.53896517	0.51852727	0.5360766	0.53095186	0.5295725	0.5212817	0.5555663
0.0	0.5312702	0.5282511	0.53169185	0.53888977	0.51880366	0.5342163	0.5322254	0.5308472	0.5211299	0.556192
0.0	0.0037226211	0.0019261836	0.0020827071	0.0021250795	0.0025391574	0.001949688	0.0027675654	0.0025101535	0.0024417846	0.0042473106
0.0	0.050270956	0.043172773	0.06599178	0.04759148	0.06297539	0.05931289	0.05438734	0.044800572	0.066906035	0.06663915
0.0	5.061898e-05	0.0001085703	0.00027259035	0.000104568106	9.951486e-05	0.00022361157	0.00010532868	7.263263e-05	0.00018489649	0.00012965432
0.0	0.014024248	0.01405561	0.014009369	0.012400615	0.010867054	0.015064901	0.009576349	0.010325647	0.011999677	0.011315061
0.0	0.08590147	0.09384852	0.10305858	0.11751724	0.10270461	0.11859914	0.115517676	0.088333495	0.081674024	0.15303865
0.0	0.009223426	0.0069052274	0.011206966	0.011428974	0.011601877	0.013600688	0.012660813	0.005551962	0.009034267	0.019294977
0.0	0.009978227	0.008633018	0.011146147	0.011918902	0.015255247	0.012687378	0.011976194	0.008598691	0.007773666	0.021051006
0.0	7.648823e-05	4.296707e-05	0.00011263433	0.00011379324	0.00012732002	0.00016520842	0.00014315499	2.757958e-05	7.591468e-05	0.00030818497
0.0	0.00012750567	1.45530785e-05	0.00019639113	3.8252125e-05	0.00010515015	0.00011881425	0.00011180714	1.9526573e-05	9.910358e-05	0.0001808204
0.0	0.066465296	0.097119674	0.095679864	0.10516938	0.09198591	0.11840896	0.094814934	0.09373715	0.1143609	0.12852268
0.0	0.06666641	0.09722012	0.09579954	0.10543754	0.09258373	0.11836557	0.094903395	0.094040744	0.1158669	0.1281651
0.0	0.06666641	0.09722012	0.09579954	0.10543754	0.09258373	0.11836557	0.094903395	0.094040744	0.1158669	0.1281651
0.0	0.066667385	0.097385764	0.09540741	0.10527074	0.09234021	0.11861305	0.09504395	0.09411446	0.11514654	0.12889399
0.0	0.016718024	0.023659807	0.027578074	0.02975719	0.024533115	0.033653315	0.024330322	0.021368822	0.039064635	0.03149597
0.0	0.53117037	0.5284022	0.52985483	0.5422752	0.519154	0.5343303	0.53451914	0.5298725	0.5170129	0.5570133
0.0	0.5305755	0.52843994	0.5308501	0.5411955	0.5184615	0.53389156	0.5322883	0.5299721	0.5202663	0.5558641
0.0	0.13388029	0.1371959	0.15829049	0.16358387	0.14280036	0.16251317	0.14431602	0.12822476	0.18139078	0.15311615
0.0	0.53073025	0.52621716	0.5305478	0.5400517	0.51862246	0.53420585	0.53170925	0.52860546	0.51873785	0.5558172
0.0	7.2033086e-05	8.043081e-05	6.246359e-05	8.012613e-05	0.00011759144	4.7468413e-05	4.469258e-05	0.00010911874	0.00013803042	0.00011610862
0.0	0.008931436	0.010675074	0.01363958	0.0059954687	0.013202648	0.012484984	0.010318614	0.0051531508	0.015138597	0.007174083
0.0	0.013857345	0.012916771	0.014261341	0.009634839	0.009621122	0.013154792	0.011168732	0.008018902	0.0133170625	0.013385353
0.0	0.00017791147	0.00010676481	0.00015526355	7.294798e-05	0.00010139384	0.0002035201	9.803899e-05	6.026455e-05	0.000113049784	2.2305037e-06
0.0	0.00014121045	7.611953e-05	0.00015559391	0.000102424114	0.0001127777	0.00018482104	0.00010710509	8.458998e-05	0.00015035378	0.0001609609
0.0	0.17205226	0.19320785	0.2162023	0.19140947	0.050894894	0.19844803	0.2023516	0.1871698	0.19744292	0.22477643
0.0	0.17336656	0.19342671	0.21703573	0.19193856	0.051151115	0.19913983	0.20357253	0.18888766	0.19718902	0.22633402
0.0	0.24236773	0.26057875	0.2830786	0.2618516	0.10244753	0.26750368	0.27113244	0.256994	0.26269928	0.2966974
0.0	0.1990814	0.19559763	0.1867403	0.21074964	0.18352759	0.19345535	0.03818909	0.17027049	0.19878705	0.19905137
0.0	0.06651624	0.072377875	0.08550244	0.06854381	0.07431597	0.07922754	0.057698745	0.06053699	0.067277014	0.08453657
0.0	9.6137795e-05	6.816822e-05	5.9010978e-05	5.182544e-05	0.000102707745	6.191821e-05	9.444001e-05	3.3787e-05	0.00017267345	0.00011193164
0.0	0.04112791	0.043915037	0.052427787	0.038425773	0.04275696	0.03695765	0.050251354	0.04430078	0.032953702	0.05281184
0.0	0.07737305	0.07730905	0.058991168	0.063008465	0.061302267	0.06276636	0.07496961	0.0700117	0.048263673	0.09520237
0.0	0.011563294	0.01253983	0.01040499	0.0057784924	0.005624819	0.0052693756	0.013952174	0.009322722	0.004344543	0.014963369
0.0	0.011610066	0.012597683	0.010440474	0.005769651	0.0056115445	0.005316097	0.013979129	0.009375782	0.0043568723	0.015004596
0.0	0.011102861	0.0091633685	0.011299436	0.0075194794	0.010924888	0.011704582	0.0072000674	0.004378591	0.011163373	0.018186478
0.0	3.9063092e-05	2.4819712e-05	6.923894e-05	2.5526802e-05	0.000118455086	9.352116e-05	5.615588e-05	1.894877e-05	6.0027323e-05	0.00016190403
0.0	0.009058787	0.006185854	0.012378928	0.0062415753	0.010193729	0.009138309	0.0086012315	0.0031028974	0.009376534	0.014880311
0.0	8.5460844e-05	8.5609296e-05	6.9020265e-05	2.0213913e-05	7.446052e-05	6.0009294e-05	1.3892178e-05	5.0996565e-05	0.00021360691	0.00039502615
0.0	0.009744337	0.009719572	0.008794076	0.0048488043	0.008896488	0.008241088	0.0039784852	0.007534622	0.0150632085	0.021790352
0.0	6.501632e-05	0.00012537003	0.00026652767	6.619509e-05	0.00010192662	8.034778e-05	0.00010270275	4.7489422e-05	0.00015694808	0.00023709326
0.0	0.06876823	0.067009866	0.090651274	0.07370363	0.06479988	0.08212872	0.07181059	0.052755028	0.0489097	0.067188814
0.0	0.5306847	0.52734536	0.5309403	0.5408142	0.5180563	0.53412825	0.53349483	0.53001195	0.51966083	0.55497605
0.0	0.0105791995	0.008619577	0.014786735	0.009422861	0.0076962337	0.013220875	0.0093906205	0.0066430164	0.003080097	0.0060087116
0.0	8.0893784e-05	7.5667216e-05	0.00023053132	9.5275354e-05	7.31108e-05	0.00014971614	9.2059534e-05	2.9897308e-05	2.551305e-05	5.7595436e-05
0.0	0.52998465	0.52876395	0.529482	0.54116833	0.5191594	0.5341916	0.5318612	0.53023875	0.52084917	0.55528796
0.0	0.011632012	0.009946317	0.013643609	0.008994839	0.0066451496	0.010471561	0.007747182	0.003743016	0.012543816	0.017074455
0.0	0.07310927	0.07072755	0.08077924	0.039434426	0.071679465	0.074285634	0.076288365	0.06357886	0.07325035	0.10548596
0.0	0.00012952741	7.942882e-05	0.00013335413	0.000108529624	0.000102655846	6.8829395e-05	0.00013183088	2.3344523e-05	0.00019525498	0.00016465658
0.0	0.006794004	0.007856777	0.011165905	0.008874085	0.011137389	0.01006881	0.01017673	0.0069390945	0.015402727	0.020588119
0.0	0.009422296	0.008093236	0.012875355	0.006474845	0.010674635	0.0063647223	0.007537989	0.00816672	0.011839255	0.013994096
0.0	0.04113354	0.037848115	0.045243237	0.032203194	0.043517012	0.041832987	0.04224643	0.045251124	0.03662982	0.05437954
0.0	0.53013647	0.52749616	0.53107595	0.53981584	0.51793665	0.53432655	0.53299695	0.5301991	0.5202758	0.55465335
0.0	0.011410913	0.01041362	0.014904606	0.009067797	0.012956506	0.0135412095	0.010188525	0.0049327677	0.009224693	0.01136248
0.0	0.015917547	0.009816392	0.014426928	0.009062198	0.010995303	0.011918699	0.011807912	0.0027553798	0.010092301	0.011333132
0.0	0.07465111	0.070777066	0.09478187	0.06423456	0.0739294	0.06644679	0.073419586	0.04453839	0.05568146	0.07965922
0.0	0.00011023127	9.293707e-05	0.00027375456	5.682207e-05	0.000120011675	6.721719e-05	0.00010008844	1.6038239e-05	4.1183248e-05	0.00010954952
0.0	0.01102388	0.010061972	0.017324254	0.008090779	0.011233162	0.008702153	0.010582355	0.004228011	0.006596599	0.0115942685
0.0	0.52969337	0.5276812	0.53048974	0.5405634	0.5179652	0.5342222	0.53317946	0.5297038	0.52023435	0.554977
0.0	0.027920226	0.026033837	0.034513704	0.023508357	0.030604564	0.0320574	0.025544891	0.01440948	0.023506552	0.028445816
0.0	0.008172999	0.010984886	0.0154499905	0.009123723	0.015150752	0.015432294	0.008738748	0.008777947	0.008461795	0.01135955
0.0	0.06531602	0.06972749	0.07435179	0.067132436	0.088306904	0.08182258	0.07124801	0.064885125	0.057331253	0.0798147
0.0	6.6681925e-05	8.7854656e-05	0.00010826552	6.703475e-05	0.0002360899	0.00014759973	8.93703e-05	6.453451e-05	4.5894405e-05	0.00011036485
0.0	0.008594927	0.009785682	0.0109643955	0.008781761	0.015685352	0.012841902	0.010005476	0.008445416	0.006961151	0.011636837
0.0	0.02118179	0.02697881	0.026974428	0.022370646	0.030087262	0.026015779	0.022737617	0.015935564	0.016837327	0.021568768
0.0	0.0075352252	0.009027076	0.008052544	0.009686474	0.015107133	0.009898596	0.008057935	0.005845517	0.010237671	0.006575503
0.0	0.00010309169	6.894409e-05	5.8285932e-05	7.746701e-05	0.00013349217	0.00015895162	5.6180088e-05	2.8475464e-05	0.00012550027	9.724172e-05
0.0	0.00012246922	7.839295e-05	7.9820995e-05	0.000120091245	4.5451456e-05	0.00010880619	9.941896e-05	5.0398477e-05	5.475105e-05	0.00019585015
0.0	8.671165e-05	8.0520746e-05	9.630608e-05	8.3571074e-05	3.833341e-05	6.464446e-05	0.00011098054	8.202251e-05	0.00018330872	0.00021108543
0.0	0.051868573	0.039489362	0.051246133	0.04923528	0.048100986	0.052185625	0.04030984	0.04048542	0.06842799	0.048407484
0.0	0.07400251	0.07779923	0.073719956	0.075327516	0.068895206	0.07774774	0.071669824	0.06825258	0.06982059	0.07375093
0.0	0.52994806	0.5261906	0.53002435	0.5401938	0.51709396	0.5342898	0.53212345	0.5289528	0.5179649	0.5551744
0.0	0.5306248	0.52625406	0.53047246	0.54075396	0.51834244	0.5343419	0.5323278	0.5300887	0.5177326	0.5562285
0.0	0.19273482	0.17661671	0.22499545	0.18819816	0.17866766	0.20378199	0.17508605	0.17674287	0.18163922	0.2258267
0.0	0.01044686	0.010123017	0.010456141	0.006308255	0.009664478	0.012318851	0.008670303	0.0074667586	0.010801485	0.011225772
0.0	0.000101175945	0.000100499965	0.00012166364	7.512152e-05	7.867859e-05	7.635333e-05	9.6631906e-05	5.180429e-05	0.00010345035	0.00016822584
0.0	9.99307e-05	8.852913e-05	0.00020227731	3.0010313e-05	6.106845e-05	7.570279e-05	7.374934e-05	4.3135104e-05	0.00020456893	0.0001757248
0.0	0.010483867	0.010740202	0.008087864	0.009933914	0.010945346	0.012353634	0.009872208	0.008169873	0.0076596057	0.01097994
0.0	7.928398e-05	6.472267e-05	0.000115396026	7.864603e-05	9.709698e-05	9.614852e-05	5.9959297e-05	3.110942e-05	0.00025421166	9.200968e-05
0.0	0.003102272	0.0018041098	0.0028724775	0.002099788	0.002175229	0.0024801157	0.005036687	0.0018755285	0.002493035	0.0030516363
0.0	0.19442448	0.1888516	0.17338564	0.19381638	0.19244552	0.19249932	0.14523764	0.16896075	0.17003284	0.20307069
0.0	0.53041404	0.52643436	0.5289349	0.54035044	0.5171047	0.5351156	0.5312464	0.52919334	0.5181848	0.5557651
0.0	0.015082577	0.010792552	0.013318567	0.009903167	0.009566784	0.0141720325	0.004630907	0.005321402	0.0134995645	0.01722362
0.0	0.00022850408	0.00010716353	0.00012367529	9.861648e-05	8.725245e-05	0.00012199438	3.8059818e-05	3.9233597e-05	0.00012384617	0.00027520195
0.0	0.52980393	0.52860475	0.5306666	0.54129636	0.51781815	0.5355227	0.5320072	0.52987283	0.5204678	0.55646926
0.0	0.03332649	0.037154686	0.04137949	0.039380934	0.04490177	0.056344066	0.05125121	0.04083351	0.0433898	0.069527365
0.0	5.286303e-05	8.1880666e-05	6.578317e-05	6.377949e-05	7.040819e-05	5.5994384e-05	0.00010218383	5.611932e-05	6.320081e-05	0.0002661668
0.0	0.04718316	0.0379744	0.052280176	0.04033551	0.04217077	0.00869287	0.04368585	0.045649767	0.051276337	0.057023775
0.0	0.071877636	0.060040124	0.0781807	0.06357538	0.06504655	0.017302535	0.06743552	0.069919154	0.076455586	0.085365
0.0	0.012139053	0.0076274807	0.013325448	0.003129641	0.011096481	0.0064718975	0.00903331	0.010787096	0.011021401	0.011241327
0.0	0.07310995	0.067562565	0.08041942	0.06578774	0.068702854	0.07441208	0.065735996	0.06965619	0.077274546	0.08751571
0.0	0.00013298765	5.282256e-05	0.00015979836	8.340947e-06	0.000116203555	3.667698e-05	7.246549e-05	0.00010491279	0.00011418313	0.00010216757
0.0	0.044732403	0.0643238	0.07842755	0.08002578	0.06562042	0.05922991	0.08285057	0.045137186	0.0768833	0.09641264
0.0	2.8298906e-05	9.94403e-05	0.0001214857	0.00017441125	8.662991e-05	7.1785136e-05	5.98139e-05	3.8526472e-05	5.541024e-05	0.00018731815
0.0	8.312971e-05	3.2761825e-05	0.00016177732	7.915993e-05	0.00010302438	5.2958792e-05	0.00010288861	2.623734e-05	0.0001356189	0.00013838241
0.0	0.048496403	0.036191877	0.053617243	0.05330177	0.055954695	0.05675451	0.04180612	0.038129505	0.040869642	0.055410698
0.0	0.06926562	0.06752132	0.09073482	0.0797637	0.077058874	0.07296537	0.06888921	0.06411058	0.069462955	0.081907235
0.0	4.9360755e-05	9.1193746e-05	0.00021972804	0.00014351377	0.00021747308	0.00017363319	7.471145e-05	3.755119e-05	9.584497e-05	0.00017939844
0.0	0.0001049439	4.2655807e-05	0.00014185405	0.0001296008	0.00018094458	0.00016399911	6.452067e-05	4.941336e-05	6.632797e-05	0.00012824913
0.0	0.008298721	0.0074019106	0.01214074	0.012987839	0.01697598	0.018090101	0.008279843	0.005772628	0.008446486	0.015229774
0.0	0.028828712	0.021818526	0.02037009	0.016840043	0.03069073	0.027735284	0.027701855	0.023636092	0.027550045	0.027199578
0.0	0.03828853	0.04419066	0.029385194	0.03924743	0.060356714	0.049638387	0.039689504	0.03278447	0.04550156	0.06383074
0.0	9.096177e-05	5.811327e-05	0.00010557232	5.4105116e-05	0.00018097044	8.1613594e-05	0.00012356685	2.9569246e-05	0.000157105	0.00013797857
0.0	0.007857516	0.010447167	0.0073915515	0.009706551	0.0152492095	0.009191839	0.008486892	0.0041730357	0.012474794	0.015843784
0.0	0.052947044	0.049739674	0.051810376	0.038993973	0.05229844	0.05730929	0.021055449	0.050042614	0.045587003	0.045472484
0.0	0.038360618	0.027392732	0.059795164	0.045813695	0.042936392	0.058521576	0.054433115	0.043205958	0.039173823	0.056618273
0.0	0.13181044	0.10910751	0.16770221	0.14716141	0.1379649	0.1672098	0.16024244	0.14051063	0.13161288	0.1685357
0.0	0.0029195147	0.0018372735	0.0022520488	0.0031160985	0.0030757997	0.002661272	0.0020409983	0.001707708	0.001584584	0.0026187794
0.0	0.04728349	0.053532593	0.050249524	0.03991597	0.045510888	0.054290816	0.026662113	0.027647445	0.03056968	0.059048895
0.0	0.06115863	0.03725984	0.05706915	0.050753403	0.044012167	0.05455969	0.051503457	0.03609708	0.051719774	0.0685511
0.0	0.026297221	0.022512574	0.026808796	0.02378366	0.027126603	0.022940425	0.022457015	0.018107252	0.019503485	0.021889266
0.0	0.0034042639	0.0016075944	0.002427281	0.0011352958	0.0015169523	0.0027649493	0.0016639084	0.0016102546	0.001677411	0.0032728193
0.0	0.012341609	0.010681017	0.018485174	0.014364245	0.013807541	0.014377037	0.010414962	0.010441553	0.015969092	0.015550047
0.0	0.034806345	0.019774884	0.032882668	0.024521355	0.025819402	0.031300385	0.020805286	0.024098588	0.029881895	0.02843583
0.0	0.027962642	0.021099273	0.025045617	0.032522805	0.02531364	0.02940421	0.025182376	0.021793041	0.020187365	0.030305713
0.0	0.0317993	0.02629945	0.02669288	0.03112782	0.022038631	0.022199515	0.027049694	0.017781572	0.023184199	0.02858805
0.0	0.2065449	0.18663797	0.20289704	0.2072934	0.1813327	0.1779338	0.19783968	0.16570333	0.17576241	0.18696983
0.0	0.102545686	0.09798103	0.13311706	0.075834185	0.08359874	0.11194769	0.111186534	0.092384785	0.1054872	0.11827197
0.0	0.010900379	0.011672732	0.013529749	0.010705927	0.011704129	0.010584537	0.010906216	0.0107229445	0.012386596	0.016240105
0.0	0.011724207	0.01168414	0.0145633845	0.012916296	0.015728338	0.010255555	0.012671963	0.009366698	0.015601288	0.012265248
0.0	0.011581041	0.011469775	0.013577998	0.009052607	0.011508464	0.009841164	0.010455876	0.006792926	0.010318754	0.009380902
0.0	0.10216282	0.087048516	0.10372376	0.0916428	0.08949926	0.0883856	0.098023444	0.066420086	0.07950917	0.07952353
0.0	9.1724265e-05	3.9088805e-05	8.525491e-05	4.9492777e-05	6.8997564e-05	7.72698e-05	8.5286214e-05	3.528999e-05	6.434218e-05	9.17969e-05
0.0	6.7576e-05	5.8986672e-05	0.000119368204	0.00014801521	0.00019017834	0.00012498209	8.6874774e-05	4.9707425e-05	0.00013145893	0.00010404007
0.0	0.013757653	0.0075181164	0.018125055	0.014029506	0.013051969	0.013113092	0.011921823	0.006910115	0.013379063	0.011563752
0.0	0.013834589	0.0075195828	0.017976863	0.014025007	0.013068682	0.012989789	0.011919716	0.0069259247	0.013291368	0.011472197
0.0	0.030382622	0.027972078	0.02800719	0.030847773	0.033799555	0.030776525	0.023918286	0.026027985	0.025935497	0.025710117
0.0	7.59756e-06	6.0381786e-05	0.00013332437	0.00016160727	0.00013687194	0.00016282084	0.00018814494	8.6633954e-05	5.1390874e-05	0.00014686967
0.0	0.021136194	0.023592742	0.026485581	0.017704668	0.015703952	0.019619629	0.027978841	0.0252879	0.020934187	0.035780028
0.0	0.02264522	0.021202309	0.02702003	0.02100922	0.024175063	0.028856164	0.020602444	0.02127827	0.023581063	0.024815135
0.0	0.27227396	0.2631471	0.2729435	0.28018996	0.2398987	0.25653166	0.27920076	0.26917145	0.24966227	0.2995447
0.0	0.0790234	0.06852174	0.07993582	0.078102335	0.05617957	0.0741371	0.07596801	0.07168004	0.070215516	0.0825321
0.0	0.0136835165	0.008212435	0.014413049	0.0072914213	0.014122394	0.01409909	0.010603314	0.007236856	0.013895438	0.008453277
0.0	5.0729017e-05	2.8649409e-05	0.00018164761	3.5580302e-05	8.3455365e-05	7.001036e-05	9.14013e-05	8.028995e-05	0.00020591648	0.00012687535
0.0	0.026135718	0.023932587	0.030297427	0.02055948	0.029858124	0.03417488	0.024286475	0.021081584	0.034414444	0.024249986
0.0	0.00017236255	5.0321585e-05	9.9337565e-05	5.4341526e-05	0.0001021286	0.00015929755	0.00010280367	5.3707896e-05	5.5239256e-05	4.3415814e-05
0.0	0.5334981	0.53035116	0.5315102	0.54104877	0.52079713	0.53506	0.5339364	0.53194577	0.5213353	0.55807525
0.0	0.013214189	0.012271218	0.009827638	0.009665236	0.0110290535	0.013258501	0.008182881	0.012098374	0.01291877	0.021926455
0.0	0.09485022	0.10980722	0.111133814	0.10896853	0.09330715	0.11070489	0.12340012	0.093636535	0.109678954	0.11465184
0.0	0.53115183	0.5267016	0.5294696	0.5403711	0.51665574	0.5356191	0.5333113	0.52909005	0.5183359	0.5544599
0.0	8.445231e-05	0.00010783197	6.4126565e-05	7.300337e-05	0.0001587164	4.1143954e-05	7.914053e-05	7.031124e-05	7.9335936e-05	9.7711956e-05
0.0	0.009233806	0.011050956	0.009617734	0.007086738	0.013552897	0.0068964697	0.008713012	0.010387456	0.011699827	0.007659558
0.0	0.52976894	0.5266777	0.530714	0.5404611	0.51748407	0.53412676	0.53247446	0.5296802	0.51907575	0.5544862
0.0	0.012221861	0.0078004207	0.010620566	0.005491128	0.008109794	0.015224475	0.013657831	0.0069189947	0.014215622	0.008447512
0.0	8.1813385e-05	6.4394044e-05	0.00011048214	3.4825323e-05	8.206538e-05	9.243241e-05	0.00010626286	7.489634e-05	0.00011943571	3.493306e-05
0.0	0.048842322	0.036422633	0.053618114	0.05337574	0.056099538	0.056748256	0.042056914	0.03831239	0.04098438	0.05552808
0.0	0.00963458	0.0132193435	0.013561665	0.012546634	0.009748281	0.013369638	0.017015662	0.009373739	0.013670427	0.01320515
0.0	0.012424698	0.013645939	0.009393695	0.011384607	0.0117776925	0.015315449	0.007960681	0.010922693	0.010655833	0.028014584
0.0	0.02734914	0.020530062	0.02135127	0.02002258	0.02717645	0.03543856	0.028410658	0.023638865	0.024966393	0.037559565
0.0	0.027387854	0.020547317	0.021421941	0.019949889	0.027309088	0.03563518	0.028436922	0.023696592	0.024924906	0.03756052
0.0	0.00012338151	6.6622364e-05	6.714243e-05	5.5740104e-05	0.00023265867	0.00014725445	0.0001227421	6.4367894e-05	0.000104574385	5.1275838e-05
0.0	0.011585539	0.008713498	0.012356056	0.009367202	0.016927168	0.012136652	0.011597143	0.008706441	0.013022317	0.009586892
0.0	0.01764372	0.026564537	0.0060464414	0.02585646	0.030635085	0.026657524	0.030121887	0.022566598	0.027600674	0.02556643
0.0	0.09754098	0.08415669	0.09880496	0.074723415	0.08823225	0.07636469	0.08143536	0.10668802	0.10058391	0.09929295
0.0	0.0022725046	0.0024217847	0.0031731564	0.0012381803	0.003490239	0.0025615275	0.0029828786	0.001688694	0.0040871827	0.0021357902
0.0	0.00011413023	1.3539543e-06	0.00027334926	9.238976e-05	0.00019169068	0.00016671921	0.00015176363	0.00010626904	5.4316257e-07	0.00019696781
0.0	0.0042454256	0.000106910906	0.0034594398	0.0026937055	0.0025406	0.0023431869	0.0027036914	0.0021243698	4.9073795e-05	0.0046207504
0.0	0.06714152	0.0630951	0.087319106	0.057808544	0.07127843	0.0756535	0.055134863	0.06779747	0.066365495	0.08949502
0.0	0.011964914	0.009634931	0.014567566	0.009413274	0.012264816	0.010037788	0.008810389	0.0070114266	0.01653202	0.009572058
0.0	0.012003448	0.009668577	0.014623282	0.009447064	0.012323464	0.010066495	0.008850776	0.007036024	0.01662363	0.009580709
0.0	0.00012634246	6.833119e-05	0.0002034074	1.5670334e-05	8.15292e-05	7.936651e-05	0.00011103621	4.992767e-05	9.808173e-05	0.00012652537
0.0	0.10000999	0.09076301	0.12398798	0.09797996	0.062390883	0.112664364	0.09901174	0.07161073	0.1008474	0.11836702
0.0	0.52957183	0.52678376	0.5305964	0.5396294	0.5175084	0.5342441	0.53303623	0.529363	0.5192949	0.5540842
0.0	0.004934067	0.007954345	0.012428817	0.0055478197	0.012101384	0.009830594	0.005885966	0.0059861806	0.008734817	0.007946789
0.0	0.04789167	0.06630008	0.07771044	0.053270716	0.0781132	0.06382117	0.06472603	0.0566007	0.06677084	0.07671013
0.0	2.1100546e-05	7.27054e-05	0.00012798658	2.8336306e-05	0.00014783227	5.780072e-05	6.232186e-05	3.8793987e-05	8.1044964e-05	9.4931915e-05
0.0	0.008567969	0.011657614	0.0068748607	0.005758802	0.011333507	0.007935009	0.010138554	0.0046426305	0.008861965	0.0112333745
0.0	6.6347086e-05	0.00012450523	4.234676e-05	2.8772563e-05	0.00012261108	5.5922133e-05	9.2182694e-05	1.9386338e-05	7.38466e-05	0.00010297076
0.0	0.011036385	0.008283466	0.017126743	0.013735103	0.011642844	0.010555887	0.012751664	0.0068324823	0.013060128	0.013919576
0.0	0.000110628265	6.24394e-05	0.00026826048	0.00016630847	0.00012947567	9.948497e-05	0.00014658971	4.21723e-05	0.00016173876	0.00015895873
0.0	0.5294972	0.5274275	0.5304655	0.5402111	0.5177217	0.5337835	0.5325733	0.5295142	0.51956034	0.5553475
0.0	0.0027367182	0.0051500155	0.01277072	0.0055660782	0.01674008	0.015418839	0.014644246	0.009313744	0.013711585	0.017938998
0.0	0.055751394	0.056647725	0.08227139	0.06252755	0.086445354	0.07510027	0.0754035	0.06607398	0.073110916	0.086075
0.0	3.6971895e-05	4.0437786e-05	0.00015899375	5.138176e-05	0.00021757036	0.000106587206	0.00011070456	6.907525e-05	0.000114013936	0.00014722133
0.0	8.63359e-05	0.00011099471	6.977895e-05	0.00012516648	6.883511e-05	3.1738076e-05	9.009041e-05	3.916358e-05	0.0001005571	0.00022863678
0.0	0.0075299456	0.0106212925	0.011711186	0.0113312565	0.00710302	0.014520185	0.009042249	0.005490274	0.0071248314	0.015311574
0.0	0.08419851	0.073134996	0.061348576	0.06538027	0.058679353	0.07723512	0.06544046	0.07157705	0.061623015	0.06945913
0.0	0.011370008	0.01097142	0.00880395	0.012489465	0.0061948774	0.01321624	0.0070918975	0.00970464	0.005457292	0.0145088555
0.0	0.03543119	0.026241962	0.036592104	0.016409174	0.032244205	0.02610905	0.01652018	0.023418412	0.025243692	0.04023312
0.0	7.817139e-05	0.000117481824	7.854642e-05	4.6418012e-05	0.00020630265	5.8941907e-05	3.1518768e-05	8.1906044e-05	0.00020672638	0.0001370238
0.0	0.00024971395	5.494295e-05	0.00014829548	4.000623e-05	7.675843e-05	0.00014727187	6.328801e-05	0.000108808366	8.459288e-05	0.00019092474
0.0	0.01883144	0.009889324	0.020825546	0.005137076	0.010217379	0.017072799	0.0075430064	0.007845961	0.007374055	0.01777353
0.0	0.013567789	0.009332571	0.010198728	0.007538571	0.010827209	0.011177192	0.011201403	0.010271685	0.009611608	0.014086436
0.0	0.013567789	0.009332571	0.010198728	0.007538571	0.010827209	0.011177192	0.011201403	0.010271685	0.009611608	0.014086436
0.0	0.009841289	0.010501903	0.007053689	0.0060862186	0.009897596	0.013361546	0.014627068	0.008293995	0.00791429	0.015175204
0.0	0.009937272	0.01062646	0.0069906916	0.006129357	0.009900452	0.013443646	0.014708741	0.008364725	0.007949238	0.015342634
0.0	0.07126333	0.058883417	0.095528595	0.06262509	0.067093164	0.07060637	0.08189399	0.057095084	0.07023301	0.09597597
0.0	7.566252e-05	4.9278962e-05	0.00014366327	4.816365e-05	8.0336984e-05	4.3693602e-05	0.0001581312	3.8423776e-05	4.374342e-05	0.000101476835
0.0	0.00012067841	5.1527986e-05	8.611571e-05	0.00010944313	8.993488e-05	8.4314874e-05	8.497651e-05	2.9196432e-05	2.2754424e-05	9.281512e-05
0.0	0.15111165	0.14421076	0.1537822	0.1338979	0.1291301	0.14968957	0.15354851	0.11295295	0.14190939	0.13080043
0.0	4.638589e-05	0.00012602001	0.0001744199	4.785142e-05	5.5363922e-05	5.073806e-05	0.000117415184	3.1001025e-05	4.34048e-05	6.541434e-05
0.0	0.02615387	0.0037108597	0.028112762	0.031281568	0.029103495	0.0051268586	0.029035227	0.02224765	0.025196262	0.030781573
0.0	0.004402518	0.008200431	0.00948505	0.0058238236	0.010268176	0.012064522	0.0076759364	0.00702744	0.008419261	0.011469478
0.0	0.15092522	0.1441049	0.15334328	0.13432881	0.12856828	0.1489608	0.15342495	0.11270294	0.14211725	0.13079748
0.0	0.53083134	0.52714264	0.53033245	0.5415069	0.51837796	0.5340095	0.5321271	0.5291992	0.51799893	0.55497843
0.0	0.085818715	0.055714816	0.061943993	0.05688765	0.0722754	0.060465902	0.06376208	0.05393064	0.06644738	0.08653743
0.0	0.13916813	0.07656281	0.075662844	0.07370519	0.08231024	0.09292329	0.08370251	0.0861971	0.08359961	0.12446074
0.0	0.012834613	0.007888338	0.013230689	0.009627653	0.0054615326	0.0120285535	0.009079587	0.006280405	0.010281462	0.011672165
0.0	0.022509698	0.019973943	0.02758615	0.023521185	0.025873296	0.026675295	0.023374705	0.019360475	0.025791578	0.022880329
0.0	9.8635945e-05	3.5980167e-05	9.8172306e-05	7.813718e-05	7.9468744e-05	4.182861e-05	2.3470957e-05	5.5424774e-05	0.000117349264	0.00013849726
0.0	0.011046887	0.0074172574	0.010624275	0.010445781	0.011302974	0.012710232	0.009086282	0.006485909	0.00910071	0.011705939
0.0	0.011000661	0.0074166604	0.010592649	0.010450445	0.011240098	0.012760443	0.00905377	0.006469173	0.009101528	0.011716463
0.0	0.011037285	0.0074238144	0.01055253	0.010501064	0.011276866	0.0126746725	0.009082157	0.0064934203	0.0090334555	0.011636798
0.0	7.8850666e-05	5.62882e-05	9.132272e-05	5.269628e-05	4.7099613e-05	2.3477583e-05	6.291067e-05	2.4307867e-05	9.599214e-05	4.0511237e-05
0.0	0.011340604	0.00875349	0.014141168	0.008010648	0.008920827	0.0046320832	0.008177191	0.004122224	0.008656077	0.0055943797
0.0	0.25797653	0.2515209	0.28355977	0.22423275	0.25237146	0.2671987	0.27661845	0.26283222	0.24963711	0.26816684
0.0	0.04652614	0.043430045	0.06394445	0.02707488	0.046184737	0.05053541	0.05809255	0.049359884	0.04428587	0.04510071
0.0	0.14594008	0.13994427	0.17347391	0.109933585	0.14348766	0.15475552	0.16536929	0.15122275	0.14061557	0.1488361
0.0	0.10287326	0.07342436	0.082252055	0.087639265	0.090816036	0.10501644	0.09879135	0.084903836	0.0850492	0.113342814
0.0	2.372797e-05	4.8328267e-05	8.843733e-05	7.2812596e-05	0.000205702	0.000108122214	5.4774813e-05	6.389844e-05	0.00012923982	9.414993e-05
0.0	0.044543624	0.035617102	0.04968372	0.037357833	0.034830365	0.034799527	0.037686784	0.039087128	0.045331888	0.06642065
0.0	0.04441995	0.03552949	0.04964223	0.037433248	0.03470352	0.034714065	0.037471455	0.039030544	0.045358125	0.06631496
0.0	0.52985185	0.52633965	0.52845985	0.53944165	0.51640755	0.5350245	0.5315011	0.52821046	0.51871306	0.55569035
0.0	0.01001427	0.008450489	0.013154593	0.009621945	0.0060691545	0.0089955535	0.0095171705	0.0076467353	0.013962031	0.010764253
0.0	0.1855629	0.16864996	0.20166808	0.15712059	0.17699401	0.16985533	0.16057369	0.1825321	0.1668382	0.22437266
0.0	0.25395957	0.23713347	0.26915798	0.22826616	0.24368022	0.2398403	0.23036103	0.2510209	0.23412372	0.29494205
0.0	0.06901311	0.06278981	0.08153552	0.06366613	0.08275967	0.07089295	0.063167766	0.058081307	0.07239989	0.08498206
0.0	8.1981765e-05	5.9317335e-05	0.0001536409	5.496475e-05	0.0001841893	8.573936e-05	5.689446e-05	4.269736e-05	0.00010988505	0.00014019522
0.0	0.11869146	0.065607876	0.0944947	0.05605809	0.096714936	0.094712816	0.12494066	0.07119388	0.083348356	0.07051037
0.0	0.0018466479	0.001336203	0.0015515094	0.0010877713	0.001138102	0.0021779153	0.0015737136	0.0010629001	0.0020710425	0.0024989245
0.0	0.06863298	0.05676421	0.06928531	0.05927526	0.065779515	0.081767574	0.07443185	0.057712864	0.07152131	0.080601215
0.0	0.06863298	0.05676421	0.06928531	0.05927526	0.065779515	0.081767574	0.07443185	0.057712864	0.07152131	0.080601215
0.0	0.0089006135	0.007625748	0.012069888	0.011855824	0.011183414	0.012392892	0.0092608705	0.008722769	0.01013953	0.015338413
0.0	0.024082718	0.02068458	0.024089169	0.027880393	0.01888734	0.027947124	0.0229444	0.021955483	0.030133098	0.032020036
0.0	0.0023387268	0.0013656002	0.0015537544	0.0014051547	0.002333809	0.001451113	0.0016237345	0.0016161044	0.0024491013	0.0021584076
0.0	0.025442638	0.020170778	0.020975456	0.020300226	0.027151164	0.020187242	0.017845605	0.021253789	0.019534964	0.030420313
0.0	0.011555736	0.010037864	0.016196823	0.013411594	0.013825445	0.01426258	0.010700727	0.009921016	0.01618612	0.0094412025
0.0	7.483502e-05	7.3767136e-05	0.00017097953	9.5094365e-05	8.075836e-05	5.246407e-05	7.215547e-05	6.327709e-05	3.306118e-05	0.000109942805
0.0	0.026965657	0.020268193	0.029466089	0.023633067	0.024305163	0.023364665	0.02397801	0.022436822	0.027739948	0.024230396
0.0	7.7603865e-05	6.5241155e-05	5.8590093e-05	6.639075e-05	6.679795e-05	9.620492e-05	6.6679444e-05	4.05926e-05	4.705023e-05	3.2778167e-05
0.0	0.009250892	0.00849464	0.008083776	0.008757099	0.008383208	0.010453133	0.008644304	0.0067103244	0.007126552	0.0063803988
0.0	0.009281745	0.008502829	0.008053085	0.008799589	0.008410707	0.010382713	0.008671414	0.0067354697	0.007073146	0.006336784
0.0	0.008950585	0.0089713475	0.008459182	0.006531738	0.009470067	0.008649455	0.008111071	0.0064543374	0.007811959	0.012806405
0.0	0.5298793	0.52914995	0.5305936	0.5421183	0.5188706	0.53546065	0.53169835	0.5297064	0.5210231	0.55720806
0.0	0.007878019	0.0076929713	0.015051153	0.008936464	0.012948782	0.015420366	0.010312314	0.004849838	0.010945027	0.009421677
0.0	8.423186e-05	3.4441542e-05	0.00017243734	7.932656e-05	5.7197245e-05	6.0107006e-05	8.8059816e-05	5.3947e-05	0.00014953724	0.00011613343
0.0	0.53041285	0.52752495	0.53076303	0.54062116	0.51833385	0.5343195	0.53345585	0.529721	0.5201603	0.55531824
0.0	0.009170819	0.008942311	0.0077125975	0.0061799237	0.0058927527	0.007455388	0.007201567	0.0095249545	0.009224541	0.006391654
0.0	0.0693382	0.06584231	0.069189474	0.06057735	0.06324489	0.06968629	0.06437947	0.06770371	0.067294896	0.07881526
0.0	0.23240453	0.20742641	0.22564195	0.21976966	0.22368714	0.22882324	0.24222566	0.20855173	0.21377818	0.23445337
0.0	0.00010245909	4.80694e-05	7.048928e-05	5.2061223e-05	0.00012532891	7.5867494e-05	0.0001051688	4.924838e-05	5.7257115e-05	0.0001196012
0.0	0.08255869	0.07726265	0.059470784	0.06209096	0.06673894	0.056621723	0.068207346	0.06646392	0.05494259	0.08365481
0.0	0.009594923	0.010215759	0.00985368	0.0070410855	0.012988035	0.0048351036	0.008207469	0.0077267773	0.009771596	0.014902667
0.0	8.374882e-05	0.00015280752	9.259421e-05	2.156122e-05	9.1052374e-05	3.4617544e-05	6.730281e-05	0.00010231946	4.917925e-05	0.00011478365
0.0	0.008734007	0.011213145	0.019732097	0.01012404	0.009240239	0.00843055	0.0039390856	0.007096317	0.010321316	0.01516498
0.0	0.008651962	0.011216302	0.019635292	0.010119769	0.009161096	0.008377189	0.003890487	0.007082743	0.0102818115	0.015271192
0.0	0.077013254	0.06537319	0.059675474	0.058090974	0.07488401	0.05715912	0.06900345	0.065943375	0.081844136	0.08697867
0.0	0.5305701	0.5276295	0.5308678	0.54134756	0.5186151	0.53406113	0.53366756	0.5300769	0.5200802	0.5551035
0.0	0.011270057	0.012046053	0.009548819	0.00551936	0.013760532	0.006248453	0.008645657	0.009364344	0.013157237	0.011938443
0.0	0.00012403255	6.896994e-05	4.7464702e-05	3.9063205e-05	0.00012597663	3.833407e-05	7.9226695e-05	6.8565e-05	0.00017491987	0.0001532311
0.0	2.8169665e-05	0.000100619734	0.00011289648	7.7912846e-05	5.1241033e-05	0.00015592987	4.2809723e-05	6.748482e-05	0.00010835549	0.00010850768
0.0	0.08385734	0.0643275	0.08258062	0.055817712	0.06789687	0.08655933	0.05734436	0.05872627	0.0749711	0.07785802
0.0	0.061576594	0.07299729	0.056237344	0.053433593	0.06882997	0.069400735	0.07167515	0.06359377	0.0843484	0.071241334
0.0	0.5290143	0.5305487	0.5297329	0.5418951	0.51845163	0.5341138	0.5318691	0.5285421	0.5205342	0.55512655
0.0	0.006542648	0.010002615	0.0042847195	0.0064642	0.012391001	0.010899849	0.010211647	0.007256863	0.014081707	0.008162389
0.0	5.3497195e-05	0.00010441665	3.8074013e-05	2.8657932e-05	9.1674694e-05	7.9142046e-05	9.140653e-05	5.9860293e-05	0.00019624307	7.178328e-05
0.0	0.53000873	0.5277597	0.53051895	0.5410549	0.5188135	0.5340077	0.5331293	0.529936	0.5199092	0.55485857
0.0	0.014870501	0.008812788	0.015312141	0.0064039123	0.008600138	0.0131176105	0.0056461073	0.007841215	0.011813454	0.013557544
0.0	0.00017149189	6.493088e-05	0.00016128476	3.368434e-05	8.709268e-05	0.0001830099	3.968632e-05	4.4486475e-05	0.00012537099	0.00010043338
0.0	0.013262844	0.0077357176	0.012226017	0.007680383	0.009272257	0.009676955	0.011251922	0.006676175	0.011283822	0.011846359
0.0	0.07169164	0.061105955	0.09455745	0.068850026	0.076096885	0.08187345	0.06517949	0.055033464	0.0734821	0.08280786
0.0	0.52972865	0.5270202	0.52961683	0.53972936	0.5184283	0.5347445	0.53244644	0.5294598	0.52091527	0.55388206
0.0	0.013835683	0.009152318	0.008187139	0.008468935	0.0081131	0.0073097646	0.0123347	0.008284344	0.010933805	0.011587047
0.0	0.21084169	0.19860058	0.15001349	0.17800495	0.19151394	0.19586661	0.20163007	0.18764907	0.18684238	0.234748
0.0	0.5303565	0.5281919	0.5306392	0.5397476	0.51797664	0.534565	0.5333111	0.5313188	0.5191783	0.55683887
0.0	0.53090805	0.5272321	0.53060263	0.5400633	0.5167429	0.53268355	0.53228533	0.5290005	0.5196282	0.55667967
0.0	0.006371448	0.0038670776	0.0131161045	0.007345938	0.0076403115	0.012318028	0.0053433906	0.0030199587	0.011083124	0.008204407
0.0	0.006307397	0.0038234703	0.013095302	0.0073074633	0.0075908685	0.01228431	0.0052855415	0.0030247231	0.011056294	0.008175907
0.0	0.07450075	0.06935474	0.08043062	0.07008332	0.07103311	0.08405047	0.06291264	0.05792861	0.076194346	0.08145874
0.0	0.011880468	0.010346847	0.017643273	0.0135147115	0.01225246	0.01183862	0.00716617	0.0047071436	0.01153321	0.011262399
0.0	0.00010939409	8.610126e-05	0.00014586271	7.879497e-05	0.00010321357	0.0001635333	5.604086e-05	4.2281754e-05	0.00013329247	0.0001192716
0.0	0.010982394	0.009688486	0.012704429	0.009513984	0.010425808	0.013508267	0.007939477	0.0068469387	0.011805902	0.012091771
0.0	0.006316651	0.004273742	0.013795831	0.008165149	0.009179328	0.007632817	0.008968236	0.0067330175	0.012200781	0.009660312
0.0	0.008761876	0.0064840904	0.01534669	0.008080908	0.010347427	0.0066490606	0.0068293926	0.006125977	0.012684582	0.0087781465
0.0	0.012067575	0.009811855	0.0169129	0.007949286	0.011628751	0.0057722093	0.005092809	0.00551435	0.013034359	0.007931481
0.0	0.00014237211	6.58067e-05	0.00011830122	3.9734456e-05	0.00016077208	2.7699114e-05	5.069207e-05	3.1529413e-05	0.00012212439	1.9553108e-05
0.0	0.010414219	0.011293775	0.010519974	0.0071116914	0.012392588	0.007396832	0.008114463	0.010317552	0.010073027	0.009581774
0.0	0.08176954	0.06423742	0.06370096	0.05661379	0.070559114	0.0639304	0.066679746	0.065209195	0.06529349	0.056551788
0.0	0.5294504	0.52720416	0.53006214	0.5402345	0.51820093	0.53379756	0.5326668	0.52922547	0.5200217	0.5545397
0.0	0.009521002	0.013189074	0.010650737	0.008171708	0.013426246	0.008296175	0.007749121	0.009030212	0.01582531	0.013276167
0.0	0.2600281	0.25760305	0.24462204	0.2634975	0.2706936	0.282426	0.25927263	0.244964	0.26791686	0.29707435
0.0	0.010388422	0.0101093035	0.010847532	0.010532097	0.0100022	0.005070856	0.01190293	0.0073445337	0.010414539	0.009290071
0.0	6.101962e-05	9.9691424e-05	0.00020334961	5.7843736e-05	6.123068e-05	1.9776253e-05	0.00013762563	6.571734e-05	0.00014396236	4.1896794e-05
0.0	0.0001843722	7.364687e-05	0.00029035955	0.00012044882	6.133559e-05	0.000114113674	7.748038e-05	7.5980075e-05	0.00015461956	9.168308e-05
0.0	0.009328555	0.009137628	0.010777656	0.0071333908	0.010219993	0.009119486	0.015115906	0.005664663	0.0052849622	0.014154589
0.0	0.072407186	0.060555983	0.09197771	0.066880025	0.06678003	0.055375203	0.07419186	0.055441666	0.044720158	0.08752274
0.0	0.53039336	0.5279554	0.5305079	0.54085904	0.5178451	0.5337419	0.5334845	0.5298968	0.51972425	0.55565196
0.0	0.0062311767	0.009392373	0.008280654	0.008582369	0.010269377	0.01123739	0.017957151	0.0052790274	0.011971939	0.010957221
0.0	0.000120727665	9.361154e-05	0.00014453939	1.9558145e-05	8.906105e-05	0.00016703251	6.0482518e-05	7.871483e-05	0.000114255876	5.281581e-05
0.0	0.013592101	0.010152776	0.011189569	0.0036038978	0.006466035	0.01631689	0.008537818	0.011741363	0.015671812	0.006036248
0.0	0.002619093	0.0020080896	0.0025678643	0.0018197994	0.0027711117	0.0026885017	0.001856222	0.0014314218	0.0026808835	0.002933554
0.0	0.0022905597	0.0014385928	0.002463757	0.00074348	0.0012419471	0.0014857684	0.0017329232	0.0014826603	0.0025671134	0.003398117
0.0	0.032878764	0.028670928	0.023292521	0.019288486	0.028544636	0.0399815	0.024358692	0.029917208	0.026199818	0.036612734
0.0	0.02666064	0.024190998	0.03019574	0.021342741	0.028652186	0.015469217	0.026642345	0.022370063	0.029640289	0.03335303
0.0	0.008180896	0.009367618	0.0115801245	0.012661122	0.007953755	0.008572382	0.0064981286	0.007856461	0.0115633095	0.013458737
0.0	0.0049883984	0.006037258	0.015616446	0.013882767	0.00750044	0.007102361	0.008151579	0.008852513	0.0114204595	0.0136857955
0.0	0.06321722	0.05807845	0.080414824	0.067678235	0.06797807	0.07463381	0.058785327	0.064952426	0.07699665	0.08576039
0.0	0.0134038925	0.014358305	0.008452985	0.011456381	0.008394933	0.010283825	0.0050787264	0.006890881	0.011739333	0.013206679
0.0	0.00015445614	0.00011629444	9.821987e-05	0.00013771937	8.512128e-05	0.00012019217	4.8288875e-05	4.0489223e-05	7.385942e-05	0.00016763419
0.0	0.012394865	0.008343516	0.01219318	0.012672012	0.012077602	0.011441637	0.008853877	0.0071416562	0.018544134	0.012741475
0.0	0.01297466	0.009689255	0.014197832	0.008852202	0.013874716	0.013398887	0.011588734	0.008809039	0.016309598	0.016468707
0.0	0.01042909	0.0096435575	0.010943917	0.009443174	0.008226254	0.01634758	0.009884927	0.00590913	0.012302779	0.0147523945
0.0	0.00013649526	0.00012931268	0.00018194923	7.077324e-05	0.00019036177	0.00016487982	8.2751736e-05	2.0271247e-05	0.00013528361	0.00012363178
0.0	0.52980196	0.52777344	0.5299992	0.54056996	0.51767176	0.5341524	0.53304183	0.529586	0.520299	0.5553424
0.0	0.027433084	0.01919214	0.029784482	0.028771691	0.02856486	0.019763054	0.018280398	0.015163862	0.028971499	0.029509196
0.0	0.026841005	0.01996281	0.028910112	0.012125612	0.017124416	0.02819966	0.023874918	0.018019106	0.029569494	0.03489167
0.0	0.5296247	0.52907425	0.5292439	0.542173	0.5183252	0.5351045	0.53233725	0.5288235	0.5202781	0.5566988
0.0	0.01035173	0.010422783	0.017254878	0.0068024816	0.014174471	0.008357569	0.0075525143	0.008752629	0.014001441	0.0122117335
0.0	0.000100029276	8.492394e-05	0.00034798135	7.2292045e-05	0.00013564102	8.057467e-05	9.6321135e-05	4.3652162e-05	0.00017378309	0.00012454062
0.0	0.5303276	0.52741003	0.5309126	0.54037964	0.517579	0.5336369	0.53309774	0.5298147	0.5201077	0.55507517
0.0	0.011127054	0.009712447	0.011837096	0.018023854	0.014533079	0.009697118	0.006639587	0.00659459	0.011389057	0.015801786
0.0	0.08067742	0.060228318	0.06914847	0.088003755	0.085700594	0.077654175	0.061777897	0.060697388	0.07583365	0.087582015
0.0	0.53002554	0.5267305	0.52991724	0.5413506	0.51834726	0.5352351	0.5323796	0.52881646	0.51901317	0.554667
0.0	0.5309134	0.5270679	0.5300804	0.54260075	0.51854527	0.5358491	0.53306633	0.52922404	0.5181352	0.55554783
0.0	0.01084674	0.007990999	0.011933921	0.009181028	0.010519006	0.010401759	0.009221892	0.008350114	0.013519825	0.0125496825
0.0	0.099468485	0.09783816	0.11742625	0.10145259	0.10694414	0.10602458	0.12163901	0.08659745	0.10205076	0.11546187
0.0	0.099444844	0.09811335	0.117433615	0.101977214	0.107167356	0.10565607	0.121728815	0.08657313	0.102537364	0.1151113
0.0	0.530028	0.5283638	0.53059375	0.5401089	0.51866066	0.5349461	0.5337342	0.5298944	0.519097	0.5558858
0.0	0.009606843	0.011906677	0.015703237	0.00887315	0.008918117	0.013459155	0.009737396	0.009465529	0.019668883	0.01186661
0.0	0.009580026	0.011864077	0.015663236	0.008923744	0.008889048	0.013425438	0.009680514	0.009392315	0.01960891	0.011848938
0.0	0.047295533	0.044783577	0.04846027	0.040735245	0.03521792	0.061412152	0.04720073	0.043258432	0.053134095	0.059729174
0.0	0.124205664	0.11547749	0.12688252	0.113688715	0.12210778	0.12133923	0.12951685	0.10083052	0.12365193	0.14532486
0.0	0.08547065	0.05487761	0.07450075	0.068114355	0.07171244	0.07395477	0.056556925	0.06899196	0.08312207	0.06162705
0.0	0.5302677	0.5275885	0.5309836	0.54040956	0.5184816	0.5340049	0.53339237	0.5302985	0.51982063	0.55506563
0.0	0.012162898	0.0043358225	0.013828776	0.007682538	0.009797027	0.012969287	0.010983907	0.008848663	0.0110168075	0.0076138387
0.0	0.0001844515	3.5948782e-05	0.000109087945	7.078985e-05	0.000106983214	0.00010056852	3.770125e-05	8.123833e-05	0.00018556781	4.1688872e-05
0.0	0.0888442	0.069976725	0.0728144	0.064944565	0.06938731	0.07696253	0.094721586	0.06069556	0.056219343	0.08545866
0.0	0.07548551	0.064930275	0.0808807	0.072340705	0.056965295	0.07825656	0.07166211	0.058580823	0.08132927	0.07583448
0.0	0.52920187	0.52876836	0.5297076	0.54031616	0.51750267	0.53399456	0.5319652	0.5286233	0.51951706	0.55627054
0.0	0.010244966	0.00845331	0.01079444	0.010391633	0.0122586135	0.011919166	0.009065149	0.00676362	0.019049732	0.0075802105
0.0	0.00011496604	6.723674e-05	0.0001489941	8.879266e-05	4.523128e-05	0.00012458634	9.1343965e-05	4.4078166e-05	0.00017076397	9.0891284e-05
0.0	0.53028876	0.52750325	0.5303939	0.5401544	0.5181267	0.53376925	0.53346235	0.5297986	0.5195817	0.55473834
0.0	0.012303319	0.0100183515	0.013547536	0.012173342	0.00979564	0.008126396	0.018616395	0.0081554465	0.009377677	0.012151205
0.0	0.00021395851	8.904203e-05	0.00010004875	5.9207865e-05	9.449676e-05	0.000116949006	0.00026478613	5.0297265e-05	4.2677493e-05	0.0001432268
0.0	0.07587465	0.061333477	0.09146924	0.071519166	0.06461977	0.08322901	0.06370915	0.06606533	0.05253164	0.09318854
0.0	0.011364392	0.0077123423	0.016193472	0.009880746	0.008743822	0.013260585	0.008126765	0.008732826	0.0059268647	0.015594052
0.0	0.0113570765	0.007732128	0.016169142	0.009860437	0.008728919	0.013246603	0.008109487	0.008725623	0.0059593706	0.0155784385
0.0	0.078898646	0.05950568	0.07996619	0.058301866	0.09228835	0.07356475	0.07409021	0.063583925	0.09112989	0.07835023
0.0	0.012228136	0.0072928607	0.01256696	0.006762656	0.017050391	0.010519354	0.010763747	0.008134002	0.01653655	0.0112389745
0.0	0.012220271	0.007311571	0.012548011	0.006748712	0.017021572	0.010508226	0.010740922	0.008127295	0.016626263	0.011227672
0.0	0.06941456	0.06081207	0.07851062	0.051761847	0.061730295	0.08864275	0.07508166	0.057605483	0.07465367	0.08165748
0.0	8.3789404e-05	5.2641986e-05	0.00013306185	2.548285e-05	6.098739e-05	0.00020048927	0.000108927234	4.1412335e-05	0.00012337494	0.00012038429
0.0	0.015396524	0.008386205	0.014134063	0.0058918255	0.0056380494	0.015299939	0.008946889	0.008551334	0.013053862	0.010561426
0.0	0.005552736	0.008674284	0.014692978	0.011269756	0.011354187	0.013231978	0.0086433645	0.007292215	0.013997959	0.011028814
0.0	0.0056086797	0.008646626	0.014767817	0.011388445	0.011347754	0.013120833	0.008577222	0.0072625265	0.014023576	0.0109753525
0.0	0.529926	0.52763474	0.53090936	0.54000205	0.5179463	0.53439444	0.532435	0.52994007	0.5200464	0.55487835
0.0	0.0140769025	0.0074808714	0.014558602	0.006489275	0.015245041	0.010166735	0.006929172	0.005598376	0.011733111	0.0077249384
0.0	0.088878445	0.066192985	0.08667485	0.069777794	0.08354911	0.07187409	0.06570604	0.057057183	0.07836662	0.06536973
0.0	0.00021427537	7.226626e-05	0.00019405749	7.751024e-05	0.00019098574	9.02977e-05	6.5928674e-05	3.996772e-05	0.00014828841	5.196475e-05
0.0	0.06960792	0.06766832	0.08698855	0.049598012	0.06924688	0.082830176	0.06611639	0.06647703	0.061183996	0.08636514
0.0	0.009668408	0.009278374	0.01470353	0.005013078	0.009925804	0.013127305	0.008687296	0.0088269105	0.007892362	0.013488259
0.0	0.067402355	0.060966145	0.077726796	0.051634014	0.066452116	0.06856582	0.06616422	0.060412694	0.05959286	0.094618745
0.0	0.0028421057	0.0022812397	0.001818337	0.00245029	0.0017595473	0.0035709806	0.0015468091	0.0019823045	0.0042626206	0.0024367326
0.0	0.026615972	0.028981851	0.026212977	0.030399773	0.02502566	0.031010753	0.023645833	0.022721106	0.038667206	0.02179761
0.0	0.07214236	0.077959575	0.07756211	0.069953136	0.061686724	0.08329054	0.08169185	0.058769856	0.07480398	0.087674975
0.0	0.07163978	0.06562194	0.07453171	0.066187516	0.066210315	0.09113233	0.069882646	0.06419115	0.070843585	0.08534359
0.0	0.013787925	0.008857321	0.017390601	0.010034206	0.0141321495	0.01166123	0.012084914	0.00764996	0.015817717	0.012254538
0.0	0.030662376	0.021434035	0.02803269	0.020233193	0.025295677	0.029317178	0.023455715	0.02152447	0.03205311	0.029067446
0.0	0.24143527	0.22699432	0.2272864	0.22905946	0.24992496	0.2145022	0.22968166	0.2223924	0.2255542	0.25623813
0.0	0.00021158211	5.049623e-05	0.00017180023	9.8223245e-05	0.00019992233	9.842961e-05	0.00014531394	3.4570305e-05	0.00011014921	0.00017933789
0.0	0.00979521	0.006670748	0.01285669	0.008406723	0.010743309	0.014838701	0.005635487	0.008252672	0.016243678	0.012995353
0.0	0.009777867	0.0066507678	0.012829969	0.008465504	0.010800537	0.0147263175	0.005666151	0.008216572	0.016221216	0.0129824
0.0	0.008435725	0.008703602	0.015080828	0.011549976	0.009346358	0.006389383	0.009560479	0.009049733	0.0139325475	0.008414076
0.0	0.0031623482	0.0020038767	0.002524919	0.0013492922	0.0022079675	0.0026283406	0.002707304	0.0024517355	0.0024300145	0.0025861042
0.0	0.0013919962	0.0018054319	0.0026723782	0.0029929655	0.0019963603	0.0020564955	0.002858795	0.0014743205	0.0010806549	0.0020164368
0.0	0.03242738	0.025674172	0.028791992	0.018124908	0.026455794	0.032318056	0.030494278	0.03090119	0.03388551	0.036422584
0.0	0.018617716	0.021221908	0.025830377	0.028385438	0.021385353	0.025658205	0.027126785	0.0183875	0.023918526	0.030517757
0.0	0.010640225	0.010357164	0.01414908	0.013714487	0.01617515	0.0144236395	0.00962729	0.007788237	0.01759363	0.014713772
0.0	0.029225213	0.026454749	0.024143001	0.033290926	0.030732106	0.030056553	0.02838856	0.01820937	0.027452348	0.02635592
0.0	0.012646514	0.010505327	0.014271084	0.013908158	0.015035376	0.013323311	0.011337274	0.008542735	0.017401647	0.014130776
0.0	0.022408377	0.025531635	0.024481852	0.028632093	0.029294964	0.031089611	0.021419987	0.020590119	0.024905218	0.028796906
0.0	0.0011943358	0.0027241379	0.0027127217	0.0022017665	0.0018137842	0.0038609074	0.0025644922	0.0012782996	0.0028692465	0.001383244
0.0	0.025725065	0.020965999	0.032469194	0.026285747	0.024551604	0.03231549	0.027534803	0.01712021	0.027488	0.018692793
0.0	0.019224051	0.024474751	0.030908637	0.01672265	0.024269942	0.03514078	0.024890747	0.021275984	0.02886358	0.033358913
0.0	0.010499509	0.008328395	0.017223194	0.009393291	0.011535841	0.014118875	0.0106807705	0.0091283545	0.01508026	0.01537774
0.0	0.52832	0.52820307	0.5300966	0.5397729	0.5180961	0.5313091	0.5319804	0.53083277	0.52119017	0.5542625
0.0	0.5293103	0.5286698	0.52954555	0.5399093	0.5184096	0.5335628	0.5327542	0.5296002	0.5187776	0.5574808
0.0	0.53017145	0.53034323	0.5308049	0.5392708	0.51891404	0.5349319	0.533641	0.5306831	0.5217469	0.5558346
0.0	0.10305362	0.10664455	0.09765904	0.07685785	0.07153613	0.07226704	0.11231104	0.09333375	0.0639917	0.120971695
0.0	0.53114676	0.52995104	0.5317704	0.54103243	0.5192742	0.53549147	0.5340643	0.5307843	0.52152884	0.5562924
0.0	0.5321668	0.5301563	0.5311348	0.5411416	0.5210692	0.5363672	0.53315824	0.5315387	0.5216606	0.55814695
0.0	0.5306724	0.528256	0.53067905	0.54040486	0.5177923	0.53563815	0.53201616	0.53058076	0.52025956	0.55575055
0.0	0.53094137	0.52804554	0.53142595	0.5409638	0.5184852	0.5359995	0.5325183	0.530554	0.5184048	0.55624735
0.0	0.5311803	0.52754813	0.53064525	0.53980154	0.5193889	0.5357908	0.5324771	0.5301926	0.51887584	0.55599636
0.0	0.531047	0.52762175	0.53138185	0.53992337	0.51973486	0.5361554	0.53360087	0.53114873	0.51995003	0.55553997
0.0	0.15500829	0.13316657	0.15443783	0.15176322	0.14672227	0.15633824	0.13549078	0.13541985	0.17739366	0.1554215
0.0	0.10247299	0.10628048	0.09829305	0.07666375	0.07190948	0.07261415	0.11201777	0.09300574	0.06436065	0.12113474
0.0	0.5306196	0.5284168	0.5304407	0.54092467	0.5189654	0.5346256	0.532387	0.5304999	0.5194234	0.5573783
0.0	0.52872837	0.52714	0.53144777	0.53962165	0.5167351	0.53275687	0.5328895	0.5277364	0.52061164	0.55755943
0.0	0.5304831	0.5275689	0.53001934	0.53997296	0.5180556	0.53612113	0.53272647	0.5305021	0.5182618	0.55630213
0.0	0.53047377	0.5273777	0.5297812	0.5394226	0.51818573	0.53557366	0.53320795	0.5306987	0.51856583	0.55648744
0.0	0.53033566	0.5283195	0.53049904	0.540889	0.51896316	0.53417385	0.53243524	0.5297767	0.52000743	0.55682397
0.0	0.10300615	0.10676686	0.098216854	0.07653578	0.07215283	0.072062895	0.112843364	0.09329258	0.06429716	0.12090734
0.0	0.010648763	0.012087738	0.008492495	0.006724922	0.008158996	0.008100953	0.012605218	0.009321473	0.006998982	0.013447517
0.0	0.13726586	0.021963628	0.17579482	0.021871537	0.14139855	0.016966665	0.13790043	0.012413311	0.14039448	0.19406676
0.0	0.5288448	0.5285648	0.5301868	0.5412062	0.51923364	0.53326756	0.5316978	0.5299903	0.5208719	0.55680966
0.0	0.17900024	0.14338918	0.121090844	0.16564149	0.161599	0.15363932	0.13349533	0.14223996	0.16346914	0.1211652
0.0	0.52938056	0.52864933	0.53035307	0.5405923	0.5180806	0.5339333	0.5319734	0.52908534	0.520109	0.5548897
0.0	0.21177599	0.19998536	0.24234973	0.23143886	0.23197933	0.21436179	0.20862436	0.19408695	0.24272707	0.22738105
0.0	0.012675406	0.011576931	0.014727811	0.01231696	0.012704119	0.011196218	0.011693814	0.008176355	0.012731737	0.012279694
0.0	0.5302142	0.5280007	0.53065217	0.5414798	0.51926106	0.53467566	0.5334882	0.53028995	0.5199875	0.5552486
0.0	0.5297843	0.52712035	0.52894104	0.5413339	0.5189971	0.5339949	0.5309158	0.5290997	0.51881725	0.55827355
0.0	0.53194493	0.5273125	0.5281905	0.5424031	0.5204694	0.5356041	0.5321574	0.52956045	0.5180376	0.55746144
0.0	0.5308287	0.5294516	0.5303587	0.54192805	0.5192919	0.53593904	0.53440326	0.5308723	0.5213566	0.55743796
0.0	0.52754426	0.5266433	0.5294836	0.54007995	0.5177478	0.5337283	0.53086925	0.52867633	0.5200404	0.5562271
0.0	0.5288967	0.52693254	0.53074235	0.53793293	0.51723844	0.53313833	0.5312539	0.5294637	0.5196865	0.5547037
0.0	0.529506	0.52891046	0.5300631	0.5426526	0.5182155	0.5347161	0.5328598	0.5296533	0.5197631	0.55536735
0.0	0.090419695	0.075333945	0.09741414	0.099043384	0.094662584	0.08536513	0.10091171	0.09774918	0.11478048	0.12714307
0.0	0.5304091	0.5269377	0.5306483	0.5414704	0.5183588	0.5338482	0.53208476	0.5306584	0.51887566	0.5558376
0.0	0.5330723	0.5281787	0.5280382	0.5405106	0.518325	0.53387433	0.53700036	0.53059727	0.5204303	0.5563206
0.0	0.11589811	0.1294263	0.1592328	0.1275414	0.13988054	0.14367197	0.14658043	0.12565397	0.15343872	0.16565065
0.0	0.52967167	0.52845544	0.5302637	0.5408159	0.51906043	0.5350032	0.5324054	0.53016603	0.5203594	0.5556884
0.0	0.5294452	0.52832186	0.529738	0.54139173	0.51827943	0.534111	0.53225744	0.52977717	0.52062553	0.5556843
0.0	0.5299108	0.5283405	0.5294821	0.54248005	0.5184334	0.5348139	0.53290045	0.53005034	0.52057165	0.55572253
0.0	0.5300676	0.5268617	0.52886623	0.5402826	0.51750815	0.53548294	0.5318803	0.52854013	0.518123	0.5559179
0.0	0.53021264	0.5285187	0.5301832	0.54171246	0.5194746	0.5360031	0.5330977	0.5305687	0.5202168	0.55572796
0.0	0.5304065	0.5284305	0.5305499	0.54074526	0.5188449	0.53430295	0.53308177	0.53046536	0.5203866	0.55609024
0.0	0.09402939	0.08632624	0.099201	0.103337884	0.12128664	0.10423102	0.09508001	0.09745642	0.0963088	0.13897862
0.0	0.52908117	0.52825266	0.5289541	0.54238725	0.51785636	0.5333599	0.53237367	0.5288589	0.5187257	0.5537156
0.0	0.5299162	0.527951	0.5298904	0.5422058	0.517298	0.5339625	0.5330019	0.5293567	0.5187112	0.55375355
0.0	0.5325571	0.5300512	0.53198385	0.540241	0.52210647	0.5363219	0.5327559	0.534187	0.5198221	0.5570809
0.0	0.5308935	0.5280074	0.5319371	0.5394989	0.51827073	0.53612477	0.5339118	0.53147984	0.52046007	0.5580419
0.0	0.5311371	0.5276135	0.5310419	0.53972465	0.51893526	0.5345384	0.53390473	0.5306809	0.52012795	0.55492526
0.0	0.14149949	0.15416873	0.16302948	0.16482136	0.1406735	0.17377618	0.13288645	0.14293651	0.16386281	0.18263687
0.0	0.5310409	0.5266963	0.52858967	0.54182816	0.51769155	0.53535163	0.5319071	0.5304084	0.51843184	0.5560311
0.0	0.531547	0.52812546	0.53117263	0.54007417	0.51933163	0.53508186	0.53356	0.5313785	0.5200664	0.5561586
0.0	0.5312965	0.52904487	0.53000915	0.5396851	0.5194876	0.5349	0.53403366	0.5311221	0.52137613	0.55631214
0.0	0.53111005	0.5289196	0.53066695	0.540071	0.51814157	0.5344641	0.53354114	0.5294034	0.5205358	0.55661356
0.0	0.5309954	0.5267129	0.5312656	0.54053605	0.51872575	0.5356963	0.5315414	0.5305939	0.51911664	0.555964
0.0	0.5298901	0.52666897	0.53076565	0.54136306	0.51830304	0.53476405	0.5315419	0.5303129	0.5192683	0.5555435
0.0	0.5310145	0.5272901	0.531767	0.54018635	0.5188096	0.5357688	0.5328357	0.5306729	0.5185121	0.55584806
0.0	0.5299755	0.5277645	0.53146356	0.5400999	0.51807386	0.5353032	0.5333788	0.5307941	0.51864064	0.5554211
0.0	0.5300693	0.52779275	0.5302281	0.5405735	0.5174447	0.5350579	0.53255606	0.53066784	0.51904315	0.5555042
0.0	0.5301	0.5270806	0.531099	0.5401424	0.5183123	0.5359869	0.53310513	0.5299459	0.5188225	0.55542696
0.0	0.5305815	0.52813286	0.53068304	0.5410888	0.5182843	0.5356339	0.53214234	0.53166676	0.52008533	0.5560803
0.0	0.53024143	0.5274249	0.5301897	0.54145974	0.5182909	0.53435856	0.5325621	0.53055614	0.51950455	0.55533206
0.0	0.53043234	0.52727884	0.5309255	0.5405866	0.51895773	0.5346471	0.53281444	0.5308403	0.5184558	0.5558682
0.0	0.5304581	0.52727735	0.53164065	0.5412761	0.51772237	0.53535306	0.53193843	0.53095555	0.51941633	0.55526346
0.0	0.53098476	0.5278531	0.53146696	0.54179406	0.51824147	0.5354904	0.53191924	0.53066766	0.51943636	0.5554809
0.0	0.5299545	0.5263075	0.5309397	0.54011786	0.5183503	0.5351504	0.5315724	0.5314527	0.5189091	0.5546761
0.0	0.52994984	0.5266719	0.529888	0.54176354	0.5178823	0.53479934	0.5314451	0.5298622	0.51836735	0.55733895
0.0	0.5299554	0.5278774	0.5306638	0.54007524	0.51866025	0.5356784	0.531405	0.53019893	0.5201096	0.55525684
0.0	0.5312656	0.52757865	0.5317035	0.54141665	0.51886684	0.53561914	0.5328854	0.5312387	0.518329	0.556338
0.0	0.53032446	0.52749443	0.53146255	0.5406747	0.51788074	0.53526986	0.5323458	0.5311024	0.51909435	0.5555339
0.0	0.53048223	0.5287277	0.5298897	0.5410345	0.5186192	0.53507274	0.5320497	0.5305113	0.5173368	0.5565254
0.0	0.5320486	0.52767116	0.53132147	0.5414972	0.5183136	0.5364589	0.53404087	0.53183115	0.5177764	0.5556642
0.0	0.5290344	0.52648365	0.5297657	0.53975993	0.5169571	0.5357217	0.53136086	0.52912205	0.5183155	0.55577636
0.0	0.5307793	0.5297932	0.5313509	0.5408544	0.51973784	0.5351908	0.53370774	0.5315558	0.5197086	0.5557838
0.0	0.53061	0.5281624	0.53016406	0.5412171	0.5193207	0.5367805	0.5342815	0.5307427	0.5197755	0.55590105
0.0	0.5302585	0.52699697	0.53071034	0.5414897	0.5180476	0.5345944	0.53293425	0.52976143	0.520111	0.556449
0.0	0.5304851	0.52820563	0.53006583	0.5405297	0.51819533	0.5342636	0.53261274	0.5300725	0.52086884	0.5555317
0.0	0.5295294	0.5284767	0.5304494	0.54004633	0.51767224	0.5335955	0.53209203	0.52954775	0.5211923	0.55534697
0.0	0.52992105	0.52921444	0.5298769	0.53834575	0.516734	0.53527755	0.5330905	0.5318376	0.5212758	0.5565362
0.0	0.5305419	0.52933246	0.53133416	0.53922904	0.5182174	0.53514206	0.53382206	0.5311916	0.5219447	0.556602
0.0	0.5294085	0.52847975	0.5310202	0.5417357	0.517793	0.5350165	0.53331155	0.5300518	0.5165737	0.55569005
0.0	0.5308645	0.52829427	0.53209245	0.54079777	0.5199458	0.53417504	0.53342175	0.53187776	0.51815975	0.5550267
0.0	0.5295477	0.52639914	0.5291507	0.53941655	0.5166332	0.53628856	0.5312684	0.52878654	0.5184892	0.5558532
0.0	0.010379808	0.010175347	0.009327674	0.0075415713	0.005360008	0.0071591004	0.013165016	0.0056672795	0.006296197	0.008896942
0.0	0.10382526	0.10706207	0.09840187	0.07620527	0.07278651	0.07233686	0.11352144	0.09383096	0.06432778	0.12143723
0.0	0.010346431	0.010139965	0.009291946	0.0075145382	0.005334323	0.0071386206	0.013105208	0.0056474432	0.0062611382	0.0088888975
0.0	0.111200266	0.100288525	0.12997104	0.095816515	0.12427767	0.09091534	0.12536602	0.09316962	0.11226076	0.09931278
0.0	0.53027797	0.52759916	0.5316659	0.5421745	0.5197861	0.534053	0.53376234	0.5299747	0.5200364	0.55661774
0.0	0.107101254	0.11149634	0.12908089	0.088928945	0.09778408	0.09496396	0.08266326	0.0873433	0.094040334	0.13653848
0.0	0.07031691	0.08240748	0.10684282	0.11271105	0.08288344	0.115148745	0.09454856	0.094615534	0.12140356	0.10525593
0.0	0.111877605	0.09567556	0.12055512	0.09197649	0.093208306	0.10025879	0.097810775	0.08452732	0.12805432	0.10031423
0.0	0.53115207	0.5287361	0.53277814	0.54280055	0.5193123	0.5339118	0.53570133	0.53030604	0.51972854	0.55509853
0.0	0.529479	0.5285181	0.5310524	0.5398586	0.5184818	0.5340534	0.5317798	0.5287479	0.5203702	0.5566753
0.0	0.529479	0.5285181	0.5310524	0.5398586	0.5184818	0.5340534	0.5317798	0.5287479	0.5203702	0.5566753
0.0	0.53136563	0.53065264	0.53195876	0.53874326	0.5194078	0.53497905	0.5324296	0.53271145	0.52344584	0.5556351
0.0	0.53123045	0.5281145	0.5311942	0.5418599	0.5189404	0.53261644	0.533564	0.52985376	0.5184328	0.5538589
0.0	0.5313637	0.5299776	0.52941024	0.540361	0.5187071	0.5358483	0.5328077	0.5298293	0.5203359	0.5563018
0.0	0.5308898	0.52880365	0.5311117	0.5417067	0.5190114	0.5340463	0.5338005	0.52982473	0.51959115	0.55676305
0.0	0.5309189	0.5298931	0.52982885	0.53934044	0.5182635	0.5354946	0.533234	0.5298437	0.52134645	0.55644524
0.0	0.11118394	0.10066541	0.12938417	0.09561911	0.12430661	0.09068699	0.12587033	0.09325102	0.11256209	0.099002846
0.0	0.53196645	0.52925014	0.5310205	0.5413002	0.52015173	0.53327686	0.53490686	0.53169215	0.5190336	0.5564369
0.0	0.5323261	0.5306549	0.5327242	0.54037714	0.5197693	0.5356402	0.53321916	0.5315487	0.5227938	0.55606204
0.0	0.08966977	0.1051412	0.107502855	0.11045789	0.100139126	0.10855772	0.08666169	0.08305922	0.09086487	0.101568304
0.0	0.52992105	0.5282346	0.5319075	0.54245275	0.5196929	0.5342318	0.53283274	0.5297842	0.5201074	0.55598223
0.0	0.5319017	0.5303892	0.5323544	0.5394361	0.5188353	0.5358689	0.5327736	0.5308792	0.5216662	0.5555019
0.0	0.11214198	0.10043133	0.1208367	0.11137139	0.08575497	0.09875483	0.086392455	0.08381779	0.081542075	0.11112395
0.0	0.5317419	0.5305534	0.532152	0.54010135	0.5189827	0.5368356	0.5325947	0.5304189	0.52301633	0.5570783
0.0	0.123510964	0.104607105	0.12020098	0.108627915	0.09113999	0.1160202	0.10982825	0.095880754	0.098646216	0.11549673
0.0	0.123510964	0.104607105	0.12020098	0.108627915	0.09113999	0.1160202	0.10982825	0.095880754	0.098646216	0.11549673
0.0	0.08953736	0.105173804	0.10743819	0.1103315	0.09981268	0.108696975	0.08651463	0.08307182	0.09120241	0.10175984
0.0	0.53059286	0.52891874	0.53298956	0.5388453	0.5191994	0.53521997	0.5327039	0.5303239	0.52205384	0.5544999
0.0	0.53045493	0.5288067	0.53234684	0.5393414	0.5191726	0.53521144	0.53200716	0.52962404	0.52123284	0.5554027
0.0	0.53328884	0.52917993	0.531425	0.5442757	0.52096486	0.5346095	0.53482634	0.53135407	0.51879466	0.55631
0.0	0.5322259	0.52931523	0.532108	0.54219466	0.5203327	0.534808	0.5346899	0.5309498	0.5207044	0.55648893
0.0	0.5309018	0.5272731	0.5304741	0.54158866	0.5189728	0.534548	0.5340077	0.53032297	0.5184966	0.5558857
0.0	0.53061134	0.5279336	0.5295347	0.5406828	0.51735014	0.5348025	0.5329131	0.5289398	0.51875144	0.55513895
0.0	0.5303075	0.5285903	0.530125	0.5407977	0.5187168	0.53350574	0.5327604	0.5289672	0.5199597	0.5562074
0.0	0.5321322	0.52799	0.530504	0.54080504	0.52187175	0.53582495	0.53383374	0.5309869	0.5184807	0.5585074
0.0	0.5308178	0.52920294	0.5306617	0.5409061	0.5198852	0.53392905	0.53346294	0.5287858	0.5216127	0.5559764
0.0	0.5313951	0.5281389	0.53079814	0.540981	0.52049786	0.53512764	0.535132	0.52997965	0.52165484	0.55677116
0.0	0.5315158	0.52941704	0.53093994	0.5407461	0.52034825	0.5350231	0.5336691	0.5300308	0.521513	0.55602896
0.0	0.53338116	0.5286698	0.5316383	0.5394411	0.520098	0.5347561	0.53385735	0.5304857	0.51879966	0.55827606
0.0	0.5294901	0.52795994	0.5286757	0.54093283	0.51815516	0.5330745	0.5322179	0.528564	0.5192775	0.5565399
0.0	0.53024626	0.52850616	0.5307651	0.5411791	0.5188678	0.5370393	0.53455144	0.53140193	0.5198586	0.5554862
0.0	0.5303444	0.52925223	0.53302956	0.5405865	0.5180099	0.5347951	0.5331924	0.5306985	0.5209878	0.556571
0.0	0.5304533	0.5272635	0.5301651	0.53977525	0.5182518	0.53623044	0.53277904	0.53136396	0.51779234	0.5565219
0.0	0.5318775	0.52989775	0.5315056	0.5413067	0.5191207	0.5366141	0.5353429	0.5321274	0.5207299	0.55394316
0.0	0.53190434	0.5298899	0.5320165	0.54117584	0.5196817	0.53633213	0.53551745	0.5322451	0.52125186	0.5549423
0.0	0.53018045	0.5273189	0.5306532	0.54056865	0.5192097	0.5365075	0.53270143	0.5307246	0.51952076	0.5568432
0.0	0.11232821	0.10684475	0.06367214	0.107143246	0.08434266	0.11146177	0.08820667	0.09261048	0.097491235	0.12636401
0.0	0.5316258	0.5295342	0.53173995	0.5401317	0.5206674	0.53428257	0.5336709	0.5310177	0.5195964	0.55615497
0.0	0.5291934	0.5265359	0.53124315	0.5403488	0.51733136	0.53382427	0.53217334	0.5289591	0.5193791	0.55508333
0.0	0.52934986	0.52842796	0.53001887	0.5417174	0.5189344	0.5353582	0.53237116	0.5294339	0.5192254	0.5564365
0.0	0.529479	0.5285181	0.5310524	0.5398586	0.5184818	0.5340534	0.5317798	0.5287479	0.5203702	0.5566753
0.0	0.53054	0.5266688	0.52976197	0.5419477	0.5189022	0.5358593	0.53094804	0.52948284	0.51753575	0.55795693
0.0	0.5293883	0.5271738	0.53143233	0.54003626	0.51994646	0.5330441	0.5332188	0.529395	0.519598	0.5562016
0.0	0.52828354	0.5266924	0.53066885	0.53946406	0.51948154	0.53417194	0.53231955	0.5288885	0.51824534	0.5564804
0.0	0.53163254	0.5300015	0.531375	0.5423956	0.5211003	0.5345282	0.5337298	0.53139335	0.5198285	0.5577656
0.0	0.245201	0.26118416	0.26066977	0.2622829	0.2587305	0.24927968	0.25732318	0.2422077	0.26501033	0.28916976
0.0	0.5319022	0.5303738	0.53227496	0.54305786	0.5210101	0.53495103	0.53529894	0.53295577	0.5205331	0.5560574
0.0	0.52991486	0.5289231	0.5312549	0.5404778	0.518058	0.53413916	0.53623754	0.5306642	0.51998866	0.55497444
0.0	0.14617036	0.17856735	0.16230407	0.16166393	0.13770156	0.15543488	0.15499124	0.14628531	0.15746853	0.17818289
0.0	0.5293723	0.52736956	0.5298146	0.53968817	0.5169998	0.53494763	0.5332292	0.5303829	0.5196025	0.55550724
0.0	0.5309152	0.52756625	0.5305063	0.5416467	0.51849985	0.5354864	0.5346255	0.5316275	0.5191143	0.5557328
0.0	0.52966	0.5279431	0.52917117	0.5413672	0.51820606	0.53328276	0.5326377	0.5306492	0.52086604	0.5570132
0.0	0.52969205	0.52816224	0.5291644	0.53934956	0.5178077	0.5331797	0.5327	0.5299289	0.5214397	0.55755275
0.0	0.52955526	0.52793133	0.5297228	0.5411343	0.51798314	0.5341527	0.5316706	0.52998877	0.52096355	0.5575427
0.0	0.5292703	0.5277137	0.53068537	0.5406694	0.5162575	0.5339957	0.5331313	0.52950996	0.5193052	0.55538416
0.0	0.52871674	0.52802837	0.5288806	0.5388006	0.5166278	0.5330484	0.5303202	0.52869886	0.5197599	0.5553348
0.0	0.5300612	0.52972776	0.53075475	0.54161394	0.51896256	0.53543437	0.53453654	0.5307137	0.5214278	0.5566268
0.0	0.53064847	0.5274361	0.5303486	0.541613	0.51826966	0.5360185	0.5344646	0.5306078	0.51906544	0.5554832
0.0	0.52895933	0.530005	0.52871746	0.5431151	0.51822454	0.535862	0.53451955	0.5308818	0.520242	0.55658567
0.0	0.5298479	0.52753425	0.53038317	0.5412526	0.51703703	0.5362151	0.5316621	0.52838796	0.51970226	0.5552919
0.0	0.53017944	0.5280098	0.53163636	0.54032135	0.518898	0.53240025	0.5322716	0.5288112	0.5198281	0.5550639
0.0	0.5281553	0.5284331	0.5293934	0.5388388	0.51527077	0.5365677	0.53286433	0.5270285	0.5188575	0.5556924
0.0	0.53029305	0.5280121	0.5317305	0.53766173	0.5183673	0.53574526	0.5337686	0.53039014	0.5212295	0.5559365
0.0	0.53167623	0.53004116	0.52927816	0.54275846	0.5191638	0.5356906	0.5343992	0.53141546	0.51865065	0.55861884
0.0	0.5289508	0.5250804	0.52674776	0.53809965	0.51889384	0.5353726	0.5290685	0.52655023	0.517852	0.55535895
0.0	0.531384	0.52748716	0.52929354	0.54107755	0.51855296	0.53517836	0.5354056	0.53012776	0.51633275	0.55659705
0.0	0.5283928	0.5254371	0.52674603	0.53897274	0.5152516	0.5347048	0.52993375	0.52678126	0.51767164	0.55416876
0.0	0.53042704	0.5281039	0.5296333	0.540966	0.5186365	0.5359787	0.53161436	0.5293671	0.52222824	0.55624956
0.0	0.5327046	0.5278714	0.5316862	0.5459098	0.5215029	0.5349509	0.5332454	0.5323304	0.5183008	0.56018746
0.0	0.53126484	0.5266286	0.52628	0.54287535	0.51851875	0.5351284	0.5303042	0.5279659	0.51877534	0.5594092
0.0	0.5330586	0.52672476	0.53040934	0.54370993	0.52033365	0.5354049	0.53115577	0.53171206	0.5187404	0.558702
0.0	0.52999663	0.5278571	0.5308234	0.5401089	0.5190231	0.53531754	0.5337405	0.5317278	0.519562	0.5561595
0.0	0.52935636	0.5283615	0.53185725	0.54102063	0.5197012	0.5353951	0.53323364	0.53123814	0.52055836	0.555869
0.0	0.52918243	0.52777797	0.52983236	0.5416588	0.51686996	0.53388435	0.5308602	0.52934706	0.52068055	0.5553598
0.0	0.5298325	0.5285671	0.53040844	0.54185534	0.51779914	0.5345796	0.53191787	0.53042513	0.52042526	0.554717
0.0	0.52896553	0.5289207	0.5296498	0.5405621	0.5175272	0.5363285	0.53185606	0.5285823	0.51890343	0.55524695
0.0	0.5273085	0.527083	0.52924114	0.5406247	0.51778746	0.5350794	0.53311324	0.5293324	0.5199848	0.55659556
0.0	0.529897	0.5276172	0.5288968	0.5419563	0.51833934	0.5352309	0.5326874	0.53131455	0.5183612	0.55429655
0.0	0.5290035	0.52720386	0.5282163	0.54018825	0.5180439	0.5330866	0.53328586	0.52949953	0.5194039	0.5571187
0.0	0.5298585	0.5279883	0.5313156	0.5406261	0.51821613	0.53521603	0.53021127	0.5285946	0.5218562	0.5525755
0.0	0.52904826	0.5291283	0.5307109	0.539698	0.5195805	0.5350902	0.5327843	0.5300467	0.52043456	0.55678654
0.0	0.52759844	0.5295442	0.5275353	0.54015833	0.5186258	0.5356191	0.5334592	0.5284577	0.5174913	0.5554161
0.0	0.532882	0.53063864	0.52987367	0.5426148	0.5212858	0.5347406	0.5345726	0.53270423	0.51868707	0.55699533
0.0	0.5275581	0.5274942	0.52994686	0.5399817	0.51751596	0.53383243	0.5313742	0.52872574	0.51961863	0.5550249
0.0	0.5299162	0.5282436	0.53002167	0.53997386	0.51944333	0.5329146	0.53217006	0.53012633	0.51957905	0.55510265
0.0	0.5320405	0.52677095	0.5305147	0.5403552	0.51840705	0.53303415	0.5329716	0.5298615	0.52068865	0.554952
0.0	0.53009063	0.5276464	0.52812976	0.54196477	0.51636535	0.53617716	0.5331008	0.52919984	0.51888674	0.55697775
0.0	0.5293973	0.5242852	0.5287624	0.5390799	0.51619744	0.5328126	0.53045774	0.52595764	0.5174609	0.5548337
0.0	0.5296284	0.5289986	0.5276832	0.54343283	0.51610065	0.53596956	0.533867	0.5280693	0.51946163	0.5576205
0.0	0.5300961	0.5279455	0.53066915	0.5397958	0.5180677	0.53491867	0.53409064	0.5310854	0.5187023	0.5555119
0.0	0.52969724	0.5293591	0.52984256	0.53869	0.5173797	0.5350705	0.5359155	0.530474	0.5187109	0.55476713
0.0	0.52859986	0.52957904	0.53111553	0.5398955	0.51759917	0.53419805	0.53480035	0.5311085	0.51964337	0.5530358
0.0	0.52834374	0.52686906	0.5322069	0.5436066	0.5163518	0.5340168	0.5321302	0.52746624	0.52000934	0.5561978
0.0	0.5282848	0.52856153	0.5307373	0.5424573	0.5175183	0.5360771	0.5318942	0.52709454	0.5190264	0.5567237
0.0	0.5295666	0.5289543	0.5316135	0.54083335	0.5184362	0.53485125	0.53279436	0.53061146	0.5210248	0.555396
0.0	0.52898854	0.5280781	0.52967095	0.5410272	0.51717263	0.5343861	0.5315787	0.52829343	0.51912147	0.5561078
0.0	0.5295555	0.52829844	0.5294016	0.54075795	0.51803744	0.533388	0.5315196	0.5292378	0.5198451	0.5546798
0.0	0.5300052	0.5279431	0.530498	0.5397173	0.5192232	0.533919	0.533266	0.53032804	0.5191408	0.5569097
0.0	0.5300052	0.5279431	0.530498	0.5397173	0.5192232	0.533919	0.533266	0.53032804	0.5191408	0.5569097
0.0	0.5298478	0.528479	0.53197134	0.5423911	0.5192369	0.5335148	0.53507626	0.5298837	0.51906437	0.55476403
0.0	0.0032407532	0.004476645	0.005831769	0.0041357805	0.0037349728	0.004488212	0.0049779387	0.002725348	0.005794953	0.005614403
0.0	0.0010039102	0.0013385447	0.0016831516	0.0009493613	0.0012261518	0.001104646	0.0013855479	0.0004968941	0.0014186193	0.001277952
0.0	0.53024817	0.5282526	0.5310381	0.54107594	0.51889145	0.5346076	0.5332384	0.52970594	0.5209176	0.55493647
0.0	0.5306159	0.5280628	0.531448	0.54129946	0.51808524	0.5351003	0.53428334	0.5312197	0.5198934	0.5561912
0.0	0.5305235	0.5291285	0.53072757	0.5423546	0.5184472	0.5346205	0.53395677	0.5303739	0.5213758	0.5556286
0.0	0.5291131	0.5287641	0.5303723	0.54001343	0.5182367	0.5340683	0.53322524	0.52944523	0.52082163	0.55538666
0.0	0.5282323	0.5281661	0.53078973	0.54003656	0.51737076	0.53241414	0.531645	0.5290153	0.519524	0.55497116
0.0	0.52998334	0.5279318	0.5310121	0.5416556	0.51847744	0.5336284	0.53400946	0.5301371	0.5183852	0.55489874
0.0	0.53004533	0.5279954	0.53191	0.54237276	0.52110064	0.53593725	0.53276104	0.531342	0.5191491	0.55481225
0.0	0.5314795	0.5298444	0.5318823	0.54188573	0.52225375	0.5374515	0.53342646	0.53301066	0.51914436	0.5558593
0.0	0.53008556	0.52645123	0.53018844	0.54000807	0.51809406	0.5344379	0.5334566	0.5302662	0.5189773	0.5546503
0.0	0.53008556	0.52645123	0.53018844	0.54000807	0.51809406	0.5344379	0.5334566	0.5302662	0.5189773	0.5546503
0.0	0.52962756	0.5262181	0.5297549	0.5415511	0.51979506	0.53180057	0.53428847	0.5288011	0.5208906	0.5547042
0.0	0.5316925	0.52856576	0.53161955	0.5433244	0.5187359	0.5330573	0.53359437	0.5304918	0.5182223	0.55563146
0.0	0.53041023	0.5262301	0.5324007	0.5386226	0.51812786	0.5333381	0.53166085	0.5321177	0.52155477	0.55499697
0.0	0.5306399	0.5287989	0.5345715	0.5405576	0.5182729	0.533184	0.5315751	0.532457	0.51934534	0.5553399
0.0	0.5294281	0.52715385	0.5299544	0.5393502	0.51818746	0.5360481	0.53235674	0.530265	0.5191265	0.55544186
0.0	0.0098600695	0.012678969	0.013718861	0.008516531	0.015739873	0.010368328	0.009519253	0.0064451857	0.011358474	0.016112221
0.0	0.09274897	0.088595666	0.113790706	0.1324203	0.09938049	0.123137616	0.094613925	0.08952176	0.1269845	0.11896694
0.0	0.08172915	0.09529058	0.104276955	0.10778597	0.09882942	0.085802145	0.10952876	0.08738028	0.10288555	0.10111988
0.0	0.5302857	0.5282081	0.5314324	0.5403836	0.519719	0.53557557	0.5327441	0.53149575	0.52083975	0.55639553
0.0	0.5305345	0.5281688	0.53153193	0.54157186	0.51921743	0.5336919	0.53415895	0.5308942	0.51930743	0.5557354
0.0	0.5320136	0.5292452	0.5295396	0.5396275	0.5192096	0.5351756	0.5328011	0.53053546	0.52145344	0.557035
0.0	0.5314362	0.52975297	0.52801186	0.5401359	0.5182186	0.534094	0.530601	0.53043795	0.5193198	0.55911756
0.0	0.5302047	0.5290999	0.530922	0.54121864	0.51848644	0.5347295	0.532055	0.5292811	0.52095735	0.55639863
0.0	0.528438	0.5285802	0.5306186	0.5411653	0.51756555	0.53510475	0.5310484	0.5285064	0.52009887	0.5555389
0.0	0.52943027	0.52861685	0.5292286	0.54093266	0.51771045	0.535971	0.5328288	0.52952677	0.5192161	0.5556328
0.0	0.137311	0.15706654	0.16777116	0.14029832	0.15677421	0.14922974	0.16306688	0.12052443	0.14894028	0.16914986
0.0	0.112059414	0.13983497	0.15988813	0.1464992	0.12740128	0.15123233	0.15470865	0.1381425	0.15959334	0.18439534
0.0	0.088298425	0.10607345	0.11567269	0.09049999	0.106669806	0.09893662	0.110994674	0.074691154	0.099474184	0.1140824
0.0	0.11164	0.13970754	0.16009592	0.1464207	0.1273796	0.15143636	0.15472306	0.13817477	0.15948033	0.1842855
0.0	0.52984816	0.52951366	0.5300791	0.54061896	0.51866907	0.5338786	0.534761	0.5305392	0.5196196	0.55537665
0.0	0.53042626	0.52870536	0.52876735	0.53850925	0.5178803	0.5337093	0.5346869	0.53007936	0.51717836	0.5561571
0.0	0.5307483	0.52862763	0.5286051	0.54160506	0.5177754	0.5350615	0.53397864	0.53048337	0.51708186	0.5582954
0.0	0.5311393	0.5288088	0.531852	0.54097044	0.51916015	0.53495663	0.53417593	0.5314763	0.5208433	0.5568111
0.0	0.5287826	0.5275287	0.5306581	0.54073465	0.51681644	0.5351784	0.531787	0.528907	0.5193413	0.55477875
0.0	0.5305972	0.5290852	0.5322327	0.5400475	0.5190816	0.5356488	0.5319057	0.5299565	0.5211563	0.556328
0.0	0.5298236	0.5289893	0.5300289	0.5409068	0.51666045	0.5344597	0.5314989	0.5285869	0.51936525	0.5568745
0.0	0.53050995	0.528693	0.5298455	0.5410827	0.5184165	0.53551245	0.53339124	0.53032047	0.52084315	0.5567857
0.0	0.5312879	0.5286937	0.5312713	0.54034233	0.5191019	0.536424	0.53303087	0.5314508	0.5206243	0.55522954
0.0	0.530522	0.52775085	0.53188264	0.54196954	0.5191338	0.53683877	0.5337807	0.5314916	0.5213531	0.5565407
0.0	0.53049254	0.5275826	0.5306873	0.5400119	0.51833516	0.5359651	0.53338504	0.53110534	0.51942766	0.55523056
0.0	0.53049254	0.5275826	0.5306873	0.5400119	0.51833516	0.5359651	0.53338504	0.53110534	0.51942766	0.55523056
0.0	0.530421	0.5275987	0.53249264	0.54036945	0.5167898	0.5317343	0.5332199	0.53093785	0.5223424	0.5551114
0.0	0.5301229	0.52689743	0.53073025	0.53990024	0.51788944	0.53503436	0.53340083	0.5310996	0.52039576	0.5550345
0.0	0.5301229	0.52689743	0.53073025	0.53990024	0.51788944	0.53503436	0.53340083	0.5310996	0.52039576	0.5550345
0.0	0.53060246	0.52845734	0.5304176	0.54104656	0.5185692	0.5335096	0.5333338	0.53092355	0.5196792	0.5568218
0.0	0.5282966	0.52813154	0.53020316	0.54155594	0.516821	0.53424096	0.5319068	0.53003806	0.5173176	0.5570099
0.0	0.5297275	0.5278511	0.5308281	0.5414652	0.5167752	0.5352551	0.5312529	0.5297723	0.5172968	0.5574198
0.0	0.52963793	0.52742195	0.53038204	0.5403587	0.5176835	0.5353414	0.5330639	0.53070164	0.5184829	0.5557394
0.0	0.52963793	0.52742195	0.53038204	0.5403587	0.5176835	0.5353414	0.5330639	0.53070164	0.5184829	0.5557394
0.0	0.5301102	0.52729064	0.5297936	0.54054284	0.5195573	0.5364257	0.5350188	0.5294874	0.52131015	0.5559587
0.0	0.5307377	0.5290561	0.52949965	0.5397337	0.5201741	0.5357573	0.5359409	0.5298997	0.5191314	0.5553708
0.0	0.5290522	0.52816385	0.53013474	0.5399989	0.5184466	0.5356466	0.5316234	0.52748877	0.52029556	0.55380356
0.0	0.5309652	0.5265172	0.5295425	0.5393423	0.519043	0.5371062	0.53090256	0.5293101	0.5200511	0.5570634
0.0	0.52963126	0.52745783	0.5307514	0.53953564	0.51550305	0.5328343	0.52837044	0.52724296	0.5201969	0.5523436
0.0	0.530376	0.52452797	0.53150344	0.5381657	0.5170416	0.5338069	0.53069735	0.52802765	0.5189946	0.55590755
0.0	0.52948946	0.52709174	0.5277282	0.53892696	0.51776904	0.53662586	0.52938336	0.5282103	0.519603	0.55392814
0.0	0.5330181	0.53009504	0.53073627	0.5414247	0.52025515	0.5396136	0.53368664	0.5324576	0.5211104	0.55659354
0.0	0.52865255	0.5259237	0.52946645	0.53887415	0.5175244	0.5348107	0.5304527	0.5282796	0.51989347	0.551994
0.0	0.53122044	0.52819514	0.5303882	0.540692	0.5187473	0.53729427	0.5329167	0.53130424	0.5201962	0.5573521
0.0	0.5329369	0.5293194	0.5329801	0.5414244	0.5192649	0.53426725	0.53213507	0.53099084	0.52076143	0.5561453
0.0	0.530225	0.5278605	0.53105617	0.540438	0.51719743	0.5347187	0.53243786	0.52992314	0.519218	0.5536421
0.0	0.53238696	0.5286074	0.5333231	0.5400773	0.5184658	0.534531	0.5323207	0.53085893	0.520284	0.556077
0.0	0.5289948	0.5265173	0.5320757	0.5398164	0.51605374	0.53352267	0.5317228	0.52783376	0.51965487	0.55094516
0.0	0.5280691	0.52796966	0.5290542	0.54190785	0.51837635	0.5349517	0.53236556	0.529906	0.5179295	0.558236
0.0	0.53339505	0.52834654	0.5308852	0.5404713	0.52167547	0.5367748	0.5350405	0.53212035	0.5200309	0.5568227
0.0	0.5287512	0.5284228	0.5283536	0.5416208	0.5180032	0.53553	0.53348863	0.5292472	0.51716375	0.55768937
0.0	0.5316399	0.5285408	0.53068185	0.5417112	0.5199999	0.5354498	0.5333725	0.5327919	0.5196132	0.5565007
0.0	0.5293797	0.5270001	0.5298208	0.5400529	0.5165695	0.53530246	0.5337324	0.5305599	0.5189215	0.55370396
0.0	0.52975035	0.5268157	0.52891463	0.5384301	0.5163977	0.535192	0.5321472	0.5305852	0.5189123	0.55363643
0.0	0.5307121	0.52813923	0.5300363	0.5409122	0.51706904	0.5350119	0.5341091	0.53088886	0.5187008	0.55647504
0.0	0.5314663	0.52848315	0.52889216	0.54072344	0.5185544	0.5343503	0.5329957	0.53016835	0.51877695	0.55779445
0.0	0.5309015	0.52856994	0.53146446	0.5406042	0.518697	0.5343845	0.5334318	0.52987206	0.5207723	0.55759
0.0	0.5301386	0.5269696	0.5299056	0.53863674	0.5172671	0.5330463	0.5332371	0.52882516	0.51960266	0.5557755
0.0	0.5306403	0.5276892	0.5301375	0.54109615	0.51769334	0.5337623	0.5323098	0.5291985	0.51893055	0.55851173
0.0	0.53225946	0.5289407	0.53169674	0.54030365	0.5186061	0.5374444	0.5341314	0.53115284	0.5206453	0.55566275
0.0	0.53196687	0.52737886	0.5300221	0.54055375	0.5199705	0.53627664	0.5323795	0.53337014	0.51901484	0.55660695
0.0	0.5309014	0.5287501	0.531437	0.54124945	0.5186236	0.5369208	0.5328571	0.5315546	0.5217973	0.5565193
0.0	0.5314564	0.5272703	0.5316634	0.54040104	0.5200799	0.53575784	0.5351863	0.5321902	0.5177678	0.55817986
0.0	0.53051466	0.52934444	0.53090864	0.54096824	0.5178733	0.5348492	0.53329706	0.528889	0.51986593	0.5567517
0.0	0.5301708	0.52878004	0.53179514	0.5405135	0.5201627	0.53602815	0.5330283	0.53156054	0.5201827	0.5575738
0.0	0.52893645	0.526385	0.5303091	0.5400753	0.5164207	0.5351702	0.53141606	0.52911013	0.52008414	0.5544167
0.0	0.5307561	0.5275429	0.5288732	0.5405011	0.51831657	0.5336484	0.53223205	0.5291363	0.51954496	0.55633795
0.0	0.531066	0.52639806	0.5289584	0.53989404	0.5171529	0.53426135	0.5325293	0.52996486	0.5188515	0.5560629
0.0	0.5312876	0.5292985	0.5314406	0.5410804	0.5188302	0.534799	0.53293866	0.5314597	0.52138287	0.5561413
0.0	0.52992475	0.5279562	0.5322707	0.54102945	0.5184129	0.53334385	0.53290266	0.5305774	0.52155995	0.5557006
0.0	0.5293557	0.52667	0.52974135	0.5390093	0.51862204	0.53550756	0.5318393	0.5289399	0.51960284	0.55631196
0.0	0.52872634	0.52687615	0.5311809	0.5399635	0.5171895	0.5337966	0.53192496	0.52914417	0.5219806	0.55480856
0.0	0.5300228	0.52709436	0.5309524	0.5405811	0.5172759	0.5341086	0.53196204	0.52957094	0.52118313	0.5564561
0.0	0.5279737	0.5259152	0.5306827	0.5399122	0.51610327	0.53414613	0.5322541	0.52885926	0.5208288	0.55394655
0.0	0.529397	0.5270127	0.530749	0.53978765	0.51571226	0.5331276	0.5326823	0.52975386	0.5206489	0.5547176
0.0	0.53047895	0.52687156	0.5324078	0.5395324	0.5183659	0.5345741	0.5331629	0.5307701	0.52155155	0.5566989
0.0	0.5300964	0.5259149	0.5327343	0.5398219	0.5181905	0.5339929	0.5335502	0.5299719	0.52251494	0.5551313
0.0	0.5297581	0.5252876	0.5314621	0.54055524	0.51776576	0.533192	0.53285736	0.52962255	0.5216704	0.554677
0.0	0.5304791	0.5259759	0.5317874	0.53961474	0.51892304	0.5340654	0.53303045	0.5303015	0.5210077	0.55642575
0.0	0.5305097	0.5275176	0.5319673	0.54208684	0.51791465	0.5332861	0.5329912	0.53057295	0.5218515	0.5562639
0.0	0.53078413	0.5272949	0.529093	0.540647	0.5188078	0.534953	0.53350544	0.53098583	0.5191478	0.55669785
0.0	0.53131187	0.52807283	0.53222275	0.5396822	0.5185467	0.5345769	0.5331216	0.5315428	0.52255666	0.55572194
0.0	0.53060496	0.5285132	0.529697	0.5410788	0.51734614	0.53371763	0.53143966	0.5293595	0.519832	0.55564755
0.0	0.5297834	0.5279754	0.5312602	0.54164654	0.517565	0.5338025	0.5325799	0.5298535	0.5202203	0.5558476
0.0	0.012544046	0.009605074	0.012638758	0.011396738	0.0077635986	0.013820994	0.011824314	0.008531099	0.015658421	0.010791702
0.0	0.0073830546	0.010139449	0.014510772	0.009898686	0.009208021	0.008533895	0.008232472	0.0051419134	0.013346261	0.0185492
0.0	0.012115558	0.008363206	0.01220312	0.007924281	0.010152311	0.00978056	0.008279495	0.004372347	0.008909384	0.013752897
0.0	0.5297832	0.5273601	0.53177094	0.5393341	0.51704663	0.53365207	0.5327922	0.5300136	0.5213474	0.5562489
0.0	0.5306861	0.5272724	0.5317811	0.5405867	0.51835096	0.5331914	0.5331073	0.5309197	0.5207014	0.55587345
0.0	0.5298981	0.5251404	0.53101707	0.54099363	0.51791775	0.5328454	0.5332359	0.5296861	0.5206018	0.5555467
0.0	0.53000844	0.5277101	0.531254	0.54039556	0.51805496	0.53384596	0.53336895	0.5304084	0.521159	0.5562927
0.0	0.5300296	0.5268481	0.53039354	0.5396904	0.5172648	0.5331608	0.5315247	0.5289267	0.5208385	0.5557924
0.0	0.5291219	0.5254018	0.5317771	0.53876996	0.5179764	0.5345432	0.5326194	0.52966654	0.52262294	0.5544974
0.0	0.52977544	0.52715063	0.53127605	0.53973556	0.5185535	0.5336573	0.5332443	0.5302217	0.5207638	0.55536014
0.0	0.53078866	0.52702427	0.5315249	0.5406756	0.51803386	0.5346719	0.5319727	0.5299889	0.52150077	0.55714834
0.0	0.53048944	0.52800834	0.5301207	0.54227823	0.5181892	0.5343645	0.5324526	0.5305959	0.5203251	0.5564182
0.0	0.52972394	0.52667665	0.5315565	0.5399138	0.51864004	0.533943	0.5341121	0.52964246	0.5208335	0.5543275
0.0	0.5297575	0.5266829	0.53099644	0.5393449	0.5173806	0.53324574	0.5318704	0.5290513	0.5216974	0.5540077
0.0	0.52946824	0.5255755	0.53195226	0.53983605	0.5169125	0.5328234	0.5323549	0.52946675	0.5213962	0.5553029
0.0	0.52946866	0.52733135	0.5310645	0.5398615	0.51693916	0.5331948	0.53299606	0.52974564	0.5212334	0.5567548
0.0	0.5299004	0.52639955	0.5302616	0.54057705	0.51764935	0.53336394	0.533319	0.52942735	0.5222322	0.5552176
0.0	0.5295786	0.52684724	0.5310189	0.5419472	0.5173925	0.5341226	0.5313023	0.52905923	0.520228	0.5560002
0.0	0.5295457	0.5276787	0.5299828	0.54149425	0.5174456	0.53357196	0.5322169	0.5292513	0.520831	0.5553148
0.0	0.53142434	0.5285209	0.5311583	0.54236954	0.5184861	0.5348635	0.5332653	0.53118306	0.52056056	0.5572937
0.0	0.53146684	0.5286417	0.5310585	0.54163283	0.51923454	0.53448695	0.5332851	0.53127146	0.5199723	0.55692697
0.0	0.52879655	0.52867544	0.5307087	0.5411905	0.5177856	0.5335026	0.5330816	0.53008693	0.5207428	0.5553988
0.0	0.53019655	0.5293383	0.5307002	0.5407018	0.51907504	0.53520316	0.53373784	0.53049195	0.5205987	0.5556181
0.0	0.5304765	0.5283519	0.5299208	0.53927624	0.51899505	0.5354817	0.53300595	0.5299756	0.52088076	0.5561102
0.0	0.5308926	0.52713895	0.53083307	0.5399174	0.51836044	0.53478974	0.5329065	0.53043264	0.51985997	0.5557505
0.0	0.10058522	0.087779336	0.11652937	0.09377797	0.09104322	0.08783542	0.08849703	0.08097863	0.098493785	0.105238974
0.0	0.101108275	0.08772127	0.11652791	0.09468811	0.090885274	0.08770637	0.088396885	0.08144658	0.09900912	0.10503212
0.0	0.1015547	0.087901786	0.11727165	0.09395685	0.09121741	0.088109344	0.08838954	0.081593774	0.098605946	0.10531411
0.0	0.10088861	0.08816052	0.11672378	0.093886845	0.09063634	0.08760029	0.08817894	0.081397116	0.09885871	0.10528887
0.0	0.100846775	0.08746347	0.116157494	0.093977734	0.09064617	0.08730956	0.08806974	0.080686785	0.09807403	0.10520998
0.0	0.10057822	0.08784873	0.11633561	0.09380703	0.090812765	0.08776717	0.08803796	0.08094882	0.09832097	0.10569275
0.0	0.10834193	0.08810038	0.094133414	0.10321391	0.089688316	0.10484973	0.10329707	0.095995754	0.102761574	0.1069736
0.0	0.10912441	0.08865037	0.09431125	0.10398381	0.08991543	0.10524564	0.103514	0.09667937	0.10262593	0.1068597
0.0	0.10915283	0.08843291	0.09452746	0.10344731	0.090466246	0.10546567	0.10357023	0.09652935	0.10293657	0.10749448
0.0	0.10880224	0.088280365	0.09425225	0.1034564	0.08968493	0.10478965	0.10327351	0.09705111	0.10272781	0.10733013
0.0	0.10844947	0.08783853	0.0941672	0.10319702	0.08972759	0.104485445	0.103332564	0.09578475	0.102662675	0.10681675
0.0	0.108631626	0.088237084	0.09410225	0.10353734	0.08980731	0.104391314	0.103481635	0.09616911	0.10233453	0.107587114
0.0	0.094970375	0.098959066	0.10431453	0.10130494	0.103276044	0.09047518	0.10201914	0.081673265	0.100210845	0.117188185
0.0	0.09551147	0.09883316	0.10447086	0.101858936	0.103331834	0.09042655	0.102100104	0.08195792	0.100214176	0.11716163
0.0	0.095471404	0.098758474	0.10469383	0.10118274	0.10373084	0.09064729	0.10238827	0.08198564	0.10031886	0.11745527
0.0	0.09547124	0.099312395	0.10430582	0.101496436	0.1035637	0.09061418	0.101939216	0.08221817	0.10057039	0.11750449
0.0	0.09527377	0.09849997	0.10424968	0.10137479	0.10344231	0.0900366	0.10213599	0.08169056	0.10023804	0.11677173
0.0	0.09485472	0.098749734	0.10443751	0.10111676	0.1031224	0.090264	0.10194121	0.081917636	0.10003124	0.11727768
0.0	0.09984265	0.092943616	0.11375647	0.10324412	0.10378947	0.09088626	0.0929803	0.088555895	0.08657402	0.09454775
0.0	0.09952789	0.092825994	0.11360065	0.103572115	0.10337319	0.09080197	0.092386365	0.08828911	0.08638251	0.09414454
0.0	0.10029611	0.09288934	0.11421396	0.10295108	0.10429373	0.09130874	0.09305895	0.08883019	0.08651028	0.095029436
0.0	0.09977652	0.09303706	0.11388099	0.102676965	0.10386927	0.09052808	0.09274474	0.08863997	0.08646825	0.09460945
0.0	0.09929727	0.09222404	0.113774195	0.10305233	0.103773	0.09028718	0.09251089	0.0878001	0.08613599	0.09378873
0.0	0.09976181	0.092850916	0.113852754	0.102365114	0.1036286	0.090953864	0.09259431	0.08841974	0.08616764	0.094663054
0.0	0.093430474	0.082640156	0.11215132	0.10127527	0.11141498	0.091240585	0.106638454	0.085281156	0.11238265	0.12031548
0.0	0.09381254	0.08281014	0.11163762	0.10184253	0.11139793	0.09115004	0.10672853	0.085499085	0.112288706	0.12021294
0.0	0.09381406	0.08239763	0.11208465	0.10147909	0.11187885	0.09146818	0.10695265	0.08559861	0.112306915	0.120626025
0.0	0.09364319	0.082746066	0.11217339	0.10140854	0.11140516	0.09126871	0.106410585	0.08547897	0.11255251	0.12023291
0.0	0.093549445	0.082549326	0.111713775	0.10099845	0.11154701	0.0909567	0.10684419	0.085157625	0.11253584	0.12000834
0.0	0.09347962	0.08241338	0.11136024	0.10122121	0.11123393	0.09120232	0.10623409	0.085372366	0.112109326	0.12046956
0.0	0.100193	0.0988385	0.11167431	0.0842438	0.09757551	0.10134084	0.11008776	0.09170942	0.10469012	0.12306595
0.0	0.10016053	0.09879749	0.11137037	0.08416594	0.0974188	0.10161728	0.10944986	0.09172051	0.10461226	0.12244981
0.0	0.10072584	0.09870828	0.112119175	0.08371487	0.097668596	0.10175335	0.109781474	0.091989234	0.10479896	0.12321362
0.0	0.1005587	0.09901184	0.11163595	0.08368135	0.09715993	0.10164531	0.10993919	0.09207959	0.104629196	0.122708894
0.0	0.10016706	0.098527625	0.11119015	0.08412096	0.097441696	0.10124647	0.10955769	0.09131418	0.10424284	0.12314781
0.0	0.1000227	0.09868563	0.11149667	0.08349068	0.09748288	0.101582944	0.1097136	0.09174861	0.10463438	0.12299161
0.0	0.12350256	0.10769155	0.10578764	0.100304075	0.114939556	0.08697696	0.09229904	0.0810026	0.10833601	0.12862645
0.0	0.1237238	0.107657865	0.10565477	0.100662455	0.114672914	0.087082915	0.09214076	0.08118707	0.108040184	0.1282283
0.0	0.12396403	0.10708473	0.10606092	0.09998257	0.11494892	0.08709468	0.092274114	0.08117032	0.108433306	0.12896816
0.0	0.12417442	0.10822376	0.105909474	0.10026695	0.11519309	0.08724702	0.09269339	0.081720725	0.10870788	0.12917043
0.0	0.12357472	0.10729852	0.10565499	0.10041748	0.114563435	0.086628355	0.092273474	0.08088137	0.10841383	0.1280456
0.0	0.123973146	0.10742529	0.105950974	0.10019941	0.114997305	0.08697869	0.09267443	0.08139519	0.10854465	0.12895563
0.0	0.10123556	0.08236821	0.11786213	0.07845935	0.002904928	0.12068195	0.09292617	0.09022523	0.09319031	0.008370489
0.0	0.10141498	0.08255156	0.11808029	0.07829998	0.0029230146	0.121049106	0.09329602	0.09013391	0.093092844	0.008417649
0.0	0.10113712	0.08231797	0.11783198	0.078152806	0.002910181	0.121436104	0.092631795	0.089788854	0.092960104	0.008354436
0.0	0.101288274	0.09049497	0.11682508	0.06986898	0.10847665	0.09610717	0.09123208	0.0846179	0.118121974	0.114848636
0.0	0.10155222	0.0903395	0.116514996	0.06957747	0.10877798	0.09641481	0.09149118	0.08467575	0.118179426	0.115478046
0.0	0.10175767	0.090514615	0.11665779	0.069405474	0.1083344	0.096657634	0.09184041	0.08482518	0.11819385	0.115824044
0.0	0.101842456	0.090667374	0.11678897	0.07004727	0.10862869	0.09642408	0.09163543	0.08474944	0.11809289	0.11591168
0.0	0.1012856	0.09000475	0.11649993	0.06939646	0.10817538	0.09600734	0.0916016	0.08451906	0.11816089	0.11500987
0.0	0.10127006	0.09018277	0.117060475	0.06962092	0.10844647	0.096706234	0.0909821	0.08435194	0.11826243	0.11507018
0.0	0.101620086	0.09060282	0.11664523	0.06969432	0.10838107	0.09600692	0.09122356	0.08442508	0.11834909	0.11513922
0.0	0.101164214	0.0907007	0.11708761	0.06977338	0.10886492	0.096329175	0.091393806	0.08470895	0.118384	0.114758454
0.0	0.09103275	0.09039577	0.10650727	0.085916854	0.092415355	0.09817484	0.074604124	0.09675568	0.11559324	0.12743612
0.0	0.09156442	0.09064399	0.10702707	0.08608856	0.092606805	0.09878067	0.07514132	0.09694801	0.1155597	0.12799728
0.0	0.091107234	0.09080086	0.106542714	0.08585836	0.09301848	0.09864562	0.075290926	0.09678202	0.115547374	0.12725498
0.0	0.077250056	0.0875862	0.11197031	0.079354286	0.08232314	0.10437572	0.081873916	0.07548783	0.1033158	0.100018665
0.0	0.11113716	0.092624165	0.10504335	0.10022776	0.10184428	0.10017155	0.10857103	0.08768177	0.10262248	0.10881525
0.0	0.11182429	0.09308819	0.10540185	0.099939376	0.10195292	0.10052472	0.10923091	0.08758958	0.10256965	0.10904445
0.0	0.11192129	0.093066715	0.10474343	0.10009995	0.10169022	0.10077697	0.10954806	0.08785047	0.10251093	0.10951667
0.0	0.11150586	0.09287335	0.10515258	0.10016771	0.1018976	0.100659706	0.109268315	0.08744533	0.10276614	0.10934101
0.0	0.11188274	0.09315245	0.105632305	0.100290395	0.10184742	0.10029114	0.10899341	0.087944135	0.10284071	0.10878885
0.0	0.11175715	0.09255241	0.1049925	0.10011776	0.10200526	0.100313514	0.10938137	0.08783677	0.10253972	0.10887778
0.0	0.11145723	0.09251549	0.10552587	0.099914245	0.10149079	0.10084604	0.1085625	0.08735265	0.10258547	0.1087672
0.0	0.111415826	0.09290992	0.10483234	0.10032564	0.10146859	0.10056922	0.108431466	0.087089375	0.10266898	0.10819746
0.0	0.111696556	0.09292229	0.104773596	0.09978442	0.10136217	0.10008279	0.108772814	0.08752161	0.10256385	0.10904947
0.0	0.110918775	0.092806764	0.105228856	0.10007469	0.10180786	0.10061472	0.109222285	0.087444805	0.1030443	0.108722806
0.0	0.10367664	0.09082229	0.08922298	0.12112348	0.08771988	0.103303134	0.08280817	0.095016904	0.10771212	0.108707
0.0	0.10380105	0.09094943	0.08930187	0.12049131	0.087579615	0.10313965	0.08277375	0.09503722	0.10776756	0.10820917
0.0	0.10364723	0.090861656	0.08890973	0.12050334	0.08771028	0.10300716	0.08258076	0.0946402	0.10742733	0.10811378
0.0	0.09788022	0.10200135	0.11324994	0.10189461	0.099359475	0.10267976	0.09779665	0.08725656	0.10780523	0.116550736
0.0	0.09793529	0.1020915	0.11362672	0.10171346	0.09904264	0.102150165	0.09744027	0.08728337	0.10738444	0.11618658
0.0	0.09813548	0.10217974	0.1134725	0.10115958	0.099192716	0.10230302	0.09765922	0.08742116	0.107832916	0.11594431
0.0	0.097429305	0.101923846	0.113516234	0.1014155	0.09905102	0.10257193	0.09785214	0.08699837	0.107863106	0.11570027
0.0	0.107261516	0.091655955	0.108263135	0.092982575	0.1050057	0.10933556	0.10989913	0.08293034	0.09883417	0.10268657
0.0	0.10716892	0.09201125	0.10867711	0.092626005	0.104961544	0.109086215	0.10987488	0.08288264	0.09895713	0.10199735
0.0	0.106256865	0.09142059	0.108319685	0.09267635	0.104780346	0.10920006	0.10998704	0.08248626	0.0986408	0.10180307
0.0	0.101438306	0.093477815	0.124033675	0.112016805	0.09453481	0.10808229	0.096578844	0.08146763	0.09789925	0.11789385
0.0	0.101869166	0.093706794	0.123713605	0.112209424	0.09510106	0.108964026	0.09678857	0.08180642	0.09821941	0.11884495
0.0	0.10181729	0.093615934	0.12415234	0.11155804	0.09493265	0.10884655	0.096587606	0.0816462	0.0979432	0.11823943
0.0	0.10127011	0.09510938	0.09897884	0.10331982	0.113849096	0.09888362	0.105530135	0.094156936	0.08885165	0.10992935
0.0	0.10485867	0.115752734	0.11157373	0.11310833	0.08628943	0.08868769	0.088992186	0.07874689	0.09797287	0.10999209
0.0	0.1017545	0.09361756	0.09859681	0.11100291	0.0891587	0.094662234	0.09060911	0.07131176	0.10814705	0.11774231
0.0	0.101736814	0.09359871	0.09836968	0.110996015	0.08936865	0.09502987	0.09098894	0.07113091	0.107908495	0.11795226
0.0	0.10200508	0.093782276	0.09801702	0.11118703	0.0891473	0.095078364	0.09156834	0.0711463	0.1080004	0.118446335
0.0	0.10182932	0.09379937	0.09830204	0.11157849	0.08928725	0.095074385	0.091251515	0.071194865	0.10765011	0.11863534
0.0	0.10190689	0.09399446	0.0986038	0.1106523	0.08892227	0.09464593	0.09101848	0.07145344	0.10766949	0.11780933
0.0	0.10176942	0.09373968	0.09855275	0.11103375	0.08906385	0.0953889	0.090877466	0.071260646	0.10814293	0.11815651
0.0	0.1018329	0.093914434	0.0983468	0.110917605	0.08910378	0.09445632	0.09087278	0.07113771	0.10809739	0.117497616
0.0	0.101391815	0.0938615	0.098005764	0.110989526	0.088850684	0.09474714	0.091086835	0.07103085	0.10787439	0.11773905
0.0	0.10132316	0.09388024	0.098378554	0.11064065	0.08900124	0.09545215	0.09107308	0.071212836	0.10817478	0.117729165
0.0	0.093515255	0.094302125	0.1045848	0.10322971	0.09329048	0.09885218	0.09464055	0.09083835	0.10175161	0.10880379
0.0	0.09316813	0.09437432	0.10463407	0.10315328	0.09337964	0.099298894	0.09505978	0.090624906	0.1021109	0.10805517
0.0	0.10379302	0.092602864	0.1009107	0.1040115	0.10162634	0.09203053	0.09407646	0.08560055	0.106212586	0.10248038
0.0	0.10687063	0.10274471	0.09335513	0.10905274	0.11128736	0.103957996	0.09796876	0.09175213	0.10068794	0.10145194
0.0	0.10681582	0.10261032	0.09330879	0.10861891	0.11132145	0.10397562	0.09840464	0.09201926	0.10089266	0.10229262
0.0	0.10782482	0.08886196	0.11494378	0.09845307	0.08856677	0.0880245	0.085647434	0.096174784	0.09209428	0.12227956
0.0	0.107701465	0.08869799	0.11403278	0.09833408	0.0886563	0.08780142	0.08519708	0.09591602	0.09212232	0.12242515
0.0	0.104387596	0.09891545	0.11319023	0.09072766	0.0934167	0.10117503	0.09233972	0.09442018	0.09839901	0.1000104
0.0	0.1040127	0.09888306	0.11306323	0.09119698	0.09346359	0.101353094	0.09261787	0.0940791	0.09888039	0.099626034
0.0	0.09504286	0.08896442	0.11360309	0.08833866	0.09907707	0.11348083	0.110884294	0.08941927	0.119856514	0.10333512
0.0	0.09501506	0.09166019	0.091664575	0.097995184	0.08094954	0.10505287	0.09012988	0.089023046	0.10037605	0.108679555
0.0	0.09583617	0.091708854	0.091623135	0.09803136	0.08114095	0.105594814	0.09084513	0.08912327	0.1003993	0.108985856
0.0	0.095633276	0.09224021	0.09159341	0.09793562	0.08110336	0.105602555	0.091483854	0.08926036	0.10047969	0.10913855
0.0	0.09547396	0.09196437	0.09180688	0.09832589	0.081290424	0.10540199	0.09097116	0.08920556	0.100440525	0.10884944
0.0	0.09553408	0.09182354	0.09149828	0.097719856	0.08084551	0.105440974	0.090564616	0.08876607	0.10018524	0.10866203
0.0	0.09521333	0.09185616	0.092001565	0.09783806	0.08112947	0.1055201	0.090883516	0.08899553	0.10036049	0.10837307
0.0	0.096638255	0.10660857	0.099937595	0.110346474	0.10219766	0.09362084	0.100962445	0.08305915	0.09768052	0.11249729
0.0	0.0966863	0.10653526	0.10024006	0.11011012	0.1019809	0.09365448	0.10106291	0.08329372	0.09750905	0.11253567
0.0	0.0960459	0.106532775	0.1002994	0.1099263	0.10215064	0.09375882	0.10060861	0.082972325	0.09782762	0.11197676
0.0	0.10732678	0.10329609	0.1101563	0.09176381	0.10596565	0.09208886	0.10036242	0.0829878	0.10350344	0.1040209
0.0	0.095196135	0.08984811	0.10211387	0.092690706	0.0840682	0.10775321	0.08419706	0.08168137	0.08121052	0.12478248
0.0	0.095717706	0.09045309	0.10257845	0.09236977	0.084279746	0.10753526	0.08441896	0.0816931	0.08122421	0.12422497
0.0	0.09509267	0.09023505	0.102501504	0.092296414	0.08421062	0.10743208	0.08435371	0.08157838	0.08149796	0.12381294
0.0	0.012513429	0.009508284	0.012713403	0.011306017	0.007732585	0.013738656	0.011771651	0.008526334	0.015774474	0.010800971
0.0	0.53086734	0.5278976	0.5286945	0.54067254	0.518844	0.5350627	0.5329147	0.5302548	0.51981807	0.5567583
0.0	0.53194827	0.528843	0.5301778	0.5403585	0.51977897	0.5360804	0.5336706	0.53190726	0.51989985	0.5584772
0.0	0.5298534	0.52817655	0.5293822	0.5400404	0.51855373	0.53537524	0.5334036	0.5301731	0.5206218	0.5575499
0.0	0.12009862	0.096822545	0.11235633	0.10094667	0.10884432	0.11011346	0.09388336	0.098824196	0.10812125	0.1132263
0.0	0.53082263	0.5277605	0.5304851	0.5406406	0.51851016	0.534376	0.53327113	0.5303879	0.51930285	0.55662024
0.0	0.5296703	0.5286302	0.530612	0.54063356	0.51917917	0.53386235	0.5331346	0.5300955	0.5204195	0.55607545
0.0	0.5298557	0.52622557	0.5304175	0.5411019	0.51815104	0.53421587	0.53332037	0.5295244	0.51907426	0.5551643
0.0	0.5305598	0.5290548	0.5319683	0.5393785	0.5193646	0.53318304	0.53290933	0.5311652	0.52108234	0.55601674
0.0	0.530438	0.5283349	0.52946484	0.53987676	0.5172838	0.5343987	0.5330245	0.52983904	0.5209831	0.5562243
0.0	0.5312471	0.5288942	0.53235006	0.5406556	0.5185589	0.5347502	0.5324157	0.53227687	0.52208644	0.5572785
0.0	0.5305795	0.5279587	0.5302499	0.5408465	0.5177978	0.5349932	0.53166145	0.5290671	0.52018374	0.5567003
0.0	0.52947426	0.52743053	0.5313405	0.54070884	0.5184412	0.5334845	0.5317493	0.5297009	0.5209491	0.5568633
0.0	0.53015983	0.52687603	0.53015846	0.5418191	0.5166188	0.53366697	0.53263575	0.5292689	0.5172455	0.5554329
0.0	0.5301956	0.5269857	0.5287259	0.54184467	0.51688594	0.53421646	0.5323506	0.52916247	0.5176578	0.5555434
0.0	0.53106046	0.52774215	0.5299125	0.54159355	0.51763415	0.5350309	0.53295547	0.53048486	0.5177232	0.55691946
0.0	0.5293844	0.5272089	0.5292761	0.5413391	0.51665366	0.53446656	0.5327418	0.5290971	0.51830095	0.55617714
0.0	0.5307239	0.5291595	0.52979964	0.54124045	0.5177967	0.5355179	0.5334532	0.5305969	0.5213747	0.55700743
0.0	0.52959937	0.52864367	0.529565	0.5418864	0.51871884	0.53400487	0.53233147	0.52949905	0.5190667	0.55511445
0.0	0.5317297	0.52854395	0.53150314	0.5405858	0.5197847	0.5354914	0.5342104	0.53045976	0.51911354	0.55849683
0.0	0.53024495	0.5273259	0.53004986	0.54134977	0.5184624	0.5356321	0.5321475	0.52891135	0.5184001	0.5568569
0.0	0.5315767	0.5277526	0.5304115	0.5426696	0.5197164	0.5333745	0.5343183	0.52870005	0.5201432	0.55863804
0.0	0.5305187	0.5289667	0.52939826	0.5416855	0.5182047	0.5348932	0.53288287	0.5300685	0.5185685	0.55835426
0.0	0.53031445	0.52800643	0.5305359	0.5390705	0.5189978	0.5340405	0.5333661	0.5301531	0.52170944	0.55547655
0.0	0.53052676	0.5279054	0.5310196	0.53898156	0.51858383	0.5349487	0.5341117	0.53038645	0.5228312	0.55629313
0.0	0.528959	0.5280408	0.5290846	0.53966856	0.518661	0.53548825	0.53196746	0.52984697	0.5209789	0.5555689
0.0	0.5308262	0.52861214	0.52998465	0.54106027	0.5197835	0.5364649	0.53434724	0.5297409	0.51891774	0.5546245
0.0	0.5295878	0.5284821	0.52966803	0.5408286	0.5187535	0.5351664	0.5331857	0.5294707	0.5201195	0.55480623
0.0	0.53050655	0.5269666	0.5289692	0.54410046	0.518996	0.5354422	0.53386265	0.53237736	0.5193431	0.5566018
0.0	0.53093576	0.52706105	0.5306496	0.54146874	0.5195977	0.53394896	0.5314816	0.52903175	0.5183516	0.5556388
0.0	0.53071886	0.5275124	0.53253686	0.5401924	0.51780754	0.53421766	0.5335435	0.5311153	0.5200266	0.55596715
0.0	0.5307785	0.528404	0.53076524	0.54096794	0.5178395	0.5335697	0.5330749	0.5300337	0.5204749	0.5559216
0.0	0.5299325	0.52894783	0.53075725	0.5394992	0.5181991	0.53418547	0.53310317	0.53052026	0.52039737	0.55611795
0.0	0.52922803	0.52676165	0.5294561	0.5416561	0.51799333	0.5360234	0.5319231	0.5309644	0.51857656	0.55654
0.0	0.5305909	0.5278911	0.5302803	0.54151654	0.51763064	0.5342817	0.532122	0.5296287	0.5197785	0.5552938
0.0	0.5305383	0.5285445	0.53078026	0.54033905	0.5180365	0.53550076	0.5332611	0.52982295	0.51870435	0.55565965
0.0	0.21177308	0.20013353	0.24275844	0.23094134	0.23230231	0.21397533	0.20894128	0.1946957	0.2426248	0.22851063
0.0	0.007429326	0.009481506	0.011290819	0.010513048	0.010644227	0.008197329	0.00819698	0.008178772	0.010454538	0.011947007
0.0	0.5297363	0.52815527	0.5286777	0.54018587	0.5166106	0.5328017	0.5293814	0.5295374	0.5202871	0.5555179
0.0	0.53098416	0.5302455	0.5284991	0.54110855	0.51900405	0.53552014	0.53256	0.5307989	0.51900315	0.556143
0.0	0.52953017	0.52829784	0.530166	0.54230344	0.51770645	0.5340881	0.5344492	0.5291606	0.5195938	0.5567697
0.0	0.5297217	0.52844787	0.5296046	0.5425706	0.51820385	0.5337828	0.5336501	0.52898526	0.52016765	0.5557763
0.0	0.11650868	0.10590547	0.14510737	0.13309959	0.13827612	0.11714722	0.11295429	0.100357875	0.14845605	0.12557001
0.0	0.5301847	0.5284883	0.5290133	0.53985834	0.5186142	0.53428584	0.53303695	0.5295699	0.52121	0.55597925
0.0	0.5294297	0.5285114	0.52916676	0.54217446	0.5185179	0.5338417	0.532361	0.52892107	0.52105933	0.5546646
0.0	0.1553762	0.12517734	0.13794705	0.12626609	0.14592148	0.15235329	0.13494182	0.09425185	0.12178763	0.18011402
0.0	0.023173232	0.021669308	0.03210707	0.0260046	0.02383935	0.021774441	0.020415671	0.021236481	0.02420979	0.027342336
0.0	0.02472191	0.021777365	0.026638366	0.028196322	0.023598047	0.02541703	0.023371173	0.024573952	0.025142925	0.027670916
0.0	0.022946283	0.022776889	0.03136885	0.028194003	0.026777662	0.022455592	0.021202018	0.022868607	0.02166762	0.024815723
0.0	0.021792939	0.020670665	0.030875083	0.027871225	0.028453065	0.022526078	0.024135891	0.022246042	0.027165528	0.030753903
0.0	0.02309319	0.024073536	0.030736862	0.023678722	0.025402455	0.02467999	0.024600012	0.023546683	0.025404925	0.031227367
0.0	0.027732244	0.025858637	0.029427705	0.027611898	0.029272607	0.021578174	0.021236409	0.02124587	0.026276682	0.03261717
0.0	0.043392763	0.041826032	0.056317862	0.038891062	0.04991529	0.04400594	0.03998278	0.041492697	0.050672498	0.05353605
0.0	0.03942074	0.047798086	0.05274433	0.046059623	0.046920493	0.047745403	0.04047508	0.03391624	0.056617726	0.051571075
0.0	0.040778458	0.043057837	0.0582828	0.05157525	0.04584398	0.044298016	0.046565365	0.041797165	0.043833826	0.05781687
0.0	0.16862614	0.15689544	0.19970268	0.18789792	0.19038987	0.16994607	0.16584338	0.1507872	0.20069708	0.18135467
0.0	0.5296729	0.52850986	0.5317389	0.53950876	0.51937026	0.53453857	0.5323389	0.5302781	0.5207702	0.5557772
0.0	0.5306851	0.52910244	0.530935	0.5418992	0.52021474	0.5341996	0.53107935	0.5303536	0.51978624	0.55600685
0.0	0.53019196	0.5271579	0.5294647	0.5404086	0.51815563	0.53440285	0.53013176	0.52933365	0.52014714	0.5559255
0.0	0.5298042	0.5293233	0.5326156	0.5407028	0.5214507	0.5355061	0.53242105	0.53176713	0.52173144	0.55533695
0.0	0.5317272	0.52900517	0.53219116	0.53935975	0.52081746	0.5349116	0.53538775	0.5332296	0.52084076	0.55727273
0.0	0.5294081	0.52799857	0.5303748	0.5398684	0.5182634	0.53348464	0.5318243	0.5298476	0.52038074	0.55480874
0.0	0.5300317	0.52920276	0.5290928	0.5402656	0.5173567	0.53492135	0.5319319	0.5291057	0.5196078	0.5553433
0.0	0.52948636	0.5281597	0.5315153	0.5405976	0.5175144	0.53432703	0.53319615	0.5302586	0.51973957	0.5556594
0.0	0.5288548	0.5277349	0.5308789	0.54058397	0.51641124	0.5341077	0.53244096	0.529644	0.51883936	0.55483997
0.0	0.53017026	0.52777606	0.52985525	0.540075	0.517118	0.53412247	0.53342557	0.53038836	0.5188836	0.5568535
0.0	0.022269951	0.018765075	0.021933073	0.022158626	0.020308997	0.021304203	0.02047862	0.016888205	0.03140959	0.027137658
0.0	0.52918303	0.52835417	0.5297568	0.5403017	0.5179021	0.53289014	0.5314553	0.5290048	0.519881	0.5549851
0.0	0.5289639	0.5279162	0.5297002	0.54132533	0.5182741	0.53381574	0.5321028	0.5286309	0.5197711	0.55523014
0.0	0.52942246	0.5286393	0.5304686	0.5409494	0.5181044	0.5339297	0.53193563	0.529893	0.52098316	0.5546327
0.0	0.5287833	0.52872586	0.52917725	0.5399931	0.517835	0.5333516	0.5326832	0.52935827	0.51970446	0.55489415
0.0	0.5296733	0.52863514	0.53043777	0.5403745	0.5186759	0.5337093	0.53201777	0.52981853	0.5201756	0.55570143
0.0	0.52902997	0.528067	0.5298779	0.5411549	0.5183986	0.5340088	0.532632	0.5293165	0.5195424	0.55555457
0.0	0.5291662	0.52820474	0.529993	0.53981876	0.5180261	0.5339809	0.5320124	0.5292956	0.51969606	0.55458957
0.0	0.5290145	0.52797127	0.52985144	0.5400787	0.51823586	0.5340286	0.53201884	0.52936554	0.52121246	0.55506736
0.0	0.52867645	0.5280767	0.5299981	0.5403988	0.51773834	0.533885	0.53211933	0.52952373	0.5202611	0.5552147
0.0	0.5297618	0.5287907	0.52994496	0.54108536	0.51861787	0.5332964	0.5325968	0.5301414	0.5200309	0.5550286
0.0	0.22194979	0.18647735	0.16247626	0.21064278	0.20377599	0.19693878	0.17650822	0.18530826	0.20622191	0.16559418
0.0	0.52942353	0.5287275	0.5285337	0.5405893	0.5184807	0.5345456	0.5323148	0.5299005	0.51932263	0.55551976
0.0	0.52843535	0.52851623	0.5302074	0.5396807	0.51767874	0.53262436	0.53244334	0.5292793	0.52092355	0.5544456
0.0	0.52887696	0.5282118	0.52997905	0.5396885	0.5182861	0.533926	0.53277016	0.52973807	0.5202732	0.5545951
0.0	0.5293149	0.5280765	0.5302964	0.53999066	0.51786643	0.5333464	0.531932	0.52936476	0.5200693	0.554851
0.0	0.52889466	0.5285273	0.5291965	0.5400904	0.51800764	0.5338544	0.5324046	0.5286448	0.52028465	0.5552414
0.0	0.5284545	0.5277831	0.5293975	0.53954875	0.5173948	0.5333927	0.5317749	0.52875656	0.52025086	0.55487895
0.0	0.5289869	0.52911043	0.52983165	0.54030037	0.5184675	0.5343821	0.5324622	0.5300088	0.52118266	0.5553655
0.0	0.528777	0.528519	0.5293502	0.54109526	0.5177303	0.533915	0.5324867	0.5293447	0.51985437	0.55490035
0.0	0.5280221	0.5282823	0.52892536	0.5399775	0.5179151	0.53375643	0.53159225	0.52839255	0.5206063	0.55474186
0.0	0.5289595	0.52823037	0.5300315	0.5401243	0.51911706	0.53372854	0.5326334	0.5297247	0.5203228	0.5549407
0.0	0.5299932	0.5284499	0.5294558	0.5405766	0.5181071	0.53427446	0.5325055	0.5297416	0.5198876	0.55540705
0.0	0.5290066	0.5283953	0.5311005	0.5393454	0.5173796	0.5343957	0.5319638	0.5290658	0.52120954	0.55412185
0.0	0.52911925	0.5283758	0.5306698	0.5399698	0.5183214	0.53457594	0.5325943	0.5304844	0.52055943	0.55508864
0.0	0.5285944	0.5284272	0.52803004	0.5396575	0.51734674	0.53353816	0.5314738	0.52888507	0.5196093	0.5550095
0.0	0.53046185	0.5290309	0.5311685	0.54032177	0.51844734	0.5347806	0.5339328	0.5311352	0.5206565	0.5582812
0.0	0.5292069	0.52852607	0.53058153	0.53991693	0.5187902	0.5333308	0.53233284	0.5297705	0.52052456	0.5559309
0.0	0.5293399	0.5276277	0.5305827	0.5414898	0.5184651	0.5351165	0.5333302	0.5296028	0.5192308	0.5554136
0.0	0.53062105	0.5284575	0.53038895	0.54175204	0.51900214	0.53413016	0.5326385	0.5305634	0.5199005	0.55692434
0.0	0.5303889	0.52812314	0.5304529	0.54114145	0.5196124	0.5342411	0.5328444	0.5302223	0.51983654	0.557012
0.0	0.5302734	0.5281072	0.52947074	0.5420269	0.5182712	0.5338616	0.5317437	0.5300251	0.5190406	0.5564215
0.0	0.5309832	0.5286713	0.53123	0.5408307	0.5202516	0.53555745	0.53287524	0.53118545	0.5194747	0.5569308
0.0	0.53128564	0.5288362	0.53067386	0.5415444	0.51916736	0.53412724	0.532123	0.5315445	0.5200384	0.55731934
0.0	0.5302346	0.5267412	0.52747166	0.54138625	0.51704496	0.536472	0.5319572	0.5288218	0.51911384	0.5565641
0.0	0.5302958	0.5286621	0.5287723	0.5425434	0.5173579	0.5358938	0.5317416	0.5292158	0.51729906	0.555578
0.0	0.53029865	0.52980775	0.5307083	0.5412651	0.5192005	0.5355883	0.53382313	0.5302658	0.5194885	0.55612147
0.0	0.53021497	0.5295281	0.5306111	0.5416045	0.5194262	0.5359554	0.53433794	0.53096277	0.51992434	0.5559975
0.0	0.53012013	0.5269149	0.5303999	0.5402672	0.5181451	0.53501326	0.5335689	0.5306402	0.51827544	0.55617917
0.0	0.53012013	0.5269149	0.5303999	0.5402672	0.5181451	0.53501326	0.5335689	0.5306402	0.51827544	0.55617917
0.0	0.5299846	0.5263568	0.5302656	0.5412358	0.5184366	0.53309214	0.5336744	0.52982265	0.5165912	0.55854785
0.0	0.5305737	0.5279039	0.5315285	0.54067403	0.5190686	0.5340495	0.534114	0.53018403	0.519603	0.55760807
0.0	0.52896637	0.52581424	0.5314856	0.53898257	0.51639426	0.5327282	0.5314668	0.52926856	0.5184692	0.5552074
0.0	0.53123915	0.526796	0.531692	0.5403825	0.5191647	0.53614247	0.5327041	0.5312631	0.51919836	0.55658996
0.0	0.5295313	0.52695394	0.52916276	0.5406994	0.51907825	0.53371006	0.53164	0.52938896	0.5201325	0.55747074
0.0	0.5304719	0.527773	0.52953476	0.5406013	0.51863605	0.5345185	0.5317324	0.5293108	0.5191053	0.55639327
0.0	0.5304684	0.5287102	0.5314321	0.5406455	0.51992583	0.5347018	0.5337677	0.53084	0.5213477	0.55671936
0.0	0.5303688	0.52769756	0.52946347	0.54057956	0.519026	0.53338885	0.5331292	0.5301395	0.5201576	0.557053
0.0	0.5303308	0.5277874	0.53083116	0.54209006	0.51884466	0.53279	0.53414226	0.52905834	0.5184138	0.55466825
0.0	0.5301271	0.52792394	0.5305206	0.540223	0.5191262	0.5320779	0.5330258	0.5291803	0.5183746	0.5551528
0.0	0.5311291	0.5289494	0.5311076	0.5398409	0.517576	0.5329199	0.5337175	0.5289255	0.51773924	0.5582246
0.0	0.025845127	0.021684147	0.028427914	0.029173415	0.02603371	0.032927364	0.029206097	0.024528923	0.023898534	0.046714414
0.0	0.5300706	0.52777255	0.530418	0.54065245	0.517587	0.5347496	0.53328854	0.530275	0.519832	0.55566764
0.0	0.5300706	0.52777255	0.530418	0.54065245	0.517587	0.5347496	0.53328854	0.530275	0.519832	0.55566764
0.0	0.53236765	0.52540284	0.5297179	0.541837	0.52004	0.53520375	0.53429806	0.53230613	0.51911116	0.55597353
0.0	0.5307103	0.52852637	0.53161645	0.5405505	0.5186313	0.5349678	0.53385895	0.5304649	0.5212818	0.55646306
0.0	0.52974564	0.5270277	0.53029245	0.5409423	0.5182272	0.534495	0.5338485	0.53034484	0.5198565	0.55576426
0.0	0.52967495	0.52858454	0.5316604	0.5396362	0.5181086	0.53450763	0.5331554	0.5293621	0.52131194	0.555591
0.0	0.52967495	0.52858454	0.5316604	0.5396362	0.5181086	0.53450763	0.5331554	0.5293621	0.52131194	0.555591
0.0	0.5307103	0.52852637	0.53161645	0.5405505	0.5186313	0.5349678	0.53385895	0.5304649	0.5212818	0.55646306
0.0	0.5284254	0.5291513	0.5298497	0.5409319	0.51711214	0.5336649	0.5330054	0.5288506	0.5195317	0.557216
0.0	0.52880585	0.52823496	0.5296094	0.538434	0.5178579	0.53430593	0.530587	0.53015786	0.5203967	0.55694526
0.0	0.5281867	0.5277185	0.5305295	0.53916025	0.5165163	0.5340086	0.53175676	0.5281783	0.52001005	0.5545135
0.0	0.5307514	0.52829826	0.5315401	0.5403146	0.51995075	0.5358672	0.53399783	0.53163326	0.52046394	0.5567352
0.0	0.53045905	0.5257913	0.52991635	0.5391189	0.51847714	0.53398114	0.5314782	0.52959794	0.5192228	0.5542731
0.0	0.5283463	0.52920175	0.5292937	0.53992164	0.51597506	0.5329254	0.53153574	0.5283256	0.5205745	0.55507547
0.0	0.53050905	0.52617943	0.5302081	0.5395925	0.5179505	0.53537995	0.5331392	0.5309626	0.51879334	0.55597013
0.0	0.52979386	0.526792	0.5304774	0.53928787	0.51742685	0.5363377	0.53293926	0.53074324	0.5191463	0.55568975
0.0	0.5307443	0.52718973	0.5307332	0.5394374	0.51719934	0.53480256	0.5327923	0.5304223	0.5179753	0.55574864
0.0	0.5299068	0.527345	0.5306643	0.539091	0.5173004	0.53574276	0.53321284	0.5302062	0.5195886	0.55584973
0.0	0.5300526	0.5265772	0.53051645	0.53957963	0.5179185	0.5353382	0.5336591	0.53042334	0.51908076	0.5561811
0.0	0.5298051	0.52581567	0.5295889	0.5397115	0.5165345	0.534669	0.5321971	0.52962106	0.5182104	0.5552573
0.0	0.53122294	0.52946424	0.5311095	0.5424144	0.5196884	0.5357495	0.5339005	0.5316995	0.52108824	0.5566211
0.0	0.5300208	0.5257698	0.529275	0.5401504	0.5165052	0.53528774	0.53286695	0.5288692	0.5170083	0.5537023
0.0	0.5271306	0.5241004	0.53011143	0.5399119	0.5178502	0.53433067	0.5306646	0.52796084	0.52059525	0.554176
0.0	0.52914715	0.52677625	0.5314514	0.540012	0.5187754	0.5346686	0.5326096	0.5292533	0.5216044	0.55542225
0.0	0.52945304	0.5269969	0.52849984	0.5433147	0.51941293	0.5360071	0.53133696	0.5305956	0.5185626	0.5554016
0.0	0.028233614	0.022328075	0.036209397	0.02025398	0.033099107	0.026012143	0.025526844	0.030062161	0.027612975	0.039315652
0.0	0.53021955	0.52721804	0.5311401	0.5392624	0.5167522	0.53420424	0.5333714	0.5289551	0.5193433	0.5564536
0.0	0.5306128	0.5288497	0.52699304	0.54266965	0.51841086	0.5352516	0.53350115	0.52948475	0.51662236	0.5567465
0.0	0.5294024	0.5280906	0.5302679	0.5412134	0.5186456	0.53403986	0.5327187	0.5295373	0.52021986	0.5565716
0.0	0.52789545	0.5266763	0.52970517	0.5391001	0.5173622	0.5354608	0.5305725	0.52849984	0.51808447	0.555242
0.0	0.5282956	0.5274122	0.52891743	0.53997743	0.5161679	0.53429663	0.5306334	0.5280102	0.51990086	0.5549403
0.0	0.529039	0.5279015	0.52994645	0.54011244	0.5173197	0.5344782	0.53175044	0.52895176	0.52058864	0.55573964
0.0	0.5302521	0.52760386	0.5277086	0.5398609	0.5181827	0.5359136	0.5320859	0.530349	0.5171411	0.55629563
0.0	0.53049463	0.52815783	0.53043985	0.5420539	0.5177107	0.53483033	0.53264296	0.5296152	0.5192679	0.5558844
0.0	0.52905226	0.52721643	0.5299231	0.54018	0.51748264	0.5349313	0.5317972	0.52919364	0.5183699	0.55489737
0.0	0.5306913	0.5288159	0.53038836	0.5399774	0.5179602	0.53483367	0.5316174	0.5296585	0.5199966	0.5544458
0.0	0.52868634	0.52895325	0.5309341	0.5405209	0.5179349	0.53508323	0.53268427	0.5296762	0.5202337	0.5559671
0.0	0.5283669	0.52977383	0.5310811	0.54086953	0.51846546	0.53289586	0.5327659	0.52931416	0.5197549	0.5557678
0.0	0.5271423	0.52987796	0.52907175	0.5399009	0.5157704	0.53117186	0.52957654	0.5282867	0.5204007	0.55606186
0.0	0.529153	0.5296642	0.5309318	0.5400065	0.5177357	0.5330897	0.53206587	0.5294162	0.5215072	0.5563649
0.0	0.530152	0.52865154	0.53179455	0.54021424	0.5189128	0.5345344	0.532694	0.5308333	0.5206287	0.5577652
0.0	0.530152	0.52865154	0.53179455	0.54021424	0.5189128	0.5345344	0.532694	0.5308333	0.5206287	0.5577652
0.0	0.5283421	0.5287873	0.52996695	0.5391077	0.5165298	0.53237146	0.53091687	0.52853763	0.52010477	0.5561396
0.0	0.5283421	0.5287873	0.52996695	0.5391077	0.5165298	0.53237146	0.53091687	0.52853763	0.52010477	0.5561396
0.0	0.5291165	0.5281128	0.5289486	0.53962797	0.51636684	0.53236145	0.53193414	0.52852035	0.5164938	0.55568844
0.0	0.5278536	0.52954274	0.5303897	0.5400459	0.5172442	0.5318517	0.5316107	0.5291537	0.5202647	0.5547662
0.0	0.5296433	0.52745	0.5301827	0.5407705	0.517277	0.53654045	0.53321683	0.5303837	0.51929474	0.55466443
0.0	0.53057724	0.52730864	0.5311226	0.53918684	0.517856	0.5357887	0.5334563	0.53109556	0.51960486	0.5560559
0.0	0.52989167	0.5289608	0.53260714	0.541905	0.5191526	0.535563	0.5344639	0.5308715	0.521693	0.5563687
0.0	0.5281152	0.52675486	0.5327061	0.539497	0.5166311	0.5340664	0.5329785	0.5282093	0.52114534	0.554308
0.0	0.14126264	0.13549535	0.16787416	0.12614664	0.12313245	0.15530732	0.121627755	0.15149565	0.15577127	0.18199913
0.0	0.52985346	0.52769166	0.529755	0.539707	0.5182515	0.535378	0.53317344	0.53024673	0.5194513	0.55535525
0.0	0.52885675	0.52816767	0.5296693	0.54010105	0.51775736	0.5332899	0.53198063	0.5298383	0.51983756	0.5549833
0.0	0.5310869	0.5273477	0.53140223	0.5394014	0.51977324	0.5339522	0.5328861	0.5308812	0.5194626	0.5563433
0.0	0.52904296	0.52745306	0.52974933	0.5395906	0.5178172	0.534545	0.5303237	0.52946585	0.5183196	0.55606204
0.0	0.53211415	0.5299038	0.5326128	0.5410032	0.5197407	0.5359122	0.5353454	0.5309356	0.520335	0.5568976
0.0	0.5312701	0.5292359	0.5326496	0.53904957	0.51907	0.5351842	0.5329616	0.5306735	0.52061546	0.55581945
0.0	0.009855732	0.00882737	0.011685705	0.009345563	0.011698637	0.0007029256	0.010559348	0.009803033	0.012060385	0.018272724
0.0	0.16081296	0.13770595	0.14938328	0.14628103	0.15800746	0.15377179	0.1585967	0.15042165	0.15240602	0.19620919
0.0	0.52949095	0.52856797	0.53029895	0.5411903	0.51871705	0.53428495	0.53306466	0.52904075	0.5213291	0.5561165
0.0	0.5302723	0.529752	0.5306811	0.5427565	0.51970094	0.5349444	0.5341452	0.5314121	0.52120405	0.55627465
0.0	0.14295717	0.13475582	0.14928229	0.15564293	0.17187859	0.15431973	0.14494409	0.14728265	0.14528091	0.19618073
0.0	0.53000236	0.52885306	0.5272627	0.54261994	0.51797664	0.53271353	0.53200823	0.5305001	0.52006567	0.55578345
0.0	0.5297947	0.52831453	0.5313577	0.54174227	0.51956713	0.5355546	0.5337243	0.5301163	0.5203963	0.55427283
0.0	0.52930355	0.5253376	0.5296787	0.53928995	0.5173753	0.536672	0.5311887	0.52910674	0.51805204	0.555203
0.0	0.5311767	0.5278902	0.5315216	0.54208535	0.52031964	0.53687084	0.5341381	0.530602	0.5211722	0.5531862
0.0	0.117082536	0.096270435	0.09620003	0.09442232	0.10911023	0.118198276	0.09416552	0.09948843	0.09901296	0.11100352
0.0	0.077585794	0.08360859	0.101009674	0.0972896	0.08892244	0.10888227	0.10600053	0.10656543	0.13130172	0.10326489
0.0	0.5310311	0.52765596	0.5310757	0.5402013	0.5190052	0.5351079	0.53271806	0.53046983	0.5193542	0.55761635
0.0	0.53005475	0.52632254	0.5301026	0.537736	0.5161352	0.53492314	0.53208834	0.5298697	0.5180257	0.5543765
0.0	0.5286292	0.52747434	0.53015804	0.5391255	0.5151178	0.5340176	0.53273463	0.52882284	0.5191654	0.55635095
0.0	0.53112525	0.52914315	0.53043216	0.539727	0.5172414	0.5330589	0.5349396	0.52973	0.5192445	0.5544443
0.0	0.52963567	0.5285875	0.5299925	0.54120785	0.516774	0.5329867	0.5329086	0.5277475	0.5198025	0.5553291
0.0	0.5291664	0.52875245	0.53020436	0.5428072	0.517932	0.5332649	0.5332252	0.5285164	0.5182161	0.55600744
0.0	0.52910364	0.52956414	0.5305594	0.5427547	0.51705843	0.5325629	0.5320278	0.5283314	0.5208325	0.5561761
0.0	0.5291869	0.52733463	0.52985364	0.5395084	0.5177053	0.5348179	0.53299266	0.5301235	0.5196717	0.5543061
0.0	0.5291869	0.52733463	0.52985364	0.5395084	0.5177053	0.5348179	0.53299266	0.5301235	0.5196717	0.5543061
0.0	0.5267173	0.52782595	0.5283532	0.5385799	0.5168974	0.53240794	0.5316573	0.5280137	0.5214781	0.55199224
0.0	0.5302106	0.52815515	0.5303703	0.53925514	0.51856875	0.53560483	0.53231037	0.53170586	0.51916325	0.5552269
0.0	0.13151842	0.13539305	0.17243278	0.14660496	0.14877585	0.15652378	0.1518413	0.13901937	0.15992764	0.14647602
0.0	0.17504668	0.17949441	0.21639487	0.19198486	0.19217771	0.20082207	0.19552203	0.18181969	0.20362493	0.19276322
0.0	0.17464027	0.17850651	0.2162436	0.19148263	0.19204937	0.2004707	0.19565159	0.1819222	0.20290656	0.19308193
0.0	0.5302023	0.52847964	0.5298869	0.5405562	0.5179736	0.5347797	0.531104	0.5287609	0.51972026	0.55541015
0.0	0.53259087	0.53158647	0.5314349	0.5419768	0.519519	0.53611547	0.5345016	0.52869326	0.52153546	0.5551967
0.0	0.103478655	0.11412856	0.11414056	0.10276821	0.10869416	0.0991405	0.104258895	0.10455076	0.11110221	0.1320022
0.0	0.103388794	0.113693565	0.11365525	0.10283515	0.10884911	0.09885273	0.10389643	0.104544334	0.11071786	0.13220988
0.0	0.077033274	0.08422107	0.08548439	0.07237927	0.083477445	0.062214773	0.06507077	0.06731528	0.07912099	0.08121786
0.0	0.08403602	0.081218146	0.09078363	0.07181488	0.0867945	0.077289015	0.07891977	0.07097145	0.074161686	0.0950072
0.0	0.53074616	0.5276965	0.5317333	0.54014176	0.5198654	0.5340757	0.5337055	0.53119564	0.5210013	0.5567713
0.0	0.5325255	0.52955264	0.5299007	0.54162484	0.5194794	0.5358511	0.5341832	0.53071517	0.5201656	0.55538887
0.0	0.53011495	0.5292327	0.5302015	0.54151076	0.515868	0.5344219	0.5318557	0.52891177	0.5199734	0.55740255
0.0	0.53190404	0.52955556	0.5311535	0.541414	0.5204749	0.53611517	0.5341241	0.53161114	0.5207465	0.5564262
0.0	0.53259224	0.52943933	0.5299644	0.5416074	0.51921207	0.5340569	0.53274494	0.52937967	0.5205316	0.55479103
0.0	0.5302565	0.5274896	0.5314413	0.53999084	0.5185678	0.5351594	0.5334663	0.53048164	0.519953	0.5552051
0.0	0.53039145	0.52745944	0.5300982	0.54009104	0.5187448	0.5358347	0.5329316	0.5311448	0.5188916	0.55565405
0.0	0.5303791	0.5277625	0.5304945	0.53917336	0.51906115	0.53561085	0.53273463	0.5311395	0.52015775	0.55560595
0.0	0.53010225	0.5270849	0.52892584	0.54023546	0.5183972	0.5351875	0.5317201	0.52981806	0.5198273	0.55609685
0.0	0.52946955	0.52688915	0.53102314	0.54087055	0.51806706	0.5359166	0.5331001	0.52972984	0.51911646	0.5555955
0.0	0.53034586	0.52786875	0.5304639	0.539428	0.5185631	0.5351125	0.5325625	0.5306776	0.5197445	0.5552203
0.0	0.53085476	0.5271286	0.53080904	0.53962713	0.51925343	0.5354124	0.5334768	0.5310924	0.5187324	0.5553986
0.0	0.531086	0.5282499	0.53148854	0.5401951	0.5196916	0.5358988	0.53303105	0.5313862	0.52054656	0.5559974
0.0	0.53094107	0.5281895	0.53052205	0.5415481	0.52014965	0.53558564	0.5342917	0.5312735	0.5193656	0.55574626
0.0	0.5304569	0.5278934	0.52969885	0.54032636	0.51958615	0.5359291	0.533507	0.53050447	0.51930404	0.5566089
0.0	0.53003925	0.52779716	0.5314902	0.53997827	0.5187346	0.5354112	0.5324287	0.5309271	0.5198415	0.5556239
0.0	0.5300514	0.5279948	0.53052884	0.54036105	0.51846176	0.537543	0.53302	0.5309374	0.5198745	0.55618715
0.0	0.53040975	0.5281048	0.53161675	0.53964543	0.5193867	0.5354316	0.53273976	0.531302	0.5193763	0.5563342
0.0	0.530738	0.527124	0.53125364	0.53932095	0.51953757	0.53592193	0.5325587	0.5309257	0.519906	0.5569932
0.0	0.53070575	0.52753824	0.5308108	0.539503	0.5188872	0.5351425	0.53281087	0.53101873	0.5199908	0.55520016
0.0	0.5311093	0.5273379	0.53067124	0.54009753	0.5198537	0.5364013	0.53296524	0.5308652	0.5196162	0.5558373
0.0	0.5295624	0.52760845	0.53070855	0.54028183	0.51939225	0.53591317	0.53293735	0.53052473	0.519633	0.55531263
0.0	0.5302404	0.5276579	0.52968866	0.5387732	0.5180822	0.5354237	0.5324812	0.53045803	0.51969576	0.5552577
0.0	0.5307824	0.5284155	0.5318815	0.54128176	0.51935554	0.53442156	0.5338661	0.5305399	0.521415	0.5571471
0.0	0.52996755	0.5286012	0.53107476	0.5408649	0.5179643	0.5339776	0.5330518	0.52938694	0.52093977	0.55401236
0.0	0.07518569	0.057635985	0.07437874	0.058918893	0.07636514	0.07029062	0.07015815	0.05981664	0.068288594	0.07101973
0.0	0.3232142	0.31419277	0.3467033	0.33469447	0.3353427	0.32383323	0.3211735	0.33305362	0.31674317	0.3619578
0.0	0.53055644	0.527075	0.5305943	0.5416197	0.5191291	0.5360886	0.5326613	0.53070736	0.5190711	0.5562488
0.0	0.3784936	0.3706516	0.39655027	0.3958831	0.38490686	0.3828524	0.37847817	0.36824957	0.3907998	0.40323564
0.0	0.5301349	0.5286218	0.53098834	0.5412889	0.5170965	0.5347882	0.5343067	0.5291598	0.51957303	0.55592626
0.0	0.5311992	0.52918786	0.5306319	0.5413124	0.5191056	0.5353008	0.53448457	0.5310685	0.5187585	0.5569297
0.0	0.53053945	0.5284772	0.53097886	0.5418946	0.5191598	0.53550947	0.53401506	0.53032714	0.51965636	0.5552251
0.0	0.53043795	0.52854615	0.5311135	0.54157853	0.51940536	0.5355116	0.534419	0.5307359	0.51990205	0.5554728
0.0	0.5307671	0.5283677	0.5312976	0.5417762	0.5178047	0.53564155	0.53412825	0.52991027	0.5204114	0.5556646
0.0	0.53135204	0.52870035	0.53119105	0.5421689	0.51940686	0.53549564	0.53456664	0.53137815	0.5199777	0.5566781
0.0	0.5281477	0.52617246	0.53035325	0.5400855	0.5164331	0.5359866	0.53290963	0.528993	0.5197164	0.55459195
0.0	0.53113586	0.5284984	0.52988225	0.5402938	0.519189	0.53668404	0.53396946	0.5314948	0.51859754	0.55565286
0.0	0.53155756	0.52902585	0.5315944	0.54098564	0.52023363	0.53618085	0.5333576	0.5316859	0.5199792	0.5561334
0.0	0.5308371	0.52903265	0.5313593	0.5406379	0.5196243	0.5348249	0.53313446	0.5307403	0.5190114	0.5558871
0.0	0.5304529	0.5291511	0.5308803	0.5409896	0.51927584	0.5349377	0.53315467	0.5312394	0.5211584	0.5560144
0.0	0.5317109	0.5301685	0.5305809	0.5409033	0.51985395	0.5346898	0.5336855	0.53113663	0.52005064	0.5563505
0.0	0.5308475	0.5276318	0.5312876	0.5414263	0.51968837	0.53591174	0.53337246	0.53110915	0.5199249	0.5567862
0.0	0.10709797	0.113648236	0.11977738	0.09349541	0.102938116	0.10167734	0.1138319	0.10178648	0.11952355	0.122396305
0.0	0.5283338	0.5275842	0.52964413	0.53897655	0.51717174	0.5340446	0.5315478	0.5278809	0.5211661	0.55431885
0.0	0.5303006	0.5274856	0.5303168	0.5405613	0.5174989	0.5353754	0.53329015	0.5305503	0.51834327	0.5552226
0.0	0.5279238	0.5255917	0.53037417	0.54065454	0.51666003	0.5335241	0.5315448	0.5272122	0.51821476	0.55338
0.0	0.01411853	0.010724585	0.017248321	0.016315069	0.019674247	0.013626288	0.010929109	0.011066382	0.019640079	0.013363721
0.0	0.5289556	0.526876	0.52902603	0.5410006	0.5156688	0.533844	0.52994615	0.52851516	0.51831764	0.55381256
0.0	0.012752354	0.01267626	0.00090416335	0.01273555	0.017793577	0.000881229	0.009497284	0.008998652	0.02007882	0.012404073
0.0	0.0005741685	0.00048027092	0.000834337	0.0013700455	0.0007018078	0.0016288575	0.0015134579	0.00070942764	0.000812753	0.0014552112
0.0	0.0010411231	0.0013028136	0.0016015102	0.0014471813	0.0013656548	0.0016811505	0.0011982248	0.00060990656	0.001803284	0.0014346574
0.0	0.0004576096	0.00057401287	0.00091641495	0.0013547022	0.0013110721	0.0016346633	0.0011516381	0.0003073159	0.000708235	0.0009367281
0.0	0.0005882288	0.0005306284	0.0008992009	0.0013961059	0.0013749079	0.001808622	0.001224238	0.0003071712	0.0017573886	0.00086718326
0.0	0.0005882846	0.0005303361	0.00090040034	0.0014003549	0.0013709435	0.0018030368	0.0012235478	0.0003065662	0.0017568123	0.00086842274
0.0	0.0010240732	0.00056459964	0.0018351296	0.0013380387	0.00069605786	0.0017758124	0.0005869869	0.0004272032	0.0007555003	0.0013868172
0.0	0.00111382	0.00051979686	0.0014827726	0.013355098	0.0006734841	0.0007762845	0.0012996459	0.00031730213	0.0016210675	0.0008369097
0.0	0.52956694	0.52747256	0.5300333	0.540931	0.5169205	0.5341161	0.5312008	0.52935565	0.5193222	0.5548379
0.0	0.5285612	0.5271013	0.5296985	0.5395629	0.51829344	0.53466064	0.5323304	0.52787745	0.5195591	0.5554956
0.0	0.5283843	0.5274673	0.5291767	0.5396837	0.51779413	0.53456837	0.5322954	0.52803993	0.5192799	0.5549659
0.0	0.53038716	0.5285824	0.5303557	0.5412751	0.51922405	0.53471404	0.53459394	0.53038603	0.51978016	0.55642015
0.0	0.5288997	0.52771777	0.52997375	0.5411615	0.51868033	0.53486896	0.53196687	0.5283977	0.5207062	0.55721813
0.0	0.52973837	0.5282763	0.5290507	0.54156893	0.5185065	0.5338074	0.5313544	0.52801305	0.51920223	0.55739015
0.0	0.52982336	0.52650243	0.53020364	0.540047	0.5178618	0.5346949	0.5316865	0.5278557	0.52020174	0.55612844
0.0	0.5295616	0.5286423	0.5285289	0.54168963	0.5180073	0.5337151	0.5313195	0.5281755	0.518923	0.5568609
0.0	0.5296466	0.5268685	0.5296819	0.54016775	0.51736253	0.5346027	0.53165156	0.5280181	0.5199225	0.5555989
0.0	0.5294511	0.52982914	0.5299863	0.5411738	0.5192742	0.5344434	0.5326467	0.5296637	0.5201744	0.55667156
0.0	0.52998316	0.5289209	0.52905816	0.5410511	0.51848125	0.53407514	0.5331682	0.5299101	0.5179121	0.55688226
0.0	0.53073335	0.5280881	0.5297442	0.54138523	0.5186908	0.5345271	0.5325617	0.52951664	0.51798695	0.555768
0.0	0.528076	0.5258104	0.5289283	0.5412819	0.5174213	0.53412133	0.5303896	0.52755004	0.5196069	0.5558291
0.0	0.5294268	0.5278642	0.52959424	0.54185796	0.517819	0.534279	0.53137296	0.52997756	0.51878977	0.55516976
0.0	0.53076816	0.52902645	0.52970505	0.5410692	0.5189262	0.53346956	0.5329116	0.53024995	0.5193361	0.55627775
0.0	0.5314662	0.5293562	0.53007007	0.5411465	0.51883936	0.53369397	0.53326315	0.5296419	0.5197474	0.5571891
0.0	0.5308663	0.52871555	0.52971184	0.5395374	0.5179146	0.5332509	0.53196025	0.5294478	0.5189049	0.5553373
0.0	0.5302587	0.5283076	0.53029627	0.54069406	0.5192162	0.53437483	0.533032	0.5301374	0.5205002	0.5555527
0.0	0.53030056	0.52774763	0.52966344	0.5406231	0.5190185	0.53469265	0.5323038	0.52940214	0.5195599	0.5556967
0.0	0.530706	0.5271385	0.52910286	0.54055536	0.5174365	0.5327665	0.5310139	0.529571	0.5182163	0.5556359
0.0	0.5300283	0.52714527	0.5299475	0.54016477	0.51794475	0.5344351	0.53062326	0.5298271	0.5205249	0.5543742
0.0	0.52869576	0.5272155	0.529138	0.5403702	0.5170851	0.5340954	0.5327042	0.5271887	0.520553	0.55455285
0.0	0.53060466	0.5295077	0.53067344	0.5417383	0.5185998	0.5336818	0.53320646	0.5296018	0.5203949	0.5546457
0.0	0.5307887	0.5287916	0.52901644	0.540632	0.5180152	0.5349496	0.5329699	0.52901644	0.52034444	0.5563792
0.0	0.5326967	0.5310829	0.5305519	0.54199994	0.51952976	0.5345361	0.5334722	0.5314285	0.5201863	0.556472
0.0	0.5291949	0.5300364	0.52904004	0.5403678	0.518849	0.5352981	0.5316371	0.5299653	0.5208842	0.5567773
0.0	0.5308035	0.53035706	0.5291934	0.54089457	0.5186446	0.53405386	0.5319465	0.52999824	0.5204376	0.55578965
0.0	0.52838683	0.5274019	0.5290665	0.541764	0.516435	0.53303266	0.53103966	0.52867967	0.52028745	0.5537903
0.0	0.52966064	0.5284463	0.52977616	0.5406326	0.5178843	0.53344876	0.53179836	0.53044784	0.520189	0.5556546
0.0	0.52933455	0.52802527	0.52844846	0.54008263	0.5175718	0.53444207	0.5321444	0.5286693	0.51881987	0.55485725
0.0	0.53089684	0.52944446	0.52878326	0.5412038	0.5173979	0.53482044	0.53170675	0.52949214	0.51850814	0.55741423
0.0	0.52958536	0.52943885	0.5305041	0.5404818	0.5166212	0.53400487	0.5308033	0.5282159	0.5198999	0.5551142
0.0	0.53036165	0.527684	0.5291303	0.53963214	0.5175166	0.53406864	0.53152144	0.5288371	0.5196266	0.5545228
0.0	0.5282631	0.527002	0.5296372	0.54031783	0.5152239	0.53395545	0.52925485	0.5270118	0.51950103	0.5545362
0.0	0.52998096	0.5277025	0.5297367	0.54116553	0.51701546	0.5337132	0.53219634	0.5289435	0.518966	0.55550075
0.0	0.52865505	0.5271226	0.52846277	0.54098153	0.5178841	0.53146476	0.5311128	0.5288941	0.5194625	0.5547863
0.0	0.5297176	0.5257706	0.52948517	0.5394102	0.5156671	0.5346339	0.53124225	0.52950615	0.51872224	0.55426216
0.0	0.5294769	0.5281977	0.52928346	0.540955	0.51684356	0.53267604	0.5301732	0.52822584	0.51955503	0.5538962
0.0	0.015764454	0.012504917	0.022000225	0.011870223	0.018255426	0.0017009386	0.012302623	0.008195639	0.00077163475	0.012300758
0.0	0.00057540886	0.00048068495	0.0008400072	0.0013729897	0.0007064366	0.0016407297	0.0015095063	0.00071154936	0.0008162615	0.0014542477
0.0	0.000576509	0.00047814072	0.00083649514	0.0013663982	0.00070940156	0.001640308	0.0015147633	0.0007103328	0.00081406947	0.001448683
0.0	0.10001815	0.10860355	0.0059996927	0.090261176	0.10925088	0.0075454093	0.07947817	0.08393817	0.11328329	0.098427884
0.0	0.10001491	0.10927943	0.005968779	0.090644315	0.10892061	0.007513759	0.079478025	0.08421627	0.11356455	0.09846208
0.0	0.010446318	0.011422182	0.012396855	0.0049275374	0.004708609	0.0068484847	0.0051568584	0.0064112465	0.01083474	0.013684752
0.0	0.004683614	0.005126902	0.0061777243	0.01071108	0.0058409134	0.01592341	0.007807278	0.002950494	0.009069138	0.013035291
0.0	0.0047253612	0.0051402864	0.0062139533	0.010709362	0.005862628	0.016045814	0.00782318	0.002973484	0.00911046	0.013084774
0.0	0.004709872	0.0051249834	0.00619292	0.010754377	0.0058460766	0.01594333	0.007814739	0.0029754527	0.009134351	0.013054482
0.0	0.004881925	0.0045095873	0.0054945587	0.0103984075	0.00471944	0.013962635	0.013356927	0.0070627653	0.005041112	0.012409653
0.0	0.0048924256	0.0044902237	0.0054876893	0.010324259	0.00469843	0.013972695	0.0133246025	0.007078808	0.005017904	0.012454257
0.0	0.0048852433	0.0045093494	0.005495223	0.0103641655	0.0046921684	0.013902039	0.013350255	0.007102469	0.0050563556	0.01246355
0.0	0.114701234	0.099216186	0.11330386	0.07862117	0.090755574	0.014668037	0.099215485	0.09429858	0.10717452	0.1330812
0.0	0.114783324	0.099293455	0.11286146	0.078503616	0.090671875	0.01468585	0.09927576	0.09438033	0.10741144	0.13398561
0.0	0.11493587	0.09924392	0.1135439	0.07842196	0.09077433	0.014617188	0.09915847	0.094639264	0.10722207	0.133413
0.0	0.11421995	0.09916832	0.11357818	0.07837863	0.09061732	0.014633963	0.09931764	0.094331354	0.10779012	0.13336207
0.0	0.11423278	0.09902115	0.11276537	0.07871208	0.09055208	0.0146021815	0.09866361	0.093660496	0.107082605	0.13346064
0.0	0.11470809	0.09954478	0.11308411	0.07874091	0.0908178	0.014712161	0.09913595	0.09439421	0.10777673	0.13334751
0.0	0.114451945	0.09959943	0.11342527	0.07851956	0.09098425	0.014715956	0.09914506	0.0944591	0.10777236	0.13301162
0.0	0.106093325	0.08431517	0.099342145	0.10303804	0.08751686	0.016671019	0.09726255	0.10871684	0.10690838	0.08840076
0.0	0.10594384	0.084127806	0.09913476	0.10279506	0.08736983	0.016728852	0.0972977	0.1088671	0.107581414	0.08841079
0.0	0.10583378	0.08401464	0.09931487	0.10286379	0.08715556	0.01661131	0.09711254	0.10897491	0.1066784	0.08857763
0.0	0.105467856	0.08392972	0.099148855	0.102604456	0.08706229	0.016642401	0.09716246	0.1085102	0.10689328	0.088168405
0.0	0.105655394	0.0842491	0.09906498	0.10272051	0.08738473	0.01664106	0.097038805	0.108393	0.1069818	0.08826682
0.0	0.105083995	0.083939485	0.099465325	0.10272271	0.08731495	0.016680527	0.09679119	0.10852914	0.10695944	0.08799888
0.0	0.105532706	0.083908655	0.099047594	0.10271102	0.087106325	0.01669234	0.096743315	0.1085664	0.106802605	0.087931745
0.0	0.120332226	0.106622696	0.12914836	0.08411053	0.11036189	0.014419871	0.0999968	0.07646752	0.00476935	0.097438715
0.0	0.12010228	0.10666706	0.12848304	0.08436397	0.1103707	0.014501488	0.100206435	0.07649217	0.0047787274	0.097624145
0.0	0.120911814	0.1073234	0.12917109	0.084345944	0.11069081	0.014447526	0.09985459	0.07681635	0.004791653	0.09757388
0.0	0.120027244	0.106928036	0.12956585	0.084092274	0.11073193	0.014484693	0.10013619	0.07663383	0.004799834	0.09739818
0.0	0.120446704	0.10686992	0.12922473	0.083909586	0.110638306	0.014441159	0.099730924	0.076492764	0.004781052	0.09738702
0.0	0.11988845	0.107077025	0.12926288	0.08446111	0.11048231	0.014472125	0.10003307	0.07637243	0.0047793915	0.09736429
0.0	0.120408155	0.10713977	0.12876768	0.084256	0.11031468	0.014449923	0.09974367	0.076717384	0.004781939	0.09708207
0.0	0.11976835	0.10616613	0.1285187	0.0840099	0.11027441	0.01444811	0.09960379	0.076675124	0.004749406	0.097186916
0.0	0.008848275	0.012203712	0.010452946	0.011024286	0.009069391	0.014288279	0.010569965	0.006077447	0.011087866	0.012296402
0.0	0.008887205	0.01098643	0.005588033	0.0082067195	0.0087959925	0.0073476764	0.011596602	0.0041372185	0.009460536	0.008197822
0.0	0.008884035	0.0110419495	0.0055746227	0.008205148	0.008790722	0.0073583927	0.011634162	0.004147041	0.0094621	0.008221143
0.0	0.008862852	0.011057952	0.005600614	0.008207585	0.008772933	0.0073226956	0.011631074	0.004139142	0.009449612	0.008212668
0.0	0.008795311	0.011013175	0.005597479	0.008194665	0.008764357	0.007327283	0.011610997	0.0041234456	0.0094673075	0.008187321
0.0	0.008857028	0.011009998	0.005582302	0.008180134	0.008789434	0.0073102308	0.011572001	0.0041349437	0.00944106	0.008230795
0.0	0.008846586	0.011054907	0.005606521	0.0082216095	0.008797568	0.0073415963	0.0116226245	0.004141122	0.009450639	0.008196596
0.0	0.008846418	0.011032145	0.0056111165	0.008190009	0.008763641	0.007361472	0.01158584	0.0041575623	0.009443584	0.008178529
0.0	0.004878239	0.004523978	0.0054718326	0.010439464	0.0047018565	0.0138788065	0.013286778	0.007061588	0.005031609	0.012517036
0.0	0.004891165	0.0045193867	0.0054832306	0.010379901	0.00467953	0.013881685	0.013405362	0.0070953737	0.00503863	0.0125720445
0.0	0.0048945057	0.0045060716	0.005501789	0.010453187	0.004687152	0.013867554	0.013271802	0.007076043	0.0050198375	0.0124824215
0.0	0.0048608924	0.0044956175	0.0054718014	0.010375244	0.004683914	0.013902739	0.013310379	0.007049115	0.00503356	0.012444748
0.0	0.004888759	0.004520164	0.0054768976	0.010423811	0.0046806405	0.013847744	0.013303211	0.0070656682	0.0050302655	0.012535898
0.0	0.0048903273	0.0045198826	0.005491037	0.0104142	0.0047101607	0.013909611	0.013318434	0.0070991735	0.005024999	0.012480252
0.0	0.09964457	0.10922511	0.0059462474	0.090804696	0.10868206	0.00752001	0.079398975	0.08387809	0.11308758	0.098585494
0.0	0.09997738	0.109085195	0.005955499	0.09053972	0.108535826	0.007557456	0.07976957	0.08410465	0.11291058	0.09876062
0.0	0.09993264	0.10934298	0.005988687	0.09061873	0.108645245	0.0075394018	0.07940202	0.0840723	0.112962626	0.098578125
0.0	0.09904541	0.10950028	0.005965218	0.09054915	0.108397424	0.007519109	0.0796071	0.08388009	0.11312556	0.09816376
0.0	0.10003549	0.10927457	0.0059562474	0.09088015	0.10889114	0.0074951816	0.07936375	0.083822966	0.11317513	0.09863945
0.0	0.09944189	0.10906112	0.0059721377	0.09039134	0.10875272	0.0075289086	0.079312615	0.08380378	0.11314276	0.09837005
0.0	0.099566825	0.109084345	0.0059733014	0.09076602	0.10864538	0.0075199814	0.079374306	0.083950214	0.11317188	0.09805807
0.0	0.010433658	0.011454868	0.012383271	0.0049460563	0.004707582	0.0068297	0.005166459	0.0063959374	0.010775663	0.013743381
0.0	0.0104757175	0.01140908	0.012390131	0.00495692	0.004696223	0.006872976	0.0051751914	0.00640529	0.010789534	0.013774322
0.0	0.0104496805	0.011432946	0.012414709	0.0049429242	0.0046926495	0.006820604	0.005154645	0.0063996175	0.010746704	0.0136738485
0.0	0.010359788	0.011436734	0.012371369	0.004949042	0.0046851877	0.006821903	0.005143191	0.006365335	0.010806438	0.013650228
0.0	0.010448685	0.011421623	0.012371007	0.0049415715	0.004707186	0.0068315407	0.0051488453	0.0063787755	0.0107933	0.013711726
0.0	0.010431216	0.011444246	0.012417433	0.0049494533	0.004712571	0.006849384	0.005157761	0.00640668	0.010803986	0.0136934
0.0	0.010457839	0.01136751	0.0123867355	0.0049644797	0.004704379	0.006847953	0.0051330565	0.0064043067	0.01076986	0.013622482
0.0	0.31636584	0.31244704	0.3185099	0.3267137	0.29347822	0.3257629	0.31271166	0.29720575	0.30846924	0.34060937
0.0	0.19836694	0.18417269	0.2025788	0.19457974	0.18824786	0.1850059	0.17712432	0.18228285	0.20108338	0.21568272
0.0	0.5291704	0.52901435	0.53178704	0.5406617	0.51795524	0.5337598	0.53292984	0.52929235	0.52025175	0.5555232
0.0	0.5299677	0.52781063	0.5306473	0.5410143	0.5177203	0.5351148	0.53277594	0.53011554	0.5180594	0.55593204
0.0	0.529666	0.5280151	0.52989125	0.5386538	0.5179714	0.5341105	0.53157973	0.52950424	0.5191603	0.55471534
0.0	0.530584	0.52782834	0.5291973	0.5407296	0.5185131	0.53421193	0.5326306	0.53013766	0.51744807	0.55519974
0.0	0.5312619	0.5295417	0.5304146	0.54052526	0.51994175	0.53679585	0.53332573	0.53009856	0.5195422	0.55720335
0.0	0.52997214	0.5299661	0.53086483	0.5424469	0.51823765	0.5343135	0.5339362	0.52999485	0.517931	0.5566089
0.0	0.53053004	0.5283868	0.5328878	0.5421854	0.5198264	0.53450733	0.53215027	0.53106666	0.51864994	0.5567635
0.0	0.52905756	0.5268412	0.52970624	0.5429566	0.5161968	0.5355254	0.5308224	0.52905774	0.5187334	0.55627656
0.0	0.5299062	0.52780616	0.53244954	0.5415221	0.5184055	0.5328634	0.5313708	0.5294938	0.5209714	0.55622053
0.0	0.52917606	0.52632606	0.5298162	0.5400232	0.51735115	0.53705984	0.532249	0.52837783	0.5193157	0.5553447
[truncated: 18,815 more rows]
