# Supplementary material for: Teasing out missing reactions in genome-scale metabolic networks through hypergraph learning
Source: Nat Commun. 2023 Apr 25;14:2375. doi: 10.1038/s41467-023-38110-7 (PMC10130184; doi:10.1038/s41467-023-38110-7)
Supplement: Supplementary file 4 — Source Data [file 41467_2023_38110_MOESM4_ESM.zip › Source Data/Figure 2/j-m/iEcE24377_1341_node2vec.csv]

	0	0.1	0.1.1	0.1.1.1	0.1.1.1.1	0.1.1.1.1.1	0.1.1.1.1.1.1	0.1.1.1.1.1.1.1	0.1.1.1.1.1.1.1.1	0
1.0	0.5293832	0.5252841	0.0027317228	0.5328686	0.5480303	0.5376281	0.54370815	0.53476566	0.53691584	0.5429153
1.0	0.5308353	0.5263522	0.023858417	0.052453082	0.028333444	0.5372801	0.12834115	0.53219604	0.5376275	0.54123557
1.0	0.52793175	0.52676433	0.52998775	0.5351002	0.5472379	0.53812534	0.54217434	0.53433955	0.010749225	0.5436007
1.0	0.15245257	0.5249883	0.5279937	0.16072902	0.5486649	0.53758985	0.11866015	0.5321309	0.53515136	6.246353e-05
1.0	0.19997433	0.525501	9.69852e-05	0.53466475	0.5487082	0.5381365	0.5422344	0.0073319348	0.53521967	0.541152
1.0	0.5290854	0.52544874	0.5284744	0.18915528	0.54839617	0.5386234	0.5448414	0.5353305	0.5376052	0.54387206
1.0	0.52898985	0.5263941	7.533149e-05	0.5313424	0.5494565	0.5391726	0.5434104	0.1167602	0.537517	0.54259646
1.0	0.5293735	0.5269044	0.5292067	0.53331125	0.548824	0.5349905	0.5439278	0.5332365	0.53669876	0.5413386
1.0	0.0006306595	0.52616006	0.52916694	0.53594965	0.5495353	0.060407348	0.5423516	0.17190997	0.5370414	0.5427509
1.0	0.5284072	0.52335894	0.52865624	0.09952229	0.00344632	0.5383846	0.00020439347	0.5341881	0.00014059094	0.5426258
1.0	0.13765103	0.104467526	0.5282103	0.5340168	0.54721457	0.538482	0.5442355	0.5341119	0.53660154	0.5418807
1.0	0.15855286	0.52634364	0.5278306	0.53500617	0.55027443	0.5383783	0.5432439	0.53340644	0.53643334	0.5430188
1.0	0.14724013	0.52710027	0.034017112	0.53511715	0.5492222	0.00014041839	0.5432072	0.5340708	0.53530085	0.54080683
1.0	0.5278731	0.5256319	0.5256384	0.046379637	0.5480315	0.53567874	0.5427021	0.5333939	0.00017629373	0.00013188946
1.0	0.09838267	0.14745505	0.18980214	0.5330706	0.54593956	0.5382461	0.1150831	0.5335295	0.53627473	0.5424958
1.0	0.1544011	0.52688974	0.5287829	0.5330389	0.1185714	0.5388592	0.15139307	0.53502226	0.030696906	0.54340076
1.0	0.5291237	0.5264453	0.52840465	0.5342415	6.699558e-05	0.17480876	0.5442455	0.535383	0.5368879	0.54267085
1.0	0.52813697	0.52549833	0.5276354	0.53572553	0.013656187	0.5384879	0.18039727	0.5326315	8.824476e-05	0.5425655
1.0	0.5289558	0.10678984	0.5280659	0.53546375	0.5485143	0.5371346	0.5424395	0.10770094	0.53709656	0.15925452
1.0	0.52794194	0.52662885	0.5296794	0.533023	0.5479049	0.13728116	0.54288626	0.53201747	0.00010921461	0.5442022
1.0	0.52909863	0.5261135	0.5268114	0.5345743	0.061131664	0.53836715	0.22217123	0.5325452	0.537717	0.5419089
1.0	0.5300574	0.5270619	0.5284013	0.09941299	0.01804992	0.53716236	0.5432913	0.53398055	0.5365661	0.10796078
1.0	0.08937339	0.5250406	0.113711126	0.53442	0.033432405	0.53824586	0.54237807	0.533108	0.53742796	0.10832447
1.0	0.52927786	0.027887639	0.5279673	0.53448826	0.5471427	4.1696846e-09	0.15483007	0.011669294	0.5364042	0.5410788
1.0	0.5262447	0.52280635	0.033923794	0.30614376	0.54937524	0.5377153	0.54432046	0.53492445	0.53590363	0.013872973
1.0	0.52924633	0.5274458	0.52959144	0.5328276	0.5483896	0.15146433	0.5428302	0.53382015	0.5375186	0.5424827
1.0	0.5274042	0.52407694	0.5293309	0.08504957	0.5492299	0.5376178	0.5437937	0.53233194	0.5364366	0.54215854
1.0	0.53090227	0.52608126	0.52844584	0.53457093	0.54845494	0.5390459	0.5426014	0.53530854	0.5371782	0.5424991
1.0	0.52920586	0.094729885	0.5285611	0.53237176	0.54780585	0.5387608	0.54182154	0.5327209	0.53779906	0.543794
1.0	0.5292709	0.52568	0.5285279	0.533591	0.5503507	0.5386929	0.54373264	0.5339253	0.041278835	0.5405283
1.0	0.5291862	0.526964	0.52900136	0.533842	0.54797536	0.5380847	0.5438158	0.12502189	0.5363709	0.001272935
1.0	0.5274608	0.5247363	0.5281675	0.5347141	0.54879844	0.53645	0.17426082	0.53336805	0.537587	0.5426522
1.0	0.5293037	0.52350044	9.116028e-05	0.5336999	0.5486108	0.5370377	0.5427425	0.09940473	0.53942513	0.5438785
1.0	0.52784115	0.52632433	0.528955	0.53466034	0.55005485	0.5373779	0.5428692	0.039090816	0.5370554	0.5428489
1.0	0.5283875	0.525257	0.5300408	0.53485	0.5484902	0.53807026	0.5438415	0.5338134	0.53823453	0.050770085
1.0	0.5281605	0.5255284	0.52796626	0.0708901	0.5497423	0.5386795	0.006327486	0.53628844	0.15210515	0.5427079
1.0	0.5276466	0.2145842	0.5288631	0.5353062	0.033631112	7.595762e-05	0.54257363	0.53455096	0.53681046	0.053221006
1.0	0.5271157	0.52726763	0.5295518	0.5337176	0.5480546	0.53870046	0.02182658	0.53283536	0.53795505	0.5440968
1.0	0.52952147	0.52639294	0.52734715	0.5340546	0.15343049	0.53861815	0.5447368	0.53244376	0.53678536	0.54158694
1.0	0.52878034	0.527316	0.5274208	0.054687385	0.548111	0.5383341	0.5432205	0.53320783	0.53697973	0.057216167
1.0	0.52735984	0.52481174	0.5281838	0.5330973	0.5462805	0.5378622	0.54299253	0.5316937	0.16808026	0.010056712
1.0	0.5285507	0.04811116	0.052697796	0.0010404795	0.11115687	0.00016613396	0.5435784	0.5342652	0.5380076	0.543377
1.0	0.52774113	0.52451825	0.5276257	0.17314142	0.54819006	0.538521	0.5418513	0.534051	0.5367524	0.54302895
1.0	0.5256457	0.52592045	0.12548642	0.53385377	0.5474883	0.10696346	0.16941832	0.53531563	0.53564066	0.5413376
1.0	0.52988493	0.13848116	0.017207865	8.136252e-05	0.5476396	0.11510061	0.5430105	0.53289837	0.5366718	0.00012620496
1.0	0.107493736	0.5247046	0.5286377	0.002588937	0.109290615	0.5366482	0.54464805	0.53578144	0.5369942	0.5434825
1.0	0.090226166	0.15132444	0.07809284	0.53341615	0.5486691	0.098275475	0.5428621	0.5336757	0.5381849	0.10210261
1.0	0.13016881	3.239762e-07	0.5280677	0.5333919	0.54999197	0.538462	0.040101692	0.5337692	0.5378907	0.16014174
1.0	0.5280653	0.52624947	0.52801335	0.53487724	0.5472856	0.54000443	0.54289144	0.1711399	0.020074781	0.5397757
1.0	0.5287295	0.21848644	0.059050817	0.5331441	0.548334	0.53857124	0.5443873	0.5346591	0.53728914	0.5433439
1.0	0.5303291	0.5242525	0.528286	0.024443174	0.54698163	0.5371191	0.54396665	0.5318939	0.53739387	0.038496997
1.0	0.13912	0.5250294	0.5313781	8.1793965e-05	0.11519671	0.53711677	0.5445957	0.53373617	0.5367841	0.01061412
1.0	0.5287332	0.526285	0.52969384	0.5333391	0.54934096	0.5384748	0.54390776	0.000116655305	0.53765106	0.54262257
1.0	0.5290024	0.5241883	0.5287643	0.53444177	0.5498268	0.22105604	0.54428065	0.5311966	0.5367716	0.54246056
1.0	0.528607	0.5265707	0.05346939	0.5353638	0.54765576	0.538545	0.54389197	0.5342404	0.5366265	0.54063314
1.0	0.11378474	0.5258099	0.5318189	0.5337927	0.5490886	0.5382059	0.54352415	0.53271216	0.53659344	0.54270756
1.0	0.528372	0.52275366	0.5284874	0.14338	0.549143	0.5372652	0.5457457	0.14814942	0.53515077	0.14934231
1.0	0.5288461	0.093303	0.529061	0.5353802	0.053710863	0.5377278	0.21047395	0.02364892	0.53802115	0.10732033
1.0	6.807773e-05	0.52544266	0.5284631	0.14985164	0.045845106	0.5361199	0.5442064	0.53123146	0.53699046	0.54256934
1.0	0.5280521	0.52694637	0.5296227	0.5346711	0.5477718	0.5385677	0.17108113	0.14903715	0.53754103	0.5431177
1.0	0.5285967	0.52661264	0.52848834	0.534098	0.54798436	0.53852326	0.081258066	0.5322625	0.53755754	0.54245734
1.0	0.52844846	0.12010213	0.52791446	0.5343588	0.54802865	0.5365717	0.54447484	0.53235745	0.53775257	0.10390811
1.0	0.04124114	0.52767736	0.00061386434	0.53475845	0.5462018	0.53910553	0.54315674	0.0754138	0.53579426	0.54257244
1.0	0.01396997	0.08902243	0.5295467	0.53496885	0.5477926	0.5385369	0.18141443	0.5335019	0.5371854	0.54255307
1.0	0.529101	0.52438873	0.5281398	0.5343915	0.54689276	0.5391339	0.54126626	0.53411156	0.535677	0.5426562
1.0	0.52757114	0.52704346	0.5302838	0.21700135	0.018642139	0.07092773	0.5419941	0.15957943	0.5367687	0.02946536
1.0	0.528213	0.2192112	0.5286251	0.5349441	0.547106	0.5371671	0.54394513	0.5339927	0.5340141	0.5411195
1.0	0.527798	0.029720183	0.52811074	0.53370416	0.11093536	0.5373088	0.54361665	0.53317493	0.5371409	0.5423605
1.0	0.17692152	0.5252835	0.07825804	0.021540817	0.20524323	0.53843516	0.00012070109	0.533971	0.5373884	0.54309607
1.0	0.52908796	0.5266503	0.52799696	0.5326152	0.54943013	0.53804934	1.71714e-09	0.53507036	0.53663915	0.54221547
1.0	0.08998786	0.52742565	0.5280522	0.09772343	0.5488804	0.10246975	0.2641517	0.105645366	0.5382671	0.54328895
1.0	0.027964879	0.52731895	0.0499857	0.5340098	0.5490457	0.53901106	0.5447822	0.002741655	0.5373886	0.15533768
1.0	0.52727294	0.525171	0.00012586653	0.12625678	0.55099016	0.538236	0.5427815	0.5343748	0.53646153	0.54237914
1.0	0.52856034	0.094222195	0.529338	0.5356381	0.54741156	0.53883	0.16843656	0.5321446	0.53692275	0.113247424
1.0	0.16116917	0.5263063	0.52884036	0.5335157	0.11522205	5.6746532e-05	0.54294795	0.5356799	0.5381479	0.055369828
1.0	0.52801776	0.14577837	0.5278526	0.53370184	0.08204753	0.5388456	0.5418836	0.16050786	0.1660958	0.5419268
1.0	0.52972347	0.52250063	0.52868503	0.53537434	0.547964	0.53699785	0.5433801	0.07836959	0.53570753	0.5422122
1.0	0.5288692	0.5253139	0.14334115	0.53354704	0.06670851	0.53613085	0.5432574	0.052597255	0.5365613	0.5421984
1.0	0.5286232	0.5264843	0.52796793	0.53518164	0.5507204	0.53776205	0.54306346	0.53392905	0.5376561	0.5428144
1.0	0.52934295	0.5268595	0.5286725	0.5351115	0.5487146	0.5367438	0.5434149	0.5341383	0.5364131	0.54343176
1.0	0.5279513	0.52572715	0.52917325	0.53468865	0.5516782	0.5373374	0.011566504	0.53308153	0.5357288	0.54279983
1.0	0.52994114	0.5263227	0.52816534	0.53482264	0.54937696	0.5381635	0.5433587	0.09226603	0.538393	0.54196614
1.0	0.014059211	0.5286002	0.5302162	0.5347825	0.5479672	0.53681993	0.54436356	0.5338641	0.17873825	0.5425756
1.0	0.5282529	0.52705973	0.52883506	0.53650194	0.5484807	0.5389164	0.13421896	0.53407437	0.5355133	0.54426754
1.0	0.52719617	0.5238257	0.1470873	0.53599423	0.13732545	0.5383427	0.17670634	0.5347255	0.5353219	0.16200902
1.0	0.52768296	0.526957	0.5285058	0.5339637	0.54781026	0.53738624	0.18364641	0.53619605	0.5369363	0.013909153
1.0	0.5280591	0.52644396	0.52887034	0.5349825	0.1676805	0.53713757	0.54325193	0.5364361	0.15487504	0.5423927
1.0	0.52983415	0.14376272	0.5287145	0.5359949	0.54794973	0.5367455	0.5439815	0.5338841	0.0030935276	0.5428678
1.0	0.5295911	0.52461743	0.52839124	0.18576859	0.5501211	0.5371856	0.042745605	0.53687906	0.535975	0.54243237
1.0	0.5288167	0.52647126	0.5296635	0.53420997	0.5467081	0.53833973	0.00022069682	0.5321492	0.53723353	0.54180324
1.0	0.10331281	0.5268569	0.52862686	6.163296e-05	0.5493053	0.53581536	0.123517804	0.5344296	0.5357546	0.5423745
1.0	0.15180784	0.5261561	0.52387214	0.097805575	0.5481488	0.00010631222	0.5448368	0.53266025	0.5353251	1.1826483e-09
1.0	0.5270526	0.5262236	0.52826244	0.5331647	0.54788816	0.5375369	0.5447195	0.5316818	0.062047035	0.5429539
1.0	0.52822614	0.5267613	0.5283097	0.53424245	0.5472512	0.53918505	0.5430978	0.17675664	0.5365613	0.5420062
1.0	0.52916044	0.5240836	4.2370713e-05	0.53385854	0.049225762	0.10821594	0.10637525	0.53381073	0.00078854425	0.5425588
1.0	0.52944994	0.027373398	0.529817	0.53372324	0.0025306009	0.53809595	0.11310934	0.53250444	0.53812	0.5419533
1.0	0.528241	0.52633333	0.5307813	0.5323705	0.00014037782	0.025405344	0.5447287	0.04653385	0.5358141	0.15244833
1.0	0.52892274	0.5281058	0.000121167315	0.5331057	0.54871887	0.112618305	0.5432461	0.5326806	0.16576095	0.5412643
1.0	8.69793e-05	0.52644557	0.014526021	0.20629433	0.548454	0.36149073	0.5434364	0.5321373	0.53783333	0.54232854
1.0	0.52966213	0.5272598	0.10043512	7.3817166e-05	0.54860866	0.5374042	0.5432299	0.5333127	0.5383661	0.54253644
1.0	0.17709912	0.19867814	0.5266278	0.53156894	0.54826087	0.5364839	0.5424481	0.53280056	0.03516655	0.54136544
1.0	0.5305387	0.10078828	0.5297946	0.53427905	0.54758817	0.5389928	0.16331612	0.5339475	0.036442026	0.540634
1.0	0.028368248	0.52658194	0.5264812	5.5175653e-05	0.54902554	0.5375674	0.5419175	0.11289247	0.5370387	0.5421504
1.0	0.5282046	0.15432456	0.52902037	0.53318244	0.54923093	0.53662354	0.068054	0.5336399	0.5371386	0.5422971
1.0	0.00012234841	0.5272851	0.5289458	0.53489745	0.0029501896	0.15747795	0.54313195	0.5328573	0.0505918	0.5428089
1.0	0.5277758	0.526923	0.5275542	0.5338012	0.036088247	0.53648055	0.008023534	0.15086247	0.53642875	0.5427452
1.0	0.02272985	0.5266578	0.19396076	0.5352232	0.5478776	0.53672683	0.54003847	0.025383253	0.5369309	0.54237455
1.0	0.52840716	0.09711533	0.1506375	0.02087742	0.5485127	0.5378945	0.54277766	0.53276855	0.5372253	0.5430575
1.0	0.5274894	0.5253654	0.00010306428	0.19074173	0.18054423	0.53827363	0.116167404	0.53271246	0.5383629	0.54288906
1.0	0.5275887	0.52736443	0.5279357	0.5346354	0.15819295	0.15561464	0.5425627	0.15421252	0.53515947	0.0503688
1.0	0.52826595	0.012411166	0.5285045	0.5346063	0.0110111665	0.53695893	0.54446757	0.53468645	0.162414	0.5429036
1.0	0.53004336	0.04084819	0.05986157	0.5333178	0.036682285	0.53698957	0.54253316	0.5333524	0.5352257	0.54333943
1.0	0.5273951	0.030147718	0.5290654	0.5337036	0.5460745	0.5371217	0.5428697	0.5336759	0.5377655	0.5414052
1.0	0.52910167	0.52741885	0.5281203	0.53715074	0.5494569	0.5389402	0.54343766	0.16395332	0.15781789	0.54412735
1.0	0.52857506	5.113423e-05	0.52634233	0.5374741	0.039209817	0.5391977	0.5425682	0.531872	0.13859558	0.54281193
1.0	0.528612	0.52595997	0.5285753	0.5338232	0.55115086	0.53782374	0.16310504	0.53319216	0.5356701	0.5424557
1.0	0.5284269	0.5278496	0.52866995	0.5349854	0.5477672	0.53850347	0.54368246	0.5344121	0.5351962	0.015329421
1.0	0.03266644	0.5258931	0.52961755	0.5331778	0.5503391	0.17714356	0.5436337	0.5334475	0.5354486	0.5430612
1.0	0.5295386	0.52427727	0.5290049	0.027699793	0.5459298	0.53757775	0.5437436	0.0980576	0.53681135	0.5392707
1.0	0.5276212	0.5261581	0.5281135	0.53495073	0.5485153	0.0729856	0.022458488	0.5339636	0.018158406	0.5411315
1.0	0.5283754	0.013635193	0.00049318315	0.5343277	0.0103399055	0.5393637	0.54161835	0.17230889	0.5356026	0.20515317
1.0	0.52914655	0.52796155	0.528582	0.53437924	0.5500926	0.5362268	0.5414465	0.21612677	0.5378171	0.052914273
1.0	0.5279036	0.523039	0.087818004	0.53506327	0.17570189	0.5375597	0.02244089	0.5315295	0.5357371	0.5427676
1.0	0.5275186	0.5263474	0.52941877	0.5327104	0.5480246	0.5355456	0.5438037	0.5341515	0.21013416	0.54209936
1.0	0.52842706	0.5280682	0.00013934785	0.0026249017	0.5470056	0.5385205	0.5432953	0.5333354	0.5367731	0.5425666
1.0	0.5295134	0.5258457	0.01772904	0.5333849	0.5480509	0.11943272	0.049639188	0.53456897	0.53680843	0.16054152
1.0	0.5286312	0.5258878	0.11670589	0.16175772	0.54826427	0.16124141	0.013495915	0.5326014	0.03328972	0.54283
1.0	0.528746	0.04423844	0.18685707	0.5332714	0.5503251	0.53769296	0.5417846	0.53274184	0.20261553	0.5418279
1.0	0.5287084	0.5261427	0.5283067	0.053696256	0.5462764	0.2187298	0.5434033	0.534787	0.10884699	0.15998214
1.0	0.5296678	0.012479452	0.0048296275	0.107525416	0.17992839	0.53480923	0.542567	0.16243532	0.5358933	0.5429893
1.0	0.09094484	0.52310985	0.5288082	0.53242487	0.549263	0.53839153	0.012929202	0.53280014	0.5363839	0.54240113
1.0	0.52964056	0.11494617	0.13644192	0.5347534	0.54798895	0.536783	0.042512625	0.53424126	0.5371549	0.5414165
1.0	0.5286877	0.5249458	0.52871364	0.5347811	0.5493496	0.5400647	0.5440122	0.5333014	0.00020783908	0.5407992
1.0	0.00013866628	0.5251463	0.5271517	0.53346276	0.5480083	0.5370011	0.5437633	0.53270966	0.06130879	0.10085851
1.0	0.0013290872	0.5261423	0.008549899	0.5345043	0.5472709	0.53753334	0.5434338	0.534813	0.5367957	0.20925789
1.0	0.5296223	0.5230983	0.5267261	0.05547316	0.55153775	0.06846622	0.54296345	0.5329988	0.5364438	0.54058486
1.0	0.5291355	0.5260002	0.5286834	0.011377241	0.011146778	0.5383948	0.5423468	0.090202995	0.53602004	0.5426024
1.0	0.5284644	0.5243004	0.14286599	0.5319107	0.028577523	0.53782165	0.5437697	0.53429204	0.53680557	0.5437148
1.0	0.5302616	0.52582467	0.5285929	0.5347401	0.5496203	0.53839684	0.54153603	0.53460294	0.5374275	0.541333
1.0	0.52851474	0.5243169	0.16697031	0.53193474	0.5480981	0.5375644	0.54384077	0.20561793	0.04661148	0.54252565
1.0	0.5288763	0.02658281	0.528832	0.53618103	0.5481569	0.5378997	0.00020468443	0.53109646	0.5359242	0.54269046
1.0	0.5286103	0.5265332	0.5289321	0.5349242	0.54808766	0.00012649532	0.5434852	0.1595351	0.1505235	0.54425985
1.0	0.10500929	0.025079347	0.07847006	0.534924	0.5479273	0.5363573	0.13204224	0.5343966	0.5362301	0.16211165
1.0	0.5275686	0.52585536	0.5295239	0.53475225	0.5472004	0.5372845	0.06705485	0.5328261	0.101253025	0.54051626
1.0	0.5290091	0.52682513	0.52904266	0.53365654	0.094477296	0.53510916	0.00016035733	0.5329547	0.5380298	0.5444648
1.0	0.5292599	0.5245853	0.5296286	0.5339393	0.5481382	0.050601427	0.5438714	0.027264152	0.5350634	0.5406089
1.0	0.52878714	0.52678317	0.5282427	0.53315073	0.018353563	0.5374038	0.5425013	0.5325348	0.5385006	0.5437549
1.0	0.5294242	0.18234517	0.0010335565	0.53443944	0.00014349364	0.53698355	0.54293936	0.5314677	0.53615445	0.5423493
1.0	0.52797604	0.02329609	0.52948153	0.536501	0.5477032	0.5391339	0.031366497	0.53431225	0.5361133	0.0021527756
1.0	0.5297171	0.521942	0.52722144	0.53340256	0.54788995	0.5373476	0.5417361	0.53311294	0.5377566	0.54487544
1.0	0.52734387	0.52473253	0.52707565	0.19046508	0.5469103	0.53888977	0.54415065	0.53329307	0.5379378	0.11662512
1.0	0.52848965	0.52680343	0.52839136	0.5338203	0.10443482	0.5373266	0.54442436	0.53308517	0.53987116	0.5425738
1.0	0.52893394	0.5256143	0.525742	0.53346604	0.00015406929	0.00014799263	0.5442085	0.09538497	0.5380067	0.54312456
1.0	0.5277764	0.00014397333	0.52848494	0.53364694	0.54768884	0.111430936	0.5406389	0.5340011	0.53766674	0.54309916
1.0	0.5296048	0.5269667	0.53034925	0.5360942	0.06953584	0.53932524	0.5436165	0.53482443	0.012417901	0.5411288
1.0	0.528676	0.52611053	0.5274812	0.53228146	0.5468803	0.53724253	0.12176395	0.53367245	0.5358707	0.54416203
1.0	0.5292212	0.5240944	0.5272311	0.03347908	0.54826415	0.032805078	0.020290546	0.06788365	0.5365793	0.5425437
1.0	0.14610112	0.5246677	0.52742606	0.17961289	0.5483698	0.53886515	0.54329073	0.53144723	0.17289183	0.54346484
1.0	0.52941954	0.5267328	0.31073144	0.16100372	0.012880852	0.53748864	0.020207545	0.532322	0.536599	0.54214895
1.0	0.026571952	0.52515393	0.52730906	0.5343422	0.547034	0.53701955	0.107970044	0.0042243525	0.5357315	0.54250866
1.0	0.5288634	0.52578163	0.001029063	0.5339534	0.017943282	0.53724575	0.13133141	8.7782144e-05	0.5371917	0.54228014
1.0	0.5269623	0.14035173	0.5280308	0.5343804	0.54719436	0.5377181	0.5429395	0.5318468	0.5379684	0.54323906
1.0	0.5297583	0.5276814	0.0062995153	0.5353691	5.527071e-05	0.53815013	0.32779342	0.5341938	0.53580695	0.01252743
1.0	0.527214	0.5261571	0.00011169366	0.53579867	0.54852355	0.020303078	0.5444542	0.53361744	0.15553808	0.54340243
1.0	0.029841062	0.089240536	0.15835603	0.5355408	0.033292606	0.5371887	0.54193145	0.5327504	0.5362899	0.084192224
1.0	0.52987325	0.52512336	0.5277094	0.53406364	0.54827964	0.5377849	0.5428326	0.00015108933	0.5365295	0.10083093
1.0	0.33826157	0.5268294	0.5295829	0.53378844	0.16471405	0.5391307	0.15391067	0.53235006	0.53805834	0.5435723
1.0	0.5291329	0.5268212	0.029332964	0.5348119	0.5486406	0.00013222115	0.542791	0.53386116	0.5382084	0.54278725
1.0	0.52981466	0.17460988	0.014578296	0.5340496	0.5488693	0.5399351	0.541896	0.08603386	8.6646345e-05	0.539821
1.0	0.5261383	0.52436507	0.5270816	0.5338687	0.027807707	0.53762716	0.5427852	0.5347715	0.53662854	0.15996289
1.0	0.5259488	0.056015022	0.5276911	0.0015802161	0.54812974	0.5351305	0.542638	0.5322502	0.5365147	0.5413411
1.0	0.15294313	0.52573216	0.52776015	0.13797644	0.1689829	0.53725725	0.5427671	0.5324498	0.5360652	0.54256856
1.0	0.5279738	0.5264766	0.52774554	0.5329976	0.54860574	0.5375344	0.17876518	0.5338388	0.5348073	0.15522955
1.0	0.5298314	0.008332909	0.10194187	0.5325616	0.16266763	0.5374155	0.543401	0.53377324	0.5371592	5.1561263e-05
1.0	0.52950746	0.5261346	6.130126e-05	0.535735	0.5484894	0.5376735	0.0484545	0.5322509	0.5372479	0.5419679
1.0	0.5289164	0.52585155	0.1436213	0.5330241	0.5468993	0.53741395	0.5428147	0.53258437	0.5367206	0.5422199
1.0	0.5297088	0.5257378	0.52911305	0.010509173	0.5489982	0.5384318	0.54216456	0.5327582	0.5359535	0.5421679
1.0	0.5281719	0.17480338	0.5286957	0.5335905	0.5492929	0.536717	0.5439493	0.5346452	0.5380932	0.54271173
1.0	0.52810353	0.52773416	0.5285977	0.5337836	0.5482892	1.0326148e-09	0.14218473	0.5346044	0.53830945	0.5425305
1.0	0.5292511	0.5270047	0.5292635	0.53858286	0.1638591	0.15992345	0.13225637	0.16747841	0.53608817	0.54308414
1.0	0.52734125	0.0952964	0.13754797	0.5351134	0.5493018	0.5371785	0.54278284	0.5341609	0.5365452	0.5426566
1.0	0.1441728	0.03791887	0.5300974	0.5322959	0.54708	0.017959591	0.18321423	0.19347224	0.5369096	0.10783773
1.0	0.52888745	0.5240797	0.014787018	0.53277487	0.5470108	0.53962266	0.5426447	0.53541815	0.53940785	0.5414748
1.0	0.5274596	0.13382447	0.16701822	0.5339032	0.5471116	0.53791404	0.5442521	0.5345138	0.5369254	0.5423386
1.0	0.52864015	0.045223594	0.18668534	0.5332469	0.54679954	0.0037356848	0.020891763	0.5327939	0.5365603	0.5422756
1.0	0.15412584	0.5233317	0.5280176	0.5336874	0.2094204	0.5394556	0.5428737	0.5354326	0.5375274	0.5402191
1.0	0.0014260848	0.52784926	0.52791333	0.09198235	0.5514141	0.5390105	0.00020826163	0.5336866	0.00070151227	0.5447418
1.0	0.5281296	0.00011210136	0.529206	0.533801	6.758045e-05	0.5367179	0.54396605	0.53217703	0.5367479	0.5417265
1.0	0.5288169	0.5267595	0.022128602	0.53459847	0.54735875	0.5380933	0.5431064	0.002923372	7.39621e-05	0.54317045
1.0	0.5289986	0.5270659	0.20711169	0.5331924	0.5482134	0.17601259	0.54306936	0.5325945	0.5366337	0.5423384
1.0	0.5300319	0.17480347	0.5270914	0.535218	0.54847246	0.53667414	0.54423195	0.5353357	0.033265665	0.04546503
1.0	0.5289097	0.52593464	0.526683	0.53501356	0.55016035	0.5380671	0.54145473	0.03242456	0.5358943	0.5429873
1.0	0.5285651	0.5251294	0.5300075	0.5332184	0.5492394	0.5344603	0.213529	0.5334691	0.5370352	0.5427191
1.0	0.528822	0.5259163	0.09481745	0.13833022	0.54777366	0.5367133	0.542337	0.5317428	0.5380235	0.54311144
1.0	0.53044045	0.5265501	0.52709407	0.53437	0.54845506	0.53672034	0.54353887	0.5345177	0.5390721	0.54321396
1.0	0.1708937	0.101288244	0.5306697	1.0456581e-09	0.5489102	0.5376924	0.5439064	0.12762299	0.16430724	9.8724784e-05
1.0	0.029353818	0.5271344	0.52787864	0.53519297	0.54882014	0.055157386	0.543195	0.5333685	0.058389675	0.5391922
1.0	0.024686756	0.08290744	0.52929896	0.5340031	0.5501831	0.536987	0.5438043	0.06263371	0.53847796	0.00014234088
1.0	0.5296056	0.52610594	0.5267665	0.5368151	0.54747903	0.5375294	0.5425303	0.5337049	0.536848	0.54128295
1.0	0.5300014	0.5265624	0.00010688888	0.09621926	0.5465662	0.5379761	0.5431533	0.53269964	0.14846905	0.5427516
1.0	0.15505582	0.52495074	0.5282707	0.10531733	0.54847085	0.53648037	0.54310167	0.13666184	0.5359419	0.5412614
1.0	0.0144131435	0.52661824	0.17733797	0.038822934	0.5486147	0.08863325	0.15558106	0.53410435	0.011473247	0.54272074
1.0	5.8519123e-05	0.525683	0.53039294	0.5339938	0.5497448	0.5406226	0.5427795	0.5321422	0.5372585	0.54069287
1.0	0.52876014	0.52606887	0.5271452	0.5337647	0.55009276	0.5373362	0.06838217	0.5326236	0.5374465	5.521404e-10
1.0	0.52978307	0.5263813	0.5300721	0.010935868	0.54877055	0.11087992	0.5450303	0.5343493	0.5363283	2.4753924e-06
1.0	0.037716288	0.52656186	0.5285607	0.03105828	0.54894364	0.028614486	0.54332453	0.5343505	0.53616256	0.5434434
1.0	0.18233429	0.5263209	0.5275577	0.5345077	0.5483334	0.538941	0.54378676	0.05391939	0.53666395	0.54275
1.0	0.52834386	0.00016894392	0.5272042	0.5354225	0.5482615	0.064684324	0.00020681274	0.53255033	0.11137294	8.8098284e-05
1.0	0.52888036	0.09919082	0.02855266	0.031121006	0.55072814	3.2122967e-05	0.5443875	0.5349059	0.53559285	0.54182726
1.0	0.52836716	0.5240989	0.5291264	0.5336972	0.54786897	0.53645337	0.5431068	0.5329602	0.027791474	0.541648
1.0	0.5264855	0.5252916	0.52872145	0.534006	0.5498247	0.5369661	0.5428056	0.53287685	0.536118	0.5421328
1.0	0.52814335	0.00018705452	0.5287695	0.5334395	0.5482728	0.53840077	0.5431962	0.5351367	0.5368942	0.5441694
1.0	0.5287605	0.5261386	0.10728514	0.5333818	0.5486733	4.4662487e-09	0.12400308	7.535721e-05	0.5355291	0.08420961
1.0	0.52997094	0.52696115	0.21086916	0.5328302	0.54803634	0.5374771	0.54302245	0.066582955	0.5380444	0.012501691
1.0	0.5265687	0.5244946	0.5287478	0.53666735	0.5472364	0.5368205	0.54318684	0.1187826	0.53831017	0.5430361
1.0	0.18084957	0.5263407	0.52915376	0.5359581	0.54761046	0.1088078	0.5405597	0.53198117	0.53813463	0.54278904
1.0	0.5273601	0.07212795	0.52847046	0.5295236	0.54803	0.539277	0.17514876	0.5323901	0.01352525	0.10567808
1.0	0.53008795	0.5251706	0.5288033	0.057245113	0.54768866	0.03012165	0.5442578	0.5328136	0.5387456	0.54284954
1.0	0.52893406	0.5257723	0.53169554	0.17662677	0.12247149	0.53802186	0.5440482	0.5334491	0.110673524	0.54171306
1.0	0.527958	0.1475923	0.5267391	0.10343875	0.5486442	0.53950673	0.5437726	0.5316228	0.53461	0.543837
1.0	0.52880466	0.52692837	0.5282834	0.5322412	0.54848504	0.5367146	0.54470676	0.5335545	0.5360081	0.542353
1.0	0.5291658	0.5257711	0.52828985	0.5343576	0.54931	0.062323134	0.5426941	0.53448755	0.050012644	0.54359055
1.0	0.52873284	0.5279578	0.5285776	0.058813788	0.54878205	0.5383207	0.54349464	0.090654455	0.5382364	0.5430664
1.0	0.5308733	0.5265286	0.52809936	0.5339057	0.54958546	0.536448	0.5435445	0.53349084	0.5381489	0.5426257
1.0	0.5289816	0.52599865	3.740676e-05	0.53283143	0.5468955	0.5365511	0.54403627	0.11944273	0.5354352	0.5428432
1.0	0.52946854	0.00012550627	0.52656716	0.5346252	0.5484569	0.0069174743	0.54279256	0.5348906	0.012120027	0.54138076
1.0	0.5284645	0.16925187	0.52784437	0.53476334	0.548552	0.5381902	0.000118749806	0.534242	0.53530777	0.01706339
1.0	0.5293676	0.159029	0.528684	0.53435034	0.16718481	0.5391448	0.0029037902	0.53322107	0.53639853	0.54244536
1.0	0.52990425	0.52453583	0.5268065	0.53392017	0.5502717	0.53813094	0.5437516	0.5342102	0.049673386	0.5454973
1.0	0.528845	0.52686983	0.5283616	0.53452563	0.0283448	0.00012581566	0.0001992156	0.029620245	0.5382286	0.5418578
1.0	0.5280008	0.5259501	4.5504752e-05	0.00041208134	0.54753065	0.53723854	0.16502951	0.014892709	0.0026415598	0.54334176
0.0	0.012576532	0.011303485	0.010724225	0.0125065595	0.017050814	0.016856771	0.017391898	0.015529637	0.012831961	0.015298234
0.0	0.012674374	0.011435182	0.010792012	0.012483144	0.016983066	0.016832892	0.017409246	0.015602392	0.012839779	0.015403847
0.0	0.009596083	0.0115494365	0.00900205	0.011832965	0.013644631	0.013775579	0.015791556	0.0112585705	0.012492281	0.012417065
0.0	0.009648964	0.011689804	0.009022654	0.011860634	0.013577512	0.013806755	0.015829345	0.011275096	0.012485095	0.012528138
0.0	0.010514054	0.009162243	0.007916039	0.009672957	0.013414926	0.01229642	0.01170521	0.0108433375	0.011761625	0.0091768345
0.0	0.010476958	0.009141648	0.007931789	0.009632587	0.013456535	0.012408507	0.011677486	0.01073934	0.011739422	0.009163637
0.0	0.051597994	0.04384289	0.043208323	0.041505456	0.056632206	0.053816136	0.06921949	0.050061885	0.050376132	0.04640386
0.0	0.013431629	0.010180607	0.009568112	0.01292537	0.013354564	0.01337174	0.022763684	0.01311237	0.011745254	0.010224162
0.0	0.013410585	0.010284398	0.009569915	0.012952609	0.013511693	0.01339975	0.02287242	0.01320914	0.011778831	0.010040233
0.0	0.013434339	0.010216559	0.009584733	0.013058587	0.013372023	0.013349131	0.022951351	0.013125235	0.011869406	0.010168117
0.0	0.0024681534	0.0019072917	0.00206321	0.002195437	0.0030684392	0.0029401374	0.003978304	0.0029462003	0.0031556468	0.0018378594
0.0	0.019221516	0.027211294	0.028762873	0.015040785	0.03455464	0.028411396	0.04234197	0.027181769	0.025551552	0.021060595
0.0	0.026016945	0.022068763	0.0229738	0.024424044	0.033315126	0.030599177	0.036555182	0.028531939	0.029128749	0.023488242
0.0	0.011536564	0.010186472	0.009848187	0.010149116	0.015897183	0.011827268	0.01801977	0.0108933225	0.012650278	0.009941256
0.0	0.024214009	0.021462914	0.02334162	0.023801656	0.0325527	0.025316684	0.032933313	0.026610516	0.031568836	0.024154829
0.0	0.026509922	0.02563329	0.024152609	0.02473943	0.02886475	0.027886126	0.035435986	0.029845845	0.026837878	0.020318765
0.0	0.0111127915	0.012993267	0.010318405	0.010132746	0.014975419	0.012343684	0.017837582	0.013050723	0.011568864	0.009489208
0.0	0.073144406	0.061648108	0.06509447	0.06702759	0.085977	0.076370426	0.087486416	0.076534	0.075125635	0.06599618
0.0	0.010051728	0.007014362	0.0077585205	0.0072026136	0.014796373	0.0131062195	0.013388427	0.01316887	0.009557449	0.008658651
0.0	0.0100299725	0.007075166	0.0077502513	0.007163596	0.014772633	0.013176568	0.01335092	0.013265776	0.00960428	0.008676798
0.0	0.071874835	0.06601257	0.06433674	0.066501826	0.07694734	0.08119262	0.08349666	0.07525354	0.08020836	0.07519958
0.0	0.011355637	0.009338224	0.009429228	0.010314817	0.009393464	0.01322696	0.012308047	0.009295953	0.011763577	0.010398775
0.0	0.011509559	0.009326674	0.009503175	0.010290652	0.009490069	0.013248892	0.012222039	0.009253304	0.011740428	0.01037542
0.0	0.021699585	0.021125257	0.022163007	0.020754518	0.026046094	0.0292034	0.030070158	0.02746606	0.02692817	0.022538638
0.0	0.01150162	0.011236151	0.009595634	0.011515724	0.014046618	0.011361441	0.020589458	0.012434285	0.011295687	0.01182676
0.0	0.001885436	0.0016166815	0.0021298656	0.001903589	0.0027162964	0.002378677	0.0026969507	0.001987621	0.001954037	0.0020468214
0.0	0.024172515	0.023994593	0.022482913	0.027452486	0.026768282	0.025814772	0.038092848	0.022389457	0.023486791	0.025054762
0.0	0.053039536	0.06864297	0.07151299	0.07071935	0.0843001	0.08559327	0.0044490322	0.0774331	0.08404485	0.079358764
0.0	0.005896928	0.009486958	0.010156491	0.00988594	0.013111569	0.013919333	6.7877685e-05	0.011746316	0.013438227	0.01193958
0.0	0.0058869203	0.009498338	0.010153187	0.009840592	0.0131489625	0.01398563	6.797245e-05	0.011801543	0.013486483	0.011927373
0.0	0.06421521	0.070188664	0.06264988	0.06723742	0.08125203	0.07386664	0.023236979	0.08197288	0.080351554	0.07467447
0.0	0.20838657	0.21869686	0.20612766	0.2209937	0.2478967	0.23843493	0.07359838	0.24105461	0.25278923	0.23150909
0.0	0.07100803	0.06555874	0.064409345	0.06970217	0.084402226	0.07352722	0.08061484	0.070506394	0.07167022	0.067570254
0.0	9.26844e-05	6.985452e-05	6.402715e-05	8.179124e-05	0.00014652347	9.731406e-05	0.00012988634	8.66799e-05	8.825814e-05	6.69662e-05
0.0	0.5286299	0.5250421	0.5287358	0.5342333	0.5477232	0.5378575	0.5430671	0.5327999	0.5360526	0.5426193
0.0	0.009465832	0.007572355	0.010432984	0.008325253	0.012390819	0.014038366	0.016359216	0.00917527	0.011458184	0.014131845
0.0	9.7500306e-05	8.822633e-05	8.060602e-05	8.102363e-05	0.00013659253	0.00015878331	0.00025501446	0.00010469182	0.00013451862	0.00016910912
0.0	0.07196878	0.06976626	0.068489686	0.06952768	0.08286522	0.08364466	0.09610894	0.07412483	0.08010746	0.08628024
0.0	0.001971021	0.0028788655	0.0018095314	0.002319611	0.0032994258	0.0018987581	0.0039866604	0.0021572835	0.0031955938	0.0026382855
0.0	0.0011622001	0.002268699	0.0012051333	0.0019266851	0.0024175523	0.0032688302	0.0028742822	0.0026960738	0.002690071	0.0023241562
0.0	0.015825363	0.026862044	0.022367252	0.025654146	0.03252589	0.03217244	0.029072622	0.030822093	0.03177437	0.02426764
0.0	0.022811914	0.02149842	0.017697081	0.025276331	0.033461895	0.025808867	0.034500502	0.022823455	0.028192583	0.028286478
0.0	0.02435217	0.022360768	0.024796562	0.018271256	0.0386885	0.028782407	0.038008016	0.019851143	0.028644655	0.024857247
0.0	0.023064371	0.022179047	0.029367112	0.023198545	0.02940291	0.031499658	0.029934946	0.03195607	0.030972768	0.024720078
0.0	0.016411204	0.0273226	0.023539854	0.023088394	0.037937608	0.029848374	0.040250365	0.029482055	0.033697426	0.0245665
0.0	0.02488492	0.025200415	0.02596167	0.027063653	0.033624187	0.026648147	0.030857496	0.028845308	0.03127454	0.025970962
0.0	0.02652853	0.023800267	0.018922545	0.028612094	0.03128204	0.02443737	0.029855821	0.026097214	0.031621847	0.031429544
0.0	0.023998953	0.02507537	0.024777494	0.023846203	0.031236967	0.030651445	0.032560818	0.03008004	0.03190065	0.029166395
0.0	0.027737837	0.019764071	0.023284212	0.025769798	0.03249144	0.02932162	0.035649113	0.030422755	0.033043213	0.02750883
0.0	0.027602602	0.025120359	0.026910376	0.02649946	0.038169783	0.03241322	0.033653926	0.02984151	0.03139611	0.028030777
0.0	0.026211541	0.026285363	0.0243919	0.022104146	0.031554226	0.029231634	0.041119363	0.026555037	0.028539803	0.031914335
0.0	0.01215559	0.012120113	0.010620446	0.011334596	0.00400315	0.015861766	0.015862131	0.010984881	0.015182731	0.010383663
0.0	0.026443977	0.028245786	0.019851718	0.02140128	0.027675768	0.03321161	0.025633313	0.022740183	0.032280937	0.030620243
0.0	0.05010655	0.05615419	0.04734691	0.033887986	0.06504071	0.0630919	0.0684189	0.053994313	0.045985762	0.039633982
0.0	0.00010291432	0.000114894254	8.398731e-05	5.495406e-05	0.00020566807	0.00014511982	0.00019759513	0.00013921264	9.89825e-05	5.7316e-05
0.0	8.69793e-05	0.00012434565	8.341311e-05	7.1655726e-05	0.00019680522	0.00011698503	0.00020840147	0.00010293335	0.00010830435	9.8735894e-05
0.0	0.02758916	0.033706978	0.027740682	0.02474241	0.0328446	0.02423905	0.037231367	0.026516913	0.035417993	0.024429873
0.0	0.000110041605	9.8160315e-05	8.106127e-05	5.4005828e-05	0.000107325104	9.802674e-05	0.00020430947	0.00011996819	0.00013381231	8.165968e-05
0.0	0.5291225	0.5251271	0.5278269	0.5339686	0.54957247	0.53788114	0.5438739	0.5350017	0.53650516	0.5430154
0.0	0.52908057	0.5247386	0.5267833	0.5325189	0.5492484	0.53774333	0.5433727	0.534276	0.5361508	0.5412844
0.0	0.05658759	0.06581301	0.06972374	0.06301412	0.076798655	0.09026161	0.088239215	0.07239336	0.07625744	0.07765843
0.0	3.96794e-05	7.0874754e-05	8.620329e-05	5.6040222e-05	0.000102295075	0.00021258087	0.00018346871	9.5752344e-05	0.00011157741	0.00011321041
0.0	0.05375056	0.041801862	0.047800563	0.042932034	0.04409837	0.05331189	0.045079704	0.03077092	0.053704597	0.040827196
0.0	0.047260556	0.048233967	0.048921056	0.038282983	0.05510365	0.055019446	0.07255122	0.057924733	0.047792934	0.04026255
0.0	0.18853371	0.17512435	0.18670392	0.20422773	0.21826775	0.20564838	0.20628527	0.2097958	0.19093052	0.21425934
0.0	0.07524519	0.073235326	0.07168439	0.076331735	0.08667677	0.082561135	0.089643076	0.08637951	0.082945056	0.08513805
0.0	9.011276e-05	5.6221088e-05	5.9462604e-05	0.00014717852	0.00011655078	0.00016769893	0.00013803542	0.00010455454	8.629969e-05	0.00011806536
0.0	0.00011572353	0.00010749502	6.988103e-05	0.00011671083	0.00010492859	0.00018017087	0.00020563984	0.00011118613	0.0001580905	0.00010703861
0.0	0.52915984	0.52510154	0.5292599	0.53369606	0.5488881	0.5376448	0.54327816	0.53399324	0.53624505	0.5429197
0.0	0.011011223	0.010195928	0.008824942	0.013831221	0.015646264	0.008926946	0.018039735	0.012461812	0.008393683	0.011867426
0.0	0.00012305018	0.00010615946	9.8780525e-05	0.00013937388	0.00014702269	8.340866e-05	0.00022594353	0.0001657787	9.770423e-05	0.00011168994
0.0	0.076538906	0.07327669	0.072290525	0.08024862	0.08447736	0.07058173	0.093145736	0.08365836	0.07362749	0.07738214
0.0	0.10787526	0.08930412	0.097860835	0.09215676	0.09496308	0.10770391	0.09560166	0.07203009	0.107244045	0.08954503
0.0	0.027172502	0.02611351	0.022720588	0.029170802	0.028919833	0.026670009	0.032152038	0.03389841	0.0316474	0.026163047
0.0	0.011104515	0.008480342	0.010101601	0.014123423	0.0112902345	0.011629447	0.014135591	0.0111649465	0.012431381	0.011017212
0.0	0.0046833847	0.010051994	0.009897316	0.006238051	0.012473337	0.015746625	0.014869543	0.0125658605	0.010721721	0.010895193
0.0	0.0020348402	0.002751296	0.0018630639	0.0016120648	0.0025812455	0.0037627765	0.004000818	0.001093756	0.0031316518	0.002120613
0.0	0.02308997	0.027434692	0.024029357	0.020004194	0.03604826	0.030272352	0.037909556	0.02069845	0.028413747	0.02598918
0.0	0.014101391	0.012604625	0.012617141	0.011677469	0.015742673	0.015563134	0.0051942915	0.014282907	0.014125747	0.009642938
0.0	0.028855765	0.027075123	0.025373103	0.028546678	0.029603397	0.031155134	0.044347085	0.027675003	0.034992237	0.026953943
0.0	0.026010657	0.021921242	0.026147535	0.028043954	0.02550056	0.036610413	0.035169512	0.025235344	0.03170927	0.02597002
0.0	0.025955077	0.021780292	0.026180949	0.028182097	0.025493113	0.03656557	0.03512003	0.025006343	0.031698193	0.025969453
0.0	0.14894067	0.14336725	0.1479328	0.16749987	0.15887088	0.1809471	0.1648073	0.16034406	0.16889332	0.14804356
0.0	0.00011817867	5.4318472e-05	8.80709e-05	8.364132e-05	0.000116510106	0.00014272293	0.0001662858	0.00010749328	0.00019339178	8.1737126e-05
0.0	0.00010727885	8.833256e-05	0.00010277387	0.00012993217	0.00010261357	0.00023246485	0.0001793307	0.0001145085	0.00020667515	8.2124876e-05
0.0	5.813688e-05	0.00010292471	5.9345566e-05	7.2877614e-05	0.00011964603	0.00016990285	5.768619e-05	7.656178e-05	0.00017998525	0.00011887251
0.0	0.0024961578	0.0021448918	0.0014624024	0.0023425997	0.0035133576	0.0026243087	0.0044186553	0.0028301468	0.0018515262	0.0026918717
0.0	0.0021428557	0.0019950487	0.0017261608	0.0021014402	0.0031722456	0.0024720142	0.005576981	0.0025368	0.0022619318	0.0025833123
0.0	0.52815115	0.5257894	0.5292116	0.5334729	0.54787725	0.53794205	0.54254293	0.5330132	0.53648525	0.5416355
0.0	0.5285008	0.52576995	0.5287152	0.5336638	0.5478874	0.5379389	0.5423062	0.5334594	0.53607047	0.5416393
0.0	0.010566753	0.009238863	0.008681931	0.012092938	0.014077942	0.013205009	0.016290134	0.015012913	0.010362889	0.01310585
0.0	0.002810017	0.0016496117	0.0018856801	0.002670183	0.002702398	0.0030414492	0.0026226968	0.00272046	0.0038216398	0.0033498406
0.0	0.0022238004	0.0022890205	0.00165307	0.0025984342	0.0027602422	0.0023423075	0.0038009807	0.0030609495	0.003582035	0.0029371
0.0	0.027514739	0.027592063	0.022210024	0.027674884	0.02771951	0.028525593	0.03459362	0.02890817	0.03617449	0.033820454
0.0	0.02478458	0.02458272	0.020051582	0.030694706	0.0065428284	0.032369804	0.038897667	0.029971467	0.0364702	0.026318008
0.0	0.00010012643	9.6209056e-05	8.893978e-05	0.00012287279	9.240122e-05	0.000115652816	0.00021854315	0.00016176591	0.00013284583	0.00016272662
0.0	0.013175657	0.0113312835	0.009546956	0.010946338	0.014523208	0.015407203	0.019308547	0.01564865	0.012754341	0.01123623
0.0	0.01400788	0.011852099	0.012662964	0.011247011	0.013528138	0.0125452215	0.018002184	0.013942383	0.010875012	0.010869807
0.0	0.02776626	0.020651316	0.024181964	0.025950702	0.03410425	0.03333267	0.03449261	0.032989547	0.02960578	0.032681365
0.0	0.029434746	0.02603916	0.027058724	0.029965565	0.029378533	0.025136136	0.033256367	0.033676893	0.02309346	0.033209566
0.0	0.52938175	0.5255133	0.5298628	0.53359586	0.5492437	0.53705066	0.54321265	0.5352776	0.5365168	0.5435955
0.0	0.52995825	0.5259942	0.5299119	0.53343815	0.5482295	0.5373983	0.54301894	0.53528094	0.5359115	0.5431552
0.0	0.01063004	0.009356881	0.010147789	0.009720954	0.00026982906	0.016390705	0.01458031	0.009135542	0.0097713275	0.010548483
0.0	9.1764865e-05	6.510889e-05	8.295154e-07	9.357325e-05	3.4348875e-06	0.00021486828	0.00020134657	9.041281e-05	0.00010932026	0.0001419244
0.0	0.070820294	0.06433793	0.019498736	0.07223725	0.030579526	0.09051307	0.09040052	0.071300045	0.07584712	0.08241315
0.0	0.5298625	0.525787	0.52881694	0.53364396	0.5480743	0.53756404	0.5429864	0.5351863	0.5357769	0.5424067
0.0	0.008486259	0.00011423224	0.011125139	0.011061696	0.011078741	0.016383803	0.020313177	0.011309136	0.00032384993	0.0076526133
0.0	0.06363444	0.02259979	0.072687075	0.068273455	0.083588436	0.08515643	0.09994085	0.0820031	0.010348443	0.07350159
0.0	6.1425664e-05	1.4356892e-06	0.00010084056	7.5665186e-05	0.000141199	0.00017003462	0.00029677822	0.00015360824	8.0712475e-08	9.192601e-05
0.0	0.5292442	0.5249176	0.5277245	0.5323519	0.54876435	0.5370786	0.5426788	0.53445727	0.5360278	0.54111594
0.0	0.022086289	0.07067941	0.017816043	0.0761288	0.09361264	0.081223436	0.083877966	0.07922293	0.08425415	0.07352079
0.0	0.5297364	0.52558243	0.529309	0.5335383	0.5478738	0.5379923	0.5430845	0.53399664	0.53563976	0.5424793
0.0	0.007986154	0.01398306	0.008994644	0.013185742	0.01544042	0.016308788	0.01433569	0.010740197	0.018141538	0.014503798
0.0	5.9032993e-07	9.107782e-05	7.880075e-05	0.00010893201	0.00018293785	1.1095124e-06	0.0002610046	6.558949e-05	0.00018603461	0.00016017136
0.0	0.01770606	0.070358455	0.06807791	0.07520229	0.08943478	0.021624869	0.096686885	0.065460816	0.08720608	0.08506478
0.0	0.06912954	0.021594604	0.07311556	0.077088706	0.08570108	0.02041078	0.09881109	0.06839757	0.08151497	0.0745834
0.0	8.378908e-05	1.2199504e-06	0.0001031029	0.00011965003	0.00015533715	9.024386e-07	0.00028395536	7.732515e-05	0.00014374124	9.714523e-05
0.0	0.16436887	0.13131268	0.16769731	0.023700701	0.16492079	0.15777913	0.17781056	0.14557803	0.1607047	0.13640212
0.0	0.012113628	0.009390022	0.012484021	6.749421e-05	0.012530693	0.013815158	0.016840247	0.012073869	0.013796097	0.008646058
0.0	0.0025530655	0.002729636	0.002216721	0.0008120346	0.004412323	0.00404956	0.004966968	9.452597e-05	0.0028025736	0.002852415
0.0	0.0290393	0.024293983	0.026109643	0.028673358	0.036211826	0.03926778	0.007088604	0.027613403	0.030667514	0.027444722
0.0	0.01301859	0.01275143	0.011299431	0.011721981	0.0141587015	0.01607837	0.01782226	0.0127064325	0.013013867	0.011799347
0.0	0.028425833	0.03009784	0.027968401	0.013334279	0.036124505	0.035998914	0.03678424	0.004551479	0.029728573	0.030453771
0.0	0.10827872	0.08714649	0.07588152	0.10339892	0.113019116	0.1160538	0.13051501	0.10508981	0.11048798	0.107708015
0.0	0.0026033265	0.002038138	0.0021195363	0.0025149444	0.003911976	0.0035777772	0.0036645422	0.002521687	0.0029613147	0.002980925
0.0	0.0023789576	0.0018233515	0.0011846833	0.0016297804	0.002029676	0.0027479683	0.0040341215	0.0027742526	0.003197326	0.0032309503
0.0	0.031529084	0.023590384	0.023945741	0.027186768	0.030969068	0.034345523	0.031737726	0.03212076	0.03167399	0.02783919
0.0	0.028674262	0.025790697	0.022969231	0.021428274	0.023930851	0.029522091	0.035365883	0.028458918	0.032304633	0.02463734
0.0	0.026427573	0.02391311	0.025604736	0.025748236	0.03454495	0.037253562	0.037271805	0.026592521	0.031290274	0.029118596
0.0	0.026850255	0.02393482	0.017772157	0.026802117	0.032582324	0.032360543	0.038622048	0.027767379	0.03254324	0.031585794
0.0	0.07486233	0.06807508	0.07448939	0.075382136	0.08603866	0.081667885	0.08299602	0.0793827	0.07711827	0.06942217
0.0	0.06899926	0.075027674	0.07033037	0.07334795	0.085141994	0.07972873	0.030427197	0.0783747	0.079418026	0.08680083
0.0	0.0023607982	0.0021281505	0.0018035192	0.0019563986	0.0039902423	0.0029079362	0.0037637274	0.0033277185	0.0032988926	0.0018118024
0.0	0.026900224	0.026392853	0.020705435	0.028641338	0.0296869	0.032555457	0.031320497	0.027003063	0.03343739	0.024083558
0.0	0.028375786	0.025576692	0.027246716	0.026194002	0.03729039	0.02953618	0.031312294	0.031339705	0.03080578	0.026386103
0.0	0.071883105	0.06806911	0.06743396	0.0746268	0.079697564	0.07650807	0.09615409	0.08093403	0.07902404	0.07644514
0.0	0.22708552	0.22445495	0.20540112	0.24239485	0.24519067	0.2445532	0.2534893	0.23901713	0.24683943	0.23647545
0.0	8.660125e-05	6.680387e-05	9.327472e-05	0.000111294015	0.00019833505	0.00014771475	0.00019638329	0.00019988613	0.00013585732	9.827e-05
0.0	0.00012864682	0.000113124624	6.449502e-05	0.00012825047	0.0002324367	0.00014108716	0.00036586562	8.220432e-05	0.00015444642	8.282507e-05
0.0	0.0112144025	0.009148384	0.008453589	0.012469074	0.016535835	0.018467775	0.0231039	0.008011698	0.014008354	0.0087872
0.0	0.09046365	0.079738386	0.09399432	0.10099147	0.119213074	0.10987798	0.13440597	0.097732045	0.11787363	0.1067603
0.0	0.09038628	0.07954552	0.09368568	0.10084169	0.11970833	0.11004815	0.13485742	0.09785593	0.11821979	0.106366314
0.0	0.09075174	0.07949047	0.09372184	0.10054978	0.11966816	0.10956697	0.1347194	0.09779788	0.11770082	0.10670709
0.0	0.09046789	0.07921498	0.09380089	0.100588955	0.11972823	0.11000092	0.13459302	0.09771153	0.1179152	0.10684216
0.0	0.09134841	0.098849125	0.105492264	0.07610961	0.12682594	0.1093357	0.11214601	0.11067552	0.11071073	0.012606631
0.0	0.09133136	0.09845878	0.10476747	0.076079905	0.12719257	0.10935346	0.112971604	0.11098667	0.1106063	0.012620671
0.0	0.09166101	0.09857681	0.10487711	0.07578277	0.12746052	0.1096146	0.11286889	0.11110066	0.110748805	0.012621639
0.0	0.091388	0.09858842	0.10517596	0.07597279	0.12772803	0.10935039	0.11276811	0.11116045	0.11044913	0.012626418
0.0	0.10089123	0.10914766	0.09554652	0.10436165	0.09899151	0.11729048	0.13097998	0.11399012	0.097995654	0.10450351
0.0	0.1009259	0.10901056	0.095460534	0.10404634	0.09891974	0.11696555	0.13041785	0.11330798	0.09772267	0.10430845
0.0	0.10054572	0.109049544	0.095353395	0.103727944	0.09927379	0.11696869	0.13004132	0.113777556	0.09730811	0.104300834
0.0	0.10090401	0.10952694	0.09580006	0.10388278	0.09934872	0.116980866	0.13001022	0.113773756	0.09764492	0.104353465
0.0	0.10100398	0.11064392	0.0971664	0.104403935	0.13322341	0.13177074	0.13413514	0.101506285	0.094606675	0.11595372
0.0	8.832701e-05	0.00013694439	1.5747521e-07	1.4057233e-10	0.00015232585	3.252203e-07	0.00030412406	1.899994e-09	8.229531e-05	0.00014764293
0.0	0.0097110765	0.014115292	0.008377446	1.0902048e-05	0.01405078	0.016286388	0.01814227	9.5928364e-05	0.01013684	0.015618081
0.0	0.52742386	0.5277981	0.5281211	0.5334848	0.5467399	0.5371906	0.5422718	0.53274477	0.53820944	0.5403813
0.0	0.01157518	0.01422597	0.010525584	6.363806e-05	0.0127942655	0.011176603	0.010871929	0.00012345331	0.013628385	0.011475719
0.0	0.00012272244	0.00014375467	6.497083e-05	3.290857e-09	0.000106557636	0.00015531435	0.00014091452	1.5281978e-08	0.00014560646	0.00011212734
0.0	0.52900785	0.52632195	0.52654094	0.53332037	0.54774696	0.5362597	0.5429956	0.53425425	0.53707373	0.5410826
0.0	0.013297285	0.010991508	6.4327454e-05	1.8678036e-05	0.019449458	2.065082e-05	0.012127782	2.2765103e-05	0.012862186	0.014258236
0.0	2.6747225e-07	0.00010230581	1.7290701e-09	1.2858699e-09	0.00021485085	9.958746e-10	0.00016875345	7.128987e-10	5.069195e-07	1.9063531e-06
0.0	1.8164619e-09	7.7231125e-05	3.622897e-10	1.5196625e-10	0.000145774	5.656298e-10	0.00029358073	4.415428e-09	2.1406175e-09	1.972429e-08
0.0	0.003441175	0.067338035	0.0021760955	0.0017236458	0.08428902	0.002527008	0.09966272	0.0044819275	0.0036930512	0.0070508705
0.0	0.5282779	0.52517205	0.529094	0.5342644	0.5476245	0.537479	0.5424705	0.5333877	0.5360122	0.5419656
0.0	8.3062434e-05	0.00012580605	0.00010557374	1.847012e-05	3.545447e-05	9.946325e-05	0.00013711333	2.1803287e-05	4.3864606e-05	2.9755658e-05
0.0	6.4911068e-09	1.2928351e-08	2.2842062e-09	2.924492e-10	3.9005426e-09	9.536787e-09	1.4129639e-08	4.628333e-10	7.449191e-09	7.5599027e-10
0.0	0.001150328	0.0005532567	0.0009439106	0.0007965876	0.0013900594	0.0009179592	0.0006915764	0.00051127374	0.00075283466	0.0009541847
0.0	0.02783317	0.015406762	0.023715064	0.022120224	0.03722445	0.022503499	0.017640902	0.014823143	0.019297147	0.026929293
0.0	0.014652994	0.016367236	0.014585066	0.011050925	0.028990502	0.022441382	0.031643786	0.014688339	0.038756672	0.0319683
0.0	0.52776355	0.52463543	0.5290614	0.53312784	0.54772097	0.5373261	0.5413345	0.533471	0.53702	0.541261
0.0	0.014684739	0.016473744	0.0145662455	0.010995806	0.028998932	0.022469308	0.031688545	0.0148243	0.038770124	0.031968977
0.0	0.00011780356	0.000108113156	9.9996185e-05	2.0922991e-05	8.654148e-05	9.8073026e-05	7.8246936e-05	0.0001940449	0.000108461136	4.356271e-05
0.0	0.0023409175	0.0052275495	0.00032894535	0.0029196257	0.0034430218	0.0023505064	0.0065588905	0.0023723724	0.0064954017	0.00535997
0.0	0.010868401	0.007303535	0.008183512	0.010077192	0.018823726	0.0145237055	0.012208593	0.017188773	0.014971839	0.011366702
0.0	0.5281902	0.5256543	0.5276805	0.53284657	0.5488696	0.53679913	0.5427511	0.533446	0.5380322	0.5410992
0.0	0.528149	0.5253937	0.52707124	0.5329619	0.5487013	0.536139	0.5425773	0.53272337	0.53733426	0.54146135
0.0	0.52788025	0.52520895	0.52745473	0.5333539	0.54831237	0.53759295	0.5427932	0.5325028	0.5379882	0.54123265
0.0	0.52861327	0.5252847	0.5267823	0.5335193	0.5489473	0.5366865	0.5430752	0.53333384	0.5370882	0.5418688
0.0	0.072547816	0.22920132	0.069124684	0.07116095	0.054968085	0.062754914	0.05465976	0.048839666	0.24211957	0.0521657
0.0	0.005491803	0.021812841	0.0039161644	0.0046764594	0.0029475272	0.0026993963	0.0041259136	0.0023292424	0.018012784	0.0027441056
0.0	9.394773e-09	1.2646351e-06	2.850026e-09	5.0511635e-09	8.655411e-10	7.130265e-10	2.9786211e-09	4.434187e-10	5.770687e-07	7.144573e-10
0.0	0.0100233555	0.011346556	0.0055472883	0.009047967	0.0068829395	0.008477677	0.0057951068	0.005334707	0.016077306	0.00619385
0.0	0.0011124287	0.0009899758	0.0005436904	0.0008985766	0.0008245077	0.0008942423	0.00040806064	0.00051449175	0.0016323118	0.0006584505
0.0	0.0008078877	0.0004390495	0.00060136005	0.000412278	0.0013906864	0.00069316535	0.00097454514	0.0005571672	0.00079633336	0.0008306124
0.0	0.0006036179	0.00058039586	0.0003366431	0.0006910408	0.0021306917	0.00043716494	0.0007569661	0.0011547557	0.0017310426	0.0012107568
0.0	0.012034987	0.00048465526	0.00042246378	0.00077987765	0.0013051553	0.0013485292	0.00087721786	0.00029336277	0.0007887592	0.0007556933
0.0	0.52680075	0.528315	0.5270778	0.53318083	0.55037326	0.53634846	0.54145175	0.5322474	0.5328764	0.54066354
0.0	0.5290751	0.5288138	0.53033245	0.53422165	0.5481881	0.53843033	0.5438311	0.53314424	0.53892916	0.5414139
0.0	0.526295	0.5224078	0.52870625	0.53606945	0.54899776	0.5390668	0.54223657	0.53387564	0.53897756	0.54013425
0.0	0.52921313	0.52460265	0.5276016	0.53256613	0.5485058	0.53747857	0.5450831	0.5331011	0.53722996	0.5434059
0.0	0.00013395504	0.00011089685	0.000107616346	0.0009443019	0.00010231663	0.009190151	0.0001347808	0.01307658	7.520014e-05	2.6705537e-05
0.0	3.7155725e-05	5.737594e-05	3.7755617e-05	6.0286624e-05	7.1291426e-05	6.916832e-05	6.047208e-05	2.1733846e-05	0.00014095794	0.00012458622
0.0	3.4985448e-09	2.9149871e-09	2.874155e-09	4.770557e-09	1.419601e-08	4.391583e-09	1.419731e-08	4.3261954e-09	2.332647e-08	1.4488847e-08
0.0	0.52785474	0.52612656	0.52795714	0.5339625	0.54796094	0.5376683	0.54233074	0.532606	0.5356451	0.54270595
0.0	4.8575427e-10	6.3464184e-05	1.56311e-09	9.736428e-05	0.00021083863	0.00013551278	0.00025222448	0.00024367086	2.2247365e-08	8.167993e-05
0.0	8.484508e-09	8.053334e-05	4.3787504e-10	9.7296535e-05	2.0826642e-06	0.00015929983	2.618136e-09	0.00015901042	3.078564e-09	3.2785148e-09
0.0	9.2082446e-05	0.009230994	2.3990357e-05	0.009446418	0.00020638389	0.011986556	3.1069067e-05	0.015992383	7.871874e-05	3.532181e-05
0.0	2.1699273e-09	9.842802e-05	3.7160272e-10	7.595378e-05	0.00026373597	0.00016459802	1.8211904e-09	9.8064425e-05	1.4978369e-08	2.3531257e-09
0.0	0.00010715769	0.0110805435	1.8682937e-05	0.0090265265	0.0156263	0.01275774	3.083688e-05	0.009517779	0.00022313237	2.3656075e-05
0.0	0.527916	0.5251979	0.52708507	0.53323585	0.5484167	0.5361219	0.54263747	0.53314066	0.5377186	0.54103905
0.0	0.52747816	0.52541304	0.5275562	0.5321609	0.54874474	0.53595495	0.5420528	0.53293914	0.53769386	0.54192454
0.0	0.009544922	0.009889403	3.7907066e-05	0.007854532	0.014832346	0.013327913	0.022163592	0.013637638	0.012926811	0.012802778
0.0	0.0001294937	7.240256e-05	1.6298725e-09	9.663504e-05	0.0001413515	0.00021412403	0.0002196721	0.00020307156	0.00011980575	0.000120163284
0.0	0.000146596	9.9794146e-05	9.075894e-05	0.00012801465	0.00026414415	0.00015470907	0.00039305497	8.95421e-05	0.00014538989	0.00014133505
0.0	0.000146596	9.9794146e-05	9.075894e-05	0.00012801465	0.00026414415	0.00015470907	0.00039305497	8.95421e-05	0.00014538989	0.00014133505
0.0	0.010929902	0.016505683	0.011525798	0.013766901	0.018444538	0.0107361395	0.019234754	0.011854276	0.012207581	0.013888136
0.0	0.010929902	0.016505683	0.011525798	0.013766901	0.018444538	0.0107361395	0.019234754	0.011854276	0.012207581	0.013888136
0.0	0.07169851	0.06766697	0.06468064	0.07492502	0.09202411	0.08847706	0.08194667	0.08588016	0.08189507	0.08451242
0.0	8.0833255e-05	8.341614e-05	7.282982e-05	0.00010386678	9.9372046e-05	0.0002332588	0.00015621247	0.0001323257	0.0001222873	0.00013799343
0.0	8.0833255e-05	8.341614e-05	7.282982e-05	0.00010386678	9.9372046e-05	0.0002332588	0.00015621247	0.0001323257	0.0001222873	0.00013799343
0.0	0.009794303	0.011787165	0.008820693	0.011779997	0.01289302	0.015017943	0.013058795	0.011690281	0.011003712	0.015928688
0.0	0.009794303	0.011787165	0.008820693	0.011779997	0.01289302	0.015017943	0.013058795	0.011690281	0.011003712	0.015928688
0.0	0.527606	0.52475256	0.5268592	0.5337432	0.5478594	0.5369159	0.54267955	0.53219736	0.5376746	0.5411725
0.0	0.5279425	0.525304	0.5272672	0.5327185	0.54899067	0.5365024	0.5425508	0.5335496	0.5374478	0.542332
0.0	0.018576395	0.02636657	0.027823154	0.023352515	0.036545545	0.02458464	0.033227216	0.164215	0.018181043	0.16876279
0.0	0.5266063	0.52498853	0.52794015	0.5336218	0.54751194	0.536656	0.5421818	0.534445	0.5376434	0.5441784
0.0	0.013337184	0.014675674	0.011902223	0.012499848	0.015961315	0.014724317	0.02153679	0.016691206	0.014281492	0.009838153
0.0	0.014697438	0.0146609545	0.009752024	0.010701333	0.0161619	0.016802017	0.020472856	0.014121085	0.012263725	0.011353726
0.0	0.014571222	0.016724672	0.015571728	0.010976046	0.016873691	0.014774707	0.023460893	0.01258249	0.0130837215	0.011517466
0.0	0.013233085	0.011477433	0.012260668	0.011702117	0.017007887	0.017801397	0.023267958	0.013785156	0.01255376	0.01343927
0.0	0.014794593	0.014491494	0.011496308	0.01300026	0.017527055	0.015877979	0.02040154	0.014124837	0.012270866	0.011424197
0.0	0.0037283094	0.01135251	0.012943639	0.011765202	0.018526174	0.016550383	0.02229096	0.011651917	0.013662522	0.013589626
0.0	0.015177527	0.0124957645	0.01316177	0.012090221	0.017988818	0.013517535	0.02123957	0.012780637	0.012173954	0.014070346
0.0	0.014608146	0.018328346	0.012299651	0.01137293	0.01741566	0.013893981	0.022844909	0.011691688	0.013351711	0.011693313
0.0	0.008611761	0.011042867	0.0101554785	0.009766448	0.014728641	0.013919988	0.021970093	0.0094304485	0.013890003	0.010404587
0.0	0.1011813	0.10955465	0.09378504	0.10384561	0.11038539	0.09290119	0.10261961	0.11097818	0.122244336	0.11714318
0.0	0.19615836	0.20239095	0.18613401	0.19902493	0.20937166	0.1865352	0.19952904	0.20592692	0.21964532	0.2156462
0.0	0.52811456	0.5273758	0.5288766	0.53368753	0.547624	0.5377409	0.5442334	0.5348087	0.5392797	0.5408601
0.0	0.008668804	0.011103992	0.009803802	0.011518416	0.016863063	0.014706646	0.01890527	0.01385788	0.013486808	0.01479973
0.0	0.039293054	0.059722535	0.043291025	0.045847476	0.06462502	0.063028835	0.058462806	0.03488645	0.05202745	0.048814673
0.0	0.143768	0.14105041	0.12909311	0.13677227	0.16938044	0.16711403	0.16470753	0.16528152	0.17014967	0.1405774
0.0	0.14349785	0.1402533	0.12924059	0.13737029	0.16933832	0.16693704	0.16450682	0.16399537	0.17009872	0.14057475
0.0	0.011047663	0.008525165	0.008791055	0.009008051	0.01563575	0.012810265	0.022652138	0.0106001785	0.013743845	0.010989715
0.0	7.111557e-05	0.00010570832	6.9409354e-05	8.8825174e-05	0.0001169364	0.00011188682	0.00029851007	0.00015394989	0.00014745425	8.8360284e-05
0.0	0.027449539	0.021791777	0.021493563	0.021209853	0.035508633	0.028949106	0.023626762	0.029250082	0.032866478	0.026122868
0.0	0.009804723	0.010504326	0.007986241	0.009495081	0.012068121	0.0149449725	0.013961735	0.010995527	0.013977085	0.010547657
0.0	0.00010444602	9.3514565e-05	6.187825e-05	7.9856174e-05	0.0001345058	0.00021938139	0.00014291631	0.000102466016	0.00014005211	0.00013014594
0.0	0.0025890898	0.0019125846	0.002446756	7.648232e-05	0.0026665055	0.0023665417	0.0035947964	0.0032808085	0.0022598493	0.0027054998
0.0	0.0025205703	0.0025069974	0.0016554128	0.0029675006	0.0032566786	0.0025617515	0.002713309	0.0020606373	0.002000382	0.0024602741
0.0	0.011248755	0.008791316	0.010309015	0.010520445	0.013541452	0.016833981	0.020688271	0.013291631	0.011338145	0.013154742
0.0	0.10295128	0.12101111	0.0752211	0.09251397	0.121441424	0.124254175	0.1331566	0.10760378	0.11167885	0.107978426
0.0	0.030243523	0.022661109	0.021453617	0.026153918	0.03541	0.030416775	0.027462704	0.02574372	0.03422425	0.02545452
0.0	0.013711914	0.008800645	0.009420601	0.010851263	0.016328238	0.011016063	0.011454329	0.011701432	0.016907018	0.010830053
0.0	0.02202666	0.022414578	0.02081481	0.02288904	0.03346652	0.03635584	0.04108129	0.035204165	0.03610697	0.0350298
0.0	0.011128145	0.008549984	0.010285767	0.012334114	0.013822119	0.017733948	0.018656768	0.015149969	0.013317602	0.012477725
0.0	0.022500567	0.02516242	0.024325907	0.020767855	0.032073006	0.035669636	0.043159116	0.03512433	0.03487436	0.0330559
0.0	0.00013330595	0.00012653151	0.00011645835	9.694904e-05	0.00015281816	0.00017753035	0.00023568886	0.00017136456	0.00020971964	9.2905706e-05
0.0	0.52854043	0.5260613	0.5275	0.5344527	0.5487065	0.53749394	0.5435293	0.53304356	0.5367336	0.54210454
0.0	0.012293958	0.007424141	0.010258246	0.009467237	0.012376502	0.0070587	0.01762193	0.018293701	0.015839815	0.015829962
0.0	0.078848	0.06917308	0.073327094	0.07185567	0.072595015	0.06814621	0.08617526	0.09228274	0.085858375	0.0895604
0.0	0.52846295	0.52570283	0.528803	0.5338533	0.5486692	0.5376856	0.54360133	0.5337722	0.53613	0.5427117
0.0	0.010632337	0.011592258	0.010512205	0.008296724	0.008556959	0.012844228	0.010763843	0.012367891	0.012981306	0.011675895
0.0	0.014551489	0.0103902165	0.010894412	0.013789508	0.009989398	0.013815925	0.011121237	0.014536658	0.011706396	0.011723986
0.0	0.080029905	0.06554995	0.062911056	0.08337643	0.07443036	0.08716094	0.08709252	0.090957984	0.08381447	0.080982
0.0	0.00014575552	6.9819485e-05	5.8635025e-05	0.00016123895	9.0855836e-05	0.00018587893	0.00017449091	0.00022846465	0.00015983448	0.00013275909
0.0	0.012655575	0.008707778	0.008003452	0.013458763	0.010377007	0.014404652	0.01418785	0.01590899	0.013368884	0.012402677
0.0	0.5288236	0.527159	0.52665955	0.53358036	0.5477775	0.5366646	0.54304373	0.53379995	0.5373047	0.5425035
0.0	0.013303261	0.0153996395	0.009758869	0.008687124	0.01181198	0.016190113	0.015557934	0.017675385	0.014323721	0.011883742
0.0	0.076504484	0.08170618	0.06262034	0.061093695	0.08102792	0.086130455	0.09504278	0.08509366	0.082588986	0.07671242
0.0	0.5280111	0.52562994	0.5285497	0.53453034	0.54714334	0.53796315	0.54342026	0.53369296	0.53617096	0.542428
0.0	0.026574563	0.028286884	0.026239036	0.02184556	0.022844106	0.030874476	0.026929667	0.029959215	0.031120703	0.028830511
0.0	0.0644655	0.0714486	0.07514565	0.042129926	0.07173273	0.07862534	0.08297803	0.07412138	0.08623805	0.07919995
0.0	6.447946e-05	9.650823e-05	0.00011434788	1.2677862e-05	7.903517e-05	0.00012544429	0.00014500666	0.00010467355	0.00017824546	0.00012198367
0.0	0.00845293	0.010222173	0.011141622	0.0038105475	0.009685156	0.011863648	0.0129498	0.0108233895	0.014107425	0.011894745
0.0	0.0063061723	0.023512347	0.02200748	0.024953565	0.03821342	0.030014444	0.04392902	0.030807959	0.03172157	0.02907456
0.0	0.0150636835	0.009344543	0.011787159	0.0074294065	0.016993234	0.014581037	0.016717875	0.0163796	0.015452255	0.014218228
0.0	0.52943695	0.52526665	0.52600044	0.53461134	0.5482414	0.53585327	0.5430677	0.5346888	0.5354686	0.54266626
0.0	0.5290714	0.52433085	0.52830297	0.53479743	0.54874605	0.53798634	0.5427569	0.5330407	0.5362789	0.5420501
0.0	0.0017639508	0.0026731864	0.0013578346	0.0020877796	0.0025774192	0.002142875	0.0030042815	0.005605628	0.0024330819	0.0036782485
0.0	0.00010740404	0.002696252	7.115172e-05	0.0018137316	0.0032808522	0.002799521	5.2116065e-05	0.003607202	0.00019416373	0.0023602052
0.0	0.00010740404	0.002696252	7.115172e-05	0.0018137316	0.0032808522	0.002799521	5.2116065e-05	0.003607202	0.00019416373	0.0023602052
0.0	0.00010740404	0.002696252	7.115172e-05	0.0018137316	0.0032808522	0.002799521	5.2116065e-05	0.003607202	0.00019416373	0.0023602052
0.0	0.009048425	0.008093221	0.0055816956	0.011436104	0.012485213	0.010695054	0.019334596	0.012134605	0.0134352185	0.017807225
0.0	8.352726e-05	7.72471e-05	5.357725e-05	7.0706395e-05	0.00023686912	0.00016787894	0.00023525312	0.00014973	0.00015146566	0.00012524624
0.0	0.01233251	0.009515427	0.011427229	0.012992027	0.024106741	0.013775099	0.01829349	0.015377567	0.014308581	0.013312221
0.0	0.00018770719	9.355996e-05	0.00011038958	9.2780174e-05	0.00036959298	0.00021678596	0.00021043654	0.00015888979	0.000105504296	0.00017335246
0.0	0.52779156	0.5246057	0.5260157	0.5334015	0.54717225	0.53752494	0.5417163	0.53270894	0.5373055	0.5418025
0.0	0.009190025	0.008345623	0.006244892	0.0053654406	0.016842056	0.011806209	0.01742191	0.009231464	0.015298206	0.010209435
0.0	8.92229e-05	6.71382e-05	4.7171172e-05	2.3308616e-05	0.00019531476	0.00012246105	0.00017049568	0.000111297406	0.00016376689	6.5361775e-05
0.0	0.02872522	0.025445942	0.022593617	0.025278704	0.031546865	0.0052877935	0.025732689	0.028122976	0.03308711	0.023732547
0.0	0.00013122072	0.00010284957	9.498081e-05	7.776262e-05	0.00013802884	1.8015918e-06	0.00013256389	0.00010094812	0.00017348408	8.351842e-05
0.0	0.01127548	0.0074017528	0.009299354	0.01086691	0.012866279	0.009303221	0.014540225	0.015154636	0.014589713	0.008650788
0.0	0.020195361	0.014023907	0.024123613	0.017775586	0.03248185	0.03401771	0.033315595	0.03434568	0.027868131	0.03419986
0.0	0.012065642	0.005751525	0.009784962	0.01111839	0.015220179	0.0123792775	0.015929585	0.013320347	0.011039086	0.01428891
0.0	0.01213839	0.010169072	0.008479288	0.010947954	0.015881674	0.014331061	0.016245408	0.012476598	0.011667739	0.012861102
0.0	0.010333038	0.010848362	0.008391235	0.009150282	0.015050353	0.014151649	0.018680409	0.009504634	0.009420018	0.012526888
0.0	9.75842e-05	0.0001085318	6.3780644e-05	7.485443e-05	0.00019265448	0.00017681021	0.00030364658	7.989014e-05	7.7454744e-05	0.00013633708
0.0	0.0132022565	0.010396597	0.001122708	0.008555086	0.015470038	0.013547548	0.014094418	0.0135875875	0.0173084	0.012039189
0.0	0.0030173254	0.04589751	0.042340163	0.05204653	0.061815277	0.057861682	0.06108524	0.052333087	0.04742294	0.05227901
0.0	0.52845144	0.52474827	0.5277491	0.53357005	0.5475584	0.53780574	0.54280746	0.53189725	0.5387611	0.54177225
0.0	2.0465739e-06	8.110496e-05	8.768107e-05	0.000105033905	0.00014388043	0.000105057945	0.0003405574	0.00012028354	0.00010321948	0.00015871564
0.0	0.00016364499	0.009284271	0.010847021	0.0115543585	0.011439517	0.009234313	0.018708006	0.010568015	0.012210249	0.017973337
0.0	0.029208807	0.026394505	0.018070055	0.026053885	0.02609104	0.0365091	0.04362631	0.031860106	0.030727753	0.028978625
0.0	0.0001429377	8.193456e-05	3.1138774e-05	8.9152476e-05	0.00011459752	0.00016461984	0.00025734113	0.00016691709	0.00018599967	0.00015433806
0.0	0.52833974	0.5239057	0.526994	0.53466636	0.54804575	0.53618866	0.5436172	0.5330483	0.5383444	0.54227734
0.0	0.010481294	0.010454958	0.013361287	0.012726674	0.011540888	0.02083675	0.015039366	0.012580382	0.010872887	0.010615612
0.0	0.5271107	0.5243369	0.527981	0.5343789	0.5479727	0.53803176	0.5431257	0.53351426	0.53785306	0.5420501
0.0	0.0015599495	0.0012410159	0.00061559945	0.0009799877	0.0023478097	0.001437411	0.0018180825	0.00020671063	0.0015427793	0.0011740392
0.0	0.011541578	0.011582122	0.008948229	0.009729395	0.013340359	0.016084934	0.014673606	0.01003639	0.00054301607	0.008892183
0.0	0.000100709	9.2757255e-05	9.907259e-05	4.9590242e-05	0.00017429303	0.00015959721	0.00020222641	0.00011715203	0.0001707604	0.00012017177
0.0	0.054585718	0.014923682	0.043594435	0.044999465	0.047996208	0.055787615	0.05771056	0.056332376	0.05787879	0.046242516
0.0	0.0001505242	1.5857458e-06	8.692044e-05	5.3702213e-05	8.272522e-05	0.0002150763	0.00010769099	9.262185e-05	0.00014202973	9.971519e-05
0.0	0.010721058	0.0137485005	0.009580954	0.009281403	0.010614226	0.010800761	0.0014375801	0.010054988	0.013088389	0.01195689
0.0	0.00011845825	7.066318e-05	0.0001031031	0.00015656678	0.00016075981	9.957808e-05	0.00023734091	0.00016602786	8.808249e-05	0.000120002056
0.0	9.954105e-05	0.00012307776	7.059879e-05	5.2805488e-05	4.4942385e-06	0.00014536675	9.6383985e-05	0.0001232926	0.00010834556	7.405258e-05
0.0	0.0139881885	0.009990737	0.008515686	0.00758043	0.012324277	0.0150174	0.014825853	0.0068987594	0.00906434	0.009531777
0.0	0.009399874	0.008365093	0.010424077	0.013227744	0.015408441	0.015724618	0.01577121	0.01634413	0.013447421	0.012232808
0.0	0.12491295	0.12249722	0.11545769	0.10933407	0.13727829	0.12246516	0.16343977	0.11909003	0.111829355	0.10807835
0.0	0.0010667356	0.002244606	0.002174364	0.0016428282	0.0031290937	0.0020886906	0.004233545	0.0025335804	0.0031081042	0.0018627855
0.0	3.5833265e-05	0.00011224405	8.822043e-05	0.00012665609	0.00014661347	0.00010049796	0.00015801619	0.00010058769	0.00023941621	5.803701e-05
0.0	0.0020842697	0.0024065238	0.0021017713	0.0021435237	0.0030433987	0.002483205	0.002994995	0.002872562	0.0034182777	0.0019408349
0.0	2.5788305e-08	7.2839815e-05	4.3453132e-05	0.00011634115	0.00020725076	0.00013047921	0.00029195624	0.00013672258	0.00019810107	8.35502e-05
0.0	0.00016971341	0.008951706	0.0069515393	0.011437365	0.015620734	0.012227664	0.018280659	0.012357289	0.014905999	0.00990336
0.0	0.0013754292	0.009490428	0.007058252	0.012512728	0.0109616965	0.011445094	0.016830903	0.011828421	0.012960599	0.011646905
0.0	1.5049394e-06	6.71261e-05	5.5060176e-05	9.2406066e-05	7.657989e-05	0.00013405738	0.00027888847	0.00014422274	0.00019630822	7.235577e-05
0.0	0.5285926	0.524102	0.52913886	0.53324246	0.5492308	0.5374925	0.54317516	0.53376263	0.5382103	0.541921
0.0	0.5279859	0.52629435	0.52788633	0.53456235	0.5483825	0.53595585	0.5423734	0.53316325	0.53678447	0.54033905
0.0	0.09581919	0.09456149	0.0985256	0.09958119	0.0154682575	0.0879117	0.13097693	0.10808288	0.123563804	0.09923797
0.0	0.011030188	0.01151598	0.009424477	0.011633942	0.0017766654	0.01033789	0.019398566	0.0015659642	0.0128554255	0.00916847
0.0	0.0031378549	0.002662338	0.0025871044	0.028521946	0.0041795876	0.035071455	0.0044337674	0.027955314	0.003810801	0.0026765894
0.0	0.01215469	0.012852563	0.008433074	0.011431167	0.013907446	0.016212132	0.013380827	0.014475159	0.013562244	0.011981436
0.0	0.010612773	0.011921344	0.010655239	0.008629447	0.010565682	0.017659355	0.015753353	0.010733016	0.013818011	0.011849251
0.0	0.012077738	0.010156141	0.01132362	0.011436174	0.011791954	0.014585299	0.016895697	0.0013562972	0.013355462	0.010208409
0.0	0.00010297301	0.00012995386	0.000102850354	6.5857545e-05	9.3861825e-05	0.00027512564	0.00021571523	0.00010280759	0.00016986705	0.00012007623
0.0	4.6321395e-05	0.00013692598	1.8545201e-08	0.00016587232	4.9018745e-05	0.00027951645	0.00026888427	0.00013662144	0.00011798545	0.00011836351
0.0	0.14675358	0.1391887	0.14845508	0.15800115	0.1818824	0.15110627	0.16011384	0.15070373	0.15932402	0.13969944
0.0	0.0020201057	0.0023328776	0.0015841578	0.0022996694	0.00287726	0.003743816	0.0030077456	0.003291438	0.0030780055	0.0031951792
0.0	0.20331615	0.20632501	0.17734393	0.20135635	0.16948804	0.20863356	0.21195637	0.19941694	0.20202301	0.22163168
0.0	0.529118	0.52471304	0.52821666	0.53224623	0.54856396	0.537507	0.5427769	0.5332674	0.53589064	0.5411886
0.0	0.0127788205	0.009943162	0.0107032405	0.010127376	0.012419667	0.013632713	0.014944678	0.011979196	0.012793325	0.011177277
0.0	0.00016507757	9.71937e-05	0.00013578324	0.00010055739	0.00015585999	0.00015500085	0.00020426487	0.00013389169	0.00016629086	0.00010420547
0.0	0.082688406	0.07158285	0.078629754	0.073627956	0.085776396	0.08311811	0.09073926	0.0790961	0.08468749	0.07597894
0.0	0.00013850519	7.52767e-05	0.00011924341	0.00012932895	0.00015172745	0.00017624095	0.00028603806	0.00017791674	0.00013625144	0.00015778057
0.0	0.00018498623	7.39882e-05	0.00010510304	0.00013965285	0.00019996638	0.00020848433	0.0002693194	0.00024610423	0.00015154325	0.00013736695
0.0	0.00013305387	0.00014496408	8.676905e-05	0.00015237088	0.00013321114	0.0001325501	0.0001879624	0.00011879523	0.00015113197	9.1362e-05
0.0	0.02692617	0.02449723	0.029299784	0.029508458	0.037180178	0.03552577	0.027416384	0.02866625	0.033162605	0.028800867
0.0	9.686652e-05	8.809115e-05	0.00011112847	0.00015692879	0.0003457275	0.00015058952	0.0001476404	0.00012648918	0.00015580919	0.00012313141
0.0	0.0085039465	0.009852414	0.0074241515	0.010611296	0.011422296	0.013874585	0.018753668	0.00977429	0.010365691	0.008752832
0.0	0.030505931	0.027187103	0.0051771062	0.028851153	0.03330064	0.040936068	0.0070172725	0.021887355	0.035831794	0.029048175
0.0	0.00010682826	0.00010910448	0.00011215098	0.00011365671	0.0001519284	0.0001719102	0.0003154727	3.9984567e-05	7.436281e-05	0.00012089333
0.0	0.1495993	0.14210251	0.14687401	0.1554247	0.16363849	0.17317095	0.1662108	0.15709655	0.16325836	0.14302786
0.0	0.00013957152	0.00010028275	8.7821325e-05	0.00012229569	0.00012768927	0.0002041025	0.000105786065	5.419791e-05	0.00014379018	5.5583463e-05
0.0	0.00020768894	9.051598e-05	1.2023122e-06	4.346001e-05	0.00020724307	0.00032460384	2.3949397e-06	0.00012996934	0.00023960666	0.00010700882
0.0	0.011253057	0.013066098	0.010229031	0.009961885	0.014743409	0.0123613635	0.0145398425	0.012444173	0.01509958	0.013043016
0.0	0.000116432704	0.00015685293	9.513808e-05	8.816838e-05	0.00018243461	0.0001358472	0.00018309543	0.0001380678	0.00020314264	0.00014680192
0.0	0.00010788575	0.0001282539	9.555969e-05	9.66098e-05	0.00012307365	0.00010720123	9.4896524e-05	0.0001514986	0.00023991252	0.000113522176
0.0	0.012279589	0.009932807	0.011431238	0.011974089	0.014189672	0.010731451	0.011814551	0.013355387	0.015581462	0.011243326
0.0	0.054267716	0.045449473	0.011830099	0.04965834	0.058377404	0.06839862	0.015848521	0.055989664	0.06498548	0.04714247
0.0	0.052008387	0.046745535	0.046986178	0.054067265	0.058592554	0.05786515	0.060212363	0.048105046	0.062018797	0.050628014
0.0	0.051918235	0.04650125	0.047035143	0.054283135	0.0585788	0.057807364	0.06014358	0.047749475	0.06200132	0.05062713
0.0	0.52848613	0.52466416	0.5273659	0.5317772	0.5483966	0.5362885	0.5427532	0.5327355	0.53782356	0.54047674
0.0	0.011741014	0.012655842	0.009112974	0.0104238605	0.009260027	0.012097775	0.01985691	0.012239448	0.013849998	0.012183374
0.0	0.1074803	0.09518427	0.0920645	0.096493304	0.077253014	0.117175736	0.13649769	0.11385917	0.12231621	0.104085505
0.0	0.10172071	0.10699695	0.09454512	0.10442086	0.111267425	0.1156499	0.112670824	0.11532997	0.11618391	0.10340772
0.0	0.00010506215	0.00012174767	0.00011172476	0.00010490518	0.00019319991	0.00018963352	0.00019081625	0.00018816361	0.00015995128	0.00013347944
0.0	0.00013626483	0.00010530468	0.00011990426	0.00010469641	3.4498048e-06	0.00013980248	0.00017471767	0.00017800056	0.00016332665	0.00014857957
0.0	0.009532457	0.007229293	0.011275064	0.010580966	0.017666422	0.0068764463	0.017541315	0.00868356	0.013879447	0.011195838
0.0	0.5289936	0.5253814	0.52895695	0.5345098	0.54812425	0.53754765	0.5428396	0.5334957	0.5360202	0.54235476
0.0	0.01148344	0.009714365	0.0069871736	0.016512372	0.014557891	0.01030472	0.00013175623	0.008813658	0.014621282	0.011922103
0.0	0.00010513651	7.1547714e-05	6.312004e-05	0.00025533073	0.00014597026	8.942435e-05	1.958883e-06	4.4807035e-05	0.00015200868	0.00011930709
0.0	0.010768778	0.008813949	0.008301427	0.016878493	0.013117037	0.010034969	0.0015224441	0.007107763	0.013041752	0.011765046
0.0	0.011431685	0.0096949665	0.00953747	0.008635205	0.013572825	0.013392364	0.010850388	0.010083621	0.012041486	0.013083327
0.0	0.52855074	0.5254986	0.52851576	0.53441584	0.54834145	0.53791326	0.5427465	0.53276813	0.53660995	0.5420105
0.0	0.009705869	0.010616849	0.011487637	0.010446013	0.008974922	0.01066721	0.014953399	0.015467066	0.013935803	0.014504875
0.0	0.07438766	0.06717656	0.06795141	0.0666621	0.08170322	0.082275346	0.0911547	0.08956495	0.08493802	0.08419647
0.0	0.52875453	0.52536917	0.5292175	0.5343863	0.5475016	0.5364388	0.54310036	0.53312564	0.53712714	0.54176795
0.0	0.012343469	0.010814745	0.009919878	0.010386932	0.014573673	0.016068868	0.014017164	0.011263052	0.011631442	0.011111131
0.0	0.10340962	0.12021838	0.09911049	0.09607919	0.11274979	0.12659308	0.11744725	0.09393188	0.09693331	0.103089534
0.0	0.5285381	0.52657914	0.5287859	0.5355497	0.5480972	0.5360857	0.5437792	0.53384894	0.53612036	0.5418579
0.0	0.012016744	0.016217783	0.010302436	0.01087734	0.01536182	0.01359311	0.010371523	0.010260276	0.013961275	0.010981788
0.0	0.00013904244	0.00010788844	9.048293e-05	9.633776e-05	0.00017967765	0.00022985709	0.00016978545	0.00011237847	0.000119696124	0.000106494044
0.0	0.012311248	0.0108736055	0.01000066	0.010418387	0.014560025	0.016165473	0.014000565	0.011216069	0.011624783	0.011166621
0.0	0.011736639	0.016475584	0.010716377	0.009673587	0.0130465105	0.017753089	0.014662408	0.009193138	0.009822137	0.010912915
0.0	0.012371189	0.011248813	0.010270415	0.008256806	0.016179334	0.016208027	0.015949098	0.009623704	0.012441355	0.010042186
0.0	0.011585288	0.0093358075	0.011100338	0.010763822	0.015397543	0.015000438	0.009036162	0.012284761	0.006794783	0.0133401025
0.0	0.00013357494	0.00011222854	0.00011018136	5.647046e-05	0.000115180344	0.0002009553	0.00021592903	0.00015267747	0.0001282967	0.00010175784
0.0	0.00010604836	0.00017692488	5.5217606e-05	7.149779e-05	7.534572e-05	0.0001297743	0.00027685228	3.157623e-05	9.415334e-05	0.00011830122
0.0	0.008846163	0.007908145	0.007826498	0.009456323	0.017440932	0.011045148	0.015068232	0.010679646	0.016558278	0.0124700535
0.0	0.23727421	0.22906561	0.23204868	0.23899247	0.27032188	0.26761752	0.25724596	0.24210364	0.25511277	0.25271887
0.0	0.079037994	0.0679665	0.067219615	0.05643935	0.08232166	0.08174191	0.07768825	0.07233502	0.074750416	0.07941524
0.0	0.08425855	0.070943415	0.062235836	0.066572905	0.08599648	0.08027426	0.06772335	0.07381538	0.07503106	0.09133134
0.0	0.01394279	0.010087791	0.007845085	0.00883434	0.013613977	0.012335212	0.008853793	0.010739994	0.010859516	0.015564495
0.0	0.013919326	0.010099884	0.007842531	0.008793773	0.01365277	0.0123940585	0.008866036	0.010790552	0.010898615	0.015548647
0.0	0.07037858	0.07999014	0.069381416	0.07777727	0.08240282	0.09185297	0.08856939	0.081988655	0.08835942	0.086985044
0.0	0.009951019	0.012628005	0.00959946	0.011810487	0.012560979	0.015907653	0.0146461995	0.013077528	0.014770384	0.014192421
0.0	0.009934205	0.0126431035	0.009596341	0.011756417	0.012596818	0.015983267	0.014666321	0.01313893	0.014823359	0.014177944
0.0	0.223125	0.24163087	0.2305859	0.21383786	0.23164974	0.25862184	0.2276554	0.26180893	0.26136565	0.21648696
0.0	0.08271939	0.0720992	0.055707972	0.06781695	0.07691534	0.08042626	0.075235866	0.094488986	0.08614725	0.0746386
0.0	0.013467002	0.010396534	0.006393593	0.00914373	0.011035359	0.012379149	0.010774261	0.017100915	0.014079392	0.010643062
0.0	0.013444335	0.010409001	0.006391509	0.009101756	0.011066888	0.012438204	0.010789126	0.017180888	0.014129924	0.010632172
0.0	0.22396281	0.24066082	0.22099298	0.231736	0.25126058	0.24850135	0.2766134	0.2540221	0.24395758	0.21427312
0.0	0.07072064	0.083488464	0.0604791	0.06116909	0.08802608	0.088460416	0.092122674	0.08059136	0.08506467	0.070959605
0.0	0.010041356	0.013686632	0.0074403076	0.007551089	0.014227648	0.014813337	0.015779348	0.012661593	0.013747349	0.009684017
0.0	0.010024392	0.013702992	0.0074378825	0.00751637	0.0142681645	0.014883821	0.015801009	0.012721067	0.013796707	0.009674095
0.0	0.0016064307	0.003503277	0.0014074268	0.002662772	0.0024275596	0.0027931957	0.0034884943	0.0032508827	0.0029229466	0.0027191602
0.0	0.52732843	0.5256965	0.52698994	0.53304636	0.54819167	0.5359816	0.5427443	0.5338395	0.53732234	0.5413032
0.0	0.5274251	0.52524525	0.5271828	0.5329655	0.5484102	0.53607154	0.5425569	0.53356844	0.53766966	0.54189664
0.0	0.16421694	0.07822702	0.15324605	0.14122719	0.18254854	0.14985229	0.17703788	0.15364096	0.15071377	0.17061155
0.0	0.010548478	0.0093092	0.008266679	0.0094976425	0.012901379	0.013234742	0.012852848	0.0062075285	0.014706494	0.009232868
0.0	0.00010171612	7.883013e-05	6.161187e-05	7.991468e-05	0.00014060434	0.0001531658	0.00014276091	3.4078854e-05	0.00019275665	7.252252e-05
0.0	0.15400635	0.15136291	0.1528032	0.14384998	0.15396555	0.14144081	0.18531747	0.15412779	0.16163675	0.16202848
0.0	0.00012983086	0.00010042649	7.151585e-05	9.147594e-05	0.00016513187	0.000109147244	0.0001263197	0.00010971083	0.00014054765	0.00017722779
0.0	0.013614329	0.0066175773	0.012234727	0.011803089	0.010960982	0.01463463	0.021919146	0.01396356	0.015008121	0.008892767
0.0	0.017316315	0.0130154295	0.012938511	0.0104680685	0.014687995	0.014231841	0.022806976	0.0132746985	0.01440166	0.012563689
0.0	0.013366551	0.014503335	0.008452026	0.013064672	0.018427419	0.016018884	0.020403873	0.014397195	0.011492754	0.01246129
0.0	0.015874492	0.013672536	0.0120657785	0.009583574	0.01975779	0.013632019	0.021012388	0.013648096	0.011572626	0.014476097
0.0	0.012894774	0.014733112	0.012344761	0.010720942	0.014889666	0.013766318	0.024065908	0.013429417	0.014953883	0.01427939
0.0	0.013181659	0.0144676175	0.011471943	0.00943673	0.014852838	0.015508524	0.018638803	0.015210982	0.010710787	0.009787364
0.0	0.014076155	0.0058539887	0.01347552	0.008855111	0.018398512	0.017791545	0.023836726	0.013190247	0.012818753	0.011141517
0.0	0.5269592	0.52537423	0.5266841	0.534278	0.5471268	0.5369432	0.5435075	0.53333706	0.53783256	0.54264534
0.0	0.52867573	0.5281676	0.52938974	0.5353331	0.54795736	0.53876054	0.54332066	0.5331026	0.53608495	0.5432221
0.0	0.5283227	0.52773696	0.5280928	0.5351091	0.5504417	0.5374656	0.5425613	0.5341153	0.5357852	0.5417609
0.0	0.52813166	0.52659965	0.52764493	0.53291047	0.54980326	0.5390306	0.54160786	0.53360903	0.5359207	0.54076123
0.0	0.5285581	0.5265786	0.5282327	0.5334039	0.5501421	0.53873104	0.54172087	0.53498906	0.53565276	0.5422365
0.0	0.053859994	0.04584805	0.018799372	0.038717255	0.059603132	0.045163747	0.05185625	0.053590897	0.054531604	0.051434763
0.0	0.04428209	0.04713819	0.05569631	0.053946797	0.06436522	0.047540553	0.06199868	0.040692255	0.05602091	0.042902693
0.0	0.05097141	0.03813622	0.043760873	0.042490218	0.063242935	0.04289215	0.06421487	0.05143004	0.052250475	0.051666513
0.0	0.05627472	0.04149742	0.044581734	0.02442827	0.07326261	0.045425605	0.05468602	0.05525262	0.050631624	0.05383869
0.0	0.047355052	0.044519104	0.053209186	0.04895815	0.07156073	0.05102324	0.031841166	0.06693175	0.048926927	0.043776743
0.0	0.057376545	0.04213621	0.054010347	0.040730786	0.064532295	0.045711603	0.06760348	0.04604566	0.043090306	0.061157927
0.0	0.5271864	0.52678627	0.52854514	0.5351727	0.5487844	0.5388606	0.54485065	0.5344393	0.53742725	0.54237366
0.0	0.528173	0.52632606	0.5257349	0.5337122	0.5486591	0.537817	0.5428275	0.5345394	0.5360216	0.54143786
0.0	0.5289815	0.52431655	0.52641034	0.53387505	0.5497263	0.54020023	0.54179627	0.5344914	0.53374594	0.5424925
0.0	0.048603825	0.04117141	0.039683018	0.053722218	0.053894985	0.04303611	0.06004172	0.046774674	0.037486866	0.06469223
0.0	0.52846456	0.52623117	0.52868086	0.53295946	0.54833776	0.53801715	0.54258865	0.5348008	0.5372635	0.5423111
0.0	0.00019576278	5.4960456e-05	5.666547e-05	9.560172e-05	0.00018216328	0.00015763094	0.0001926802	0.00015080147	0.00012317862	8.3104744e-05
0.0	0.01490362	0.007361162	0.0074377204	0.0085691605	0.014800328	0.011192645	0.014379741	0.013194493	0.016174605	0.009711627
0.0	0.52713203	0.5259371	0.5281051	0.532747	0.547555	0.5379407	0.54075825	0.5333994	0.53654855	0.5412531
0.0	0.08732967	0.0860759	0.107595176	0.10157705	0.09597064	0.1114833	0.11395623	0.1074535	0.10067516	0.110533655
0.0	0.029909998	0.028072154	0.024477838	0.031055164	0.029677806	0.031433474	0.0387684	0.025416184	0.02332178	0.028808042
0.0	0.5298573	0.5255788	0.5266729	0.53397715	0.54855746	0.53646594	0.54237545	0.53213423	0.536607	0.5419789
0.0	0.52814424	0.5245077	0.5280665	0.53449184	0.5481006	0.5379312	0.5440398	0.5328211	0.5392625	0.5417358
0.0	0.013489738	0.011415497	0.009921123	0.006056629	0.013906544	0.010432225	0.020006102	0.016345838	0.0148152085	0.010820342
0.0	0.0128534585	0.012010095	0.010570877	0.010031284	0.014251671	0.014183289	0.014349159	0.013825213	0.011025341	0.014833447
0.0	0.52943695	0.52526665	0.52600044	0.53461134	0.5482414	0.53585327	0.5430677	0.5346888	0.5354686	0.54266626
0.0	0.5278311	0.5256617	0.5286968	0.5347587	0.54936755	0.53768134	0.5432854	0.5342132	0.5377282	0.5418631
0.0	0.010728318	0.011080486	0.0103623215	0.011071978	0.010509119	0.008334096	0.018455433	0.0093658	0.01229052	0.011474399
0.0	0.00011219215	9.6774194e-05	0.00011354286	0.00014102207	0.00013473672	7.2044975e-05	0.00030476085	6.704856e-05	0.00014267367	7.016028e-05
0.0	0.010401165	0.012408992	0.009380539	0.009885179	0.017413203	0.011728601	0.0145662455	0.012317714	0.009196931	0.011531536
0.0	0.00014232908	0.00012740066	6.324886e-05	7.686362e-05	0.00024508004	0.00010485527	0.00028089384	0.00016179908	9.462408e-05	8.991645e-05
0.0	0.52657133	0.5259899	0.52796596	0.533924	0.54651076	0.53770906	0.5425904	0.5330522	0.5386979	0.5410252
0.0	0.012601124	0.00808152	0.012081687	0.008664493	0.01424277	0.010302673	0.02042219	0.0135125825	0.016290797	0.011680525
0.0	0.00015014748	9.115158e-05	0.0001135264	6.466209e-05	0.00017432644	0.00010521233	0.0002895421	0.00012887371	0.00017413888	0.00013213343
0.0	0.5277385	0.52431357	0.52783155	0.53415334	0.5473829	0.5366294	0.542695	0.5321958	0.53861696	0.54224396
0.0	0.00010463244	0.00012359678	8.255627e-05	0.00013091516	0.00018739853	0.00012432752	0.0001820183	0.00015945302	0.00015569899	7.231252e-05
0.0	0.01056316	0.012409565	0.008031455	0.016265577	0.017945794	0.012826448	0.009539871	0.011477666	0.013712533	0.008023899
0.0	0.11512045	0.08814003	0.072704025	0.10113825	0.104515694	0.09912331	0.11316401	0.09914975	0.12424088	0.09638641
0.0	0.52752644	0.5260674	0.5288406	0.5360589	0.5490773	0.53923786	0.5421527	0.53445643	0.5374219	0.54182637
0.0	0.009601659	0.009651019	0.008351422	0.0071734986	0.013687971	0.012171748	0.0114194155	0.009380486	0.012353448	0.01274637
0.0	0.073535204	0.07075311	0.06820538	0.07126813	0.080795705	0.077287704	0.08918952	0.08262884	0.087553285	0.074792445
0.0	0.009447355	0.010305047	0.0075090774	0.005820368	0.01648039	0.013204276	0.013977177	0.008183237	0.011393907	0.012356794
0.0	0.107446626	0.10026099	0.10204156	0.103142045	0.12739353	0.10711795	0.12288051	0.10791214	0.115164295	0.11018209
0.0	0.00016047052	8.392951e-05	3.9715364e-05	0.000100337944	0.00015654306	0.00017508607	0.00018564638	0.00019032821	0.00014267204	0.00011692537
0.0	0.011710287	0.012231903	0.010444061	0.0116352085	0.014457382	0.013858961	0.01574215	0.014915308	0.011582438	0.013089837
0.0	0.027207535	0.030985959	0.019604977	0.022875084	0.02840623	0.028903605	0.034049843	0.03112567	0.028161183	0.025944784
0.0	0.009994497	0.015822044	0.011783311	0.010176706	0.016941855	0.016691653	0.011702751	0.014058809	0.013083093	0.0135513665
0.0	0.52831507	0.52548563	0.5278696	0.5350108	0.54735297	0.537998	0.54276913	0.5322814	0.53701067	0.5427165
0.0	0.042389467	0.043293566	0.050715752	0.049590144	0.055749033	0.058964264	0.056354444	0.037663054	0.057501327	0.052551772
0.0	0.067452535	0.07802922	0.07594047	0.06741294	0.08970384	0.09639681	0.08050959	0.09101403	0.078739	0.069627844
0.0	9.0797635e-05	0.00022985402	0.00012693417	9.176381e-05	0.0002454179	0.00024683154	0.00011734937	0.0001766176	0.0001519	0.00015864438
0.0	0.022990728	0.028147006	0.023705484	0.026741698	0.034801457	0.021648439	0.021792112	0.02536669	0.032027155	0.02720164
0.0	0.13216688	0.15201938	0.15746675	0.1629581	0.18849233	0.16831635	0.15089273	0.12866785	0.1730206	0.16386896
0.0	0.00012034826	3.8548744e-05	4.461542e-05	2.3399441e-05	0.00029151482	0.00012028228	0.00016817839	0.00021223737	0.00010113958	5.994935e-05
0.0	0.029957198	0.018961908	0.020762606	0.023808349	0.03970156	0.03432989	0.035443187	0.035355028	0.026740983	0.019956183
0.0	0.0706672	0.058829404	0.06461995	0.075024985	0.08502401	0.078705855	0.06403227	0.08133773	0.07812445	0.06681857
0.0	7.5247204e-05	7.730701e-05	9.638224e-05	0.00014412099	0.0002823825	0.00016908509	8.6747874e-05	7.015733e-05	0.0001786707	0.00013272275
0.0	0.007517957	0.011285764	0.012660348	0.013525975	0.01936358	0.014418746	0.010143804	0.0066746506	0.015914986	0.012952153
0.0	0.02062842	0.026526682	0.015027674	0.025109239	0.03158904	0.027636543	0.032696854	0.030090205	0.022116175	0.03104429
0.0	0.05508687	0.042082075	0.04316149	0.05031083	0.052006915	0.05282335	0.063195884	0.053672653	0.058399845	0.035684794
0.0	0.010718712	0.011106285	0.012046144	0.012708198	0.009649269	0.010746421	0.015761385	0.010810614	0.012983487	0.007767633
0.0	0.010712206	0.010959143	0.012018528	0.012736749	0.009657839	0.010728768	0.015703568	0.010761913	0.013011173	0.0077470173
0.0	0.5283226	0.52541494	0.52771556	0.5340989	0.54929674	0.5369178	0.54307276	0.5336224	0.5374869	0.5418109
0.0	0.5292247	0.5251743	0.5294228	0.53404456	0.54828167	0.5386447	0.5419796	0.53328526	0.5369485	0.5416202
0.0	0.0090842005	0.008315275	0.010846494	0.0028301845	0.017781315	0.0067307916	0.009541857	0.012367127	0.014227314	0.0075711515
0.0	0.009094327	0.0083646495	0.010880824	0.0028140643	0.017796902	0.0067904433	0.009503341	0.012312907	0.014207572	0.0075519783
0.0	0.02401083	0.020481225	0.029106714	0.01643015	0.032857656	0.021796646	0.026799796	0.030791108	0.03112877	0.02170877
0.0	0.07456455	0.06986377	0.075347096	0.07939119	0.08422309	0.07764849	0.0914671	0.08104476	0.08152504	0.07616253
0.0	0.000111459376	8.8691115e-05	0.00011551229	0.00013379482	0.00014533862	0.00011962983	0.00021064571	0.00014688003	0.00014380897	0.00010516259
0.0	0.52864444	0.5248005	0.52892154	0.5340881	0.54741734	0.5375089	0.54247403	0.53308374	0.53567326	0.54229605
0.0	0.015858691	0.0066561913	0.0066496427	0.009980107	0.013699654	0.013587288	0.015980642	0.014291214	0.015411393	0.0054012975
0.0	0.08371105	0.06208979	0.056570143	0.07428731	0.08529181	0.08385353	0.090840444	0.08130285	0.077589564	0.06442086
0.0	0.00017300718	5.7007364e-05	3.94844e-05	0.000104003164	0.0001525177	0.00016030291	0.000205143	0.00014866926	0.00011914894	5.5999302e-05
0.0	0.013772599	0.007874926	0.0065770512	0.0108376015	0.013404125	0.013390581	0.015365479	0.012872542	0.011563522	0.008090032
0.0	0.00014197707	8.580544e-05	0.000108086344	6.697744e-05	0.00015562121	0.00010320953	0.00019983847	0.00010413684	0.0001455143	7.4898344e-05
0.0	0.011287233	0.005661669	0.011386433	0.011240771	0.013492157	0.009863376	0.0144133065	0.011546629	0.013761509	0.01122356
0.0	0.07578317	0.06131163	0.07338657	0.07561672	0.0878898	0.06694563	0.07363003	0.08654985	0.09076143	0.081785046
0.0	0.5284426	0.52517456	0.5260006	0.5347601	0.5473871	0.53699154	0.54435813	0.5345097	0.5383949	0.53833854
0.0	0.01057888	0.0052302806	0.010257607	0.011020626	0.015385396	0.009862682	0.0163623	0.008072249	0.0110725	0.00967551
0.0	0.093789876	0.09205992	0.08191753	0.09193316	0.113253295	0.10871402	0.109001905	0.05696855	0.10912839	0.11509824
0.0	0.025866447	0.019026717	0.020456936	0.022090841	0.025648814	0.024152633	0.033026796	0.016587904	0.029570093	0.029138591
0.0	0.011411037	0.011740201	0.010487142	0.010331272	0.011540496	0.009945288	0.015263995	0.011088284	0.012124556	0.009326912
0.0	0.011965415	0.011457245	0.010809899	0.009259554	0.019711014	0.017443735	0.018862918	0.010790226	0.009261545	0.009049203
0.0	0.011993794	0.01140123	0.0107684685	0.00923721	0.019672519	0.01747753	0.018924693	0.010889608	0.00927057	0.00908793
0.0	0.07304791	0.070830435	0.0653135	0.04672587	0.08867277	0.08534404	0.10121225	0.05515515	0.07426405	0.06916742
0.0	0.0001031325	9.339987e-05	6.745612e-05	1.8524115e-05	0.00017702226	0.0001714721	0.00031173753	3.465725e-05	0.00010093484	7.310878e-05
0.0	0.010666742	0.010057855	0.008579436	0.0046024495	0.014426061	0.013842953	0.018874913	0.006256432	0.010652752	0.009233078
0.0	0.010429395	0.008213398	0.010807182	0.010093355	0.011969284	0.012803	0.00746545	0.013030568	0.011701819	0.007911628
0.0	0.027015174	0.024609162	0.02580407	0.02600138	0.032739908	0.034505744	0.02847488	0.027787952	0.03085786	0.02702967
0.0	0.018329423	0.0196194	0.023432374	0.022966797	0.035872456	0.033201504	0.04347059	0.032320417	0.033669543	0.032159522
0.0	0.19089288	0.19086722	0.18670063	0.18378074	0.18897524	0.22348958	0.22483793	0.17545192	0.2074783	0.19834533
0.0	7.8376805e-05	9.716311e-05	4.0938357e-05	7.243675e-05	0.00013419999	0.00015736227	0.00027963452	0.000108375636	9.610269e-05	0.00015258389
0.0	0.00011174362	7.022627e-05	3.57477e-05	0.00010136387	0.000110794645	0.00012371669	0.00030445622	0.00020587741	0.00016149574	0.00010582551
0.0	0.010286432	0.009589899	0.008129556	0.010329381	0.010433442	0.010219703	0.015189891	0.01517603	0.013967487	0.010693551
0.0	0.12508672	0.12232426	0.11492544	0.109929055	0.13747787	0.12269164	0.16356805	0.11869308	0.11236356	0.10753748
0.0	0.024306482	0.02811237	0.022015262	0.020197436	0.032746766	0.02522818	0.03636918	0.03163427	0.027715426	0.032995462
0.0	0.20752525	0.18914726	0.18301702	0.18097803	0.22379212	0.19938986	0.20895553	0.20962569	0.19265236	0.21788219
0.0	0.010152727	0.01163743	0.011329772	0.005368679	0.013023782	0.01252296	0.017100602	0.011413415	0.010065037	0.012718204
0.0	0.01013506	0.011493101	0.0112900855	0.005358071	0.013088635	0.012496748	0.017070614	0.011402283	0.01005393	0.012716295
0.0	0.00010283672	0.00010985823	0.0001874314	3.455913e-05	0.00017432895	0.00023935892	0.00011784232	0.00014176534	6.081026e-05	0.00012776662
0.0	0.08895873	0.108057216	0.10257559	0.117234044	0.11832337	0.089913286	0.13502915	0.09228829	0.09920136	0.09396155
0.0	0.017781481	0.026435465	0.02688837	0.030359363	0.035620645	0.032437116	0.036192317	0.030095961	0.032014053	0.025762983
0.0	0.007884002	0.0082544945	0.01232715	0.012039155	0.014891604	0.014528648	0.015254093	0.009381151	0.014784074	0.0075865802
0.0	0.048134543	0.05534947	0.05260777	0.03332054	0.06075254	0.04609428	0.07141245	0.056182873	0.051854	0.0490776
0.0	0.5270867	0.5241353	0.5266797	0.5345219	0.5474537	0.5376497	0.5437542	0.5327624	0.5394272	0.54066503
0.0	0.00013076008	8.854221e-05	4.4024226e-05	9.140566e-05	0.00012944579	0.00011253051	0.00022415334	3.7996935e-05	0.00010005151	0.0001418055
0.0	0.0153079005	0.008003048	0.0065075676	0.009238916	0.012886431	0.0111464625	0.016350908	0.006040679	0.012878039	0.01155962
0.0	0.028700922	0.021466605	0.02107002	0.021194663	0.03269828	0.028473048	0.03472379	0.024448	0.031677045	0.023390304
0.0	0.00013954303	6.507879e-05	7.019775e-05	8.1884726e-05	0.00017221733	0.000117763564	0.00021239668	0.000117711024	0.00021282383	9.0374626e-05
0.0	0.12027031	0.1365907	0.14820446	0.14304475	0.15960436	0.15612751	0.11981592	0.13474068	0.1285255	0.16425426
0.0	0.008401386	0.009065634	0.009861546	0.009650509	0.012986922	0.009642214	0.009679413	0.008756929	0.0101596685	0.010498256
0.0	0.00836111	0.009103971	0.00991947	0.009670582	0.013040046	0.009613052	0.009673647	0.008739331	0.010159189	0.010516381
0.0	0.008361778	0.009058396	0.009883957	0.009607165	0.012965376	0.009677571	0.009635326	0.008677602	0.010171329	0.0104193315
0.0	0.000117049414	7.469507e-05	4.3788623e-05	0.00012057488	0.00010531773	0.00024061672	0.00031442748	0.00013474289	0.0001598095	0.00017551899
0.0	0.1649487	0.14184462	0.14725052	0.1407561	0.17042767	0.14175455	0.16810349	0.16187789	0.16211137	0.15516458
0.0	0.0063992324	0.011343164	0.009831921	0.010608989	0.012471282	0.010681854	0.010263002	0.009853675	0.01499717	0.009219805
0.0	0.101344295	0.0923475	0.089725	0.099768	0.11078427	0.11000193	0.089577354	0.09893173	0.11413003	0.0925385
0.0	0.00015976425	6.392362e-05	5.1962423e-05	9.160984e-05	0.00014040459	0.00020570376	9.512157e-05	0.00013893098	0.00019097552	9.456662e-05
0.0	0.008940701	0.0013941274	0.008880932	0.007187695	0.012871901	0.015131368	0.014757877	0.01494067	0.0128842965	0.010613293
0.0	0.012250048	0.0014454438	0.0095935045	0.009301744	0.012383889	0.014919743	0.009414458	0.012168984	0.013099654	0.008342613
0.0	1.9541532e-05	0.00013072068	7.867401e-05	4.8310892e-05	0.00016485262	0.00011350042	0.00032368142	0.00012146693	0.00017521415	0.00012409194
0.0	0.075826526	0.08957615	0.08405012	0.07886393	0.11455086	0.11144866	0.1346715	0.119410954	0.113150395	0.115471765
0.0	0.00012487096	3.599983e-05	0.00013092427	1.4804233e-05	0.0001389576	2.0187328e-05	5.1818675e-05	6.6126704e-05	0.000108432905	0.000112755326
0.0	0.05041949	0.04284183	0.04384057	0.041360598	0.05836029	0.051801827	0.049208116	0.039126605	0.051416673	0.0542056
0.0	0.050331954	0.042617016	0.043886397	0.041527968	0.058346584	0.051749777	0.049151234	0.038834672	0.051402014	0.05420467
0.0	0.061836317	0.06990471	0.08876545	0.06557995	0.07976652	0.072466895	0.0805474	0.072460465	0.08811283	0.08128692
0.0	0.051002212	0.04601843	0.05555423	0.03647909	0.04749206	0.053707562	0.056625724	0.04068375	0.058795314	0.051390678
0.0	5.519076e-05	8.888687e-05	0.00021573764	6.5062406e-05	0.0001181345	9.2121176e-05	0.00012947308	9.608776e-05	0.00019356389	0.00013467314
0.0	0.0001308616	7.900428e-05	7.799284e-05	9.5670104e-05	0.0002158998	9.7550335e-05	3.034987e-05	7.991613e-05	0.000115251314	0.0001772648
0.0	0.048440214	0.0471927	0.045073733	0.042081673	0.04930525	0.04312462	0.025594594	0.051186997	0.053533234	0.044742785
0.0	0.52687836	0.52592385	0.5278195	0.5342149	0.5496689	0.53833026	0.5428857	0.53246224	0.53663456	0.54109
0.0	0.10919809	0.08672125	0.09803165	0.10123821	0.12581767	0.10810234	0.07673635	0.09843969	0.104180016	0.110407114
0.0	0.08272284	0.08538029	0.10314248	0.08793772	0.114701465	0.10190822	0.08062	0.1110907	0.11603651	0.08674846
0.0	0.06435582	0.09755117	0.07602366	0.09067196	0.14257042	0.09866436	0.113550626	0.11290537	0.118983716	0.10833576
0.0	0.1066447	0.09558663	0.09685316	0.09127832	0.116916575	0.12108651	0.11777407	0.059880927	0.11510511	0.10792192
0.0	0.01844405	0.022969268	0.027526168	0.015061758	0.036497664	0.03553643	0.036551036	0.025209788	0.02784725	0.02676825
0.0	0.117166296	0.13820322	0.14509007	0.14672011	0.17982842	0.1778222	0.18275973	0.14891192	0.15362169	0.15786085
0.0	0.09788908	0.09866755	0.09756149	0.102305666	0.098942034	0.10550416	0.108324125	0.11193475	0.101043805	0.11550523
0.0	0.52803886	0.5257214	0.52838045	0.5344561	0.5478398	0.53892523	0.54306436	0.5314445	0.53621924	0.5417187
0.0	0.52840775	0.5258442	0.5278306	0.534006	0.5491123	0.53827274	0.54245013	0.5321505	0.53696513	0.54045415
0.0	0.032013807	0.025407754	0.026750337	0.02733191	0.032132804	0.031040194	0.034731526	0.027832601	0.033174004	0.02921991
0.0	0.5280043	0.5249923	0.52671444	0.5321404	0.5482637	0.5381871	0.5411791	0.5307362	0.53699654	0.540057
0.0	0.52812284	0.52623296	0.52811456	0.53341687	0.54873157	0.53890884	0.54273486	0.53262603	0.5376783	0.5412297
0.0	0.028925035	0.025025561	0.0143732	0.02777831	0.034429636	0.030006908	0.026518429	0.029885704	0.031411983	0.027380591
0.0	0.025962977	0.01892167	0.020668132	0.032726392	0.027272208	0.029655503	0.03628533	0.02516541	0.02915727	0.024514375
0.0	0.02864561	0.024520772	0.024054509	0.023088183	0.03737105	0.028471764	0.033304326	0.030585563	0.028517812	0.0289723
0.0	0.03136614	0.027849458	0.024443312	0.017905315	0.039146204	0.026609251	0.03712989	0.03548381	0.027226055	0.031230558
0.0	0.027404277	0.021289464	0.021202097	0.028246395	0.033900015	0.03221276	0.026516303	0.03231319	0.027919063	0.025860626
0.0	0.16372053	0.13785768	0.15837853	0.13733108	0.1783175	0.14682686	0.18128787	0.14561552	0.14149782	0.17221248
0.0	0.52859366	0.526214	0.5280876	0.5340087	0.5478069	0.53865874	0.5435857	0.5321452	0.5374157	0.54179925
0.0	0.52808964	0.52612674	0.52748626	0.53306717	0.5482797	0.53923684	0.5428378	0.53253734	0.5374175	0.541361
0.0	0.52840304	0.52521956	0.52779824	0.53273576	0.5491758	0.53859556	0.5422229	0.5317273	0.5358586	0.5401873
0.0	0.029454315	0.02356855	0.024789553	0.0303389	0.031483084	0.0271116	0.03994932	0.03049918	0.024714746	0.030346557
0.0	0.5283197	0.52563757	0.5270899	0.53435785	0.54852146	0.53731817	0.543774	0.53250766	0.53653556	0.542262
0.0	0.05721101	0.05620339	0.053301074	0.056900404	0.07032035	0.060730558	0.07393751	0.05604123	0.05618076	0.051484533
0.0	0.5283713	0.52540857	0.5273809	0.5346966	0.5482381	0.5382825	0.5435456	0.5330877	0.5369958	0.54252166
0.0	0.52880704	0.52586657	0.5274378	0.5339689	0.5478345	0.5374904	0.54253185	0.53166264	0.53642595	0.54080653
0.0	0.057842348	0.055280324	0.052140925	0.05994403	0.067561515	0.06406391	0.06694093	0.05764409	0.056972783	0.05086087
0.0	0.5278259	0.5253424	0.52664256	0.5343758	0.5487012	0.53830695	0.5431725	0.5323593	0.53673637	0.54186535
0.0	0.058240768	0.043398757	0.040975813	0.05808235	0.053876717	0.061572935	0.07886755	0.057431906	0.053215478	0.050943587
0.0	0.19794688	0.19997337	0.18757027	0.18603544	0.22599667	0.21719094	0.2050396	0.20881951	0.19937289	0.20463061
0.0	0.20217307	0.21094798	0.18777126	0.19651684	0.2188174	0.20206872	0.23647843	0.22379115	0.19564404	0.21151507
0.0	0.19900832	0.17050204	0.15732713	0.20150271	0.20073834	0.21946742	0.23523822	0.19392937	0.20262277	0.20281701
0.0	0.52824205	0.5253591	0.527332	0.5347073	0.54734933	0.5378987	0.54408544	0.53241825	0.5368095	0.54221076
0.0	0.528548	0.52589184	0.5279093	0.5344106	0.5480179	0.538638	0.5430008	0.53248173	0.5372402	0.54258955
0.0	0.061569184	0.055490606	0.05610516	0.054532085	0.066052586	0.060438357	0.08607265	0.06245669	0.056478076	0.049299125
0.0	0.52857196	0.52530724	0.52723545	0.5333523	0.54836965	0.53688645	0.54275125	0.53116465	0.5368408	0.54110813
0.0	0.52840143	0.52595925	0.52919734	0.5347684	0.5479762	0.53732497	0.54346824	0.53328913	0.5366419	0.5425424
0.0	0.0052369307	0.013524576	0.009550523	0.013138373	0.015573271	0.012754485	0.01589438	0.016458385	0.012135457	0.013441496
0.0	0.065102	0.072286524	0.066512525	0.078864485	0.09031544	0.08411036	0.09343657	0.087951705	0.08209448	0.083278835
0.0	0.012544601	0.008882674	0.008979686	0.004268786	0.013415444	0.014380957	0.01863438	0.008537361	0.009672181	0.009426022
0.0	0.527975	0.5245687	0.5277401	0.5351373	0.54918444	0.53734607	0.54311717	0.5337954	0.53870356	0.541417
0.0	0.00014446373	7.247821e-05	7.312572e-05	1.6132932e-05	0.00015257137	0.0001826703	0.00030212422	6.433224e-05	8.169816e-05	7.671621e-05
0.0	0.013194295	0.00838001	0.0075641614	0.0023465056	0.01248847	0.013497947	0.018385112	0.0077823396	0.010541319	0.0073605874
0.0	0.000116959156	6.128209e-05	8.383256e-05	0.00015614754	0.00014838982	0.00016196007	0.00010384362	0.000112715235	0.000111290086	7.906842e-05
0.0	0.01108429	0.007950569	0.008904762	0.014794913	0.014878641	0.010361696	0.012413692	0.009549157	0.012341284	0.008941093
0.0	0.5286683	0.5238749	0.52782905	0.53313434	0.5478257	0.53896	0.53981704	0.5321731	0.5362328	0.54118615
0.0	0.5294515	0.52525645	0.52785456	0.53348327	0.5490457	0.53861463	0.54151946	0.5323157	0.5368451	0.5420214
0.0	4.9246642e-05	0.00016033929	6.195837e-05	3.2213862e-05	0.00011914623	0.00012072882	0.0001665589	0.00014563673	4.7835812e-05	0.00010880163
0.0	0.011123649	0.0132324435	0.005742798	0.003125581	0.014747162	0.012005377	0.015584627	0.013178373	0.0044949516	0.012221901
0.0	0.5271087	0.5243407	0.5265921	0.5324224	0.54939204	0.5387893	0.5406507	0.53332776	0.5371253	0.54135233
0.0	0.5283457	0.5253869	0.52773184	0.5322303	0.5493413	0.53862476	0.5422847	0.5339917	0.53667253	0.54240674
0.0	0.0018566375	0.0022222425	0.0016974031	0.0031443497	0.003709677	0.0024612374	0.0036557678	0.0027687515	0.003422569	0.0019239665
0.0	0.062923834	0.05852351	0.049899895	0.055603664	0.06810127	0.057374965	0.084181085	0.048294544	0.047671147	0.051412266
0.0	0.00013877288	7.636317e-05	9.966737e-05	1.43619045e-05	0.00010251498	0.00016036023	0.0002445861	6.6290355e-05	7.937907e-05	0.00013177973
0.0	0.009286236	0.010395082	0.010190323	0.0073241964	0.012436218	0.012425687	0.010890266	0.009755763	0.0095780315	0.013540547
0.0	0.10273183	0.12163574	0.08264936	0.08969414	0.107275255	0.13133174	0.15945427	0.123268224	0.103820875	0.10969092
0.0	0.010371637	0.012580985	0.008236277	0.008338621	0.011065719	0.01426624	0.01032196	0.012370449	0.010949596	0.010942668
0.0	0.0114234425	0.0135452105	0.0068563703	0.01055141	0.009528829	0.014948545	0.023149481	0.015458421	0.006924852	0.010426409
0.0	9.829951e-05	0.00014492427	6.1155755e-05	6.14576e-05	0.00010305936	0.00017833947	9.160793e-05	0.00013701753	0.0001060521	0.00010221941
0.0	6.6421846e-05	8.641011e-05	3.8956776e-05	6.021905e-05	0.00012591334	8.5736494e-05	5.5376597e-05	0.00017133205	0.00013441387	0.00013834996
0.0	0.097424775	0.0932887	0.087164566	0.105208986	0.106305	0.100805745	0.107909344	0.108545125	0.12233567	0.07414258
0.0	0.09679734	0.093658544	0.0869945	0.105404176	0.10640519	0.10161221	0.107945636	0.10883292	0.12320045	0.07423587
0.0	0.09679734	0.093658544	0.0869945	0.105404176	0.10640519	0.10161221	0.107945636	0.10883292	0.12320045	0.07423587
0.0	0.09699091	0.09357708	0.08685987	0.10527218	0.10618893	0.10086226	0.10773909	0.10854049	0.1224289	0.07420408
0.0	0.029836211	0.023857052	0.020580849	0.02199229	0.025557	0.029292054	0.028059252	0.029983524	0.03481289	0.022027992
0.0	0.52913797	0.5260128	0.529499	0.53418446	0.5488971	0.5355689	0.54273033	0.5346215	0.53785324	0.5421508
0.0	0.5286676	0.52568394	0.5271839	0.5329736	0.54830235	0.53800505	0.5434152	0.53527015	0.537205	0.54214835
0.0	0.16734706	0.1412807	0.13133354	0.12263619	0.14371829	0.16358821	0.15270737	0.15680386	0.16419339	0.16291977
0.0	0.5285234	0.5250344	0.52808857	0.53236294	0.5489009	0.53636354	0.5424325	0.5328726	0.53833914	0.5417742
0.0	0.00016504766	5.4878336e-05	2.0156895e-05	6.663075e-05	0.00024636928	0.00021105826	0.00019916776	0.00020880383	0.000116466574	0.00010329323
0.0	0.009516857	0.0077742655	0.01096409	0.011584137	0.013400966	0.011728008	0.011046611	0.014381748	0.013649034	0.0063692294
0.0	0.013007971	0.0099925855	0.008615898	0.011614034	0.014415204	0.0130256815	0.016870353	0.007289588	0.013957522	0.014246909
0.0	0.00011109647	6.020774e-05	6.960781e-05	9.4455594e-05	0.0001645894	0.00012036638	0.00022896903	5.1940526e-05	0.00014125179	0.00013662197
0.0	0.0001949445	7.919315e-05	8.579972e-05	6.0728322e-05	0.00021370388	0.000117763906	0.0002511413	8.607942e-05	0.00015395899	8.029462e-05
0.0	0.19357686	0.18151325	0.18906137	0.20031926	0.21514867	0.2267334	0.20748104	0.19910139	0.2196162	0.20122908
0.0	0.19405258	0.18151395	0.18999435	0.2007166	0.21674047	0.2273757	0.20802012	0.19942611	0.22069407	0.2020848
0.0	0.26133168	0.24967712	0.25745943	0.26873925	0.28578636	0.293435	0.27723953	0.26751825	0.2870371	0.271579
0.0	0.21073656	0.18893827	0.05373607	0.19305289	0.22162919	0.23445068	0.06650936	0.21256293	0.23417532	0.20247388
0.0	0.06788509	0.08069356	0.064942144	0.079214536	0.072152354	0.06387492	0.09307177	0.076610856	0.067552276	0.06449438
0.0	3.3961638e-05	9.3813505e-05	3.5184443e-05	5.466836e-05	0.0002490603	8.061471e-05	0.00037186602	0.00019788115	0.00019868805	0.00015642577
0.0	0.053703215	0.043812808	0.045261573	0.050633162	0.052381877	0.055344585	0.052680768	0.039707374	0.045597583	0.0434033
0.0	0.073501445	0.08394517	0.063698314	0.0759088	0.08181513	0.07128667	0.078476146	0.06914088	0.0692232	0.07798942
0.0	0.013170736	0.011408843	0.011239367	0.010589661	0.0137124555	0.013700523	0.00915179	0.010202176	0.010064438	0.0107479775
0.0	0.013083955	0.011446809	0.011283923	0.010594749	0.013591411	0.013718106	0.009183561	0.010257152	0.010076008	0.010804124
0.0	0.01055477	0.010397367	0.005632006	0.009231568	0.011511166	0.005936928	0.007812724	0.0077514723	0.010814958	0.009365747
0.0	7.149131e-05	6.7181296e-05	6.463133e-05	4.561868e-05	7.866276e-05	8.2256236e-05	5.0235765e-05	4.246671e-05	0.00011896606	8.782115e-05
0.0	0.007929449	0.009586566	0.0077666664	0.008981337	0.009430061	0.006812998	0.0077025834	0.005625	0.011431894	0.009916292
0.0	0.00015913071	7.297887e-05	4.481648e-05	5.0999774e-05	9.322893e-05	0.00010034933	9.9487435e-05	7.930954e-05	6.2960484e-05	3.924078e-05
0.0	0.013159423	0.008960174	0.0070589907	0.007601703	0.010530368	0.010739331	0.010752089	0.009439179	0.008457767	0.00680806
0.0	0.000105037914	7.059853e-05	8.423483e-05	2.7756652e-05	0.00015282896	0.000117750875	0.00017222176	0.00019536821	4.2396987e-05	9.874587e-05
0.0	0.055474933	0.064840615	0.062291455	0.04993651	0.080216475	0.08469522	0.113604896	0.06006125	0.08784409	0.050976496
0.0	0.52854854	0.5249432	0.5282129	0.53468496	0.5483172	0.53790027	0.54392225	0.5340482	0.5362074	0.5433247
0.0	0.004253862	0.008403936	0.010070445	0.0028463518	0.0118385805	0.017239578	0.031040752	0.0057200785	0.0133810155	0.0052217627
0.0	3.6862828e-05	6.703258e-05	5.65079e-05	2.3652443e-05	0.00012068956	0.00016653951	0.00049021846	4.755872e-05	0.0001913085	2.3480741e-05
0.0	0.5298038	0.5273388	0.5300237	0.53480256	0.5480013	0.53770196	0.5426835	0.5341108	0.5376348	0.54315156
0.0	0.007338556	0.007667202	0.008779636	0.010384373	0.012336612	0.011584764	0.014217132	0.009326648	0.012367221	0.013891389
0.0	0.06346493	0.06877909	0.06672576	0.071329035	0.08094427	0.081510544	0.07583575	0.059234686	0.07070873	0.06292538
0.0	0.034904394	0.04436337	0.029926157	0.046403486	0.04179163	0.047831953	0.056341365	0.067575514	0.044531915	0.06621455
0.0	6.0842045e-05	5.961033e-05	8.947595e-05	8.2093786e-05	0.00011957246	5.2774125e-05	9.8822544e-05	0.00028230122	9.5105155e-05	0.00010048223
0.0	0.011069639	0.008850537	0.0063361535	0.010565244	0.014072536	0.011656312	0.016805515	0.014718196	0.014161285	0.01158744
0.0	0.008681578	0.010230528	0.007504239	0.009262411	0.01441124	0.011749505	0.017893976	0.012792849	0.0118908	0.012775607
0.0	0.040821448	0.04243722	0.032614704	0.037926532	0.04889308	0.057418972	0.06976798	0.05108936	0.05052245	0.05687652
0.0	0.52791435	0.5258016	0.5288721	0.5338377	0.5482855	0.53775734	0.54307944	0.53402036	0.53642225	0.54278034
0.0	0.0068913084	0.009930881	0.009930402	0.014097016	0.015612253	0.012588612	0.013451844	0.009739451	0.011422587	0.009649921
0.0	0.0065148193	0.008960788	0.011212293	0.014426507	0.0224053	0.013266439	0.013404252	0.011830233	0.013789125	0.010995236
0.0	0.046133827	0.06125137	0.07741197	0.06359773	0.075833865	0.08934671	0.092072636	0.077028066	0.07742591	0.077137634
0.0	1.8679586e-05	5.418861e-05	0.00012797242	5.800414e-05	9.751062e-05	0.00020441567	0.00021606928	0.00012108161	0.00011819838	0.000110357265
0.0	0.004567395	0.0076792715	0.011779197	0.008115645	0.01074635	0.015095389	0.015763093	0.011631414	0.011517825	0.011320215
0.0	0.5281338	0.52627903	0.52904975	0.5347449	0.54697007	0.5382406	0.543291	0.533347	0.53594476	0.54244643
0.0	0.018876195	0.025044031	0.025088523	0.033153385	0.036643375	0.0303908	0.032086354	0.024825078	0.028144287	0.024815308
0.0	0.007231778	0.010976248	0.008795502	0.013794041	0.010892572	0.011939676	0.013438966	0.008012994	0.009446109	0.008457647
0.0	0.06115179	0.06855407	0.058933318	0.055590894	0.08446482	0.07698812	0.09235256	0.071977474	0.07216825	0.07230944
0.0	5.2946525e-05	8.259957e-05	4.5966677e-05	3.5155597e-05	0.00014693943	0.00011581659	0.00021861255	9.369388e-05	9.059318e-05	8.642329e-05
0.0	0.0076657985	0.009464098	0.0070927674	0.006329462	0.013159944	0.01140454	0.015854146	0.010245932	0.010097872	0.010030678
0.0	0.01917238	0.02569952	0.016906796	0.021204226	0.030013483	0.029276807	0.03287294	0.0284995	0.027101828	0.029361043
0.0	0.008437453	0.010707791	0.007265587	0.011188882	0.011455328	0.010843834	0.012598182	0.010968352	0.010284369	0.012206459
0.0	5.2991178e-05	9.414455e-05	4.4722932e-05	0.00015682078	0.00014293348	0.00014419427	0.00010142256	0.00011339311	0.00013059784	0.0001419638
0.0	0.000120334254	8.63994e-05	5.5668177e-05	4.0609484e-05	0.00013452131	0.00021180214	0.00021852899	0.00013189626	9.692122e-05	0.000112629175
0.0	0.00018967998	7.753086e-05	0.00010035756	6.97516e-05	0.00019057243	0.00014682165	0.00020625937	0.00013843706	7.657887e-05	0.00011852208
0.0	0.03460875	0.03706108	0.037202254	0.0214158	0.03113336	0.063374765	0.06594498	0.04201087	0.062057886	0.039148096
0.0	0.07850067	0.07164185	0.07277091	0.08296017	0.088081405	0.0864083	0.078032196	0.0663017	0.08109498	0.072257034
0.0	0.5283549	0.52452797	0.5267061	0.53365666	0.5491394	0.5358042	0.5427957	0.5327706	0.53712344	0.54099756
0.0	0.52813303	0.5244227	0.5263102	0.53411156	0.54961586	0.5364362	0.54378384	0.533549	0.5390034	0.5412574
0.0	0.16130546	0.18296929	0.19153596	0.19091935	0.2222068	0.19356318	0.2027715	0.19542764	0.1959052	0.20184171
0.0	0.010096256	0.008037966	0.012412856	0.011412361	0.011454593	0.012217906	0.011893489	0.008722514	0.01082823	0.0071652406
0.0	6.9722875e-05	9.326414e-05	8.219845e-05	0.00015966222	5.9211143e-05	0.00014384107	6.618657e-05	6.638043e-05	9.0664915e-05	7.934411e-05
0.0	6.430924e-05	5.6447687e-05	8.71043e-05	0.00013367164	6.0695726e-05	0.0001329353	0.00017436784	0.00010402022	9.0945294e-05	9.146181e-05
0.0	0.010480068	0.010267003	0.012018052	0.01243719	0.011399386	0.012666339	0.007338101	0.0069816737	0.010854298	0.0066530863
0.0	6.659537e-05	6.299964e-05	3.1900938e-05	3.7574548e-05	0.00014536578	0.00017096143	0.00013901433	4.3038628e-05	0.00011217173	0.00015956907
0.0	0.0019268226	0.0037451945	0.0018243497	0.001817245	0.0029459316	0.0020500752	0.00470646	0.002655627	0.006130217	0.0046376246
0.0	0.16888742	0.19111504	0.17228337	0.19338776	0.1934703	0.19077621	0.17650455	0.20601088	0.19737732	0.18476744
0.0	0.52848774	0.52614844	0.5278122	0.5326994	0.5493491	0.5356765	0.54194957	0.53240466	0.5375857	0.53976196
0.0	0.010226	0.0069681527	0.0090146335	0.009530824	0.01210534	0.00846165	0.01795784	0.010588697	0.010568409	0.011275569
0.0	0.00010432688	6.704274e-05	6.576611e-05	0.000100563244	0.0001324027	8.0748345e-05	0.00023498657	9.93099e-05	8.3341314e-05	7.995736e-05
0.0	0.52708596	0.52657074	0.52763045	0.533273	0.5470898	0.5374671	0.5428804	0.5343375	0.5378444	0.54081976
0.0	0.047648195	0.038442574	0.029246215	0.041462764	0.048139073	0.057071872	0.06697883	0.055474225	0.056478295	0.053443167
0.0	6.0218474e-05	6.3808875e-05	4.004139e-05	6.9023954e-05	7.1647664e-05	0.00015764688	8.472051e-05	8.373333e-05	0.0001651955	9.018488e-05
0.0	0.050707523	0.042063493	0.03338167	0.05055686	0.054852	0.058606755	0.06101462	0.057991214	0.055977	0.04806782
0.0	0.044019394	0.047969054	0.03182401	0.04618331	0.057691015	0.056476906	0.06472417	0.045627777	0.044770595	0.051641565
0.0	0.06771033	0.07301686	0.05155939	0.07068627	0.08535394	0.08362287	0.09408526	0.07018033	0.068924986	0.07805591
0.0	0.009112501	0.010663618	0.006325094	0.00593468	0.012299332	0.013345632	0.012166554	0.014094159	0.010837719	0.010767189
0.0	0.06689547	0.070728086	0.05883458	0.07105101	0.0828852	0.086602695	0.092605226	0.079551704	0.07565519	0.07746605
0.0	7.534622e-05	0.00010333568	3.6177036e-05	3.0943076e-05	0.00012814619	0.00015673587	0.00012695306	0.00017751919	0.00010376699	9.9595745e-05
0.0	0.06315899	0.065114684	0.048790716	0.033689696	0.066937655	0.061270177	0.08018597	0.08796341	0.08013021	0.062997736
0.0	5.8557525e-05	0.00010387768	2.9336928e-05	2.3376735e-05	9.2435934e-05	7.479051e-05	0.00010552291	0.00017138841	0.000115151015	7.0455884e-05
0.0	5.448609e-05	5.7915873e-05	5.8330024e-05	2.420823e-05	7.871364e-05	0.00011388637	0.00010806078	0.000112224894	9.756736e-05	7.8244855e-05
0.0	0.0510878	0.043991428	0.045569435	0.047904182	0.053017277	0.054876506	0.056573004	0.042679656	0.050464027	0.049884412
0.0	0.06375132	0.060931228	0.07399387	0.0639214	0.08308737	0.080247685	0.09854353	0.07213213	0.0739223	0.074902296
0.0	5.7739846e-05	5.2365056e-05	7.290681e-05	5.283002e-05	0.00015320188	0.00011829254	0.00030476376	0.00011115878	0.00021631768	0.00010866331
0.0	0.00012430108	8.018804e-05	8.821388e-05	9.748134e-05	0.00011860088	0.00014575983	0.00015224468	6.716221e-05	0.00011205401	0.00010291205
0.0	0.011342887	0.00924268	0.008079823	0.009954166	0.012447257	0.01194525	0.013802476	0.009379763	0.016627433	0.011415852
0.0	0.024448369	0.03048575	0.015229652	0.022561371	0.022328626	0.02665091	0.025739774	0.031255193	0.029428633	0.02161218
0.0	0.043111313	0.048819732	0.04024472	0.038221546	0.044970773	0.03582089	0.045442037	0.04229268	0.0553422	0.03966208
0.0	0.00011266516	8.944771e-05	3.3397682e-05	0.00010496953	0.000104896186	0.00017693567	0.00014053733	2.259133e-05	6.541259e-05	0.00016184043
0.0	0.010037101	0.007819791	0.007614732	0.007794567	0.009702308	0.010321346	0.012740599	0.0066679176	0.011985535	0.009216426
0.0	0.06411123	0.04390907	0.026347164	0.036560927	0.030640922	0.053774282	0.042992283	0.022270683	0.05463269	0.0400559
0.0	0.044553477	0.05992373	0.050054606	0.050725695	0.043846995	0.052560568	0.07579726	0.04501964	0.050834306	0.055120558
0.0	0.14224735	0.16686893	0.15225327	0.15488225	0.1448355	0.15831268	0.19249204	0.1446176	0.1556175	0.1629119
0.0	0.0014133878	0.0019666755	0.0021125427	0.0004940216	0.0017572774	0.001066256	0.0040846155	0.00087851315	0.0029420906	0.0019340245
0.0	0.05909073	0.038207695	0.03770232	0.049564198	0.05980195	0.05932401	0.040484834	0.06323995	0.05175216	0.038299434
0.0	0.042046685	0.04298018	0.049280927	0.048756022	0.047386803	0.058005217	0.056078278	0.03453674	0.02644901	0.046132684
0.0	0.018830556	0.0151931	0.020542257	0.015527823	0.029616736	0.026266426	0.03994651	0.034770384	0.024502631	0.029339729
0.0	0.0025436745	0.0018716424	0.001580891	0.00096917467	0.0020550955	0.0014936286	0.002461399	0.002852519	0.0020083694	0.0022889236
0.0	0.012602418	0.013434984	0.006442463	0.011027795	0.016031262	0.013291204	0.01742302	0.0159124	0.011342277	0.011380808
0.0	0.02188924	0.020202618	0.020178799	0.017461194	0.029846013	0.02686928	0.044311106	0.022382626	0.02818619	0.02984608
0.0	0.027307574	0.025228625	0.020759096	0.018553214	0.02342091	0.019634878	0.04152126	0.025928095	0.024209969	0.025565559
0.0	0.019691937	0.026651535	0.02230324	0.017196942	0.031092701	0.02631165	0.033703282	0.025932552	0.030188192	0.026261665
0.0	0.16170631	0.19329818	0.19834164	0.14593986	0.19401538	0.19829346	0.19136974	0.19143845	0.19867316	0.19988234
0.0	0.119004555	0.10854778	0.09060023	0.0804357	0.123272866	0.09835751	0.09262252	0.104804546	0.111715764	0.10555661
0.0	0.01317673	0.010845998	0.010033543	0.008481613	0.014220895	0.012524299	0.0141995195	0.014409277	0.013071824	0.012991758
0.0	0.013114851	0.009571389	0.008932946	0.007433627	0.0128826285	0.012695766	0.016762864	0.01189586	0.008706605	0.007471205
0.0	0.006328844	0.0076047108	0.006505034	0.005144338	0.010963474	0.013230831	0.018401971	0.014303861	0.013371029	0.014420325
0.0	0.06287681	0.07160751	0.087921984	0.060028993	0.10216363	0.10663606	0.1254146	0.121588744	0.110248454	0.11710524
0.0	1.6199458e-05	5.0526287e-05	8.422937e-05	2.7595708e-05	0.0001246599	8.1427184e-05	9.994127e-05	0.00011169611	0.000105376	0.00016505679
0.0	0.000103877785	0.000124651	2.0995767e-05	4.0183382e-05	0.000118556556	0.00011901995	0.00011723316	0.00014984283	0.00011116323	7.861986e-05
0.0	0.0085781505	0.010951176	0.0036455228	0.007979196	0.008586817	0.013310617	0.015930519	0.008534101	0.010416834	0.010074619
0.0	0.008559569	0.01096709	0.0036716298	0.008073508	0.008613548	0.0132352775	0.015931409	0.008546488	0.010530796	0.010060776
0.0	0.020300327	0.021261016	0.020702241	0.017033026	0.027557049	0.022125982	0.028514847	0.020764435	0.019996922	0.01787744
0.0	9.212996e-05	7.0950766e-05	7.3572395e-05	0.00011907932	0.00012256608	0.00012066081	0.00023011102	5.5307304e-05	0.00012620569	9.528026e-05
0.0	0.029425208	0.021975247	0.025088897	0.017461725	0.028464943	0.019943817	0.019412357	0.026861116	0.026549965	0.033722382
0.0	0.026736034	0.027872007	0.018172827	0.02931093	0.025484633	0.018827135	0.026877156	0.021638919	0.023081021	0.021638919
0.0	0.24124506	0.24627678	0.24583587	0.23483354	0.27465048	0.2822238	0.27648097	0.2766158	0.27652323	0.27530134
0.0	0.07147277	0.06630445	0.0553608	0.06630178	0.077811986	0.08696658	0.07024453	0.06607777	0.076915525	0.07695612
0.0	0.007744617	0.010744662	0.005950767	0.00978073	0.00818042	0.012221146	0.016035534	0.012686887	0.011948808	0.011262839
0.0	6.859685e-05	7.4073905e-05	2.7635737e-05	4.8408016e-05	9.1085545e-05	0.00010843817	0.00011188863	0.00010637965	6.69023e-05	0.00013921197
0.0	0.021528604	0.022627091	0.014414221	0.024061523	0.02057861	0.029741365	0.046428807	0.025771517	0.019836122	0.030425072
0.0	0.00011601212	6.849677e-05	6.141594e-05	5.4051892e-05	5.4878543e-05	0.00016238408	0.00022520732	9.009643e-05	0.00015381094	7.637037e-05
0.0	0.52921575	0.5285626	0.5298736	0.53445745	0.5482403	0.5385374	0.5428053	0.53257555	0.53710514	0.54435796
0.0	0.01171982	0.009459129	0.012278561	0.012053734	0.010841911	0.015284249	0.01624239	0.012576905	0.011224427	0.012083735
0.0	0.09409831	0.085702345	0.111532815	0.09685738	0.10779288	0.112433754	0.12725258	0.08348555	0.119112425	0.10353283
0.0	0.5277018	0.52602077	0.5284196	0.53371346	0.54876447	0.5364144	0.54223424	0.53353035	0.5370341	0.5410073
0.0	7.99021e-05	0.00011277049	0.00010069729	6.1031315e-05	5.8983464e-05	6.304604e-05	7.595465e-05	0.00011236999	0.00010733033	6.13053e-05
0.0	0.012781996	0.010265845	0.0076795476	0.0114256665	0.0063983346	0.012095057	0.008995637	0.011815074	0.011320626	0.0091154585
0.0	0.5279282	0.5251915	0.52959037	0.5340735	0.54761446	0.53748214	0.54270726	0.53294146	0.53642696	0.5419618
0.0	0.007939038	0.009692531	0.009206412	0.0047898977	0.012299147	0.013206568	0.015819378	0.008490681	0.010647235	0.011882684
0.0	7.455538e-05	0.00013028849	7.6919634e-05	4.5774643e-05	0.00020481249	0.00013137334	0.00019580554	6.0906772e-05	6.42363e-05	9.153073e-05
0.0	0.051070165	0.04416344	0.045722637	0.047812164	0.05302756	0.05504232	0.056714702	0.042699028	0.050507504	0.04999065
0.0	0.009485749	0.007744485	0.0137183	0.009987369	0.011743316	0.0134644685	0.017616129	0.007237292	0.015457027	0.011145448
0.0	0.010631014	0.011330749	0.013200622	0.011723632	0.009539042	0.012340407	0.016080135	0.014484875	0.009789971	0.010759741
0.0	0.024002159	0.025501069	0.017276771	0.02360911	0.02564495	0.025564395	0.022385022	0.027564934	0.034801774	0.022756547
0.0	0.023950767	0.025337689	0.017299049	0.023725932	0.025637478	0.025532715	0.022353107	0.027315376	0.034789655	0.022756064
0.0	9.268476e-05	6.985452e-05	3.329338e-05	0.00012015481	4.2692594e-05	0.000116440926	0.00018818513	0.00021174176	0.00013249085	6.7355846e-05
0.0	0.0102160815	0.011850401	0.008946901	0.00733012	0.0072083613	0.013145244	0.016305132	0.015663885	0.00995881	0.008518803
0.0	0.028439235	0.021689672	0.026345572	0.03448587	0.03237792	0.024590004	0.04120768	0.027314022	0.031796366	0.025209373
0.0	0.08407852	0.098873846	0.069259636	0.09017238	0.11181571	0.10961925	0.1305881	0.10633996	0.0941826	0.118250534
0.0	0.0033328198	0.0016439846	0.0013034634	0.0022883357	0.0023356127	0.0043170177	0.0029162655	0.0029152923	0.0019438751	0.0015791648
0.0	0.0001911526	7.755164e-05	0.000105344356	0.00015440342	0.0001377233	0.00022960718	2.6061211e-06	0.00012747954	7.491385e-05	9.6821546e-05
0.0	0.002906952	0.0024520494	0.0018288787	0.002071499	0.0031561675	0.004127716	0.00016302202	0.0034627717	0.0021720561	0.0027906108
0.0	0.07992342	0.068960756	0.07243823	0.06705125	0.07910492	0.058272727	0.09174589	0.07334443	0.083442904	0.07066142
0.0	0.012660187	0.0068127858	0.0070804805	0.011831928	0.011454885	0.011757696	0.006666114	0.009422759	0.009651165	0.008743979
0.0	0.012627149	0.006850013	0.0071383067	0.011867706	0.011444118	0.011828705	0.006658162	0.009383384	0.009645633	0.008787757
0.0	4.9423732e-05	0.00010522298	6.8413996e-05	3.4637258e-05	0.00013291184	0.00014238243	0.000114812006	0.000104344195	7.059785e-05	5.7334808e-05
0.0	0.09965048	0.08988902	0.07586472	0.07605554	0.10249389	0.10150446	0.08559189	0.092852384	0.0850549	0.09695216
0.0	0.5282471	0.52529293	0.52874637	0.53454727	0.5478096	0.5376669	0.54332167	0.53338224	0.5362092	0.5428875
0.0	0.007317252	0.01068256	0.010342956	0.0055257496	0.013374834	0.009557517	0.021044448	0.013575322	0.015340775	0.007861459
0.0	0.07079744	0.06987331	0.049762752	0.06332881	0.08405051	0.06889126	0.10050642	0.077888444	0.08796358	0.06437741
0.0	9.165328e-05	8.8736626e-05	2.4581776e-05	5.709284e-05	0.00014420389	7.613848e-05	0.00030336244	0.00012629273	0.00019230873	5.5858283e-05
0.0	0.0077802856	0.0068610744	0.005818859	0.0059894333	0.0091073485	0.012927207	0.015867207	0.009115321	0.009846709	0.009957667
0.0	5.4739045e-05	4.3081454e-05	3.087914e-05	3.1751944e-05	6.94036e-05	0.00014783043	0.00021836923	7.329041e-05	8.547592e-05	8.5333646e-05
0.0	0.0032348563	0.011720091	0.005885913	0.007998211	0.009019402	0.01140674	0.011244561	0.010024349	0.011819139	0.012018891
0.0	9.377021e-06	0.00012693781	3.1599157e-05	5.685009e-05	6.8057736e-05	0.000114750605	0.00010865585	8.879859e-05	0.00012363697	0.0001248325
0.0	0.5283889	0.52493095	0.52831507	0.5344933	0.5485626	0.5376643	0.5435711	0.5338877	0.53624356	0.5421552
0.0	0.012530086	0.007335986	0.007860101	0.005480387	0.0064834827	0.0071317195	0.012551497	0.017066758	0.007889506	0.0096538225
0.0	0.07216972	0.060587976	0.05633851	0.053230952	0.071993984	0.07421458	0.06594185	0.091004245	0.061079532	0.072024465
0.0	9.8530945e-05	5.203353e-05	3.888803e-05	2.9940935e-05	8.0125974e-05	0.00010079673	6.083288e-05	0.00022891226	4.8470607e-05	8.5145555e-05
0.0	5.1673196e-05	6.018127e-05	8.109884e-05	5.3650874e-05	5.4127464e-05	0.000107999185	0.00014053103	9.492558e-05	7.750395e-05	6.464951e-05
0.0	0.011260843	0.011434126	0.011291986	0.010025627	0.008721908	0.013030979	0.013993227	0.0113481125	0.012611344	0.009155484
0.0	0.074567586	0.055795614	0.051229846	0.048500843	0.07887004	0.066762336	0.068356514	0.06039938	0.07574534	0.07596073
0.0	0.009069863	0.007861057	0.006852547	0.004954973	0.010689007	0.013144051	0.011569469	0.007210433	0.011001367	0.009776261
0.0	0.019871792	0.019747164	0.021809071	0.022653006	0.035085745	0.030397581	0.030176954	0.020567268	0.028957974	0.024766503
0.0	5.080895e-05	3.0226416e-05	8.260651e-05	4.7771857e-05	0.00016132968	0.00013882226	0.00012489465	6.8099216e-05	6.772845e-05	6.180824e-05
0.0	6.7930516e-05	4.1499785e-05	6.091973e-05	7.614749e-05	0.00016083801	0.00014034905	5.0177827e-05	6.383626e-05	0.00017483649	6.580852e-05
0.0	0.00954527	0.008462367	0.007216071	0.010478901	0.015437093	0.013432039	0.007834173	0.0067690164	0.0137209445	0.008560087
0.0	0.012357161	0.008558691	0.008072905	0.009154666	0.012633262	0.0067719603	0.015072013	0.012552755	0.012019372	0.008831818
0.0	0.012357161	0.008558691	0.008072905	0.009154666	0.012633262	0.0067719603	0.015072013	0.012552755	0.012019372	0.008831818
0.0	0.011248676	0.008353594	0.008189908	0.010453725	0.011382767	0.0072147558	0.013783543	0.011565495	0.008979529	0.007662647
0.0	0.011266472	0.008382648	0.008167439	0.010561226	0.011278063	0.0072135464	0.013872165	0.011587691	0.008977679	0.00771883
0.0	0.06379623	0.06399977	0.056601416	0.0580413	0.06408422	0.076574706	0.060819063	0.056115534	0.08134299	0.07484806
0.0	4.2341067e-05	7.588392e-05	7.4732474e-05	3.819209e-05	7.251623e-05	0.0001321774	0.00012347897	5.5067736e-05	0.00014130594	0.000111452995
0.0	4.881126e-05	6.565507e-05	6.930228e-05	7.8485326e-05	0.000116568015	0.00010947235	0.00013589255	0.00012445847	0.000118542885	7.841605e-05
0.0	0.14207566	0.13058707	0.13920277	0.10536222	0.16542393	0.13011691	0.18408296	0.12496184	0.14432764	0.14632043
0.0	4.908943e-05	5.84348e-05	3.6955644e-05	1.4664085e-05	0.00017479566	8.4781524e-05	0.0002700375	6.422375e-05	0.000106217776	6.689879e-05
0.0	0.017217811	0.027356924	0.0036540157	0.018137692	0.030338325	0.032320082	0.036014266	0.034169536	0.03461924	0.027049404
0.0	0.0056269476	0.016135627	0.0057898015	0.0048791505	0.009191492	0.0061329775	0.011364666	0.011999948	0.009759487	0.008219483
0.0	0.14234358	0.13133766	0.13904575	0.10488662	0.16546527	0.13026097	0.18430229	0.12598795	0.1443722	0.14632316
0.0	0.52813005	0.52561677	0.52671456	0.53382754	0.54828805	0.5370046	0.54374635	0.5331901	0.53930587	0.541334
0.0	0.068922065	0.05282374	0.06777334	0.057227936	0.078193106	0.061649144	0.073032595	0.057356115	0.07439863	0.07429949
0.0	0.09207586	0.073033966	0.08185843	0.08374035	0.0979802	0.088015504	0.09203685	0.07729223	0.10928291	0.10197525
0.0	0.008360624	0.008007364	0.006029166	0.007037676	0.009447926	0.008092858	0.006969872	0.008833258	0.010299445	0.009160772
0.0	0.02195496	0.021539368	0.022176502	0.02270018	0.024605293	0.018336028	0.024014339	0.024000702	0.031067843	0.024333065
0.0	3.0260451e-05	7.259171e-05	5.8028923e-05	9.801936e-05	3.379944e-05	4.8674232e-05	5.198934e-05	7.755504e-05	8.732045e-05	8.95328e-05
0.0	0.0055324277	0.0086546	0.009057888	0.00488332	0.009079682	0.012998558	0.0077005173	0.009067544	0.011106128	0.010124594
0.0	0.0055276235	0.008610674	0.0090398565	0.004879537	0.009052299	0.012959129	0.00770328	0.009078171	0.011089508	0.010112167
0.0	0.005523662	0.008601662	0.009061359	0.0048864074	0.009094981	0.012923885	0.007718917	0.00906859	0.011153802	0.010060296
0.0	3.4953984e-05	9.0157446e-05	2.7075292e-05	3.644328e-05	7.9925194e-05	5.332565e-05	9.7906515e-05	4.8608454e-05	9.433849e-05	9.567412e-05
0.0	0.0076798312	0.011500145	0.0050126784	0.004671646	0.012930462	0.005057584	0.008504107	0.0054462855	0.016582165	0.009559621
0.0	0.26963326	0.2639101	0.22128442	0.25700045	0.29216143	0.25964576	0.2782417	0.22220437	0.27686355	0.27850977
0.0	0.055280466	0.051830854	0.028094085	0.044685267	0.0645007	0.045024604	0.05590196	0.027576918	0.05676528	0.055708524
0.0	0.15951128	0.15350997	0.1112264	0.1439445	0.17883337	0.14530994	0.16389276	0.11042279	0.1644608	0.1642829
0.0	0.041620243	0.0780794	0.09447748	0.0789835	0.10951734	0.1064187	0.10253725	0.078213304	0.12272258	0.10959224
0.0	7.786212e-06	8.4401356e-05	8.1809325e-05	9.104568e-05	4.246683e-05	6.890788e-05	3.845596e-05	0.00014191061	5.68004e-05	0.000115050476
0.0	0.040427897	0.045691274	0.032525726	0.03605253	0.04504394	0.05671637	0.054068867	0.046300877	0.050154336	0.042461913
0.0	0.04048067	0.045869328	0.032474026	0.03595932	0.045002405	0.056776438	0.054063782	0.046474077	0.050331034	0.042471737
0.0	0.528984	0.52522206	0.5269431	0.53367394	0.54837906	0.5356619	0.541711	0.532309	0.5366301	0.5403473
0.0	0.009865769	0.010789961	0.008219297	0.009066987	0.013957665	0.012972468	0.013486699	0.009893769	0.010074838	0.010113055
0.0	0.18394814	0.18516777	0.1450778	0.17474659	0.18493296	0.20814267	0.21788377	0.19318622	0.2116695	0.17678773
0.0	0.2518991	0.25312164	0.21383107	0.24435909	0.25638893	0.27618092	0.28617156	0.26174557	0.2789318	0.24780782
0.0	0.06868705	0.07667244	0.057619803	0.07761543	0.05620353	0.092103824	0.08222342	0.06436593	0.07836821	0.07717456
0.0	8.1790844e-05	0.00012600487	4.2272964e-05	0.00012278072	3.1752912e-05	0.00022977822	0.0001400405	6.157686e-05	0.00012375138	0.00011055782
0.0	0.10193007	0.07616324	0.055178586	0.06709257	0.08235284	0.10935801	0.11738358	0.072852045	0.084998846	0.08160573
0.0	0.00047550537	0.0011102627	0.0019214173	0.0007990143	0.0016846225	0.0024695378	0.0029183766	0.0014062197	0.0028917415	0.0025188674
0.0	0.04405463	0.06669025	0.05792205	0.05724573	0.078065686	0.07255111	0.07664534	0.05305998	0.091368206	0.07615435
0.0	0.04405463	0.06669025	0.05792205	0.05724573	0.078065686	0.07255111	0.07664534	0.05305998	0.091368206	0.07615435
0.0	0.0088741565	0.009056599	0.0073885573	0.0053731566	0.011533063	0.0115598105	0.010409311	0.0064068316	0.009809947	0.01227564
0.0	0.022470528	0.02433901	0.023499433	0.018850505	0.026711024	0.03235685	0.008912811	0.021966051	0.021501433	0.021089034
0.0	0.0017014835	0.0013648837	0.0018855634	0.0021073623	0.0024954122	0.001766167	0.002576495	0.0014764484	0.0027328373	0.0017385597
0.0	0.017451737	0.021543248	0.024837127	0.016966745	0.025378712	0.020232327	0.023437155	0.024909005	0.029140886	0.023161221
0.0	0.013099073	0.012071651	0.011220798	0.010269926	0.014436274	0.011544718	0.015798649	0.013365601	0.013834115	0.011299112
0.0	2.234158e-05	6.656071e-05	4.373291e-05	3.3001455e-05	9.248549e-05	0.00011531177	0.00010623855	7.787779e-05	5.597896e-05	8.199803e-05
0.0	0.028378429	0.02408529	0.024830088	0.020670256	0.034760125	0.0243809	0.036273394	0.024746833	0.030857274	0.024684852
0.0	0.00015288885	5.7627298e-05	4.35512e-05	3.9702638e-05	0.00013423685	0.00011007088	0.000119627664	6.157123e-05	0.00015509162	8.851242e-05
0.0	0.012890956	0.007929591	0.0069454424	0.0067079067	0.01257166	0.011207674	0.011782389	0.00833592	0.013191674	0.010177778
0.0	0.01288178	0.007921287	0.0069619985	0.0067173364	0.012630728	0.011177145	0.011806198	0.008327111	0.013267994	0.010125564
0.0	0.011963262	0.009581379	0.007818644	0.010717372	0.009474161	0.007055178	0.0075011607	0.0062516695	0.010070022	0.00970606
0.0	0.5293215	0.5270605	0.52707005	0.5338374	0.547839	0.5373893	0.54309964	0.5334098	0.53816134	0.54248494
0.0	0.0015391294	0.006853423	0.006740563	0.010282307	0.013278548	0.011790986	0.023128737	0.0061903615	0.009966448	0.013644932
0.0	1.2064024e-05	4.423262e-05	4.4468026e-05	8.78029e-05	0.00014845225	0.000134962	0.0003010084	6.8269575e-05	0.000110709	0.000113635026
0.0	0.5289776	0.5259799	0.5284836	0.53446585	0.5474579	0.5382966	0.5433612	0.5336301	0.53610927	0.5429486
0.0	0.007957699	0.008419412	0.007224343	0.012675006	0.011702138	0.015197418	0.014545294	0.005293131	0.011590843	0.010519914
0.0	0.05857702	0.06675912	0.061631013	0.061743863	0.07636908	0.081420965	0.0758406	0.059864312	0.075332716	0.068522535
0.0	0.24139434	0.23001708	0.20180061	0.20668828	0.25185093	0.25033587	0.24120966	0.21999931	0.21890682	0.24685834
0.0	6.807098e-05	0.0001080781	4.536541e-05	3.155441e-05	8.113257e-05	0.00010457419	0.00014425437	0.000100065816	6.203032e-05	9.273028e-05
0.0	0.07066183	0.07317314	0.052102584	0.04787042	0.08627304	0.07495852	0.07321163	0.07560223	0.093230315	0.06799804
0.0	0.007520238	0.010157526	0.009330839	0.0055559995	0.013360226	0.01115659	0.009140158	0.008609327	0.010287884	0.010158025
0.0	4.913776e-05	0.00013897418	3.5803278e-05	2.7516002e-05	7.8500896e-05	0.00014559134	7.878963e-05	7.387611e-05	5.998664e-05	6.336163e-05
0.0	0.0058253584	0.009499967	0.008773476	0.009129976	0.014460037	0.008252446	0.008994987	0.017373793	0.009433803	0.012815295
0.0	0.005797962	0.009523979	0.00865735	0.009117729	0.014459468	0.008260133	0.008975646	0.01723134	0.009421584	0.01274853
0.0	0.061091922	0.069850065	0.07862391	0.07528937	0.07781902	0.06761816	0.07208468	0.08520773	0.08669442	0.06253186
0.0	0.52865255	0.5253018	0.5294184	0.53484386	0.54781085	0.5383859	0.54398257	0.5342783	0.53710175	0.5435884
0.0	0.008352413	0.007674135	0.012848414	0.01153546	0.009906792	0.012540308	0.012477919	0.011561702	0.012674977	0.008495403
0.0	5.27536e-05	8.8625675e-05	0.0001357453	0.00010940995	0.00010754659	7.0986636e-05	8.502433e-05	0.0001778238	0.00018188592	5.0105053e-05
0.0	7.626151e-05	0.00012345082	7.946503e-05	0.000111008056	3.295796e-05	6.686448e-05	0.00011272104	6.896152e-05	8.998919e-05	5.8842114e-05
0.0	0.076995954	0.05450271	0.05249801	0.053969618	0.07210641	0.08409868	0.07116209	0.06903088	0.08115473	0.068012364
0.0	0.07316613	0.06845153	0.05762824	0.04720562	0.074041486	0.06285056	0.08414823	0.08254314	0.083111346	0.07715455
0.0	0.5278061	0.526272	0.5264168	0.53325224	0.5479288	0.53740084	0.5435412	0.5342469	0.5379533	0.5416558
0.0	0.009761528	0.009778509	0.0048158253	0.0068967217	0.012142102	0.010566869	0.015806904	0.011067811	0.0148359	0.009699143
0.0	0.00010376383	8.213647e-05	4.229595e-05	1.9232228e-05	8.907438e-05	5.398724e-05	0.00015297168	0.00015750127	0.00015477533	0.00011044907
0.0	0.52829075	0.52487713	0.52823126	0.5347088	0.54836106	0.5382296	0.54404444	0.53437215	0.53681946	0.54327106
0.0	0.010971948	0.00621691	0.007166082	0.004525415	0.013997524	0.009574974	0.0129821915	0.01014651	0.014621351	0.0083392
0.0	0.00012585861	3.512259e-05	2.9945248e-05	3.150636e-05	8.059895e-05	0.00016210083	8.099421e-05	8.005029e-05	0.0001413364	6.862596e-05
0.0	0.00975733	0.010103259	0.010699535	0.013130462	0.010921632	0.0112728635	0.01185708	0.008025603	0.013303962	0.009026296
0.0	0.06156352	0.06937592	0.06256727	0.06682455	0.071874484	0.07459005	0.07048299	0.057486586	0.080797225	0.064381994
0.0	0.5275339	0.5257576	0.5278253	0.5339714	0.5477812	0.53902227	0.5424028	0.53390414	0.535673	0.54252875
0.0	0.007497867	0.009149741	0.01193015	0.015279714	0.010418368	0.0121156825	0.019178549	0.017294064	0.010411575	0.01167496
0.0	0.19502224	0.2141437	0.19200945	0.16240036	0.21618243	0.18704137	0.21525319	0.208859	0.21185748	0.20364396
0.0	0.5305067	0.52732754	0.52913386	0.53406614	0.5487784	0.53683466	0.5426222	0.5323158	0.5358347	0.5443082
0.0	0.52929294	0.5241289	0.52749145	0.532785	0.5506653	0.53676766	0.54228556	0.53254443	0.5364338	0.5419523
0.0	0.009046129	0.013327161	0.011562835	0.007950674	0.009148925	0.013983027	0.011523614	0.012113069	0.012008872	0.011136822
0.0	0.009021132	0.013333463	0.011572955	0.007926095	0.009135767	0.013967146	0.0115389405	0.012088274	0.011989861	0.011079953
0.0	0.052953742	0.05876055	0.05816083	0.055505104	0.06904766	0.07969627	0.08199551	0.07186718	0.07737085	0.07420002
0.0	0.009294904	0.0072054584	0.0060107824	0.004528417	0.0062915296	0.014873022	0.010789101	0.007810625	0.011725223	0.010530422
0.0	3.103404e-05	4.642793e-05	4.376637e-05	3.4954952e-05	6.846118e-05	0.00013206275	0.00013856609	9.315366e-05	0.00011787996	9.5270545e-05
0.0	0.005879413	0.00711217	0.006922108	0.006311487	0.009020032	0.012168869	0.012662582	0.010216656	0.011502482	0.010526374
0.0	0.005314375	0.009604702	0.007682888	0.00974188	0.013769459	0.015113422	0.00989741	0.007895651	0.010010173	0.015697319
0.0	0.0072459024	0.0061063245	0.0080229845	0.010294562	0.012233518	0.012242227	0.011939427	0.012111232	0.010916363	0.012308651
0.0	0.009946003	0.0038788274	0.008375157	0.010908082	0.011056472	0.009767744	0.014310734	0.018566273	0.011751626	0.009673244
0.0	0.00012454465	4.355112e-05	6.3323816e-05	0.000113734975	9.676155e-05	0.00010983047	0.00017280538	6.852473e-05	0.00011087486	0.000115556686
0.0	0.009891402	0.0102654435	0.009746067	0.009763478	0.011845477	0.007666252	0.011005258	0.00874302	0.01104321	0.012584789
0.0	0.07074294	0.06283357	0.052293386	0.056921773	0.088935114	0.059923038	0.0656126	0.07684509	0.071962774	0.07688912
0.0	0.52778107	0.52574325	0.528429	0.5339823	0.54782265	0.53789634	0.5435069	0.5340942	0.5363047	0.54224974
0.0	0.010577413	0.011132806	0.0075391093	0.011322612	0.013195213	0.007727904	0.013233316	0.0078012957	0.011458157	0.009500312
0.0	0.23423742	0.2592221	0.2705212	0.19780077	0.27870893	0.24872947	0.26620552	0.24735758	0.27494156	0.272475
0.0	0.008543741	0.009479989	0.011089565	0.005461261	0.014898258	0.009383464	0.009859851	0.011450858	0.010349	0.011329024
0.0	0.00011083174	5.9452057e-05	4.3395656e-05	8.3582396e-05	0.00018978889	9.542948e-05	7.899953e-05	0.00018461567	0.00014856411	0.0001523581
0.0	9.1099966e-05	6.681457e-05	6.632007e-05	6.098471e-05	0.000189204	3.3952925e-05	5.5794877e-05	2.98468e-05	5.1988147e-05	7.104203e-05
0.0	0.01037633	0.008794516	0.00949158	0.007608205	0.00705736	0.012673085	0.012205137	0.009950323	0.0130470935	0.012379762
0.0	0.07365727	0.052797887	0.06416651	0.058359966	0.077488236	0.06888106	0.080091015	0.06730429	0.075819045	0.07793858
0.0	0.5286667	0.5257402	0.52819467	0.5344446	0.54795545	0.53777033	0.54308647	0.53317046	0.5369079	0.54185444
0.0	0.008577148	0.0067654205	0.010205625	0.010302498	0.005752477	0.012127041	0.011167463	0.013356907	0.015298191	0.012711674
0.0	0.00010463285	6.241357e-05	7.8692094e-05	7.819473e-05	0.00010710295	0.00014059951	0.00018645212	8.122128e-05	0.00023778462	5.0649254e-05
0.0	0.01161549	0.00941749	0.011457082	0.010994271	0.010207994	0.018469606	0.012441964	0.008721619	0.018153723	0.0077520115
0.0	0.0013631079	0.0021409937	0.0014875882	0.00084342796	0.00239301	0.0022562323	0.0036452215	0.0020045845	0.0023717452	0.002254538
0.0	0.002064742	0.002302671	0.002086151	0.0021713027	0.0014286728	0.0020684563	0.0025902179	0.0018271914	0.0033887941	0.0030843639
0.0	0.018419351	0.024982551	0.018633312	0.018569415	0.027927661	0.027403247	0.034543134	0.030209681	0.029587539	0.02837877
0.0	0.023855451	0.024551662	0.021837767	0.01428143	0.032459963	0.027389329	0.034978386	0.021470701	0.03129499	0.024850937
0.0	0.011011483	0.01088623	0.006132745	0.009873263	0.011612769	0.008986376	0.015483196	0.007902329	0.011655367	0.01077299
0.0	0.010691942	0.010713439	0.009536388	0.008749234	0.012066926	0.011278749	0.017444307	0.007102378	0.012454198	0.010109551
0.0	0.0736459	0.06669562	0.07479311	0.06563232	0.07920686	0.06505113	0.089537114	0.07674438	0.07766246	0.07101353
0.0	0.01143529	0.01070568	0.0038495534	0.01106334	0.011378861	0.0071666487	0.013584067	0.008735696	0.010788083	0.011348331
0.0	0.00012871333	9.8696444e-05	2.8415136e-05	6.124166e-05	0.00013023098	9.317009e-05	0.00014727833	9.417041e-05	0.00010964431	0.00011943652
0.0	0.011232226	0.015175988	0.009516079	0.010554582	0.01586933	0.011964981	0.022062548	0.013153331	0.014386304	0.012477667
0.0	0.010835301	0.01436908	0.011446092	0.0114525845	0.010177081	0.013528183	0.018945217	0.015285785	0.0116624115	0.011501885
0.0	0.009016384	0.006668486	0.010591535	0.010242635	0.015088237	0.015227662	0.013538802	0.006898593	0.013488171	0.008909349
0.0	4.726979e-05	8.4746614e-05	0.00010930024	8.09062e-05	0.0001101886	0.00014569354	0.00010602278	4.7266458e-05	0.0001249933	5.921289e-05
0.0	0.5280609	0.5257192	0.5285237	0.53466356	0.5481443	0.5381588	0.54320055	0.53331053	0.53637993	0.54238534
0.0	0.019808087	0.028874736	0.021786967	0.014324455	0.028852696	0.026271282	0.037723575	0.030372087	0.030272085	0.024688652
0.0	0.022415387	0.026716461	0.025768274	0.030529125	0.015070193	0.02855819	0.03247381	0.03172239	0.031903848	0.031331595
0.0	0.5289574	0.52706426	0.52721953	0.5334693	0.5466746	0.5370659	0.54315597	0.5344684	0.53765035	0.5424271
0.0	0.014596316	0.009807548	0.0077745677	0.008004592	0.005828209	0.012072641	0.009769445	0.0137316035	0.009982793	0.013310467
0.0	9.402577e-05	7.658873e-05	5.8892525e-05	4.715665e-05	5.830522e-05	0.000109445944	7.951688e-05	0.0001910453	7.826045e-05	0.00015358262
0.0	0.5285603	0.5254718	0.52902395	0.5341855	0.5473213	0.5380407	0.54292136	0.53290766	0.53564554	0.5428766
0.0	0.010642896	0.009451492	0.011094215	0.009558505	0.011346309	0.012893645	0.007036183	0.0070017893	0.008609457	0.0070822006
0.0	0.07173776	0.06975211	0.074154444	0.05574183	0.08048781	0.07194523	0.073207125	0.05826302	0.07426252	0.0674046
0.0	0.52796704	0.5261634	0.52994853	0.53192705	0.54867655	0.536709	0.5435672	0.5337905	0.53739876	0.5420422
0.0	0.52913576	0.52588546	0.52923995	0.53297114	0.548872	0.53571624	0.54391855	0.53354806	0.53782487	0.5419837
0.0	0.012458245	0.007930049	0.010445357	0.0035364523	0.008864721	0.012208328	0.013767723	0.009600434	0.010158293	0.010783881
0.0	0.10766579	0.08642411	0.09975515	0.10495628	0.02276596	0.09899546	0.019744223	0.10988208	0.114920735	0.11329747
0.0	0.10766453	0.086136766	0.10008802	0.1051242	0.022733277	0.09945016	0.019728357	0.10991858	0.11479055	0.11359154
0.0	0.52811015	0.5269374	0.52939355	0.5340557	0.5466862	0.53691334	0.5428569	0.534156	0.5374662	0.5418732
0.0	0.010327329	0.01098271	0.005647403	0.003841144	0.011170502	0.011033794	0.012256085	0.011831342	0.010343986	0.010513658
0.0	0.010383855	0.011053578	0.0056400336	0.0038191592	0.011168143	0.011023973	0.0122190695	0.011800464	0.010387206	0.010479257
0.0	0.03916277	0.039302055	0.050071523	0.048909277	0.059772354	0.0524055	0.05143653	0.043447107	0.05343167	0.03970358
0.0	0.11820287	0.11440445	0.13601817	0.12347211	0.1389979	0.14157212	0.14306577	0.11662875	0.1203363	0.10829744
0.0	0.06825463	0.065121956	0.069788754	0.06881365	0.07291589	0.07557381	0.089471854	0.061602987	0.082337834	0.07231579
0.0	0.5281273	0.5253164	0.52822834	0.5349569	0.5484837	0.5378895	0.5440596	0.53417397	0.5364605	0.5435094
0.0	0.009263575	0.0063544502	0.009171057	0.0062536662	0.011521751	0.009748023	0.013577845	0.010583922	0.012814409	0.008717568
0.0	7.9873e-05	6.812774e-05	8.650616e-05	7.793923e-05	8.406647e-05	0.000107960266	0.00019350853	5.226966e-05	0.00014935128	8.6451815e-05
0.0	0.084232934	0.07219565	0.062308896	0.07407319	0.07234126	0.079201646	0.07141463	0.086613074	0.08654887	0.076010115
0.0	0.07534315	0.07009392	0.059789028	0.07624143	0.093972236	0.07793185	0.076541215	0.06863041	0.07714718	0.07375368
0.0	0.52804875	0.52720124	0.52686876	0.53348297	0.548392	0.5360906	0.5423872	0.5336062	0.53701586	0.5416877
0.0	0.0098834615	0.01068764	0.0060832803	0.009675931	0.01537377	0.012513234	0.008860105	0.008086617	0.008684644	0.011396609
0.0	0.00011592663	8.979563e-05	4.849946e-05	0.00011474163	0.00022136362	0.00012129505	0.000106668245	7.831875e-05	0.00011659258	9.312293e-05
0.0	0.5284322	0.52560866	0.5285391	0.5349298	0.5487733	0.5378802	0.54392165	0.53451306	0.5362791	0.5432455
0.0	0.015712393	0.008832532	0.009594556	0.0077786963	0.010863559	0.011188889	0.0059530637	0.014894696	0.013583101	0.0098001
0.0	0.00017716375	0.00010036837	5.656694e-05	0.00010287448	8.159352e-05	0.00012897378	8.2082835e-05	0.00018931589	0.00018071869	0.00010436747
0.0	0.06986404	0.06721458	0.06578179	0.065656595	0.09101896	0.08554309	0.067006186	0.086622655	0.078842975	0.08640166
0.0	0.009815877	0.009123038	0.0086939875	0.008609811	0.015157669	0.0139039345	0.008680198	0.014505379	0.011916476	0.01401315
0.0	0.0097992895	0.009133989	0.008691161	0.008570262	0.015200793	0.013970161	0.008692204	0.014573379	0.011959335	0.013998854
0.0	0.07115914	0.07226833	0.062327705	0.07214108	0.086282216	0.080316514	0.0822398	0.06919857	0.0808129	0.067984894
0.0	0.010157761	0.010442104	0.007866544	0.010259961	0.013699545	0.012347417	0.012733691	0.009520794	0.012481945	0.008941364
0.0	0.010140597	0.010454622	0.007863977	0.010212909	0.013738573	0.012406317	0.012751232	0.009565659	0.012526818	0.008932191
0.0	0.07024441	0.07458704	0.07250719	0.06628988	0.078684576	0.08453033	0.06928388	0.084465005	0.072217755	0.05848516
0.0	8.89866e-05	0.00011351352	9.9902114e-05	6.774092e-05	0.000112159316	0.00016530344	7.323682e-05	0.00017196922	9.082777e-05	3.905214e-05
0.0	0.011329435	0.010007205	0.0122730555	0.00831246	0.0134468265	0.016421592	0.0094181	0.014820046	0.0070227305	0.0041945884
0.0	0.013967729	0.008492347	0.0067767375	0.012704502	0.0066554537	0.016327433	0.015594748	0.0113824345	0.011135861	0.008584699
0.0	0.013929638	0.008503934	0.006798095	0.012790887	0.0066362573	0.016325427	0.015682945	0.011519496	0.0111808935	0.008646041
0.0	0.5284743	0.5251069	0.5289527	0.5343367	0.548107	0.5378326	0.54350203	0.5338627	0.5364446	0.54250526
0.0	0.009192956	0.0076706167	0.008459383	0.008756535	0.014749276	0.01588775	0.023085294	0.012069609	0.011918492	0.011282802
0.0	0.06473305	0.06789297	0.06275783	0.0616866	0.0768823	0.07317046	0.0928511	0.07567792	0.07977867	0.07342512
0.0	6.548636e-05	7.964741e-05	5.8103516e-05	5.175886e-05	0.00010271813	9.5542935e-05	0.00022319876	0.00011323491	0.00013243072	9.156531e-05
0.0	0.07257622	0.06147922	0.071018405	0.07036905	0.083183795	0.05694115	0.08606613	0.07125339	0.07685304	0.07083757
0.0	0.010520674	0.0077415025	0.010022608	0.009749911	0.012822651	0.006542236	0.013892747	0.010101809	0.011399472	0.009643079
0.0	0.07215635	0.067571506	0.06615442	0.06530456	0.078197435	0.08144462	0.109165445	0.06630891	0.07636561	0.07114072
0.0	0.0018674966	0.0021697443	0.0018018245	0.0014386997	0.0024523712	0.001647136	0.0032120997	0.0029553373	0.00304176	0.0037203068
0.0	0.022486035	0.025768686	0.023281107	0.023533022	0.025223572	0.024895208	0.029542066	0.025894202	0.033568073	0.032065347
0.0	0.06227052	0.06783578	0.0727729	0.06806997	0.08754392	0.07989909	0.08659513	0.08346107	0.06228171	0.07735516
0.0	0.057449676	0.07041999	0.059118427	0.07164205	0.07628272	0.08450451	0.08667777	0.085463785	0.06644732	0.0736593
0.0	0.012173702	0.010077102	0.01122385	0.008414967	0.012458468	0.009244273	0.018007876	0.011848525	0.012186158	0.013545248
0.0	0.02883482	0.021964146	0.02403663	0.020012114	0.027689919	0.020532386	0.037914164	0.033815965	0.02816274	0.035379536
0.0	0.23322487	0.24121149	0.23457909	0.23025571	0.23652898	0.25313354	0.2580662	0.2408947	0.2407097	0.24335487
0.0	0.00012687246	0.00011662327	0.00010206571	6.804716e-05	8.963274e-05	0.00014531423	0.000201653	0.00016629831	0.00012018552	6.635214e-05
0.0	0.0088931415	0.007617807	0.0065842676	0.004193109	0.008150056	0.013598552	0.012279098	0.01228405	0.00851049	0.006057508
0.0	0.008886222	0.007644525	0.006635657	0.0042151194	0.008187302	0.013641704	0.012437623	0.012386165	0.008636735	0.006106698
0.0	0.012029375	0.00809045	0.009826464	0.011622149	0.010672601	0.009410407	0.014311998	0.014322846	0.014103133	0.010216617
0.0	0.0024044092	0.0020965443	0.0020480305	0.0014836024	0.001737447	0.0024161532	0.0029797123	0.0027574622	0.0018825119	0.0015793481
0.0	0.0011794863	0.0017066224	0.0016427179	0.0016417758	0.0042801243	0.0045864275	0.0032668295	0.0018048811	0.0018822378	0.0019055388
0.0	0.027878754	0.034719545	0.024141911	0.020817375	0.022028921	0.030673087	0.03160302	0.02917573	0.02546913	0.022534871
0.0	0.027594462	0.027075563	0.02103282	0.030448148	0.036302734	0.032691795	0.038910877	0.024087176	0.026518002	0.034040526
0.0	0.012870543	0.01096425	0.01116829	0.008052955	0.014424189	0.014708802	0.018000264	0.012168566	0.0109753115	0.009696715
0.0	0.018605923	0.023031527	0.02201583	0.021374052	0.042305116	0.033977263	0.024993626	0.026579442	0.027841372	0.024089495
0.0	0.011472836	0.01103257	0.010265825	0.0107282875	0.016669549	0.013125951	0.014646295	0.012297803	0.011467007	0.011421747
0.0	0.02510423	0.01835651	0.024188375	0.02684503	0.024190422	0.029422715	0.02837359	0.029371614	0.025380263	0.027244026
0.0	0.0015000219	0.0032021864	0.00053679495	0.0024128694	0.0025499421	0.0020957522	0.0029031509	0.0019147013	0.0032159109	0.0019040257
0.0	0.020417059	0.024099372	0.022014383	0.023475066	0.024075117	0.018812316	0.024408575	0.024690093	0.031707115	0.028114188
0.0	0.025875153	0.025880184	0.013069672	0.026633192	0.036553845	0.027659971	0.033181645	0.027516441	0.031424172	0.02179482
0.0	0.011349343	0.010223105	0.011053572	0.010277285	0.014423837	0.012525691	0.018455502	0.013755297	0.012571896	0.008343334
0.0	0.5298312	0.5250824	0.5258844	0.5323012	0.54899484	0.54022276	0.54171765	0.5335992	0.53663313	0.5427512
0.0	0.5284569	0.52434796	0.5284288	0.5338269	0.5484332	0.5365521	0.542626	0.53310186	0.53638893	0.54269516
0.0	0.52928734	0.5254478	0.5279655	0.533402	0.548655	0.5394424	0.54105383	0.5309339	0.53713816	0.54238194
0.0	0.108848475	0.101464845	0.10083173	0.09951878	0.11531422	0.11198443	0.09511093	0.097724184	0.097421184	0.10162764
0.0	0.5287348	0.52641124	0.5278567	0.5348243	0.5488799	0.53904545	0.5438046	0.5334793	0.53723794	0.5430509
0.0	0.5294124	0.52663696	0.5278382	0.53649926	0.54904044	0.5394996	0.54496515	0.5367343	0.5373648	0.54420024
0.0	0.526829	0.52461195	0.5266751	0.5331574	0.54687583	0.5380115	0.5418849	0.53349185	0.5362266	0.54079133
0.0	0.5281971	0.5251811	0.5281481	0.5334447	0.54825526	0.5367857	0.5440507	0.5337297	0.537388	0.54262984
0.0	0.52772534	0.5256438	0.52668875	0.5336595	0.5488528	0.53678113	0.5434658	0.53335905	0.53575706	0.54147345
0.0	0.5277732	0.52560234	0.5273095	0.53415257	0.5471678	0.53785753	0.5431702	0.5336301	0.5359552	0.54280776
0.0	0.12455015	0.12884098	0.12904616	0.09598547	0.12122095	0.17419389	0.17875035	0.1386283	0.17125669	0.13519408
0.0	0.108646914	0.10140844	0.100872025	0.10005501	0.11504593	0.11252624	0.09492875	0.09824222	0.09747749	0.1016756
0.0	0.52855855	0.52502805	0.52743435	0.53310144	0.5479042	0.5376454	0.5428072	0.53295845	0.53671753	0.54205227
0.0	0.5284016	0.5249472	0.52821016	0.5327225	0.5490541	0.5386263	0.5405097	0.5326494	0.5354522	0.5413386
0.0	0.5302012	0.528768	0.5289043	0.533405	0.5484777	0.5357036	0.54331166	0.5332582	0.5363073	0.5430046
0.0	0.5299633	0.52759755	0.5279801	0.53323865	0.54912317	0.53649944	0.54299265	0.5329843	0.5355551	0.54285586
0.0	0.5295039	0.52639854	0.5288424	0.5342471	0.5479427	0.5378043	0.5430136	0.53429925	0.53723675	0.5432914
0.0	0.10840851	0.10158424	0.10144822	0.09976395	0.11436276	0.11229193	0.09478652	0.09799324	0.09758069	0.10166245
0.0	0.008288443	0.010538415	0.0077509	0.0107842265	0.016055679	0.010221242	0.013926875	0.013681503	0.012074478	0.012302305
0.0	0.015118242	0.1472042	0.01605773	0.1582349	0.16418248	0.15647924	0.025942314	0.1539942	0.035391778	0.15921433
0.0	0.5289314	0.5264496	0.52805424	0.5341463	0.5486414	0.53813994	0.54233944	0.5322196	0.53774124	0.5422901
0.0	0.16107753	0.15149884	0.14474276	0.12411018	0.16879761	0.1507208	0.18952361	0.17360267	0.16896465	0.15382989
0.0	0.5290452	0.52654874	0.528641	0.5343916	0.54802614	0.53755265	0.5423307	0.5334052	0.5369094	0.54268014
0.0	0.22082563	0.2177805	0.21059816	0.20548294	0.23984425	0.22085248	0.26227677	0.2161974	0.20924357	0.20519274
0.0	0.011842621	0.011519942	0.010857141	0.012040533	0.013507473	0.012365621	0.015348975	0.008955488	0.011724399	0.0101639815
0.0	0.5281189	0.52664816	0.5290265	0.53372496	0.54678977	0.53799564	0.54311395	0.5339334	0.538051	0.5423522
0.0	0.53001255	0.5234919	0.52746516	0.5348982	0.5470847	0.5378912	0.54188424	0.5338641	0.5368983	0.5412761
0.0	0.53024834	0.52303076	0.5279005	0.5348272	0.54874647	0.53763425	0.5440553	0.5332925	0.5381056	0.5401505
0.0	0.527983	0.52674586	0.5280144	0.5358885	0.5471176	0.53881717	0.54452926	0.5349473	0.53769106	0.5434119
0.0	0.5291431	0.52589375	0.5286091	0.5343179	0.5486285	0.53810716	0.54264325	0.53181106	0.5371736	0.54091656
0.0	0.5311556	0.5262521	0.5300185	0.5339738	0.55010825	0.5369611	0.54234123	0.5326451	0.53598154	0.5413921
0.0	0.5292708	0.52502966	0.52974963	0.53476715	0.5487489	0.53845286	0.5441959	0.53435105	0.5385122	0.54278976
0.0	0.10072366	0.102748625	0.10359815	0.101616606	0.13809472	0.122075126	0.120718375	0.10317917	0.116310254	0.109212734
0.0	0.52912444	0.52694625	0.5272318	0.53384525	0.54699194	0.53685856	0.54355407	0.534872	0.5373378	0.54240555
0.0	0.5299724	0.528671	0.5283948	0.53584844	0.549186	0.53857416	0.54190236	0.53334963	0.5367351	0.54439366
0.0	0.15457731	0.15132752	0.16597454	0.119173996	0.1274165	0.11447606	0.1947557	0.15865234	0.14641544	0.16659561
0.0	0.5286157	0.5267141	0.528707	0.535186	0.5478739	0.5379723	0.5430659	0.5342352	0.5369039	0.54324734
0.0	0.5289577	0.5277415	0.5285028	0.53439987	0.5479202	0.53816986	0.5432923	0.53568923	0.53696	0.5432507
0.0	0.5283257	0.5276424	0.5285489	0.53468615	0.54652613	0.53848857	0.54411364	0.53622997	0.5376723	0.5431147
0.0	0.5287238	0.5264045	0.52680016	0.5327294	0.5491135	0.53586894	0.5416783	0.5332026	0.5367836	0.5396274
0.0	0.5278696	0.5262725	0.5288212	0.5357342	0.5464643	0.53822505	0.5438119	0.53429145	0.5375975	0.54311013
0.0	0.5288826	0.5266801	0.52809715	0.5337257	0.5472373	0.5379864	0.5434261	0.53545964	0.5373739	0.5428266
0.0	0.095334165	0.094472505	0.0988436	0.0993526	0.015367629	0.08839134	0.13094111	0.1082663	0.12363875	0.09962488
0.0	0.5292718	0.52550465	0.53007114	0.5340017	0.5486811	0.5375324	0.54257864	0.5344276	0.53878886	0.54157275
0.0	0.5284841	0.52404183	0.52925813	0.5333818	0.5485628	0.537193	0.5419414	0.5345576	0.53925073	0.54199314
0.0	0.5302235	0.5262598	0.52779233	0.5350467	0.5494027	0.53701884	0.5460021	0.53435415	0.53941923	0.5426206
0.0	0.5276594	0.5259072	0.5282448	0.53389114	0.5485232	0.53821844	0.5418698	0.53327614	0.5356261	0.54345083
0.0	0.52819115	0.52512175	0.53023016	0.53489816	0.54686815	0.53878045	0.5420953	0.5320653	0.53750885	0.54182035
0.0	0.13926713	0.13590363	0.13145404	0.16271728	0.1615043	0.12696742	0.18828137	0.14630838	0.15436289	0.14992367
0.0	0.528192	0.52411944	0.52689993	0.5340567	0.5505682	0.5350594	0.5432454	0.53201646	0.5380122	0.53971076
0.0	0.5295057	0.52695835	0.52672404	0.534157	0.54907405	0.537679	0.5433013	0.53289336	0.53634626	0.54220784
0.0	0.52905864	0.5266656	0.52695864	0.5349395	0.5492663	0.537582	0.5431548	0.53257173	0.5363519	0.5426914
0.0	0.5290341	0.52604634	0.52917355	0.5346038	0.54810554	0.53881365	0.5433196	0.5352372	0.5367891	0.544188
0.0	0.5277272	0.5251601	0.5269126	0.5327944	0.54726833	0.53787804	0.5420657	0.53421885	0.5367168	0.54266685
0.0	0.52655065	0.52456194	0.52609646	0.53371924	0.54750246	0.53829634	0.54279923	0.5334848	0.53601164	0.5420237
0.0	0.5271778	0.5245004	0.52739424	0.5319576	0.5484101	0.53800213	0.5422454	0.53438944	0.53658324	0.541182
0.0	0.5271225	0.5243577	0.5260387	0.5336615	0.54793966	0.53784084	0.54282606	0.5332474	0.53606206	0.54120594
0.0	0.52698785	0.5251644	0.52716744	0.53238297	0.546726	0.53750175	0.5431707	0.5326783	0.5362377	0.54214513
0.0	0.52751005	0.5233307	0.5264856	0.53357804	0.54826266	0.5376805	0.5426995	0.5334094	0.53598356	0.54126775
0.0	0.5271746	0.5259321	0.5275703	0.5337135	0.54702127	0.5390283	0.5431474	0.5334394	0.5360294	0.54318684
0.0	0.5277681	0.5252877	0.5270763	0.53443575	0.54851514	0.5381153	0.54297286	0.53421664	0.53698415	0.54267126
0.0	0.52820575	0.52477884	0.5282621	0.53368765	0.5483439	0.5371716	0.542668	0.5341991	0.5362183	0.542201
0.0	0.5274176	0.5247347	0.5272142	0.5333611	0.54656816	0.5376422	0.543093	0.5331263	0.5361411	0.54228234
0.0	0.52797043	0.524866	0.52764064	0.5335782	0.5486093	0.53746915	0.5432848	0.5356182	0.5367991	0.54218745
0.0	0.5271072	0.52564454	0.52832144	0.53284764	0.54790896	0.5375457	0.54322404	0.5342988	0.53668904	0.5419449
0.0	0.52701837	0.5247626	0.5278056	0.5338643	0.546897	0.5371843	0.5424541	0.53338844	0.53621066	0.54259616
0.0	0.52667177	0.5248315	0.5269073	0.5331696	0.54826814	0.537855	0.542574	0.5334317	0.53579587	0.5427729
0.0	0.5273849	0.5245346	0.5270259	0.53330505	0.5485639	0.53734124	0.54364634	0.53484786	0.5369232	0.5417343
0.0	0.5270366	0.52492994	0.5273553	0.5324645	0.54748935	0.5376871	0.5430253	0.53376466	0.53669596	0.54086083
0.0	0.52631336	0.525088	0.5273663	0.5331072	0.5479246	0.53622544	0.54279566	0.5335348	0.5368492	0.5400593
0.0	0.5266382	0.52532727	0.52731943	0.5330759	0.54718405	0.5363551	0.5433067	0.5344951	0.536668	0.5401044
0.0	0.5276507	0.52482635	0.5269494	0.5325556	0.54889846	0.5361037	0.54151523	0.53280663	0.53751975	0.5408524
0.0	0.5279183	0.5236746	0.5285745	0.5353589	0.547861	0.53758657	0.543325	0.5336942	0.5366876	0.5423828
0.0	0.52720726	0.5268655	0.5291933	0.5348699	0.5478667	0.5383027	0.54344386	0.53435606	0.5382188	0.54135984
0.0	0.53017867	0.52827704	0.5279792	0.5341581	0.54831713	0.5381837	0.5443976	0.53693396	0.5363243	0.5438976
0.0	0.5302835	0.52797353	0.5275095	0.53440714	0.5478955	0.5383061	0.54393363	0.5365762	0.53711236	0.54338235
0.0	0.5289591	0.52721614	0.526764	0.5332942	0.54824924	0.53829914	0.542457	0.5350894	0.53703505	0.54163396
0.0	0.53026634	0.5270447	0.5288067	0.5339953	0.5480454	0.5363719	0.5429092	0.53434944	0.5376126	0.541765
0.0	0.5289797	0.52767444	0.5294043	0.5344859	0.5482649	0.53822637	0.5428633	0.5340577	0.5368486	0.5433375
0.0	0.52865654	0.5262127	0.52834	0.53244615	0.5503673	0.5367013	0.5424832	0.53401715	0.5349977	0.542387
0.0	0.5270083	0.5254595	0.5277974	0.53167194	0.5487618	0.5363668	0.5438986	0.5326994	0.5372182	0.54281586
0.0	0.5275379	0.5253529	0.52672434	0.53265	0.54864365	0.5359988	0.5417339	0.53312296	0.53711456	0.5401598
0.0	0.010575767	0.011598942	0.008128011	0.010340939	0.007829794	0.008401294	0.007846351	0.011693759	0.010695392	0.007938539
0.0	0.10906778	0.10213096	0.10149213	0.100002356	0.11428429	0.11267734	0.095007725	0.09809854	0.09801215	0.10216529
0.0	0.010603484	0.011536205	0.008062224	0.010309721	0.007837195	0.008350687	0.007855707	0.011742725	0.0107015185	0.007898965
0.0	0.5280078	0.5243605	0.5282678	0.5342153	0.547485	0.53775275	0.5429724	0.5324845	0.53737944	0.54130936
0.0	0.100111656	0.1048435	0.09618332	0.09747219	0.11430164	0.1088078	0.11911053	0.11302414	0.097396664	0.1295288
0.0	0.52774495	0.5235846	0.52786016	0.5343872	0.5490533	0.5382703	0.54329073	0.53264785	0.5369195	0.5419683
0.0	0.11008011	0.10205888	0.0717638	0.04705865	0.118360095	0.09328917	0.11544464	0.114470504	0.10426163	0.097587496
0.0	0.098124	0.08491742	0.109380424	0.10852415	0.10443482	0.10686243	0.11606469	0.09940473	0.10531909	0.10950744
0.0	0.059228625	0.10733237	0.08754779	0.093357004	0.11627723	0.13086514	0.14121027	0.11846991	0.10744331	0.107081465
0.0	0.5283869	0.5242403	0.52727675	0.53517634	0.54939204	0.53808653	0.54472095	0.53382075	0.5378865	0.5427324
0.0	0.52823687	0.5266219	0.52797425	0.533902	0.54724115	0.53711617	0.54213166	0.53294927	0.536848	0.54273796
0.0	0.52823687	0.5266219	0.52797425	0.533902	0.54724115	0.53711617	0.54213166	0.53294927	0.536848	0.54273796
0.0	0.53139013	0.5247766	0.5309913	0.5361788	0.5484859	0.54077035	0.543942	0.53342885	0.5369382	0.5427623
0.0	0.52759033	0.5239673	0.5272977	0.5344789	0.54918444	0.5374908	0.5422721	0.5325733	0.538226	0.54121757
0.0	0.53101665	0.52521783	0.5302876	0.53428143	0.5485916	0.5374291	0.5431677	0.53363466	0.5370341	0.5429236
0.0	0.5275151	0.52489305	0.5284815	0.53419614	0.54771817	0.5372364	0.54293776	0.5334019	0.53717977	0.54170436
0.0	0.5302621	0.52393675	0.53050184	0.5348604	0.54753137	0.53948593	0.5406987	0.5325379	0.53773075	0.54074645
0.0	0.100038454	0.10508112	0.09637563	0.097610995	0.11403825	0.10880984	0.1191108	0.11313411	0.09670475	0.12953244
0.0	0.5275085	0.5250818	0.52713567	0.53554994	0.5486073	0.53683287	0.5439973	0.533848	0.53890556	0.54237103
0.0	0.52881616	0.5260007	0.5302322	0.5352585	0.5492386	0.5403368	0.54237264	0.5333767	0.53744054	0.5414183
0.0	0.11478484	0.10525894	0.09646495	0.101178564	0.12201075	0.10240799	0.1281597	0.09507601	0.09775632	0.11626846
0.0	0.5266663	0.52481854	0.528167	0.53496784	0.54828435	0.5382424	0.5429197	0.5335104	0.5381903	0.5415319
0.0	0.52852273	0.52523017	0.52854735	0.5355885	0.5477166	0.53873575	0.5422042	0.5343116	0.5367483	0.5410215
0.0	0.11089532	0.100725345	0.0904501	0.079258606	0.11385744	0.11510061	0.10787356	0.1039443	0.13859558	0.11662512
0.0	0.530012	0.5257162	0.530011	0.5358618	0.5473355	0.53996557	0.54333216	0.53427005	0.5371039	0.54139394
0.0	0.07202335	0.089953616	0.09568453	0.096830204	0.12521324	0.12360877	0.12861115	0.09878203	0.10213422	0.10567808
0.0	0.07202335	0.089953616	0.09568453	0.096830204	0.12521324	0.12360877	0.12861115	0.09878203	0.10213422	0.10567808
0.0	0.11528988	0.10552332	0.09625369	0.10140637	0.1219516	0.10262435	0.12842183	0.09493122	0.09753192	0.116170004
0.0	0.5291883	0.5263824	0.52978015	0.53568625	0.5481057	0.5395293	0.54208493	0.5341689	0.5372634	0.5419147
0.0	0.5282705	0.52498615	0.5282498	0.5343033	0.5466242	0.53959394	0.54155254	0.53357434	0.5375267	0.54126745
0.0	0.5287494	0.5229678	0.5287492	0.5378119	0.54788333	0.5394397	0.5454896	0.5333406	0.5395168	0.54247946
0.0	0.5282211	0.5256367	0.52937555	0.5363944	0.54818386	0.53975976	0.5441538	0.53355324	0.537801	0.5436946
0.0	0.52843577	0.5251314	0.528746	0.5347643	0.54786175	0.5384056	0.5441194	0.5332213	0.5386347	0.54318553
0.0	0.52746546	0.52394056	0.5269309	0.53444344	0.5455556	0.53722936	0.54226565	0.5323635	0.5375385	0.53971565
0.0	0.52801126	0.52496916	0.5294709	0.5349674	0.5465711	0.5382485	0.5426838	0.53336954	0.5374701	0.54173726
0.0	0.52919936	0.5240936	0.53068596	0.53656137	0.54852813	0.53774416	0.5425927	0.53410643	0.5385218	0.54382706
0.0	0.52692485	0.5231961	0.52845305	0.5367742	0.54710007	0.5387988	0.5436911	0.53308576	0.53686816	0.5432657
0.0	0.5285845	0.5251851	0.5309607	0.536894	0.5500967	0.53958875	0.5418989	0.53322226	0.53570867	0.5418625
0.0	0.52808815	0.5237412	0.5316508	0.53637195	0.5456304	0.53851336	0.5437567	0.5336591	0.5380615	0.5430072
0.0	0.5282262	0.5237044	0.53087115	0.536409	0.54847276	0.5377129	0.54364866	0.53325504	0.53770435	0.54250497
0.0	0.52863675	0.52542096	0.5283479	0.53432685	0.54771584	0.53777635	0.54242957	0.5320215	0.53751475	0.54184914
0.0	0.52903724	0.5260338	0.53003985	0.53584635	0.5505858	0.53844035	0.5452537	0.53510666	0.5389582	0.5429911
0.0	0.5291962	0.5268404	0.5297302	0.53400975	0.5486983	0.5373761	0.5432536	0.53405285	0.5356351	0.54331726
0.0	0.52934957	0.5257429	0.52959573	0.5347399	0.55005777	0.5360518	0.54248774	0.53204525	0.5366648	0.5426522
0.0	0.52824074	0.52662593	0.53243244	0.5350532	0.54845273	0.5392207	0.54448843	0.5338885	0.5393143	0.5434178
0.0	0.5285261	0.52753437	0.53184646	0.53517175	0.5481546	0.5395012	0.5445922	0.5340811	0.5387212	0.5437874
0.0	0.5284067	0.52658474	0.530035	0.5336572	0.5482382	0.53838724	0.5426992	0.5333163	0.53807825	0.54320216
0.0	0.09151788	0.093679525	0.10725007	0.11163887	0.110901356	0.12016691	0.110774875	0.08335746	0.10573533	0.12192906
0.0	0.5292145	0.5279431	0.5281836	0.53361255	0.54934394	0.5380872	0.54355276	0.5346951	0.5381328	0.54233813
0.0	0.52869093	0.52437925	0.52731925	0.5331031	0.548101	0.5379052	0.5426944	0.53263676	0.5372287	0.54199487
0.0	0.52938825	0.5253126	0.52871984	0.5340343	0.5475597	0.53770196	0.542753	0.53285897	0.5377718	0.54224116
0.0	0.52823687	0.5266219	0.52797425	0.533902	0.54724115	0.53711617	0.54213166	0.53294927	0.536848	0.54273796
0.0	0.5290232	0.5269053	0.5267019	0.53212225	0.54989165	0.53655833	0.54473644	0.53348625	0.53863645	0.5418954
0.0	0.52825475	0.5242323	0.52796453	0.53301823	0.5503198	0.5371997	0.54349357	0.5322986	0.53710496	0.5424103
0.0	0.5285471	0.5245803	0.5278939	0.53188497	0.5501347	0.5374651	0.5424399	0.5328855	0.5361795	0.5414179
0.0	0.52658784	0.5259278	0.5284055	0.5343398	0.5495933	0.5371247	0.5437697	0.53362286	0.53804135	0.54265845
0.0	0.26840815	0.2495908	0.26134622	0.26269022	0.28860152	0.28666934	0.28869143	0.2606065	0.25817415	0.26142368
0.0	0.5292503	0.5264336	0.52964115	0.53527254	0.54769427	0.53869057	0.5453855	0.5340132	0.5385745	0.5436337
0.0	0.5287179	0.5268082	0.53112066	0.53519976	0.5472164	0.5381799	0.5436649	0.5341701	0.5365682	0.5443943
0.0	0.14699355	0.15028585	0.16770317	0.15783581	0.1686663	0.17724702	0.16798113	0.12668817	0.14696835	0.16014554
0.0	0.52758193	0.52221984	0.5285769	0.53541833	0.54810804	0.53713936	0.54447657	0.5334455	0.53647244	0.54318994
0.0	0.52945983	0.5232464	0.5295864	0.5367648	0.547543	0.53800774	0.54610294	0.5345307	0.53786445	0.5441727
0.0	0.5288767	0.52530485	0.52742803	0.53493047	0.5496658	0.53895336	0.54426885	0.5347552	0.5374998	0.5419432
0.0	0.5274935	0.52530783	0.527581	0.5335666	0.54942787	0.5390712	0.5428342	0.53299713	0.53720397	0.5410918
0.0	0.5284616	0.5256912	0.52684116	0.53382385	0.54842776	0.5382675	0.543012	0.53382826	0.5371682	0.54135054
0.0	0.528362	0.5231991	0.5281673	0.5362417	0.5474094	0.5376711	0.5455223	0.5335559	0.5365818	0.54349077
0.0	0.5304184	0.5258641	0.52748036	0.53327143	0.5485979	0.53633606	0.5430642	0.53354114	0.5369246	0.54197836
0.0	0.527654	0.5254914	0.5295653	0.53461653	0.54899395	0.53853464	0.54403085	0.5336474	0.53527343	0.54390424
0.0	0.5274833	0.525463	0.5279617	0.53396803	0.54843307	0.53695637	0.54425544	0.5337046	0.5371477	0.5426367
0.0	0.52761525	0.5226772	0.52912873	0.53425676	0.5495033	0.53698885	0.5452438	0.53352904	0.5344623	0.5428989
0.0	0.528115	0.5274652	0.5279371	0.5329594	0.55046767	0.5373246	0.5430654	0.5343287	0.53643215	0.5418882
0.0	0.5276037	0.5261166	0.5252737	0.5346652	0.54831195	0.5383268	0.5426755	0.5330672	0.53833324	0.5415907
0.0	0.5291519	0.52455384	0.52852416	0.5333904	0.5509811	0.53568393	0.5419131	0.5318771	0.53540593	0.5404253
0.0	0.5264804	0.5253124	0.52902335	0.5336585	0.54678035	0.5388727	0.541791	0.53339565	0.53578436	0.5419092
0.0	0.52824664	0.52740693	0.52832407	0.5338108	0.54673046	0.53655916	0.54366523	0.5324398	0.5388942	0.54264826
0.0	0.5309306	0.52378297	0.5251141	0.53138185	0.5487395	0.53527695	0.54116666	0.5321282	0.535202	0.541093
0.0	0.5273299	0.5250649	0.5278757	0.53314745	0.5473745	0.5361562	0.5431517	0.53488594	0.5378325	0.5413486
0.0	0.52819914	0.52394503	0.52678376	0.5322139	0.5477997	0.535312	0.5409202	0.530874	0.53501606	0.5400724
0.0	0.52830446	0.52622956	0.5258747	0.5343591	0.55106187	0.5374311	0.5452732	0.5333907	0.53371006	0.54137856
0.0	0.5287229	0.5225862	0.5273202	0.53791934	0.5491569	0.5375468	0.54616076	0.53783643	0.5402087	0.54253733
0.0	0.52914137	0.523604	0.52579284	0.53571546	0.5487306	0.5347401	0.5441015	0.532772	0.5353769	0.5425369
0.0	0.52787024	0.52386534	0.52748513	0.535596	0.5507537	0.5352447	0.54537976	0.5335726	0.53903925	0.54391974
0.0	0.52860194	0.5260519	0.52824265	0.53287345	0.5474263	0.5366512	0.54312426	0.5328673	0.535856	0.5428026
0.0	0.5270974	0.52542585	0.52842903	0.5332921	0.5472934	0.53807825	0.5438915	0.5345389	0.5372264	0.5431056
0.0	0.5270778	0.52505225	0.52657723	0.5340705	0.5495612	0.5386724	0.5433496	0.5335714	0.5358776	0.5403582
0.0	0.5275842	0.5262745	0.52782106	0.5331875	0.54984826	0.53844404	0.54453224	0.53429586	0.53609127	0.54108715
0.0	0.52881366	0.524182	0.52991277	0.53163344	0.5486558	0.5373744	0.54279894	0.53368056	0.5354861	0.54116786
0.0	0.526758	0.52291274	0.53014624	0.53540367	0.54686934	0.53612316	0.54390585	0.5323889	0.53711593	0.54076666
0.0	0.528444	0.524471	0.5296414	0.5315305	0.5478325	0.53622115	0.54444414	0.5322845	0.5360841	0.54091305
0.0	0.5276421	0.52379775	0.5258923	0.5348082	0.5488021	0.53827447	0.5417527	0.53225416	0.5376565	0.541311
0.0	0.52872205	0.5240631	0.5288516	0.5316219	0.549717	0.54000336	0.54236615	0.5334382	0.5359172	0.5424585
0.0	0.5298222	0.5277314	0.5283771	0.5341241	0.5480883	0.53719425	0.5423804	0.53329	0.53667533	0.5428596
0.0	0.5300551	0.5273956	0.5253203	0.5347074	0.5495933	0.5353164	0.54247075	0.5353413	0.5363988	0.5415104
0.0	0.5292528	0.52699816	0.5298098	0.5347509	0.54946905	0.53664386	0.54517585	0.5347382	0.5362846	0.543113
0.0	0.5277663	0.52602863	0.52691776	0.5347682	0.5503369	0.53674513	0.54296774	0.5350671	0.53531915	0.54047954
0.0	0.5289122	0.52443224	0.52902853	0.5343833	0.5499569	0.5369728	0.54409534	0.53487724	0.5360059	0.54211295
0.0	0.5280834	0.52495366	0.5296956	0.53414863	0.54945475	0.5386312	0.54187256	0.5326332	0.5377577	0.5433984
0.0	0.52864397	0.52362424	0.52514434	0.53324246	0.54692394	0.53683245	0.54315096	0.53139114	0.5386269	0.53965414
0.0	0.5284499	0.5234793	0.52745986	0.5326954	0.548159	0.5361459	0.54118985	0.5306583	0.53580576	0.5399097
0.0	0.5287272	0.5247034	0.5274469	0.5325808	0.5466715	0.5352651	0.5440524	0.531487	0.5397773	0.5397492
0.0	0.5292272	0.52729183	0.52833015	0.5323779	0.54868466	0.53622967	0.5421788	0.53248787	0.53490716	0.54206795
0.0	0.5298454	0.5249333	0.5322074	0.534667	0.54873836	0.5372988	0.5423185	0.5323334	0.5357364	0.54193467
0.0	0.52712244	0.52454215	0.5300127	0.53315026	0.54855776	0.5370125	0.54135936	0.5305873	0.5351309	0.5421034
0.0	0.52940494	0.5224346	0.52725077	0.5354848	0.54680955	0.5387967	0.5421049	0.53241843	0.53770924	0.542793
0.0	0.53099155	0.5245653	0.526392	0.53314734	0.5473839	0.53658533	0.54200727	0.5315836	0.537778	0.54333764
0.0	0.5304179	0.5244116	0.52968484	0.5350167	0.54872835	0.5391888	0.54421574	0.533931	0.5377166	0.5421542
0.0	0.52799946	0.52445966	0.52858514	0.5337133	0.5485637	0.5367494	0.5429311	0.53339887	0.53743416	0.5409601
0.0	0.5293576	0.52419317	0.5275344	0.5333845	0.54726994	0.53793085	0.5428981	0.533191	0.53700334	0.54057866
0.0	0.52866536	0.5264886	0.5293875	0.5336004	0.5479199	0.53675777	0.542088	0.53283155	0.53603303	0.54286844
0.0	0.52866536	0.5264886	0.5293875	0.5336004	0.5479199	0.53675777	0.542088	0.53283155	0.53603303	0.54286844
0.0	0.52772266	0.5250327	0.5285425	0.53526485	0.5488129	0.5377565	0.54332757	0.5331886	0.53894407	0.54247564
0.0	0.00089697354	0.0031571367	0.0029698631	0.00460349	0.00750847	0.0040103216	0.0073181116	0.0054762457	0.006211875	0.004029204
0.0	0.00014927497	0.0008454484	0.0007424912	0.0011000265	0.0019799636	0.0008986489	0.0014508166	0.0013544132	0.001298661	0.00071706146
0.0	0.52739465	0.52533823	0.5278603	0.5344737	0.5500143	0.5385462	0.54296356	0.5346188	0.5366749	0.54253185
0.0	0.5302351	0.5262169	0.5294366	0.53481287	0.54844195	0.5386359	0.5446278	0.53562826	0.53739965	0.5423357
0.0	0.5286511	0.5260021	0.52927756	0.53526264	0.54699415	0.53807056	0.545316	0.5344563	0.53811413	0.54201424
0.0	0.5282286	0.5259569	0.5288562	0.53443444	0.5479419	0.53839093	0.5428262	0.5332269	0.53651434	0.541832
0.0	0.5289271	0.52204895	0.5282735	0.53371626	0.54883647	0.536877	0.54282343	0.53176486	0.53679687	0.5405779
0.0	0.52760386	0.52469194	0.52763736	0.5343299	0.54915684	0.53677434	0.5441425	0.53364545	0.537781	0.5418016
0.0	0.53006536	0.5254971	0.5285523	0.53298044	0.5502826	0.53738606	0.54316276	0.5306334	0.53522056	0.544536
0.0	0.5298413	0.52751154	0.52837855	0.53463453	0.5507765	0.5372814	0.5450904	0.5332678	0.53707176	0.5422698
0.0	0.52881753	0.5267887	0.5286351	0.5337208	0.548124	0.5365839	0.5429828	0.53224444	0.53699493	0.5423607
0.0	0.52881753	0.5267887	0.5286351	0.5337208	0.548124	0.5365839	0.5429828	0.53224444	0.53699493	0.5423607
0.0	0.52849686	0.52639157	0.5292235	0.5354782	0.54597986	0.5387692	0.5438895	0.5330686	0.53804594	0.540176
0.0	0.5283217	0.52449894	0.5282217	0.53396374	0.5478794	0.5369115	0.5436148	0.5328305	0.5398242	0.542277
0.0	0.52624905	0.5251222	0.5281111	0.534062	0.55145043	0.5390441	0.5437981	0.5336848	0.5368464	0.5398517
0.0	0.5270819	0.527182	0.52877605	0.5330256	0.54977834	0.5372061	0.5432816	0.53365	0.5378649	0.54130745
0.0	0.5290042	0.52600855	0.5280488	0.53249675	0.5488645	0.53702193	0.5423268	0.53214955	0.5368791	0.5419044
0.0	0.013431527	0.012918229	0.006184324	0.010165194	0.011154801	0.012432019	0.019234043	0.010909714	0.016792929	0.011831928
0.0	0.08982684	0.0856136	0.10504017	0.11248366	0.09045894	0.12071208	0.11922813	0.1247699	0.11179545	0.09409932
0.0	0.10704616	0.09107089	0.095782734	0.119791664	0.12419993	0.11085936	0.13545796	0.13012095	0.11356092	0.11409178
0.0	0.5296799	0.52689534	0.52842224	0.5346761	0.54877687	0.539561	0.5428399	0.53220576	0.5374133	0.5435303
0.0	0.52745384	0.52316993	0.5271143	0.53480536	0.54933757	0.5377644	0.5443362	0.5326929	0.53924483	0.5425377
0.0	0.5303526	0.52430326	0.5265407	0.5337129	0.5489416	0.5370717	0.5439577	0.5329548	0.5341109	0.54179287
0.0	0.52695346	0.5242795	0.5230531	0.5310798	0.5484657	0.53628045	0.54503876	0.5322849	0.537381	0.5423061
0.0	0.52831316	0.5276325	0.5288253	0.53433996	0.54864997	0.5383453	0.5425826	0.53300345	0.53719485	0.54205334
0.0	0.5282986	0.52597755	0.5273267	0.5344385	0.5492494	0.5373863	0.5423474	0.53277385	0.53642684	0.54135704
0.0	0.5297856	0.526047	0.53046525	0.53335905	0.5489395	0.5368073	0.5434092	0.53352517	0.5365477	0.5427197
0.0	0.16167161	0.13939396	0.1375284	0.13180721	0.17559019	0.16239317	0.1416432	0.15929997	0.14919409	0.1278457
0.0	0.16280071	0.12560524	0.12874952	0.13694383	0.18388785	0.17122237	0.17938371	0.16647874	0.1781358	0.15777226
0.0	0.110493995	0.09032152	0.08868198	0.0839123	0.12136931	0.10978499	0.09147394	0.10781261	0.09827657	0.07979502
0.0	0.16294259	0.12533374	0.12827158	0.13710545	0.18397394	0.17104465	0.17955996	0.16658244	0.17767473	0.15781823
0.0	0.5295267	0.5257001	0.53002536	0.53526646	0.54771453	0.5369606	0.54406244	0.5347665	0.537965	0.54221934
0.0	0.52959573	0.52568364	0.5280895	0.53167	0.5485389	0.53454787	0.5420444	0.53625375	0.53698045	0.542414
0.0	0.5296848	0.52769375	0.5290517	0.53325945	0.5488498	0.53516746	0.54402345	0.5343947	0.53846824	0.5404744
0.0	0.5305908	0.52683014	0.5294941	0.53554684	0.549171	0.53952914	0.54343015	0.5330479	0.53723866	0.5432122
0.0	0.5273862	0.5254301	0.5284155	0.5340293	0.5487992	0.53710675	0.54191977	0.5339308	0.5353375	0.541361
0.0	0.5284602	0.526137	0.5287105	0.5338397	0.548807	0.5390055	0.5415714	0.5321318	0.5364059	0.54389817
0.0	0.5282476	0.52768475	0.52710414	0.5336698	0.54825455	0.5358774	0.5431776	0.53373355	0.5383631	0.5411167
0.0	0.52945936	0.52615285	0.5272867	0.5352447	0.54787046	0.5378573	0.54311746	0.5319135	0.5363223	0.54203415
0.0	0.5277411	0.5274007	0.52807695	0.5314212	0.5508579	0.53756595	0.54148996	0.533682	0.53607726	0.54546386
0.0	0.52701217	0.52602935	0.52828354	0.5354822	0.54824173	0.53967994	0.54329115	0.5317628	0.5370804	0.54484797
0.0	0.52837807	0.52706146	0.52874315	0.53335416	0.54901165	0.53707224	0.5424678	0.53294194	0.53672844	0.54327893
0.0	0.52837807	0.52706146	0.52874315	0.53335416	0.54901165	0.53707224	0.5424678	0.53294194	0.53672844	0.54327893
0.0	0.5287565	0.52531606	0.52873766	0.5348696	0.55006236	0.5381831	0.5439952	0.53383994	0.53769726	0.5423725
0.0	0.52795124	0.52635145	0.5295746	0.53417456	0.5482182	0.5379571	0.54302317	0.53262043	0.53660375	0.5429826
0.0	0.52795124	0.52635145	0.5295746	0.53417456	0.5482182	0.5379571	0.54302317	0.53262043	0.53660375	0.5429826
0.0	0.52834165	0.5255622	0.5284462	0.53545046	0.54762363	0.5381435	0.54385877	0.5335324	0.5364671	0.54264337
0.0	0.5265579	0.5242341	0.52735883	0.5350589	0.548896	0.5380044	0.544811	0.53154516	0.5376248	0.54184157
0.0	0.52520275	0.52659905	0.52767885	0.53505015	0.5491735	0.5365531	0.544667	0.5312387	0.5380751	0.54171705
0.0	0.5280401	0.5261569	0.528538	0.53439337	0.5484509	0.53719753	0.54341674	0.5323314	0.53717065	0.54224366
0.0	0.5280401	0.5261569	0.528538	0.53439337	0.5484509	0.53719753	0.54341674	0.5323314	0.53717065	0.54224366
0.0	0.52886283	0.5259138	0.5287473	0.5367665	0.54861253	0.5393373	0.5444137	0.5341548	0.5377896	0.5416481
0.0	0.52942306	0.5275761	0.53061867	0.53782177	0.5482285	0.5377127	0.54356295	0.53625566	0.536967	0.5429644
0.0	0.5275897	0.52335334	0.5282245	0.53408855	0.55018246	0.53843206	0.5433233	0.53390795	0.5362598	0.54053533
0.0	0.52677196	0.5264388	0.5300286	0.5320058	0.54905266	0.5385643	0.5422039	0.5350953	0.537255	0.54005635
0.0	0.52797204	0.5248779	0.5289412	0.53482157	0.5508482	0.53905195	0.5429125	0.53308004	0.5361057	0.5411491
0.0	0.52561843	0.52495176	0.5288245	0.53176576	0.55076224	0.53756475	0.5415418	0.5343863	0.53483194	0.53950185
0.0	0.5283179	0.524406	0.5269939	0.5343363	0.5493089	0.53859895	0.5404286	0.53179646	0.5325644	0.5402317
0.0	0.52646345	0.52499574	0.5285299	0.5344201	0.5481785	0.53934187	0.5453067	0.532691	0.5376839	0.54184765
0.0	0.529823	0.5252866	0.5259685	0.5316071	0.5500408	0.5380432	0.5415997	0.5324239	0.53445965	0.54097956
0.0	0.5269432	0.52480227	0.5278878	0.53430736	0.5469832	0.5374581	0.5441401	0.5329236	0.53948104	0.5405176
0.0	0.5274544	0.527127	0.52780855	0.53365916	0.5504729	0.53920007	0.5422652	0.5341944	0.54064655	0.5410804
0.0	0.52794826	0.52515274	0.52871335	0.53436035	0.5494472	0.53817767	0.5453054	0.5356425	0.5395047	0.54168224
0.0	0.52746916	0.52583206	0.52886105	0.5339052	0.5488085	0.5381819	0.5439335	0.533582	0.53974175	0.5400325
0.0	0.5266648	0.5252957	0.5276961	0.5328528	0.54865587	0.53684944	0.54278064	0.53632945	0.534353	0.5422068
0.0	0.52788466	0.52524084	0.52949446	0.53419036	0.5481861	0.53712904	0.54235905	0.5328965	0.53694135	0.54047495
0.0	0.53022057	0.52505517	0.52705747	0.53684145	0.5494566	0.5387165	0.54565823	0.53546906	0.54022354	0.542514
0.0	0.5280491	0.5249321	0.52908045	0.5338658	0.5481744	0.53584653	0.5441028	0.5338027	0.53672814	0.5425533
0.0	0.52957654	0.52589285	0.52995044	0.5368547	0.54874384	0.5369579	0.5441142	0.53582126	0.5411992	0.545065
0.0	0.527311	0.5248937	0.530749	0.5339263	0.5485144	0.5373662	0.5422871	0.5324261	0.5365152	0.5426374
0.0	0.5269239	0.52409786	0.5292266	0.53328884	0.54825985	0.537364	0.5424547	0.53228605	0.5360644	0.5411119
0.0	0.527209	0.5254132	0.5304182	0.5347588	0.5483863	0.536622	0.54274154	0.5314549	0.53783715	0.54326874
0.0	0.5275616	0.5264665	0.5282218	0.53429013	0.54773223	0.536533	0.54299617	0.5319716	0.53711843	0.5424299
0.0	0.52731377	0.52666885	0.5286575	0.53400326	0.5480082	0.5381661	0.54296696	0.53260463	0.5358549	0.5432793
0.0	0.52543956	0.5251856	0.5280681	0.5356884	0.5487654	0.53689945	0.5421691	0.5312447	0.53473437	0.54202634
0.0	0.52693474	0.5250331	0.5273128	0.53303	0.5475319	0.53625137	0.54311645	0.5314431	0.5356254	0.54164845
0.0	0.5270672	0.5240969	0.5298222	0.53340715	0.5456634	0.539974	0.5435906	0.5315947	0.5363393	0.54166174
0.0	0.5313124	0.525584	0.52855337	0.53309494	0.5493342	0.53734344	0.5429682	0.5307566	0.5359438	0.5399345
0.0	0.52886826	0.5256933	0.5288384	0.5327779	0.5474075	0.539029	0.5427581	0.5339385	0.5392971	0.5424233
0.0	0.53084123	0.526325	0.5286535	0.53531283	0.55064344	0.53685176	0.5450524	0.53184074	0.53663903	0.54134744
0.0	0.52909917	0.5261103	0.5299681	0.53544337	0.5502156	0.5372627	0.5439391	0.5340712	0.53659844	0.54415053
0.0	0.52904236	0.525619	0.5287638	0.53569144	0.54839575	0.53815067	0.5437249	0.53324515	0.5377612	0.54248476
0.0	0.52630574	0.5241056	0.52906597	0.5333972	0.5493653	0.5381839	0.54201454	0.5318185	0.5362563	0.54107046
0.0	0.52930814	0.52666014	0.52820486	0.5348976	0.54626185	0.53747696	0.5432557	0.531902	0.53861696	0.5419714
0.0	0.52933604	0.5238988	0.52745503	0.5342974	0.5461784	0.53607774	0.5434991	0.529995	0.5373385	0.5417505
0.0	0.52895397	0.5272391	0.5276398	0.5331556	0.54865277	0.53875583	0.54398113	0.53555095	0.53668785	0.5423939
0.0	0.52969956	0.52437	0.5275494	0.5336711	0.54895675	0.53941894	0.5445059	0.53425467	0.5376257	0.5428242
0.0	0.52850753	0.5253928	0.5274614	0.5329963	0.54931265	0.53896594	0.5419839	0.5353081	0.5374044	0.5411615
0.0	0.5301448	0.52479494	0.52867466	0.53377956	0.5501762	0.539898	0.5429984	0.5340775	0.53661656	0.5415794
0.0	0.5297161	0.5250864	0.5281431	0.5324404	0.54896086	0.53950906	0.5439703	0.5344535	0.5379435	0.54253817
0.0	0.53000253	0.52366567	0.529015	0.5320916	0.5491664	0.5390571	0.5432677	0.5349657	0.53780115	0.5414732
0.0	0.52806956	0.5243583	0.52830726	0.53370726	0.5492752	0.5393939	0.5437279	0.5342218	0.5365739	0.54215217
0.0	0.5295716	0.5256086	0.52864534	0.5348753	0.5502601	0.53966165	0.5437481	0.53419286	0.538831	0.54182005
0.0	0.5302306	0.52539986	0.52870876	0.53402776	0.5499665	0.53990036	0.5449937	0.5362326	0.5367582	0.5425993
0.0	0.52884597	0.52392244	0.5266098	0.53180903	0.5497471	0.54005164	0.54352176	0.534368	0.5360786	0.54150975
0.0	0.52884686	0.5256586	0.5294248	0.53432924	0.5496815	0.53932786	0.5434543	0.53436947	0.53701913	0.54061645
0.0	0.5298808	0.52516365	0.5276508	0.53384227	0.5499069	0.5398149	0.5453094	0.5341853	0.53838754	0.54255396
0.0	0.5285821	0.52523386	0.52742934	0.53355676	0.5491702	0.53730285	0.54174477	0.5331528	0.53568274	0.5424833
0.0	0.5292115	0.5253401	0.52789575	0.5330973	0.55100125	0.53995955	0.54431254	0.53472257	0.53717667	0.5418333
0.0	0.52777004	0.52537304	0.52701616	0.53279895	0.54805285	0.53795236	0.5428638	0.53465205	0.53674364	0.54121894
0.0	0.52924496	0.5277822	0.5281526	0.5344784	0.5470211	0.5384418	0.5426009	0.53516537	0.53649205	0.54284066
0.0	0.012122327	0.009524447	0.009355024	0.009875607	0.017059704	0.012839333	0.014251457	0.0013939356	0.0025901464	0.010043959
0.0	0.008041129	0.007968309	0.009377031	0.009313959	0.014684966	0.013283053	0.0127528645	0.010405367	0.009141958	0.00871066
0.0	0.005402092	0.009933309	0.0086159995	0.004800055	0.00970283	0.008809122	0.016181663	0.0075491234	0.010503998	0.010052915
0.0	0.5291782	0.5259535	0.5287852	0.53413785	0.55078715	0.53911245	0.54289126	0.53389615	0.5368738	0.54240847
0.0	0.5284886	0.52521694	0.5285649	0.5328985	0.5497866	0.5394598	0.5437911	0.534887	0.53787065	0.5422109
0.0	0.5295177	0.52426416	0.5280918	0.53390723	0.55026954	0.5391126	0.5434794	0.53405243	0.53790176	0.5421113
0.0	0.5299505	0.52652115	0.5285753	0.5331805	0.5489642	0.5389368	0.54406387	0.5343052	0.5376819	0.54249835
0.0	0.53087646	0.5257448	0.5276637	0.53237134	0.5494623	0.538251	0.5425125	0.5346897	0.5367603	0.54164594
0.0	0.52781296	0.5256736	0.52749294	0.53287	0.549906	0.540567	0.5439569	0.5340826	0.5370587	0.5419921
0.0	0.5296232	0.5256902	0.52787507	0.5334281	0.54978156	0.5388025	0.5435758	0.53483623	0.53684294	0.5417746
0.0	0.52904326	0.52618563	0.52838963	0.5339417	0.5494179	0.53925204	0.5433312	0.5343494	0.53800935	0.54161
0.0	0.5294713	0.5257895	0.5280122	0.5331644	0.54817295	0.5381261	0.5437767	0.5344871	0.53717035	0.54361725
0.0	0.5300509	0.52536386	0.5289607	0.53361225	0.549172	0.53839326	0.5443133	0.5350515	0.537372	0.5414716
0.0	0.5290175	0.5234443	0.5282649	0.53382397	0.5486946	0.5397541	0.54363316	0.5334768	0.5378303	0.54087347
0.0	0.52868253	0.5251917	0.5288703	0.53331363	0.55022717	0.5402481	0.5442616	0.5341385	0.536657	0.5417326
0.0	0.52945644	0.52505296	0.52821547	0.53415966	0.55029184	0.5396939	0.5441731	0.5334809	0.53751063	0.5412805
0.0	0.52969795	0.5247291	0.52870405	0.5330701	0.5505078	0.53935397	0.54311144	0.53428644	0.53760517	0.5416203
0.0	0.528542	0.5273359	0.5274752	0.53243077	0.54742527	0.5380281	0.5430218	0.5348916	0.5368306	0.5425995
0.0	0.5283799	0.5278403	0.5279159	0.5327449	0.54690903	0.5380323	0.54302233	0.53510994	0.5352596	0.5426059
0.0	0.5296608	0.52808106	0.52850175	0.53333986	0.54763055	0.53835255	0.54516083	0.5352302	0.5375769	0.54313153
0.0	0.5281221	0.52704066	0.52838206	0.53357744	0.54731214	0.5376965	0.54375196	0.5349209	0.53767484	0.54350066
0.0	0.5290176	0.5267783	0.52873814	0.53344506	0.547414	0.53865707	0.5439526	0.5341922	0.5368882	0.5431767
0.0	0.5274031	0.52707976	0.52672464	0.5324187	0.54734266	0.5384047	0.54374635	0.5361839	0.5359145	0.5415992
0.0	0.5290129	0.52547723	0.5280362	0.5337941	0.5494347	0.5380401	0.54282063	0.5344113	0.5363909	0.5429607
0.0	0.52688694	0.5256315	0.5283386	0.5339679	0.54856277	0.5383866	0.5418901	0.5334475	0.5361254	0.54302365
0.0	0.102878645	0.085587054	0.09220881	0.08305332	0.11415322	0.09711989	0.12175381	0.100057386	0.11404692	0.08525453
0.0	0.10302643	0.08557435	0.09270324	0.083289266	0.11469632	0.09733638	0.12198148	0.09985238	0.11441558	0.08547208
0.0	0.10343079	0.08540754	0.09259565	0.082995586	0.11511882	0.09704089	0.12249466	0.099843375	0.11467848	0.08557152
0.0	0.10367908	0.08553733	0.09260723	0.083248354	0.11423848	0.096755356	0.122075096	0.099745795	0.11415329	0.08603699
0.0	0.10359848	0.08558822	0.09227787	0.082826	0.11448693	0.096459895	0.12178557	0.09958494	0.11418143	0.08571481
0.0	0.10360384	0.085399985	0.09275032	0.083179705	0.114924744	0.09663798	0.12206341	0.09970631	0.11439388	0.08556449
0.0	0.08228219	0.08527416	0.085167825	0.08283658	0.1195051	0.11316414	0.1271693	0.09945409	0.1045796	0.09612571
0.0	0.08255364	0.08529492	0.08550214	0.082957394	0.119822	0.113001935	0.12747607	0.09927631	0.10508081	0.09712405
0.0	0.08265525	0.08566544	0.08572014	0.08300509	0.12043768	0.113197885	0.12794448	0.09959257	0.10534735	0.09659468
0.0	0.08292827	0.08542634	0.08574065	0.08355239	0.119186915	0.11308679	0.12776935	0.09935198	0.10511381	0.09692235
0.0	0.08307255	0.08519657	0.08528179	0.08299575	0.11934572	0.113094874	0.12732467	0.09946489	0.10457083	0.096971326
0.0	0.08283215	0.08549879	0.08552636	0.08321393	0.11986987	0.112849005	0.12737763	0.099372186	0.10511111	0.09674762
0.0	0.086766765	0.08994275	0.0871847	0.09358936	0.11116459	0.09884248	0.09946082	0.08692834	0.10716675	0.090335175
0.0	0.0870207	0.08967186	0.08753178	0.09364661	0.11111608	0.09860062	0.0996202	0.08632196	0.10748008	0.090517774
0.0	0.08723208	0.0899715	0.08781846	0.09381022	0.11160333	0.09894321	0.09982829	0.086599045	0.10744391	0.0905402
0.0	0.087719	0.090289705	0.087974906	0.09384289	0.110841	0.09882332	0.099738844	0.08657896	0.10751002	0.09101125
0.0	0.08740484	0.090087526	0.08764256	0.09376585	0.11111377	0.09870078	0.09974558	0.086661674	0.10722761	0.090669714
0.0	0.08746712	0.09018816	0.088063195	0.093588375	0.111369945	0.0981942	0.09959376	0.086745515	0.107171826	0.09094984
0.0	0.10466414	0.09820642	0.08874386	0.08112124	0.1199628	0.09683581	0.12002274	0.09598243	0.10222106	0.10132584
0.0	0.10464733	0.09750416	0.0886505	0.08092224	0.119813144	0.096845984	0.11972815	0.09577131	0.10197149	0.10147031
0.0	0.10464382	0.098055914	0.088720545	0.08128651	0.12028861	0.09683447	0.12070037	0.09625303	0.10237278	0.10138865
0.0	0.10500203	0.098055035	0.08854146	0.08131466	0.11939635	0.096383505	0.11999197	0.095828995	0.10193506	0.1020747
0.0	0.10500901	0.097959116	0.08840856	0.08106656	0.11977488	0.09665805	0.120126896	0.09596301	0.101803504	0.10159001
0.0	0.104581654	0.09779886	0.08856533	0.08096845	0.12032908	0.09640255	0.120358884	0.09589403	0.10202911	0.10192352
0.0	0.087067336	0.08792126	0.09248235	0.08153145	0.10194873	0.10153055	0.13086584	0.09427281	0.10050967	0.10964848
0.0	0.08718274	0.08734816	0.09272414	0.08197869	0.102024525	0.101645924	0.13067834	0.09387443	0.10044875	0.109661095
0.0	0.08778525	0.08793545	0.0929877	0.081747614	0.10223416	0.101409525	0.13135089	0.094008006	0.10104816	0.109924525
0.0	0.08789842	0.08770712	0.092826925	0.081891194	0.102157354	0.10199396	0.13098206	0.09378218	0.10054966	0.11013109
0.0	0.08744836	0.08787313	0.09263981	0.08187026	0.101879224	0.10144183	0.1311221	0.094312534	0.10035827	0.11005654
0.0	0.08791195	0.08775822	0.09259449	0.08182956	0.1022149	0.10122379	0.13117991	0.09388186	0.100219466	0.1097671
0.0	0.10103673	0.09775421	0.080098905	0.09367037	0.09631064	0.11661691	0.1275271	0.11074409	0.10862745	0.08976885
0.0	0.101117134	0.09731931	0.08030186	0.09350334	0.09630838	0.1165962	0.12740533	0.11049515	0.10888813	0.089907646
0.0	0.101336874	0.097428694	0.080594115	0.09338427	0.096911944	0.116847664	0.12748273	0.11051734	0.10909556	0.08999352
0.0	0.10152928	0.098079056	0.080370754	0.09387251	0.09601918	0.11630495	0.12735832	0.11049215	0.10896884	0.090086274
0.0	0.10147932	0.09735895	0.07994209	0.09362992	0.0964192	0.11620212	0.12779787	0.110562794	0.109026454	0.08987135
0.0	0.101055846	0.097335584	0.08040028	0.09359069	0.09657281	0.1163144	0.12765212	0.110584415	0.10833703	0.09015978
0.0	0.07506618	0.09046729	0.09056246	0.084966674	0.109533876	0.105223894	0.082366236	0.088568695	0.09656597	0.10766639
0.0	0.075515084	0.090094104	0.09075215	0.08477551	0.10970412	0.10496631	0.082319826	0.08768774	0.09664112	0.107862465
0.0	0.07519984	0.09030438	0.09100262	0.08478674	0.11028814	0.105315425	0.08230125	0.08791201	0.09677952	0.10767047
0.0	0.07575695	0.090764485	0.091194	0.085769214	0.10940897	0.10503244	0.08256053	0.08805921	0.096780956	0.10858004
0.0	0.07523232	0.09036356	0.090784416	0.08496664	0.109740354	0.10510462	0.082550816	0.08841878	0.09634167	0.108226314
0.0	0.07553127	0.09023624	0.0912841	0.08501692	0.110138394	0.105320945	0.08284416	0.08811939	0.096575245	0.108458385
0.0	0.09518263	0.09066118	0.09323957	0.09306318	0.116397016	0.111827135	0.11076067	0.09143183	0.09893725	0.10745456
0.0	0.095334284	0.0908885	0.09284599	0.092627205	0.116081126	0.111797005	0.11073965	0.09189901	0.09935311	0.10746258
0.0	0.09528893	0.090589136	0.09312942	0.09211782	0.11626408	0.11124389	0.11026857	0.092079274	0.098483056	0.107584156
0.0	0.098546624	0.090078674	0.094529115	0.09653028	0.13844647	0.11350429	0.11847545	0.090039395	0.10027525	0.101620965
0.0	0.0979993	0.09024288	0.09435977	0.09627871	0.13801795	0.113632336	0.11807319	0.0902394	0.10001214	0.10176642
0.0	0.09818197	0.09025607	0.094747715	0.09690085	0.13768637	0.11344461	0.118329845	0.09047955	0.10026226	0.10158287
0.0	0.098221466	0.090387814	0.09445953	0.096199594	0.13862078	0.113346405	0.11825203	0.09057544	0.100422814	0.101375006
0.0	0.097882874	0.09032991	0.09430412	0.09617717	0.13786185	0.11349746	0.11833345	0.09055077	0.09999455	0.1017332
0.0	0.09886507	0.09036796	0.09453638	0.09563377	0.13833836	0.113004394	0.11815399	0.09055993	0.09979252	0.10166171
0.0	0.098254174	0.090103924	0.094097614	0.09624393	0.13773295	0.1130899	0.11833789	0.09021886	0.100169644	0.10150766
0.0	0.09782994	0.09022843	0.0938864	0.09567562	0.13846855	0.11342343	0.118522376	0.090915255	0.09982714	0.10134656
0.0	0.0975098	0.09325483	0.09337636	0.11230313	0.12800314	0.112243034	0.11333045	0.10128874	0.10835492	0.08984491
0.0	0.09711754	0.09337685	0.09371386	0.11262325	0.12809715	0.1119861	0.11343901	0.10222179	0.1085427	0.08996584
0.0	0.09711414	0.09323933	0.09312445	0.11236815	0.12788507	0.112236015	0.1134412	0.10230528	0.108024724	0.089741305
0.0	0.10354462	0.080221854	0.09423335	0.105719306	0.10758448	0.12550747	0.10237598	0.113098465	0.10861255	0.09993678
0.0	0.09780119	0.09225926	0.10056857	0.09013522	0.10913069	0.10321395	0.10727658	0.105629124	0.09805958	0.11016749
0.0	0.09750306	0.09257802	0.09996214	0.08983951	0.10871596	0.10282005	0.10697159	0.10641486	0.09801919	0.11008893
0.0	0.09714015	0.09249366	0.100822926	0.090540394	0.10882857	0.102460995	0.10722001	0.106327705	0.09785732	0.11002782
0.0	0.097619794	0.092463836	0.10061404	0.090060204	0.10895197	0.10305848	0.107120596	0.10664586	0.09786656	0.109863795
0.0	0.097081706	0.092347905	0.10072169	0.08998173	0.10877015	0.103017226	0.10746487	0.10677417	0.09823006	0.110367455
0.0	0.09767408	0.09246822	0.10055198	0.09009338	0.10942918	0.10304845	0.107280396	0.10660838	0.097969815	0.11020617
0.0	0.09742391	0.09222638	0.100133196	0.089621596	0.1092723	0.10262692	0.107165165	0.10640758	0.09766895	0.10983209
0.0	0.097151235	0.0921886	0.09951282	0.089775994	0.10867441	0.10264024	0.10731659	0.10640758	0.097747475	0.10966706
0.0	0.09781584	0.092183076	0.099945836	0.08957508	0.10904347	0.102378935	0.10733836	0.10673607	0.09814443	0.110028006
0.0	0.097500615	0.092391364	0.100110605	0.08959347	0.10884251	0.10325117	0.10730252	0.10657124	0.09746151	0.1099312
0.0	0.08768034	0.08902456	0.11213657	0.09427275	0.10500729	0.10536104	0.09973706	0.10232381	0.10352701	0.08852343
0.0	0.08735037	0.08932337	0.112185396	0.09416837	0.105007604	0.10479643	0.099436134	0.10237524	0.10283999	0.088383175
0.0	0.08713077	0.08905594	0.11182304	0.09456028	0.10480106	0.10472892	0.09987784	0.10219294	0.1030177	0.08832261
0.0	0.10137336	0.103697605	0.084588535	0.09414307	0.10705708	0.0982374	0.12089709	0.10055658	0.08992653	0.09665491
0.0	0.10132243	0.10417574	0.08470934	0.09426298	0.10673575	0.09805218	0.12134546	0.10068216	0.08985969	0.09713714
0.0	0.100935645	0.10395398	0.084618375	0.09389496	0.1069345	0.098236516	0.120869495	0.100181736	0.089428626	0.096915305
0.0	0.10071534	0.10372066	0.08454723	0.09406697	0.10696317	0.09850399	0.121285856	0.101175986	0.08927575	0.09670261
0.0	0.10306813	0.09714569	0.08844542	0.07847911	0.11751409	0.109201506	0.09693248	0.10366605	0.09679647	0.09169872
0.0	0.10307628	0.09648203	0.08803463	0.07805998	0.11804922	0.10930429	0.09717474	0.103943996	0.09695558	0.09194986
0.0	0.10262633	0.09662483	0.08802808	0.07766553	0.117887676	0.10960528	0.096698835	0.104274705	0.09666144	0.09138694
0.0	0.11096858	0.11489964	0.081773356	0.08020344	0.118333474	0.12377145	0.12466891	0.108781725	0.12223502	0.10195412
0.0	0.1109166	0.11490575	0.081754744	0.08012513	0.11848061	0.12393941	0.12452972	0.10918485	0.1224916	0.10223886
0.0	0.110922806	0.11505396	0.081595995	0.08050183	0.11819008	0.12325198	0.12487677	0.10964846	0.12177723	0.1023508
0.0	0.08801683	0.0882905	0.08434662	0.10829279	0.10981765	0.12062321	0.11584097	0.11075246	0.10331286	0.10406943
0.0	0.099444464	0.089141086	0.082013816	0.09653267	0.12711357	0.1070711	0.14202295	0.13037583	0.107320435	0.09357304
0.0	0.102476545	0.09386144	0.08968348	0.09327245	0.1038107	0.11537155	0.11551351	0.11169627	0.10205689	0.0993334
0.0	0.10220843	0.093776494	0.08912103	0.09321475	0.10356517	0.115031034	0.11547001	0.11240164	0.10173158	0.09899332
0.0	0.10197314	0.09413712	0.0897007	0.093641326	0.10312518	0.115080096	0.115133025	0.11220626	0.10170732	0.09909258
0.0	0.10206194	0.09378362	0.08940419	0.09332337	0.10375381	0.11502044	0.1157567	0.112505816	0.1022472	0.09881343
0.0	0.102134354	0.093831025	0.08955809	0.0932145	0.10373539	0.114660196	0.11578617	0.11252063	0.10194056	0.09938874
0.0	0.10283603	0.093725316	0.08927612	0.09287465	0.10415749	0.115175985	0.11553085	0.11244761	0.10131128	0.09946218
0.0	0.10193406	0.093401395	0.08910855	0.09325668	0.10312172	0.11523849	0.11578321	0.11243378	0.10171677	0.09903764
0.0	0.10226201	0.0937191	0.08943953	0.092977166	0.103783235	0.11495096	0.11548049	0.11184742	0.10175597	0.099511586
0.0	0.101793125	0.09395872	0.089277826	0.09314453	0.10350955	0.11568314	0.11540285	0.11270004	0.10147278	0.09886193
0.0	0.0996827	0.09403473	0.08840754	0.09180209	0.1082581	0.11033551	0.10893603	0.09668199	0.09944125	0.098207824
0.0	0.09914713	0.09329414	0.08816852	0.091725595	0.1087362	0.11122428	0.10873498	0.09664701	0.098987065	0.09756159
0.0	0.083011806	0.09596849	0.090897836	0.08736844	0.10426758	0.109758064	0.09744451	0.10372047	0.098806426	0.10602252
0.0	0.10709339	0.101446226	0.08362496	0.09366683	0.11191444	0.11098941	0.13269122	0.08888111	0.10951995	0.114236906
0.0	0.107181355	0.10183377	0.083996445	0.09466987	0.112010285	0.111350894	0.13268259	0.0893683	0.10956618	0.114522494
0.0	0.09592438	0.084356375	0.10020915	0.104345605	0.1112889	0.1176896	0.11378017	0.07014219	0.10554993	0.097447716
0.0	0.096330024	0.084197864	0.10010861	0.10426578	0.111203045	0.11763171	0.11357661	0.06994557	0.105519824	0.09747476
0.0	0.092522696	0.097412825	0.100390024	0.098858066	0.09095251	0.09423251	0.123811744	0.106824234	0.10816513	0.1127051
0.0	0.09212789	0.097403705	0.099888004	0.09869912	0.090633	0.09460446	0.12388936	0.10688318	0.10779215	0.11211419
0.0	0.08931546	0.08198659	0.07268813	0.09737018	0.10912124	0.10492211	0.13132699	0.10642165	0.106298715	0.09165308
0.0	0.0891201	0.090184525	0.085197836	0.07884176	0.11343502	0.10002389	0.11951965	0.10334511	0.09692323	0.085986644
0.0	0.088975705	0.09038238	0.085177466	0.07874198	0.11376837	0.099845625	0.11920871	0.10367978	0.096824236	0.08575685
0.0	0.08912259	0.09075601	0.08572196	0.07925429	0.11345912	0.100124925	0.11964394	0.103964	0.09694223	0.086252496
0.0	0.08892487	0.089882776	0.08525575	0.07838809	0.1139232	0.10022	0.119454876	0.103864424	0.09731378	0.08575222
0.0	0.08876283	0.08998762	0.08529667	0.07869543	0.11363791	0.099560946	0.119666	0.10373287	0.096820466	0.08592322
0.0	0.088416055	0.0901589	0.085111536	0.07831196	0.11365491	0.100178905	0.11948435	0.104361765	0.09660547	0.08560846
0.0	0.09953477	0.086899064	0.08578683	0.09783605	0.12473741	0.11123598	0.13024333	0.09513331	0.10226186	0.097620174
0.0	0.09960221	0.08709402	0.0859909	0.09777616	0.12388134	0.11126954	0.1303042	0.094738804	0.10211931	0.09791938
0.0	0.09899272	0.08673103	0.0853005	0.09761488	0.124154836	0.111506686	0.12979956	0.09476492	0.101785265	0.097032726
0.0	0.09499296	0.08536717	0.08534173	0.07637574	0.10337178	0.116119	0.109167226	0.09528291	0.10593923	0.09242532
0.0	0.08734858	0.08584779	0.10105843	0.080400325	0.115088105	0.1036204	0.12917952	0.0983904	0.09994544	0.09894803
0.0	0.087438576	0.08572989	0.10083787	0.08048677	0.11478222	0.10316587	0.12996988	0.09905085	0.09989914	0.09894293
0.0	0.08698325	0.08608677	0.10079611	0.080312625	0.11519632	0.10383335	0.12909484	0.09912803	0.09969856	0.09903217
0.0	0.012217452	0.009488554	0.009331698	0.009844914	0.017204076	0.012937494	0.014278927	0.0013941388	0.0025916325	0.010053304
0.0	0.5280602	0.5261121	0.5287181	0.5335002	0.5484915	0.5378176	0.5418069	0.5332626	0.5356522	0.543107
0.0	0.5290492	0.5264433	0.5289048	0.5343368	0.5494879	0.53768456	0.54364246	0.53515106	0.5382255	0.5433561
0.0	0.52947766	0.5265258	0.5287692	0.5341084	0.549302	0.5388953	0.5429891	0.53395927	0.5366424	0.543057
0.0	0.10100098	0.093873955	0.084558174	0.01104746	0.11237509	0.07344616	0.14086953	0.10552012	0.11345345	0.09734793
0.0	0.5288917	0.5268637	0.5296749	0.5330884	0.5499009	0.53718317	0.54291767	0.53403246	0.5368794	0.5424033
0.0	0.5289618	0.5265074	0.52938175	0.53444004	0.5469247	0.5380099	0.54304785	0.5333767	0.53751904	0.54268813
0.0	0.52876776	0.5246554	0.5266733	0.53443766	0.5493201	0.5377444	0.54363644	0.5332848	0.53874934	0.54128546
0.0	0.5306887	0.52767986	0.52947146	0.53417104	0.5494895	0.53772	0.54263157	0.5334132	0.5365089	0.54326546
0.0	0.52815455	0.52314043	0.52772224	0.5332411	0.54721683	0.5381897	0.54188937	0.5321505	0.5367255	0.5410841
0.0	0.5289965	0.5261347	0.5294027	0.5337458	0.55020136	0.53888226	0.5433751	0.5333217	0.5370849	0.54261863
0.0	0.52993184	0.5252753	0.5273453	0.5332242	0.54875207	0.5377994	0.54279417	0.532672	0.5367808	0.5415395
0.0	0.52832973	0.5251202	0.52888876	0.5342745	0.54851085	0.5383337	0.54339856	0.53320813	0.53772813	0.54260385
0.0	0.5282981	0.52595365	0.52884185	0.53272194	0.5495789	0.53539675	0.542007	0.5331198	0.53802866	0.5411234
0.0	0.5276329	0.52535224	0.5280763	0.5330514	0.5484513	0.5359046	0.54111814	0.5325037	0.5370473	0.54168653
0.0	0.5284242	0.5256173	0.52822566	0.5337208	0.5492485	0.5357981	0.5425871	0.5340149	0.5391052	0.541886
0.0	0.52876693	0.5256833	0.5281172	0.53353804	0.54909974	0.53676724	0.5420642	0.5330612	0.5378391	0.54164654
0.0	0.5273613	0.52470136	0.5283675	0.53466755	0.54652905	0.5384651	0.5445706	0.5328869	0.5372551	0.54171926
0.0	0.5297872	0.52505726	0.5289881	0.5339303	0.5473863	0.5372702	0.54375774	0.53344023	0.53671736	0.54199666
0.0	0.5278634	0.52712286	0.52871746	0.5350225	0.5484343	0.53776467	0.54209334	0.533663	0.53828275	0.54204035
0.0	0.52752596	0.52595526	0.5268028	0.5330684	0.5479038	0.5375605	0.5423746	0.53286725	0.5370497	0.5429627
0.0	0.5270553	0.528282	0.5253287	0.5349115	0.5476378	0.53796273	0.5419372	0.5357041	0.53507656	0.54186076
0.0	0.5276816	0.52592474	0.52850556	0.53400534	0.5466459	0.53620034	0.54374325	0.5339444	0.53806424	0.5425665
0.0	0.5272142	0.5238029	0.52705735	0.5339914	0.54838455	0.53863025	0.5435853	0.53394264	0.53561467	0.5426368
0.0	0.52647865	0.52467656	0.5275946	0.53369313	0.5467839	0.5397585	0.54369384	0.53327173	0.53544647	0.5420971
0.0	0.527067	0.52467525	0.52686423	0.53179115	0.54995316	0.5374836	0.5429098	0.5308348	0.5360058	0.5413349
0.0	0.52793324	0.52515644	0.5288699	0.53208655	0.5482237	0.5366965	0.5445933	0.5335563	0.53763765	0.5421149
0.0	0.5278468	0.523525	0.5298502	0.5337711	0.5484313	0.53689635	0.54334027	0.53230655	0.53680545	0.54265
0.0	0.53012955	0.5246414	0.5321083	0.5371493	0.54665065	0.53751856	0.5431871	0.5288529	0.53701913	0.5443502
0.0	0.5310112	0.52512807	0.52912116	0.5315308	0.55054575	0.5362648	0.54146194	0.533747	0.53630054	0.5441261
0.0	0.5284043	0.5247736	0.52927405	0.5343	0.54848003	0.53849226	0.5445471	0.5338012	0.5384952	0.54308695
0.0	0.52826226	0.52535236	0.5280327	0.5335106	0.5484223	0.5380706	0.54270494	0.5332459	0.5374242	0.54159504
0.0	0.52847505	0.5245685	0.5288883	0.53393984	0.54917127	0.53877914	0.54342973	0.53252596	0.5370956	0.54213
0.0	0.5278611	0.52477616	0.5293298	0.53490293	0.54839075	0.53707457	0.54339266	0.53379637	0.5394712	0.54173666
0.0	0.52910656	0.5245588	0.52876383	0.53461695	0.54974425	0.5373483	0.54424477	0.5330951	0.5365495	0.54335904
0.0	0.5289057	0.5262009	0.52780485	0.5338509	0.5498182	0.5366067	0.54355985	0.5356085	0.537183	0.54273313
0.0	0.22077858	0.21785703	0.2109894	0.20565185	0.23971048	0.2205759	0.26304808	0.21632831	0.20934027	0.20560633
0.0	0.01164921	0.007123691	0.010515528	0.008729674	0.015942829	0.013307217	0.010394738	0.009821988	0.009387303	0.011021458
0.0	0.52702755	0.52515644	0.5263218	0.53484416	0.54742175	0.5387718	0.5425011	0.53219205	0.53664416	0.54190576
0.0	0.52643603	0.52530515	0.52935565	0.5345277	0.54898614	0.53854907	0.543877	0.53389436	0.53769904	0.54296833
0.0	0.5280701	0.5269343	0.5272621	0.5353633	0.54807377	0.5378628	0.5441718	0.5341041	0.53654367	0.5425891
0.0	0.5295058	0.52734095	0.52806574	0.5337004	0.546956	0.53775436	0.5436326	0.5341944	0.5361762	0.5427392
0.0	0.1250943	0.122264706	0.11501904	0.10933626	0.13714851	0.12207572	0.16310874	0.119055055	0.112280175	0.10694276
0.0	0.5302868	0.52512133	0.52774817	0.534242	0.54769915	0.5373084	0.543198	0.53248304	0.53623176	0.5420418
0.0	0.5294162	0.52523416	0.5277566	0.53334004	0.54749787	0.537811	0.5433359	0.5331589	0.53625786	0.54168195
0.0	0.16358133	0.13138805	0.13946313	0.12434715	0.19432472	0.1651416	0.15453915	0.16515201	0.13303535	0.17120384
0.0	0.027429255	0.018282657	0.0244431	0.01945623	0.035624232	0.026260214	0.026457882	0.025396373	0.028773643	0.024981406
0.0	0.022570705	0.018301032	0.02289857	0.019476417	0.03689927	0.03002177	0.027455384	0.02525643	0.026686411	0.027723651
0.0	0.027660068	0.020622145	0.023578357	0.019039826	0.03705303	0.026216982	0.026098775	0.02455888	0.02611505	0.02886461
0.0	0.023776958	0.018762168	0.024534788	0.019212674	0.03227028	0.027325062	0.028194785	0.024120526	0.02575764	0.03104069
0.0	0.026955418	0.02053818	0.021603795	0.021517286	0.030631142	0.030706989	0.027567841	0.027902585	0.027697299	0.0260146
0.0	0.020885991	0.019241532	0.024125751	0.019867204	0.034358762	0.028163955	0.018803714	0.022796927	0.024874497	0.030411543
0.0	0.04763449	0.036920644	0.0457232	0.04170629	0.07098027	0.053688202	0.04749147	0.04369638	0.04714681	0.052164353
0.0	0.049009535	0.0426302	0.043437038	0.041957855	0.06650847	0.056784585	0.04299807	0.045988787	0.048739895	0.05464825
0.0	0.04513856	0.037429925	0.042457283	0.044538815	0.06157	0.051814876	0.04966643	0.053520165	0.04915231	0.056498013
0.0	0.17694822	0.17501204	0.16647124	0.1613998	0.19273847	0.17560816	0.21999283	0.1722245	0.16489851	0.15955622
0.0	0.52937806	0.5254854	0.52797806	0.5338691	0.5497539	0.5380922	0.54232687	0.53500277	0.53649193	0.5435127
0.0	0.5282241	0.52545094	0.5282888	0.53200656	0.55114806	0.53634375	0.5422601	0.5337058	0.5372132	0.5421297
0.0	0.52884364	0.5262637	0.5286995	0.5307342	0.5508516	0.5363302	0.54007727	0.53215885	0.53610134	0.542165
0.0	0.5297446	0.52540237	0.5300365	0.5342824	0.5505519	0.5391324	0.54123974	0.53413594	0.5366116	0.54461557
0.0	0.5293646	0.5267915	0.52823514	0.533593	0.5479911	0.538527	0.54505783	0.5336845	0.53693587	0.5440259
0.0	0.5295479	0.52620137	0.5289339	0.5340613	0.54902023	0.5376537	0.54251426	0.53376985	0.5362699	0.5430585
0.0	0.5290721	0.5250396	0.5268227	0.5335763	0.54793763	0.5366628	0.5416622	0.5326011	0.53624105	0.5421802
0.0	0.5291992	0.52477103	0.5285275	0.5332588	0.54758626	0.538296	0.54271805	0.5323493	0.5371061	0.5414085
0.0	0.529082	0.52317095	0.52828383	0.53266186	0.5477425	0.537714	0.54214543	0.5317236	0.5372957	0.5404434
0.0	0.528658	0.52505064	0.52690285	0.53414994	0.54709774	0.5372255	0.54303795	0.5326682	0.5358696	0.5422333
0.0	0.020154366	0.02293577	0.018091355	0.020823596	0.025416184	0.025687572	0.026490567	0.016908096	0.026764704	0.02680566
0.0	0.529469	0.5266853	0.5290804	0.5339633	0.5491109	0.53698295	0.5422182	0.53314763	0.5365245	0.5436984
0.0	0.52888966	0.52691835	0.52787644	0.53364646	0.548955	0.53778493	0.54244626	0.5337663	0.53691834	0.54272574
0.0	0.52951604	0.52686197	0.5287905	0.5344183	0.5486372	0.53837776	0.5424767	0.5343789	0.5371049	0.54296815
0.0	0.5299521	0.5255854	0.5288772	0.53435504	0.5486086	0.537315	0.5427047	0.5341107	0.53692883	0.5429101
0.0	0.5294539	0.5259035	0.52818376	0.53412604	0.54878736	0.5380581	0.5421605	0.5333672	0.53710747	0.5430739
0.0	0.5294763	0.52639943	0.5287454	0.5349894	0.5486195	0.53721446	0.54268914	0.53416026	0.53778785	0.5428033
0.0	0.5293629	0.5269345	0.52855533	0.53416586	0.5485166	0.5371124	0.54135054	0.53267807	0.53683615	0.5428025
0.0	0.5291225	0.5259685	0.52830505	0.53362423	0.5491355	0.53821415	0.5419691	0.5332363	0.53600365	0.5426459
0.0	0.5302639	0.5267396	0.52821475	0.5343008	0.54784656	0.5377369	0.5425107	0.53338164	0.53670686	0.5422695
0.0	0.5294251	0.5265856	0.52846533	0.53434956	0.5487373	0.5376491	0.5424784	0.5336395	0.5384951	0.5433309
0.0	0.20554316	0.19582088	0.18850322	0.16641082	0.21562904	0.19477361	0.23389791	0.21790145	0.21378712	0.1991214
0.0	0.52951264	0.5273989	0.52949053	0.5343339	0.54858226	0.5366733	0.5418718	0.5341411	0.537049	0.54269123
0.0	0.53005934	0.52742237	0.5287828	0.5335573	0.549078	0.53789127	0.5423051	0.5336429	0.53600407	0.5428083
0.0	0.52955854	0.5269175	0.5289459	0.5351193	0.54767334	0.5375831	0.54224217	0.5336476	0.53681046	0.5429989
0.0	0.52909994	0.5265562	0.5292107	0.5339516	0.54823196	0.53742826	0.5419495	0.5330828	0.5367009	0.54229736
0.0	0.5291011	0.5269079	0.52849656	0.53444076	0.54879284	0.5373375	0.54222035	0.53382665	0.5364415	0.54260796
0.0	0.5298221	0.52663606	0.52846384	0.5337375	0.5489083	0.53778136	0.54214776	0.533596	0.5365607	0.5417083
0.0	0.5303063	0.52795756	0.5290921	0.53433466	0.5488508	0.5381926	0.5426936	0.534288	0.53749967	0.54359996
0.0	0.52949667	0.52615744	0.5289369	0.5337614	0.54825497	0.5376704	0.541995	0.533469	0.536938	0.542747
0.0	0.5290741	0.5265629	0.5283042	0.5339742	0.5484833	0.53795874	0.5417372	0.53351784	0.536224	0.5428379
0.0	0.5291139	0.5263075	0.5288495	0.5341857	0.54815334	0.53802335	0.5421611	0.53303695	0.53673977	0.5432074
0.0	0.5300458	0.526985	0.52943265	0.53444344	0.54939926	0.53733784	0.5432986	0.53412664	0.53767973	0.5434399
0.0	0.5286053	0.5274473	0.52809316	0.53361225	0.54794836	0.5381883	0.5417844	0.5340892	0.5358083	0.5424248
0.0	0.5292898	0.5265757	0.5291997	0.53480256	0.54869205	0.5381549	0.5422998	0.5335723	0.53618973	0.5436589
0.0	0.52914774	0.5257712	0.52835935	0.53393054	0.5479983	0.53618884	0.5422403	0.5333871	0.5364274	0.5424583
0.0	0.52841735	0.5273672	0.52785766	0.5340969	0.5472363	0.5380343	0.5436996	0.53470767	0.53697056	0.54312086
0.0	0.52950233	0.52694494	0.5290912	0.53418314	0.54840386	0.53778243	0.5424134	0.5335737	0.5367487	0.5429655
0.0	0.5298531	0.5248361	0.52763623	0.5348184	0.54865986	0.538163	0.54319674	0.53281534	0.5377816	0.54173535
0.0	0.5298583	0.5268843	0.5275216	0.5331494	0.5479253	0.5388011	0.54342145	0.5357293	0.53782	0.54294187
0.0	0.52928555	0.52643746	0.52879316	0.53439665	0.5475832	0.53803587	0.5430027	0.5347321	0.5374949	0.5433444
0.0	0.5299059	0.52581316	0.52702636	0.5325251	0.5481662	0.53834546	0.5430249	0.5359488	0.538188	0.54236066
0.0	0.5293112	0.52524	0.52784836	0.5344076	0.54785115	0.5384849	0.54305923	0.5334026	0.53773034	0.5429364
0.0	0.5287116	0.5250977	0.5294176	0.5335301	0.5468119	0.53788	0.54360414	0.5335873	0.53798497	0.5451438
0.0	0.5291147	0.5252237	0.5292375	0.5339559	0.54851425	0.53826207	0.5413611	0.5327705	0.53800833	0.5395893
0.0	0.52921814	0.52352965	0.52660763	0.53230655	0.5466697	0.53607315	0.5412421	0.529686	0.53768295	0.54014283
0.0	0.52820694	0.5263017	0.528728	0.534997	0.5473886	0.5372537	0.54282755	0.5336511	0.5370072	0.54280925
0.0	0.52758384	0.52540773	0.5288697	0.5352025	0.547446	0.5376933	0.54352176	0.53363734	0.53707147	0.54270023
0.0	0.5286817	0.5265688	0.5286788	0.53427273	0.5486534	0.5370695	0.5429624	0.5331692	0.53710216	0.5426942
0.0	0.5286817	0.5265688	0.5286788	0.53427273	0.5486534	0.5370695	0.5429624	0.5331692	0.53710216	0.5426942
0.0	0.5288038	0.52567613	0.5278516	0.53463686	0.5496047	0.5375565	0.5432213	0.53447735	0.53738534	0.5434184
0.0	0.5282483	0.5269903	0.52892685	0.53480655	0.5490446	0.53881836	0.54301935	0.5341216	0.53673494	0.54416394
0.0	0.5303179	0.5253875	0.52784324	0.5339636	0.5493188	0.5383385	0.5432929	0.5341801	0.53634715	0.5421161
0.0	0.5295932	0.5273997	0.5281527	0.53481007	0.5484347	0.5379977	0.5434997	0.5348533	0.5369845	0.54345083
0.0	0.5284452	0.52633774	0.52690715	0.5338616	0.54691124	0.53781766	0.5418861	0.5329983	0.5369437	0.54184955
0.0	0.52882123	0.52539605	0.5278961	0.53285843	0.5489949	0.5364815	0.54241705	0.53362703	0.53744596	0.54184616
0.0	0.5286336	0.52728105	0.5282272	0.534516	0.5462499	0.5389629	0.542956	0.5322825	0.53682256	0.5428272
0.0	0.52896386	0.5262608	0.5282876	0.53473574	0.5483098	0.5380362	0.54271644	0.53348124	0.53700197	0.54301256
0.0	0.5288672	0.5242558	0.5279428	0.5334391	0.5486755	0.5376359	0.5435469	0.53284496	0.53804284	0.54178864
0.0	0.5280208	0.52276325	0.5281219	0.53151953	0.5493341	0.5377911	0.54284924	0.53216094	0.5364093	0.54244256
0.0	0.528674	0.52415377	0.52944446	0.5312877	0.54972583	0.5349074	0.5423702	0.5311058	0.538435	0.5419487
0.0	0.02541807	0.029680766	0.025510564	0.025059434	0.031663228	0.036512967	0.04838369	0.033864092	0.02957288	0.024869455
0.0	0.5284808	0.52558005	0.5300628	0.53479964	0.54780674	0.5380426	0.5435297	0.53267014	0.53785986	0.5419718
0.0	0.5284808	0.52558005	0.5300628	0.53479964	0.54780674	0.5380426	0.5435297	0.53267014	0.53785986	0.5419718
0.0	0.528066	0.5269988	0.5298216	0.53439313	0.5483935	0.53848636	0.54295385	0.5341728	0.53653413	0.54362816
0.0	0.52930933	0.52786565	0.52955836	0.535458	0.54680383	0.53868645	0.543508	0.53435034	0.53679097	0.54266334
0.0	0.52979016	0.5261572	0.52789015	0.534369	0.548633	0.5388213	0.5439338	0.5343778	0.53826976	0.5418712
0.0	0.5290917	0.5261028	0.52821404	0.53464204	0.5482499	0.53915817	0.5424683	0.5337942	0.5356011	0.54231966
0.0	0.5290917	0.5261028	0.52821404	0.53464204	0.5482499	0.53915817	0.5424683	0.5337942	0.5356011	0.54231966
0.0	0.52930933	0.52786565	0.52955836	0.535458	0.54680383	0.53868645	0.543508	0.53435034	0.53679097	0.54266334
0.0	0.5313442	0.5236289	0.5295629	0.5341419	0.5477244	0.53519815	0.54370093	0.532901	0.535474	0.5404438
0.0	0.53072226	0.52524245	0.52928966	0.5330989	0.5474124	0.5384322	0.54289097	0.5326859	0.53502786	0.5392007
0.0	0.53049016	0.5239005	0.52642554	0.5343077	0.5480153	0.5382364	0.5421192	0.53382266	0.5351177	0.5397278
0.0	0.52959335	0.5261757	0.5289269	0.5345407	0.54769665	0.5385297	0.54294115	0.5330311	0.5361007	0.5422818
0.0	0.5283773	0.525557	0.52915335	0.5324523	0.54826707	0.53660196	0.54274744	0.53261197	0.5373332	0.5412039
0.0	0.5276483	0.52526313	0.5282028	0.53234047	0.5491747	0.53781056	0.54182625	0.5327135	0.53618497	0.541915
0.0	0.5280138	0.5258309	0.52825063	0.5337784	0.5484813	0.53670454	0.5424859	0.53289497	0.536007	0.5422907
0.0	0.52855176	0.5261598	0.5283745	0.533746	0.54832405	0.53595304	0.54310906	0.5329957	0.5358074	0.5419495
0.0	0.5290812	0.5262717	0.52841574	0.53325945	0.55065906	0.53597534	0.5428857	0.5323374	0.5363224	0.5420068
0.0	0.5292104	0.5261182	0.5287258	0.5336756	0.54911035	0.5368259	0.5426331	0.5322827	0.5357434	0.54295224
0.0	0.52912664	0.52603847	0.5286502	0.53430367	0.54802114	0.53690916	0.5427804	0.53337973	0.5361623	0.5424819
0.0	0.5282189	0.5247798	0.5282977	0.53334165	0.54787743	0.5361763	0.5422903	0.53210133	0.5362339	0.54148775
0.0	0.52859426	0.5253006	0.5293993	0.5352908	0.54770225	0.53944266	0.5443493	0.53224707	0.53770757	0.54310125
0.0	0.52728087	0.5245913	0.52785766	0.53377265	0.5489612	0.5363261	0.54301333	0.5332318	0.5367155	0.54107875
0.0	0.5285918	0.525152	0.52772415	0.5314141	0.54838043	0.53896546	0.54169124	0.5331373	0.5357236	0.541181
0.0	0.52814233	0.5267283	0.52886313	0.5331956	0.5484324	0.53952265	0.5422543	0.53345156	0.535904	0.54304576
0.0	0.52940345	0.5268902	0.5279937	0.5310937	0.54520464	0.53767383	0.54302776	0.5333216	0.5381605	0.54215294
0.0	0.028389594	0.02458527	0.025305716	0.018769987	0.03529727	0.02581193	0.03443753	0.030002607	0.029856417	0.028383728
0.0	0.5286369	0.52575535	0.53039336	0.533077	0.54973924	0.53883606	0.54296476	0.53434145	0.5355823	0.5426654
0.0	0.5287118	0.52605253	0.527907	0.53233236	0.550699	0.5347685	0.54275805	0.53224164	0.5361532	0.53949004
0.0	0.5287828	0.52664495	0.52775955	0.53366435	0.5478052	0.5381585	0.5431259	0.53464186	0.53679824	0.5426661
0.0	0.5310365	0.52494186	0.5282391	0.5333888	0.5483559	0.5370891	0.5414923	0.5317231	0.5363366	0.5415904
0.0	0.5292006	0.5255953	0.528936	0.53307503	0.54827976	0.537306	0.54111284	0.5325404	0.53659195	0.54198503
0.0	0.529294	0.52671003	0.5290492	0.5335893	0.5480162	0.5379696	0.5418921	0.5330027	0.5365431	0.5426414
0.0	0.5292101	0.52398574	0.5288541	0.53295726	0.5475611	0.535499	0.5424656	0.53198576	0.5361543	0.54171044
0.0	0.5287347	0.52599967	0.52786833	0.5347953	0.54981315	0.53643805	0.5435152	0.5322697	0.53734654	0.5401364
0.0	0.5293916	0.5251072	0.5288708	0.5334742	0.5477047	0.53705704	0.54195625	0.5324445	0.53751624	0.54218346
0.0	0.5286304	0.525317	0.5270287	0.5340363	0.54974544	0.53786415	0.5439138	0.5332724	0.53770983	0.54219395
0.0	0.5278411	0.5258671	0.5269936	0.53381765	0.54656494	0.5364242	0.5433425	0.5330217	0.53626794	0.5411087
0.0	0.52867264	0.5258087	0.5269059	0.5338343	0.5474511	0.53732055	0.5421039	0.5328451	0.5354494	0.54193836
0.0	0.5288205	0.52435416	0.52569103	0.53142476	0.54684687	0.53578705	0.54081714	0.5316176	0.5373531	0.54134357
0.0	0.52825665	0.5263295	0.52784693	0.5332009	0.5476658	0.5379341	0.5418174	0.5326919	0.5367188	0.54312694
0.0	0.5296005	0.5274242	0.52827394	0.53396696	0.54747903	0.536915	0.5429426	0.53392905	0.535823	0.54310286
0.0	0.5296005	0.5274242	0.52827394	0.53396696	0.54747903	0.536915	0.5429426	0.53392905	0.535823	0.54310286
0.0	0.52891594	0.52496135	0.5258048	0.5324404	0.5479015	0.5364194	0.5421156	0.53374416	0.53686273	0.5418765
0.0	0.52891594	0.52496135	0.5258048	0.5324404	0.5479015	0.5364194	0.5421156	0.53374416	0.53686273	0.5418765
0.0	0.5291565	0.52477354	0.5255317	0.5321602	0.5478512	0.5338217	0.53927195	0.5295281	0.5352688	0.5393329
0.0	0.52727085	0.524857	0.52737087	0.5325359	0.5444168	0.53539234	0.54013807	0.53125525	0.5351744	0.5410848
0.0	0.52738804	0.52539855	0.5289502	0.5341013	0.5473455	0.5357778	0.5442006	0.5343779	0.536838	0.54156417
0.0	0.5287207	0.5266881	0.5289634	0.5336265	0.54975975	0.5371973	0.5425922	0.53208846	0.53615725	0.54336905
0.0	0.530149	0.5266199	0.5305423	0.5356562	0.5487343	0.5392475	0.5453657	0.5348635	0.5371079	0.54458237
0.0	0.5289462	0.52556527	0.5282244	0.5337441	0.5482115	0.537769	0.54252976	0.5331339	0.5347433	0.5420557
0.0	0.14378196	0.15194717	0.09312151	0.1510678	0.16452083	0.14837997	0.16399199	0.1373043	0.14779803	0.1355823
0.0	0.52918494	0.52698404	0.52898026	0.5349113	0.54909	0.53677785	0.5431581	0.53314	0.53676164	0.5428363
0.0	0.5290837	0.5260294	0.52898216	0.5342201	0.54832244	0.53719944	0.5423161	0.5331442	0.5366129	0.543615
0.0	0.52644265	0.52614146	0.5291363	0.53330225	0.5464822	0.53718364	0.5429995	0.5317728	0.5366631	0.5471268
0.0	0.5272674	0.5246147	0.52647066	0.53161293	0.5493048	0.53545666	0.5412319	0.5305007	0.536291	0.54152125
0.0	0.5281089	0.52546686	0.53051853	0.5360846	0.54812974	0.53804886	0.543197	0.5345481	0.53952	0.5415206
0.0	0.52725023	0.52551585	0.52940786	0.5344075	0.5478617	0.53815514	0.54117054	0.5340067	0.53742135	0.5424842
0.0	0.010095118	0.0068153576	0.011296927	0.011771639	0.012595762	0.013708038	0.014761539	0.012673378	0.010561705	0.0013707575
0.0	0.14125894	0.1350414	0.1532534	0.1561342	0.16554138	0.17370392	0.18817185	0.1645595	0.15882489	0.03208286
0.0	0.52873355	0.5264209	0.52834386	0.53473145	0.5484893	0.5394852	0.5441053	0.5341394	0.5370069	0.5423792
0.0	0.52765554	0.5276282	0.52879447	0.53500354	0.5478848	0.5388405	0.5443135	0.53362095	0.5383864	0.54232246
0.0	0.14520699	0.14356293	0.14769496	0.15032184	0.035857074	0.13797253	0.18553177	0.1604695	0.17667803	0.15127864
0.0	0.5286633	0.5241439	0.5265448	0.5360172	0.54690355	0.5370055	0.5420555	0.53295743	0.5374923	0.5423443
0.0	0.52693754	0.52543515	0.52846736	0.5345126	0.5467247	0.539442	0.5436431	0.5349128	0.537887	0.54246897
0.0	0.5295673	0.52534395	0.5262146	0.53272974	0.5493507	0.5351424	0.5434867	0.5316659	0.5375828	0.54156613
0.0	0.52918285	0.52472126	0.5267589	0.53310645	0.5463518	0.5397891	0.5430615	0.5353904	0.53700674	0.5426915
0.0	0.08737985	0.08371452	0.07640481	0.08603591	0.116784744	0.08148843	0.09545261	0.12127742	0.107227474	0.093828924
0.0	0.091238365	0.06814769	0.0800282	0.09453426	0.08515778	0.10077746	0.09462914	0.10747962	0.09315198	0.118504725
0.0	0.52896476	0.5277362	0.5288205	0.5339192	0.5491199	0.53714	0.54283005	0.53355086	0.5378268	0.5421333
0.0	0.5299607	0.52513576	0.5278449	0.5315789	0.5479128	0.5362282	0.5422941	0.532961	0.536899	0.54121464
0.0	0.52828765	0.5263501	0.52840716	0.53351235	0.54600805	0.5360977	0.5409185	0.53241444	0.535436	0.5412392
0.0	0.528031	0.5262493	0.5287593	0.5349508	0.5475815	0.53628206	0.54452765	0.5325596	0.5357252	0.5421321
0.0	0.5294074	0.52571326	0.52951497	0.5344649	0.54691774	0.5366653	0.5433874	0.5341323	0.5351044	0.54377395
0.0	0.5280379	0.52328867	0.52730423	0.53527313	0.5488708	0.53687567	0.5432783	0.5342794	0.53848773	0.5425675
0.0	0.5288358	0.5238182	0.52668047	0.53241295	0.5483117	0.53665155	0.5443029	0.53403485	0.5365053	0.5430398
0.0	0.5289566	0.5262764	0.52881134	0.53367865	0.54778147	0.53715634	0.5425149	0.53236425	0.53638935	0.5421564
0.0	0.5289566	0.5262764	0.52881134	0.53367865	0.54778147	0.53715634	0.5425149	0.53236425	0.53638935	0.5421564
0.0	0.52976584	0.5246528	0.5283155	0.5325574	0.5465528	0.5378601	0.5416551	0.53166014	0.53489006	0.54153603
0.0	0.5293817	0.5252793	0.5277999	0.5345834	0.5485775	0.5368116	0.54275703	0.53208274	0.53628457	0.54228437
0.0	0.14359981	0.14390758	0.14006549	0.11001526	0.15391001	0.15009996	0.17500103	0.14630328	0.16166635	0.14668974
0.0	0.18678866	0.18685612	0.1830308	0.15172315	0.19989593	0.19513512	0.21979906	0.1906244	0.20630944	0.19170646
0.0	0.18698722	0.18663594	0.18350782	0.15201758	0.19951598	0.19480659	0.2199758	0.1897716	0.20606752	0.19158758
0.0	0.5284968	0.5251265	0.5264248	0.5338108	0.54899883	0.5373973	0.5436594	0.5341241	0.5363903	0.54319286
0.0	0.5294883	0.52708966	0.52382934	0.53320193	0.5498302	0.5382374	0.5437284	0.536058	0.5361996	0.5418218
0.0	0.10533358	0.10381384	0.09843984	0.10324359	0.13234419	0.10609723	0.11776923	0.109410964	0.12432159	0.11051858
0.0	0.10528935	0.10374156	0.09829597	0.10262835	0.13215116	0.10580007	0.11706965	0.10921372	0.124631196	0.11062193
0.0	0.07834333	0.07561623	0.07242918	0.075822614	0.09195274	0.085114434	0.094014	0.08044261	0.090131216	0.08328904
0.0	0.07237981	0.07015643	0.071670905	0.07619311	0.091055974	0.08528578	0.08783647	0.07606708	0.0896566	0.08565405
0.0	0.5302615	0.52815837	0.529552	0.53413546	0.5501392	0.5383825	0.5436266	0.53535384	0.5376602	0.5441705
0.0	0.528313	0.52616435	0.52830684	0.5343502	0.5485322	0.53718245	0.5441471	0.53388256	0.5391237	0.542569
0.0	0.5278579	0.525319	0.5304059	0.53485787	0.5495084	0.53726923	0.5395959	0.5306929	0.5369402	0.5413548
0.0	0.5283551	0.5264729	0.5290239	0.5345289	0.5482025	0.53871506	0.54350376	0.5328416	0.5378296	0.5426717
0.0	0.5276296	0.5254292	0.5283187	0.53129786	0.5492953	0.53655237	0.5417711	0.53329307	0.5379914	0.5409482
0.0	0.52701795	0.52505076	0.5274289	0.53367245	0.54842263	0.5384028	0.5429605	0.5336562	0.5362898	0.5414149
0.0	0.5280019	0.5259753	0.5265765	0.5330456	0.54818845	0.53649414	0.5440672	0.5339234	0.5362527	0.54303586
0.0	0.5272743	0.5256222	0.52645195	0.5334145	0.54884785	0.53739876	0.542801	0.5339271	0.53524715	0.5423934
0.0	0.52672005	0.52578044	0.5272941	0.53338426	0.5474428	0.5375126	0.54293054	0.53377146	0.5366696	0.54190165
0.0	0.5263463	0.5245036	0.5270453	0.533749	0.54783607	0.5375478	0.5432391	0.5345913	0.5370066	0.54128474
0.0	0.52791643	0.5259598	0.52758414	0.5343642	0.5480067	0.53752565	0.54331565	0.5339074	0.5358516	0.542253
0.0	0.5277205	0.5257464	0.52819824	0.53337586	0.5486538	0.5370089	0.54357177	0.5330307	0.53673923	0.54287004
0.0	0.52732307	0.5261598	0.5268074	0.53395426	0.5476066	0.5387975	0.5431863	0.5341886	0.5362038	0.54278374
0.0	0.52702	0.52505535	0.5264086	0.53452647	0.5477364	0.53775144	0.54463625	0.53447175	0.53683215	0.5430001
0.0	0.52745306	0.5255059	0.527488	0.5337831	0.54796284	0.53807074	0.5431453	0.5337223	0.5360717	0.54227865
0.0	0.5270814	0.52556616	0.52803373	0.5342346	0.54879564	0.5375519	0.54283607	0.5323808	0.53624773	0.54259217
0.0	0.5278127	0.52497613	0.52732384	0.5333472	0.5477913	0.5376557	0.5431031	0.53323495	0.5360434	0.54216117
0.0	0.52792627	0.5264226	0.5272815	0.53339857	0.54954255	0.53761	0.5432748	0.5342837	0.5372014	0.5416783
0.0	0.527038	0.5250166	0.5262825	0.534012	0.5485371	0.5383401	0.54345626	0.5330474	0.53634745	0.5423597
0.0	0.5266584	0.52585423	0.52676094	0.5334922	0.5491574	0.53803706	0.5427364	0.5347491	0.5353738	0.5427722
0.0	0.5265998	0.5256658	0.5269048	0.53394485	0.5476283	0.53827685	0.5429322	0.53381807	0.53706837	0.542097
0.0	0.5269303	0.52521145	0.52790636	0.53387535	0.54800385	0.5370386	0.5429319	0.53411126	0.5365236	0.5419147
0.0	0.52635276	0.5247631	0.5275786	0.53279173	0.5480041	0.53758323	0.5423558	0.53364587	0.53587556	0.54183173
0.0	0.52911717	0.52639383	0.5283216	0.5340993	0.5477914	0.5385823	0.5431711	0.535276	0.5370095	0.54344535
0.0	0.52840614	0.52594286	0.52982813	0.53428966	0.54702604	0.5377157	0.54222614	0.534418	0.5374893	0.5410252
0.0	0.06611113	0.055445414	0.06484695	0.058342606	0.07026286	0.07574168	0.07235734	0.07184308	0.06824932	0.07430303
0.0	0.3249649	0.32403162	0.32224533	0.3189254	0.34941754	0.3354387	0.36368045	0.33733934	0.3417119	0.34155384
0.0	0.52710307	0.5260437	0.5294502	0.53422254	0.5485926	0.5374233	0.542788	0.5334459	0.5386851	0.5423063
0.0	0.38385698	0.37925515	0.3769719	0.37734598	0.40457106	0.3879035	0.41570458	0.38366702	0.38075373	0.38197255
0.0	0.5284138	0.52668065	0.5300372	0.53491396	0.5487024	0.5378743	0.5425958	0.5334395	0.5371108	0.54263216
0.0	0.52952206	0.526329	0.5298483	0.5349929	0.54720795	0.5380848	0.54390275	0.5347958	0.53879356	0.54278934
0.0	0.5274703	0.5258861	0.5285714	0.5349105	0.54651296	0.53777677	0.5439282	0.5340208	0.537085	0.54202825
0.0	0.5282055	0.5260157	0.52822536	0.53533024	0.54722583	0.53792965	0.54361326	0.5341079	0.5366916	0.54283345
0.0	0.5278503	0.52579635	0.5296885	0.5353735	0.54855144	0.53850853	0.5442643	0.53395677	0.5375038	0.54257816
0.0	0.52890795	0.5268771	0.5288642	0.5351442	0.54798424	0.5381494	0.5448601	0.53492266	0.53798854	0.542884
0.0	0.52676946	0.5241361	0.5288791	0.5339066	0.54913133	0.53819966	0.5418728	0.5318413	0.53645694	0.5417512
0.0	0.5280641	0.52509314	0.52840346	0.5329351	0.54773337	0.5363703	0.54324585	0.53426945	0.53819615	0.54190063
0.0	0.52856696	0.52544266	0.52814096	0.53452206	0.5469743	0.5382467	0.5438066	0.5324731	0.53778076	0.5427635
0.0	0.5275179	0.5241889	0.52858466	0.53461224	0.54825723	0.53662777	0.54401606	0.5330014	0.537659	0.54212934
0.0	0.52756363	0.5268139	0.5271674	0.5336847	0.5477693	0.5392693	0.543523	0.5329917	0.53738606	0.5424843
0.0	0.52736187	0.5269909	0.52838975	0.5336596	0.548242	0.53740364	0.54356694	0.5342235	0.5376511	0.54251134
0.0	0.5276161	0.5270687	0.52946055	0.5345072	0.54826653	0.53806347	0.543232	0.533727	0.53821766	0.54289836
0.0	0.107027575	0.09914357	0.08561238	0.10069405	0.12136147	0.11507817	0.14219116	0.10615076	0.0981266	0.097827196
0.0	0.5277706	0.52386504	0.52679443	0.53312236	0.54905576	0.53846115	0.5423923	0.53272426	0.53525805	0.54127294
0.0	0.5284331	0.5267757	0.5291581	0.53352696	0.54856426	0.53685147	0.54267216	0.5329803	0.5370132	0.54255736
0.0	0.52685416	0.52557606	0.5276156	0.5337702	0.5484453	0.5365739	0.5410455	0.53266084	0.5359787	0.5407311
0.0	0.014979135	0.012896965	0.010635203	0.008334092	0.01820711	0.015668422	0.0169372	0.013857971	0.013941361	0.011075799
0.0	0.5286813	0.5252675	0.52683026	0.5336346	0.5477489	0.53643197	0.5423586	0.5323091	0.53606856	0.54170686
0.0	0.013115993	0.010024202	0.014684277	0.00038909426	0.016409311	0.013914968	0.02232644	0.0014927563	0.014814825	0.015865711
0.0	0.0007326168	0.0013027572	0.0005005899	0.00052776607	0.0009090655	0.00060568476	0.01956561	0.0013409831	0.0008941363	0.001402847
0.0	0.0015474388	0.0013137902	0.0005726148	0.0005032387	0.001610155	0.0005980392	0.015584151	0.000572629	0.0017744175	0.0014483994
0.0	0.0011393017	0.00067368377	0.0005359202	0.0004966884	0.0013343494	0.0011539892	0.022340339	0.00075484795	0.0021218583	0.0013493417
0.0	0.0013653712	0.00069392315	0.000578926	0.00089822896	0.001677462	0.0010099415	0.015721504	0.0014529155	0.013643655	0.0006039997
0.0	0.0013697024	0.0006966305	0.000578138	0.000903774	0.0016810346	0.0010088899	0.015758839	0.0014491804	0.013620023	0.00060506567
0.0	0.0016512994	0.0006676592	0.0012455271	0.0008329358	0.0013782543	0.0007328968	0.021225855	0.00065815804	0.0018525665	0.0013335852
0.0	0.0012619627	0.00071271695	0.00053644483	0.0008993046	0.000895117	0.0010156895	0.024229512	0.0012722265	0.0021619701	0.0013171266
0.0	0.5288785	0.52644783	0.52736473	0.53403693	0.54759145	0.53727055	0.5428885	0.53281766	0.5361244	0.5424189
0.0	0.52759755	0.5252812	0.52617794	0.53247184	0.54775393	0.53759605	0.542553	0.5333684	0.5352114	0.540095
0.0	0.5269147	0.5256367	0.5267013	0.5331976	0.5475936	0.5373359	0.54272443	0.5333562	0.5342163	0.5406753
0.0	0.5270668	0.52559054	0.5275098	0.5340974	0.5477314	0.53686905	0.5426268	0.5342737	0.5369369	0.5406054
0.0	0.5280976	0.52642876	0.5267083	0.5336472	0.5469999	0.5374699	0.5420566	0.534116	0.5369665	0.5415568
0.0	0.5303298	0.5260542	0.52730846	0.53293926	0.547373	0.5363639	0.54199505	0.5340495	0.5370548	0.54108816
0.0	0.5294222	0.52493376	0.527569	0.5344972	0.5471247	0.53830945	0.5423551	0.5329297	0.5363806	0.54043466
0.0	0.5296474	0.5264097	0.5278316	0.53366494	0.54721254	0.53610367	0.5421665	0.53403723	0.5360602	0.5416683
0.0	0.52873963	0.5252893	0.52809215	0.5352226	0.5469642	0.53804934	0.5425266	0.5329175	0.5353858	0.54101497
0.0	0.5290083	0.5268536	0.5290051	0.5351105	0.54797494	0.53662324	0.54203874	0.53439605	0.5367697	0.54284877
0.0	0.5303155	0.5267187	0.52785605	0.53398955	0.54743314	0.53530973	0.542499	0.53466374	0.5372362	0.54225
0.0	0.5286935	0.5262053	0.527937	0.53515416	0.54676896	0.53532857	0.543657	0.5340613	0.53747475	0.5414318
0.0	0.5297117	0.5263946	0.52736306	0.53456885	0.54905564	0.53759867	0.5422457	0.5322967	0.53717417	0.54084957
0.0	0.5289713	0.52664226	0.52893937	0.5346134	0.5478631	0.53714395	0.54249	0.5319884	0.53767294	0.5429876
0.0	0.5299747	0.52663416	0.52808416	0.5345612	0.5479006	0.53673613	0.54131955	0.5328423	0.5367073	0.5427139
0.0	0.5307511	0.526424	0.5279369	0.5341298	0.54699963	0.53688484	0.54261786	0.5335428	0.5368588	0.54269177
0.0	0.53084034	0.52411366	0.5260387	0.53428715	0.5471806	0.5360805	0.5422682	0.5318809	0.53675526	0.54068154
0.0	0.5297423	0.5252768	0.5300011	0.53543466	0.5481393	0.537466	0.54076684	0.5327762	0.53664875	0.54405767
0.0	0.53018546	0.52478623	0.52774143	0.533937	0.5469865	0.5366	0.5420665	0.5334258	0.536597	0.54316795
0.0	0.5294023	0.5255959	0.5268784	0.53402257	0.548195	0.53648466	0.5425122	0.5308241	0.5367227	0.5413867
0.0	0.52886075	0.52413285	0.5282159	0.53524226	0.5481762	0.538141	0.54136777	0.53166527	0.53627646	0.5417052
0.0	0.5302064	0.5277246	0.52881575	0.53394896	0.5483645	0.5369743	0.54252076	0.5348519	0.53693104	0.54280883
0.0	0.52860826	0.52614266	0.5272906	0.5348358	0.54651284	0.53705394	0.5438249	0.53425914	0.5377797	0.5429
0.0	0.52984375	0.5272892	0.5293491	0.53445786	0.5479978	0.5363866	0.54286844	0.53400105	0.5379504	0.5425009
0.0	0.52824557	0.5257071	0.5278241	0.53534466	0.54614586	0.5364663	0.5441724	0.53340816	0.53879887	0.54259205
0.0	0.5310401	0.5267113	0.5278917	0.5347642	0.5489294	0.5370344	0.54261357	0.5336632	0.53648794	0.5420399
0.0	0.53039706	0.5248323	0.5280971	0.5363995	0.5480677	0.5367849	0.5441952	0.53428555	0.53743	0.542434
0.0	0.52890587	0.52717876	0.52861226	0.53488296	0.5483678	0.5377443	0.5433533	0.53182507	0.53792316	0.5423574
0.0	0.5297865	0.52655447	0.5285361	0.53566355	0.5501605	0.53799427	0.5422695	0.53163755	0.53745943	0.54197156
0.0	0.527481	0.52498925	0.52649564	0.5337092	0.5478969	0.53696924	0.5413682	0.53344405	0.53579706	0.5406639
0.0	0.52974737	0.52507395	0.52681446	0.5330012	0.54690635	0.5355775	0.54198325	0.53272104	0.5373631	0.5427523
0.0	0.52918833	0.5245689	0.52651113	0.53398037	0.54941416	0.53617066	0.5431931	0.53286606	0.5357132	0.54154044
0.0	0.52952904	0.52493936	0.5265324	0.5333354	0.5480649	0.5376499	0.5414253	0.5328012	0.5360188	0.54160017
0.0	0.52902	0.52578855	0.52647215	0.5336254	0.54883426	0.5375216	0.54256576	0.53206265	0.53603524	0.5418415
0.0	0.529769	0.526708	0.5283982	0.5339228	0.5482033	0.5372293	0.542337	0.5315983	0.53698784	0.5416585
0.0	0.5307395	0.52550954	0.5264875	0.5344219	0.54962707	0.5375545	0.54151964	0.5325691	0.53690773	0.54185635
0.0	0.52894044	0.5270029	0.52750474	0.53398347	0.54705405	0.53541386	0.5419073	0.5322176	0.53503376	0.54070693
0.0	0.52865666	0.5249011	0.52657795	0.53396356	0.5469646	0.5368066	0.5428285	0.5328397	0.53600776	0.54138166
0.0	0.012371025	0.012480605	0.011917318	0.010418063	0.01503907	0.014808299	0.020844296	0.00060627994	0.012535456	0.009863943
0.0	0.0007299741	0.0012996861	0.0005013377	0.000531024	0.0009091781	0.000611001	0.01961613	0.0013418966	0.0009026457	0.0013943041
0.0	0.00072931213	0.0013094697	0.00050068053	0.00053245254	0.0009073344	0.00060743355	0.019658422	0.001347051	0.0008958196	0.0013967282
0.0	0.09475655	0.074632056	0.113513134	0.0036132208	0.112782925	0.105689056	0.12208178	0.012530404	0.12105715	0.13728689
0.0	0.09549305	0.074558355	0.113631524	0.003635059	0.11245141	0.10567455	0.12209963	0.012471053	0.120536976	0.1383548
0.0	0.0057070977	0.0099564595	0.008820401	0.0046614464	0.006194786	0.0064631654	0.011663263	0.00487772	0.008865622	0.014632609
0.0	0.01062228	0.004492646	0.005228251	0.009178703	0.0068379557	0.0048857974	0.11895636	0.010618803	0.0063834074	0.012263892
0.0	0.010667305	0.004492136	0.0052636503	0.009185966	0.006864285	0.004906728	0.11978674	0.010670265	0.0064097433	0.012359775
0.0	0.010719779	0.0044997423	0.0052540167	0.009251477	0.006840346	0.00490721	0.11970232	0.01058583	0.006428684	0.012393149
0.0	0.0057020993	0.010307356	0.0042781234	0.0049081203	0.006858316	0.0050497917	0.10809233	0.011301834	0.008108214	0.013525129
0.0	0.0057101753	0.010244196	0.0042967554	0.0048902067	0.00687903	0.0050284234	0.108172804	0.011291507	0.008139582	0.013553674
0.0	0.005759225	0.01030959	0.004311874	0.004930861	0.006840596	0.0050380155	0.1079663	0.011258778	0.008077481	0.013660272
0.0	0.103195034	0.10583395	0.09340769	0.06993612	0.11039634	0.10527834	0.117101	0.08629418	0.10879461	0.10597544
0.0	0.10307952	0.10603299	0.09442585	0.07035727	0.109887846	0.10572898	0.116754174	0.086670056	0.1083457	0.10620466
0.0	0.10304087	0.10596819	0.094204776	0.07010008	0.11038505	0.105566435	0.117048584	0.08676588	0.108639956	0.10636676
0.0	0.103469186	0.10584123	0.09444962	0.06991536	0.11116808	0.10594567	0.11714259	0.0865307	0.10838641	0.10658305
0.0	0.10369849	0.10564859	0.09364523	0.06977751	0.11053737	0.10526405	0.11683436	0.08701876	0.1083178	0.10620285
0.0	0.10291361	0.10582155	0.09402779	0.07006428	0.11043219	0.1060157	0.11701068	0.08662956	0.107988946	0.10604513
0.0	0.10325618	0.10569962	0.09401842	0.06999458	0.11088846	0.10595583	0.116660126	0.08648974	0.108006075	0.10611118
0.0	0.10852406	0.08955132	0.09225458	0.08893725	0.117631935	0.102092706	0.11616851	0.11406199	0.118949376	0.10407674
0.0	0.10813467	0.08963566	0.09310402	0.089346744	0.117466	0.102298774	0.11604471	0.113950595	0.118211955	0.10402845
0.0	0.10827322	0.089267045	0.093139514	0.089359745	0.11739483	0.10178539	0.116086505	0.11441186	0.11868618	0.104302034
0.0	0.10821458	0.089259185	0.09297628	0.08903416	0.117528275	0.1021096	0.116271146	0.114517994	0.11892921	0.10471158
0.0	0.10864393	0.089311525	0.09234279	0.08881342	0.11719917	0.1019169	0.11598367	0.114535585	0.11848461	0.10441938
0.0	0.10763369	0.089227945	0.09222348	0.0887409	0.11776211	0.102376655	0.11603068	0.1145691	0.11795332	0.10337408
0.0	0.108049594	0.0889094	0.09263051	0.088845536	0.11744958	0.102144174	0.11567789	0.1140924	0.11782266	0.10390069
0.0	0.08985343	0.09123878	0.09382253	0.08876879	0.10424398	0.111216575	0.11408277	0.005092367	0.104109965	0.089040026
0.0	0.08956182	0.09115395	0.094307825	0.0893983	0.10412031	0.11121277	0.11381757	0.0050787213	0.10378109	0.089264356
0.0	0.08980663	0.09131712	0.09426479	0.089025155	0.10410398	0.11143809	0.1145325	0.005105163	0.104088224	0.08984859
0.0	0.0902099	0.09120111	0.09453693	0.089152776	0.10429624	0.11190746	0.11400559	0.005084126	0.10395973	0.089991726
0.0	0.090134844	0.091161616	0.09404272	0.08871669	0.10441453	0.11119772	0.114429064	0.005098217	0.104188085	0.08929556
0.0	0.089604445	0.091227874	0.09374973	0.08881412	0.10402597	0.11151752	0.113992624	0.005114763	0.10373092	0.08896655
0.0	0.08981701	0.09074754	0.09418527	0.08883243	0.10459447	0.1112092	0.113755584	0.005070223	0.10381666	0.08928961
0.0	0.08993375	0.09087152	0.093883544	0.08881385	0.104386054	0.11078995	0.11428239	0.0050863624	0.103629306	0.08929694
0.0	0.012071458	0.010301443	0.0049009826	0.0046452577	0.012075013	0.0049465448	0.087689646	0.004823565	0.016043194	0.014066239
0.0	0.01201876	0.010845614	0.009305528	0.009588853	0.011534101	0.009977591	0.11184797	0.010501376	0.01613151	0.0054243063
0.0	0.0119918035	0.010858554	0.009361398	0.009612157	0.011528633	0.009960178	0.11176459	0.010566909	0.016123135	0.0054747784
0.0	0.012008193	0.010892217	0.009339685	0.009580406	0.011548065	0.009939294	0.11190857	0.0105618695	0.016072366	0.0054401034
0.0	0.011983678	0.010835306	0.009368317	0.009566752	0.011550389	0.00998679	0.112112895	0.0105742	0.016089017	0.0054827626
0.0	0.012072693	0.010800145	0.009303691	0.009539645	0.011499603	0.009934172	0.111860074	0.01057022	0.01607358	0.0054629985
0.0	0.011976583	0.010838112	0.009301766	0.009557991	0.011545322	0.009982939	0.11213677	0.010583542	0.016076054	0.0054225903
0.0	0.011964801	0.010823849	0.009308386	0.009525198	0.011524184	0.009938849	0.11197039	0.010553207	0.016129429	0.005438607
0.0	0.0057381303	0.0102777025	0.0042525167	0.0049024993	0.0068581984	0.0050239717	0.1077622	0.011243512	0.008133229	0.013558654
0.0	0.005727677	0.010274952	0.004316735	0.0049481103	0.0068641356	0.0050356714	0.1079409	0.011244137	0.008101352	0.01361837
0.0	0.0057217223	0.010248601	0.0042974963	0.004911042	0.006853316	0.0050176657	0.10824851	0.011232544	0.008134275	0.013585875
0.0	0.0057285842	0.010254307	0.004298539	0.00490286	0.0068735364	0.0050259335	0.107844085	0.011220358	0.008109065	0.013586361
0.0	0.005779772	0.01026319	0.004291194	0.004877674	0.006871014	0.0050147246	0.10796147	0.011267295	0.008120376	0.013622136
0.0	0.0057329643	0.010262508	0.0043017156	0.0048980163	0.0068860534	0.0050307573	0.10780802	0.011267268	0.008090017	0.013595764
0.0	0.095025726	0.07433149	0.11270817	0.0036220674	0.11210441	0.105444305	0.121781036	0.012473725	0.12078407	0.13726684
0.0	0.0952616	0.0749466	0.11401283	0.0036397718	0.11240128	0.10519793	0.12169893	0.012458221	0.12020646	0.1374689
0.0	0.0952473	0.07496733	0.11357869	0.0036312412	0.112427525	0.10514284	0.122045815	0.012513411	0.120679006	0.13792887
0.0	0.09507757	0.0744154	0.11345328	0.0036148436	0.1128405	0.10551722	0.1220233	0.012471792	0.12075363	0.13816792
0.0	0.09567411	0.07448262	0.11335773	0.0036117088	0.11275936	0.10537821	0.12202847	0.012511125	0.12080015	0.13813882
0.0	0.09456841	0.07448195	0.113174014	0.003617455	0.11211291	0.1055867	0.12183621	0.012535851	0.120458074	0.13733408
0.0	0.09545423	0.074254	0.113712706	0.0036155598	0.112876676	0.10544115	0.12170458	0.012449565	0.12056644	0.13771224
0.0	0.005679085	0.009958434	0.008788911	0.004641097	0.006203194	0.006429065	0.01164729	0.0048691174	0.008880777	0.014582667
0.0	0.0056803883	0.009958763	0.008872478	0.0046678865	0.006208623	0.0064439857	0.011665407	0.0048766998	0.008897993	0.014636981
0.0	0.0056650927	0.009965136	0.008846155	0.0046325955	0.0061824485	0.006422483	0.011635088	0.004873382	0.008915976	0.014599519
0.0	0.005692926	0.009938906	0.008847627	0.004639214	0.006192923	0.006450159	0.011661278	0.004872256	0.0089214165	0.014629584
0.0	0.0057189967	0.009945637	0.008796645	0.0046315333	0.0062137884	0.0064430367	0.011655615	0.0048935167	0.008887435	0.014606499
0.0	0.005646777	0.009957437	0.00882048	0.004628677	0.0061938674	0.0064632017	0.011661082	0.004893036	0.0088966815	0.014532198
0.0	0.0056696096	0.009942012	0.008831237	0.004637988	0.0062202844	0.0064329104	0.011656735	0.004868963	0.008883418	0.0145876985
0.0	0.2906424	0.3126095	0.30605778	0.28843516	0.34363925	0.32325774	0.33710203	0.32527846	0.32545015	0.31648988
0.0	0.18523727	0.1923529	0.17243832	0.18563065	0.21890624	0.19298577	0.2116104	0.19142447	0.19588065	0.19571243
0.0	0.52761394	0.52647316	0.52762896	0.53400356	0.5486565	0.53817654	0.542805	0.5343225	0.53465706	0.5418792
0.0	0.52762705	0.5253877	0.52830917	0.53368574	0.54979795	0.5368178	0.54259574	0.53236145	0.5373863	0.5412457
0.0	0.52847445	0.52527076	0.5296521	0.5324206	0.54811656	0.5369302	0.54205036	0.5336528	0.536305	0.5434758
0.0	0.52802795	0.526264	0.52940005	0.5331336	0.5484781	0.5360923	0.5425627	0.5333307	0.538351	0.5434954
0.0	0.5302245	0.524602	0.5293141	0.5340105	0.5472604	0.5379036	0.5445633	0.5331777	0.5371507	0.5439017
[truncated: 18,819 more rows]
