# Supplementary material for: Teasing out missing reactions in genome-scale metabolic networks through hypergraph learning
Source: Nat Commun. 2023 Apr 25;14:2375. doi: 10.1038/s41467-023-38110-7 (PMC10130184; doi:10.1038/s41467-023-38110-7)
Supplement: Supplementary file 4 — Source Data [file 41467_2023_38110_MOESM4_ESM.zip › Source Data/Figure 2/j-m/iML1515_cheshire.csv]

	0	0.1	0.1.1	0.1.1.1	0.1.1.1.1	0.1.1.1.1.1	0.1.1.1.1.1.1	0.1.1.1.1.1.1.1	0.1.1.1.1.1.1.1.1	0
1.0	0.9939765	0.99993706	0.99743646	0.9995901	0.9281234	0.999982	0.99886394	0.38954794	0.9991748	0.9875987
1.0	0.9987344	0.9109421	0.986871	0.9998785	0.998164	0.9981762	0.9715594	0.9980716	0.35797766	0.9981042
1.0	0.95289034	0.99743575	0.9949421	0.98724663	0.68598336	0.9890295	0.20578435	0.9413521	0.008384413	0.9952678
1.0	0.9998258	0.99521965	0.020030703	0.9998266	0.7092151	0.99935585	0.9994136	0.9990339	0.9982181	0.9980934
1.0	0.99439275	0.97370267	0.99940264	0.9997217	0.45390144	0.9998167	0.9880818	0.9198363	0.999567	0.999321
1.0	0.65249527	0.9418698	0.9971155	0.99967396	0.99950516	0.78041345	0.9995913	0.99938583	0.8552353	0.993944
1.0	0.5992558	0.97356457	0.013452743	0.06531384	0.9988153	0.9995875	0.99960965	0.43485	0.8569901	0.9933961
1.0	0.16793363	0.9797805	0.9962379	0.99995255	0.78140855	0.99681073	0.9991209	0.9980944	0.8354133	0.9987239
1.0	0.9995548	0.9957759	0.97075593	0.99991834	0.9987876	0.9925243	0.20472232	0.9698286	0.99978083	0.14506646
1.0	0.99998844	0.23459677	0.57594174	0.7107907	0.2066095	0.02673081	0.92900795	0.9999758	0.00016690309	0.9999864
1.0	0.0012374428	0.99938834	0.99278367	0.9547161	0.9322077	0.9735551	0.9997961	0.9990771	0.84826326	0.8804513
1.0	0.88402975	0.9994874	0.9437682	0.6109603	0.004927343	0.59542066	0.95642394	0.92246675	0.999642	0.99342114
1.0	0.9995641	0.9559722	0.9591771	0.11069895	0.9942591	0.9993525	0.048009664	0.99993575	0.99124944	0.99951196
1.0	0.9983822	0.63495135	0.9894791	0.9986821	0.39282557	0.94518155	0.99293786	0.9895448	0.7289155	0.7517479
1.0	0.98325145	0.94854814	0.99949384	0.93901247	0.995845	0.29073212	0.9998808	0.99986696	0.9948048	0.99251336
1.0	0.99182147	0.9976199	0.99707484	0.9989887	0.9419101	0.9360895	0.99982953	0.9980209	0.99982315	0.999508
1.0	0.00046368255	0.99482936	0.6846039	0.9958389	0.99436176	0.011171161	0.9968713	0.99716467	0.9977391	0.8906184
1.0	0.99996006	0.0011806333	0.0005916308	0.99960226	0.9966719	0.99977905	0.040170994	0.22950968	0.9633243	0.9941385
1.0	0.99938226	0.9797805	3.295771e-05	0.23624922	0.9964095	0.04108141	0.98434824	0.993224	0.02463446	0.79700375
1.0	0.98650396	0.9797805	0.9760393	0.9999311	0.99910295	0.035729222	0.28813338	0.99983597	0.9888658	0.029100336
1.0	0.011205592	0.9999428	0.9377848	0.99985504	0.9990361	0.99814343	0.9829075	0.74997175	0.84787196	0.98587877
1.0	0.99566406	0.99760073	0.9966439	0.9991881	0.9991891	0.97611713	0.94609284	0.4020436	0.9991441	0.0027733424
1.0	0.99816376	0.99300367	0.9978683	0.999683	0.99981374	0.5804754	0.99236286	0.009087549	0.92308074	0.95355874
1.0	0.99928015	0.9971118	0.9987245	0.9997707	0.99963737	0.7166736	0.60892737	0.99856144	0.99986196	0.40532032
1.0	0.0037473142	0.9932313	0.9987545	0.9999175	0.7812408	0.8833946	0.2281145	0.9989944	0.99927336	0.98972756
1.0	0.9997465	0.9971848	0.9824746	0.30256262	0.9999659	0.99980444	0.811855	0.99294865	0.9999851	0.9991893
1.0	0.0128930565	0.98672706	0.99337375	0.9995278	0.9991394	0.90220535	0.9983802	0.98415667	0.9994388	0.9996737
1.0	0.9993536	0.996903	0.00012762171	0.9995146	0.99973816	0.48463884	0.9979081	0.99815685	0.99971515	0.27598295
1.0	0.07940386	0.9244131	0.79580647	0.81341213	0.96769094	0.8768613	0.99998903	0.9920229	0.01527881	0.99823976
1.0	0.9923063	0.47774032	0.99919015	0.99760807	0.99994934	0.99771225	0.999897	0.99286664	0.005524413	0.99978346
1.0	0.99932635	0.99448556	0.9834396	0.9998636	0.00035288793	0.9935508	0.99958616	0.9968322	0.9989403	0.9733686
1.0	0.99948883	0.9366479	0.96131337	0.9987192	0.96533746	0.22324234	0.9988387	0.9941896	0.99893075	0.9996152
1.0	0.72952926	0.9950311	0.5832832	0.9627703	0.9997069	0.994582	0.032684613	0.9966275	0.99786335	0.96737784
1.0	0.99509263	0.9999962	0.9979049	0.99982494	0.9906503	0.99467033	0.71310616	0.92302924	0.99981827	0.99711835
1.0	0.9979278	0.9803827	0.30073088	0.9999807	0.9981079	0.9994649	0.9928813	0.9930206	0.9787779	0.9761248
1.0	0.9998018	0.99109113	0.15813684	0.9982021	0.9991467	0.03497301	0.99992	0.97057027	0.99993825	0.1208856
1.0	0.9982241	0.0037216998	0.99501437	0.012613482	0.9729749	0.80784076	0.9986345	0.99426985	0.9999598	0.27105132
1.0	0.9998223	0.99599165	0.99476683	0.9999442	0.060166266	0.9979114	0.0019899567	0.47513697	0.9999831	0.9981515
1.0	0.99945754	0.20587046	0.95274377	0.99754995	0.9987999	0.99690396	0.4067099	0.02918077	0.99709153	0.9251754
1.0	0.99974483	0.9999138	0.99418986	0.9980621	0.926957	0.9967213	0.9977252	0.948646	0.9999956	0.93805707
1.0	0.49584544	0.99662787	0.9989951	0.99855584	0.9800268	0.99571973	0.9996076	0.33671907	0.9976096	0.9651873
1.0	0.99829	0.52751076	0.90765584	0.030295445	0.9998599	0.07798537	0.5263804	0.05338518	0.99997437	0.9936639
1.0	0.9976324	0.9910642	0.99771726	0.0010622046	0.91048104	0.99917394	0.99980074	0.9999676	0.9999938	0.9990784
1.0	0.4723988	0.99997497	0.98333067	0.9987093	0.9985746	0.99653935	0.9985795	0.821143	0.8881799	0.9975407
1.0	0.99986374	0.9991844	0.47065362	0.8493664	0.16715261	0.0053200773	0.99586725	0.99966383	0.9997013	0.8169079
1.0	0.9988475	0.99997354	0.9999702	0.9999429	0.9990858	0.99995065	0.9899843	0.99961984	0.99999	0.004923326
1.0	0.9989728	0.99279165	0.9955108	0.9248643	0.5689135	0.9998642	0.995285	0.2835201	0.999154	0.99467504
1.0	0.9989511	0.99932253	0.9936918	0.61121756	0.89867604	0.81918067	0.99450994	0.83200014	0.99727064	0.9986494
1.0	0.9999714	0.13026617	0.99937385	0.99259627	0.0875506	0.00018795936	0.999246	0.99598527	0.9991621	0.9999846
1.0	0.99991095	0.99995506	0.98554265	0.99986494	0.99982244	0.48463884	0.9940136	0.005392741	0.9991704	0.80398554
1.0	0.99891996	0.9969656	0.6606382	0.9998093	0.83897156	0.8502354	0.98510635	0.11164118	0.993112	0.9937894
1.0	0.9984762	0.9964833	0.0011915762	0.99972004	0.9980627	0.0009592825	0.9209643	0.97203064	0.99974483	0.99962366
1.0	0.96807724	0.0036946076	0.9779448	0.91617477	0.9995431	0.99685895	0.99708825	0.99939466	0.9991517	0.42721617
1.0	0.9999471	0.9919219	0.99399406	0.9784661	0.84605455	0.9986206	0.7991717	0.9793355	0.9987452	0.9977114
1.0	0.81848615	0.99364245	0.9733299	0.999548	0.9341867	0.99899465	0.9998735	0.998279	0.9997687	0.99998736
1.0	0.9989385	0.9980843	0.9953306	0.999913	0.95403135	0.9997776	0.26599568	0.2656919	0.99793965	0.99004936
1.0	0.999946	0.96612376	0.82973075	0.99944204	0.9965875	0.9998412	0.042695947	0.99983084	0.8786139	0.9936841
1.0	0.99927396	0.9941638	0.9962767	0.99100655	0.9436723	0.9969296	0.9996093	0.99001396	0.9999454	0.13907778
1.0	0.99982697	0.9991535	0.054345123	0.9941571	0.9991615	0.9975574	0.9310682	0.9646136	0.9979697	0.99601895
1.0	0.11558102	0.99998987	0.9999273	0.9708553	0.9991365	0.9997974	0.99898213	0.9983176	0.99815863	0.99855155
1.0	0.10321269	0.99933064	0.9234414	0.40464023	0.9984675	0.99976414	0.11312053	0.9936884	0.9995085	0.86877346
1.0	0.06791443	0.97405607	0.008238158	0.9938099	0.99850404	0.9518349	0.519888	0.97065365	6.35085e-05	0.9965623
1.0	0.9995116	0.99941885	0.98558897	0.99998295	0.9994592	0.015332694	0.9993155	0.9999684	0.9986583	0.9936528
1.0	0.013880124	0.99128306	0.00021184253	0.9992335	0.7971554	0.6655823	0.99590683	0.85342205	0.9998735	0.993662
1.0	0.07562678	0.8968554	0.045498695	0.99680066	0.9801601	0.9973079	0.9870946	0.90787274	0.99192846	0.9947049
1.0	0.99990976	0.9991341	0.99531025	0.06062928	0.99880564	0.9998215	0.52267385	0.7041879	0.99326456	0.99799746
1.0	0.999483	0.9997352	0.9576019	0.0013507239	0.97824323	0.0065544024	0.20963767	0.30401152	0.99872917	0.9986318
1.0	0.9221318	0.33994314	0.9940832	0.10207023	0.9792564	0.99983144	0.9986897	0.930877	0.4798908	0.9966524
1.0	0.4343242	0.9943997	0.9997732	0.9991167	0.98516244	0.9998498	0.99903846	0.9729888	0.6238381	0.99804926
1.0	0.99723923	0.91317606	0.36068985	0.643892	0.99453235	0.9985966	0.9994031	0.4815473	0.9957873	0.9982913
1.0	0.9998179	0.95187986	0.99881196	0.9979703	0.99414897	0.9987226	0.4104664	0.99753404	0.06158177	0.28569424
1.0	0.06278684	0.99652773	0.99429506	0.99948335	0.5195833	0.54584736	0.93659264	0.9233631	0.9973574	0.002226944
1.0	0.80045253	0.9855984	0.9743483	0.998941	0.9967309	0.9983248	0.00030284663	0.24267358	0.7001548	0.993349
1.0	0.99982363	0.9992849	0.99581367	0.99975914	0.36731726	0.99305266	0.9988475	0.60418385	0.99976796	0.9757667
1.0	0.99998724	0.9919443	0.9987587	0.9993181	0.0010947358	0.9970125	0.9999002	0.9790036	0.9960931	0.99694496
1.0	0.9835692	0.9998523	0.9949286	0.9990779	0.9916039	0.016122945	0.40657893	0.20704989	0.99439985	0.47985741
1.0	0.99898976	0.99947685	0.9964336	0.99980754	0.052925326	0.9999689	0.99330395	0.87464386	0.9996307	0.998949
1.0	0.8605879	0.9797805	0.99213445	0.99925405	0.99771404	0.1629749	0.01617138	0.99838686	0.95025575	0.99785477
1.0	0.91098714	0.9996099	0.0033060403	0.99931836	0.9991967	0.99980885	0.76586854	0.06884969	0.9902895	0.9977591
1.0	0.99995065	0.99893004	0.9998764	0.9547161	0.99939275	0.97788507	0.8584437	0.95416987	0.9999895	0.8685247
1.0	0.99110454	0.9174747	0.9998474	0.99964666	0.0064617475	0.9180812	0.0040057837	0.9961047	0.9928514	0.9934175
1.0	0.99937695	0.9998203	0.99999166	0.999731	0.9944723	0.07814248	0.9619982	0.9938769	0.027950099	0.32680893
1.0	0.9828639	0.9938514	0.9323537	0.9997389	0.00935616	0.9975908	0.9995882	0.9761505	0.9997979	0.9973711
1.0	0.9936627	0.9921406	0.9999546	0.9837203	0.9698075	0.92165756	0.9996568	0.9996867	0.99768853	0.99921525
1.0	0.9999831	0.9890832	0.9913379	0.9573748	0.9992349	0.99773633	0.98201114	0.99618006	0.629571	0.9994803
1.0	0.99976975	0.99230313	0.8646809	0.99983895	0.9999299	0.9979417	0.92141527	0.9997557	0.5462426	0.9998229
1.0	0.98146033	0.9990206	0.99383944	0.7323875	0.99626935	0.9996406	0.9961028	0.67599267	0.9952597	0.99818426
1.0	0.9999099	0.9526131	0.030984826	0.999158	0.99926776	0.9071627	0.4355892	0.9996816	0.9996729	0.9975793
1.0	0.99388254	0.24803297	0.010712929	0.9990895	0.99921286	0.9816964	0.99986684	0.43479818	0.83408266	0.88999796
1.0	0.9996061	0.9992599	0.9942608	0.98490185	0.9973469	0.9960328	0.9686394	0.9655483	0.7418487	0.99663794
1.0	0.02531348	0.9999248	0.9991078	0.82380706	0.99803394	0.99874413	0.9976338	0.9994392	0.95863503	0.9979406
1.0	0.9999392	0.032918748	0.99871445	0.9923286	0.9996693	0.9886335	0.9936504	0.87142706	0.57518953	0.33910048
1.0	0.34445614	0.99598086	0.9335877	0.99404186	0.6383461	0.4653212	0.99908733	0.027654044	0.99670714	0.9977348
1.0	0.9930593	0.61216897	0.9956982	0.99997234	0.9992725	0.10419018	0.99427515	0.99711704	0.9986504	0.98235047
1.0	0.029786699	0.012242394	0.026962066	0.99954396	0.99636334	0.9989077	0.9939797	0.99699247	0.9998393	0.45514026
1.0	0.075663745	0.99696463	0.4252713	0.9998067	0.9964222	0.9997745	0.16320387	0.994998	0.999629	0.9988174
1.0	0.8309773	0.23447613	0.7934484	0.9671891	0.9907085	0.68385154	0.9990575	0.9512011	0.999141	0.018838035
1.0	0.99913764	0.9991762	0.9964185	0.99966884	0.99784636	0.94862723	0.83995503	0.14628586	0.9999503	0.36939734
1.0	0.9539498	0.9884058	0.20227687	0.99966097	0.99916434	0.9233006	0.9934488	0.010577977	0.9998493	0.003047225
1.0	0.99101734	0.99377126	0.99593604	0.997917	0.999666	0.9937097	0.98730695	0.0064388285	0.99969137	0.9991423
1.0	0.7319684	0.9993524	0.9819431	0.9977494	0.99970335	0.9999076	0.9983909	0.13739376	0.9757421	0.99972445
1.0	0.97680205	0.9921848	0.86215514	0.9993414	0.20812647	0.99243116	0.99520975	0.9990176	0.8867216	0.99914527
1.0	0.05053224	0.72656685	0.98612845	0.9969861	0.9980165	0.9987722	0.31020603	0.9962852	0.99789774	0.9787122
1.0	0.99988806	0.9979594	0.89401156	0.6383697	0.00053025753	0.9948479	0.9597138	0.9668461	0.999225	0.9946089
1.0	0.9997737	0.002105054	0.99718434	0.99996316	0.98776966	0.999315	0.9934814	0.96016	0.01915562	0.10079771
1.0	0.9990332	0.16098593	0.994528	0.99985135	0.9956382	0.9984855	0.99343324	0.98726624	0.99777204	0.98453325
1.0	0.6028348	0.4832123	0.7717219	0.9998703	0.0045352294	0.9998838	0.0048355716	0.9990994	0.9521152	0.7109748
1.0	0.99992347	0.999226	0.00012832045	0.7252538	0.9978459	0.99923396	0.082909375	0.28398195	0.14917675	0.99981207
1.0	0.6288959	0.67121124	0.7892458	0.9995758	0.9936733	0.999936	0.74589235	0.9619608	0.9997178	0.99878615
1.0	0.012806913	0.4533818	0.999941	0.014592359	0.99804294	0.9998084	0.9984263	0.9992273	0.6781592	0.5636983
1.0	0.9992163	0.99955744	0.98892456	0.9998474	0.9992181	0.99778444	0.9956222	0.95433104	0.9990746	0.9998134
1.0	0.4681933	0.9992392	0.89606744	0.9616527	0.9959422	0.99983215	0.9138018	0.997162	0.99977106	0.99950624
1.0	0.9999696	0.94487065	0.9045264	0.8909713	0.999835	0.9989716	0.9676932	0.99477035	0.99624	0.9994578
1.0	0.3369929	0.9933509	0.99970776	0.99941206	0.999233	0.9996432	0.99944	0.99891925	0.99998283	0.2941633
1.0	0.20760316	0.992855	0.99999	0.999985	0.0291091	0.99751055	0.9968839	0.9844226	0.99992025	0.8423997
1.0	0.99696726	0.9995704	0.9991535	0.0114997	0.998719	0.9971898	0.6592903	0.9987017	0.725186	0.68293816
1.0	0.9996667	0.9951904	0.9927247	0.9992224	0.9999012	0.94862723	0.9992785	0.07538288	0.9992537	0.99954164
1.0	0.99215204	0.99959534	0.40784928	0.0014481194	0.998985	0.7882522	0.0013959669	0.9966162	0.9999373	0.9910212
1.0	0.99656576	0.16191758	0.9997316	0.99847585	0.99695814	0.002300917	0.033049982	0.9998017	0.99663454	0.99998903
1.0	0.60022765	0.19766356	0.96979517	0.99954396	0.4169488	0.9131404	0.99886525	0.9968125	0.99509937	0.9986455
1.0	0.041550912	0.99017406	0.8830356	0.741003	0.9993067	0.99986744	0.00027144485	0.99977523	0.94109994	0.9982822
1.0	0.026547784	0.2400456	0.9776458	0.0017180721	0.43328473	0.9053993	0.9935381	0.99257517	0.9828372	0.9994186
1.0	0.9995778	0.9994222	0.99391043	0.9999492	0.9970462	0.99466985	0.9999429	0.9041437	0.9996598	0.0061760624
1.0	0.41431993	0.9572262	0.17626712	0.99972886	0.9248692	0.99939036	0.1766417	0.9996012	0.999982	0.9986093
1.0	0.99995124	0.9574451	0.9984358	0.9998178	0.696077	0.8339665	0.9998528	0.0020863146	0.9998099	0.9966276
1.0	0.994319	0.9988224	0.7172367	0.999253	0.95031554	0.99987507	0.9990164	0.9995764	0.99313676	0.9998242
1.0	0.99875486	0.91866595	0.99888855	0.99992955	0.99947923	0.99984205	0.93703395	0.9995247	0.9996735	0.99824846
1.0	0.999995	0.0699395	0.8382078	0.990726	0.70353156	0.99944204	0.94532114	0.8738066	0.6957191	0.16947176
1.0	0.19229351	0.99900323	0.10382986	0.9999578	0.8809395	0.99866223	0.99734205	0.33482978	0.99982786	0.99339974
1.0	0.9983543	0.98966134	0.6765367	0.99983764	0.9833794	0.9394368	0.99836403	0.98769367	0.9927356	0.41019198
1.0	0.15160869	0.9999496	0.997962	0.972627	0.999943	0.9598262	0.999316	0.82383454	0.9943896	0.99945694
1.0	0.99986684	0.9753906	0.0071132164	0.98972476	0.23025784	0.99853957	0.03295585	0.99966097	0.99878675	0.9418182
1.0	0.9998343	0.99908555	0.9847112	0.7245894	0.99145097	0.0009004145	0.99970394	0.017574232	0.9997439	0.9931235
1.0	0.99974245	0.996985	0.99018097	0.4933379	0.99767214	0.99958974	0.92980903	0.99981827	0.9990097	0.98436075
1.0	0.9992531	0.9975973	0.9992052	0.991783	0.9984439	0.99995244	0.97928244	0.97661406	0.9996611	0.99806815
1.0	0.99940825	0.99322367	0.9999794	0.9999672	0.92352706	0.99967074	0.9999746	0.999716	0.9995671	0.994669
1.0	0.9999325	0.99770504	0.41071695	0.019154083	0.99894756	0.99950063	0.99082875	0.99278545	0.99994814	0.99952936
1.0	0.73826724	0.03254099	0.8786309	0.9962847	0.9999335	0.97131807	0.99575907	0.36665875	0.9999894	0.99890625
1.0	0.9574227	0.9931718	0.998198	0.9068179	0.9923149	0.99685967	0.99822277	0.073078334	0.3895239	0.9992944
1.0	0.00095076713	0.9932389	0.99996364	0.9991973	0.25052747	0.3633801	0.08431893	0.9986222	0.9998203	0.99997413
1.0	0.99962676	0.99758804	0.9976441	0.9992924	0.99988544	0.9826004	0.15780085	0.39956	0.8812809	0.89681476
1.0	0.99711084	0.98908347	0.077797316	0.79813796	0.99751055	0.9992143	0.81444067	0.3104486	0.99999297	0.99914086
1.0	0.99993765	0.9996848	0.00014635116	0.9999639	0.9998466	0.05973593	0.99939346	0.9935454	0.99997616	0.6697808
1.0	0.99810743	0.9925271	0.9979837	0.81838566	0.99942845	0.9954397	0.9990343	0.24655542	0.9922421	0.72161233
1.0	0.99867624	0.998857	0.74319774	0.29380313	0.9994764	0.99565864	0.9983865	0.99967897	0.9998579	0.41348073
1.0	0.99942064	0.9990559	0.9980118	0.99966717	0.9958651	0.42310268	0.9986313	0.9914569	0.9745224	0.12132395
1.0	0.9997985	0.0148002375	0.11344871	0.92505074	0.97422975	0.999835	0.99962664	0.22206748	0.99892175	0.98193926
1.0	0.9998685	0.98697764	0.9969664	0.9997607	0.28619078	0.998393	0.99895537	0.99977916	0.7469393	0.9994899
1.0	0.9518907	0.99918	0.939342	0.9997789	0.975444	0.879824	0.9987903	0.44496658	0.0018463316	0.99917245
1.0	0.99981934	0.53716266	0.99396	0.9999825	0.57742476	0.99969983	0.9990526	0.49544284	0.9993641	0.95907575
1.0	0.9994698	0.99743867	0.9932202	0.9996202	0.84700555	0.9988961	0.9993161	0.99881566	0.99981874	0.9959382
1.0	0.99070966	0.9645107	0.02736421	0.9992016	0.40492553	0.99671125	0.9998987	0.20512106	0.96644396	0.5563885
1.0	9.262043e-05	0.9984364	0.9980039	0.99987245	0.007253494	0.98844784	0.99868983	0.9873499	0.96673954	0.9993012
1.0	0.99911636	0.9976897	0.9259394	0.9998306	0.26510158	0.99121124	0.54971594	0.999972	0.9943447	0.82785755
1.0	0.97136456	0.9995851	0.88499415	0.9173503	0.99894756	0.9988146	0.9934936	0.999595	0.32483578	0.00031865083
1.0	0.999708	0.6265856	0.9863761	0.96985614	0.999138	0.99219704	0.33120224	0.9935207	0.99964416	0.99383
1.0	0.38568926	0.99996686	0.91758287	0.9990747	0.99883133	0.99478215	0.999542	0.988201	0.8493851	0.9009066
1.0	0.24789676	0.9960516	0.99968886	0.97682005	0.9991763	0.9994037	0.99874336	0.7788472	0.9999126	0.0009526727
1.0	0.18185347	0.9962213	0.8636233	0.99302226	0.99940586	0.0071692346	0.004032727	0.9795695	0.9992285	0.99929345
1.0	0.9753145	0.9214666	0.9990164	0.999923	0.2802516	0.99087286	0.9633105	0.99971586	0.7637141	0.99979776
1.0	0.4955462	0.9925195	0.1042174	0.9985856	0.99878603	0.9987909	0.99219704	0.9999653	0.9998603	0.9990854
1.0	0.0021606158	0.98336476	0.9996624	0.9996877	0.88086456	0.1417964	0.966227	0.9938122	0.9997414	0.9966851
1.0	0.99630886	0.9974667	0.9916306	0.95392203	0.9994221	0.89480996	0.9762601	0.81551933	0.9990977	0.40599787
1.0	0.9999931	0.9797805	0.9997358	0.99974364	0.98414063	0.46253097	0.9987483	0.9994504	0.98638296	0.99487597
1.0	0.97976124	0.91182125	0.99455774	0.85508746	0.57581544	0.9999118	0.00070226874	0.9996542	0.49812302	0.9660194
1.0	0.9948984	0.9971336	0.9857044	0.9998049	0.9966002	0.9969668	0.001533122	0.99973184	0.5292273	0.9889658
1.0	0.9992268	0.99930763	0.9955707	0.9972277	0.7288569	0.9133961	0.9967423	0.9985695	0.9998234	0.8863223
1.0	0.99976736	0.9999392	0.9923968	0.9547161	0.96611893	0.27697	0.99907565	0.99885964	0.9924321	0.99786454
1.0	0.99902236	0.9897831	0.9780983	0.9996112	0.9990433	0.98319256	0.9586741	0.9968886	0.9999099	0.03102005
1.0	0.5528175	0.7431153	0.9989753	0.9996983	0.24369179	0.99841917	0.353714	0.9972862	0.0515525	0.97828376
1.0	0.99440235	0.002542713	0.99907947	0.99148315	0.46687675	0.9813239	0.9999238	0.032689378	0.9995448	0.8686193
1.0	0.9999852	0.99927	0.99150014	0.99979466	0.5085741	0.9998622	0.9993605	0.004460837	0.9989017	0.9991817
1.0	0.99446857	0.9534393	0.9952193	0.99967825	0.9999001	0.036191255	0.99984086	0.85125345	0.8685155	0.9733686
1.0	0.99651814	0.99744284	0.9999825	0.9979242	0.008980199	0.9988403	0.9619982	0.91644865	0.9998454	0.9982432
1.0	0.37810516	0.9979361	0.9667213	0.9993691	0.0023856473	0.9998913	0.011459367	0.99888784	0.13347182	0.94499743
1.0	0.99978584	0.9999223	0.00016876342	0.9995536	0.99956244	0.9893939	0.9897233	0.91451395	0.7730482	0.9699136
1.0	0.9992113	0.90329754	0.99981993	0.98373747	0.45479754	0.95473695	0.99851733	0.99277157	0.99968445	0.8560419
1.0	0.53993565	0.999193	0.91148686	0.9999262	0.71641445	0.38405105	0.11775488	0.272938	0.998453	0.9996655
1.0	0.999843	0.99715	0.10962847	0.9996954	0.9969894	0.7458553	0.99832696	0.086359985	0.9999931	0.9934267
1.0	0.90030545	0.99409324	0.9642187	0.9973694	0.0036423546	0.99939835	0.99918395	0.9992483	0.9993936	0.99994767
1.0	0.99965465	0.99889994	0.2990609	0.9983052	0.05406668	0.9055498	0.9986442	0.97627515	0.9928559	0.9995284
1.0	0.968967	0.99884003	0.99599814	0.99978584	0.9997762	0.047499772	0.99952555	0.29756606	0.999731	0.99400866
1.0	0.99805754	0.998276	0.2703039	0.9995442	0.99973613	0.9998435	0.9954437	0.99854267	0.99895585	0.5688633
1.0	0.9997744	0.99377465	0.99991786	0.99964666	0.5136821	0.26799887	0.99961996	0.99963725	0.9995339	0.99583286
1.0	0.9998128	0.057697397	0.9980506	0.9922395	0.94977915	0.99970573	0.96454775	0.9996061	0.717487	0.9991698
1.0	0.99030966	0.9993217	0.24490948	0.99536103	0.99941754	0.9998129	0.998995	0.99736744	0.93817496	0.9994061
1.0	0.9960479	0.9874616	0.99990416	0.9992854	0.99511397	0.9208028	0.6211027	0.10219272	0.03333872	0.9733686
1.0	0.9997651	0.999951	0.9821599	0.9953988	0.9995196	0.37118497	0.9992249	0.99703085	0.99946564	0.9995022
1.0	0.9989813	0.9993382	0.04081125	0.99998033	0.9794343	0.99998987	0.9988127	0.09751815	0.9997352	0.99979776
1.0	0.92017907	0.99981767	0.99683833	0.9212766	0.9991911	0.9999304	0.23259744	0.99588215	0.99944645	0.999899
1.0	0.9995987	0.9987814	0.99326926	0.9587594	0.9996283	0.00028687814	0.9979938	0.72497183	0.9995047	0.97568685
1.0	0.99894196	0.9979081	0.99525034	0.5882247	0.9980217	0.98517585	0.0005107212	0.917476	0.9864559	0.99974376
1.0	0.9951291	0.9992187	0.99939644	0.9993309	0.6962758	0.0042187497	0.9958086	0.97588	0.96210283	0.9963445
1.0	0.5119774	0.99928015	0.96993196	0.9995766	0.9991585	0.99653083	0.9999167	0.98984957	0.6484201	0.04854568
1.0	0.9988488	0.9980763	0.9934569	0.9997061	0.46439138	0.50410205	0.99994373	0.051039416	0.9989681	0.9958222
1.0	0.999995	0.9993292	0.84271216	0.9992679	0.99908113	0.94862723	0.99943286	0.9981635	0.99320555	0.99818593
1.0	0.99613214	0.99956495	0.896275	0.99962056	0.99321014	0.99853194	0.9944273	0.99989796	0.99975103	0.9864336
1.0	0.9998398	0.99977463	0.99790347	0.9993123	0.416464	0.43112928	0.99947697	0.96561295	0.9996666	0.9993666
1.0	0.95853627	0.9797805	0.21084824	5.6155986e-05	0.9508925	0.9995765	0.98940957	0.9927289	0.9941706	0.99871397
1.0	0.03764862	0.8868868	0.9946261	0.9970162	0.99977773	0.99812275	0.98211193	0.9998734	0.16016449	0.9631831
1.0	0.99570054	0.9959823	0.98955405	0.99963295	0.982556	0.8515509	0.9991574	0.99576664	0.99944705	0.8814463
1.0	0.9994592	0.99800116	0.9944148	0.9997867	0.99939525	0.9984106	0.999326	0.9999676	0.9831125	0.029708672
1.0	0.989769	0.7683379	0.9993278	0.6124903	0.85609806	0.9929743	0.9989441	0.99768555	0.9989943	0.9984035
1.0	0.8999039	0.98529786	0.9993326	0.9999633	0.999198	0.99848455	0.3905359	0.98725176	0.47276703	0.25746676
1.0	0.8431632	0.9988373	0.99968266	0.99951017	0.99965	0.99995244	0.9645658	0.99694675	0.9395117	0.9970974
1.0	0.9902597	0.99202687	0.9995913	0.9754607	0.99744785	0.9999796	0.9705846	0.37917694	0.9855009	0.79478985
1.0	0.997707	0.99882895	0.59145695	0.9985598	0.99819946	0.96512413	0.21340068	0.99924004	0.64376765	0.96413565
1.0	0.98452306	0.952487	0.42656535	0.9997235	0.9976993	0.99307173	0.9991272	0.9991794	0.9999143	0.99977285
1.0	0.99948394	0.9992568	0.99895227	0.9985769	0.14729752	0.99961615	0.7129493	0.8217983	0.9881621	0.0804445
1.0	0.99919814	0.98592204	0.53190976	0.77492756	0.9997118	0.99136275	0.9999752	0.9991253	0.99968064	0.9999579
1.0	0.9999052	0.99871325	0.98214495	0.9987423	0.8343157	0.8971661	0.99687517	0.21364257	0.003477206	0.9600954
1.0	0.047328394	0.99642485	0.6399567	0.99970764	0.9950906	0.5070483	0.022368124	0.98798007	0.99996793	0.9971439
1.0	0.99814045	0.9953296	0.00011055876	0.9960388	0.9778325	0.21321322	0.99920386	0.982489	0.70069546	0.9977977
1.0	0.8289437	0.08794968	0.99923325	0.9999112	0.8343157	0.219404	0.22040495	0.99993265	0.99930346	0.9975381
1.0	0.98366046	0.99942267	0.99552554	0.018334765	0.9992772	0.015543881	0.60125184	0.9989573	0.33583862	0.97681594
1.0	0.24475347	0.99924433	0.6732026	0.9437139	0.9988343	0.06181924	0.99322283	0.99992025	0.74786407	0.9814896
1.0	0.9971234	0.9790471	0.9995437	0.9997534	0.5729755	0.99982554	0.99237424	0.98013675	0.99587256	0.9657955
1.0	0.9992066	0.9471282	0.9969687	0.9997148	0.27763262	0.99794775	0.8759821	0.9967315	0.99999774	0.9880541
1.0	0.9991104	0.95161575	0.9941597	0.99988985	0.99969375	0.9997558	0.999244	0.059256606	0.9342344	0.00026347785
1.0	0.9996953	0.9991974	0.88810986	0.00021490638	0.99999106	0.9977683	0.9931486	0.3410948	0.99979347	0.99086624
1.0	0.93746436	0.98961276	0.8128497	0.9999864	0.9999578	0.32370728	0.99610907	0.9987998	0.50210685	0.9995561
1.0	0.99933773	0.9955979	0.88727516	0.23660605	0.7027636	0.8690693	0.9934831	0.9966036	0.99977964	0.99833196
1.0	0.99987984	0.90208244	0.44903943	0.9169031	0.89579093	0.99319625	0.9996736	0.99963856	0.9994265	0.99704486
1.0	0.99535674	0.0039254683	0.9591771	0.32127288	0.99948955	0.1396177	0.06244872	0.933107	0.0027105915	0.5725633
1.0	0.08290385	0.7542944	8.372798e-05	0.99913824	0.80856985	0.1670722	0.2119091	0.9983046	0.99978155	0.99818146
1.0	0.7330167	0.5192662	0.9981072	0.99957854	0.09350894	0.9999547	0.017002579	0.99770015	0.48440483	0.999371
1.0	0.9990996	0.8900943	0.98899764	0.99628407	0.99494123	0.01593932	0.0013194751	0.99922025	0.99307173	0.99808645
1.0	0.9929883	0.9975497	0.99540895	0.9830783	0.9779904	0.82030636	0.9956382	0.8425483	0.4535269	0.999271
1.0	0.99998045	0.959481	0.5152787	0.9827954	0.9983494	0.036649846	0.99799454	0.9995608	0.9678191	0.99116814
1.0	0.92375124	0.1616634	0.9874506	0.99987423	0.99894696	0.99679	0.99890876	0.98923814	0.17250657	0.99885154
1.0	0.9998497	0.849251	0.999954	0.99808145	0.9922139	0.9990133	0.25978473	0.99752694	0.015675519	0.0021614784
1.0	0.9996872	0.0041568656	0.99987113	0.9996444	0.99904686	0.6642684	0.9974003	0.9985947	0.49695298	0.9990951
1.0	0.96360874	0.99025613	0.035378277	0.999398	0.03154221	0.1361093	0.31465513	0.069148615	0.906079	0.99954236
0.0	0.96807724	0.9797805	0.9591771	0.9547161	0.8343157	0.94862723	0.9619982	0.9576301	0.9248571	0.9733686
0.0	0.96807724	0.9797805	0.9591771	0.9547161	0.8343157	0.94862723	0.9619982	0.9576301	0.9248571	0.9733686
0.0	0.96807724	0.9797805	0.9591771	0.9547161	0.8343157	0.94862723	0.9619982	0.9576301	0.9248571	0.9733686
0.0	0.96807724	0.9797805	0.9591771	0.9547161	0.8343157	0.94862723	0.9619982	0.9576301	0.9248571	0.9733686
0.0	0.96807724	0.9797805	0.9591771	0.9547161	0.8343157	0.94862723	0.9619982	0.9576301	0.9248571	0.9733686
0.0	0.96807724	0.9797805	0.9591771	0.9547161	0.8343157	0.94862723	0.9619982	0.9576301	0.9248571	0.9733686
0.0	0.99582374	0.98951846	0.98060006	0.99194336	0.94085747	0.98202723	0.9875038	0.9544621	0.99305046	0.9733343
0.0	0.80372053	0.96259576	0.5235863	0.8228953	0.82466626	0.45687506	0.6912955	0.9225561	0.7528189	0.7414046
0.0	0.80372053	0.96259576	0.5235863	0.8228953	0.82466626	0.45687506	0.6912955	0.9225561	0.7528189	0.7414046
0.0	0.80372053	0.96259576	0.5235863	0.8228953	0.82466626	0.45687506	0.6912955	0.9225561	0.7528189	0.7414046
0.0	0.9971234	0.98870695	0.99423176	0.9985405	0.9923649	0.998206	0.9911377	0.99508375	0.9974993	0.99695885
0.0	0.9988714	0.99675804	0.99293447	0.99917114	0.9968562	0.9951257	0.9977811	0.99388677	0.99913436	0.99455523
0.0	0.99804914	0.9947633	0.98815644	0.9986369	0.995845	0.990807	0.9960402	0.99001396	0.99865353	0.9907216
0.0	0.9968009	0.9376141	0.94540066	0.99732506	0.98512614	0.9677548	0.9935221	0.9884057	0.99406	0.96955293
0.0	0.99804914	0.9947633	0.98815644	0.9986369	0.995845	0.990807	0.9960402	0.99001396	0.99865353	0.9907216
0.0	0.99804914	0.9947633	0.98815644	0.9986369	0.995845	0.990807	0.9960402	0.99001396	0.99865353	0.9907216
0.0	0.9968009	0.9376141	0.94540066	0.99732506	0.98512614	0.9677548	0.9935221	0.9884057	0.99406	0.96955293
0.0	0.9997427	0.9990589	0.99878865	0.99962115	0.9988772	0.9997949	0.9988569	0.99951065	0.99967325	0.9993837
0.0	0.96807724	0.9797805	0.9591771	0.9547161	0.8343157	0.94862723	0.9619982	0.9576301	0.9248571	0.9733686
0.0	0.96807724	0.9797805	0.9591771	0.9547161	0.8343157	0.94862723	0.9619982	0.9576301	0.9248571	0.9733686
0.0	0.9997427	0.9990589	0.99878865	0.99962115	0.9988772	0.9997949	0.9988569	0.99951065	0.99967325	0.9993837
0.0	0.96807724	0.9797805	0.9591771	0.9547161	0.8343157	0.94862723	0.9619982	0.9576301	0.9248571	0.9733686
0.0	0.96807724	0.9797805	0.9591771	0.9547161	0.8343157	0.94862723	0.9619982	0.9576301	0.9248571	0.9733686
0.0	0.99804914	0.9947633	0.98815644	0.9986369	0.995845	0.990807	0.9960402	0.99001396	0.99865353	0.9907216
0.0	0.9968009	0.9376141	0.9454008	0.99732506	0.98512614	0.9677548	0.9935221	0.9884057	0.99406	0.96955293
0.0	0.9971234	0.98870695	0.99423176	0.9985405	0.9923649	0.998206	0.9911377	0.99508375	0.9974993	0.99695885
0.0	0.99804914	0.9947633	0.98815644	0.9986369	0.995845	0.990807	0.9960402	0.99001396	0.99865353	0.9907216
0.0	0.96807724	0.9797805	0.9591771	0.9547161	0.8343157	0.94862723	0.9619982	0.9576301	0.9248571	0.9733686
0.0	0.96807724	0.9797805	0.9591771	0.9547161	0.8343157	0.94862723	0.9619982	0.9576301	0.9248571	0.9733686
0.0	0.9997427	0.9990589	0.99878865	0.99962115	0.9988772	0.9997949	0.9988569	0.99951065	0.99967325	0.9993837
0.0	3.1697517e-05	9.7465534e-05	0.00013880571	5.5137574e-05	0.00014997563	1.76773e-05	0.00019242868	0.00033522706	0.00014880882	7.5015785e-05
0.0	0.0008887795	0.09334077	0.00016698649	0.00031105382	0.661477	0.017570768	0.44320887	0.0021736762	0.5538085	0.26548117
0.0	0.9997427	0.9990589	0.99878865	0.99962115	0.9988772	0.9997949	0.9988569	0.99951065	0.99967325	0.9993837
0.0	0.96807724	0.9797805	0.9591771	0.9547161	0.8343157	0.9486273	0.9619982	0.9576301	0.9248571	0.9733686
0.0	0.9997427	0.9990589	0.99878865	0.99962115	0.9988772	0.9997949	0.9988569	0.99951065	0.99967325	0.9993837
0.0	0.96807724	0.9797805	0.9591771	0.9547161	0.8343157	0.94862723	0.9619982	0.9576301	0.9248571	0.9733686
0.0	0.96807724	0.9797805	0.9591771	0.9547161	0.8343157	0.9486273	0.9619982	0.9576301	0.9248571	0.9733686
0.0	0.96807724	0.9797805	0.9591771	0.9547161	0.8343157	0.94862723	0.9619982	0.9576301	0.9248571	0.9733686
0.0	0.96807724	0.9797805	0.9591771	0.9547161	0.8343157	0.94862723	0.9619982	0.9576301	0.9248571	0.9733686
0.0	0.9997427	0.9990589	0.99878865	0.99962115	0.9988772	0.9997949	0.9988569	0.99951065	0.99967325	0.9993837
0.0	0.9971234	0.98870695	0.99423176	0.9985405	0.9923649	0.998206	0.9911377	0.99508375	0.9974993	0.99695885
0.0	0.9971234	0.98870695	0.99423176	0.9985405	0.9923649	0.998206	0.9911377	0.99508375	0.9974993	0.99695885
0.0	0.99804914	0.9947633	0.98815644	0.9986369	0.995845	0.990807	0.9960402	0.99001396	0.99865353	0.9907216
0.0	0.99804914	0.9947633	0.98815644	0.9986369	0.995845	0.990807	0.9960402	0.99001396	0.99865353	0.9907216
0.0	0.9931988	0.7579146	0.8210358	0.9732493	0.9690558	0.9828996	0.92353773	0.8006958	0.9519474	0.8314997
0.0	0.9935767	0.73956215	0.87363595	0.97299147	0.97548443	0.9803836	0.9425651	0.8145568	0.95301276	0.81999844
0.0	0.9944735	0.73716664	0.84378386	0.97306424	0.975598	0.9812129	0.93016434	0.80449146	0.9539178	0.77792174
0.0	0.9945655	0.679487	0.848969	0.9713893	0.976839	0.98054445	0.9252762	0.8105048	0.9514146	0.7826874
0.0	0.9907294	0.6445519	0.78859466	0.9563809	0.9644945	0.97228086	0.8764261	0.74404013	0.92632127	0.75030047
0.0	0.9907294	0.644552	0.78859466	0.9563809	0.9644945	0.97228086	0.876426	0.7440402	0.92632127	0.7503005
0.0	0.9907294	0.64455193	0.78859466	0.9563809	0.9644945	0.97228086	0.8764261	0.74404	0.92632127	0.7503006
0.0	0.9907294	0.6445519	0.78859466	0.9563809	0.9644945	0.97228086	0.8764261	0.74404013	0.92632127	0.75030047
0.0	0.9907294	0.6445519	0.78859466	0.9563809	0.9644945	0.97228086	0.8764261	0.74404	0.92632127	0.7503006
0.0	0.9968009	0.9376141	0.94540066	0.99732506	0.98512614	0.9677548	0.9935221	0.9884057	0.99406	0.96955293
0.0	0.99804914	0.9947633	0.98815644	0.9986369	0.995845	0.990807	0.9960402	0.99001396	0.99865353	0.9907216
0.0	0.99884546	0.99648416	0.99821246	0.99954516	0.9968791	0.9986123	0.9964645	0.9984794	0.9995135	0.9987828
0.0	0.89970726	0.9269929	0.9984668	0.9992304	0.9431977	0.17273317	0.9984977	0.9992563	0.94109994	0.9920351
0.0	0.9925851	0.99925786	0.9996923	0.99766254	0.99878603	0.9997737	0.9996189	0.9952662	0.999244	0.9999325
0.0	0.9925851	0.99925786	0.9996923	0.99766254	0.99878603	0.9997737	0.9996189	0.9952662	0.999244	0.9999325
0.0	0.9754925	0.99932027	0.9772768	0.979726	0.99878603	0.84035134	0.99888784	0.97897685	0.80194104	0.998164
0.0	0.99804914	0.9947633	0.98815644	0.9986369	0.995845	0.990807	0.9960402	0.99001396	0.99865353	0.9907216
0.0	0.001140953	0.00072484266	0.0034054886	0.001372806	0.010930593	0.03246834	0.0010023324	0.0006940782	0.00056004815	0.0054898267
0.0	0.96807724	0.9797805	0.9591771	0.9547161	0.8343157	0.94862723	0.9619982	0.9576301	0.9248571	0.9733686
0.0	0.96807724	0.9797805	0.9591771	0.9547161	0.8343157	0.94862723	0.9619982	0.9576301	0.9248571	0.9733686
0.0	0.9997427	0.9990589	0.99878865	0.99962115	0.9988772	0.9997949	0.9988569	0.99951065	0.99967325	0.9993837
0.0	0.96807724	0.9797805	0.9591771	0.9547161	0.8343157	0.94862723	0.9619982	0.9576301	0.9248571	0.9733686
0.0	0.9995958	0.9992217	0.999524	0.9999051	0.99972254	0.9998599	0.9992404	0.99884087	0.99994457	0.9997031
0.0	0.027136363	0.02827802	4.3979955e-05	0.00015297139	0.0011848836	0.00048846786	0.00025631784	0.00032313168	0.00082593324	0.00057553226
0.0	0.9909281	0.98124117	0.9728846	0.99010473	0.9976902	0.9914752	0.86819243	0.9749316	0.94127035	0.9559413
0.0	0.9997427	0.9990589	0.99878865	0.99962115	0.9988772	0.9997949	0.9988569	0.99951065	0.99967325	0.9993837
0.0	0.96807724	0.9797805	0.9591771	0.9547161	0.8343157	0.94862723	0.9619982	0.9576301	0.9248571	0.9733686
0.0	0.96807724	0.9797805	0.9591771	0.9547161	0.8343157	0.94862723	0.9619982	0.9576301	0.9248571	0.9733686
0.0	0.96807724	0.9797805	0.9591771	0.9547161	0.8343157	0.94862723	0.9619982	0.9576301	0.9248571	0.9733686
0.0	0.96807724	0.9797805	0.9591771	0.9547161	0.8343157	0.94862723	0.9619982	0.9576301	0.9248571	0.9733686
0.0	0.96807724	0.9797805	0.9591771	0.9547161	0.8343157	0.94862723	0.9619982	0.9576301	0.9248571	0.9733686
0.0	0.9997427	0.9990589	0.99878865	0.99962115	0.9988772	0.9997949	0.9988569	0.99951065	0.99967325	0.9993837
0.0	0.0004271765	0.10111729	0.00055206334	0.20806718	0.008593789	0.016996397	0.00030553996	0.015498691	0.00067102263	0.012062811
0.0	0.9994585	0.994499	0.9954982	0.99517196	0.9974025	0.99795306	0.9974631	0.995369	0.99846125	0.9970182
0.0	0.9978587	0.99097717	0.9807989	0.9966042	0.9967103	0.9895948	0.9921017	0.9904801	0.9969631	0.9894769
0.0	0.99833703	0.99618983	0.98834604	0.9988703	0.9984688	0.9983329	0.99847454	0.995564	0.99909127	0.9950374
0.0	0.96807724	0.9797805	0.9591771	0.9547161	0.8343157	0.94862723	0.9619982	0.9576301	0.9248571	0.9733686
0.0	0.9971234	0.98870695	0.99423176	0.9985405	0.9923649	0.998206	0.9911377	0.99508375	0.9974993	0.99695885
0.0	0.99804914	0.9947633	0.98815644	0.9986369	0.995845	0.990807	0.9960402	0.99001396	0.99865353	0.9907216
0.0	0.9968009	0.9376141	0.9454008	0.99732506	0.98512614	0.9677548	0.9935221	0.9884057	0.99406	0.96955293
0.0	0.99804914	0.9947633	0.98815644	0.9986369	0.995845	0.990807	0.9960402	0.99001396	0.99865353	0.9907216
0.0	0.99852955	0.9953726	0.99137056	0.99849	0.9967103	0.99475044	0.99414355	0.9904801	0.9981975	0.99536115
0.0	0.9995074	0.99869967	0.9970829	0.99960536	0.9982584	0.997678	0.99886763	0.99698037	0.9996038	0.99820685
0.0	0.96807724	0.9797805	0.9591771	0.9547161	0.8343157	0.94862723	0.9619982	0.9576301	0.9248571	0.9733686
0.0	0.004389858	0.021853995	0.000121051824	0.011834169	0.8343157	0.014840019	0.9619982	0.9576301	0.0013283398	0.0012366463
0.0	0.96807724	0.9797805	0.9591771	0.9547161	0.8343157	0.94862723	0.9619982	0.9576301	0.9248571	0.9733686
0.0	0.96807724	0.9797805	0.9591771	0.9547161	0.8343157	0.9486273	0.9619982	0.9576301	0.9248571	0.9733686
0.0	0.96807724	0.9797805	0.9591771	0.9547161	0.8343157	0.9486273	0.9619982	0.9576301	0.9248571	0.9733686
0.0	0.96807724	0.9797805	0.9591771	0.9547161	0.8343157	0.9486273	0.9619982	0.9576301	0.9248571	0.9733686
0.0	0.96807724	0.9797805	0.9591771	0.9547161	0.8343157	0.9486273	0.9619982	0.9576301	0.9248571	0.9733686
0.0	0.96807724	0.9797805	0.9591771	0.9547161	0.8343157	0.94862723	0.9619982	0.9576301	0.9248571	0.9733686
0.0	0.9971234	0.98870695	0.99423176	0.9985405	0.9923649	0.998206	0.9911377	0.99508375	0.9974993	0.99695885
0.0	0.9971234	0.98870695	0.99423176	0.9985405	0.9923649	0.998206	0.9911377	0.99508375	0.9974993	0.99695885
0.0	0.99804914	0.9947633	0.98815644	0.9986369	0.995845	0.990807	0.9960402	0.99001396	0.99865353	0.9907216
0.0	0.99804914	0.9947633	0.98815644	0.9986369	0.995845	0.990807	0.9960402	0.99001396	0.99865353	0.9907216
0.0	0.96807724	0.9797805	0.9591771	0.9547161	0.8343157	0.94862723	0.9619982	0.9576301	0.9248571	0.9733686
0.0	0.9968009	0.9376141	0.94540066	0.99732506	0.98512614	0.9677548	0.9935221	0.9884057	0.99406	0.96955293
0.0	0.9968009	0.9376141	0.9454008	0.99732506	0.98512614	0.9677548	0.9935221	0.9884057	0.99406	0.96955293
0.0	0.99804914	0.9947633	0.98815644	0.9986369	0.995845	0.990807	0.9960402	0.99001396	0.99865353	0.9907216
0.0	0.99804914	0.9947633	0.98815644	0.9986369	0.995845	0.990807	0.9960402	0.99001396	0.99865353	0.9907216
0.0	0.96807724	0.9797805	0.9591771	0.9547161	0.8343157	0.94862723	0.9619982	0.9576301	0.9248571	0.9733686
0.0	0.96807724	0.9797805	0.9591771	0.9547161	0.8343157	0.94862723	0.9619982	0.9576301	0.9248571	0.9733686
0.0	0.96807724	0.9797805	0.9591771	0.9547161	0.8343157	0.94862723	0.9619982	0.9576301	0.9248571	0.9733686
0.0	0.96807724	0.9797805	0.9591771	0.9547161	0.8343157	0.94862723	0.9619982	0.9576301	0.9248571	0.9733686
0.0	0.9997427	0.9990589	0.99878865	0.99962115	0.9988772	0.9997949	0.9988569	0.99951065	0.99967325	0.9993837
0.0	0.96807724	0.9797805	0.9591771	0.9547161	0.8343157	0.94862723	0.9619982	0.9576301	0.9248571	0.9733686
0.0	0.96807724	0.9797805	0.9591771	0.9547161	0.8343157	0.94862723	0.9619982	0.9576301	0.9248571	0.9733686
0.0	0.9997427	0.9990589	0.99878865	0.99962115	0.9988772	0.9997949	0.9988569	0.99951065	0.99967325	0.9993837
0.0	0.96807724	0.9797805	0.9591771	0.9547161	0.8343157	0.94862723	0.9619982	0.9576301	0.9248571	0.9733686
0.0	0.96807724	0.9797805	0.9591771	0.9547161	0.8343157	0.94862723	0.9619982	0.9576301	0.9248571	0.9733686
0.0	0.999838	0.99947435	0.99930644	0.9997502	0.9990527	0.9998529	0.99926764	0.99968314	0.99981314	0.9996449
0.0	0.96807724	0.9797805	0.9591771	0.9547161	0.8343157	0.94862723	0.9619982	0.9576301	0.9248571	0.9733686
0.0	0.96807724	0.9797805	0.9591771	0.9547161	0.8343157	0.94862723	0.9619982	0.9576301	0.9248571	0.9733686
0.0	0.96807724	0.9797805	0.9591771	0.9547161	0.8343157	0.94862723	0.9619982	0.9576301	0.9248571	0.9733686
0.0	0.9997427	0.9990589	0.99878865	0.99962115	0.9988772	0.9997949	0.9988569	0.99951065	0.99967325	0.9993837
0.0	0.9997427	0.9990589	0.99878865	0.99962115	0.9988772	0.9997949	0.9988569	0.99951065	0.99967325	0.9993837
0.0	0.96807724	0.9797805	0.9591771	0.9547161	0.8343157	0.94862723	0.9619982	0.9576301	0.9248571	0.9733686
0.0	0.9978587	0.99097717	0.9807989	0.9966042	0.9967103	0.9895948	0.9921017	0.9904801	0.9969631	0.9894769
0.0	0.00013665168	0.0038500216	0.0012017506	3.844364e-05	0.00037955766	0.00011875932	3.7745103e-05	0.00013227877	0.0030609393	0.0008392999
0.0	0.9971234	0.98870695	0.99423176	0.9985405	0.9923649	0.998206	0.9911377	0.99508375	0.9974993	0.99695885
0.0	0.99804914	0.9947633	0.98815644	0.9986369	0.995845	0.990807	0.9960402	0.99001396	0.99865353	0.9907216
0.0	0.9968009	0.9376141	0.9454008	0.99732506	0.98512614	0.9677548	0.9935221	0.9884057	0.99406	0.96955293
0.0	0.99804914	0.9947633	0.98815644	0.9986369	0.995845	0.990807	0.9960402	0.99001396	0.99865353	0.9907216
0.0	0.9994585	0.994499	0.9954982	0.99517196	0.9974025	0.99795306	0.9974631	0.995369	0.99846125	0.9970182
0.0	0.9971234	0.98870695	0.99423176	0.9985405	0.9923649	0.998206	0.9911377	0.99508375	0.9974993	0.99695885
0.0	0.9971234	0.98870695	0.99423176	0.9985405	0.9923649	0.998206	0.9911377	0.99508375	0.9974993	0.99695885
0.0	0.99804914	0.9947633	0.98815644	0.9986369	0.995845	0.990807	0.9960402	0.99001396	0.99865353	0.9907216
0.0	0.99804914	0.9947633	0.98815644	0.9986369	0.995845	0.990807	0.9960402	0.99001396	0.99865353	0.9907216
0.0	0.99804914	0.9947633	0.98815644	0.9986369	0.995845	0.990807	0.9960402	0.99001396	0.99865353	0.9907216
0.0	0.99804914	0.9947633	0.98815644	0.9986369	0.995845	0.990807	0.9960402	0.99001396	0.99865353	0.9907216
0.0	0.9997427	0.9990589	0.99878865	0.99962115	0.9988772	0.9997949	0.9988569	0.99951065	0.99967325	0.9993837
0.0	0.9997427	0.9990589	0.99878865	0.99962115	0.9988772	0.9997949	0.9988569	0.99951065	0.99967325	0.9993837
0.0	0.9971234	0.98870695	0.99423176	0.9985405	0.9923649	0.998206	0.9911377	0.99508375	0.9974993	0.99695885
0.0	0.99804914	0.9947633	0.98815644	0.9986369	0.995845	0.990807	0.9960402	0.99001396	0.99865353	0.9907216
0.0	0.99804914	0.9947633	0.98815644	0.9986369	0.995845	0.990807	0.9960402	0.99001396	0.99865353	0.9907216
0.0	0.9997427	0.9990589	0.99878865	0.99962115	0.9988772	0.9997949	0.9988569	0.99951065	0.99967325	0.9993837
0.0	0.96807724	0.9797805	0.9591771	0.9547161	0.8343157	0.9486273	0.9619982	0.9576301	0.9248571	0.9733686
0.0	0.96807724	0.9797805	0.9591771	0.9547161	0.8343157	0.94862723	0.9619982	0.9576301	0.9248571	0.9733686
0.0	0.96807724	0.9797805	0.9591771	0.9547161	0.8343157	0.94862723	0.9619982	0.9576301	0.9248571	0.9733686
0.0	0.96807724	0.9797805	0.9591771	0.9547161	0.8343157	0.94862723	0.9619982	0.9576301	0.9248571	0.9733686
0.0	0.0034444453	0.0018647034	0.0017234366	0.0075791953	0.0006050147	0.037189677	0.018485429	0.0012883187	0.0031649182	0.0014237461
0.0	0.0034444453	0.0018647026	0.0017234366	0.0075791953	0.0006050147	0.037189677	0.018485429	0.0012883187	0.0031649168	0.0014237461
0.0	0.0034444453	0.0018647026	0.0017234366	0.0075791953	0.0006050147	0.037189696	0.018485429	0.0012883187	0.0031649168	0.0014237461
0.0	0.0034444486	0.0018647026	0.0017234366	0.007579192	0.0006050149	0.03718971	0.018485432	0.0012883187	0.0031649168	0.0014237453
0.0	0.0034444453	0.0018647034	0.0017234366	0.0075791953	0.0006050147	0.037189677	0.018485429	0.0012883187	0.0031649182	0.0014237461
0.0	0.0034444453	0.0018647034	0.0017234366	0.0075791953	0.0006050147	0.037189696	0.018485429	0.0012883187	0.0031649168	0.0014237461
0.0	0.0034444453	0.0018647034	0.0017234366	0.0075791953	0.0006050147	0.037189696	0.018485429	0.0012883187	0.0031649182	0.0014237461
0.0	0.0034444486	0.0018647026	0.0017234366	0.007579192	0.0006050149	0.03718971	0.018485432	0.0012883187	0.0031649168	0.0014237453
0.0	0.0034444453	0.0018647034	0.0017234366	0.0075791953	0.0006050147	0.037189677	0.018485429	0.0012883187	0.0031649168	0.0014237461
0.0	0.0034444453	0.0018647034	0.0017234366	0.0075791953	0.0006050147	0.037189677	0.018485429	0.0012883187	0.0031649182	0.0014237461
0.0	0.0034444453	0.0018647026	0.0017234366	0.0075791953	0.0006050147	0.037189696	0.018485429	0.0012883187	0.0031649182	0.0014237461
0.0	0.0034444472	0.0018647026	0.0017234366	0.007579192	0.00060501526	0.03718973	0.018485438	0.0012883187	0.0031649168	0.0014237453
0.0	0.0034444453	0.0018647034	0.0017234366	0.0075791953	0.0006050147	0.037189677	0.018485429	0.0012883187	0.0031649182	0.0014237461
0.0	0.96807724	0.9797805	0.9591771	0.9547161	0.8343157	0.94862723	0.9619982	0.9576301	0.9248571	0.9733686
0.0	0.96807724	0.9797805	0.9591771	0.9547161	0.8343157	0.94862723	0.9619982	0.9576301	0.9248571	0.9733686
0.0	0.96807724	0.9797805	0.9591771	0.9547161	0.8343157	0.9486273	0.9619982	0.9576301	0.9248571	0.9733686
0.0	0.96807724	0.9797805	0.9591771	0.9547161	0.8343157	0.94862723	0.9619982	0.9576301	0.9248571	0.9733686
0.0	0.96807724	0.9797805	0.9591771	0.9547161	0.8343157	0.94862723	0.9619982	0.9576301	0.9248571	0.9733686
0.0	0.96807724	0.9797805	0.9591771	0.9547161	0.8343157	0.94862723	0.9619982	0.9576301	0.9248571	0.9733686
0.0	0.96807724	0.9797805	0.9591771	0.9547161	0.8343157	0.94862723	0.9619982	0.9576301	0.9248571	0.9733686
0.0	0.96807724	0.9797805	0.9591771	0.9547161	0.8343157	0.94862723	0.9619982	0.9576301	0.9248571	0.9733686
0.0	0.96807724	0.9797805	0.9591771	0.9547161	0.8343157	0.94862723	0.9619982	0.9576301	0.9248571	0.9733686
0.0	0.9997427	0.9990589	0.99878865	0.99962115	0.9988772	0.9997949	0.9988569	0.99951065	0.99967325	0.9993837
0.0	0.96807724	0.9797805	0.9591771	0.9547161	0.8343157	0.9486273	0.9619982	0.9576301	0.9248571	0.9733686
0.0	0.96807724	0.9797805	0.9591771	0.9547161	0.8343157	0.94862723	0.9619982	0.9576301	0.9248571	0.9733686
0.0	0.96807724	0.9797805	0.9591771	0.9547161	0.8343157	0.94862723	0.9619982	0.9576301	0.9248571	0.9733686
0.0	0.99833703	0.99618983	0.98834604	0.9988703	0.9984688	0.9983329	0.99847454	0.995564	0.99909127	0.9950374
0.0	0.9994136	0.99850535	0.99669254	0.99949574	0.99790984	0.9980538	0.99865085	0.99716765	0.9994004	0.99801767
0.0	0.99804914	0.9947633	0.98815644	0.9986369	0.995845	0.990807	0.9960402	0.99001396	0.99865353	0.9907216
0.0	0.96807724	0.9797805	0.9591771	0.9547161	0.8343157	0.94862723	0.9619982	0.9576301	0.9248571	0.9733686
0.0	0.9978587	0.99097717	0.9807989	0.9966042	0.9967103	0.9895948	0.9921017	0.9904801	0.9969631	0.9894769
0.0	0.032608032	0.3984828	0.021541605	0.061301548	0.05401063	0.005790158	0.0008831451	0.9532212	0.006112353	0.31552452
0.0	0.99835217	0.99441457	0.99101746	0.9993494	0.9977252	0.9974953	0.9985096	0.9973053	0.9980806	0.9947856
0.0	0.96807724	0.9797805	0.9591771	0.9547161	0.8343157	0.94862723	0.9619982	0.9576301	0.9248571	0.9733686
0.0	0.96807724	0.9797805	0.9591771	0.9547161	0.8343157	0.9486273	0.9619982	0.9576301	0.9248571	0.9733686
0.0	0.96807724	0.9797805	0.9591771	0.9547161	0.8343157	0.9486273	0.9619982	0.9576301	0.9248571	0.9733686
0.0	0.96807724	0.9797805	0.9591771	0.9547161	0.8343157	0.9486273	0.9619982	0.9576301	0.9248571	0.9733686
0.0	0.96807724	0.9797805	0.9591771	0.9547161	0.8343157	0.9486273	0.9619982	0.9576301	0.9248571	0.9733686
0.0	0.9994955	0.9982913	0.99640805	0.9994679	0.99871814	0.9994649	0.9984389	0.99842095	0.9993305	0.9966535
0.0	0.9997427	0.9990589	0.99878865	0.99962115	0.9988772	0.9997949	0.9988569	0.99951065	0.99967325	0.9993837
0.0	0.96807724	0.9797805	0.9591771	0.9547161	0.8343157	0.94862723	0.9619982	0.9576301	0.9248571	0.9733686
0.0	0.99833703	0.99618983	0.98834604	0.9988703	0.9984688	0.9983329	0.99847454	0.995564	0.99909127	0.9950374
0.0	0.99833703	0.99618983	0.98834604	0.9988703	0.9984688	0.9983329	0.99847454	0.995564	0.99909127	0.9950374
0.0	0.99833703	0.99618983	0.98834604	0.9988703	0.9984688	0.9983329	0.99847454	0.995564	0.99909127	0.9950374
0.0	0.99833703	0.99618983	0.98834604	0.9988703	0.9984688	0.9983329	0.99847454	0.995564	0.99909127	0.9950374
0.0	0.99833703	0.99618983	0.98834604	0.9988703	0.9984688	0.9983329	0.99847454	0.995564	0.99909127	0.9950374
0.0	0.0020294704	0.033379164	0.00054450537	0.07444925	0.0024232906	0.0002763686	0.0037409698	0.00446304	0.029004304	0.00018030319
0.0	0.015522022	0.0013531354	0.0034560515	0.025779018	0.012723103	0.0005210089	0.0010571057	0.6578485	0.0024820713	0.0011777148
0.0	0.96807724	0.9797805	0.9591771	0.9547161	0.8343157	0.94862723	0.9619982	0.9576301	0.9248571	0.9733686
0.0	0.96807724	0.9797805	0.9591771	0.9547161	0.8343157	0.94862723	0.9619982	0.9576301	0.9248571	0.9733686
0.0	0.9992855	0.9971011	0.9962643	0.999332	0.9980742	0.99839956	0.999186	0.9978046	0.99924076	0.99859256
0.0	0.96807724	0.9797805	0.9591771	0.9547161	0.8343157	0.94862723	0.9619982	0.9576301	0.9248571	0.9733686
0.0	0.99846125	0.9959073	0.9910157	0.9990096	0.9962327	0.9934669	0.9969625	0.99135244	0.99897695	0.9931572
0.0	0.96807724	0.9797805	0.9591771	0.9547161	0.8343157	0.94862723	0.9619982	0.9576301	0.9248571	0.9733686
0.0	0.96807724	0.9797805	0.9591771	0.9547161	0.8343157	0.94862723	0.9619982	0.9576301	0.9248571	0.9733686
0.0	0.96807724	0.9797805	0.9591771	0.9547161	0.8343157	0.94862723	0.9619982	0.9576301	0.9248571	0.9733686
0.0	0.96807724	0.9797805	0.9591771	0.9547161	0.8343157	0.94862723	0.9619982	0.9576301	0.9248571	0.9733686
0.0	0.96807724	0.9797805	0.9591771	0.9547161	0.8343157	0.94862723	0.9619982	0.9576301	0.9248571	0.9733686
0.0	0.96807724	0.9797805	0.9591771	0.9547161	0.8343157	0.9486273	0.9619982	0.9576301	0.9248571	0.9733686
0.0	0.96807724	0.9797805	0.9591771	0.9547161	0.8343157	0.9486273	0.9619982	0.9576301	0.9248571	0.9733686
0.0	0.9994205	0.99808645	0.9964552	0.9993735	0.99845695	0.9981055	0.99921405	0.9981041	0.9992799	0.9986681
0.0	0.96807724	0.9797805	0.9591771	0.9547161	0.8343157	0.94862723	0.9619982	0.9576301	0.9248571	0.9733686
0.0	0.96807724	0.9797805	0.9591771	0.9547161	0.8343157	0.94862723	0.9619982	0.9576301	0.9248571	0.9733686
0.0	0.96807724	0.9797805	0.9591771	0.9547161	0.8343157	0.94862723	0.9619982	0.9576301	0.9248571	0.9733686
0.0	0.96807724	0.9797805	0.9591771	0.9547161	0.8343157	0.94862723	0.9619982	0.9576301	0.9248571	0.9733686
0.0	0.96807724	0.9797805	0.9591771	0.9547161	0.8343157	0.94862723	0.9619982	0.9576301	0.9248571	0.9733686
0.0	0.9994955	0.9982913	0.99640805	0.9994679	0.99871814	0.9994649	0.9984389	0.99842095	0.9993305	0.9966535
0.0	0.96807724	0.9797805	0.9591771	0.9547161	0.8343157	0.94862723	0.9619982	0.9576301	0.9248571	0.9733686
0.0	0.96807724	0.9797805	0.9591771	0.9547161	0.8343157	0.94862723	0.9619982	0.9576301	0.9248571	0.9733686
0.0	0.96807724	0.9797805	0.9591771	0.9547161	0.8343157	0.94862723	0.9619982	0.9576301	0.9248571	0.9733686
0.0	0.96807724	0.9797805	0.9591771	0.9547161	0.8343157	0.94862723	0.9619982	0.9576301	0.9248571	0.9733686
0.0	0.96807724	0.9797805	0.9591771	0.9547161	0.8343157	0.9486273	0.9619982	0.9576301	0.9248571	0.9733686
0.0	0.96807724	0.9797805	0.9591771	0.9547161	0.8343157	0.9486273	0.9619982	0.9576301	0.9248571	0.9733686
0.0	0.99878377	0.99466467	0.9895503	0.9984072	0.9976273	0.99433726	0.99544144	0.99377656	0.99796486	0.99409914
0.0	0.9985839	0.9961999	0.9988949	0.99967647	0.99787617	0.99940276	0.99697924	0.9974954	0.9989882	0.9990984
0.0	0.9535736	0.86820143	0.45574597	0.99512106	0.8769903	0.8359071	0.9510211	0.84650755	0.95372623	0.6402413
0.0	0.97599936	0.7684694	0.9840508	0.9984059	0.9858687	0.99875104	0.06426158	0.95678645	0.9902969	0.7518614
0.0	0.8803101	0.9122517	0.27494195	0.98085576	0.9175282	0.67266375	0.16774817	0.4628516	0.83599573	0.36108252
0.0	0.9862921	0.8633018	0.41005686	0.77020687	0.9518085	0.9385081	0.99273175	0.6373524	0.9457814	0.49721715
0.0	0.92058986	0.46145287	0.16173516	0.96533424	0.73786044	0.8782445	0.23643911	0.5839657	0.5982849	0.6613506
0.0	0.8791181	0.9714376	0.9810496	0.99778795	0.97183436	0.9984641	0.9029132	0.8978802	0.982479	0.90741193
0.0	0.9426832	0.95950985	0.059074745	0.77202624	0.7897209	0.6761739	0.18652534	0.65067106	0.29082876	0.30990353
0.0	0.96676165	0.12644903	0.35093197	0.93306166	0.8337487	0.92049277	0.95918113	0.8107625	0.8590998	0.5801919
0.0	0.5993586	0.16175516	0.002309618	0.243359	0.57978636	0.49745914	0.01176096	0.9478555	0.20716472	0.068298854
0.0	0.9998115	0.9998567	0.9997358	0.99993014	0.9999378	0.99984896	0.9998784	0.99969125	0.9999002	0.9996997
0.0	0.0007467819	0.0007326524	0.0005154386	0.002044199	0.0017562956	0.0017360572	0.0004264893	0.00066713005	0.0039700973	0.0013289959
0.0	0.0007817224	0.006525698	0.0011212747	0.00072593073	0.0030573967	0.002467808	0.005598161	0.0014972171	0.016763438	0.0029689556
0.0	0.69217396	0.10985834	0.37970695	0.0046053906	0.09953133	0.10970326	0.72376025	0.6828025	0.03723042	0.5455977
0.0	0.99952435	0.995834	0.996783	0.99909115	0.9987564	0.99731976	0.99711525	0.9968309	0.9991371	0.99794954
0.0	0.9994966	0.9975413	0.99789655	0.9995152	0.99823844	0.9977723	0.9984956	0.9967687	0.9995983	0.99849737
0.0	0.9997428	0.99721956	0.9961457	0.9994423	0.9988055	0.99829656	0.9984251	0.99734014	0.9995819	0.9970583
0.0	0.9986981	0.99535406	0.9925343	0.9987017	0.9973793	0.99671125	0.99837923	0.99598527	0.9985644	0.9970974
0.0	0.96807724	0.9797805	0.9591771	0.9547161	0.8343157	0.94862723	0.9619982	0.9576301	0.9248571	0.9733686
0.0	0.9971234	0.98870695	0.99423176	0.9985405	0.9923649	0.998206	0.9911377	0.99508375	0.9974993	0.99695885
0.0	0.9999536	0.9907832	0.97960544	0.99998486	0.7205395	0.9918013	0.99431795	0.99601233	0.99846727	0.99970514
0.0	0.9991872	0.99803823	0.9977585	0.99973017	0.99981254	0.9994011	0.99867994	0.9981627	0.9996126	0.9993049
0.0	0.9992766	0.99643904	0.987756	0.99867034	0.998035	0.99556726	0.9963833	0.9934956	0.9982504	0.9962961
0.0	0.0050682244	0.0041568656	0.0027535981	0.010158159	0.0056609144	0.004268676	0.0034433652	0.0049635894	0.031175626	0.0051585166
0.0	0.99819297	0.99211067	0.9840634	0.99736303	0.9967853	0.99081504	0.99273175	0.99191636	0.9973239	0.99028087
0.0	0.0050682244	0.0041568633	0.0027535981	0.010158159	0.0056609176	0.004268674	0.0034433652	0.0049635894	0.031175615	0.0051585143
0.0	0.99819297	0.99211067	0.9840634	0.99736303	0.9967853	0.99081504	0.99273175	0.99191636	0.9973239	0.99028087
0.0	0.96807724	0.9797805	0.9591771	0.9547161	0.8343157	0.94862723	0.9619982	0.9576301	0.9248571	0.9733686
0.0	0.96807724	0.9797805	0.9591771	0.9547161	0.8343157	0.9486273	0.9619982	0.9576301	0.9248571	0.9733686
0.0	0.96807724	0.9797805	0.9591771	0.9547161	0.8343157	0.94862723	0.9619982	0.9576301	0.9248571	0.9733686
0.0	0.9997427	0.9990589	0.99878865	0.99962115	0.9988772	0.9997949	0.9988569	0.99951065	0.99967325	0.9993837
0.0	0.96807724	0.9797805	0.9591771	0.9547161	0.8343157	0.9486273	0.9619982	0.9576301	0.9248571	0.9733686
0.0	0.99833703	0.99618983	0.98834604	0.9988703	0.9984688	0.9983329	0.99847454	0.995564	0.99909127	0.9950374
0.0	0.96807724	0.9797805	0.9591771	0.9547161	0.8343157	0.94862723	0.9619982	0.9576301	0.9248571	0.9733686
0.0	0.9997427	0.9990589	0.99878865	0.99962115	0.9988772	0.9997949	0.9988569	0.99951065	0.99967325	0.9993837
0.0	0.96807724	0.9797805	0.9591771	0.9547161	0.8343157	0.94862723	0.9619982	0.9576301	0.9248571	0.9733686
0.0	3.1697517e-05	9.7465534e-05	0.00013880571	5.5137574e-05	0.00014997563	1.76773e-05	0.00019242849	0.00033522677	0.00014880882	7.5015785e-05
0.0	0.96807724	0.9797805	0.9591771	0.9547161	0.8343157	0.94862723	0.9619982	0.9576301	0.9248571	0.9733686
0.0	0.96807724	0.9797805	0.9591771	0.9547161	0.8343157	0.94862723	0.9619982	0.9576301	0.9248571	0.9733686
0.0	0.9997427	0.9990589	0.99878865	0.99962115	0.9988772	0.9997949	0.9988569	0.99951065	0.99967325	0.9993837
0.0	0.96807724	0.9797805	0.9591771	0.9547161	0.8343157	0.9486273	0.9619982	0.9576301	0.9248571	0.9733686
0.0	0.99943346	0.99849796	0.99194264	0.99330914	0.99709857	0.98909575	0.99732864	0.99673945	0.9989177	0.9959728
0.0	0.9997427	0.9990589	0.99878865	0.99962115	0.9988772	0.9997949	0.9988569	0.99951065	0.99967325	0.9993837
0.0	0.96807724	0.9797805	0.9591771	0.9547161	0.8343157	0.94862723	0.9619982	0.9576301	0.9248571	0.9733686
0.0	3.1697517e-05	9.7465534e-05	0.00013880571	5.5137574e-05	0.00014997563	1.76773e-05	0.0001924283	0.00033522706	0.00014880882	7.5015785e-05
0.0	0.9985946	0.9937921	0.99054074	0.9984902	0.99843603	0.9959337	0.99453187	0.9944886	0.9985489	0.99540174
0.0	0.0050682244	0.0041568656	0.0027535981	0.010158159	0.0056609176	0.004268674	0.0034433638	0.0049635894	0.031175626	0.0051585143
0.0	0.02751733	0.08692101	0.032607872	0.008874131	0.9342661	0.32223123	0.6918	0.040468723	0.95546794	0.78458756
0.0	0.9971234	0.98870695	0.99423176	0.9985405	0.9923649	0.998206	0.9911377	0.99508375	0.9974993	0.99695885
0.0	0.9971234	0.98870695	0.99423176	0.9985405	0.9923649	0.998206	0.9911377	0.99508375	0.9974993	0.99695885
0.0	0.9971234	0.98870695	0.99423176	0.9985405	0.9923649	0.998206	0.9911377	0.99508375	0.9974993	0.99695885
0.0	0.9971234	0.98870695	0.99423176	0.9985405	0.9923649	0.998206	0.9911377	0.99508375	0.9974993	0.99695885
0.0	0.96807724	0.9797805	0.9591771	0.9547161	0.8343157	0.94862723	0.9619982	0.9576301	0.9248571	0.9733686
0.0	0.96807724	0.9797805	0.9591771	0.9547161	0.8343157	0.94862723	0.9619982	0.9576301	0.9248571	0.9733686
0.0	0.96807724	0.9797805	0.9591771	0.9547161	0.8343157	0.94862723	0.9619982	0.9576301	0.9248571	0.9733686
0.0	0.96807724	0.9797805	0.9591771	0.9547161	0.8343157	0.94862723	0.9619982	0.9576301	0.9248571	0.9733686
0.0	0.96807724	0.9797805	0.9591771	0.9547161	0.8343157	0.9486273	0.9619982	0.9576301	0.9248571	0.9733686
0.0	0.96807724	0.9797805	0.9591771	0.9547161	0.8343157	0.94862723	0.9619982	0.9576301	0.9248571	0.9733686
0.0	0.96807724	0.9797805	0.9591771	0.9547161	0.8343157	0.94862723	0.9619982	0.9576301	0.9248571	0.9733686
0.0	0.9992766	0.996439	0.987756	0.99867034	0.998035	0.99556726	0.9963833	0.9934956	0.9982504	0.9962961
0.0	0.96807724	0.9797805	0.9591771	0.9547161	0.8343157	0.94862723	0.9619982	0.9576301	0.9248571	0.9733686
0.0	0.99851054	0.99296933	0.98598623	0.99734724	0.9973014	0.9918251	0.9943932	0.99222577	0.99752825	0.99275136
0.0	0.0050682244	0.0041568656	0.0027535981	0.010158159	0.0056609176	0.004268674	0.0034433652	0.0049635894	0.031175615	0.0051585166
0.0	0.0050682244	0.0041568633	0.0027535981	0.010158159	0.0056609144	0.004268674	0.0034433652	0.0049635894	0.031175615	0.0051585166
0.0	0.0010686213	0.0066820625	0.0014214781	0.00035600818	0.0030573981	0.002467808	0.005349164	0.0016300622	0.008999078	0.0027712476
0.0	0.96807724	0.9797805	0.9591771	0.9547161	0.8343157	0.94862723	0.9619982	0.9576301	0.9248571	0.9733686
0.0	0.0050682244	0.0041568656	0.0027535981	0.0101581635	0.0056609144	0.004268676	0.0034433638	0.0049635894	0.031175634	0.0051585166
0.0	0.9971234	0.98870695	0.99423176	0.9985405	0.9923649	0.998206	0.9911377	0.99508375	0.9974993	0.99695885
0.0	0.96807724	0.9797805	0.9591771	0.9547161	0.8343157	0.94862723	0.9619982	0.9576301	0.9248571	0.9733686
0.0	0.96807724	0.9797805	0.9591771	0.9547161	0.8343157	0.94862723	0.9619982	0.9576301	0.9248571	0.9733686
0.0	0.96807724	0.9797805	0.9591771	0.9547161	0.8343157	0.94862723	0.9619982	0.9576301	0.9248571	0.9733686
0.0	0.9978587	0.99097717	0.9807989	0.9966042	0.9967103	0.9895948	0.9921017	0.9904801	0.9969631	0.9894769
0.0	0.96807724	0.9797805	0.9591771	0.9547161	0.8343157	0.94862723	0.9619982	0.9576301	0.9248571	0.9733686
0.0	0.96807724	0.9797805	0.9591771	0.9547161	0.8343157	0.94862723	0.9619982	0.9576301	0.9248571	0.9733686
0.0	0.96807724	0.9797805	0.9591771	0.9547161	0.8343157	0.94862723	0.9619982	0.9576301	0.9248571	0.9733686
0.0	0.96807724	0.9797805	0.9591771	0.9547161	0.8343157	0.9486273	0.9619982	0.9576301	0.9248571	0.9733686
0.0	0.9778861	0.92826015	0.87052953	0.9919658	0.9183169	0.91902125	0.828211	0.90812325	0.8335404	0.44658962
0.0	0.96807724	0.9797805	0.9591771	0.9547161	0.8343157	0.94862723	0.9619982	0.9576301	0.9248571	0.9733686
0.0	0.96807724	0.9797805	0.9591771	0.9547161	0.8343157	0.94862723	0.9619982	0.9576301	0.9248571	0.9733686
0.0	0.99962306	0.99689734	0.9973296	0.9992828	0.9990306	0.99941266	0.99823356	0.99837387	0.99930227	0.9982815
0.0	0.96807724	0.9797805	0.9591771	0.9547161	0.8343157	0.94862723	0.9619982	0.9576301	0.9248571	0.9733686
0.0	0.0050682244	0.0041568633	0.0027535981	0.010158159	0.0056609176	0.004268674	0.0034433652	0.0049635894	0.031175615	0.0051585166
0.0	0.96807724	0.9797805	0.9591771	0.9547161	0.8343157	0.94862723	0.9619982	0.9576301	0.9248571	0.9733686
0.0	0.00018169144	0.6556707	0.032225233	0.37190002	0.0024116118	0.0076966486	0.25098515	0.9499436	0.65277773	0.15961678
0.0	0.96807724	0.9797805	0.9591771	0.9547161	0.8343157	0.94862723	0.9619982	0.9576301	0.9248571	0.9733686
0.0	0.0050682244	0.0041568633	0.0027535981	0.0101581635	0.0056609144	0.004268674	0.0034433652	0.0049635894	0.031175615	0.0051585166
0.0	0.9778861	0.92826015	0.87052953	0.9919658	0.9183169	0.91902125	0.8282112	0.90812325	0.8335405	0.44658947
0.0	0.9971234	0.98870695	0.99423176	0.9985405	0.9923649	0.998206	0.9911377	0.99508375	0.9974993	0.99695885
0.0	0.96807724	0.9797805	0.9591771	0.9547161	0.8343157	0.94862723	0.9619982	0.9576301	0.9248571	0.9733686
0.0	0.9976802	0.9899838	0.994584	0.9988096	0.9932856	0.9986237	0.99433434	0.9953477	0.99824023	0.99711394
0.0	0.48878658	0.32208246	0.0009830826	0.00018911401	0.002503219	0.0012305365	0.34770945	0.0026303777	0.052688476	0.0045633554
0.0	0.007312789	0.0061420114	0.0060070655	0.028224714	0.013170202	0.011954	0.004884437	0.007263572	0.097689554	0.012616369
0.0	0.9990891	0.99697804	0.99612314	0.9992342	0.99864	0.998401	0.9988721	0.99738485	0.9992854	0.9985077
0.0	0.48878658	0.32208246	0.0009830826	0.00018911401	0.002503219	0.0012305365	0.34770945	0.0026303777	0.052688476	0.0045633554
0.0	0.96807724	0.9797805	0.9591771	0.9547161	0.8343157	0.94862723	0.9619982	0.9576301	0.9248571	0.9733686
0.0	0.48878658	0.32208246	0.0009830826	0.00018911401	0.002503219	0.0012305365	0.34770945	0.0026303777	0.052688476	0.0045633554
0.0	0.99828005	0.9966988	0.9936395	0.9993844	0.9993851	0.99921775	0.99707663	0.9968676	0.9991352	0.9979336
0.0	0.96807724	0.9797805	0.9591771	0.9547161	0.8343158	0.9486273	0.9619982	0.9576301	0.9248571	0.9733686
0.0	0.0007817224	0.006525698	0.0011212747	0.00072593073	0.0030573967	0.002467808	0.005598161	0.0014972171	0.016763438	0.002968954
0.0	0.0010686213	0.0066820653	0.0014214781	0.00035600818	0.0030573967	0.002467808	0.005349164	0.0016300622	0.008999078	0.0027712462
0.0	0.96807724	0.9797805	0.9591771	0.9547161	0.8343157	0.94862723	0.9619982	0.9576301	0.9248571	0.9733686
0.0	0.9998072	0.9980565	0.997347	0.9996136	0.9989901	0.9987446	0.9988544	0.9981831	0.99969876	0.99795735
0.0	0.0069425683	0.0043243207	0.0031713378	0.0101581635	0.006150054	0.00488408	0.0041664084	0.0053462647	0.032836653	0.0060246666
0.0	0.24906036	0.052512065	0.17591356	0.9547161	0.19707969	0.13599974	0.21076775	0.14666605	0.03167577	0.27811188
0.0	0.007741506	0.0053907107	0.003702865	0.017196443	0.0077713937	0.005555607	0.005534065	0.0068182307	0.049077712	0.007880475
0.0	0.6268973	0.46033025	0.45531496	0.9706516	0.9592359	0.7465192	0.74846506	0.6260843	0.959294	0.89901525
0.0	0.96807724	0.9797805	0.9591771	0.9547161	0.8343157	0.94862723	0.9619982	0.9576301	0.9248571	0.9733686
0.0	0.003563394	0.00060596195	3.593103e-05	7.126567e-05	0.13157418	8.772306e-05	0.023870569	0.53739315	0.28418034	0.0024481018
0.0	0.99685967	0.9804627	0.9939731	0.9979796	0.99558604	0.99721247	0.9934831	0.990562	0.99457306	0.9873237
0.0	0.96807724	0.9797805	0.9591771	0.9547161	0.8343157	0.94862723	0.9619982	0.9576301	0.9248571	0.9733686
0.0	0.6480925	0.6852749	0.5828397	0.95820856	0.70916265	0.88231695	0.90987676	0.46561587	0.92270124	0.7622426
0.0	0.9971234	0.98870695	0.99423176	0.9985405	0.9923649	0.998206	0.9911377	0.99508375	0.9974993	0.99695885
0.0	0.9915141	0.9864383	0.96903783	0.99261487	0.97371924	0.9540281	0.9865943	0.97703564	0.99543494	0.9940725
0.0	0.96807724	0.9797805	0.9591771	0.9547161	0.8343157	0.94862723	0.9619982	0.9576301	0.9248571	0.9733686
0.0	0.96807724	0.9797805	0.9591771	0.9547161	0.8343157	0.94862723	0.9619982	0.9576301	0.9248571	0.9733686
0.0	0.96807724	0.9797805	0.9591771	0.9547161	0.8343157	0.94862723	0.9619982	0.9576301	0.9248571	0.9733686
0.0	0.9997427	0.9990589	0.99878865	0.99962115	0.9988772	0.9997949	0.9988569	0.99951065	0.99967325	0.9993837
0.0	0.99962306	0.9974126	0.9973296	0.9992828	0.9990306	0.9995547	0.99856657	0.99837387	0.99930227	0.9986199
0.0	0.96807724	0.9797805	0.9591771	0.9547161	0.8343157	0.94862723	0.9619982	0.9576301	0.9248571	0.9733686
0.0	0.96807724	0.9797805	0.9591771	0.9547161	0.8343157	0.94862723	0.9619982	0.9576301	0.9248571	0.9733686
0.0	0.96807724	0.9797805	0.9591771	0.9547161	0.8343157	0.94862723	0.9619982	0.9576301	0.9248571	0.9733686
0.0	0.9978587	0.99097717	0.9807989	0.9966042	0.9967103	0.9895948	0.9921017	0.9904801	0.9969631	0.9894769
0.0	0.96807724	0.9797805	0.9591771	0.9547161	0.8343157	0.94862723	0.9619982	0.9576301	0.9248571	0.9733686
0.0	0.99163294	0.9835248	0.7769452	0.9947642	0.9922367	0.975544	0.9512084	0.9888353	0.99588203	0.96599525
0.0	0.99804914	0.9947633	0.98815644	0.9986369	0.995845	0.990807	0.9960402	0.99001396	0.99865353	0.9907216
0.0	0.96807724	0.9797805	0.9591771	0.9547161	0.8343157	0.94862723	0.9619982	0.9576301	0.9248571	0.9733686
0.0	0.99547845	0.92401874	0.9843874	0.9927955	0.97294194	0.9976857	0.99171066	0.980287	0.99262017	0.97418505
0.0	0.96807724	0.24535061	0.9591771	0.9547161	0.8343157	0.87249684	0.87036604	0.9576301	0.9248571	0.35468444
0.0	0.00074143417	0.0014529348	0.44903943	0.123518914	0.0019353144	0.0013550577	0.9619982	0.000957495	0.4543307	0.00045198464
0.0	0.004435702	0.00022527152	0.008344506	9.6699754e-05	0.00043771518	0.010140094	0.0005790102	0.00046302137	0.006502859	0.00031952298
0.0	0.96807724	0.9797805	0.9591771	0.9547161	0.8343157	0.94862723	0.9619982	0.9576301	0.9248571	0.9733686
0.0	0.96807724	0.9797805	0.9591771	0.9547161	0.8343157	0.94862723	0.9619982	0.9576301	0.9248571	0.9733686
0.0	0.9986981	0.99535406	0.9925343	0.9987017	0.9973793	0.99671125	0.99837923	0.99598527	0.9985644	0.9970974
0.0	0.99960667	0.99906594	0.99791175	0.99953294	0.9989806	0.99953485	0.9992398	0.99808156	0.9993687	0.9978308
0.0	0.99962306	0.99689734	0.9973296	0.9992828	0.9990306	0.99941266	0.99823356	0.99837387	0.99930227	0.9982815
0.0	0.99960667	0.99889743	0.99791175	0.99953294	0.9989806	0.99939	0.99909496	0.99808156	0.9993687	0.9971982
0.0	0.96807724	0.9797805	0.9591771	0.9547161	0.8343157	0.94862723	0.9619982	0.9576301	0.9248571	0.9733686
0.0	0.0050682244	0.0041568633	0.0027535981	0.010158159	0.0056609176	0.004268676	0.0034433652	0.0049635894	0.031175634	0.0051585166
0.0	0.0025729071	0.0021821763	0.0016699956	0.0030856219	0.0039298353	0.002048786	0.002318961	0.0029017846	0.008342119	0.0021884763
0.0	0.87745714	0.6531129	0.30427486	0.8953233	0.6452363	0.73863107	0.6033941	0.97726125	0.8014648	0.81850046
0.0	0.29777682	0.00034239003	0.0013020359	0.0009457317	0.0003580012	0.005325399	0.0028024619	0.004342908	0.058776174	0.0047309054
0.0	0.0028233551	0.0026031246	0.002930306	0.0040366375	0.0046775313	0.0024104582	0.0027505555	0.003527236	0.0091872895	0.002892311
0.0	0.29777682	0.00034239003	0.0013020359	0.0009457317	0.0003580012	0.005325399	0.0028024619	0.004342908	0.058776174	0.0047309054
0.0	0.99685967	0.9804627	0.9939731	0.9979796	0.99558604	0.99721247	0.9934831	0.990562	0.99457306	0.9873237
0.0	0.010527343	0.006225365	0.37005168	0.6596277	0.346161	0.16262874	0.000378715	0.70819014	0.008912996	0.07793999
0.0	0.96807724	0.9797805	0.9591771	0.9547161	0.8343157	0.9486273	0.9619982	0.9576301	0.9248571	0.9733686
0.0	0.96807724	0.9797805	0.9591771	0.9547161	0.8343157	0.94862723	0.9619982	0.9576301	0.9248571	0.9733686
0.0	0.96807724	0.9797805	0.9591771	0.9547161	0.8343157	0.94862723	0.9619982	0.9576301	0.9248571	0.9733686
0.0	3.1697517e-05	9.7465534e-05	0.00013880571	5.5137574e-05	0.00014997563	1.76773e-05	0.00019242849	0.00033522677	0.00014880882	7.5015785e-05
0.0	0.00088877865	0.09334077	0.00016698649	0.00031105382	0.661477	0.017570768	0.4432088	0.0021736762	0.55380845	0.26548114
0.0	0.96807724	0.9797805	0.9591771	0.9547161	0.8343157	0.9486273	0.9619982	0.9576301	0.9248571	0.9733686
0.0	0.96807724	0.9797805	0.9591771	0.9547161	0.8343157	0.94862723	0.9619982	0.9576301	0.9248571	0.9733686
0.0	0.9997427	0.9990589	0.99878865	0.99962115	0.9988772	0.9997949	0.9988569	0.99951065	0.99967325	0.9993837
0.0	0.99685967	0.9804627	0.9939731	0.9979796	0.99558604	0.99721247	0.9934831	0.990562	0.99457306	0.9873237
0.0	0.9995289	0.99917513	0.9981019	0.99959916	0.99876994	0.99855036	0.9985915	0.9981633	0.9996308	0.99728346
0.0	0.00088877865	0.09334077	0.00016698649	0.00031105382	0.661477	0.017570758	0.4432088	0.0021736762	0.55380845	0.26548117
0.0	0.30193102	0.06454871	0.39056882	0.09567325	0.5986005	0.42164445	0.7188741	0.16457161	0.36909616	0.077014945
0.0	0.96807724	0.9797805	0.9591771	0.9547161	0.8343157	0.9486273	0.9619982	0.9576301	0.9248571	0.9733686
0.0	0.96807724	0.9797805	0.9591771	0.9547161	0.8343157	0.94862723	0.9619982	0.9576301	0.9248571	0.9733686
0.0	0.96807724	0.9797805	0.9591771	0.9547161	0.8343157	0.94862723	0.9619982	0.9576301	0.9248571	0.9733686
0.0	0.0050682244	0.0041568656	0.0027535981	0.0101581635	0.0056609144	0.004268674	0.0034433652	0.0049635894	0.031175615	0.0051585166
0.0	0.96807724	0.9797805	0.9591771	0.9547161	0.8343157	0.94862723	0.9619982	0.9576301	0.9248571	0.9733686
0.0	0.0050682244	0.0041568633	0.0027535981	0.010158159	0.0056609144	0.004268674	0.0034433652	0.0049635894	0.031175615	0.0051585166
0.0	0.0062697185	0.0041568656	0.0027986905	0.012188431	0.0063180486	0.004412796	0.003558077	0.0057497774	0.030779477	0.0059882975
0.0	0.96807724	0.9797805	0.9591771	0.9547161	0.8343157	0.94862723	0.9619982	0.9576301	0.9248571	0.9733686
0.0	0.0041354797	0.22582301	0.5553617	0.8276771	0.25778267	0.20412245	0.5768023	0.18796471	0.6521	0.0014904736
0.0	0.037462752	0.007029893	0.16470884	0.03685952	0.09696493	0.050182853	0.8006453	0.82672685	0.03219392	0.030749466
0.0	0.037462752	0.007029893	0.16470884	0.03685952	0.09696493	0.050182853	0.8006453	0.82672685	0.03219392	0.030749466
0.0	0.005679061	0.00422838	0.002774234	0.011702398	0.0054227314	0.004910695	0.0035483558	0.0049635894	0.030160226	0.005161765
0.0	0.99961734	0.9985417	0.9969291	0.9995443	0.998971	0.9996263	0.9987618	0.9987668	0.9994874	0.99764436
0.0	0.9994955	0.9982913	0.99640805	0.9994679	0.99871814	0.9994649	0.9984389	0.99842095	0.9993305	0.9966535
0.0	0.9997427	0.9990589	0.99878865	0.99962115	0.9988772	0.9997949	0.9988569	0.99951065	0.99967325	0.9993837
0.0	3.1697517e-05	9.7465534e-05	0.00013880571	5.5137574e-05	0.00014997563	1.76773e-05	0.0001924283	0.00033522677	0.00014880882	7.5015785e-05
0.0	0.0008887795	0.09334077	0.00016698649	0.00031105382	0.661477	0.017570758	0.44320887	0.002173675	0.55380845	0.26548114
0.0	0.9997427	0.9990589	0.99878865	0.99962115	0.9988772	0.9997949	0.9988569	0.99951065	0.99967325	0.9993837
0.0	3.1697517e-05	9.7465534e-05	0.00013880571	5.5137574e-05	0.00014997563	1.76773e-05	0.00019242868	0.00033522706	0.00014880882	7.5015785e-05
0.0	0.00088877865	0.09334077	0.00016698649	0.00031105382	0.661477	0.017570768	0.4432088	0.0021736762	0.55380857	0.26548114
0.0	0.9994955	0.9982913	0.99640805	0.9994679	0.99871814	0.9994649	0.9984389	0.99842095	0.9993305	0.9966535
0.0	0.9997427	0.9990589	0.99878865	0.99962115	0.9988772	0.9997949	0.9988569	0.99951065	0.99967325	0.9993837
0.0	3.1697517e-05	9.7465534e-05	0.00013880571	5.5137574e-05	0.00014997563	1.76773e-05	0.0001924283	0.00033522677	0.00014880882	7.5015785e-05
0.0	0.0008887795	0.09334077	0.00016698649	0.00031105382	0.661477	0.017570768	0.4432088	0.0021736762	0.55380845	0.26548114
0.0	0.9994955	0.9982913	0.99640805	0.9994679	0.99871814	0.9994649	0.9984389	0.99842095	0.9993305	0.9966535
0.0	0.9997427	0.9990589	0.99878865	0.99962115	0.9988772	0.9997949	0.9988569	0.99951065	0.99967325	0.9993837
0.0	3.1697517e-05	9.7465534e-05	0.00013880571	5.5137574e-05	0.00014997563	1.76773e-05	0.00019242849	0.00033522706	0.00014880882	7.5015785e-05
0.0	0.00088877865	0.09334077	0.00016698649	0.00031105382	0.661477	0.017570768	0.44320887	0.0021736762	0.55380845	0.26548117
0.0	0.9971234	0.98870695	0.99423176	0.9985405	0.9923649	0.998206	0.9911377	0.99508375	0.9974993	0.99695885
0.0	0.96807724	0.9797805	0.9591771	0.9547161	0.8343157	0.9486273	0.9619982	0.9576301	0.9248571	0.9733686
0.0	0.96807724	0.9797805	0.9591771	0.9547161	0.8343157	0.9486273	0.9619982	0.9576301	0.9248571	0.9733686
0.0	0.99804914	0.9947633	0.98815644	0.9986369	0.995845	0.990807	0.9960402	0.99001396	0.99865353	0.9907216
0.0	0.96807724	0.9797805	0.9591771	0.9547161	0.8343157	0.94862723	0.9619982	0.9576301	0.9248571	0.9733686
0.0	0.0057362076	0.0040741987	0.0031117762	0.010158159	0.005914421	0.004473104	0.0034433638	0.004913951	0.03498569	0.0052027623
0.0	0.022111489	0.019738737	0.066335276	0.9547161	0.09209354	0.0009470252	0.9619982	0.00043089112	0.011679792	0.00031619598
0.0	0.9995778	0.9963947	0.9987245	0.9993309	0.9987876	0.99884546	0.9989838	0.9980209	0.9991621	0.9978834
0.0	0.96807724	0.9797805	0.9591771	0.9547161	0.8343157	0.94862723	0.9619982	0.9576301	0.9248571	0.9733686
0.0	0.98880845	0.9325457	0.9186924	0.9952624	0.93303597	0.9545074	0.89641005	0.9258185	0.8968135	0.54738015
0.0	0.9858525	0.95441127	0.9149446	0.9951296	0.93193376	0.9512684	0.8870688	0.947644	0.89588034	0.5343403
0.0	0.98743004	0.95319957	0.9105373	0.9949397	0.9352501	0.9532781	0.89262	0.9264892	0.8794509	0.5584808
0.0	0.99227107	0.9832739	0.94207215	0.9984195	0.97249955	0.97908247	0.9268027	0.9768753	0.91813374	0.6637975
0.0	0.9816798	0.93615097	0.9154879	0.9956185	0.9367176	0.94966465	0.9053839	0.9465474	0.8951516	0.46780446
0.0	0.987998	0.94080883	0.91996884	0.9954413	0.9334645	0.95154387	0.87445396	0.947942	0.8847716	0.5482315
0.0	0.9868731	0.9462824	0.911878	0.99445736	0.94244	0.94788563	0.9030259	0.94655406	0.8994368	0.5443391
0.0	0.9987072	0.99265337	0.9970886	0.9994654	0.9945602	0.9987087	0.995774	0.99703085	0.998777	0.9984761
0.0	0.96807724	0.9797805	0.9591771	0.9547161	0.8343157	0.9486273	0.9619982	0.9576301	0.9248571	0.9733686
0.0	0.96807724	0.9797805	0.9591771	0.9547161	0.8343157	0.9486273	0.9619982	0.9576301	0.9248571	0.9733686
0.0	0.96807724	0.9797805	0.9591771	0.9547161	0.8343157	0.9486273	0.9619982	0.9576301	0.9248571	0.9733686
0.0	0.96807724	0.9797805	0.9591771	0.9547161	0.8343157	0.9486273	0.9619982	0.9576301	0.9248571	0.9733686
0.0	0.96807724	0.9797805	0.9591771	0.9547161	0.8343157	0.9486273	0.9619982	0.9576301	0.9248571	0.9733686
0.0	0.96807724	0.9797805	0.9591771	0.9547161	0.8343157	0.9486273	0.9619982	0.9576301	0.9248571	0.9733686
0.0	0.96807724	0.9797805	0.9591771	0.9547161	0.8343157	0.9486273	0.9619982	0.9576301	0.9248571	0.9733686
0.0	0.99886024	0.99456775	0.99714905	0.99951494	0.9961682	0.99890745	0.9954678	0.9967443	0.998569	0.99835145
0.0	0.96807724	0.9797805	0.9591771	0.9547161	0.8343157	0.9486273	0.9619982	0.9576301	0.9248571	0.9733686
0.0	0.96807724	0.9797805	0.9591771	0.9547161	0.8343157	0.9486273	0.9619982	0.9576301	0.9248571	0.9733686
0.0	0.96807724	0.9797805	0.9591771	0.9547161	0.8343157	0.9486273	0.9619982	0.9576301	0.9248571	0.9733686
0.0	0.9971234	0.98870695	0.99423176	0.9985405	0.9923649	0.998206	0.9911377	0.99508375	0.9974993	0.99695885
0.0	0.9971234	0.98870695	0.99423176	0.9985405	0.9923649	0.998206	0.9911377	0.99508375	0.9974993	0.99695885
0.0	0.9971234	0.98870695	0.99423176	0.9985405	0.9923649	0.998206	0.9911377	0.99508375	0.9974993	0.99695885
0.0	0.9971234	0.98870695	0.99423176	0.9985405	0.9923649	0.998206	0.9911377	0.99508375	0.9974993	0.99695885
0.0	0.96807724	0.9797805	0.9591771	0.9547161	0.8343157	0.9486273	0.9619982	0.9576301	0.9248571	0.9733686
0.0	0.9987072	0.99265337	0.9970886	0.9994654	0.9945602	0.9987087	0.995774	0.99703085	0.998777	0.9984761
0.0	0.96807724	0.9797805	0.9591771	0.9547161	0.8343157	0.9486273	0.9619982	0.9576301	0.9248571	0.9733686
0.0	0.96807724	0.9797805	0.9591771	0.9547161	0.8343157	0.9486273	0.9619982	0.9576301	0.9248571	0.9733686
0.0	0.96807724	0.9797805	0.9591771	0.9547161	0.8343157	0.9486273	0.9619982	0.9576301	0.9248571	0.9733686
0.0	0.96807724	0.9797805	0.9591771	0.9547161	0.8343157	0.9486273	0.9619982	0.9576301	0.9248571	0.9733686
0.0	0.96807724	0.9797805	0.9591771	0.9547161	0.8343157	0.9486273	0.9619982	0.9576301	0.9248571	0.9733686
0.0	0.99849296	0.9944352	0.9963243	0.9992378	0.9959084	0.99890625	0.99582905	0.99716467	0.998334	0.9979658
0.0	0.96807724	0.9797805	0.9591771	0.9547161	0.8343157	0.9486273	0.9619982	0.9576301	0.9248571	0.9733686
0.0	0.96807724	0.9797805	0.9591771	0.9547161	0.8343157	0.94862723	0.9619982	0.9576301	0.9248571	0.9733686
0.0	0.96807724	0.9797805	0.9591771	0.9547161	0.8343157	0.94862723	0.9619982	0.9576301	0.9248571	0.9733686
0.0	0.96807724	0.9797805	0.9591771	0.9547161	0.8343157	0.94862723	0.9619982	0.9576301	0.9248571	0.9733686
0.0	0.96807724	0.9797805	0.9591771	0.9547161	0.8343157	0.94862723	0.9619982	0.9576301	0.9248571	0.9733686
0.0	0.99163294	0.9835248	0.7769452	0.9947642	0.9922367	0.975544	0.9512084	0.9888353	0.99588203	0.96599525
0.0	0.99804914	0.9947633	0.98815644	0.9986369	0.995845	0.990807	0.9960402	0.99001396	0.99865353	0.9907216
0.0	0.96807724	0.9797805	0.9591771	0.9547161	0.8343157	0.9486273	0.9619982	0.9576301	0.9248571	0.9733686
0.0	0.9995778	0.9963947	0.9987245	0.9993309	0.9987876	0.99884546	0.9989838	0.9980209	0.9991621	0.9978834
0.0	0.96807724	0.9797805	0.9591771	0.9547161	0.8343157	0.94862723	0.9619982	0.9576301	0.9248571	0.9733686
0.0	0.96807724	0.9797805	0.9591771	0.9547161	0.8343157	0.94862723	0.9619982	0.9576301	0.9248571	0.9733686
0.0	0.027517335	0.08692105	0.032607872	0.008874131	0.9342661	0.32223126	0.6918	0.04046871	0.95546806	0.78458756
0.0	0.96807724	0.9797805	0.9591771	0.9547161	0.8343157	0.9486273	0.9619982	0.9576301	0.9248571	0.9733686
0.0	0.96807724	0.9797805	0.9591771	0.9547161	0.8343157	0.94862723	0.9619982	0.9576301	0.9248571	0.9733686
0.0	0.96807724	0.9797805	0.9591771	0.9547161	0.8343157	0.94862723	0.9619982	0.9576301	0.9248571	0.9733686
0.0	0.96807724	0.9797805	0.9591771	0.9547161	0.8343157	0.94862723	0.9619982	0.9576301	0.9248571	0.9733686
0.0	0.96807724	0.9797805	0.9591771	0.9547161	0.8343157	0.94862723	0.9619982	0.9576301	0.9248571	0.9733686
0.0	0.96807724	0.9797805	0.9591771	0.9547161	0.8343157	0.9486273	0.9619982	0.9576301	0.9248571	0.9733686
0.0	0.96807724	0.9797805	0.9591771	0.9547161	0.8343157	0.94862723	0.9619982	0.9576301	0.9248571	0.9733686
0.0	0.96807724	0.9797805	0.9591771	0.9547161	0.8343157	0.94862723	0.9619982	0.9576301	0.9248571	0.9733686
0.0	0.96807724	0.9797805	0.9591771	0.9547161	0.8343157	0.94862723	0.9619982	0.9576301	0.9248571	0.9733686
0.0	0.96807724	0.9797805	0.9591771	0.9547161	0.8343157	0.94862723	0.9619982	0.9576301	0.9248571	0.9733686
0.0	0.96807724	0.9797805	0.9591771	0.9547161	0.8343157	0.94862723	0.9619982	0.9576301	0.9248571	0.9733686
0.0	0.95209044	0.9825784	0.98120314	0.99219716	0.96801	0.9894673	0.9753547	0.958224	0.99265784	0.9784807
0.0	0.96807724	0.9797805	0.9591771	0.9547161	0.8343157	0.9486273	0.9619982	0.9576301	0.9248571	0.9733686
0.0	0.99833703	0.99618983	0.98834604	0.9988703	0.9984688	0.9983329	0.99847454	0.995564	0.99909127	0.9950374
0.0	0.9997427	0.9990589	0.99878865	0.99962115	0.9988772	0.9997949	0.9988569	0.99951065	0.99967325	0.9993837
0.0	0.96807724	0.9797805	0.9591771	0.9547161	0.8343157	0.94862723	0.9619982	0.9576301	0.9248571	0.9733686
0.0	0.99865097	0.98866385	0.95397335	0.9987459	0.98534423	0.98904514	0.9982052	0.9863961	0.99851316	0.99021226
0.0	0.96807724	0.9797805	0.9591771	0.9547161	0.8343157	0.94862723	0.9619982	0.9576301	0.9248571	0.9733686
0.0	0.96807724	0.9797805	0.9591771	0.9547161	0.8343157	0.94862723	0.9619982	0.9576301	0.9248571	0.9733686
0.0	0.9978587	0.99097717	0.9807989	0.9966042	0.9967103	0.9895948	0.9921017	0.9904801	0.9969631	0.9894769
0.0	0.9986981	0.99535406	0.9925343	0.9987017	0.9973793	0.99671125	0.99837923	0.99598527	0.9985644	0.9970974
0.0	0.99916494	0.9974402	0.99455774	0.9993241	0.9973908	0.9962656	0.99817204	0.9938122	0.99906987	0.99601966
0.0	0.9995413	0.9963903	0.99518096	0.9992099	0.99849033	0.9995191	0.99801946	0.99838936	0.9992642	0.99804497
0.0	0.96807724	0.9797805	0.9591771	0.9547161	0.8343157	0.94862723	0.9619982	0.9576301	0.9248571	0.9733686
0.0	0.9996971	0.99809283	0.99931145	0.99961215	0.9990404	0.99945444	0.99941933	0.99869365	0.9995499	0.99885666
0.0	0.99924064	0.9974868	0.9952467	0.99914527	0.99811625	0.9970505	0.99735934	0.9954894	0.9988269	0.99639845
0.0	0.96807724	0.9797805	0.9591771	0.9547161	0.8343157	0.94862723	0.9619982	0.9576301	0.9248571	0.9733686
0.0	0.2605667	0.043749813	0.117369875	0.13194059	0.32899687	0.32241476	0.097219385	0.075888105	0.2931252	0.06494013
0.0	0.99954224	0.9987061	0.99702924	0.9995586	0.9989336	0.9994649	0.9987429	0.9988135	0.99950004	0.99777764
0.0	0.94419914	0.99419206	0.89070696	0.9897175	0.3763968	0.7561909	0.7510048	0.9929704	0.9994242	0.99572253
0.0	0.8309614	0.92506224	0.65611196	0.95190966	0.3763968	0.4320467	0.6519317	0.97719383	0.9447601	0.958021
0.0	0.99804914	0.9947633	0.98815644	0.9986369	0.995845	0.990807	0.9960402	0.99001396	0.99865353	0.9907216
0.0	0.9993338	0.9979874	0.9980373	0.9958262	0.9964174	0.9912184	0.9982967	0.99806684	0.9988133	0.9976902
0.0	0.96807724	0.9797805	0.9591771	0.9547161	0.8343157	0.94862723	0.9619982	0.9576301	0.9248571	0.9733686
0.0	0.96807724	0.9797805	0.9591771	0.9547161	0.8343157	0.94862723	0.9619982	0.9576301	0.9248571	0.9733686
0.0	0.96807724	0.9797805	0.9591771	0.9547161	0.8343157	0.94862723	0.9619982	0.9576301	0.9248571	0.9733686
0.0	0.96807724	0.9797805	0.9591771	0.9547161	0.8343157	0.9486273	0.9619982	0.9576301	0.92485696	0.9733686
0.0	0.96807724	0.9797805	0.9591771	0.9547161	0.8343157	0.94862723	0.9619982	0.9576301	0.9248571	0.9733686
0.0	0.96807724	0.9797805	0.9591771	0.9547161	0.8343157	0.94862723	0.9619982	0.9576301	0.9248571	0.9733686
0.0	0.9995778	0.9963947	0.9987245	0.9993309	0.9987876	0.99884546	0.9989838	0.9980209	0.9991621	0.9978834
0.0	0.9997427	0.9990589	0.99878865	0.99962115	0.9988772	0.9997949	0.9988569	0.99951065	0.99967325	0.9993837
0.0	0.96807724	0.9797805	0.9591771	0.9547161	0.8343157	0.94862723	0.9619982	0.9576301	0.9248571	0.9733686
0.0	0.96807724	0.9797805	0.9591771	0.9547161	0.8343157	0.9486273	0.9619982	0.9576301	0.9248571	0.9733686
0.0	0.96807724	0.9797805	0.9591771	0.9547161	0.8343157	0.94862723	0.9619982	0.9576301	0.9248571	0.9733686
0.0	0.9997427	0.9990589	0.99878865	0.99962115	0.9988772	0.9997949	0.9988569	0.99951065	0.99967325	0.9993837
0.0	0.96807724	0.9797805	0.9591771	0.9547161	0.8343157	0.94862723	0.9619982	0.9576301	0.9248571	0.9733686
0.0	3.1697517e-05	9.7465534e-05	0.00013880571	5.5137574e-05	0.00014997563	1.76773e-05	0.00019242849	0.00033522677	0.00014880882	7.5015785e-05
0.0	0.96807724	0.9797805	0.9591771	0.9547161	0.8343157	0.94862723	0.9619982	0.9576301	0.9248571	0.9733686
0.0	0.99833703	0.99618983	0.98834604	0.9988703	0.9984688	0.9983329	0.99847454	0.995564	0.99909127	0.9950374
0.0	0.9997427	0.9990589	0.99878865	0.99962115	0.9988772	0.9997949	0.9988569	0.99951065	0.99967325	0.9993837
0.0	0.96807724	0.9797805	0.9591771	0.9547161	0.8343157	0.94862723	0.9619982	0.9576301	0.9248571	0.9733686
0.0	0.96807724	0.9797805	0.9591771	0.9547161	0.8343157	0.94862723	0.9619982	0.9576301	0.9248571	0.9733686
0.0	0.99865097	0.98866385	0.95397335	0.9987459	0.98534423	0.98904514	0.9982052	0.9863961	0.99851316	0.99021226
0.0	0.90822434	0.80567765	0.4869783	0.9576163	0.9844545	0.65748334	0.049800113	0.79753554	0.81987375	0.90713733
0.0	0.99495065	0.9912027	0.9812859	0.9971444	0.48066357	0.9600666	0.20472223	0.9713707	0.9952703	0.9930969
0.0	0.96807724	0.9797805	0.9591771	0.9547161	0.8343157	0.94862723	0.9619982	0.9576301	0.9248571	0.9733686
0.0	0.96807724	0.9797805	0.9591771	0.9547161	0.8343157	0.94862723	0.9619982	0.9576301	0.9248571	0.9733686
0.0	0.9997427	0.9990589	0.99878865	0.99962115	0.9988772	0.9997949	0.9988569	0.99951065	0.99967325	0.9993837
0.0	0.96807724	0.9797805	0.9591771	0.9547161	0.8343157	0.94862723	0.9619982	0.9576301	0.9248571	0.9733686
0.0	3.1697517e-05	9.7465534e-05	0.00013880571	5.5137574e-05	0.00014997563	1.76773e-05	0.00019242868	0.00033522706	0.00014880882	7.5015785e-05
0.0	0.00088877865	0.09334077	0.00016698649	0.00031105382	0.661477	0.017570768	0.4432088	0.0021736762	0.55380845	0.26548114
0.0	0.8066928	0.23841761	0.13977344	0.8221356	0.3494066	0.35760987	0.81995416	0.28643882	0.81779236	0.4948424
0.0	0.5059957	0.1142706	0.12128494	0.6422636	0.24752598	0.22490084	0.6228462	0.2363198	0.7154009	0.26016688
0.0	0.99962306	0.99689734	0.9973296	0.9992828	0.9990306	0.99941266	0.99823356	0.99837387	0.99930227	0.9982815
0.0	0.96807724	0.9797805	0.9591771	0.9547161	0.8343157	0.94862723	0.9619982	0.9576301	0.9248571	0.9733686
0.0	0.96807724	0.9797805	0.9591771	0.9547161	0.8343157	0.94862723	0.9619982	0.9576301	0.9248571	0.9733686
0.0	0.0050682244	0.0041568633	0.0027535981	0.0101581635	0.0056609176	0.004268674	0.0034433638	0.0049635894	0.031175626	0.0051585166
0.0	0.9778861	0.92826015	0.87052953	0.9919658	0.91831696	0.91902125	0.8282112	0.90812325	0.8335405	0.44658947
0.0	0.96807724	0.9797805	0.9591771	0.9547161	0.8343157	0.9486273	0.9619982	0.9576301	0.9248571	0.9733686
0.0	0.9978587	0.99097717	0.9807989	0.9966042	0.9967103	0.9895948	0.9921017	0.9904801	0.9969631	0.9894769
0.0	0.99962306	0.99689734	0.9973296	0.9992828	0.9990306	0.99941266	0.99823356	0.99837387	0.99930227	0.9982815
0.0	0.9986981	0.99535406	0.9925343	0.9987017	0.9973793	0.99671125	0.99837923	0.99598527	0.9985644	0.9970974
0.0	0.018534282	0.45703784	0.009594551	0.14277099	0.04621155	0.18594356	0.08178245	0.047307752	0.2774485	0.81120634
0.0	0.96807724	0.9797805	0.9591771	0.9547161	0.8343157	0.94862723	0.9619982	0.9576301	0.9248571	0.9733686
0.0	0.99163294	0.9835248	0.7769452	0.9947642	0.9922367	0.975544	0.9512084	0.9888353	0.99588203	0.96599525
0.0	0.99547845	0.8962059	0.9843874	0.9927955	0.97294194	0.9970431	0.98883003	0.98028713	0.99262017	0.96410555
0.0	0.96807724	0.9797805	0.9591771	0.9547161	0.8343157	0.94862723	0.9619982	0.9576301	0.9248571	0.9733686
0.0	0.9968009	0.9376141	0.9454008	0.99732506	0.98512614	0.9677548	0.9935221	0.9884057	0.99406	0.96955293
0.0	0.96807724	0.9797805	0.9591771	0.9547161	0.8343157	0.94862723	0.9619982	0.9576301	0.9248571	0.9733686
0.0	0.96807724	0.9797805	0.9591771	0.9547161	0.8343157	0.94862723	0.9619982	0.9576301	0.9248571	0.9733686
0.0	0.96807724	0.9797805	0.9591771	0.9547161	0.8343157	0.94862723	0.9619982	0.9576301	0.9248571	0.9733686
0.0	0.96807724	0.9797805	0.9591771	0.9547161	0.8343157	0.94862723	0.9619982	0.9576301	0.9248571	0.9733686
0.0	0.99804914	0.9947633	0.98815644	0.9986369	0.995845	0.990807	0.9960402	0.99001396	0.99865353	0.9907216
0.0	0.96807724	0.9797805	0.9591771	0.9547161	0.8343157	0.94862723	0.9619982	0.9576301	0.9248571	0.9733686
0.0	0.9976927	0.9554462	0.9929114	0.99625957	0.98205674	0.9981489	0.99453664	0.98928213	0.9954817	0.9846091
0.0	0.0008887795	0.09334077	0.00016698649	0.00031105382	0.661477	0.017570768	0.4432088	0.0021736762	0.5538085	0.26548114
0.0	0.004435702	0.0002252713	0.008344506	9.6699754e-05	0.00043771518	0.010140094	0.0005790102	0.00046302137	0.006502859	0.00031952298
0.0	0.011891545	0.0007035154	0.0026521676	0.00878872	0.00090689666	0.0013936152	0.0025187691	0.00026438755	0.00040979928	0.0026243248
0.0	0.96807724	0.9797805	0.9591771	0.9547161	0.8343157	0.94862723	0.9619982	0.9576301	0.9248571	0.9733686
0.0	0.9978587	0.99097717	0.9807989	0.9966042	0.9967103	0.9895948	0.9921017	0.9904801	0.9969631	0.9894769
0.0	0.9994665	0.9963813	0.9752494	0.9993819	0.9911577	0.9955367	0.9993025	0.9920952	0.9992865	0.9964675
0.0	0.010398388	0.0056043067	0.0025884213	0.00840232	0.0077462955	0.0047283717	0.007759409	0.0042512147	0.016371144	0.0060955565
0.0	0.0017574239	0.59947646	0.53061044	0.09865537	0.005265026	0.6040795	0.0704793	0.034893442	0.2398533	0.0012817419
0.0	0.9988362	0.99057543	0.9627881	0.9988965	0.9857867	0.990171	0.99832815	0.98832756	0.99865437	0.9910704
0.0	0.9994665	0.9963813	0.9752494	0.9993819	0.9911577	0.9955367	0.9993025	0.9920952	0.9992865	0.9964675
0.0	0.000458811	0.0016400566	0.013958296	0.0014956652	0.12992519	0.061111916	0.07256216	0.26558888	0.03526538	0.051746216
0.0	0.0030269586	0.0025691434	0.0021154024	0.0033658894	0.004239648	0.00232096	0.0028622986	0.0033276724	0.0116263125	0.002358174
0.0	0.000458811	0.0016400566	0.013958296	0.0014956652	0.12992519	0.061111916	0.07256216	0.26558888	0.03526538	0.051746216
0.0	0.000458811	0.0016400566	0.013958296	0.0014956652	0.12992519	0.061111916	0.07256216	0.26558888	0.03526538	0.051746216
0.0	0.96807724	0.9797805	0.9591771	0.9547161	0.8343157	0.94862723	0.9619982	0.9576301	0.9248571	0.9733686
0.0	0.99962306	0.99689734	0.9973296	0.9992828	0.9990306	0.99941266	0.99823356	0.99837387	0.99930227	0.9982815
0.0	0.99960667	0.99889743	0.99791175	0.99953294	0.9989806	0.99939	0.99909496	0.99808156	0.9993687	0.9971982
0.0	0.9997427	0.9990589	0.99878865	0.99962115	0.9988772	0.9997949	0.9988569	0.99951065	0.99967325	0.9993837
0.0	0.9909281	0.98124117	0.9728846	0.99010473	0.9976902	0.9914752	0.86819243	0.9749316	0.9412705	0.95594126
0.0	0.96807724	0.9797805	0.9591771	0.9547161	0.8343157	0.94862723	0.9619982	0.9576301	0.9248571	0.9733686
0.0	0.96807724	0.9797805	0.9591771	0.9547161	0.8343157	0.94862723	0.9619982	0.9576301	0.9248571	0.9733686
0.0	0.96807724	0.9797805	0.9591771	0.9547161	0.8343157	0.9486273	0.9619982	0.9576301	0.9248571	0.9733686
0.0	0.96807724	0.9797805	0.9591771	0.9547161	0.8343157	0.9486273	0.9619982	0.9576301	0.9248571	0.9733686
0.0	0.88371664	0.8310385	0.6325553	0.77946264	0.9100803	0.7223345	0.88971937	0.87522334	0.9576254	0.8139507
0.0	0.96807724	0.9797805	0.9591771	0.9547161	0.8343157	0.9486273	0.9619982	0.9576301	0.9248571	0.9733686
0.0	0.19673625	0.98954797	0.10393506	0.065445974	0.23348811	0.054811362	0.8283245	0.07644149	0.38367322	0.96579003
0.0	0.9994917	0.99878925	0.99834836	0.9997429	0.9997992	0.9996388	0.99920017	0.9987772	0.9996476	0.99903786
0.0	0.99923956	0.99857306	0.99779993	0.99972695	0.9996991	0.9996592	0.9991437	0.9989833	0.99975556	0.999408
0.0	0.99945265	0.9988507	0.99810815	0.99976236	0.99978703	0.99968946	0.9992028	0.9986168	0.9997762	0.99935144
0.0	0.99893516	0.99826187	0.99650276	0.9996619	0.9997024	0.9995813	0.99872226	0.9982591	0.9995639	0.9991872
0.0	0.999052	0.99652463	0.9940153	0.99930096	0.9972065	0.99465865	0.9977456	0.99420184	0.999255	0.9947973
0.0	0.20310621	0.012449137	0.034854885	0.32931075	0.056248162	0.025514422	0.1553255	0.10439165	0.071842425	0.1194219
0.0	0.19453014	0.10003626	0.15012011	0.8766503	0.25068045	0.091949716	0.53476846	0.038032334	0.11277976	0.06706783
0.0	0.96807724	0.9797805	0.9591771	0.9547161	0.8343157	0.94862723	0.9619982	0.9576301	0.9248571	0.9733686
0.0	0.96807724	0.9797805	0.9591771	0.9547161	0.8343157	0.94862723	0.9619982	0.9576301	0.9248571	0.9733686
0.0	0.96807724	0.9797805	0.9591771	0.9547161	0.8343157	0.94862723	0.9619982	0.9576301	0.9248571	0.9733686
0.0	0.9985246	0.9961779	0.99164057	0.9989887	0.9964851	0.9937297	0.99699736	0.9928162	0.99900347	0.9930512
0.0	0.96807724	0.9797805	0.9591771	0.9547161	0.8343157	0.94862723	0.9619982	0.9576301	0.9248571	0.9733686
0.0	0.96807724	0.9797805	0.9591771	0.9547161	0.8343157	0.94862723	0.9619982	0.9576301	0.9248571	0.9733686
0.0	0.96807724	0.9797805	0.9591771	0.9547161	0.8343157	0.94862723	0.9619982	0.9576301	0.9248571	0.9733686
0.0	0.96807724	0.9797805	0.9591771	0.9547161	0.8343157	0.94862723	0.9619982	0.9576301	0.9248571	0.9733686
0.0	0.99804914	0.9947633	0.98815644	0.9986369	0.995845	0.990807	0.9960402	0.99001396	0.99865353	0.9907216
0.0	0.96807724	0.9797805	0.9591771	0.9547161	0.8343157	0.94862723	0.9619982	0.9576301	0.9248571	0.9733686
0.0	0.96807724	0.9797805	0.9591771	0.9547161	0.8343157	0.94862723	0.9619982	0.9576301	0.9248571	0.9733686
0.0	0.96807724	0.9797805	0.9591771	0.9547161	0.8343157	0.94862723	0.9619982	0.9576301	0.9248571	0.9733686
0.0	0.99804914	0.9947633	0.98815644	0.9986369	0.995845	0.990807	0.9960402	0.99001396	0.99865353	0.9907216
0.0	0.99804914	0.9947633	0.98815644	0.9986369	0.995845	0.990807	0.9960402	0.99001396	0.99865353	0.9907216
0.0	0.99804914	0.9947633	0.98815644	0.9986369	0.995845	0.990807	0.9960402	0.99001396	0.99865353	0.9907216
0.0	0.99804914	0.9947633	0.98815644	0.9986369	0.995845	0.990807	0.9960402	0.99001396	0.99865353	0.9907216
0.0	0.96807724	0.9797805	0.9591771	0.9547161	0.8343157	0.94862723	0.9619982	0.9576301	0.9248571	0.9733686
0.0	0.99916494	0.9974402	0.99455774	0.9993241	0.9973908	0.9962656	0.99817204	0.9938122	0.99906987	0.99601966
0.0	0.96807724	0.9797805	0.9591771	0.9547161	0.8343157	0.94862723	0.9619982	0.9576301	0.9248571	0.9733686
0.0	0.96807724	0.9797805	0.9591771	0.9547161	0.8343157	0.94862723	0.9619982	0.9576301	0.9248571	0.9733686
0.0	0.96807724	0.9797805	0.9591771	0.9547161	0.8343157	0.94862723	0.9619982	0.9576301	0.9248571	0.9733686
0.0	0.96807724	0.9797805	0.9591771	0.9547161	0.8343157	0.94862723	0.9619982	0.9576301	0.9248571	0.9733686
0.0	0.96807724	0.9797805	0.9591771	0.9547161	0.8343157	0.94862723	0.9619982	0.9576301	0.9248571	0.9733686
0.0	0.99804914	0.9947633	0.98815644	0.9986369	0.995845	0.990807	0.9960402	0.99001396	0.99865353	0.9907216
0.0	0.96807724	0.9797805	0.9591771	0.9547161	0.8343157	0.94862723	0.9619982	0.9576301	0.9248571	0.9733686
0.0	0.96807724	0.9797805	0.9591771	0.9547161	0.8343158	0.9486273	0.9619982	0.9576301	0.9248571	0.9733686
0.0	0.96807724	0.9797805	0.9591771	0.9547161	0.8343158	0.9486273	0.9619982	0.9576301	0.9248571	0.9733686
0.0	0.9986765	0.97162116	0.97325957	0.99864465	0.9907968	0.98566645	0.9969035	0.994439	0.99737525	0.9791676
0.0	0.96807724	0.9797805	0.9591771	0.9547161	0.8343158	0.9486273	0.9619982	0.9576301	0.9248571	0.9733686
0.0	0.96807724	0.9797805	0.9591771	0.9547161	0.8343158	0.9486273	0.9619982	0.9576301	0.9248571	0.9733686
0.0	0.96807724	0.9797805	0.9591771	0.9547161	0.8343158	0.9486273	0.9619982	0.9576301	0.9248571	0.9733686
0.0	0.96807724	0.9797805	0.9591771	0.9547161	0.8343158	0.9486273	0.9619982	0.9576301	0.9248571	0.9733686
0.0	0.9995598	0.98636997	0.99274266	0.99904174	0.9946202	0.9915461	0.9986333	0.9966001	0.99833196	0.993291
0.0	0.96807724	0.9797805	0.9591771	0.9547161	0.8343158	0.9486273	0.9619982	0.9576301	0.9248571	0.9733686
0.0	0.96807724	0.9797805	0.9591771	0.9547161	0.8343158	0.9486273	0.9619982	0.9576301	0.9248571	0.9733686
0.0	0.96807724	0.9797805	0.9591771	0.9547161	0.8343158	0.9486273	0.9619982	0.9576301	0.9248571	0.9733686
0.0	0.96807724	0.9797805	0.9591771	0.9547161	0.8343158	0.9486273	0.9619982	0.9576301	0.9248571	0.9733686
0.0	0.9968009	0.9376141	0.9454008	0.99732506	0.98512614	0.9677548	0.9935221	0.9884057	0.99406	0.96955293
0.0	0.9423076	0.6258796	0.6746639	0.9573147	0.82678664	0.7377115	0.9294758	0.8009842	0.9426418	0.84285206
0.0	0.94230753	0.6258797	0.6746639	0.9573147	0.82678676	0.7377115	0.9294758	0.80098426	0.9426418	0.84285194
0.0	0.94230753	0.6258797	0.67466384	0.9573147	0.8267868	0.7377114	0.9294758	0.80098426	0.9426418	0.84285206
0.0	0.96807724	0.9797805	0.9591771	0.9547161	0.8343158	0.9486273	0.9619982	0.9576301	0.9248571	0.9733686
0.0	0.96807724	0.9797805	0.9591771	0.9547161	0.8343158	0.9486273	0.9619982	0.9576301	0.9248571	0.9733686
0.0	0.96807724	0.9797805	0.9591771	0.9547161	0.8343158	0.9486273	0.9619982	0.9576301	0.9248571	0.9733686
0.0	0.96807724	0.9797805	0.9591771	0.9547161	0.8343158	0.9486273	0.9619982	0.9576301	0.9248571	0.9733686
0.0	0.9983448	0.96685076	0.9662908	0.997821	0.98963785	0.9835622	0.9954886	0.991734	0.9966994	0.98341644
0.0	0.96807724	0.9797805	0.9591771	0.9547161	0.8343158	0.9486273	0.9619982	0.9576301	0.9248571	0.9733686
0.0	0.96807724	0.9797805	0.9591771	0.9547161	0.8343158	0.9486273	0.9619982	0.9576301	0.9248571	0.9733686
0.0	0.96807724	0.9797805	0.9591771	0.9547161	0.8343157	0.9486273	0.9619982	0.9576301	0.9248571	0.9733686
0.0	0.96807724	0.9797805	0.9591771	0.9547161	0.8343157	0.94862723	0.9619982	0.9576301	0.9248571	0.9733686
0.0	0.9997427	0.9990589	0.99878865	0.99962115	0.9988772	0.9997949	0.9988569	0.99951065	0.99967325	0.9993837
0.0	0.0010686213	0.0066820653	0.0014214781	0.00035600783	0.0030573981	0.002467808	0.005349164	0.0016300622	0.008999078	0.0027712462
0.0	0.96807724	0.9797805	0.9591771	0.9547161	0.8343157	0.94862723	0.9619982	0.9576301	0.9248571	0.9733686
0.0	0.96807724	0.9797805	0.9591771	0.9547161	0.8343157	0.94862723	0.9619982	0.9576301	0.9248571	0.9733686
0.0	0.96807724	0.9797805	0.9591771	0.9547161	0.8343157	0.94862723	0.9619982	0.9576301	0.9248571	0.9733686
0.0	0.96807724	0.9797805	0.9591771	0.9547161	0.8343157	0.94862723	0.9619982	0.9576301	0.9248571	0.9733686
0.0	0.96807724	0.9797805	0.9591771	0.9547161	0.8343157	0.94862723	0.9619982	0.9576301	0.9248571	0.9733686
0.0	0.96807724	0.9797805	0.9591771	0.9547161	0.8343157	0.94862723	0.9619982	0.9576301	0.9248571	0.9733686
0.0	0.96807724	0.9797805	0.9591771	0.9547161	0.8343157	0.94862723	0.9619982	0.9576301	0.9248571	0.9733686
0.0	0.96807724	0.9797805	0.9591771	0.9547161	0.8343157	0.94862723	0.9619982	0.9576301	0.9248571	0.9733686
0.0	0.96807724	0.9797805	0.9591771	0.9547161	0.8343157	0.94862723	0.9619982	0.9576301	0.9248571	0.9733686
0.0	0.96807724	0.9797805	0.9591771	0.9547161	0.8343157	0.94862723	0.9619982	0.9576301	0.9248571	0.9733686
0.0	0.96807724	0.9797805	0.9591771	0.9547161	0.8343157	0.94862723	0.9619982	0.9576301	0.9248571	0.9733686
0.0	0.032608032	0.3984828	0.021541605	0.061301548	0.05401063	0.005790158	0.0008831451	0.9532212	0.006112353	0.31552452
0.0	0.9968009	0.9376141	0.9454008	0.99732506	0.98512614	0.9677548	0.9935221	0.9884057	0.99406	0.96955293
0.0	0.96807724	0.9797805	0.9591771	0.9547161	0.8343157	0.94862723	0.9619982	0.9576301	0.9248571	0.9733686
0.0	0.9986981	0.99535406	0.9925343	0.9987017	0.9973793	0.99671125	0.99837923	0.99598527	0.9985644	0.9970974
0.0	0.99966013	0.99964666	0.99930334	0.9998944	0.9998124	0.999826	0.99965477	0.99945074	0.99993134	0.99974245
0.0	0.009196965	0.007828008	0.0050896355	0.023651756	0.0064752833	0.007845549	0.0065000714	0.008710693	0.04055335	0.010089734
0.0	0.6398682	0.552645	0.5367235	0.978295	0.9527443	0.8056209	0.7995834	0.65343446	0.96137285	0.92221683
0.0	0.0003698635	0.5606543	0.07937939	0.3478094	6.07245e-05	0.23198897	0.22525956	0.56215537	3.0428288e-05	0.27995646
0.0	0.96807724	0.9797805	0.9591771	0.9547161	0.8343157	0.94862723	0.9619982	0.9576301	0.9248571	0.9733686
0.0	0.0003698635	0.5606543	0.07937939	0.3478094	6.07245e-05	0.23198897	0.22525956	0.56215537	3.0428288e-05	0.27995646
0.0	0.0003698635	0.5606543	0.07937939	0.3478094	6.07245e-05	0.23198897	0.22525956	0.56215537	3.0428288e-05	0.27995646
0.0	0.025463296	0.013121278	0.007780614	0.009018191	0.015237477	0.0017067094	0.0022046724	0.34374198	0.01487259	0.011143173
0.0	0.99685967	0.9804627	0.9939731	0.9979796	0.99558604	0.99721247	0.9934831	0.990562	0.99457306	0.9873237
0.0	0.96807724	0.9797805	0.9591771	0.9547161	0.8343157	0.94862723	0.9619982	0.9576301	0.9248571	0.9733686
0.0	0.00014791814	0.00013130321	3.7709447e-05	0.00045664594	5.402453e-05	0.00020091124	0.00011824449	0.00089542795	0.0001901497	0.0002951352
0.0	0.9990833	0.9927866	0.97014153	0.99908173	0.988538	0.9926323	0.99860126	0.99086565	0.999005	0.99356234
0.0	0.9990833	0.9927866	0.97014153	0.99908173	0.988538	0.9926323	0.99860126	0.99086577	0.999005	0.99356234
0.0	0.99474585	0.98876077	0.8494025	0.9964844	0.9936271	0.9837159	0.9638461	0.99193114	0.99717283	0.97888833
0.0	0.8830209	0.7381193	0.767284	0.9047033	0.48430756	0.6346495	0.85110474	0.48756567	0.96098435	0.8940287
0.0	0.96807724	0.9797805	0.9591771	0.9547161	0.8343157	0.94862723	0.9619982	0.9576301	0.9248571	0.9733686
0.0	0.9996656	0.99929094	0.9968232	0.99962294	0.9995751	0.99935716	0.999353	0.9991371	0.9995869	0.999059
0.0	0.96807724	0.9797805	0.9591771	0.9547161	0.8343157	0.94862723	0.9619982	0.9576301	0.9248571	0.9733686
0.0	0.96807724	0.9797805	0.9591771	0.9547161	0.8343157	0.94862723	0.9619982	0.9576301	0.9248571	0.9733686
0.0	0.0059210462	0.004204547	0.0032528099	0.011050498	0.0059151244	0.00470491	0.00420069	0.005437431	0.03217344	0.005940247
0.0	0.9986981	0.99535406	0.9925343	0.9987017	0.9973793	0.99671125	0.99837923	0.99598527	0.9985644	0.9970974
0.0	0.96807724	0.9797805	0.9591771	0.9547161	0.8343157	0.94862723	0.9619982	0.9576301	0.9248571	0.9733686
0.0	0.96807724	0.9797805	0.9591771	0.9547161	0.8343157	0.94862723	0.9619982	0.9576301	0.9248571	0.9733686
0.0	0.96807724	0.9797805	0.9591771	0.9547161	0.8343157	0.94862723	0.9619982	0.9576301	0.9248571	0.9733686
0.0	0.72367364	0.72908485	0.64829624	0.3800596	0.94081175	0.6688265	0.09145617	0.5343487	0.24777018	0.3996048
0.0	0.9909281	0.98124105	0.9728846	0.99010473	0.9976903	0.9914752	0.8681925	0.9749316	0.94127035	0.95594126
0.0	0.9993851	0.998137	0.9964212	0.9988588	0.9979231	0.9988984	0.99499434	0.9985409	0.9952301	0.99538416
0.0	0.9909281	0.98124117	0.9728846	0.99010473	0.9976902	0.9914752	0.8681925	0.9749316	0.9412705	0.95594126
0.0	0.9994955	0.9982913	0.99640805	0.9994679	0.99871814	0.9994649	0.9984389	0.99842095	0.9993305	0.9966535
0.0	0.96807724	0.9797805	0.9591771	0.9547161	0.8343157	0.94862723	0.9619982	0.9576301	0.9248571	0.9733686
0.0	0.9998485	0.99952173	0.99934083	0.9998154	0.999521	0.9997787	0.9992735	0.9992417	0.99973625	0.99914765
0.0	0.99986243	0.9994398	0.999577	0.999819	0.99941885	0.99986255	0.99911493	0.9997402	0.99984217	0.9996902
0.0	0.64254427	0.9876488	0.52042407	0.60443914	0.21539712	0.5339381	0.030087708	0.058154248	0.00796453	0.91131175
0.0	0.64254427	0.9876488	0.52042407	0.60443914	0.21539712	0.5339381	0.030087708	0.058154248	0.00796453	0.91131175
0.0	0.023061428	0.4858224	0.098632544	0.818844	0.9872422	0.47161254	0.2505421	0.0105719995	0.163471	0.9360704
0.0	0.007657072	0.005989285	0.004395019	0.022857632	0.009337015	0.006431953	0.005373111	0.006250227	0.045431767	0.009161768
0.0	0.00047455248	0.025187481	0.00014796737	0.010745574	0.006805875	0.008779167	0.005837439	0.9576301	0.019735478	0.0004652417
0.0	0.9997427	0.9990589	0.99878865	0.99962115	0.9988772	0.9997949	0.9988569	0.99951065	0.99967325	0.9993837
0.0	0.96807724	0.9797805	0.9591771	0.9547161	0.8343157	0.9486273	0.9619982	0.9576301	0.9248571	0.9733686
0.0	0.96807724	0.9797805	0.9591771	0.9547161	0.8343157	0.94862723	0.9619982	0.9576301	0.9248571	0.9733686
0.0	0.96807724	0.9797805	0.9591771	0.9547161	0.8343157	0.94862723	0.9619982	0.9576301	0.9248571	0.9733686
0.0	0.9993338	0.9979874	0.9980373	0.9958262	0.9964174	0.9912184	0.9982967	0.99806684	0.9988133	0.9976902
0.0	0.99865097	0.98866385	0.95397335	0.9987459	0.98534423	0.98904514	0.9982052	0.9863961	0.99851316	0.99021226
0.0	0.9997427	0.9990589	0.99878865	0.99962115	0.9988772	0.9997949	0.9988569	0.99951065	0.99967325	0.9993837
0.0	0.8943216	0.962635	0.9143178	0.77423507	0.92729527	0.8207579	0.8722337	0.4957697	0.8916773	0.54003984
0.0	0.99962306	0.99689734	0.9973296	0.9992828	0.9990306	0.99941266	0.99823356	0.99837387	0.99930227	0.9982815
0.0	0.96807724	0.9797805	0.9591771	0.9547161	0.8343157	0.94862723	0.9619982	0.9576301	0.9248571	0.9733686
0.0	0.96236646	0.9369153	0.95456225	0.993836	0.9897546	0.9951499	0.9726221	0.9856296	0.9883908	0.98901343
0.0	0.96236646	0.9369153	0.95456225	0.993836	0.9897546	0.9951499	0.9726221	0.9856296	0.9883908	0.98901343
0.0	0.99962306	0.99689734	0.9973296	0.9992828	0.9990306	0.99941266	0.99823356	0.99837387	0.99930227	0.9982815
0.0	0.99962306	0.99689734	0.9973296	0.9992828	0.9990306	0.99941266	0.99823356	0.99837387	0.99930227	0.9982815
0.0	0.96807724	0.9797805	0.9591771	0.9547161	0.8343157	0.9486273	0.9619982	0.9576301	0.9248571	0.9733686
0.0	0.99833703	0.99618983	0.98834604	0.9988703	0.9984688	0.9983329	0.99847454	0.995564	0.99909127	0.9950374
0.0	0.96807724	0.9797805	0.9591771	0.9547161	0.8343157	0.94862723	0.9619982	0.9576301	0.9248571	0.9733686
0.0	0.9997427	0.9990589	0.99878865	0.99962115	0.9988772	0.9997949	0.9988569	0.99951065	0.99967325	0.9993837
0.0	0.96807724	0.9797805	0.9591771	0.9547161	0.8343157	0.94862723	0.9619982	0.9576301	0.9248571	0.9733686
0.0	3.1697517e-05	9.7465534e-05	0.00013880571	5.5137574e-05	0.00014997563	1.76773e-05	0.00019242868	0.00033522677	0.00014880882	7.5015785e-05
0.0	0.96807724	0.9797805	0.9591771	0.9547161	0.8343157	0.9486273	0.9619982	0.9576301	0.9248571	0.9733686
0.0	0.99943346	0.99849796	0.99194264	0.99330914	0.99709857	0.98909575	0.99732864	0.99673945	0.9989177	0.9959728
0.0	0.96807724	0.9797805	0.9591771	0.9547161	0.8343157	0.94862723	0.9619982	0.9576301	0.9248571	0.9733686
0.0	0.9997427	0.9990589	0.99878865	0.99962115	0.9988772	0.9997949	0.9988569	0.99951065	0.99967325	0.9993837
0.0	0.96807724	0.9797805	0.9591771	0.9547161	0.8343157	0.94862723	0.9619982	0.9576301	0.9248571	0.9733686
0.0	3.1697517e-05	9.7465534e-05	0.00013880571	5.5137574e-05	0.00014997563	1.76773e-05	0.00019242868	0.00033522706	0.00014880882	7.5015785e-05
0.0	0.9978587	0.99097717	0.9807989	0.9966042	0.9967103	0.9895948	0.9921017	0.9904801	0.9969631	0.9894769
0.0	0.9986981	0.99535406	0.9925343	0.9987017	0.9973793	0.99671125	0.99837923	0.99598527	0.9985644	0.9970974
0.0	0.96807724	0.9797805	0.9591771	0.9547161	0.8343157	0.94862723	0.9619982	0.9576301	0.9248571	0.9733686
0.0	0.96807724	0.9797805	0.9591771	0.9547161	0.8343157	0.94862723	0.9619982	0.9576301	0.9248571	0.9733686
0.0	0.96807724	0.9797805	0.9591771	0.9547161	0.8343157	0.94862723	0.9619982	0.9576301	0.9248571	0.9733686
0.0	0.9971234	0.98870695	0.99423176	0.9985405	0.9923649	0.998206	0.9911377	0.99508375	0.9974993	0.99695885
0.0	0.9995635	0.99852234	0.99730194	0.99952173	0.9988073	0.9995875	0.9987256	0.99868923	0.9994929	0.9975828
0.0	0.96807724	0.9797805	0.9591771	0.9547161	0.8343157	0.9486273	0.9619982	0.9576301	0.9248571	0.9733686
0.0	0.96807724	0.9797805	0.9591771	0.9547161	0.8343157	0.94862723	0.9619982	0.9576301	0.9248571	0.9733686
0.0	0.031920705	0.0078696115	0.016264776	0.018938549	0.037269793	0.027862228	0.03685835	0.01591881	0.04126659	0.010752485
0.0	0.042942535	0.08960419	0.07470741	0.0063180905	6.0100698e-05	0.17150012	0.008546565	0.03283954	0.43403283	0.15473709
0.0	0.04495509	0.35671675	0.7104362	0.02082779	0.8343157	0.9571302	0.63490075	0.17101492	0.86264515	0.9407204
0.0	0.042942535	0.08960419	0.07470741	0.0063180905	6.0100698e-05	0.17150012	0.008546565	0.03283954	0.43403283	0.15473709
0.0	0.96807724	0.9797805	0.9591771	0.9547161	0.8343157	0.94862723	0.9619982	0.9576301	0.9248571	0.9733686
0.0	0.00027138714	0.00016471342	0.00028487787	0.00033968565	0.00022455122	0.00037602603	0.00034008487	0.00048220583	0.0011785328	0.00032147946
0.0	0.99962306	0.99689734	0.9973296	0.9992828	0.9990306	0.99941266	0.99823356	0.99837387	0.99930227	0.9982815
0.0	0.96807724	0.9797805	0.9591771	0.9547161	0.8343158	0.9486273	0.9619982	0.9576301	0.9248571	0.9733686
0.0	0.96807724	0.9797805	0.9591771	0.9547161	0.8343157	0.94862723	0.9619982	0.9576301	0.9248571	0.9733686
0.0	0.96807724	0.9797805	0.9591771	0.9547161	0.8343157	0.94862723	0.9619982	0.9576301	0.9248571	0.9733686
0.0	0.96807724	0.9797805	0.9591771	0.9547161	0.8343157	0.94862723	0.9619982	0.9576301	0.9248571	0.9733686
0.0	0.99960667	0.99889743	0.99791175	0.99953294	0.9989806	0.99939	0.99909496	0.99808156	0.9993687	0.9971982
0.0	0.13718598	0.9919219	0.36055085	0.0018594478	0.29170057	0.9723283	0.0036196848	0.9624482	0.0010602995	0.0019706318
0.0	0.9870286	0.8385309	0.84245133	0.95719194	0.99372697	0.99156284	0.9750276	0.9425735	0.97884345	0.8413563
0.0	0.9870286	0.8066986	0.84245133	0.95719194	0.99372697	0.98896897	0.968477	0.9425736	0.97884345	0.8030598
0.0	0.9995413	0.9958121	0.99518096	0.9992099	0.99849033	0.9994093	0.997692	0.99838936	0.9992642	0.9976211
0.0	0.9986981	0.99535406	0.9925343	0.9987017	0.9973793	0.99671125	0.99837923	0.99598527	0.9985644	0.9970974
0.0	0.9986981	0.99535406	0.9925343	0.9987017	0.9973793	0.99671125	0.99837923	0.99598527	0.9985644	0.9970974
0.0	0.9995413	0.9963903	0.99518096	0.9992099	0.99849033	0.9995191	0.99801946	0.99838936	0.9992642	0.99804497
0.0	0.96807724	0.9797805	0.9591771	0.9547161	0.8343157	0.94862723	0.9619982	0.9576301	0.9248571	0.9733686
0.0	0.9997427	0.9990589	0.99878865	0.99962115	0.9988772	0.9997949	0.9988569	0.99951065	0.99967325	0.9993837
0.0	0.96807724	0.9797805	0.9591771	0.9547161	0.8343157	0.94862723	0.9619982	0.9576301	0.9248571	0.9733686
0.0	0.96807724	0.9797805	0.9591771	0.9547161	0.8343157	0.94862723	0.9619982	0.9576301	0.9248571	0.9733686
0.0	0.029200418	0.0060435594	0.0004643677	0.00097005605	0.2872444	0.052583426	0.062205132	0.000728209	0.05822752	0.14986157
0.0	0.9997427	0.9990589	0.99878865	0.99962115	0.9988772	0.9997949	0.9988569	0.99951065	0.99967325	0.9993837
0.0	0.96807724	0.9797805	0.9591771	0.9547161	0.8343157	0.94862723	0.9619982	0.9576301	0.9248571	0.9733686
0.0	0.96807724	0.9797805	0.9591771	0.9547161	0.8343157	0.94862723	0.9619982	0.9576301	0.9248571	0.9733686
0.0	0.96807724	0.9797805	0.9591771	0.9547161	0.8343157	0.94862723	0.9619982	0.9576301	0.9248571	0.9733686
0.0	0.9997428	0.99721956	0.9961457	0.9994423	0.9988055	0.99829656	0.9984251	0.99734014	0.9995819	0.9970583
0.0	0.9993338	0.9979874	0.9980373	0.9958262	0.9964174	0.9912184	0.9982967	0.99806684	0.9988133	0.9976902
0.0	0.96807724	0.9797805	0.9591771	0.9547161	0.8343157	0.94862723	0.9619982	0.9576301	0.9248571	0.9733686
0.0	0.018534282	0.45703784	0.009594551	0.14277099	0.046211563	0.18594356	0.081782416	0.047307752	0.2774485	0.8112063
0.0	0.9971234	0.98870695	0.99423176	0.9985405	0.9923649	0.998206	0.9911377	0.99508375	0.9974993	0.99695885
0.0	0.999332	0.99882966	0.997156	0.99979573	0.99980706	0.9996381	0.9982168	0.9985764	0.9996469	0.99872845
0.0	0.9998534	0.99968874	0.9992343	0.9998876	0.9996118	0.9997948	0.99946064	0.9995327	0.99985504	0.9994704
0.0	0.96807724	0.9797805	0.9591771	0.9547161	0.8343157	0.94862723	0.9619982	0.9576301	0.9248571	0.9733686
0.0	0.99910164	0.9972378	0.9952638	0.9991774	0.9983108	0.99790096	0.99871564	0.99726605	0.9988889	0.997497
0.0	0.9971234	0.98870695	0.99423176	0.9985405	0.9923649	0.998206	0.9911377	0.99508375	0.9974993	0.99695885
0.0	0.9971234	0.98870695	0.99423176	0.9985405	0.9923649	0.998206	0.9911377	0.99508375	0.9974993	0.99695885
0.0	0.93351614	0.94297284	0.84705657	0.98574567	0.88621646	0.9293343	0.71402216	0.68881863	0.8668695	0.90535474
0.0	0.54162216	0.12840538	0.12544912	0.6516299	0.28247657	0.23530418	0.6785997	0.23983632	0.7381132	0.309745
0.0	0.9971234	0.98870695	0.99423176	0.9985405	0.9923649	0.998206	0.9911377	0.99508375	0.9974993	0.99695885
0.0	0.9968009	0.9376141	0.9454008	0.99732506	0.98512614	0.9677548	0.9935221	0.9884057	0.99406	0.96955293
0.0	0.99804914	0.9947633	0.98815644	0.9986369	0.995845	0.990807	0.9960402	0.99001396	0.99865353	0.9907216
0.0	0.99804914	0.9947633	0.98815644	0.9986369	0.995845	0.990807	0.9960402	0.99001396	0.99865353	0.9907216
0.0	0.9978587	0.99097717	0.9807989	0.9966042	0.9967103	0.9895948	0.9921017	0.9904801	0.9969631	0.9894769
0.0	0.99962306	0.99689734	0.9973296	0.9992828	0.9990306	0.99941266	0.99823356	0.99837387	0.99930227	0.9982815
0.0	0.99163294	0.9835248	0.7769452	0.9947642	0.9922367	0.975544	0.9512084	0.9888353	0.99588203	0.96599525
0.0	0.9968009	0.9376141	0.9454008	0.99732506	0.98512614	0.9677548	0.9935221	0.9884057	0.99406	0.96955293
0.0	0.9968009	0.9376141	0.9454008	0.99732506	0.98512614	0.9677548	0.9935221	0.9884057	0.99406	0.96955293
0.0	0.9990466	0.9923476	0.9681834	0.9990188	0.9880653	0.9915283	0.9987231	0.9893497	0.99885523	0.99319917
0.0	0.0036645513	0.0026169827	0.002187348	0.0039081727	0.0051969877	0.002515331	0.0032067408	0.003482992	0.010727832	0.0031140537
0.0	0.00399046	0.0015503797	0.005232821	0.0002925988	0.14791638	0.00041375883	0.22417997	0.0015643449	0.0006271964	0.002612875
0.0	0.00399046	0.0015503797	0.005232821	0.0002925988	0.14791638	0.00041375883	0.22417997	0.0015643449	0.0006271964	0.002612875
0.0	0.00399046	0.0015503797	0.005232821	0.0002925988	0.14791638	0.00041375883	0.22417997	0.0015643449	0.0006271964	0.002612875
0.0	0.96807724	0.9797805	0.9591771	0.9547161	0.8343157	0.94862723	0.9619982	0.9576301	0.9248571	0.9733686
0.0	0.96807724	0.9797805	0.9591771	0.9547161	0.8343157	0.94862723	0.9619982	0.9576301	0.9248571	0.9733686
0.0	0.96807724	0.9797805	0.9591771	0.9547161	0.8343157	0.94862723	0.9619982	0.9576301	0.9248571	0.9733686
0.0	0.99804914	0.9947633	0.98815644	0.9986369	0.995845	0.990807	0.9960402	0.99001396	0.99865353	0.9907216
0.0	0.96807724	0.9797805	0.9591771	0.9547161	0.8343157	0.94862723	0.9619982	0.9576301	0.9248571	0.9733686
0.0	0.99804914	0.9947633	0.98815644	0.9986369	0.995845	0.990807	0.9960402	0.99001396	0.99865353	0.9907216
0.0	0.9673181	0.87772095	0.9081155	0.9773801	0.9509972	0.9044332	0.9316476	0.9348774	0.9396101	0.9090693
0.0	0.9969489	0.9869019	0.98071474	0.99593484	0.99253803	0.9924189	0.9931178	0.9860697	0.9962871	0.9754691
0.0	0.9994955	0.9982913	0.99640805	0.9994679	0.99871814	0.9994649	0.9984389	0.99842095	0.9993305	0.9966535
0.0	0.99828005	0.9966988	0.9936395	0.9993844	0.9993851	0.99921775	0.99707663	0.9968676	0.9991352	0.9979336
0.0	0.96807724	0.9797805	0.9591771	0.9547161	0.8343157	0.94862723	0.9619982	0.9576301	0.9248571	0.9733686
0.0	0.0015401389	0.00081727374	0.0005771308	0.0021970973	0.0010446884	0.0019688574	0.0021438673	0.0019201392	0.004925683	0.0015503871
0.0	0.96807724	0.9797805	0.9591771	0.9547161	0.8343157	0.94862723	0.9619982	0.9576301	0.9248571	0.9733686
0.0	0.99939525	0.99544805	0.98478574	0.9993961	0.9924825	0.99537885	0.99928063	0.9930488	0.99924195	0.9955317
0.0	0.99865097	0.98866385	0.95397335	0.9987459	0.98534423	0.98904514	0.9982052	0.9863961	0.99851316	0.99021226
0.0	0.99939525	0.99544805	0.98478574	0.9993961	0.9924825	0.99537885	0.99928063	0.9930488	0.99924195	0.9955317
0.0	0.96807724	0.9797805	0.9591771	0.9547161	0.8343157	0.94862723	0.9619982	0.9576301	0.9248571	0.9733686
0.0	0.96807724	0.9797805	0.9591771	0.9547161	0.8343157	0.94862723	0.9619982	0.9576301	0.9248571	0.9733686
0.0	0.96807724	0.9797805	0.9591771	0.9547161	0.8343157	0.94862723	0.9619982	0.9576301	0.9248571	0.9733686
0.0	0.96807724	0.9797805	0.9591771	0.9547161	0.8343157	0.9486273	0.9619982	0.9576301	0.9248571	0.9733686
0.0	0.96807724	0.9797805	0.9591771	0.9547161	0.8343157	0.94862723	0.9619982	0.9576301	0.9248571	0.9733686
0.0	0.96807724	0.9797805	0.9591771	0.9547161	0.8343157	0.94862723	0.9619982	0.9576301	0.9248571	0.9733686
0.0	0.0006399674	0.039804388	0.00040195725	0.00049186364	0.4761601	0.033616472	0.26549527	0.0024133471	0.44277492	0.41935635
0.0	0.96807724	0.9797805	0.9591771	0.9547161	0.8343157	0.94862723	0.9619982	0.9576301	0.9248571	0.9733686
0.0	0.96807724	0.9797805	0.9591771	0.9547161	0.8343157	0.94862723	0.9619982	0.9576301	0.9248571	0.9733686
0.0	0.9978587	0.99097717	0.9807989	0.9966042	0.9967103	0.9895948	0.9921017	0.9904801	0.9969631	0.9894769
0.0	0.99804914	0.9947633	0.98815644	0.9986369	0.995845	0.990807	0.9960402	0.99001396	0.99865353	0.9907216
0.0	0.96807724	0.9797805	0.9591771	0.9547161	0.8343157	0.94862723	0.9619982	0.9576301	0.9248571	0.9733686
0.0	0.018534282	0.4570378	0.009594551	0.14277099	0.046211563	0.18594354	0.081782416	0.047307752	0.2774485	0.81120634
0.0	0.9978587	0.99097717	0.9807989	0.9966042	0.9967103	0.9895948	0.9921017	0.9904801	0.9969631	0.9894769
0.0	0.99685967	0.9804627	0.9939732	0.9979796	0.99558604	0.99721247	0.9934831	0.990562	0.99457306	0.9873237
0.0	0.99685967	0.9804627	0.9939731	0.9979796	0.99558604	0.99721247	0.9934831	0.990562	0.99457306	0.9873237
0.0	0.93351614	0.94297284	0.84705657	0.98574567	0.88621646	0.9293343	0.71402216	0.68881863	0.8668695	0.90535474
0.0	0.96807724	0.9797805	0.9591771	0.9547161	0.8343157	0.94862723	0.9619982	0.9576301	0.9248571	0.9733686
0.0	0.9971234	0.98870695	0.99423176	0.9985405	0.9923649	0.998206	0.9911377	0.99508375	0.9974993	0.99695885
0.0	0.9997427	0.9990589	0.99878865	0.99962115	0.9988772	0.9997949	0.9988569	0.99951065	0.99967325	0.9993837
0.0	0.0008887791	0.09334077	0.00016698649	0.00031105382	0.661477	0.017570768	0.4432088	0.0021736762	0.55380857	0.26548114
0.0	0.0050682244	0.0041568656	0.0027535981	0.010158159	0.0056609144	0.004268676	0.0034433638	0.0049635894	0.031175619	0.0051585166
0.0	0.96807724	0.9797805	0.9591771	0.9547161	0.8343157	0.94862723	0.9619982	0.9576301	0.9248571	0.9733686
0.0	0.99833703	0.99618983	0.98834604	0.9988703	0.9984688	0.9983329	0.99847454	0.995564	0.99909127	0.9950374
0.0	0.96807724	0.9797805	0.9591771	0.9547161	0.8343157	0.9486273	0.9619982	0.9576301	0.9248571	0.9733686
0.0	0.96807724	0.9797805	0.9591771	0.9547161	0.8343157	0.94862723	0.9619982	0.9576301	0.9248571	0.9733686
0.0	0.9997427	0.9990589	0.99878865	0.99962115	0.9988772	0.9997949	0.9988569	0.99951065	0.99967325	0.9993837
0.0	0.96807724	0.9797805	0.9591771	0.9547161	0.8343157	0.94862723	0.9619982	0.9576301	0.9248571	0.9733686
0.0	0.00088877865	0.09334077	0.00016698649	0.00031105382	0.661477	0.017570768	0.44320887	0.0021736762	0.5538085	0.26548117
0.0	0.96807724	0.9797805	0.9591771	0.9547161	0.8343157	0.94862723	0.9619982	0.9576301	0.9248571	0.9733686
0.0	0.0027369796	0.13212585	0.00074110745	0.00061830727	0.86449534	0.099123694	0.4526218	0.0062827175	0.8354391	0.580439
0.0	0.055965096	0.034150105	0.06316939	1.9433039e-05	0.01176412	0.014671889	0.00081899355	0.81313545	0.68914783	0.13640603
0.0	0.96807724	0.9797805	0.9591771	0.9547161	0.8343157	0.9486273	0.9619982	0.9576301	0.9248571	0.9733686
0.0	0.96807724	0.9797805	0.9591771	0.9547161	0.8343157	0.94862723	0.9619982	0.9576301	0.9248571	0.9733686
0.0	0.9997427	0.9990589	0.99878865	0.99962115	0.9988772	0.9997949	0.9988569	0.99951065	0.99967325	0.9993837
0.0	0.96807724	0.9797805	0.9591771	0.9547161	0.8343157	0.94862723	0.9619982	0.9576301	0.9248571	0.9733686
0.0	0.96807724	0.9797805	0.9591771	0.9547161	0.8343157	0.94862723	0.9619982	0.9576301	0.9248571	0.9733686
0.0	0.96807724	0.9797805	0.9591771	0.9547161	0.8343157	0.94862723	0.9619982	0.9576301	0.9248571	0.9733686
0.0	0.9997427	0.9990589	0.99878865	0.99962115	0.9988772	0.9997949	0.9988569	0.99951065	0.99967325	0.9993837
0.0	0.96807724	0.9797805	0.9591771	0.9547161	0.8343157	0.94862723	0.9619982	0.9576301	0.9248571	0.9733686
0.0	0.0015401396	0.00081727334	0.00057713105	0.0021970985	0.0010446884	0.0019688574	0.0021438673	0.00192014	0.0049256813	0.0015503886
0.0	0.96807724	0.9797805	0.9591771	0.9547161	0.8343157	0.94862723	0.9619982	0.9576301	0.9248571	0.9733686
0.0	0.96807724	0.9797805	0.9591771	0.9547161	0.8343157	0.94862723	0.9619982	0.9576301	0.9248571	0.9733686
0.0	0.96807724	0.9797805	0.9591771	0.9547161	0.8343157	0.94862723	0.9619982	0.9576301	0.9248571	0.9733686
0.0	0.006463006	0.0047704815	0.003736996	0.014117349	0.007853697	0.004384388	0.0046562194	0.0070191966	0.040560562	0.007036933
0.0	0.006463006	0.004770484	0.003736996	0.014117349	0.007853697	0.004384388	0.0046562194	0.0070191966	0.04056057	0.007036933
0.0	0.00016471028	0.030650932	1.478984e-05	0.033371385	0.65973705	0.0033473931	8.800685e-05	0.98926103	0.0014835655	0.50559366
0.0	0.00016471028	0.030650932	1.478984e-05	0.033371385	0.65973705	0.0033473931	8.800685e-05	0.98926103	0.0014835655	0.50559366
0.0	0.9997427	0.9990589	0.99878865	0.99962115	0.9988772	0.9997949	0.9988569	0.99951065	0.99967325	0.9993837
0.0	0.96807724	0.9797805	0.9591771	0.9547161	0.8343157	0.94862723	0.9619982	0.9576301	0.9248571	0.9733686
0.0	0.96807724	0.9797805	0.9591771	0.9547161	0.8343157	0.94862723	0.9619982	0.9576301	0.9248571	0.9733686
0.0	0.23758964	0.86722964	0.19145429	0.0069167605	0.08757186	0.07249031	0.43940294	0.67321867	0.75663584	0.17197646
0.0	0.99980086	0.99854577	0.9984805	0.99977976	0.9993123	0.9997428	0.9997528	0.99901414	0.9997367	0.99877554
0.0	0.96807724	0.9797805	0.9591771	0.9547161	0.8343157	0.94862723	0.9619982	0.9576301	0.9248571	0.9733686
0.0	0.96807724	0.9797805	0.9591771	0.9547161	0.8343157	0.94862723	0.9619982	0.9576301	0.9248571	0.9733686
0.0	0.9997427	0.9990589	0.99878865	0.99962115	0.9988772	0.9997949	0.9988569	0.99951065	0.99967325	0.9993837
0.0	0.0025729083	0.0021821763	0.0016699956	0.0030856219	0.0039298353	0.002048786	0.0023189622	0.0029017846	0.008342119	0.0021884763
0.0	0.13078772	0.17111017	0.009677604	0.4670239	0.25288266	0.019755699	0.026351547	0.1488455	0.44563812	0.11665626
0.0	0.9404078	0.94689614	0.90289843	0.98958045	0.9706176	0.99316156	0.9831676	0.9300867	0.99472296	0.8973425
0.0	0.96807724	0.9797805	0.9591771	0.9547161	0.8343157	0.94862723	0.9619982	0.9576301	0.9248571	0.9733686
0.0	0.0071776942	0.0051357797	0.0039430633	0.016319493	0.007492426	0.006125414	0.004909299	0.0064728633	0.045888484	0.0051585143
0.0	0.0006898416	0.01111852	0.0014571276	0.00054284243	0.09164018	0.00051136443	0.0009987683	0.00079726806	0.00049649004	0.9733686
0.0	0.2908416	0.075739145	0.20644067	0.29323557	0.20424034	0.35314524	0.15124166	0.19370969	0.4817422	0.094305284
0.0	0.0036093297	0.0027922196	0.002413176	0.004927841	0.0051068226	0.0029884442	0.0030808232	0.0038119382	0.014830354	0.0021884763
0.0	0.96807724	0.9797805	0.9591771	0.9547161	0.8343157	0.94862723	0.9619982	0.9576301	0.9248571	0.9733686
0.0	0.96807724	0.9797805	0.9591771	0.9547161	0.8343157	0.94862723	0.9619982	0.9576301	0.9248571	0.9733686
0.0	0.99893826	0.99009573	0.99653757	0.9974235	0.9985073	0.99908316	0.99736124	0.99667525	0.99668866	0.9924115
0.0	0.0026092501	0.00018152884	0.026162896	7.794993e-05	0.00042459468	0.5805566	0.00058182765	0.5211068	0.054687805	0.00073581084
0.0	0.3152569	0.28041524	0.18064958	0.5137157	0.79168844	0.24590346	0.6548538	0.3010337	0.74589485	0.50181675
0.0	0.99865097	0.98866385	0.95397335	0.9987459	0.98534423	0.98904514	0.9982052	0.9863961	0.99851316	0.99021226
0.0	0.96807724	0.9797805	0.9591771	0.9547161	0.8343157	0.94862723	0.9619982	0.9576301	0.9248571	0.9733686
0.0	0.9989599	0.99059814	0.98586833	0.9980854	0.99842	0.9974941	0.9871007	0.9911073	0.9958165	0.9804248
0.0	0.99962306	0.99689734	0.9973296	0.9992828	0.9990306	0.99941266	0.99823356	0.99837387	0.99930227	0.9982815
0.0	0.96807724	0.9797805	0.9591771	0.9547161	0.8343158	0.9486273	0.9619982	0.9576301	0.9248571	0.9733686
0.0	0.0028250928	0.006914213	0.011767884	0.00010058559	0.10387211	0.000115577735	0.0025145714	0.0335797	0.0001160545	0.024267832
0.0	0.9909281	0.98124117	0.9728846	0.99010473	0.9976902	0.9914752	0.8681925	0.9749316	0.94127035	0.95594126
0.0	0.9993851	0.998137	0.9964212	0.9988588	0.9979231	0.9988984	0.99499434	0.9985409	0.9952301	0.99538416
0.0	0.9997427	0.9990589	0.99878865	0.99962115	0.9988772	0.9997949	0.9988569	0.99951065	0.99967325	0.9993837
0.0	0.96807724	0.9797805	0.9591771	0.9547161	0.8343157	0.94862723	0.9619982	0.9576301	0.9248571	0.9733686
0.0	0.9993298	0.99154526	0.9825502	0.9991837	0.99075025	0.9934436	0.999173	0.99415463	0.9990971	0.99559635
0.0	0.032608032	0.3984828	0.021541605	0.061301548	0.05401063	0.005790158	0.0008831451	0.9532212	0.006112353	0.31552452
0.0	0.9997427	0.9990589	0.99878865	0.99962115	0.9988772	0.9997949	0.9988569	0.99951065	0.99967325	0.9993837
0.0	0.9997427	0.9990589	0.99878865	0.99962115	0.9988772	0.9997949	0.9988569	0.99951065	0.99967325	0.9993837
0.0	0.99865097	0.98866385	0.95397335	0.9987459	0.98534423	0.98904514	0.9982052	0.9863961	0.99851316	0.99021226
0.0	0.90822434	0.80567765	0.48697838	0.9576163	0.9844545	0.65748334	0.0498001	0.79753554	0.8198738	0.90713733
0.0	0.9971234	0.98870695	0.99423176	0.9985405	0.9923649	0.998206	0.9911377	0.99508375	0.9974993	0.99695885
0.0	0.99804914	0.9947633	0.98815644	0.9986369	0.995845	0.990807	0.9960402	0.99001396	0.99865353	0.9907216
0.0	0.9968009	0.9376141	0.94540066	0.99732506	0.98512614	0.9677548	0.9935221	0.9884057	0.99406	0.96955293
0.0	0.2650695	0.9241745	0.053521305	0.066615246	0.009919728	0.46647412	0.31052566	0.9834704	0.06696753	0.5199973
0.0	0.2650695	0.9241745	0.053521305	0.066615246	0.009919728	0.46647412	0.31052566	0.9834704	0.06696753	0.5199973
0.0	0.2650695	0.9241745	0.053521305	0.066615246	0.009919728	0.46647412	0.31052566	0.9834704	0.06696753	0.5199973
0.0	0.99804914	0.9947633	0.98815644	0.9986369	0.995845	0.990807	0.9960402	0.99001396	0.99865353	0.9907216
0.0	0.5553329	0.8529434	0.026899777	0.00012820939	0.026944758	0.2984179	0.00017736912	0.95005506	0.58083177	0.08059853
0.0	3.3634362e-05	0.000207962	5.820606e-05	2.772742e-05	0.00012312671	0.000117960255	9.798899e-05	0.010916543	0.00029826202	0.0057154675
0.0	0.38972422	0.097227395	0.2066384	0.25037324	0.26977238	0.42370588	0.11441874	0.21501619	0.49682036	0.19609557
0.0	0.010081784	0.007889561	0.0060042986	0.021625716	0.010353635	0.009007195	0.0064574326	0.0074542863	0.079916514	0.010813781
0.0	0.9394852	0.97982293	0.97251487	0.013838878	0.5069263	0.7575411	0.0012692944	0.9761554	0.77945316	0.9586858
0.0	0.96807724	0.9797805	0.9591771	0.9547161	0.8343157	0.94862723	0.9619982	0.9576301	0.9248571	0.9733686
0.0	0.96807724	0.9797805	0.9591771	0.9547161	0.8343157	0.94862723	0.9619982	0.9576301	0.9248571	0.9733686
0.0	0.96807724	0.9797805	0.9591771	0.9547161	0.8343157	0.94862723	0.9619982	0.9576301	0.9248571	0.9733686
0.0	0.96807724	0.9797805	0.9591771	0.9547161	0.8343157	0.9486273	0.9619982	0.9576301	0.9248571	0.9733686
0.0	0.96807724	0.9797805	0.9591771	0.9547161	0.8343157	0.94862723	0.9619982	0.9576301	0.9248571	0.9733686
0.0	0.9997427	0.9990589	0.99878865	0.99962115	0.9988772	0.9997949	0.9988569	0.99951065	0.99967325	0.9993837
0.0	0.9994955	0.9982913	0.99640805	0.9994679	0.99871814	0.9994649	0.9984389	0.99842095	0.9993305	0.9966535
0.0	0.96807724	0.9797805	0.9591771	0.9547161	0.8343157	0.94862723	0.9619982	0.9576301	0.9248571	0.9733686
0.0	0.9997427	0.9990589	0.99878865	0.99962115	0.9988772	0.9997949	0.9988569	0.99951065	0.99967325	0.9993837
0.0	0.0008887791	0.09334077	0.00016698649	0.00031105382	0.661477	0.017570768	0.4432088	0.0021736762	0.5538087	0.2654812
0.0	0.96807724	0.9797805	0.9591771	0.9547161	0.8343157	0.94862723	0.9619982	0.9576301	0.9248571	0.9733686
0.0	0.96807724	0.9797805	0.9591771	0.9547161	0.8343157	0.94862723	0.9619982	0.9576301	0.9248571	0.9733686
0.0	0.96807724	0.9797805	0.9591771	0.9547161	0.8343157	0.94862723	0.9619982	0.9576301	0.9248571	0.9733686
0.0	0.9997427	0.9990589	0.99878865	0.99962115	0.9988772	0.9997949	0.9988569	0.99951065	0.99967325	0.9993837
0.0	0.96807724	0.9797805	0.9591771	0.9547161	0.8343157	0.9486273	0.9619982	0.9576301	0.9248571	0.9733686
0.0	0.96807724	0.9797805	0.9591771	0.9547161	0.8343157	0.94862723	0.9619982	0.9576301	0.9248571	0.9733686
0.0	0.96807724	0.9797805	0.9591771	0.9547161	0.8343157	0.94862723	0.9619982	0.9576301	0.9248571	0.9733686
0.0	0.96807724	0.9797805	0.9591771	0.9547161	0.8343157	0.94862723	0.9619982	0.9576301	0.9248571	0.9733686
0.0	0.96807724	0.9797805	0.9591771	0.9547161	0.8343157	0.94862723	0.9619982	0.9576301	0.9248571	0.9733686
0.0	0.9997427	0.9990589	0.99878865	0.99962115	0.9988772	0.9997949	0.9988569	0.99951065	0.99967325	0.9993837
0.0	0.9997427	0.9990589	0.99878865	0.99962115	0.9988772	0.9997949	0.9988569	0.99951065	0.99967325	0.9993837
0.0	0.96807724	0.9797805	0.9591771	0.9547161	0.8343157	0.94862723	0.9619982	0.9576301	0.9248571	0.9733686
0.0	0.96807724	0.9797805	0.9591771	0.9547161	0.8343157	0.94862723	0.9619982	0.9576301	0.9248571	0.9733686
0.0	0.96807724	0.9797805	0.9591771	0.9547161	0.8343157	0.94862723	0.9619982	0.9576301	0.9248571	0.9733686
0.0	0.96807724	0.9797805	0.9591771	0.9547161	0.8343157	0.9486273	0.9619982	0.9576301	0.9248571	0.9733686
0.0	0.96807724	0.9797805	0.9591771	0.9547161	0.8343157	0.94862723	0.9619982	0.9576301	0.9248571	0.9733686
0.0	0.96807724	0.9797805	0.9591771	0.9547161	0.8343157	0.94862723	0.9619982	0.9576301	0.9248571	0.9733686
0.0	0.99833703	0.99618983	0.98834604	0.9988703	0.9984688	0.9983329	0.99847454	0.995564	0.99909127	0.9950374
0.0	0.9997427	0.9990589	0.99878865	0.99962115	0.9988772	0.9997949	0.9988569	0.99951065	0.99967325	0.9993837
0.0	0.96807724	0.9797805	0.9591771	0.9547161	0.8343158	0.9486273	0.9619982	0.9576301	0.9248571	0.9733686
0.0	0.96807724	0.9797805	0.9591771	0.9547161	0.8343157	0.94862723	0.9619982	0.9576301	0.9248571	0.9733686
0.0	0.20594321	0.25435075	0.29439905	0.51172465	0.6139009	0.5208833	0.43495426	0.14434144	0.39112258	0.32733262
0.0	0.96807724	0.9797805	0.9591771	0.9547161	0.8343157	0.94862723	0.9619982	0.9576301	0.9248571	0.9733686
0.0	0.96807724	0.9797805	0.9591771	0.9547161	0.8343157	0.94862723	0.9619982	0.9576301	0.9248571	0.9733686
0.0	0.9997427	0.9990589	0.99878865	0.99962115	0.9988772	0.9997949	0.9988569	0.99951065	0.99967325	0.9993837
0.0	0.96807724	0.9797805	0.9591771	0.9547161	0.8343157	0.94862723	0.9619982	0.9576301	0.9248571	0.9733686
0.0	0.96807724	0.9797805	0.9591771	0.9547161	0.8343157	0.94862723	0.9619982	0.9576301	0.9248571	0.9733686
0.0	3.1697484e-05	9.7465534e-05	0.00013880571	5.5137574e-05	0.00014997563	1.76773e-05	0.00019242849	0.00033522706	0.00014880882	7.5015785e-05
0.0	0.96807724	0.9797805	0.9591771	0.9547161	0.8343157	0.94862723	0.9619982	0.9576301	0.9248571	0.9733686
0.0	0.99833703	0.99618983	0.98834604	0.9988703	0.9984688	0.9983329	0.99847454	0.995564	0.99909127	0.9950374
0.0	0.96807724	0.9797805	0.9591771	0.9547161	0.8343157	0.94862723	0.9619982	0.9576301	0.9248571	0.9733686
0.0	0.96807724	0.9797805	0.9591771	0.9547161	0.8343157	0.94862723	0.9619982	0.9576301	0.9248571	0.9733686
0.0	0.99833703	0.99618983	0.98834604	0.9988703	0.9984688	0.9983329	0.99847454	0.995564	0.99909127	0.9950374
0.0	0.9997427	0.9990589	0.99878865	0.99962115	0.9988772	0.9997949	0.9988569	0.99951065	0.99967325	0.9993837
0.0	0.96807724	0.9797805	0.9591771	0.9547161	0.8343157	0.9486273	0.9619982	0.9576301	0.9248571	0.9733686
0.0	0.96807724	0.9797805	0.9591771	0.9547161	0.8343157	0.94862723	0.9619982	0.9576301	0.9248571	0.9733686
0.0	0.9996735	0.99610907	0.99568045	0.9993529	0.9991116	0.99966204	0.9984194	0.99850744	0.99937624	0.9982186
0.0	0.9986981	0.99535406	0.9925343	0.9987017	0.9973793	0.99671125	0.99837923	0.99598527	0.9985644	0.9970974
0.0	0.96807724	0.9797805	0.9591771	0.9547161	0.8343157	0.94862723	0.9619982	0.9576301	0.9248571	0.9733686
0.0	0.96807724	0.9797805	0.9591771	0.9547161	0.8343157	0.94862723	0.9619982	0.9576301	0.9248571	0.9733686
0.0	0.99833703	0.99618983	0.98834604	0.9988703	0.9984688	0.9983329	0.99847454	0.995564	0.99909127	0.9950374
0.0	0.9997427	0.9990589	0.99878865	0.99962115	0.9988772	0.9997949	0.9988569	0.99951065	0.99967325	0.9993837
0.0	0.96807724	0.9797805	0.9591771	0.9547161	0.8343157	0.9486273	0.9619982	0.9576301	0.9248571	0.9733686
0.0	0.96807724	0.9797805	0.9591771	0.9547161	0.8343157	0.94862723	0.9619982	0.9576301	0.9248571	0.9733686
0.0	0.96807724	0.9797805	0.9591771	0.9547161	0.8343157	0.94862723	0.9619982	0.9576301	0.9248571	0.9733686
0.0	0.96807724	0.9797805	0.9591771	0.9547161	0.8343157	0.94862723	0.9619982	0.9576301	0.9248571	0.9733686
0.0	0.9971234	0.98870695	0.99423176	0.9985405	0.9923649	0.998206	0.9911377	0.99508375	0.9974993	0.99695885
0.0	0.9971234	0.98870695	0.99423176	0.9985405	0.9923649	0.998206	0.9911377	0.99508375	0.9974993	0.99695885
0.0	0.99804914	0.9947633	0.98815644	0.9986369	0.995845	0.990807	0.9960402	0.99001396	0.99865353	0.9907216
0.0	0.99804914	0.9947633	0.98815644	0.9986369	0.995845	0.990807	0.9960402	0.99001396	0.99865353	0.9907216
0.0	0.99833703	0.99618983	0.98834604	0.9988703	0.9984688	0.9983329	0.99847454	0.995564	0.99909127	0.9950374
0.0	0.96807724	0.9797805	0.9591771	0.9547161	0.8343157	0.94862723	0.9619982	0.9576301	0.9248571	0.9733686
0.0	0.9997427	0.9990589	0.99878865	0.99962115	0.9988772	0.9997949	0.9988569	0.99951065	0.99967325	0.9993837
0.0	0.96807724	0.9797805	0.9591771	0.9547161	0.8343157	0.94862723	0.9619982	0.9576301	0.9248571	0.9733686
0.0	0.96807724	0.9797805	0.9591771	0.9547161	0.8343157	0.94862723	0.9619982	0.9576301	0.9248571	0.9733686
0.0	0.9968009	0.9376141	0.94540066	0.99732506	0.98512614	0.9677548	0.9935221	0.9884057	0.99406	0.96955293
0.0	0.9968009	0.9376141	0.9454008	0.99732506	0.98512614	0.9677548	0.9935221	0.9884057	0.99406	0.96955293
0.0	0.4318587	0.25878972	0.701148	0.80111873	0.71602416	0.8411403	0.7376676	0.4848218	0.9568362	0.7054255
0.0	0.96807724	0.9797805	0.9591771	0.9547161	0.8343157	0.94862723	0.9619982	0.9576301	0.9248571	0.9733686
0.0	0.96807724	0.9797805	0.9591771	0.9547161	0.8343157	0.9486273	0.9619982	0.9576301	0.9248571	0.9733686
0.0	0.99804914	0.9947633	0.98815644	0.9986369	0.995845	0.990807	0.9960402	0.99001396	0.99865353	0.9907216
0.0	0.99804914	0.9947633	0.98815644	0.9986369	0.995845	0.990807	0.9960402	0.99001396	0.99865353	0.9907216
0.0	0.96807724	0.9797805	0.9591771	0.9547161	0.8343157	0.94862723	0.9619982	0.9576301	0.9248571	0.9733686
0.0	0.96807724	0.9797805	0.9591771	0.9547161	0.8343157	0.94862723	0.9619982	0.9576301	0.9248571	0.9733686
0.0	0.96807724	0.9797805	0.9591771	0.9547161	0.8343157	0.94862723	0.9619982	0.9576301	0.9248571	0.9733686
0.0	0.96807724	0.9797805	0.9591771	0.9547161	0.8343157	0.9486273	0.9619982	0.9576301	0.9248571	0.9733686
0.0	0.96807724	0.9797805	0.9591771	0.9547161	0.8343157	0.94862723	0.9619982	0.9576301	0.9248571	0.9733686
0.0	0.9997427	0.9990589	0.99878865	0.99962115	0.9988772	0.9997949	0.9988569	0.99951065	0.99967325	0.9993837
0.0	0.9008876	0.70721364	0.78037316	0.97249615	0.8890611	0.9388283	0.86569154	0.8026026	0.9736572	0.9512012
0.0	0.17804809	0.044752896	0.1280322	0.14717062	0.13429819	0.17573997	0.07588035	0.09678552	0.17935349	0.101403326
0.0	0.009813931	0.006568791	0.005684777	0.023410857	0.009401321	0.008333954	0.0066720815	0.008080037	0.044750243	0.009245798
0.0	0.014090695	0.009323256	0.04233531	0.04972462	0.025963234	0.020232087	0.0067632683	0.0056717657	0.027725296	0.02695592
0.0	0.014090695	0.009323251	0.042335328	0.049724646	0.025963252	0.020232093	0.0067632683	0.005671769	0.027725296	0.02695592
0.0	0.7302524	0.2878068	0.5737032	0.6452055	0.62241435	0.6962187	0.55855876	0.3813114	0.71682554	0.5371083
0.0	0.17804809	0.044752896	0.1280322	0.1471706	0.13429819	0.17573997	0.07588035	0.09678555	0.17935352	0.101403326
0.0	0.99741554	0.9740417	0.9818204	0.9976553	0.99770844	0.9966646	0.9963153	0.97825384	0.99756867	0.98715496
0.0	0.96807724	0.9797805	0.9591771	0.9547161	0.8343157	0.94862723	0.9619982	0.9576301	0.9248571	0.9733686
0.0	0.96807724	0.9797805	0.9591771	0.9547161	0.8343157	0.94862723	0.9619982	0.9576301	0.9248571	0.9733686
0.0	0.99962306	0.99689734	0.9973296	0.9992828	0.9990306	0.99941266	0.99823356	0.99837387	0.99930227	0.9982815
0.0	0.9979073	0.9935087	0.9949537	0.99538785	0.99292517	0.9958358	0.9972439	0.99349385	0.99750036	0.9957705
0.0	0.9997427	0.9990589	0.99878865	0.99962115	0.9988772	0.9997949	0.9988569	0.99951065	0.99967325	0.9993837
0.0	0.96807724	0.9797805	0.9591771	0.9547161	0.8343157	0.9486273	0.9619982	0.9576301	0.9248571	0.9733686
0.0	0.96807724	0.9797805	0.9591771	0.9547161	0.8343157	0.94862723	0.9619982	0.9576301	0.9248571	0.9733686
0.0	0.96807724	0.9797805	0.9591771	0.9547161	0.8343157	0.94862723	0.9619982	0.9576301	0.9248571	0.9733686
0.0	0.9997427	0.9990589	0.99878865	0.99962115	0.9988772	0.9997949	0.9988569	0.99951065	0.99967325	0.9993837
0.0	0.9997427	0.9990589	0.99878865	0.99962115	0.9988772	0.9997949	0.9988569	0.99951065	0.99967325	0.9993837
0.0	0.96807724	0.9797805	0.9591771	0.9547161	0.8343157	0.94862723	0.9619982	0.9576301	0.9248571	0.9733686
0.0	0.96807724	0.9797805	0.9591771	0.9547161	0.8343157	0.94862723	0.9619982	0.9576301	0.9248571	0.9733686
0.0	0.96807724	0.9797805	0.9591771	0.9547161	0.8343157	0.94862723	0.9619982	0.9576301	0.9248571	0.9733686
0.0	0.96807724	0.9797805	0.9591771	0.9547161	0.8343157	0.9486273	0.9619982	0.9576301	0.9248571	0.9733686
0.0	0.96807724	0.9797805	0.9591771	0.9547161	0.8343157	0.94862723	0.9619982	0.9576301	0.9248571	0.9733686
0.0	0.96807724	0.9797805	0.9591771	0.9547161	0.8343157	0.94862723	0.9619982	0.9576301	0.9248571	0.9733686
0.0	0.9997427	0.9990589	0.99878865	0.99962115	0.9988772	0.9997949	0.9988569	0.99951065	0.99967325	0.9993837
0.0	3.1697484e-05	9.7465534e-05	0.00013880571	5.5137574e-05	0.00014997563	1.76773e-05	0.00019242849	0.00033522677	0.00014880882	7.5015785e-05
0.0	0.0008887791	0.09334077	0.00016698649	0.00031105382	0.661477	0.017570758	0.4432088	0.0021736762	0.5538087	0.26548114
0.0	0.9997427	0.9990589	0.99878865	0.99962115	0.9988772	0.9997949	0.9988569	0.99951065	0.99967325	0.9993837
0.0	3.1697484e-05	9.7465534e-05	0.00013880571	5.5137574e-05	0.00014997563	1.76773e-05	0.00019242849	0.00033522677	0.00014880882	7.5015785e-05
0.0	0.00088877865	0.09334077	0.00016698649	0.00031105382	0.661477	0.017570768	0.4432088	0.002173677	0.55380845	0.26548117
0.0	0.9997427	0.9990589	0.99878865	0.99962115	0.9988772	0.9997949	0.9988569	0.99951065	0.99967325	0.9993837
0.0	0.96807724	0.9797805	0.9591771	0.9547161	0.8343157	0.94862723	0.9619982	0.9576301	0.9248571	0.9733686
0.0	0.96807724	0.9797805	0.9591771	0.9547161	0.8343157	0.94862723	0.9619982	0.9576301	0.9248571	0.9733686
0.0	0.96807724	0.9797805	0.9591771	0.9547161	0.8343157	0.94862723	0.9619982	0.9576301	0.9248571	0.9733686
0.0	0.96807724	0.9797805	0.9591771	0.9547161	0.8343157	0.94862723	0.9619982	0.9576301	0.9248571	0.9733686
0.0	0.96807724	0.9797805	0.9591771	0.9547161	0.8343157	0.9486273	0.9619982	0.9576301	0.9248571	0.9733686
0.0	0.96807724	0.9797805	0.9591771	0.9547161	0.8343157	0.94862723	0.9619982	0.9576301	0.9248571	0.9733686
0.0	0.9997427	0.9990589	0.99878865	0.99962115	0.9988772	0.9997949	0.9988569	0.99951065	0.99967325	0.9993837
0.0	0.96807724	0.9797805	0.9591771	0.9547161	0.8343157	0.94862723	0.9619982	0.9576301	0.9248571	0.9733686
0.0	0.9997427	0.9990589	0.99878865	0.99962115	0.9988772	0.9997949	0.9988569	0.99951065	0.99967325	0.9993837
0.0	0.0008887795	0.09334077	0.00016698649	0.00031105382	0.661477	0.017570768	0.4432088	0.0021736762	0.55380845	0.26548117
0.0	0.9994955	0.9982913	0.99640805	0.9994679	0.99871814	0.9994649	0.9984389	0.99842095	0.9993305	0.9966535
0.0	0.9971234	0.98870695	0.99423176	0.9985405	0.9923649	0.998206	0.9911377	0.99508375	0.9974993	0.99695885
0.0	0.99804914	0.9947633	0.98815644	0.9986369	0.995845	0.990807	0.9960402	0.99001396	0.99865353	0.9907216
0.0	0.5383434	0.627052	0.2723408	0.7019321	0.70286214	0.43531486	0.55937755	0.7696612	0.90824324	0.7514335
0.0	0.99373794	0.94339913	0.89631486	0.97970665	0.9549149	0.96048534	0.96608245	0.9328734	0.9766865	0.91254455
0.0	0.9968009	0.9376141	0.94540066	0.99732506	0.98512614	0.9677548	0.9935221	0.9884057	0.99406	0.96955293
0.0	0.99804914	0.9947633	0.98815644	0.9986369	0.995845	0.990807	0.9960402	0.99001396	0.99865353	0.9907216
0.0	0.9996099	0.998738	0.99792385	0.9995926	0.9989993	0.99968445	0.9988825	0.99887735	0.9995493	0.99814975
0.0	0.96807724	0.9797805	0.9591771	0.9547161	0.8343157	0.94862723	0.9619982	0.9576301	0.9248571	0.9733686
0.0	0.96807724	0.9797805	0.9591771	0.9547161	0.8343157	0.94862723	0.9619982	0.9576301	0.9248571	0.9733686
0.0	0.96807724	0.9797805	0.9591771	0.9547161	0.8343157	0.94862723	0.9619982	0.9576301	0.9248571	0.9733686
0.0	0.006671923	0.005798171	0.003314629	0.013648392	0.021494227	0.0069243666	0.003935914	0.0054887906	0.049028352	0.0062048226
0.0	0.9971234	0.98870695	0.99423176	0.9985405	0.9923649	0.998206	0.9911377	0.99508375	0.9974993	0.99695885
0.0	0.9971234	0.98870695	0.99423176	0.9985405	0.9923649	0.998206	0.9911377	0.99508375	0.9974993	0.99695885
0.0	0.99804914	0.9947633	0.98815644	0.9986369	0.995845	0.990807	0.9960402	0.99001396	0.99865353	0.9907216
0.0	0.99804914	0.9947633	0.98815644	0.9986369	0.995845	0.990807	0.9960402	0.99001396	0.99865353	0.9907216
0.0	0.9979087	0.9588743	0.9650411	0.99823785	0.98868656	0.9810064	0.99573296	0.9920264	0.99605066	0.9796484
0.0	0.99804914	0.9947633	0.98815644	0.9986369	0.995845	0.990807	0.9960402	0.99001396	0.99865353	0.9907216
0.0	0.9968009	0.9376141	0.94540066	0.99732506	0.98512614	0.9677548	0.9935221	0.9884057	0.99406	0.96955293
0.0	0.99804914	0.9947633	0.98815644	0.9986369	0.995845	0.990807	0.9960402	0.99001396	0.99865353	0.9907216
0.0	0.9971234	0.98870695	0.99423176	0.9985405	0.9923649	0.998206	0.9911377	0.99508375	0.9974993	0.99695885
0.0	0.99804914	0.9947633	0.98815644	0.9986369	0.995845	0.990807	0.9960402	0.99001396	0.99865353	0.9907216
0.0	0.99804914	0.9947633	0.98815644	0.9986369	0.995845	0.990807	0.9960402	0.99001396	0.99865353	0.9907216
0.0	0.9968009	0.9376141	0.94540066	0.99732506	0.98512614	0.9677548	0.9935221	0.9884057	0.99406	0.96955293
0.0	0.96807724	0.9797805	0.9591771	0.9547161	0.8343157	0.94862723	0.9619982	0.9576301	0.9248571	0.9733686
0.0	0.96807724	0.9797805	0.9591771	0.9547161	0.8343157	0.94862723	0.9619982	0.9576301	0.9248571	0.9733686
0.0	0.99732035	0.98864615	0.9839776	0.99977905	0.9859492	0.9993574	0.9980546	0.9978218	0.9994454	0.97448504
0.0	0.00013421969	0.000103224695	0.00029245825	0.0003036906	0.00010194305	0.00017125282	0.00010085922	0.0005208436	0.00018325873	0.00021794593
0.0	0.99908113	0.890469	0.9891272	0.99644285	0.76266253	0.87453544	0.9963187	0.91843414	0.9305079	0.85528857
0.0	0.2679045	0.077687964	0.42954418	0.12010132	0.45613173	0.30586615	0.30067414	0.0868741	0.4014014	0.07338967
0.0	0.26790446	0.077688016	0.42954418	0.12010132	0.45613176	0.3058661	0.300674	0.0868741	0.4014014	0.07338966
0.0	0.96807724	0.9797805	0.9591771	0.9547161	0.8343157	0.94862723	0.9619982	0.9576301	0.9248571	0.9733686
0.0	0.96807724	0.9797805	0.9591771	0.9547161	0.8343157	0.94862723	0.9619982	0.9576301	0.9248571	0.9733686
0.0	0.96807724	0.9797805	0.9591771	0.9547161	0.8343157	0.94862723	0.9619982	0.9576301	0.9248571	0.9733686
0.0	0.96807724	0.9797805	0.9591771	0.9547161	0.8343157	0.94862723	0.9619982	0.9576301	0.9248571	0.9733686
0.0	0.9508556	0.47545794	0.39108273	0.53594184	0.6478275	0.406824	0.4515871	0.62436664	0.80062586	0.24375522
0.0	0.9527342	0.78421104	0.98389786	0.7887486	0.95522475	0.97679365	0.9736626	0.68390703	0.97503406	0.45175144
0.0	0.06512933	0.015546042	0.015543537	0.029167183	0.051888194	0.04139551	0.032989796	0.052729253	0.24429877	0.034396626
0.0	0.96807724	0.9797805	0.9591771	0.9547161	0.8343157	0.94862723	0.9619982	0.9576301	0.9248571	0.9733686
0.0	0.9998404	0.99885726	0.99781644	0.9997298	0.99918	0.99923885	0.9993569	0.9988502	0.9997788	0.99900985
0.0	0.9997428	0.99721956	0.9961457	0.9994423	0.9988055	0.99829656	0.9984251	0.99734014	0.9995819	0.9970583
0.0	0.99873215	0.9983096	0.9925534	0.9980831	0.9984705	0.99822074	0.99480766	0.99817264	0.99948186	0.99653107
0.0	0.66619533	0.16758928	0.48904076	0.64525807	0.41620737	0.6337959	0.23923387	0.34145653	0.49806222	0.47132498
0.0	0.9899384	0.88117963	0.94369406	0.985966	0.979412	0.99140054	0.869227	0.93929315	0.97122926	0.9402705
0.0	0.98831624	0.9098388	0.89989156	0.983823	0.9918921	0.98589516	0.98033303	0.9070411	0.9689746	0.9163501
0.0	0.99995995	0.99987805	0.9995103	0.99944144	0.99101806	0.99994624	0.9985146	0.9997956	0.999918	0.9992663
0.0	0.99887353	0.99642015	0.99265844	0.9991553	0.9970728	0.9925459	0.9972059	0.9944201	0.9989048	0.9945491
0.0	0.99969995	0.99912184	0.99887186	0.99862826	0.9982463	0.99429756	0.999265	0.9991351	0.9991868	0.9989008
0.0	0.96807724	0.9797805	0.9591771	0.9547161	0.8343157	0.9486273	0.9619982	0.9576301	0.9248571	0.9733686
0.0	0.96807724	0.9797805	0.9591771	0.9547161	0.8343157	0.9486273	0.9619982	0.9576301	0.9248571	0.9733686
0.0	0.96807724	0.9797805	0.9591771	0.9547161	0.8343157	0.9486273	0.9619982	0.9576301	0.9248571	0.9733686
0.0	0.96807724	0.9797805	0.9591771	0.9547161	0.8343157	0.9486273	0.9619982	0.9576301	0.9248571	0.9733686
0.0	0.96807724	0.9797805	0.9591771	0.9547161	0.8343157	0.9486273	0.9619982	0.9576301	0.9248571	0.9733686
0.0	0.96807724	0.9797805	0.9591771	0.9547161	0.8343157	0.9486273	0.9619982	0.9576301	0.9248571	0.9733686
0.0	0.96807724	0.9797805	0.9591771	0.9547161	0.8343157	0.9486273	0.9619982	0.9576301	0.9248571	0.9733686
0.0	0.96807724	0.9797805	0.9591771	0.9547161	0.8343157	0.9486273	0.9619982	0.9576301	0.9248571	0.9733686
0.0	0.96807724	0.9797805	0.9591771	0.9547161	0.8343157	0.9486273	0.9619982	0.9576301	0.9248571	0.9733686
0.0	0.99856144	0.9977937	0.9879723	0.9949064	0.9949303	0.9810207	0.9927891	0.99477863	0.9973104	0.99461997
0.0	0.998863	0.9982134	0.99105763	0.99610066	0.99532926	0.9866651	0.9947035	0.9961437	0.9980495	0.9956648
0.0	0.9997625	0.99873036	0.99947244	0.9992243	0.999003	0.99888104	0.99932873	0.99970144	0.99952376	0.9991026
0.0	0.27747202	0.01681233	0.6362523	0.3065605	0.010944412	2.6494861e-05	0.37985486	0.914887	0.14771126	0.36076334
0.0	0.27747202	0.01681233	0.6362523	0.3065605	0.010944412	2.6494861e-05	0.37985486	0.914887	0.14771126	0.36076334
0.0	0.99833703	0.99618983	0.98834604	0.9988703	0.9984688	0.9983329	0.99847454	0.995564	0.99909127	0.9950374
0.0	0.99995995	0.99987805	0.9995103	0.99944144	0.99101806	0.99994624	0.9985146	0.9997956	0.999918	0.9992663
0.0	0.9996927	0.99909306	0.9863347	0.997134	0.99535924	0.9937605	0.9970661	0.9979552	0.99798656	0.98853815
0.0	0.83509475	0.27464604	0.7580422	0.97186005	0.8035213	0.96149164	0.67333484	0.6948232	0.90967125	0.47562793
0.0	0.9991725	0.9946315	0.97942907	0.9992594	0.9922339	0.9940626	0.99900573	0.993012	0.9991702	0.9960556
0.0	0.9988765	0.99444443	0.99020946	0.9983272	0.99760544	0.99437153	0.99579215	0.9941677	0.99814224	0.9936255
0.0	0.96807724	0.9797805	0.9591771	0.9547161	0.8343157	0.94862723	0.9619982	0.9576301	0.9248571	0.9733686
0.0	0.99981433	0.99822766	0.9975682	0.99961287	0.9990569	0.99861526	0.9988218	0.99821067	0.9996923	0.9981756
0.0	0.999559	0.99925655	0.998789	0.99947804	0.9996531	0.9995036	0.9996395	0.99898046	0.99977785	0.9991448
0.0	0.9996208	0.998841	0.9984347	0.9994324	0.9997017	0.99956566	0.99927443	0.99897146	0.9997868	0.99925536
0.0	0.99962306	0.99689734	0.9973296	0.9992828	0.9990306	0.99941266	0.99823356	0.99837387	0.99930227	0.9982815
0.0	0.96807724	0.9797805	0.9591771	0.9547161	0.8343158	0.9486273	0.9619982	0.9576301	0.9248571	0.9733686
0.0	0.99960667	0.99889743	0.99791175	0.99953294	0.9989806	0.99939	0.99909496	0.99808156	0.9993687	0.9971982
0.0	0.96807724	0.9797805	0.9591771	0.9547161	0.8343157	0.94862723	0.9619982	0.9576301	0.9248571	0.9733686
0.0	0.99852604	0.9902513	0.99100494	0.99651706	0.99125415	0.99504304	0.9949732	0.989661	0.9973743	0.9933477
0.0	0.95209044	0.9825785	0.98120314	0.99219716	0.96801	0.9894673	0.9753547	0.9582239	0.99265784	0.9784807
0.0	0.997924	0.991772	0.9955146	0.99911386	0.9941577	0.99843866	0.99386436	0.9961838	0.9985001	0.9971831
0.0	0.997924	0.991772	0.9955146	0.99911386	0.9941577	0.99843866	0.99386436	0.9961838	0.9985001	0.9971831
0.0	0.96807724	0.9797805	0.9591771	0.9547161	0.8343157	0.94862723	0.9619982	0.9576301	0.9248571	0.9733686
0.0	0.9198816	0.8752822	0.45111936	0.99049044	0.8708331	0.80286825	0.9404598	0.931864	0.97014576	0.8097931
0.0	0.24721809	0.057673912	0.17562209	0.24740934	0.17644244	0.24905	0.12674564	0.14663522	0.34273204	0.12772787
0.0	0.9998424	0.9964257	0.999338	0.99959594	0.9988381	0.99962735	0.9995683	0.99936765	0.9995844	0.999052
0.0	0.0033249455	0.0022218588	0.00026025565	6.636834e-05	2.1908816e-05	0.0031014478	0.0005728457	0.00035525433	0.0043990915	0.0005130679
0.0	0.9997428	0.99721956	0.9961457	0.9994423	0.9988055	0.99829656	0.9984251	0.99734014	0.9995819	0.9970583
0.0	0.99990547	0.99923766	0.99929917	0.99976104	0.9995167	0.99953604	0.9995554	0.99921143	0.99987686	0.9992756
0.0	0.0050682244	0.0041568656	0.0027535981	0.010158159	0.0056609144	0.004268674	0.0034433638	0.004963585	0.031175615	0.0051585166
0.0	0.96807724	0.9797805	0.9591771	0.9547161	0.8343157	0.9486273	0.9619982	0.9576301	0.9248571	0.9733686
0.0	0.96807724	0.9797805	0.9591771	0.9547161	0.8343157	0.94862723	0.9619982	0.9576301	0.9248571	0.9733686
0.0	0.96807724	0.9797805	0.9591771	0.9547161	0.8343157	0.94862723	0.9619982	0.9576301	0.9248571	0.9733686
0.0	0.96807724	0.9797805	0.9591771	0.9547161	0.8343157	0.94862723	0.9619982	0.9576301	0.9248571	0.9733686
0.0	0.96807724	0.9797805	0.9591771	0.9547161	0.8343157	0.94862723	0.9619982	0.9576301	0.9248571	0.9733686
0.0	0.96807724	0.9797805	0.9591771	0.9547161	0.8343157	0.94862723	0.9619982	0.9576301	0.9248571	0.9733686
0.0	0.96807724	0.9797805	0.9591771	0.9547161	0.8343157	0.94862723	0.9619982	0.9576301	0.9248571	0.9733686
0.0	0.96807724	0.9797805	0.9591771	0.9547161	0.8343157	0.94862723	0.9619982	0.9576301	0.9248571	0.9733686
0.0	0.96807724	0.9797805	0.9591771	0.9547161	0.8343157	0.94862723	0.9619982	0.9576301	0.9248571	0.9733686
0.0	0.96807724	0.9797805	0.9591771	0.9547161	0.8343157	0.94862723	0.9619982	0.9576301	0.9248571	0.9733686
0.0	0.96807724	0.9797805	0.9591771	0.9547161	0.8343157	0.94862723	0.9619982	0.9576301	0.9248571	0.9733686
0.0	0.96807724	0.9797805	0.9591771	0.9547161	0.8343157	0.94862723	0.9619982	0.9576301	0.9248571	0.9733686
0.0	0.96807724	0.9797805	0.9591771	0.9547161	0.8343157	0.94862723	0.9619982	0.9576301	0.9248571	0.9733686
0.0	0.96807724	0.9797805	0.9591771	0.9547161	0.8343157	0.94862723	0.9619982	0.9576301	0.9248571	0.9733686
0.0	0.96807724	0.9797805	0.9591771	0.9547161	0.8343157	0.94862723	0.9619982	0.9576301	0.9248571	0.9733686
0.0	0.96807724	0.9797805	0.9591771	0.9547161	0.8343157	0.94862723	0.9619982	0.9576301	0.9248571	0.9733686
0.0	0.96807724	0.9797805	0.9591771	0.9547161	0.8343157	0.94862723	0.9619982	0.9576301	0.9248571	0.9733686
0.0	0.96807724	0.9797805	0.9591771	0.9547161	0.8343157	0.94862723	0.9619982	0.9576301	0.9248571	0.9733686
0.0	0.96807724	0.9797805	0.9591771	0.9547161	0.8343157	0.94862723	0.9619982	0.9576301	0.9248571	0.9733686
0.0	0.96807724	0.9797805	0.9591771	0.9547161	0.8343158	0.9486273	0.9619982	0.9576301	0.9248571	0.9733686
0.0	0.96807724	0.9797805	0.9591771	0.9547161	0.8343157	0.9486273	0.9619982	0.9576301	0.9248571	0.9733686
0.0	0.95993114	0.9045998	0.5991818	0.9843354	0.9860787	0.88099974	0.715699	0.96956503	0.991924	0.7954712
0.0	0.96807724	0.9797805	0.9591771	0.9547161	0.8343157	0.9486273	0.9619982	0.9576301	0.9248571	0.9733686
0.0	0.9984629	0.99514586	0.98905957	0.9978655	0.99770576	0.99381024	0.9946079	0.99434906	0.9978801	0.99219406
0.0	0.9984629	0.99514586	0.98905957	0.9978655	0.99770576	0.99381024	0.9946079	0.99434906	0.9978801	0.99219406
0.0	0.99854964	0.9943335	0.98651206	0.997575	0.99757046	0.9921313	0.99444276	0.9921097	0.99770784	0.9921595
0.0	0.96807724	0.9797805	0.9591771	0.9547161	0.8343157	0.94862723	0.9619982	0.9576301	0.9248571	0.9733686
0.0	0.0050682244	0.0041568633	0.0027535981	0.010158159	0.0056609144	0.004268676	0.0034433638	0.0049635894	0.031175626	0.0051585166
0.0	0.96807724	0.9797805	0.9591771	0.9547161	0.8343157	0.94862723	0.9619982	0.9576301	0.9248571	0.9733686
0.0	0.96807724	0.9797805	0.9591771	0.9547161	0.8343157	0.94862723	0.9619982	0.9576301	0.9248571	0.9733686
0.0	0.96807724	0.9797805	0.9591771	0.9547161	0.8343158	0.9486273	0.9619982	0.9576301	0.9248571	0.9733686
0.0	0.01947266	0.011337733	0.013037199	0.05845072	0.026945984	0.0103660235	0.00529733	0.011072364	0.089645274	0.020765554
0.0	0.0095441025	0.006217959	0.004522007	0.010941805	0.011202333	0.005609773	0.003435569	0.006209367	0.022331083	0.007045334
0.0	0.041036945	0.53855735	0.045839142	0.020833034	0.9742768	0.27703828	0.7322731	0.034499668	0.89656776	0.93678355
0.0	0.9933832	0.9837916	0.98329204	0.99728096	0.9281234	0.9991321	0.99700004	0.9832599	0.9989943	0.97350514
0.0	0.96807724	0.9797805	0.9591771	0.9547161	0.8343157	0.9486273	0.9619982	0.9576301	0.9248571	0.9733686
0.0	0.9967694	0.9859024	0.98128074	0.997256	0.971135	0.999025	0.9986498	0.98335916	0.99912983	0.9562948
0.0	0.99409604	0.9829652	0.9814824	0.99587834	0.9506079	0.9994653	0.9982975	0.9723102	0.9994431	0.95943785
0.0	0.9881235	0.98176426	0.9866036	0.9985769	0.9341867	0.9991146	0.9983126	0.9851451	0.9991385	0.9667574
0.0	0.96807724	0.9797805	0.9591771	0.9547161	0.8343157	0.9486273	0.9619982	0.9576301	0.9248571	0.9733686
0.0	0.99998903	0.999985	0.99989665	0.9999615	0.99958235	0.9998311	0.9999573	0.99995935	0.9998944	0.9996742
0.0	0.99998903	0.999985	0.99989665	0.9999615	0.99958235	0.9998311	0.9999573	0.99995935	0.9998944	0.9996742
0.0	0.96807724	0.9797805	0.9591771	0.9547161	0.8343157	0.9486273	0.9619982	0.9576301	0.9248571	0.9733686
0.0	0.96807724	0.9797805	0.9591771	0.9547161	0.8343157	0.9486273	0.9619982	0.9576301	0.9248571	0.9733686
0.0	0.96807724	0.9797805	0.9591771	0.9547161	0.8343157	0.9486273	0.9619982	0.9576301	0.9248571	0.9733686
0.0	0.96807724	0.9797805	0.9591771	0.9547161	0.8343157	0.9486273	0.9619982	0.9576301	0.9248571	0.9733686
0.0	0.96807724	0.9797805	0.9591771	0.9547161	0.8343157	0.9486273	0.9619982	0.9576301	0.9248571	0.9733686
0.0	0.96807724	0.9797805	0.9591771	0.9547161	0.8343157	0.9486273	0.9619982	0.9576301	0.9248571	0.9733686
0.0	0.96807724	0.9797805	0.9591771	0.9547161	0.8343157	0.9486273	0.9619982	0.9576301	0.9248571	0.9733686
0.0	0.9778023	0.9562822	0.9484526	0.99028254	0.87576705	0.9983726	0.99302727	0.95649624	0.99712664	0.919139
0.0	0.96807724	0.9797805	0.9591771	0.9547161	0.8343157	0.9486273	0.9619982	0.9576301	0.9248571	0.9733686
0.0	0.96807724	0.9797805	0.9591771	0.9547161	0.8343157	0.9486273	0.9619982	0.9576301	0.9248571	0.9733686
0.0	0.97555953	0.951791	0.9553714	0.98426557	0.8773906	0.9984952	0.995385	0.9584153	0.9973621	0.9208966
0.0	0.96807724	0.9797805	0.9591771	0.9547161	0.8343157	0.9486273	0.9619982	0.9576301	0.9248571	0.9733686
0.0	0.96807724	0.9797805	0.9591771	0.9547161	0.8343157	0.9486273	0.9619982	0.9576301	0.9248571	0.9733686
0.0	0.9954136	0.9876308	0.99081683	0.99805343	0.9653237	0.9994029	0.9980956	0.9914869	0.9992537	0.9821936
0.0	0.96807724	0.9797805	0.9591771	0.9547161	0.8343157	0.9486273	0.9619982	0.9576301	0.9248571	0.9733686
0.0	0.9955395	0.9848417	0.9845898	0.9965653	0.9632656	0.9993349	0.99781334	0.98420274	0.9991978	0.97500277
0.0	0.9955395	0.9848417	0.9845898	0.9965653	0.9632656	0.9993349	0.99781334	0.98420274	0.9991978	0.97500277
0.0	0.9969309	0.9865775	0.98098844	0.9964474	0.94685704	0.9994134	0.998555	0.98593277	0.99873334	0.98024315
0.0	0.96807724	0.9797805	0.9591771	0.9547161	0.8343157	0.9486273	0.9619982	0.9576301	0.9248571	0.9733686
0.0	0.96807724	0.9797805	0.9591771	0.9547161	0.8343157	0.9486273	0.9619982	0.9576301	0.9248571	0.9733686
0.0	0.09145163	0.978674	0.785621	0.9960906	0.9106378	0.9981597	0.6342977	0.9980806	0.9956195	0.8136043
0.0	0.00784905	0.006581153	0.003938775	0.02621498	0.009418842	0.006421318	0.0055744033	0.009669992	0.04506155	0.00808931
0.0	0.0041791573	0.0032261577	0.0020917002	0.005008362	0.0059253927	0.0031435816	0.0039541675	0.0053366027	0.012631988	0.0034062443
0.0	0.47879484	0.9072419	0.00015112117	0.729916	0.025015779	0.9966779	0.4784247	0.97002417	0.99602306	0.9298517
0.0	0.47879484	0.9072419	0.00015112117	0.729916	0.025015779	0.9966779	0.4784247	0.97002417	0.99602306	0.9298517
0.0	0.9447552	0.5135196	0.6329944	0.9176362	0.9636156	0.95317197	0.7726501	0.36348486	0.59156173	0.5666732
0.0	0.0023079156	0.60307604	0.0037416203	0.6642333	0.5266533	0.8705972	0.012154926	0.9951479	0.749568	0.89949214
0.0	0.82877797	0.9707955	0.96574324	0.9612158	0.96204895	0.96571755	0.06244872	0.99791294	0.9870335	0.98942906
0.0	0.0023079156	0.60307604	0.0037416203	0.6642333	0.5266533	0.8705972	0.012154926	0.9951479	0.749568	0.89949214
0.0	0.0023079156	0.60307604	0.0037416203	0.6642333	0.5266533	0.8705972	0.012154926	0.9951479	0.749568	0.89949214
0.0	0.0023079156	0.60307604	0.0037416203	0.6642333	0.5266533	0.8705972	0.012154926	0.9951479	0.749568	0.89949214
0.0	0.95750594	0.9366478	0.9256151	0.9841218	0.83897156	0.99819916	0.99428296	0.9398411	0.99651307	0.8933314
0.0	0.99927515	0.9984611	0.99740654	0.999718	0.99970573	0.99957436	0.9988495	0.99857724	0.99969447	0.9990693
0.0	0.9979068	0.9973035	0.9808497	0.9988863	0.9925914	0.99776626	0.9977991	0.99091387	0.99743867	0.9892926
0.0	0.64638054	0.3575827	0.27220824	0.25329375	0.3931782	0.29879284	0.42759603	0.2373587	0.37688816	0.26770458
0.0	0.9873239	0.9088665	0.84679365	0.9884316	0.9425775	0.9884899	0.9888755	0.978375	0.9417591	0.95315635
0.0	0.9997471	0.9981864	0.99794203	0.9997422	0.9993291	0.99966764	0.99973124	0.998818	0.9996784	0.99865735
0.0	0.06322251	0.017868929	0.016051212	0.030412696	0.061409224	0.043045707	0.03061972	0.05249321	0.27558878	0.03524896
0.0	0.9974686	0.97326446	0.5887524	0.967681	0.9754769	0.99256915	0.9970866	0.9926662	0.9971973	0.989674
0.0	0.96807724	0.9797805	0.9591771	0.9547161	0.8343157	0.9486273	0.9619982	0.9576301	0.9248571	0.9733686
0.0	0.96807724	0.9797805	0.9591771	0.9547161	0.8343157	0.9486273	0.9619982	0.9576301	0.9248571	0.9733686
0.0	0.96807724	0.9797805	0.9591771	0.9547161	0.8343158	0.9486273	0.9619982	0.9576301	0.9248571	0.9733686
0.0	0.99998903	0.999985	0.99989665	0.9999615	0.99958235	0.9998311	0.9999573	0.99995935	0.9998944	0.9996742
0.0	0.68211883	0.90138686	0.012526245	0.94659215	0.14357772	0.010384687	0.18395877	0.9356894	0.004090441	0.001309824
0.0	0.72395945	0.52246284	0.08443023	0.16453393	0.17683107	0.68688184	0.024213592	0.5997106	0.31521618	0.28948218
0.0	0.68211883	0.90138686	0.012526245	0.94659215	0.14357772	0.010384687	0.18395877	0.9356894	0.004090441	0.001309824
0.0	0.68211883	0.90138686	0.012526245	0.94659215	0.14357772	0.010384687	0.18395877	0.9356894	0.004090441	0.001309824
0.0	0.68211883	0.90138686	0.012526245	0.94659215	0.14357772	0.010384687	0.18395877	0.9356894	0.004090441	0.001309824
0.0	0.02034431	0.0044110348	0.00903092	0.009361889	0.016261617	0.010707493	0.013369267	0.012058772	0.008756105	0.0058361306
0.0	0.8299742	0.42039576	0.46208724	0.7476402	0.81881815	0.8648299	0.8194716	0.5915597	0.8897635	0.6150798
0.0	0.96807724	0.9797805	0.9591771	0.9547161	0.8343157	0.94862723	0.9619982	0.9576301	0.9248571	0.9733686
0.0	0.96807724	0.9797805	0.9591771	0.9547161	0.8343157	0.94862723	0.9619982	0.9576301	0.9248571	0.9733686
0.0	0.96807724	0.9797805	0.9591771	0.9547161	0.8343157	0.9486273	0.9619982	0.9576301	0.9248571	0.9733686
0.0	0.9995778	0.9963947	0.9987245	0.9993309	0.9987876	0.99884546	0.9989838	0.9980209	0.9991621	0.9978834
0.0	0.94466245	0.7001123	0.48266914	0.9499889	0.9623761	0.5288027	0.9276552	0.84465396	0.98372126	0.7807271
0.0	0.96807724	0.9797805	0.9591771	0.9547161	0.8343157	0.9486273	0.9619982	0.9576301	0.9248571	0.9733686
0.0	0.96807724	0.9797805	0.9591771	0.9547161	0.8343157	0.9486273	0.9619982	0.9576301	0.9248571	0.9733686
0.0	0.96807724	0.9797805	0.9591771	0.9547161	0.8343157	0.9486273	0.9619982	0.9576301	0.9248571	0.9733686
0.0	0.96807724	0.9797805	0.9591771	0.9547161	0.8343157	0.9486273	0.9619982	0.9576301	0.9248571	0.9733686
0.0	0.96807724	0.9797805	0.9591771	0.9547161	0.8343157	0.9486273	0.9619982	0.9576301	0.9248571	0.9733686
0.0	0.96807724	0.9797805	0.9591771	0.9547161	0.8343157	0.9486273	0.9619982	0.9576301	0.9248571	0.9733686
0.0	0.96807724	0.9797805	0.9591771	0.9547161	0.8343157	0.94862723	0.9619982	0.9576301	0.9248571	0.9733686
0.0	0.0050682244	0.0041568633	0.0027535981	0.0101581635	0.0056609176	0.004268674	0.0034433638	0.0049635894	0.031175615	0.0051585143
0.0	0.0025729083	0.0021821763	0.0016699956	0.0030856219	0.0039298353	0.002048787	0.002318961	0.0029017834	0.008342119	0.0021884763
0.0	0.96807724	0.9797805	0.9591771	0.9547161	0.8343157	0.94862723	0.9619982	0.9576301	0.9248571	0.9733686
0.0	0.96807724	0.9797805	0.9591771	0.9547161	0.8343157	0.94862723	0.9619982	0.9576301	0.9248571	0.9733686
0.0	0.96807724	0.9797805	0.9591771	0.9547161	0.8343157	0.94862723	0.9619982	0.9576301	0.9248571	0.9733686
0.0	0.96807724	0.9797805	0.9591771	0.9547161	0.8343157	0.94862723	0.9619982	0.9576301	0.9248571	0.9733686
0.0	0.96807724	0.9797805	0.9591771	0.9547161	0.8343157	0.94862723	0.9619982	0.9576301	0.9248571	0.9733686
0.0	0.003613307	0.3902688	0.11978957	0.3661395	0.056057803	0.24734177	0.17204818	0.6430741	0.39908558	0.008152184
0.0	0.96236646	0.9369153	0.95456225	0.993836	0.9897546	0.9951499	0.9726221	0.9856296	0.9883908	0.98901343
0.0	0.96807724	0.9797805	0.9591771	0.9547161	0.8343157	0.94862723	0.9619982	0.9576301	0.9248571	0.9733686
0.0	0.96807724	0.9797805	0.9591771	0.9547161	0.8343157	0.94862723	0.9619982	0.9576301	0.9248571	0.9733686
0.0	0.96807724	0.9797805	0.9591771	0.9547161	0.8343157	0.94862723	0.9619982	0.9576301	0.9248571	0.9733686
0.0	0.96807724	0.9797805	0.9591771	0.9547161	0.8343157	0.94862723	0.9619982	0.9576301	0.9248571	0.9733686
0.0	0.96807724	0.9797805	0.9591771	0.9547161	0.8343157	0.94862723	0.9619982	0.9576301	0.9248571	0.9733686
0.0	0.96807724	0.9797805	0.9591771	0.9547161	0.8343157	0.94862723	0.9619982	0.9576301	0.9248571	0.9733686
0.0	0.96807724	0.9797805	0.9591771	0.9547161	0.8343157	0.94862723	0.9619982	0.9576301	0.9248571	0.9733686
0.0	0.96807724	0.9797805	0.9591771	0.9547161	0.8343157	0.94862723	0.9619982	0.9576301	0.9248571	0.9733686
0.0	0.9997428	0.99721956	0.9961457	0.9994423	0.9988055	0.99829656	0.9984251	0.99734014	0.9995819	0.9970583
0.0	0.00051686785	0.0003548326	0.0005431682	0.0010746046	0.00042562056	0.000737812	0.0008918874	0.0011235094	0.0032570967	0.00074933143
0.0	0.99152946	0.98966134	0.98675054	0.9899284	0.9877694	0.95848906	0.99784744	0.97957313	0.98926276	0.9898273
0.0	0.9924886	0.99230766	0.986875	0.99082303	0.9877694	0.9617723	0.9976292	0.98148143	0.98763895	0.9909122
0.0	0.99400735	0.9945802	0.988357	0.9926722	0.9910857	0.9695253	0.9976172	0.98087513	0.9869861	0.9918126
0.0	0.96807724	0.9797805	0.9591771	0.9547161	0.8343157	0.94862723	0.9619982	0.9576301	0.9248571	0.9733686
0.0	0.96807724	0.9797805	0.9591771	0.9547161	0.8343157	0.94862723	0.9619982	0.9576301	0.9248571	0.9733686
0.0	0.0007269505	0.00079035235	0.0012770279	0.000774582	0.8343157	0.004092302	0.00081762776	0.04805866	0.0015609636	0.01700969
0.0	0.8972551	0.003926207	0.06167901	0.25164178	0.02514373	0.67253625	0.84252906	0.97299993	0.04565871	0.0049458146
0.0	0.9996332	0.99979013	0.99536824	0.22538549	0.9871028	0.87044257	0.99902725	0.054989826	0.38205823	0.9993781
0.0	0.9994043	0.9885318	0.9890626	0.99654007	0.99402183	0.98748404	0.991523	0.99712807	0.99799675	0.98134434
0.0	0.99147826	0.99970144	0.97098213	0.99630886	0.95160747	0.999987	0.99849045	0.98600626	0.99752563	0.9986199
0.0	0.9298452	0.9684038	0.22309867	0.0011470617	0.32743332	0.7951288	0.76512927	0.025751447	0.26824525	0.88626987
0.0	0.9985176	0.9981756	0.9951025	0.9959487	0.998401	0.9972275	0.9994186	0.99415755	0.99347997	0.99594384
0.0	0.99440044	0.9914675	0.22309867	0.004725543	0.8432212	0.896127	0.873181	0.11878613	0.6279411	0.9854225
0.0	0.96807724	0.9797805	0.9591771	0.9547161	0.8343157	0.94862723	0.9619982	0.9576301	0.9248571	0.9733686
0.0	0.96807724	0.9797805	0.9591771	0.9547161	0.8343157	0.94862723	0.9619982	0.9576301	0.9248571	0.9733686
0.0	0.96807724	0.9797805	0.9591771	0.9547161	0.8343157	0.94862723	0.9619982	0.9576301	0.9248571	0.9733686
0.0	0.96807724	0.9797805	0.9591771	0.9547161	0.8343157	0.94862723	0.9619982	0.9576301	0.9248571	0.9733686
0.0	0.99984276	0.9985869	0.99789375	0.9997042	0.9991763	0.9989066	0.9989838	0.9984825	0.99971575	0.99858177
0.0	0.041970942	0.10269649	0.0002603969	0.3481539	0.11826078	0.20666991	0.00046561015	0.5442979	0.0837845	0.01075936
0.0	0.041970942	0.10269649	0.0002603969	0.3481539	0.11826078	0.20666991	0.00046561015	0.5442979	0.0837845	0.01075936
0.0	0.96807724	0.9797805	0.9591771	0.9547161	0.8343157	0.94862723	0.9619982	0.9576301	0.9248571	0.9733686
0.0	0.96807724	0.9797805	0.9591771	0.9547161	0.8343157	0.94862723	0.9619982	0.9576301	0.9248571	0.9733686
0.0	0.96434695	0.7467411	0.8673087	0.9503881	0.94223905	0.9772046	0.81751984	0.845493	0.93329227	0.808396
0.0	0.96434695	0.74674106	0.8673087	0.9503881	0.94223905	0.9772046	0.8175198	0.845493	0.93329227	0.8083959
0.0	0.96434695	0.7467411	0.8673087	0.9503881	0.94223905	0.9772046	0.81751984	0.845493	0.93329227	0.8083959
0.0	0.99993694	0.9994393	0.99964345	0.99985933	0.99914515	0.99929523	0.9996568	0.9996333	0.9999217	0.99957424
0.0	0.99993694	0.9994393	0.99964345	0.99985933	0.99914515	0.99929523	0.9996568	0.9996333	0.9999217	0.99957424
0.0	0.96807724	0.9797805	0.9591771	0.9547161	0.8343157	0.94862723	0.9619982	0.9576301	0.9248571	0.9733686
0.0	0.0006736151	0.0004857451	0.0011817326	0.0032549486	0.00093542057	0.0021647976	0.0009334939	0.0012054163	0.012542157	0.0015173192
0.0	0.0025782052	0.46026427	0.6167994	0.97733146	0.023433898	0.9042258	0.28927732	0.037397623	0.9717106	0.8042609
0.0	0.0053727007	0.107519835	0.0008560532	0.24336503	0.0057945326	0.09125907	0.22296499	0.0055931117	0.065896295	0.0932158
0.0	0.98831624	0.9098388	0.89989156	0.983823	0.9918921	0.98589516	0.98033303	0.9070411	0.9689746	0.91635
0.0	0.98831624	0.9098388	0.89989144	0.983823	0.9918921	0.98589516	0.98033303	0.9070411	0.9689746	0.9163501
0.0	0.99072266	0.925462	0.91861314	0.9876751	0.99325234	0.9886248	0.98239523	0.9236359	0.97781265	0.92677057
0.0	0.0010748934	0.0029651087	0.007116431	0.0049537974	0.007632936	0.004860057	0.00057063054	0.00034372375	0.00028264863	6.794257e-05
0.0	0.96807724	0.9797805	0.9591771	0.9547161	0.8343157	0.94862723	0.9619982	0.9576301	0.9248571	0.9733686
0.0	0.96807724	0.9797805	0.9591771	0.9547161	0.8343157	0.94862723	0.9619982	0.9576301	0.9248571	0.9733686
0.0	0.96807724	0.9797805	0.9591771	0.9547161	0.8343157	0.94862723	0.9619982	0.9576301	0.9248571	0.9733686
0.0	0.96807724	0.9797805	0.9591771	0.9547161	0.8343157	0.94862723	0.9619982	0.9576301	0.9248571	0.9733686
0.0	0.96807724	0.9797805	0.9591771	0.9547161	0.8343157	0.94862723	0.9619982	0.9576301	0.9248571	0.9733686
0.0	0.9997427	0.9990589	0.99878865	0.99962115	0.9988772	0.9997949	0.9988569	0.99951065	0.99967325	0.9993837
0.0	0.9997427	0.9990589	0.99878865	0.99962115	0.9988772	0.9997949	0.9988569	0.99951065	0.99967325	0.9993837
0.0	0.96807724	0.9797805	0.9591771	0.9547161	0.8343157	0.94862723	0.9619982	0.9576301	0.9248571	0.9733686
0.0	0.96807724	0.9797805	0.9591771	0.9547161	0.8343157	0.94862723	0.9619982	0.9576301	0.9248571	0.9733686
0.0	0.96807724	0.9797805	0.9591771	0.9547161	0.8343157	0.94862723	0.9619982	0.9576301	0.9248571	0.9733686
0.0	0.96807724	0.9797805	0.9591771	0.9547161	0.8343157	0.94862723	0.9619982	0.9576301	0.9248571	0.9733686
0.0	0.9997875	0.9990049	0.99860185	0.9995628	0.99475867	0.9990005	0.99946517	0.9993635	0.9994649	0.99718
0.0	0.9827612	0.78759843	0.5079301	0.82065946	0.9271052	0.7762714	0.77961326	0.8134213	0.9517452	0.7664582
0.0	0.9827612	0.78759855	0.5079301	0.8206594	0.9271052	0.7762714	0.779613	0.81342137	0.9517452	0.7664582
0.0	0.9827612	0.78759855	0.5079301	0.8206594	0.9271052	0.7762714	0.779613	0.81342137	0.9517452	0.7664582
0.0	0.9992161	0.9948696	0.9676655	0.9992663	0.98998415	0.99412787	0.9989766	0.99311453	0.99905866	0.9944623
0.0	0.96807724	0.9797805	0.9591771	0.9547161	0.8343157	0.94862723	0.9619982	0.9576301	0.9248571	0.9733686
0.0	0.96807724	0.9797805	0.9591771	0.9547161	0.8343157	0.94862723	0.9619982	0.9576301	0.9248571	0.9733686
0.0	0.96807724	0.9797805	0.9591771	0.9547161	0.8343157	0.94862723	0.9619982	0.9576301	0.9248571	0.9733686
0.0	0.9987973	0.9967918	0.98527026	0.99862695	0.994709	0.98762506	0.99606967	0.99042785	0.99819106	0.99462354
0.0	0.03345698	0.12142141	0.7668239	0.13328055	0.09292928	0.10966105	0.30738148	0.10914372	0.52795935	0.047338855
0.0	2.0505107e-05	8.106537e-05	3.3951987e-05	8.8034634e-05	3.6140453e-05	0.0001460719	0.0001096738	0.00025621962	0.003210468	2.543512e-05
0.0	0.9987973	0.9967918	0.98527026	0.99862695	0.994709	0.98762506	0.99606967	0.99042785	0.99819106	0.99462354
0.0	0.9987973	0.9967918	0.98527026	0.99862695	0.994709	0.98762506	0.99606967	0.99042785	0.99819106	0.99462354
0.0	0.03345698	0.12142146	0.7668239	0.13328056	0.09292928	0.10966105	0.3073814	0.10914372	0.5279593	0.047338855
0.0	0.12036563	0.20956996	0.13684897	0.16742119	0.25623578	0.08065015	0.15927105	0.1091513	0.53007174	0.061721053
0.0	0.96807724	0.9797805	0.9591771	0.9547161	0.8343157	0.9486273	0.9619982	0.9576301	0.9248571	0.9733686
0.0	0.9939031	0.9138673	0.96412647	0.98952955	0.9848763	0.9966276	0.96617126	0.9698873	0.9903466	0.95653975
0.0	0.96807724	0.9797805	0.9591771	0.9547161	0.8343157	0.94862723	0.9619982	0.9576301	0.9248571	0.9733686
0.0	0.96807724	0.9797805	0.9591771	0.9547161	0.8343157	0.94862723	0.9619982	0.9576301	0.9248571	0.9733686
0.0	0.31653544	0.05248431	0.18211767	0.20616342	0.4773267	0.39365464	0.17779346	0.083007015	0.41632655	0.10090652
0.0	0.9976707	0.99647635	0.9964193	0.9950364	0.99636745	0.97707844	0.99845445	0.9887722	0.9902704	0.9964933
0.0	0.007982816	0.0055059884	0.0038608888	0.016409842	0.008258407	0.005289991	0.0049378797	0.0059613087	0.0333726	0.0078334985
0.0	0.96807724	0.9797805	0.9591771	0.9547161	0.8343157	0.94862723	0.9619982	0.9576301	0.9248571	0.9733686
0.0	0.96807724	0.9797805	0.9591771	0.9547161	0.8343157	0.9486273	0.9619982	0.9576301	0.9248571	0.9733686
0.0	0.96807724	0.9797805	0.9591771	0.9547161	0.8343157	0.94862723	0.9619982	0.9576301	0.9248571	0.9733686
0.0	0.96807724	0.9797805	0.9591771	0.9547161	0.8343157	0.94862723	0.9619982	0.9576301	0.9248571	0.9733686
0.0	0.9997427	0.9990589	0.99878865	0.99962115	0.9988772	0.9997949	0.9988569	0.99951065	0.99967325	0.9993837
0.0	0.9997427	0.9990589	0.99878865	0.99962115	0.9988772	0.9997949	0.9988569	0.99951065	0.99967325	0.9993837
0.0	0.96807724	0.9797805	0.9591771	0.9547161	0.8343157	0.94862723	0.9619982	0.9576301	0.9248571	0.9733686
0.0	0.9997427	0.9990589	0.99878865	0.99962115	0.9988772	0.9997949	0.9988569	0.99951065	0.99967325	0.9993837
0.0	0.9997427	0.9990589	0.99878865	0.99962115	0.9988772	0.9997949	0.9988569	0.99951065	0.99967325	0.9993837
0.0	0.0015401389	0.00081727334	0.00057713134	0.0021970985	0.0010446884	0.0019688564	0.0021438673	0.0019201392	0.004925683	0.0015503871
0.0	0.96807724	0.9797805	0.9591771	0.9547161	0.8343157	0.94862723	0.9619982	0.9576301	0.9248571	0.9733686
0.0	0.96807724	0.9797805	0.9591771	0.9547161	0.8343157	0.94862723	0.9619982	0.9576301	0.9248571	0.9733686
0.0	0.9997427	0.9990589	0.99878865	0.99962115	0.9988772	0.9997949	0.9988569	0.99951065	0.99967325	0.9993837
0.0	0.9997427	0.9990589	0.99878865	0.99962115	0.9988772	0.9997949	0.9988569	0.99951065	0.99967325	0.9993837
0.0	0.96807724	0.9797805	0.9591771	0.9547161	0.8343157	0.94862723	0.9619982	0.9576301	0.9248571	0.9733686
0.0	0.96807724	0.9797805	0.9591771	0.9547161	0.8343157	0.94862723	0.9619982	0.9576301	0.9248571	0.9733686
0.0	0.96807724	0.9797805	0.9591771	0.9547161	0.8343157	0.94862723	0.9619982	0.9576301	0.9248571	0.9733686
0.0	0.96807724	0.9797805	0.9591771	0.9547161	0.8343157	0.94862723	0.9619982	0.9576301	0.9248571	0.9733686
0.0	0.96807724	0.9797805	0.9591771	0.9547161	0.8343157	0.94862723	0.9619982	0.9576301	0.9248571	0.9733686
0.0	0.96807724	0.9797805	0.9591771	0.9547161	0.8343157	0.94862723	0.9619982	0.9576301	0.9248571	0.9733686
0.0	0.96807724	0.9797805	0.9591771	0.9547161	0.8343157	0.94862723	0.9619982	0.9576301	0.9248571	0.9733686
0.0	0.96807724	0.9797805	0.9591771	0.9547161	0.8343157	0.94862723	0.9619982	0.9576301	0.9248571	0.9733686
0.0	0.96807724	0.9797805	0.9591771	0.9547161	0.8343157	0.94862723	0.9619982	0.9576301	0.9248571	0.9733686
0.0	0.96807724	0.9797805	0.9591771	0.9547161	0.8343157	0.94862723	0.9619982	0.9576301	0.9248571	0.9733686
0.0	0.96807724	0.9797805	0.9591771	0.9547161	0.8343157	0.94862723	0.9619982	0.9576301	0.9248571	0.9733686
0.0	0.96807724	0.9797805	0.9591771	0.9547161	0.8343157	0.94862723	0.9619982	0.9576301	0.9248571	0.9733686
0.0	0.96807724	0.9797805	0.9591771	0.9547161	0.8343157	0.94862723	0.9619982	0.9576301	0.9248571	0.9733686
0.0	0.96807724	0.9797805	0.9591771	0.9547161	0.8343157	0.94862723	0.9619982	0.9576301	0.9248571	0.9733686
0.0	0.96807724	0.9797805	0.9591771	0.9547161	0.8343157	0.94862723	0.9619982	0.9576301	0.9248571	0.9733686
0.0	0.96807724	0.9797805	0.9591771	0.9547161	0.8343157	0.94862723	0.9619982	0.9576301	0.9248571	0.9733686
0.0	0.96807724	0.9797805	0.9591771	0.9547161	0.8343157	0.94862723	0.9619982	0.9576301	0.9248571	0.9733686
0.0	0.96807724	0.9797805	0.9591771	0.9547161	0.8343157	0.94862723	0.9619982	0.9576301	0.9248571	0.9733686
0.0	0.99573576	0.9846495	0.87975645	0.9913487	0.9955511	0.98653257	0.98452574	0.9792139	0.99061745	0.9784154
0.0	0.99479705	0.98839915	0.8958729	0.99250025	0.9968929	0.99218905	0.98642457	0.9833339	0.9944371	0.9824639
0.0	0.9986045	0.99754876	0.9949597	0.9995578	0.9995245	0.9994199	0.9978447	0.99771225	0.9994506	0.99839395
0.0	0.0033463368	0.0030201224	0.0021313112	0.005125859	0.005341791	0.0034204228	0.0029574893	0.004178661	0.012851836	0.0030469846
0.0	0.0073842183	0.005564619	0.003437759	0.027398922	0.008069549	0.007183697	0.006068542	0.0091293035	0.04883786	0.0095474925
0.0	0.0030235343	0.9733377	0.0022629662	0.9230982	0.989618	0.9791478	0.038217865	0.98783714	0.6315301	0.997006
0.0	0.13390048	0.99605405	0.0039790883	0.9980111	0.99953747	0.9997166	0.7517361	0.99909985	0.6315301	0.99979705
0.0	0.96807724	0.9797805	0.9591771	0.9547161	0.8343157	0.94862723	0.9619982	0.9576301	0.9248571	0.9733686
0.0	0.96807724	0.9797805	0.9591771	0.9547161	0.8343157	0.94862723	0.9619982	0.9576301	0.9248571	0.9733686
0.0	0.96807724	0.9797805	0.9591771	0.9547161	0.8343157	0.94862723	0.9619982	0.9576301	0.9248571	0.9733686
0.0	0.96807724	0.9797805	0.9591771	0.9547161	0.8343157	0.94862723	0.9619982	0.9576301	0.9248571	0.9733686
0.0	0.8833049	0.96190524	0.52601755	0.5025085	0.53751117	0.73958975	0.81683475	0.82695866	0.9850927	0.71086746
0.0	0.99804914	0.9947633	0.98815644	0.9986369	0.995845	0.990807	0.9960402	0.99001396	0.99865353	0.9907216
0.0	0.9970216	0.98690516	0.8869774	0.9945498	0.995551	0.99018455	0.9890816	0.9810404	0.99364233	0.98105097
0.0	0.96807724	0.9797805	0.9591771	0.9547161	0.8343157	0.9486273	0.9619982	0.9576301	0.9248571	0.9733686
0.0	0.96807724	0.9797805	0.9591771	0.9547161	0.8343157	0.9486273	0.9619982	0.9576301	0.9248571	0.9733686
0.0	0.96807724	0.9797805	0.9591771	0.9547161	0.8343157	0.9486273	0.9619982	0.9576301	0.9248571	0.9733686
0.0	0.96807724	0.9797805	0.9591771	0.9547161	0.8343157	0.9486273	0.9619982	0.9576301	0.9248571	0.9733686
0.0	0.96807724	0.9797805	0.9591771	0.9547161	0.8343157	0.9486273	0.9619982	0.9576301	0.9248571	0.9733686
0.0	0.96807724	0.9797805	0.9591771	0.9547161	0.8343157	0.9486273	0.9619982	0.9576301	0.9248571	0.9733686
0.0	0.9992125	0.9965732	0.9939693	0.99788624	0.99862766	0.9952337	0.99711895	0.9961144	0.9989814	0.9972908
0.0	0.8949598	0.40633675	0.082735024	0.79927784	0.52027076	0.95517397	0.8780887	0.8295148	0.96968377	0.2536429
0.0	0.96807724	0.9797805	0.9591771	0.9547161	0.8343157	0.9486273	0.9619982	0.9576301	0.9248571	0.9733686
0.0	0.8949598	0.40633675	0.082735024	0.799278	0.5202707	0.95517397	0.87808883	0.8295148	0.96968377	0.2536429
0.0	0.8949598	0.40633675	0.08273499	0.799278	0.5202707	0.95517397	0.8780887	0.8295148	0.96968377	0.25364292
0.0	0.8949599	0.40633675	0.08273499	0.79927784	0.52027076	0.95517397	0.8780887	0.8295148	0.96968377	0.2536429
0.0	0.8949598	0.40633675	0.08273499	0.79927784	0.5202707	0.95517397	0.87808883	0.8295148	0.96968377	0.2536429
0.0	0.8949599	0.40633675	0.08273499	0.79927784	0.5202707	0.95517397	0.8780887	0.8295148	0.96968377	0.2536429
0.0	0.8949598	0.40633664	0.082735	0.79927784	0.5202707	0.95517397	0.87808883	0.8295148	0.96968377	0.25364292
0.0	0.8949598	0.40633664	0.082735	0.799278	0.52027076	0.95517397	0.8780887	0.8295148	0.96968377	0.2536429
0.0	0.8949598	0.40633675	0.082735	0.79927784	0.52027076	0.95517397	0.8780887	0.8295148	0.96968377	0.2536429
0.0	0.8949598	0.40633675	0.08273499	0.7992778	0.52027076	0.95517397	0.8780889	0.8295148	0.96968377	0.2536429
0.0	0.96807724	0.9797805	0.9591771	0.9547161	0.8343157	0.9486273	0.9619982	0.9576301	0.9248571	0.9733686
0.0	0.00020445115	0.00027499266	0.0002189027	9.682635e-05	0.0006547265	0.00038834402	0.00032590434	0.0005792191	0.0005746591	0.0027973799
0.0	0.99942774	0.9968047	0.99583733	0.9990031	0.99871385	0.99583375	0.99640757	0.9967443	0.9988213	0.9973085
0.0	0.9915035	0.98868644	0.98722005	0.9950257	0.9979844	0.9972922	0.98217773	0.99616647	0.99662054	0.9954326
0.0	0.8949599	0.40633693	0.08273495	0.79927784	0.5202709	0.95517397	0.8780889	0.8295148	0.96968365	0.25364292
0.0	0.8949599	0.40633696	0.08273495	0.79927784	0.52027094	0.95517397	0.8780889	0.8295148	0.96968365	0.25364292
0.0	0.8949598	0.40633675	0.082735024	0.7992779	0.5202707	0.95517397	0.8780887	0.8295148	0.96968377	0.2536429
0.0	0.9945438	0.9675608	0.7878559	0.9945919	0.9363502	0.99662834	0.9757169	0.99231464	0.99808973	0.9231291
0.0	0.9603302	0.84921664	0.8405234	0.9954574	0.9090857	0.9934681	0.99247617	0.9812207	0.9934721	0.57705235
0.0	0.8949599	0.40633696	0.08273495	0.79927784	0.5202709	0.95517397	0.8780889	0.8295148	0.96968365	0.253643
0.0	0.9825966	0.95367193	0.39090624	0.98527354	0.7864327	0.98839194	0.98860747	0.9836067	0.98826385	0.97011065
0.0	0.8949598	0.40633675	0.08273499	0.79927784	0.5202707	0.95517397	0.87808883	0.8295148	0.96968377	0.25364292
0.0	0.8949599	0.40633675	0.08273499	0.7992779	0.5202707	0.95517397	0.8780887	0.8295148	0.96968377	0.25364292
0.0	0.8949598	0.40633675	0.082735024	0.79927784	0.52027076	0.95517397	0.87808883	0.8295148	0.96968377	0.2536429
0.0	0.9990319	0.996482	0.994985	0.99900156	0.9982615	0.9956741	0.9968353	0.9959848	0.99870884	0.99696654
0.0	0.8949598	0.40633675	0.08273499	0.79927784	0.5202707	0.95517397	0.8780887	0.8295148	0.96968377	0.2536429
0.0	0.8949598	0.40633675	0.08273499	0.79927784	0.5202707	0.95517397	0.8780887	0.8295148	0.96968377	0.2536429
0.0	0.8949599	0.40633675	0.08273499	0.79927784	0.5202707	0.95517397	0.8780887	0.8295148	0.96968377	0.2536429
0.0	0.8949598	0.40633675	0.082735024	0.7992779	0.52027076	0.95517397	0.8780887	0.8295148	0.96968377	0.2536429
0.0	0.8949599	0.40633693	0.08273495	0.79927784	0.5202709	0.95517397	0.8780889	0.8295148	0.96968377	0.253643
0.0	0.99900347	0.99594563	0.9942971	0.9986356	0.9981353	0.9958507	0.9968081	0.99556005	0.99860126	0.9969242
0.0	0.9983253	0.9927926	0.98484206	0.99745613	0.9970456	0.99285215	0.9940276	0.9918927	0.9976418	0.9922861
0.0	0.9993381	0.9968027	0.9934807	0.99911875	0.9979838	0.9948809	0.9968387	0.99642247	0.9982773	0.9968046
0.0	0.9978587	0.99097717	0.9807989	0.9966042	0.9967103	0.9895948	0.9921017	0.9904801	0.9969631	0.9894769
0.0	0.99926037	0.9971179	0.99430025	0.99897254	0.99839777	0.9967039	0.99715865	0.9935243	0.99898356	0.99661475
0.0	0.9993399	0.9968176	0.99478453	0.99878305	0.998458	0.9950295	0.9967403	0.99634415	0.9988636	0.9973355
0.0	0.96807724	0.9797805	0.9591771	0.9547161	0.8343157	0.9486273	0.9619982	0.9576301	0.9248571	0.9733686
0.0	0.96807724	0.9797805	0.9591771	0.9547161	0.8343157	0.9486273	0.9619982	0.9576301	0.9248571	0.9733686
0.0	0.026308864	0.004532879	0.00342554	0.015277303	0.0023436989	0.04625659	0.05065323	0.003124538	0.006902727	0.0037367532
0.0	0.0034444453	0.0018647034	0.0017234366	0.0075791953	0.0006050147	0.037189677	0.018485429	0.0012883187	0.0031649182	0.0014237461
0.0	0.0034444453	0.0018647026	0.0017234366	0.0075791953	0.0006050147	0.037189696	0.018485429	0.0012883187	0.0031649182	0.0014237461
0.0	0.0034444453	0.0018647034	0.0017234366	0.0075791953	0.0006050147	0.037189677	0.018485429	0.0012883187	0.0031649168	0.0014237461
0.0	0.0034444453	0.0018647034	0.0017234366	0.0075791953	0.0006050147	0.037189677	0.018485429	0.0012883187	0.0031649168	0.0014237461
0.0	0.0034444472	0.0018647034	0.0017234366	0.007579192	0.0006050149	0.03718971	0.018485432	0.0012883187	0.0031649168	0.0014237453
0.0	0.026308864	0.004532879	0.00342554	0.015277303	0.0023436989	0.04625661	0.050653268	0.003124538	0.006902727	0.0037367532
0.0	0.0034444453	0.0018647034	0.0017234366	0.0075791953	0.0006050147	0.037189696	0.018485429	0.0012883187	0.0031649182	0.0014237461
0.0	0.0034444453	0.0018647026	0.0017234366	0.0075791953	0.0006050147	0.037189696	0.018485429	0.0012883187	0.0031649182	0.0014237461
0.0	0.0034444453	0.0018647034	0.0017234366	0.0075791953	0.0006050147	0.037189677	0.018485429	0.0012883187	0.0031649182	0.0014237461
0.0	0.0034444453	0.0018647034	0.0017234366	0.0075791953	0.0006050147	0.037189677	0.018485429	0.0012883187	0.0031649182	0.0014237461
0.0	0.0034444486	0.0018647034	0.0017234366	0.007579192	0.00060501526	0.03718971	0.018485438	0.0012883187	0.0031649168	0.0014237453
0.0	0.026308864	0.004532879	0.00342554	0.015277303	0.0023436989	0.04625661	0.05065324	0.003124538	0.006902727	0.0037367516
0.0	0.0034444453	0.0018647026	0.0017234366	0.0075791953	0.0006050147	0.037189696	0.018485429	0.0012883187	0.0031649182	0.0014237461
0.0	0.0034444453	0.0018647026	0.0017234366	0.0075791953	0.0006050147	0.037189696	0.018485429	0.0012883187	0.0031649168	0.0014237461
0.0	0.0034444453	0.0018647026	0.0017234366	0.0075791953	0.0006050147	0.037189677	0.018485429	0.0012883187	0.0031649168	0.0014237461
0.0	0.0034444453	0.0018647026	0.0017234366	0.0075791953	0.0006050147	0.037189677	0.018485429	0.0012883187	0.0031649168	0.0014237461
0.0	0.0034444453	0.0018647026	0.0017234366	0.007579192	0.0006050149	0.03718971	0.018485432	0.0012883187	0.0031649168	0.0014237453
0.0	0.026308877	0.004532879	0.00342554	0.015277303	0.0023436989	0.04625661	0.050653268	0.003124538	0.006902727	0.0037367532
0.0	0.0034444453	0.0018647034	0.0017234366	0.0075791953	0.0006050147	0.037189696	0.018485429	0.0012883187	0.0031649168	0.0014237461
0.0	0.0034444453	0.0018647034	0.0017234366	0.0075791953	0.0006050147	0.037189677	0.018485429	0.0012883187	0.0031649168	0.0014237461
0.0	0.0034444453	0.0018647034	0.0017234366	0.0075791953	0.0006050147	0.037189696	0.018485429	0.0012883187	0.0031649182	0.0014237461
0.0	0.0034444453	0.0018647034	0.0017234366	0.0075791953	0.0006050147	0.037189696	0.018485429	0.0012883187	0.0031649182	0.0014237461
0.0	0.0034444472	0.0018647026	0.0017234366	0.007579192	0.00060501526	0.03718973	0.018485438	0.0012883187	0.0031649168	0.0014237453
0.0	0.026308864	0.004532879	0.00342554	0.015277295	0.0023436989	0.0462566	0.05065323	0.003124538	0.006902727	0.0037367532
0.0	0.0034444453	0.0018647026	0.0017234366	0.0075791953	0.0006050147	0.037189677	0.018485429	0.0012883187	0.0031649182	0.0014237461
0.0	0.0034444453	0.0018647034	0.0017234366	0.0075791953	0.0006050147	0.037189696	0.018485429	0.0012883187	0.0031649182	0.0014237461
0.0	0.0034444453	0.0018647026	0.0017234366	0.0075791953	0.0006050147	0.037189696	0.018485429	0.0012883187	0.0031649168	0.0014237461
0.0	0.0034444453	0.0018647034	0.0017234366	0.0075791953	0.0006050147	0.037189677	0.018485429	0.0012883187	0.0031649168	0.0014237461
0.0	0.0034444472	0.0018647026	0.0017234366	0.007579192	0.00060501526	0.03718971	0.018485438	0.0012883187	0.0031649168	0.0014237453
0.0	0.026308864	0.004532879	0.00342554	0.015277295	0.0023436989	0.04625661	0.05065324	0.003124538	0.006902727	0.0037367532
0.0	0.0034444453	0.0018647034	0.0017234366	0.0075791953	0.0006050147	0.037189677	0.018485429	0.0012883187	0.0031649168	0.0014237461
0.0	0.0034444453	0.0018647034	0.0017234366	0.0075791953	0.0006050147	0.037189677	0.018485429	0.0012883187	0.0031649168	0.0014237461
0.0	0.0034444453	0.0018647034	0.0017234366	0.0075791953	0.0006050147	0.037189677	0.018485429	0.0012883187	0.0031649182	0.0014237461
0.0	0.0034444453	0.0018647034	0.0017234366	0.0075791953	0.0006050147	0.037189677	0.018485429	0.0012883187	0.0031649182	0.0014237461
0.0	0.0034444453	0.0018647026	0.0017234366	0.007579192	0.0006050149	0.03718971	0.018485432	0.0012883187	0.0031649168	0.0014237453
0.0	0.026308864	0.004532879	0.00342554	0.015277303	0.0023436989	0.04625661	0.050653268	0.003124538	0.006902727	0.0037367532
0.0	0.0034444453	0.0018647026	0.0017234366	0.0075791953	0.0006050147	0.037189677	0.018485429	0.0012883187	0.0031649182	0.0014237461
0.0	0.0034444453	0.0018647026	0.0017234366	0.0075791953	0.0006050147	0.037189696	0.018485429	0.0012883187	0.0031649182	0.0014237461
0.0	0.0034444453	0.0018647034	0.0017234366	0.0075791953	0.0006050147	0.037189696	0.018485429	0.0012883187	0.0031649182	0.0014237461
0.0	0.0034444453	0.0018647034	0.0017234366	0.0075791953	0.0006050147	0.037189696	0.018485429	0.0012883187	0.0031649182	0.0014237461
0.0	0.0034444472	0.0018647026	0.0017234366	0.007579192	0.00060501526	0.03718971	0.018485432	0.0012883187	0.0031649168	0.0014237453
0.0	0.0034444472	0.0018647034	0.0017234366	0.007579192	0.0006050149	0.03718971	0.018485432	0.0012883187	0.0031649168	0.0014237453
0.0	0.0034444472	0.0018647026	0.0017234366	0.007579192	0.0006050149	0.03718971	0.018485432	0.0012883187	0.0031649168	0.0014237453
0.0	0.0034444453	0.0018647034	0.0017234366	0.0075791953	0.0006050147	0.037189696	0.018485429	0.0012883187	0.0031649182	0.0014237461
0.0	0.0034444453	0.0018647026	0.0017234366	0.007579192	0.0006050149	0.03718971	0.018485432	0.0012883187	0.0031649168	0.0014237453
0.0	0.0034444486	0.0018647026	0.0017234366	0.007579192	0.0006050149	0.03718971	0.018485432	0.0012883187	0.0031649168	0.0014237453
0.0	0.0034444453	0.0018647034	0.0017234366	0.0075791953	0.0006050147	0.037189696	0.018485429	0.0012883187	0.0031649168	0.0014237461
0.0	0.0034444453	0.0018647034	0.0017234366	0.0075791953	0.0006050147	0.037189696	0.018485429	0.0012883187	0.0031649168	0.0014237461
0.0	0.0034444453	0.0018647034	0.0017234366	0.0075791953	0.0006050147	0.037189696	0.018485429	0.0012883187	0.0031649168	0.0014237461
0.0	0.0034444453	0.0018647034	0.0017234366	0.0075791953	0.0006050147	0.037189696	0.018485429	0.0012883187	0.0031649168	0.0014237461
0.0	0.0034444453	0.0018647034	0.0017234366	0.0075791953	0.0006050147	0.037189677	0.018485429	0.0012883187	0.0031649182	0.0014237461
0.0	0.026308864	0.004532879	0.00342554	0.015277295	0.0023436989	0.04625661	0.050653268	0.003124538	0.006902727	0.0037367516
0.0	0.0034444486	0.0018647026	0.0017234366	0.007579192	0.00060501526	0.03718971	0.018485432	0.0012883187	0.0031649168	0.0014237453
0.0	0.017160721	0.005482872	0.005413291	0.031293612	0.002558812	0.07678535	0.033667088	0.0025012982	0.013618375	0.0037151233
0.0	0.026308864	0.004532879	0.00342554	0.015277303	0.0023436989	0.0462566	0.05065324	0.003124535	0.006902727	0.0037367532
0.0	0.0034444453	0.0018647034	0.0017234366	0.0075791953	0.0006050147	0.037189696	0.018485429	0.0012883187	0.0031649168	0.0014237461
0.0	0.0034444472	0.0018647034	0.0017234366	0.007579192	0.0006050149	0.03718971	0.018485438	0.0012883187	0.0031649168	0.0014237453
0.0	0.0034444453	0.0018647034	0.0017234366	0.007579192	0.0006050149	0.03718971	0.018485438	0.0012883187	0.0031649168	0.0014237453
0.0	0.0034444453	0.0018647034	0.0017234366	0.0075791953	0.0006050147	0.037189677	0.018485429	0.0012883187	0.0031649182	0.0014237461
0.0	0.0034444453	0.0018647026	0.0017234366	0.0075791953	0.0006050147	0.037189696	0.018485429	0.0012883187	0.0031649182	0.0014237461
0.0	0.017160729	0.005482869	0.005413289	0.031293627	0.0025588106	0.07678535	0.033667088	0.0025012982	0.013618375	0.0037151233
0.0	0.0034444453	0.0018647034	0.0017234366	0.0075791953	0.0006050147	0.037189696	0.018485429	0.0012883187	0.0031649168	0.0014237461
0.0	0.0034444453	0.0018647034	0.0017234366	0.0075791953	0.0006050147	0.037189696	0.018485429	0.0012883187	0.0031649182	0.0014237461
0.0	0.0034444453	0.0018647034	0.0017234366	0.0075791953	0.0006050147	0.037189677	0.018485429	0.0012883187	0.0031649182	0.0014237461
0.0	0.01123518	0.0068542277	0.0024064253	0.024173163	0.0011163917	0.0441783	0.056950618	0.0026638578	0.0034236896	0.0047576353
0.0	0.026308864	0.004532879	0.00342554	0.015277295	0.0023436989	0.04625659	0.05065324	0.003124538	0.006902727	0.0037367516
0.0	0.008983115	0.003040657	0.008158321	0.013430751	0.0024582786	0.054738965	0.09687371	0.0031631556	0.005447766	0.0033066722
0.0	0.040599454	0.0102685345	0.019187238	0.06318627	0.007780139	0.13721825	0.18904303	0.0065344064	0.026804984	0.009381877
0.0	0.008983115	0.0030406555	0.008158321	0.013430751	0.0024582797	0.054738965	0.09687375	0.0031631556	0.005447766	0.0033066722
0.0	0.0034444453	0.0018647026	0.0017234366	0.0075791953	0.0006050147	0.037189696	0.018485429	0.0012883187	0.0031649168	0.0014237461
0.0	0.017160729	0.005482869	0.005413291	0.031293627	0.002558812	0.07678535	0.033667088	0.0025012982	0.013618375	0.0037151233
0.0	0.0034444453	0.0018647034	0.0017234366	0.0075791953	0.0006050147	0.037189696	0.018485429	0.0012883187	0.0031649168	0.0014237461
0.0	0.026308872	0.004532879	0.0034255385	0.015277303	0.0023436989	0.04625659	0.050653268	0.003124538	0.006902727	0.0037367516
0.0	0.0034444453	0.0018647034	0.0017234366	0.0075791953	0.0006050147	0.037189677	0.018485429	0.0012883187	0.0031649182	0.0014237461
0.0	0.0034444453	0.0018647026	0.0017234366	0.0075791953	0.0006050147	0.037189696	0.018485429	0.0012883187	0.0031649182	0.0014237461
0.0	0.026308864	0.004532879	0.00342554	0.015277303	0.0023436989	0.04625659	0.050653268	0.003124535	0.006902727	0.0037367516
0.0	0.0034444472	0.0018647034	0.0017234366	0.007579192	0.00060501526	0.03718971	0.018485438	0.0012883187	0.0031649168	0.0014237453
0.0	0.0034444453	0.0018647034	0.0017234366	0.0075791953	0.0006050147	0.037189696	0.018485429	0.0012883187	0.0031649168	0.0014237461
0.0	0.0034444453	0.0018647034	0.0017234366	0.0075791953	0.0006050147	0.037189696	0.018485429	0.0012883187	0.0031649182	0.0014237461
0.0	0.017160721	0.005482869	0.005413289	0.031293627	0.0025588106	0.07678535	0.033667088	0.0025012982	0.013618375	0.0037151233
0.0	0.017160729	0.005482869	0.005413291	0.031293634	0.002558812	0.07678535	0.03366708	0.0025012982	0.013618375	0.0037151233
0.0	0.0034444486	0.0018647026	0.0017234366	0.007579192	0.00060501526	0.03718971	0.018485438	0.0012883187	0.0031649168	0.0014237453
0.0	0.0034444472	0.0018647026	0.0017234366	0.007579192	0.00060501526	0.03718971	0.018485432	0.0012883187	0.0031649168	0.0014237453
0.0	0.0034444453	0.0018647034	0.0017234366	0.0075791953	0.0006050147	0.037189696	0.018485429	0.0012883187	0.0031649182	0.0014237461
0.0	0.0034444453	0.0018647034	0.0017234366	0.0075791953	0.0006050147	0.037189677	0.018485429	0.0012883187	0.0031649182	0.0014237461
0.0	0.017160721	0.005482872	0.005413291	0.031293627	0.002558812	0.07678535	0.033667088	0.0025012982	0.013618375	0.0037151233
0.0	0.0034444453	0.0018647026	0.0017234366	0.0075791953	0.0006050147	0.037189677	0.018485429	0.0012883187	0.0031649168	0.0014237461
0.0	0.0034444453	0.0018647034	0.0017234366	0.0075791953	0.0006050147	0.037189677	0.018485429	0.0012883187	0.0031649182	0.0014237461
0.0	0.014540702	0.002823508	0.0055859876	0.02495626	0.001294783	0.058255076	0.04669254	0.0025356961	0.0128117185	0.002989267
0.0	0.026308864	0.004532879	0.00342554	0.015277303	0.0023436989	0.0462566	0.05065323	0.003124538	0.006902727	0.0037367532
0.0	0.017160721	0.005482872	0.005413289	0.031293612	0.002558812	0.07678535	0.03366708	0.0025012982	0.013618375	0.0037151233
0.0	0.026308864	0.004532879	0.00342554	0.015277303	0.0023436989	0.04625659	0.05065324	0.003124538	0.006902727	0.0037367532
0.0	0.025407257	0.008150831	0.00878419	0.12593406	0.009483249	0.10263544	0.07657448	0.0044258228	0.024356442	0.009842023
0.0	0.0034444472	0.0018647026	0.0017234366	0.007579192	0.00060501526	0.03718971	0.018485432	0.0012883187	0.0031649168	0.0014237453
0.0	0.0034444453	0.0018647034	0.0017234366	0.0075791953	0.0006050147	0.037189677	0.018485429	0.0012883187	0.0031649182	0.0014237461
0.0	0.017160721	0.005482872	0.005413291	0.031293612	0.0025588106	0.07678535	0.033667088	0.0025012982	0.013618375	0.0037151233
0.0	0.011235176	0.0068542315	0.0024064253	0.024173163	0.0011163923	0.04417829	0.05695063	0.0026638578	0.0034236896	0.004757638
0.0	0.017160721	0.005482872	0.005413289	0.031293634	0.0025588106	0.07678535	0.033667088	0.0025012982	0.013618375	0.0037151233
0.0	0.026308864	0.004532879	0.00342554	0.015277295	0.0023436989	0.04625659	0.05065324	0.003124538	0.006902727	0.0037367532
0.0	0.026308864	0.004532879	0.00342554	0.015277303	0.0023436989	0.0462566	0.05065324	0.003124538	0.006902727	0.0037367532
0.0	0.0034444472	0.0018647026	0.0017234366	0.007579192	0.00060501526	0.03718971	0.018485432	0.0012883187	0.0031649168	0.0014237453
0.0	0.0034444472	0.0018647026	0.0017234366	0.007579192	0.0006050149	0.03718971	0.018485438	0.0012883187	0.0031649168	0.0014237453
0.0	0.0034444453	0.0018647034	0.0017234366	0.0075791953	0.0006050147	0.037189696	0.018485429	0.0012883187	0.0031649168	0.0014237461
0.0	0.0034444453	0.0018647034	0.0017234366	0.0075791953	0.0006050147	0.037189677	0.018485429	0.0012883187	0.0031649168	0.0014237461
0.0	0.0034444453	0.0018647034	0.0017234366	0.0075791953	0.0006050147	0.037189696	0.018485429	0.0012883187	0.0031649168	0.0014237461
0.0	0.026308864	0.004532879	0.00342554	0.015277303	0.0023436989	0.04625661	0.05065324	0.003124538	0.006902727	0.0037367532
0.0	0.0034444453	0.0018647034	0.0017234366	0.0075791953	0.0006050147	0.037189696	0.018485429	0.0012883187	0.0031649182	0.0014237461
0.0	0.017160721	0.005482869	0.005413291	0.031293627	0.002558812	0.07678535	0.033667088	0.0025012982	0.013618375	0.0037151233
0.0	0.026308864	0.004532879	0.00342554	0.015277295	0.0023436989	0.04625661	0.05065324	0.003124538	0.006902727	0.0037367532
0.0	0.026308872	0.004532879	0.00342554	0.015277303	0.0023436989	0.04625659	0.050653268	0.003124535	0.006902727	0.0037367516
0.0	0.021752514	0.0041009574	0.005402937	0.017501898	0.0010900457	0.0709452	0.031000085	0.0019543914	0.003882798	0.0024109604
0.0	0.021752514	0.0041009574	0.00540294	0.017501898	0.0010900452	0.07094519	0.031000085	0.0019543914	0.003882798	0.0024109604
0.0	0.11410327	0.011081787	0.011463944	0.04871744	0.003647482	0.12639333	0.09358052	0.0053648124	0.009335551	0.0085175345
0.0	0.8949599	0.40633693	0.08273495	0.7992779	0.5202709	0.95517397	0.8780889	0.8295148	0.96968377	0.253643
0.0	0.96807724	0.9797805	0.9591771	0.9547161	0.8343157	0.9486273	0.9619982	0.9576301	0.9248571	0.9733686
0.0	0.96807724	0.9797805	0.9591771	0.9547161	0.8343157	0.9486273	0.9619982	0.9576301	0.9248571	0.9733686
0.0	0.96807724	0.9797805	0.9591771	0.9547161	0.8343157	0.9486273	0.9619982	0.9576301	0.9248571	0.9733686
0.0	0.96807724	0.9797805	0.9591771	0.9547161	0.8343157	0.9486273	0.9619982	0.9576301	0.9248571	0.9733686
0.0	0.96807724	0.9797805	0.9591771	0.9547161	0.8343157	0.9486273	0.9619982	0.9576301	0.9248571	0.9733686
0.0	0.96807724	0.9797805	0.9591771	0.9547161	0.8343157	0.9486273	0.9619982	0.9576301	0.9248571	0.9733686
0.0	0.96807724	0.9797805	0.9591771	0.9547161	0.8343157	0.9486273	0.9619982	0.9576301	0.9248571	0.9733686
0.0	0.96807724	0.9797805	0.9591771	0.9547161	0.8343157	0.9486273	0.9619982	0.9576301	0.9248571	0.9733686
0.0	0.96807724	0.9797805	0.9591771	0.9547161	0.8343157	0.9486273	0.9619982	0.9576301	0.9248571	0.9733686
0.0	0.96807724	0.9797805	0.9591771	0.9547161	0.8343157	0.9486273	0.9619982	0.9576301	0.9248571	0.9733686
0.0	0.96807724	0.9797805	0.9591771	0.9547161	0.8343157	0.9486273	0.9619982	0.9576301	0.9248571	0.9733686
0.0	0.96807724	0.9797805	0.9591771	0.9547161	0.8343157	0.9486273	0.9619982	0.9576301	0.9248571	0.9733686
0.0	0.96807724	0.9797805	0.9591771	0.9547161	0.8343157	0.9486273	0.9619982	0.9576301	0.9248571	0.9733686
0.0	0.96807724	0.9797805	0.9591771	0.9547161	0.8343157	0.9486273	0.9619982	0.9576301	0.9248571	0.9733686
0.0	0.96807724	0.9797805	0.9591771	0.9547161	0.8343157	0.9486273	0.9619982	0.9576301	0.9248571	0.9733686
0.0	0.96807724	0.9797805	0.9591771	0.9547161	0.8343157	0.9486273	0.9619982	0.9576301	0.9248571	0.9733686
0.0	0.96807724	0.9797805	0.9591771	0.9547161	0.8343157	0.9486273	0.9619982	0.9576301	0.9248571	0.9733686
0.0	0.96807724	0.9797805	0.9591771	0.9547161	0.8343157	0.9486273	0.9619982	0.9576301	0.9248571	0.9733686
0.0	0.96807724	0.9797805	0.9591771	0.9547161	0.8343157	0.9486273	0.9619982	0.9576301	0.9248571	0.9733686
0.0	0.96807724	0.9797805	0.9591771	0.9547161	0.8343157	0.9486273	0.9619982	0.9576301	0.9248571	0.9733686
0.0	0.96807724	0.9797805	0.9591771	0.9547161	0.8343157	0.9486273	0.9619982	0.9576301	0.9248571	0.9733686
0.0	0.96807724	0.9797805	0.9591771	0.9547161	0.8343157	0.9486273	0.9619982	0.9576301	0.9248571	0.9733686
0.0	0.96807724	0.9797805	0.9591771	0.9547161	0.8343157	0.9486273	0.9619982	0.9576301	0.9248571	0.9733686
0.0	0.96807724	0.9797805	0.9591771	0.9547161	0.8343157	0.9486273	0.9619982	0.9576301	0.9248571	0.9733686
0.0	0.96807724	0.9797805	0.9591771	0.9547161	0.8343157	0.9486273	0.9619982	0.9576301	0.9248571	0.9733686
0.0	0.96807724	0.9797805	0.9591771	0.9547161	0.8343157	0.9486273	0.9619982	0.9576301	0.9248571	0.9733686
0.0	0.96807724	0.9797805	0.9591771	0.9547161	0.8343157	0.9486273	0.9619982	0.9576301	0.9248571	0.9733686
0.0	0.96807724	0.9797805	0.9591771	0.9547161	0.8343157	0.9486273	0.9619982	0.9576301	0.9248571	0.9733686
0.0	0.96807724	0.9797805	0.9591771	0.9547161	0.8343157	0.9486273	0.9619982	0.9576301	0.9248571	0.9733686
0.0	0.9915035	0.98868644	0.98722005	0.9950257	0.9979844	0.9972922	0.98217785	0.99616647	0.99662054	0.9954326
0.0	0.96807724	0.9797805	0.9591771	0.9547161	0.8343157	0.9486273	0.9619982	0.9576301	0.9248571	0.9733686
0.0	0.96807724	0.9797805	0.9591771	0.9547161	0.8343157	0.9486273	0.9619982	0.9576301	0.9248571	0.9733686
0.0	0.96807724	0.9797805	0.9591771	0.9547161	0.8343157	0.9486273	0.9619982	0.9576301	0.9248571	0.9733686
0.0	0.96807724	0.9797805	0.9591771	0.9547161	0.8343157	0.9486273	0.9619982	0.9576301	0.9248571	0.9733686
0.0	0.96807724	0.9797805	0.9591771	0.9547161	0.8343157	0.9486273	0.9619982	0.9576301	0.9248571	0.9733686
0.0	0.96807724	0.9797805	0.9591771	0.9547161	0.8343157	0.9486273	0.9619982	0.9576301	0.9248571	0.9733686
0.0	0.99999464	0.9999832	0.99997675	0.9999862	0.99995327	0.9999652	0.99998	0.9999802	0.9999943	0.99999154
0.0	0.96807724	0.9797805	0.9591771	0.9547161	0.8343157	0.94862723	0.9619982	0.9576301	0.9248571	0.9733686
0.0	0.99992967	0.9998518	0.9997663	0.9999089	0.99983084	0.99977726	0.99983776	0.99979573	0.99988174	0.99965084
0.0	0.96807724	0.9797805	0.9591771	0.9547161	0.8343157	0.9486273	0.9619982	0.9576301	0.9248571	0.9733686
0.0	0.96807724	0.9797805	0.9591771	0.9547161	0.8343157	0.9486273	0.9619982	0.9576301	0.9248571	0.9733686
0.0	0.96807724	0.9797805	0.9591771	0.9547161	0.8343157	0.9486273	0.9619982	0.9576301	0.9248571	0.9733686
0.0	0.96807724	0.9797805	0.9591771	0.9547161	0.8343157	0.9486273	0.9619982	0.9576301	0.9248571	0.9733686
0.0	0.96807724	0.9797805	0.9591771	0.9547161	0.8343157	0.9486273	0.9619982	0.9576301	0.9248571	0.9733686
0.0	0.96807724	0.9797805	0.9591771	0.9547161	0.8343157	0.9486273	0.9619982	0.9576301	0.9248571	0.9733686
0.0	0.96807724	0.9797805	0.9591771	0.9547161	0.8343157	0.9486273	0.9619982	0.9576301	0.9248571	0.9733686
0.0	0.96807724	0.9797805	0.9591771	0.9547161	0.8343157	0.9486273	0.9619982	0.9576301	0.9248571	0.9733686
0.0	0.96807724	0.9797805	0.9591771	0.9547161	0.8343157	0.9486273	0.9619982	0.9576301	0.9248571	0.9733686
0.0	0.96807724	0.9797805	0.9591771	0.9547161	0.8343157	0.9486273	0.9619982	0.9576301	0.9248571	0.9733686
0.0	0.96807724	0.9797805	0.9591771	0.9547161	0.8343157	0.9486273	0.9619982	0.9576301	0.9248571	0.9733686
0.0	0.96807724	0.9797805	0.9591771	0.9547161	0.8343157	0.9486273	0.9619982	0.9576301	0.9248571	0.9733686
0.0	0.96807724	0.9797805	0.9591771	0.9547161	0.8343157	0.9486273	0.9619982	0.9576301	0.9248571	0.9733686
0.0	0.96807724	0.9797805	0.9591771	0.9547161	0.8343157	0.9486273	0.9619982	0.9576301	0.9248571	0.9733686
0.0	0.96807724	0.9797805	0.9591771	0.9547161	0.8343157	0.9486273	0.9619982	0.9576301	0.9248571	0.9733686
0.0	0.96807724	0.9797805	0.9591771	0.9547161	0.8343157	0.9486273	0.9619982	0.9576301	0.9248571	0.9733686
0.0	0.96807724	0.9797805	0.9591771	0.9547161	0.8343157	0.9486273	0.9619982	0.9576301	0.9248571	0.9733686
0.0	0.96807724	0.9797805	0.9591771	0.9547161	0.8343157	0.94862723	0.9619982	0.9576301	0.9248571	0.9733686
0.0	0.96807724	0.9797805	0.9591771	0.9547161	0.8343157	0.94862723	0.9619982	0.9576301	0.9248571	0.9733686
0.0	0.96807724	0.9797805	0.9591771	0.9547161	0.8343157	0.94862723	0.9619982	0.9576301	0.9248571	0.9733686
0.0	0.96807724	0.9797805	0.9591771	0.9547161	0.8343157	0.94862723	0.9619982	0.9576301	0.9248571	0.9733686
0.0	0.96807724	0.9797805	0.9591771	0.9547161	0.8343157	0.9486273	0.9619982	0.9576301	0.9248571	0.9733686
0.0	0.96807724	0.9797805	0.9591771	0.9547161	0.8343157	0.9486273	0.9619982	0.9576301	0.9248571	0.9733686
0.0	0.96807724	0.9797805	0.9591771	0.9547161	0.8343157	0.9486273	0.9619982	0.9576301	0.9248571	0.9733686
0.0	0.9698402	0.76802534	0.8703727	0.96107274	0.9464439	0.9764108	0.83541405	0.87270844	0.9506887	0.85120076
0.0	0.0006227796	0.014791479	0.00010339256	0.041170947	0.009399544	0.00025511562	0.048489094	0.0005526414	0.008472479	0.0001729056
0.0	0.0010437956	0.01776237	0.012471058	0.15547492	0.38512233	0.006364189	0.042516176	0.0068047047	0.026546268	0.015337773
0.0	0.92861784	0.99605393	0.7851422	0.9999099	0.39119545	0.30489853	0.9995875	0.94952244	0.99607974	0.99275315
0.0	0.9982862	0.98336476	0.9872371	0.998362	0.51368207	0.9698193	0.35371396	0.9731901	0.9948297	0.99392045
0.0	0.6485417	0.6593194	0.29136994	0.9024016	0.10577468	0.6118108	0.27549127	0.5514936	0.67582124	0.94996524
0.0	0.96807724	0.9797805	0.9591771	0.9547161	0.8343157	0.94862723	0.9619982	0.9576301	0.9248571	0.9733686
0.0	0.12045235	0.9962763	0.27199987	0.011766903	0.00053646276	0.0010135425	0.9509112	0.15547216	0.95431614	0.9718228
0.0	0.9954572	0.4150756	0.90107644	0.9424002	0.9647565	0.7462389	0.8436455	0.97911686	0.99818784	0.88920003
0.0	0.999353	0.9965049	0.9987698	0.999622	0.9973781	0.9994967	0.9979279	0.99798715	0.9997379	0.9987973
0.0	0.9980484	0.99055815	0.9965552	0.9991252	0.9935342	0.99853003	0.9943557	0.9967714	0.99887174	0.99762243
0.0	0.96807724	0.9797805	0.9591771	0.9547161	0.8343157	0.94862723	0.9619982	0.9576301	0.9248571	0.9733686
0.0	0.00047946608	0.021280484	0.00065967935	0.252368	0.010278202	0.04954982	0.000375313	0.22919689	0.16395131	0.02494545
0.0	0.96807724	0.9797805	0.9591771	0.9547161	0.8343157	0.94862723	0.9619982	0.9576301	0.9248571	0.9733686
0.0	0.96807724	0.9797805	0.9591771	0.9547161	0.8343158	0.9486273	0.9619982	0.9576301	0.9248571	0.9733686
0.0	0.96807724	0.9797805	0.9591771	0.9547161	0.8343157	0.9486273	0.9619982	0.9576301	0.9248571	0.9733686
0.0	0.96807724	0.9797805	0.9591771	0.9547161	0.8343157	0.9486273	0.9619982	0.9576301	0.9248571	0.9733686
0.0	0.050493054	0.0006202012	0.0009210329	0.0002041934	0.0039741513	0.005692769	0.009733558	0.00052745454	0.0005800425	0.0018106134
0.0	0.99954623	0.9991684	0.9956499	0.9990245	0.9986205	0.997104	0.9980946	0.9988096	0.9992078	0.99731195
0.0	0.9942246	0.9766846	0.9842786	0.9900213	0.9841097	0.99518615	0.9779766	0.98744047	0.99109125	0.9651591
0.0	0.96807724	0.9797805	0.9591771	0.9547161	0.8343157	0.94862723	0.9619982	0.9576301	0.9248571	0.9733686
0.0	0.96807724	0.9797805	0.9591771	0.9547161	0.8343157	0.94862723	0.9619982	0.9576301	0.9248571	0.9733686
0.0	0.55719405	0.23415211	0.27576175	0.57123995	0.6649154	0.5804836	0.6317406	0.37506092	0.72959375	0.3673399
0.0	0.99981993	0.9990422	0.9995522	0.9998354	0.9995766	0.999616	0.9996817	0.9994142	0.9997497	0.9995659
0.0	0.9965984	0.99032015	0.9544076	0.9987721	0.98584116	0.98017293	0.9718346	0.98323834	0.9294335	0.80786234
0.0	0.96807724	0.9797805	0.9591771	0.9547161	0.8343157	0.94862723	0.9619982	0.9576301	0.9248571	0.9733686
0.0	0.5239382	0.24803033	0.19417994	0.7508856	0.32651657	0.38130668	0.51884156	0.36318558	0.60559666	0.22050954
0.0	0.557194	0.27545762	0.318678	0.65420014	0.7007597	0.6470541	0.69686335	0.42821157	0.77615297	0.42536622
0.0	0.452135	0.10785156	0.31670314	0.5036294	0.7216479	0.6001325	0.25262487	0.42603114	0.47727454	0.33911565
0.0	0.45213506	0.10785151	0.31670314	0.5036294	0.721648	0.6001325	0.2526249	0.42603114	0.47727454	0.3391156
0.0	0.45213506	0.10785151	0.31670308	0.50362945	0.721648	0.6001325	0.25262484	0.42603114	0.47727454	0.3391156
0.0	0.45213494	0.10785151	0.31670308	0.5036294	0.7216479	0.6001325	0.25262484	0.42603123	0.47727454	0.33911553
0.0	0.452135	0.107851535	0.31670314	0.50362927	0.7216479	0.6001327	0.25262484	0.42603114	0.47727454	0.3391156
0.0	0.45213506	0.107851535	0.31670308	0.5036294	0.721648	0.60013264	0.25262484	0.4260312	0.47727454	0.3391156
0.0	0.8615633	0.23558548	0.7326195	0.87903756	0.84845304	0.904563	0.78392476	0.7211059	0.8363469	0.7167793
0.0	0.8615633	0.23558548	0.7326195	0.87903756	0.84845304	0.904563	0.78392476	0.72110593	0.8363469	0.7167792
0.0	0.8615633	0.23558551	0.7326195	0.87903756	0.84845304	0.904563	0.78392476	0.72110593	0.8363468	0.71677923
0.0	0.93736744	0.9714296	0.9311828	0.94794756	0.23898141	0.97551847	0.94325167	0.9866477	0.8428009	0.9238205
0.0	0.9985935	0.99304307	0.9964212	0.9995943	0.9988103	0.99775046	0.99861395	0.99706596	0.9992937	0.99470407
0.0	0.0008887795	0.09334077	0.00016698649	0.00031105382	0.661477	0.017570758	0.44320887	0.002173677	0.55380857	0.2654812
0.0	0.96807724	0.9797805	0.9591771	0.9547161	0.8343157	0.94862723	0.9619982	0.9576301	0.9248571	0.9733686
0.0	0.96807724	0.9797805	0.9591771	0.9547161	0.8343157	0.94862723	0.9619982	0.9576301	0.9248571	0.9733686
0.0	0.96807724	0.9797805	0.9591771	0.9547161	0.8343157	0.94862723	0.9619982	0.9576301	0.9248571	0.9733686
0.0	0.7536477	0.83911556	0.30669245	0.80504125	0.6090321	0.2681796	0.46296483	0.36639264	0.8349701	0.5633164
0.0	0.999851	0.9997094	0.99976236	0.9996927	0.99910694	0.99891007	0.99965	0.9995702	0.9997856	0.99924916
0.0	0.99117064	0.99439806	0.98604345	0.99635243	0.99364084	0.9854896	0.98820925	0.96071094	0.98636603	0.9918173
0.0	0.22633581	0.041511316	0.036357924	0.116648346	0.15000083	0.09973159	0.051491145	0.013466337	0.044252645	0.016621165
0.0	0.021609368	0.11787445	0.029036948	0.084152855	0.1825203	0.016080262	0.0038553968	0.0014508042	0.019338515	0.0008144575
0.0	0.96807724	0.9797805	0.9591771	0.9547161	0.8343157	0.9486273	0.9619982	0.9576301	0.9248571	0.9733686
0.0	0.96807724	0.9797805	0.9591771	0.9547161	0.8343157	0.9486273	0.9619982	0.9576301	0.9248571	0.9733686
0.0	0.31001955	0.053394064	0.047641944	0.16462243	0.14623602	0.15873344	0.06387371	0.016186325	0.050029386	0.022981342
0.0	0.99547845	0.8962059	0.9843874	0.9927955	0.97294194	0.9970431	0.98883003	0.98028713	0.99262017	0.96410555
0.0	0.9993338	0.9979874	0.9980373	0.9958262	0.9964174	0.9912184	0.9982967	0.99806684	0.9988133	0.9976902
0.0	0.9993338	0.9979874	0.9980373	0.9958262	0.9964174	0.9912184	0.9982967	0.99806684	0.9988133	0.9976902
0.0	0.9993338	0.9979874	0.9980373	0.9958262	0.9964174	0.9912184	0.9982967	0.99806684	0.9988133	0.9976902
0.0	0.9993338	0.9979874	0.9980373	0.9958262	0.9964174	0.9912184	0.9982967	0.99806684	0.9988133	0.9976902
0.0	0.9993338	0.9979874	0.9980373	0.9958262	0.9964174	0.9912184	0.9982967	0.99806684	0.9988133	0.9976902
0.0	0.9993338	0.9979874	0.9980373	0.9958262	0.9964174	0.9912184	0.9982967	0.99806684	0.9988133	0.9976902
0.0	0.9993338	0.9979874	0.9980373	0.9958262	0.9964174	0.9912184	0.9982967	0.99806684	0.9988133	0.9976902
0.0	0.9993338	0.9979874	0.9980373	0.9958262	0.9964174	0.9912184	0.9982967	0.99806684	0.9988133	0.9976902
0.0	0.9993338	0.9979874	0.9980373	0.9958262	0.9964174	0.9912184	0.9982967	0.99806684	0.9988133	0.9976902
0.0	0.9993338	0.9979874	0.9980373	0.9958262	0.9964174	0.9912184	0.9982967	0.99806684	0.9988133	0.9976902
0.0	0.9993338	0.9979874	0.9980373	0.9958262	0.9964174	0.9912184	0.9982967	0.99806684	0.9988133	0.9976902
0.0	0.9993338	0.9979874	0.9980373	0.9958262	0.9964174	0.9912184	0.9982967	0.99806684	0.9988133	0.9976902
0.0	0.9993338	0.9979874	0.9980373	0.9958262	0.9964174	0.9912184	0.9982967	0.99806684	0.9988133	0.9976902
0.0	0.9993338	0.9979874	0.9980373	0.9958262	0.9964174	0.9912184	0.9982967	0.99806684	0.9988133	0.9976902
0.0	0.9993338	0.9979874	0.9980373	0.9958262	0.9964174	0.9912184	0.9982967	0.99806684	0.9988133	0.9976902
0.0	0.9993338	0.9979874	0.9980373	0.9958262	0.9964174	0.9912184	0.9982967	0.99806684	0.9988133	0.9976902
0.0	0.9993338	0.9979874	0.9980373	0.9958262	0.9964174	0.9912184	0.9982967	0.99806684	0.9988133	0.9976902
0.0	0.9993338	0.9979874	0.9980373	0.9958262	0.9964174	0.9912184	0.9982967	0.99806684	0.9988133	0.9976902
0.0	0.9993338	0.9979874	0.9980373	0.9958262	0.9964174	0.9912184	0.9982967	0.99806684	0.9988133	0.9976902
0.0	0.9993338	0.9979874	0.9980373	0.9958262	0.9964174	0.9912184	0.9982967	0.99806684	0.9988133	0.9976902
0.0	0.9993338	0.9979874	0.9980373	0.9958262	0.9964174	0.9912184	0.9982967	0.99806684	0.9988133	0.9976902
0.0	0.9993338	0.9979874	0.9980373	0.9958262	0.9964174	0.9912184	0.9982967	0.99806684	0.9988133	0.9976902
0.0	0.9993338	0.9979874	0.9980373	0.9958262	0.9964174	0.9912184	0.9982967	0.99806684	0.9988133	0.9976902
0.0	0.9993338	0.9979874	0.9980373	0.9958262	0.9964174	0.9912184	0.9982967	0.99806684	0.9988133	0.9976902
0.0	0.9993338	0.9979874	0.9980373	0.9958262	0.9964174	0.9912184	0.9982967	0.99806684	0.9988133	0.9976902
0.0	0.99547845	0.8962059	0.9843874	0.9927955	0.97294194	0.9970431	0.98883003	0.98028713	0.99262017	0.96410555
0.0	0.9999896	0.99996054	0.99998033	0.9999639	0.99993026	0.99997807	0.999974	0.99995553	0.99999166	0.99998796
0.0	0.96807724	0.9797805	0.9591771	0.9547161	0.8343158	0.9486273	0.9619982	0.9576301	0.9248571	0.9733686
0.0	0.96807724	0.9797805	0.9591771	0.9547161	0.8343158	0.9486273	0.9619982	0.9576301	0.9248571	0.9733686
0.0	0.9978587	0.99097717	0.9807989	0.9966042	0.9967103	0.9895948	0.9921017	0.9904801	0.9969631	0.9894769
0.0	0.99873215	0.9983096	0.9925534	0.9980831	0.9984705	0.99822074	0.99480766	0.99817264	0.99948186	0.99653107
0.0	0.025151374	0.04637142	0.005418624	0.008045641	0.4021156	0.020883417	0.017146453	0.25876638	0.018882236	0.090384126
0.0	0.99804914	0.9947633	0.98815644	0.9986369	0.995845	0.990807	0.9960402	0.99001396	0.99865353	0.9907216
0.0	0.999972	0.9999007	0.9998833	0.9994547	0.9993901	0.99992573	0.9999064	0.99990296	0.9998159	0.99981445
0.0	0.96807724	0.9797805	0.9591771	0.9547161	0.8343157	0.94862723	0.9619982	0.9576301	0.9248571	0.9733686
0.0	0.96807724	0.9797805	0.9591771	0.9547161	0.8343157	0.94862723	0.9619982	0.9576301	0.9248571	0.9733686
0.0	0.999881	0.9997017	0.9992531	0.99984646	0.9995821	0.9998337	0.9995478	0.99960333	0.99983025	0.99924314
0.0	0.99965906	0.9988581	0.9978776	0.999589	0.9990227	0.9996309	0.9988734	0.9989201	0.9995505	0.99779725
0.0	0.9997427	0.9990589	0.99878865	0.99962115	0.9988772	0.9997949	0.9988569	0.99951065	0.99967325	0.9993837
0.0	0.9997427	0.9990589	0.99878865	0.99962115	0.9988772	0.9997949	0.9988569	0.99951065	0.99967325	0.9993837
0.0	0.96807724	0.9797805	0.9591771	0.9547161	0.8343157	0.94862723	0.9619982	0.9576301	0.9248571	0.9733686
0.0	0.0050682244	0.0041568633	0.0027535981	0.010158159	0.0056609176	0.004268674	0.0034433638	0.0049635894	0.031175634	0.0051585166
0.0	0.96807724	0.9797805	0.9591771	0.9547161	0.8343157	0.94862723	0.9619982	0.9576301	0.9248571	0.9733686
0.0	0.9986981	0.99535406	0.9925343	0.9987017	0.9973793	0.99671125	0.99837923	0.99598527	0.9985644	0.9970974
0.0	0.9940566	0.9618987	0.957381	0.9858312	0.9716403	0.9490712	0.96899664	0.9837857	0.9953519	0.9187752
0.0	0.95750594	0.9366479	0.9256152	0.9841218	0.83897156	0.99819916	0.99428296	0.9398411	0.99651307	0.8933315
0.0	0.9940566	0.9618987	0.957381	0.9858312	0.9716403	0.9490712	0.96899664	0.9837857	0.9953519	0.9187752
0.0	0.95750594	0.9366479	0.9256152	0.9841218	0.83897144	0.99819916	0.99428296	0.9398411	0.99651307	0.8933315
0.0	0.96807724	0.9797805	0.9591771	0.9547161	0.8343157	0.94862723	0.9619982	0.9576301	0.9248571	0.9733686
0.0	0.96807724	0.9797805	0.9591771	0.9547161	0.8343157	0.94862723	0.9619982	0.9576301	0.9248571	0.9733686
0.0	0.96807724	0.9797805	0.9591771	0.9547161	0.8343157	0.94862723	0.9619982	0.9576301	0.9248571	0.9733686
0.0	0.99984825	0.99965036	0.999345	0.99985695	0.9994318	0.99977094	0.99952316	0.9995639	0.99985135	0.99966216
0.0	0.9999157	0.99971634	0.99973375	0.9999064	0.9997782	0.99977654	0.99974734	0.99979764	0.9999156	0.9998503
0.0	0.9999157	0.99971634	0.99973375	0.9999064	0.9997782	0.99977654	0.99974734	0.99979764	0.9999156	0.9998503
0.0	0.96807724	0.9797805	0.9591771	0.9547161	0.8343157	0.94862723	0.9619982	0.9576301	0.9248571	0.9733686
0.0	0.999944	0.99973613	0.999495	0.99985504	0.9997733	0.9997173	0.9998832	0.99983144	0.9999057	0.9998528
0.0	0.35961303	0.14320666	0.0947874	0.34842572	0.39286605	0.21343407	0.110752165	0.20560092	0.39170453	0.09254598
0.0	0.58089095	0.17238992	0.1620348	0.71184635	0.51028323	0.36795235	0.20202608	0.34846953	0.7244338	0.21815492
0.0	0.5808909	0.17238997	0.1620348	0.7118464	0.51028323	0.36795235	0.20202608	0.34846953	0.7244338	0.21815492
0.0	0.999944	0.99973613	0.999495	0.99985504	0.9997733	0.9997173	0.9998832	0.99983144	0.9999057	0.9998528
0.0	0.005812193	0.69854444	0.0009098268	0.97154117	0.00070577074	0.0022036582	0.0027017223	0.9546736	0.8878794	0.49473757
0.0	0.005812193	0.69854444	0.0009098268	0.97154117	0.00070577074	0.0022036582	0.0027017223	0.9546736	0.8878794	0.49473757
0.0	0.005812193	0.69854444	0.0009098268	0.97154117	0.00070577074	0.0022036582	0.0027017223	0.9546736	0.8878794	0.49473757
0.0	0.023617985	0.69854444	0.002095189	0.98722386	0.0023047898	0.0022036582	0.008816824	0.9729494	0.90949404	0.6184039
0.0	0.999902	0.99923444	0.99818146	0.9998185	0.99941826	0.99914134	0.9994886	0.99879456	0.99984694	0.99890244
0.0	0.95209044	0.9825784	0.98120314	0.99219716	0.96801	0.9894673	0.9753547	0.9582239	0.99265784	0.9784807
0.0	0.026147489	0.031463142	0.0014006858	0.5703597	0.01030387	0.13985614	0.6933748	0.020952838	0.22292835	0.014747725
0.0	0.9966366	0.9864166	0.9809671	0.9925833	0.9735737	0.99533254	0.989981	0.98796624	0.98948866	0.9862017
0.0	0.98982656	0.90587956	0.8720399	0.9673834	0.9245884	0.9482041	0.9610145	0.91427	0.9666969	0.89974856
0.0	0.3545744	0.14286737	0.14375885	0.11579075	0.19961259	0.1594044	0.2043083	0.1235151	0.17735457	0.13143498
0.0	0.9877874	0.8636331	0.8546928	0.961542	0.91452193	0.94106644	0.9549207	0.89850134	0.96072394	0.87780696
0.0	0.9966366	0.9864166	0.9809671	0.9925833	0.9735737	0.99533254	0.989981	0.98796624	0.98948866	0.9862017
0.0	0.9467891	0.91238004	0.925285	0.9250628	0.8198403	0.9500727	0.932375	0.90602154	0.90409625	0.8972423
0.0	0.9991535	0.9935684	0.96249765	0.99914587	0.98978955	0.99243873	0.9988985	0.9928786	0.99888057	0.99431264
0.0	0.96807724	0.9797805	0.9591771	0.9547161	0.8343157	0.9486273	0.9619982	0.9576301	0.9248571	0.9733686
0.0	0.8604771	0.9799774	0.7328871	0.8196988	0.42029226	0.5272834	0.17700177	0.9327164	0.52388525	0.93306416
0.0	0.06960836	0.06674786	0.023664704	0.83244747	0.16347854	0.06840402	0.11005808	0.027385995	0.28096116	0.08770975
0.0	0.8933848	0.9799774	0.71010965	0.12772946	0.37215018	0.41307336	0.11912847	0.9327164	0.34973967	0.8729301
0.0	0.8933848	0.9799774	0.71010965	0.12772946	0.37215018	0.41307336	0.11912847	0.9327164	0.34973967	0.8729301
0.0	0.99804914	0.9947633	0.98815644	0.9986369	0.995845	0.990807	0.9960402	0.99001396	0.99865353	0.9907216
0.0	0.96807724	0.9797805	0.9591771	0.9547161	0.8343157	0.94862723	0.9619982	0.9576301	0.9248571	0.9733686
0.0	0.96807724	0.9797805	0.9591771	0.9547161	0.8343157	0.94862723	0.9619982	0.9576301	0.9248571	0.9733686
0.0	0.96807724	0.9797805	0.9591771	0.9547161	0.8343157	0.94862723	0.9619982	0.9576301	0.9248571	0.9733686
0.0	0.9999486	0.9996761	0.99970573	0.9998597	0.9997464	0.9998747	0.9997265	0.9998253	0.9999263	0.9997477
0.0	0.96807724	0.9797805	0.9591771	0.9547161	0.8343157	0.9486273	0.9619982	0.9576301	0.9248571	0.9733686
0.0	0.96807724	0.9797805	0.9591771	0.9547161	0.8343157	0.9486273	0.9619982	0.9576301	0.9248571	0.9733686
0.0	0.9999912	0.99998343	0.99998724	0.99997795	0.9999615	0.9999683	0.9999902	0.9999769	0.9999857	0.9999865
0.0	0.9999863	0.9999677	0.9999862	0.9999783	0.99994874	0.99998784	0.9999831	0.99997413	0.99998856	0.9999896
0.0	0.96807724	0.9797805	0.9591771	0.9547161	0.8343157	0.9486273	0.9619982	0.9576301	0.9248571	0.9733686
0.0	0.99844235	0.99968266	0.996009	0.99743783	0.7656432	0.7739853	0.998697	0.86738545	0.95969737	0.9990595
0.0	0.96807724	0.9797805	0.9591771	0.9547161	0.8343157	0.94862723	0.9619982	0.9576301	0.9248571	0.9733686
0.0	0.96807724	0.9797805	0.9591771	0.9547161	0.8343157	0.94862723	0.9619982	0.9576301	0.9248571	0.9733686
0.0	0.96807724	0.9797805	0.9591771	0.9547161	0.8343157	0.94862723	0.9619982	0.9576301	0.9248571	0.9733686
0.0	0.96807724	0.9797805	0.9591771	0.9547161	0.8343157	0.94862723	0.9619982	0.9576301	0.9248571	0.9733686
0.0	0.99989486	0.9999224	0.9995265	0.999869	0.99905473	0.99982136	0.9999101	0.99929225	0.9999027	0.99945444
0.0	0.9743026	0.9370406	0.5430232	0.97682196	0.7913737	0.94435924	0.82367396	0.67587817	0.9681148	0.76377296
0.0	0.96135753	0.995869	0.77713215	0.944115	0.5403142	0.8739509	0.92767304	0.9640444	0.48962408	0.5969414
0.0	0.03970712	0.01708808	0.009113392	0.06553446	0.028406058	0.014709029	0.028909609	0.015127062	0.06811198	0.015416306
0.0	0.039707154	0.01708808	0.009113387	0.06553444	0.028406065	0.014709023	0.028909596	0.015127055	0.06811202	0.015416314
0.0	0.03970714	0.01708808	0.009113392	0.06553446	0.028406065	0.014709023	0.028909583	0.015127062	0.06811198	0.015416306
0.0	0.99979824	0.9993812	0.9987031	0.99978966	0.9995035	0.99925274	0.9997205	0.99881786	0.99965644	0.9992761
0.0	0.03880889	0.181862	0.03193961	0.01198414	0.9167127	0.12837401	0.9785557	0.02092936	0.9218087	0.8797719
0.0	0.03880887	0.181862	0.03193961	0.01198414	0.9167127	0.12837401	0.9785557	0.02092936	0.9218087	0.8797719
0.0	0.8957625	0.9858935	0.68518555	0.8732026	0.271974	0.55767906	0.5528186	0.9623163	0.09734786	0.034350693
0.0	0.8957625	0.9858935	0.68518555	0.8732026	0.271974	0.55767906	0.5528186	0.9623163	0.09734786	0.034350693
0.0	0.3302608	0.08759289	0.2535459	0.3224028	0.18881395	0.3287701	0.15748827	0.16894835	0.30746454	0.20254569
0.0	0.9877874	0.8636331	0.8546927	0.9615419	0.91452193	0.94106656	0.9549207	0.89850134	0.96072394	0.87780696
0.0	0.9933009	0.9994055	0.9936273	0.99726796	0.99588543	0.9918594	0.9955244	0.97440964	0.99159664	0.99943286
0.0	0.0074565383	0.0031662604	0.007987508	0.029524628	0.004687343	0.015886057	0.011763378	0.010349019	0.033497345	0.0083977245
0.0	0.008080205	0.0033217664	0.007998003	0.031452194	0.0048287706	0.014602463	0.012629563	0.010247698	0.030461298	0.008102444
0.0	0.0055608386	0.0025753018	0.0060278657	0.021113373	0.0036928428	0.011234259	0.009929268	0.008367573	0.024885464	0.0059680464
0.0	0.024795434	0.006395165	0.017591793	0.0959887	0.010416735	0.022206012	0.026036598	0.019644504	0.0628338	0.01528811
0.0	0.9998264	0.9994192	0.9993344	0.9997508	0.9991517	0.99986756	0.9992601	0.9997055	0.999816	0.9996412
0.0	0.9993338	0.9979874	0.9980373	0.9958262	0.9964174	0.9912184	0.9982967	0.99806684	0.9988133	0.9976902
0.0	0.96807724	0.9797805	0.9591771	0.9547161	0.8343157	0.94862723	0.9619982	0.9576301	0.9248571	0.9733686
0.0	0.96807724	0.9797805	0.9591771	0.9547161	0.8343157	0.94862723	0.9619982	0.9576301	0.9248571	0.9733686
0.0	0.96807724	0.9797805	0.9591771	0.9547161	0.8343157	0.9486273	0.9619982	0.9576301	0.9248571	0.9733686
0.0	0.96807724	0.9797805	0.9591771	0.9547161	0.8343157	0.94862723	0.9619982	0.9576301	0.9248571	0.9733686
0.0	0.96942186	0.7462332	0.8975632	0.95504194	0.94226104	0.98087996	0.8364004	0.85618377	0.9561526	0.83024305
0.0	0.98932964	0.91016906	0.92278546	0.9853542	0.9919465	0.9867993	0.9817523	0.9158035	0.97739685	0.92455053
0.0	0.9999398	0.9998412	0.9995689	0.9999237	0.999864	0.9998852	0.9998248	0.99983835	0.9999093	0.9996164
0.0	0.9969658	0.98086447	0.9240976	0.9922293	0.9820097	0.94691217	0.9787891	0.9634704	0.9950342	0.9717329
0.0	0.9996922	0.9993591	0.9975867	0.99966896	0.99947137	0.9996195	0.9992524	0.999281	0.99967957	0.9990103
0.0	0.9978587	0.99097717	0.9807989	0.9966042	0.9967103	0.9895948	0.9921017	0.9904801	0.9969631	0.9894769
0.0	0.96807724	0.9797805	0.9591771	0.9547161	0.8343157	0.94862723	0.9619982	0.9576301	0.9248571	0.9733686
0.0	0.9995561	0.9989549	0.9937528	0.9994754	0.99769336	0.9996178	0.9934662	0.9976816	0.9995628	0.9980768
0.0	0.96807724	0.9797805	0.9591771	0.9547161	0.8343157	0.94862723	0.9619982	0.9576301	0.9248571	0.9733686
0.0	0.08115023	0.8796476	0.29684845	0.00061676785	0.088836506	0.59398186	0.3062022	0.870355	0.33564222	0.05476927
0.0	0.67361623	0.56608653	0.8564166	0.9195952	0.8970385	0.9101836	0.81530184	0.52161413	0.9842892	0.7953789
0.0	0.67361623	0.56608653	0.8564166	0.9195952	0.8970385	0.9101836	0.8153019	0.5216142	0.9842892	0.7953789
0.0	0.8281046	0.6692909	0.70225894	0.86633426	0.4159178	0.55207074	0.8186077	0.41486067	0.95409113	0.8600038
0.0	0.91349024	0.9920884	0.3961847	0.97713226	0.5493343	0.76231134	0.80513877	0.99186	0.87975997	0.94129086
0.0	0.91349024	0.9920884	0.3961847	0.97713226	0.5493343	0.76231134	0.80513877	0.99186	0.87975997	0.94129086
0.0	0.96807724	0.9797805	0.9591771	0.9547161	0.8343157	0.94862723	0.9619982	0.9576301	0.9248571	0.9733686
0.0	0.017130123	0.00537731	0.0044459626	0.042643268	0.0020897444	0.10915158	0.02946487	0.00423038	0.009155194	0.0039689564
0.0	0.96807724	0.9797805	0.9591771	0.9547161	0.8343157	0.9486273	0.9619982	0.9576301	0.9248571	0.9733686
0.0	0.96807724	0.9797805	0.9591771	0.9547161	0.8343157	0.94862723	0.9619982	0.9576301	0.9248571	0.9733686
0.0	0.9997427	0.9990589	0.99878865	0.99962115	0.9988772	0.9997949	0.9988569	0.99951065	0.99967325	0.9993837
0.0	0.9997427	0.9990589	0.99878865	0.99962115	0.9988772	0.9997949	0.9988569	0.99951065	0.99967325	0.9993837
0.0	0.96807724	0.9797805	0.9591771	0.9547161	0.8343157	0.94862723	0.9619982	0.9576301	0.9248571	0.9733686
0.0	0.96807724	0.9797805	0.9591771	0.9547161	0.8343157	0.94862723	0.9619982	0.9576301	0.9248571	0.9733686
0.0	0.9997428	0.99721956	0.9961457	0.9994423	0.9988055	0.99829656	0.9984251	0.99734014	0.9995819	0.9970583
0.0	0.02869924	0.028468393	0.0024886406	0.06799367	0.009000634	0.118197955	0.072621375	0.02038169	0.04861711	0.052070834
0.0	0.0043607918	0.002302243	0.000983291	0.02604261	0.0020491476	0.006297343	0.0020319568	0.0018480346	0.030405672	0.004817176
0.0	0.96807724	0.9797805	0.9591771	0.9547161	0.8343157	0.94862723	0.9619982	0.9576301	0.9248571	0.9733686
0.0	0.96807724	0.9797805	0.9591771	0.9547161	0.8343157	0.94862723	0.9619982	0.9576301	0.9248571	0.9733686
0.0	0.3019311	0.06454871	0.3905687	0.09567329	0.5986005	0.42164442	0.7188741	0.16457158	0.369096	0.07701497
0.0	0.30193105	0.06454869	0.39056882	0.09567329	0.5986005	0.42164445	0.7188741	0.16457161	0.3690961	0.07701493
0.0	0.9997427	0.9990589	0.99878865	0.99962115	0.9988772	0.9997949	0.9988569	0.99951065	0.99967325	0.9993837
0.0	0.9997427	0.9990589	0.99878865	0.99962115	0.9988772	0.9997949	0.9988569	0.99951065	0.99967325	0.9993837
0.0	0.96807724	0.9797805	0.9591771	0.9547161	0.8343157	0.94862723	0.9619982	0.9576301	0.9248571	0.9733686
0.0	0.99999154	0.99998987	0.9999825	0.99997544	0.9999436	0.9999839	0.9999746	0.99997294	0.9999969	0.99998856
0.0	0.17804813	0.044752907	0.12803225	0.1471706	0.13429818	0.17573996	0.07588035	0.096785486	0.17935352	0.1014033
0.0	0.96807724	0.9797805	0.9591771	0.9547161	0.8343157	0.94862723	0.9619982	0.9576301	0.9248571	0.9733686
0.0	0.9994597	0.9966863	0.9960381	0.99966526	0.99832135	0.999151	0.99935097	0.99870193	0.9991666	0.9971583
0.0	0.96807724	0.9797805	0.9591771	0.9547161	0.8343157	0.9486273	0.9619982	0.9576301	0.9248571	0.9733686
0.0	0.96807724	0.9797805	0.9591771	0.9547161	0.8343157	0.94862723	0.9619982	0.9576301	0.9248571	0.9733686
0.0	0.96807724	0.9797805	0.9591771	0.9547161	0.8343157	0.94862723	0.9619982	0.9576301	0.9248571	0.9733686
0.0	0.96807724	0.9797805	0.9591771	0.9547161	0.8343157	0.94862723	0.9619982	0.9576301	0.9248571	0.9733686
0.0	0.96807724	0.9797805	0.9591771	0.9547161	0.8343157	0.94862723	0.9619982	0.9576301	0.9248571	0.9733686
0.0	0.96807724	0.9797805	0.9591771	0.9547161	0.8343157	0.94862723	0.9619982	0.9576301	0.9248571	0.9733686
0.0	0.96807724	0.9797805	0.9591771	0.9547161	0.8343157	0.94862723	0.9619982	0.9576301	0.9248571	0.9733686
0.0	0.96807724	0.9797805	0.9591771	0.9547161	0.8343157	0.94862723	0.9619982	0.9576301	0.9248571	0.9733686
0.0	0.96807724	0.9797805	0.9591771	0.9547161	0.8343157	0.94862723	0.9619982	0.9576301	0.9248571	0.9733686
0.0	0.96807724	0.9797805	0.9591771	0.9547161	0.8343157	0.94862723	0.9619982	0.9576301	0.9248571	0.9733686
0.0	0.96807724	0.9797805	0.9591771	0.9547161	0.8343157	0.94862723	0.9619982	0.9576301	0.9248571	0.9733686
[truncated: 20,212 more rows]
