# Supplementary material for: Teasing out missing reactions in genome-scale metabolic networks through hypergraph learning
Source: Nat Commun. 2023 Apr 25;14:2375. doi: 10.1038/s41467-023-38110-7 (PMC10130184; doi:10.1038/s41467-023-38110-7)
Supplement: Supplementary file 4 — Source Data [file 41467_2023_38110_MOESM4_ESM.zip › Source Data/Figure 2/j-m/iECNA114_1301_node2vec.csv]

	0	0.1	0.1.1	0.1.1.1	0.1.1.1.1	0.1.1.1.1.1	0.1.1.1.1.1.1	0.1.1.1.1.1.1.1	0.1.1.1.1.1.1.1.1	0
1.0	0.5377125	0.5465476	0.5380668	0.5172289	0.52349335	0.5379731	0.5388716	0.15732078	0.007926291	0.51910615
1.0	0.5387992	0.5444715	0.537807	0.519384	0.52299553	0.53522205	0.53551936	0.5438562	0.18454026	0.5193225
1.0	9.96957e-05	0.54688793	0.5376994	0.12861758	0.5237457	0.5355043	0.19354707	0.5462964	9.157325e-05	0.51862675
1.0	0.09484796	0.12460824	0.031310335	0.5198313	0.5237159	0.000112598245	0.5400489	0.5471995	0.5282721	0.51955146
1.0	0.5373141	0.5465523	0.5371492	0.5182949	0.14162634	0.09913901	0.5384272	0.543798	0.52751416	0.51857644
1.0	0.53802556	0.54723966	0.53687364	0.5174884	0.5241138	0.5382627	0.5407441	0.5454288	0.52974635	0.5189908
1.0	0.5390733	0.05408922	0.5386066	0.51945156	0.00011543268	0.5364034	0.5412375	0.10184459	0.5290596	0.00024620962
1.0	0.5387708	0.5466005	0.53596085	3.2375257e-07	0.5202953	0.53581405	0.539278	0.00021680663	0.5288209	0.5192117
1.0	0.007102112	0.5459001	0.5371722	0.52025133	0.011640825	0.5359782	0.5397047	0.54561526	0.5297928	0.16599324
1.0	0.5390942	0.54747695	0.53828645	0.5198677	0.5224529	0.5353922	0.16583021	0.10424883	0.5279548	0.51862437
1.0	0.18220429	0.5460601	0.5361623	0.5192317	0.5208703	0.5359123	0.1535888	0.5470729	0.091085926	0.14397468
1.0	0.18205357	0.5467609	0.111527264	0.5196601	0.52425015	0.5372731	0.1901554	0.5444083	0.5290348	0.15625167
1.0	0.5367537	0.5465484	0.53706586	0.519703	0.52328736	0.53640115	0.53870624	0.5455701	0.5264062	0.5201763
1.0	0.5389438	0.5444243	0.53830886	0.51920193	0.5219503	0.5372988	0.5362952	0.54387414	0.5268847	0.0003181157
1.0	0.53826094	0.54425853	0.53818977	0.51926255	0.5236685	0.5372031	0.5392564	0.54595613	0.52712697	0.5180278
1.0	0.538212	0.5455724	0.53733164	0.51952195	0.09369343	0.5365674	0.5415211	0.5467039	0.52798575	0.5190202
1.0	0.5390892	0.54547006	0.09195827	0.5180994	0.023494601	0.5368005	0.53935903	0.54300535	0.52720994	0.51952726
1.0	0.53724194	0.54524964	5.8597743e-05	0.5191318	0.523876	0.5344923	0.538609	0.5447704	0.52783626	0.5200359
1.0	0.5374949	0.54750305	0.53749305	0.5169843	0.15709181	0.5361319	0.540717	0.11064922	0.52943695	0.5184043
1.0	0.53662026	0.545679	0.53674483	0.5202981	0.522837	0.008950102	0.538834	0.5471885	0.52799165	0.5189037
1.0	0.5381195	0.5472768	0.0053271772	0.13652466	0.52430177	0.5363134	0.035723448	0.54565465	0.15455194	0.51979613
1.0	0.53665185	0.5473921	0.101015896	0.09068839	0.52472377	0.5362981	0.54206896	0.546548	0.52754855	0.015696663
1.0	0.5366182	0.5459045	0.14637372	0.5189198	0.52468216	0.53618366	0.53826034	5.554468e-05	0.5275472	0.5181261
1.0	0.5392985	0.5453293	0.53811973	0.046134688	0.5234015	0.16393153	0.5404825	0.5462709	0.10531023	0.20924972
1.0	0.53880405	0.017317524	0.5367646	0.12896836	0.52277446	0.53609854	0.5384523	0.5453724	5.975786e-05	0.5184916
1.0	0.18948972	0.5453107	0.536599	0.51868916	0.09889142	0.5356598	0.5379455	0.545829	6.156853e-05	0.51765287
1.0	0.091066375	0.545287	0.5362625	0.5192499	0.14570937	0.5356864	0.53820974	0.5452823	0.1372731	0.51872414
1.0	0.5374927	0.5465921	0.537822	0.5194796	0.5229889	0.5349715	0.53903747	0.5464704	0.08315287	0.51966375
1.0	0.15594478	0.5462821	0.5360583	0.049553372	0.5228446	0.5353983	0.5406566	0.025185233	0.52775925	0.00025940966
1.0	0.53762794	0.2311971	0.5376011	0.51811314	0.009584556	0.53587127	0.53985524	0.5471914	0.5282875	0.5209761
1.0	0.5375914	8.035637e-05	0.12853725	0.51573914	0.3269444	0.15986463	0.53765106	0.54435754	0.5282138	0.5200513
1.0	0.5359937	0.5458609	0.53724325	0.51958233	0.52362674	0.0355646	0.5404314	0.20309326	0.5279809	0.02186027
1.0	0.10204627	0.023744926	0.5357191	0.5165649	0.5249769	0.53577316	0.5398379	0.5446463	0.1845896	0.32089013
1.0	0.537882	0.029778516	0.20910801	0.51963687	0.021570764	0.5356598	0.5400351	0.54524255	0.52761465	0.5190581
1.0	0.5358663	0.54545945	0.53802514	0.51851434	0.52504104	0.53532636	0.5386372	0.5436167	0.5292392	0.5173156
1.0	0.5389995	0.54749024	0.1280984	0.51975304	0.000101975915	0.53692764	0.5367053	0.5455788	0.5276489	0.5194934
1.0	0.5375827	0.5472013	0.5379063	0.5185653	0.52386856	0.53845847	0.10826991	0.54595935	0.5287105	0.52001184
1.0	0.53858364	0.54449064	0.53789866	0.5195946	0.013513168	0.5363374	0.53791815	0.11806824	0.53005314	0.52036697
1.0	0.029220255	0.00012558792	7.867986e-05	0.5194599	0.028757498	0.5367314	0.5378552	0.54566777	0.5275857	0.5193496
1.0	0.53734034	0.54482573	3.6963786e-05	0.0876297	0.5234453	0.02983487	0.5376676	0.5463995	0.52817404	0.51822037
1.0	0.5373147	0.00015985475	0.14230126	0.5191728	0.52323705	0.5352012	0.53887516	0.5463188	0.18420954	0.5222795
1.0	0.5413162	0.54473275	0.53743976	0.5208262	0.5228388	0.53562564	0.54009455	0.5464859	0.13673107	0.5188427
1.0	0.53693306	0.0787794	0.021291202	0.51913583	0.52331907	0.5358492	0.54122746	0.54489344	6.440142e-05	0.5208059
1.0	0.5380235	0.013744666	0.5358281	0.5196597	0.5227525	0.5356026	0.53847945	0.54682714	0.52766234	0.14117722
1.0	0.53709537	0.5462188	0.1343295	0.5202509	0.04804208	0.5377416	0.5399796	0.5468975	0.14611	0.5173272
1.0	0.539323	0.5451189	0.5360383	0.09074292	0.5237211	7.367117e-05	0.5385743	0.5459134	0.52904695	0.5193868
1.0	0.5378284	0.54816145	0.024654154	0.5191524	0.51920646	0.5372816	0.5398657	0.545941	0.5298547	0.5179414
1.0	0.53793013	0.54700047	0.048307147	0.5187456	0.5240617	0.1557906	0.53914297	0.16114345	0.010389751	0.07276494
1.0	0.5368226	0.545975	0.53683704	0.51910377	0.5227812	0.17735057	0.5401933	0.544341	0.5283396	0.51920277
1.0	0.53867286	0.545645	0.5373665	0.16072525	0.5251597	0.5357889	0.016628142	0.545955	0.5276951	0.5194338
1.0	0.53915167	0.54478973	5.9145794e-05	0.10116636	0.09004696	0.53633356	0.5404601	0.54644495	0.1498022	0.51805013
1.0	0.5364013	0.54511106	0.5374007	0.006045539	0.52460027	0.030035164	0.003075858	0.5459818	0.52770203	0.5196764
1.0	0.53670573	0.54578257	0.5375833	0.52140325	0.52286804	0.53646237	0.5395758	0.5463402	0.52730864	0.51713586
1.0	0.5378557	0.54625124	0.5385696	0.09612649	0.0109760305	0.53596777	0.53920543	0.5461875	0.5284724	0.15943663
1.0	0.5372731	0.54680973	0.5379706	0.5200443	0.5232367	0.08063825	0.5381809	0.54717475	0.5286207	0.51990354
1.0	0.5367146	0.54573584	0.5375274	0.13021141	0.15040277	0.5342401	0.54015803	0.5447789	0.038312934	0.519671
1.0	0.5390213	0.54711765	0.5372447	0.51642764	0.5230696	0.1475142	0.5372705	0.54613346	0.52979046	0.5184486
1.0	0.010731912	0.06594207	0.53914917	0.5185709	0.52090514	0.536925	0.5377865	0.54702896	0.5287079	0.51822186
1.0	0.53732365	0.54672086	0.53844255	0.51965183	0.01662882	0.09602897	0.5388808	0.545354	0.52990234	0.5191703
1.0	0.5377709	0.54544455	0.1645685	0.5180421	7.0532245e-05	0.53698653	0.5392464	0.5461302	0.52825624	0.51900554
1.0	0.5392646	0.54730797	0.53632563	0.5181021	0.52318585	0.5367687	0.5403458	0.5455884	0.5286352	0.5201671
1.0	0.5381458	0.54587805	0.53618646	0.5200824	0.52365035	0.11351353	0.5374463	0.54494816	0.52811223	0.22492895
1.0	0.5371021	0.5443134	0.10132282	0.52213204	0.2897445	0.5344548	0.53925	0.1581356	0.5278077	0.51836276
1.0	0.5378775	0.5470894	0.5382611	0.5195818	0.52507806	0.19693272	0.5390596	0.5456405	0.5281417	0.5181949
1.0	0.5369704	0.5470471	0.5381022	0.51876056	0.5235397	0.53579396	0.14684741	7.659698e-05	0.5253955	0.5197955
1.0	0.53891325	0.5483533	0.089240886	0.52031124	0.5230034	0.5362491	0.53915495	0.54386723	0.1298693	0.52051646
1.0	0.08407323	0.5471711	0.08911013	0.5196404	0.14698133	0.22709857	0.5381885	0.057357904	0.09129037	0.51940054
1.0	0.107557684	0.5471466	0.0013653882	0.51906013	0.52456844	0.00041712026	0.5387183	0.5468224	0.5276696	0.5191546
1.0	0.19711249	0.00010794503	0.5371236	0.11119837	0.52190584	0.5374277	0.5381487	0.15598075	0.5299754	0.51973426
1.0	0.53762794	0.54532963	0.1421132	0.51870966	0.52286494	0.0007809154	0.53952724	0.5459591	0.5308731	0.5192425
1.0	0.53748447	0.16345076	0.5393408	0.5198748	0.16391315	0.53716934	0.5399912	0.00012049317	0.5278875	0.5194329
1.0	0.53585976	0.5471352	0.53541774	0.52047163	0.52265924	0.5381368	0.5398013	0.54578185	0.5274747	0.51893014
1.0	0.029469889	0.162052	0.5368808	0.5192243	0.52401567	0.53683656	0.00962404	0.5475235	0.52927035	0.5191861
1.0	0.53822535	0.5457434	0.5357449	0.5182857	0.5231699	0.53643847	0.15932879	0.2031772	0.5286925	0.5189807
1.0	0.5377398	0.54613996	0.53724796	0.51724523	8.087573e-05	0.53601444	0.5379407	0.544405	0.52741975	0.5186283
1.0	0.09662939	0.54695845	0.5379093	0.52012503	0.5240857	0.5367415	0.5403998	0.5461301	0.14122185	0.5209134
1.0	0.05052435	0.5451855	0.5377969	0.5190704	0.5229737	0.5369192	0.5404946	0.5463681	0.53053194	0.5185831
1.0	0.53810436	0.18592401	0.53766036	0.51741445	0.52171177	0.5368767	0.5388041	0.5450736	0.5286421	0.51873237
1.0	0.53859055	0.54678917	0.53600085	0.5171797	0.5234291	0.008943338	0.5401318	0.5465702	0.52829134	0.5184331
1.0	0.53628737	0.54884225	0.5366672	0.51964045	0.5221757	0.5360047	0.54022217	0.5449267	0.10279616	0.2008464
1.0	0.53703266	0.5464613	0.5384236	0.51919615	0.5234905	0.5362236	0.5369719	0.54705954	0.5268629	0.0003009246
1.0	0.1232115	0.5461977	0.53723085	7.0898146e-05	0.52155083	0.5350255	0.5406874	0.54666686	0.5271506	0.5189567
1.0	0.5381328	0.5445072	0.031888645	0.041431695	0.5229538	0.534558	0.541296	0.051593266	0.52814424	0.516105
1.0	0.5390139	0.5462352	0.5374233	0.01945643	0.5237126	0.5364681	0.54166085	0.54453355	0.5291306	0.5196964
1.0	0.53814644	0.5462875	0.53818685	0.52037704	0.52346355	0.5357214	0.53948784	0.5447344	0.5280191	0.002412361
1.0	0.003349379	0.18539998	0.5383155	0.5159439	0.52530074	0.5358527	0.00015079716	0.009849512	0.52769333	0.51861864
1.0	0.5369584	0.5462668	0.5377996	0.15479879	0.1072642	0.5360465	0.045242608	0.5477979	0.5276339	0.00023793001
1.0	0.14529313	0.54624	0.53681237	0.51645434	0.5225878	0.028737243	0.5395386	0.54762065	0.08353728	0.5179941
1.0	0.027219048	0.5470377	0.5372402	0.5191013	0.026946764	0.53584605	0.5385153	0.5461342	0.5275038	0.51931226
1.0	0.5380557	0.1298502	0.5373081	0.5195578	0.5239273	0.53704196	0.06539606	0.5454807	0.5290336	0.518312
1.0	0.5368064	0.5465947	0.53682727	0.5191152	0.00010696883	0.007818345	0.23642924	0.5463538	0.52860266	0.5207972
1.0	0.53711104	0.5465711	0.028089723	0.51941687	0.52231324	0.53666794	0.02892648	0.5462015	0.52901053	0.00018685772
1.0	0.53807753	6.557711e-05	0.53808564	0.022488767	0.050098103	0.15065421	0.5365964	0.5442498	0.5271148	0.5183644
1.0	0.53968406	0.5468987	0.53817457	0.5201611	0.03234723	0.5359209	0.5389096	0.54584014	0.5272277	0.21457557
1.0	0.5370368	0.5468477	0.1320729	0.5189357	0.10177439	0.15792544	0.5385514	0.028981967	0.008344415	0.5191016
1.0	0.53753245	0.544536	0.5381652	0.5175361	0.19002903	0.5362319	0.5395219	0.5467318	0.5289213	0.5183058
1.0	0.0075218603	0.54584086	0.53311235	0.518675	0.5218625	0.53539836	0.5375481	0.5460394	0.021360982	0.51818734
1.0	0.53955805	0.54587805	0.5374616	0.51938134	0.5237585	0.53607684	0.09470196	0.546352	0.52852494	0.5190872
1.0	0.5359676	0.5468993	0.5360113	0.51908815	0.5232112	0.536634	0.53893375	0.5465274	0.043867633	0.51868683
1.0	0.53708285	0.547442	0.16433094	0.5175643	0.19222541	0.53692436	0.11736371	0.547499	0.12881787	0.5187699
1.0	0.1761054	0.54551315	0.04898283	0.5185788	0.52365685	0.5365716	0.53792876	0.54583496	0.52997863	0.51768184
1.0	0.5389267	0.5459238	4.481306e-05	0.51986194	0.52150315	0.5365562	0.10471227	0.5474656	0.5299258	0.5198746
1.0	0.5360897	0.544548	0.5371801	0.51969135	0.5231301	0.534441	0.54181653	0.54840946	0.5294057	0.036681376
1.0	0.5373406	0.5474093	0.53836715	0.14743382	0.5241016	0.5367965	0.54030955	0.5463885	0.52822393	0.51933545
1.0	0.53743273	0.13000682	0.5362401	0.52031773	0.5239574	0.11366505	0.5402797	0.5469004	0.5274019	0.51989734
1.0	0.5379708	0.5457519	0.5362039	0.093476765	0.5221699	0.039869986	0.11055677	0.5445925	0.0001493359	0.51941735
1.0	0.5388018	0.5449226	0.13178265	0.5200729	0.5240532	0.53562915	0.5390439	0.544803	0.52765787	0.5180079
1.0	0.5385634	0.17360143	0.5370567	0.5200254	0.5227927	0.5361239	0.5409294	0.54671836	0.5290108	3.926161e-08
1.0	0.0945751	0.5466501	0.53558064	0.51913935	0.5234827	0.5357227	0.5391945	0.5451734	0.5286002	0.5202299
1.0	0.53602225	0.5461175	0.5373927	0.043511033	0.52253854	0.5367089	0.53790843	0.004480957	0.5296565	0.5202354
1.0	0.00014555496	0.546515	0.53826225	0.52109796	0.52410734	0.5356968	0.010333203	0.5460184	0.5283999	0.5186226
1.0	0.057619758	0.5473397	0.53594965	0.5196106	0.52305	0.01715827	0.5376925	0.54714453	0.52767617	0.5193033
1.0	0.5384442	0.54570466	0.0054108226	0.5201883	0.52302295	0.53700405	0.539077	0.030660633	0.52698237	0.00012349157
1.0	0.53919965	0.1341545	0.53764904	0.51903987	0.10698795	0.53594846	0.5401968	0.10811883	0.5269878	0.01620173
1.0	0.53928703	0.54697037	0.12040762	0.5199556	0.5229346	0.5378297	0.053429406	0.54675233	0.52633923	0.51826745
1.0	0.5376191	0.5472321	0.5345189	0.5194661	0.52300787	0.53557557	0.5369476	0.54534703	0.52657527	0.5208954
1.0	0.535625	0.5461369	0.09224672	0.518273	0.05016474	0.22663039	0.00015507343	0.545499	0.5296515	0.5195244
1.0	0.01509629	0.06119197	0.5375008	0.5197368	0.5232622	0.53526926	0.27905738	0.5470351	0.52844566	0.51940995
1.0	0.5378804	0.5464469	6.3158084e-05	0.51770437	0.52385896	0.53609425	0.062910944	7.50042e-05	0.52584267	0.51965845
1.0	0.1555183	0.5453988	0.5382855	0.5185815	0.5227569	0.018160867	0.05506931	0.5448004	0.5263634	0.51879746
1.0	0.5366668	0.09956411	0.5360227	0.51908815	0.5225987	0.5359387	0.058563247	0.54685515	0.52986413	0.017063174
1.0	0.53723353	0.54589003	0.5378388	0.13147624	0.5242699	0.5361649	0.5385797	0.1941793	0.048111204	0.5186208
1.0	0.5383999	0.16710989	0.5375141	0.5197563	0.5242582	0.53722876	0.53884727	0.54395825	0.18514931	0.12073846
1.0	0.5351872	0.5467299	4.8925158e-05	0.5193858	0.5247063	0.5368126	0.5390213	0.54555637	0.5293015	0.02078909
1.0	0.53678024	0.15542556	0.53774846	0.51969373	0.52329355	0.5351997	0.53820837	0.54590595	0.52798814	0.021572769
1.0	0.53695077	0.54685515	0.08759957	0.5198503	0.52293575	9.002455e-05	0.53810877	0.54731363	0.5281328	0.5174377
1.0	0.08936826	0.54715276	0.038954865	0.5196621	0.52352834	0.5344209	0.54041684	0.547041	0.52831376	0.51731133
1.0	0.5367027	0.5464883	0.5367952	0.0057124444	0.523353	0.5335533	0.5394057	0.5456866	0.020471394	0.5200328
1.0	0.04656263	0.5462177	0.083752245	0.5188757	0.021488516	0.53736955	0.5393748	0.5437075	0.5297491	0.2396932
1.0	0.539595	0.5462624	0.1482402	0.08536003	0.5242015	0.5372136	0.121112324	0.5453989	0.5283761	0.51924455
1.0	0.09043826	0.5451376	0.5373301	0.52058005	0.0006906636	0.5382389	0.5394867	0.54552734	0.14634697	0.51910174
1.0	0.53764904	0.060424738	0.11193508	0.5196608	0.5238554	0.5365476	0.53816354	0.5468531	0.52741724	0.5198858
1.0	0.5367972	0.0013491189	0.53656554	0.17021841	0.5210673	0.5343219	0.5384449	0.16039054	0.5272347	0.5189672
1.0	0.5381719	0.5459088	0.537509	4.0708048e-05	0.00057339965	0.53771544	0.53888464	0.54757035	0.5266794	0.5187666
1.0	0.53958344	0.54349226	0.53781486	0.5190088	0.522583	0.5379752	0.540437	0.54941183	0.5286976	0.5177672
1.0	0.53923625	0.54769087	0.5380695	0.5194887	0.52331185	0.53595644	0.5388037	0.5446464	0.52644426	0.51962906
1.0	0.5383031	0.54580057	0.5392317	0.51929647	0.5232632	0.53550583	0.16591868	0.5443067	0.526802	0.5202022
1.0	0.53824186	0.54322064	0.53748995	0.5173883	0.5231268	0.004684783	0.5388587	0.5456739	0.52877575	0.5200273
1.0	0.5379487	0.5473654	0.53713787	0.5203859	0.52140254	0.5363275	0.003640488	0.54618955	0.09003352	0.16652834
1.0	0.53841454	0.22988106	0.5360074	5.0559403e-05	0.5227375	0.14001185	0.5383835	0.10964322	0.5272752	0.518655
1.0	0.5381308	0.54734176	0.5374169	0.5211815	0.5227608	0.5359344	0.5411838	0.54607904	0.5293389	0.5195823
1.0	0.53757966	0.5473379	0.03872994	0.51808125	0.5236627	0.5373235	0.5394881	0.5453216	0.5277356	0.51946807
1.0	0.53877467	0.5455414	0.00047919602	3.965583e-05	0.5238179	0.5364138	0.53983736	0.5464923	0.52771467	0.0004148684
1.0	0.53935504	0.23077504	0.5374985	0.024157746	0.026207421	0.5343004	0.11605106	0.546631	0.5294109	0.5198879
1.0	0.5374154	0.051180158	0.5370389	0.519687	0.11338972	0.092924744	0.53678465	0.5466958	0.5291521	0.51819366
1.0	0.5377881	0.54734826	0.5356562	0.51851785	0.0005427703	0.53540796	0.5376351	0.54616886	0.5278707	0.17576163
1.0	0.5366762	0.54696524	0.00010455753	0.5189051	0.5239998	0.5382553	0.5390362	9.018987e-05	0.5297613	0.5185623
1.0	0.5360821	0.5483029	0.5382042	0.5194599	0.15042691	0.53635925	0.5361054	0.546067	0.5280689	0.5197514
1.0	0.5401962	0.54604644	0.057294607	0.5211599	0.5227847	9.2140064e-05	0.5379751	0.5450069	0.5282872	0.5183252
1.0	0.036580566	0.5465179	0.5369136	0.518434	0.52347004	0.024183445	0.5396346	0.011319681	5.2550145e-05	0.51896644
1.0	0.5371193	0.54731554	0.5369325	0.5166891	0.5225129	0.5369022	0.027676769	0.54645777	0.53039247	0.5190316
1.0	0.5378933	0.5467001	0.53675056	0.51944256	0.5219979	0.5363217	0.0039819353	0.54390186	0.52949166	0.51906383
1.0	0.5373801	0.5463771	0.5373812	0.5189388	0.5240473	0.53710914	0.027982004	0.5471448	0.5277337	0.5201521
1.0	0.5362385	0.54754865	0.5376958	0.51958007	0.52448964	0.5366485	0.5395611	0.54642916	0.08666964	0.5190803
1.0	0.00010576014	0.15064482	0.5386841	0.516649	0.5234255	0.5369217	0.15212415	0.54590726	0.13169341	0.0015299531
1.0	0.537806	0.54452723	0.002638396	0.5180155	0.52249193	0.53737205	0.5383038	0.5454115	0.52993137	0.5176397
1.0	0.53837216	0.5464256	0.5370753	0.51747704	0.5226572	0.53477716	0.53686553	0.54499406	0.52888393	0.51925546
1.0	0.5385303	0.5461955	0.5359871	0.10281069	0.18241177	0.5361309	0.537354	0.00949862	0.5293109	0.5189358
1.0	0.5383614	0.16433842	0.5387694	0.5195147	0.522871	0.5365717	0.53846616	0.54606295	0.1446424	0.5192638
1.0	0.536751	0.07644779	0.13335481	0.52006394	0.13535212	0.5369918	0.19304948	0.5439412	0.00012942975	0.5202108
1.0	0.54007477	0.54675657	0.53873986	0.51893276	0.5248494	0.53500175	0.5389219	0.19772138	0.5270871	0.5179762
1.0	0.53795016	0.54728186	0.53886324	0.011231987	0.52375215	0.5361193	0.065245114	0.5461669	0.52665204	0.519119
1.0	0.53596693	0.54706854	0.5366104	0.14497754	0.52361286	0.10485012	0.5395538	0.54755396	0.53065175	0.108063966
1.0	0.53814024	0.5458801	0.53774977	0.52048475	0.5233079	0.5367816	0.5409419	0.5468769	0.5319318	0.51801044
1.0	0.5383304	0.5456856	0.53623366	0.51984024	0.5255968	0.058031123	0.539163	0.5463025	0.5277319	0.5195087
1.0	0.5359659	0.5469535	0.53855103	0.51894265	0.52441365	0.22675343	0.09973907	0.5449677	0.52875143	0.51784754
1.0	0.05567141	0.5449892	0.53814393	0.51955616	0.000120900826	0.535951	0.20782392	0.54701704	0.010417498	0.51850224
1.0	0.5371399	0.5450588	0.0112211	0.52009493	0.00019000816	0.5364984	0.54014987	0.0070833405	0.52908474	0.51850975
1.0	0.53760433	0.5466995	0.53738505	0.5196993	0.5233517	0.15601762	0.5405786	0.0013468856	0.52755	0.14380874
1.0	0.53739226	0.0030173843	0.53743356	0.5189425	0.5224121	0.53630346	0.54026234	0.5465893	0.52709967	0.51887727
1.0	0.537114	0.16407901	0.53542155	0.52022964	0.5231944	0.5378952	0.5391679	0.5464606	0.52861243	0.5213402
1.0	0.53756386	0.035012826	0.5376246	0.13006134	0.00017966804	0.5358344	0.5410876	0.5457353	0.527004	0.51774544
1.0	0.00013102092	0.5487594	0.5375507	0.5198616	0.52296597	0.53568697	0.16762047	0.54658186	0.05026065	0.5186213
1.0	0.5381946	0.54603964	0.5361631	0.5172911	0.52295583	7.864716e-05	0.53960884	0.54486406	0.528252	0.51944506
1.0	0.53907603	0.54626817	0.5381035	0.52041173	0.054161638	3.7415433e-05	0.013716442	0.54476994	0.5288386	0.5189865
1.0	0.00051527796	0.54627603	0.14661996	0.51930493	0.52334934	0.53700864	0.5388295	0.546485	0.52885437	0.5186537
1.0	0.5388483	0.03797184	0.53682446	0.5192567	0.5238551	9.150735e-05	0.53986424	0.54645115	0.527809	0.51944494
1.0	0.53795254	0.548314	0.53780144	0.5198212	0.092379704	0.5355619	0.542283	0.5463304	0.52632236	0.15918453
1.0	0.5370733	0.54707164	0.5371337	0.5189119	0.52212214	0.1921963	0.027032318	0.5462351	0.5291425	0.012635415
1.0	0.53745455	0.5473259	0.5371959	0.5200603	0.5247984	0.53613937	0.5388526	0.5434258	0.52839804	0.52065045
1.0	0.5372987	0.54814297	0.5388897	0.5190783	0.5241147	0.5358531	0.539317	0.5463339	0.52777827	0.003549064
1.0	0.53653365	0.5475051	0.53690934	0.13971078	0.52183753	0.1568131	0.5398044	0.5452609	0.52857816	0.51950717
1.0	0.5383436	0.54850566	0.5381362	0.51893294	0.5232084	0.53563946	0.025341686	0.5472946	0.5257679	0.5202205
1.0	0.5375891	0.00013441873	0.5375404	0.51989466	0.00015562343	0.15724403	0.5362678	0.54438084	0.0080504725	0.5182942
1.0	0.18163522	0.54507583	0.5369351	0.51823115	0.52299786	0.5371296	0.5390933	0.04207977	0.5279111	0.048825037
1.0	0.538785	0.54650164	0.5377193	0.51956886	6.85871e-05	0.09804674	0.53937835	0.06197961	0.14546935	0.1048271
1.0	0.00011878492	0.00075876224	0.5372326	0.51927775	0.5222983	0.53621656	0.112979904	0.16144179	0.09336375	0.16283645
1.0	0.5380208	0.5488082	0.5379759	0.5192878	0.5237955	0.5363332	0.00014644372	0.546187	0.5268713	0.5194831
1.0	0.5373068	0.54619336	0.5350474	0.51718944	0.028050508	0.5363351	0.53873324	0.5411506	0.5262734	0.51950514
1.0	6.786267e-05	0.18517521	0.53598106	0.51906127	0.5234262	0.53738254	0.5392856	0.5463063	0.5301647	0.51968753
1.0	0.5376521	0.5448633	0.08486457	0.5197316	0.52268004	0.5356129	0.5390314	0.15606125	0.005025485	0.52039075
1.0	0.068062425	0.5469699	0.5376585	0.5218529	0.14651702	0.53605753	0.5398873	0.5453603	0.008051789	0.0044003595
1.0	0.05400886	0.5478037	0.53708285	0.51950055	0.008329502	0.53598595	0.539019	0.17309672	0.5279331	0.5187105
1.0	0.5381031	0.54571575	0.5366038	0.5203797	0.5267299	0.0002005954	0.5391839	0.54733175	0.034861494	0.51865864
1.0	0.53836197	0.54683965	0.5350246	0.5202207	0.093193956	0.5367469	0.5398283	0.54645336	0.5275873	0.5220871
1.0	0.09410494	0.5475475	4.4011384e-05	0.51936144	0.5234678	0.5364354	0.54077655	0.5445103	0.527381	0.5179101
1.0	0.5370558	0.104065344	0.53761643	0.5178988	0.5227497	0.14124487	0.53983563	4.88432e-05	0.52831477	0.5181599
1.0	0.53958625	0.54610217	0.00010173698	0.14758474	0.52289	0.5361336	0.54123545	0.5458436	0.5287232	0.0003206316
1.0	0.537822	0.10685604	0.08902471	0.51920176	0.15293695	0.5368965	0.53812355	0.09820818	0.5268773	0.5194729
1.0	0.5361668	0.5482589	0.5374411	0.51899326	0.14512911	0.53606004	0.15316436	0.19420692	0.53010267	0.51868194
1.0	0.5366623	0.54698145	0.5376686	0.51889664	0.52303666	0.53591627	0.5396165	0.0032034882	0.14124928	0.5196125
1.0	8.8784866e-05	0.54608524	0.53754264	0.5170956	0.5232833	0.00010060074	0.5395433	0.5460648	0.5275441	0.5198482
1.0	0.5375491	0.54666036	0.5382355	0.15458682	0.5238327	0.53599584	0.538228	0.5458789	0.52959365	0.518704
1.0	0.5364583	0.545604	0.53705055	0.5199737	0.5224336	0.5364419	0.53996617	0.5460682	0.5267925	0.0046308585
1.0	0.53757495	0.54764533	0.5362542	0.51928806	0.52381814	0.047305718	0.53984517	0.5459554	0.14586549	0.51745886
1.0	0.17632113	0.12314332	0.53705966	0.02994904	0.52311003	0.53631324	0.5398636	0.54482496	0.04721211	0.11182256
1.0	0.53717685	0.5482304	0.53479034	0.51889896	0.5232538	0.5377369	0.54007477	0.21068862	0.5269401	0.5207492
1.0	0.5379965	0.16462827	0.5374496	0.5163341	0.52216196	0.14491369	0.5390104	0.54654104	0.529173	0.51975894
1.0	0.5367395	0.13075046	0.5367961	0.51875144	0.15254466	0.008698333	0.5384303	0.11935732	0.09676123	0.09644581
1.0	0.1226193	0.546556	0.5373569	0.518414	0.5250792	0.5359224	0.5389878	0.54699486	0.52770936	0.5188561
1.0	0.5361045	0.5435657	0.023760172	0.51723856	0.15202472	0.5365956	0.5391011	0.54600435	0.14123926	0.5193994
1.0	0.5373403	0.54569423	0.5366583	0.5188425	0.52407986	0.5358208	0.53988135	0.5465256	0.044606946	0.51718795
1.0	0.53931916	0.5465644	0.5354248	0.088949114	0.52247316	0.014149893	0.5386656	0.5464542	0.52893454	0.51967233
1.0	0.5361251	0.5462525	0.109545454	0.10449802	0.5234107	0.53685427	0.5406253	0.000105449275	0.5291953	0.05487819
1.0	0.088655844	0.15073799	0.53650594	0.5192675	0.52360153	0.5347854	0.5412025	0.5444693	0.52783215	0.51864
1.0	0.53690946	0.10361305	0.537325	0.5186796	0.522956	0.53498846	0.5385726	0.5462917	0.52961004	0.071943924
1.0	0.538782	0.5471651	0.5374011	0.016483737	0.5244554	0.5385413	0.5381382	0.10227944	0.340311	0.5186801
1.0	0.5371997	0.5464651	0.53814775	0.5155111	0.18795258	0.04589457	5.8660138e-05	0.54567426	0.5268221	0.51872057
1.0	0.5371639	0.1608666	0.53682107	0.5187392	0.5239014	0.5365768	0.5390349	0.009815057	0.5279225	0.51882356
1.0	0.024108632	0.54561645	0.13564245	0.51889163	0.060000025	0.5387615	0.53697056	0.5460969	0.026240943	0.51886433
1.0	0.5385851	0.5471709	0.5373393	0.51924425	0.52536035	0.5377325	0.5377556	0.54622823	0.047005303	0.5178188
1.0	0.538786	0.5456923	0.53604776	0.5197063	0.523161	0.5348066	0.53902894	0.54437906	0.14411974	0.2540921
1.0	0.53838325	0.00012426707	0.53700733	0.5206459	0.5203217	0.0027034727	0.10894815	0.54595566	0.52664495	0.51950854
1.0	0.5387441	0.5463734	0.103501186	0.52088153	0.52443683	0.109057605	0.53971577	0.076331146	0.12118203	0.5183804
1.0	0.5377903	0.03224316	0.538261	0.08258743	0.013063848	0.5355434	0.5411509	0.54516125	0.5282638	0.5182124
1.0	0.53571075	0.16132867	0.53883	6.1464925e-05	0.5233002	0.18230464	0.5405517	0.5454747	0.52768666	0.51815397
1.0	0.5377463	0.54609126	0.53681356	0.51704097	0.09674741	0.5372768	0.15499303	0.5446134	0.5281928	0.5226205
0.0	0.010612682	0.014593402	0.010412628	0.009647579	0.015261379	0.012689439	0.014452519	0.01422242	0.011080199	0.015407688
0.0	0.010538469	0.014737605	0.010501421	0.009649466	0.015257639	0.012798807	0.014472459	0.01423775	0.0110224355	0.015322002
0.0	0.009338524	0.013750997	0.007927109	0.0070414688	0.010556115	0.01212459	0.010812429	0.01094481	0.009224135	0.016081909
0.0	0.009286561	0.013638592	0.00789972	0.007091817	0.010554732	0.012098327	0.010801683	0.010979085	0.009277484	0.016148213
0.0	0.008521724	0.011170127	0.008006474	0.0101317745	0.012478712	0.01003253	0.009447243	0.011361896	0.008673816	0.013790915
0.0	0.008488609	0.011268782	0.007985445	0.010160672	0.012507732	0.010089601	0.009498643	0.011370008	0.008675326	0.013752121
0.0	0.042942397	0.050171115	0.039704464	0.043486174	0.04559084	0.05336263	0.049358755	0.048689347	0.041411497	0.06167965
0.0	0.008148179	0.01273555	0.007482089	0.010527253	0.0098291645	0.013666274	0.012991892	0.012657838	0.008684676	0.021614036
0.0	0.0081378305	0.012807208	0.007431126	0.010623738	0.009789666	0.013542324	0.012951678	0.012671575	0.008810101	0.021711078
0.0	0.008148283	0.012810512	0.0075243954	0.010535143	0.009819405	0.01356451	0.01298667	0.012617308	0.0086973505	0.021635788
0.0	0.0017744639	0.0027947288	0.0013377946	0.0018584589	0.0025226707	0.0023110954	0.0021815028	0.0021077502	0.0016361325	0.0038483618
0.0	0.02541651	0.031164924	0.029384114	0.025211247	0.03383658	0.033446144	0.02329206	0.029276863	0.021411238	0.01845126
0.0	0.022330161	0.028526334	0.020459097	0.02127536	0.030031448	0.02775817	0.025179943	0.023980906	0.021355167	0.033787444
0.0	0.011007387	0.013163431	0.008615177	0.009543381	0.012724098	0.011138677	0.012307856	0.010559802	0.009494328	0.015855016
0.0	0.022867689	0.02506505	0.021067865	0.01962125	0.031407833	0.02339204	0.024475813	0.028372224	0.025474094	0.033905398
0.0	0.027437773	0.027824843	0.021124097	0.020354306	0.026775245	0.02749309	0.024499236	0.027200516	0.02649085	0.035724506
0.0	0.012879051	0.013783187	0.009986998	0.009002365	0.012312436	0.014088893	0.012267519	0.010484875	0.0094707385	0.019350966
0.0	0.06398351	0.07392264	0.06444111	0.06161278	0.071573734	0.077030435	0.065833114	0.07215038	0.0654584	0.08197676
0.0	0.007530455	0.010833329	0.008466917	0.0077835894	0.010172049	0.0100327805	0.010388633	0.009615958	0.010834866	0.011302313
0.0	0.0074635255	0.010842448	0.008454484	0.007849205	0.0102219805	0.010089186	0.010388133	0.009704365	0.010771888	0.011276277
0.0	0.07511748	0.075422525	0.057159748	0.05920364	0.06874732	0.07758204	0.076255724	0.07172111	0.06406083	0.09903754
0.0	0.010328377	0.012034703	0.005942218	0.0072906925	0.011431285	0.011749256	0.010445121	0.008117062	0.009850647	0.018008897
0.0	0.010336608	0.012047076	0.0059810467	0.0073010363	0.011343935	0.011766426	0.010432058	0.008067202	0.009823616	0.01797385
0.0	0.023478936	0.024423584	0.024707781	0.018795216	0.022415083	0.022051813	0.02447969	0.019226039	0.021204501	0.031147182
0.0	0.012649999	0.01492709	0.010033861	0.010061593	0.010231866	0.013396882	0.01128635	0.009255229	0.007672915	0.017799996
0.0	0.001815255	0.0024339745	0.0018131842	0.00089198595	0.0022407977	0.0017730506	0.002171373	0.001871099	0.0018362472	0.0032688612
0.0	0.022661928	0.031736974	0.02261756	0.018406399	0.024185227	0.023934523	0.023775954	0.02499089	0.020298753	0.032739274
0.0	0.06610902	0.073445514	0.06694038	0.06665279	0.07541229	0.080478616	0.07476216	0.073040396	0.066688344	0.077325955
0.0	0.00853976	0.01019896	0.008795282	0.009149586	0.0114333555	0.012480711	0.0108300075	0.010006417	0.00902175	0.012217733
0.0	0.00847934	0.010230195	0.008840997	0.0092074955	0.011382042	0.012348772	0.010754478	0.010014956	0.009020569	0.012212998
0.0	0.0714863	0.074445225	0.060898043	0.069178835	0.07631177	0.07706592	0.070928864	0.06478082	0.0676594	0.08002689
0.0	0.24082087	0.22437002	0.20967309	0.2172866	0.23181391	0.2309031	0.23663414	0.22546831	0.22679558	0.23146844
0.0	0.06316363	0.07559215	0.060836587	0.060219575	0.06386849	0.06675316	0.07700302	0.07417286	0.063281536	0.08669113
0.0	5.3778112e-05	9.8586206e-05	4.7442845e-05	5.4556593e-05	6.5394815e-05	6.774402e-05	0.00011365735	9.045446e-05	6.096692e-05	0.00021956637
0.0	0.53657204	0.5449466	0.53755635	0.5188234	0.52212244	0.53643453	0.539425	0.5452675	0.5263923	0.51886046
0.0	0.010838062	0.013419907	0.008682299	0.01100036	0.012454667	0.009894928	0.013658101	0.01090675	0.009010324	0.01292658
0.0	8.534121e-05	0.00014907327	7.088726e-05	9.121923e-05	0.00012018666	8.380323e-05	0.00016235358	7.93659e-05	7.1971364e-05	0.00019246794
0.0	0.071436435	0.084274195	0.067732185	0.06908867	0.075088724	0.07064118	0.08456452	0.071647204	0.06615093	0.083756685
0.0	0.0014759331	0.0029744385	0.0013557968	0.0018929599	0.002685065	0.0021971015	0.0030145338	0.0011361609	0.0020098973	0.0032064389
0.0	0.0021610856	0.0031587067	0.0013597575	0.0020847744	0.0022982934	0.002379115	0.0019608866	0.0025157914	0.0017988965	0.004609489
0.0	0.025948938	0.030900229	0.021623487	0.024916904	0.028436916	0.030784102	0.02460226	0.026984444	0.019390313	0.035653833
0.0	0.024385931	0.032143787	0.01945719	0.022507558	0.027626486	0.024019854	0.025465047	0.018204039	0.024658456	0.02905681
0.0	0.024950866	0.034804102	0.027971592	0.025795238	0.023346573	0.030239822	0.028792214	0.028334133	0.027079344	0.033412963
0.0	0.026985852	0.029854408	0.022214763	0.020797992	0.025010645	0.027146598	0.02539717	0.02798001	0.021438261	0.033920076
0.0	0.024313048	0.031102655	0.018774683	0.020402702	0.02345286	0.026006574	0.030467728	0.030750755	0.019617386	0.032616124
0.0	0.027552634	0.031693906	0.025206681	0.020953968	0.02576658	0.027949871	0.031607583	0.024504382	0.029795649	0.042057116
0.0	0.021449737	0.03804761	0.022529978	0.016956378	0.026238509	0.026852524	0.03090741	0.030557936	0.024209186	0.037986115
0.0	0.026805704	0.03484082	0.023003777	0.025705542	0.026371667	0.031499993	0.028947953	0.021491926	0.023488287	0.032921024
0.0	0.027011387	0.027383428	0.025393693	0.024998438	0.02936882	0.032301124	0.022669861	0.025007376	0.024496479	0.035864055
0.0	0.026739873	0.030127224	0.020385386	0.020789409	0.026135778	0.028834179	0.025201222	0.025161987	0.021063937	0.035834536
0.0	0.025972866	0.028227376	0.023514515	0.02050644	0.032410033	0.029536083	0.02679093	0.0287972	0.022764819	0.031844717
0.0	0.010910048	0.011900379	0.009834865	0.009065903	0.0016738989	0.012187369	0.014241652	0.010590795	0.008916574	0.020844657
0.0	0.025220828	0.029807206	0.020770086	0.019853374	0.025539676	0.023532314	0.027943013	0.025100883	0.025456842	0.038604897
0.0	0.049850684	0.068476014	0.036773376	0.04678587	0.05413809	0.05884068	0.047403947	0.04639274	0.048152253	0.05346893
0.0	9.796208e-05	0.00020287512	4.081736e-05	7.6592674e-05	0.00015246522	0.00017630887	0.0001154537	0.000104620165	8.528557e-05	0.0001504216
0.0	7.977747e-05	0.0003409994	8.424704e-05	6.914886e-05	6.85871e-05	0.00012796168	0.00019252411	0.000113046866	7.350788e-05	0.0001948633
0.0	7.977747e-05	0.0003409994	8.424704e-05	6.914886e-05	6.85871e-05	0.00012796168	0.00019252411	0.000113046866	7.350788e-05	0.0001948633
0.0	7.821397e-05	0.00026142102	7.145723e-05	9.0786896e-05	8.67554e-05	0.000131391	0.00018632629	9.069301e-05	8.950437e-05	0.00022404073
0.0	0.020937905	0.026093304	0.018550484	0.022185532	0.02964463	0.030517729	0.03254042	0.028320417	0.023275213	0.032138158
0.0	8.1869504e-05	0.00013136583	6.711106e-05	3.5899142e-05	9.085272e-05	2.557851e-05	0.00010770412	7.993899e-05	1.26977675e-05	0.00020404764
0.0	0.53741777	0.5461818	0.53634065	0.51992035	0.52343404	0.53603864	0.5392108	0.54553026	0.5289697	0.51991814
0.0	0.5362949	0.54517984	0.5352423	0.5188875	0.52263725	0.5356128	0.53845227	0.54544145	0.52855957	0.51895624
0.0	0.07723804	0.071291566	0.063540034	0.06577054	0.077657774	0.0734781	0.081569165	0.07692335	0.068962604	0.086126514
0.0	0.00011464713	7.9019424e-05	5.5800465e-05	7.583516e-05	0.00013652521	9.721937e-05	0.00014147758	0.000103822924	8.414122e-05	0.00021413915
0.0	0.049187683	0.0704968	0.04237509	0.03465972	0.053836234	0.057216104	0.04818626	0.05129432	0.045035277	0.06169368
0.0	0.045433395	0.060327332	0.041442785	0.03997287	0.048273947	0.039933193	0.05463612	0.039301477	0.04290138	0.03383902
0.0	0.21369791	0.21778645	0.19297569	0.18503281	0.18750067	0.21237423	0.20293243	0.17728777	0.18223688	0.2193534
0.0	0.076106675	0.08957214	0.06840399	0.065702744	0.074507885	0.074559145	0.07972245	0.06958322	0.07049972	0.10111017
0.0	0.00012860647	0.00016664166	9.577554e-05	7.3836665e-05	0.00013090952	0.00015426656	0.00010499926	6.8485664e-05	5.921306e-05	0.00022577922
0.0	7.6579745e-05	0.00016766554	8.023133e-05	5.935168e-05	0.00016636794	8.4926774e-05	0.00010950326	0.00012122624	7.859415e-05	0.0002674744
0.0	0.5375864	0.545878	0.5364992	0.52000105	0.52364	0.5365324	0.53874326	0.5457131	0.52885544	0.5191083
0.0	0.009054306	0.010673477	0.006554663	0.00933165	0.009629505	0.014149786	0.010313483	0.012862822	0.008454292	0.013586412
0.0	9.464611e-05	0.00014542344	4.6182147e-05	6.356012e-05	9.743478e-05	0.00015464978	0.00012252541	8.22367e-05	8.504468e-05	0.00015491397
0.0	0.07342297	0.08372912	0.060398407	0.06273752	0.07102863	0.083035015	0.07854278	0.07232547	0.06915879	0.07911783
0.0	0.10131694	0.13271764	0.09153475	0.07799022	0.10614452	0.11244993	0.100173056	0.104955785	0.094292864	0.11717394
0.0	0.02658898	0.029090721	0.021014905	0.022093032	0.031414784	0.024987673	0.031762954	0.026805406	0.023339512	0.031342782
0.0	0.010032903	0.010324561	0.009499127	0.007488296	0.012468457	0.012079165	0.010290321	0.01113479	0.0086844135	0.01349552
0.0	0.011249848	0.007698182	0.0058137276	0.0093497895	0.011435231	0.010471941	0.01353623	0.012445657	0.015838617	0.013611888
0.0	0.0019056875	0.0040262165	0.0020098237	0.0017142458	0.0025702568	0.0025887745	0.0016840012	0.0016636582	0.0016197693	0.0032353387
0.0	0.026961373	0.035499636	0.024284119	0.022375992	0.026467593	0.03136056	0.023917679	0.021971624	0.020465342	0.03764434
0.0	0.011251376	0.015029705	0.010706407	0.010474911	0.013057486	0.013329737	0.014129931	0.012853869	0.008818604	0.015786843
0.0	0.023333095	0.035278205	0.02422101	0.023514474	0.0287922	0.028702071	0.023093792	0.028285975	0.02036414	0.029279632
0.0	0.028732464	0.035321917	0.02341578	0.024792233	0.025393428	0.021090899	0.027764732	0.032256365	0.024491556	0.027524225
0.0	0.028746478	0.035256814	0.023407914	0.024802657	0.02552188	0.021154227	0.027946886	0.03232798	0.024467723	0.027535308
0.0	0.171113	0.16732846	0.13616236	0.14454243	0.14829795	0.14506346	0.1550315	0.16025122	0.1455788	0.15047336
0.0	5.6455978e-05	0.00015701425	6.333577e-05	7.592315e-05	0.00014967404	0.000115100964	0.00017696351	8.241004e-05	6.77804e-05	0.00017587784
0.0	0.000106999025	0.00014224714	5.841714e-05	7.6113654e-05	0.00014368875	9.350083e-05	0.00016408607	9.571665e-05	9.106088e-05	0.00018062825
0.0	5.8199337e-05	0.00015347457	6.609808e-05	7.297845e-05	0.00012249165	0.00015697398	9.222384e-05	9.5013515e-05	7.559458e-05	0.000199492
0.0	0.002266674	0.0036668777	0.0017458177	0.002240689	0.0022703705	0.0029590675	0.0021746268	0.0022969577	0.0016838417	0.004140672
0.0	0.0019406944	0.0031676558	0.0019857709	0.002138827	0.002732379	0.0024627503	0.002963298	0.001630149	0.0017524384	0.0029058298
0.0	0.53678656	0.5444387	0.53671217	0.5188194	0.52238494	0.53616077	0.5392468	0.54574895	0.52664423	0.51895887
0.0	0.53670025	0.5445591	0.5363147	0.51858866	0.522746	0.5361664	0.5391491	0.54575646	0.5267587	0.5194263
0.0	0.010212052	0.012123333	0.009499253	0.00837039	0.009621963	0.009413737	0.014789423	0.009696802	0.012097444	0.022088597
0.0	0.002367234	0.0022636058	0.0015358545	0.0019892969	0.002109415	4.2867694e-05	0.0028825977	0.0021104098	0.0021667401	0.00379438
0.0	0.0014845479	0.004016055	0.001566756	0.0017838274	0.002508146	5.122022e-05	0.0023180854	0.0023878056	0.0016763844	0.0032635708
0.0	0.03118558	0.027086275	0.022090692	0.024651965	0.031719137	0.027870353	0.03346429	0.028526254	0.022351846	0.04233435
0.0	0.018564027	0.029312102	0.019863978	0.024339212	0.0026524388	0.032535706	0.029611425	0.02962659	0.021995451	0.03783584
0.0	0.000103198414	0.00015042578	6.9552945e-05	5.715608e-05	0.00012476598	8.430611e-05	0.00013738005	8.6611486e-05	0.00011698302	0.00024508705
0.0	0.012078346	0.014003916	0.0088328365	0.009480567	0.011002659	0.013803184	0.011624816	0.010434185	0.0077918274	0.0038950485
0.0	0.012538796	0.014076188	0.012305845	0.008426923	0.013248243	0.015803263	0.014459983	0.011590537	0.008434186	0.01630754
0.0	0.02404451	0.030111462	0.019960657	0.02121499	0.02283879	0.002475657	0.024008505	0.0232255	0.024494417	0.0058683394
0.0	0.024539359	0.03655665	0.02559158	0.019128492	0.026641054	0.0025898484	0.02423291	0.029122753	0.022641342	0.032031015
0.0	0.5384986	0.5464312	0.53687036	0.5198353	0.5243142	0.53636557	0.53961205	0.5471882	0.52942246	0.5201398
0.0	0.53767854	0.5463221	0.53703433	0.5195664	0.524089	0.53679866	0.53914595	0.547644	0.5292066	0.5200356
0.0	0.00013465363	0.013188596	0.008487811	0.00017204056	0.0105142575	0.01212314	0.010254428	0.013837213	0.010650868	0.010372913
0.0	9.1492336e-07	0.00017193543	7.966784e-05	9.973644e-07	8.233118e-05	0.00014253335	9.350841e-05	2.4608363e-07	0.00013117644	0.00017185578
0.0	0.02061849	0.08747449	0.06986977	0.020014951	0.067917794	0.08127704	0.07313233	0.014600247	0.07756851	0.0813058
0.0	0.53781325	0.54540306	0.537404	0.52016944	0.5232656	0.5370547	0.53874093	0.5467949	0.52951413	0.51964194
0.0	0.008445283	0.011104945	0.011033023	0.0057909847	0.011394465	0.013617492	0.009470734	0.010532301	0.0076024975	0.014201851
0.0	0.06660693	0.08364012	0.0784727	0.055121828	0.07118564	0.08721419	0.073526576	0.077810995	0.061081253	0.086784996
0.0	6.559649e-05	0.00014483366	0.00012356378	3.9280876e-05	9.8248725e-05	0.00018660347	9.542656e-05	0.00010844097	5.3424395e-05	0.00022047892
0.0	0.53751075	0.54451007	0.536142	0.51940554	0.5226942	0.5361958	0.5384486	0.5462501	0.52931994	0.5187842
0.0	0.07258671	0.08890484	0.06909555	0.06448003	0.07748288	0.07919029	0.08571537	0.07264409	0.021446256	0.02379157
0.0	0.5367661	0.54576886	0.5366632	0.51973224	0.52341473	0.5369655	0.53827703	0.54616916	0.5286395	0.519004
0.0	0.00979398	0.01154617	0.008514164	0.00760244	0.0073019895	0.012753183	0.008114919	0.010314592	0.0071881064	0.021942021
0.0	0.00012308375	0.00012047777	5.5483793e-05	5.922808e-05	7.812824e-05	0.00013382685	9.446595e-05	0.0001108126	7.9930454e-05	0.00023052916
0.0	0.07869661	0.07969494	0.06344335	0.061561886	0.066976056	0.07994226	0.0733299	0.07825577	0.06802663	0.08779994
0.0	0.06767723	0.016389944	0.06638024	0.022088101	0.07920041	0.08070643	0.022684999	0.07655834	0.021119395	0.09194808
0.0	6.963928e-05	3.7657668e-07	6.572348e-05	1.4186842e-06	0.00014711327	0.00013876031	1.2913229e-06	0.00010196775	1.1223104e-06	0.00027529828
0.0	0.1334945	0.16103654	0.15106466	0.14178362	0.016342051	0.12385822	0.16553706	0.16270591	0.13439545	0.17051426
0.0	0.009314011	0.0125507815	0.00900068	0.009230971	0.00056365173	0.009143086	0.012802561	0.011728976	0.008976258	0.013819557
0.0	0.0014934344	0.0026159026	0.0017800014	0.0014793053	0.0026073446	0.0027860499	0.00012633573	0.0024287838	0.0018932376	0.003442742
0.0	0.024980877	0.028258504	0.025245098	0.019979643	0.02955355	0.027738836	0.029946046	0.030415071	0.024769435	0.028193867
0.0	0.011164135	0.014786353	0.009611141	0.00862137	0.01147587	0.013089461	0.014681655	0.0114197	0.008026549	0.017787011
0.0	0.020304846	0.030124597	0.023406425	0.023365783	0.024838863	0.02723047	0.004636313	0.02860352	0.021538945	0.035493907
0.0	0.08673128	0.11527386	0.08948189	0.10691822	0.1066075	0.10008472	0.11159758	0.10434048	0.097852476	0.10566898
0.0	0.002225814	0.0028291794	0.0017994514	0.00083923875	0.0027062693	0.002431683	0.003015818	0.0025503242	0.0015810597	0.0029250556
0.0	0.0015632088	0.0036037518	0.001713881	0.0012822737	0.002289796	0.0022764802	0.002267855	0.0019692436	0.0015044027	0.0025448655
0.0	0.027439103	0.030725693	0.02064741	0.01847856	0.028132578	0.029384121	0.02511531	0.030190723	0.021806585	0.0288667
0.0	0.024746519	0.031314947	0.023334045	0.018454947	0.03171937	0.030864513	0.030333873	0.025751239	0.020651398	0.032712672
0.0	0.026061907	0.029207272	0.027370939	0.017535917	0.030167943	0.025551599	0.027887613	0.030406142	0.019622605	0.03153167
0.0	0.025783839	0.03642973	0.027271265	0.020472389	0.024731584	0.024312245	0.024480479	0.024052199	0.024175879	0.02987618
0.0	0.073252186	0.10488672	0.06021793	0.060470276	0.07285217	0.07020186	0.083724454	0.068450205	0.07010864	0.08945153
0.0	0.081028976	0.078465216	0.07376852	0.063240975	0.08095072	0.07872261	0.080202945	0.07878699	0.06791791	0.08490573
0.0	0.0023543572	0.0025645164	0.001435995	0.0013291688	0.0024536022	0.0022288414	0.002456871	0.002363686	0.002350911	0.0043790382
0.0	0.025326915	0.031716112	0.019177945	0.017657196	0.027018214	0.032827575	0.030331388	0.02961636	0.023410017	0.03488559
0.0	0.026578028	0.030290946	0.021239644	0.022189675	0.027262008	0.025554389	0.02140281	0.026156213	0.026841188	0.036270343
0.0	0.065657854	0.08757342	0.06422837	0.06146027	0.07560932	0.06539615	0.07767054	0.07862818	0.07087395	0.09383695
0.0	0.23208897	0.25398904	0.22467808	0.20553546	0.2356161	0.22026844	0.22810012	0.24572773	0.21888562	0.25834775
0.0	0.00011387074	9.936323e-05	8.467907e-05	5.785361e-05	9.132516e-05	0.00014373631	0.00011209485	0.00011328773	9.2198694e-05	0.00025518908
0.0	8.627961e-05	9.371014e-05	7.6978555e-05	5.3347878e-05	0.0001176667	0.00012708617	0.00011484463	0.00011765559	6.825981e-05	0.0001988137
0.0	0.008814891	0.011596957	0.0074723084	0.0045589847	0.0124561265	0.014213959	0.010877458	0.01242972	0.0070703933	0.014204106
0.0	0.08565683	0.101118326	0.09207153	0.083433986	0.09828929	0.107993804	0.09340709	0.11036762	0.08846562	0.11768181
0.0	0.08529137	0.10118338	0.092107855	0.08314048	0.09793558	0.1080725	0.093005724	0.110011764	0.08821367	0.117457606
0.0	0.08539307	0.10169453	0.09179049	0.08340131	0.09792585	0.107965425	0.09273421	0.1100964	0.08839813	0.117403634
0.0	0.085637674	0.10162307	0.09203137	0.083099455	0.098003976	0.10798037	0.093183905	0.10968805	0.08839865	0.11768099
0.0	0.09784987	0.10801166	0.090203166	0.101449594	0.094937146	0.097248204	0.10687789	0.095387064	0.09360293	0.10025146
0.0	0.097725324	0.10786124	0.09012679	0.101043	0.095172584	0.096801095	0.10675314	0.094279505	0.09315156	0.0999673
0.0	0.098506175	0.108313955	0.089993306	0.101465695	0.09520478	0.09675548	0.10654505	0.09408937	0.093612015	0.10006989
0.0	0.09854209	0.10807594	0.090268366	0.10159441	0.09517427	0.09714223	0.10706743	0.09481969	0.093832165	0.10027022
0.0	0.09046043	0.12372664	0.09144074	0.10492108	0.09365959	0.11297981	0.102283865	0.10716256	0.09931276	0.09107531
0.0	0.09051654	0.12311296	0.091518015	0.10482904	0.09356876	0.11315892	0.101717	0.10685882	0.099068046	0.090979576
0.0	0.090626806	0.12338164	0.09082184	0.104224965	0.09331307	0.11307754	0.10196499	0.106531955	0.09891113	0.09092009
0.0	0.090871304	0.12317967	0.0910602	0.10465855	0.09349162	0.11312862	0.10192138	0.106669195	0.099466376	0.09125606
0.0	0.09172519	0.120513774	0.07922514	0.085077144	0.10289816	0.11927282	0.10436169	0.101189025	0.097770125	0.1023866
0.0	1.0827083e-08	2.4437773e-08	9.011661e-10	6.1859113e-09	8.9665175e-10	6.090473e-09	0.00011395819	3.6125694e-09	5.638665e-10	2.7350326e-08
0.0	0.000112170754	0.00017025217	4.740431e-05	5.0089526e-05	3.0458481e-05	8.56088e-05	0.011463727	6.6200395e-05	2.4689472e-05	0.00017343016
0.0	0.5358474	0.5457926	0.5360194	0.51905304	0.52308404	0.53773767	0.5386101	0.5449184	0.52725023	0.51743734
0.0	2.4194544e-05	0.0001472393	0.00021557602	4.8911344e-05	3.657677e-05	0.010303627	0.022663374	3.1498697e-05	2.1533582e-05	0.00023664677
0.0	2.2851387e-09	4.9851794e-09	6.230945e-09	1.3487244e-09	3.8130654e-09	1.1193048e-06	0.0002249453	2.9360123e-09	4.2711862e-10	1.1258256e-08
0.0	0.535169	0.54471004	0.5349402	0.5185474	0.5233213	0.538032	0.53873587	0.5456382	0.5278991	0.5185476
0.0	2.4565607e-05	3.8307902e-05	0.00015732252	0.00012929986	8.535171e-05	7.8119076e-05	0.013238105	2.8735465e-05	9.89976e-05	7.479771e-05
0.0	2.2792013e-09	5.7822693e-09	1.812839e-08	1.5149524e-08	1.0486886e-08	6.1720518e-09	0.00014230153	6.8913564e-10	2.451624e-09	7.0598727e-09
0.0	1.2854463e-08	2.0031653e-08	2.958751e-07	1.8126732e-08	9.924846e-09	1.3283944e-09	9.554712e-05	1.4773056e-09	1.2631757e-08	3.6622503e-09
0.0	0.0061854757	0.0071547967	0.014957361	0.006456931	0.0055011627	0.003221463	0.07355116	0.003423823	0.0059511675	0.004078159
0.0	0.53717935	0.5446137	0.5369493	0.51779574	0.52257913	0.53570575	0.5393588	0.5456895	0.52662545	0.5191542
0.0	2.4958017e-05	5.3976844e-05	4.06072e-05	3.1109004e-05	0.00012223821	3.3194057e-05	6.280027e-05	2.0922513e-05	7.1780065e-05	6.369525e-05
0.0	2.4635676e-09	2.0399595e-09	7.673668e-10	9.046931e-10	1.5436864e-08	2.4370732e-09	2.4115259e-09	2.5161948e-09	6.5368906e-09	1.3774239e-08
0.0	0.0011102479	0.0005345642	0.0010637545	0.0008539569	0.0012980594	0.00053317373	0.0012582499	0.0013021952	0.0006704102	0.0006977618
0.0	0.026340613	0.019250507	0.030215893	0.02574545	0.02826657	0.017092021	0.03298619	0.028954027	0.01767719	0.019785432
0.0	0.027585514	0.035256334	0.020107351	0.01692974	0.016819827	0.026299933	0.019358668	0.03205212	0.02477293	0.020437306
0.0	0.53644085	0.5458135	0.5364136	0.51756215	0.5226219	0.5349991	0.53823334	0.5457799	0.52818376	0.51822126
0.0	0.027572047	0.035321463	0.020114135	0.016922574	0.016734429	0.026221622	0.01923139	0.03198111	0.024797041	0.02042902
0.0	0.00010310409	5.0751227e-05	5.0623956e-05	4.075792e-05	6.040027e-05	0.00010328348	0.00019067312	0.00012715963	5.1453102e-05	6.183583e-05
0.0	0.002009374	0.0030617034	0.004484796	0.0027201546	0.0027269959	0.0037481352	0.00076664524	0.0007638973	0.0022716476	0.0033717088
0.0	0.011198046	0.011631826	0.009454782	0.007541807	0.010200231	0.011693439	0.011035979	0.0093138665	0.010201819	0.016169727
0.0	0.53814846	0.5444881	0.5364248	0.5189436	0.5234559	0.53611356	0.5391552	0.5457228	0.52713084	0.5190252
0.0	0.5382484	0.5447576	0.5362246	0.5189186	0.5234417	0.5361603	0.5391739	0.5458592	0.52657825	0.51920044
0.0	0.5380103	0.54463804	0.53610647	0.5186701	0.52350986	0.5362741	0.5393435	0.5460939	0.5268748	0.51907283
0.0	0.5382368	0.5447859	0.5364447	0.5190579	0.5227734	0.53563064	0.53889316	0.5450883	0.5270772	0.51922214
0.0	0.053473905	0.08879307	0.08592562	0.07261226	0.051904332	0.070578	0.060555533	0.081775896	0.07288144	0.08094721
0.0	0.0028008895	0.007172575	0.004354871	0.005941962	0.004377922	0.003344132	0.0051265177	0.0049220505	0.005855143	0.0071915477
0.0	7.936261e-10	2.0207757e-08	3.7953827e-09	1.3526796e-08	4.4448334e-09	1.51468e-09	6.6567605e-09	5.290273e-09	1.1928615e-08	2.6962477e-08
0.0	0.0052665723	0.0064246194	0.0068910574	0.012197982	0.005989393	0.10904583	0.006538896	0.012090779	0.012309856	0.008697346
0.0	0.00051618664	0.00071793847	0.0006899909	0.0011249465	0.00058868906	0.011351034	0.000654891	0.00097115646	0.00095523533	0.00090479234
0.0	0.009581556	0.0012866417	0.0005986782	0.0005523618	0.00048824627	0.0010895162	0.0007880263	0.0008084141	0.00042726877	0.0014950408
0.0	0.0010816122	0.001177478	0.0006934025	0.00049268483	0.00036732506	0.00045584267	0.00063896395	0.0004563316	0.00044787244	0.0009801413
0.0	0.00052111025	0.0006720319	0.0011297748	0.0009357562	0.0005768176	0.00061445084	0.0012792508	0.0005491475	0.0007145297	0.0014915712
0.0	0.53835267	0.5446171	0.53624535	0.51583403	0.5225826	0.53659105	0.5394946	0.5436804	0.52674055	0.51783836
0.0	0.5386836	0.54794407	0.5361685	0.5199878	0.5235371	0.53733695	0.54138035	0.5479946	0.5282828	0.5206661
0.0	0.53804225	0.54557	0.5359066	0.5181816	0.5232116	0.53493756	0.5407882	0.5440919	0.52794826	0.517864
0.0	0.53658634	0.54746526	0.5365178	0.5195977	0.5223998	0.5355549	0.5384042	0.5447102	0.52828157	0.5198877
0.0	0.0095562255	7.449951e-05	8.86032e-05	2.6611955e-05	6.558643e-05	0.00011446417	3.659959e-05	7.586663e-05	4.266484e-05	0.00014350268
0.0	0.000103906015	0.00015908974	4.0056013e-05	0.0001246693	7.5558186e-05	0.000110784706	9.0941125e-05	6.264648e-05	8.0409634e-05	0.00014080331
0.0	7.615857e-09	2.181802e-08	7.098296e-10	4.316354e-09	9.837772e-09	2.1853535e-09	2.425235e-09	1.2183739e-08	5.776306e-09	1.8013992e-08
0.0	0.53677154	0.5458609	0.5366935	0.5174682	0.5228645	0.5366573	0.5393748	0.5463195	0.5282246	0.5194172
0.0	5.3251148e-05	5.608133e-05	7.933083e-10	4.145356e-09	1.2363502e-08	0.00011155177	9.267893e-09	1.9535669e-07	7.975883e-10	4.8487423e-09
0.0	0.00010271431	0.000115377654	3.3660263e-09	2.0791626e-09	3.2011633e-09	8.8573965e-05	2.2101903e-09	3.0362106e-09	1.2736384e-09	4.903982e-08
0.0	0.011603704	0.012317726	2.504189e-05	0.0001049405	3.0012743e-05	0.010316432	6.4887616e-05	0.00010848099	1.6293892e-05	0.00017729623
0.0	6.45983e-05	0.000103582424	2.1309557e-08	9.2659613e-10	3.3679015e-09	0.000112615	1.357028e-09	2.0079918e-09	1.866001e-09	2.1161558e-08
0.0	0.006205402	0.008978676	0.00015024716	2.0935706e-05	3.11364e-05	0.010523926	3.8740047e-05	2.584822e-05	4.5035664e-05	0.00024512442
0.0	0.5371524	0.5440021	0.5363699	0.5186481	0.52310646	0.53597766	0.5384079	0.54510874	0.5264263	0.51852083
0.0	0.537872	0.54432833	0.5366951	0.51858485	0.5233184	0.53609836	0.53982955	0.54633546	0.5262606	0.5187894
0.0	0.009278168	0.015742237	0.0071645593	0.0006066759	0.01232913	0.010524359	0.00021851608	0.00068938645	0.009161967	0.01690681
0.0	6.3022715e-05	0.00020578047	4.7866477e-05	2.9940364e-07	0.00014117383	0.00010643374	4.173156e-08	3.3788912e-09	8.7157896e-05	0.00024105623
0.0	8.49054e-05	0.00013308317	8.82652e-05	0.00015655678	0.000110153305	0.00014604615	4.7159046e-09	9.785425e-05	7.7217795e-05	0.00017617644
0.0	8.49054e-05	0.00013308317	8.82652e-05	0.00015655678	0.000110153305	0.00014604615	4.7159046e-09	9.785425e-05	7.7217795e-05	0.00017617644
0.0	0.008662561	0.015382095	0.010008179	0.015989816	0.0123038925	0.013740976	3.803021e-05	0.010861694	0.013043612	0.01736432
0.0	0.008662561	0.015382095	0.010008179	0.015989816	0.0123038925	0.013740976	3.803021e-05	0.010861694	0.013043612	0.01736432
0.0	0.07075642	0.07896162	0.076977044	0.061117694	0.07206551	0.07731446	0.02310148	0.077785954	0.07065364	0.09114514
0.0	6.518046e-05	0.00010089923	0.00011981729	8.4122126e-05	0.00013618261	8.63592e-05	2.1845754e-08	0.00013556084	0.00011015383	0.00022275104
0.0	6.518046e-05	0.00010089923	0.00011981729	8.4122126e-05	0.00013618261	8.63592e-05	2.1845754e-08	0.00013556084	0.00011015383	0.00022275104
0.0	0.008458855	0.01175645	0.013768448	0.008214085	0.0107042	0.011357168	0.00014575217	0.013687655	0.009755999	0.016952062
0.0	0.008458855	0.01175645	0.013768448	0.008214085	0.0107042	0.011357168	0.00014575217	0.013687655	0.009755999	0.016952062
0.0	0.5370141	0.5441521	0.5360516	0.5183745	0.52316046	0.5361381	0.5385963	0.54547995	0.52617025	0.51856846
0.0	0.5378604	0.54435664	0.5369152	0.5187242	0.52265006	0.5355687	0.5395488	0.54556465	0.5267596	0.51881117
0.0	0.13779362	0.035025865	0.026367972	0.028605249	0.028231464	0.015604194	0.028963916	0.016653923	0.015473661	0.021212088
0.0	0.5378099	0.5452983	0.5387734	0.51610416	0.5231151	0.5362622	0.54002655	0.5445351	0.5282289	0.51763564
0.0	0.010300991	0.016258903	0.012088598	0.008695919	0.012693698	0.016997082	0.017617812	0.010617214	0.009970312	0.020529715
0.0	0.0138079235	0.017277574	0.011435134	0.012165184	0.012212957	0.015404195	0.012626061	0.011227826	0.010465111	0.021159638
0.0	0.015086298	0.016264929	0.011407837	0.01065539	0.013889638	0.013479532	0.01471548	0.010727873	0.008637495	0.017885866
0.0	0.011365405	0.01671452	0.01193359	0.008669324	0.012535025	0.014932742	0.016233997	0.01134678	0.009941791	0.018664664
0.0	0.011736854	0.01645985	0.010007886	0.011431998	0.013081868	0.012624944	0.015405743	0.011584223	0.009935087	0.018362623
0.0	0.014584799	0.015930295	0.011194503	0.00907691	0.012246419	0.014160918	0.015900452	0.01069109	0.010428913	0.021639347
0.0	0.013798518	0.017430827	0.013156073	0.01066576	0.012497913	0.016789552	0.015630048	0.014175078	0.009440244	0.020028546
0.0	0.013978662	0.015300067	0.010615667	0.010618948	0.0143334055	0.014631019	0.016333293	0.011203712	0.010280152	0.022218103
0.0	0.008777623	0.011679775	0.009202477	0.010881132	0.012132102	0.009901251	0.0122366585	0.012038758	0.010225566	0.01573719
0.0	0.098803595	0.105554864	0.102953285	0.07979417	0.09923805	0.08923624	0.10175298	0.11046474	0.09972859	0.10695957
0.0	0.19408384	0.20372164	0.1983186	0.1668706	0.19128959	0.1822718	0.19827431	0.2095742	0.19243822	0.19897284
0.0	0.5384456	0.54659855	0.5364561	0.5194823	0.52402586	0.5365926	0.53839564	0.54559326	0.5286	0.51971114
0.0	0.0069957385	0.015045879	0.01513053	0.0141060585	0.010507404	0.010786272	0.01291477	0.011951742	0.0128816655	0.021482134
0.0	0.038601603	0.064188644	0.043313764	0.04327742	0.050781183	0.039502826	0.06873813	0.046306167	0.061001413	0.071967386
0.0	0.15042938	0.17605992	0.12787545	0.15156902	0.14124	0.17517832	0.15088387	0.14940223	0.137069	0.15239404
0.0	0.15049359	0.17578265	0.12783709	0.15162441	0.14186914	0.1756213	0.15174766	0.14969373	0.13695101	0.15244749
0.0	0.008829134	0.011013545	0.00694175	0.009831703	0.011287223	0.0108429035	0.008696741	0.0101840915	0.008303181	0.015096148
0.0	8.6138534e-05	0.00012275427	6.6377266e-05	8.388958e-05	0.00013929802	0.00015066305	6.482936e-05	7.120698e-05	9.677318e-05	0.00021250933
0.0	0.02875142	0.03334012	0.014190665	0.02850865	0.026521573	0.03658461	0.026495479	0.020752778	0.02546225	0.030292949
0.0	0.010766808	0.015387129	0.007939646	0.010536148	0.009683757	0.013205189	0.010590301	0.010175837	0.00865224	0.012564855
0.0	9.4558694e-05	0.000201834	8.002396e-05	7.944397e-05	9.785481e-05	9.743236e-05	0.000106346284	9.7403754e-05	6.861857e-05	0.0002532824
0.0	0.0025401588	0.0033684883	0.0016903268	0.0016349482	0.002442139	0.0032236013	0.0023481906	0.0016923887	0.0028187127	0.0051945695
0.0	0.0023025516	0.0027930164	0.002498751	0.0013963345	0.0025678312	0.0025897166	0.0028766037	0.0017990436	0.0023663829	0.005260655
0.0	0.009346963	0.009466526	0.0071472707	0.009441305	0.010286297	0.013166169	0.009735419	0.013044674	0.008824162	0.014872979
0.0	0.09465408	0.122885056	0.092613116	0.09287341	0.09965476	0.11327015	0.1116599	0.09341761	0.08246119	0.11594259
0.0	0.026723845	0.027529825	0.025168128	0.023187386	0.026921257	0.028441941	0.028826794	0.024955861	0.025052259	0.0471181
0.0	0.0097905025	0.012055323	0.008844224	0.0075544487	0.011486261	0.014062741	0.011741961	0.010463254	0.008858932	0.017346315
0.0	0.015523209	0.033768825	0.032847293	0.024244357	0.025625616	0.029319007	0.027440432	0.028428545	0.019858615	0.041175257
0.0	0.011924064	0.012196368	0.012551006	0.008460979	0.012214581	0.012556161	0.011669734	0.010281617	0.0080985585	0.01860675
0.0	0.0143091	0.033961177	0.026441226	0.022642419	0.021267323	0.02413669	0.02881593	0.02800873	0.020405328	0.036482904
0.0	6.709135e-05	0.0001857767	5.527577e-05	4.5950284e-05	5.898318e-05	0.00011860857	0.00015580027	9.171115e-05	4.3935142e-05	0.00020025657
0.0	0.5363662	0.54534584	0.53600055	0.5185236	0.52356035	0.53921384	0.539121	0.545608	0.52885133	0.5193534
0.0	0.009504715	0.017638283	0.010273978	0.011153097	0.011666363	0.010548792	0.014362915	0.011966718	0.011336316	0.012633821
0.0	0.070166044	0.08983873	0.066566005	0.066081055	0.07532612	0.078969665	0.08075635	0.08425669	0.07014917	0.083773926
0.0	0.5378036	0.5453504	0.5377455	0.5195455	0.5229483	0.5364148	0.540169	0.5458941	0.52794206	0.5199773
0.0	0.010620386	0.015261823	0.005929037	0.008037453	0.013578471	0.013902268	0.010907255	0.0103276605	0.0091731325	0.01681341
0.0	0.014333755	0.012985724	0.004864238	0.0070691686	0.010855052	0.01324676	0.013178192	0.008495777	0.010053512	0.018154701
0.0	0.080710456	0.08517917	0.05546883	0.05539605	0.07345461	0.07408289	0.07825938	0.06772082	0.07263557	0.081607774
0.0	0.00013549715	0.0001552877	3.3659486e-05	4.0009705e-05	0.000110594294	0.0001002776	0.00012085518	6.420311e-05	0.000102302096	0.00017430002
0.0	0.012399366	0.0134724835	0.0062119043	0.0064991387	0.010884704	0.010686239	0.011798512	0.008690307	0.010577693	0.013518062
0.0	0.53674	0.5448654	0.5358161	0.5190953	0.52332246	0.53783906	0.5388191	0.54493725	0.52952415	0.5183543
0.0	0.0094574755	0.011488795	0.008940367	0.009663247	0.009462592	0.011873752	0.014318438	0.012914157	0.009764137	0.015689969
0.0	0.0652655	0.0848933	0.0670065	0.06545691	0.07402633	0.07884057	0.073986225	0.07158784	0.06886746	0.08076102
0.0	0.53666174	0.5453965	0.53763247	0.51895094	0.5226371	0.5357668	0.5397885	0.5454514	0.527254	0.5194033
0.0	0.02668018	0.03567197	0.016781392	0.021016493	0.03188908	0.032992754	0.027351448	0.02618637	0.023650568	0.037708256
0.0	0.06988225	0.093880884	0.066729546	0.06898092	0.08058901	0.08013989	0.07565944	0.08260423	0.074983716	0.0821759
0.0	7.855691e-05	0.00022567654	6.702951e-05	9.068557e-05	0.00015716658	0.00013508987	0.00010632459	0.00013613419	0.0001153704	0.00017897061
0.0	0.009468935	0.01619709	0.008743859	0.009752784	0.012948916	0.012382176	0.011074557	0.012604856	0.011225724	0.013695545
0.0	0.028796948	0.02926429	0.0035573635	0.018788764	0.027012046	0.01831592	0.03144589	0.027991714	0.023908796	0.028757472
0.0	0.011303497	0.011419109	0.011361672	0.0074825957	0.010895686	0.007444158	0.013876256	0.00905802	0.010316914	0.0145593
0.0	0.5359373	0.5463869	0.53849816	0.518388	0.5215058	0.53509164	0.53939193	0.5450322	0.52762145	0.51847386
0.0	0.53782964	0.54530007	0.53762144	0.51862496	0.5226107	0.53523767	0.53914213	0.5447496	0.5300725	0.51924795
0.0	0.0024555475	0.0037334561	0.0025512995	0.0026068687	0.002012065	0.0027123517	0.0021221815	0.0024569845	0.0017957926	0.0026594438
0.0	0.0023431636	0.0041772225	0.00014605715	4.8232683e-05	6.285419e-05	0.0030178921	5.936674e-05	5.30518e-05	4.7903104e-05	8.3329876e-05
0.0	0.0023431636	0.0041772225	0.00014605715	4.8232683e-05	6.285419e-05	0.0030178921	5.936674e-05	5.30518e-05	4.7903104e-05	8.3329876e-05
0.0	0.0023431636	0.0041772225	0.00014605715	4.8232683e-05	6.285419e-05	0.0030178921	5.936674e-05	5.30518e-05	4.7903104e-05	8.3329876e-05
0.0	0.010316661	0.016387844	0.010333832	0.011503681	0.010230098	0.0079035815	0.011036624	0.011661278	0.008225324	0.01459504
0.0	6.909501e-05	0.00017328007	5.5919412e-05	8.264125e-05	0.000119664626	8.560676e-05	0.00014033378	7.6423996e-05	7.342731e-05	0.00020600071
0.0	0.009150485	0.012801705	0.008829723	0.009473504	0.016715994	0.0072988076	0.00797446	0.011029735	0.010309361	0.008626172
0.0	9.250533e-05	0.00010126369	8.436522e-05	8.234979e-05	0.00021768303	0.00010312974	9.2629445e-05	0.00014184676	8.001228e-05	5.6414538e-05
0.0	0.5363409	0.5453559	0.53538406	0.51775503	0.5233422	0.53753394	0.53967	0.54454273	0.52789265	0.51804
0.0	0.012169265	0.017433817	0.0052555	0.009370831	0.0142298015	0.010393394	0.010248694	0.0073904493	0.009013514	0.013767296
0.0	9.428705e-05	0.00014975427	5.7173307e-05	7.883661e-05	0.00011193217	0.00015460806	0.00013173248	8.09248e-05	7.545875e-05	0.00024309491
0.0	0.024581391	0.032394014	0.024273178	0.023088103	0.033405457	0.029919103	0.02260719	0.027739376	0.02331616	0.04162652
0.0	1.7411443e-06	0.00020218862	6.201695e-05	6.771793e-05	0.00015210568	0.00015057129	4.2970874e-05	0.00012071708	6.479375e-05	0.00027358392
0.0	0.009606576	0.011174674	0.007400124	0.0016639838	0.009768306	0.008978887	0.011233571	0.00071043405	0.001552765	0.01359852
0.0	0.02219178	0.032969363	0.0035428805	0.019957433	0.028452333	0.025453348	0.026654387	0.023686538	0.024541723	0.025135959
0.0	0.013851098	0.013166386	0.0016153391	0.0074627376	0.011603524	0.01112366	0.0116448635	0.00983545	0.010004617	0.011892779
0.0	0.008854274	0.014272324	0.009052838	0.0014541218	0.0006878502	0.0006715469	0.013755641	0.011549828	0.009893117	0.016470129
0.0	0.01018452	0.011249105	0.009678225	0.009701955	0.010718191	0.010152631	0.011429352	0.011778548	0.009283749	0.015343785
0.0	9.191585e-05	0.00010729481	8.265702e-05	8.904339e-05	0.00010781819	9.210826e-05	0.00011414786	0.00011831533	7.8156634e-05	0.0002232705
0.0	0.011375005	0.01088395	0.0090491	0.01005938	0.0008143127	0.012224992	0.015600503	0.010915025	0.011369361	0.010585415
0.0	0.051213797	0.060647745	0.003986588	0.035495996	0.05428753	0.056079786	0.0036848267	0.05256837	0.044683803	0.06668347
0.0	0.5375267	0.54500943	0.53680855	0.51998633	0.52328247	0.53594184	0.54002345	0.54521227	0.52761877	0.5202999
0.0	0.00010208936	0.00022543955	4.966033e-05	9.8795506e-05	0.00013223299	0.00017994837	7.699485e-05	8.694058e-05	7.5023374e-05	0.00020453715
0.0	0.011267067	0.015980186	0.009160577	0.010214702	0.010921374	0.01262577	0.0099603245	0.01082271	0.008209674	0.016270347
0.0	0.025235608	0.034071352	0.023352923	0.024924338	0.028962428	0.032052968	0.03204941	0.029051349	0.021029875	0.0079839565
0.0	0.0001268294	0.00011316065	0.000116452575	8.353203e-05	9.35969e-05	0.00014689013	0.00017533968	0.00011864715	6.019999e-05	0.0002115436
0.0	0.53762126	0.5452537	0.53615284	0.5192156	0.52366155	0.5356749	0.53942704	0.54530627	0.5273124	0.52072537
0.0	0.008389085	0.016253518	0.008075647	0.009056064	0.013542929	0.01146229	0.0128916	0.010300932	0.00635085	0.00034008583
0.0	0.53918445	0.54746574	0.5357741	0.5190498	0.5247145	0.53530294	0.54047626	0.5455929	0.5279858	0.5211655
0.0	0.0012073318	0.0015486048	0.0005881834	0.0012125942	0.0011009098	0.001928375	0.0015700251	0.001303734	0.0009074546	0.0020690775
0.0	0.008436647	0.012605628	0.011170307	0.007181834	0.010690162	0.011546867	0.01203026	0.015441992	0.011518651	0.013931407
0.0	0.00012614096	0.00018345875	0.00010739738	7.978645e-05	0.00015062485	0.0001556923	0.00016206157	5.3326414e-05	7.3074836e-05	0.00021005947
0.0	0.042665523	0.056885414	0.013213238	0.045130283	0.012002628	0.06070005	0.060745046	0.050610516	0.043234106	0.012811429
0.0	6.5612134e-05	0.00016150391	1.6023602e-06	9.487961e-05	0.00012151026	0.00018379404	0.00012649629	7.2677394e-05	0.000115274175	5.0636954e-06
0.0	0.009372455	0.015661517	0.010057936	0.008510252	0.0013831181	0.014158576	0.013020987	0.011900564	0.008654195	0.010348477
0.0	1.4777368e-06	0.00012409655	5.9704882e-05	6.42292e-05	2.0048988e-06	0.00011955034	0.00020407877	0.00010477412	3.7908405e-05	0.0002294052
0.0	7.366366e-05	0.00015308215	6.626368e-05	0.00011243913	0.00015057574	0.00013264647	0.00010937218	4.3363508e-07	4.0211286e-05	0.00026346982
0.0	0.00982285	0.016802229	0.010114988	0.008406858	0.009783798	0.0069511873	0.00027250798	0.0048810425	0.009003828	0.017340602
0.0	0.012059738	0.010087919	0.010534528	0.006290251	0.012864862	0.012810898	0.00904934	0.013233577	0.010732484	0.0098622255
0.0	0.122663565	0.12952152	0.11189371	0.10470901	0.11356438	0.12897694	0.13896923	0.10471616	0.09182607	0.14442505
0.0	0.0017448798	0.0021906756	0.002130494	0.0016808881	0.003752614	0.0024181574	0.0014529485	0.0022817054	0.001882744	0.0017464203
0.0	7.565054e-05	0.00014703698	7.167097e-05	7.978652e-05	0.0001319847	8.9517765e-05	0.00018900423	0.00010002719	9.255642e-05	0.00013360014
0.0	0.0013230578	0.0031544517	0.00093146873	0.0011407041	0.002208062	0.0029890977	0.0018298938	0.0020900527	0.0018263246	0.0035457516
0.0	0.000102911275	0.00016663593	3.5217022e-07	7.043284e-05	9.644945e-05	5.9596518e-05	0.00014931212	0.00010408988	9.480499e-05	0.00017669713
0.0	0.010798998	0.014061697	0.00063914177	0.008660468	0.010169528	0.008232869	0.013052478	0.011074118	0.010245531	0.013612503
0.0	0.011876478	0.008880928	0.0006756558	0.008087133	0.013588827	0.009995949	0.012150364	0.013788243	0.0086133005	0.014853102
0.0	8.158823e-05	7.432396e-05	7.264455e-05	5.9782025e-05	0.00013716616	5.8596463e-05	0.00014512286	0.00011366233	6.7641835e-05	0.0002658465
0.0	0.5377224	0.5460005	0.53796214	0.5195878	0.5231297	0.53549474	0.5372295	0.54600024	0.52752787	0.5189515
0.0	0.53721714	0.5448839	0.53631705	0.5206757	0.5240567	0.53500324	0.538581	0.5465	0.52779484	0.5196713
0.0	0.10423812	0.0097316	0.09479771	0.10218767	0.11648719	0.09791355	0.10564992	0.105615996	0.07881551	0.12535132
0.0	0.011128932	0.0010380133	0.008845825	0.00999168	0.012752253	0.009786126	0.011202232	0.009267396	0.0070877583	0.019001648
0.0	0.020761162	0.0027432512	0.0028378074	0.00025194662	0.0033105607	0.00092610065	0.0034984678	0.0029502946	0.002510729	0.004347543
0.0	0.010078506	0.01269998	0.006974745	0.010232624	0.012819536	0.012762625	0.011989053	0.010421618	0.008398388	0.014714642
0.0	0.009040869	0.0126315905	0.008375814	0.0006678947	0.011093278	0.0016311443	0.014886862	0.014066305	0.0099347355	0.0122058615
0.0	0.0074829957	0.011315035	0.0095050605	0.00067360926	0.010349493	0.0013292985	0.010753281	0.015461144	0.010029594	0.013487238
0.0	7.187657e-05	0.00013407989	6.142368e-05	4.1225357e-07	0.000114979855	2.308689e-06	0.0001949447	0.00016894858	8.908484e-05	0.00014166656
0.0	0.00997147	0.011766027	0.007616307	0.009666961	0.0008358338	0.013243886	0.012722929	0.00937831	0.012384059	0.017642587
0.0	6.822317e-05	0.00010189902	6.46004e-05	7.556474e-05	8.936927e-05	0.00016288637	2.6627024e-06	0.0001312246	9.411439e-05	1.2240835e-07
0.0	0.1589542	0.17231119	0.12759894	0.1373607	0.1396118	0.032730095	0.17057343	0.16562359	0.1502495	0.15857244
0.0	0.0025794536	0.0033196325	0.001465089	0.0017522882	0.00052482163	0.0016917225	0.0039578164	0.0021756368	0.0016604759	0.002787147
0.0	0.19053283	0.2036781	0.18977822	0.1754555	0.20442703	0.20902254	0.23181434	0.23901138	0.19642942	0.21249075
0.0	0.5364635	0.5448759	0.53540087	0.5189682	0.5228433	0.5361066	0.53798467	0.5456243	0.5284453	0.5181462
0.0	0.009264187	0.012294259	0.008698271	0.0073089893	0.011151499	0.009531845	0.012333888	0.011725074	0.009220301	0.0131734
0.0	0.00010641445	0.00012827665	8.578188e-05	3.6869504e-05	0.00019537883	7.869337e-05	0.00016802562	0.00012018322	6.605498e-05	0.00022844112
0.0	0.075734034	0.08101943	0.07125539	0.05418658	0.0853189	0.069470055	0.085327305	0.07994537	0.06465281	0.08759192
0.0	0.05099756	0.059689734	0.043573692	0.0426556	0.05896921	0.053292423	0.05493911	0.05608139	0.044868723	0.06000606
0.0	9.465567e-05	0.00023345728	5.330582e-05	5.067849e-05	0.00011261285	1.4079943e-06	0.00011504488	9.300428e-05	0.00011949963	7.769243e-05
0.0	8.749941e-05	0.0002648058	7.759639e-05	4.9639402e-05	0.00012210169	8.442284e-05	9.8030956e-05	7.055875e-05	8.815375e-05	0.000110255874
0.0	8.737817e-05	4.5131654e-07	7.0403425e-05	0.00012597303	0.00011046656	9.289898e-05	0.00015058737	0.000112702226	8.395632e-05	0.0002763897
0.0	0.022746751	0.034590118	0.019227482	0.0053798757	0.028414726	0.029409666	0.024963392	0.028886432	0.0030034492	0.03332069
0.0	7.640206e-05	0.00016752491	5.2024105e-05	6.581391e-05	0.00013058726	0.00014662102	0.00015331937	0.00012092988	3.359368e-07	0.00017105161
0.0	0.006778847	0.01033156	0.00886529	0.010510757	0.012443769	0.0060986895	0.011845014	0.0126489205	0.009414577	0.001900342
0.0	0.031539075	0.035430923	0.024132535	0.02033933	0.006493355	0.030642098	0.0065973583	0.0036107292	0.028400393	0.028860707
0.0	0.00012118175	0.00016213591	8.612819e-05	7.899373e-05	1.4094547e-06	0.00012485441	4.795021e-06	6.1072905e-07	8.0515376e-05	0.00013408756
0.0	0.15185978	0.15843135	0.15016659	0.1403953	0.16392966	0.1579792	0.17489657	0.16441438	0.14174221	0.16448231
0.0	9.274027e-05	0.00014614045	6.0617986e-05	5.715488e-05	0.00015243003	9.157631e-05	0.00018481593	7.7312696e-05	0.000103908984	0.00024615164
0.0	0.00014184945	0.00022673768	5.91291e-05	5.684017e-05	0.00013069276	0.00016750813	2.3782725e-06	0.00012710168	9.94329e-05	0.00019375132
0.0	0.008162998	0.012231201	0.010378971	0.009494548	0.0153543	0.011224158	0.013911128	0.010174608	0.007026795	0.01660462
0.0	5.83879e-05	0.00012795156	9.3759845e-05	8.520266e-05	0.00022242908	0.00011171539	0.00016859407	8.8663124e-05	4.4730357e-05	0.00026309004
0.0	9.248822e-05	9.029546e-05	6.4656975e-05	5.4740085e-05	0.000113135844	8.964898e-05	0.00012409111	6.565757e-05	7.7466786e-05	0.00024331892
0.0	0.010736864	0.014774506	0.0065028067	0.008039246	0.010983228	0.00997171	0.011458233	0.010375489	0.007220588	0.014874768
0.0	0.051017802	0.059600342	0.04356174	0.042670257	0.059209082	0.053421352	0.05523088	0.05618259	0.044833098	0.06002551
0.0	0.043682076	0.054688632	0.046180643	0.014430949	0.05021575	0.05242997	0.04657073	0.047805727	0.04810665	0.057410896
0.0	0.04369957	0.054606304	0.04616801	0.01443605	0.0504219	0.052556913	0.046820246	0.047892723	0.04806857	0.057429567
0.0	0.53758293	0.54537755	0.5356497	0.5199738	0.5234923	0.5347174	0.5391223	0.54538673	0.52844656	0.5184267
0.0	0.010648863	0.007874918	0.0014560977	0.006935865	0.01075109	0.009375051	0.013074641	0.013468098	0.010349185	0.011460545
0.0	0.09320674	0.11939638	0.09487341	0.07324317	0.092861794	0.10601323	0.10964124	0.11263708	0.09701372	0.100502566
0.0	0.102416456	0.13388245	0.113570474	0.09549431	0.013859483	0.097942844	0.107428834	0.10799798	0.09694345	0.106850624
0.0	8.406872e-05	0.0003141087	0.00013103867	9.8938806e-05	2.2170625e-06	0.00010884541	0.000113003865	0.00010321545	7.9569596e-05	0.0002765033
0.0	8.671892e-05	0.00025522435	9.2168186e-05	5.3477303e-05	2.0021912e-06	9.866031e-05	0.00017334486	0.00010857237	9.269518e-05	0.00021496357
0.0	0.012322704	0.015280274	0.008872215	0.0081841275	0.012988549	0.0107126115	0.0126300035	0.013863576	0.009807108	0.012732835
0.0	0.011262961	0.0145655675	0.009241452	0.0113677895	0.011717016	0.011929998	0.01274595	0.011888436	0.007473139	0.018156732
0.0	0.53757155	0.54534435	0.53756505	0.51862955	0.52232444	0.5367784	0.53959185	0.5466215	0.5273181	0.5193782
0.0	0.010329123	0.010811971	0.0059321574	0.0076736156	0.010347847	0.012967279	0.013665676	0.011841292	0.008771303	0.012907441
0.0	0.000101448386	0.00017380132	3.468737e-05	7.330669e-05	0.00011070867	0.0001822378	0.00015147636	0.00014225459	9.6457814e-05	0.00021209435
0.0	0.010746715	0.014242	0.006305446	0.008777188	0.010890271	0.014353157	0.013190507	0.012881525	0.0102742305	0.014891324
0.0	0.010160949	0.012478325	0.009286175	0.008300669	0.011591629	0.011217058	0.012402852	0.010630186	0.0093753245	0.013599615
0.0	0.53746593	0.5449434	0.5373083	0.518725	0.5228255	0.536118	0.53930086	0.5450553	0.52744687	0.51933163
0.0	0.010692578	0.014320222	0.0075270743	0.008420495	0.0108168665	0.014744011	0.01181802	0.011405299	0.0076297875	0.01655716
0.0	0.075153664	0.09233582	0.06601111	0.06443546	0.07595689	0.0859007	0.078387	0.08074464	0.06497178	0.09193469
0.0	0.00783268	0.014935408	0.009121921	0.009270742	0.011332768	0.010695968	0.010081461	0.011232294	0.007743331	0.017385876
0.0	0.5376003	0.5455912	0.5376423	0.518099	0.52344966	0.535535	0.5399497	0.545379	0.5264652	0.5200523
0.0	0.00855184	0.016887523	0.007433444	0.008511617	0.012814933	0.010239232	0.010794628	0.0111148935	0.0076906965	0.018766237
0.0	0.09405673	0.12146091	0.096032426	0.09166014	0.10144744	0.10095366	0.09835676	0.10142345	0.085990466	0.1384799
0.0	0.53840125	0.5463146	0.5374005	0.5196684	0.5227128	0.53721493	0.5396054	0.54692936	0.5291355	0.5190283
0.0	0.011087243	0.008796949	0.008741557	0.0109920995	0.015811943	0.015382521	0.011617209	0.013833049	0.007612146	0.015932813
0.0	6.4881926e-05	0.0002441532	4.7814334e-05	6.8029316e-05	0.00015529672	9.398246e-05	0.0001023995	0.000105355604	5.3782263e-05	0.00033972322
0.0	0.008593558	0.01697143	0.007397137	0.008512675	0.012869392	0.010317104	0.010833273	0.011140498	0.0077362335	0.018777646
0.0	0.009202107	0.015755992	0.009657188	0.009318259	0.0114437835	0.01089193	0.010100775	0.010640361	0.0078055155	0.023353504
0.0	0.010382448	0.014360641	0.003762923	0.0094088735	0.007319195	0.01193963	0.012310894	0.0076457006	0.008661688	0.0110814795
0.0	0.010423078	0.014525542	0.00946361	0.010222665	0.011114956	0.011152346	0.012488876	0.009547677	0.007816998	0.013849796
0.0	0.00013660776	0.00011976189	9.182657e-05	8.1070706e-05	0.00010247696	9.635843e-05	9.435998e-05	6.112497e-05	4.245525e-05	0.00027055602
0.0	0.00015086216	3.740562e-05	4.4175667e-05	4.5082626e-05	0.000113926886	0.00016996248	0.00012394624	0.00014122821	7.9235455e-05	0.00024635496
0.0	0.011895855	0.010555927	0.008395251	0.0083377855	0.0052249637	0.008139489	0.011670136	0.009827419	0.00956046	0.01570811
0.0	0.23793222	0.2531499	0.2310379	0.22463946	0.23750661	0.23740965	0.24349126	0.24438082	0.21119969	0.2476438
0.0	0.06585117	0.077592276	0.06302481	0.0701772	0.050255723	0.062803544	0.08228689	0.06483937	0.06996325	0.08677049
0.0	0.07446967	0.08669451	0.06357453	0.06855497	0.050682694	0.07744891	0.06773729	0.069487736	0.074125536	0.09330312
0.0	0.010662466	0.013928636	0.007992012	0.009641002	0.0054790066	0.011613317	0.009009161	0.009117272	0.010986668	0.017407151
0.0	0.010587184	0.013971139	0.008033583	0.009701992	0.0054542674	0.011490436	0.008946212	0.009125064	0.010985223	0.01740045
0.0	0.075721204	0.089472204	0.071055725	0.065931335	0.08584041	0.08340289	0.07432501	0.080497794	0.06362385	0.083149694
0.0	0.011000288	0.014784782	0.009828803	0.008966506	0.014582962	0.013347635	0.010711858	0.012006757	0.008267566	0.014002461
0.0	0.010922652	0.014829866	0.009879832	0.009023264	0.014517709	0.013206655	0.010637145	0.012016982	0.00826648	0.0139970435
0.0	0.22829002	0.2544287	0.22338234	0.22719795	0.21734384	0.24162519	0.23601167	0.23619744	0.22131857	0.2468089
0.0	0.07150542	0.08429432	0.064616345	0.06579814	0.07085223	0.08718719	0.07188539	0.07550143	0.06720195	0.094060734
0.0	0.009883215	0.013209675	0.008236612	0.008932901	0.010176102	0.014513124	0.0100643	0.010646437	0.009151315	0.017676262
0.0	0.0098133795	0.013250007	0.008279448	0.008989447	0.010130369	0.014360013	0.009994057	0.010655512	0.009150113	0.017669458
0.0	0.24154732	0.25820392	0.24335067	0.19729583	0.2346154	0.2459798	0.21362062	0.25783372	0.22783472	0.25522622
0.0	0.07442346	0.09912773	0.07592785	0.059389807	0.06783597	0.07660043	0.06796735	0.07857735	0.070394725	0.09627964
0.0	0.010650079	0.017963922	0.011125795	0.007389155	0.009384297	0.011376008	0.009066168	0.011474204	0.009977092	0.018476546
0.0	0.010574888	0.018018508	0.011183493	0.0074360063	0.009342094	0.011255614	0.009002834	0.011483981	0.009975792	0.018469438
0.0	0.002004657	0.0034117557	0.0013343456	0.0021355534	0.001929911	0.0028196615	0.002443925	0.0019463329	0.0021876353	0.0025323685
0.0	0.53687906	0.5450154	0.5356954	0.5184038	0.52373326	0.5352506	0.5401002	0.54553753	0.52737415	0.5186266
0.0	0.5377303	0.5441096	0.53652024	0.5184487	0.5235588	0.5357355	0.54026204	0.54537606	0.5267637	0.518724
0.0	0.13630629	0.17510888	0.14687616	0.12439179	0.142225	0.15611954	0.15607075	0.15614253	0.16072054	0.16238973
0.0	0.009359803	0.013156797	0.00946792	0.0085817315	0.010972242	0.00999135	0.010654823	0.011241518	0.009062674	0.010699631
0.0	7.7086326e-05	0.00014561479	7.865758e-05	6.914702e-05	0.00011245703	8.808384e-05	9.9018376e-05	0.000107296655	7.400246e-05	0.00010853221
0.0	0.1509035	0.17722686	0.15204969	0.14397922	0.14256528	0.16463664	0.16684708	0.16203637	0.16360962	0.16041017
0.0	0.000118886215	0.00022712087	8.2601306e-05	8.2134895e-05	9.856064e-05	0.00020997136	0.00018318379	0.0001326562	0.000108658234	0.00015316522
0.0	0.01377199	0.012964356	0.01050441	0.009882384	0.014098387	0.013260997	0.015853565	0.01209704	0.009754285	0.022180406
0.0	0.016225424	0.015381698	0.012183328	0.010803971	0.012780053	0.015437005	0.018007606	0.010988398	0.008420336	0.01837681
0.0	0.0131654125	0.015941242	0.0097487	0.010375708	0.012623654	0.01555421	0.014215033	0.008404628	0.009285276	0.0242756
0.0	0.012172877	0.013461499	0.01239832	0.010859922	0.01162182	0.016467998	0.014383797	0.009854355	0.012395985	0.02339891
0.0	0.013819337	0.014041455	0.011210755	0.010038906	0.012677686	0.013156822	0.01708551	0.011593291	0.008803046	0.019363204
0.0	0.011531345	0.016915603	0.010000457	0.010641069	0.014454753	0.015180535	0.015762974	0.011237973	0.010445209	0.01917142
0.0	0.012067699	0.015692879	0.011691869	0.009656887	0.013709154	0.013942633	0.014781185	0.010386285	0.009175603	0.019606229
0.0	0.53877044	0.5460186	0.5382812	0.5170104	0.5229981	0.5350499	0.5393605	0.5457423	0.5298222	0.51791465
0.0	0.5382324	0.5469882	0.53849286	0.5186258	0.52465403	0.5390167	0.54036945	0.5471944	0.52601844	0.5199174
0.0	0.53913385	0.5460398	0.53812957	0.5192402	0.52394354	0.5369562	0.5379801	0.54611355	0.52930427	0.51958865
0.0	0.53700995	0.5462794	0.5371564	0.51875407	0.5220249	0.53563565	0.5390975	0.5438297	0.5281846	0.5182377
0.0	0.5367014	0.5465704	0.53873324	0.51817083	0.52395254	0.5376235	0.53690803	0.5467042	0.528546	0.5192805
0.0	0.043014333	0.046527483	0.041678622	0.045500826	0.046967685	0.057871178	0.050783884	0.051637664	0.047850713	0.05269189
0.0	0.055171218	0.049156737	0.051883873	0.046842955	0.052913964	0.04161947	0.054108668	0.043085836	0.03870581	0.055347852
0.0	0.041434538	0.045194093	0.026272113	0.03655629	0.047138453	0.05076635	0.058965996	0.031734798	0.043018013	0.06519755
0.0	0.03810077	0.054249484	0.039202128	0.051034532	0.047125775	0.05071412	0.063881636	0.05728876	0.045982827	0.08314361
0.0	0.04901168	0.07413422	0.047313433	0.040444955	0.061839018	0.052461136	0.045872662	0.056535974	0.041471295	0.052663542
0.0	0.05700563	0.050691105	0.044926252	0.035198875	0.05330738	0.043062095	0.060500517	0.049335655	0.054709144	0.06231546
0.0	0.53868467	0.5471183	0.5388927	0.51874876	0.5235166	0.53701705	0.54095894	0.54481596	0.5282583	0.5203213
0.0	0.5380528	0.54589987	0.53691703	0.51920813	0.5231242	0.5357494	0.54000586	0.54490274	0.5288917	0.5199715
0.0	0.537328	0.5453855	0.53648955	0.5175197	0.52337384	0.53576183	0.5393632	0.54302335	0.5265965	0.5189966
0.0	0.049563564	0.06377321	0.0442471	0.04500399	0.05470223	0.061766762	0.04760762	0.055108976	0.04109586	0.05791775
0.0	0.5380298	0.54581475	0.5377357	0.5185684	0.5241313	0.53646564	0.54053986	0.5457092	0.5288985	0.518106
0.0	9.828471e-05	0.00014471092	4.183112e-05	6.04251e-05	0.00010013273	0.00011747163	6.2899155e-05	0.00013888025	9.594227e-05	0.0002822716
0.0	0.014122579	0.010370398	0.004509795	0.0077670896	0.012646384	0.008658651	0.010335959	0.012694188	0.010519369	0.016886203
0.0	0.5385272	0.54666924	0.5379939	0.5175472	0.5236243	0.5369238	0.5389184	0.5469038	0.52911466	0.51733273
0.0	0.112080544	0.10548871	0.10153899	0.09821257	0.09699947	0.09516484	0.093873225	0.08748406	0.07582994	0.12669797
0.0	0.026246458	0.039293837	0.025477417	0.020998023	0.024994846	0.025477856	0.029324649	0.03160367	0.024387918	0.03128643
0.0	0.537447	0.544679	0.5367662	0.518352	0.5223352	0.5364456	0.5392536	0.546106	0.5287616	0.5192233
0.0	0.53699005	0.54540575	0.5357074	0.52012014	0.5236899	0.5363288	0.5394432	0.54558754	0.5270897	0.52059424
0.0	0.00903948	0.008670673	0.01148625	0.00592352	0.01247933	0.013280972	0.009325256	0.011125821	0.009255311	0.011150027
0.0	0.0094822375	0.013237077	0.011016053	0.010039001	0.01179296	0.009426979	0.008390782	0.009206677	0.009226119	0.010536272
0.0	0.5359373	0.5463869	0.53849816	0.518388	0.5215058	0.53509164	0.53939193	0.5450322	0.52762145	0.51847386
0.0	0.53750306	0.545702	0.5372046	0.5175527	0.52381736	0.53676367	0.5407167	0.5471996	0.5292796	0.5201138
0.0	0.008848359	0.017287841	0.008816499	0.008978659	0.008764436	0.010671987	0.015826425	0.012238376	0.007416302	0.021525275
0.0	7.714287e-05	0.00019720496	0.00013443643	7.998459e-05	0.00014865368	7.238751e-05	0.00019515895	9.3488794e-05	5.6398025e-05	0.0003688967
0.0	0.009141898	0.012974013	0.008412985	0.006587397	0.014421064	0.004842996	0.011634622	0.013248742	0.009180495	0.021419393
0.0	8.280399e-05	0.00013573792	8.690419e-05	3.9271326e-05	0.00012231995	5.4321008e-05	0.0001755153	0.00013846162	5.413226e-05	0.00028463977
0.0	0.5362718	0.5459331	0.53593135	0.5169183	0.5244287	0.5379039	0.53859216	0.5446968	0.5280828	0.5190268
0.0	0.011509787	0.022582391	0.013862149	0.0069285384	0.008151343	0.017538177	0.0124418475	0.011434444	0.011374994	0.012985583
0.0	0.00010652522	0.00029042736	0.00010845255	5.8810754e-05	0.000100066296	0.00018307797	9.27999e-05	0.00012652705	0.00011428411	0.00019538293
0.0	0.53572613	0.54534924	0.53641284	0.519786	0.52377564	0.536365	0.53928334	0.54614824	0.52692497	0.5202037
0.0	7.80598e-05	0.00013339851	9.558932e-05	6.498515e-05	0.00011959972	0.00014145451	7.8623685e-05	4.7137717e-05	7.2798575e-05	0.0002229546
0.0	0.009803131	0.012702312	0.009434413	0.008990921	0.009947378	0.012828277	0.009237891	0.0104113445	0.010839958	0.015268325
0.0	0.092027284	0.11749138	0.084930815	0.10076288	0.10617279	0.08351454	0.10620045	0.10559978	0.09498915	0.08210514
0.0	0.53895694	0.54662025	0.5367687	0.5193294	0.52414507	0.5373943	0.54040694	0.54398906	0.5298036	0.5200963
0.0	0.010270856	0.017148789	0.008648605	0.008555879	0.010761704	0.014958464	0.012987374	0.010501595	0.009356871	0.016320465
0.0	0.06787597	0.087229915	0.06696495	0.06261314	0.07921516	0.080824286	0.081610635	0.06981674	0.06944499	0.087306514
0.0	0.010454444	0.016628103	0.008587259	0.009856733	0.009255443	0.015111923	0.013511444	0.010640743	0.009067163	0.020849932
0.0	0.09072431	0.12778679	0.087326005	0.09477666	0.115903735	0.10210368	0.11107924	0.10786498	0.07310692	0.11512037
0.0	9.68065e-05	0.00014544772	0.00011073317	6.618916e-05	9.804526e-05	0.0001360353	0.00014154194	0.000114256756	4.3331806e-05	0.0003410124
0.0	0.009372164	0.011326786	0.012376007	0.0073237387	0.011781013	0.012677662	0.012462246	0.01064381	0.009282268	0.015629096
0.0	0.02285783	0.036782436	0.024832092	0.020311208	0.027253639	0.02645022	0.036782153	0.024783336	0.02541895	0.035448138
0.0	0.011561996	0.0106205065	0.009193186	0.00977772	0.009001302	0.013565906	0.010103378	0.014248951	0.008239086	0.014758994
0.0	0.53659964	0.5464154	0.5376387	0.518548	0.52260906	0.5367598	0.53897214	0.5461892	0.52810675	0.51860374
0.0	0.044100862	0.059859578	0.04668808	0.042936843	0.050351035	0.03170735	0.04930963	0.05140965	0.04479061	0.0461362
0.0	0.079389535	0.068973824	0.06911962	0.069736935	0.073300906	0.08372072	0.084160015	0.08420814	0.065913334	0.08789029
0.0	0.00011827246	9.477019e-05	7.385307e-05	8.996542e-05	7.5080556e-05	0.00016294183	8.8525674e-05	0.00017319633	6.173773e-05	0.00020755491
0.0	0.022598952	0.032043826	0.024251465	0.022241045	0.029633561	0.019021831	0.029222474	0.021079252	0.019929586	0.02920705
0.0	0.144082	0.16262648	0.14583497	0.13624787	0.1611153	0.11200879	0.15056516	0.14276196	0.1437935	0.13989817
0.0	7.430334e-05	0.00012695149	4.239565e-05	5.853988e-05	0.00016498992	0.00016915605	0.00014170156	7.266173e-05	0.0001212066	0.00023848715
0.0	0.022959018	0.029089209	0.020889033	0.019768974	0.028230222	0.034970466	0.030704217	0.024302293	0.021377096	0.039493207
0.0	0.06645071	0.08329518	0.057015825	0.06752202	0.078215644	0.08787397	0.07894069	0.06772502	0.059428167	0.06265855
0.0	0.000113486356	0.00016836691	7.7049284e-05	6.2747706e-05	0.00016095614	4.9921622e-05	6.1907704e-05	5.020138e-05	8.0308186e-05	9.409169e-05
0.0	0.009244994	0.012446049	0.00948479	0.008800962	0.013898602	0.004555517	0.010555672	0.008511508	0.009727172	0.00942307
0.0	0.024514351	0.02791523	0.02061806	0.021438291	0.027066175	0.026745167	0.028117243	0.02429787	0.02381842	0.024227431
0.0	0.049794294	0.060343698	0.04224996	0.036470752	0.018356161	0.05350629	0.046300985	0.0422596	0.04177753	0.060765836
0.0	0.011900996	0.016810227	0.0077117663	0.0057354188	0.01275278	0.011063069	0.008836645	0.008459539	0.0069764955	0.015544348
0.0	0.01192558	0.01672751	0.0077332403	0.005718297	0.012721432	0.011072401	0.008812679	0.008389854	0.006981813	0.015487004
0.0	0.53750175	0.54589576	0.53635824	0.5193966	0.52374727	0.53504467	0.53914994	0.545785	0.5278185	0.5199759
0.0	0.53830093	0.54712987	0.5372032	0.5174457	0.5230693	0.5365471	0.53924894	0.5456305	0.5289166	0.51927936
0.0	0.009215803	0.0067224037	0.0039053059	0.010897351	0.010952741	0.009691273	0.0076313578	0.007958757	0.008138273	0.012611891
0.0	0.00924924	0.0067618173	0.0039063576	0.010870446	0.011013997	0.009739111	0.0076252	0.0079807015	0.008112656	0.012504004
0.0	0.02430727	0.02428209	0.019464822	0.021231037	0.027755667	0.024840845	0.026569715	0.02306383	0.018237315	0.023949772
0.0	0.0716588	0.086501025	0.076963395	0.057112467	0.08360989	0.06987628	0.08395535	0.07752981	0.061782554	0.06557808
0.0	8.634694e-05	0.00016471656	0.000114785405	4.4803273e-05	0.00018083747	8.0438556e-05	0.00015792942	0.00010696148	5.5747703e-05	7.631912e-05
0.0	0.536902	0.54575926	0.5375424	0.5192128	0.5217798	0.53647524	0.5393002	0.546403	0.5271391	0.51957375
0.0	0.010166183	0.012753056	0.009427977	0.008629085	0.0004630194	0.013767924	0.010958646	0.008342983	0.010244317	0.015803795
0.0	0.070689596	0.06302955	0.06466394	0.06569554	0.030977106	0.08189279	0.07341503	0.069925	0.06801152	0.083026305
0.0	8.202814e-05	4.978005e-05	5.958169e-05	7.55118e-05	4.604885e-06	0.00014669177	9.4880874e-05	7.2416304e-05	7.9863865e-05	0.00018613896
0.0	0.009673898	0.007672378	0.008247873	0.00890706	0.002240348	0.012896292	0.0104679745	0.009224502	0.00935738	0.013963383
0.0	9.569867e-05	0.00024404637	9.2428265e-05	0.00011306832	0.00013148588	8.729098e-05	8.302648e-05	9.020226e-05	5.381669e-05	0.00011930584
0.0	0.011209455	0.011620445	0.009923119	0.0073307413	0.011119664	0.009540853	0.011274931	0.010411197	0.009226106	0.013344496
0.0	0.06813052	0.08513972	0.07469429	0.059650928	0.07189052	0.06369974	0.07203551	0.07227201	0.058618713	0.09556545
0.0	0.54010916	0.5451412	0.53716695	0.52017087	0.52185017	0.5364954	0.54325426	0.5456697	0.5284936	0.52109224
0.0	0.011456396	0.009848875	0.00989755	0.008869766	0.01319999	0.013174101	0.014664281	0.012169614	0.010437223	0.00932341
0.0	0.09631802	0.10116922	0.08474066	0.08250894	0.11541607	0.10736984	0.117095955	0.09990194	0.083342694	0.11157533
0.0	0.022589596	0.0344759	0.02158809	0.018555854	0.029378282	0.029706238	0.035958137	0.021020776	0.018547181	0.030439563
0.0	0.011892464	0.015632616	0.011564918	0.0054508643	0.0072120954	0.012356952	0.010682802	0.008026609	0.0111921225	0.010569761
0.0	0.012491799	0.012174196	0.006332411	0.0067095365	0.01053837	0.012987111	0.008736584	0.009395789	0.011044991	0.018606087
0.0	0.01240002	0.012185451	0.006332567	0.006686577	0.010533265	0.012996644	0.008760688	0.009413386	0.011039695	0.018550366
0.0	0.08390351	0.08340833	0.060254388	0.06221476	0.07616532	0.0739965	0.07024654	0.067093395	0.06491976	0.08967321
0.0	0.0001571032	0.000143307	4.5773333e-05	6.1605526e-05	0.00012684186	9.983631e-05	8.034081e-05	6.1999155e-05	6.708143e-05	0.0002499953
0.0	0.013338858	0.012949142	0.0072365487	0.008052087	0.011647959	0.010662949	0.009640538	0.00854112	0.008582563	0.016146895
0.0	0.009004582	0.012638902	0.012488018	0.0070875874	0.014591133	0.010012809	0.0063838554	0.009521096	0.009972463	0.015918689
0.0	0.022394931	0.029204542	0.02727757	0.018137582	0.032195095	0.028459039	0.03248542	0.026158042	0.02534148	0.03781552
0.0	0.0026548188	0.033349097	0.026478646	0.018449767	0.025337823	0.0055115996	0.027800152	0.028138796	0.023787625	0.036315314
0.0	0.2121657	0.20907634	0.18228355	0.17236969	0.20912021	0.20269318	0.20925726	0.23086515	0.19353181	0.17862846
0.0	0.000115803676	7.019574e-05	2.1690135e-05	0.00013395886	0.00011499586	0.00013060866	0.00016069545	0.0001018966	9.929513e-05	0.00023707992
0.0	0.00010952414	6.696013e-05	5.333938e-05	6.7859175e-05	0.00015308695	0.000107607426	0.0001787438	0.00010903812	4.569544e-05	0.00011687319
0.0	0.009878004	0.015036859	0.007921065	0.008699024	0.011184325	0.008503251	0.009290419	0.01030723	0.00802188	0.012603948
0.0	0.12322462	0.13016917	0.11190196	0.10546574	0.11326218	0.12812898	0.13883027	0.10441948	0.09211139	0.14467752
0.0	0.0257809	0.038629584	0.027173398	0.021638574	0.02414686	0.02730233	0.024347859	0.02130537	0.021617757	0.03866706
0.0	0.20140578	0.21716975	0.20380676	0.17750974	0.20084727	0.19919568	0.19765598	0.16997042	0.18868278	0.20316549
0.0	0.009709031	0.012483326	0.007751344	0.008433951	0.013240672	0.009466172	0.012507114	0.011122957	0.009011495	0.015128057
0.0	0.009735883	0.012465505	0.0077427737	0.008415774	0.013221434	0.009386979	0.012477884	0.011101677	0.009012776	0.015080147
0.0	6.5825334e-05	9.678121e-05	3.749201e-05	5.306344e-05	0.00012734892	9.4491814e-05	0.00013688172	7.1692775e-05	5.766061e-05	9.938237e-05
0.0	0.10884288	0.1121615	0.09181533	0.089647084	0.09244929	0.09464339	0.10880491	0.08709404	0.10088808	0.105313554
0.0	0.028209075	0.025855936	0.026041485	0.023391519	0.027323391	0.0303775	0.031727955	0.029588081	0.022220086	0.03953467
0.0	0.013038027	0.014333103	0.0087405415	0.010370324	0.010439425	0.012997213	0.017011764	0.008333497	0.009136971	0.017785404
0.0	0.047876008	0.051273238	0.051869366	0.04003082	0.046770282	0.056069914	0.061104026	0.050513715	0.043804135	0.058552783
0.0	0.5370844	0.54512393	0.5350108	0.51973116	0.5232413	0.53523105	0.5393598	0.5464189	0.52735543	0.5202673
0.0	7.308376e-05	0.00017683515	7.8107754e-05	0.00011221548	0.00011336468	8.1797785e-05	0.00016869827	5.477241e-05	4.430971e-05	0.00018406288
0.0	0.010392614	0.01672915	0.009550883	0.011146005	0.011244566	0.008125554	0.016049571	0.006504609	0.0048666117	0.014511263
0.0	0.028325753	0.031566672	0.021297537	0.02587317	0.02820569	0.021194618	0.026162809	0.022580696	0.019091675	0.037607547
0.0	0.0001233013	0.000100224155	4.986966e-05	6.628271e-05	0.00016252566	0.00011280405	3.694391e-05	8.65272e-05	9.423688e-05	0.00014962381
0.0	0.12529814	0.17458767	0.16057207	0.13107997	0.1354256	0.15912884	0.17183213	0.1594746	0.12682131	0.1583945
0.0	0.009050032	0.014638336	0.011470781	0.009379866	0.010895193	0.011548103	0.014491814	0.012230423	0.008815187	0.013679116
0.0	0.009102254	0.014578173	0.011471186	0.009358724	0.010935042	0.011621442	0.0145986965	0.012193225	0.008825684	0.013723404
0.0	0.009114736	0.014567738	0.0114236465	0.009361345	0.010933687	0.011640172	0.014482881	0.01229701	0.008853805	0.013605034
0.0	9.503988e-05	0.000236275	6.0445444e-05	8.133212e-05	9.778112e-05	0.00010779743	9.785014e-05	6.11396e-05	0.00011035233	0.00022544191
0.0	0.13902012	0.15898366	0.1354385	0.13583246	0.14803806	0.1623006	0.15474908	0.16697836	0.14346167	0.17640981
0.0	0.0094261775	0.011951528	0.010101986	0.008605192	0.012951056	0.009960099	0.012270502	0.010518302	0.010095194	0.017194645
0.0	0.10232278	0.10405078	0.101181604	0.0861762	0.112198696	0.0995137	0.109793544	0.09713664	0.10119206	0.13370118
0.0	8.23154e-05	0.00010778293	5.1763156e-05	4.6225017e-05	0.00015557477	6.705783e-05	0.00014919613	0.00012067703	7.6552e-05	0.0002835285
0.0	0.004630131	0.013962169	0.0015742211	0.010802646	0.009457766	0.011712279	0.013778241	0.010334438	0.009189586	0.0022173496
0.0	0.008903592	0.012129891	0.0014312998	0.009297593	0.011994657	0.012120935	0.014828694	0.009714773	0.010173954	0.0023020227
0.0	3.9206778e-05	0.00022523932	9.345706e-05	8.4162726e-05	8.261099e-05	0.00010619539	8.423692e-05	8.45349e-05	6.0676914e-05	0.00036993402
0.0	0.056024216	0.11817297	0.11081163	0.098863736	0.09065251	0.0965172	0.10298132	0.10291255	0.0922816	0.1293055
0.0	0.00010428302	0.00017925548	0.00010278201	7.318851e-05	0.00015159513	0.00012335152	0.00017847981	0.00010299629	0.00010968531	9.440625e-05
0.0	0.045450747	0.0535061	0.04595043	0.039982323	0.05316414	0.047998548	0.051607456	0.0459469	0.047990706	0.03495934
0.0	0.045468915	0.053425424	0.04593787	0.0399961	0.053381734	0.0481153	0.0518825	0.046030678	0.047952715	0.03497098
0.0	0.06640248	0.09504309	0.07155509	0.05250029	0.07493908	0.07720669	0.07749335	0.079524495	0.068900205	0.092820235
0.0	0.047089055	0.05677302	0.043225575	0.03547732	0.056808535	0.049441393	0.055320233	0.060681496	0.044946726	0.050550636
0.0	6.484481e-05	0.00023666481	8.7149754e-05	3.2802436e-05	0.00011928309	0.00011725005	0.0001164266	0.00011779468	8.3855426e-05	0.00028550296
0.0	0.00010737117	0.00014838982	8.5371576e-05	5.4404107e-05	0.000100308	8.9294306e-05	0.00013392106	9.3360235e-05	5.6371413e-05	0.00027194165
0.0	0.047640137	0.043249544	0.042383745	0.035165768	0.046109747	0.05284782	0.057325587	0.052505683	0.041682225	0.046155762
0.0	0.53806275	0.54544216	0.5367171	0.5183106	0.5228748	0.5372282	0.53958064	0.5448084	0.5280855	0.5182116
0.0	0.04980385	0.043471623	0.03806027	0.04565671	0.053317465	0.048272643	0.05549637	0.050991736	0.04086569	0.03743993
0.0	0.10177381	0.11770867	0.1036285	0.08956438	0.09652879	0.097255364	0.103963464	0.087319866	0.078847356	0.09983186
0.0	0.092184626	0.108899765	0.08604599	0.09813987	0.09357053	0.108472936	0.11404114	0.11451274	0.08376988	0.086814106
0.0	0.11251232	0.100666896	0.09029242	0.086769775	0.048638653	0.07357922	0.10127868	0.090381145	0.090067975	0.116438515
0.0	0.10085008	0.10473389	0.08822974	0.080768265	0.10765868	0.10062229	0.10135085	0.09132125	0.09288108	0.100475214
0.0	0.027613359	0.033432633	0.026563209	0.01915534	0.026339868	0.032112144	0.031958893	0.02458451	0.028004315	0.037102435
0.0	0.14929551	0.17022182	0.14177187	0.13443477	0.142576	0.16617523	0.16123441	0.15442802	0.15823345	0.16049214
0.0	0.103805035	0.12755165	0.0948651	0.08110548	0.098635025	0.08333446	0.108676806	0.08600909	0.09195623	0.09521711
0.0	0.53783876	0.5455372	0.5354842	0.51993436	0.52293843	0.53579265	0.53931993	0.545503	0.52871144	0.520178
0.0	0.539574	0.5447703	0.5351122	0.5193774	0.5239647	0.53556633	0.5396733	0.5449968	0.5290376	0.51982427
0.0	0.030122457	0.029143184	0.027009014	0.024514912	0.029709524	0.029358512	0.030381031	0.027161758	0.02346251	0.030572917
0.0	0.53742844	0.54435694	0.5332235	0.51815027	0.52229995	0.5340478	0.53867537	0.54389817	0.52868086	0.518465
0.0	0.5380983	0.5459703	0.53532434	0.5195409	0.5233142	0.5344988	0.539078	0.5448464	0.5294761	0.51958734
0.0	0.026143719	0.027247468	0.02138166	0.025767285	0.029165883	0.023720365	0.02696325	0.02671299	0.022923106	0.032852586
0.0	0.028089663	0.01792405	0.023803674	0.019454036	0.024776235	0.027519926	0.0251213	0.025230179	0.019159812	0.032919787
0.0	0.02668231	0.027067257	0.015033751	0.020668602	0.032193877	0.030289764	0.030688696	0.013346185	0.022335913	0.034082986
0.0	0.02503064	0.030570865	0.024320344	0.025739733	0.029760674	0.029756933	0.033301543	0.03535952	0.026095364	0.04042442
0.0	0.026099248	0.035252426	0.02276361	0.022947704	0.029258644	0.02060728	0.021636425	0.03225799	0.02421594	0.024586665
0.0	0.16381368	0.15675798	0.14488757	0.124209285	0.15566064	0.14214225	0.1702194	0.15447669	0.15858562	0.16864139
0.0	0.53927183	0.5450824	0.5355165	0.51908845	0.5244761	0.5348385	0.54019135	0.5451052	0.52970463	0.5196562
0.0	0.5384652	0.54582125	0.53467107	0.5193814	0.5234011	0.5349217	0.5405791	0.5439587	0.5300259	0.5203027
0.0	0.53803825	0.5441752	0.53369594	0.5191578	0.5237606	0.535296	0.5390174	0.5428278	0.5291191	0.51859045
0.0	0.02464511	0.026772182	0.02364635	0.020649273	0.029334828	0.027227217	0.029231692	0.032128066	0.024554957	0.032142114
0.0	0.53709674	0.5451003	0.535207	0.51986516	0.5223909	0.53522795	0.5403474	0.5448151	0.52859616	0.5193334
0.0	0.05462626	0.059017766	0.052414484	0.049596496	0.05752525	0.05896151	0.061137635	0.050160218	0.046017017	0.06679618
0.0	0.53875685	0.5459793	0.53630805	0.5195881	0.52310145	0.53544897	0.541444	0.5437774	0.52742016	0.5192309
0.0	0.53774875	0.5447185	0.534639	0.51808107	0.52292717	0.53525734	0.54036933	0.5440136	0.52707094	0.51845884
0.0	0.05875303	0.061077893	0.047549043	0.050460774	0.057808284	0.048270226	0.060363162	0.048534762	0.040843084	0.07180517
0.0	0.5385296	0.5458895	0.53593266	0.51879036	0.5224605	0.53368443	0.5409634	0.5446134	0.52849	0.51851773
0.0	0.05505569	0.04238805	0.046615455	0.039641887	0.048056323	0.064436175	0.055319346	0.05087396	0.0393166	0.07038508
0.0	0.2094869	0.20900087	0.17079677	0.17824398	0.21909313	0.20862335	0.19926849	0.14717785	0.17985311	0.19619639
0.0	0.20803556	0.21004607	0.2011875	0.18068434	0.20768714	0.2061222	0.20366439	0.22575065	0.19420147	0.1993261
0.0	0.19301133	0.20299788	0.1777806	0.18384658	0.18243615	0.15719052	0.17376104	0.21300861	0.1935628	0.17163667
0.0	0.53795177	0.545543	0.5364876	0.51932716	0.523669	0.5345071	0.5405474	0.544266	0.52790153	0.5189054
0.0	0.53746754	0.54581743	0.53633976	0.51859623	0.52263254	0.5355525	0.54091966	0.54446304	0.5280898	0.51832473
0.0	0.052376382	0.051359747	0.04986422	0.042404186	0.053964283	0.052200735	0.0665482	0.054580845	0.04653695	0.06732507
0.0	0.5380443	0.54405284	0.53541416	0.5188904	0.522738	0.5359771	0.5401269	0.54338074	0.5280387	0.5177339
0.0	0.5377273	0.54571396	0.5377704	0.5192031	0.5229376	0.5360209	0.5397932	0.5461221	0.5273211	0.5195694
0.0	0.010091058	0.0071008042	0.012058039	0.007981977	0.011876584	0.011942094	0.010349327	0.017189085	0.007886987	0.017775562
0.0	0.08215251	0.07662636	0.06668717	0.060606	0.07668941	0.08494731	0.072819486	0.08995788	0.06562285	0.09034726
0.0	0.01078205	0.015475028	0.004198554	0.008691831	0.012494147	0.009468981	0.010954947	0.011187549	0.008575933	0.014125794
0.0	0.53717977	0.54600644	0.53672576	0.5200583	0.52339303	0.53659403	0.53962106	0.5463447	0.5275232	0.52043074
0.0	0.00010314096	0.00020477813	1.5385944e-05	7.132264e-05	0.00014702983	8.0011596e-05	0.000104769126	0.000106613734	6.6598805e-05	0.0001887701
0.0	0.014181643	0.016581433	0.0020339333	0.0071180006	0.01101781	0.009406456	0.011469711	0.0107858395	0.009533533	0.012683286
0.0	0.00017065916	0.000120001256	9.4505056e-05	7.836724e-05	0.00010511136	7.0651935e-05	0.00011571205	6.9430076e-05	5.6840876e-05	0.0002616579
0.0	0.012368154	0.013266345	0.012554287	0.008398896	0.010132392	0.011112027	0.010103951	0.0076962807	0.0087219775	0.016367381
0.0	0.5390374	0.5466867	0.53653884	0.51574063	0.52437013	0.53645736	0.539054	0.54646707	0.52817297	0.5175198
0.0	0.5380091	0.54562825	0.536099	0.5170439	0.5239219	0.5362467	0.5402963	0.54528594	0.5280302	0.5182975
0.0	4.3002485e-05	0.000102993436	9.6764044e-05	5.87816e-05	0.00013389131	0.00013115656	0.00010838628	4.0419585e-05	5.7661826e-05	0.00013551833
0.0	0.0066549554	0.01310852	0.009814191	0.0074213124	0.01399892	0.008964231	0.009007846	0.0047465083	0.006298292	0.013161312
0.0	0.5391333	0.54575586	0.53853625	0.51694864	0.52403617	0.53676856	0.5390122	0.54652715	0.5294014	0.51864284
0.0	0.53845954	0.54601026	0.5376392	0.518342	0.52368504	0.5363101	0.54044604	0.5451173	0.52862614	0.5195522
0.0	0.0022498383	0.004012564	0.0022887723	0.0019943148	0.0030571104	0.0025067471	0.0022329988	0.0025842856	0.0015168317	0.004376052
0.0	0.055404387	0.069139026	0.053218868	0.043805584	0.048197635	0.049365062	0.064451136	0.04882461	0.041360702	0.06768386
0.0	7.232307e-05	2.8876417e-05	9.2092276e-05	8.5830405e-05	9.5484875e-06	0.00013729205	0.0001486069	0.00011870622	2.2636685e-05	0.00018886226
0.0	0.009112755	0.011970704	0.010233382	0.008096315	0.012681668	0.009396371	0.011238275	0.009331694	0.006070409	0.011799029
0.0	0.101460695	0.12315643	0.078818046	0.07989222	0.096795715	0.109842606	0.08785286	0.10358886	0.09520778	0.093380705
0.0	0.0060575395	0.014355721	0.0075988616	0.005901838	0.010584217	0.01507124	0.0077955215	0.009835372	0.008329856	0.010986223
0.0	0.008100685	0.009999957	0.005648525	0.008880789	0.01182081	0.011999965	0.009185136	0.01066888	0.009773852	0.009914742
0.0	3.2074906e-05	0.00017377944	5.0478127e-05	3.2528864e-05	0.00010456272	0.00020247181	5.270196e-05	8.1901904e-05	6.2426785e-05	0.00011448993
0.0	0.09748786	0.109449215	0.092716716	0.09779526	0.08190797	0.111130446	0.109879375	0.09625075	0.09508159	0.08580689
0.0	0.011489764	0.011158137	0.006946035	0.010066543	0.009998253	0.0133240195	0.010683718	0.011567158	0.009563423	0.016004873
0.0	0.00014197124	0.0002071992	4.8569116e-05	6.2659805e-05	7.1208788e-06	9.289756e-05	8.173845e-05	0.000114408846	6.04315e-05	0.00022420805
0.0	0.08251731	0.13188197	0.096669	0.098902546	0.031355843	0.089327894	0.0778229	0.11609174	0.08664073	0.13068762
0.0	0.082278125	0.13249591	0.09668519	0.09947513	0.03136672	0.08955204	0.07752633	0.11640833	0.087144226	0.13089602
0.0	0.082278125	0.13249591	0.09668519	0.09947513	0.03136672	0.08955204	0.07752633	0.11640833	0.087144226	0.13089602
0.0	0.08263131	0.13210724	0.09683208	0.09942487	0.031537864	0.08944324	0.07766019	0.116135314	0.087189116	0.13069458
0.0	0.024636092	0.03139597	0.024334034	0.022017982	0.009312318	0.020758497	0.020216392	0.02695717	0.024062542	0.032098893
0.0	0.5390377	0.5456403	0.5382588	0.5196214	0.5236935	0.53531796	0.5399649	0.5457861	0.52879566	0.5196714
0.0	0.5368464	0.54774475	0.5387342	0.5187382	0.522579	0.5351782	0.5373634	0.54579717	0.5293868	0.5186631
0.0	0.16388479	0.14461552	0.14375056	0.12243183	0.1366922	0.1318427	0.14416622	0.14000408	0.15086208	0.13854656
0.0	0.5360635	0.5464647	0.53699213	0.5185264	0.52216417	0.535601	0.54054487	0.54534626	0.5287509	0.5191072
0.0	2.1610667e-05	0.00017572446	0.000104881176	2.0076914e-05	6.420654e-05	5.4418277e-05	0.00014009565	0.00012332082	3.3382366e-05	0.00021214047
0.0	0.007839078	0.013629757	0.008270996	0.009610051	0.008864272	0.008957905	0.011033886	0.009152101	0.0103211505	0.008395898
0.0	0.012940368	0.009838566	0.008276035	0.00931707	0.012187639	0.00913455	0.012725278	0.011060064	0.011032368	0.016346768
0.0	0.00012919608	7.3243384e-05	7.385927e-05	5.5352153e-05	0.000116210525	7.7820405e-05	0.00013224674	7.102171e-05	7.753552e-05	0.000365746
0.0	7.961202e-05	9.7923425e-05	7.317595e-05	0.00012189321	0.00020824693	0.00012265106	9.706292e-05	0.00010849123	6.649999e-05	0.00017333924
0.0	0.1758343	0.23854531	0.17832786	0.06102956	0.18994288	0.20205085	0.18783805	0.19774933	0.19089948	0.19784306
0.0	0.1774509	0.23950596	0.17844765	0.061259605	0.19135147	0.2031508	0.1888686	0.1979317	0.19192602	0.19881685
0.0	0.24714708	0.30625254	0.24845603	0.11639952	0.25780797	0.27134335	0.25877073	0.26843324	0.2591644	0.26389554
0.0	0.20509543	0.22959669	0.17923969	0.17759958	0.21058804	0.20510827	0.19557545	0.21106721	0.18788677	0.20929532
0.0	0.20771317	0.21682079	0.18546122	0.16730145	0.1831278	0.21346654	0.06654149	0.20212345	0.19441865	0.1980538
0.0	0.061924137	0.07697248	0.068182364	0.06830457	0.06295663	0.052857023	0.069283344	0.072922096	0.05852351	0.08175514
0.0	0.00010754834	0.00019374688	5.727464e-05	9.422196e-05	9.963141e-06	0.00020523944	0.00014480286	3.8675156e-05	0.00014938375	0.00011425937
0.0	0.085222304	0.07084119	0.06938142	0.057710335	0.06486607	0.0854113	0.07333719	0.06145745	0.065736964	0.090346515
0.0	0.012896352	0.014235301	0.008954193	0.0059398417	0.0087377485	0.016324516	0.011490117	0.0052633206	0.00728866	0.013071025
0.0	0.012901556	0.014305711	0.009011099	0.005943889	0.008747658	0.016438983	0.011397925	0.0052697007	0.007316854	0.013181115
0.0	0.0071269465	0.014135346	0.0067113168	0.008322234	0.008062415	0.0069143535	0.010407357	0.011549332	0.008611976	0.012814854
0.0	0.00012282921	0.00015394446	3.1949894e-05	4.9548125e-05	5.598307e-05	0.00012475825	9.6881486e-05	8.2802886e-05	6.829276e-05	7.947988e-05
0.0	0.00854572	0.01267555	0.006123405	0.0072664125	0.009413803	0.011881958	0.00780731	0.008613064	0.008288795	0.008844145
0.0	1.4889995e-05	0.00017269551	5.6176286e-05	5.0970742e-05	3.85404e-05	2.8976137e-05	0.00012025853	0.00010356919	6.70973e-05	0.00033167587
0.0	0.0041351975	0.014311507	0.008012964	0.0073768683	0.006452439	0.005754902	0.011729484	0.011046684	0.008633217	0.018557992
0.0	5.1779894e-05	0.00011400872	7.7232966e-05	2.9027773e-05	9.826812e-05	0.000102547834	0.00018897683	9.450397e-05	2.3261386e-05	0.00029233613
0.0	0.061863314	0.082139894	0.05137953	0.057986397	0.065785594	0.070352785	0.08764182	0.069592424	0.07734225	0.08210316
0.0	0.53745484	0.54524976	0.53840935	0.5191495	0.5230463	0.53565085	0.53924936	0.5456901	0.52691734	0.5200026
0.0	0.008069438	0.011371386	0.007065574	0.0071188975	0.006863303	0.009035236	0.012079399	0.008735981	0.008612441	0.01721652
0.0	4.9759976e-05	0.0001351686	2.5359383e-05	4.74026e-05	7.304829e-05	8.252242e-05	0.00018616627	7.1128925e-05	0.00012973075	0.00017836737
0.0	0.536732	0.5469504	0.5372427	0.5192626	0.523064	0.53664327	0.5386406	0.54634863	0.529272	0.5194777
0.0	0.010873775	0.0115726385	0.0059953695	0.0070814393	0.008013109	0.0077458993	0.0072247256	0.012020147	0.008603407	0.011371729
0.0	0.06759918	0.07085295	0.054317635	0.060938057	0.07049476	0.057596914	0.0705816	0.07184081	0.06501341	0.096609965
0.0	0.05249292	0.060914204	0.047446623	0.049584173	0.047964115	0.04717246	0.054543626	0.04746684	0.045796376	0.04813214
0.0	0.043779347	0.047406178	0.034476154	0.046759207	0.041839033	0.05331699	0.049659368	0.040527858	0.035225987	0.0625943
0.0	7.580725e-05	7.174674e-05	3.1524873e-05	6.324536e-05	0.000108274406	0.00010253913	0.000102790436	7.2844334e-05	4.6041434e-05	7.067202e-05
0.0	0.00667874	0.010296049	0.007658714	0.0064090965	0.0067389896	0.011404229	0.013025755	0.007594066	0.00775598	0.01654073
0.0	0.0077643744	0.012274206	0.0060558026	0.0085113235	0.009037683	0.011749112	0.011592258	0.007941626	0.0052478127	0.014635819
0.0	0.032624543	0.04847706	0.041105192	0.031234317	0.03767557	0.04353306	0.048828427	0.04544159	0.038038347	0.05443196
0.0	0.03597191	0.054244667	0.03532247	0.037544046	0.045514856	0.04437748	0.045300584	0.0467638	0.029526442	0.050321355
0.0	0.5376002	0.5453712	0.53724384	0.5189891	0.5230498	0.53585577	0.5405541	0.5457793	0.52774054	0.5194721
0.0	0.011061337	0.011505123	0.0067416136	0.008200054	0.0077757966	0.009459562	0.009609715	0.011040694	0.008437593	0.013914104
0.0	0.010910187	0.012073352	0.0053758235	0.006873116	0.009113853	0.0076947263	0.010363681	0.009829735	0.007894456	0.022482593
0.0	0.071416356	0.06590454	0.06173242	0.05599913	0.069294855	0.057640903	0.06757018	0.072587125	0.06562779	0.0709671
0.0	8.5250846e-05	5.881956e-05	5.010013e-05	4.164802e-05	8.8780886e-05	3.9175982e-05	6.94267e-05	8.3364925e-05	6.986184e-05	0.00010267338
0.0	0.009860256	0.008334419	0.007568336	0.006630002	0.009763317	0.006706001	0.008967862	0.009890697	0.00875709	0.010407499
0.0	0.5363911	0.5456069	0.5376587	0.5190225	0.5223548	0.53585905	0.5394359	0.54627526	0.5269084	0.51933885
0.0	0.027548008	0.028576948	0.018575607	0.021351429	0.020557636	0.024374653	0.024755899	0.027598822	0.022141906	0.03250824
0.0	0.011227323	0.010919139	0.008362778	0.009777342	0.0066179535	0.011602578	0.009077305	0.012343109	0.008982979	0.008627253
0.0	0.0813015	0.07314841	0.054135665	0.04650053	0.06183462	0.07582765	0.07685738	0.071074836	0.061858438	0.07155934
0.0	0.00013931462	8.7067594e-05	3.0759988e-05	2.0982276e-05	5.7950183e-05	0.00010950921	0.0001128445	7.7002784e-05	5.6003628e-05	0.0001059396
0.0	0.012570665	0.010121975	0.00593994	0.0047149244	0.00790267	0.011161988	0.011405277	0.009509429	0.007847713	0.01057002
0.0	0.019021828	0.034065064	0.0223791	0.017976813	0.023210065	0.025503233	0.0297799	0.021931233	0.022114465	0.03890674
0.0	0.008815716	0.013770346	0.008943367	0.006365935	0.008152743	0.009860791	0.01209328	0.008029366	0.0061731446	0.017125588
0.0	8.584481e-05	0.00013189136	5.3377848e-05	4.7663598e-05	8.124731e-05	3.7856134e-05	8.16322e-05	7.440388e-05	4.8925624e-05	0.00014433237
0.0	4.3278244e-05	0.00015172934	6.6049375e-05	6.789393e-05	0.00010758136	0.0001231422	0.00012945419	8.609354e-05	6.879035e-05	0.0003538278
0.0	4.720357e-05	9.874276e-05	4.7027534e-05	8.51354e-05	8.233644e-05	0.00014783071	0.00016582172	0.000125316	7.233921e-05	0.00018521903
0.0	0.05169942	0.07709459	0.037603226	0.040948167	0.053161185	0.052139204	0.045993965	0.043954235	0.04391905	0.047323298
0.0	0.06929413	0.081311814	0.05960276	0.06455935	0.075536594	0.070846125	0.07439692	0.0736799	0.06983884	0.093084954
0.0	0.5374828	0.54551315	0.53527826	0.5198824	0.5231645	0.53439796	0.5387662	0.5458479	0.527985	0.5191472
0.0	0.5385668	0.5461034	0.53632975	0.5192332	0.52284145	0.53539044	0.5397578	0.54633456	0.52696836	0.51976043
0.0	0.20078178	0.20320532	0.18611209	0.091346905	0.1819652	0.19434778	0.17856035	0.19529349	0.17442018	0.19090848
0.0	0.007045878	0.010025575	0.0071248724	0.007865911	0.011811411	0.011414722	0.009870395	0.0070761135	0.010733872	0.014098448
0.0	9.348175e-05	0.000114292816	8.539331e-05	3.3747812e-05	0.00010082547	0.000121612946	9.638058e-05	6.677336e-05	6.620576e-05	0.00019127877
0.0	6.486225e-05	9.177037e-05	8.403121e-05	4.255821e-05	0.000119897406	8.7758955e-05	0.000101772974	3.432344e-05	0.000100950056	8.5112755e-05
0.0	0.008526623	0.011163625	0.0071825176	0.0069519873	0.010765614	0.013380777	0.009627672	0.009854815	0.0086971205	0.020987812
0.0	3.8282556e-05	0.00010911094	5.2296986e-05	8.20574e-05	8.860345e-05	0.00014017931	7.704039e-05	9.774775e-05	5.6957808e-05	6.0898066e-05
0.0	0.002062294	0.0032676822	0.0053463257	0.0022087954	0.0024647077	0.0042961393	0.0041051502	0.004902113	0.0021779786	0.0032096412
0.0	0.18565868	0.21859337	0.18221381	0.18105944	0.19891292	0.18761827	0.20850281	0.19287139	0.19228351	0.21129224
0.0	0.53728634	0.5454459	0.5360123	0.5192025	0.52308714	0.5353668	0.5388335	0.5472596	0.5284949	0.5183617
0.0	0.012573672	0.015660767	0.009338855	0.005302858	0.009421219	0.013647833	0.0104750255	0.008646066	0.006391818	0.021533571
0.0	9.664048e-05	0.00012079618	5.3662436e-05	4.0665404e-05	3.838349e-05	0.00011098297	0.000110229594	7.197411e-05	4.717756e-05	0.00027973158
0.0	0.5358087	0.54563934	0.5358726	0.51863647	0.5230177	0.5379916	0.5386917	0.54545224	0.5279489	0.5182373
0.0	0.032637753	0.048403572	0.041093886	0.03124518	0.037832305	0.04363946	0.049089413	0.04552451	0.03800792	0.054449722
0.0	5.2634907e-05	5.7278357e-05	4.2962434e-05	7.218052e-05	0.00010966449	6.748327e-05	6.0209863e-05	4.2998257e-05	6.484939e-05	0.000104096536
0.0	0.037134066	0.047384	0.046658132	0.03150987	0.044996187	0.048981916	0.06127593	0.046243936	0.043208394	0.06197898
0.0	0.038280513	0.058760997	0.03536272	0.039426237	0.04899066	0.04875775	0.050901946	0.048120413	0.039514568	0.016072141
0.0	0.06039222	0.087112695	0.05681712	0.061463844	0.07370945	0.07404224	0.07663979	0.07387387	0.061729714	0.028792959
0.0	0.007188055	0.01188405	0.006458323	0.006659196	0.008882812	0.010903999	0.009824459	0.009751706	0.005136635	0.012136395
0.0	0.06386461	0.07998184	0.06315978	0.059428927	0.0802823	0.0755199	0.084096424	0.073191985	0.05385788	0.083816685
0.0	4.5314435e-05	0.00011896242	3.6249177e-05	4.1469993e-05	7.3099574e-05	0.00010471079	8.3658786e-05	8.039346e-05	2.3848135e-05	0.00013961078
0.0	0.06309214	0.09021266	0.07209622	0.05649265	0.07228603	0.08250802	0.09365932	0.078594595	0.062043823	0.06915836
0.0	6.164478e-05	0.00017660632	5.292123e-05	6.284094e-05	0.00012898204	0.00011861739	0.0001420823	0.00015679357	8.345799e-05	7.693798e-05
0.0	3.0669155e-05	5.661389e-05	7.093473e-05	6.42624e-05	0.000113765134	9.944343e-05	0.00011515124	0.00010514182	6.7670095e-05	0.00014451622
0.0	0.03275372	0.038975	0.041733015	0.04305438	0.049954657	0.043364543	0.04698946	0.045380812	0.0405949	0.05477691
0.0	0.050622538	0.06447308	0.061079785	0.06463864	0.070589654	0.07996754	0.07424841	0.07593744	0.056340903	0.088453844
0.0	5.3827367e-05	0.00021055917	5.3194002e-05	4.832956e-05	6.190079e-05	0.00010099425	0.00013726574	7.3287476e-05	3.3928005e-05	0.0002095036
0.0	2.9440855e-05	4.595817e-05	6.077333e-05	7.852613e-05	0.00012273333	7.012061e-05	8.926775e-05	7.516738e-05	6.0696013e-05	0.00016835456
0.0	0.008757219	0.014418902	0.008693035	0.0075273165	0.009278097	0.007751201	0.011964102	0.008154432	0.007554113	0.012549995
0.0	0.021786708	0.02908014	0.015442427	0.02094828	0.023993738	0.026093334	0.025482515	0.02868572	0.02380916	0.034337513
0.0	0.047678877	0.059911728	0.041276507	0.04220031	0.048706144	0.04956897	0.036377184	0.037426885	0.03181739	0.06928287
0.0	9.6974276e-05	0.00012654069	4.6385358e-05	3.2292694e-05	6.422123e-05	4.9946575e-05	0.00020076896	9.56837e-05	6.319303e-05	5.5809727e-05
0.0	0.010333077	0.015954241	0.008911961	0.0063086376	0.012877778	0.010199726	0.009620318	0.007222106	0.0055844327	0.01419206
0.0	0.048069924	0.057478018	0.03702233	0.043714814	0.053849593	0.042471755	0.05979003	0.056256775	0.04013739	0.04588049
0.0	0.03638494	0.03975615	0.03731619	0.0378958	0.050139938	0.036657702	0.061869316	0.05107593	0.038262703	0.06891838
0.0	0.12887676	0.13802338	0.13208717	0.12912993	0.15135823	0.12974532	0.17150076	0.15795092	0.13127346	0.17738198
0.0	0.0031567316	0.0029916253	0.0015398683	0.0014965656	0.0015720341	0.0023097554	0.0014724277	0.0021105462	0.001516535	0.0030678997
0.0	0.040769584	0.04945706	0.041030664	0.04424595	0.046421055	0.024396138	0.05190799	0.0449101	0.048130218	0.044190932
0.0	0.04208592	0.04001114	0.034033865	0.040913563	0.050793227	0.04552162	0.054485798	0.051313166	0.043573566	0.053241916
0.0	0.019081399	0.035620864	0.016720839	0.020770542	0.0341567	0.02711672	0.028110983	0.02724369	0.025635477	0.03328906
0.0	0.0015693764	0.0029907934	0.0015326374	0.0012411589	0.0019811324	0.0016757661	0.0011124463	0.0022915658	0.0010636258	0.004023672
0.0	0.010945196	0.014506157	0.0065640192	0.008568252	0.00989222	0.012302166	0.013063664	0.010508723	0.00858118	0.02025602
0.0	0.026768833	0.022006035	0.022975951	0.019672679	0.025223449	0.020501606	0.018920312	0.02555005	0.020845952	0.04107051
0.0	0.025381252	0.030953491	0.021736493	0.018774545	0.022496477	0.023538347	0.025518004	0.023594856	0.022180328	0.032682773
0.0	0.021827323	0.03355506	0.020128304	0.021468708	0.023598317	0.018860443	0.031745452	0.023361977	0.02475801	0.024559742
0.0	0.1912846	0.21091166	0.1850509	0.16635779	0.18237811	0.1549272	0.19738501	0.1822791	0.18958636	0.17970268
0.0	0.092889726	0.122433245	0.08558648	0.0785799	0.10034625	0.1152059	0.09873025	0.06780014	0.08565922	0.10004489
0.0	0.008946297	0.013960133	0.011368336	0.008967583	0.012564363	0.013054642	0.013940397	0.010816281	0.006676333	0.015215026
0.0	0.01195765	0.012569327	0.008107918	0.008509834	0.01022283	0.009981125	0.011348396	0.009481713	0.007136326	0.018699368
0.0	0.008466586	0.010411802	0.004000584	0.008807066	0.011031025	0.011507129	0.014060295	0.008891708	0.010378383	0.014085794
0.0	0.0744618	0.12217895	0.057253975	0.082483046	0.10422549	0.10637345	0.10769758	0.08687547	0.09054726	0.10060835
0.0	4.2965305e-05	0.00014208406	2.4650277e-05	5.7857855e-05	0.00014500845	0.00014131686	0.00011472555	6.6114284e-05	7.957825e-05	0.00025629386
0.0	7.591598e-05	4.162571e-05	4.864142e-05	1.8158422e-05	6.774958e-05	9.6576085e-05	0.00013869458	9.990374e-05	8.915172e-05	8.152166e-05
0.0	0.007913578	0.0068310485	0.009259711	0.008113665	0.00922428	0.010274138	0.012442738	0.008670824	0.01195123	0.007406512
0.0	0.007986778	0.006852401	0.009285946	0.008153222	0.009211581	0.010300621	0.0124401245	0.008742318	0.012135372	0.0074574803
0.0	0.030349558	0.0274981	0.017773455	0.019860167	0.023989841	0.02039133	0.01721485	0.020377852	0.017244054	0.037889976
0.0	4.2268086e-05	6.425376e-05	4.9603437e-05	4.5683108e-05	9.11921e-05	9.2724265e-05	0.00012513784	2.5560223e-05	9.986363e-05	0.00018750667
0.0	0.019127507	0.03481801	0.024956267	0.01765358	0.023009164	0.02975369	0.022250492	0.024560554	0.013662598	0.026478948
0.0	0.021764379	0.027712824	0.023623012	0.02253497	0.01859827	0.014103724	0.028285556	0.027102418	0.020819075	0.030727653
0.0	0.25987282	0.27678072	0.22792101	0.24512452	0.2802332	0.23157129	0.26542848	0.26268458	0.24610658	0.2610373
0.0	0.065568924	0.07778262	0.05886866	0.06309652	0.07544271	0.048362464	0.0787288	0.07860887	0.06725013	0.07557939
0.0	0.004642117	0.0104773985	0.008162423	0.007914881	0.009369313	0.009755216	0.0066568437	0.011068282	0.006431429	0.0076846876
0.0	7.026117e-05	5.0155297e-05	0.00011037296	6.1254395e-05	7.593546e-05	7.545378e-05	5.541046e-05	5.8370028e-05	5.7573638e-05	0.00028580145
0.0	0.019993998	0.025747387	0.02569965	0.019506544	0.024643123	0.026625916	0.024192026	0.024195336	0.016737042	0.036926936
0.0	6.6182845e-05	0.000119539625	4.660448e-05	5.4035347e-05	6.933639e-05	6.993203e-05	0.00011985271	0.00013382379	2.6003712e-05	0.00018834094
0.0	0.5368614	0.5489505	0.53854316	0.5217659	0.52469325	0.5356038	0.53935146	0.54769915	0.52951676	0.520099
0.0	0.010667095	0.00989498	0.008703223	0.0074444716	0.010855317	0.011657295	0.010943427	0.015427	0.013542687	0.01514341
0.0	0.10960434	0.1223855	0.09416442	0.092269175	0.10195822	0.08449615	0.09804529	0.08798701	0.08228775	0.09826155
0.0	0.5376833	0.5450611	0.5356305	0.5193505	0.5226199	0.5351781	0.539321	0.5452535	0.5278793	0.5194075
0.0	8.097567e-05	9.8900506e-05	8.433964e-05	4.9655406e-05	5.3682088e-05	7.001791e-05	0.000111753536	7.032894e-05	4.189811e-05	0.00013167874
0.0	0.009368827	0.014484665	0.010318945	0.0055246335	0.004871061	0.00669488	0.009855104	0.009162624	0.00539491	0.014555113
0.0	0.5372656	0.5444933	0.53734666	0.51802653	0.52221805	0.5357001	0.5394565	0.545682	0.526511	0.5186868
0.0	0.008771063	0.012502368	0.006444001	0.008070458	0.008861483	0.004658969	0.0070179505	0.008324116	0.009877729	0.012144413
0.0	3.7586055e-05	7.39303e-05	5.7757636e-05	5.3372656e-05	8.30439e-05	4.8429625e-05	6.0700648e-05	6.5264365e-05	8.148443e-05	0.000100053796
0.0	0.032874122	0.039077457	0.041634794	0.04325708	0.049943093	0.043375306	0.047359947	0.045538854	0.040667348	0.05506061
0.0	0.0129208015	0.01584502	0.009242029	0.009437542	0.011553351	0.007284366	0.010090553	0.0076968996	0.0070602475	0.010908525
0.0	0.012558384	0.015957331	0.006571554	0.007562024	0.011291065	0.013004996	0.010113494	0.013027582	0.012535727	0.016796479
0.0	0.028768249	0.025496058	0.022339294	0.021932246	0.022189813	0.02498922	0.024642136	0.024387242	0.019418776	0.0337009
0.0	0.028782275	0.025448574	0.022331776	0.021941489	0.02230243	0.025063954	0.024804318	0.02444182	0.01939979	0.03371438
0.0	7.440424e-05	4.501106e-05	2.0315216e-05	4.5693563e-05	9.779828e-05	4.9415765e-05	8.7678236e-05	5.693549e-05	9.329056e-05	0.0002610932
0.0	0.01053155	0.0102330055	0.004158601	0.007780562	0.0092224805	0.0094409175	0.008272443	0.0076365313	0.011518531	0.009098724
0.0	0.023203835	0.033770334	0.02782797	0.0023164856	0.020640252	0.02652124	0.026103728	0.029044885	0.02392618	0.037320033
0.0	0.067735426	0.094048224	0.095870934	0.056722697	0.07746949	0.096366435	0.115071714	0.08613449	0.090083145	0.11995409
0.0	0.077966824	0.11032385	0.07724293	0.074097455	0.10143079	0.09902333	0.10358668	0.08975159	0.0626321	0.10744068
0.0	0.0017120448	0.002417535	0.00067351235	0.0018010143	0.002559311	0.0026403416	0.0024084512	0.002602439	0.0021049688	0.0020699971
0.0	5.0382136e-05	0.00014551834	5.1340427e-05	7.61395e-05	0.00013284406	0.000116227595	6.313918e-05	9.999056e-05	8.122485e-05	0.0001265022
0.0	0.0015349283	0.0034350385	0.0016166399	0.0016607746	0.0022374461	0.0025829745	0.0016948968	0.0019259875	0.0017479215	0.003054995
0.0	0.06469447	0.0780729	0.050253075	0.06159426	0.07299266	0.06448804	0.075982325	0.055193357	0.065219626	0.09477672
0.0	0.011439938	0.008020605	0.008298341	0.008133132	0.010545159	0.00846614	0.0075544016	0.010808568	0.009791737	0.018088132
0.0	0.011495587	0.008060818	0.0082578445	0.008134148	0.010590072	0.00853064	0.007581535	0.010833477	0.0098495865	0.018099127
0.0	4.998479e-05	0.000117494375	3.6795253e-05	7.32633e-05	6.998554e-05	9.1278314e-05	8.508541e-05	0.00010436498	4.8519585e-05	8.929678e-05
0.0	0.10381806	0.09619632	0.096244566	0.0905688	0.09808013	0.08589203	0.084884815	0.09415073	0.08202081	0.11071359
0.0	0.5368734	0.5448358	0.53805786	0.5182531	0.52263105	0.53534395	0.53994745	0.5456576	0.526789	0.5195033
0.0	0.0064470945	0.013616442	0.0050937324	0.0057867966	0.003975299	0.009528928	0.007732998	0.008564774	0.006148028	0.009734863
0.0	0.069526754	0.08717069	0.059009824	0.058783837	0.054234672	0.07102367	0.061611213	0.07008438	0.05693364	0.07627897
0.0	7.706412e-05	0.00016965727	4.2352334e-05	4.9871138e-05	3.5600802e-05	8.552525e-05	4.9149432e-05	7.303937e-05	4.1130024e-05	0.0001348582
0.0	0.009614295	0.010495542	0.009882142	0.0034241243	0.010628972	0.010656235	0.013349727	0.0074864137	0.009352877	0.016211014
0.0	8.2179475e-05	9.310588e-05	8.4919884e-05	1.0898088e-05	0.000106368294	0.00010187823	0.00015741614	4.7450267e-05	7.9807374e-05	0.0002522146
0.0	0.008398772	0.0075831814	0.00660252	0.0064252834	0.008702339	0.011470998	0.011220406	0.0073006353	0.009367043	0.010631906
0.0	6.2560815e-05	4.8321075e-05	3.7659534e-05	3.8604994e-05	7.102753e-05	0.000118245516	0.00011073106	4.51077e-05	8.0051585e-05	0.000107281
0.0	0.53636473	0.54503816	0.5370859	0.51898944	0.5220352	0.53568435	0.5392882	0.5458485	0.52694464	0.5191411
0.0	0.007011762	0.012987368	0.008311301	0.005002059	0.0054527726	0.008127349	0.009007164	0.009778287	0.007967831	0.007270924
0.0	0.06471722	0.082404874	0.067359775	0.05564404	0.055483922	0.07064706	0.058722556	0.07233038	0.05935513	0.07981878
0.0	5.8892638e-05	0.00013683892	6.943544e-05	4.0677467e-05	3.873321e-05	8.38296e-05	4.110156e-05	8.225772e-05	4.8014925e-05	0.00016019655
0.0	4.6400488e-05	7.353719e-05	3.9516566e-05	2.6595057e-05	0.000114222436	8.379699e-05	0.00012641876	9.833458e-05	0.00012233255	9.66673e-05
0.0	0.012549009	0.0068806815	0.008121055	0.0071202014	0.013098179	0.008796371	0.0092871	0.0142501425	0.011975663	0.009410892
0.0	0.06961166	0.07152757	0.062987834	0.064566314	0.07136966	0.08848802	0.069111444	0.0632338	0.063805595	0.068379715
0.0	0.009010643	0.013010163	0.0073384065	0.010721483	0.010569875	0.013923608	0.008232355	0.0063643367	0.010498346	0.011191051
0.0	0.02333368	0.022035496	0.020427834	0.01977704	0.025661107	0.028797934	0.030941205	0.028184075	0.018211044	0.031287063
0.0	9.3208655e-05	8.790796e-05	5.009268e-05	5.3669344e-05	3.7350263e-05	4.5219553e-05	9.321604e-05	9.794537e-05	4.0769275e-05	0.00016573966
0.0	5.7187048e-05	7.1975075e-05	4.367914e-05	7.3018135e-05	0.00012570257	7.323312e-05	0.00019787095	0.00012296421	6.060544e-05	0.0001818313
0.0	0.00824333	0.008941791	0.006370995	0.011749011	0.015644155	0.012639557	0.017991627	0.011688183	0.0073010703	0.015145437
0.0	0.0057715774	0.009576173	0.0061426084	0.0090268925	0.008923466	0.010144326	0.01167895	0.013589555	0.0075439806	0.013788607
0.0	0.0057715774	0.009576173	0.0061426084	0.0090268925	0.008923466	0.010144326	0.01167895	0.013589555	0.0075439806	0.013788607
0.0	0.003943893	0.005790578	0.006704749	0.009445878	0.008628293	0.012041798	0.012292343	0.011617975	0.008566398	0.019229798
0.0	0.003936095	0.0058566285	0.0066754855	0.009478216	0.008647677	0.012149522	0.012278716	0.011583765	0.008660309	0.0192526
0.0	0.06404701	0.0754416	0.06754473	0.07295659	0.06628702	0.058135536	0.06976144	0.06953915	0.06497373	0.0666689
0.0	7.41873e-05	0.00011860133	5.2358864e-05	9.5810436e-05	0.00016131584	7.460452e-05	8.511608e-05	6.387018e-05	6.015029e-05	0.00011636588
0.0	6.884994e-05	9.986211e-05	3.8147246e-05	3.9015107e-05	4.128954e-05	5.1088413e-05	7.35926e-05	3.0207024e-05	6.157152e-05	8.033154e-05
0.0	0.14818417	0.13396831	0.13047288	0.11460889	0.12280015	0.15873565	0.13124225	0.16045517	0.13686371	0.15384817
0.0	6.687437e-05	4.0288975e-05	6.995924e-05	4.9691687e-05	4.3300784e-05	9.390614e-05	6.359383e-05	9.954978e-05	5.6961064e-05	0.000107638414
0.0	0.019774055	0.03477808	0.017080305	0.022363493	0.02829759	0.02537679	0.005358908	0.0045145755	0.02353666	0.02599178
0.0	0.010764127	0.0134778265	0.011848743	0.0047593745	0.009176653	0.012799633	0.010677093	0.011526134	0.008028838	0.004685428
0.0	0.14812079	0.1341904	0.13051188	0.114565186	0.12224357	0.15832709	0.1304772	0.1601467	0.13698165	0.15379427
0.0	0.53770167	0.5453654	0.53774935	0.520042	0.5239292	0.5362668	0.5388126	0.54545945	0.52680904	0.52000606
0.0	0.069708616	0.10824291	0.061460033	0.052256465	0.061492223	0.057502102	0.053634558	0.07818391	0.055718604	0.085813515
0.0	0.10148167	0.15275083	0.09652621	0.0746918	0.084605396	0.07766627	0.07326671	0.09787807	0.082066886	0.13606179
0.0	0.010270303	0.01019628	0.008600455	0.009606557	0.01172724	0.0065571633	0.009692476	0.009506488	0.0073756045	0.009447269
0.0	0.02412574	0.027056102	0.018502874	0.020369297	0.029675027	0.021529827	0.03107345	0.02012561	0.017111843	0.017843857
0.0	8.2729486e-05	7.3917116e-05	7.4316304e-05	7.436664e-05	0.00019558778	6.339154e-05	9.432103e-05	5.5605888e-05	7.032049e-05	6.8184476e-05
0.0	0.01095502	0.012511438	0.008483723	0.011648926	0.011015757	0.0070584225	0.008281399	0.0066601206	0.0060026767	0.011342052
0.0	0.010972108	0.012452274	0.008493186	0.011641976	0.011048945	0.0070516313	0.008255748	0.0066473093	0.0059610885	0.011354914
0.0	0.011025652	0.012389221	0.008491504	0.011602906	0.011056628	0.0070335786	0.00825474	0.00665972	0.0060051153	0.011350204
0.0	4.699409e-05	6.3910935e-05	0.00012237806	2.9909887e-05	0.00013621754	8.358231e-05	0.0001322175	5.8072495e-05	2.0632217e-05	4.929579e-05
0.0	0.0046559144	0.004667703	0.01646589	0.0053734398	0.011621267	0.0073034107	0.010182261	0.0055423714	0.0059121703	0.005713579
0.0	0.2592626	0.27268788	0.25828713	0.2419384	0.24453714	0.27410293	0.2387426	0.24161422	0.23999031	0.26039445
0.0	0.04551469	0.050982147	0.044296067	0.03999336	0.040614232	0.054620866	0.034064204	0.0333387	0.036816005	0.051352266
0.0	0.14584114	0.15718423	0.14474107	0.13305908	0.1346024	0.16131015	0.12592235	0.12505995	0.12823562	0.15218878
0.0	0.095422186	0.110998124	0.067763	0.07945487	0.09414604	0.080863684	0.13058536	0.07582272	0.08652539	0.090977035
0.0	7.378395e-05	4.039169e-05	8.736668e-05	2.250843e-05	0.00014040379	5.662663e-05	7.583386e-05	0.000113912116	5.2446314e-05	0.0001270766
0.0	0.044847768	0.051509213	0.044229086	0.051784452	0.039147213	0.037684415	0.049639333	0.058748808	0.0472148	0.03817865
0.0	0.04462969	0.051451024	0.04424082	0.051622573	0.038866356	0.03767295	0.04937444	0.05888972	0.047345176	0.0381287
0.0	0.5365477	0.54515696	0.5352347	0.51833093	0.52263343	0.53611594	0.5395908	0.5455193	0.52716154	0.5186606
0.0	0.0066451845	0.013582502	0.009160408	0.006910563	0.007236994	0.007649916	0.011048262	0.009943894	0.007941574	0.01381987
0.0	0.20670608	0.20018484	0.19013739	0.19433819	0.1699127	0.19434729	0.21169801	0.21680121	0.19030207	0.1530657
0.0	0.27442777	0.27091008	0.25950807	0.25990528	0.23755372	0.26322284	0.27981618	0.2856845	0.2576546	0.22035363
0.0	0.06520585	0.07492356	0.07067803	0.06911834	0.05611345	0.06999833	0.07415005	0.07042812	0.063814655	0.05765817
0.0	6.0574297e-05	9.532651e-05	8.319292e-05	9.13667e-05	4.03873e-05	8.0968486e-05	9.8520235e-05	7.4396856e-05	6.290869e-05	4.722532e-05
0.0	0.07206902	0.11978209	0.058125615	0.09301487	0.090230994	0.11794633	0.1062186	0.086069204	0.08177534	0.107046194
0.0	0.0014595288	0.002115794	0.0007947005	0.0015630502	0.0017257925	0.0014201886	0.0031916092	0.0015200234	0.0017607881	0.0019769187
0.0	0.05707222	0.049852196	0.055682655	0.0537606	0.06791058	0.064616375	0.07918254	0.065148145	0.057843905	0.06860008
0.0	0.05707222	0.049852196	0.055682655	0.0537606	0.06791058	0.064616375	0.07918254	0.065148145	0.057843905	0.06860008
0.0	0.010326964	0.009017726	0.0065507335	0.007670966	0.009571967	0.011818471	0.010594059	0.007817541	0.008668435	0.006594818
0.0	0.02669305	0.029274678	0.017902674	0.023502037	0.023381291	0.01905363	0.02455776	0.02201014	0.020965567	0.029323176
0.0	0.0016101351	0.0023100981	0.0019811126	0.0020806678	0.0014809163	0.0017821275	0.0011544081	0.0018812858	0.0018569458	0.0023242028
0.0	0.019588996	0.02112436	0.024329653	0.019099195	0.019994503	0.021023573	0.022940842	0.023593586	0.027533662	0.02492727
0.0	0.011950577	0.0163121	0.012057704	0.009628964	0.012114633	0.012711633	0.014472852	0.0107684685	0.009203272	0.020222552
0.0	4.739925e-05	0.00011245854	4.0795956e-05	2.8590373e-05	0.0001494584	8.181511e-05	8.3841354e-05	6.289514e-05	6.930578e-05	0.00018788035
0.0	0.022663401	0.03442148	0.028101403	0.021528628	0.023462756	0.027619844	0.021629237	0.030551592	0.019840656	0.032093957
0.0	7.645322e-05	0.0001625717	4.111822e-05	9.52471e-05	0.00013395643	4.5252986e-05	8.986048e-05	9.310571e-05	8.665866e-05	0.00017893665
0.0	0.009336196	0.013825934	0.0068709846	0.010051097	0.011999355	0.007174694	0.01012384	0.010459685	0.009732211	0.0137128355
0.0	0.009381833	0.013756027	0.0068696183	0.01001731	0.012007684	0.007156322	0.010122602	0.010479133	0.009803812	0.013707155
0.0	0.008420133	0.017035732	0.0052983803	0.0056814337	0.0075779622	0.00904683	0.009173281	0.006130766	0.00702008	0.010803712
0.0	0.5362197	0.54607	0.53634256	0.5191319	0.52336127	0.5374598	0.5388103	0.5464471	0.5300802	0.5184728
0.0	0.011264236	0.014164587	0.008070187	0.006614472	0.0113696065	0.015221008	0.010721478	0.011839724	0.009670764	0.014312523
0.0	8.044638e-05	7.155529e-05	6.460834e-05	4.8518148e-05	0.00014830241	0.00013636779	9.395048e-05	6.9449015e-05	5.8865513e-05	0.00014782423
0.0	0.5373822	0.5458435	0.5384243	0.51914245	0.522576	0.5358837	0.5398762	0.54570216	0.52795815	0.5186528
0.0	0.011333068	0.009055563	0.008921235	0.012357015	0.015048827	0.0134917945	0.008303153	0.010066894	0.0077676144	0.010133042
0.0	0.060294494	0.0718426	0.050181635	0.06266415	0.07646737	0.07010165	0.062961705	0.068812124	0.055638332	0.072504416
0.0	0.24762787	0.2607763	0.20472239	0.1987946	0.21038046	0.25831497	0.22729571	0.2463018	0.21572144	0.23929803
0.0	0.00010223569	0.00022259711	3.3597786e-05	5.4750264e-05	7.327573e-05	0.00012289926	9.6298085e-05	9.9246194e-05	5.898813e-05	0.00024268155
0.0	0.076959394	0.08119539	0.060706627	0.06885244	0.07006962	0.078237146	0.06438695	0.07863419	0.057809208	0.075870715
0.0	0.009384284	0.014063382	0.011763427	0.0073977774	0.01168315	0.012608126	0.0072209165	0.011110534	0.008279237	0.0140146725
0.0	5.731185e-05	0.000108745924	3.9634622e-05	6.516343e-05	0.00011405363	0.00013213998	5.569154e-05	0.00010521725	6.164361e-05	0.00018706344
0.0	0.00855378	0.00982929	0.0065955585	0.0059257806	0.009977073	0.017912503	0.00476966	0.00801801	0.007639679	0.01594434
0.0	0.008550044	0.00980827	0.006549911	0.005880706	0.010024633	0.017962273	0.004722805	0.008036764	0.007681274	0.015752178
0.0	0.068808585	0.050416704	0.07180879	0.05703946	0.07192244	0.05880714	0.069583684	0.060163505	0.06968025	0.091194764
0.0	0.5373607	0.5456302	0.53811795	0.5192544	0.5226563	0.5360802	0.53987104	0.54579955	0.52720875	0.52021104
0.0	0.009242549	0.012579178	0.010547448	0.0062200045	0.011845365	0.010731137	0.008697478	0.010139965	0.011372184	0.020370167
0.0	7.411362e-05	2.1744441e-05	8.832027e-05	4.459109e-05	0.00010213708	4.2203523e-05	7.7525096e-05	4.1250736e-05	8.748147e-05	0.00026671222
0.0	5.133724e-05	7.271989e-05	3.0144894e-05	6.9330636e-05	0.00011904708	3.7701106e-05	0.0001796326	0.00010794256	0.00010564292	0.00012966445
0.0	0.07960729	0.07785787	0.06943351	0.072161816	0.06689118	0.07931935	0.06786278	0.07460587	0.07077655	0.07731784
0.0	0.078364596	0.0737031	0.06485128	0.07970783	0.068844	0.07330938	0.06856054	0.0779097	0.063586324	0.08709767
0.0	0.535639	0.5447386	0.5350128	0.518852	0.5219601	0.5366953	0.53781766	0.5454855	0.52843124	0.51920104
0.0	0.01091362	0.0106666265	0.007059081	0.014757129	0.00782829	0.009063706	0.00793129	0.011446772	0.009580841	0.016711574
0.0	0.0001211233	8.958771e-05	6.023019e-05	0.00015661247	8.662875e-05	9.637884e-05	7.332592e-05	0.0001089638	6.207145e-05	0.00022353845
0.0	0.53742844	0.54555494	0.5379797	0.5192431	0.522052	0.5355035	0.5396601	0.5455866	0.5269858	0.5200212
0.0	0.013866772	0.012356009	0.009016542	0.01122934	0.007835115	0.009174012	0.009113921	0.011793904	0.0114807235	0.008935742
0.0	0.00012858488	0.00011026334	7.7812765e-05	0.00010746274	7.775735e-05	0.00012990517	7.056211e-05	9.246733e-05	9.277584e-05	0.00014195351
0.0	0.010327557	0.009132962	0.007807625	0.005913678	0.011242249	0.0069316267	0.008646945	0.007923966	0.008043701	0.015845198
0.0	0.06377871	0.07636791	0.06555401	0.054642737	0.07637394	0.06242026	0.08030343	0.07844513	0.053546693	0.088142715
0.0	0.53796715	0.5465721	0.5372095	0.51773167	0.52228504	0.53575706	0.5401189	0.54560035	0.5271667	0.5192722
0.0	0.009936648	0.0074687973	0.011277994	0.0071527953	0.01319969	0.005070466	0.007105765	0.0049949256	0.009208987	0.01989873
0.0	0.17395139	0.17807321	0.18115172	0.18655464	0.19636086	0.19471197	0.18372631	0.21648343	0.17346743	0.18347117
0.0	0.53886545	0.5452026	0.5373204	0.51935315	0.52358836	0.5372209	0.5399455	0.54663587	0.5272037	0.5186584
0.0	0.53799826	0.54651356	0.5370807	0.5180923	0.5221714	0.53488964	0.540637	0.543866	0.5272507	0.51783365
0.0	0.004540526	0.0100937355	0.010110244	0.009923119	0.010937936	0.0058343825	0.008041144	0.013008724	0.009942547	0.015744874
0.0	0.004538025	0.009990954	0.010057917	0.009845607	0.0108132195	0.0058628027	0.008064398	0.012932538	0.009842321	0.015719254
0.0	0.072210744	0.083780624	0.0546081	0.051728766	0.08621752	0.072159395	0.07290875	0.07377707	0.063339435	0.072588764
0.0	0.008676835	0.012955037	0.008906087	0.006935964	0.015684227	0.009817258	0.007471718	0.008062472	0.0066022854	0.01078933
0.0	8.888178e-05	0.00014576525	3.1765238e-05	3.1057487e-05	0.00020337306	9.079582e-05	9.2433824e-05	8.864385e-05	6.117559e-05	0.00011180288
0.0	0.010065968	0.013058303	0.006035639	0.005730472	0.014704048	0.0101736905	0.010333495	0.010195928	0.008199202	0.010855487
0.0	0.008146634	0.012400533	0.009660713	0.006164869	0.0105095515	0.010418992	0.010665821	0.0088313045	0.00784536	0.006466519
0.0	0.011058708	0.013980168	0.0072364286	0.0065013804	0.010296038	0.011417892	0.011465095	0.008816712	0.009842794	0.0106815165
0.0	0.014976392	0.015583421	0.0053879702	0.006859628	0.0100456085	0.012552791	0.012529909	0.008721062	0.01223773	0.017654765
0.0	0.000111590176	0.00015971033	4.865808e-05	5.756985e-05	8.978878e-05	7.599464e-05	0.00017556352	7.373274e-05	0.000119934455	0.00015801906
0.0	0.0059450325	0.015601908	0.009125784	0.008573601	0.009004199	0.01193341	0.0069017033	0.012593052	0.007040642	0.009318932
0.0	0.06074742	0.077830486	0.07451136	0.057816494	0.07972833	0.08738067	0.066532455	0.07687601	0.066582374	0.058869295
0.0	0.5372743	0.5455877	0.5373076	0.51823884	0.5222495	0.5355419	0.539977	0.5459768	0.5273059	0.5195246
0.0	0.006226011	0.017823193	0.008385876	0.011315786	0.0067247185	0.010671126	0.006516705	0.014328618	0.005999784	0.011559097
0.0	0.26603213	0.30473617	0.2426451	0.25813013	0.2644285	0.23231429	0.2563369	0.2833399	0.25996554	0.25939786
0.0	0.009229628	0.017241074	0.0063980957	0.010844377	0.010892018	0.006947423	0.0076667992	0.012162726	0.010143666	0.010069523
0.0	6.804767e-05	0.00013526349	6.160447e-05	8.257106e-05	0.0001212814	0.00012059053	5.0519688e-05	3.3123382e-05	9.162898e-05	9.661689e-05
0.0	7.2182374e-05	0.0002083216	4.9568825e-05	8.738501e-05	0.00010335057	6.196617e-05	6.0692775e-05	0.00013711308	5.876338e-05	0.00014026782
0.0	0.011012527	0.011126775	0.009117419	0.006220623	0.01099521	0.014507234	0.012119799	0.009459472	0.0106942775	0.019029953
0.0	0.07598822	0.08977772	0.056897633	0.062105805	0.07912162	0.08414894	0.076261334	0.08080116	0.07385844	0.084659755
0.0	0.53728735	0.54530716	0.5373603	0.51928324	0.5224223	0.53639436	0.53983444	0.54560864	0.52775574	0.51937807
0.0	0.009977653	0.009143536	0.010521166	0.006128364	0.00919306	0.011758556	0.013306872	0.008251197	0.009619455	0.020212162
0.0	7.6532444e-05	0.00011805253	7.506144e-05	5.100629e-05	0.00010098086	7.638422e-05	0.00013537123	0.00010756054	8.866456e-05	0.000101777056
0.0	0.0133353835	0.012477055	0.010147875	0.005625366	0.0120075205	0.009442042	0.012985253	0.011818399	0.010768336	0.010366416
0.0	0.0020304509	0.002228905	0.0016037892	0.0015156954	0.002680287	0.0025857696	0.0020005486	0.002759114	0.0015519792	0.0026133372
0.0	0.0017549169	0.0035823854	0.001863283	0.0010321937	0.0023763538	0.0025238576	0.002542019	0.0015195169	0.0015677328	0.0027021708
0.0	0.021413917	0.032114703	0.024394106	0.022522202	0.031614885	0.025461113	0.028720496	0.027447233	0.02061279	0.034682207
0.0	0.025797792	0.033464484	0.019784637	0.014566848	0.021346474	0.025575973	0.026699362	0.0315845	0.020513829	0.032167204
0.0	0.008853186	0.012585636	0.008885122	0.007257877	0.014034057	0.009514385	0.007989132	0.014424446	0.010349816	0.008731543
0.0	0.008965079	0.011979709	0.0087111825	0.007895748	0.014339275	0.010031109	0.012699789	0.014948068	0.009458784	0.01167255
0.0	0.06834869	0.08364216	0.069766745	0.056894816	0.081955135	0.06858989	0.075439975	0.0769375	0.06918814	0.0794007
0.0	0.008729851	0.01320179	0.008925195	0.006588745	0.01342893	0.008886067	0.0050775674	0.013594652	0.0112108765	0.006481284
0.0	8.751927e-05	0.00014828729	6.940704e-05	4.401029e-05	8.47918e-05	6.545141e-05	2.6547343e-05	7.568395e-05	0.00012608612	4.7495178e-05
0.0	0.0121214595	0.011681884	0.0102924	0.009068328	0.011329788	0.012547283	0.011160867	0.010687348	0.008058518	0.013958191
0.0	0.010669168	0.007670853	0.008104832	0.009965954	0.008375731	0.012377126	0.012032022	0.012090933	0.01021319	0.013040451
0.0	0.0073075946	0.012859662	0.006555353	0.0068084504	0.010149838	0.012999879	0.010535885	0.011176424	0.0045351842	0.016076265
0.0	6.868285e-05	9.0920315e-05	1.878409e-05	8.724637e-05	0.00014568341	8.849334e-05	5.4400738e-05	0.00011969077	1.5220434e-05	0.00021027087
0.0	0.5374969	0.5452705	0.5375286	0.5186467	0.52261835	0.536296	0.5394649	0.5457643	0.5277563	0.5192488
0.0	0.024321845	0.02278458	0.02048697	0.016618041	0.028281411	0.027687361	0.026915396	0.029500091	0.02002653	0.02258017
0.0	0.018433684	0.03283881	0.01957451	0.022274023	0.022017093	0.02701096	0.027635185	0.0215292	0.025406687	0.027130086
0.0	0.5363877	0.5454798	0.5364728	0.51812613	0.52317065	0.53709304	0.53869206	0.5454475	0.52933395	0.51780385
0.0	0.008149995	0.012818692	0.011998552	0.009569278	0.0087735625	0.011013165	0.009797509	0.007868896	0.011962433	0.009485892
0.0	5.2547937e-05	0.0001458353	7.9105e-05	8.4992964e-05	9.045817e-05	4.4395994e-05	7.673121e-05	0.00010476852	0.0001038252	0.00015316813
0.0	0.5370475	0.54567504	0.53808844	0.51926684	0.52257216	0.5362704	0.5396169	0.54581594	0.5272351	0.5185305
0.0	0.011101029	0.012764354	0.0018142194	0.009099365	0.009486937	0.011023469	0.0071469974	0.0113417525	0.009110503	0.017422825
0.0	0.074838705	0.08602831	0.045776077	0.063477755	0.059280492	0.0829884	0.071611375	0.08143766	0.063020624	0.089388326
0.0	0.5361086	0.5451616	0.5374283	0.5181722	0.52242315	0.5366753	0.5385054	0.54599935	0.5278143	0.5177832
0.0	0.5363574	0.54584914	0.53726727	0.5191422	0.5213255	0.5364817	0.53852594	0.5459124	0.5278821	0.5186344
0.0	0.009357552	0.009622276	0.008541895	0.008936004	0.009731674	0.010755458	0.015245378	0.005810096	0.00831699	0.009982166
0.0	0.016163629	0.115685865	0.10039497	0.08495333	0.09335894	0.0068658744	0.10885289	0.09826506	0.09064858	0.12167674
0.0	0.016173566	0.1156705	0.099894114	0.08479974	0.093438126	0.006871697	0.108543284	0.09874488	0.09096407	0.12179837
0.0	0.5365234	0.5462744	0.53820664	0.5187407	0.5240704	0.53565836	0.5382751	0.54640746	0.52780414	0.5184394
0.0	0.015766244	0.010255952	0.013350305	0.009944279	0.008162624	0.011225301	0.011597247	0.011005036	0.009405447	0.021973014
0.0	0.015692687	0.010255995	0.013286479	0.009879655	0.0081121875	0.011204023	0.011538592	0.010998155	0.009464648	0.02199668
0.0	0.037969425	0.05685256	0.036009803	0.03751307	0.042069834	0.057137955	0.054810315	0.048683085	0.04629106	0.053807702
0.0	0.1123253	0.13855487	0.09876531	0.118208095	0.11858107	0.119934686	0.14110465	0.11692762	0.13065955	0.127733
0.0	0.06848824	0.089103244	0.045702897	0.072929606	0.093607746	0.08687776	0.0816655	0.068094626	0.06004145	0.087105416
0.0	0.5372592	0.5454106	0.5378459	0.51926273	0.52264464	0.53594124	0.5399289	0.54543334	0.5271351	0.5196569
0.0	0.010674413	0.015886787	0.0020483239	0.010576904	0.01728129	0.016571872	0.013997392	0.016946794	0.0049070795	0.01631725
0.0	7.282537e-05	0.00018455161	1.6485845e-05	0.00011184127	0.00027900416	0.00018385959	0.00014211534	6.554378e-05	5.0114082e-05	0.00022361477
0.0	0.07258623	0.09124163	0.07099404	0.0543809	0.08010387	0.082888484	0.06871442	0.08735303	0.07004208	0.08422011
0.0	0.055584636	0.09281787	0.071851	0.06828068	0.07052321	0.08241383	0.0791205	0.088820405	0.064138666	0.080023766
0.0	0.53595537	0.54456306	0.5353759	0.51822495	0.522877	0.53760576	0.5384249	0.5451247	0.52871335	0.5185621
0.0	0.010363817	0.015787398	0.010454968	0.008852784	0.009816067	0.010753399	0.01498183	0.015022092	0.0076412437	0.011493019
0.0	3.342515e-05	0.00021597267	8.851613e-05	8.727458e-05	9.484912e-05	0.00015028255	0.00012598469	0.00017970882	6.411122e-05	0.00016176683
0.0	0.53741837	0.5452201	0.5380393	0.51894	0.52217644	0.5359607	0.53944665	0.5454382	0.5273538	0.5200392
0.0	0.00898607	0.016322073	0.012743256	0.004224559	0.012051219	0.011211427	0.0076918355	0.010735826	0.008538899	0.018164564
0.0	9.063794e-05	0.00020217666	8.460256e-05	3.7361202e-05	0.00015359682	0.00015361102	7.394617e-05	0.00016858008	8.920307e-05	0.00019656798
0.0	0.07756548	0.07945322	0.062811084	0.065107115	0.06710367	0.07539746	0.07445812	0.086327426	0.06288741	0.08029963
0.0	0.011507699	0.011818026	0.0078150565	0.008759566	0.009196826	0.011043726	0.010747769	0.013697896	0.00809112	0.01311382
0.0	0.011426518	0.01185416	0.007855718	0.00881502	0.009155449	0.01092681	0.010672802	0.013709547	0.008090059	0.013108748
0.0	0.058918536	0.08190202	0.054644328	0.063884854	0.074634515	0.06671854	0.06689517	0.07748796	0.06936987	0.08450576
0.0	0.0068995208	0.012512215	0.0060430127	0.008457043	0.011213768	0.008791441	0.008801994	0.011177499	0.009708197	0.014435541
0.0	0.0068506226	0.012550451	0.0060745073	0.008510606	0.011163426	0.0086981645	0.008740484	0.011187016	0.009706923	0.014429959
0.0	0.06832233	0.08934389	0.07415779	0.060939614	0.07295408	0.07171584	0.075939566	0.07807789	0.06217688	0.06866012
0.0	7.216476e-05	0.0001864738	9.9731835e-05	5.7026722e-05	0.00010777543	8.870904e-05	0.000107822816	0.00010985959	5.708679e-05	9.066906e-05
0.0	0.008166578	0.014343474	0.011683215	0.009007429	0.009714089	0.011004901	0.013156953	0.010795413	0.0098271975	0.00951222
0.0	0.009572302	0.012261697	0.0043793437	0.0071404222	0.009168228	0.0078016133	0.010020025	0.011917106	0.0068225106	0.014729002
0.0	0.009515023	0.01229119	0.0044000144	0.0070995097	0.009126892	0.0077780853	0.009973579	0.01191089	0.0068007517	0.014708754
0.0	0.53660065	0.5453896	0.5380017	0.5192196	0.522654	0.5355561	0.53976965	0.5460289	0.52745867	0.51915437
0.0	0.009834674	0.012216853	0.00998087	0.011483077	0.014857981	0.013730486	0.004295966	0.010253329	0.007067733	0.018453488
0.0	0.071859434	0.07175332	0.068736956	0.07831955	0.08049162	0.074716404	0.057927806	0.07884737	0.058042124	0.09616545
0.0	8.726185e-05	8.096594e-05	7.491842e-05	0.0001464979	0.00015644517	0.00010355853	3.907185e-05	0.00011402807	4.4182998e-05	0.00032735922
0.0	0.08246603	0.08575054	0.03911497	0.057632085	0.07699427	0.05935706	0.07257615	0.07276179	0.05040688	0.08518429
0.0	0.012820683	0.013685215	0.003297888	0.0070349807	0.011833187	0.0070039476	0.010174118	0.009943683	0.0053820936	0.014649077
0.0	0.071101695	0.075181656	0.06297725	0.06619587	0.072607644	0.051706493	0.08209401	0.0757529	0.05838472	0.082306735
0.0	0.0015735197	0.00079801213	0.0015933318	0.0011112451	0.0018840779	0.003300756	0.0016558708	0.002162823	0.0018610753	0.0032373127
0.0	0.02425608	0.015497986	0.024058724	0.021853158	0.025252765	0.03198379	0.024864761	0.022306142	0.024568608	0.03117654
0.0	0.08090854	0.08175372	0.06804636	0.075672545	0.06474859	0.06353189	0.066583015	0.06300777	0.064060785	0.08311853
0.0	0.08223253	0.09342199	0.07718222	0.07292546	0.053028997	0.063691005	0.0887723	0.072788134	0.057087693	0.07736909
0.0	0.012388241	0.017290216	0.00811616	0.008086093	0.013601944	0.008829105	0.0138278715	0.009394826	0.00494379	0.015646556
0.0	0.027721677	0.035420187	0.019515524	0.019707862	0.029546767	0.016594011	0.026047358	0.03223598	0.011949731	0.037321106
0.0	0.21906935	0.24305107	0.21349026	0.18367988	0.22470905	0.247679	0.2407003	0.20244108	0.21017127	0.2252115
0.0	9.392253e-05	0.00012707441	5.1182287e-05	4.2706848e-05	0.00013465491	5.518781e-05	0.00012844738	5.434785e-05	6.554022e-05	0.00016035381
0.0	0.011482124	0.023233218	0.0057726004	0.008769828	0.007897373	0.014483754	0.009106853	0.007583056	0.007066555	0.01482109
0.0	0.0114226295	0.023200648	0.005840365	0.00885571	0.0079477895	0.014523392	0.009157821	0.0076066363	0.0071059996	0.014903709
0.0	0.011515278	0.010766768	0.00944885	0.0071421633	0.007663586	0.00920198	0.013085352	0.009010447	0.010024888	0.007379344
0.0	0.0012725936	0.0019998604	0.0015651003	0.0014121487	0.0028532327	0.0012742941	0.0022948168	0.0019419194	0.0012772304	0.0035053485
0.0	0.0027318448	0.0020051254	0.00044424227	0.0023229448	0.002264614	0.00073419075	0.0012272502	0.0006912147	0.0011025255	0.0025087534
0.0	0.020329162	0.014134881	0.022172734	0.017249469	0.0220667	0.020005686	0.025869217	0.027128352	0.021553723	0.023247024
0.0	0.026911167	0.024100129	0.021257887	0.02648072	0.02217491	0.018937618	0.020184323	0.020262139	0.02090641	0.02927195
0.0	0.008955712	0.014740762	0.010725838	0.009182238	0.011758517	0.015113009	0.0104970075	0.011306646	0.009046475	0.013452838
0.0	0.030026695	0.026849845	0.014644741	0.027190847	0.028999837	0.01856298	0.014541167	0.013508649	0.016775718	0.024903812
0.0	0.011706098	0.011987963	0.011514666	0.010205408	0.0129506765	0.0122599695	0.01063124	0.0076426333	0.00810021	0.014407997
0.0	0.018491624	0.024651717	0.020100739	0.022273498	0.027862461	0.02680103	0.0174209	0.026067186	0.021586088	0.033482186
0.0	0.001865576	0.0032783304	0.001959617	0.0017823252	0.003184012	0.0022772732	0.0031120218	0.0014884333	0.0007095622	0.0021543333
0.0	0.023658656	0.03636651	0.02233833	0.016368963	0.028540263	0.032164942	0.02928782	0.020434184	0.012753772	0.023418443
0.0	0.020881437	0.03145991	0.02294957	0.022615751	0.026741693	0.018417398	0.026381794	0.01810112	0.022240235	0.027190639
0.0	0.010079386	0.0122699635	0.010962028	0.009462262	0.009963819	0.009459218	0.011729916	0.007720813	0.007949515	0.015421482
0.0	0.5387286	0.54702973	0.53539747	0.5180552	0.52175057	0.5341895	0.5389817	0.5446808	0.52963865	0.5183624
0.0	0.53708375	0.5467238	0.53604007	0.5181157	0.5215709	0.5346925	0.53800815	0.5453805	0.5296783	0.51842964
0.0	0.5376983	0.54577607	0.5362958	0.5196821	0.52302355	0.53626287	0.53756976	0.5435104	0.52905566	0.5183908
0.0	0.10991187	0.116216406	0.092697546	0.07432236	0.08935736	0.12156518	0.10374446	0.07379369	0.083366826	0.1067953
0.0	0.53736085	0.54717994	0.5382154	0.5192146	0.5235647	0.5364156	0.5384313	0.54608625	0.5294064	0.5198581
0.0	0.5375578	0.54819185	0.53829634	0.51966125	0.5246028	0.5362291	0.5400712	0.54603	0.5284409	0.5217219
0.0	0.53811544	0.5454491	0.5338459	0.51825154	0.52460164	0.53585714	0.5406181	0.54500145	0.5272006	0.5181367
0.0	0.5381812	0.54549384	0.53489363	0.5193011	0.52499586	0.53602874	0.5416178	0.54530793	0.5268587	0.5195817
0.0	0.53833	0.5464083	0.5356252	0.5189594	0.52473795	0.53592396	0.5401982	0.54639727	0.52697456	0.5192115
0.0	0.53718764	0.5466906	0.53580695	0.5193202	0.52378887	0.53716445	0.54022276	0.54599446	0.52770543	0.5200278
0.0	0.1556119	0.19582473	0.13151848	0.13446638	0.1547885	0.15700167	0.14738743	0.14486939	0.14136992	0.1453292
0.0	0.109541036	0.11641014	0.09249694	0.074276604	0.08909997	0.12131907	0.103459544	0.07359604	0.083394945	0.106617354
0.0	0.5371914	0.54784304	0.5365015	0.51876855	0.5230786	0.5355423	0.53848904	0.5458597	0.5295521	0.51937467
0.0	0.5358389	0.54518366	0.5372175	0.51943886	0.525616	0.5360087	0.5399293	0.5444405	0.52814406	0.51708364
0.0	0.53820026	0.54603523	0.5374703	0.520361	0.52321905	0.53758687	0.53907835	0.5467507	0.5271202	0.51837057
0.0	0.53900546	0.54646397	0.5373253	0.5200314	0.523245	0.53708947	0.5393106	0.5470608	0.52750564	0.51778954
0.0	0.53705794	0.5474461	0.53749776	0.5193851	0.5224027	0.53603995	0.5380685	0.5461263	0.52946854	0.5191307
0.0	0.1101165	0.1161428	0.09328584	0.07405896	0.089572124	0.12127864	0.103896946	0.07367526	0.08349327	0.10633522
0.0	0.013702721	0.014789394	0.008455144	0.008400905	0.0028309664	0.015477714	0.013022653	0.007020333	0.009258736	0.011798568
0.0	0.15401533	0.17714263	0.015154607	0.026553243	0.017380485	0.16378307	0.02251459	0.0171307	0.025868772	0.021457521
0.0	0.5375659	0.5472645	0.5357815	0.51845026	0.52167755	0.53615594	0.5382775	0.54627234	0.53097945	0.5200596
0.0	0.14212282	0.14361581	0.15548854	0.11893498	0.15533113	0.1629393	0.14536622	0.15676092	0.14143229	0.14841588
0.0	0.5365713	0.54713106	0.53671265	0.51933855	0.522585	0.53622526	0.5383911	0.5456779	0.5298724	0.51923007
0.0	0.22114374	0.23007494	0.20857571	0.1961289	0.20676862	0.22672819	0.23802793	0.202481	0.1845933	0.23809482
0.0	0.007164949	0.013558895	0.0087470375	0.008942166	0.0131202275	0.012865401	0.0128767295	0.009580718	0.009760956	0.016932057
0.0	0.5376006	0.546723	0.53678995	0.5192273	0.52231914	0.5359781	0.537524	0.54623854	0.5298421	0.5190375
0.0	0.5403296	0.5477476	0.53597474	0.51934576	0.5228526	0.5371543	0.53976536	0.5474414	0.52920395	0.5194738
0.0	0.54053843	0.5473523	0.536976	0.5181807	0.5233049	0.53477484	0.54063886	0.5475824	0.52948475	0.5189986
0.0	0.53773165	0.546429	0.5372424	0.51882595	0.5240233	0.53680277	0.5379038	0.5474691	0.5290094	0.5198553
0.0	0.5368948	0.54633105	0.5353199	0.51773524	0.52121085	0.53546685	0.5366752	0.5454371	0.53015125	0.5189498
0.0	0.5382696	0.5456794	0.53655267	0.5188679	0.5222251	0.53633165	0.5394146	0.54537886	0.5279732	0.51820177
0.0	0.53604746	0.545692	0.5374171	0.5180501	0.5215391	0.533954	0.53725404	0.5450609	0.52862626	0.51983386
0.0	0.09563324	0.123095475	0.09492205	0.09430673	0.10401803	0.09856029	0.095840484	0.08707529	0.095505506	0.12747669
0.0	0.53607106	0.54734993	0.538029	0.51875114	0.52187103	0.53580743	0.5378168	0.5458305	0.5281038	0.51912177
0.0	0.5422859	0.54510635	0.5374787	0.5195403	0.52514136	0.5368954	0.54168755	0.546455	0.52849984	0.52079207
0.0	0.13098603	0.15677074	0.15431154	0.14659846	0.14510916	0.15666373	0.1577751	0.13957275	0.15045078	0.15812466
0.0	0.5366898	0.546769	0.5375032	0.51872355	0.5231113	0.537321	0.5386586	0.5472135	0.5293399	0.5196388
0.0	0.53661174	0.54706526	0.53755665	0.5186563	0.522304	0.5368451	0.53761375	0.5468586	0.5294953	0.5195742
0.0	0.5364734	0.546925	0.5379496	0.5188136	0.5224264	0.5363881	0.53652096	0.5475109	0.5291088	0.5194304
0.0	0.53781366	0.5453992	0.5353846	0.5192326	0.52283704	0.53556234	0.5385476	0.545155	0.52824986	0.51902497
0.0	0.53657746	0.54653	0.5378784	0.51890314	0.52350277	0.5370227	0.5379145	0.547984	0.52890164	0.51951647
0.0	0.5373042	0.5471206	0.538431	0.518954	0.5224042	0.536329	0.53845793	0.5471538	0.52962667	0.51908404
0.0	0.10373459	0.009805399	0.09526455	0.10214756	0.116263345	0.09761031	0.10588543	0.105432004	0.07891978	0.12544289
0.0	0.53843087	0.54554063	0.53720164	0.5172458	0.52195114	0.5355145	0.53684795	0.54527766	0.5293996	0.5178656
0.0	0.53884196	0.54618293	0.5375583	0.51600605	0.522882	0.534515	0.537753	0.5445268	0.5290154	0.5171998
0.0	0.537966	0.54769397	0.5394069	0.5206881	0.52443653	0.5375901	0.5399861	0.5471371	0.5297437	0.5210994
0.0	0.53747576	0.5464325	0.5364746	0.519379	0.5245243	0.53719336	0.5398005	0.544801	0.5284124	0.51971245
0.0	0.5378032	0.54576755	0.5372237	0.51883125	0.5227649	0.53629285	0.5379396	0.54766846	0.5303033	0.5197125
0.0	0.16273496	0.16266905	0.14321849	0.14061002	0.14775522	0.14548825	0.17626716	0.1688589	0.14918004	0.18080978
0.0	0.5385682	0.54458356	0.5359605	0.51888776	0.5224708	0.53354144	0.53979224	0.54435533	0.5291407	0.5191979
0.0	0.53908896	0.5461479	0.53597885	0.5206925	0.5228685	0.5368257	0.53976953	0.54650474	0.5282585	0.51914084
0.0	0.53918177	0.54650986	0.5362873	0.5200474	0.52363193	0.53685534	0.5406176	0.54635376	0.52856594	0.5190391
0.0	0.5369138	0.5475229	0.5359849	0.5178555	0.5230577	0.53590184	0.53962564	0.54503196	0.52911276	0.51881593
0.0	0.53767616	0.5474358	0.5359954	0.51695555	0.5228801	0.53508526	0.5397205	0.5468068	0.527353	0.5182842
0.0	0.53773606	0.5464817	0.5350148	0.51628447	0.52280587	0.5347999	0.5389394	0.54662395	0.5262174	0.5192186
0.0	0.538186	0.5467771	0.53472257	0.5182452	0.5233707	0.5356826	0.540212	0.54545236	0.52823985	0.51855034
0.0	0.53845394	0.54542667	0.53473985	0.51881737	0.52447176	0.5362467	0.5393998	0.54518276	0.5272581	0.5191999
0.0	0.5388115	0.54483783	0.5349476	0.5180025	0.5246135	0.5357868	0.5391973	0.54395044	0.5271391	0.51889247
0.0	0.5381871	0.54493475	0.5342724	0.51924884	0.5244856	0.53505886	0.54082566	0.5443054	0.5259573	0.5181408
0.0	0.53862756	0.54626685	0.53546214	0.51750034	0.52368677	0.53576577	0.5387133	0.5461546	0.52759534	0.51955783
0.0	0.5387139	0.54541373	0.53557533	0.51786387	0.52399135	0.5346884	0.5411097	0.54571635	0.5268424	0.5187617
0.0	0.5387027	0.54632115	0.5356195	0.5190778	0.5239219	0.5345461	0.54063433	0.5464808	0.52866244	0.5195257
0.0	0.5376282	0.5460636	0.5370675	0.5174096	0.5228891	0.53538114	0.5386218	0.54631215	0.5282257	0.5185361
0.0	0.5384577	0.54596454	0.53582954	0.5180542	0.5237668	0.5360284	0.5406756	0.54611045	0.5279872	0.519665
0.0	0.538192	0.54538214	0.53532416	0.5175281	0.5239098	0.5356442	0.5393876	0.5467475	0.5279311	0.51955587
0.0	0.5378295	0.54662347	0.53649485	0.51689595	0.52366596	0.534984	0.53934145	0.5470016	0.52704906	0.5180059
0.0	0.5374971	0.54606503	0.5351315	0.5177746	0.5237853	0.53442526	0.5392092	0.5473349	0.5279008	0.51871186
0.0	0.53917074	0.5461069	0.53524303	0.51844496	0.5248676	0.5360026	0.54137206	0.54466116	0.5273975	0.51925826
0.0	0.53756356	0.5448888	0.5342618	0.51917213	0.52473927	0.536311	0.5396235	0.5445311	0.5270536	0.5198211
0.0	0.538476	0.5453347	0.53393745	0.5192583	0.52471936	0.5362737	0.5399908	0.5454419	0.5277432	0.5181116
0.0	0.53986585	0.5445072	0.535146	0.5197062	0.5253913	0.5363019	0.54130983	0.54533094	0.52798635	0.5195139
0.0	0.5381386	0.54513365	0.53690666	0.519343	0.52254915	0.5357504	0.53874487	0.5459509	0.52804244	0.5189817
0.0	0.5374859	0.5459329	0.5377944	0.519689	0.5246414	0.53641635	0.5405216	0.54646885	0.52856916	0.51987535
0.0	0.5384786	0.54624313	0.5376239	0.5192407	0.5235475	0.53719056	0.5391658	0.5449599	0.5289311	0.5202131
0.0	0.5369852	0.54721016	0.5377533	0.51903355	0.5222975	0.5357111	0.53809464	0.5466032	0.52783203	0.51878357
0.0	0.5373536	0.54665184	0.53819805	0.5183756	0.523011	0.5357025	0.5374503	0.5464979	0.52749074	0.5194307
0.0	0.53624684	0.5454624	0.5373578	0.51766163	0.52240425	0.5361719	0.5375173	0.545948	0.5272743	0.51866573
0.0	0.538047	0.54435754	0.5375291	0.5176176	0.5241123	0.5379553	0.53881866	0.5475274	0.5279694	0.5205075
0.0	0.53732234	0.5470048	0.5374375	0.51882905	0.5233132	0.53708917	0.53912383	0.54696345	0.5292614	0.5195964
0.0	0.5378101	0.5457633	0.5352572	0.51935774	0.52373594	0.5362843	0.5394865	0.54567325	0.5266939	0.5173701
0.0	0.5376512	0.5444321	0.5373284	0.5209058	0.5242215	0.53590596	0.5386476	0.54456794	0.53011477	0.52029717
0.0	0.5371457	0.54619	0.5359444	0.5192907	0.52275264	0.53518474	0.53855604	0.5461392	0.5287545	0.5188679
0.0	0.011335152	0.011490566	0.008340024	0.0063956743	0.00768392	0.017493486	0.011166615	0.007076596	0.007149133	0.0090857195
0.0	0.110220335	0.11657459	0.09341861	0.07501296	0.08934435	0.12153645	0.10450952	0.07415142	0.08344943	0.107482955
0.0	0.01128028	0.011433452	0.008380925	0.0063948743	0.0076512373	0.017362408	0.011126801	0.0070602642	0.007107023	0.009080149
0.0	0.10085458	0.09474512	0.089354	0.086999096	0.101544455	0.11949404	0.093979195	0.10811883	0.09967354	0.1048271
0.0	0.53877485	0.54729813	0.53532803	0.5197307	0.52450055	0.5353442	0.53952277	0.5449082	0.5274732	0.5208172
0.0	0.0935584	0.10557819	0.07894781	0.072361104	0.10549791	0.09991688	0.09495567	0.11764117	0.082514495	0.12213706
0.0	0.104640186	0.11204183	0.09925121	0.089516245	0.085068315	0.10416885	0.10511653	0.1070429	0.09916285	0.12545231
0.0	0.09584236	0.114058346	0.0934211	0.0862622	0.10337597	0.07830189	0.11193854	0.101959094	0.08353728	0.115514606
0.0	0.53806174	0.5450823	0.535585	0.52195215	0.52381396	0.53469396	0.539263	0.54554516	0.52814746	0.5216419
0.0	0.5349633	0.5469763	0.53558064	0.51913196	0.5209077	0.534969	0.5377495	0.5460345	0.5295282	0.5186157
0.0	0.5349633	0.5469763	0.53558064	0.51913196	0.5209077	0.534969	0.5377495	0.5460345	0.5295282	0.5186157
0.0	0.5388622	0.54832405	0.53725106	0.5194272	0.5224175	0.53803414	0.54016095	0.54643244	0.5294636	0.5206824
0.0	0.5391016	0.5449583	0.5368835	0.5204948	0.5235541	0.5358166	0.5386586	0.5456507	0.5288634	0.51989883
0.0	0.5377702	0.54748774	0.53659433	0.51908976	0.52233106	0.53676426	0.5398328	0.54665214	0.5272888	0.52074564
0.0	0.53691536	0.54692197	0.53636336	0.5200948	0.52319753	0.5349584	0.5383565	0.5468016	0.52742046	0.51978344
0.0	0.5382661	0.5473572	0.53790534	0.5178968	0.5226966	0.53533775	0.5390834	0.54523665	0.52911663	0.52010465
0.0	0.10100951	0.09484979	0.0896043	0.087087005	0.101663455	0.11925936	0.09397623	0.10756651	0.09979496	0.104778275
0.0	0.5388159	0.54618555	0.53527355	0.52076316	0.5250202	0.5351304	0.5390677	0.54633427	0.5286445	0.5208793
0.0	0.5381946	0.5482298	0.53764	0.5211626	0.52212554	0.5364493	0.5407053	0.54666317	0.53079754	0.52070063
0.0	0.100738496	0.11354561	0.085942976	0.085274436	0.1006322	0.1157224	0.11744668	0.10400205	0.101879925	0.108196914
0.0	0.53673613	0.5463647	0.53577983	0.5190594	0.5238852	0.53570104	0.5374887	0.54550105	0.5280169	0.5199069
0.0	0.53883743	0.54649687	0.53707576	0.5198745	0.5223141	0.53730124	0.54091966	0.5459452	0.52909476	0.52066207
0.0	0.11310601	0.1450134	0.100942366	0.08878542	0.09573053	0.091264404	0.110362306	0.11244625	0.08315287	0.10869726
0.0	0.5375665	0.5479558	0.5373316	0.51933056	0.52353406	0.53692937	0.53931564	0.5462527	0.52826726	0.52025914
0.0	0.09870347	0.11637019	0.09179613	0.08715722	0.093655296	0.11393531	0.10875076	0.10227944	0.10736136	0.110702865
0.0	0.09870347	0.11637019	0.09179613	0.08715722	0.093655296	0.11393531	0.10875076	0.10227944	0.10736136	0.110702865
0.0	0.10068913	0.11319453	0.085777484	0.08546891	0.10099294	0.11582665	0.11736371	0.10402541	0.10158213	0.108063966
0.0	0.5378776	0.54821014	0.5368623	0.5198663	0.5224195	0.5373594	0.5385198	0.5459798	0.52875966	0.5197753
0.0	0.53687763	0.5476448	0.5361533	0.5184199	0.5217967	0.5363815	0.538919	0.54612994	0.5289194	0.51862544
0.0	0.53906626	0.54950243	0.5372326	0.5208545	0.52713585	0.5376339	0.5418637	0.54447377	0.5280882	0.5210949
0.0	0.53783214	0.549576	0.5372892	0.5204474	0.52482545	0.5369284	0.54064655	0.54543674	0.5293208	0.5198901
0.0	0.5371655	0.54740685	0.5367933	0.5207477	0.52363247	0.5353748	0.5393319	0.545728	0.5270777	0.5201463
0.0	0.5374883	0.5462548	0.5363815	0.5207072	0.5252816	0.5351696	0.54007083	0.54511446	0.52884704	0.5186255
0.0	0.53736734	0.54643786	0.53688926	0.5186823	0.523621	0.53510135	0.5380472	0.54484576	0.5280968	0.5181461
0.0	0.5388429	0.5480464	0.53725374	0.51858777	0.5232325	0.5362532	0.5392967	0.54388344	0.5302693	0.5200224
0.0	0.536914	0.54638726	0.5366399	0.51751316	0.52352285	0.5357111	0.5394623	0.5443135	0.52764666	0.5188647
0.0	0.54056	0.54812515	0.5388246	0.5204041	0.5238755	0.5378013	0.5406595	0.5449331	0.5293432	0.5206325
0.0	0.5376695	0.54697305	0.53746784	0.51993126	0.52414197	0.5362965	0.53852963	0.542728	0.5287855	0.5211791
0.0	0.540229	0.5467259	0.5375612	0.51975816	0.52555305	0.5370265	0.54087025	0.5460564	0.52937376	0.51910305
0.0	0.538097	0.54613286	0.5360872	0.5189797	0.52210903	0.5350164	0.53866017	0.54649687	0.5292278	0.5188463
0.0	0.53952867	0.5469786	0.538712	0.520903	0.5244139	0.5365853	0.53784066	0.5478734	0.5296068	0.5202945
0.0	0.53693324	0.54585195	0.5374592	0.51936805	0.52429116	0.53744686	0.53998774	0.5452161	0.52879554	0.52003646
0.0	0.5403062	0.546422	0.53755677	0.5194723	0.52338153	0.5366578	0.5412087	0.54635	0.52742857	0.51895815
0.0	0.53714395	0.54798436	0.53825355	0.5208198	0.5245936	0.5367753	0.5376059	0.5469779	0.53011924	0.52010214
0.0	0.5368781	0.5482692	0.5384144	0.52111727	0.52460223	0.53686136	0.5378031	0.54704833	0.5300218	0.5202212
0.0	0.53732747	0.54798657	0.5386497	0.51822996	0.52248645	0.535685	0.54018223	0.5470195	0.5288433	0.51935166
0.0	0.10241301	0.11620729	0.10272897	0.06833505	0.1088039	0.10702011	0.08728445	0.091557495	0.09277556	0.12247339
0.0	0.5390742	0.546629	0.53612345	0.51976275	0.5236681	0.535803	0.53985906	0.54598093	0.530049	0.52064276
0.0	0.5364537	0.54567164	0.53656	0.51947254	0.5222802	0.53556365	0.53852856	0.544769	0.527765	0.51830196
0.0	0.53770703	0.5459763	0.53595227	0.5180901	0.5234011	0.5364487	0.53826004	0.54505634	0.5274615	0.51997024
0.0	0.5349633	0.5469763	0.53558064	0.51913196	0.5209077	0.534969	0.5377495	0.5460345	0.5295282	0.5186157
0.0	0.5381854	0.5461909	0.53625333	0.5172441	0.5219982	0.5367903	0.5394269	0.54718566	0.52973455	0.5187071
0.0	0.5372678	0.54726875	0.5359904	0.51898915	0.5210294	0.5348131	0.5385746	0.545556	0.52949005	0.51939917
0.0	0.5373527	0.54628164	0.535635	0.51634663	0.5216552	0.53487355	0.5383775	0.54745615	0.5302788	0.51845074
0.0	0.5376414	0.5482412	0.53511065	0.5183324	0.5212078	0.5365239	0.5391128	0.546346	0.5292183	0.5204902
0.0	0.2644961	0.28100595	0.24227366	0.24348146	0.26946786	0.26958635	0.2734112	0.27083424	0.24269927	0.26170117
0.0	0.53800726	0.54779094	0.53775984	0.5209339	0.52290535	0.537235	0.5402826	0.54734784	0.5297941	0.5211263
0.0	0.5368431	0.5466919	0.53733134	0.520157	0.5235506	0.5362438	0.5373658	0.5462784	0.5289763	0.5197919
0.0	0.13814381	0.15792799	0.15335438	0.13755038	0.14470182	0.14236201	0.13731883	0.17540592	0.15625684	0.14503911
0.0	0.53724533	0.5449241	0.5370059	0.51853526	0.52296555	0.53646755	0.54056734	0.54530454	0.5254351	0.5200157
0.0	0.53827935	0.54595447	0.53753954	0.520036	0.5237206	0.5350636	0.5408942	0.54682344	0.5259106	0.5214208
0.0	0.53756475	0.5469119	0.53574425	0.51777583	0.5233224	0.5351686	0.5392861	0.5422749	0.52938545	0.51829684
0.0	0.5369264	0.54572403	0.5349159	0.5167958	0.523164	0.5360938	0.53936315	0.5434832	0.5286867	0.517758
0.0	0.5369153	0.54706585	0.5361421	0.51679665	0.5233272	0.53626496	0.53805023	0.5438149	0.5286196	0.51722777
0.0	0.5380191	0.5456249	0.5375217	0.5183978	0.52294225	0.5343834	0.5392673	0.54612416	0.52584857	0.5200842
0.0	0.53661174	0.54333586	0.5348828	0.51931185	0.52105165	0.53672683	0.5378864	0.5445892	0.52859426	0.51944476
0.0	0.53766114	0.5471818	0.53805053	0.5194609	0.522679	0.5360381	0.5393379	0.5458623	0.52977544	0.5196306
0.0	0.5367663	0.54516894	0.5381504	0.5194853	0.523321	0.5372212	0.5391539	0.5444229	0.52646405	0.51996833
0.0	0.53872424	0.5447117	0.53875506	0.5188815	0.52284396	0.5358534	0.5392468	0.5453251	0.5289976	0.52057594
0.0	0.5369968	0.5442458	0.5363923	0.5200943	0.52453434	0.54039	0.53954816	0.5444269	0.53026646	0.52002054
0.0	0.53784436	0.5459797	0.53679174	0.5178446	0.5223727	0.5353787	0.53939956	0.54709095	0.5299446	0.51756257
0.0	0.53810793	0.5433688	0.5363941	0.51816165	0.52295595	0.538071	0.5400634	0.54490083	0.5280018	0.5186994
0.0	0.535161	0.5458808	0.5350777	0.51784223	0.52359027	0.53713197	0.53980774	0.5459584	0.5268916	0.51862353
0.0	0.53796124	0.5472637	0.5391473	0.5200165	0.5223755	0.5384165	0.5407962	0.54649466	0.52998066	0.51893514
0.0	0.53561336	0.5436092	0.5369603	0.51683885	0.5211603	0.5322787	0.538127	0.54561	0.5280899	0.5165829
0.0	0.5391495	0.54663956	0.5370712	0.5190328	0.5247489	0.5364998	0.54237384	0.5462228	0.53021604	0.5199711
0.0	0.5357511	0.5432616	0.5365594	0.5165072	0.52196705	0.5346104	0.5355345	0.5455227	0.52893287	0.5168229
0.0	0.53809613	0.54570323	0.5340388	0.520339	0.5212711	0.5379495	0.5396016	0.54595214	0.5293245	0.5196573
0.0	0.53750014	0.54698324	0.5385294	0.51955533	0.5235971	0.5352655	0.5401692	0.54572046	0.52848774	0.52150244
0.0	0.53667295	0.54806197	0.53703487	0.5177735	0.521483	0.5358464	0.53894216	0.5451716	0.52573717	0.5189212
0.0	0.5379976	0.54615986	0.53880984	0.51960367	0.5220409	0.5357569	0.5407525	0.5443851	0.52971864	0.52013564
0.0	0.53822774	0.54533005	0.536014	0.51947933	0.5231891	0.5360963	0.54039764	0.5454127	0.52748835	0.51856947
0.0	0.53676534	0.5462307	0.53547317	0.51876116	0.52309227	0.5350149	0.53986645	0.5446674	0.52838516	0.51981163
0.0	0.537024	0.5451546	0.5339237	0.5189663	0.52219266	0.53521305	0.53856266	0.5445912	0.5289625	0.5176663
0.0	0.5370525	0.54522294	0.5349078	0.51979864	0.52216333	0.536298	0.5393175	0.5446971	0.5297331	0.5184736
0.0	0.5384731	0.5462489	0.53593475	0.5184063	0.5221012	0.53488994	0.5372273	0.5454562	0.52936286	0.51971215
0.0	0.53674334	0.543486	0.5349838	0.5170732	0.52212805	0.5357541	0.53969425	0.5451846	0.52528495	0.52013814
0.0	0.53826857	0.54556787	0.53521764	0.5193425	0.52205956	0.5348526	0.53930765	0.54523516	0.5282104	0.5189012
0.0	0.5368919	0.54599255	0.53452075	0.51901335	0.5238717	0.534984	0.5394286	0.54554	0.5285246	0.51777256
0.0	0.53494483	0.54820544	0.53735125	0.5175183	0.519633	0.53426397	0.5360269	0.5445191	0.52868253	0.5189978
0.0	0.53710735	0.5469386	0.53688926	0.5197202	0.52206886	0.5364155	0.5382024	0.5462559	0.5293921	0.5187558
0.0	0.5367616	0.5460261	0.53654325	0.519219	0.5232499	0.53668594	0.5374174	0.546475	0.52892673	0.51728904
0.0	0.53878164	0.5470579	0.53607666	0.5225125	0.5225027	0.5343271	0.5393146	0.5471091	0.52994794	0.52306485
0.0	0.53743714	0.5460854	0.5358211	0.51842785	0.52246475	0.5356544	0.5386966	0.5449022	0.52945364	0.51723135
0.0	0.5377381	0.5485615	0.5368958	0.5198823	0.52179354	0.5356944	0.53935486	0.54553324	0.5307823	0.51931864
0.0	0.53713536	0.54632765	0.53697366	0.5189598	0.522931	0.5364343	0.5415352	0.5458622	0.52672446	0.51994675
0.0	0.5389642	0.5458735	0.53611803	0.51807016	0.5228424	0.5372016	0.5394702	0.5429577	0.530678	0.51831526
0.0	0.53585297	0.5443989	0.5355559	0.51785105	0.52127576	0.5337512	0.538868	0.5449931	0.52494156	0.5189465
0.0	0.54008174	0.54607594	0.53498346	0.5172266	0.5226879	0.5374198	0.5396571	0.54390836	0.5304135	0.5180023
0.0	0.5396212	0.54488915	0.5358585	0.51940364	0.5230562	0.53637046	0.54008466	0.5460055	0.5283751	0.51887584
0.0	0.5396986	0.5461227	0.53836405	0.5184523	0.5228323	0.5356029	0.53935885	0.54553074	0.5287987	0.5207067
0.0	0.53990436	0.5456219	0.53748244	0.5180107	0.5224004	0.53527194	0.5379233	0.5433566	0.5300953	0.51766753
0.0	0.5388657	0.54563636	0.5379084	0.51909244	0.52187735	0.53610355	0.54183066	0.54667497	0.53035176	0.5176491
0.0	0.5384179	0.545378	0.53736323	0.51952124	0.5218079	0.5368557	0.5395805	0.544486	0.5289152	0.5191786
0.0	0.5377966	0.5465106	0.53809464	0.52057886	0.52296877	0.5362066	0.5387297	0.5469458	0.52919316	0.5193685
0.0	0.53766024	0.5447785	0.53768	0.51772344	0.52360505	0.53530097	0.5398278	0.5462132	0.52766544	0.51779556
0.0	0.53731316	0.5459157	0.53600043	0.51817024	0.5224681	0.5363472	0.5375466	0.5459116	0.5280482	0.51677805
0.0	0.53736746	0.5474766	0.5372012	0.5199848	0.52176535	0.5357093	0.5390362	0.5462999	0.52958566	0.51931626
0.0	0.53736746	0.5474766	0.5372012	0.5199848	0.52176535	0.5357093	0.5390362	0.5462999	0.52958566	0.51931626
0.0	0.53792804	0.545813	0.5369697	0.52056414	0.52404267	0.5358113	0.538887	0.5454545	0.5284791	0.51970494
0.0	0.0040360643	0.004831076	0.00047558924	0.0033645188	0.0036620172	0.0042211064	0.0040122955	0.0052200193	0.0043395567	0.004352903
0.0	0.00088004005	0.0012153654	5.718012e-05	0.00081019936	0.0010621899	0.00089093024	0.0011877624	0.001361131	0.0010367355	0.0014947363
0.0	0.5383839	0.54745996	0.5361467	0.51783323	0.5232077	0.5355203	0.54040056	0.54514575	0.52963287	0.51897454
0.0	0.5377375	0.5468697	0.5376422	0.51989883	0.52359325	0.53630316	0.5389847	0.54598004	0.5287662	0.5194445
0.0	0.5378652	0.5464401	0.5378727	0.5206447	0.5251681	0.53602016	0.5398544	0.54625356	0.5285748	0.5200069
0.0	0.5381607	0.5463938	0.53755593	0.51897305	0.5230213	0.53558797	0.53784657	0.5457247	0.5283197	0.5189659
0.0	0.5362401	0.5452686	0.5363108	0.51824987	0.5235993	0.53558064	0.53975195	0.5442616	0.5270663	0.5187623
0.0	0.53717875	0.5451015	0.5355685	0.52075255	0.52290815	0.5359188	0.53881085	0.54547346	0.5269668	0.5206858
0.0	0.53742063	0.54803175	0.534698	0.5205696	0.52086115	0.534506	0.53986686	0.54591995	0.5278569	0.5209934
0.0	0.53755057	0.5481284	0.5345565	0.5229603	0.52305835	0.5366734	0.5383044	0.5476749	0.52733576	0.5226173
0.0	0.5382718	0.5460219	0.5378707	0.5193268	0.52330214	0.53662634	0.53950924	0.5463183	0.5273443	0.5179978
0.0	0.5382718	0.5460219	0.5378707	0.5193268	0.52330214	0.53662634	0.53950924	0.5463183	0.5273443	0.5179978
0.0	0.53620625	0.54619014	0.53578806	0.51780725	0.52296835	0.5362079	0.53979594	0.5430518	0.5264632	0.5184617
0.0	0.53831273	0.5472081	0.53640175	0.52063197	0.52417755	0.53547055	0.53841525	0.54584944	0.5283709	0.52052516
0.0	0.5379249	0.5478483	0.53834313	0.52197623	0.5227274	0.5355091	0.5394589	0.5467156	0.5295341	0.5197909
0.0	0.53804505	0.5492532	0.5364767	0.52082795	0.522918	0.53662956	0.540257	0.5461477	0.53019744	0.51968336
0.0	0.53844756	0.5471006	0.5365338	0.5196846	0.5222929	0.5365485	0.5380956	0.5466377	0.5286457	0.51847804
0.0	0.009137433	0.013523526	0.009361699	0.008164955	0.0014594725	0.0150177665	0.0133042745	0.008880327	0.0104860775	0.013200554
0.0	0.08982968	0.1270726	0.07781524	0.08421202	0.1066006	0.08710989	0.111031376	0.11168314	0.08669956	0.107048005
0.0	0.111047804	0.08869021	0.089996435	0.087476745	0.10732002	0.12163058	0.089101985	0.115958184	0.11454314	0.08675266
0.0	0.5364171	0.5475774	0.53710395	0.51981395	0.5222797	0.5360477	0.53811395	0.54429275	0.5293276	0.5187405
0.0	0.5374421	0.5457692	0.53579783	0.5209454	0.52324986	0.53541905	0.5395582	0.54648703	0.5271917	0.52036464
0.0	0.5366691	0.5475511	0.5368533	0.5192995	0.5215974	0.5351615	0.54010373	0.54504764	0.5271309	0.5199204
0.0	0.535848	0.54674184	0.53777784	0.51655585	0.52069545	0.5346687	0.5392101	0.5439795	0.52479523	0.5182529
0.0	0.53507686	0.5468304	0.5373143	0.519642	0.52314204	0.5357825	0.5379817	0.54591006	0.5293074	0.51825255
0.0	0.5348687	0.5450936	0.53614885	0.51910317	0.5223983	0.53644127	0.5382377	0.54422885	0.5283543	0.5179664
0.0	0.5365071	0.545078	0.53784597	0.5198053	0.52353334	0.53811616	0.538007	0.54627156	0.5278408	0.51818234
0.0	0.14352809	0.1628394	0.14497198	0.12894309	0.16286251	0.14832686	0.1530266	0.16327737	0.14438188	0.16647504
0.0	0.15502734	0.1630708	0.16233093	0.12726523	0.14358942	0.1647709	0.13368435	0.16197875	0.14903156	0.13511299
0.0	0.093737125	0.109044425	0.094463594	0.08243367	0.11179933	0.09815226	0.10194054	0.109547436	0.0947157	0.11578866
0.0	0.15501738	0.16259047	0.16201207	0.12731065	0.14344361	0.16522051	0.13383675	0.16139889	0.14867687	0.1352348
0.0	0.5374282	0.54551053	0.53832704	0.5193437	0.52414	0.5365112	0.5399854	0.5466027	0.5290488	0.51908374
0.0	0.53792053	0.5447091	0.5399404	0.51784813	0.5237293	0.53461754	0.53959405	0.54353076	0.5314558	0.5198916
0.0	0.5375999	0.5451791	0.53943294	0.5173579	0.523447	0.536525	0.539046	0.5444811	0.52967227	0.5197064
0.0	0.53830194	0.5480772	0.53870636	0.5203139	0.5233968	0.5364445	0.5404254	0.54467136	0.5295654	0.52073306
0.0	0.53681105	0.5444405	0.5350509	0.5185336	0.52186674	0.53506017	0.53787714	0.5456789	0.52832854	0.518424
0.0	0.536602	0.5485099	0.5377903	0.5183729	0.52220815	0.53596133	0.53713053	0.54685885	0.5286477	0.5184615
0.0	0.5356907	0.54531157	0.53608716	0.51889455	0.5235805	0.53701985	0.53867966	0.54627013	0.52885354	0.51832026
0.0	0.5384446	0.54519975	0.53697985	0.51893675	0.52381	0.536928	0.5397815	0.5456038	0.5267583	0.51936007
0.0	0.53710353	0.5461147	0.5359488	0.5179193	0.52196425	0.53550714	0.5387498	0.5451296	0.5282772	0.5196075
0.0	0.53823054	0.5451929	0.5390288	0.5195986	0.523539	0.5363377	0.53840965	0.54573995	0.5266391	0.5196163
0.0	0.538534	0.54602385	0.5371591	0.51935846	0.52324474	0.5363739	0.5387993	0.54676086	0.52758527	0.5186041
0.0	0.538534	0.54602385	0.5371591	0.51935846	0.52324474	0.5363739	0.5387993	0.54676086	0.52758527	0.5186041
0.0	0.5357014	0.5462427	0.53916234	0.5191353	0.52248657	0.5337964	0.5407567	0.54715383	0.52922064	0.518857
0.0	0.5374448	0.54667854	0.5385989	0.5199015	0.52246594	0.5360001	0.5390291	0.54696345	0.52735025	0.51867586
0.0	0.5374448	0.54667854	0.5385989	0.5199015	0.52246594	0.5360001	0.5390291	0.54696345	0.52735025	0.51867586
0.0	0.53774697	0.5463821	0.53592396	0.51899	0.52434623	0.53582704	0.5392704	0.5468067	0.5275712	0.51976186
0.0	0.53638446	0.54410666	0.5371984	0.5167979	0.52535623	0.5350909	0.53865963	0.5462891	0.52714247	0.5191915
0.0	0.5377341	0.54527795	0.53838235	0.5184359	0.52698624	0.5347038	0.5394916	0.54672486	0.52729195	0.51921666
0.0	0.53832865	0.54545027	0.53751606	0.51903814	0.52421385	0.53625506	0.53877354	0.547092	0.527261	0.51848525
0.0	0.53832865	0.54545027	0.53751606	0.51903814	0.52421385	0.53625506	0.53877354	0.547092	0.527261	0.51848525
0.0	0.5401534	0.5478847	0.53743243	0.518879	0.5235958	0.5355937	0.54056305	0.5436936	0.5296427	0.5209476
0.0	0.54012686	0.5477906	0.53862	0.5200131	0.5227822	0.5351702	0.5394994	0.5467152	0.52772474	0.52173537
0.0	0.5378402	0.5449624	0.53643626	0.51787615	0.5221786	0.53558946	0.53913105	0.5460695	0.52732044	0.51679057
0.0	0.5365203	0.5455587	0.5365452	0.5167027	0.5227247	0.5372133	0.5409838	0.5448017	0.5268793	0.5197893
0.0	0.5351266	0.54651356	0.53640467	0.51646984	0.51942486	0.5334119	0.5363252	0.54487324	0.5271329	0.51791674
0.0	0.53708416	0.5443386	0.53317136	0.5177073	0.521744	0.5368356	0.54019886	0.5453949	0.5270673	0.5183793
0.0	0.53686905	0.54620796	0.535862	0.5177697	0.5189501	0.5356668	0.538271	0.54363966	0.52697957	0.51791215
0.0	0.5389227	0.5492402	0.53805923	0.5205858	0.5231316	0.53866345	0.54068494	0.5444301	0.5297945	0.52206403
0.0	0.5373248	0.54484063	0.5360586	0.5184482	0.51966506	0.53657186	0.53911644	0.54291475	0.52751595	0.51920474
0.0	0.5371267	0.54727715	0.5374632	0.5200195	0.52406985	0.53849703	0.5421605	0.5452391	0.52861106	0.52075124
0.0	0.53861874	0.54748863	0.535295	0.52187777	0.52334005	0.53832114	0.54054976	0.5457467	0.53073037	0.51960146
0.0	0.53604513	0.5452649	0.5367516	0.51977026	0.5223702	0.53593844	0.5376956	0.5464422	0.5283715	0.5189022
0.0	0.53766525	0.5463953	0.536022	0.5222248	0.522873	0.5365454	0.54219556	0.5467068	0.52949256	0.5188385
0.0	0.53493834	0.544254	0.53774154	0.51672363	0.52070296	0.5359198	0.53819215	0.54415166	0.52747434	0.51696706
0.0	0.53800786	0.5466762	0.5369626	0.5187022	0.5246768	0.53678596	0.54096895	0.5430798	0.5275565	0.51823354
0.0	0.541408	0.5476949	0.5380393	0.5188466	0.52437854	0.5356237	0.5434372	0.5458965	0.526321	0.52192676
0.0	0.53828835	0.54628694	0.5364174	0.51943433	0.5232085	0.5354962	0.5406857	0.5436921	0.5280749	0.52027714
0.0	0.53864187	0.5460083	0.54020286	0.5195637	0.52485746	0.5360189	0.54052246	0.54572266	0.52533007	0.5202808
0.0	0.53844833	0.54462886	0.53647345	0.51932746	0.5224146	0.5366002	0.53848094	0.54607683	0.5273602	0.51867306
0.0	0.53801477	0.54585445	0.5374349	0.5183402	0.522211	0.5356294	0.53805923	0.5455135	0.52854216	0.5179723
0.0	0.53902185	0.5460335	0.53785074	0.5195853	0.5242025	0.5367884	0.5390925	0.5463705	0.52838105	0.5197863
0.0	0.53826684	0.54573625	0.5375595	0.51951635	0.5238224	0.5359202	0.54024243	0.54588604	0.52865034	0.51953983
0.0	0.5373084	0.54791147	0.53646976	0.5195526	0.5233649	0.53586334	0.5398676	0.5449019	0.52924824	0.5186836
0.0	0.53853923	0.54663664	0.5357198	0.51911706	0.5229783	0.5359251	0.54133505	0.5456352	0.52912325	0.5182745
0.0	0.538019	0.54617214	0.5355935	0.5190649	0.52421564	0.53550375	0.5403061	0.5434036	0.5279431	0.5186821
0.0	0.5384416	0.54812914	0.53643125	0.51880515	0.525249	0.5370617	0.5400179	0.544579	0.5267131	0.5200576
0.0	0.53658116	0.5450215	0.53479445	0.5201649	0.52210516	0.5369862	0.5411119	0.5460798	0.5258708	0.51947826
0.0	0.5375461	0.54811126	0.5360301	0.5190996	0.52500415	0.5367056	0.54030246	0.54459745	0.5258708	0.5198731
0.0	0.53857434	0.5471915	0.53616816	0.5221045	0.52287847	0.53695554	0.5419608	0.546956	0.5276092	0.5196421
0.0	0.53759927	0.5467503	0.5379849	0.5187687	0.52334917	0.53613687	0.54006803	0.54640144	0.5293474	0.5207677
0.0	0.53723305	0.5462854	0.5370896	0.5191199	0.52415985	0.53734106	0.5405189	0.54715884	0.5291292	0.51956284
0.0	0.537146	0.5463239	0.5364532	0.5176998	0.52221215	0.5358258	0.5379333	0.5451374	0.528166	0.51772416
0.0	0.5368815	0.54624665	0.5370831	0.51944816	0.5235165	0.53536916	0.5390481	0.54387265	0.52763885	0.5207007
0.0	0.53806186	0.54491776	0.537512	0.51867926	0.52380687	0.535397	0.5403988	0.5454635	0.5266716	0.52098197
0.0	0.5368151	0.5471853	0.5383756	0.5200014	0.5218312	0.5347059	0.5375984	0.5454272	0.5292082	0.5202579
0.0	0.5367163	0.5462909	0.5365017	0.5195187	0.5226352	0.53536636	0.5388332	0.54539317	0.5305039	0.5205995
0.0	0.53823286	0.546566	0.5367757	0.51797885	0.5230318	0.5358974	0.5390582	0.54591656	0.52821857	0.5179209
0.0	0.5372278	0.5467887	0.53608763	0.5187038	0.5219019	0.5365173	0.53781724	0.5452231	0.530927	0.520283
0.0	0.5359376	0.54709226	0.5363306	0.5187758	0.522724	0.53691244	0.5396291	0.54405385	0.53048366	0.52027875
0.0	0.53632706	0.54429394	0.53562075	0.5176662	0.5216783	0.5347519	0.53909135	0.543997	0.5297857	0.52004766
0.0	0.53772944	0.54546803	0.5368525	0.5189293	0.5231372	0.53640884	0.5378674	0.54452676	0.5290415	0.52009594
0.0	0.5378395	0.5465024	0.5366218	0.52059996	0.5232139	0.5356028	0.53958666	0.5450316	0.5303472	0.52174157
0.0	0.53710234	0.5461678	0.53664744	0.5194173	0.5217496	0.53588456	0.5388211	0.5452605	0.5303952	0.5210759
0.0	0.53650624	0.546085	0.5350727	0.51856405	0.5213147	0.5357562	0.53878	0.5438928	0.52898157	0.5198973
0.0	0.53714323	0.5471467	0.5367684	0.51944965	0.5220193	0.5369722	0.5383211	0.5436138	0.530532	0.52095044
0.0	0.53831136	0.54677206	0.5360777	0.5193377	0.5232657	0.5364453	0.53916126	0.54490864	0.5304407	0.52030265
0.0	0.53919035	0.54571795	0.5376013	0.5187448	0.5227124	0.53528	0.5390032	0.54566586	0.52870286	0.5191406
0.0	0.53787494	0.54674304	0.5373315	0.5201611	0.5224185	0.53451735	0.53879964	0.54383844	0.53053194	0.5217021
0.0	0.53703415	0.5463306	0.53711194	0.5181774	0.52132756	0.5333194	0.5373794	0.544077	0.52834624	0.5186682
0.0	0.5363221	0.546644	0.5380976	0.5192857	0.5215647	0.5365816	0.5363837	0.54702777	0.52889407	0.51895154
0.0	0.009344517	0.011652396	0.009849378	0.009739199	0.011201778	0.012780913	0.01156489	0.014604583	0.011587478	0.011928299
0.0	0.0073547466	0.021297442	0.009604207	0.011160309	0.01266631	0.0130295865	0.009531957	0.00979626	0.009326855	0.009650874
0.0	0.0072785616	0.013298742	0.008348619	0.005716768	0.010698274	0.012651147	0.008785991	0.009168288	0.008901232	0.010434337
0.0	0.5391078	0.54552007	0.53686416	0.51917624	0.5243296	0.5368711	0.53955436	0.54552275	0.53038967	0.52128774
0.0	0.53832287	0.54721457	0.535652	0.5194513	0.5239566	0.53572464	0.5386681	0.5446441	0.5298966	0.5208318
0.0	0.5385196	0.5461253	0.5369305	0.51831406	0.5224625	0.53540653	0.53838444	0.54363096	0.5296182	0.51937073
0.0	0.5371453	0.5460235	0.5371502	0.51954556	0.5249341	0.53705496	0.539748	0.5460997	0.5296846	0.520699
0.0	0.53751254	0.5459551	0.5366924	0.5188406	0.52295464	0.5367374	0.5397234	0.5436859	0.5293283	0.5196421
0.0	0.5387694	0.5459959	0.5366521	0.51917624	0.52306867	0.53614	0.5394397	0.5449142	0.5293097	0.51993704
0.0	0.5379396	0.5457039	0.53587055	0.51974994	0.522582	0.53579485	0.5393251	0.54672384	0.5288441	0.52102035
0.0	0.53691095	0.5463809	0.5364823	0.5186048	0.52344257	0.53692824	0.53802925	0.5448114	0.5300791	0.52030134
0.0	0.5375061	0.5469406	0.5382322	0.5196381	0.52215105	0.53658825	0.5388135	0.5465071	0.5284916	0.5188106
0.0	0.53838676	0.54533195	0.5375027	0.5202547	0.5229719	0.5355312	0.5391725	0.5444366	0.53095883	0.5207354
0.0	0.5368359	0.5452887	0.5367077	0.5188081	0.52314776	0.53519696	0.5380248	0.54388446	0.5290541	0.5198444
0.0	0.5374237	0.5461169	0.5362284	0.51925254	0.5237855	0.53552777	0.5377407	0.54427207	0.5284112	0.51962197
0.0	0.5381313	0.5451416	0.53523785	0.5182403	0.5235257	0.53670156	0.5376506	0.5447488	0.53097457	0.52044463
0.0	0.5374444	0.5457288	0.5346352	0.51830727	0.5230205	0.53604263	0.53847003	0.544067	0.5289929	0.5205239
0.0	0.5353451	0.546685	0.53718936	0.5180527	0.52132946	0.536217	0.53753996	0.54692686	0.52783537	0.51897025
0.0	0.5356848	0.5469268	0.5378004	0.5182737	0.5215898	0.5357728	0.5375331	0.54578865	0.52810496	0.5188663
0.0	0.53676456	0.54689807	0.53806067	0.5197667	0.5239593	0.5362158	0.53881675	0.54694784	0.5281805	0.51961255
0.0	0.5373065	0.54742014	0.5385485	0.51844645	0.5220836	0.5355997	0.5383402	0.5467705	0.52912956	0.51929885
0.0	0.5362415	0.54644215	0.5391559	0.5190824	0.5213876	0.5359107	0.53705126	0.5465569	0.528983	0.5198812
0.0	0.536666	0.54650587	0.5366588	0.5191509	0.52142185	0.5358358	0.53746814	0.5454414	0.52939844	0.5194999
0.0	0.5389173	0.5466704	0.5379114	0.5193421	0.5232661	0.534675	0.538991	0.54598594	0.529511	0.5188795
0.0	0.5385504	0.5461027	0.5378937	0.51890886	0.5222947	0.534612	0.5383211	0.5452638	0.52762425	0.51902276
0.0	0.1010279	0.10329636	0.08378432	0.07749394	0.083766125	0.08812901	0.09620474	0.097213924	0.09736739	0.09773226
0.0	0.10121417	0.10304172	0.08384371	0.07718213	0.084314436	0.08828883	0.095786616	0.09707748	0.098159924	0.09763271
0.0	0.101507746	0.10385023	0.08438561	0.077753514	0.08418123	0.08804746	0.09652643	0.09727638	0.09823588	0.097968
0.0	0.100772195	0.10284896	0.084391154	0.07752748	0.083914205	0.08829549	0.09647404	0.09776956	0.09791355	0.09780208
0.0	0.101231046	0.10291557	0.08386704	0.077425644	0.08413735	0.08844096	0.09632654	0.09710315	0.09717815	0.09765966
0.0	0.10124229	0.10277358	0.0841793	0.07736466	0.08430888	0.08849266	0.09618059	0.09756548	0.09818609	0.09788366
0.0	0.099665284	0.101444855	0.073829435	0.07383023	0.116488665	0.10108058	0.08904793	0.0852976	0.07946875	0.09785664
0.0	0.09958716	0.10164232	0.07390371	0.07376664	0.11759549	0.10137561	0.08902751	0.085057765	0.07955567	0.098075025
0.0	0.100002855	0.102223195	0.07423155	0.074016236	0.11746482	0.101228595	0.08954568	0.085461564	0.079634935	0.09839567
0.0	0.09963698	0.102092646	0.07437839	0.07408162	0.11696525	0.1011813	0.08933195	0.08545642	0.0795187	0.098198466
0.0	0.100013874	0.102006406	0.07367334	0.073767945	0.117198244	0.10121494	0.089182824	0.0850666	0.079336666	0.09799516
0.0	0.10005797	0.101568356	0.07391582	0.073918544	0.11762815	0.10123413	0.08957636	0.08504593	0.07955874	0.09819583
0.0	0.10438238	0.11046387	0.08886984	0.075127155	0.10163493	0.10269852	0.10277355	0.09249998	0.09764343	0.10988542
0.0	0.1041986	0.11036478	0.08879249	0.07494711	0.102059774	0.10239086	0.10300346	0.09206012	0.09801139	0.10990151
0.0	0.10489104	0.11105291	0.08932301	0.075419836	0.102111265	0.10251124	0.10348095	0.09218415	0.097960524	0.110257804
0.0	0.10356494	0.11048205	0.08930912	0.07524884	0.10146322	0.102618136	0.103564814	0.092588216	0.0975033	0.110267766
0.0	0.10470551	0.110842645	0.0891034	0.07523074	0.10186866	0.10249547	0.103210025	0.09207327	0.09762692	0.11000485
0.0	0.10441428	0.1101021	0.08919848	0.07544298	0.101701654	0.10271893	0.10321289	0.0923136	0.09788597	0.110367104
0.0	0.086277	0.10606981	0.076689556	0.07486973	0.09683149	0.10258714	0.09583864	0.09166181	0.087860234	0.10633541
0.0	0.0857138	0.10535052	0.07682439	0.07424923	0.09683083	0.10218684	0.095281765	0.09151605	0.08794245	0.105999246
0.0	0.08602203	0.10635483	0.07718798	0.07499271	0.09717219	0.102866545	0.09599821	0.09161664	0.08813607	0.1066251
0.0	0.08596137	0.10598015	0.077166855	0.07474328	0.096988566	0.10227325	0.09617087	0.09190279	0.08797837	0.10612385
0.0	0.08605484	0.106083214	0.07681635	0.07458727	0.09633069	0.10255304	0.09528528	0.09109821	0.087555304	0.105908595
0.0	0.08622089	0.10621052	0.07690176	0.074758925	0.09698122	0.10278336	0.09587334	0.09177489	0.08812071	0.10631792
0.0	0.0999968	0.106211476	0.09434571	0.07280169	0.10335468	0.10169144	0.1076843	0.09902469	0.07995705	0.10808367
0.0	0.10003753	0.105866425	0.0946879	0.07255256	0.10362282	0.10131444	0.10783613	0.09869838	0.08015856	0.10794223
0.0	0.1003226	0.10671007	0.094882034	0.07296954	0.103718616	0.10164932	0.10865796	0.099093094	0.08046933	0.10833479
0.0	0.09968148	0.106304035	0.09481272	0.07295702	0.103223376	0.10165204	0.10816149	0.09902641	0.080008365	0.10799822
0.0	0.100304246	0.10671657	0.09477926	0.07270051	0.103133105	0.101459496	0.10790636	0.09849648	0.08000053	0.1081741
0.0	0.100114554	0.10581677	0.094614066	0.07298434	0.103378676	0.10159417	0.10817861	0.09899302	0.08005714	0.10811895
0.0	0.102930866	0.11111881	0.074914165	0.07819029	0.09474312	0.11298721	0.10526026	0.105715185	0.09452848	0.090434335
0.0	0.10255955	0.11110445	0.07513055	0.07799603	0.09526041	0.11258266	0.105735734	0.1053958	0.09419354	0.08970189
0.0	0.10322764	0.11138962	0.07532614	0.07793611	0.09536489	0.11348085	0.10606113	0.10579026	0.0945981	0.09027508
0.0	0.102521814	0.11109258	0.07554023	0.07830242	0.09492949	0.11306962	0.105851986	0.105682544	0.09407944	0.090108044
0.0	0.103003964	0.111098796	0.07498074	0.07787749	0.09515107	0.112928316	0.10559524	0.105382584	0.09395567	0.09000938
0.0	0.10307014	0.11096842	0.07537192	0.07808275	0.0950884	0.11311429	0.10614865	0.10534187	0.09428691	0.09022818
0.0	0.098875165	0.112387374	0.08803918	0.08353684	0.101891965	0.083957195	0.097440876	0.10607199	0.09680577	0.10195812
0.0	0.09864742	0.112210676	0.08780004	0.08347621	0.102111086	0.08384666	0.09755414	0.105818614	0.09701602	0.10180348
0.0	0.09891273	0.11287675	0.08819027	0.08382245	0.10208932	0.08394026	0.098205835	0.10573466	0.096592225	0.10198964
0.0	0.098582044	0.11260326	0.088515185	0.08424705	0.10220503	0.08412873	0.09815783	0.10604137	0.09633363	0.10237024
0.0	0.09876266	0.11305865	0.088195816	0.08371569	0.10192386	0.084022276	0.097602785	0.105205104	0.09642589	0.10199901
0.0	0.09930433	0.11247247	0.088428855	0.08377865	0.102447785	0.084387414	0.09819462	0.10601873	0.096642494	0.10237644
0.0	0.093375675	0.0057212287	0.0039820187	0.093968846	0.088380985	0.107499495	0.01150906	0.10245997	0.07520179	0.11555932
0.0	0.093394995	0.0057169907	0.003993949	0.09420677	0.08899279	0.107616425	0.011543934	0.1021895	0.07537403	0.11582296
0.0	0.09297842	0.0057040625	0.004028623	0.093741424	0.08842826	0.10775158	0.011490008	0.10214091	0.07520038	0.115102634
0.0	0.095650226	0.11802445	0.09008111	0.0849837	0.10294439	0.10048823	0.09917377	0.09456047	0.089685455	0.10064521
0.0	0.09564305	0.11826486	0.090297855	0.084921494	0.10322395	0.100816056	0.099137254	0.09436393	0.08938592	0.10073462
0.0	0.09498165	0.11804511	0.09028117	0.08489671	0.10305312	0.100658305	0.09918477	0.09443182	0.08924431	0.10100234
0.0	0.096019074	0.11796921	0.08971067	0.08488372	0.10292379	0.10047024	0.09935174	0.09477807	0.08974204	0.10103006
0.0	0.09533176	0.11757238	0.09021845	0.084398285	0.10286476	0.100511655	0.099066325	0.094087906	0.08933633	0.10061058
0.0	0.09510354	0.11773715	0.09033597	0.08476906	0.10292321	0.10066225	0.09880693	0.09420855	0.08924861	0.100818954
0.0	0.095440775	0.1175865	0.090237476	0.08466567	0.10320894	0.100155674	0.099314295	0.09385097	0.089085326	0.100572824
0.0	0.0951724	0.11768104	0.08979776	0.08494486	0.1026558	0.10034185	0.09913201	0.09424555	0.08947257	0.10080906
0.0	0.08697642	0.10192024	0.08124956	0.09433819	0.09558895	0.1041751	0.10557848	0.110083885	0.07772369	0.09986149
0.0	0.087185204	0.10208722	0.081566595	0.094163425	0.095936865	0.10384943	0.10596595	0.11020144	0.07796478	0.10066614
0.0	0.08683274	0.101916514	0.08160844	0.0941377	0.095770076	0.103827424	0.10547627	0.10959716	0.07768285	0.100337476
0.0	0.09928396	0.09541182	0.08401157	0.08448342	0.085896336	0.09819283	0.10240867	0.10260784	0.08501265	0.102006756
0.0	0.093430735	0.10878903	0.0842644	0.07927187	0.087565094	0.09385695	0.0843848	0.10069395	0.091995195	0.11779288
0.0	0.093290314	0.10848516	0.084215015	0.07933409	0.08764193	0.09424204	0.08442524	0.1002768	0.09188158	0.11810262
0.0	0.09338987	0.10834997	0.08449236	0.07915433	0.087686904	0.09435545	0.084555626	0.10067186	0.0917077	0.11823302
0.0	0.093781576	0.10886783	0.084104426	0.07904285	0.087166086	0.094327234	0.084843345	0.10050751	0.09225005	0.11819338
0.0	0.093450606	0.10881588	0.08415618	0.07915345	0.08801665	0.0938735	0.08481488	0.100441866	0.092142075	0.118476346
0.0	0.09368043	0.10849415	0.08436305	0.07922413	0.08752807	0.09403298	0.08490175	0.1002457	0.091921434	0.11808855
0.0	0.09318151	0.10848341	0.08456085	0.07894601	0.087239526	0.094328724	0.08453319	0.10049069	0.09208926	0.11794987
0.0	0.09284272	0.10793112	0.08431964	0.07877066	0.08758762	0.0940142	0.08455681	0.0999856	0.09160529	0.11754626
0.0	0.0934294	0.10865808	0.08463888	0.07910216	0.0877941	0.09406872	0.0851175	0.1000789	0.09222358	0.117934324
0.0	0.09322947	0.10858927	0.08401351	0.07942392	0.08719477	0.09409619	0.08458476	0.10037027	0.091999516	0.11808764
0.0	0.09932854	0.10613533	0.08946058	0.086431734	0.10057122	0.10142904	0.08972493	0.09891279	0.08541605	0.10699813
0.0	0.099191576	0.10604654	0.08932937	0.08633751	0.10027124	0.1013792	0.089410804	0.09872902	0.08535332	0.10692332
0.0	0.09915054	0.105645165	0.08960225	0.08650681	0.10051155	0.10143034	0.08910688	0.09853038	0.0849192	0.10668882
0.0	0.08792025	0.09831061	0.08767654	0.07951029	0.10941898	0.087181315	0.10652594	0.100435436	0.09478155	0.1149699
0.0	0.08744529	0.09832638	0.088109806	0.07937363	0.10964446	0.08673666	0.106221884	0.10057895	0.09419521	0.115231484
0.0	0.08757165	0.0983673	0.08815317	0.07963643	0.10960698	0.08732287	0.10654511	0.10016268	0.09459097	0.114624515
0.0	0.087562695	0.09807675	0.088068284	0.07981349	0.10921749	0.08712559	0.10608352	0.10009091	0.094313465	0.11477371
0.0	0.0912651	0.10068958	0.091072984	0.090215534	0.098582044	0.099249795	0.085266516	0.10229306	0.093847014	0.10619543
0.0	0.09156632	0.099979684	0.091353975	0.08997384	0.09916246	0.09906426	0.0853113	0.10164506	0.09405565	0.106015064
0.0	0.09128974	0.10027802	0.09079367	0.0899217	0.09822613	0.09916278	0.08538496	0.101419605	0.093858965	0.10571215
0.0	0.09588824	0.08678063	0.09869462	0.09455965	0.09760426	0.11332955	0.096827775	0.07762862	0.08828583	0.14232999
0.0	0.096204825	0.08699779	0.09865166	0.094472446	0.0977323	0.113678604	0.097297445	0.07746043	0.08857416	0.14287668
0.0	0.095667675	0.08641175	0.09923675	0.094218366	0.09791654	0.114294134	0.09758545	0.07743239	0.08850209	0.14248511
0.0	0.09960767	0.106695525	0.08104837	0.09151538	0.10402776	0.10161393	0.11756544	0.09876913	0.08276271	0.10434578
0.0	0.115475565	0.10972327	0.087123975	0.08685963	0.10261535	0.09545388	0.09736079	0.0939919	0.08422036	0.10915459
0.0	0.090919495	0.11292505	0.084135234	0.087478444	0.0908231	0.105063885	0.09166294	0.10512115	0.088122465	0.12257412
0.0	0.090495326	0.11322426	0.08416406	0.087209344	0.0906531	0.10450435	0.09177586	0.10482331	0.08788733	0.12258055
0.0	0.09057723	0.11310434	0.08393881	0.087365516	0.09082345	0.10520656	0.09193079	0.1053638	0.08811515	0.1230224
0.0	0.09078149	0.1131353	0.083755024	0.08748048	0.09069796	0.104991436	0.09195355	0.10515617	0.088230215	0.123223744
0.0	0.09043318	0.11306762	0.08421962	0.08713886	0.09103054	0.104400896	0.091818556	0.10517131	0.088390864	0.123294465
0.0	0.09045991	0.1132203	0.08449467	0.08712909	0.090649486	0.10499203	0.091758646	0.105080426	0.08830019	0.12265727
0.0	0.09022148	0.113257356	0.0843487	0.08720419	0.09093112	0.10477038	0.09175577	0.10471216	0.088126965	0.122448474
0.0	0.09065071	0.1130067	0.084387414	0.08705581	0.090587206	0.10483234	0.09163236	0.10522162	0.08824894	0.12309153
0.0	0.090097	0.112995334	0.083889894	0.08719868	0.09033854	0.10488743	0.091407344	0.1049522	0.08806949	0.12254676
0.0	0.07935913	0.10831186	0.08218261	0.097757235	0.10784062	0.09942115	0.09465276	0.098384395	0.09446697	0.103238165
0.0	0.07916596	0.108089924	0.081901036	0.097920455	0.107241385	0.09927881	0.0944715	0.09754134	0.09478989	0.10277232
0.0	0.075243965	0.091064654	0.0759972	0.0820591	0.095217645	0.09844498	0.099054575	0.11401352	0.08638395	0.112870395
0.0	0.10307145	0.11103427	0.08522058	0.081593975	0.09483743	0.09491357	0.0860665	0.094189964	0.0949335	0.11801453
0.0	0.10306714	0.11106485	0.085550845	0.08162362	0.0953637	0.09501529	0.08621492	0.09501214	0.09470049	0.1182025
0.0	0.07594394	0.09529459	0.09109896	0.08368554	0.0835475	0.08914637	0.089540884	0.10453051	0.09083902	0.13336259
0.0	0.07605612	0.09519926	0.091544285	0.08314227	0.08375823	0.08952739	0.089526206	0.10405461	0.090728685	0.13294435
0.0	0.09210464	0.101877935	0.092729874	0.095892586	0.100025624	0.103897855	0.12065234	0.08806688	0.09328527	0.12553942
0.0	0.09184699	0.10144029	0.09260715	0.095911935	0.10004661	0.103976995	0.119897164	0.087513044	0.09271578	0.1254097
0.0	0.101271056	0.10790117	0.09422759	0.07706754	0.10221768	0.09356855	0.09082329	0.08901352	0.094410695	0.113728456
0.0	0.090289734	0.09538662	0.09700513	0.07996523	0.080591515	0.09262113	0.082227886	0.090563044	0.09579304	0.10319394
0.0	0.090394124	0.0956039	0.097227946	0.080206215	0.080519006	0.09278958	0.08266501	0.09010459	0.09583515	0.1036869
0.0	0.090127766	0.095476285	0.09698375	0.08015763	0.0808298	0.092891105	0.08248386	0.09026091	0.09576033	0.10377938
0.0	0.0907633	0.095580935	0.096714236	0.079907015	0.080671296	0.09281911	0.08265471	0.090032816	0.09658952	0.10359449
0.0	0.09022825	0.094937675	0.09721325	0.079858184	0.08098006	0.09296341	0.08235441	0.08992279	0.09564697	0.10329362
0.0	0.090042576	0.09535426	0.09673666	0.0802313	0.0803735	0.092809774	0.082452714	0.08988389	0.09612577	0.103510946
0.0	0.090922505	0.09791858	0.078277834	0.07146029	0.09501633	0.094055496	0.09651394	0.104911074	0.09229672	0.09980925
0.0	0.09040154	0.0977516	0.07848194	0.07131276	0.095338605	0.09381314	0.0964951	0.1046279	0.09166765	0.09996136
0.0	0.090366796	0.097641684	0.078155994	0.07176743	0.09458574	0.09357827	0.09598332	0.10418066	0.09195107	0.09974526
0.0	0.08521985	0.09993185	0.0717172	0.08570782	0.08833682	0.09494048	0.10661679	0.11328485	0.08383706	0.116478406
0.0	0.08351786	0.10512505	0.10248411	0.09776943	0.0883377	0.1008259	0.104944885	0.099658474	0.093346275	0.107182406
0.0	0.08270067	0.104792766	0.10297498	0.09792044	0.08844425	0.10055025	0.105033286	0.09975937	0.092780896	0.107445136
0.0	0.08318247	0.104976445	0.1026245	0.09761015	0.08828841	0.10086459	0.10457196	0.09972127	0.09314142	0.10727254
0.0	0.009320424	0.011668222	0.009793124	0.0097422805	0.011139752	0.012786185	0.011606215	0.01454466	0.011649858	0.011982531
0.0	0.53878057	0.54756546	0.5382833	0.5185828	0.5224335	0.5355786	0.538966	0.5458106	0.5295408	0.51968586
0.0	0.537369	0.5460788	0.5369748	0.5201914	0.524363	0.53633463	0.5393178	0.54639727	0.5285793	0.52015114
0.0	0.53847045	0.54631895	0.5380195	0.51847667	0.5229466	0.5359535	0.5388119	0.54609346	0.5286647	0.519293
0.0	0.09398602	0.11140447	0.11193833	0.066389695	0.10493782	0.014089303	0.016301094	0.10546111	0.09997991	0.13451034
0.0	0.5382822	0.5459175	0.5380592	0.5204593	0.5229833	0.5361734	0.5399006	0.5465023	0.5281639	0.51968503
0.0	0.53690636	0.547037	0.53716916	0.5198146	0.52306247	0.5356669	0.5376477	0.5465745	0.52904993	0.5186482
0.0	0.5379649	0.5446911	0.5360457	0.5197051	0.5232207	0.53540224	0.5390433	0.5449781	0.5269219	0.5199265
0.0	0.5383154	0.54717237	0.5374229	0.5201278	0.5230807	0.5370576	0.540531	0.5464373	0.52896786	0.5195888
0.0	0.53762704	0.5466244	0.5377533	0.518515	0.52288437	0.53575784	0.5403999	0.5426275	0.5297546	0.51843464
0.0	0.5367501	0.5465081	0.53680223	0.5198545	0.52234405	0.5363881	0.54048413	0.5469697	0.5306159	0.5195817
0.0	0.5365967	0.5463058	0.536301	0.51876134	0.5226988	0.53555673	0.5387882	0.5456171	0.5280756	0.51808316
0.0	0.5363453	0.5466273	0.5378481	0.519105	0.52343684	0.53597736	0.539015	0.5455454	0.5279799	0.5181142
0.0	0.53841805	0.54375356	0.53710854	0.5209677	0.5227896	0.53594923	0.5397517	0.54631305	0.52687025	0.51905483
0.0	0.53881675	0.5450731	0.5372879	0.5194667	0.5223498	0.53547335	0.539004	0.5457597	0.5279721	0.5190555
0.0	0.5376876	0.5438827	0.5362408	0.52075344	0.5238934	0.5360782	0.5392855	0.546229	0.52720267	0.5194278
0.0	0.5385686	0.544075	0.5370768	0.51938176	0.5227602	0.5357733	0.53888077	0.54598594	0.527271	0.5187412
0.0	0.53761184	0.5469693	0.5367958	0.51855594	0.5237161	0.53547174	0.53898877	0.54473406	0.5284062	0.5196481
0.0	0.53735507	0.5461269	0.5372582	0.51897913	0.52263284	0.5354335	0.53854364	0.54479796	0.52692014	0.51804304
0.0	0.5396468	0.5471641	0.5359981	0.5207364	0.5241622	0.53760844	0.54147685	0.5445925	0.52923304	0.5211911
0.0	0.538561	0.5457388	0.5358943	0.51867086	0.5223615	0.53690886	0.541259	0.5443165	0.52739406	0.52031505
0.0	0.5395209	0.5472209	0.5350976	0.5207472	0.52242976	0.53621733	0.54258275	0.5429883	0.52663136	0.5193671
0.0	0.5370097	0.54582703	0.53673315	0.52003205	0.52311546	0.5376798	0.5380796	0.5461925	0.5275442	0.5210321
0.0	0.53779674	0.5473934	0.5374695	0.5199903	0.5231953	0.534339	0.5392248	0.5447211	0.52782464	0.51878744
0.0	0.53787184	0.5468137	0.5372565	0.5209906	0.523597	0.53574556	0.5390495	0.543671	0.5277648	0.5197321
0.0	0.5378032	0.54722637	0.53728735	0.51680076	0.52170444	0.5362448	0.53701603	0.54292303	0.5312216	0.51748073
0.0	0.5385514	0.5469158	0.53821695	0.51912785	0.52337307	0.5363955	0.5370408	0.544994	0.5302177	0.51854944
0.0	0.538305	0.5455506	0.53907466	0.5172188	0.52379483	0.5355223	0.53680915	0.54548746	0.5300661	0.51732576
0.0	0.5376379	0.547052	0.53889126	0.52071416	0.52242005	0.5372538	0.5377892	0.54280496	0.52673936	0.5222034
0.0	0.53761584	0.5468286	0.53775215	0.51888037	0.52040416	0.5344231	0.5395698	0.5431484	0.5275891	0.5187297
0.0	0.53679377	0.54687697	0.53670377	0.5198697	0.52318054	0.53747445	0.54052526	0.54596657	0.5291317	0.5193528
0.0	0.5387943	0.5450334	0.5351687	0.5179139	0.5237282	0.53677243	0.5408632	0.54522324	0.5291231	0.519406
0.0	0.5375383	0.5474599	0.5373159	0.5185187	0.523798	0.53518844	0.5390467	0.5458232	0.52687526	0.51843005
0.0	0.53777426	0.54569155	0.5379337	0.5191575	0.5245022	0.5364695	0.5393421	0.5478564	0.5285454	0.51979756
0.0	0.537812	0.5451997	0.5390557	0.5184763	0.5230141	0.5347537	0.53868186	0.54452264	0.52689517	0.51894855
0.0	0.53814346	0.54532343	0.53740793	0.5203854	0.5242003	0.53633815	0.5401809	0.546074	0.52858794	0.519626
0.0	0.2202957	0.23031788	0.20865472	0.19586448	0.20670696	0.22628303	0.23695181	0.20222354	0.18482044	0.23849271
0.0	0.0075716744	0.012851704	0.0070522693	0.0064236824	0.012424757	0.011221633	0.011090569	0.010401896	0.008397316	0.013037862
0.0	0.5363017	0.545878	0.53617626	0.5156492	0.5211444	0.53667676	0.53910536	0.54484755	0.5272653	0.5178231
0.0	0.5389743	0.5471367	0.5379235	0.5180071	0.5234656	0.5366287	0.5387262	0.54242325	0.5267934	0.5208118
0.0	0.53767633	0.5451468	0.5377514	0.5184353	0.5231197	0.53494	0.5380624	0.5460836	0.52805775	0.5193774
0.0	0.5372789	0.5464198	0.53680307	0.51899475	0.52231437	0.53469735	0.53670657	0.54605377	0.52885145	0.51839393
0.0	0.12317239	0.13008222	0.111070305	0.104871064	0.11310025	0.12788601	0.13914202	0.10491722	0.09219648	0.14403054
0.0	0.5377908	0.54614043	0.53603536	0.5186858	0.5229678	0.53515595	0.5389278	0.5441086	0.5286566	0.5198927
0.0	0.5376447	0.5465598	0.53563845	0.5195398	0.52294487	0.5344496	0.53869414	0.5460471	0.5290957	0.51842546
0.0	0.13309982	0.17672408	0.1579223	0.1277088	0.15065001	0.15757714	0.1518487	0.16663441	0.14716186	0.15571743
0.0	0.020689575	0.028947297	0.020015335	0.01586706	0.023648435	0.023733271	0.02520462	0.025060263	0.025178619	0.029156648
0.0	0.020389687	0.028596962	0.018009685	0.015235867	0.031463556	0.026786244	0.023579251	0.022410644	0.02101637	0.029166346
0.0	0.01793934	0.029617872	0.018587139	0.015408058	0.026658854	0.027194872	0.024945281	0.023834446	0.022991162	0.03124835
0.0	0.020482125	0.029707743	0.022256723	0.015074477	0.028295834	0.0268402	0.027850956	0.025480896	0.021215055	0.03175668
0.0	0.020995244	0.030921238	0.018211083	0.015994694	0.026283525	0.02944872	0.027227506	0.026993603	0.024405848	0.027169982
0.0	0.020243887	0.031239402	0.020899389	0.016979331	0.027933521	0.022872051	0.025515888	0.026991388	0.024874	0.030209817
0.0	0.03790823	0.057532143	0.040513203	0.033531632	0.05042302	0.04869529	0.047411334	0.045397796	0.04335131	0.0528437
0.0	0.040055152	0.056541737	0.0391344	0.035437565	0.047091976	0.049659826	0.047849208	0.043682873	0.04937294	0.05339777
0.0	0.042231906	0.05856347	0.035754804	0.034070347	0.049690947	0.044171702	0.045968898	0.044748124	0.045247924	0.06576675
0.0	0.17607784	0.18452802	0.16447404	0.15401965	0.16407436	0.1817665	0.19280156	0.15734537	0.14108327	0.19632797
0.0	0.53495914	0.54714954	0.5394393	0.52032804	0.52250266	0.534499	0.53865033	0.54635894	0.5281195	0.5184609
0.0	0.5358327	0.5455246	0.5369609	0.5196133	0.52391845	0.5368314	0.5383403	0.54620326	0.5293717	0.51846135
0.0	0.53802204	0.5456184	0.5359855	0.5185278	0.5259406	0.53812844	0.5390413	0.5468895	0.52770156	0.5161835
0.0	0.53576237	0.5471464	0.5390808	0.5206786	0.5246343	0.53658324	0.5396667	0.5474716	0.52865046	0.518546
0.0	0.53632915	0.5481131	0.53736466	0.5205009	0.52314556	0.53610516	0.53846675	0.54558384	0.52873176	0.52015764
0.0	0.5375343	0.54674214	0.5360417	0.51901156	0.52300423	0.5365149	0.53911024	0.545112	0.5292008	0.5194349
0.0	0.5384475	0.5461995	0.5358374	0.51880205	0.5228661	0.53530705	0.53950024	0.5455422	0.5281371	0.5182814
0.0	0.53665984	0.54643434	0.5368084	0.5194844	0.52299005	0.53548616	0.53888726	0.5444735	0.52829504	0.5189705
0.0	0.53687114	0.54569036	0.5362458	0.5187786	0.5225783	0.5350561	0.5389611	0.54375887	0.5279608	0.51853865
0.0	0.5382364	0.54684186	0.5362914	0.51937145	0.52335906	0.53474367	0.53991365	0.54657125	0.52823776	0.51894605
0.0	0.018127877	0.032469023	0.024381502	0.022392055	0.024273127	0.016221194	0.02771727	0.021914408	0.02099144	0.021564541
0.0	0.53709036	0.546925	0.53736156	0.5188491	0.5218759	0.5363202	0.5384206	0.54609144	0.52995485	0.5185188
0.0	0.5377365	0.54684204	0.5365388	0.5190581	0.5220687	0.5358548	0.5380984	0.54619896	0.53001004	0.51956743
0.0	0.5370482	0.54653054	0.5364233	0.51884764	0.5225159	0.5368613	0.53805196	0.5457998	0.5303859	0.5195669
0.0	0.5372133	0.5467287	0.53677005	0.518945	0.52229977	0.53602964	0.53875816	0.5457283	0.5298115	0.5193979
0.0	0.53812724	0.5470295	0.5374264	0.5182639	0.5231498	0.53586394	0.5395338	0.54540753	0.5301667	0.5194942
0.0	0.537005	0.54660386	0.5373941	0.5192081	0.52320594	0.53607357	0.53905064	0.5453855	0.52998567	0.5191442
0.0	0.53772664	0.54631084	0.5370624	0.51908773	0.52352136	0.53748506	0.5385148	0.5461089	0.52970463	0.51920384
0.0	0.5378783	0.5467728	0.5369512	0.51853704	0.52273345	0.5359127	0.5389468	0.5454613	0.52918077	0.51875234
0.0	0.53696537	0.5462582	0.5362312	0.51866794	0.52228266	0.53584075	0.5387238	0.5451958	0.5296596	0.51884395
0.0	0.53750354	0.5468493	0.5371643	0.5188855	0.52338946	0.5358692	0.5390602	0.5457557	0.5303194	0.51997995
0.0	0.1875862	0.18883453	0.19968162	0.16027175	0.19850585	0.20756961	0.18977647	0.20209576	0.18538986	0.1909975
0.0	0.5378083	0.5466898	0.53728294	0.5186951	0.5232241	0.5369358	0.53806955	0.54625505	0.52976644	0.5189565
0.0	0.53731966	0.54640913	0.53725564	0.5189472	0.52207303	0.5357515	0.537879	0.54480207	0.5299413	0.5186578
0.0	0.5373465	0.54649776	0.53690934	0.5189744	0.5225941	0.5363901	0.53880906	0.54585105	0.52858484	0.5194328
0.0	0.53698677	0.5464841	0.53680843	0.51897424	0.52253616	0.53651893	0.5380139	0.545885	0.5297391	0.519131
0.0	0.53678817	0.54650855	0.5369987	0.5184699	0.522501	0.5372223	0.53900975	0.5453919	0.5291593	0.5192087
0.0	0.5373661	0.546372	0.53711015	0.51876134	0.5223739	0.5363394	0.5382241	0.5453457	0.5295529	0.5181138
0.0	0.5367856	0.5463981	0.536672	0.5195688	0.5221177	0.5364746	0.5383083	0.54579383	0.5298505	0.5193921
0.0	0.5373785	0.5466678	0.5370822	0.5182412	0.5226498	0.5365974	0.538031	0.5458209	0.52945656	0.5180971
0.0	0.5365027	0.546511	0.53675	0.51829755	0.522259	0.53594023	0.53711355	0.54657966	0.5299926	0.51823235
0.0	0.5378903	0.54699016	0.5362001	0.51909804	0.52258414	0.53679645	0.5388213	0.5461161	0.52993155	0.5197258
0.0	0.5372722	0.5469115	0.5370107	0.51951927	0.52258885	0.5357125	0.5385801	0.5456114	0.53012913	0.52036786
0.0	0.53630275	0.5463161	0.536394	0.5188827	0.5225951	0.5363748	0.53751963	0.546396	0.52971137	0.51833487
0.0	0.5378844	0.5463638	0.5370173	0.5190882	0.5237327	0.5369566	0.5384144	0.545964	0.52984506	0.5193194
0.0	0.53742254	0.54713243	0.53660876	0.51850855	0.52227247	0.53609926	0.53840977	0.5456916	0.5298159	0.5188988
0.0	0.5374805	0.5467877	0.53667766	0.52045774	0.5237043	0.5372866	0.5392103	0.54596204	0.52971345	0.5199922
0.0	0.5369408	0.5471653	0.536943	0.5193489	0.52274084	0.5363953	0.5385744	0.5460964	0.5295084	0.51903605
0.0	0.53805816	0.54461294	0.535646	0.5190681	0.5230498	0.5362142	0.53803885	0.5441522	0.5273628	0.51997435
0.0	0.5373636	0.5467265	0.53743327	0.518631	0.5225288	0.5352669	0.53721935	0.54563224	0.52907574	0.51890624
0.0	0.53696877	0.5475503	0.5371905	0.51904136	0.5220166	0.5357376	0.53760296	0.54580384	0.5296523	0.51932746
0.0	0.5377507	0.5460557	0.537027	0.51771164	0.5220017	0.534782	0.5368761	0.54520756	0.5289367	0.51845837
0.0	0.53748846	0.5462525	0.5373477	0.51873845	0.52382034	0.5360286	0.5388912	0.5462003	0.5288271	0.51900953
0.0	0.53710115	0.5481404	0.53713	0.5199285	0.522714	0.5352676	0.53910697	0.54692096	0.52944976	0.5190504
0.0	0.5359995	0.5459382	0.5358707	0.51934916	0.5213602	0.5355383	0.53852093	0.54728746	0.5277092	0.5187166
0.0	0.53632885	0.5451535	0.5356903	0.5193807	0.52125025	0.5368035	0.53774625	0.5447642	0.5281263	0.5176582
0.0	0.5381349	0.54583085	0.53732586	0.5188352	0.52479714	0.5365197	0.53811896	0.54643863	0.5290243	0.5193387
0.0	0.5384717	0.54557055	0.5379766	0.51917857	0.525071	0.53678876	0.5383831	0.5461397	0.5285763	0.51973385
0.0	0.53864956	0.5467951	0.53727454	0.51977885	0.52334845	0.5358243	0.5392831	0.54648864	0.52830476	0.5183049
0.0	0.53864956	0.5467951	0.53727454	0.51977885	0.52334845	0.5358243	0.5392831	0.54648864	0.52830476	0.5183049
0.0	0.53750837	0.548813	0.53635305	0.5193909	0.5223273	0.53358257	0.54044294	0.54417616	0.5307946	0.5185603
0.0	0.537053	0.54923135	0.5368495	0.5197156	0.52242064	0.53490293	0.539936	0.54528797	0.5306738	0.5186227
0.0	0.5367942	0.54815453	0.53817207	0.5196418	0.52098995	0.5341014	0.54020405	0.5439822	0.5311755	0.51876235
0.0	0.5371468	0.54823095	0.53867775	0.5186015	0.5216734	0.5355035	0.53946435	0.54517937	0.52944297	0.51911056
0.0	0.53579754	0.54728043	0.5357783	0.51903456	0.5217578	0.53486353	0.5373542	0.5467988	0.5291452	0.51846087
0.0	0.5369486	0.5463236	0.5362524	0.5184644	0.5219761	0.5358223	0.5383484	0.5453075	0.52868485	0.5183641
0.0	0.53600544	0.5474859	0.5363809	0.52110624	0.52174306	0.53591305	0.5387381	0.54540426	0.528549	0.520118
0.0	0.53832346	0.54738057	0.53623265	0.5202523	0.5224223	0.5353538	0.53974843	0.54573995	0.5285256	0.5194552
0.0	0.53700256	0.54640365	0.5359316	0.5200711	0.5228439	0.53512126	0.5388331	0.5456517	0.52727807	0.51970613
0.0	0.5380696	0.5466472	0.5368368	0.51823777	0.5220144	0.5355392	0.53970593	0.5457503	0.528097	0.51977205
0.0	0.53729177	0.5444706	0.53732747	0.5190326	0.5232773	0.535402	0.5403236	0.54443794	0.5279025	0.5200847
0.0	0.024241898	0.033276793	0.02088541	0.021585407	0.026135087	0.02585465	0.023495443	0.030976951	0.024415638	0.029369343
0.0	0.5372364	0.5467975	0.53839564	0.51984835	0.5237501	0.53578335	0.53870517	0.5461227	0.5269925	0.51944005
0.0	0.5372364	0.5467975	0.53839564	0.51984835	0.5237501	0.53578335	0.53870517	0.5461227	0.5269925	0.51944005
0.0	0.5386867	0.547119	0.53680146	0.5201757	0.5219525	0.5373803	0.54085135	0.5452357	0.52819693	0.5217663
0.0	0.5367327	0.54684687	0.5380963	0.5201251	0.52386093	0.53695124	0.5408261	0.546164	0.527212	0.51980793
0.0	0.5375038	0.54531294	0.5369533	0.52004343	0.5232057	0.5359225	0.539148	0.54471093	0.526789	0.5191096
0.0	0.53663224	0.54706734	0.53595525	0.5190787	0.52287704	0.53594065	0.5389894	0.54590166	0.5284826	0.5185633
0.0	0.53663224	0.54706734	0.53595525	0.5190787	0.52287704	0.53594065	0.5389894	0.54590166	0.5284826	0.5185633
0.0	0.5367327	0.54684687	0.5380963	0.5201251	0.52386093	0.53695124	0.5408261	0.546164	0.527212	0.51980793
0.0	0.5367253	0.5435756	0.53548175	0.5218056	0.52491325	0.5365443	0.5378206	0.54609495	0.52781016	0.5197469
0.0	0.53760964	0.5462798	0.53711885	0.5196275	0.5227842	0.53727424	0.54036266	0.54551667	0.52750635	0.51783395
0.0	0.5366668	0.54448265	0.5345642	0.51811695	0.5232401	0.5356585	0.5385498	0.54540384	0.5264112	0.5184414
0.0	0.5394977	0.54618084	0.5364951	0.52016395	0.5245158	0.53745747	0.5405407	0.54508567	0.52754146	0.5182323
0.0	0.53701705	0.5458015	0.5367235	0.5184213	0.5217992	0.53541374	0.53952175	0.54490596	0.52740556	0.518993
0.0	0.5371671	0.5454219	0.53631157	0.51737696	0.5228174	0.5345857	0.53873605	0.5451111	0.5300931	0.51799595
0.0	0.53834313	0.54588383	0.5371187	0.5196452	0.5231234	0.5369721	0.53994673	0.54620725	0.527101	0.5191323
0.0	0.53785825	0.54497385	0.537483	0.5202314	0.523043	0.53677815	0.5392482	0.5461738	0.52662086	0.5190257
0.0	0.53976077	0.54601544	0.53694034	0.5200873	0.52313507	0.5367026	0.54082465	0.5469155	0.52780807	0.51811004
0.0	0.5388127	0.5457974	0.53724927	0.5203139	0.523191	0.5365618	0.5396192	0.5457929	0.52719706	0.51847094
0.0	0.5386075	0.5460084	0.53760284	0.5194174	0.5235277	0.5370681	0.53922886	0.5461805	0.5273967	0.51861185
0.0	0.5379135	0.5454945	0.53692013	0.5180022	0.5232012	0.5363492	0.5396638	0.54633546	0.52638686	0.51748395
0.0	0.53737134	0.5480574	0.53852946	0.52045053	0.5246975	0.53653187	0.53853756	0.5448779	0.52911997	0.520163
0.0	0.537029	0.5442262	0.5367814	0.519561	0.52209216	0.53480643	0.5395452	0.544653	0.52511674	0.5188844
0.0	0.5364321	0.5464206	0.537459	0.5188444	0.5226935	0.53540486	0.53813803	0.5429488	0.528478	0.517877
0.0	0.5365148	0.54803556	0.53740245	0.5194424	0.52260375	0.53581387	0.53878355	0.54467463	0.5295157	0.51828104
0.0	0.53665864	0.5460038	0.5347671	0.51884854	0.5233755	0.53671634	0.53782636	0.54545414	0.52535444	0.5194183
0.0	0.02644198	0.023797486	0.023279028	0.024269836	0.03009719	0.03129923	0.027618174	0.025596296	0.02295889	0.03408372
0.0	0.53636116	0.54622525	0.53703636	0.517688	0.52303493	0.53583914	0.53731704	0.54510224	0.5275791	0.51954013
0.0	0.53852016	0.54541945	0.5354569	0.518818	0.5213932	0.5351677	0.5393218	0.54634905	0.5278188	0.52066153
0.0	0.5367118	0.54740393	0.5373374	0.51883453	0.5212948	0.5353062	0.53718674	0.54662174	0.52933794	0.51920575
0.0	0.53667134	0.54497737	0.536005	0.51773196	0.5224488	0.53757423	0.5374212	0.5432911	0.528138	0.5182407
0.0	0.53690803	0.5463183	0.5367686	0.5172783	0.52328205	0.5359	0.5387652	0.54640424	0.5288557	0.5179169
0.0	0.5366894	0.5469366	0.53722656	0.5182844	0.523553	0.5361612	0.53873056	0.5465895	0.52901095	0.51847315
0.0	0.5379529	0.5458679	0.5367575	0.51877975	0.52264917	0.53583014	0.53932	0.54445696	0.5293319	0.5192326
0.0	0.5360827	0.5456802	0.53695166	0.520374	0.52180517	0.5355184	0.54020417	0.5453109	0.52687615	0.5188397
0.0	0.5375315	0.54511243	0.5369299	0.51845056	0.5230508	0.5375481	0.5379108	0.5438342	0.5276409	0.5188165
0.0	0.53794634	0.54695296	0.53596514	0.519808	0.5231031	0.5354724	0.53834134	0.545388	0.5287678	0.5186532
0.0	0.53600276	0.5449378	0.5367497	0.51883966	0.52313554	0.53504694	0.5386785	0.5450454	0.5288599	0.5200704
0.0	0.5365234	0.5453351	0.536126	0.51858383	0.5228313	0.53509396	0.5378573	0.5457848	0.52890694	0.5192021
0.0	0.534983	0.5425482	0.5367356	0.51662254	0.5231743	0.5334971	0.5381768	0.54612964	0.5282684	0.51671445
0.0	0.5357903	0.5461013	0.5370407	0.51833165	0.5228442	0.5348602	0.5388029	0.5462646	0.5294109	0.51769984
0.0	0.53703034	0.54629254	0.53815603	0.51884043	0.52369434	0.53631324	0.54051465	0.54580754	0.5282057	0.518571
0.0	0.5345694	0.54485136	0.538267	0.51830024	0.52177244	0.53295535	0.5379052	0.54568774	0.5279285	0.5175452
0.0	0.5345694	0.54485136	0.538267	0.51830024	0.52177244	0.53295535	0.5379052	0.54568774	0.5279285	0.5175452
0.0	0.5371596	0.54243934	0.536924	0.5194151	0.52243423	0.5339814	0.53986967	0.5440193	0.5263701	0.51725614
0.0	0.5380036	0.54287624	0.5380672	0.5168907	0.52383	0.5349302	0.5387188	0.54412514	0.5276488	0.5174772
0.0	0.53692657	0.5437113	0.5381269	0.5194267	0.52272695	0.5362378	0.53769773	0.5458657	0.5274375	0.5195644
0.0	0.53910804	0.5460531	0.5371631	0.52084714	0.52329826	0.5370167	0.5406444	0.54615736	0.52808636	0.5191242
0.0	0.53745395	0.5468882	0.5378711	0.5194989	0.5228767	0.53686154	0.5394875	0.5446207	0.5287836	0.52144367
0.0	0.53604203	0.54389125	0.5372041	0.5181012	0.52266806	0.53582346	0.5385148	0.5437418	0.52629334	0.51861495
0.0	0.15402284	0.16999169	0.11837173	0.15314579	0.13313389	0.15915947	0.15348248	0.1724764	0.13931406	0.13675946
0.0	0.53902525	0.5458138	0.53731877	0.5196286	0.5238088	0.53598565	0.5388512	0.5471535	0.52744347	0.5188376
0.0	0.5375886	0.5460933	0.53719354	0.51847506	0.5231387	0.53598833	0.53767896	0.54529834	0.5294544	0.5189478
0.0	0.540304	0.54524297	0.537899	0.5176217	0.52463096	0.5359295	0.5385154	0.5453764	0.5288732	0.5215112
0.0	0.53921306	0.5436521	0.53595346	0.5166555	0.52412087	0.5342565	0.53629744	0.5446833	0.53120863	0.5167293
0.0	0.53944427	0.5462991	0.5380989	0.5204488	0.52554	0.53775555	0.5401799	0.5465723	0.5293717	0.52145714
0.0	0.5406367	0.54599905	0.5385717	0.5181488	0.5248	0.53691554	0.53999275	0.5464227	0.529109	0.5204167
0.0	0.008101601	0.01693281	0.009586598	0.006718587	0.012982865	0.008987395	0.00015888251	0.009201594	0.008916595	0.011790548
0.0	0.14218916	0.17471263	0.14632712	0.124174565	0.15713854	0.13755898	0.032614212	0.1527273	0.13825536	0.13147725
0.0	0.5371693	0.54672766	0.5380823	0.51912206	0.52294743	0.53567517	0.5372358	0.5462367	0.52962637	0.51901495
0.0	0.53836566	0.54662806	0.5376799	0.51986307	0.524534	0.5363613	0.5393594	0.5464209	0.5303729	0.52016467
0.0	0.15512595	0.025172003	0.14531022	0.15099815	0.16755132	0.14812	0.15687071	0.15803856	0.12536676	0.17641018
0.0	0.53714657	0.545148	0.5369965	0.51863337	0.5232613	0.5363751	0.5379021	0.5445617	0.52812773	0.5169869
0.0	0.53727776	0.54648054	0.5376791	0.5184526	0.5234278	0.5363697	0.5377779	0.54614544	0.5297784	0.51991194
0.0	0.53633565	0.5436782	0.5368819	0.51800036	0.52163005	0.536905	0.53943765	0.5441272	0.5276079	0.5194561
0.0	0.53881747	0.5472161	0.5372723	0.5196188	0.52245027	0.5362457	0.53799075	0.54742056	0.5315428	0.5199196
0.0	0.088780396	0.11394697	0.10381264	0.09704155	0.1045727	0.11401033	0.10120949	0.103653826	0.09664489	0.10822351
0.0	0.10450001	0.117200896	0.08605583	0.09169524	0.09578849	0.095677346	0.09981077	0.08990008	0.091553606	0.08651065
0.0	0.53677917	0.54687643	0.5370004	0.51927817	0.5219378	0.53610355	0.5398351	0.5464674	0.52871966	0.5192568
0.0	0.5402781	0.5454709	0.5369557	0.51899385	0.5240354	0.53430986	0.53984445	0.5482331	0.52634674	0.5180402
0.0	0.5374185	0.5432537	0.53616124	0.51899457	0.523908	0.5345231	0.5407409	0.5463048	0.5248958	0.5175489
0.0	0.54026145	0.5443436	0.5366431	0.5178268	0.5251686	0.5358109	0.54193676	0.545823	0.52977765	0.51915133
0.0	0.5362319	0.5447701	0.537271	0.5184339	0.5232464	0.5351089	0.5387657	0.545967	0.5266102	0.5188935
0.0	0.53698003	0.54418206	0.5360894	0.5178573	0.5254736	0.53367364	0.53812057	0.5463219	0.52674633	0.5193598
0.0	0.5341162	0.5434663	0.53647745	0.51633143	0.52400184	0.53385913	0.53703237	0.5448391	0.52759254	0.5177464
0.0	0.5386534	0.5454285	0.5375213	0.5192468	0.523324	0.536392	0.53846276	0.54690313	0.527415	0.51804084
0.0	0.5386534	0.5454285	0.5375213	0.5192468	0.523324	0.536392	0.53846276	0.54690313	0.527415	0.51804084
0.0	0.53752166	0.5440306	0.53721684	0.51752836	0.5222419	0.5355703	0.5375718	0.5456278	0.5276813	0.517636
0.0	0.5360786	0.5444312	0.5375425	0.52090317	0.5224274	0.53787476	0.5384734	0.54461133	0.52859116	0.5185682
0.0	0.12139036	0.18061666	0.14317025	0.11620332	0.13498503	0.15336943	0.15892495	0.14295337	0.13268335	0.12993068
0.0	0.1641528	0.22703463	0.18686953	0.15695246	0.17739926	0.19677643	0.20378707	0.18822065	0.17588384	0.17229344
0.0	0.16374987	0.22663742	0.18767971	0.15709436	0.17711852	0.19697367	0.20350109	0.18873614	0.175383	0.17241028
0.0	0.5378743	0.5473429	0.53603435	0.51838434	0.5236875	0.5359581	0.5383783	0.545886	0.5286144	0.51864654
0.0	0.5405226	0.5459525	0.53545463	0.5177869	0.5233718	0.5369697	0.53760386	0.5462487	0.5315318	0.5193458
0.0	0.10340796	0.1089959	0.095905334	0.07180641	0.09478128	0.11617165	0.10793176	0.09432422	0.092446655	0.10678468
0.0	0.10341696	0.10902976	0.095752485	0.071695	0.09479449	0.11597233	0.107631095	0.09437345	0.0929832	0.106738776
0.0	0.069018595	0.08166651	0.067714244	0.06738768	0.073550574	0.080603905	0.080384515	0.07552424	0.060855597	0.08693553
0.0	0.07389618	0.081385024	0.066134766	0.0534247	0.07721412	0.08315815	0.0697397	0.07525641	0.06867332	0.09508812
0.0	0.5368624	0.5469483	0.5378366	0.52031606	0.5236059	0.5374938	0.5404148	0.54665196	0.53013104	0.5206354
0.0	0.53878427	0.54630506	0.53851366	0.5190233	0.52367157	0.53636694	0.53751653	0.5444265	0.5295423	0.5197173
0.0	0.53771406	0.54508764	0.53549236	0.5195452	0.5235456	0.5376156	0.5405896	0.54461944	0.5275225	0.5184023
0.0	0.5384245	0.5478287	0.5377072	0.51983076	0.5241237	0.5366781	0.53827435	0.54574513	0.53055686	0.5198761
0.0	0.53735584	0.5471929	0.53665364	0.52022994	0.5220583	0.5369772	0.54047173	0.54458547	0.52934057	0.51942647
0.0	0.53772604	0.54658866	0.5354149	0.51852864	0.5250549	0.53632414	0.54037654	0.5451	0.5273955	0.51922524
0.0	0.53737265	0.5452545	0.5369583	0.5183747	0.52422386	0.5356648	0.5400487	0.54623353	0.5267963	0.52001804
0.0	0.53793746	0.54592824	0.53586483	0.51893544	0.5242543	0.53693646	0.53978276	0.54641044	0.52767366	0.51936865
0.0	0.53720886	0.5460109	0.5346795	0.51810455	0.52431035	0.5365519	0.5398245	0.54545385	0.5269678	0.51865244
0.0	0.5370586	0.54603636	0.53541356	0.51930445	0.5231936	0.5358594	0.5394977	0.5458305	0.5271774	0.5192342
0.0	0.53706586	0.54626817	0.5357118	0.5192345	0.5232393	0.53602636	0.53966266	0.5473514	0.5269552	0.5187608
0.0	0.53783906	0.54608506	0.53606963	0.51960063	0.5241003	0.5357915	0.5397278	0.54480255	0.5270631	0.51936525
0.0	0.53852373	0.5466589	0.5356836	0.51959074	0.52494997	0.5366689	0.54029775	0.54575115	0.52777237	0.5199866
0.0	0.5378623	0.5466369	0.5350118	0.519474	0.5244174	0.5354691	0.5402854	0.5450381	0.5270839	0.5206793
0.0	0.5386889	0.54651505	0.5358522	0.51885796	0.5250351	0.5357753	0.54013896	0.54597557	0.52734065	0.51941097
0.0	0.53736186	0.5455851	0.5359739	0.5187419	0.5243147	0.5363988	0.53945655	0.54578716	0.5265471	0.5195385
0.0	0.53754485	0.54621106	0.5355584	0.51802033	0.5239602	0.53593814	0.5397242	0.5459505	0.52730435	0.51968616
0.0	0.53790754	0.5461357	0.5356739	0.5198494	0.52350914	0.536796	0.5401576	0.54644215	0.52878994	0.5192079
0.0	0.53769875	0.54659015	0.5352021	0.51890445	0.52415174	0.53654265	0.53976077	0.5457803	0.52734274	0.51931804
0.0	0.5373329	0.5468814	0.5357028	0.5196339	0.5238087	0.5362008	0.5393315	0.54617304	0.5274985	0.5193171
0.0	0.53711814	0.5470093	0.5358089	0.51904184	0.52434576	0.53560984	0.5394735	0.54572356	0.5263253	0.519936
0.0	0.5380247	0.54607356	0.53553265	0.5186487	0.52392167	0.5354666	0.53995824	0.54689276	0.5280883	0.51972514
0.0	0.5380785	0.54606307	0.5351724	0.51833737	0.5241753	0.53497654	0.5396241	0.5454878	0.5278259	0.51920366
0.0	0.5364892	0.54709905	0.5384429	0.52036405	0.52427375	0.53505355	0.5388589	0.54611826	0.52841187	0.51994914
0.0	0.5362002	0.54519284	0.53693974	0.5197922	0.52341455	0.5357938	0.5385402	0.5475441	0.5286851	0.5175811
0.0	0.065500036	0.080731556	0.05557644	0.05372615	0.06715772	0.06658084	0.065873556	0.06122561	0.06292966	0.06760355
0.0	0.3315407	0.34240255	0.31539524	0.30694118	0.32375154	0.34031802	0.33091637	0.33626702	0.32098338	0.3282681
0.0	0.53923076	0.5469402	0.5376448	0.51858634	0.52504855	0.53743845	0.5394543	0.5469091	0.52948266	0.5183795
0.0	0.38872248	0.3989609	0.38148743	0.3632148	0.37210214	0.3903743	0.3994513	0.38132372	0.36096066	0.38839474
0.0	0.538726	0.5456504	0.53728384	0.5184847	0.5238372	0.53682023	0.53871614	0.54517156	0.5278353	0.5191493
0.0	0.5375426	0.5463397	0.53823066	0.5198503	0.5236832	0.5352079	0.53925323	0.5466118	0.52841514	0.52037346
0.0	0.5370974	0.54599243	0.53838986	0.5191997	0.52384084	0.5366575	0.5384631	0.54647356	0.52803093	0.51936215
0.0	0.5376034	0.545524	0.538056	0.5193705	0.5237931	0.5363216	0.53912014	0.546685	0.5291405	0.5197385
0.0	0.53840494	0.5464437	0.53662634	0.51807195	0.52368975	0.53744733	0.53915006	0.54523206	0.5269763	0.5192682
0.0	0.5385067	0.5463977	0.5378294	0.5194782	0.52336544	0.5363871	0.5400632	0.5460243	0.5285399	0.5197367
0.0	0.5388387	0.5467734	0.5379021	0.51764536	0.52299064	0.53615576	0.5375923	0.5454179	0.5273911	0.5177304
0.0	0.5382857	0.5468571	0.53868127	0.5194443	0.52290803	0.5354995	0.5395248	0.5467274	0.52782804	0.5188008
0.0	0.5362104	0.54642177	0.5367023	0.5192464	0.5243424	0.5364861	0.54039997	0.54643154	0.52816683	0.51926315
0.0	0.5362779	0.54622656	0.536636	0.51969385	0.52371526	0.5367674	0.53965926	0.5466873	0.52838534	0.5189568
0.0	0.5375567	0.5472184	0.5378829	0.51867527	0.52389574	0.53508633	0.5379224	0.54528266	0.5286281	0.51845473
0.0	0.53791773	0.5473571	0.53721154	0.5196282	0.5236996	0.5357361	0.53879434	0.5466804	0.52823615	0.5185021
0.0	0.5385478	0.54743403	0.5379274	0.5193306	0.52496624	0.53739184	0.53928185	0.5469933	0.5295125	0.5188432
0.0	0.10070334	0.11051722	0.08744996	0.09121635	0.10582269	0.11585866	0.10517218	0.10645355	0.09147721	0.08733997
0.0	0.5365951	0.5462044	0.53697777	0.5179494	0.5222028	0.535872	0.5374849	0.5444292	0.5282919	0.51822835
0.0	0.5390492	0.5458863	0.5374632	0.5191156	0.5240563	0.53644645	0.539276	0.5473197	0.5274002	0.5188177
0.0	0.5378856	0.54607856	0.5376968	0.51846427	0.52282095	0.5357523	0.53795815	0.54514635	0.5273924	0.5183651
0.0	0.011459767	0.014303182	0.008851425	0.010238	0.012721258	0.015252316	0.01735433	0.010949724	0.007902404	0.020921398
0.0	0.5371469	0.5457254	0.5378495	0.5195939	0.52037597	0.53503186	0.5374549	0.5445412	0.5288447	0.5171082
0.0	0.0013631138	0.0013392102	0.0013476978	0.0012061388	0.00073669	0.012915184	0.016793827	0.0006752148	0.0010050467	0.0023997973
0.0	0.000768286	0.0008189428	0.0014299101	0.0005978474	0.00066985236	0.0015087059	0.0009478132	0.0008090101	0.00089030946	0.0012733993
0.0	0.0015367211	0.0017922284	0.0012377441	0.00062022277	0.00070039334	0.001499233	0.0017637425	0.0012356156	0.000503872	0.0012971233
0.0	0.0005970781	0.0018597036	0.0013686664	0.0011675657	0.00085614866	0.015736837	0.0023452968	0.00079301617	0.00053481216	0.0015595062
0.0	0.0006395183	0.001818112	0.0014317094	0.0006028245	0.0012139995	0.0014750416	0.0010387562	0.0012413729	0.0005649143	0.0012753378
0.0	0.0006385993	0.0018098715	0.0014281764	0.00060272537	0.0012114051	0.001475447	0.0010347797	0.0012433401	0.0005631346	0.0012771003
0.0	0.0013832096	0.0015565894	0.0005612281	0.0011255699	0.00082439964	0.0016165652	0.001799435	0.0006568168	0.0009218459	0.0022592926
0.0	0.00066404283	0.0007956522	0.0014149641	0.0013051175	0.0015831115	0.0015119993	0.015322333	0.00078971667	0.00050773355	0.0013364162
0.0	0.53688055	0.54646236	0.5380911	0.5201366	0.5212284	0.5354667	0.53768235	0.5450992	0.5290022	0.5178262
0.0	0.53709036	0.545899	0.53541905	0.5194205	0.52206266	0.5354937	0.5381153	0.54501134	0.52819103	0.5172434
0.0	0.53720814	0.5457618	0.53431505	0.5186888	0.52178293	0.53653795	0.53767115	0.5442711	0.5274838	0.51762885
0.0	0.53726554	0.5457015	0.5357002	0.52068174	0.5224182	0.5360002	0.53868014	0.5449545	0.52804613	0.51951146
0.0	0.5362642	0.54531527	0.53662705	0.5193651	0.52267677	0.5359127	0.53824633	0.54650986	0.529168	0.51828194
0.0	0.5367722	0.54772294	0.5375561	0.51972526	0.5233639	0.53518176	0.5388415	0.54579926	0.5293817	0.51844436
0.0	0.5359895	0.54632753	0.5367625	0.5197326	0.5225542	0.5359656	0.5387769	0.5443672	0.52753925	0.51821893
0.0	0.53689003	0.5475859	0.53645283	0.5189936	0.52308416	0.53622615	0.53839743	0.54505926	0.5286747	0.51882976
0.0	0.53610736	0.54619044	0.53565896	0.519001	0.5222745	0.5370098	0.53833276	0.5436268	0.5268319	0.51860434
0.0	0.537018	0.54551655	0.5370331	0.51951426	0.5219489	0.5358194	0.53895175	0.546645	0.52850556	0.5187102
0.0	0.5378056	0.54589784	0.5368156	0.5198862	0.5233065	0.53596973	0.5406738	0.5455638	0.5285058	0.51915765
0.0	0.53668475	0.5448889	0.5374435	0.5197027	0.5221801	0.5365407	0.5388803	0.5457722	0.5287888	0.5186325
0.0	0.5371075	0.54563767	0.53656244	0.5186501	0.5223069	0.53471416	0.5373198	0.5469537	0.52731466	0.51725066
0.0	0.53787947	0.5454476	0.5374947	0.5200612	0.5228781	0.53634393	0.5382625	0.5464288	0.5279946	0.5186014
0.0	0.5377303	0.545208	0.53667074	0.5187441	0.52331436	0.5355983	0.53816193	0.54513186	0.5283666	0.5186182
0.0	0.53837216	0.5469637	0.5364272	0.5193487	0.5235278	0.5361457	0.53989947	0.54404116	0.5295079	0.51974684
0.0	0.5370654	0.5443172	0.5362515	0.5190366	0.5236392	0.5352117	0.5391794	0.54446995	0.5282318	0.51796514
0.0	0.538278	0.5459946	0.5359641	0.51990783	0.52428466	0.53685737	0.53922606	0.5451773	0.52847165	0.5196953
0.0	0.5370396	0.5469132	0.53646713	0.5191228	0.52294666	0.5364898	0.54035723	0.54513574	0.5293393	0.5186456
0.0	0.537942	0.54525226	0.53608435	0.51834726	0.52310556	0.5357252	0.5387421	0.5459215	0.52841	0.51811635
0.0	0.5362528	0.54732114	0.53494936	0.51902527	0.5213658	0.5358843	0.537519	0.54499596	0.52915704	0.5179874
0.0	0.53786546	0.5466197	0.53715765	0.52035403	0.5228233	0.53575927	0.5384665	0.54416287	0.5296187	0.5191116
0.0	0.53743166	0.54562145	0.53577554	0.52053034	0.5242297	0.5358051	0.53855246	0.54392296	0.52871656	0.51988053
0.0	0.53851813	0.5472048	0.53840387	0.5214594	0.52303046	0.5364912	0.5392872	0.54561883	0.5299552	0.51914626
0.0	0.5380844	0.5462067	0.53702235	0.52163565	0.52443683	0.5365371	0.53937316	0.54537904	0.5290532	0.5199152
0.0	0.53852963	0.546771	0.53580695	0.5189459	0.5225367	0.535402	0.53841156	0.545125	0.5300774	0.51900876
0.0	0.53661525	0.545812	0.5363642	0.5198057	0.5233091	0.53612584	0.5385072	0.5449683	0.52921766	0.51988846
0.0	0.5375873	0.5456591	0.5350761	0.51967186	0.52258486	0.53613913	0.53720546	0.54557216	0.529191	0.5188269
0.0	0.5386667	0.54624027	0.53580314	0.5195354	0.5226782	0.5354776	0.5374193	0.5451655	0.5297597	0.5189385
0.0	0.53712285	0.5454315	0.5352782	0.518631	0.52291715	0.53488743	0.53762335	0.5443478	0.52909833	0.51796776
0.0	0.53752714	0.5461615	0.5368496	0.51924586	0.5241675	0.53594124	0.5400768	0.5454234	0.52985805	0.5180818
0.0	0.5368271	0.5448991	0.53689355	0.519638	0.5228933	0.5349278	0.5375122	0.544948	0.528797	0.5180488
0.0	0.53693765	0.5454769	0.5366788	0.51955575	0.52238667	0.53604615	0.53904563	0.54467225	0.5271916	0.5180443
0.0	0.53658265	0.5451463	0.5360875	0.51806146	0.5211499	0.53491306	0.53665227	0.5453694	0.52783686	0.5164427
0.0	0.5374594	0.5460018	0.53576463	0.5197365	0.52263826	0.5359109	0.5379612	0.5456713	0.52777994	0.5186764
0.0	0.53779817	0.5456173	0.53554523	0.51926994	0.52206737	0.53339523	0.53819484	0.54541177	0.5284306	0.51748073
0.0	0.53657883	0.5443834	0.5366932	0.5184506	0.5217507	0.53639406	0.5382429	0.5446693	0.52730745	0.5170648
0.0	0.5365993	0.5453768	0.5372351	0.519323	0.52070266	0.5350214	0.5373343	0.5447044	0.529144	0.5175264
0.0	0.0012630365	0.013700117	0.011195496	0.00057396636	0.0134739345	0.01472878	0.018247912	0.00054545107	0.00046329552	0.02066403
0.0	0.0007617308	0.00082202355	0.0014375198	0.0005971242	0.00066715555	0.001512535	0.0009447352	0.0008126636	0.00088858226	0.0012787873
0.0	0.00076091965	0.0008224714	0.0014377526	0.0005956347	0.000667055	0.0015105171	0.00095028395	0.0008105117	0.0008831082	0.001281488
0.0	0.011205926	0.010801978	0.01225967	0.011160837	0.006324947	0.09285037	0.11028904	0.006882659	0.011162793	0.015166184
0.0	0.011168774	0.010796457	0.012290745	0.011135236	0.006295266	0.09244195	0.11034901	0.0068915864	0.011111665	0.015187652
0.0	0.005030597	0.00814584	0.006863443	0.009249708	0.006885525	0.011911598	0.015712924	0.0066499165	0.005993051	0.008205082
0.0	0.0057066428	0.006045158	0.012315544	0.011811946	0.0058673793	0.007056635	0.099130586	0.0121291075	0.00626045	0.010338793
0.0	0.0057014558	0.006068968	0.012417218	0.011832875	0.0059096487	0.0070709498	0.099606685	0.012190205	0.0062804464	0.010412618
0.0	0.005676105	0.00607032	0.012412435	0.011857506	0.005883977	0.0070784185	0.09954103	0.012146037	0.006273362	0.010373251
0.0	0.0062687206	0.0065701976	0.012992203	0.005500834	0.0056671156	0.01169052	0.0067879385	0.008248247	0.009686784	0.008110399
0.0	0.006309023	0.006576957	0.013050667	0.00548674	0.005712336	0.011691428	0.0068154763	0.008236725	0.009751103	0.008064059
0.0	0.0062597054	0.006571405	0.013077941	0.0054964325	0.005688115	0.011737209	0.0067938818	0.008245946	0.009716204	0.008068439
0.0	0.0048527843	0.11326593	0.08407905	0.004907182	0.09156828	0.09269864	0.11009867	0.0050832797	0.08394709	0.11191883
0.0	0.0048186854	0.11344276	0.08398008	0.0049037184	0.091464534	0.09286961	0.109827615	0.0051272227	0.08372327	0.11210586
0.0	0.004842805	0.11352914	0.08383417	0.004898909	0.091679044	0.09256171	0.11064453	0.005094643	0.08373794	0.112097315
0.0	0.004845798	0.11357707	0.0844027	0.0049143354	0.091469556	0.09276681	0.11017803	0.005091133	0.08402979	0.112124234
0.0	0.0048456695	0.11308395	0.08400608	0.0048817	0.09163466	0.09270404	0.11056474	0.005070981	0.08378804	0.111690916
0.0	0.004844651	0.11341391	0.083832964	0.0049078315	0.09125469	0.092631035	0.10988913	0.005090162	0.083636135	0.1120365
0.0	0.0048294696	0.11331455	0.08396628	0.0049075405	0.091403686	0.0925632	0.109774254	0.00509322	0.08419538	0.1116755
0.0	0.00519913	0.11459854	0.10074951	0.011623512	0.11232537	0.10171583	0.09330748	0.014109647	0.096382625	0.114929035
0.0	0.0051926286	0.11452693	0.10072843	0.011563468	0.11208488	0.10205582	0.09255555	0.014162243	0.096384004	0.11495073
0.0	0.0052276882	0.11456837	0.10071817	0.011522538	0.112693615	0.10160324	0.093039535	0.0141421985	0.096561536	0.1151185
0.0	0.0051938826	0.115019254	0.10125122	0.011602867	0.11225166	0.10194277	0.092895664	0.014104354	0.09661885	0.1151951
0.0	0.0052138893	0.114724755	0.10082572	0.01154991	0.11290492	0.1018105	0.093362644	0.014119507	0.09648236	0.11444315
0.0	0.0051890486	0.1142753	0.10001549	0.011578875	0.11177641	0.10187366	0.092605606	0.014044591	0.09665295	0.11461731
0.0	0.005177158	0.11423696	0.100458644	0.011528807	0.11230627	0.10117959	0.09242272	0.014081099	0.096248016	0.114313476
0.0	0.010359295	0.100534156	0.093931355	0.0053012636	0.10440494	0.104616396	0.118282884	0.005531071	0.0050963815	0.11863
0.0	0.010355219	0.100308314	0.09379947	0.00529684	0.104474865	0.1050239	0.117952764	0.0055682296	0.005102168	0.11867371
0.0	0.010378647	0.10100934	0.09421147	0.005280257	0.10479866	0.10464034	0.11825232	0.0055825906	0.005127495	0.11924452
0.0	0.010384501	0.100489326	0.09432002	0.005291755	0.10449365	0.10497071	0.11802852	0.0055780867	0.0051267417	0.11895997
0.0	0.010385471	0.10084682	0.09422455	0.005293761	0.10489837	0.10490999	0.11838325	0.0055555305	0.005113887	0.11867721
0.0	0.010367618	0.10039881	0.09380143	0.0053016706	0.10443839	0.10465495	0.11781504	0.005564381	0.0051032524	0.11852281
0.0	0.010361138	0.100736566	0.09404999	0.0052633504	0.104495086	0.10440896	0.11805635	0.0055359676	0.0051360284	0.118265726
0.0	0.010380298	0.10027518	0.093754664	0.005268376	0.10447848	0.1048322	0.11778976	0.0055521755	0.0050775167	0.11836445
0.0	0.012556586	0.014255946	0.011294595	0.005708781	0.0059935395	0.0116088465	0.01265934	0.012506137	0.0055448874	0.008220673
0.0	0.008780723	0.0063573746	0.014964887	0.011914287	0.0058635897	0.006075659	0.01374552	0.012294844	0.01020559	0.008434062
0.0	0.008742388	0.006361258	0.015083669	0.011892201	0.005866175	0.0060969326	0.013701193	0.012326455	0.010244419	0.0084682945
0.0	0.00880767	0.006336381	0.015008515	0.011894622	0.005887487	0.00608036	0.013748779	0.01231627	0.010278988	0.00846763
0.0	0.008741648	0.0063547576	0.015078087	0.011876052	0.005862778	0.0060835136	0.013664487	0.012347366	0.010254742	0.00846011
0.0	0.008767005	0.006365854	0.015076217	0.011871353	0.0058589107	0.0060540293	0.013785617	0.012295504	0.010250992	0.008433472
0.0	0.008751128	0.0063265054	0.014967832	0.01191322	0.0058517717	0.0060905037	0.013664295	0.01229606	0.01025997	0.008456111
0.0	0.008701096	0.0063321074	0.01498435	0.011895025	0.0058492315	0.0060568964	0.013667046	0.012260704	0.010239832	0.008429996
0.0	0.0062871906	0.006563313	0.013017512	0.005488504	0.005710538	0.011685595	0.006795452	0.008235186	0.009710683	0.008063928
0.0	0.0062864698	0.006571128	0.013027822	0.0055071507	0.0057085752	0.011688668	0.006788694	0.008283921	0.009727515	0.008117856
0.0	0.0062789973	0.0065795	0.013012667	0.005484484	0.0056911227	0.011683492	0.006776327	0.008301324	0.009728402	0.008099271
0.0	0.0062776706	0.0065722764	0.013066707	0.005471259	0.0056633954	0.011675081	0.0067758583	0.008249167	0.009732018	0.008079146
0.0	0.006333371	0.0065953494	0.0130429305	0.0054952	0.005720431	0.011696719	0.006843272	0.008266084	0.0097639905	0.008075188
0.0	0.0062730317	0.006570048	0.01299799	0.005490045	0.0057139285	0.011623222	0.006782935	0.008245548	0.00971921	0.008072439
0.0	0.011217344	0.010750872	0.012236865	0.011127143	0.006310264	0.09240524	0.11007814	0.006895921	0.011082467	0.015135618
0.0	0.011243522	0.010736671	0.012316172	0.011167974	0.0062990375	0.09301397	0.10971942	0.006927899	0.0111142695	0.01519527
0.0	0.011236611	0.0107402485	0.012277554	0.011156032	0.0063239313	0.09276529	0.10994546	0.006912753	0.011076698	0.015215962
0.0	0.01124217	0.010750903	0.0122904265	0.011138765	0.0063034864	0.09239008	0.10976135	0.0069023995	0.011166457	0.015180056
0.0	0.011233698	0.010811195	0.012283523	0.011101296	0.006319342	0.092413634	0.1106171	0.0068722144	0.011140536	0.015182075
0.0	0.011185602	0.0107377	0.012272767	0.011146941	0.0062837265	0.09232169	0.10964184	0.00689563	0.011068898	0.015115487
0.0	0.011175543	0.010716094	0.012252344	0.011115365	0.0063196863	0.0923093	0.10939006	0.0068861702	0.011085545	0.015143162
0.0	0.0050750943	0.008139963	0.0068235924	0.009232119	0.006911417	0.011891412	0.015657224	0.0066259676	0.005999423	0.008202723
0.0	0.0050422866	0.00814873	0.006847849	0.009251443	0.0068912464	0.011944171	0.015646417	0.006666095	0.005996802	0.00821951
0.0	0.005048625	0.008134294	0.006817404	0.009232551	0.006914213	0.011905051	0.01564439	0.00665291	0.006003445	0.008240804
0.0	0.0050416286	0.00812534	0.006860099	0.00921021	0.006884403	0.011931931	0.015658379	0.0066569196	0.0060055796	0.008212458
0.0	0.0050600227	0.008156989	0.0068593845	0.00922146	0.0069118394	0.0119076315	0.015755171	0.00663122	0.006008706	0.008202048
0.0	0.005051893	0.008149979	0.0068330583	0.009278716	0.0068852575	0.011901102	0.015656894	0.0066480213	0.005979766	0.0082024755
0.0	0.005036016	0.008109675	0.0068020173	0.0092067905	0.0068994616	0.011916347	0.015621358	0.0066337027	0.0059973015	0.008192659
0.0	0.3238601	0.3276585	0.3093599	0.29399148	0.3019405	0.32192495	0.32670426	0.32895175	0.29201445	0.31576693
[truncated: 18,857 more rows]
