# Supplementary material for: Teasing out missing reactions in genome-scale metabolic networks through hypergraph learning
Source: Nat Commun. 2023 Apr 25;14:2375. doi: 10.1038/s41467-023-38110-7 (PMC10130184; doi:10.1038/s41467-023-38110-7)
Supplement: Supplementary file 4 — Source Data [file 41467_2023_38110_MOESM4_ESM.zip › Source Data/Figure 2/j-m/iECDH10B_1368_nhp.csv]

	0	0.1	0.1.1	0.1.1.1	0.1.1.1.1	0.1.1.1.1.1	0.1.1.1.1.1.1	0.1.1.1.1.1.1.1	0.1.1.1.1.1.1.1.1	0
1.0	0.5910001	0.58223754	0.5580742	0.011354277	0.5766928	0.5552441	0.026112694	0.56904	0.5696856	0.5847339
1.0	0.035547994	0.5761553	0.5558046	0.56829786	0.57388586	0.5622579	0.5751988	0.5712616	0.56904185	0.5832675
1.0	0.58719355	0.5732776	0.72952294	0.5664883	0.57829106	0.56378007	0.013434447	0.5698541	0.5724198	0.58237255
1.0	0.5865591	0.5766199	0.56672823	0.5674555	0.005586435	0.56173146	0.57453436	0.01704451	0.0092010675	0.5820877
1.0	0.000113762966	0.5752764	0.5557642	0.56635576	0.014673552	0.56216025	0.0284334	0.56882155	0.5728918	0.5841307
1.0	0.5885469	0.58093995	0.015738085	0.4780654	0.57878286	0.5613732	0.5734395	0.011451133	0.57092184	0.58704317
1.0	0.5889933	0.58197826	0.0150628835	0.56437826	0.57758677	0.55632687	0.5735074	0.570049	0.57280934	0.5868771
1.0	0.008233388	0.5771448	0.56607604	0.5665479	0.5717481	0.55615777	0.5737851	0.56666297	0.569588	0.58285064
1.0	0.587984	0.030422315	0.56770533	0.5673946	0.57114345	0.5628086	0.57522255	0.5713622	0.5699224	0.008414776
1.0	0.5908191	0.5816776	0.5579608	0.5675866	0.57557905	0.01998067	0.57333416	0.5688359	0.57241553	0.00944577
1.0	0.59122103	0.5798063	0.5927953	0.5662062	0.5774737	0.6007351	0.5723477	0.5696568	0.5728041	0.58737075
1.0	0.010110906	0.027907753	0.56791055	0.5680773	0.5735773	0.5572032	0.57374907	0.5680652	0.5703854	0.5817394
1.0	0.5877822	0.58451897	0.5571903	0.4688452	0.5706718	0.5575661	0.57487476	0.56847554	0.5728612	0.0005844062
1.0	0.00026600447	0.58279353	0.5703223	0.56619483	0.57878655	0.5558935	0.57653487	0.014424697	0.5720025	0.58323854
1.0	0.58762854	0.5750355	0.5573443	0.5672051	0.5787977	0.55692667	0.5737512	0.5694878	0.5689046	0.58293843
1.0	0.5863757	0.5748063	1.5728845e-05	0.565743	0.010463032	0.0010016556	0.5739487	0.5695255	0.015901757	0.5865895
1.0	0.59086627	0.6125669	0.55627424	0.56708133	0.003839411	0.02873786	0.57404804	0.56887996	0.010449301	0.0115638925
1.0	0.5866204	0.5841735	0.5563113	0.5679926	0.57129675	0.60415745	0.0072476966	0.57070434	0.570025	0.58731866
1.0	0.5882371	0.5839108	0.5729553	0.014701285	0.57666993	0.5612141	0.57616496	0.5692301	0.56996727	0.5855159
1.0	0.11900383	0.035263237	0.56824934	0.011606548	0.57134056	0.5621904	0.57358116	0.57033354	0.56750166	0.58300537
1.0	0.01407038	0.86954623	0.0115121035	0.008522924	0.577804	3.294137e-05	0.5737782	0.56941044	0.5713413	0.5886525
1.0	0.015082195	0.581876	0.027589157	0.56542987	0.5713501	0.0432231	0.57396716	0.569306	0.5729759	0.5856812
1.0	0.014408329	0.02280132	0.0424615	0.567106	0.5612509	0.56073076	0.57469404	0.5682272	0.56945604	0.0066456315
1.0	0.009445186	0.5749793	0.5566639	0.5678169	0.5713757	0.56230015	0.571733	0.5687488	0.5682034	0.58720183
1.0	0.58656526	0.57286614	0.557452	0.56727666	0.5704065	0.5624387	0.57361084	0.5693445	0.57271147	0.008561556
1.0	0.019786227	0.015307403	0.43311545	0.0140700545	0.57152265	0.56163925	0.57490075	0.5693376	0.5709414	0.5819313
1.0	0.59126025	0.029905038	0.5686555	0.01935204	0.5712252	0.55582166	0.5713671	0.5685321	0.5731137	0.5827917
1.0	0.5889456	0.57601804	0.5593286	0.55221254	0.5759744	0.55768	0.57283324	0.57004356	0.517097	7.4427306e-05
1.0	0.58783126	0.58453095	0.5577386	0.5667377	0.0122476425	0.5624391	0.57647014	0.019950362	0.01590637	0.5866178
1.0	0.591438	0.57684696	0.55746365	0.56590474	0.013030666	0.55790114	0.5734189	0.5679536	0.5693477	0.58600044
1.0	0.58871055	0.58164084	0.5693603	0.56715584	0.01044206	0.5596125	0.57265985	0.56959134	0.009582583	0.5807363
1.0	0.58726496	0.5739263	0.5680879	0.010308422	0.00018680302	0.016659157	0.5726551	0.5675199	0.57298297	0.0063884538
1.0	0.58791274	0.58210224	0.55911857	0.5672261	0.57264435	0.01883098	0.5732471	0.56953543	0.5693328	0.586923
1.0	0.5917398	0.5797116	0.56767887	0.5677899	0.57332176	0.56197214	0.57365286	0.48587	0.01216425	0.5821687
1.0	4.0091363e-05	0.5837198	0.56668323	0.5674584	0.04049622	0.5625094	0.57246614	0.57039	0.0073876376	0.58830225
1.0	0.11872671	0.5760338	0.57257885	0.56512874	0.5712861	0.560815	0.020241626	0.015968777	0.56866574	0.58395076
1.0	0.58727825	0.029413316	0.5562287	0.5681849	0.5716077	0.5623646	0.57407755	0.030906023	0.56888264	0.5802056
1.0	0.018338233	0.5765121	0.018631123	0.5676443	0.57140213	0.5574547	0.5746694	0.5701878	8.627919e-06	0.012486142
1.0	0.11979377	0.580848	0.01144926	0.0193253	0.57056886	0.56162894	0.57520014	0.5669332	0.56870896	0.014292107
1.0	0.5910701	0.021075945	0.557223	0.5662416	0.5711234	0.5567232	0.57469743	0.5695481	0.5727589	0.58350384
1.0	0.021653054	0.5754754	0.55770475	0.5655586	0.013413709	0.014411511	0.5724388	0.5681258	0.5731806	0.58207583
1.0	0.021565648	0.5825473	0.5586786	0.5678854	0.57603985	0.56233394	0.5743671	0.5692403	3.3789966e-05	0.010538609
1.0	0.5904531	0.57581466	0.57285035	0.012311892	0.00687828	0.56339854	0.14123614	0.01567758	0.010992752	0.58376604
1.0	0.58681476	0.5767666	0.5572966	0.5673303	0.5782604	0.035242185	0.57653713	0.5677259	0.4941992	0.0056210225
1.0	0.58826953	0.03413023	0.5596759	0.17093897	0.24571733	0.55723536	0.5713467	0.016018141	0.5693851	0.011451441
1.0	0.025324255	0.017808184	0.5586096	0.5655531	0.5764028	0.55738753	0.57468295	0.5700081	0.56987643	0.5878122
1.0	0.01927218	0.58461183	0.037433136	0.012595993	0.008818008	0.5574522	0.5725774	0.019931518	0.57300246	0.008635618
1.0	0.5911868	0.57813716	0.566588	0.56628025	0.57871026	0.0142192105	0.57489175	0.009774826	0.008662344	0.016411189
1.0	0.5336616	0.57231176	0.5688135	0.56767833	0.048506193	0.55853164	0.5735239	0.011357612	0.56852615	0.5827611
1.0	0.008266667	0.026659911	0.5728509	0.007885483	0.5702808	0.56076425	0.5738565	0.568992	0.54149866	0.008912109
1.0	0.5891174	0.57455087	0.55722976	0.56774265	0.57591677	0.5636352	0.5717946	0.56912935	0.56993157	0.58759046
1.0	0.5905528	0.5756208	0.56965685	0.5685117	0.5706581	0.56281185	0.14128223	0.013031911	0.5702641	0.012809089
1.0	0.58998203	0.022898735	0.5567985	0.56746674	0.010561376	0.055150714	0.5748167	0.56947666	0.5689368	0.58691233
1.0	0.5877818	0.58429307	2.7883096e-05	0.5682024	0.57944214	0.5617805	0.023125593	0.56791127	0.5725304	0.5872394
1.0	0.58846223	0.58143324	0.5705566	0.5683098	0.57064396	0.55690426	0.019166283	0.5674448	0.5717485	0.58694327
1.0	0.5867415	0.025509454	0.5583728	0.5673309	0.63878804	0.5619605	0.57299405	0.5691525	0.5697446	0.5851898
1.0	0.591455	0.019949172	0.5577445	0.56800747	0.010741925	0.016620394	0.5735353	0.56833667	0.5705856	0.582485
1.0	0.021965135	0.5771481	0.5588915	0.56711507	0.5707141	0.55845994	0.57481897	0.5671136	0.5718503	0.5819357
1.0	0.58675313	0.63463354	0.56712633	0.5672779	0.003921715	0.5634375	0.46150497	0.5698296	0.5700504	0.007307927
1.0	0.5901209	0.02685411	0.013348126	0.5677887	0.5777811	0.5570417	0.06889179	0.01693447	0.567854	0.0233403
1.0	0.5878286	0.575975	0.56074107	0.567795	0.010104165	0.5572969	0.57156146	0.5694069	0.010201603	0.007569514
1.0	0.5881476	0.57490116	0.019592177	0.56600165	0.57554454	0.013703302	0.019395374	0.5704518	0.57206285	0.5836272
1.0	1.0289867e-05	0.584751	0.57231903	0.56720334	0.57621443	0.5618116	0.5732992	0.569047	0.010995469	0.58629805
1.0	0.59128284	0.57496685	0.03674256	0.5661868	0.012368147	0.5583956	0.05899442	0.5693267	0.000106299645	0.5869374
1.0	7.8900004e-05	0.57672817	0.07761129	0.5659266	0.57055795	0.025234506	0.5727564	0.568958	0.007892626	0.5834827
1.0	0.000113603724	0.5853601	0.5733191	0.56773454	0.5721025	0.5569119	0.573129	0.018365266	0.56893516	0.58267784
1.0	0.59206134	0.028465321	0.5573738	0.010684721	0.5784206	0.5622603	0.57289064	0.5677351	0.013143562	0.58788985
1.0	0.5915761	0.02897115	0.07749251	0.008489842	0.5768494	0.5607225	0.5745481	0.5686516	0.56864303	0.58166456
1.0	0.5910997	0.57484865	0.5677017	0.5680832	0.57205415	0.557726	0.5735932	0.5699841	5.2311847e-05	0.587137
1.0	0.59047586	0.58398205	0.5568946	0.5662603	0.578114	0.031590354	0.5731372	0.56801724	0.012178078	0.5881002
1.0	0.59171593	0.5739007	0.56875116	0.5668638	0.04865989	0.56341183	0.5742242	0.5674032	0.5724582	0.5827521
1.0	0.58961487	0.57415587	0.5571023	0.5674786	0.5757118	0.019928636	0.57346797	0.5690825	0.5674689	0.58198386
1.0	0.58772475	0.58398366	0.0298288	0.5669421	0.57098544	0.5637322	0.5756854	0.56761986	0.01237145	0.5832293
1.0	0.588723	0.5740908	0.5592009	0.56488764	0.007383149	0.12582847	0.5733697	0.57073635	0.5693922	0.009317206
1.0	0.5911608	0.5819725	0.17855811	0.006847697	0.5768115	0.025573434	0.57335573	0.570257	0.57290554	0.5829755
1.0	0.12000745	0.5842314	0.55989534	0.5667199	0.5775028	0.5590542	0.5751095	0.5700809	0.57318497	0.58253896
1.0	0.58934873	0.58132505	0.55630267	0.5665816	0.5766205	0.5557732	0.57377964	0.5685827	0.012246955	0.5857696
1.0	0.58836085	0.5743155	0.5583059	0.56822276	0.56507176	0.55847496	0.57278246	0.5693129	0.56916183	0.58188254
1.0	0.5900894	0.5752412	0.5571056	0.5671908	0.570747	0.563041	0.57392347	0.570176	0.5684753	0.5866433
1.0	0.016255477	0.5751217	0.5604989	0.56627053	0.57587	0.0012305651	0.027605217	0.5678946	0.5716095	0.5867307
1.0	0.59077686	7.392572e-05	0.016949965	0.56652474	0.5787399	0.5607079	0.57223326	0.5699279	0.5692016	0.0120902145
1.0	0.58990437	0.5825929	0.5566462	0.5668547	0.048670918	0.55754066	0.5734725	0.5696809	0.5044871	0.5820798
1.0	0.01319761	0.57481086	0.5570999	0.00014257262	0.0077924537	0.5620391	0.57542354	0.57130075	0.572826	0.5875955
1.0	0.588462	0.57438564	0.2367149	0.5660248	0.57383925	0.5548593	0.57476485	0.5697652	0.5684966	0.5865254
1.0	0.11939798	0.5745974	0.56018275	0.56756526	0.5773918	0.56235915	0.5726263	0.56939775	0.5715263	0.58312196
1.0	0.588398	0.57473606	0.5679776	0.009433054	0.5711768	0.027997242	0.5736214	0.56780064	0.5698516	0.5863782
1.0	0.58768386	0.5828169	0.55630267	0.5674819	0.0140617965	0.038959287	0.5720905	0.569559	0.0124981	0.5827015
1.0	0.5904921	0.57511795	0.55685806	0.5672885	0.5709752	0.55759686	0.023305075	0.01451309	0.5704365	0.58523536
1.0	0.5884851	0.57544184	0.56798023	0.5677777	0.571788	0.097746395	0.57511693	0.5686902	0.5725118	0.008897463
1.0	0.5868791	0.575009	0.64872897	0.56740874	0.5771009	0.56272393	0.57344013	0.570038	0.5702462	0.5815458
1.0	0.59130794	0.5749228	0.014301818	0.5679529	0.5759102	0.55769503	0.5749215	0.56893593	0.57313037	0.58007765
1.0	0.58797896	0.032724652	0.005520174	0.5681783	0.011580047	0.557009	0.57464385	0.56850225	0.012838239	0.58292896
1.0	3.7746147e-05	0.57587856	0.5670698	0.5655914	0.5744684	0.5634981	0.5738466	0.5686007	0.5731324	0.58239365
1.0	0.015744379	0.037401788	0.5582233	0.5680879	0.5730361	0.010292537	0.5743894	0.015607299	0.009144193	0.5859792
1.0	0.5909959	0.57573926	4.0136998e-05	0.5675922	0.575169	0.557665	0.5766573	0.57073694	0.5693778	0.57966816
1.0	0.01509858	0.57677	0.5567108	0.56628823	0.57495755	0.12575272	0.5760267	0.012678057	0.5688585	0.58340603
1.0	0.59180135	0.57521045	0.55762213	0.019308625	0.57617587	0.55679774	0.5757732	0.5677667	0.5716585	0.58290446
1.0	0.018017665	0.026553545	0.017541299	0.56823504	0.009942773	0.5616016	0.5750681	0.5694571	0.010791366	0.012990877
1.0	0.5915893	0.5825869	0.5763022	0.564965	0.5765571	0.015858492	0.022151792	0.5682779	0.56903595	0.5867332
1.0	0.59052116	0.5747602	0.17879586	0.56675	4.3913573e-05	0.55837053	0.5740647	0.57027507	0.572008	0.58656716
1.0	3.8778635e-05	0.5795897	0.01667725	0.01927382	0.57164955	0.5572164	0.017966857	0.56922066	0.5720689	0.58183444
1.0	0.014511543	0.57460845	0.56740487	0.013041587	0.5714788	0.5620574	0.5735574	0.56679004	0.57196623	0.5876928
1.0	0.59200627	0.57374835	0.56143636	0.011242144	0.5756708	0.5590632	0.024847344	0.5701913	0.010717802	0.5835484
1.0	0.005728315	0.5818295	0.55727893	0.5668141	0.5756811	0.557365	0.5715967	0.568004	0.5282647	0.58720124
1.0	0.58818144	0.58287966	0.57082415	0.5676472	0.56992155	0.5572017	0.5736922	0.56908995	0.010725247	0.58693504
1.0	0.45157057	0.5743787	0.5558385	0.56582624	0.5738214	0.029641025	0.01733151	0.01223565	0.5691532	0.58286506
1.0	0.58714217	0.58244985	0.55663466	0.5677722	0.5769427	0.5613943	0.5741825	0.5705613	0.57233465	0.5811594
1.0	0.58774143	0.57455474	0.55747384	0.013624	0.5717447	0.5609391	0.57310295	0.56939244	0.5720905	0.0066455686
1.0	0.58758163	0.57590055	0.5681961	0.56750274	0.5777384	0.56112605	0.5745928	0.57001305	0.57321626	0.58424985
1.0	0.58860284	0.5755633	0.5567661	0.5674215	0.57146645	0.5628478	0.5761748	0.569826	0.5693433	0.5860796
1.0	0.5869721	0.57767296	0.0055026603	0.5681413	0.5696053	0.5625058	0.5750068	0.56935954	0.5724595	0.58186
1.0	0.5887275	0.5756943	0.014843539	0.5660781	0.0001928872	0.5565789	0.5730982	0.5682658	0.57235414	0.015106531
1.0	0.58589476	0.7097147	0.036288306	0.56710696	0.5709846	0.56348014	0.5743607	0.5687925	0.57340443	0.5815245
1.0	0.5883284	0.017894788	0.5586549	0.5666662	0.5762738	0.5550398	0.5742259	0.5691339	0.5689716	0.5885166
1.0	0.021611445	0.018437413	0.5587137	0.5677245	0.56565577	0.5584197	0.024396393	0.5704806	0.007973087	0.5819824
1.0	0.58807504	0.044180032	0.022040019	0.56676996	0.57879317	0.55846226	0.57395166	7.053817e-05	0.5729886	0.581164
1.0	0.025274659	0.5754803	0.5680242	0.56723094	0.5730989	0.5540233	0.57518333	0.56909114	0.5724663	0.5836351
1.0	0.5881082	0.5753127	0.5583889	0.5677472	0.576535	0.012807486	0.57265776	0.00012239335	0.5723419	0.58275133
1.0	0.58805674	0.5845459	0.55677277	0.011454469	0.57447	0.5575267	0.020418288	0.5695107	0.5724728	0.5887212
1.0	0.59097946	0.5750557	0.56850445	0.56662816	0.5709754	0.012713985	0.5741739	0.56942004	0.5731053	0.58144593
1.0	0.58845145	0.5822821	0.5602589	0.56786484	0.009137726	0.557021	0.57341707	0.568488	0.57179594	0.013820045
1.0	1.9005742e-05	0.5829467	0.57245374	0.5662668	0.5708944	0.022967225	0.5731228	0.016833255	0.0001279113	0.009729514
1.0	0.587064	0.04733165	0.024224972	0.010551316	0.57129025	0.56378984	0.5742628	0.5713294	0.5703718	0.58099765
1.0	0.012680091	0.57457757	0.55832976	0.010895712	0.5756636	0.12547185	0.5749995	0.56924933	0.013025533	0.5868973
1.0	0.5658806	0.5842011	0.31421557	0.56800795	0.57213205	0.012492599	0.42709193	0.00012804652	0.011811518	0.5823928
1.0	0.58871174	0.574557	0.5581109	0.5671817	0.5732015	0.56202126	0.57402986	0.5673834	0.5699853	0.58526623
1.0	0.59053504	0.5751226	0.5579972	0.5642225	0.57440627	0.5613928	0.5726661	0.56723887	0.56948245	0.5882238
1.0	0.588086	0.5810856	0.560357	0.56819487	0.010041741	0.020737395	0.57461137	0.5696344	0.015796404	0.5878434
1.0	0.0075520324	0.57535183	0.017824613	0.567586	0.5761016	0.26411211	0.5744115	0.5680271	0.5720964	9.9382094e-05
1.0	0.5907146	0.5749125	0.55536675	0.5677767	0.57729685	0.5610655	0.5752142	0.016050814	0.008119669	0.5860644
1.0	0.5869603	0.5750864	0.017063623	0.56717664	0.5714975	0.5612749	0.019521397	0.00979662	0.0001127535	0.58688956
1.0	0.5883309	0.5816903	0.5732215	0.5682679	0.5706475	0.5578534	0.57343453	0.5691978	0.010573472	0.0068636383
1.0	0.5913839	0.042188976	0.5577162	0.56580406	0.57870805	0.5634361	0.5760618	0.015860634	0.0057193493	6.858678e-05
1.0	0.59154326	0.577202	0.70737284	0.56631446	0.57814616	0.12664907	0.021395737	0.56917584	0.01007684	0.58799314
1.0	0.59145814	0.00017016324	0.5568313	0.56615984	0.57178783	0.5576777	0.014650894	0.015650222	0.5722594	0.5872147
1.0	0.5859428	0.023268482	0.56675094	0.012219016	0.57207376	0.5552462	0.023155179	0.5680786	0.56780833	0.5867705
1.0	0.5864645	0.5744363	0.5728296	0.56688684	0.5779045	0.56072986	0.5729783	0.56908816	0.5675951	0.58165926
1.0	0.5886564	0.58252037	0.558267	0.56762964	0.01563209	0.5611356	0.57385683	0.5681268	0.007389781	0.0066460404
1.0	0.59191734	0.57612437	0.564072	0.5680541	0.57133156	0.5594191	0.57397455	0.56748456	0.5721721	0.58293253
1.0	0.5874945	0.060186062	0.5683766	0.56698096	0.5760109	0.5643002	0.5731567	0.5698962	0.57223034	0.01011221
1.0	0.5884562	0.57731915	0.55805033	0.5673831	0.5714939	0.5575165	0.5701954	0.56874573	0.5732966	0.5819903
1.0	0.5600788	0.57521063	0.5678253	0.56786835	0.5714408	0.55609775	0.57421225	6.529138e-05	0.56914586	0.5819202
1.0	0.59082675	0.57489336	0.55564463	0.5654105	0.5725652	0.5615965	0.5732336	0.56875074	0.5699122	0.58292353
1.0	0.5908868	0.58428293	0.56764334	0.010641812	0.5767796	0.55800825	0.022298938	0.013728575	0.57075566	0.5828314
1.0	0.590177	0.5775124	0.5686708	0.56633717	0.57092357	0.56222427	0.5750453	0.46834677	0.56956553	0.008106997
1.0	0.59086823	0.58285147	0.57134414	0.56700116	0.5785118	0.015649848	0.5738794	0.013945261	0.5696624	0.011518943
1.0	0.58765924	0.5744619	0.5675514	0.56661075	0.5704532	0.5622371	0.572949	0.56805325	0.010327914	0.5827233
1.0	0.03741728	0.58229	0.58226967	0.5665147	0.57839143	0.032900847	0.5731957	0.016526526	0.572375	0.58264565
1.0	0.58610773	0.57657045	0.57263833	0.5680791	0.5784257	0.561944	0.57295483	0.57021767	0.567269	0.6445052
1.0	0.5914788	0.57733434	0.03691777	0.5677908	0.013255569	0.00020143202	0.57183456	0.04724983	0.57346106	0.5857334
1.0	0.5875418	0.58100295	0.5566077	0.56645083	0.56920797	0.55739504	0.57404274	0.5688104	0.569372	0.5824138
1.0	0.5881839	0.57583857	0.5690034	0.568327	0.570517	0.5610393	0.5750289	0.5715803	0.008433182	0.010239015
1.0	0.58954173	0.58113134	0.5690867	0.56543976	0.015588388	0.5626219	0.57467073	0.5700682	0.568694	0.58703566
1.0	0.5908495	0.57574344	0.55800456	0.56621754	0.5733454	0.56157947	0.57260174	0.56770295	0.57318485	0.58624536
1.0	0.585964	0.015124135	0.5600026	0.5660081	0.011801998	0.55496025	0.5729731	0.5685236	0.57247746	0.58558744
1.0	0.01776425	0.613213	0.55865985	0.00833181	0.4480962	0.011285711	0.5735115	0.56926763	0.572649	0.009009315
1.0	0.588319	0.582834	0.55888575	0.56448567	0.008327379	0.043037485	0.574767	0.5680909	0.56876713	0.009331226
1.0	0.59113955	0.5749976	0.17863737	0.5665257	0.57860816	0.55799305	0.57140976	0.56897384	0.008682526	0.58589053
1.0	0.013425835	0.5841199	0.012529914	0.011993308	0.012529596	0.5554254	0.574709	0.018154517	0.5698784	0.011534564
1.0	0.58983153	0.017955242	0.5673826	0.010732895	0.012546078	0.5569167	0.062528715	0.00012788082	0.5717682	0.0067443894
1.0	0.58831084	0.5765309	0.72366893	0.01323552	0.57280445	0.5621973	0.024169456	0.5695421	0.56991225	0.58680516
1.0	0.588654	0.575291	0.55838686	0.56518006	0.57227546	0.5575798	0.57315785	0.56961364	0.5688602	0.5862245
1.0	3.6245307e-05	0.5769199	0.55750203	0.008952378	0.014538489	0.55622894	0.57298553	0.5687618	0.56894076	0.5820693
1.0	0.58848387	0.052135367	0.560075	0.5656491	0.012197948	0.5558673	0.012466209	0.569431	2.1023918e-05	0.0062056044
1.0	0.5879354	0.042958807	0.55538875	0.56729335	0.57454616	0.55538374	0.028869543	0.5702102	4.1963172e-05	0.5856395
1.0	0.58951294	0.456646	0.044698786	0.5675085	0.57270235	0.5632299	0.06132894	0.569563	0.57155836	0.53746206
1.0	0.01650778	0.5815133	0.045652553	0.5667951	0.57070684	0.55585027	0.020775357	0.047247835	0.5702018	0.58569545
1.0	0.58685744	0.58285946	0.5690377	0.56624377	0.048574857	0.011174669	0.57222134	0.57076627	0.50757265	0.5855249
1.0	0.58945286	0.5752757	0.5566403	0.56688875	0.5703311	0.5611622	0.5741489	0.5691784	0.5724702	0.58351505
1.0	0.58595777	0.5817914	0.5687274	0.56678456	0.010592815	0.010364208	0.027416449	0.56857747	0.57190216	0.58593047
1.0	0.5917034	0.57580346	0.56946594	0.0116146915	0.005549683	0.56378466	0.57360685	0.5694367	0.5677808	0.5823924
1.0	0.5920559	0.5837987	0.016515741	0.56812555	0.5724872	0.561088	0.575149	0.013272845	0.011007288	0.5805555
1.0	0.019563392	0.5835565	0.009151787	0.00013506539	0.04782522	0.55743635	0.5757042	0.5706809	0.57184243	0.58161587
1.0	0.017315416	0.5758997	0.5687536	0.56605726	0.5721784	0.1356272	0.5736955	0.56926036	0.5697626	0.5821425
1.0	0.58892685	0.57480913	0.01927501	0.5672308	0.5708494	0.5578128	0.57533884	0.017033625	0.57030594	0.5884432
1.0	0.59038186	0.5761987	0.56911653	0.011102317	0.013669636	0.5574052	0.5736253	0.570063	0.56884646	0.011543678
1.0	0.5886653	0.05021686	0.5709587	0.5682615	0.0480158	0.5560733	0.57488215	0.021267189	0.571811	0.58181953
1.0	0.020031186	0.58426046	0.55843556	4.5422552e-05	0.5775714	0.56125253	0.57493305	0.009876204	0.007894983	0.58839893
1.0	0.5881391	0.5844358	0.5693764	0.56680906	0.56977975	0.023140656	0.575885	0.014451405	0.56911457	0.0076632635
1.0	0.5864063	0.58465815	0.56715316	0.010969319	0.57756066	0.5571328	0.5746278	0.5681138	0.015799947	0.011707445
1.0	0.59087193	0.018664898	0.56670403	0.5658892	0.57145786	0.55716926	0.57321584	0.5407124	0.57252556	0.5858812
1.0	0.5911543	0.58281666	5.8558475e-05	0.5670176	0.57696056	0.55644304	0.57481515	0.5687326	0.007944677	0.58279693
1.0	0.5885856	0.5755447	0.56769633	0.56646323	0.57587045	0.56306803	0.0339281	0.5705627	0.569783	0.5870014
1.0	0.5870779	0.5819612	0.55727226	0.56763494	0.010583892	0.015660752	0.5713852	0.5700881	0.008460171	0.5870136
1.0	0.59105563	0.5763388	0.55739474	0.56579727	0.57218874	0.56279045	0.5720337	0.56994116	0.00012783668	0.58689815
1.0	0.11967857	0.58172315	0.18006453	0.56663597	0.5760071	0.5587544	0.5766637	0.56957376	0.5698277	0.5824779
1.0	0.59097344	0.58361524	0.5683582	0.56733614	0.57729983	0.56114805	0.57262117	0.015776074	0.5693866	0.5825692
1.0	0.022649873	0.5774902	0.56278855	0.56706935	0.04867107	0.00014078975	0.57544583	0.56939447	0.010573387	0.5869818
1.0	0.5915191	0.082440816	0.56958675	0.5674602	0.57149726	0.00012503575	0.5734178	0.047194157	0.5686001	0.5859753
1.0	0.013309665	0.5755476	0.55825377	0.019205455	0.57678837	0.55934715	0.57645446	0.5690727	0.006128012	0.5855109
1.0	0.59091634	0.5759549	0.55793595	0.566992	0.5732159	0.55689776	0.009095053	0.56768835	0.5724127	0.58519053
1.0	6.116083e-05	0.5822598	0.565734	0.56547844	0.010869073	0.5575988	5.771865e-05	0.5675889	0.5677814	0.008114954
1.0	0.5897665	0.58277225	0.5575331	0.5673383	0.5771087	0.01216189	0.5735797	0.5699856	0.57228565	0.5832592
1.0	0.59095955	0.5831593	0.56880385	0.5670967	0.5782539	0.55786496	0.57255983	0.5246874	0.5683767	0.5832287
1.0	0.5907089	0.02920732	0.55781174	2.716268e-05	0.57158625	0.55808073	0.57332134	0.5686225	0.5714212	0.5819035
1.0	0.59066623	0.58328694	0.55890554	0.009435942	0.013863062	0.017880011	0.5731154	0.5701059	0.567957	0.58050746
1.0	0.012682432	0.022031864	0.55685914	0.0096644275	0.5722859	0.5550593	0.021446936	0.5705176	0.01228814	0.58273613
1.0	0.0183803	0.5771826	0.56586766	0.012840366	0.5711659	0.56309	0.021436613	0.56752694	0.5694498	0.5823222
1.0	0.59070563	0.5806438	0.56003106	0.010730919	0.5707834	0.55710584	0.57548845	0.5698705	0.5705631	0.58874285
1.0	0.5918059	0.030624757	0.56792915	0.568194	0.5722484	0.5562745	0.5730319	0.57015777	0.5729244	0.5851017
1.0	2.4717954e-05	0.57343614	0.57254076	0.56507117	0.5759273	0.5559938	0.5549262	0.5692461	0.5725632	0.58751
1.0	0.5870207	0.016731998	0.056612976	0.5650355	0.008527551	0.00019003208	0.5720325	0.5687215	0.0089942645	0.5827756
1.0	0.5892375	0.5746359	0.011806198	0.567956	0.57149553	0.55673665	0.5731485	0.015898064	0.5676262	0.583085
1.0	0.02152601	0.58433235	0.56800175	8.452837e-05	0.57121485	0.5549963	0.57619816	0.56983024	0.5691973	0.5826235
1.0	0.5878772	0.57559687	0.55834085	0.009458467	0.5715269	0.5576002	0.5735773	0.49381226	0.013098345	0.58757734
1.0	0.01351959	0.58394134	0.5699214	0.56626725	0.008355904	0.55765086	0.5744553	0.5695927	0.5694316	0.5884641
1.0	0.5917667	0.5844673	0.56680053	0.56817394	0.5722984	0.5569887	0.57405883	0.56960785	0.56931585	0.5853493
1.0	0.59094524	0.5818359	0.5690379	0.56685305	0.570621	0.56333995	5.2657448e-05	0.5694132	0.5691886	0.58637613
1.0	0.59036785	0.5804489	0.5676827	0.5675232	0.00015928192	0.5607474	5.345247e-05	0.5682951	0.5694884	0.011894224
1.0	0.58781856	0.57428104	0.06810983	0.5672133	0.5754058	0.555337	0.5729308	0.56907856	0.57307965	0.58692634
1.0	0.5880533	0.5822642	0.5683696	0.5665687	0.57620066	0.08752811	0.5730582	0.566829	0.57293576	0.5858964
1.0	0.5865037	0.025298804	0.56076014	0.5682982	0.5715414	0.56104994	0.5747399	0.57081014	0.5727184	0.58676153
1.0	0.5906499	0.5760984	0.5568998	0.56783634	0.014435799	0.041604277	0.5745874	0.5702529	0.5690654	0.5847795
1.0	0.5883661	0.5821851	0.67584413	0.019196555	0.5727056	0.5605015	0.5729267	0.56812173	0.5691973	0.5821184
1.0	0.5873424	0.58117723	0.5586876	0.0093908515	0.5702028	0.55756027	0.018527081	0.019568661	0.5733347	0.5827559
1.0	0.5913366	0.5745517	0.5583361	0.008618913	0.5771492	0.55779433	0.5715241	0.017131664	0.57159066	0.5824039
1.0	0.5885846	0.008637504	0.55738837	0.0123624	0.57111025	0.5578215	0.018145846	0.013136155	0.5724809	0.58417034
1.0	0.5886349	0.5738373	0.5564439	0.007947154	0.57178587	0.12658226	0.5759682	0.015544939	0.008843011	0.58137935
1.0	0.5903747	0.87167627	0.030872738	0.5670081	0.57595545	0.5563562	0.57408196	0.01643133	0.5722554	0.5824418
1.0	0.58733636	0.47884786	0.5718961	0.56848407	0.5708348	0.01325277	0.57281834	0.5686429	0.57291406	0.014908787
1.0	0.5882758	0.5811858	0.5577637	0.5682332	0.570071	0.12697655	0.5744581	0.56920356	0.5676499	0.58700186
1.0	3.7651345e-05	0.57635254	0.56774026	0.015193685	0.5767059	0.55600023	0.5726	0.57019717	0.010378794	0.58262044
1.0	0.00996117	0.58441204	0.5669687	0.5664852	0.5716862	0.55752844	0.010790098	0.569181	0.56948453	0.5827976
1.0	0.5866502	0.054996938	0.5601036	0.5656746	0.5694596	0.5582894	0.57245976	0.5693047	0.0058517326	0.009470841
1.0	0.58857936	0.57444453	0.559897	0.567574	0.5704629	0.5622342	0.025089579	0.5704109	0.56839895	0.58624285
1.0	0.5883569	0.5777436	0.558025	0.56727135	0.5711916	0.56387174	0.013949131	0.57026875	0.5690884	0.58247036
1.0	0.5918315	0.57278955	0.47723332	0.567662	0.5767039	0.56161547	0.5756859	0.015660305	0.57228833	0.5857955
1.0	0.5332602	0.5747024	0.5519549	0.5671276	0.5779665	0.56393766	0.57490563	0.5696927	0.5694745	0.58853674
1.0	0.5881835	0.57681835	0.17985037	0.005098297	0.5704398	0.6149489	0.5726056	0.046918146	0.57003146	0.58493143
0.0	0.024454884	0.05028525	0.011267885	0.0132888295	0.009275863	0.016186932	0.033251755	0.01811206	0.013745694	0.00889568
0.0	0.024355067	0.050071895	0.011303166	0.013276885	0.009254022	0.01635927	0.033475257	0.01810994	0.013760965	0.008887713
0.0	0.024443487	0.025138458	0.011866219	0.01193174	0.008661835	0.015381005	0.0183466	0.014664309	0.009975576	0.0056393035
0.0	0.024532711	0.025355775	0.011852422	0.011923648	0.0086530745	0.015341034	0.018276962	0.014661857	0.009969173	0.0056620827
0.0	0.017576776	0.021774061	0.0068759155	0.008251649	0.0088816	0.013276524	0.031961642	0.0111181745	0.009276007	0.008377945
0.0	0.01757778	0.021835001	0.0068846997	0.008254475	0.008845892	0.013274706	0.031760644	0.011145323	0.009313347	0.008357715
0.0	0.0109923165	0.031348955	0.045929722	0.012382951	0.016377049	0.05139247	0.03466518	0.020401858	0.009667486	0.013048505
0.0	0.0213171	0.048206363	0.01342038	0.014121491	0.012448165	0.013633463	0.027566703	0.015571091	0.011375558	0.010227183
0.0	0.021438247	0.04830261	0.013396044	0.014078471	0.012449536	0.013648205	0.02745528	0.015594594	0.011338406	0.010180185
0.0	0.021348013	0.04796568	0.013516423	0.014134109	0.012431826	0.01356687	0.027668083	0.015533276	0.0113192005	0.010204594
0.0	0.010728561	0.052790985	0.029835286	0.014607527	0.008612714	0.052122004	0.019814726	0.018865967	0.010005302	0.010872591
0.0	0.0081859315	0.0225832	0.031602565	0.013827292	0.010848935	0.018938916	0.03782842	0.011517727	0.008765824	0.018785758
0.0	0.012024853	0.033045027	0.030947367	0.011807405	0.01279971	0.054319948	0.020008523	0.019727957	0.009653805	0.011018937
0.0	0.020230845	0.33060634	0.31646854	0.01566278	0.05019367	0.19869737	0.034295447	0.027301647	0.008465132	0.021568442
0.0	0.01161	0.027812468	0.034250323	0.014367102	0.011223448	0.042693365	0.01811499	0.017029338	0.008703552	0.011879046
0.0	0.010193686	0.03715947	0.027871586	0.010489472	0.008153811	0.038473886	0.019480215	0.020790424	0.008468486	0.008763956
0.0	0.025049925	0.2885419	0.27103025	0.013045066	0.038546234	0.15690961	0.048265424	0.033884026	0.014480247	0.017598866
0.0	0.008790889	0.023549628	0.02697801	0.010846417	0.007119925	0.02443533	0.030905996	0.01655834	0.0068027587	0.008942602
0.0	0.015047611	0.022125388	0.012479488	0.009956695	0.0071489667	0.014907274	0.02583948	0.012440582	0.008490187	0.0073458194
0.0	0.01505116	0.022074921	0.012445509	0.009970787	0.007138834	0.014905384	0.025770273	0.012396218	0.008498713	0.007306837
0.0	0.007693146	0.053402945	0.10007751	0.009576851	0.010040205	0.05037537	0.016205927	0.021043776	0.009169215	0.008336397
0.0	0.011829174	0.035050217	0.042485088	0.008784841	0.0092983255	0.026322996	0.010354192	0.014669671	0.011823138	0.006116235
0.0	0.011760102	0.034985572	0.042328343	0.008801728	0.009252256	0.026466843	0.010344126	0.014704884	0.0118975025	0.0061187493
0.0	0.008984452	0.027982207	0.023482893	0.0087915575	0.011176824	0.04060524	0.027428174	0.018902877	0.0072628846	0.010622341
0.0	0.022265326	0.21505168	0.35305625	0.01798146	0.035084367	0.14957337	0.07434877	0.019911667	0.012623113	0.016540691
0.0	0.014035911	0.021672787	0.025609208	0.011410349	0.008100547	0.05233673	0.030252445	0.02190679	0.007124096	0.008044659
0.0	0.009127612	0.022538355	0.02994133	0.011667529	0.008445475	0.028755356	0.031091914	0.015581804	0.0066270255	0.008687534
0.0	0.012190331	0.021056967	0.034249354	0.0107030645	0.011824559	0.05099659	1.3961308e-05	0.011178974	0.009417775	0.014730871
0.0	0.0120872315	0.020583585	0.03305697	0.010682957	0.011716375	0.050393913	1.3919708e-05	0.011122653	0.009422389	0.014667085
0.0	0.012059101	0.020631878	0.03306892	0.01069522	0.01174283	0.050544873	1.3883318e-05	0.011191325	0.009413683	0.014692067
0.0	0.011690751	0.019389497	0.023678247	0.009300747	0.009853666	0.046181127	0.02911259	0.01530565	0.0069450447	0.009372704
0.0	0.014871807	0.017088562	0.004950184	0.008790835	0.008575913	0.020132126	0.01688538	0.013632738	0.010440164	0.0077224793
0.0	0.01097544	0.022539742	0.027727274	0.010046173	0.011264979	0.05010588	0.014296488	0.01645414	0.007691377	0.009495664
0.0	0.5594704	0.51768625	0.56903416	0.4911735	0.5664491	0.64770687	0.4764061	0.5546957	0.5499484	0.56847453
0.0	0.5859699	0.5751765	0.55831575	0.5658462	0.56941646	0.55612403	0.5718124	0.5669909	0.5665274	0.5813694
0.0	0.014090105	0.027189668	0.02214454	0.015166797	0.0070106336	0.008661087	0.020765562	0.012837042	0.006806852	0.012408467
0.0	0.55706215	0.57983613	0.60325736	0.40351823	0.59963304	0.5225545	0.5604981	0.45639908	0.53088605	0.5987821
0.0	0.010454559	0.031861328	0.040296014	0.008989676	0.008674677	0.033710916	0.029877134	0.013301139	0.0070285983	0.013071941
0.0	0.015182909	0.024518058	0.02869669	0.011364907	0.010597592	0.0320169	0.02466575	0.022486638	0.0036314772	0.0098270625
0.0	0.011591225	0.04182105	0.018373838	0.014782838	0.009041685	0.038125746	0.024697311	0.012511408	0.0068192505	0.010706831
0.0	0.014384614	0.02533087	0.02130116	0.009061796	0.008876623	0.04034498	0.017804582	0.02210012	0.007264823	0.012688506
0.0	0.009635077	0.024942173	0.027479228	0.010370745	0.0115759885	0.02643617	0.0137511715	0.022235928	0.004468009	0.009366968
0.0	0.01092968	0.032815155	0.04923877	0.00780168	0.010183602	0.043248978	0.023213807	0.022997253	0.0049312115	0.010327177
0.0	0.011666749	0.03337487	0.029130299	0.00917221	0.01657212	0.044645958	0.025822088	0.017818755	0.009597928	0.016482716
0.0	0.01489753	0.02257614	0.04590382	0.013159454	0.018942952	0.039307464	0.023910044	0.023175698	0.007952111	0.014984089
0.0	0.013390625	0.034319375	0.050299816	0.011804636	0.01286491	0.04402481	0.028821882	0.015232949	0.008623714	0.01536273
0.0	0.00755323	0.027519567	0.012656855	0.009365428	0.011993878	0.04212315	0.033712577	0.014544851	0.006472201	0.00839058
0.0	0.012941355	0.020288311	0.0322439	0.009473884	0.010444583	0.047445264	0.024164261	0.017443605	0.0061660954	0.0134019125
0.0	0.011100615	0.0380743	0.033263292	0.013316711	0.011117813	0.044004567	0.0154555105	0.017471356	0.004908612	0.010114196
0.0	0.012586413	0.016103653	0.037150778	0.012228771	0.009063277	0.08196863	0.023548037	0.020975808	0.007676848	0.009892084
0.0	0.009352426	0.038202	0.020531245	0.008595292	0.011057248	0.047678553	0.024012472	0.021548772	0.010332788	0.015226671
0.0	0.025657697	0.18788956	0.38118184	0.015274622	0.054118466	0.21435316	0.06421371	0.0274499	0.013360898	0.014575008
0.0	0.010990243	0.022836342	0.020184366	0.013118159	0.012893754	0.026643466	0.026244696	0.011786515	0.00920032	0.0090423515
0.0	0.016634077	0.043437604	0.016299786	0.008769086	0.009447622	0.015684865	0.0131925	0.015349904	0.012760544	0.0076742363
0.0	0.561682	0.6417169	0.6694626	0.46980178	0.563411	0.6218369	0.5930072	0.5722508	0.57485795	0.6009933
0.0	0.6411816	0.71474653	0.67584413	0.55221254	0.5612509	0.8211055	0.6384892	0.5909844	0.5802465	0.71638334
0.0	0.6411816	0.71474653	0.67584413	0.55221254	0.5612509	0.8211055	0.6384892	0.5909844	0.5802465	0.71638334
0.0	0.61353046	0.71935284	0.5846913	0.5544963	0.5678569	0.56892556	0.60181093	0.5643578	0.61733586	0.780367
0.0	0.015244907	0.028431475	0.02403368	0.012339761	0.010510915	0.07105129	0.029379655	0.011534209	0.0043572406	0.010679562
0.0	0.59193397	0.55705583	0.8567233	0.0009830091	0.028867064	0.034387227	0.63058484	0.4985442	0.00683826	0.8000328
0.0	0.58746487	0.57347226	0.5559672	0.5641586	0.5698208	0.5568416	0.5716253	0.5657955	0.56813663	0.58039796
0.0	0.58726996	0.5726603	0.5559693	0.5646737	0.57061464	0.55697984	0.5714332	0.5658491	0.5679956	0.581794
0.0	0.009111605	0.021726608	0.021842718	0.0071786996	0.013444404	0.05227225	0.022198144	0.014624814	0.0069939266	0.010789524
0.0	0.509165	0.42566776	0.6106708	0.3830894	0.6062677	0.5478578	0.4605331	0.4749916	0.47895655	0.54169357
0.0	0.016735017	0.03025665	0.0111056985	0.013670646	0.011734542	0.023170197	0.022199666	0.012651547	0.0076890225	0.0072414726
0.0	0.018341212	0.03927369	0.0053650416	0.009365472	0.007467059	0.010805913	0.017990816	0.017203826	0.008245478	0.006407873
0.0	0.016513728	0.03742457	0.013684971	0.014859782	0.010727757	0.020746402	0.010362478	0.013471146	0.010013344	0.007334479
0.0	0.011351039	0.01809906	0.026124896	0.013150467	0.011003997	0.069078304	0.0159241	0.019064106	0.008641012	0.008969058
0.0	0.5669973	0.6110803	0.6654279	0.51353145	0.53391385	0.5534877	0.4520695	0.57476896	0.5321166	0.5145065
0.0	0.5725757	0.6294181	0.5866836	0.5119542	0.5340899	0.5892033	0.56971276	0.49882206	0.518171	0.5431269
0.0	0.5865158	0.57467926	0.5567168	0.5659106	0.5700761	0.5570767	0.57157016	0.56773025	0.5681875	0.5800075
0.0	0.012737733	0.028295215	0.011899544	0.012933786	0.011204447	0.016392682	0.014969393	0.018279584	0.00851212	0.008568188
0.0	0.4601922	0.55100006	0.6345675	0.41815028	0.5588607	0.5314622	0.5470202	0.5006153	0.42293015	0.6488583
0.0	0.007708428	0.030401738	0.029517706	0.009218807	0.010025717	0.03537109	0.021644454	0.020639447	0.007319441	0.01479216
0.0	0.016875828	0.031094387	0.011197027	0.013760622	0.0118407	0.023403646	0.022316368	0.01268893	0.007788624	0.0073379697
0.0	0.010669575	0.015377848	0.043298896	0.0073134713	0.009100655	0.048121523	0.022757428	0.020997833	0.009009472	0.011984575
0.0	0.014685973	0.015100616	0.036671866	0.0072563654	0.015632953	0.035805438	0.023387106	0.020001404	0.010258367	0.010221059
0.0	0.016569331	0.03821077	0.0076573845	0.012103721	0.009163378	0.016789952	0.0248053	0.010660579	0.008087489	0.0085167205
0.0	0.009954876	0.023439605	0.028054854	0.010211604	0.0112564955	0.044184532	0.021194	0.013181641	0.009226184	0.008251591
0.0	0.016023267	0.015880825	0.04116916	0.009171698	0.010029494	0.037825644	0.026210798	0.017768243	0.0077237324	0.0081147775
0.0	0.019471494	0.3166079	0.38035128	0.015938317	0.04835258	0.16222607	0.06606077	0.02989479	0.012174281	0.0006972821
0.0	0.009015797	0.02341699	0.024843154	0.011958822	0.015704239	0.032629427	0.022955745	0.012294045	0.0081896335	0.011463684
0.0	0.0115613965	0.022418814	0.04193134	0.006736229	0.013698901	0.024353225	0.030634342	0.015856557	0.007534622	0.007418384
0.0	0.011572513	0.022370126	0.04207779	0.0067447657	0.013664307	0.024303796	0.030503567	0.01584142	0.0075273197	0.0074150558
0.0	0.018732388	0.020455584	0.01824802	0.010871134	0.014080888	0.016994229	0.016460584	0.013684244	0.008479015	0.0071286713
0.0	0.5475346	0.34227324	0.56240624	0.47665054	0.49539566	0.55537313	0.5760392	0.5166955	0.53326553	0.7279104
0.0	0.58487475	0.5532032	0.6133825	0.5081946	0.54004115	0.55645955	0.5611233	0.5562539	0.54844576	0.51215786
0.0	0.44794735	0.5021127	0.63062096	0.49613237	0.5312013	0.5620734	0.54464686	0.54160136	0.520862	0.6575396
0.0	0.012353315	0.022027323	0.029082676	0.012438344	0.008312067	0.0639577	0.030761478	0.021438716	0.00882898	0.010857151
0.0	0.009559986	0.017622111	0.021309124	0.011746156	0.016507464	0.050596226	0.028151678	0.024202267	0.009747793	0.008431188
0.0	0.5877579	0.574645	0.558123	0.56535953	0.5697777	0.55656374	0.57170296	0.566637	0.5667782	0.58080274
0.0	0.5877054	0.5742808	0.5577776	0.56502664	0.56975055	0.55659074	0.5715574	0.56669116	0.56668687	0.5799602
0.0	0.0187226	0.03349519	0.015226633	0.011930695	0.011935405	0.032782767	0.014822963	0.009761288	0.0070728306	0.007909615
0.0	0.008921408	4.6403056e-05	0.03899482	0.009881726	0.012095223	0.046239827	0.025829604	0.0001528049	0.010206674	0.009168189
0.0	0.006154611	0.021666287	0.027642535	0.009284289	0.009208918	0.05612583	0.024529995	0.012686433	0.0106755365	0.010096914
0.0	0.009342155	0.05741483	0.04163653	0.010816561	0.011954462	0.00026086255	0.026346771	0.016116425	0.007185936	0.008944251
0.0	0.0064258617	0.014056171	0.023023773	0.008359561	0.010748297	0.041256085	0.035276268	0.013075633	0.007862235	0.009027195
0.0	0.52597576	0.5874058	0.6242457	0.49792522	0.55971336	0.50545585	0.54119396	0.43504483	0.52839	0.5271852
0.0	0.029124917	0.3193881	0.32538018	0.014378869	0.048843365	0.1963916	0.070043616	0.023679774	0.014175052	0.016808193
0.0	0.023912175	0.3043767	0.3211413	2.0542864e-05	0.00048647283	0.21297608	0.092954166	0.032975752	0.0131797055	0.022178022
0.0	0.010788255	3.467735e-05	0.043961167	0.011058468	0.010316909	0.036613047	0.032403767	0.00016624441	0.008820564	0.011116318
0.0	0.009044561	0.026070472	0.031116001	1.7425713e-05	0.00018076677	0.07129635	0.03363332	0.024797514	0.008097862	0.015340854
0.0	0.5872582	0.5746777	0.5564646	0.56591135	0.57001895	0.55715245	0.5716106	0.56813323	0.5682009	0.5813257
0.0	0.5871533	0.57408714	0.5564072	0.5661297	0.57083046	0.55677366	0.57188946	0.5679874	0.5687812	0.58239025
0.0	0.01807135	0.030548884	0.021488903	0.010065412	0.012415175	0.010630517	0.027110739	0.011539511	0.013194605	0.007961912
0.0	0.54578316	0.52835673	0.57418615	0.47902197	0.6041747	0.50909925	0.6820466	0.49914864	0.4149479	0.54301023
0.0	0.0115793375	0.037024327	0.041209467	0.011334195	0.013498981	0.032610424	0.046688206	0.016043194	0.006726897	0.00900952
0.0	0.5872948	0.57417256	0.5570294	0.56616086	0.57128304	0.55321985	0.5721378	0.56747645	0.5687167	0.5822516
0.0	0.019633777	0.030992523	0.011489363	0.012409232	0.0074995533	0.014617594	0.023338115	0.012694278	0.010608464	0.009088854
0.0	0.013036456	0.029307034	0.04211297	0.01119236	0.010574025	0.052383155	0.02878532	0.017647572	0.008642744	0.008456787
0.0	0.56401926	0.5770337	0.6385973	0.49653828	0.52686834	0.61269546	0.539422	0.503094	0.54836476	0.51339096
0.0	0.5872361	0.5738599	0.55650747	0.56537205	0.57110864	0.554172	0.57167405	0.5662297	0.56805223	0.5820909
0.0	0.013195903	0.04313569	0.00021413507	1.5077756e-05	0.00016154072	0.04743365	3.8304363e-05	0.023480019	0.007263596	0.015071538
0.0	0.58597726	0.57488894	0.55750704	0.56626993	0.5711829	0.5569148	0.5718821	0.56795317	0.56886286	0.58126533
0.0	0.02089494	0.05272458	0.01392785	0.012149848	0.011640782	0.013114518	0.017731266	0.010456018	0.0131788	0.013634783
0.0	0.5710569	0.60281205	0.6505336	0.52898806	0.62748873	0.53173393	0.51470333	0.5230927	0.50323457	0.68746156
0.0	0.01412017	0.038948573	0.044362236	0.013557653	0.016630007	0.033702888	0.029515704	0.015582002	0.008632099	0.017938443
0.0	0.0141627025	4.375694e-05	0.047339253	0.01213261	0.010624957	0.00032710307	0.023960374	0.014751556	0.0075582215	0.013348922
0.0	0.5765114	0.0015802139	0.6173494	0.47779006	0.57380414	0.003492558	0.40224835	0.48498002	0.5098798	0.5924437
0.0	0.024274262	0.016994953	0.0001127219	0.011166141	0.009672518	0.009386784	0.019529669	0.0001289401	0.010681451	0.008899111
0.0	0.014233795	0.015832726	0.00014740323	0.009430613	0.010402079	0.028226336	0.026700854	0.00014784804	0.007245543	0.009401028
0.0	0.014209729	0.020145385	0.02708305	0.011273066	0.01554591	0.03819826	0.020945821	0.01865659	0.010111309	0.0073636714
0.0	0.01170167	0.021026125	0.04901101	0.009331614	0.012530056	0.031841625	0.022455126	0.020675952	0.009152396	0.00044719965
0.0	0.026504736	0.22829181	0.3401775	0.014391268	0.053878624	0.1734262	0.06217654	0.023007123	0.016966553	0.02042654
0.0	0.014542609	0.016272316	0.026108444	0.011997964	0.012476879	0.030847061	0.025389759	0.015866352	0.012066614	0.009876106
0.0	0.01848885	0.028752545	0.009031778	0.012251877	0.007702408	0.011868931	0.016044475	0.02065258	0.008561265	0.009678453
0.0	0.012237764	0.024099939	0.0407989	0.012041038	0.010166615	0.03359214	4.3397435e-05	0.017440801	0.008943448	0.00976328
0.0	0.01427598	0.015662964	0.02513016	0.009420471	0.01377383	0.035424545	0.028208854	0.02221191	0.0080246655	0.012277814
0.0	0.012885169	0.031755783	0.0434055	0.010291167	0.014616474	0.039576735	4.4823402e-05	0.014182743	0.008322513	0.009529306
0.0	0.014485754	0.016430244	0.026675394	0.009113495	0.015631238	0.038251586	0.0222476	0.018733414	0.009138759	0.011317221
0.0	0.012177023	0.022749072	0.029006708	0.008750028	0.009570693	0.02701638	0.02545363	0.018388458	0.008749303	0.008664568
0.0	0.014038696	0.030485164	0.033068188	0.013842308	0.008980522	0.031889286	0.027478233	0.01556594	0.008562276	0.012992368
0.0	0.010599503	0.022588601	0.022079261	0.011808134	0.01006081	0.034838084	0.02949945	0.02279735	0.01169274	0.015528755
0.0	0.01484299	0.042716887	0.032409683	0.0094435485	0.01065231	0.042280506	0.03568526	0.02309879	0.009394351	0.00841811
0.0	0.00954485	0.01569136	0.03016276	0.007775319	0.009344111	0.03700363	0.015499865	0.02079694	0.009707317	0.010687817
0.0	0.007770971	0.031909563	0.03728014	0.007859506	0.012350668	0.042598944	0.014528007	0.018096115	0.011131179	0.009712622
0.0	0.011041955	0.014932869	0.038131	0.01262615	0.016148653	0.04134658	0.018577933	0.022238031	0.009021806	0.011854544
0.0	0.0126819555	0.04078456	0.03178521	0.011617018	0.011443961	0.05357333	0.02105284	0.01740172	0.0073199086	0.011189664
0.0	0.029235698	0.031285316	0.01010511	0.010575377	0.011573501	0.0142707145	0.010889881	0.014561722	0.008273589	0.009447154
0.0	0.5827503	0.6538096	0.66993964	0.5069139	0.51186895	0.520061	0.6269649	0.46512473	0.51356035	0.6086005
0.0	0.5478926	0.5552291	0.5726392	0.4303139	0.6117549	0.5130901	0.32007003	0.54248834	0.54951286	0.5297632
0.0	0.019982701	0.023875969	0.0125054885	0.00857481	0.010546025	0.012429836	0.022566903	0.014335986	0.009344071	0.00939812
0.0	0.022483526	0.040949482	0.01724012	0.012702104	0.010430301	0.010381855	0.025379943	0.01471599	0.01432962	0.012701129
0.0	0.02241653	0.040880673	0.017213035	0.012705087	0.010413566	0.010328309	0.025379766	0.014806135	0.014346386	0.012676827
0.0	0.022404443	0.040845904	0.01714188	0.012650856	0.010442367	0.010330785	0.02536379	0.014794092	0.014321842	0.012644818
0.0	0.02239443	0.040907558	0.0172091	0.012694487	0.01043774	0.0103264665	0.02541078	0.0147694815	0.014324744	0.01269199
0.0	0.01966443	0.023971528	0.009327247	0.011814735	0.012665981	0.010854043	0.019567734	0.01662267	0.013017561	0.0108388895
0.0	0.019623986	0.023944108	0.009303709	0.011816723	0.012676546	0.0108349025	0.019579336	0.016671691	0.012997439	0.010821919
0.0	0.01962972	0.024088413	0.009288891	0.011793882	0.012689509	0.010798306	0.019607823	0.016631028	0.0130147	0.010834852
0.0	0.019610358	0.02397811	0.009282728	0.011835624	0.012645318	0.010822941	0.019539166	0.016640177	0.0129796015	0.010837734
0.0	0.012444813	0.025491007	0.010686547	0.009845649	0.014651879	0.023238136	0.011902112	0.014674399	0.008353515	0.0116970325
0.0	0.012408472	0.02545864	0.010663442	0.009859138	0.014656491	0.02318417	0.011905605	0.014705547	0.008357588	0.011670384
0.0	0.0124055855	0.025404288	0.010700358	0.009820207	0.014726676	0.023112228	0.01189854	0.014728704	0.008344798	0.01167594
0.0	0.01239375	0.025539828	0.010656245	0.009837108	0.014708112	0.023126217	0.011901552	0.014719684	0.0083268	0.011671648
0.0	0.020497652	0.066499256	0.014088224	0.011671671	0.009562881	0.008639505	0.016128846	0.02132318	0.008953563	0.007527127
0.0	0.5614219	0.59225905	0.5285533	0.017273648	0.20998865	0.624445	0.56078285	0.22499876	0.48204628	0.49991924
0.0	0.016585702	0.03388498	2.9576238e-05	0.011268761	0.00026110842	0.017438792	2.773776e-05	4.628263e-05	1.9774952e-05	5.2692158e-05
0.0	0.5874876	0.57407814	0.5575616	0.5661216	0.57000816	0.5551186	0.57302505	0.5683832	0.56958175	0.5814419
0.0	0.020589069	0.03685634	2.2127948e-05	0.015624575	0.007176284	0.016297225	5.2955864e-05	4.0648498e-05	1.9349509e-05	0.00017110462
0.0	0.53349465	0.4978885	0.4035947	0.5363816	0.63474286	0.6056739	0.46925128	0.56821	0.5039047	0.26099718
0.0	0.5876741	0.5732016	0.55750984	0.56513274	0.5690627	0.5574397	0.572317	0.5674001	0.5680457	0.5807424
0.0	0.020837635	0.042887628	3.5575857e-05	0.00013686149	0.00012551859	0.014323749	1.8437335e-05	0.000208104	2.6990425e-05	5.559581e-05
0.0	0.0014613236	0.47733012	0.42261937	0.56002885	0.639372	0.0013549519	0.4504174	0.2917123	0.0011463577	0.16497453
0.0	0.53155476	0.0007611829	0.41388738	0.15122391	0.008998809	0.31548703	0.5127756	0.56187564	0.4672127	0.47745416
0.0	0.0091638705	4.235924e-05	8.295937e-05	3.7800794e-05	0.00012644395	0.0003454392	5.4492688e-05	9.639133e-05	5.7318517e-05	0.0002960511
0.0	0.58784616	0.57428646	0.55798995	0.5653644	0.569399	0.5564848	0.5715549	0.5670408	0.5667783	0.5820319
0.0	4.465279e-05	5.281264e-05	0.00013110966	3.8489274e-05	3.1399304e-05	5.2993655e-05	5.375468e-05	0.00020844916	1.8473273e-05	3.074556e-05
0.0	0.59071594	0.7257691	0.5599051	0.23284474	0.55632627	0.4261734	0.54656976	0.27112725	0.5476159	0.36552146
0.0	1.3564639e-05	0.00025836998	5.9524216e-05	2.2996112e-05	1.6588576e-05	0.00019390507	2.0799585e-05	0.00017236239	6.8069225e-05	5.8637826e-05
0.0	4.401806e-05	0.00019320931	3.120179e-05	3.2882486e-05	2.3859326e-05	6.764693e-05	1.7781977e-05	0.00017547063	0.00014024095	6.546214e-05
0.0	3.6330297e-05	4.7086232e-05	7.877295e-05	0.0001945221	2.8075341e-05	3.858291e-05	1.9109153e-05	0.0002055181	2.3973229e-05	0.00042024074
0.0	0.5870011	0.5734135	0.5561414	0.5658304	0.5701477	0.555518	0.5718191	0.5677846	0.56747496	0.58260685
0.0	3.6349844e-05	4.7065132e-05	7.882487e-05	0.00019382244	2.8127411e-05	3.860245e-05	1.9068466e-05	0.00020604808	2.3958784e-05	0.00042041906
0.0	7.242321e-05	5.3871423e-05	0.00011451624	0.00013881935	0.0001533147	0.0001369393	1.2009465e-05	6.8405774e-05	3.8852184e-05	0.00047965668
0.0	2.2082162e-05	0.00016177718	0.00014865906	2.0990543e-05	1.8375582e-05	0.0006056816	4.239707e-05	0.00033049536	3.194648e-05	0.00015918382
0.0	0.021333054	0.030827222	0.015299722	0.010443549	0.008458867	0.027136622	0.017195595	0.010100604	0.006893205	0.009577973
0.0	0.586961	0.5744015	0.556652	0.56599957	0.56990343	0.5560221	0.5721886	0.56747794	0.5675516	0.5810916
0.0	0.5875255	0.5740448	0.5569059	0.56575817	0.5706133	0.5560243	0.57249355	0.5660249	0.56736207	0.58133644
0.0	0.5878925	0.5745304	0.556698	0.5655042	0.56989914	0.55606306	0.57214373	0.5673607	0.56744903	0.58112645
0.0	0.5872665	0.57408214	0.5570073	0.5657836	0.57010674	0.55582696	0.5724651	0.56751907	0.5673128	0.5812467
0.0	3.958223e-05	4.279842e-05	8.706917e-05	0.0001640005	0.00020684113	0.00022300138	9.3336384e-05	8.65617e-05	0.00014136054	7.24132e-05
0.0	1.4744985e-05	4.7876067e-05	0.00031267395	0.00015627385	0.00020649866	0.0003542416	0.00014814879	0.00014269259	1.3139758e-05	8.0949656e-05
0.0	0.22148566	0.56823564	0.6583239	0.5641862	0.58164984	0.20379333	0.57469386	0.37610757	0.15432172	0.5672459
0.0	0.00018988717	0.000108557055	0.00016051749	0.00011769486	0.00012195449	0.00018574322	1.5303323e-05	0.00022742077	3.0008623e-05	0.0005010401
0.0	6.657816e-05	7.002525e-05	0.00030709506	9.3310926e-05	0.00010687553	0.00063660485	1.510212e-05	0.000352274	1.3274082e-05	0.0005540435
0.0	1.8463075e-05	7.269174e-05	4.7933445e-05	9.940778e-05	1.973281e-05	0.00028616408	1.5463009e-05	5.0477116e-05	1.0196451e-05	0.00030671468
0.0	4.931709e-05	0.0002032802	4.8798043e-05	6.5848384e-05	2.2958664e-05	0.00014575344	1.3893145e-05	0.00016121019	8.136457e-06	0.00044381796
0.0	3.0775598e-05	5.5760946e-05	2.9110717e-05	0.008622263	0.0001037029	0.000473652	1.7706217e-05	0.00013026774	6.244066e-05	0.00026969763
0.0	0.5886958	0.5746722	0.55616915	0.5675884	0.5683749	0.55695295	0.57220167	0.56963104	0.57008	0.5820688
0.0	0.58541757	0.5750191	0.5573435	0.56641495	0.56916535	0.556019	0.57353806	0.5676702	0.567455	0.58042073
0.0	0.58829737	0.5725021	0.5558249	0.5672857	0.571781	0.55826557	0.5734046	0.5665842	0.56997705	0.5816591
0.0	0.5886762	0.5756549	0.55761224	0.5675706	0.57135046	0.5578545	0.57311475	0.5692996	0.57012457	0.5830646
0.0	1.2426395e-05	7.456142e-05	6.8780515e-05	2.2725322e-05	2.591605e-05	0.0007405624	3.187579e-05	0.00030960943	1.5026481e-05	0.00018547405
0.0	0.009764322	0.00018339543	7.958561e-05	3.288876e-05	0.00016444287	0.00037224215	3.0486584e-05	7.60456e-05	1.1746796e-05	5.0633564e-05
0.0	0.007824253	0.5873544	0.5576132	0.5555196	0.55267775	0.42834914	0.41110313	0.55985874	0.39856163	0.57864904
0.0	0.5910244	0.5814134	0.5683873	0.567031	0.5754524	0.5631865	0.5724141	0.56902874	0.57144195	0.5861805
0.0	0.59029794	0.47515312	0.6452488	0.5090896	0.15496947	0.584368	0.55572927	0.54497755	0.490277	0.62668383
0.0	0.5813775	0.45769858	0.5316323	0.5543627	0.31344074	0.002284084	0.5086118	0.21768016	0.4975819	0.30963525
0.0	3.3166463e-05	0.014538811	7.542947e-05	0.00020919144	4.04113e-05	0.011024946	0.008857434	3.9903927e-05	0.00011996191	6.783161e-05
0.0	0.16574827	0.6534001	0.55355734	0.5075543	0.53652096	0.55813944	0.5604765	0.5165449	0.58158267	0.19864413
0.0	3.3799635e-05	0.022572847	6.871483e-05	2.7876344e-05	3.9559927e-05	6.335359e-05	0.022330357	0.016652143	9.8222314e-05	5.051487e-05
0.0	0.5867017	0.5742514	0.55608064	0.56567466	0.5699049	0.55556095	0.57214123	0.5680544	0.56719536	0.5814428
0.0	0.58691883	0.5744118	0.55732375	0.5658252	0.57094204	0.5559232	0.57213366	0.5665222	0.5675392	0.5811239
0.0	1.9358902e-05	0.037172046	0.0268885	0.013424162	0.012600566	0.00052953296	0.021141399	0.017617654	0.00795777	0.011818204
0.0	0.54849386	0.5301659	0.53708166	0.54798377	0.5068879	0.55224687	0.58670735	0.56972873	0.56104165	0.6106996
0.0	0.49482045	0.51251334	0.55198413	0.4894364	0.50389194	0.5686727	0.45785475	0.5728679	0.59149075	0.5452381
0.0	0.49482045	0.51251334	0.55198413	0.4894364	0.50389194	0.5686727	0.45785475	0.5728679	0.59149075	0.5452381
0.0	0.022180429	0.03868674	0.011180461	0.012801047	0.011343786	0.00013059647	0.013977913	0.017186042	0.009738316	0.009014923
0.0	0.022180429	0.03868674	0.011180461	0.012801047	0.011343786	0.00013059647	0.013977913	0.017186042	0.009738316	0.009014923
0.0	0.0105238855	0.03556389	0.034607694	0.009210836	0.013458433	0.00012181304	0.0278598	0.013492112	0.0054598884	0.010488527
0.0	0.5550053	0.58651483	0.61334616	0.44927147	0.5473658	0.5425243	0.5720865	0.508545	0.4823666	0.61884725
0.0	0.5550053	0.58651483	0.61334616	0.44927147	0.5473658	0.5425243	0.5720865	0.508545	0.4823666	0.61884725
0.0	0.014846845	0.025473172	0.013934795	0.009760925	0.015654197	4.8456604e-05	0.024447996	0.015923366	0.006982858	0.007974622
0.0	0.014846845	0.025473172	0.013934795	0.009760925	0.015654197	4.8456604e-05	0.024447996	0.015923366	0.006982858	0.007974622
0.0	0.5870115	0.5743362	0.55622894	0.56527907	0.56978875	0.55587846	0.5720611	0.5679203	0.5672181	0.5814929
0.0	0.5864665	0.574327	0.5569889	0.5658866	0.5705281	0.555666	0.57212305	0.5672758	0.5674825	0.5810551
0.0	0.00026566736	4.7778234e-05	2.816241e-05	2.8169448e-05	4.3726737e-05	0.00010359338	7.613558e-05	0.00021366985	3.3670818e-05	0.0002285387
0.0	0.5888539	0.57548666	0.55910164	0.5670899	0.57125884	0.55786693	0.5745486	0.56854874	0.5700353	0.5827372
0.0	0.030412069	0.5025481	0.2717854	0.012507439	0.039298005	0.16250518	0.055131026	0.030628389	0.01252233	0.016906004
0.0	0.027159901	0.39606524	0.31427744	0.014087793	0.04255646	0.16757292	0.06033478	0.03193006	0.015360906	0.010125947
0.0	0.028961314	0.41069445	0.25907502	0.0146776335	0.050778504	0.1339126	0.06430179	0.02998182	0.012954457	0.015086567
0.0	0.038465846	0.4124879	0.3205635	0.016274285	0.038233697	0.15197882	0.05769303	0.03337894	0.013118048	0.011287515
0.0	0.0375853	0.38322484	0.27387854	0.014500274	0.04562733	0.145244	0.05789223	0.039892722	0.007881985	0.013613559
0.0	0.022644809	0.32477075	0.3206465	0.014295339	0.03955105	0.15837558	0.058964185	0.031033741	0.009975165	0.018944189
0.0	0.021854367	0.28060243	0.23019409	0.014793272	0.038718738	0.16284145	0.08330352	0.037741553	0.013224651	0.018198866
0.0	0.027313197	0.36217234	0.24165276	0.015793853	0.035953537	0.1538002	0.07006816	0.024461534	0.008043708	0.012278173
0.0	0.019905714	0.035077605	0.013074587	0.014101669	0.00814537	0.02032696	0.017275088	0.015719652	0.011389418	0.009656545
0.0	0.017599748	0.018164085	0.012762894	0.012091497	0.010115304	0.019575283	0.025217904	0.01584536	0.009518394	0.011692393
0.0	0.017601082	0.017978506	0.01278716	0.012116482	0.010046093	0.019670464	0.025203379	0.015845584	0.009493198	0.011689808
0.0	0.58729714	0.5755228	0.55638987	0.56652963	0.5706013	0.5560875	0.5721899	0.5684105	0.5686277	0.58188856
0.0	0.02875211	0.023312174	0.016944474	0.018550528	0.010001034	0.0150256045	0.021640569	0.013282316	0.012203379	0.010008817
0.0	0.01368382	0.032539982	0.012459999	0.013432463	0.008934619	0.011026995	0.01824283	0.017511878	0.010057851	0.009616956
0.0	0.015786525	0.013305834	0.0118630165	0.008794525	0.011942072	0.007767957	0.016501123	0.012305456	0.013068546	0.010813633
0.0	0.01579171	0.013313586	0.011854422	0.008824595	0.011920564	0.0077682063	0.016509615	0.012288066	0.0130585125	0.010786175
0.0	0.014490261	0.03059162	0.02628009	0.009275285	0.009208474	0.053967867	0.025224704	0.017129745	0.0053760856	0.012359653
0.0	0.55457586	0.49315837	0.56020546	0.479305	0.6176481	0.57983357	0.49372342	0.46789506	0.53016675	0.60876465
0.0	0.011686349	0.011717551	0.031660404	0.009641526	0.011871269	0.020037265	0.029390957	0.011955706	0.003421515	0.011106966
0.0	0.009702495	0.015401324	0.03029718	0.009749431	0.013660297	0.023477739	0.02219858	0.0150453355	0.008612563	0.01308632
0.0	0.47730318	0.32604808	0.554112	0.43311474	0.54711163	0.47128785	0.5349189	0.47614515	0.548261	0.56422454
0.0	0.011309461	0.03186271	0.026028566	0.008373015	0.011723897	0.071137324	0.036178906	0.01681382	0.010728435	0.012978752
0.0	0.011140846	0.031507812	0.03851723	0.010404125	0.018342972	0.047874723	0.032624226	0.013297259	0.0092994375	0.016375583
0.0	0.014408593	0.015974114	0.024566486	0.00913733	0.0074980585	0.031398043	0.021845708	0.016816137	0.0066445046	0.014642917
0.0	0.018407937	0.022860019	0.015753958	0.013647281	0.011855153	0.025749695	0.03773739	0.018577676	0.011586905	0.008575377
0.0	0.012659763	0.039761055	0.025417862	0.0121697	0.013758092	0.05708359	0.03095983	0.01603224	0.010346812	0.013144136
0.0	0.0121841775	0.030758003	0.026092008	0.011635642	0.0117382035	0.048878524	0.034303628	0.019912787	0.007020735	0.0110142045
0.0	0.013350104	0.019676682	0.052141905	0.016167307	0.009572334	0.04217093	0.031588253	0.01790286	0.007251582	0.009372456
0.0	0.015744824	0.026125696	0.043286674	0.011446172	0.0101291025	0.05493655	0.023419978	0.013401264	0.007544017	0.014597483
0.0	0.011283099	0.01886071	0.030837344	0.0144681	0.011823429	0.049635608	0.03074915	0.019678846	0.00996142	0.008166628
0.0	0.5791779	0.39229372	0.57204413	0.5148354	0.51977193	0.45040762	0.548497	0.54153556	0.54292697	0.5585499
0.0	0.5872136	0.57353324	0.55745673	0.5660453	0.56920385	0.55767316	0.573362	0.5683912	0.5680993	0.58134556
0.0	0.018374605	0.041510426	0.013989564	0.009580823	0.01044411	0.02259119	0.01896744	0.013653386	0.008691029	0.0062827053
0.0	0.013269335	0.044300288	0.039915863	0.009451348	0.014503962	0.044233974	0.02914111	0.019664997	0.007740411	0.006499092
0.0	0.5871746	0.57396007	0.5579366	0.56578225	0.56866866	0.5565925	0.57157815	0.566789	0.566605	0.5819555
0.0	0.017649794	0.025410995	0.031272233	2.7909618e-05	0.013571811	0.03781308	0.026833802	0.013566596	0.0057082423	0.010243766
0.0	0.026442504	0.027917309	0.0125090685	0.017961264	0.012506973	0.009271298	0.014582099	0.018292759	0.006714063	0.010240392
0.0	0.021424377	0.025019482	0.03246161	0.016405087	0.015350797	0.026430685	0.018431468	0.02229095	0.005601629	0.011199639
0.0	0.6285523	0.5642583	0.6239273	0.4885448	0.67744666	0.5469245	0.5431784	0.5332874	0.5214867	0.5233242
0.0	0.021430334	0.024619099	0.03205555	0.01632156	0.015227957	0.025885059	0.018290512	0.022156488	0.0055589327	0.011063559
0.0	0.5857542	0.5740301	0.5572462	0.5660588	0.56904227	0.55622613	0.5722805	0.5675516	0.5686126	0.58066195
0.0	0.017762877	0.020013666	0.012785649	0.019276397	0.010186384	0.013726664	0.018534753	0.018706147	0.010416456	0.009411158
0.0	0.0070042266	0.02211993	0.04734033	0.017420614	0.013914314	0.041558005	0.029538963	0.024963815	0.008989467	0.011463543
0.0	0.5863345	0.57397884	0.5573068	0.5657132	0.5695667	0.555693	0.57082933	0.5668463	0.56528014	0.58149046
0.0	0.017656583	0.024873514	0.030933343	2.772155e-05	0.013538732	0.037761535	0.026744064	0.013538635	0.0056378893	0.010189549
0.0	0.012258475	0.047076177	0.030596955	3.017259e-05	0.0168203	0.045281142	0.02686407	0.011909741	0.007868577	0.012038973
0.0	0.5414787	0.65451753	0.63012505	0.0021668896	0.5409979	0.56363386	0.49261925	0.5445554	0.57198554	0.58474356
0.0	0.012182335	0.046189476	0.029852265	3.0013662e-05	0.016654674	0.04486613	0.026708705	0.011832384	0.007861715	0.011909723
0.0	0.005365583	0.04025334	0.038574405	0.011334276	0.0120009035	0.053213652	0.027489232	0.021769293	0.00680184	0.0141081875
0.0	0.010563245	6.915005e-05	0.044263024	0.009348376	0.010688936	0.044717237	0.02190371	0.015528734	0.0064922725	0.011020045
0.0	0.5875766	0.5750261	0.5580896	0.5658705	0.57166934	0.5560679	0.5728274	0.5665398	0.56976694	0.5805926
0.0	0.58771855	0.57640624	0.55641705	0.5654876	0.5709674	0.55591446	0.57177716	0.5662033	0.56878185	0.5823169
0.0	0.017949156	0.02333931	0.029947078	0.0071057817	0.010161976	0.03291517	0.024202064	0.015933098	0.00825204	0.009266025
0.0	1.2373323e-05	0.015485659	0.026103292	0.011780641	0.000115922434	0.0005911768	0.029438945	0.01760175	0.007843277	0.00037051475
0.0	1.2373323e-05	0.015485659	0.026103292	0.011780641	0.000115922434	0.0005911768	0.029438945	0.01760175	0.007843277	0.00037051475
0.0	1.2373323e-05	0.015485659	0.026103292	0.011780641	0.000115922434	0.0005911768	0.029438945	0.01760175	0.007843277	0.00037051475
0.0	0.017012425	0.021549871	0.0058179153	0.010212419	0.010405024	0.011530612	0.012745692	0.014920277	0.010930779	0.008805185
0.0	0.4980934	0.5349678	0.51668876	0.46788672	0.59749466	0.48067623	0.002540259	0.49670497	0.50170714	0.5778715
0.0	0.019513126	0.031418048	0.011250225	0.012565735	0.012453083	0.025506314	0.018447021	0.017924277	0.010739696	0.01260989
0.0	0.5873346	0.54258615	0.66151977	0.46139115	0.5494566	0.6556149	0.566678	0.51565874	0.5561742	0.6068038
0.0	0.5879868	0.5738521	0.5570785	0.5663171	0.5693036	0.5572294	0.57229525	0.56909513	0.56841755	0.5813236
0.0	0.019364621	0.015940493	0.025132095	0.0157792	0.011998123	0.013383628	0.025916737	0.01466342	0.010356514	0.009382976
0.0	0.56553614	0.4734786	0.42352524	0.41072878	0.48154432	0.43542188	0.48218066	0.55622727	0.47575524	0.6560639
0.0	0.012016648	0.052804053	0.024758229	0.01634426	0.016969744	0.052724883	0.028869798	0.014416925	0.0112314895	0.017472224
0.0	0.5764421	0.60089785	0.5835161	0.45205644	0.62500376	0.6632998	0.59213805	0.5642458	0.41999525	0.5590955
0.0	0.014526328	0.02243347	0.028278977	0.007873853	0.008728365	0.033993613	0.024447938	0.0150672	0.008448502	0.01365627
0.0	0.012154296	0.02295811	0.027748518	0.0066220392	0.00910913	0.010264358	0.030352298	0.01747729	0.010691816	0.008471678
0.0	0.012682205	0.027370013	0.04190648	0.010075095	0.009763441	0.030536221	0.029619813	0.016235245	0.009041074	0.009835882
0.0	0.014700581	0.019950459	0.031356264	0.014280216	0.010993266	0.04287617	0.039919637	0.01296961	0.008251267	0.011431518
0.0	0.011867835	0.043831695	0.054696422	5.3349406e-05	0.013500777	0.046734408	0.01570713	0.0210986	0.01029323	0.00079881755
0.0	0.6077098	0.6108325	0.5475758	0.0041153645	0.5617193	0.60488427	0.42046985	0.5127112	0.54634476	0.10504648
0.0	0.014302215	0.025056634	0.026455868	0.010761152	0.015105821	0.00045697996	0.030974528	0.019071864	0.007762876	0.016705127
0.0	0.014429634	0.031180592	0.01910841	0.017618414	0.00844891	0.017135767	0.02396828	0.012144327	0.010774251	0.010351925
0.0	0.58721846	0.57452184	0.5575223	0.566376	0.5708108	0.55615157	0.5708839	0.56788105	0.5691035	0.5801425
0.0	0.49142176	0.6362409	0.558405	0.48051545	0.6560481	0.56835544	0.55306256	0.01811072	0.5540174	0.5685645
0.0	0.020728532	0.01716681	0.00019062842	0.013065501	0.010254079	0.0232767	0.016422732	0.014680875	0.009580185	0.007805213
0.0	0.009837364	0.028817471	0.03147662	0.013538152	0.00028713126	0.025357662	0.025067078	0.017990755	0.007904394	0.014801045
0.0	0.54155195	0.56589824	0.66498345	0.5123641	0.025097115	0.42786336	0.56826884	0.5592846	0.5069045	0.46676588
0.0	0.5869159	0.57495254	0.5571285	0.5656784	0.57033265	0.5561823	0.5709777	0.5679221	0.5695041	0.58262557
0.0	0.013091297	0.021496559	0.009754824	0.015188977	0.008921758	0.010595843	0.030227387	0.013766894	0.008803674	0.01053833
0.0	0.5875465	0.5743669	0.5576808	0.5665974	0.57146657	0.5559421	0.5708232	0.5693023	0.56889087	0.58213156
0.0	0.029872643	0.2919739	0.3300789	0.022936005	0.039908364	0.18841213	0.0595478	0.023558637	0.014609072	0.019885875
0.0	0.014899454	0.025518186	0.00919643	0.012223777	0.014023168	0.033017963	0.029328123	0.013368041	0.013982639	0.008262657
0.0	0.5604662	0.6097682	0.58175206	0.48430052	0.53836143	0.562195	0.52044314	0.52333343	0.53529984	0.56974053
0.0	0.01095734	0.032253493	0.019766899	0.010408275	0.009990274	0.034903914	0.032809414	0.020814871	0.009137394	0.008260095
0.0	0.52187216	0.33846408	0.59384984	0.44702995	0.5919443	0.59769565	0.57504094	0.5656413	0.5704152	0.5277962
0.0	0.009997724	0.014395543	0.019602174	0.010083697	0.008897249	0.03077548	0.0376685	0.019269746	0.009972647	0.008211495
0.0	0.42971644	0.7116682	0.60911554	0.45120516	0.5792613	0.38983476	0.5815323	0.53204864	0.50358254	0.53641
0.0	0.5042221	0.0022776437	0.5562195	0.48708776	0.5788569	0.6135652	0.52795476	0.01823474	0.53704417	0.5870796
0.0	0.014783026	0.00031855787	0.0115613425	0.011077915	0.012870525	0.01851166	0.024501195	0.018249823	0.011370818	0.009846286
0.0	0.0126478365	0.004863557	0.025267657	0.010546468	0.010884638	0.054859135	0.02222879	0.021457283	0.010183592	0.00028790126
0.0	0.11914569	0.86915874	0.17832285	0.019233886	0.04804825	0.12532602	0.14134227	0.04706818	0.01579523	0.01151427
0.0	0.011862686	0.025690729	0.032482434	0.012912369	0.0092712715	0.02812627	0.034013603	0.017761156	0.009484983	0.014046473
0.0	0.4853245	0.63714355	0.5211581	0.4670916	0.45566142	0.4304113	0.5476195	0.4992365	0.46440047	0.53991216
0.0	0.008541891	0.03719598	0.02380318	0.00977322	0.0074857343	0.05106954	0.02795663	0.016262038	0.0076210517	0.013297766
0.0	0.35856864	0.60383564	0.53912324	0.44080675	0.6270372	0.71005136	0.44402316	0.47458845	0.53594947	0.07639926
0.0	0.0040620603	0.033828866	0.027053291	0.012420826	0.017066423	0.07090844	0.013762039	0.013945242	0.012322566	0.0007126592
0.0	0.004118229	0.0283906	0.026989264	0.0122890035	0.011040372	0.070798226	0.024679273	0.016823046	0.0061746016	0.011178959
0.0	0.5731584	0.52882564	0.48250887	0.5058833	0.66400915	0.57574326	0.33028865	0.51502866	0.43175724	0.118100375
0.0	0.58827597	0.5779196	0.56038105	0.56642824	0.5735857	0.55895984	0.5741617	0.5699461	0.5705662	0.58377445
0.0	0.587286	0.57391095	0.558312	0.56632024	0.57060844	0.55634063	0.57196164	0.56704855	0.56825	0.5815307
0.0	0.014054116	0.050429687	0.013367971	0.010464864	0.016423702	0.009856919	0.016137784	0.01613126	0.007953958	0.01348479
0.0	0.010463092	0.040263843	0.05963329	0.012968952	0.00020050687	0.03350142	0.02336957	0.00022146516	0.007384596	0.0123784905
0.0	2.9166878e-05	0.00015209045	0.00021693691	2.4133844e-05	0.00014571162	0.0006573037	1.8654166e-05	7.3992655e-05	1.1352711e-05	3.6175206e-05
0.0	0.008671583	0.04543391	8.1792015e-05	0.010318477	0.013946736	0.048744228	5.35843e-05	0.00042441097	0.000118306525	0.013040458
0.0	0.015172952	0.030152708	0.053785406	0.015049652	0.018575642	0.058803096	0.030658586	0.011675868	0.009537208	0.012956219
0.0	0.0149833495	0.03934695	0.029700603	0.015638892	0.017385999	0.05220214	0.029775241	0.00036635075	0.009679107	0.015967991
0.0	0.61943626	0.56703585	0.72466105	0.520071	0.55286294	0.5885657	0.5039776	0.47867745	0.57011694	0.62717456
0.0	0.52062106	0.60594106	0.69185936	0.48129544	0.5325883	0.5533833	0.48832858	0.5473659	0.47434354	0.5573948
0.0	0.01947044	0.025995784	0.02343722	0.015462979	0.00757008	0.009077627	0.012041623	0.013126496	0.010585235	0.007551775
0.0	0.008980411	0.028405657	0.043726657	0.012402781	0.00534413	0.024096742	0.017444225	0.015736157	0.0076443474	0.011817786
0.0	0.013506673	0.03763899	0.0088152075	0.014407848	0.008322694	0.013405299	0.018658996	0.011811328	0.0100275865	0.006334532
0.0	0.5868281	0.57466596	0.55684644	0.5654281	0.5706655	0.55649257	0.57148564	0.5664051	0.568289	0.58144456
0.0	0.013852218	0.028452668	0.023142913	0.0125951925	0.010864552	0.023878125	0.01426997	0.00039333611	0.010485731	0.0071999924
0.0	0.54146785	0.5511381	0.5862752	0.46811518	0.57411814	0.4673728	0.36522847	0.022450015	0.5355936	0.6263826
0.0	0.010279036	0.03362911	0.038356643	0.013753882	0.01131114	0.041549765	0.022117982	0.0005099973	0.009056039	0.013846448
0.0	0.5159096	0.6791462	0.50656223	0.00728914	0.60421246	0.54727596	0.536205	0.56387705	0.5521816	0.5829483
0.0	0.5603724	0.6493961	0.50778234	0.5174471	0.5622706	0.5977357	0.5081832	0.5260165	0.5349103	0.57839113
0.0	0.5788779	0.43908867	0.6554219	0.48831484	0.5270823	0.5874035	0.5350763	0.48960572	0.5217759	0.6210541
0.0	0.010893939	0.03627667	0.026991287	0.013346242	0.00018453559	0.054060403	0.016350769	0.016960805	0.0059194164	0.009481941
0.0	0.5554288	0.54187113	0.68621856	0.55463445	0.56153905	0.3997746	0.5105052	0.55116934	0.55951804	0.65281045
0.0	0.006629374	0.04826768	0.0530321	0.011661125	0.010073792	0.036512397	0.023183445	0.015939007	0.009006778	0.015124604
0.0	0.013405141	0.021279108	0.025339248	0.010010961	0.008400417	0.061936382	0.03288275	0.023791471	0.0080977045	0.014559128
0.0	0.54946804	0.60625994	0.6044912	0.4421404	0.5394409	0.662332	0.5113186	0.5454637	0.5583524	0.6197899
0.0	0.016088156	0.029919434	0.021321379	0.008597394	0.010116994	0.014599787	0.020644804	0.016197028	0.008879379	0.008169239
0.0	0.6089648	0.5364526	0.6618373	0.4981047	0.619944	0.58854747	0.5623253	0.49360815	0.4539341	0.6692135
0.0	0.63088	0.56060153	0.6001089	0.47224474	0.51635575	0.5545481	0.54781246	0.5443757	0.5209405	0.659325
0.0	0.013944094	0.030857125	0.028902413	0.011790492	0.011157947	0.05175296	0.034539945	0.018828288	0.0102596115	0.012927834
0.0	0.6017804	0.4926267	0.5878165	0.41906488	0.5180555	0.5725009	0.5650871	0.48580006	0.5613003	0.6985939
0.0	0.5529354	0.5768242	0.6368339	0.41001025	0.51646084	0.6962951	0.55137336	0.562473	0.37172788	0.5578855
0.0	0.013865272	0.047212098	0.027670782	0.012789646	0.01244354	0.042046953	0.030429881	0.018115392	0.004130497	0.011844824
0.0	0.012367594	0.024133135	0.037545096	0.009203968	0.009806173	0.05176171	0.035373673	0.022781454	0.008183535	0.012147984
0.0	0.01319034	0.037155773	0.023349574	0.011112164	0.0001929282	0.049516216	0.026888214	0.013768034	0.0062642307	0.010094575
0.0	0.013189992	0.037090283	0.023386944	0.0111313	0.00019246354	0.04941779	0.026817871	0.013751662	0.006257707	0.010083611
0.0	0.5878555	0.57444775	0.5567554	0.56674445	0.57064724	0.5555819	0.57203496	0.5687119	0.56842023	0.58169544
0.0	0.0072814324	0.03632074	0.029852157	0.01138105	0.0112890005	0.031416073	0.019423978	0.021245245	0.009959473	0.009645287
0.0	0.019064873	0.024532551	0.012874107	0.011623393	0.009626435	0.010281807	0.020965366	0.017369453	0.012219932	0.011311386
0.0	0.012741079	0.04207165	0.017464874	0.012660365	0.016646242	0.026873408	0.018238783	0.017481033	0.009480746	0.010101124
0.0	0.37899995	0.6182035	0.6411783	0.5110109	0.5109845	0.6523556	0.57229114	0.54990953	0.4943589	0.539102
0.0	0.5511693	0.50605685	0.4961454	0.46679223	0.42523247	0.5891267	0.5364487	0.5268448	0.46758294	0.5785775
0.0	0.012464999	0.11406547	0.009209253	0.010649626	0.007640127	0.023063153	0.021330282	0.012038565	0.012242952	0.0061967303
0.0	0.58772284	0.5747098	0.5573281	0.5654669	0.56961817	0.55622643	0.57165337	0.5667719	0.56664675	0.58250445
0.0	0.010420713	0.026471745	0.04092715	0.011722937	0.01103343	0.011375858	0.036415253	0.014287795	0.009845876	0.006909889
0.0	0.5464935	0.5896509	0.67767173	0.4675153	0.54222304	0.48466977	0.5492662	0.52208364	0.5191252	0.5629458
0.0	0.0052316627	0.03411004	0.06222306	0.010800064	0.012528817	0.022231879	0.040079176	0.018895399	0.008935446	0.0080766855
0.0	0.008630961	0.04554687	0.06259703	0.010470568	0.008354352	0.04580607	0.02491526	0.017254747	0.008389794	0.016771048
0.0	0.5869831	0.57408977	0.5575795	0.5653752	0.56970125	0.556502	0.571635	0.56674445	0.5666184	0.58204514
0.0	0.023504542	0.061636236	0.010285961	0.011338738	0.012294503	0.011307003	0.0123528205	0.013080617	0.012489171	0.009776874
0.0	0.016432477	0.029670866	0.033677716	0.010048279	0.012785684	0.041795626	0.01989853	0.0212753	0.0065692696	0.010869022
0.0	0.58566314	0.5765379	0.5570972	0.5662686	0.57085425	0.5573386	0.5733582	0.56747705	0.5677469	0.5801588
0.0	0.009345555	0.041558083	0.023986163	0.011567088	0.0061528315	0.010322574	0.023366055	0.023712404	0.008464212	0.011232798
0.0	0.017058952	0.02994059	0.009174055	0.015664868	0.00905144	0.003955152	0.014194556	0.016556779	0.014174031	0.009269445
0.0	0.58630264	0.5747865	0.5578753	0.56576157	0.5711266	0.5567579	0.5709419	0.56703246	0.56971264	0.58187276
0.0	0.031752825	0.020793721	0.010763884	0.011834503	0.0133767035	0.024653897	0.018188952	0.015090895	0.007969603	0.0075076283
0.0	0.46635965	0.65089697	0.6229362	0.46098468	0.46701732	0.21313478	0.54588336	0.54280895	0.4842696	0.6036392
0.0	0.009375512	0.04147865	0.023993572	0.011605854	0.0062596523	0.0103968475	0.023524158	0.023662956	0.008451782	0.0112880105
0.0	0.017212793	0.030193565	0.00914081	0.015797693	0.009043727	0.0039377613	0.014169961	0.016619256	0.01425825	0.009265562
0.0	0.0065275226	0.027371906	0.027548244	0.0066562067	0.011313477	0.038037065	0.021746391	0.01643721	0.008086024	0.015610992
0.0	0.014488178	0.0176421	0.033199545	0.011587703	0.01663152	0.016710047	0.01986895	0.018324684	0.0073991646	0.015360149
0.0	0.5605897	0.5305101	0.5403146	0.493859	0.47861278	0.60362184	0.58341587	0.55578244	0.48227796	0.5915532
0.0	0.51750326	0.5777211	0.6026276	0.50437146	0.53906906	0.6212373	0.4761532	0.51893276	0.49441215	0.672583
0.0	0.01041024	0.03306751	0.022729093	4.7359492e-05	0.010798785	0.04596899	0.026226716	0.0111422585	0.008094518	0.014314272
0.0	0.014483215	0.019361973	0.013354797	0.010043542	0.01319088	0.023512878	0.022286465	0.017489528	0.011997031	0.007630755
0.0	0.012893457	0.029651586	0.03423895	0.00867012	0.010893749	0.033797555	0.018252645	0.01255936	0.005034513	0.012363459
0.0	0.011198784	0.045287576	0.027392484	0.0131497905	0.011333474	0.05460634	0.023570897	0.014325647	0.00856765	0.014987411
0.0	0.011207389	0.04456168	0.026548764	0.013080132	0.011244343	0.05365179	0.02345097	0.014242851	0.008555078	0.01491027
0.0	0.01117303	0.044837117	0.026506534	0.013095327	0.011268491	0.053783625	0.02335834	0.014330199	0.008544035	0.014923431
0.0	0.0093198735	0.03168989	0.016596735	0.011215974	0.012247746	0.03849045	0.025529098	0.02257705	0.009873761	0.00947664
0.0	0.009305563	0.031156337	0.016448215	0.011158552	0.012157405	0.037872266	0.025344318	0.022388984	0.009802692	0.009371863
0.0	0.009267264	0.031199366	0.016444227	0.011172483	0.012187823	0.037952047	0.025310164	0.022522103	0.009793323	0.009381172
0.0	0.018205024	0.015401252	0.010046676	0.011601648	0.01079013	0.019361647	0.019395936	0.012602649	0.009409091	0.0114317555
0.0	0.01019716	0.01665087	0.019047536	0.012530669	0.015160402	0.057160147	0.028181233	0.017050007	0.010005883	0.011374646
0.0	0.010181934	0.016305361	0.018687118	0.012510241	0.014972128	0.056773234	0.02803304	0.016935382	0.010020475	0.011265888
0.0	0.010150451	0.016340924	0.018686619	0.012526516	0.015023185	0.05691238	0.027978115	0.017034559	0.010006572	0.011291566
0.0	0.020899007	0.02092724	0.011862909	0.016036866	0.009047616	0.015815526	0.018685242	0.014203906	0.007580247	0.010361291
0.0	0.0123477075	0.020535795	0.025425548	0.0145794405	0.011008243	0.059653174	0.01748092	0.020855565	0.0065384284	0.011568602
0.0	0.012209851	0.02007888	0.024659945	0.014561954	0.01089857	0.058451403	0.017413668	0.020742562	0.0064991564	0.011423389
0.0	0.012179776	0.020113332	0.02463066	0.014579235	0.010935126	0.05859188	0.017366996	0.020853434	0.00649191	0.011425322
0.0	0.011614312	0.02176148	0.015368097	0.015433201	0.0054636546	0.042627156	0.033254128	0.023402518	0.009122047	0.013607401
0.0	0.58794314	0.574747	0.5571432	0.56611377	0.57104963	0.55570084	0.5720862	0.56794506	0.5681986	0.5813349
0.0	0.587795	0.575009	0.5568786	0.56571656	0.5710425	0.555437	0.57185686	0.56780744	0.56749386	0.581085
0.0	0.011342314	0.030962968	0.005808196	0.010346871	0.01196687	0.01935645	0.011019993	0.0152192	0.009551524	0.008673025
0.0	0.016904632	0.0105346665	0.029926132	0.007979512	0.013893178	0.030121017	0.016723739	0.019908672	0.00776473	0.0067300396
0.0	0.6144451	0.39482749	0.62561065	0.50176734	0.5088599	0.54719305	0.40417343	0.56262386	0.541029	0.4129108
0.0	0.013827748	0.02436853	0.020225098	0.0077331634	0.0086804	0.018156715	0.026468342	0.013439326	0.009677009	0.0048912326
0.0	0.57969105	0.6519376	0.52013266	0.5320265	0.42586696	0.5705629	0.50935435	0.5400703	0.59054196	0.6085028
0.0	0.03396939	0.36850682	0.21600176	0.01538864	0.049999878	0.14921024	0.054558728	0.03060491	0.01374625	0.014972058
0.0	0.032684702	0.30937067	0.33471277	0.013686148	0.04023869	0.16094059	0.052210893	0.030869056	0.014599301	0.014743699
0.0	0.022827655	0.49033752	0.2126267	0.01676009	0.03717601	0.12174308	0.08671228	0.024300268	0.01485094	0.014451499
0.0	0.027672848	0.3020717	0.19584568	0.010486285	0.047279656	0.09706039	0.06876512	0.03224762	0.013525423	0.01166583
0.0	0.035126418	0.38726398	0.23050918	0.014698869	0.03770868	0.15796907	0.07883292	0.03147849	0.011557164	0.013112555
0.0	0.037562866	0.46443385	0.2511056	0.017371945	0.036944527	0.1278448	0.06555364	0.035101272	0.013007794	0.014552788
0.0	0.03464673	0.38407013	0.31319195	0.01481447	0.04534456	0.17225504	0.068891056	0.037759013	0.0101120435	0.010233725
0.0	0.58942246	0.5776483	0.55890846	0.56699777	0.5737348	0.5583372	0.5740149	0.5689698	0.5703852	0.583104
0.0	0.5879171	0.5765368	0.5568447	0.5669805	0.5699139	0.5581637	0.5730463	0.56954813	0.5695734	0.58311796
0.0	0.58739424	0.5748499	0.5579313	0.56647027	0.570017	0.5570257	0.57332695	0.5678839	0.5688821	0.5823233
0.0	0.58690673	0.57433397	0.55657244	0.5659396	0.5710407	0.5552711	0.5732365	0.56822425	0.5692136	0.5800199
0.0	0.5858259	0.57555705	0.5567015	0.5655355	0.57130456	0.5563705	0.5729773	0.56896436	0.5698634	0.58004665
0.0	0.017610278	0.022782754	0.0040802727	0.013710063	0.010802122	0.015172696	0.017692614	0.01596342	0.008118978	0.008321757
0.0	0.016432833	0.037161447	0.015872465	0.011790603	0.008721536	0.021186996	0.024671402	0.016536683	0.009687031	0.0081170425
0.0	0.023797233	0.04891866	0.01092766	0.01573383	0.008406472	0.0131064905	0.019039657	0.017051997	0.011135184	0.010195625
0.0	0.016483337	0.029781815	0.018789673	0.012758828	0.011838101	0.015441832	0.0028108093	0.012147868	0.00828358	0.010083816
0.0	0.016445275	0.0098510375	0.015887773	0.01292456	0.00510013	0.008240649	0.0057388186	0.009289953	0.010821495	0.009025003
0.0	0.025727108	0.014778561	0.014569387	0.014533421	0.013071387	0.011283573	0.025145052	0.013364487	0.0068608723	0.007278458
0.0	0.58810234	0.5748513	0.55661577	0.566439	0.57109034	0.55473065	0.5728166	0.5692142	0.56767803	0.5821017
0.0	0.58818406	0.57381684	0.557544	0.5663824	0.5711224	0.55664665	0.57206684	0.5680366	0.56894284	0.5817971
0.0	0.5849708	0.5736865	0.5570388	0.56580365	0.5711819	0.5575073	0.57330537	0.5690508	0.5698887	0.58079076
0.0	0.017977782	0.02747868	0.01414162	0.014286917	0.014202864	0.017413137	0.019681603	0.014286594	0.01252559	0.007211573
0.0	0.58730716	0.57460177	0.55589503	0.5642694	0.5698311	0.5555686	0.5719792	0.5668152	0.56749684	0.58160156
0.0	0.5469653	0.6224733	0.5514419	0.4940409	0.54716045	0.55614936	0.5565566	0.5162191	0.5379466	0.5062513
0.0	0.018378416	0.018255414	0.020564277	0.009811336	0.011135221	0.015951313	0.016782885	0.014190459	0.009478601	0.0072103925
0.0	0.5869646	0.5745036	0.5584191	0.5653912	0.5708861	0.5562033	0.5730868	0.5683734	0.56718224	0.58284223
0.0	0.018529149	0.024104716	0.0055936314	0.008067561	0.004843952	0.01747567	0.01687415	0.007950219	0.011006474	0.007805948
0.0	0.008362107	0.032348435	0.05766309	0.009617996	0.005888081	0.017910868	0.008164357	0.017267732	0.0076576956	0.013684032
0.0	0.5872172	0.5755198	0.55790275	0.5663395	0.5703153	0.5561875	0.57308733	0.56890285	0.56941706	0.58287233
0.0	0.013424496	0.04389215	0.033678103	0.011512446	0.0123963	0.052376524	0.018861813	0.02025266	0.008063517	0.011207923
0.0	0.5871745	0.57494676	0.5581908	0.5659415	0.57061857	0.55656743	0.5722232	0.5680561	0.5697245	0.582369
0.0	0.022489436	0.030828524	0.013798868	0.011466673	0.009843417	0.020305132	0.020279393	0.013194436	0.009958011	0.006738709
0.0	0.010144915	0.034352828	0.0212217	0.012660676	0.005298717	0.03926674	0.035377763	0.016710037	0.007148828	0.010358005
0.0	0.5875766	0.5750261	0.5580896	0.5658705	0.57166934	0.5560679	0.5728274	0.5665398	0.56976694	0.5805926
0.0	0.5875414	0.5744455	0.55664784	0.5668593	0.57109445	0.5559688	0.5733005	0.56682825	0.5693358	0.5831264
0.0	0.019265376	0.010399065	0.011484448	0.0064730598	0.0071776565	0.016626662	0.028376745	0.012541189	0.011016256	0.0072575402
0.0	0.5209347	0.45092407	0.31521022	0.44829467	0.49359486	0.62918174	0.5060281	0.49840915	0.5214826	0.6376962
0.0	0.013341665	0.029151384	0.012221584	0.016125426	0.0062794494	0.022963597	0.01832094	0.015721474	0.011450377	0.008246866
0.0	0.39658484	0.52779853	0.580036	0.5141216	0.4294225	0.51797235	0.5489648	0.4601193	0.5172587	0.70872164
0.0	0.5882659	0.5732427	0.55805826	0.5663173	0.56885564	0.5554764	0.57198673	0.5691126	0.5694149	0.58021647
0.0	0.018745374	0.078662425	0.011939028	0.012958707	0.018605543	0.012309207	0.01992356	0.00875116	0.010903202	0.008414529
0.0	0.5782712	0.60767156	0.64007264	0.48297492	0.6744007	0.51256496	0.58100575	0.39392164	0.55201364	0.5473409
0.0	0.5872563	0.57387966	0.55752164	0.5665406	0.57056284	0.5556305	0.5712656	0.5680664	0.56969476	0.5810313
0.0	0.6143669	0.62959796	0.4627983	0.36148226	0.5612997	0.54774004	0.5086589	0.5369456	0.5326005	0.55762815
0.0	0.015972104	0.020139175	0.02918397	0.0063955467	0.01022937	0.014378828	0.027377352	0.010770531	0.008728279	0.008625157
0.0	0.013181046	0.025356729	0.0040812786	0.014299782	0.011517206	0.011146936	0.011600763	0.015848232	0.011730579	0.011742453
0.0	0.5883367	0.57374746	0.5567783	0.56644994	0.57044876	0.55633307	0.57055074	0.5687872	0.56995106	0.58108443
0.0	0.010943147	0.031732738	0.037136674	0.016420752	0.01166035	0.033879463	0.024222268	0.014321103	0.008665882	0.010938488
0.0	0.010445436	0.02846917	0.047419935	0.010557978	0.011655877	0.042806443	0.023379158	0.019212903	0.008315382	0.008718416
0.0	0.015382947	0.031676732	0.008016877	0.016672894	0.012196861	0.009294206	0.029556477	0.011333148	0.010626044	0.009897241
0.0	0.019725522	0.029833814	0.012889689	0.014804472	0.012435984	0.018097399	0.021448199	0.018010883	0.010389515	0.009988992
0.0	0.6258636	0.55405	0.597137	0.51134336	0.5297206	0.5948517	0.2696156	0.550283	0.46094048	0.4837913
0.0	0.019289292	0.048774328	0.00867223	0.01266969	0.007197412	0.02463738	0.01008423	0.015873963	0.00944889	0.00825631
0.0	0.011852808	0.027619224	0.032400552	0.014180297	0.012449038	0.02220394	0.027070327	0.019794192	0.007824369	0.009091277
0.0	0.013950725	0.026684321	0.015801756	0.012652816	0.0152474055	0.047053903	0.027531317	0.020216852	0.008605038	0.010469941
0.0	0.5914868	0.58249897	0.56788695	0.56753653	0.5769056	0.5611726	0.5742371	0.5692921	0.57275	0.5868284
0.0	0.013015038	0.024288768	0.0423887	0.0069947974	0.009597252	0.034296915	0.039497588	0.016350862	0.011611899	0.011789787
0.0	0.014645237	0.015697548	0.021378249	0.009312833	0.013617209	0.03930977	0.029747326	0.022101872	0.008385507	0.011847554
0.0	0.5366482	0.5525421	0.40583178	0.4769706	0.58718	0.5484075	0.5457599	0.5555061	0.51046646	0.58964515
0.0	0.012815138	0.026467241	0.0218561	0.011911509	0.01037075	0.063345574	0.04479099	0.016938042	0.007518572	0.016724061
0.0	0.018169338	0.020032248	0.01490483	0.01120003	0.010541115	0.016352065	0.053267527	0.017679757	0.020276187	0.010271171
0.0	0.5789907	0.4761011	0.71453327	0.3725817	0.48469165	0.5016284	0.4683119	0.54938453	0.52800846	0.46147308
0.0	0.0135113755	0.021817075	0.01357881	0.00991411	0.011201895	0.051907267	0.012128925	0.014436545	0.010348951	0.006777871
0.0	0.011754622	0.041139286	0.016020523	0.011869423	0.011693732	0.032815125	0.011118259	0.016361808	0.009301717	0.011065991
0.0	0.6211032	0.57189757	0.5715979	0.51220244	0.52235335	0.55699235	0.4727471	0.50152457	0.45813	0.76389116
0.0	0.018131752	0.019612765	0.014381979	0.011162241	0.010451683	0.01605235	0.053022627	0.017679557	0.020005321	0.010256301
0.0	0.011684383	0.03194937	0.02845611	0.0060786633	0.011006774	0.049958184	0.024095722	0.019538121	0.0052314536	0.009376343
0.0	0.012829201	0.02673781	0.03975271	0.010835853	0.01523352	0.042056136	0.023080781	0.013716222	0.0061458233	0.008064066
0.0	0.032471143	0.023187019	0.011075961	0.010565543	0.011513922	0.011812842	0.015332702	0.008723445	0.007626698	0.0067475587
0.0	0.0326136	0.023445586	0.011021005	0.010619379	0.011517656	0.011749405	0.015388148	0.008749944	0.007622635	0.0067738723
0.0	0.5867093	0.5740342	0.5574136	0.56484014	0.5694641	0.55607945	0.572241	0.56621826	0.56775963	0.5814711
0.0	0.58705634	0.57314736	0.556285	0.56382996	0.5688375	0.5561061	0.57163256	0.5665873	0.5677901	0.5814232
0.0	0.024128817	0.02919962	0.016119156	0.010396328	0.010006567	0.016111208	0.0213679	0.020761738	0.010436853	0.008278219
0.0	0.024162376	0.029314082	0.01620215	0.010385835	0.010063013	0.016089568	0.021348724	0.020673009	0.010431384	0.008283701
0.0	0.012211745	0.018623728	0.041253682	0.01107825	0.013176314	0.04720313	0.01063738	0.013045889	0.008475749	0.009674642
0.0	0.012739201	0.027363248	0.024981538	0.008524028	0.013438847	0.032619163	0.011442542	0.015378361	0.00815009	0.009756654
0.0	0.5409852	0.6429127	0.5106503	0.45010835	0.6010629	0.50382394	0.39609775	0.5064075	0.5267301	0.5601705
0.0	0.587446	0.57387155	0.5583563	0.565599	0.5696393	0.55631846	0.57171994	0.5669504	0.5665276	0.5824415
0.0	0.016448075	0.031116433	0.02286469	0.010035812	0.015161912	0.024106646	0.023907194	0.009772375	0.009390514	0.007472287
0.0	0.012985644	0.028605327	0.055758744	0.0064585526	0.013740802	0.05131328	0.043281984	0.012899249	0.008417963	0.014868544
0.0	0.5438275	0.5522119	0.62994677	0.366249	0.5291765	0.51483715	0.64369434	0.48192847	0.51180166	0.6672466
0.0	0.012980811	0.02856996	0.054138985	0.006437755	0.0135247605	0.05025231	0.04309587	0.012841805	0.008422363	0.014697922
0.0	0.56185544	0.5974251	0.6245893	0.32073197	0.48555198	0.27179724	0.43741882	0.5167905	0.4124027	0.5633093
0.0	0.0072765597	0.0066958	0.037036274	0.008740661	0.0049450053	0.032965254	0.020379888	0.010044447	0.006196087	0.007846915
0.0	0.010639609	0.026320368	0.041833177	0.006613619	0.004969431	0.048914116	0.022461567	0.010131096	0.0073227156	0.0072335787
0.0	0.5866212	0.5744591	0.55767965	0.5676041	0.57151705	0.5570159	0.5738455	0.56965727	0.56989	0.5823714
0.0	0.012040584	0.0064494745	0.018663026	0.012647187	0.008677578	0.007949809	0.014143568	0.017869992	0.007180206	0.008213756
0.0	0.019382104	0.023706593	0.008934374	0.012429017	0.01420207	0.011948031	0.011276074	0.014078418	0.009133794	0.0071516642
0.0	0.011558623	0.028904483	0.028103344	0.013470467	0.00949867	0.033163026	0.01751608	0.015242215	0.0060611693	0.008826222
0.0	0.005899693	0.022620406	0.024078006	0.008199415	0.010446112	0.023916308	0.015412935	0.023195472	0.010195105	0.013346204
0.0	0.022295326	0.02745509	0.014033055	0.013714242	0.009187337	0.012836288	0.016749367	0.010626656	0.007901937	0.011788447
0.0	0.022270009	0.027331501	0.014148695	0.013773733	0.009144227	0.012792036	0.01678822	0.010638023	0.007870963	0.011782511
0.0	0.0024700416	0.023995716	0.040509496	0.0110736275	0.015556569	0.039672505	0.025192458	0.016465094	0.0058874367	0.016053662
0.0	0.16973552	0.5090983	0.599277	0.48571336	0.62220186	0.5168443	0.37506965	0.5134802	0.41871068	0.6555803
0.0	0.002465913	0.023889499	0.039129894	0.011055789	0.015502389	0.03918991	0.025080971	0.016327288	0.0058511337	0.015987799
0.0	0.011733863	0.024370538	0.022135826	0.009153663	0.013974227	0.031597268	0.024429196	0.010138735	0.009113491	0.008723239
0.0	0.010955757	0.03658752	0.026176099	0.012104342	0.014125322	0.045301653	0.026685016	0.012993843	0.010420821	0.014367229
0.0	0.011896208	0.020661922	0.033626728	0.01677476	0.00870224	0.032224156	0.032958124	0.012071003	0.008753051	0.008559015
0.0	0.02495651	0.021272197	0.009835742	0.01333591	0.010169874	0.01373489	0.014017637	0.017525518	0.0060425885	0.01020052
0.0	0.6256413	0.50965124	0.7519437	0.45364493	0.56995004	0.553911	0.47859702	0.49427977	0.3898293	0.49962446
0.0	0.54857534	0.52726203	0.50009614	0.49345773	0.5420655	0.5232744	0.41058055	0.4010413	0.54959524	0.5653578
0.0	0.013179539	0.02614259	0.008949417	0.012712644	0.011751477	0.011661257	0.036057234	0.0143084	0.0071156416	0.009763506
0.0	0.118705556	0.8690879	0.17811327	0.019266888	0.04807933	0.1252841	0.14123724	0.047177587	0.015837444	0.011501533
0.0	0.012082694	0.026163088	0.028651102	0.005848053	0.0069075855	0.03439627	0.03554765	0.016930787	0.006358688	0.008119085
0.0	0.01639252	0.021263145	0.017858455	0.0069440384	0.008382491	0.013616941	0.04223973	0.010821112	0.006741856	0.0069872662
0.0	0.012194438	0.018479573	0.01741748	0.005227728	0.009842078	0.04196628	0.020595355	0.024136605	0.0052522128	0.009263583
0.0	0.012104736	0.018622281	0.017323457	0.0052096127	0.00980916	0.04143727	0.020568527	0.02407468	0.005252995	0.009080742
0.0	0.40765053	0.4895322	0.7096931	0.4874139	0.50193787	0.6006265	0.53139484	0.56160706	0.4050608	0.5764367
0.0	0.020986611	0.02553531	0.019134052	0.009815552	0.007967563	0.012035203	0.020996435	0.0068737376	0.008876979	0.011079503
0.0	0.010491403	0.030682525	0.010579849	0.013149228	0.009589324	0.028104678	0.03785755	0.020169737	0.006842507	0.009602511
0.0	0.01669944	0.028561955	0.009865676	0.011568298	0.0049561975	0.0073167533	0.024450123	0.014821947	0.007914466	0.010616549
0.0	0.017060783	0.4003266	0.11326871	0.0137115205	0.027100539	0.10390955	0.015154986	0.026583068	0.011324058	0.011711506
0.0	0.58690834	0.57420546	0.55726004	0.5664991	0.57055694	0.55605215	0.57220554	0.5681403	0.5685108	0.58173823
0.0	0.6499266	0.49020147	0.45966798	0.50487787	0.50576335	0.5870869	0.56800514	0.5595308	0.54195136	0.5868873
0.0	0.016706215	0.021495735	0.01169775	0.010745996	0.008121819	0.0139986435	0.015756857	0.012606554	0.013076617	0.008634188
0.0	0.013331738	0.029518526	0.030277995	0.009288579	0.008765667	0.033103436	0.029007064	0.015030277	0.011120524	0.010354553
0.0	0.43947652	0.59475493	0.5726359	0.4826927	0.5766653	0.5093672	0.58686674	0.52916116	0.46511132	0.56291133
0.0	0.025700271	0.027036356	0.020359825	0.01535709	0.0062344307	0.018661415	0.024591427	0.014257305	0.0143714035	0.008737703
0.0	0.016046733	0.035043065	0.039026283	0.008206153	0.009546369	0.025254643	0.03722574	0.018725263	0.01165339	0.009671353
0.0	0.016054459	0.034915913	0.03910522	0.008172029	0.0094980905	0.025139907	0.03732255	0.018706575	0.011653911	0.009631196
0.0	0.016111035	0.034923155	0.03901144	0.008195864	0.009543936	0.025165772	0.037328284	0.018637314	0.011653049	0.009683125
0.0	0.5584259	0.52302027	0.5551785	0.50500464	0.5386198	0.44554415	0.62067676	0.5213274	0.5172904	0.7414634
0.0	0.017120708	0.020219471	0.014814128	0.007904569	0.011263195	0.008313868	0.013586553	0.017696144	0.009073472	0.009145077
0.0	0.00894806	0.032495894	0.027825836	0.010992026	0.00892741	0.03539972	0.03088632	0.01457844	0.0099789575	0.016371734
0.0	0.018585041	0.06681341	0.013478644	0.018570332	0.014345375	0.019000368	0.019953676	0.010660892	0.012008454	0.010012568
0.0	0.50794774	0.48983464	0.67272836	0.43157554	0.5737766	0.5026425	0.5730517	0.47559634	0.5266212	0.67219996
0.0	0.011716353	0.03619536	0.02343631	0.010703256	0.010223674	0.042392638	0.027453523	0.020318203	0.008240403	0.008369729
0.0	0.012059874	0.054281533	0.021430995	0.01088064	0.014798716	0.060909554	0.02978105	0.015275424	0.009102001	0.012881429
0.0	0.57808954	0.52549285	0.5578119	0.46551725	0.614669	0.61578095	0.5895244	0.56989294	0.36437792	0.5467453
0.0	0.016515074	0.018532196	0.015187381	0.016086813	0.010860096	0.0143443355	0.017242495	0.016640037	0.011029699	0.0076766987
0.0	0.5639182	0.4723473	0.59028774	0.43648452	0.51244545	0.5440651	0.5114623	0.57306767	0.5217479	0.6910514
0.0	0.008483282	0.024880767	0.012531814	0.005755985	0.013170321	0.02565435	0.022381673	0.024566911	0.008473982	0.010143407
0.0	0.0084794685	0.024832502	0.012557692	0.0057662935	0.01315515	0.025594572	0.02232771	0.024531884	0.008461275	0.010099904
0.0	0.012408986	0.021003993	0.023886018	0.012170412	0.013664494	0.036972325	0.028130582	0.008732678	0.008832051	0.014636109
0.0	0.013975822	0.01984688	0.021263715	0.011691478	0.010535079	0.03933292	0.021733867	0.011938359	0.0054951035	0.014164387
0.0	0.59298307	0.5417338	0.5703341	0.5161042	0.5776856	0.49258202	0.52866507	0.4923827	0.5050813	0.66449404
0.0	0.5389041	0.468126	0.6489931	0.37031356	0.4937047	0.571801	0.5532749	0.54772526	0.56265473	0.5307368
0.0	0.014909283	0.035922665	0.04224927	0.014467937	0.023823189	0.09651307	0.05336256	0.025246738	0.005793008	0.015884709
0.0	0.587162	0.5757478	0.5566776	0.5643814	0.5714215	0.5568594	0.57166266	0.566536	0.568319	0.58294517
0.0	0.017033536	0.019572007	0.012165826	0.010898991	0.01018376	0.0047497284	0.014763807	0.011715746	0.0075346436	0.008499424
0.0	0.021064011	0.025015123	0.01588529	0.010116134	0.007535896	0.022821035	0.02434876	0.0059356675	0.0050228727	0.008547975
0.0	0.015991744	0.029368188	0.010731122	6.4014384e-05	0.009834819	0.02057211	0.011387786	0.006962605	0.009863427	0.008484377
0.0	0.02199007	0.010252584	0.010430862	0.007690693	0.013482437	0.012386083	0.010830662	0.016219838	0.007496742	0.011439905
0.0	0.012185267	0.032649353	0.074989595	0.008389334	0.011944294	0.060319018	0.027488595	0.019610321	0.010719825	0.01198383
0.0	0.01765881	0.017997954	0.015068856	0.0068505453	0.009470287	0.02176216	0.016432116	0.012022198	0.011482753	0.00827679
0.0	0.017947558	0.0117526725	0.0059140846	0.012759127	0.011856075	0.0079432	0.014897005	0.018173149	0.014206223	0.009152919
0.0	0.587846	0.57542557	0.5578101	0.5656026	0.57092255	0.5577782	0.5719625	0.56606853	0.56930274	0.5821421
0.0	0.5874257	0.57480305	0.55691004	0.565565	0.5711003	0.55731475	0.5724417	0.5657216	0.56969994	0.583026
0.0	0.014099522	0.009657858	0.043121807	0.013183272	0.013911691	0.042353228	0.017894177	0.01265716	0.00962914	0.00576719
0.0	0.58727056	0.5744625	0.55719155	0.5652291	0.571318	0.55689055	0.57220745	0.56800467	0.5699181	0.5817899
0.0	0.58745867	0.57515913	0.5580585	0.5657136	0.5700387	0.5577206	0.57278264	0.5671449	0.567407	0.5813559
0.0	0.011478878	0.023898259	0.016989116	0.010253609	0.007927464	0.041736104	0.027201813	0.0168701	0.0023588133	0.009444146
0.0	0.010460312	0.026766513	0.035759725	0.01057185	0.011409397	0.041123305	0.03389351	0.022038301	0.007389781	0.00611171
0.0	0.01659513	0.025470024	0.033972222	0.0119384825	0.0122843385	0.02975727	0.027948238	0.02170133	0.00821144	0.011568591
0.0	0.0100364	0.04186749	0.038380314	0.013298291	0.016519878	0.039024897	0.0033889394	0.017178899	0.007923778	0.011086983
0.0	0.010810084	0.0149335135	0.030789077	0.0137371775	0.006793782	0.027962122	0.008392004	0.014182996	0.009030451	0.0095953075
0.0	0.025935177	0.015086091	0.015005463	0.014593238	0.013099615	0.011477072	0.02520602	0.01337274	0.0069389828	0.0072950977
0.0	0.58806986	0.5752207	0.55924886	0.56559074	0.57060647	0.5572888	0.57269865	0.56723213	0.5686856	0.5819258
0.0	0.5877275	0.57512736	0.55786556	0.56578755	0.570981	0.55757755	0.5720134	0.56769	0.56909597	0.58165914
0.0	0.5868338	0.5744866	0.5585497	0.565378	0.5714584	0.55534077	0.57239866	0.56761104	0.56942296	0.5827511
0.0	0.013853409	0.023924781	0.019970648	0.0057576858	0.011300869	0.03195108	0.015830074	0.018295748	0.0074722017	0.009860363
0.0	0.5854866	0.57457316	0.55816066	0.5661454	0.5710366	0.55614346	0.5712686	0.56615466	0.5692182	0.5807689
0.0	0.028327033	0.110689834	0.27693278	0.016424602	0.045569215	0.11140188	0.033979923	0.016014112	0.009732515	0.0064376355
0.0	0.5857139	0.57601833	0.55671614	0.5658016	0.57200193	0.5559156	0.57159406	0.5674111	0.5689848	0.5814971
0.0	0.5855588	0.5745369	0.55795914	0.5656965	0.5709676	0.5553782	0.56975067	0.56795985	0.5691435	0.5809038
0.0	0.03025356	0.32794335	0.25059387	0.010737178	0.025623513	0.15232016	0.08257027	0.019620849	0.0029260668	0.01217696
0.0	0.58557296	0.5747501	0.55809385	0.5655833	0.56993884	0.5559203	0.5718604	0.5675576	0.56660587	0.5809585
0.0	0.04132452	0.3332019	0.28086954	0.012676039	0.035416864	0.15014651	0.08746571	0.03366893	0.011030204	0.0064176107
0.0	0.021661825	0.01933644	0.016379984	0.011150442	0.0108251	0.027230311	0.019434772	0.015613477	0.009486453	0.00875779
0.0	0.015979609	0.041545797	0.017469408	0.013128387	0.013439448	0.016431136	0.020852357	0.014208982	0.013182893	0.008217291
0.0	0.017014211	0.03156943	0.011273496	0.01287018	0.010166855	0.01745904	0.023597404	0.011782028	0.010453463	0.007422637
0.0	0.58539945	0.5760199	0.5598976	0.5655308	0.5708569	0.5560984	0.5714438	0.5679035	0.5690768	0.5808352
0.0	0.5854936	0.5743854	0.55685043	0.56589675	0.5709022	0.55611783	0.5717111	0.56709373	0.5691153	0.5811533
0.0	0.029509785	0.32676876	0.21531372	0.0061770426	0.034226194	0.07998519	0.027814224	0.02317272	0.010471087	0.012264463
0.0	0.5860177	0.5754193	0.5584841	0.56581056	0.57068336	0.5542868	0.5719153	0.5677641	0.5692441	0.58171374
0.0	0.5864971	0.573535	0.55760175	0.56585747	0.5690693	0.5561152	0.571642	0.566385	0.5662325	0.58175725
0.0	0.014852091	0.029463083	0.0045980783	0.014505365	0.012918175	0.021869412	0.023624271	0.015008192	0.012143463	0.007432372
0.0	0.009735764	0.039299786	0.011855869	0.016095586	0.015467619	0.04796318	0.037387487	0.015745636	0.006682436	0.008475949
0.0	0.014185729	0.02242242	0.03919808	0.008053782	0.006896267	0.04358925	0.030068433	0.014844948	0.009565789	0.011884208
0.0	0.58717287	0.5746484	0.5570244	0.56644624	0.5710616	0.55600744	0.5722091	0.56796914	0.56910276	0.5825409
0.0	0.52913815	0.57980365	0.6157688	0.4030789	0.4500668	0.57784456	0.50091684	0.5302897	0.4663178	0.6435471
0.0	0.018201375	0.023488957	0.014302665	0.0067629665	0.0057316483	0.018826012	0.020140603	0.012508457	0.015147542	0.008758842
0.0	0.5739163	0.4781766	0.61747915	0.3593774	0.58187383	0.6375473	0.37384856	0.38847503	0.50898707	0.57237905
0.0	0.01640054	0.027442602	0.023862263	0.0052939793	0.014313263	0.012628813	0.033182584	0.015318139	0.009351025	0.006055556
0.0	0.587261	0.573563	0.55718094	0.5653522	0.56804895	0.5565061	0.57278365	0.5684427	0.5680869	0.5821986
0.0	0.58782995	0.57565963	0.555747	0.5647986	0.56993854	0.5570028	0.5719524	0.56696886	0.56826305	0.5820959
0.0	0.5451937	0.3136372	0.6793797	0.4668777	0.5516673	0.60342336	0.6223341	0.45996854	0.45359495	0.4680823
0.0	0.01840387	0.011760572	0.014757519	0.016469512	0.012057493	0.011318993	0.029904755	0.016188756	0.008369908	0.014544133
0.0	0.5865051	0.5742921	0.55769295	0.56505245	0.57065594	0.55667454	0.57117784	0.567375	0.56814563	0.5815601
0.0	0.5868267	0.5751765	0.5558076	0.56487685	0.569789	0.55676174	0.5712104	0.5655652	0.5680241	0.5818242
0.0	0.012311439	0.03493782	0.028210768	0.011130937	0.009059535	0.030556628	0.026345909	0.02081636	0.0073392615	0.0117384475
0.0	0.018838307	0.3993949	0.3381591	0.012941464	0.01979632	0.14439088	0.05189532	0.022264475	0.0103387395	0.0194151
0.0	0.33379194	0.5600207	0.5748251	0.5391794	0.538477	0.6187249	0.42434275	0.53227407	0.5179709	0.5593336
0.0	0.017500281	0.012104861	0.018677693	0.013051159	0.007964466	0.020387895	0.012650219	0.020604221	0.010925187	0.010543314
0.0	0.017295856	0.021071874	0.04128382	0.013131426	0.011676616	0.015446327	0.012403798	0.0055600293	0.0100774495	0.00922523
0.0	0.016928153	0.021811154	0.08581105	0.016647827	0.014632395	0.027028969	0.023951577	0.007920365	0.009569621	0.011841598
0.0	0.010861033	0.033912506	0.06477849	0.017043952	0.014648739	0.02898683	0.023750989	0.008728815	0.009102474	0.015495265
0.0	0.56989384	0.60983694	0.8411406	0.60118514	0.59367615	0.4847408	0.56084573	0.31640187	0.57995623	0.63508224
0.0	0.5593222	0.5000374	0.6516523	0.49654186	0.45289186	0.51835936	0.43020302	0.4286824	0.35678983	0.6218015
0.0	0.021689875	0.015542889	0.0166273	0.012042355	0.010949972	0.015679551	0.014810705	0.013145244	0.009412968	0.007177867
0.0	0.021775153	0.016035624	0.01708527	0.012100386	0.011112886	0.016028402	0.014895046	0.01313749	0.009552922	0.0071856324
0.0	0.021775153	0.016035624	0.01708527	0.012100386	0.011112881	0.016028402	0.014895038	0.01313749	0.009552922	0.0071856324
0.0	0.021847313	0.016064277	0.017130267	0.012086992	0.01111406	0.016060736	0.014857513	0.013147687	0.009559431	0.0072065494
0.0	0.011420352	0.017186064	0.03568371	0.007124595	0.01252926	0.051272392	0.021826418	0.01788635	0.002726241	0.009085952
0.0	0.5874127	0.57403386	0.5557706	0.56561166	0.57018405	0.55552214	0.5708259	0.56781983	0.56913584	0.5821725
0.0	0.5914102	0.5818657	0.56866056	0.56723917	0.57630545	0.5608096	0.57474065	0.56989914	0.5715397	0.58681023
0.0	0.016405957	0.026203625	0.013695094	0.0064157895	0.010564745	0.02552902	0.016019622	0.012807762	0.003545688	0.0089206835
0.0	0.5864939	0.5752289	0.5556646	0.5658841	0.56982136	0.5557263	0.5722224	0.56627226	0.56841844	0.58202785
0.0	0.5140481	0.38811648	0.7590754	0.45886487	0.42875504	0.62774396	0.47322404	0.5539384	0.44992903	0.5455027
0.0	0.013916578	0.028009286	0.03158845	0.011307771	0.011359084	0.06662624	0.03881058	0.010315387	0.004871671	0.012940618
0.0	0.009841145	0.00029201218	0.023248393	0.012611332	0.0126219895	0.04794095	0.028464647	0.021966733	0.008211235	0.009498095
0.0	0.5374029	0.6422379	0.56412286	0.49981558	0.53749156	0.5570816	0.5237868	0.4852061	0.5380078	0.5952926
0.0	0.56794554	0.63050985	0.72783506	0.5076266	0.5290312	0.49437124	0.50743634	0.55442977	0.36275733	0.606111
0.0	0.030171568	0.038818523	0.009710236	0.012340703	0.00021146615	0.017077463	0.019502724	0.011506387	0.006724827	0.007978195
0.0	0.030194396	0.03867608	0.00971625	0.012372994	0.00021228634	0.01703872	0.019479303	0.011540039	0.006733097	0.00800005
0.0	0.03048916	0.038719688	0.010012947	0.012441842	0.00021500536	0.017374916	0.019554948	0.011574842	0.0067800637	0.008132017
0.0	0.019181417	0.020393802	0.011113898	0.010866741	0.0074410965	0.021342758	0.030318929	0.017056378	0.010039219	0.013098802
0.0	0.015964739	0.02249265	0.024612475	0.0067273783	0.008430538	0.022635117	0.017513061	0.021034554	0.008368388	0.011173573
0.0	0.5562185	0.46226534	0.48931095	0.48784167	0.47243994	0.5473877	0.47143242	0.3777642	0.43124288	0.69946355
0.0	0.0060914243	0.046866495	0.068209484	0.00944181	0.0061937887	0.039536208	0.026734259	0.013328477	0.0057107625	0.011548027
0.0	0.0047764485	0.046382245	0.021426477	0.010706416	0.0053594736	0.06131722	0.031102743	0.015728308	0.0050149574	0.011772999
0.0	0.008268602	0.053525217	0.028391374	0.010459369	0.003803858	0.0127668185	0.018576099	0.009496301	0.0058728475	0.0088465735
0.0	0.008237769	0.05366631	0.028319744	0.010414062	0.0038034986	0.012800626	0.018525148	0.009495844	0.0058737635	0.008771283
0.0	0.0059340806	0.010593394	0.04499432	0.0046295533	0.0052155615	0.03412811	0.022782192	0.010378069	0.00520895	0.005987571
0.0	0.46551788	0.49162441	0.2531935	0.5000251	0.6443797	0.5573205	0.47997397	0.47741613	0.49547023	0.5747272
0.0	0.0062461733	0.016833704	0.011576081	0.010521091	0.0050258497	0.03553111	0.021984879	0.015284422	0.0070063495	0.01529213
0.0	0.60473514	0.33579588	0.36283812	0.3287938	0.55680394	0.2462994	0.58430094	0.5297734	0.563835	0.6397993
0.0	0.012254803	0.010251494	0.011954552	0.0046978462	0.009528244	0.011310315	0.028964639	0.008856379	0.0055608046	0.008551985
0.0	0.42885056	0.5637045	0.38692737	0.29032156	0.5733856	0.61131835	0.09068393	0.53385776	0.5847751	0.6004856
0.0	0.010647884	0.02347552	0.03675681	0.007435475	0.011217565	0.041687313	0.019739823	0.017118437	0.007266688	0.01700639
0.0	0.5857353	0.5739483	0.55682874	0.5658089	0.56952137	0.5561943	0.5716424	0.56709814	0.56657344	0.5804089
0.0	0.015290889	0.021023475	0.009637589	0.010454209	0.008404334	0.012189182	0.0115044555	0.0141554335	0.007889994	0.011601484
0.0	0.6198662	0.49663427	0.7170605	0.44688448	0.58609134	0.55649585	0.46861616	0.5229766	0.4556705	0.66575664
0.0	0.5875691	0.5768016	0.5613276	0.5668048	0.5715725	0.55799985	0.5735636	0.56663513	0.5694634	0.58200705
0.0	0.0109531125	0.02428218	0.010850915	0.009658204	0.00876749	0.083964735	0.0059516192	0.013069111	0.0076500573	0.007083833
0.0	0.014382619	0.036100745	0.016931906	0.009011708	0.011838681	0.037153892	0.031657387	0.009873989	0.008076942	0.013540349
0.0	0.034532227	0.01889435	0.009445003	0.006154062	0.008374924	0.01888545	0.015218328	0.009063303	0.01097923	0.008905397
0.0	0.52666646	0.6182	0.5434726	0.42418513	0.5455903	0.59725916	0.18124081	0.4944751	0.5271578	0.74884856
0.0	0.012357894	0.035410184	0.015859406	0.0052465284	0.011641188	0.03793396	0.0072267023	0.01711737	0.0126869	0.008697806
0.0	0.011592744	0.009045223	0.026760345	0.0060573756	0.0106185535	0.046698038	0.007361856	0.010766184	0.009911162	0.01752515
0.0	0.010908051	0.012111317	0.027437685	0.013336895	0.006936188	0.05212476	0.024066588	0.011245139	0.004391098	0.012495893
0.0	0.587122	0.5739505	0.55813515	0.56560516	0.56931233	0.5551695	0.571709	0.56693757	0.56672496	0.5813785
0.0	0.011852272	0.021654505	0.04588271	0.006742192	0.007748861	0.04889626	0.022085147	0.011686631	0.004757922	0.0105340155
0.0	0.019605922	0.01802918	0.013402052	0.01208431	0.0061779236	0.012434812	0.013104592	0.008841813	0.012704908	0.012083799
0.0	0.008757206	0.015682915	0.048113234	0.012134794	0.009806195	0.029916763	0.019706137	0.012032657	0.01010141	0.011549807
0.0	0.46369746	0.35952282	0.659076	0.48497462	0.6226263	0.43417823	0.50827116	0.42466152	0.5253369	0.55485964
0.0	0.008687521	0.015423494	0.047260124	0.012096733	0.009720078	0.029539237	0.019598493	0.011968247	0.010080613	0.0114993
0.0	0.5871382	0.57448405	0.55784273	0.5657782	0.5693417	0.55617267	0.57113224	0.56696224	0.56664944	0.5825056
0.0	0.0117907645	0.021497963	0.04584884	0.00672706	0.0076617263	0.0488942	0.022072073	0.011672809	0.004735241	0.010400694
0.0	0.016257605	0.032332074	0.016830374	0.006841477	0.0153280385	0.013268017	0.022498112	0.01337676	0.0066074855	0.008587422
0.0	0.010619079	0.024759313	0.039645676	0.0065602423	0.00672734	0.039730374	0.0391443	0.01775347	0.0053699897	0.011337247
0.0	0.55492014	0.526783	0.63426757	0.42575404	0.3876646	0.51671076	0.54982454	0.5464324	0.45000607	0.59604096
0.0	0.010564133	0.024634538	0.038447905	0.006524131	0.006644649	0.039126795	0.03885202	0.017679723	0.0053509376	0.011174442
0.0	0.009730833	0.019385817	0.018063745	0.011590177	0.011453157	0.031259645	0.02220718	0.007129954	0.008231647	0.01484239
0.0	0.009220498	0.016840057	0.019907389	0.009078755	0.010421667	0.053937443	0.023892421	0.016714238	0.008782562	0.013392382
0.0	0.5229878	0.388439	0.5300449	0.5320766	0.586555	0.46569443	0.48138615	0.56826967	0.53429145	0.61041164
0.0	0.40620017	0.50196826	0.56533176	0.49185854	0.70622665	0.5898035	0.57687277	0.38188505	0.5709782	0.6227525
0.0	0.47339487	0.475466	0.6517453	0.39130834	0.6442448	0.5526326	0.37638432	0.5579741	0.48717207	0.5719164
0.0	0.022486921	0.015890904	0.010392256	0.011869479	0.006967265	0.012213096	0.017959135	0.016463125	0.009627459	0.0082701
0.0	0.011795444	0.00020791937	0.039094787	0.008555839	0.016581487	0.03605816	0.03400735	0.02299737	0.008327052	0.013583536
0.0	0.5869542	0.5744841	0.55667776	0.56554663	0.56948835	0.556186	0.5718087	0.56766427	0.5686612	0.5817893
0.0	0.58692336	0.57475567	0.5555675	0.5656019	0.57038224	0.5557493	0.5707758	0.56780994	0.56891483	0.581587
0.0	0.01675137	0.016604308	0.008055756	0.011080977	0.006181836	0.01324719	0.022166217	0.00987109	0.0069824047	0.015759874
0.0	0.013657022	0.019401876	0.02769988	0.008519387	0.018198062	0.04382304	0.03138466	0.007227681	0.007896817	0.015170715
0.0	0.5436347	0.5871291	0.5884298	0.51030415	0.6566158	0.5404138	0.5097867	0.55323225	0.50859827	0.72417283
0.0	0.5502987	0.6700735	0.61623585	0.522866	0.54531276	0.51441675	0.31760362	0.31805083	0.49196872	0.56292313
0.0	0.019726885	0.031754263	0.020725919	0.008662913	0.012526894	0.02039525	0.021418065	0.01612386	0.010891226	0.012588849
0.0	0.4502942	0.56738955	0.61585015	0.4748335	0.52148235	0.5720235	0.50516754	0.5331881	0.5214027	0.5708416
0.0	3.6365236e-05	0.00010363271	0.000121219426	1.7000153e-05	1.5628875e-05	0.00074014015	4.0590552e-05	0.00033102356	3.5946658e-05	0.00030102476
0.0	0.019109512	0.025531048	0.012063385	0.013521388	0.00982349	0.015141833	0.006561212	0.0075950334	0.01110694	0.0078073177
0.0	0.5862677	0.5732397	0.5569545	0.5662713	0.5694241	0.5548043	0.57182354	0.5679691	0.5685394	0.5812477
0.0	0.020141577	0.02976919	0.0071105743	0.005044318	0.008309517	0.011456818	0.026656205	0.017624415	0.008594814	0.0070455475
0.0	0.55357766	0.45021522	0.5552012	0.30598775	0.46137437	0.52833885	0.5038508	0.52527344	0.5282656	0.53145224
0.0	0.58584934	0.5731806	0.55829555	0.5653125	0.56926006	0.557323	0.5724107	0.56845665	0.5693354	0.58198756
0.0	0.01254967	0.027309105	0.016676946	0.007294034	0.0068672667	0.03697387	0.031864107	0.018357152	0.005291797	0.010262513
0.0	0.5787516	0.599172	0.66360635	0.44945094	0.5076307	0.638878	0.53327316	0.54272985	0.38637447	0.625154
0.0	0.009663546	0.03154414	0.033673618	0.0067109475	0.010950091	0.04053056	0.033451106	0.02080497	0.007964315	0.008454001
0.0	0.009623726	0.010183059	0.049050953	0.01272436	0.010704816	0.0706674	0.024840215	0.011406509	0.008511315	0.012390604
0.0	0.009700883	0.010212853	0.04942362	0.012773846	0.010776248	0.07103965	0.024958018	0.011435231	0.008534125	0.012547271
0.0	0.0107063865	0.015826516	0.022491166	0.009071551	0.012435691	0.083581574	0.023355566	0.012349324	0.0058848113	0.019530034
0.0	0.010269479	0.009098444	0.043139398	0.010403193	0.01128966	0.06628407	0.026026571	0.012064204	0.006382939	0.015354221
0.0	0.5780688	0.44899803	0.5974545	0.3370162	0.57239765	0.695776	0.41379064	0.4612565	0.4712759	0.78686225
0.0	0.0075827832	0.03265281	0.018009085	0.010233194	0.007595594	0.044835854	0.028803576	0.01596764	0.0072083035	0.0098153725
0.0	0.589638	0.6133651	0.5846558	0.48719493	0.5115696	0.6490137	0.44523033	0.5298817	0.5651805	0.6453553
0.0	0.5529699	0.58929664	0.55911875	0.26713577	0.5478033	0.3979698	0.49083328	0.38571343	0.53895867	0.63071996
0.0	0.011521353	0.021668945	0.018415881	0.008392048	0.0076928367	0.014572469	0.020499831	0.01716468	0.0068311295	0.008430985
0.0	0.009741102	0.032161586	0.018450081	0.009680332	0.009720573	0.015907692	0.021801705	0.013757665	0.0053335633	0.010580718
0.0	0.53770804	0.605823	0.67459446	0.5598945	0.62236464	0.5166163	0.53859574	0.5243172	0.4854894	0.6730285
0.0	0.5757381	0.55183786	0.46880484	0.4564863	0.49877742	0.28558555	0.5304475	0.42824653	0.5796524	0.5446215
0.0	0.0199443	0.015535259	0.022653893	0.009268569	0.0059642624	0.015956	0.015711812	0.01280766	0.0064593693	0.008447344
0.0	0.020971106	0.012972877	0.032054722	0.009807016	0.008277217	0.045757964	0.029833974	0.01887204	0.008844943	0.008016255
0.0	0.016957903	0.01984176	0.025274916	0.014529761	0.014393066	0.033545405	0.032418866	0.016541513	0.007241723	0.009120861
0.0	0.49466124	0.63118255	0.5923664	0.5163756	0.6087767	0.58926433	0.50215054	0.52816916	0.5638671	0.7476994
0.0	0.0067044026	0.054642983	0.02402195	0.008615104	0.014606841	0.037473287	0.018328112	0.014359095	0.006953021	0.011159157
0.0	0.014455235	0.025690142	0.008172977	0.013460383	0.008580515	0.013106904	0.019115586	0.0109586	0.0069790166	0.008334868
0.0	0.019923015	0.008541838	0.021141907	0.008872856	0.016786624	0.012698527	0.023368796	0.015209691	0.00955949	0.01179406
0.0	0.020062454	0.008650636	0.021668829	0.008902982	0.017010415	0.012800663	0.02351117	0.015306139	0.009652246	0.01189604
0.0	0.00962709	0.0241413	0.019242415	0.0049854713	0.013849711	0.043440916	0.014516897	0.022927383	0.005869157	0.013542872
0.0	0.014019008	0.016979229	0.0057429536	0.014646729	0.01231768	0.015968867	0.0055023367	0.012871143	0.008865136	0.009564367
0.0	0.0152191	0.046075277	0.006962417	0.015583208	0.011388134	0.034642622	0.021489076	0.013923039	0.013630159	0.011739554
0.0	0.011393982	0.022004511	0.016904855	0.00672369	0.00891568	0.010934177	0.02487791	0.02031004	0.012987563	0.00894346
0.0	0.013103734	0.03079458	0.030497706	0.008640918	0.008789767	0.046368655	0.010210438	0.010623438	0.0077653513	0.016993256
0.0	0.028790552	0.27440438	0.27611992	0.017751466	0.03436243	0.16304813	0.062195953	0.02316527	0.01536993	0.018044306
0.0	0.013453534	0.037564546	0.026732955	0.009423372	0.008079696	0.058560513	0.00929368	0.011049133	0.008775873	0.011081781
0.0	0.011422118	0.024688112	0.015760733	0.0044338936	0.014530853	0.032529138	0.012638694	0.018350933	0.007735355	0.014962329
0.0	0.011838129	0.010124637	0.042310115	0.008144368	0.014993994	0.044257328	0.032199822	0.01458606	0.009228674	0.00530478
0.0	0.023137838	0.025841713	0.026109692	0.010812848	0.011481486	0.019303266	0.018038172	0.010492591	0.012846465	0.0036888937
0.0	0.015934443	0.014513117	0.0035096386	0.012365881	0.012846653	0.015559797	0.027875248	0.010047298	0.015108581	0.011522772
0.0	0.0128222825	0.11517087	0.3169263	0.015207876	0.03995581	0.22066507	0.047459446	0.031681024	0.0109687345	0.021057773
0.0	0.028147215	0.22804585	0.27199572	0.013509563	0.070378356	0.21855529	0.01463025	0.021482205	0.012642431	0.019503517
0.0	0.012461549	0.01826593	0.020245425	0.007401903	0.0104934275	0.011162515	0.023023682	0.012602691	0.013385831	0.006746146
0.0	0.016915016	0.019237515	0.006900341	0.006885724	0.008269779	0.0035952625	0.017608192	0.014440514	0.014512667	0.00570184
0.0	0.5481244	0.5058451	0.6273555	0.3435442	0.54778504	0.343048	0.44272915	0.5081451	0.48932752	0.62812686
0.0	0.566848	0.39345577	0.49962726	0.39003682	0.55077976	0.44503778	0.5746592	0.47514075	0.48235497	0.6329329
0.0	0.017583909	0.050445408	0.010352913	0.015181426	0.0133037865	0.0110053	0.00806605	0.023010658	0.010802901	0.008511697
0.0	0.017658718	0.050760776	0.010340032	0.01518979	0.01331336	0.011034267	0.0080752075	0.022884758	0.010765366	0.00851127
0.0	0.0113283405	0.020503815	0.030421922	0.010189106	0.013972125	0.04765799	0.00896313	0.01609748	0.0076210657	0.009785142
0.0	0.5831665	0.6002754	0.53634256	0.4952837	0.5497293	0.53460485	0.13028702	0.50226855	0.58900404	0.53936803
0.0	0.008827928	0.0785766	0.02541396	0.010138424	0.009534821	0.03275857	0.021264704	0.017083628	0.0065335087	0.013721615
0.0	0.0072349245	0.018621707	0.031119883	0.010937504	0.0055858735	0.04411227	0.026765382	0.017403929	0.007842176	0.01955717
0.0	0.01077602	0.04097022	0.006543076	0.013032714	0.008432444	0.016851265	0.023562524	0.014603883	0.011251482	0.010740745
0.0	0.006018014	0.019530682	0.020412771	0.010086001	0.008151833	0.03626851	0.030998996	0.018598989	0.009323965	0.01975897
0.0	0.010034254	0.013096232	0.019516977	0.005747908	0.014155986	0.04312296	0.01852108	0.014814615	0.006616938	0.012381039
0.0	0.5694714	0.5784736	0.5264715	0.35784778	0.45205387	0.46139157	0.3502186	0.4843635	0.52917963	0.52548033
0.0	0.010718337	0.014836604	0.024077766	0.0066863233	0.013243544	0.03733941	0.018400626	0.012164446	0.0069949	0.009781262
0.0	0.5610524	0.5622518	0.53795695	0.3285128	0.59670603	0.50587916	0.48504883	0.49766302	0.4671954	0.6575582
0.0	0.5894963	0.58164203	0.5672554	0.56690747	0.57617366	0.5601284	0.57394403	0.56960183	0.571391	0.58534205
0.0	0.01216699	0.028104639	0.020796765	0.011418769	0.010354887	0.04938171	0.03132037	0.02006654	0.008704334	0.008991137
0.0	0.02569166	0.024197761	0.012684892	0.013803858	0.014596955	0.011092703	0.021250803	0.021567943	0.009951605	0.0062049637
0.0	0.58763134	0.5744762	0.5568141	0.56615937	0.5706237	0.5573639	0.57225645	0.5684888	0.5680267	0.58180565
0.0	0.5622827	0.5263554	0.6522024	0.48995134	0.5005451	0.5999203	0.53628916	0.54835695	0.5772803	0.5903818
0.0	0.015009792	0.04472508	0.018050529	0.010981912	0.008750821	0.010202523	0.022021642	0.011086538	0.00896682	0.010183126
0.0	0.58790046	0.5740514	0.5583471	0.5656897	0.5695275	0.5564353	0.5715847	0.56693476	0.56687707	0.58274734
0.0	0.019836452	0.034222286	0.01261179	0.01278409	0.011592635	0.017158229	0.029928295	0.013450439	0.012238796	0.0088582
0.0	0.5606214	0.6117984	0.5533441	0.5366555	0.5300828	0.5714398	0.54170614	0.48254225	0.51609594	0.6214087
0.0	0.011481692	0.021588646	0.018384214	0.008344951	0.0076432223	0.014578243	0.020487264	0.01713865	0.006852602	0.008437741
0.0	0.025577232	0.023568077	0.012373746	0.013726677	0.01447509	0.01101557	0.021170974	0.021558367	0.009867875	0.006127463
0.0	0.017231688	0.025302919	0.012961421	0.011506392	0.011629556	0.014779115	0.020937756	0.015131915	0.009638161	0.007954948
0.0	0.010109438	0.022848006	0.031539883	0.0075834976	0.009094159	0.032073885	0.01915466	0.017920768	0.00826077	0.00959806
0.0	0.010104562	0.022795519	0.031552773	0.007592532	0.00907725	0.03200719	0.019068543	0.017902985	0.008251352	0.009576399
0.0	0.32771483	0.5415359	0.5864748	0.4375798	0.5272457	0.5610289	0.35727218	0.5728822	0.516384	0.6787998
0.0	0.009875799	0.026177697	0.013479145	0.008367323	0.009332694	0.016904607	0.02426288	0.018577754	0.0109891975	0.016051952
0.0	0.01082172	0.044230465	0.03678298	0.012309496	0.011117205	0.03784826	0.015732273	0.015076211	0.0072813774	0.011363081
0.0	0.016079584	0.0079081105	0.012186582	0.017410366	0.009066362	0.028521178	0.017924653	0.007762001	0.009539153	0.010536769
0.0	0.014761429	0.018069409	0.020385902	0.008782388	0.008904282	0.042679586	0.021256628	0.0079916725	0.0070551583	0.0071504493
0.0	0.52462167	0.7076737	0.6073408	0.42855603	0.5754911	0.43123138	0.5505472	0.28871778	0.51180756	0.4441438
0.0	0.011855768	0.0343422	0.029781483	0.0101729315	0.008837463	0.04806662	0.025126806	0.020238342	0.0074147927	0.007878242
0.0	0.0076604644	0.019515796	0.034897257	0.008109394	0.012335508	0.036768418	0.022735879	0.013136896	0.005280024	0.009520929
0.0	0.014737916	0.025494665	0.013158191	0.01602429	0.008565167	0.051312026	0.03405493	0.011122265	0.008662884	0.015015877
0.0	0.0147697665	0.026035609	0.013427326	0.016013743	0.008582385	0.05180971	0.034241874	0.011090293	0.008659425	0.015042989
0.0	0.6098048	0.5813998	0.6056934	0.53187215	0.44440356	0.5385361	0.39650548	0.493615	0.47975454	0.57432985
0.0	0.016300973	0.04237884	0.0062643704	0.008935286	0.012551644	0.016868124	0.026262896	0.011381592	0.011650117	0.0057114204
0.0	0.5876062	0.57419175	0.558607	0.56587714	0.56974185	0.55574495	0.5706859	0.5668259	0.5666826	0.582229
0.0	0.025794994	0.021712353	0.009907208	0.010410122	0.0069787223	0.02478051	0.015023361	0.010139103	0.0069710836	0.0068772053
0.0	0.013961847	0.02712411	0.02304125	0.010304385	0.0102653075	0.046855796	0.020795856	0.016205944	0.005903777	0.013835904
0.0	0.5418932	0.47436607	0.66029084	0.44094527	0.58618206	0.5332464	0.5410522	0.57205236	0.4116886	0.7139398
0.0	0.0068270997	0.019545937	0.016723542	0.008112966	0.015290874	0.037196696	0.03536169	0.015779799	0.0026369784	0.008213856
0.0	0.5968398	0.5657439	0.61357284	0.41972563	0.5834296	0.5892662	0.56599444	0.5074554	0.21437068	0.5330379
0.0	0.013382206	0.015382911	0.02313203	0.009278545	0.015363971	0.039316345	0.025101827	0.015718877	0.005416835	0.0071662148
0.0	0.5437137	0.36285654	0.5807695	0.49026477	0.50013286	0.59472173	0.5532991	0.4492422	0.4726383	0.4863128
0.0	0.58758146	0.57423097	0.5582442	0.5659155	0.5693733	0.5551725	0.57167506	0.5669388	0.56670773	0.5819059
0.0	0.027202783	0.05119213	0.011757708	0.007546802	0.0066391253	0.012598211	0.016406534	0.00834152	0.011994375	0.009566395
0.0	0.009115446	0.047364764	0.023511756	0.007789888	0.014635585	0.037991326	0.023860583	0.011072468	0.010130589	0.012196361
0.0	0.43015036	0.6003661	0.6211503	0.47055006	0.66507477	0.5618719	0.5324171	0.48651677	0.47993582	0.6308023
0.0	0.59036463	0.29133096	0.51186895	0.46803948	0.4620398	0.6240575	0.24216692	0.5337857	0.5238403	0.5113175
0.0	0.02186337	0.043035876	0.0052710758	0.017705554	0.0075775785	0.014362517	0.0073633017	0.017031701	0.007309947	0.010352214
0.0	0.013097514	0.059101768	0.021031775	0.010147057	0.0061620153	0.07109089	0.015138177	0.021355623	0.005826919	0.01224451
0.0	0.016882498	0.051766846	0.0065067164	0.016637385	0.0071438374	0.031019026	0.0100143505	0.017618481	0.0076450743	0.007583271
0.0	0.012482409	0.020827232	0.07065361	0.005262	0.0063460683	0.032271612	0.030285105	0.01626238	0.005899704	0.007859171
0.0	0.5740575	0.4775133	0.5619589	0.50387084	0.52536577	0.6240158	0.5115622	0.5284796	0.5666238	0.7362707
0.0	0.5721886	0.5869236	0.6245179	0.35483605	0.5992006	0.5857808	0.5396939	0.5184579	0.50710416	0.5932985
0.0	0.019289471	0.021857705	0.029864345	0.0056201327	0.011519177	0.009541042	0.020933796	0.01193129	0.009645228	0.007551829
0.0	0.013295633	0.059368353	0.024446672	0.0071834223	0.011942904	0.029609509	0.018299546	0.01618426	0.005686937	0.008599564
0.0	0.013295633	0.059368353	0.024446672	0.0071834223	0.011942904	0.029609509	0.018299546	0.016184269	0.005686937	0.008599564
0.0	0.0199047	0.044455063	0.012525661	0.008068835	0.0109866215	0.010986648	0.022499328	0.021499705	0.010436224	0.007334406
0.0	0.019776592	0.044241454	0.012540515	0.008092918	0.0109710265	0.011044679	0.022533145	0.021493465	0.010419534	0.007314648
0.0	0.007373029	0.017221814	0.047464717	0.009882328	0.0057686144	0.027059922	0.050601583	0.011066309	0.008032291	0.00823134
0.0	0.5344112	0.45211476	0.5087612	0.35976657	0.5211158	0.46954447	0.5414348	0.41411594	0.45820367	0.575357
0.0	0.42736894	0.5397678	0.57727975	0.4768134	0.5276655	0.3382141	0.557033	0.44886565	0.47987387	0.5219732
0.0	0.43250364	0.51778316	0.546574	0.5222446	0.5077803	0.60238224	0.5448736	0.4132007	0.27169228	0.66123176
0.0	1.7577227e-05	0.052986916	0.053297393	0.008176633	0.011341469	0.04696625	0.0230765	0.02023767	0.0073158494	0.009635655
0.0	0.011171702	0.06355197	0.009964266	0.010276815	0.010597918	0.013690843	0.021699706	0.009250748	0.010488126	0.0061638756
0.0	0.01855903	0.02672007	0.00906017	0.012363657	0.00845066	0.012729131	0.031695645	0.018463332	0.012229663	0.010961753
0.0	0.5868495	0.57466	0.5568909	0.566314	0.5708128	0.5556458	0.5715414	0.5678296	0.5681121	0.5818356
0.0	0.006791453	0.056912776	0.026894571	0.009092505	0.011424644	0.053879216	0.033441573	0.013730589	0.0050717844	0.019305512
0.0	0.010491531	0.055711202	0.016883265	0.014654377	0.0107964985	0.015615067	0.018386541	0.02238655	0.0061448035	0.01222854
0.0	0.0139307	0.033372145	0.020030972	0.008634336	0.010817638	0.03385623	0.015201272	0.011147345	0.008434569	0.009164169
0.0	0.012330344	0.017245186	0.021527115	0.008528813	0.0070741135	0.03613591	0.014637118	0.012062647	0.0076699997	0.010549234
0.0	0.50531685	0.48911488	0.46765706	0.51391894	0.47333732	0.5428604	0.3744663	0.4675226	0.4771868	0.516727
0.0	0.008850052	0.07589307	0.022795402	0.0069979373	0.005548033	0.028947517	0.009744562	0.020615287	0.007813042	0.009008498
0.0	0.008835613	0.07550784	0.022401886	0.0069827717	0.005531292	0.028685799	0.009754967	0.020609956	0.007848656	0.008975872
0.0	0.008826961	0.075892486	0.02245643	0.0069856984	0.005554635	0.028842218	0.009747457	0.020644095	0.00783338	0.008954985
0.0	0.46524337	0.47871467	0.55566496	0.43179187	0.64427656	0.58140284	0.36390057	0.5091907	0.53373396	0.5908819
0.0	0.01232397	0.021603234	0.004815583	0.010630738	0.015213219	0.018207643	0.011975301	0.014137519	0.008867515	0.009316058
0.0	0.014523474	0.019271463	0.010543542	0.0067312187	0.013559005	0.011204097	0.014578434	0.017189842	0.007884532	0.0070203063
0.0	0.014388597	0.018759979	0.010202301	0.0066927243	0.0133812865	0.011155191	0.014452096	0.017186057	0.007859967	0.0068991515
0.0	0.014496153	0.018728483	0.010197328	0.0066877557	0.013370136	0.01121654	0.014464815	0.017123187	0.007858897	0.0069036647
0.0	0.0159752	0.030905329	0.01855353	0.0064384416	0.009236681	0.013983954	0.02667103	0.009461411	0.008062162	0.012532504
0.0	0.5547746	0.511136	0.64417976	0.50733924	0.59702283	0.52544445	0.24374855	0.49738094	0.32203165	0.6744078
0.0	0.008137827	0.01392789	0.012975296	0.0079031745	0.007483297	0.050476674	0.0117493225	0.015764875	0.009351252	0.015608282
0.0	0.008137946	0.01387929	0.012997421	0.007929782	0.007528103	0.05057996	0.011771512	0.015770677	0.009352064	0.015650062
0.0	0.5868275	0.57392323	0.55686057	0.56618506	0.5705605	0.55605507	0.572025	0.56756836	0.56882685	0.581825
0.0	0.007840343	0.052915275	0.023501385	0.008367656	0.011351387	0.02938228	0.020937724	0.011551898	0.009330265	0.017018367
0.0	0.012933099	0.008472199	0.0050730286	0.008335041	0.00658559	0.013049408	0.0074520996	0.013749328	0.010943809	0.009301797
0.0	0.013012294	0.008695077	0.0052262503	0.00838895	0.006677203	0.013132187	0.0074735917	0.013792581	0.011041247	0.009406092
0.0	0.003588356	0.039142337	0.031418085	0.010826391	0.010362264	0.026058182	0.018749982	0.014274786	0.008458987	0.010225161
0.0	0.34500414	0.57473475	0.5026754	0.5231826	0.56090516	0.524856	0.47818738	0.54748374	0.5383237	0.5941166
0.0	0.012088017	0.011696928	0.011260169	0.0068914588	0.008601549	0.01448082	0.010974483	0.014755168	0.0051658438	0.015073605
0.0	0.0058097793	0.01923032	0.03935071	0.0056336164	0.008929207	0.03345089	0.036005013	0.016197696	0.0067124167	0.0104280375
0.0	0.007238498	0.009957945	0.04185779	0.00710845	0.008694953	0.051930856	0.04180193	0.013548167	0.0036482515	0.007376048
0.0	0.007238501	0.00995795	0.04185779	0.00710845	0.008694962	0.051930856	0.04180193	0.013548167	0.0036482515	0.007376048
0.0	0.01049837	0.06321716	0.021514665	0.008178188	0.0071758893	0.054888662	0.024139442	0.01502075	0.0074553345	0.01103385
0.0	0.009545228	0.06051456	0.019508885	0.008003369	0.006947923	0.035700195	0.03195755	0.014926431	0.004102147	0.010477561
0.0	0.010105901	0.014701367	0.01376125	0.009771171	0.009755828	0.039850306	0.03979876	0.009125482	0.0054242495	0.012029013
0.0	0.009095341	0.021348016	0.010721686	0.009996936	0.006904015	0.038638465	0.009435443	0.018341048	0.009219279	0.008761922
0.0	0.020545183	0.19756454	0.31229213	0.01428386	0.04441745	0.22917475	0.085865416	0.032066654	0.014939751	0.014415502
0.0	0.5032398	0.60386974	0.6962702	0.51314306	0.5626877	0.59275955	0.41497838	0.49783662	0.4913123	0.5017546
0.0	0.009460031	0.016392065	0.03431223	0.013399239	0.008715586	0.03058024	0.03692285	0.01010615	0.0065088007	0.0119829215
0.0	0.4615638	0.54633313	0.45465508	0.45196998	0.47593644	0.4964	0.41960123	0.5573455	0.28704038	0.6252191
0.0	0.0069309734	0.025730873	0.011894695	0.009429468	0.006649331	0.057155672	0.013931885	0.01349403	0.0037138087	0.010157108
0.0	0.0069382796	0.025959997	0.011933776	0.009438162	0.006670843	0.057593793	0.013917358	0.01350114	0.003708745	0.010117691
0.0	0.008676117	0.048885085	0.019374892	0.0067810817	0.011812992	0.053394005	0.022924934	0.015343275	0.004879667	0.015646571
0.0	0.5870909	0.57422614	0.55644774	0.5646386	0.56917214	0.55663997	0.5734045	0.5678321	0.5699442	0.5811702
0.0	0.01774052	0.038869046	0.013972367	0.006977952	0.0046768347	0.010095589	0.012254156	0.013352728	0.009039715	0.008114133
0.0	0.51479757	0.47642535	0.59427905	0.4708253	0.56493586	0.4910791	0.3578806	0.37375867	0.524174	0.5029842
0.0	0.5865692	0.57349265	0.55747265	0.5647996	0.57027864	0.55598235	0.57175165	0.56688637	0.566409	0.5823336
0.0	0.019529087	0.01760815	0.0077740606	0.0054445034	0.013492829	0.027784467	0.008719257	0.016624963	0.012683729	0.006090916
0.0	0.0078237355	0.010527824	0.017886141	0.0057224957	0.0072802086	0.05633855	0.01314736	0.022420367	0.0040841657	0.0074897525
0.0	0.010584926	0.049837332	0.004430613	0.014890891	0.010601523	0.022922657	0.018727126	0.004859882	0.0077609103	0.0076677394
0.0	0.54811287	0.6038648	0.5194788	0.5402009	0.55419314	0.68749696	0.44264445	0.32278985	0.5197234	0.50453854
0.0	0.014451377	0.009846262	0.016967589	0.010462059	0.011597537	0.03470597	0.03714425	0.0127359815	0.004568299	0.012003234
0.0	0.014754342	0.01654128	0.008297396	0.009327423	0.010677314	0.031967044	0.022317242	0.013371916	0.0036812134	0.018243684
0.0	0.55030364	0.30068907	0.68535244	0.49628395	0.5993099	0.49351233	0.5188655	0.5474945	0.55529696	0.6509867
0.0	0.022443423	0.04300277	0.013293688	0.012776197	0.009274206	0.011232448	0.007974905	0.013503992	0.0081944335	0.010786226
0.0	0.022574998	0.043112442	0.013307543	0.012826672	0.009269327	0.011324379	0.008014215	0.013528845	0.00818379	0.010821807
0.0	0.007948643	0.059010196	0.018585738	0.007599649	0.0071762227	0.022576433	0.0106442375	0.010163808	0.0032473027	0.013306309
0.0	0.58707064	0.57386106	0.5585311	0.56499153	0.56961626	0.5560341	0.5716725	0.56699246	0.5655238	0.58171725
0.0	0.013018738	0.109038815	0.008632434	0.0068399026	0.008903966	0.006521255	0.007981713	0.009942515	0.0043252446	0.00954079
0.0	0.5306797	0.4641479	0.66492134	0.50386	0.4898514	0.35028946	0.22297254	0.4638766	0.35937446	0.6226396
0.0	0.44452673	0.4116129	0.48756814	0.4925688	0.53461194	0.388146	0.62212855	0.4641929	0.51212585	0.6866008
0.0	0.0062662642	0.040350277	0.013665562	0.006385649	0.0079991715	0.043675702	0.0265276	0.008972886	0.00688016	0.007266952
0.0	0.011335135	0.014368749	0.017579157	0.009938886	0.009057447	0.046801798	0.023287814	0.010485306	0.0053678793	0.006379583
0.0	0.58761084	0.574839	0.5568886	0.566265	0.5687121	0.5572528	0.5731897	0.567637	0.56910855	0.5816343
0.0	0.014749803	0.021865586	0.016758706	0.0085999835	0.0091937715	0.014619419	0.015692016	0.007477035	0.005971258	0.0077597178
0.0	0.52618396	0.45745867	0.52286726	0.43934384	0.51733506	0.5894838	0.52660877	0.447695	0.51256347	0.51971674
0.0	0.5871474	0.57402235	0.55793625	0.5658578	0.56966865	0.55596286	0.57149017	0.5669747	0.5665371	0.5819411
0.0	0.010705301	0.013368702	0.005182775	0.0056776963	0.0063313935	0.01726684	0.014756339	0.010920153	0.012002572	0.00844935
0.0	0.5806641	0.43640143	0.511289	0.39271602	0.49794313	0.634561	0.5410724	0.39044604	0.44393632	0.50265884
0.0	0.0062802173	0.046180833	0.01226176	0.010151334	0.010884813	0.035215136	0.028277248	0.024976552	0.0073583056	0.009636591
0.0	0.007855871	0.05134903	0.013555236	0.009540461	0.013707664	0.032315362	0.024438428	0.008656457	0.003647125	0.011275086
0.0	0.5879332	0.57404006	0.5579919	0.5660545	0.5698835	0.5534621	0.5712767	0.56691283	0.56691796	0.58106834
0.0	0.009734298	0.08663023	0.00841714	0.011996438	0.0056187175	0.011560972	0.016931016	0.01569393	0.009475973	0.010992271
0.0	0.025074402	0.05002898	0.013642404	0.014606683	0.0069357017	0.01238316	0.01947098	0.006881998	0.008312157	0.0068870345
0.0	0.59137833	0.5812855	0.5707941	0.5673695	0.5770126	0.56294996	0.5764242	0.5685316	0.57264155	0.58826137
0.0	0.5879285	0.5712537	0.5573148	0.56642014	0.57028705	0.5560277	0.5732964	0.5666147	0.5694063	0.5827373
0.0	0.01907381	0.04926808	0.0025327755	0.008897127	0.0067242947	0.009250988	0.034861397	0.011746743	0.011596547	0.006041609
0.0	0.019031363	0.04941398	0.0025324938	0.008919507	0.006731554	0.009246785	0.035226893	0.011714239	0.011535215	0.0060738996
0.0	0.009334621	0.029118204	0.02215368	0.0069090384	0.007322709	0.04338887	0.03661737	0.012725212	0.009122443	0.019935826
0.0	0.012460744	0.023936622	0.008389778	0.008666259	0.011660972	0.01051721	0.02607755	0.008093581	0.009661001	0.007668632
0.0	0.5608838	0.51158005	0.5939228	0.4385263	0.45758814	0.589259	0.56097883	0.40454733	0.5539969	0.802321
0.0	0.00927656	0.028390288	0.021710921	0.006890088	0.0072196145	0.04256854	0.036355525	0.012649111	0.009125271	0.019882903
0.0	0.027214939	0.029476406	0.0054831216	0.01229529	0.006556443	0.015205934	0.046007797	0.014472105	0.005181362	0.014335089
0.0	0.014985642	0.028568199	0.015570369	0.004909434	0.0075827725	0.05171943	0.057455614	0.016531812	0.0034779743	0.01593194
0.0	0.021069467	0.028963244	0.0090207225	0.0048632156	0.0057256846	0.013841632	0.035434548	0.011089659	0.004934107	0.009696793
0.0	0.5383805	0.5773673	0.5611793	0.37742597	0.4900008	0.60920143	0.58623517	0.5458082	0.2834573	0.58362955
0.0	0.012468228	0.054929987	0.016944943	0.0061541847	0.007199437	0.038666427	0.031661663	0.018747365	0.0027498035	0.011590832
0.0	0.0061708894	0.03997728	0.018780604	0.005500138	0.009323626	0.04397152	0.024523674	0.014195069	0.0051926505	0.009127582
0.0	0.58745694	0.5737913	0.55820775	0.5658789	0.5694536	0.55491465	0.5711789	0.56688213	0.5666915	0.5820431
0.0	0.013873945	0.03217411	0.005244443	0.012954116	0.006291625	0.017778192	0.04946365	0.014934551	0.0039496683	0.009255298
0.0	0.023459058	0.11900153	0.00500481	0.0047576535	0.0062992047	0.0071496773	0.012514954	0.0137900645	0.007318783	0.007551074
0.0	0.019061128	0.07563258	0.013254597	0.0048628645	0.007816651	0.016342726	0.016104838	0.017888764	0.0035193241	0.011311253
0.0	0.41966945	0.51991314	0.5903834	0.40471804	0.5318802	0.53806895	0.5097989	0.4963268	0.2798488	0.7177625
0.0	0.55872804	0.52544934	0.5195534	0.48838142	0.50432265	0.3767661	0.5394188	0.5469901	0.25983283	0.6643617
0.0	0.008423944	0.0027383363	0.0311159	0.0061492696	0.011712081	0.041926693	0.014751141	0.011678663	0.006542794	0.012273142
0.0	0.011885076	0.021833066	0.018145757	0.005685907	0.011900374	0.022817433	0.008216514	0.010868658	0.0066322573	0.0076680947
0.0	0.58560246	0.57377386	0.55734557	0.5655463	0.5694951	0.5556706	0.57164246	0.5669305	0.5664325	0.5824707
0.0	0.011841923	0.0016439587	0.008207147	0.016354045	0.008706288	0.017018048	0.018184448	0.011888895	0.00861012	0.010110678
0.0	0.5176635	0.34275505	0.6910608	0.4100166	0.600142	0.46634597	0.45597714	0.56162465	0.5230786	0.592977
0.0	0.012723576	0.009715902	0.01693805	0.010978542	0.0073869764	0.03872945	0.009016138	0.014881904	0.016344246	0.0050102747
0.0	0.009531993	0.011002441	0.011671605	0.008449609	0.0071586836	0.049569562	0.0119055435	0.02827067	0.009325868	0.0070789247
0.0	0.0075207995	0.08430698	0.013579077	0.008572994	0.009587232	0.022392703	0.01931664	0.021958662	0.009296296	0.016232261
0.0	0.006873301	0.00741408	0.017560842	0.00888212	0.007595353	0.07331658	0.016075458	0.02122366	0.008562264	0.008825418
0.0	0.006836382	0.029250827	0.012477061	0.007810045	0.013803911	0.035251837	0.01883847	0.020359721	0.0095084235	0.019182237
0.0	0.0076756314	0.018498817	0.017422874	0.011437188	0.011693725	0.033765074	0.018653085	0.018163418	0.0055308486	0.01133372
0.0	0.0122719575	0.018430779	0.00565293	0.010796692	0.006879039	0.00998786	0.021026801	0.012443482	0.0074842954	0.008695069
0.0	0.007531956	0.016005129	0.0280232	0.007170786	0.0076317512	0.0425699	0.03435811	0.011153665	0.006107439	0.011215085
0.0	0.01579696	0.020273587	0.008958209	0.013035972	0.010495527	0.014745716	0.011712306	0.014345334	0.0072343117	0.009804909
0.0	0.5473206	0.4965268	0.5386807	0.43852702	0.5999616	0.64369017	0.2688082	0.49175012	0.38816664	0.628868
0.0	0.013032622	0.20930108	0.26298505	0.012634415	0.050312083	0.11233726	0.045362554	0.028033767	0.016259696	0.01637655
0.0	0.021866959	0.17391512	0.372225	0.009187128	0.048635595	0.16507716	0.059568625	0.02929647	0.012046213	0.017085398
0.0	0.007695473	0.015108447	0.016642518	0.00837043	0.010736453	0.0103339935	0.015071277	0.022487782	0.0065453053	0.0151609285
0.0	0.37766463	0.49361163	0.6145629	0.4725757	0.5990304	0.52312934	0.5282284	0.46200427	0.53480643	0.44917408
0.0	0.58802086	0.5736648	0.5577535	0.5655263	0.5694151	0.55603325	0.5711693	0.56689876	0.56659406	0.5826714
0.0	0.009332686	0.012094961	0.020912174	0.010477008	0.009432854	0.018673398	0.026244665	0.024487859	0.010809416	0.008929043
0.0	0.0172735	0.04032364	0.03063256	0.0068858084	0.013772249	0.023444824	0.0283481	0.01852119	0.008893491	0.009464299
0.0	0.5874958	0.57378584	0.5571484	0.56498915	0.5692299	0.55649084	0.5722863	0.56716406	0.5696622	0.5811555
0.0	0.014356403	0.016737083	0.014031529	0.012962069	0.00689046	0.0064822356	0.0213497	0.011408805	0.009994269	0.0067214128
0.0	0.39035687	0.54204637	0.4302119	0.48656294	0.45787737	0.3065403	0.574395	0.49703813	0.55942386	0.5494573
0.0	0.5863108	0.5731872	0.558006	0.56472033	0.5692428	0.55452406	0.5716774	0.5669947	0.5663164	0.581156
0.0	0.016021207	0.021198185	0.009109547	0.007175465	0.011155501	0.018954065	0.013493768	0.013406799	0.0076651853	0.004936329
0.0	0.011150431	0.021840442	0.023023905	0.0054414887	0.012692844	0.04506521	0.01973175	0.015860977	0.006589937	0.010869565
0.0	0.5885439	0.57556725	0.55871487	0.56553507	0.5723833	0.55841374	0.574406	0.569274	0.569294	0.58272463
0.0	0.58807397	0.57508034	0.5593686	0.56675875	0.5726812	0.55775267	0.57427347	0.5692114	0.5683245	0.5831614
0.0	0.010926393	0.05512582	0.014577051	0.007225006	0.010700913	0.046108257	0.04169881	0.011538549	0.008005626	0.0123794805
0.0	0.020176418	0.035153415	0.00799092	0.01068196	0.012418217	0.011706938	0.01614972	0.015026099	0.008469831	0.012393324
0.0	0.020231195	0.035034366	0.007971213	0.010680146	0.012421737	0.011684119	0.016126955	0.015038907	0.00846576	0.012407911
0.0	0.5910543	0.5830284	0.56849104	0.5669547	0.5774265	0.5616418	0.57522106	0.5688396	0.5724127	0.58588785
0.0	0.015001552	0.11592753	0.012057937	0.010090315	0.011835747	0.022573497	0.034055337	0.014472228	0.0073231463	0.00737358
0.0	0.015026883	0.11529277	0.012103362	0.010098063	0.011874011	0.02262438	0.03397282	0.014537656	0.0073185093	0.007395176
0.0	0.010336525	0.02970615	0.026564708	0.009449242	0.0109717045	0.012440997	0.018530384	0.017782796	0.006080504	0.00798026
0.0	0.011679395	0.042952072	0.032527488	0.016018562	0.02774513	0.039236277	0.02545715	0.014506667	0.0098944055	0.009811549
0.0	0.017391043	0.03986818	0.11674421	0.0050653135	0.013400777	0.04139285	0.0073491484	0.017070655	0.0075341803	0.00959965
0.0	0.586704	0.57406485	0.55843675	0.5657097	0.56950957	0.55535114	0.5716305	0.5668928	0.5664282	0.5806775
0.0	0.020192336	0.050174624	0.043870945	0.008459419	0.009993213	0.023456212	0.0047344794	0.014642086	0.011035156	0.007312474
0.0	0.54558605	0.5462022	0.8304892	0.37485686	0.5673454	0.4317863	0.49136528	0.5326966	0.50160253	0.6370445
0.0	0.004775209	0.010508108	0.03745218	0.010133071	0.009661955	0.033495057	0.0232316	0.012156855	0.0068420214	0.009671988
0.0	0.0111284815	0.055316765	0.02212987	0.005810333	0.009141608	0.04155104	0.028897256	0.011324058	0.0051468257	0.008577753
0.0	0.5884131	0.5741965	0.55732316	0.5658571	0.56895703	0.55692476	0.5717207	0.5675039	0.56830364	0.5816814
0.0	0.016698055	0.04972415	0.00981375	0.0059171184	0.0064265165	0.016724836	0.016030313	0.011201663	0.00557783	0.007078597
0.0	0.5841602	0.50953776	0.5827111	0.32669348	0.6235215	0.6319274	0.454357	0.525186	0.36652622	0.5585965
0.0	0.5871489	0.57412344	0.55810094	0.56580466	0.5697198	0.55593944	0.5711224	0.56701964	0.566471	0.58189726
0.0	0.006957467	0.008763007	0.020180237	0.01019754	0.0114356885	0.011301892	0.015785575	0.010143881	0.008593948	0.012707073
0.0	0.3653884	0.43092963	0.59285176	0.45198175	0.47988364	0.54835117	0.40880755	0.54066753	0.54027057	0.5751176
0.0	0.012018454	0.029879678	0.025231475	0.00810806	0.014373449	0.03097623	0.036985092	0.018044326	0.009628104	0.0085134925
0.0	0.012000796	0.029280283	0.025022734	0.008096315	0.014159115	0.03050812	0.036705982	0.017949762	0.009604398	0.008431168
0.0	0.011951437	0.029348293	0.024999898	0.008106929	0.014197985	0.030595627	0.036662146	0.018051019	0.0095907	0.008452082
0.0	0.0113522	0.044611353	0.026147416	0.014353172	0.012688315	0.034018848	0.031323195	0.019065408	0.0047281045	0.013457781
0.0	0.011340919	0.04427407	0.025490614	0.0143311145	0.012586181	0.033628564	0.031133618	0.018932074	0.0046960674	0.013398092
0.0	0.011306347	0.044428132	0.025475316	0.0143517805	0.012628433	0.033704594	0.031088203	0.01903674	0.0046935403	0.013424257
0.0	0.0107684685	0.011426248	0.011788104	0.009573324	0.011677051	0.01743059	0.04080964	0.014689535	0.008731106	0.012763417
0.0	0.44639203	0.47176123	0.5899489	0.40349695	0.5562891	0.50174063	0.58360535	0.49087197	0.5025274	0.6592301
0.0	0.023637854	0.010775155	0.006656652	0.011288925	0.011209381	0.008300888	0.02386467	0.009218886	0.011843752	0.008606405
0.0	0.013824757	0.018024115	0.006861305	0.01073881	0.01267293	0.012506313	0.026079634	0.018571027	0.007318076	0.008119879
0.0	0.013792205	0.018090876	0.0069198497	0.010737502	0.012657593	0.012518586	0.026357366	0.018571245	0.007326682	0.008040529
0.0	0.5864584	0.5743911	0.55808383	0.56592584	0.5695601	0.55529827	0.57158864	0.56691337	0.5667344	0.58229566
0.0	0.01487115	0.03786113	0.015026466	0.0074541066	0.01086194	0.016187806	0.02448873	0.011629002	0.0099452	0.009279426
0.0	0.0127964085	0.04344971	0.012293402	0.0060129906	0.009893411	0.051990356	0.04045308	0.014606889	0.008559367	0.014472086
0.0	0.5547993	0.57927036	0.39933833	0.36399853	0.50808954	0.69152105	0.6160818	0.52541184	0.44827688	0.6297462
0.0	0.012442457	0.028924339	0.01661268	0.007187504	0.0143207805	0.033388603	0.023151416	0.0122316275	0.0068679266	0.008791171
0.0	0.012364431	0.02888079	0.016232343	0.007158138	0.01431615	0.0329059	0.022931889	0.012242721	0.00685906	0.008652068
0.0	0.01524124	0.038722776	0.028698603	0.007539991	0.008990679	0.026337506	0.019799674	0.011203575	0.0053579668	0.007993105
0.0	0.014956047	0.055360954	0.013460225	0.008288239	0.006328658	0.021784017	0.03159352	0.017188506	0.009026867	0.010670658
0.0	0.01359235	0.028866516	0.020136168	0.007949124	0.010064077	0.031138422	0.032292437	0.018518042	0.0080540255	0.00938761
0.0	0.015068232	0.0387441	0.029467765	0.012022	0.008583785	0.032483116	0.028387679	0.0059161116	0.006656636	0.009795108
0.0	0.01709207	0.029435156	0.019342767	0.009505169	0.009391929	0.023162775	0.02751992	0.007754822	0.007873614	0.011523934
0.0	0.019031059	0.15276141	0.31546223	0.009909796	0.03140842	0.19868396	0.045172535	0.02470863	0.015020193	0.020267867
0.0	0.013018138	0.012175859	0.031733338	0.009222562	0.008776996	0.036613833	0.01789354	0.023645645	0.008880975	0.010643499
0.0	0.005957289	0.018669223	0.011849005	0.009936541	0.012497107	0.019925952	0.011914494	0.01758615	0.009973353	0.007481746
0.0	0.48534563	0.48508376	0.69421107	0.47703776	0.5168844	0.59280837	0.27590394	0.47046724	0.47948903	0.57528555
0.0	0.017544692	0.020606648	0.004856998	0.009991553	0.009160473	0.010866952	0.011727848	0.014503899	0.012435709	0.009845472
0.0	0.017529247	0.020838516	0.0048574493	0.009984522	0.009123323	0.0109276185	0.011647191	0.014541755	0.012390358	0.009816749
0.0	0.010887086	0.03438912	0.018973248	0.016789433	0.015757633	0.029761966	0.017247682	0.012177969	0.0069991313	0.009433148
0.0	0.01180494	0.0047761514	0.03452768	0.008951671	0.007514371	0.03297086	0.007611587	0.020699678	0.009619892	0.010795816
0.0	0.0127832	0.024646366	0.017832363	0.011957955	0.012772576	0.036093265	0.045620997	0.015550269	0.009737116	0.008729545
0.0	0.010375768	0.009638376	0.027124079	0.008601829	0.007868417	0.037849564	0.02280475	0.018477354	0.0075321696	0.009947872
0.0	0.0071772113	0.05063058	0.012084202	0.008261786	0.011459195	0.058743246	0.015880117	0.016484959	0.009274982	0.0076626185
0.0	0.016003154	0.23686251	0.3022875	0.018109584	0.059897464	0.18589106	0.05100471	0.01901274	0.0065854434	0.019399764
0.0	0.010899644	0.04503536	0.038227778	0.011535014	0.012746172	0.04969894	0.039230406	0.016545128	0.006818999	0.009495758
0.0	0.02310077	0.34262672	0.3070181	0.0162512	0.037032884	0.20971507	0.0712467	0.029173572	0.011601304	0.0210931
0.0	0.008581127	0.005687765	0.039875876	0.012939388	0.013672741	0.039172083	0.0064379014	0.02496757	0.0040511624	0.0064944876
0.0	0.013586195	0.057271056	0.022125753	0.007654888	0.0044454876	0.03226667	0.0069771693	0.018977536	0.0045739836	0.013239232
0.0	0.009650468	0.052343793	0.02159646	0.005201333	0.0038771569	0.029083848	0.0063206176	0.016220508	0.0048100245	0.0101754675
0.0	0.011472014	0.011696801	0.03005395	0.0076366244	0.010531491	0.025535215	0.047463167	0.018198742	0.0074112806	0.018300736
0.0	0.021303834	0.21106619	0.34076324	0.011778254	0.056214243	0.15071969	0.058877353	0.030812986	0.012319908	0.030680966
0.0	0.5880977	0.57484317	0.5567547	0.5671217	0.5719385	0.5554711	0.5731836	0.5694495	0.56917876	0.5828296
0.0	0.5884312	0.57437557	0.5580356	0.5660858	0.57139885	0.5561545	0.57307523	0.56887686	0.5684947	0.5827182
0.0	0.5848495	0.5746144	0.5579563	0.5637169	0.5699354	0.5572473	0.57330734	0.5688335	0.568827	0.5810666
0.0	0.008215263	0.053798575	0.028467463	0.010384824	0.0038174666	0.012836831	0.018600691	0.0094944	0.005866559	0.008740215
0.0	0.59077144	0.5811732	0.5667367	0.56713694	0.5762985	0.56093794	0.57453513	0.56903803	0.5726882	0.5867361
0.0	0.59107685	0.58085763	0.566536	0.56717277	0.5757207	0.5608183	0.5733172	0.569241	0.5720126	0.5858552
0.0	0.58571213	0.57508993	0.555717	0.56424505	0.5703982	0.5548137	0.57219017	0.56871647	0.56766903	0.57877314
0.0	0.5873588	0.57505906	0.55687696	0.564878	0.57054716	0.5573062	0.57273686	0.56816536	0.5671104	0.5826144
0.0	0.587162	0.57558864	0.5568132	0.5649647	0.5712523	0.5561526	0.572453	0.5680805	0.5694744	0.58195657
0.0	0.58618855	0.5740722	0.5571735	0.5649426	0.570158	0.5553499	0.5723961	0.56695116	0.56943566	0.5817572
0.0	0.022592522	0.016301706	0.010632478	0.0119909	0.0070238276	0.012288938	0.017893808	0.016415324	0.009645524	0.008279628
0.0	0.008194542	0.05372131	0.028391764	0.010378749	0.0038073147	0.01279353	0.018592909	0.009463141	0.0058771507	0.008777466
0.0	0.5898597	0.582689	0.5667188	0.5674911	0.57577544	0.5627575	0.5739279	0.5694203	0.5717067	0.58523023
0.0	0.58761835	0.5746245	0.5559534	0.56716156	0.57240427	0.55678135	0.573001	0.5680819	0.5694833	0.58067966
0.0	0.59177506	0.582898	0.57119006	0.56841946	0.57868207	0.56355613	0.5754301	0.570302	0.5720895	0.58824795
0.0	0.59171873	0.5822108	0.5702209	0.5680101	0.5772631	0.56314665	0.57611597	0.5702366	0.57254255	0.5883327
0.0	0.5910917	0.5818902	0.56769896	0.5678564	0.5755646	0.561406	0.57402754	0.5695089	0.57170504	0.58669186
0.0	0.008198845	0.05414333	0.02845872	0.0104208505	0.0038257027	0.012915986	0.018549524	0.009502255	0.0058705676	0.008797593
0.0	0.0047209114	0.042831615	0.02189967	0.010479098	0.005377904	0.048313264	0.027375087	0.012908134	0.0048247855	0.010485846
0.0	3.2167598e-05	0.044637598	2.1706048e-05	3.07643e-05	2.3007826e-05	0.00015101572	0.018803423	0.013231061	0.000101003585	5.4325617e-05
0.0	0.5878395	0.5758341	0.5553144	0.56603074	0.56994003	0.5557369	0.5716166	0.56807965	0.5687869	0.5814125
0.0	0.022791933	0.031491052	0.0142405685	0.011526797	0.009896933	0.020588854	0.020361077	0.0132228285	0.0099826325	0.006825545
0.0	0.5883799	0.57669526	0.5594466	0.56713223	0.5721516	0.55655855	0.5729277	0.5687991	0.56943643	0.5831615
0.0	0.11866426	0.86945355	0.17925131	0.019196987	0.047964387	0.12516877	0.1411106	0.047080882	0.015777621	0.011526189
0.0	0.020160822	0.3302146	0.41629562	0.012280902	0.021334736	0.189607	0.064231634	0.0203071	0.012307811	0.017594017
0.0	0.59066075	0.5838719	0.56760615	0.5678663	0.5771616	0.56319827	0.5755248	0.5694902	0.57114094	0.5867761
0.0	0.5865086	0.57553214	0.55645424	0.567458	0.5697806	0.5575398	0.57250965	0.5692692	0.5698201	0.57995343
0.0	0.5865903	0.57603264	0.55677843	0.56689084	0.56819844	0.55684227	0.5715568	0.5692793	0.5699699	0.58289343
0.0	0.5914647	0.5845176	0.5661912	0.5674333	0.5770591	0.56020254	0.5747342	0.5692263	0.57231146	0.5861396
0.0	0.58853394	0.57549924	0.5578166	0.5670354	0.5705374	0.5564997	0.57190704	0.56895316	0.5689248	0.5816326
0.0	0.5883823	0.57563967	0.5600356	0.56689787	0.5720365	0.5568538	0.57220685	0.5687067	0.56962425	0.58271265
0.0	0.588293	0.57480186	0.5584588	0.5659105	0.5726713	0.55814874	0.5739163	0.56882405	0.5684888	0.5804355
0.0	0.02056012	0.04867726	0.016606644	0.008318897	0.0187679	0.019937605	0.025591373	0.01739788	0.007990803	0.011282461
0.0	0.5911581	0.58144706	0.56904215	0.5677371	0.57636297	0.56199384	0.5734775	0.56998223	0.57278436	0.5859528
0.0	0.5872303	0.5758929	0.5580624	0.56737256	0.5709943	0.5575028	0.5718495	0.567931	0.5703535	0.58129776
0.0	0.009625049	0.06662043	0.0063561364	0.011961757	0.00755422	0.047510993	0.016837249	0.011850619	0.01565493	0.0052237343
0.0	0.591306	0.58210737	0.56829864	0.56719756	0.5764268	0.561884	0.5740372	0.568581	0.5720493	0.58604383
0.0	0.59119236	0.5819117	0.56869364	0.56715995	0.5764654	0.5614128	0.5742133	0.56862	0.5716699	0.5860642
0.0	0.5910465	0.5836611	0.5679105	0.56706935	0.5769615	0.5620827	0.5751419	0.5691081	0.572285	0.58619404
0.0	0.58597004	0.5747545	0.5579445	0.5662225	0.57062227	0.55591035	0.5728549	0.56778026	0.5682391	0.58149946
0.0	0.5911996	0.5836092	0.5672417	0.56715256	0.57713735	0.56237143	0.5747885	0.56919616	0.57277286	0.586281
0.0	0.5902075	0.58334357	0.56889987	0.5668328	0.5766407	0.5618352	0.5745114	0.5689141	0.57083225	0.5845291
0.0	0.014044763	0.050538052	0.013321718	0.0104535865	0.016403826	0.00988551	0.016167914	0.016092785	0.007987137	0.013451117
0.0	0.587034	0.5765146	0.55851084	0.5667937	0.573552	0.55678904	0.5732741	0.56958675	0.568271	0.5833877
0.0	0.5871396	0.5763381	0.5581731	0.5668873	0.5733086	0.55528516	0.57341844	0.5691836	0.5696856	0.58284473
0.0	0.5876658	0.5754931	0.5571172	0.5669855	0.5715593	0.55764747	0.57227945	0.569473	0.56981546	0.5826914
0.0	0.5904825	0.5820813	0.56842315	0.5668842	0.5764029	0.5620983	0.57433355	0.568097	0.572647	0.58527833
0.0	0.5878438	0.57746774	0.5573139	0.56677216	0.5728835	0.55757666	0.57374626	0.56969047	0.5697894	0.5830869
0.0	0.021141877	0.020303471	0.02113219	0.014494613	0.007118735	0.00028184213	0.022994857	0.01175172	0.014251053	0.008067691
0.0	0.58806586	0.57589144	0.55749655	0.5663561	0.5685422	0.5572207	0.57270086	0.5687022	0.5692614	0.5809721
0.0	0.59184664	0.58209985	0.5701258	0.5681093	0.57800066	0.56245786	0.57525826	0.56971306	0.5706552	0.5874969
0.0	0.59176326	0.5825229	0.5703944	0.567478	0.57771873	0.56244487	0.574832	0.56978154	0.57284963	0.5878393
0.0	0.5898854	0.5819284	0.56580734	0.56812453	0.57600564	0.56229556	0.5739008	0.56943625	0.5717361	0.58625484
0.0	0.58750904	0.5744971	0.5572253	0.56483847	0.5703274	0.55585194	0.5726447	0.5679117	0.5691745	0.58209276
0.0	0.5875966	0.57608074	0.5577788	0.5651233	0.5711715	0.55528516	0.57237804	0.56727076	0.5695944	0.5819728
0.0	0.5867949	0.5750703	0.55660194	0.5652095	0.56982684	0.55635333	0.5728916	0.56855	0.5685438	0.5816024
0.0	0.5873639	0.5748213	0.55720603	0.5652898	0.570886	0.55590177	0.57310945	0.5686348	0.568781	0.5822665
0.0	0.5873519	0.5744733	0.5563702	0.56507295	0.5697794	0.55651903	0.5715223	0.5685113	0.5692448	0.58122
0.0	0.58652234	0.5738683	0.55708665	0.56350213	0.5696457	0.5570556	0.5719308	0.56870294	0.5690777	0.5818344
0.0	0.58779186	0.57367724	0.55719227	0.5648274	0.57032996	0.5567086	0.5723399	0.567481	0.5695427	0.5812054
0.0	0.58676463	0.5739872	0.5558906	0.56483245	0.5708317	0.55517244	0.57258576	0.5678227	0.56881	0.5819126
0.0	0.5879034	0.5745951	0.557323	0.5649591	0.5704188	0.55605453	0.5725173	0.56811965	0.5694582	0.5819421
0.0	0.5872073	0.57396257	0.5571995	0.5641814	0.56978464	0.5538226	0.5727178	0.56818676	0.5684223	0.5803296
0.0	0.5870254	0.5748743	0.5577845	0.5645787	0.57119644	0.55385226	0.5726399	0.5681311	0.569688	0.58165085
0.0	0.5878091	0.5743184	0.55696857	0.56486225	0.5712087	0.55603117	0.5724616	0.5683158	0.56965506	0.58209634
0.0	0.5874039	0.5750601	0.55751085	0.56534004	0.57130593	0.5549717	0.57100004	0.56818134	0.5690332	0.582514
0.0	0.5877239	0.5732879	0.5572323	0.56529593	0.5704658	0.5553085	0.5728147	0.5679078	0.568311	0.582276
0.0	0.58733696	0.5753672	0.5569337	0.5647242	0.57107216	0.5571121	0.5712415	0.5684642	0.57013285	0.58149844
0.0	0.5872667	0.5745925	0.5561948	0.5652292	0.5704257	0.5555183	0.5718289	0.568746	0.5692093	0.5802569
0.0	0.58701986	0.5740535	0.5567926	0.5650966	0.5702937	0.5570433	0.57224625	0.56747603	0.5683669	0.5808536
0.0	0.5870489	0.5755489	0.55516005	0.5652187	0.56969833	0.55647624	0.57291406	0.5672014	0.56794035	0.58259225
0.0	0.58705294	0.5744947	0.55659074	0.5661303	0.5698142	0.55553496	0.5717358	0.5677012	0.5676956	0.58129174
0.0	0.5877944	0.57536584	0.5579853	0.5654347	0.57008183	0.55730724	0.5724611	0.5664881	0.5684835	0.58213395
0.0	0.58688855	0.5759102	0.5572728	0.56578606	0.57067114	0.5573787	0.5705605	0.5690509	0.5683268	0.58203286
0.0	0.5909161	0.58195865	0.5688947	0.56731915	0.5758842	0.5613447	0.57473165	0.5699049	0.5721606	0.58624893
0.0	0.589916	0.5819204	0.56782246	0.56729	0.57539815	0.5613302	0.57456976	0.5695891	0.5722483	0.5864309
0.0	0.59034824	0.5816252	0.5682699	0.5680496	0.5758571	0.5623324	0.5746845	0.5696931	0.57231736	0.5856539
0.0	0.5882148	0.57515264	0.55644244	0.5661484	0.56963664	0.55646676	0.5727109	0.56952065	0.56988925	0.5816172
0.0	0.5904304	0.58122516	0.5654544	0.56719124	0.5749392	0.5618423	0.57419205	0.56978005	0.57216465	0.58576304
0.0	0.5888299	0.5755936	0.5587794	0.5672099	0.5721324	0.5558548	0.5732054	0.5696601	0.5701847	0.58223855
0.0	0.588584	0.57460105	0.5566789	0.5669457	0.5704716	0.5575671	0.57354987	0.56768525	0.5698076	0.5814334
0.0	0.5874404	0.5739684	0.5574765	0.5663712	0.5702937	0.55568326	0.57187665	0.56790406	0.5689572	0.581522
0.0	0.005074035	0.039390795	0.031863164	0.0106350975	0.00770721	0.040628523	0.029770264	0.013669302	0.0052881143	0.014840598
0.0	0.008261551	0.05348902	0.029051905	0.010442741	0.0038451164	0.012949714	0.01865601	0.009497606	0.0058707846	0.008923225
0.0	0.0050335242	0.039678376	0.03189371	0.010597433	0.007722307	0.04060398	0.029651955	0.01371659	0.005299632	0.014813043
0.0	0.01615801	0.029905038	0.02344923	0.0102402475	0.015447982	0.017645786	0.013891845	0.014318572	0.008704247	0.013369462
0.0	0.58696425	0.5758155	0.55768824	0.5663511	0.5709066	0.5557902	0.571577	0.56835604	0.5683362	0.5820894
0.0	0.017711924	0.022875777	0.011541976	0.012096077	0.014279209	0.010219564	0.017743953	0.012949495	0.011165826	0.013450838
0.0	0.019092608	0.014022858	0.019824274	0.013020251	0.012316706	0.03128257	0.018295204	0.014503429	0.013603844	0.00964082
0.0	0.022886582	0.030624757	0.017341675	0.010916693	0.008662843	0.03060342	0.015980778	0.011398263	0.0118802665	0.0068436447
0.0	0.58719367	0.57565904	0.5576537	0.5667986	0.57142997	0.5577491	0.57286066	0.56835055	0.56954765	0.58190703
0.0	0.58867556	0.57533187	0.5562298	0.56722546	0.5704263	0.55603856	0.57239956	0.5690758	0.5689177	0.58138347
0.0	0.58867556	0.57533187	0.5562298	0.56722546	0.5704263	0.55603856	0.57239956	0.5690758	0.5689177	0.58138347
0.0	0.58798534	0.5764013	0.5575377	0.56634986	0.57137144	0.55758464	0.5727199	0.5676521	0.57018673	0.58139354
0.0	0.5865423	0.5760297	0.55877274	0.5661286	0.57130325	0.55576646	0.5717818	0.5684774	0.5676769	0.58002436
0.0	0.5869554	0.57494694	0.5589302	0.56551665	0.570939	0.55720943	0.5721978	0.56745195	0.5689632	0.58208054
0.0	0.58690625	0.57462406	0.55643827	0.56669325	0.5710788	0.55721426	0.5718729	0.5678263	0.5696991	0.5823247
0.0	0.5870097	0.5735457	0.5576432	0.56617874	0.5691212	0.5572771	0.57268786	0.5672389	0.5682926	0.5814648
0.0	0.01619205	0.02999322	0.02341995	0.0102426745	0.015439549	0.017629543	0.013895177	0.014353104	0.00871809	0.013337208
0.0	0.5871182	0.5758408	0.55703497	0.5664051	0.5719651	0.5536862	0.57216847	0.56766135	0.56960726	0.5821682
0.0	0.5880695	0.57435733	0.55672103	0.5662145	0.57101256	0.5561725	0.57298505	0.56857187	0.569436	0.5810282
0.0	0.015778791	0.024546996	0.029255735	0.016556958	0.021519244	0.019257795	0.013423006	0.009906007	0.010569068	0.008627657
0.0	0.58680826	0.57603556	0.5580167	0.566734	0.57098126	0.5573646	0.57259494	0.568734	0.56950516	0.5823121
0.0	0.5872608	0.57580435	0.558227	0.5656571	0.5714781	0.55761826	0.5727905	0.5683472	0.5694619	0.5818529
0.0	0.020666925	0.038669802	0.012146896	0.016420322	0.012237944	0.008054574	0.01975557	0.00853513	0.014615918	0.008214377
0.0	0.58691716	0.57480824	0.55829	0.5667934	0.5696411	0.5548845	0.5726942	0.5679544	0.5691607	0.5823344
0.0	0.017734056	0.018024722	0.0150428405	0.006847697	0.009451385	0.021781152	0.016411737	0.012033274	0.011466937	0.008272471
0.0	0.017734056	0.018024722	0.0150428405	0.006847697	0.009451385	0.021781152	0.016411737	0.012033274	0.011466937	0.008272471
0.0	0.015744379	0.02452658	0.029223217	0.01654263	0.021509485	0.019239414	0.013434447	0.009876204	0.010573396	0.008635618
0.0	0.5848848	0.57529855	0.5578047	0.5656732	0.5703548	0.5563083	0.57074225	0.5684438	0.56939286	0.58131427
0.0	0.58563185	0.57548726	0.55786794	0.5644083	0.57026786	0.5572058	0.57286894	0.567804	0.5689016	0.5814686
0.0	0.5888096	0.57336974	0.55771005	0.56710553	0.5704963	0.558246	0.57330304	0.5681376	0.56998634	0.5822018
0.0	0.59131557	0.5805778	0.5668165	0.5677816	0.57561654	0.5625767	0.57380027	0.5692679	0.57230294	0.5863836
0.0	0.5908477	0.5819502	0.5666694	0.5670739	0.57618374	0.5623336	0.57463807	0.5691653	0.572186	0.58673483
0.0	0.58754903	0.5755016	0.5563205	0.5671278	0.5721436	0.55747825	0.57349914	0.5691665	0.5687689	0.58388877
0.0	0.59037304	0.5839116	0.5678712	0.5675532	0.57652503	0.5627226	0.5745917	0.57025975	0.5726339	0.58654857
0.0	0.58782893	0.5748656	0.55593324	0.5670118	0.57227135	0.55706924	0.5733098	0.56858337	0.5699893	0.5830235
0.0	0.5888058	0.57510656	0.5582674	0.5663149	0.5713961	0.55620885	0.5736859	0.56758314	0.5697661	0.5813503
0.0	0.58916026	0.5743876	0.5555576	0.5665354	0.5718056	0.5563793	0.5729601	0.5684913	0.56959885	0.5813773
0.0	0.5883438	0.5750343	0.55749404	0.56688356	0.5704294	0.5567876	0.57418054	0.56905794	0.5696153	0.5819818
0.0	0.58924544	0.57421595	0.5573139	0.56715965	0.57112986	0.55654424	0.5739095	0.5693897	0.56969506	0.58325577
0.0	0.5876289	0.5766513	0.5562284	0.56561136	0.57173187	0.5580792	0.5720937	0.5685779	0.5688973	0.5822621
0.0	0.5852609	0.57668644	0.56065434	0.56657284	0.5723924	0.55742365	0.5724077	0.5696949	0.56929874	0.5833532
0.0	0.5906479	0.581333	0.5670938	0.56790715	0.57598925	0.5615659	0.57392514	0.56930053	0.5716576	0.5859229
0.0	0.5874695	0.5762227	0.5618174	0.5661769	0.57285726	0.55863744	0.57451826	0.5688239	0.570628	0.58330077
0.0	0.58771986	0.57853603	0.5584116	0.56667984	0.57258445	0.5578324	0.57392806	0.5693166	0.56956077	0.5839282
0.0	0.59049404	0.5845731	0.56764245	0.5677884	0.5770229	0.56259453	0.5749971	0.57023555	0.5723251	0.587311
0.0	0.5884663	0.58204836	0.5651176	0.5679355	0.57549417	0.56228936	0.5737509	0.5693191	0.57112265	0.5861677
0.0	0.01855136	0.036222886	0.023155548	0.009656664	0.007510784	0.014994522	0.0072828587	0.015002433	0.012999567	0.0075927833
0.0	0.58753884	0.5746558	0.558709	0.5646103	0.56933856	0.556589	0.5719239	0.566967	0.56772923	0.5814909
0.0	0.58700675	0.574846	0.5566133	0.56539696	0.5704239	0.5562268	0.5710065	0.5676325	0.5684742	0.58193445
0.0	0.5872927	0.5746041	0.5572291	0.56526273	0.5700915	0.55491155	0.5713928	0.56811315	0.56792414	0.5816162
0.0	0.58867556	0.57533187	0.5562298	0.56722546	0.5704263	0.55603856	0.57239956	0.5690758	0.5689177	0.58138347
0.0	0.58781207	0.57760036	0.55594045	0.56757903	0.57216734	0.55826527	0.5732723	0.56989145	0.57041	0.58315206
0.0	0.5887247	0.57571715	0.55688244	0.56728446	0.5712148	0.55769163	0.57249635	0.5687276	0.5690441	0.5822212
0.0	0.5885963	0.5752972	0.55744624	0.56728977	0.57010674	0.55793357	0.57324845	0.5693469	0.56714505	0.5818736
0.0	0.5882724	0.57672477	0.5567981	0.5671839	0.5707646	0.55719703	0.5728455	0.5693704	0.56869155	0.58345765
0.0	0.018659106	0.03254035	0.007653537	0.008161176	0.010891771	0.0114897	0.021806402	0.01354837	0.012181956	0.008300119
0.0	0.5911173	0.58385795	0.5681021	0.566805	0.5765552	0.56262106	0.574473	0.56983155	0.5718545	0.58720046
0.0	0.5895256	0.58401287	0.56859666	0.56819016	0.5774399	0.5629166	0.57430184	0.56964767	0.5723718	0.585151
0.0	0.010875955	0.02271111	0.013280434	0.012026859	0.008614839	0.012592276	8.6632295e-05	0.015505963	0.011478597	0.010513985
0.0	0.58772624	0.5752571	0.55690503	0.565862	0.5691946	0.55678517	0.5727685	0.56760746	0.5684111	0.5818009
0.0	0.5878679	0.57495475	0.55819833	0.5648198	0.5696296	0.55639565	0.5725143	0.56725484	0.569735	0.5817687
0.0	0.58806974	0.5746065	0.55763805	0.56623214	0.5696623	0.555829	0.5730084	0.56894577	0.56969386	0.58220166
0.0	0.58747256	0.57469237	0.55779004	0.56637	0.5692324	0.5563704	0.57227993	0.5684446	0.5681587	0.58160836
0.0	0.5862742	0.57277614	0.5576776	0.56537586	0.5684648	0.55572474	0.572124	0.56844133	0.56999487	0.5811289
0.0	0.5879855	0.5753201	0.557974	0.56478256	0.57053393	0.55688196	0.5717486	0.5665932	0.5694587	0.5813868
0.0	0.5880406	0.5734494	0.55871135	0.5676304	0.5709662	0.5542091	0.57197255	0.56822044	0.5684931	0.58178645
0.0	0.5913373	0.58129245	0.5671203	0.56758803	0.5762745	0.56146634	0.5736874	0.5689607	0.57035637	0.58619535
0.0	0.59062403	0.58081377	0.567233	0.56768656	0.5758636	0.5614768	0.5739209	0.56904054	0.5722171	0.5861524
0.0	0.5887727	0.57423294	0.5574445	0.56723624	0.5713702	0.556709	0.57221085	0.5695489	0.56844205	0.58181465
0.0	0.5887915	0.57415354	0.5570977	0.56744397	0.5712425	0.55734116	0.57295024	0.56962216	0.56989175	0.58342206
0.0	0.58866227	0.57353747	0.556735	0.56625515	0.5709787	0.55764806	0.57352644	0.56901103	0.5701592	0.58259
0.0	0.58843064	0.5745923	0.55817115	0.56716686	0.5708206	0.55539924	0.57335156	0.5679731	0.568753	0.5822607
0.0	0.5874796	0.5742232	0.5574973	0.5671612	0.56991565	0.55757326	0.57296705	0.5693364	0.5689651	0.58312845
0.0	0.5883567	0.5745317	0.5570002	0.56679463	0.571025	0.5558824	0.5726137	0.56940097	0.5686235	0.58314466
0.0	0.5885877	0.5738024	0.5573143	0.5666815	0.5711127	0.5572386	0.5726777	0.5689173	0.56957686	0.5832371
0.0	0.5872631	0.57351583	0.55755	0.5673092	0.57070476	0.5570629	0.57241935	0.5687808	0.56994873	0.5832815
0.0	0.5878719	0.5748337	0.55722916	0.56717306	0.57072204	0.555934	0.5725099	0.5692907	0.5701258	0.58142304
0.0	0.58819866	0.5745113	0.5550921	0.56749153	0.57115376	0.5569438	0.57365084	0.56917447	0.5694483	0.58221245
0.0	0.58699536	0.5750621	0.55529004	0.5665725	0.57041466	0.5569216	0.5725708	0.56870174	0.56825686	0.57988954
0.0	0.5877444	0.5744114	0.5574976	0.56744343	0.5712416	0.5573404	0.56977326	0.56916577	0.5688996	0.582645
0.0	0.58708346	0.573324	0.55745995	0.5651416	0.5702595	0.55747706	0.5740118	0.56909245	0.5666119	0.5813221
0.0	0.5910718	0.583144	0.57084084	0.56719273	0.57834363	0.562557	0.57592213	0.5680894	0.5718429	0.58789927
0.0	0.5896343	0.58014184	0.56784403	0.56643766	0.5765622	0.5618348	0.5747381	0.567204	0.57150066	0.5860239
0.0	0.5868005	0.5744693	0.55704445	0.5662679	0.5695021	0.5564657	0.57323444	0.56829715	0.56859183	0.581686
0.0	0.58697796	0.5749026	0.55682737	0.5665501	0.5708414	0.5560106	0.5724522	0.5684183	0.5689008	0.5818013
0.0	0.5868504	0.5748611	0.55642134	0.5663627	0.5708313	0.5565341	0.5735323	0.5676836	0.5687205	0.5818413
0.0	0.5871107	0.57555103	0.5572063	0.5663313	0.5707947	0.55737966	0.57327276	0.56670576	0.5684633	0.5810283
0.0	0.5852383	0.57435846	0.55719763	0.5656222	0.5699657	0.5547088	0.57345325	0.5654674	0.5686076	0.5826106
0.0	0.58789825	0.575256	0.556071	0.56649065	0.57008123	0.55725443	0.5728085	0.56678766	0.56820166	0.5823093
0.0	0.5878836	0.5751651	0.55817074	0.5665996	0.5709061	0.55704606	0.5727578	0.56727356	0.5698901	0.58278805
0.0	0.588754	0.5751825	0.5578991	0.56694233	0.5717166	0.55731505	0.5735299	0.5692252	0.56960285	0.5824141
0.0	0.5898796	0.58172536	0.5671488	0.5681623	0.57624155	0.5614228	0.57396156	0.5694459	0.57082766	0.5861635
0.0	0.5884479	0.5747496	0.5565026	0.5659	0.57064515	0.5580419	0.57156146	0.56882507	0.56981856	0.5817439
0.0	0.58768934	0.57352513	0.55750704	0.56702256	0.56995004	0.55755985	0.5736712	0.56925744	0.569704	0.5820777
0.0	0.5882835	0.57311463	0.55702496	0.5662851	0.5716271	0.55621576	0.5726684	0.5684396	0.5685829	0.58210945
0.0	0.58829254	0.5725009	0.55647063	0.56711507	0.57163566	0.55658996	0.5737269	0.56898063	0.5685914	0.5824316
0.0	0.5871939	0.57555133	0.55678564	0.5674567	0.5703908	0.5570526	0.57339895	0.566241	0.56983805	0.5827938
0.0	0.58844876	0.5761346	0.5564926	0.565995	0.5708593	0.55824167	0.5739911	0.569378	0.56858367	0.5821535
0.0	0.5884971	0.5745919	0.5572518	0.5674161	0.5715327	0.55816764	0.57225406	0.56862384	0.5702316	0.5826209
0.0	0.5893634	0.5752818	0.55778563	0.5668616	0.5719149	0.5569595	0.57378924	0.56970257	0.5700052	0.58255583
0.0	0.59120333	0.5826957	0.57060975	0.5682667	0.57838476	0.5624452	0.5755435	0.57035416	0.57309085	0.5876887
0.0	0.5880495	0.57708323	0.55670995	0.56733936	0.5720465	0.55726993	0.573751	0.56917095	0.5694762	0.5822154
0.0	0.58773947	0.5757049	0.5569136	0.5664509	0.57059693	0.5572303	0.57347095	0.56965935	0.5696454	0.58274627
0.0	0.5885302	0.5755331	0.55485743	0.5662964	0.5710426	0.55523646	0.574052	0.5687309	0.56923944	0.58255297
0.0	0.58787924	0.5744426	0.5572222	0.5672532	0.5704632	0.556703	0.5728996	0.56782615	0.56850964	0.58145225
0.0	0.58632934	0.5780024	0.55711365	0.5654001	0.5714213	0.557184	0.5718572	0.5687131	0.56997055	0.5812318
0.0	0.58623034	0.57617044	0.55907816	0.5654568	0.56945294	0.55639404	0.57325125	0.56914276	0.5698757	0.58209205
0.0	0.587628	0.577373	0.5576519	0.56719756	0.57236755	0.5577304	0.57268775	0.56870675	0.5699723	0.58263296
0.0	0.5888985	0.582648	0.56737244	0.5679456	0.5766057	0.5614119	0.57407695	0.5700397	0.57129765	0.58579546
0.0	0.5888985	0.582648	0.56737244	0.5679456	0.5766057	0.5614119	0.57407695	0.5700397	0.57129765	0.58579546
0.0	0.5872835	0.5753998	0.55704975	0.5655379	0.5706124	0.5570874	0.5719626	0.5681602	0.5692997	0.5824734
0.0	0.0057213698	0.03621761	0.07431201	0.014744981	0.018613555	0.116821565	0.034456294	0.023964727	0.011548342	0.018829305
0.0	0.0056324415	0.030352663	0.060524497	0.0150992535	0.0218706	0.10654358	0.026279785	0.02275443	0.011353527	0.021755563
0.0	0.586536	0.5758748	0.55775183	0.5654506	0.56872773	0.5557141	0.57150245	0.56632894	0.56925607	0.5810334
0.0	0.58999294	0.5834524	0.56853837	0.5681442	0.5768183	0.5623031	0.5748964	0.57047373	0.5711663	0.587048
0.0	0.5905671	0.5847211	0.568037	0.56742543	0.57598555	0.5624064	0.57492566	0.5689855	0.57215303	0.58726877
0.0	0.5902231	0.5846299	0.5686198	0.56800836	0.5779907	0.56245136	0.57512754	0.5697411	0.57296306	0.5870795
0.0	0.5874205	0.5760515	0.55844736	0.5653142	0.5697614	0.5574333	0.5707169	0.5674317	0.5681263	0.58247006
0.0	0.58644474	0.57620263	0.5573367	0.56575793	0.5709511	0.5569738	0.57228994	0.5679516	0.56845635	0.57944727
0.0	0.58544046	0.57538736	0.5578178	0.56700486	0.57201946	0.557571	0.57260966	0.56744987	0.569989	0.5809258
0.0	0.58815295	0.5752568	0.557326	0.5660554	0.5707229	0.5577115	0.5733905	0.56922185	0.5702292	0.5826427
0.0	0.5920335	0.5844539	0.5726224	0.5683047	0.57873833	0.5634751	0.5751991	0.5712683	0.57279456	0.5879991
0.0	0.5920335	0.5844539	0.5726224	0.5683047	0.57873833	0.5634751	0.5751991	0.5712683	0.57279456	0.5879991
0.0	0.58840907	0.5752026	0.5569982	0.5661209	0.5708359	0.5574188	0.5736932	0.5687774	0.5692424	0.5823408
0.0	0.58657044	0.5759609	0.55722773	0.566601	0.571269	0.5561786	0.5720036	0.56802565	0.5667423	0.5823472
0.0	0.58770317	0.5741554	0.55855507	0.5675131	0.5713729	0.5569896	0.572732	0.56785434	0.56952566	0.58339286
0.0	0.5871541	0.5746518	0.5575369	0.5663586	0.5719235	0.5562615	0.5737068	0.56945467	0.56947154	0.5823915
0.0	0.5883103	0.5766211	0.5633055	0.5670911	0.5740422	0.5592269	0.57281375	0.56881607	0.56899184	0.58435386
0.0	0.010842479	0.016858596	0.022249274	0.01127365	0.008733409	0.031143889	0.027637826	0.017959993	0.009496548	0.008332692
0.0	0.025276255	0.022308057	0.0037593192	0.0119438395	0.010931408	0.012843758	0.03203808	0.00977112	0.010263433	0.007738771
0.0	0.017235765	0.031625208	0.011629979	0.009721738	0.009237467	0.020210303	0.021245241	0.018113833	0.01716846	0.00027226127
0.0	0.5886405	0.5811822	0.5645509	0.56734544	0.5756048	0.5612238	0.5745498	0.56966287	0.5718615	0.5863962
0.0	0.5872937	0.57523495	0.5570739	0.5655508	0.5710455	0.55711424	0.57245374	0.5679776	0.56902343	0.5823948
0.0	0.58752096	0.5747714	0.55688924	0.5666051	0.57138294	0.55738	0.5697462	0.5682612	0.56790954	0.58277035
0.0	0.5882871	0.5748381	0.556207	0.56452614	0.57105124	0.55736214	0.5716714	0.5694526	0.5700222	0.5827095
0.0	0.5906279	0.5803148	0.5666904	0.5669542	0.5773612	0.5618749	0.57449	0.5699544	0.5727261	0.5855762
0.0	0.5861852	0.5731145	0.556971	0.5653043	0.5716733	0.5576474	0.57209253	0.56862986	0.569427	0.58135104
0.0	0.5878694	0.5737472	0.556518	0.5637178	0.57256603	0.5567026	0.5732719	0.56890804	0.5697027	0.58128446
0.0	0.013719977	0.016528046	0.0113423895	0.011437544	0.016615571	0.012589033	0.013693379	0.011822415	0.010170949	0.008517252
0.0	0.013001514	0.025329217	0.012026146	0.010729883	0.011219989	0.014064758	0.018186992	0.015425283	0.012756804	0.006323041
0.0	0.013580661	0.016068107	0.011065672	0.011428183	0.016504584	0.0124430135	0.013589384	0.01180186	0.010026464	0.0084795
0.0	0.01293613	0.025265949	0.012020515	0.010709994	0.011218117	0.014038709	0.018151259	0.015400724	0.012736161	0.006316226
0.0	0.58758557	0.5770946	0.5576718	0.5655929	0.5715613	0.55783325	0.57199407	0.5679617	0.5691839	0.58295655
0.0	0.58820146	0.57508105	0.5570214	0.5674402	0.5711125	0.55730814	0.57251745	0.5651652	0.5699089	0.5831923
0.0	0.5875568	0.575115	0.5565597	0.5673781	0.5711686	0.55741596	0.5734796	0.5676242	0.56879574	0.58177537
0.0	0.591381	0.58109266	0.5684103	0.56730974	0.57609683	0.5612921	0.5746661	0.5694557	0.5720187	0.5868166
0.0	0.5875352	0.5755919	0.55834943	0.56578	0.57158655	0.5572005	0.57247645	0.5678303	0.5687001	0.5817791
0.0	0.5907553	0.5813663	0.5668277	0.5680552	0.5765149	0.5617076	0.5741426	0.5695974	0.5723798	0.58502454
0.0	0.58759165	0.57435226	0.5571674	0.5662144	0.5687141	0.5562236	0.5729864	0.56805813	0.56963664	0.5811478
0.0	0.5876386	0.57456005	0.5573628	0.56510293	0.5699349	0.555837	0.57236284	0.567726	0.5681672	0.5811532
0.0	0.58811706	0.57336783	0.55622625	0.56704754	0.5705681	0.5571628	0.5731189	0.56794477	0.56986105	0.58282703
0.0	0.5887051	0.5733904	0.5572725	0.567232	0.5715439	0.55727017	0.5731296	0.5694056	0.56928104	0.5823308
0.0	0.5920035	0.5836884	0.5723235	0.5683497	0.5783913	0.56384903	0.57613266	0.5701131	0.5730364	0.58773607
0.0	0.5920035	0.5836884	0.5723235	0.5683497	0.5783913	0.56384903	0.57613266	0.5701131	0.5730364	0.58773607
0.0	0.5868799	0.575323	0.5567525	0.566994	0.57174176	0.55573064	0.57382655	0.5692131	0.5694222	0.5819382
0.0	0.5915368	0.5846329	0.57212114	0.5682236	0.5782141	0.5634921	0.57639444	0.57103074	0.5731276	0.58714974
0.0	0.5915368	0.5846329	0.57212114	0.5682236	0.5782141	0.5634921	0.57639444	0.57103074	0.5731276	0.58714974
0.0	0.5905469	0.5804381	0.5677139	0.5650517	0.57422656	0.5619217	0.5742835	0.5688697	0.5698128	0.58648586
0.0	0.5876868	0.5747916	0.55709434	0.5659959	0.5692091	0.5565658	0.57281053	0.56772727	0.56896406	0.58258396
0.0	0.5870263	0.57374144	0.5564997	0.5654744	0.56906956	0.5569296	0.5735041	0.5671995	0.56935734	0.5826647
0.0	0.5916657	0.5846282	0.57285964	0.5672497	0.5775285	0.5637986	0.57583463	0.5696862	0.57267565	0.588642
0.0	0.5916657	0.5846282	0.57285964	0.5672497	0.5775285	0.5637986	0.57583463	0.5696862	0.57267565	0.588642
0.0	0.5872977	0.5751675	0.5571989	0.5671441	0.5712804	0.5586584	0.5736936	0.5694388	0.56868327	0.582784
0.0	0.58797807	0.57575864	0.55657285	0.5671246	0.57129514	0.5577834	0.5732595	0.5694499	0.5700874	0.58199245
0.0	0.58554	0.5729688	0.5578467	0.5656788	0.5720273	0.55805576	0.5736182	0.5695683	0.5696021	0.58151627
0.0	0.5891424	0.57561904	0.5578043	0.5670507	0.5703692	0.5567882	0.57318664	0.56929046	0.5702549	0.5820477
0.0	0.58888143	0.5736991	0.5555155	0.5664403	0.5710928	0.55735254	0.57176805	0.5693424	0.57018775	0.5828371
0.0	0.58687013	0.57382196	0.55657065	0.56699723	0.5710035	0.557601	0.5738737	0.56910515	0.5698465	0.5830856
0.0	0.58884066	0.5732575	0.5581799	0.56691647	0.57193804	0.55705297	0.5739189	0.5692106	0.56984603	0.58149993
0.0	0.5883833	0.5754053	0.5581407	0.56719244	0.57171917	0.55755275	0.5731824	0.56884855	0.56923866	0.5825639
0.0	0.5887235	0.57549334	0.5576959	0.56688404	0.5712686	0.5566246	0.5735134	0.5696427	0.5701283	0.58337045
0.0	0.58834237	0.57553935	0.5573877	0.5668732	0.5713728	0.5580865	0.57172364	0.5693066	0.569889	0.5821159
0.0	0.58816653	0.57499826	0.5564653	0.5673459	0.57048416	0.5568755	0.57365835	0.5692176	0.56916064	0.5829639
0.0	0.5881409	0.5746133	0.55682325	0.56645715	0.56927633	0.5576031	0.5729497	0.5692967	0.5689214	0.5823309
0.0	0.5893041	0.57349163	0.5567248	0.56769794	0.57199496	0.558123	0.57286775	0.5689991	0.5695948	0.5829737
0.0	0.5883923	0.57407606	0.55713713	0.5668711	0.5708474	0.55760914	0.57370275	0.5674187	0.5701527	0.5808283
0.0	0.58531624	0.574878	0.55648106	0.5644121	0.570654	0.5567802	0.57369095	0.56946045	0.5692524	0.5827295
0.0	0.5887125	0.574754	0.5576245	0.56780106	0.5726447	0.556766	0.57361037	0.56540763	0.5692782	0.5812879
0.0	0.5867437	0.57586384	0.5569629	0.5664282	0.57129127	0.5549093	0.5732632	0.56910425	0.56948495	0.583134
0.0	0.5884987	0.57367676	0.555976	0.5660995	0.5717056	0.5578837	0.573187	0.5684467	0.57011724	0.5833021
0.0	0.5871957	0.57649755	0.56043434	0.5640444	0.57255673	0.5587711	0.57314897	0.56825763	0.5697151	0.58137774
0.0	0.58846325	0.5764315	0.5595014	0.56594557	0.57246304	0.55840546	0.57494336	0.5691946	0.56956965	0.58225465
0.0	0.587887	0.5756491	0.560291	0.5649017	0.57319516	0.55886793	0.5729316	0.5679923	0.57013106	0.58201844
0.0	0.58928126	0.5820713	0.566916	0.56734496	0.5765194	0.5628956	0.57287574	0.56942993	0.5724982	0.58639205
0.0	0.5902799	0.58116287	0.56655943	0.5672035	0.57546484	0.56050116	0.5744951	0.5688641	0.5718891	0.5862028
0.0	0.5885155	0.5743175	0.5566012	0.5671488	0.5696399	0.556048	0.5732676	0.5695483	0.5690709	0.5830884
0.0	0.5888245	0.57464296	0.5559265	0.5661231	0.5705615	0.5562416	0.5734745	0.5693995	0.56950366	0.582458
0.0	0.58878714	0.5730469	0.55764675	0.56690735	0.57053274	0.55760944	0.57345575	0.5694796	0.57036024	0.5817323
0.0	0.5874522	0.57506394	0.55764073	0.5675352	0.5712392	0.5570002	0.57150376	0.56949115	0.57008916	0.58187705
0.0	0.58850366	0.57539845	0.5579779	0.5676733	0.5719212	0.5568918	0.5731581	0.56871974	0.5703962	0.5833999
0.0	0.5873028	0.5754238	0.55528337	0.5673189	0.57139736	0.5562453	0.5739418	0.56932914	0.5698888	0.58191985
0.0	0.58837533	0.5747778	0.5574738	0.56643265	0.57069314	0.5561962	0.5727753	0.5683297	0.56898373	0.5819953
0.0	0.5907371	0.5827132	0.5679887	0.56725234	0.57543015	0.56120616	0.5739135	0.5702631	0.5731442	0.5849829
0.0	0.5885058	0.57672286	0.5599205	0.56599796	0.57328993	0.55922115	0.57512337	0.5692552	0.5698763	0.58291316
0.0	0.58635944	0.57487255	0.5552189	0.56505597	0.571021	0.55618435	0.5714675	0.5686255	0.56960714	0.5820859
0.0	0.5870364	0.57497704	0.55731356	0.5668209	0.5703023	0.55665493	0.57165605	0.5680894	0.56957364	0.5821124
0.0	0.59126174	0.5817446	0.5682007	0.5674413	0.57636505	0.56016827	0.57447165	0.5700887	0.572589	0.5862539
0.0	0.5879773	0.57448095	0.55866516	0.5662971	0.57175314	0.55691653	0.5727604	0.56911254	0.568249	0.58073574
0.0	0.5881927	0.5758807	0.5570754	0.56639063	0.5692388	0.557191	0.57218105	0.5672065	0.5689213	0.5801966
0.0	0.58772355	0.57567465	0.5570167	0.5667564	0.571483	0.55566776	0.57301944	0.5679656	0.5689597	0.5803997
0.0	0.5874935	0.57585835	0.5581107	0.56669486	0.5709419	0.55622375	0.5737212	0.5685519	0.5686285	0.58020747
0.0	0.58722156	0.57623065	0.55857533	0.5663518	0.5708086	0.5574594	0.57218575	0.56872594	0.5701125	0.5804478
0.0	0.5875511	0.5761075	0.5579413	0.56607264	0.5710037	0.5574891	0.5727149	0.5688721	0.56969744	0.5804481
0.0	0.5871427	0.57542944	0.5573749	0.56623334	0.5713878	0.55757546	0.57342863	0.5684776	0.5695936	0.58051145
0.0	0.5862654	0.57472265	0.55777454	0.56544274	0.5709195	0.5572444	0.5734728	0.56706226	0.56937397	0.5804322
0.0	0.5871438	0.5758445	0.5575445	0.5662115	0.57071036	0.555253	0.57270217	0.56709987	0.5686882	0.58094484
0.0	0.5868833	0.57664627	0.55644655	0.56532323	0.5717955	0.5554534	0.573424	0.568193	0.5691076	0.5809238
0.0	0.58739674	0.57588404	0.5590379	0.5661666	0.5706817	0.5560899	0.57296115	0.5689966	0.5694676	0.581556
0.0	0.58779556	0.5756738	0.5572322	0.5660191	0.57105297	0.55746174	0.57154924	0.566047	0.56924087	0.5814452
0.0	0.5878691	0.57544184	0.5581528	0.5659558	0.57227546	0.55533063	0.5733605	0.56857234	0.5696967	0.5810411
0.0	0.5876026	0.57496136	0.55832607	0.56592447	0.5711646	0.5549997	0.5727112	0.5688054	0.56947184	0.5824907
0.0	0.59079057	0.5807896	0.56909925	0.56695485	0.5760886	0.562489	0.5735895	0.56996584	0.5710604	0.58701783
0.0	0.010544587	0.041931923	0.020749856	0.014565978	0.016321568	0.05926975	0.039156355	0.015101616	0.008389822	0.009925954
0.0	0.012049794	0.079827555	0.041249108	0.007039245	0.0096672345	0.026185475	0.02814447	0.015512434	0.008353108	0.007912739
0.0	0.008249078	0.027380442	0.031678215	0.006172943	0.014904319	0.01984139	0.024491442	0.01768384	0.0060521387	0.014309457
0.0	0.5871157	0.57592237	0.5586649	0.5657176	0.5721889	0.5575308	0.57260406	0.56903887	0.56896436	0.5819187
0.0	0.58665895	0.5765616	0.5586423	0.56661725	0.5706459	0.5564154	0.5725954	0.5690029	0.56918496	0.5802453
0.0	0.58737105	0.5750483	0.55825895	0.5663529	0.5711638	0.5569099	0.57215726	0.56914055	0.56786287	0.5804551
0.0	0.5870237	0.57534456	0.55718184	0.5662997	0.5705993	0.5573113	0.57241344	0.568375	0.5684634	0.5809455
0.0	0.587415	0.5760692	0.55825263	0.5663946	0.5714269	0.5557067	0.571593	0.5685855	0.56898206	0.5794155
0.0	0.5866159	0.5759509	0.5582914	0.56586903	0.5701585	0.5576105	0.573375	0.5672343	0.56997436	0.58032805
0.0	0.587393	0.5755884	0.55797017	0.5666557	0.56963384	0.5555597	0.57315755	0.56848353	0.56763434	0.58076185
0.0	0.5872537	0.57564825	0.55724394	0.5658357	0.5715235	0.5571971	0.5726522	0.5674633	0.5681109	0.5804812
0.0	0.59106565	0.58202577	0.5685804	0.5681889	0.5747004	0.5613678	0.57400936	0.56998706	0.57268727	0.5873098
0.0	0.5878631	0.5754739	0.5578656	0.5660611	0.57116055	0.5566222	0.57314	0.5669903	0.5674527	0.58036953
0.0	0.58655024	0.5749567	0.5583501	0.5660023	0.5708741	0.5568812	0.5724704	0.56797594	0.56938136	0.5808041
0.0	0.5871288	0.5768921	0.5570643	0.56592816	0.5710905	0.5577524	0.5736328	0.568348	0.5693602	0.5807133
0.0	0.5859953	0.5755917	0.5570525	0.5660099	0.5712732	0.55775064	0.57276064	0.5667962	0.5692406	0.580441
0.0	0.5872695	0.57558894	0.55740076	0.564216	0.57152593	0.55730957	0.5733768	0.567475	0.5690948	0.5804462
0.0	0.59104747	0.5821606	0.56702805	0.56744426	0.57499385	0.56220496	0.5732953	0.56913644	0.5693122	0.5858485
0.0	0.5909074	0.5819992	0.5683877	0.566985	0.5749778	0.562111	0.5736277	0.5699863	0.5707696	0.5862714
0.0	0.58945185	0.5820638	0.5684917	0.5665551	0.57479185	0.56176126	0.5735434	0.568426	0.57006484	0.5852062
0.0	0.59137774	0.5812452	0.5683342	0.5657609	0.5764071	0.56157213	0.5742051	0.5697372	0.5723717	0.58683777
0.0	0.5899676	0.5818053	0.5688842	0.5668085	0.5762181	0.56100684	0.5746064	0.5694976	0.5726183	0.5862667
0.0	0.5907712	0.58156264	0.5673582	0.5680413	0.5760564	0.56299114	0.57415247	0.5702593	0.5726221	0.5869474
0.0	0.58566177	0.575114	0.5552888	0.5667952	0.5703334	0.5550257	0.57357	0.56630576	0.56831217	0.58149964
0.0	0.5868532	0.57474613	0.5577536	0.5657412	0.5692157	0.5566643	0.5722195	0.5670902	0.5687039	0.5813049
0.0	0.013607434	0.030091014	0.015041929	0.011891108	0.012116916	0.014272694	0.014761747	0.016618088	0.008723173	0.0071803275
0.0	0.013547186	0.030219555	0.01499055	0.011846342	0.012107496	0.014235648	0.014763883	0.016589748	0.008755244	0.0071864896
0.0	0.013577002	0.03004071	0.014984327	0.011894717	0.012086383	0.014286929	0.014712977	0.016628899	0.008743987	0.0071677924
0.0	0.013585742	0.030064171	0.015049117	0.011898198	0.012110342	0.014313411	0.014751266	0.016558426	0.0087477	0.007192865
0.0	0.013583389	0.030031936	0.015023919	0.01186807	0.012098397	0.014253205	0.014737259	0.01660174	0.008719038	0.007187327
0.0	0.013567451	0.030055398	0.015011801	0.011881717	0.012119022	0.014216778	0.014770031	0.01659275	0.008697893	0.007204428
0.0	0.016421575	0.041276403	0.009633715	0.006729262	0.0053943214	0.018862776	0.013468813	0.011515751	0.007185378	0.008556236
0.0	0.016441265	0.04110675	0.009633288	0.006726993	0.005391564	0.01884785	0.013518705	0.011503003	0.0071512447	0.008580722
0.0	0.016429681	0.04102337	0.009577249	0.00674506	0.0053943596	0.018696586	0.0134931775	0.0115046725	0.007182426	0.008571689
0.0	0.01642371	0.04107114	0.009638185	0.006730801	0.005395399	0.018872468	0.013500848	0.01147494	0.0071993414	0.008560487
0.0	0.016407918	0.041079927	0.0095779635	0.006711828	0.0054037264	0.01874259	0.013496943	0.011489666	0.007180746	0.008561556
0.0	0.016364465	0.0410394	0.009606158	0.006739701	0.005402312	0.018758012	0.013508497	0.01149309	0.007142197	0.00856754
0.0	0.02487278	0.023126388	0.011447884	0.009477182	0.0098827435	0.015323757	0.022571636	0.009485484	0.009299349	0.005668548
0.0	0.024865864	0.023080565	0.011421526	0.009454581	0.009864745	0.015369901	0.022567956	0.009490163	0.00930671	0.0056689056
0.0	0.024874689	0.023084875	0.01136457	0.009461711	0.009846541	0.015351228	0.02261754	0.0094919605	0.009286197	0.0056828666
0.0	0.024937255	0.02314943	0.011460264	0.009494898	0.009882015	0.015373381	0.02258296	0.009455662	0.009307849	0.0056724916
0.0	0.024878599	0.023029367	0.011407434	0.009466105	0.009886766	0.015301792	0.022637028	0.009474072	0.009308751	0.0056718523
0.0	0.024804497	0.023151545	0.011450372	0.009491108	0.009887583	0.015314953	0.022632057	0.009486802	0.009300711	0.005669249
0.0	0.018436218	0.022374922	0.01832941	0.012779824	0.00886335	0.016076583	0.020485904	0.011634901	0.009506138	0.0096029835
0.0	0.0184415	0.02230348	0.0182537	0.012749563	0.008880852	0.016055973	0.02041295	0.011630702	0.009543187	0.00956954
0.0	0.018497022	0.022338163	0.01825695	0.012752103	0.008874249	0.016056027	0.02038823	0.011615025	0.009530292	0.009597923
0.0	0.018473221	0.022353789	0.018346528	0.012771675	0.008874646	0.016095366	0.020466633	0.011561108	0.0095181465	0.009570412
0.0	0.018454839	0.022337362	0.018306937	0.012755928	0.008901181	0.015995212	0.020412445	0.011624553	0.009502407	0.009567033
0.0	0.018437244	0.022288825	0.018244525	0.012795963	0.0088987	0.016044738	0.020417145	0.011626022	0.009510085	0.009580044
0.0	0.018754892	0.013967002	0.008862446	0.008279656	0.008256087	0.022503493	0.017959582	0.017226487	0.007560721	0.007442679
0.0	0.018705858	0.013892322	0.00884651	0.008269271	0.008252036	0.02257795	0.017981688	0.017277386	0.007588383	0.0074282917
0.0	0.018793365	0.013936917	0.008860143	0.00827966	0.008258922	0.022503829	0.017979162	0.017266452	0.007578242	0.0074276906
0.0	0.018739533	0.013926501	0.008870743	0.008278281	0.008256392	0.022560183	0.01797571	0.017172072	0.007582421	0.0074373395
0.0	0.018766208	0.013914418	0.008857546	0.008260113	0.008257572	0.022513356	0.0179954	0.017277014	0.0075478624	0.0074461526
0.0	0.018752733	0.013906582	0.008857304	0.008286699	0.008254237	0.022490198	0.017977234	0.017247958	0.0075653777	0.0074373153
0.0	0.01580916	0.020718493	0.010468128	0.010290355	0.009827452	0.012161827	0.01645827	0.01992931	0.009093485	0.010014809
0.0	0.015805243	0.020620339	0.010447152	0.010291268	0.009804552	0.012198523	0.016523907	0.019929636	0.009118384	0.010015939
0.0	0.015806295	0.020660542	0.010425337	0.010289258	0.009776746	0.012155527	0.016541118	0.01990939	0.009105713	0.010064842
0.0	0.015798599	0.020713123	0.010483808	0.010286029	0.009808409	0.012207005	0.016510878	0.019878363	0.009097546	0.01002638
0.0	0.015807446	0.020617085	0.01046162	0.010287427	0.009809196	0.012136292	0.016520545	0.019927364	0.009090869	0.010000565
0.0	0.01573971	0.020660369	0.010464306	0.010290186	0.009810151	0.012167156	0.01653065	0.019933026	0.009085879	0.010035698
0.0	0.02141741	0.024687955	0.018399658	0.013494232	0.012213591	0.009735875	0.029144293	0.014428413	0.010283122	0.008167416
0.0	0.02144592	0.02484583	0.018374044	0.013481569	0.012192376	0.009725467	0.02916113	0.01440667	0.010285403	0.008173293
0.0	0.021418797	0.024671573	0.018372893	0.013490906	0.012199424	0.009737488	0.029209787	0.014421159	0.010314159	0.008179751
0.0	0.021436315	0.024744065	0.018415632	0.0135079	0.012225246	0.0097292755	0.029152364	0.014353529	0.010285073	0.008193864
0.0	0.021449402	0.02466567	0.018398736	0.013467503	0.012235056	0.009689918	0.029172834	0.014418976	0.010282889	0.008163002
0.0	0.021288369	0.024660725	0.018411538	0.013454509	0.012236963	0.009691031	0.029214296	0.014377747	0.010268185	0.008195402
0.0	0.022321012	0.00014076236	1.156037e-05	1.0380981e-05	0.009533123	0.017997753	0.014921446	9.5173746e-05	0.010801582	0.0051663998
0.0	0.022257935	0.00014061265	1.1535734e-05	1.0414913e-05	0.00953915	0.01794771	0.014887645	9.492512e-05	0.010796692	0.0051662824
0.0	0.022328684	0.00014091413	1.161608e-05	1.03932425e-05	0.009539334	0.017925872	0.014939527	9.5258816e-05	0.01078091	0.0051371297
0.0	0.016115926	0.023095911	0.01123194	0.006046757	0.007899672	0.0132116955	0.014160106	0.022382177	0.014592956	0.0076693655
0.0	0.016108066	0.023010172	0.011264252	0.0060472614	0.007881593	0.013215842	0.014203892	0.022319661	0.014544154	0.0076795476
0.0	0.016090784	0.023017837	0.011293664	0.006048379	0.007902826	0.013206183	0.014188784	0.022326104	0.014573879	0.007682368
0.0	0.016115056	0.022997783	0.011286015	0.006044728	0.007895935	0.013209552	0.014184803	0.02230044	0.014531441	0.007692574
0.0	0.016092632	0.023068557	0.011307376	0.0060453415	0.007890984	0.013254098	0.014204353	0.02239226	0.014585148	0.0076812706
0.0	0.016082104	0.023181252	0.01130129	0.0060541728	0.0079207355	0.01316317	0.014189664	0.022347502	0.0145757	0.007656268
0.0	0.01609795	0.023032382	0.011282987	0.0060567954	0.007886565	0.013222175	0.014207712	0.022348888	0.014552809	0.0076614833
0.0	0.016027095	0.023054408	0.011291023	0.006050911	0.0079196375	0.013172111	0.01416072	0.022420252	0.014535962	0.0076628574
0.0	0.016928326	0.026262848	0.0073755663	0.011836455	0.010209059	0.023497535	0.022791121	0.013468263	0.009423356	0.009383876
0.0	0.016943077	0.026279133	0.0073925937	0.011847108	0.010224504	0.023366783	0.022757713	0.013477864	0.009404329	0.0093493825
0.0	0.016900813	0.026234377	0.007418746	0.011857326	0.010243912	0.023329595	0.022766994	0.013490259	0.009411554	0.009359187
0.0	0.011641462	0.019213239	0.014953293	0.009653435	0.007583239	0.013708663	0.025145413	0.01405368	0.010104619	0.010086391
0.0	0.030370774	0.04132678	0.022211319	0.01102492	0.013211602	0.015811289	0.020970967	0.013238541	0.016379023	0.009724682
0.0	0.030370127	0.041188136	0.0221503	0.010999494	0.013247601	0.015766008	0.020874994	0.013240062	0.016353508	0.009717393
0.0	0.03035516	0.041246995	0.022144012	0.011004626	0.013215942	0.01580674	0.020958478	0.013209303	0.016356193	0.009715062
0.0	0.030350368	0.041172095	0.022099236	0.011001709	0.013220569	0.015828751	0.020977978	0.013222983	0.016332181	0.009686642
0.0	0.030327294	0.041457705	0.022245333	0.011022238	0.013239406	0.015769124	0.020979995	0.013228093	0.016331814	0.009692005
0.0	0.030316673	0.041192178	0.022104593	0.011006909	0.013243844	0.015827844	0.020964272	0.013224819	0.016370298	0.0096879685
0.0	0.030351512	0.04131924	0.022092206	0.010985596	0.013245838	0.015784843	0.020979036	0.013232694	0.0163457	0.009699628
0.0	0.030303795	0.041253056	0.0221125	0.011001565	0.013220811	0.015831834	0.020933552	0.013249284	0.016337715	0.009680954
0.0	0.03031663	0.041313175	0.022170233	0.010998062	0.013274512	0.015729224	0.020942202	0.013227906	0.016346406	0.009704433
0.0	0.030347338	0.04130827	0.022176385	0.011016797	0.013199969	0.015776504	0.020980308	0.013244062	0.01636973	0.009695199
0.0	0.016558938	0.02170484	0.018294932	0.009448992	0.010488987	0.015276493	0.027839718	0.0136276595	0.011315296	0.011339192
0.0	0.016516965	0.021715676	0.018365094	0.009461237	0.010458965	0.015242272	0.027798032	0.013614681	0.011306151	0.011302409
0.0	0.016490642	0.02170968	0.01837857	0.00947797	0.010495547	0.0152732795	0.027785428	0.013649136	0.011316491	0.0113245705
0.0	0.011843736	0.024592789	0.023583438	0.0078081903	0.007585421	0.0094994325	0.022908617	0.011840193	0.010869437	0.011768318
0.0	0.011843808	0.024626004	0.023565747	0.007819017	0.0075910445	0.009467304	0.022928275	0.011868187	0.01086031	0.011751256
0.0	0.01186244	0.024589093	0.023686394	0.007812968	0.007587992	0.009506628	0.022959404	0.011848697	0.0108694425	0.01174091
0.0	0.011848988	0.024580255	0.02372485	0.0077970084	0.0075914147	0.009496373	0.022924837	0.011867852	0.010829707	0.011760074
0.0	0.016644103	0.021436341	0.020958748	0.008322486	0.010013136	0.012092517	0.024936914	0.013315302	0.008885768	0.005729073
0.0	0.016670909	0.021417335	0.020922555	0.008318791	0.010029452	0.012105973	0.024973815	0.013349437	0.00888702	0.005710343
0.0	0.016674044	0.021499839	0.020981675	0.008307867	0.01004688	0.012094277	0.02497365	0.013335565	0.008876543	0.005713693
0.0	0.013949983	0.03442049	0.0032916414	0.010280409	0.009309323	0.024678195	0.02064382	0.018308753	0.007842034	0.011717401
0.0	0.013962234	0.03432648	0.0032947469	0.010271656	0.009305149	0.024729077	0.020607775	0.018224005	0.007840329	0.011736866
0.0	0.0139742	0.034353074	0.0033036936	0.010284059	0.00930974	0.024658231	0.020631822	0.018260017	0.007845178	0.011712787
0.0	0.01925174	0.029075248	0.006570633	0.011230107	0.012401854	0.023430185	0.019783383	0.009472197	0.008576699	0.00861115
0.0	0.016385416	0.0386326	0.014458264	0.01279741	0.011481307	0.01946349	0.0144969905	0.011166827	0.0074120807	0.006076019
0.0	0.015635861	0.0242222	0.012865213	0.010603504	0.014329889	0.01078204	0.015278158	0.0103176255	0.010017301	0.008275279
0.0	0.015617419	0.024197891	0.012806063	0.010600164	0.014379449	0.010761933	0.015265822	0.010326608	0.009977653	0.008271254
0.0	0.01562834	0.024249248	0.012855975	0.010615357	0.014326589	0.010754337	0.01530708	0.010332808	0.009995823	0.008272217
0.0	0.015678499	0.02414649	0.012803555	0.0105889775	0.014323325	0.010715391	0.015293797	0.010340321	0.010000708	0.008286131
0.0	0.015643641	0.02423662	0.012829497	0.010597053	0.014343791	0.010757649	0.015280418	0.010340301	0.009983448	0.00825065
0.0	0.015641123	0.024202537	0.012806232	0.010592865	0.014345928	0.01074569	0.0152462665	0.010334388	0.010015816	0.008255549
0.0	0.01566126	0.024182392	0.012818318	0.010615512	0.014340359	0.010777194	0.0153199155	0.010352439	0.009997568	0.00824489
0.0	0.01562773	0.024218133	0.012907453	0.010594673	0.014343918	0.010733229	0.015295816	0.010336159	0.009985008	0.008251872
0.0	0.01567404	0.024247179	0.012866474	0.010607402	0.014370586	0.010770449	0.015315563	0.0103681125	0.009999187	0.008253581
0.0	0.011496108	0.02242216	0.018804854	0.0111185685	0.0071856026	0.019349908	0.015835578	0.013749716	0.0071282727	0.0114340065
0.0	0.011487468	0.022452135	0.018864827	0.011098888	0.007204005	0.01931243	0.01585161	0.01377793	0.0071216477	0.011401918
0.0	0.017915357	0.027122129	0.009194623	0.012975491	0.014421762	0.017321622	0.014044419	0.013566774	0.009809029	0.009800234
0.0	0.0134221725	0.029899208	0.010544453	0.008622385	0.009619068	0.019881703	0.011004298	0.014444587	0.008844834	0.011236049
0.0	0.01345173	0.029796094	0.010584072	0.0086169895	0.009612394	0.01982628	0.0110049425	0.014411519	0.0088484585	0.011192629
0.0	0.023602387	0.028952101	0.01305361	0.013038947	0.013307849	0.012837894	0.01971792	0.014375917	0.010865399	0.010145796
0.0	0.02361991	0.028889295	0.013100639	0.013053438	0.013272114	0.012785553	0.019794011	0.014376044	0.010895588	0.0101779075
0.0	0.012937238	0.022437299	0.008675719	0.0137199	0.017808126	0.021931576	0.021268554	0.013452875	0.0072155176	0.011447646
0.0	0.01288597	0.02246278	0.008680831	0.013726819	0.017851364	0.0219402	0.021318171	0.013481212	0.0072198096	0.01141658
0.0	0.014415223	0.029420905	0.008835943	0.010227342	0.008739009	0.014174365	0.0130092865	0.012442597	0.008143548	0.008058019
0.0	0.015349717	0.034379587	0.011696437	0.012135612	0.00946471	0.013115388	0.017637737	0.014191398	0.007894976	0.007855521
0.0	0.015371684	0.03444618	0.01170317	0.0121527845	0.009486743	0.013168256	0.017635977	0.0142283635	0.007883003	0.007885118
0.0	0.0153725855	0.034443475	0.011737071	0.012165082	0.009481296	0.013123506	0.017630361	0.014177623	0.007865376	0.007879204
0.0	0.015369967	0.034456603	0.011665857	0.012134063	0.009462404	0.013153133	0.017624738	0.014181856	0.007889046	0.007876968
0.0	0.015375638	0.034404196	0.011728362	0.012153958	0.0094797565	0.013169997	0.01763715	0.014186751	0.0078563355	0.0078540165
0.0	0.015361974	0.03447854	0.0117614595	0.0121632535	0.009474179	0.013153739	0.017649291	0.014240393	0.007871853	0.007860496
0.0	0.01506601	0.03591436	0.008197271	0.010954616	0.010373291	0.018755607	0.012598329	0.011731187	0.0069803353	0.0074776327
0.0	0.015072005	0.03591962	0.008235677	0.010962415	0.010385075	0.018779106	0.0126031125	0.01176677	0.0069862143	0.0074787335
0.0	0.015067299	0.03603394	0.00822795	0.010963931	0.010373936	0.018755274	0.012622684	0.011770158	0.0069900793	0.0074706925
0.0	0.012390219	0.020955376	0.015569294	0.008904955	0.013141867	0.013186549	0.010500188	0.0107317045	0.01004965	0.0066136564
0.0	0.013837622	0.053751286	0.03019603	0.0075617987	0.010256286	0.013865532	0.0149998255	0.015772218	0.0078809	0.0073885573
0.0	0.013852329	0.053689234	0.0303287	0.00756332	0.01027011	0.013869301	0.014983693	0.015811704	0.007886338	0.0073676244
0.0	0.013823723	0.053691268	0.030286634	0.0075561074	0.010292691	0.013918285	0.01501623	0.015844356	0.0078947665	0.007385333
0.0	0.010516867	0.04189447	0.020659987	0.01464457	0.016275262	0.059483953	0.03901644	0.015070469	0.008362273	0.009899035
0.0	0.58785486	0.5755129	0.55551684	0.56648546	0.5685341	0.5556509	0.57285404	0.5662797	0.56846505	0.58116186
0.0	0.58717674	0.5742249	0.5573443	0.5669541	0.57027227	0.55520976	0.5727942	0.5670114	0.5684337	0.5826109
0.0	0.58708996	0.5744678	0.5578568	0.5667942	0.56967854	0.5565558	0.5715567	0.5666406	0.5680167	0.58104706
0.0	0.013478397	0.021440852	0.01217848	0.013404232	0.014552775	0.020507032	0.016528316	0.0152376555	0.010616814	0.008491038
0.0	0.58800066	0.5754305	0.55751425	0.56654197	0.5705568	0.5569131	0.5731658	0.5675751	0.56823456	0.5808359
0.0	0.5905542	0.58468014	0.5681797	0.56826514	0.5774035	0.5633741	0.5748369	0.5703739	0.5717145	0.58731395
0.0	0.5867157	0.57527065	0.5573096	0.5664244	0.57087475	0.55602026	0.5723417	0.56771475	0.569159	0.58210343
0.0	0.590727	0.5821618	0.5671602	0.5674632	0.5760305	0.56136143	0.5733193	0.56928474	0.57134175	0.5867098
0.0	0.5877614	0.5747298	0.5560558	0.5647874	0.5696626	0.55561185	0.57308066	0.56675994	0.5677296	0.5811284
0.0	0.5880983	0.5743502	0.55563223	0.56505305	0.5697094	0.5570063	0.57310486	0.56690556	0.5691776	0.5817844
0.0	0.5877916	0.5746499	0.555975	0.5650628	0.57093877	0.5563008	0.5725825	0.567554	0.5690035	0.5816399
0.0	0.587759	0.5744395	0.55501324	0.564757	0.5699238	0.5565228	0.57290334	0.5674762	0.56945777	0.58166474
0.0	0.5863643	0.5745792	0.55679345	0.56585914	0.5714602	0.5567394	0.5727006	0.56780183	0.5682137	0.5805614
0.0	0.58700335	0.57443285	0.5553876	0.56593955	0.56926847	0.556422	0.57348377	0.56664276	0.56862134	0.5808644
0.0	0.5866062	0.5735859	0.5573746	0.5661244	0.57135004	0.5564394	0.5731646	0.56690335	0.56847584	0.58090824
0.0	0.5870289	0.57437515	0.55733734	0.5659753	0.57091707	0.5562669	0.57236844	0.5665558	0.5680526	0.58131534
0.0	0.5857539	0.5760242	0.5579172	0.56495345	0.5699072	0.55658084	0.5726656	0.56666523	0.5684809	0.5807445
0.0	0.5868304	0.57782185	0.5582583	0.5668447	0.57282764	0.5574164	0.5743908	0.56826997	0.56951505	0.58354574
0.0	0.5879133	0.57563126	0.55672294	0.56495917	0.57138866	0.5563049	0.57008356	0.56761664	0.5696945	0.5823106
0.0	0.5878411	0.5745897	0.5576959	0.56561965	0.56955653	0.5565611	0.57298183	0.5678266	0.5686665	0.581522
0.0	0.58725816	0.57447284	0.5569551	0.56534153	0.56997	0.55741227	0.571517	0.5667792	0.5695656	0.58237606
0.0	0.58633715	0.574622	0.55658454	0.56676865	0.57007664	0.5557732	0.5736581	0.567104	0.5691648	0.5822665
0.0	0.587186	0.57644415	0.5566866	0.56511563	0.56982523	0.55581	0.5736164	0.56817687	0.5683994	0.5820404
0.0	0.5882186	0.5767183	0.5560973	0.5674838	0.57053035	0.55562294	0.57386273	0.56836355	0.5684441	0.58246595
0.0	0.58857155	0.5751072	0.5571995	0.56735593	0.5704438	0.5562128	0.57249933	0.5691336	0.5683882	0.5827919
0.0	0.5887887	0.5774018	0.5583798	0.5671527	0.5737234	0.55666286	0.5729965	0.56943953	0.5690856	0.5835806
0.0	0.58881277	0.57722837	0.5579924	0.5673053	0.5732241	0.55512255	0.57325846	0.56929827	0.5697208	0.5835713
0.0	0.58843005	0.5746646	0.55804163	0.56623596	0.57115537	0.55631554	0.57174	0.56762195	0.56997186	0.583222
0.0	0.5878609	0.5750446	0.55746526	0.56713074	0.57146204	0.55613786	0.5739682	0.56796294	0.5690152	0.5821188
0.0	0.5882196	0.5752117	0.555334	0.565341	0.56964475	0.5567959	0.5720056	0.5673314	0.56864846	0.58147603
0.0	0.5875733	0.57479495	0.5552025	0.56594354	0.5689487	0.55657774	0.571636	0.567873	0.5673678	0.5815684
0.0	0.5872669	0.5754517	0.5573416	0.5653375	0.5715031	0.55811834	0.5723222	0.5682079	0.5689908	0.58246326
0.0	0.58927935	0.5777544	0.5608244	0.5672067	0.57378846	0.5591522	0.5730822	0.570042	0.569466	0.5827447
0.0	0.5880462	0.57620704	0.55809736	0.56699014	0.5713942	0.55767864	0.57307124	0.56803626	0.5685253	0.5818698
0.0	0.5866998	0.57753557	0.5586768	0.56578285	0.5730798	0.5564795	0.57312983	0.56761354	0.56928545	0.58263236
0.0	0.119036525	0.86899763	0.17934352	0.019180743	0.047974143	0.12548749	0.1413462	0.047124226	0.015733868	0.011577379
0.0	0.011311157	0.04355894	0.022309644	0.008123625	0.009050712	0.027465012	0.024159415	0.014563507	0.005028929	0.012008335
0.0	0.5881194	0.5745164	0.5561307	0.5673072	0.57117814	0.55615187	0.57227784	0.5695536	0.5696157	0.5831983
0.0	0.5884213	0.57427466	0.55609614	0.566802	0.571293	0.55696267	0.57358116	0.56904477	0.5689552	0.58311224
0.0	0.5905347	0.58419544	0.5679311	0.56698364	0.57722366	0.56310904	0.5751997	0.57001394	0.57115686	0.58675504
0.0	0.59101117	0.58400965	0.56882167	0.5679571	0.57714427	0.5633765	0.5754121	0.5700752	0.5723853	0.586943
0.0	0.11913313	0.86926717	0.1781665	0.019243855	0.048022285	0.12527029	0.14126307	0.047269948	0.015824473	0.0115232
0.0	0.5855088	0.5744622	0.55755335	0.5648197	0.5706528	0.5563781	0.57136405	0.5675351	0.5687649	0.5808709
0.0	0.589167	0.5815829	0.5677558	0.56745446	0.5761865	0.56162786	0.57338834	0.5697027	0.57233065	0.5856971
0.0	0.018759824	0.09353414	0.012194684	0.009505806	0.0067952625	0.013820362	0.0037603173	0.011110691	0.007413516	0.0073591108
0.0	0.009285912	0.038764935	0.036094375	0.008283141	0.014947408	0.03296069	0.027989801	0.016639281	0.005218026	0.0106803775
0.0	0.011714094	0.049135	0.030321354	0.007396178	0.0077151344	0.02848256	0.025035178	0.013775961	0.0047958842	0.011475578
0.0	0.011108994	0.026996847	0.04237281	0.00925675	0.009360571	0.036844492	0.029060092	0.012114285	0.0052241064	0.010893277
0.0	0.012685089	0.017173497	0.026635144	0.00798154	0.008821635	0.026030699	0.026919054	0.015466405	0.005528381	0.008624203
0.0	0.010390903	0.027766367	0.029763328	0.009017493	0.008539445	0.029141333	0.026492042	0.013627814	0.005113746	0.013563049
0.0	0.012970485	0.030859808	0.031117884	0.008782366	0.011873675	0.034767717	0.03176112	0.012439879	0.0050380803	0.012460464
0.0	0.010348892	0.030991022	0.029817037	0.006949091	0.0076703555	0.04218193	0.023259176	0.013606832	0.0054558166	0.011730313
0.0	0.012652208	0.032083236	0.028635066	0.008295747	0.00827157	0.030024128	0.026857052	0.016009552	0.0053009824	0.014084363
0.0	0.01141758	0.052140173	0.06168518	0.009089519	0.008504887	0.028698662	0.02634417	0.01532329	0.004297827	0.010346817
0.0	0.11978641	0.87167186	0.18024118	0.019296834	0.048599336	0.12656704	0.14116514	0.047323965	0.015839703	0.011720798
0.0	0.5869154	0.57380384	0.55766904	0.5661666	0.57028514	0.55455226	0.57233757	0.5667482	0.56863713	0.58185476
0.0	0.58869576	0.5747608	0.5579794	0.5657528	0.5715057	0.5571511	0.57372886	0.56827456	0.5684334	0.5815671
0.0	0.58656573	0.57578427	0.5568727	0.56640446	0.57133055	0.5565018	0.5733634	0.5687471	0.56900096	0.5818999
0.0	0.58742034	0.5746612	0.5572798	0.56626594	0.5715255	0.556595	0.57179093	0.56865394	0.5687776	0.58303744
0.0	0.5914665	0.58214206	0.5674972	0.5685092	0.5766609	0.56277066	0.5744283	0.5703217	0.57305837	0.5867985
0.0	0.58885807	0.57682794	0.5604967	0.5668241	0.57239	0.55677027	0.5718694	0.5684609	0.569537	0.58248305
0.0	0.5882983	0.5755442	0.55853075	0.56600285	0.5710196	0.5569947	0.57209927	0.5675071	0.5690423	0.58348006
0.0	0.59072447	0.5824691	0.56743896	0.5668639	0.57560855	0.5624499	0.5736198	0.5697303	0.5723778	0.58647513
0.0	0.5880979	0.5756773	0.5579004	0.5653456	0.57112074	0.5578058	0.572067	0.5690656	0.5693849	0.58293194
0.0	0.5906448	0.5822076	0.5674006	0.5669297	0.57611465	0.5624557	0.57272196	0.568814	0.57219535	0.5866488
0.0	0.007413519	0.016023884	0.023022078	0.008050289	0.010934208	0.039030995	0.016427815	0.008569805	0.0077000507	0.014911757
0.0	0.5882571	0.57697475	0.5595298	0.5661587	0.57247186	0.55544394	0.5726038	0.5683936	0.5690128	0.58338517
0.0	0.588944	0.5763766	0.5604382	0.56501293	0.57157755	0.5582089	0.5729067	0.5685843	0.56972826	0.58308154
0.0	0.5885453	0.5769596	0.56030786	0.56689197	0.572134	0.55753446	0.5730681	0.5671435	0.5687681	0.5826806
0.0	0.5881176	0.5761956	0.5591557	0.5662125	0.57198626	0.55758524	0.57321477	0.56724083	0.5686273	0.5828407
0.0	0.58732355	0.57531095	0.56089765	0.5654194	0.5703804	0.5576256	0.5725561	0.5681091	0.5687844	0.58266586
0.0	0.58871293	0.5776184	0.56048447	0.5665151	0.5724961	0.5577794	0.5727138	0.56798106	0.569026	0.58312297
0.0	0.5887269	0.5768535	0.56072855	0.56594235	0.57076377	0.5572387	0.5733374	0.56817853	0.5695996	0.5832271
0.0	0.5889225	0.5763843	0.5611083	0.5668743	0.57235265	0.5576178	0.57281005	0.56843215	0.56881815	0.5832646
0.0	0.58885086	0.57623076	0.5603376	0.56659	0.5723714	0.5558262	0.5734341	0.56739426	0.5683919	0.5831463
0.0	0.5887651	0.57698786	0.5605709	0.5668991	0.5722212	0.5586134	0.5725818	0.5679977	0.5675103	0.5822701
0.0	0.022529632	0.030862037	0.013911344	0.011446918	0.009779021	0.020359877	0.020303112	0.013235707	0.0098911915	0.006748594
0.0	0.58791006	0.5765343	0.5592568	0.5669381	0.5723295	0.55715084	0.57349074	0.5682549	0.5691501	0.5830614
0.0	0.58740044	0.57615256	0.56011444	0.5664061	0.57074267	0.5569524	0.5732342	0.56815493	0.56838495	0.58270633
0.0	0.58869195	0.57673866	0.5602005	0.5662842	0.5719573	0.55483097	0.5735318	0.5686704	0.5695236	0.58224547
0.0	0.58834237	0.57711804	0.5604557	0.56693554	0.57117265	0.55742747	0.5733043	0.568777	0.568707	0.5831686
0.0	0.58799934	0.5766657	0.55968976	0.566419	0.5722046	0.5576507	0.5731233	0.5687249	0.5672149	0.5829786
0.0	0.5878353	0.5757646	0.5610088	0.56659585	0.57218605	0.55765384	0.5732538	0.5687354	0.56885195	0.5831247
0.0	0.5888609	0.5758642	0.5603082	0.5665731	0.5719764	0.5579829	0.57293475	0.56823826	0.56870276	0.5831428
0.0	0.5882395	0.57691205	0.56076926	0.56690025	0.5712201	0.55766773	0.57345724	0.5683296	0.5690747	0.58336616
0.0	0.5880989	0.57706577	0.5603131	0.565382	0.57232594	0.55846655	0.5732543	0.5683145	0.56922853	0.5813468
0.0	0.58781993	0.5766669	0.55991834	0.56578964	0.5723555	0.55752605	0.5733686	0.5688306	0.56958145	0.58309084
0.0	0.58830005	0.57682776	0.5589352	0.5654098	0.5710674	0.55799866	0.57230455	0.567683	0.56861424	0.582115
0.0	0.587581	0.5767454	0.5590141	0.5648077	0.57183343	0.5580734	0.57269275	0.56846076	0.5690595	0.5831648
0.0	0.58820885	0.576548	0.56059456	0.5657762	0.5721229	0.5583297	0.5732057	0.56845164	0.5690544	0.5828099
0.0	0.58771247	0.5766491	0.56048226	0.56573683	0.5724155	0.5582633	0.5734294	0.5684716	0.56860936	0.58115566
0.0	0.59037095	0.5812324	0.567681	0.566931	0.5751633	0.5610785	0.5744283	0.5692161	0.572156	0.5862559
0.0	0.5906399	0.58262265	0.5694497	0.56827796	0.5767412	0.5629257	0.57434195	0.5697575	0.57120425	0.5868834
0.0	0.5866464	0.5752088	0.55806166	0.5655745	0.570444	0.55668455	0.5721491	0.56766146	0.56898904	0.5824948
0.0	0.58973366	0.58183885	0.5663596	0.5678148	0.5758347	0.562587	0.57460207	0.5701091	0.57235503	0.58572745
0.0	0.59067464	0.58192736	0.5660327	0.5678431	0.575685	0.56187683	0.5739548	0.56969255	0.57180023	0.5864326
0.0	0.5868332	0.5750353	0.5570095	0.5665988	0.57116365	0.5579137	0.57297105	0.56909645	0.5697395	0.5816192
0.0	0.59002316	0.58270884	0.5663414	0.5678018	0.5762854	0.5631659	0.57433873	0.5700287	0.57256055	0.5858885
0.0	0.58867824	0.5758077	0.55856365	0.56669927	0.5711978	0.55821645	0.57305884	0.5668173	0.5690777	0.5827976
0.0	0.58817077	0.57384145	0.55664974	0.5672784	0.57167655	0.5577167	0.5736371	0.56850046	0.5675352	0.5818567
0.0	0.58895594	0.57613534	0.5570697	0.56618243	0.57106054	0.55705345	0.57320875	0.56833357	0.56952035	0.5828942
0.0	0.59149253	0.5831539	0.5687913	0.5673837	0.5776755	0.5624958	0.5744685	0.5702972	0.57272923	0.5869988
0.0	0.59138364	0.58319163	0.5687314	0.5669974	0.5773386	0.56269735	0.57384914	0.5699406	0.57281876	0.5870673
0.0	0.5914593	0.5847945	0.5711012	0.5677499	0.5780198	0.56440854	0.57592297	0.57084763	0.5725295	0.5884743
0.0	0.5914593	0.5847945	0.5711012	0.5677499	0.5780198	0.56440854	0.57592297	0.57084763	0.5725295	0.5884743
0.0	0.587946	0.5755366	0.5559147	0.5667992	0.5710097	0.55831784	0.57287264	0.5689101	0.5693472	0.58327305
0.0	0.59037364	0.5818734	0.56539464	0.56745034	0.5748254	0.5618106	0.57418096	0.56944686	0.5717951	0.586679
0.0	0.5883801	0.57492673	0.55639875	0.5668794	0.5709672	0.5565768	0.5714521	0.568821	0.5690378	0.5827882
0.0	0.59053695	0.58226514	0.5663289	0.56849337	0.5772309	0.56230897	0.5738018	0.56992173	0.5718299	0.58664715
0.0	0.5906206	0.58214307	0.5667365	0.5666296	0.57632035	0.56098646	0.5744083	0.56929034	0.5714127	0.5853157
0.0	0.58824384	0.57526577	0.5572132	0.5668626	0.5713967	0.55704546	0.57274246	0.5680341	0.56894577	0.5812185
0.0	0.5905799	0.58029294	0.5664974	0.56722796	0.57680446	0.5610408	0.57424694	0.5692257	0.5707381	0.5859745
0.0	0.58769655	0.5750764	0.5564186	0.566871	0.5705397	0.55643815	0.5721523	0.56854796	0.56795424	0.581206
0.0	0.5867315	0.5745238	0.5572365	0.5656993	0.5713065	0.5560561	0.5727957	0.56824434	0.56962574	0.58229727
0.0	0.5884641	0.5752887	0.55680114	0.56661725	0.5705856	0.55606955	0.57187223	0.5695493	0.5695049	0.58230317
0.0	0.5886447	0.5748738	0.5570013	0.56634486	0.57001805	0.5565369	0.57172817	0.56930554	0.5683209	0.58289725
0.0	0.010053807	0.02271835	0.091485314	0.015767325	0.015400016	0.042639606	0.019407801	0.008789975	0.010184073	0.014767019
0.0	0.59067506	0.58472633	0.5704984	0.5681315	0.5780974	0.56387836	0.5753029	0.57042676	0.57277954	0.58767384
0.0	0.59067506	0.58472633	0.5704984	0.5681315	0.5780974	0.56387836	0.5753029	0.57042676	0.57277954	0.58767384
0.0	0.5870623	0.5754253	0.5565059	0.5668556	0.57023185	0.55680484	0.57291156	0.56956303	0.5688421	0.5823726
0.0	0.59047586	0.5808634	0.5678583	0.5683638	0.5750946	0.56237173	0.57414204	0.56982607	0.57246256	0.58738494
0.0	0.5902215	0.58201516	0.5677672	0.56805354	0.57559884	0.562076	0.5742027	0.56964946	0.57241416	0.58639514
0.0	0.5900922	0.5819076	0.5660066	0.5679628	0.57551354	0.5608063	0.5737238	0.56953514	0.5722683	0.5866951
0.0	0.5900922	0.5819076	0.5660066	0.5679628	0.57551354	0.5608063	0.5737238	0.56953514	0.5722683	0.5866951
0.0	0.59047586	0.5808634	0.5678583	0.5683638	0.5750946	0.56237173	0.57414204	0.56982607	0.57246256	0.58738494
0.0	0.5876069	0.5756971	0.55745673	0.5673914	0.5712806	0.5573396	0.57156616	0.569132	0.5702476	0.58319247
0.0	0.5863637	0.5744971	0.55586356	0.56573296	0.5698983	0.5569066	0.572198	0.5690275	0.5702489	0.58219904
0.0	0.5886758	0.57480943	0.55711365	0.5672979	0.57135624	0.55639535	0.57238007	0.5694231	0.5702101	0.58267516
0.0	0.5915715	0.583414	0.5707063	0.5684131	0.5785254	0.56222594	0.57448137	0.57016224	0.5728042	0.5861305
0.0	0.5870004	0.57546794	0.5580359	0.56698775	0.5702753	0.55503917	0.5735502	0.5675449	0.5677222	0.58226174
0.0	0.58690464	0.5752483	0.5577122	0.56543905	0.570541	0.55607873	0.5723631	0.56643116	0.56940293	0.5809868
0.0	0.5886606	0.58384573	0.5713005	0.5675807	0.5785882	0.56346667	0.57501245	0.57042634	0.5723179	0.58597976
0.0	0.5922929	0.58357096	0.5724663	0.5680076	0.57866526	0.56295186	0.57572836	0.56975114	0.57309073	0.5875885
0.0	0.5884885	0.5759878	0.562419	0.56666523	0.57217574	0.5588573	0.5737526	0.5682169	0.56967896	0.58418506
0.0	0.5915504	0.5831998	0.57223505	0.5670685	0.57595277	0.56292236	0.5737673	0.5702505	0.57208407	0.5878477
0.0	0.5876918	0.5836382	0.5723782	0.56731236	0.5783644	0.56321985	0.57300544	0.5702611	0.5716454	0.58757544
0.0	0.5871407	0.57722247	0.56307673	0.566188	0.57322824	0.55720127	0.5733441	0.56813633	0.5696136	0.5836913
0.0	0.59108573	0.5806807	0.56756526	0.567879	0.57547927	0.56170267	0.5731431	0.5694135	0.572511	0.58679897
0.0	0.5879636	0.57366556	0.55697554	0.5658304	0.57085186	0.5563726	0.57284474	0.5675569	0.5690517	0.5818379
0.0	0.58850425	0.5747684	0.5568854	0.5674046	0.571021	0.55774575	0.57233185	0.5694324	0.5699975	0.582285
0.0	0.5910629	0.5807079	0.56599444	0.5678098	0.5751203	0.5619216	0.57349557	0.5700341	0.5723417	0.5863009
0.0	0.5882266	0.57348174	0.5565237	0.5665411	0.5708935	0.55753034	0.5736617	0.56938213	0.5697147	0.5825027
0.0	0.014413652	0.043478604	0.054818887	0.012148806	0.011782323	0.06873208	0.021367492	0.018342294	0.008131971	0.009013982
0.0	0.5888397	0.5741781	0.5563319	0.5676296	0.5711029	0.55520487	0.5736912	0.5688129	0.5701723	0.581674
0.0	0.58565086	0.57439667	0.5554586	0.56733245	0.5706614	0.55739284	0.57361156	0.5691532	0.5700288	0.58187217
0.0	0.590707	0.58235466	0.567755	0.56788474	0.5758371	0.56219965	0.574301	0.5693166	0.5717764	0.5862269
0.0	0.58795696	0.5747279	0.55718815	0.5670248	0.57037365	0.5554152	0.57356626	0.568369	0.5686148	0.5822201
0.0	0.58870393	0.5765072	0.55901086	0.56732523	0.5728038	0.55812025	0.57325464	0.56952804	0.56916285	0.5835553
0.0	0.59144646	0.5821141	0.5684972	0.5685556	0.5774758	0.5631833	0.5744464	0.57055473	0.5721138	0.5872341
0.0	0.5882896	0.5760991	0.5588811	0.5650395	0.57071286	0.5555637	0.57343805	0.56847036	0.5684917	0.5819421
0.0	0.5863243	0.5749854	0.557337	0.56661654	0.5718179	0.55750954	0.5713724	0.56828064	0.5693717	0.58199763
0.0	0.58753663	0.5745482	0.55713946	0.56368613	0.57066554	0.55541396	0.5730757	0.5674805	0.56842244	0.58188516
0.0	0.58671546	0.573327	0.55819523	0.56576097	0.570203	0.5545879	0.57212424	0.5672499	0.5696164	0.5823639
0.0	0.5895182	0.5814991	0.568173	0.5672332	0.5759952	0.56151927	0.57375306	0.56940573	0.5731599	0.58624905
0.0	0.589439	0.58200485	0.5672694	0.567189	0.5760758	0.561824	0.5719854	0.57014275	0.5717014	0.58662194
0.0	0.5871529	0.57676	0.5582251	0.5662477	0.5726615	0.5576312	0.57247895	0.5695695	0.5701878	0.5827289
0.0	0.5897378	0.5816285	0.56572807	0.56695145	0.5764101	0.5608902	0.57328606	0.57006264	0.57206726	0.58616096
0.0	0.58975834	0.5826098	0.5677691	0.5667426	0.5760318	0.5617203	0.5732789	0.56907326	0.572685	0.58660525
0.0	0.5865958	0.57543254	0.55848336	0.5658958	0.57204974	0.55640984	0.5717553	0.567691	0.569334	0.58238715
0.0	0.5865958	0.57543254	0.55848336	0.5658958	0.57204974	0.55640984	0.5717553	0.567691	0.569334	0.58238715
0.0	0.5855818	0.5754666	0.55696917	0.564943	0.57168585	0.55758876	0.5728652	0.5680769	0.56907165	0.58299434
0.0	0.58651364	0.57620233	0.557906	0.5636813	0.5715491	0.5569856	0.57295305	0.5688371	0.57009196	0.583131
0.0	0.5895532	0.577056	0.5594806	0.5667403	0.5728768	0.55703616	0.57402056	0.5683384	0.56991994	0.5822152
0.0	0.590071	0.58297265	0.5714775	0.5671495	0.57595146	0.56356895	0.5737529	0.57033616	0.5721188	0.58621013
0.0	0.5869766	0.5796771	0.5661784	0.5673829	0.57565635	0.5602183	0.57175696	0.5692379	0.57062775	0.5861051
0.0	0.58945847	0.5806202	0.5660805	0.56720805	0.57537097	0.560433	0.5728656	0.5692999	0.57135576	0.58633006
0.0	0.021085437	0.028523017	0.009184681	0.012231109	0.0055652335	0.014865312	0.009104629	0.009773428	0.0127164265	0.016072087
0.0	0.5912887	0.5835701	0.5722247	0.5680731	0.57827544	0.56271094	0.57469	0.57045454	0.5719597	0.588399
0.0	0.58895427	0.5759023	0.5604098	0.5666328	0.57243055	0.55682564	0.57379806	0.56860626	0.5694183	0.5829694
0.0	0.5887656	0.57375497	0.55787313	0.5651512	0.5715826	0.5556198	0.57254654	0.5694209	0.56903434	0.58248824
0.0	0.58809364	0.57563585	0.55686873	0.5673398	0.57152146	0.55648655	0.5712068	0.5694388	0.56908983	0.58252263
0.0	0.58635616	0.5742091	0.5573059	0.56483805	0.57119024	0.5566031	0.5716607	0.56673455	0.5688794	0.58200824
0.0	0.5876145	0.5744984	0.55796814	0.56561327	0.5707611	0.5556172	0.5714507	0.5674446	0.5675344	0.58222663
0.0	0.0125664035	0.026110148	0.0385893	0.009152829	0.015486349	0.00019808163	0.026023833	0.020501157	0.008481201	0.01749561
0.0	0.022252709	0.047624193	0.015178525	0.011059856	0.014447127	7.3487274e-05	0.015808618	0.014649043	0.014329962	0.008941554
0.0	0.59036267	0.5837916	0.567733	0.5678598	0.5778296	0.56285876	0.57514113	0.56968075	0.5722767	0.5868395
0.0	0.58945465	0.5842757	0.5662511	0.56746775	0.5766779	0.56171685	0.5750316	0.57039016	0.5720212	0.5863777
0.0	0.014190499	0.050686732	0.013709567	0.010460134	0.016609278	0.009994888	0.016169947	0.016163569	0.008101321	0.013567943
0.0	0.5885342	0.57502955	0.55715907	0.567107	0.5709986	0.55742615	0.57377136	0.56828195	0.5696847	0.58331484
0.0	0.5880744	0.5788863	0.55900085	0.5664918	0.5722377	0.5584595	0.57307166	0.5692461	0.5695997	0.5815817
0.0	0.5879555	0.5738318	0.5563408	0.5657499	0.5705545	0.55514103	0.5729347	0.5676488	0.5678378	0.58227897
0.0	0.5878618	0.5757486	0.55766964	0.567389	0.5717894	0.555546	0.57287717	0.5685667	0.569663	0.5825617
0.0	0.019236961	0.045481127	0.01122357	0.007172701	0.008953461	0.010199595	0.015140167	0.01034526	0.00521597	0.01414303
0.0	0.010420968	0.04991407	0.004576027	0.013807657	0.0074719056	0.013642878	0.014121279	0.011508535	0.013509932	0.007929156
0.0	0.58978575	0.5822172	0.56810576	0.56641644	0.5756387	0.56126255	0.57378215	0.56860626	0.5707822	0.5854021
0.0	0.5889037	0.57572395	0.5589491	0.5674588	0.5724971	0.55814326	0.5742731	0.56996614	0.56926274	0.58332276
0.0	0.58861446	0.5756396	0.55782	0.56741995	0.5715643	0.55594957	0.57340926	0.5699991	0.5697413	0.5831168
0.0	0.58868873	0.5750608	0.55702883	0.5674355	0.57061464	0.5551693	0.5731855	0.56840444	0.56900734	0.58265865
0.0	0.58884066	0.57501036	0.5591548	0.56661224	0.5704537	0.5580423	0.5711399	0.56842995	0.5698841	0.58230245
0.0	0.58634675	0.57647794	0.5574218	0.56672335	0.5712173	0.55446297	0.57116014	0.56743884	0.5690389	0.58122355
0.0	0.5881573	0.5747446	0.55701923	0.5675107	0.5720627	0.55814916	0.5733036	0.5691499	0.5687182	0.5817062
0.0	0.59108037	0.58436745	0.56970674	0.5673596	0.57837766	0.56243205	0.57519627	0.570818	0.57254076	0.58778936
0.0	0.59108037	0.58436745	0.56970674	0.5673596	0.57837766	0.56243205	0.57519627	0.570818	0.57254076	0.58778936
0.0	0.58697945	0.5747761	0.553465	0.5658749	0.5709536	0.55493027	0.57220316	0.56910527	0.569074	0.5821677
0.0	0.5884198	0.5735415	0.557036	0.56688744	0.5714035	0.5568885	0.57112604	0.56880766	0.5701905	0.5823426
0.0	0.02337347	0.050446175	0.0045509697	0.015050869	0.009135025	0.010222072	0.018427543	0.015303933	0.00787373	0.009321956
0.0	0.02334459	0.04994375	0.0044961893	0.015016301	0.009118858	0.010224765	0.01841249	0.01527883	0.007881485	0.009284065
0.0	0.023296779	0.050134104	0.0045229197	0.015052347	0.009100251	0.010260992	0.018389545	0.01528552	0.007885961	0.009285512
0.0	0.5875999	0.57502633	0.5572893	0.5662563	0.57129943	0.55617017	0.572416	0.56729954	0.5690161	0.582062
0.0	0.58776885	0.5748554	0.5577834	0.566723	0.5696764	0.5571172	0.57439893	0.5685189	0.5698131	0.58272284
0.0	0.0131414905	0.032665946	0.0075298143	0.011378744	0.016089546	0.011723505	0.014440799	0.016119912	0.01157655	0.006977999
0.0	0.013181325	0.03272593	0.007519786	0.011405982	0.016063772	0.011741867	0.0144249145	0.016085334	0.011568129	0.006967038
0.0	0.011159126	0.030305203	0.025316076	0.012877755	0.009978444	0.050920766	0.0239517	0.016084285	0.007668712	0.011054939
0.0	0.0110610295	0.0420227	0.017807717	0.012802663	0.015986688	0.03851029	0.025178034	0.017052492	0.0067634885	0.010158106
0.0	0.59129596	0.5825374	0.56916887	0.5683841	0.5772977	0.562959	0.5740704	0.570261	0.57122	0.58678466
0.0	0.5878347	0.57602936	0.558463	0.5666223	0.5713565	0.5576205	0.57304525	0.5685907	0.5688543	0.5827469
0.0	0.5885932	0.5749932	0.5557168	0.56717277	0.5704392	0.5569494	0.5728101	0.5684471	0.56919235	0.581971
0.0	0.5905736	0.5839134	0.5676745	0.5676843	0.5771979	0.5626286	0.5754931	0.56945187	0.5722837	0.5869479
0.0	0.5873706	0.5752159	0.5577181	0.5652898	0.571761	0.5562355	0.5723175	0.56702524	0.5684409	0.5809793
0.0	0.58682877	0.5745823	0.5562484	0.56433636	0.5699711	0.55522054	0.5727273	0.56822354	0.56909055	0.5822886
0.0	0.5875725	0.5731614	0.55753976	0.56439084	0.57065386	0.5543867	0.57236683	0.5680358	0.5687653	0.5827489
0.0	0.5866413	0.5737975	0.5570585	0.5649568	0.57017565	0.5560436	0.5729184	0.56801283	0.56918347	0.58196646
0.0	0.58724403	0.5756511	0.5582385	0.56508154	0.57066953	0.55550325	0.5721925	0.56836057	0.5691981	0.5821721
0.0	0.58718896	0.57360613	0.5563483	0.56481177	0.57074696	0.5538231	0.5729756	0.5676899	0.5669198	0.5819257
0.0	0.58777064	0.57587487	0.55746835	0.564013	0.5712415	0.55442417	0.5722932	0.56899387	0.56946355	0.5812249
0.0	0.5863	0.57401264	0.557	0.5646511	0.5710564	0.5549456	0.5727414	0.5683593	0.56858605	0.58180165
0.0	0.5872825	0.5735068	0.55673325	0.5639751	0.57107294	0.5552552	0.5722967	0.5686059	0.5686985	0.5817079
0.0	0.5861047	0.57419914	0.5560062	0.56494445	0.57043386	0.55429345	0.5730133	0.5676379	0.5675557	0.5827478
0.0	0.5870189	0.5739051	0.5568395	0.56494963	0.5700635	0.55535275	0.5728596	0.56847	0.5697122	0.5825032
0.0	0.58713394	0.57395816	0.55650705	0.56492525	0.57112175	0.5546691	0.57332295	0.5686355	0.5675373	0.5828303
0.0	0.58721435	0.5739351	0.55658257	0.5651684	0.5708597	0.5535359	0.5708192	0.5666344	0.5689898	0.5819034
0.0	0.58734745	0.57377267	0.55695295	0.564492	0.5707964	0.5543376	0.5714937	0.5669441	0.568154	0.5812402
0.0	0.5873936	0.5748227	0.5571964	0.5646662	0.57121587	0.5550258	0.5732186	0.56868744	0.5688771	0.58260435
0.0	0.58734065	0.57442784	0.5579399	0.56405455	0.5709338	0.5550047	0.5719714	0.56838816	0.5687149	0.5818434
0.0	0.5859957	0.57421255	0.5569272	0.5652446	0.5713069	0.55502105	0.5716448	0.5675824	0.5687123	0.5820926
0.0	0.5869392	0.5748939	0.55622613	0.5649513	0.5711729	0.55496925	0.5719636	0.5679983	0.5689106	0.58083034
0.0	0.58721024	0.57450086	0.55706507	0.56470984	0.5701516	0.55495495	0.5721944	0.5684031	0.5685303	0.5825181
0.0	0.59064925	0.5813929	0.564114	0.5676675	0.57571465	0.56187344	0.57242393	0.5699533	0.5725757	0.5858284
0.0	0.58819604	0.5761228	0.5581777	0.5667442	0.57297295	0.5576017	0.5725562	0.56848425	0.56990534	0.5828169
0.0	0.010505739	0.021808395	0.036460623	0.015305032	0.018868057	0.088019066	0.032853603	0.015747897	0.012618816	0.0120798545
0.0	0.021451315	0.034955412	0.02115788	0.0116249155	0.008878897	0.021737993	0.016693734	0.011308197	0.011411732	0.008491512
0.0	0.5886256	0.57671434	0.55717546	0.56650496	0.5724661	0.55841845	0.5741886	0.5679442	0.56928223	0.5819197
0.0	0.11822358	0.86850876	0.17797223	0.019096628	0.04828501	0.12542929	0.1405695	0.04687289	0.015810532	0.011497035
0.0	0.5912056	0.5826626	0.5661028	0.56764644	0.5771352	0.5629323	0.5757684	0.5700276	0.5702504	0.5856513
0.0	0.59121835	0.5836383	0.56669945	0.56737995	0.57720727	0.562492	0.57585645	0.5699102	0.57137674	0.5859682
0.0	0.59123963	0.583778	0.5684248	0.56727564	0.5777446	0.5625309	0.57499266	0.57015383	0.5717176	0.5870074
0.0	0.5913533	0.5836719	0.5685174	0.5673303	0.5770178	0.56233877	0.57454515	0.5695991	0.57280207	0.5867502
0.0	0.59104204	0.5826448	0.5674742	0.5677736	0.5765013	0.5631807	0.5754746	0.57032675	0.57044804	0.5858142
0.0	0.59109277	0.5838419	0.56771487	0.56786025	0.5760724	0.56261194	0.5755766	0.5693389	0.5721595	0.5860066
0.0	0.58924085	0.5760471	0.560323	0.56622076	0.57186294	0.5591595	0.5746317	0.5693575	0.56940037	0.5826388
0.0	0.5893944	0.5771204	0.5620517	0.5669356	0.5733474	0.55830574	0.574367	0.56926733	0.57045656	0.5830515
0.0	0.59157944	0.5827092	0.56821156	0.5666669	0.57629526	0.56302035	0.57422817	0.57023907	0.5733852	0.5864254
0.0	0.5902073	0.58183706	0.56915176	0.567571	0.5771422	0.56310886	0.57417095	0.5699879	0.57318056	0.5862587
0.0	0.5910373	0.58452386	0.5679001	0.56616807	0.5761246	0.56259173	0.575524	0.57015073	0.5725154	0.5865574
0.0	0.58999693	0.58413035	0.5683108	0.56748605	0.5776333	0.5623891	0.5752448	0.5700543	0.5724175	0.586421
0.0	0.591281	0.58378905	0.567399	0.5676637	0.5776091	0.563523	0.57549727	0.5689356	0.5723107	0.5865578
0.0	0.018117208	0.033067837	0.01463348	0.014736242	0.0186621	0.018042387	0.016512938	0.01559272	0.010424214	0.010022707
0.0	0.5865064	0.5752092	0.55717254	0.5661843	0.57053584	0.55585486	0.5716011	0.56890094	0.56856215	0.58224386
0.0	0.5920754	0.58469594	0.57242274	0.5682346	0.57935625	0.5644444	0.57642347	0.5706669	0.5725779	0.5878375
0.0	0.5879035	0.57635444	0.5571904	0.5671872	0.57177657	0.5577701	0.5736002	0.5694867	0.5700167	0.58267313
0.0	0.029816706	0.3016077	0.24108432	0.018034773	0.051886067	0.08524926	0.06517355	0.03462161	0.009986078	0.018303016
0.0	0.58810633	0.5749837	0.55875766	0.5670889	0.57215357	0.5577248	0.5726554	0.5686964	0.5696219	0.58055365
0.0	0.01625139	0.45791054	0.00199232	0.014619943	0.045911986	0.19732694	0.06901219	5.4863318e-05	4.192633e-05	0.00012481287
0.0	2.4287707e-05	0.00079469295	0.001295	9.539736e-05	0.00010457149	0.0002389052	8.1716076e-05	0.000214472	5.5322595e-05	0.00032614867
0.0	2.9763805e-05	0.0010478651	0.00032562143	1.8668348e-05	5.784445e-05	0.00023836958	0.000107610605	0.00035754265	4.2623356e-05	0.00012104132
0.0	0.027721215	0.00096108567	0.0017105255	2.933391e-05	6.335981e-05	0.00038819227	0.00014250059	0.00021977203	1.42470835e-05	0.00032754868
0.0	2.8217226e-05	0.004256616	0.0003622152	2.9879862e-05	4.2548876e-05	0.00024175015	3.445534e-05	7.168772e-05	1.0920384e-05	0.0004133683
0.0	2.826026e-05	0.00424312	0.00036121934	2.9849076e-05	4.269516e-05	0.00024393632	3.438267e-05	7.1532704e-05	1.0897839e-05	0.0004160086
0.0	0.02677952	0.0010667284	0.0017715355	1.8792223e-05	5.563405e-05	0.0010221618	3.1688058e-05	0.0245139	1.3946816e-05	0.0004250059
0.0	0.012956574	0.0010737005	0.0012140521	2.546446e-05	4.610391e-05	0.00031194	4.5181834e-05	0.00013581963	9.083602e-06	3.513445e-05
0.0	0.5909631	0.58174086	0.5683536	0.5682084	0.5768937	0.5626385	0.57413656	0.56964713	0.5724371	0.5847572
0.0	0.587674	0.57447374	0.5577221	0.56627727	0.5713418	0.557004	0.570894	0.5688031	0.5703948	0.582434
0.0	0.5890394	0.57439375	0.55804276	0.566623	0.57154816	0.5572069	0.5729532	0.56861305	0.5698639	0.5829888
0.0	0.5864675	0.57315844	0.55740154	0.5665781	0.5697976	0.5580293	0.57314587	0.56786567	0.5687505	0.58215636
0.0	0.5879234	0.57452077	0.5580299	0.56519705	0.57076466	0.5566971	0.5704827	0.56767714	0.5700434	0.5816417
0.0	0.5881837	0.57559717	0.5585671	0.5667806	0.5712696	0.5570823	0.57023525	0.5690228	0.5693453	0.5825202
0.0	0.5880669	0.57384837	0.55777144	0.56656843	0.5718774	0.5571644	0.5713599	0.56827915	0.56934315	0.5820318
0.0	0.5882421	0.5758216	0.55836093	0.56710905	0.57109773	0.5572098	0.57245576	0.56873107	0.56875783	0.58285666
0.0	0.58872414	0.573828	0.5573846	0.56693345	0.5714691	0.55739206	0.5733098	0.56827664	0.5688328	0.58258444
0.0	0.5884284	0.57454306	0.55709016	0.56591177	0.5714937	0.55744046	0.5731662	0.56766766	0.56934506	0.5815255
0.0	0.58646697	0.574454	0.5568561	0.5668506	0.5718127	0.5568132	0.5723686	0.56793386	0.56891716	0.58189553
0.0	0.58845884	0.57286316	0.55725795	0.566714	0.5717985	0.557285	0.5735862	0.5674023	0.56940603	0.5816758
0.0	0.58795774	0.57558554	0.5565433	0.56649	0.5709726	0.55592155	0.56952995	0.56835985	0.5698823	0.5828545
0.0	0.5879657	0.57499826	0.55645967	0.5667394	0.5724286	0.55688655	0.573145	0.567297	0.56991506	0.5827261
0.0	0.588223	0.5747788	0.5576383	0.56583357	0.5714996	0.5573381	0.57303095	0.5676778	0.57007664	0.5816903
0.0	0.5881448	0.5757624	0.5577415	0.5660384	0.57153624	0.55546165	0.57127136	0.56785786	0.56907165	0.58267176
0.0	0.58806026	0.5731697	0.55749166	0.5661991	0.5704576	0.5570501	0.5729202	0.56802106	0.5697607	0.5826873
0.0	0.58773595	0.57469076	0.5582353	0.5666052	0.5714726	0.5556493	0.5732468	0.5676613	0.57005775	0.5816726
0.0	0.5874416	0.5757548	0.55879587	0.56619346	0.57125664	0.55688316	0.5714046	0.5687717	0.5681174	0.5823211
0.0	0.58714116	0.5752147	0.5557461	0.5662925	0.57155085	0.5576547	0.57287204	0.5673747	0.5693085	0.5828088
0.0	0.58768797	0.5746606	0.557389	0.56656045	0.5715074	0.5567506	0.5732465	0.5682407	0.56975347	0.582831
0.0	0.5872378	0.5746793	0.5585707	0.5661485	0.57027185	0.55562836	0.5703182	0.5680847	0.5694409	0.5807002
0.0	0.5880122	0.5744495	0.5577796	0.56663334	0.57019705	0.5558093	0.572371	0.56701624	0.56914145	0.5813505
0.0	0.5867241	0.5741497	0.55906945	0.56508255	0.5705676	0.5558616	0.5715553	0.5684568	0.56710196	0.5819069
0.0	0.58723855	0.5737731	0.55840075	0.5657487	0.57145417	0.55569875	0.5726369	0.5676044	0.56767225	0.5825216
0.0	0.58836234	0.5742936	0.55864793	0.5663497	0.570759	0.55519885	0.5717428	0.56832963	0.5692808	0.5822056
0.0	0.5873905	0.57262754	0.5579324	0.5660534	0.57159555	0.55650616	0.5715369	0.5673962	0.5686114	0.57989234
0.0	0.5881173	0.57500255	0.55624044	0.5664826	0.57046777	0.5569328	0.570959	0.5681341	0.5689155	0.580826
0.0	0.58860165	0.5744921	0.55713546	0.5668078	0.5718375	0.5559428	0.57228106	0.567939	0.5687781	0.58314
0.0	0.58800125	0.57373935	0.5579669	0.5663026	0.5697375	0.5564709	0.5732017	0.56797725	0.56927884	0.58218515
0.0	0.5881774	0.57480615	0.5585476	0.5660221	0.57143664	0.5535621	0.57225496	0.56897724	0.5682698	0.5822599
0.0	0.5884506	0.57353324	0.55808926	0.5670844	0.5717465	0.5566769	0.57346725	0.56859076	0.56990737	0.5811836
0.0	0.5882185	0.57421905	0.557706	0.5670556	0.5717443	0.5576396	0.57199705	0.56850934	0.5689108	0.5813655
0.0	0.58840793	0.5749004	0.55632126	0.56692505	0.572039	0.5567385	0.57334334	0.56856763	0.5700619	0.582388
0.0	0.5885514	0.5746633	0.55636245	0.5667039	0.5709812	0.55662936	0.57360595	0.56864005	0.5670386	0.5826154
0.0	0.58838457	0.5747858	0.5567125	0.56591624	0.5711125	0.5564599	0.5726899	0.5676017	0.5695289	0.5824534
0.0	0.58925056	0.5753642	0.5581797	0.5667844	0.57212234	0.5567469	0.57302433	0.56727695	0.5695983	0.5823502
0.0	0.5877202	0.573754	0.55818284	0.5669901	0.5716783	0.5577309	0.57273704	0.568837	0.5696033	0.5803594
0.0	0.03778285	0.43228304	0.00039543872	0.010249623	0.04882082	0.1357168	0.10355804	7.081084e-05	0.012253764	0.0003393681
0.0	2.4202458e-05	0.00079424854	0.0012987247	9.534497e-05	0.000104949206	0.0002377921	8.20193e-05	0.00021333518	5.5159926e-05	0.00032535486
0.0	2.4248457e-05	0.00079470803	0.0013031345	9.5010066e-05	0.00010485548	0.00023850873	8.1725586e-05	0.00021373465	5.526781e-05	0.00032543862
0.0	0.010898488	0.042349715	0.00015991254	0.010983435	0.011935935	0.02918548	0.023663756	3.5292516e-05	7.0264054e-05	0.00010476392
0.0	0.0108849	0.042056814	0.0001603945	0.010996761	0.011916549	0.029194303	0.0237227	3.5186626e-05	7.0257214e-05	0.00010461209
0.0	3.32058e-05	3.850873e-05	3.2358235e-05	4.5321216e-05	4.419109e-05	0.00015376856	1.7009428e-05	0.00019176397	1.5943142e-05	5.4280772e-05
0.0	0.019756453	9.899731e-05	3.931558e-05	2.875882e-05	4.476851e-05	3.3087614e-05	4.107789e-05	0.00013024737	9.8751996e-05	3.842718e-05
0.0	0.019785192	9.914621e-05	3.9171464e-05	2.8740478e-05	4.4761764e-05	3.299595e-05	4.097824e-05	0.00013027979	9.9159064e-05	3.8511414e-05
0.0	0.01973277	9.925253e-05	3.9211376e-05	2.8750157e-05	4.4736076e-05	3.3141456e-05	4.113257e-05	0.0001299686	9.917533e-05	3.8510167e-05
0.0	3.678757e-05	5.1052764e-05	0.00010612464	0.00012972258	5.0696468e-05	3.4761615e-05	5.31167e-05	0.00012786203	9.3072944e-05	0.00021130875
0.0	3.6764457e-05	5.106133e-05	0.00010588789	0.00012989773	5.0587132e-05	3.4818513e-05	5.2860403e-05	0.00012765676	9.346294e-05	0.00021162591
0.0	3.6799498e-05	5.1089e-05	0.00010607213	0.00013031682	5.0668823e-05	3.4818513e-05	5.3047395e-05	0.00012747357	9.341679e-05	0.00021161743
0.0	0.016234355	0.02815599	2.437923e-05	0.013700143	0.010247204	0.01792196	0.017343193	0.011390164	0.008983727	0.0070621297
0.0	0.016285235	0.028167818	2.4396673e-05	0.0136912735	0.01026353	0.01791055	0.017306233	0.011368679	0.008997236	0.007073417
0.0	0.016257185	0.028192198	2.4458872e-05	0.013687835	0.0102402475	0.01795891	0.017354079	0.011394595	0.008963041	0.0070564947
0.0	0.016198091	0.028060818	2.4454699e-05	0.013672775	0.010258387	0.017924411	0.017334476	0.0113694295	0.008995239	0.007046515
0.0	0.016247	0.028185988	2.4432575e-05	0.013695081	0.01025254	0.017823612	0.017329115	0.011405332	0.009007744	0.00706113
0.0	0.01623756	0.028165013	2.4470164e-05	0.01365442	0.010270391	0.017963812	0.01736444	0.011413173	0.009002297	0.0070504663
0.0	0.01624575	0.028164634	2.4357687e-05	0.013660509	0.010261146	0.017917084	0.017350549	0.011372292	0.0090081785	0.0070687835
0.0	0.016657203	0.03598736	0.00015302071	0.013270496	0.009978538	0.017565062	0.02278062	0.016304467	0.0080599515	0.0090245
0.0	0.016657414	0.035961967	0.00015313442	0.013259705	0.009958904	0.017555472	0.022816092	0.016282272	0.008052593	0.009035398
0.0	0.016689727	0.035970036	0.00015352682	0.013272876	0.00997478	0.017532803	0.022811286	0.016297469	0.008043062	0.00902016
0.0	0.016635995	0.035910696	0.00015357572	0.013258364	0.009996086	0.017515965	0.022842132	0.01623434	0.008037179	0.009012338
0.0	0.016632322	0.035832167	0.00015339395	0.013255488	0.009986502	0.017474279	0.022813039	0.016313195	0.008060966	0.00902363
0.0	0.016637065	0.035947133	0.00015276368	0.013257709	0.010002648	0.017547052	0.022827683	0.016320849	0.008041628	0.0090228375
0.0	0.016649209	0.03582238	0.00015290022	0.0132380985	0.009976636	0.01757778	0.02280594	0.016326346	0.008056068	0.009028266
0.0	0.025660941	0.035829116	2.7105261e-05	0.008466473	0.013223532	0.01659352	0.034403965	4.4691344e-05	0.0101518035	0.00025708022
0.0	0.025630955	0.035771646	2.7160451e-05	0.008464632	0.013245401	0.016517313	0.03441577	4.4681798e-05	0.010167877	0.00025687416
0.0	0.025563166	0.03578425	2.7221387e-05	0.008466273	0.0132107325	0.016515795	0.03452055	4.471462e-05	0.01014912	0.00025739463
0.0	0.025519112	0.035825536	2.7287277e-05	0.008460551	0.013224576	0.016527588	0.034389917	4.466105e-05	0.010169897	0.00025638528
0.0	0.025621241	0.035850547	2.7261345e-05	0.008476655	0.013260442	0.016468236	0.03444836	4.4774784e-05	0.010151208	0.00025674878
0.0	0.02559199	0.036174797	2.7220687e-05	0.008467666	0.013253275	0.01652376	0.034358546	4.4752756e-05	0.010151468	0.0002577308
0.0	0.025647134	0.035785276	2.7183074e-05	0.008470625	0.01323268	0.016556818	0.034455247	4.4643e-05	0.010185966	0.0002567772
0.0	0.02558182	0.035864495	2.7117903e-05	0.0084621785	0.013236018	0.016529635	0.034419272	4.4720164e-05	0.010137305	0.00025680853
0.0	4.473394e-05	6.77207e-05	2.2928862e-05	2.737258e-05	2.8034969e-05	3.537426e-05	6.810909e-05	0.00020908294	7.386174e-05	0.00010123685
0.0	3.7128946e-05	3.9650877e-05	4.0500036e-05	2.8238466e-05	0.0001821737	0.00019474776	2.3508614e-05	0.00019171955	0.00010120277	0.0003437487
0.0	3.7044207e-05	3.9753784e-05	4.0661176e-05	2.826371e-05	0.00018199591	0.00019529296	2.35572e-05	0.00019160387	0.00010124718	0.0003435891
0.0	3.7135036e-05	3.963492e-05	4.0678242e-05	2.8193932e-05	0.00018224458	0.00019533561	2.3502405e-05	0.00019189787	0.00010106525	0.00034333958
0.0	3.7045764e-05	3.9685074e-05	4.0851468e-05	2.8167811e-05	0.00018240172	0.00019494357	2.3499537e-05	0.00019180385	0.00010117652	0.00034244132
0.0	3.70417e-05	3.9635604e-05	4.0706804e-05	2.8234937e-05	0.0001825136	0.0001946488	2.351736e-05	0.00019198975	0.00010118251	0.00034297322
0.0	3.7005088e-05	3.9633676e-05	4.0682433e-05	2.8241508e-05	0.0001825686	0.00019569728	2.3539033e-05	0.00019208422	0.0001012242	0.00034334353
0.0	3.6998314e-05	3.9678525e-05	4.0557006e-05	2.8218194e-05	0.00018297222	0.00019573256	2.35466e-05	0.00019163129	0.00010123414	0.00034370346
0.0	3.6802376e-05	5.0921775e-05	0.00010553891	0.00013010611	5.056162e-05	3.4854493e-05	5.2985062e-05	0.00012766724	9.338838e-05	0.00021175387
0.0	3.6820737e-05	5.1092797e-05	0.00010577052	0.0001300901	5.0648097e-05	3.481383e-05	5.2995576e-05	0.00012765579	9.335561e-05	0.0002115664
0.0	3.6805322e-05	5.0941737e-05	0.000105583	0.0001299919	5.068477e-05	3.4731096e-05	5.3059644e-05	0.00012756867	9.323746e-05	0.00021168686
0.0	3.6746616e-05	5.094183e-05	0.00010619408	0.0001299572	5.0747545e-05	3.4790864e-05	5.2934713e-05	0.00012758144	9.33314e-05	0.00021085309
0.0	3.6860085e-05	5.0810107e-05	0.00010565591	0.00013010115	5.072582e-05	3.4686047e-05	5.2913863e-05	0.00012790399	9.339879e-05	0.00021137465
0.0	3.6625497e-05	5.0859268e-05	0.00010535208	0.00012985687	5.049984e-05	3.4804303e-05	5.291033e-05	0.0001276076	9.3224575e-05	0.00021110878
0.0	0.0108963745	0.042330585	0.00016013364	0.010986694	0.011926794	0.02915812	0.023704287	3.5255613e-05	7.03164e-05	0.00010458496
0.0	0.0108982045	0.04233534	0.00016049776	0.010995464	0.011950553	0.029147647	0.023709143	3.5337845e-05	7.022426e-05	0.00010447074
0.0	0.010872529	0.04229665	0.00016007242	0.010948615	0.011942719	0.029164288	0.023685291	3.529474e-05	7.000896e-05	0.0001046502
0.0	0.010881609	0.042290114	0.00016073223	0.01098009	0.011936913	0.029171241	0.02366944	3.5317968e-05	7.023866e-05	0.00010424225
0.0	0.010898399	0.042267613	0.00016040611	0.010994437	0.011924919	0.029046291	0.02369674	3.53145e-05	7.0141075e-05	0.00010452713
0.0	0.010872529	0.042183336	0.00016048092	0.010985492	0.011952221	0.029227553	0.023694191	3.5345092e-05	7.0245624e-05	0.000104671155
0.0	0.010871704	0.04220895	0.00016022817	0.01098841	0.011922907	0.029254923	0.023750713	3.5288613e-05	7.02327e-05	0.00010472956
0.0	3.309124e-05	3.858512e-05	3.224103e-05	4.5202476e-05	4.4265787e-05	0.00015390028	1.6987562e-05	0.00019198222	1.5939919e-05	5.4286156e-05
0.0	3.316634e-05	3.8616556e-05	3.2303662e-05	4.523046e-05	4.414918e-05	0.00015408985	1.699529e-05	0.00019187902	1.5943506e-05	5.435982e-05
0.0	3.3187123e-05	3.8616334e-05	3.219574e-05	4.5173045e-05	4.4161305e-05	0.00015391466	1.699409e-05	0.0001920227	1.5940024e-05	5.4267985e-05
0.0	3.306033e-05	3.864046e-05	3.2437638e-05	4.514152e-05	4.4044635e-05	0.00015392245	1.6982556e-05	0.00019179213	1.5972862e-05	5.4213422e-05
0.0	3.3140983e-05	3.8410988e-05	3.2360735e-05	4.5285447e-05	4.4230426e-05	0.00015340111	1.698275e-05	0.00019230304	1.5946425e-05	5.4246673e-05
0.0	3.3098593e-05	3.8543305e-05	3.231762e-05	4.521429e-05	4.408027e-05	0.00015418098	1.7028322e-05	0.00019213166	1.5860629e-05	5.4390366e-05
0.0	3.3107433e-05	3.856404e-05	3.2277825e-05	4.514204e-05	4.4225955e-05	0.000153747	1.7011798e-05	0.00019179305	1.5962112e-05	5.4255517e-05
0.0	0.023893818	0.022253502	0.0124763865	0.00762112	0.013438979	0.01882513	0.012546946	0.014102073	0.008943858	0.008361142
0.0	0.012522901	0.036803436	0.03547698	0.011824426	0.009556944	0.0402347	0.022337746	0.019150652	0.008059441	0.012989832
0.0	0.5898212	0.58241045	0.5685975	0.56744725	0.57652247	0.5621981	0.57294184	0.5699626	0.5716033	0.5865792
0.0	0.58654106	0.5737541	0.5569059	0.5648695	0.57165116	0.55628556	0.5721536	0.56824696	0.5682389	0.58162296
0.0	0.58758223	0.5748276	0.55774397	0.56634575	0.56985277	0.5560007	0.57139003	0.5674647	0.5681256	0.58269936
0.0	0.5873237	0.5746801	0.5566155	0.56644624	0.5691494	0.55616415	0.57038635	0.5673623	0.5670887	0.5824823
0.0	0.5890537	0.575695	0.55761313	0.566753	0.57084113	0.5571153	0.57342106	0.56908625	0.57020503	0.5825869
0.0	0.5891913	0.57495964	0.558027	0.56663966	0.57192177	0.55786616	0.57191265	0.5694956	0.56962544	0.582578
[truncated: 18,831 more rows]
