# Supplementary material for: Teasing out missing reactions in genome-scale metabolic networks through hypergraph learning
Source: Nat Commun. 2023 Apr 25;14:2375. doi: 10.1038/s41467-023-38110-7 (PMC10130184; doi:10.1038/s41467-023-38110-7)
Supplement: Supplementary file 4 — Source Data [file 41467_2023_38110_MOESM4_ESM.zip › Source Data/Figure 2/j-m/iECO111_1330_node2vec.csv]

	0	0.1	0.1.1	0.1.1.1	0.1.1.1.1	0.1.1.1.1.1	0.1.1.1.1.1.1	0.1.1.1.1.1.1.1	0.1.1.1.1.1.1.1.1	0
1.0	0.52720153	0.00014166374	0.5320754	0.1351846	0.5317273	0.54087085	0.52698714	0.52266574	0.52911925	0.53548694
1.0	0.0438711	0.5299642	0.5327669	0.045483142	0.5323627	0.00015160626	0.52501583	0.52324635	0.5331195	0.1446089
1.0	0.52832997	0.53077996	0.53225154	0.1293223	0.53358567	0.023806062	0.52914953	0.52303344	0.5328544	0.5354464
1.0	0.52964777	0.528438	0.532976	0.54071456	0.53532153	0.018740835	0.52827495	0.5237336	0.53355086	0.010969816
1.0	0.52710515	0.5318299	0.5325657	0.54081684	0.53159946	0.5407518	0.17235297	0.5242927	0.5346034	0.53703445
1.0	0.14271511	0.53064466	0.16384824	0.53788257	0.53314245	0.54171705	0.5281419	0.5216031	0.5343652	0.5362999
1.0	0.5272213	0.5295801	0.532195	0.5391914	0.530805	0.5410035	0.52450466	0.23741965	0.007099362	0.5374357
1.0	0.529674	0.5286561	0.53270966	0.0010943401	0.5324978	0.5408164	0.528564	0.5201736	0.122062504	0.53511006
1.0	0.52695566	0.00011053062	0.5318414	0.54060614	0.5332599	0.54092306	0.5264989	0.15041545	0.53303045	0.5383118
1.0	0.5289639	0.00012579022	0.5338398	0.23335671	0.53322464	0.016092028	0.1532988	0.23782055	8.378125e-05	0.07480474
1.0	0.5278142	0.5299682	0.5325599	0.539033	0.5323738	0.54155964	0.52868646	0.5237758	0.049064938	0.53578395
1.0	0.5261164	0.53099847	0.53168684	0.09043307	0.53259736	0.0097120665	0.5271464	0.5243347	0.14845517	0.53650105
1.0	0.5249322	0.5303929	0.53176695	0.5406228	0.53222007	0.54194224	0.52806187	0.030177249	0.00012548472	0.5368251
1.0	0.52724206	0.52742785	0.53135055	0.5428861	0.5312577	0.14460091	0.5276598	0.5223577	0.22499733	0.53844905
1.0	7.675397e-05	0.52985585	0.52907825	0.5391918	0.5324685	0.5420358	0.5295782	0.52367073	0.15767686	0.054473944
1.0	0.52791864	0.52759	0.05411289	0.5402719	0.5316406	0.5403842	0.06022645	0.52254784	0.5324792	0.5362728
1.0	0.5279981	0.53061	0.5304355	7.1276474e-05	0.033044215	0.01184901	0.5263618	0.52360463	0.53444326	0.5372364
1.0	0.14352882	0.5298855	0.5326059	0.5404793	0.17339665	0.5402672	0.52824575	0.5220292	0.53364694	0.5371092
1.0	0.5276068	0.15797424	0.53317416	0.54193574	0.5308169	0.54087394	0.52932334	0.5241604	0.53424823	0.16064951
1.0	0.5278884	0.52994156	0.5331244	0.19211124	0.53162014	0.53939104	0.52768934	0.5232616	0.5354193	0.012540952
1.0	0.52747345	0.5292401	0.53167063	0.54098994	0.5320381	0.54078346	0.016769404	0.0020286303	0.5356592	0.5370542
1.0	0.09608578	0.5292855	0.5327401	5.3650667e-05	0.14839412	0.00015924819	0.5274628	0.5228788	0.01413504	0.5366307
1.0	0.5260709	0.5283229	0.5315343	0.10676235	0.007496235	0.5377434	0.5283986	0.16006379	0.5346038	0.5376864
1.0	0.5281236	0.5278026	0.14977379	0.5392326	0.5314754	0.5409502	0.52812743	0.5222868	0.53113264	0.5376344
1.0	0.00093146646	0.5287113	0.00023625673	0.13111672	0.5339262	0.12620895	0.18245174	0.19348948	0.53319454	0.53662956
1.0	0.5272861	0.5301409	0.53078246	0.5394095	0.53485495	0.53863364	0.52739185	0.52350694	0.5324448	0.1176161
1.0	0.5268737	0.52920055	0.117388465	0.54016984	7.6497854e-05	0.54070985	0.10668786	0.09602427	0.15095	0.16427827
1.0	0.5291302	0.16101032	0.53319883	0.5392744	0.53307813	0.53940797	0.52747595	0.52391183	0.5330066	0.53703177
1.0	0.5283217	0.52927524	0.5287018	0.538404	0.10927609	0.53999853	0.52847266	0.5226805	0.53323305	0.53639895
1.0	0.52739567	0.5296674	0.08900897	0.056253176	0.5314344	0.54099023	0.5280598	0.5219938	0.53279847	0.05031558
1.0	0.0463487	0.52960455	0.00013853042	0.53846306	0.5334244	0.11242767	0.009436432	0.52353466	0.15937588	0.5371772
1.0	0.05686004	0.5309582	0.5287689	0.53739566	0.53244483	0.5405196	0.13567087	0.5224202	0.5329775	0.537305
1.0	0.525365	0.52944493	0.11076589	0.54046494	0.5304128	0.54076576	0.5293649	0.00016496396	3.1849512e-09	0.000137008
1.0	0.18815435	0.52989286	0.5321253	0.006161124	8.108493e-05	0.20067526	0.525932	0.5225293	0.10299577	0.53590393
1.0	0.52797997	0.16151063	0.16043486	0.54178184	0.5328031	0.19712828	0.5293977	0.52373725	0.53505313	0.108926
1.0	0.5274775	0.5290869	0.5337356	0.5404444	0.53422165	0.5409578	0.5281024	0.19669528	0.53453034	0.00014932636
1.0	0.52871454	0.5308264	0.53258073	0.008846334	0.53283113	0.54154867	0.52896523	0.52410406	0.533683	0.002550944
1.0	0.000116949006	0.52941704	0.53034765	0.5392131	0.00010229186	0.54014724	0.18074057	0.23725957	0.53283715	0.5362474
1.0	0.5257484	0.5298124	0.5315945	0.0091721965	0.5328529	0.00015627265	0.5280463	0.0001757268	0.53405905	0.53767234
1.0	0.52777183	0.015232304	3.6586574e-05	0.5399689	0.53148264	0.5391119	0.5249951	0.5235909	0.5350344	0.53697276
1.0	0.5244951	0.00013247253	0.5334741	0.5403623	0.5323517	0.5399849	0.52714634	0.5236063	0.5346405	0.059569597
1.0	0.10185643	0.117377326	0.53107256	0.14602801	0.5318337	0.54086494	0.52965546	0.52243817	5.3975404e-05	0.5381402
1.0	0.5256441	0.5315919	0.5303251	0.54108465	0.53146297	0.12970647	0.52776736	0.5230915	0.53526217	0.5363863
1.0	0.5280237	0.16539174	0.5314938	0.53987986	0.53249544	0.00015722518	0.018833721	0.5217517	0.5339498	0.53751904
1.0	5.4652508e-05	0.11670077	0.5315362	0.0475356	0.5324537	0.53894293	0.07766615	0.10318258	0.53256726	0.06712507
1.0	0.52609235	0.021872833	0.09316231	0.104947165	0.030570842	0.54144764	0.52651143	0.5205392	0.53447413	5.6896084e-07
1.0	0.15150663	0.53000444	0.53145665	0.53958803	0.0007102242	0.014552864	0.52704996	0.52387846	0.53420395	0.5375544
1.0	0.5262836	0.0001873183	0.5317899	0.042517427	0.53394604	0.5421073	0.52696264	0.52347636	0.5335107	0.53440773
1.0	0.52777135	0.53099704	0.5324044	0.53812623	0.0012400387	0.54041576	0.025130246	0.5226879	0.53447694	0.5391762
1.0	0.52792525	0.5304485	0.08946628	0.5401426	0.007192371	0.5412542	0.52767336	0.52419865	0.5327434	0.5360164
1.0	0.09623242	0.5305701	0.0591531	0.5406052	0.15036096	0.5417226	0.52626187	0.5236073	0.5336849	0.53717273
1.0	0.5278608	0.009841554	0.53245056	0.5396759	0.1742663	0.54108196	0.52809334	0.16557148	0.53388995	0.5371965
1.0	0.15125532	0.5302745	0.5326588	0.5393737	0.5318617	0.54107016	0.5262919	0.5211429	0.09977234	0.11433402
1.0	0.0058866385	0.5291171	0.097535506	0.5397392	0.17608644	0.5421034	0.5280669	0.5242902	0.10768279	0.53783935
1.0	0.52596015	0.52932286	0.5332759	0.5400585	0.5327544	0.5419415	0.2109462	0.05871637	0.00017155093	0.10411419
1.0	0.52773887	0.5301326	0.056783233	0.54021305	0.53250307	0.5408566	0.52962404	0.5233502	0.5337434	0.09931424
1.0	0.5271573	0.5302517	0.5301043	0.012889259	0.5334925	0.54038674	0.5277058	0.15559752	0.5340202	0.0009630325
1.0	0.14348225	0.52992326	0.5291096	5.9017166e-05	0.22884749	0.5406973	0.5276085	0.5223878	0.5312263	0.53666025
1.0	0.5273827	0.5304826	0.5317197	0.10119023	0.5321919	0.5416377	0.5270788	0.5230827	0.053861234	0.53778976
1.0	0.5274636	0.5303466	0.5311292	0.014076419	0.5333327	0.54067886	0.5274697	0.005946005	0.040267	0.5375404
1.0	0.5275788	0.028458128	0.087056406	0.53997004	0.532019	0.5397248	0.52802175	0.52291745	0.5336562	0.53674966
1.0	0.5273441	0.5283616	0.5310849	0.008347438	0.53163046	0.54135364	0.5263669	0.52525747	0.53441036	0.536517
1.0	0.00013891455	0.5299954	0.53204817	0.54009926	0.06252377	0.54399586	0.00011048447	0.52358	0.5333755	0.5379494
1.0	0.5280266	0.5298144	0.17974035	0.5395629	0.5315846	0.54103374	0.5258493	0.5235268	0.532161	0.5371125
1.0	0.5280912	0.5299221	0.53242654	7.880511e-05	0.024073184	0.5383218	0.5280323	0.5242618	0.013142974	0.53684926
1.0	0.064755455	0.52960235	0.5290369	0.5388733	0.5310944	0.541887	0.5277519	0.52404565	0.15147924	4.8563557e-05
1.0	0.52693295	0.52998227	0.5310435	0.5400237	0.5327222	0.54065335	0.5271095	0.5214435	0.5329348	0.5379754
1.0	0.5283223	0.52804846	0.5312762	0.53877217	0.53229254	0.54149365	0.5278984	0.5238631	0.53551227	0.18054357
1.0	0.52709234	0.13433892	0.53348964	0.53941745	0.53306615	0.035104204	0.5270159	0.51870745	0.092042446	0.5341948
1.0	0.5252949	0.030870512	0.21805143	0.09437586	0.5326071	0.17358099	0.526174	0.5236925	0.10078064	0.5374617
1.0	0.52807355	0.5295901	0.5323619	0.5392593	0.5310007	0.54071957	0.030699858	0.13837227	0.5308172	0.5371598
1.0	0.1883538	0.16803104	0.18579607	0.5391102	0.5322925	0.53897196	0.008847823	0.5233822	0.10394956	0.5358664
1.0	0.05731971	0.16529757	0.53145874	0.5395434	0.106581435	0.00017626969	0.5300385	0.522067	0.53381926	0.5367587
1.0	0.52617073	0.5293774	0.53034747	0.5381183	0.5335336	0.5407644	0.04255963	0.18780376	0.53479284	0.5376241
1.0	0.5258977	0.5303641	0.5319423	0.5397471	0.5310107	0.5400771	0.5265039	0.5193239	0.054599028	0.5378254
1.0	0.5284753	0.5293122	0.5311987	0.022443464	0.5331068	0.5407121	0.13563424	0.16389923	0.11284022	0.00017527949
1.0	0.15284474	0.5301285	0.019838825	0.5416228	0.53438795	0.038277794	0.5312819	0.52267456	0.53352296	0.17594004
1.0	0.026163721	0.5291402	0.53132015	0.5389358	0.5326448	0.5397589	6.305151e-05	0.5228595	0.5315687	0.5363849
1.0	0.52895564	0.52973557	0.16124222	0.5392626	0.5332458	0.5397411	0.5293383	0.5230992	0.00017982796	0.5355372
1.0	0.00013582286	0.52938604	0.5323564	0.5394446	0.5328179	0.13314843	0.52724063	0.5232236	0.5345432	0.10422229
1.0	0.52738225	0.008631679	0.5314618	6.791556e-05	0.53264403	0.5388617	0.5275509	0.5236779	0.53552574	0.53782016
1.0	0.5281265	0.5321924	0.5329392	0.5387509	0.530821	0.044471625	0.16213655	0.5233472	0.5328607	0.5375808
1.0	0.5276472	0.529096	0.5320496	0.5394248	0.5315934	0.54002625	0.5292136	0.5238635	0.5303959	0.53646946
1.0	0.5261921	0.030814137	0.14993115	0.54010063	0.0018108693	0.5385021	0.010354363	0.52360827	0.5330902	0.5380903
1.0	0.106176555	0.5327531	1.0821833e-09	0.5379146	0.5325111	0.53904974	0.5272474	0.52402824	0.53199905	0.53586733
1.0	0.5261179	0.5314092	0.5327214	0.5372916	0.5311629	0.53846484	0.52746826	0.007095259	0.53321385	0.5355725
1.0	0.15025261	0.53005344	0.0004284681	0.54204726	0.00185228	0.13374941	0.52731436	0.032720406	0.535406	0.53566957
1.0	0.5263292	0.53130865	0.09381971	0.5414312	0.00010738488	0.000119538374	0.5290059	0.5207414	0.5326706	0.5365152
1.0	0.52746767	0.5288461	0.5327893	0.5387243	0.5311416	0.5399125	0.52786416	0.5242121	0.15645827	0.19755018
1.0	0.5267552	0.53010803	0.5326862	0.09671327	0.5309642	0.0007896786	0.5264614	0.52395195	0.5344395	0.53695583
1.0	0.5275119	0.15717284	0.011654203	0.5395685	0.5315767	0.54130584	0.52888775	0.5239039	0.53389394	0.029008823
1.0	0.52726483	0.52943677	0.53199315	0.53924626	0.5332245	0.5414	0.52796745	0.52445453	0.53199506	0.53664947
1.0	0.07693339	0.5312216	0.5335498	0.54145527	0.5338929	0.5418685	0.52839184	0.3306674	0.533998	0.5378791
1.0	0.5282967	0.5304511	0.53179204	0.5391002	0.536377	0.54078525	0.14197265	0.5238306	0.5354534	0.0009188228
1.0	0.5252644	5.6361947e-05	0.5326262	0.53939754	0.5310302	0.5407103	0.52885175	0.5223144	0.5336832	0.5365713
1.0	0.5267829	0.5302842	0.027917106	0.53962934	0.025957694	0.5397777	0.52728	0.034830123	0.5330549	0.5360232
1.0	0.08660864	0.027763858	0.5326831	0.54040587	0.5342581	0.5406515	0.04495338	0.52468956	0.5331501	0.17148028
1.0	0.5276804	0.53124666	0.53254926	0.5420101	0.0357337	0.5394253	0.5275145	0.086609446	0.16193126	0.5374972
1.0	0.5274324	0.1650661	7.567443e-05	0.53953826	0.53327215	0.54135424	0.5248569	0.5231501	0.5335013	0.5380112
1.0	0.52804095	0.10921802	0.53226155	0.5398363	0.5304646	0.53979856	0.5240362	0.52407694	0.5351557	0.53601253
1.0	0.52571845	0.52902544	0.53226954	0.06469358	0.5324866	0.5408038	0.5272536	0.52370137	0.00012671782	0.53726315
1.0	0.5274157	0.52469486	0.53225535	0.10607611	0.53262484	0.5416359	0.14149398	0.5239229	0.5337024	0.09859155
1.0	0.5264206	0.53051543	0.032221247	0.53925365	0.5323122	0.54068536	0.52733135	0.042877972	0.53289944	0.5383269
1.0	0.09222751	0.058535438	0.5312836	0.5381493	0.53289104	0.5409353	0.15469074	0.5250031	0.5333999	0.11422852
1.0	0.52816886	0.53076875	0.5313604	0.028691102	0.5321222	0.5401712	0.5292224	0.5229639	0.5341985	0.5370642
1.0	0.18656492	0.5281444	0.5295515	0.5393106	0.00978912	0.17414595	0.5278052	0.5205332	0.5344425	0.015030595
1.0	0.5266041	0.5303711	0.52684414	0.53867865	0.53366834	0.54059887	0.5266916	0.521903	0.5343294	0.5371045
1.0	0.149899	0.52966166	0.53148144	0.5398418	0.5323704	0.54070157	0.010078624	0.02219102	0.5327652	0.05863691
1.0	0.52753115	0.5309415	0.01383554	0.5397443	0.5342948	0.54003954	0.5276684	0.52192914	0.2038006	0.5366954
1.0	0.527546	0.27689084	0.5317309	0.53766775	0.5319038	0.20576279	0.5270425	0.52515024	0.53085524	0.53774494
1.0	0.09879872	0.10047868	0.5313123	0.5392908	0.0029644773	0.5419693	0.52816993	0.5233115	0.53442353	0.10349296
1.0	0.15061602	0.092181236	0.18736432	0.53764105	0.5320659	0.54042786	0.52804273	0.16835168	0.5332521	0.24163477
1.0	0.52735937	0.53054494	0.5307782	0.5399692	0.11226738	0.14085309	0.5282268	0.049316235	0.5315012	0.53562766
1.0	0.527635	0.53094727	0.530792	0.54066926	0.53206134	0.54112166	0.5254988	0.11120748	0.5350761	0.17721552
1.0	0.5255642	0.53118896	0.53325915	0.019677987	0.017033992	0.5413908	0.5267647	0.5242243	0.5305132	0.038013786
1.0	0.5279238	0.52768594	0.5327985	0.53927356	0.13382196	0.2008873	0.5242505	0.52229303	0.53264266	0.045261018
1.0	0.5271218	0.5290882	0.012611737	0.5378245	0.02461805	0.5387552	0.5285206	0.5227773	0.53461725	0.53697306
1.0	0.09515265	0.5299992	0.53396076	0.5413735	0.53252536	0.54068005	0.13669929	0.52267194	0.534171	0.53749293
1.0	0.08904629	0.13028827	0.53340596	0.09663451	0.53206104	0.5417262	0.52731675	0.5243621	0.53436756	0.5367889
1.0	0.13243203	0.04260576	0.21366048	0.07324654	0.5351185	0.5405816	0.5273117	0.0012921577	0.53399235	0.5377443
1.0	0.5262111	0.056672562	0.5300866	0.007867828	0.53143454	0.53921473	0.52806634	0.5231226	0.5341101	0.5378655
1.0	0.5262582	0.5302061	0.14954558	0.53833747	0.0126479855	0.0022306736	0.5268292	0.16286366	0.5325558	0.004891093
1.0	0.00018357721	0.52951765	0.53194314	0.5399222	0.5333775	0.53978485	0.52837443	0.06580598	0.5340345	0.5353966
1.0	0.52555966	0.52883404	0.53265095	0.5397527	0.5335088	0.5399924	0.013434213	0.5247669	0.53518075	0.53622127
1.0	0.5285346	0.52962285	0.53209084	0.5375719	0.14275335	0.5402929	0.5302486	0.5232475	0.53315485	0.53818476
1.0	0.52615666	0.52662	0.5333528	0.11864127	0.5315279	0.003210825	0.5284373	0.52364796	0.011299735	0.5364476
1.0	0.52789223	0.1664753	0.533619	0.5382886	0.5322186	0.11001507	0.5247387	0.12373988	0.5333618	0.53759295
1.0	0.5275706	0.5279114	0.0127784945	0.54089034	0.028659055	0.54001904	0.14908731	0.52337986	0.5298496	0.24227424
1.0	0.5257315	0.5289826	0.5333799	0.54056287	0.533242	0.5431453	0.5299717	0.52543086	0.53204376	0.5404983
1.0	0.52721125	0.5292833	0.53276426	0.5379397	0.53013885	0.07365188	0.19416575	0.16763783	0.5323529	0.04909355
1.0	0.5271332	0.5291675	0.16979179	0.5397603	0.53434485	0.5417799	0.528012	0.52267206	0.5353841	0.5372966
1.0	0.52585006	0.5291719	0.04889337	0.53941774	0.532472	0.5405947	0.52586967	0.52145	0.14531147	0.5369424
1.0	0.13841458	0.52836823	0.53159326	0.13985297	0.5321849	0.5416345	0.5293297	0.1973131	0.5341168	0.5389264
1.0	0.528424	0.15887472	0.53158987	0.13942334	0.53273845	0.54165334	0.5274192	0.52367985	0.18330328	0.5364486
1.0	0.5275878	0.0025863943	0.53017896	0.53935176	0.53341854	0.057754364	0.5261579	3.9443978e-05	0.5346041	0.53718853
1.0	0.52804726	0.5295645	0.09019955	0.5370582	0.19701087	0.5402335	0.5279642	0.5232209	0.5342605	0.53628176
1.0	0.5273249	0.52908504	0.083019316	0.011988223	0.089324385	0.54171973	0.5296525	0.06746233	0.5329938	0.054051965
1.0	0.52701515	0.5281372	0.00049297116	0.5389277	0.16037302	0.54127043	0.5277242	0.52560544	0.53271323	0.0016730432
1.0	0.5273347	0.53082407	0.53151035	0.5388044	0.53053385	0.54024535	0.52495396	0.524011	0.0033610447	0.53687817
1.0	0.5266129	0.5297274	0.5340787	0.53857934	0.53368664	0.5415896	0.5298297	0.5225066	0.53271985	0.5367749
1.0	0.5282282	0.07370667	0.00086340867	0.5384248	0.53402406	0.5387557	0.022253657	0.5235859	0.53283525	0.5361464
1.0	0.5258906	0.028343536	0.53285795	0.5399515	0.5311054	0.21697474	0.0015694407	0.5249875	0.5349665	0.5354065
1.0	0.52765983	0.52687967	0.5313788	0.53786266	0.14495568	0.15375349	0.5270449	0.5231256	0.03299569	0.5373645
1.0	0.52761364	0.5313998	0.5317145	0.5413095	0.17418097	0.540564	0.5272782	0.52370816	0.53398347	0.53718674
1.0	0.5258117	0.53040934	0.14672822	0.5396325	0.53060246	0.038239203	0.5259465	0.52275443	0.5352465	0.5372413
1.0	8.353601e-10	0.5291553	0.532587	0.5389814	0.5336732	0.53963524	0.5284338	0.10504333	0.5362821	0.5362543
1.0	0.5267098	0.52923226	0.52980274	0.5401216	0.5350627	0.54233444	0.52763045	0.52267426	0.054707676	0.15616088
1.0	0.52780384	0.1945209	0.532724	0.54016477	0.5331326	0.013148164	0.52767473	0.52312064	0.5344168	0.5360076
1.0	0.5266065	0.5304565	0.5321284	0.53981954	0.1505048	0.11183537	0.52938765	0.52489394	0.53419846	0.1639935
1.0	0.5298425	0.53001916	0.5329957	0.53626186	0.105944626	0.539515	0.52828735	0.5220509	0.5332836	0.53686553
1.0	0.13908623	0.52967227	0.53065735	0.5399691	0.5325287	0.5406972	0.52788204	0.52293926	0.103022866	0.53573906
1.0	0.11110798	0.5261645	0.5321232	0.5407183	0.53340435	0.541371	0.5272452	0.5250434	0.15566844	0.5379328
1.0	0.5280468	0.5308473	0.5332587	0.54027617	0.5327584	0.5370925	0.5276681	0.52330077	0.53296214	0.000198469
1.0	0.023894029	0.5266451	0.53121877	0.53962195	0.5322023	0.54016846	0.5273595	0.52304494	0.53275007	0.53728044
1.0	0.09040696	0.23439875	0.53128016	0.5395646	0.15161367	0.093378015	0.5284213	0.52427834	0.15486719	0.53780377
1.0	0.03981611	0.5305534	0.53293556	0.5398722	0.5316445	0.016548248	0.5284291	0.5217021	0.53359395	0.53716236
1.0	0.527097	0.52903885	0.1474717	0.5404042	0.15343261	0.0011168338	0.5250965	0.52362496	0.5316545	0.53556895
1.0	0.5270009	0.5291387	0.53036	0.5379216	4.8678965e-05	0.17419842	0.52749026	0.522409	0.53465414	0.108730935
1.0	0.52904016	0.52859414	0.00013522235	0.53975666	0.5336191	0.5403014	0.1688648	0.048529413	0.535706	0.53657824
1.0	0.5266633	0.24249718	0.5334946	0.5396035	0.5340044	0.5412318	0.52850544	0.5257546	0.53179985	0.53679
1.0	0.5255843	0.53030956	0.53352416	0.53964573	0.5322989	0.53972524	0.5260794	0.04947682	0.5342448	0.14510244
1.0	0.1543988	0.5289456	0.059858304	0.1356576	0.53324944	0.5408768	0.52859914	0.52331954	0.5324188	0.15521626
1.0	0.085325055	0.094951645	0.5308966	0.54027194	0.5315023	0.53766197	0.003087638	0.5226623	0.53540146	0.536793
1.0	0.12523358	0.526756	0.53154135	0.540039	0.5311732	0.5412868	0.52804905	0.52207243	0.53367853	0.5378618
1.0	0.5282307	0.35816333	0.53189814	0.034727335	0.5317028	0.007990375	0.52832377	0.521276	0.050562017	0.5366811
1.0	0.529816	0.5287197	0.531422	0.54021645	0.5329597	0.5409317	0.52735895	0.5239591	0.53201985	0.2427329
1.0	0.04681452	0.53061634	0.53387076	0.5379791	0.09367385	0.5401824	0.529921	0.5214106	0.53160894	0.5379402
1.0	0.13583384	0.15497328	0.5333603	0.5400396	0.5319615	0.5412068	0.52785677	0.5232726	0.0096913	0.5370815
1.0	0.52753156	0.52872443	0.5334672	0.08302206	0.5315443	0.5391921	0.52752644	0.5236544	0.53381187	0.5360223
1.0	0.52744514	0.52895164	0.11100983	0.5390693	0.5325324	0.044308454	0.5290314	0.52300006	0.5333479	0.5370868
1.0	0.5260149	0.5304218	0.5301156	0.53979665	0.53222466	0.5411939	0.5260502	0.15297899	0.010137926	0.5376846
1.0	0.52582484	0.5310501	0.5319066	0.18549143	0.5320738	0.54267246	0.52921534	0.52438736	0.040840104	0.11061814
1.0	0.5279179	0.52943283	0.5318525	0.54212976	7.290917e-05	0.5409261	0.52799535	0.5214388	0.5338227	0.53699404
1.0	0.5278189	0.52966344	0.5324906	0.5397377	0.53318363	0.11090447	0.5276277	0.5219499	0.5340194	0.5366387
1.0	0.5251239	0.5307034	0.5332198	7.888218e-05	0.53062975	0.11233613	0.5286382	0.09280508	0.5315041	0.5372521
1.0	0.52618915	0.528992	0.5328286	0.03418626	0.5318761	0.0017791392	0.5297356	0.52245766	0.53373945	0.12265553
1.0	0.5271889	0.5305202	0.15578848	0.5400096	0.5318209	0.5407034	0.52687424	0.5232793	0.05778864	0.5371068
1.0	0.52924913	0.52925795	0.07620047	0.53998554	0.53265184	0.16749443	0.5251153	0.52337265	0.5332652	0.53742427
1.0	0.5263154	0.030741923	0.033498123	0.5391593	0.53413475	0.5399057	0.022970626	0.5239323	0.5336223	0.5371624
1.0	0.14689918	0.52936125	0.0004496087	0.5384949	0.5322332	0.5405478	0.52629775	0.001364026	0.5335706	0.00027429956
1.0	0.52904993	0.5270103	0.5330965	0.5390441	0.5316288	0.54052424	0.5273948	0.06651142	0.5342988	0.5366854
1.0	0.041244537	0.53132534	0.5307064	0.5390142	0.53237027	0.10432457	0.054541487	0.5214093	0.532465	0.53675485
1.0	0.5278856	0.5285615	0.14893435	0.5396228	0.009165807	0.014456974	0.52668804	0.52428824	0.53357923	0.13661847
1.0	0.042577248	0.53036976	0.5312913	0.011529524	0.09351446	0.54104775	0.5280325	0.5222685	0.5331665	0.53648126
1.0	0.04236221	0.5287946	0.5307695	0.031102419	0.5328432	0.5409639	0.5277665	0.030475223	0.53480667	0.5366213
1.0	0.52690375	0.5293264	0.19653082	0.54133517	0.53246033	0.54040325	0.5277024	0.03297998	0.09630982	0.53712547
1.0	0.52724415	0.5321921	0.00887682	0.5394278	0.53406024	0.04593576	0.2097627	0.5240639	0.53455	0.050021738
1.0	0.5277039	0.5296435	0.5324981	0.5392139	0.10178931	0.54126066	0.20167346	0.52276766	0.53031737	0.53777367
1.0	0.14647734	0.06783865	0.53123033	0.53935486	0.19863246	0.16287953	0.008056289	0.5219744	0.5339938	0.53622484
1.0	0.1416119	0.5282218	0.5283014	0.540529	0.1600417	0.5395042	0.5268773	0.52237976	0.5336032	0.53505903
1.0	0.09325275	0.5311483	0.5310759	0.539644	0.533563	0.5412657	0.5255987	0.5236337	0.5330271	0.537038
1.0	0.5275947	0.52861893	0.09616351	0.54146945	0.12042991	0.541932	0.52729183	0.5208965	0.53485715	0.53840494
1.0	0.5274163	0.5301755	0.5338621	0.001322458	0.5334156	0.539088	0.52551067	0.5245363	0.53230256	0.53631806
1.0	0.14953747	0.097870536	0.003439282	0.5398589	0.53312266	0.542415	0.52759165	0.10899785	0.53314805	0.53773713
1.0	0.52771753	0.5277142	0.5314786	0.53960866	0.5310786	0.5411463	0.5299667	0.5221444	0.16263942	0.5388667
1.0	0.5276031	0.5297537	0.5329968	0.2006728	0.5331702	0.048367117	0.52712584	0.52052206	0.09666157	0.53658366
1.0	0.5268296	0.5304073	0.5324664	0.5384869	0.5334344	0.5399694	0.5280838	0.03299639	0.53436255	0.5371426
1.0	0.52812827	0.53003263	0.53209627	0.53940564	0.5316535	0.53979355	0.52872205	0.52367157	0.5335741	0.5371617
1.0	0.5259936	0.22791721	0.5306615	0.53862214	0.18593827	0.53832287	0.14322978	0.01745437	0.5338164	0.53673357
1.0	0.52811563	0.53055984	0.53323257	0.5383255	0.049964216	0.5408901	0.5273967	0.52444875	0.05038017	0.53658235
1.0	0.52928424	0.028831087	0.5290838	0.1441619	0.027730355	0.114627786	0.5266255	0.5239528	0.053225294	0.012867496
1.0	0.0010750638	0.5305911	0.1464228	0.5388617	8.686235e-05	0.029745076	6.540605e-05	0.5213976	0.5330657	0.53736794
1.0	0.13478008	0.53000057	0.53411174	0.035543047	5.4695926e-10	0.54026437	7.1470924e-05	0.52428234	0.5343793	0.53630346
1.0	0.52634275	0.5321297	0.14098626	0.54008603	0.53230965	0.1257318	0.5291392	0.5230713	0.5335665	0.53715014
1.0	0.5258784	0.5301459	0.53391606	0.5398322	0.53142625	0.5411854	0.526439	0.5231411	0.5334841	0.53824943
1.0	0.52877957	0.5267432	0.53175175	0.54176563	0.5316786	0.5410988	0.5277962	0.5234916	0.5350859	0.5371502
1.0	0.52772325	0.5314757	0.5328341	0.21413223	0.5321391	0.08344865	0.5294839	0.52406484	0.027060486	0.060980823
1.0	0.15663676	0.095939636	0.53385526	0.5394481	0.53480905	0.5407474	0.5293435	0.28292122	0.53465253	0.5370983
1.0	0.11141926	0.52977186	0.5336298	0.019731142	0.533071	0.5381474	0.008055789	0.5226105	0.53358585	0.028191704
1.0	0.52739084	0.52887666	0.53187937	0.09149385	0.5323178	0.54082936	0.5300077	0.15087815	0.53218627	0.53731024
1.0	0.52783763	0.5285582	0.53223014	0.00027226258	0.5317924	0.54066104	0.5265069	0.52407765	0.53357327	0.53657573
1.0	0.5266659	0.5291058	0.11865432	0.095779516	0.53281766	0.54161286	0.16868168	0.52056247	0.53420025	0.53717005
1.0	0.10403158	0.5305167	0.53205097	0.53909796	0.5321357	0.2452958	0.5279369	0.5227252	0.5316724	0.5377145
1.0	0.52823925	0.5306289	0.21433064	0.5388109	0.5321953	0.54069406	0.52615154	0.5221023	0.53363734	0.00017371151
1.0	0.5305751	0.150634	0.53201824	0.1862853	0.531494	0.5389423	0.5292411	0.15828812	0.0013981462	0.53849906
1.0	0.5269982	0.5304549	0.53231776	0.53936666	0.53165746	0.106590405	0.52795553	0.5226795	0.5322514	0.01001584
1.0	0.52698207	0.52861077	0.53259444	0.53938645	0.53323543	0.16288531	0.07776441	0.12825166	0.534241	0.5370185
1.0	0.52691114	0.5296932	0.09833076	0.08361178	0.5308401	0.5410753	0.52741325	0.02277405	0.16157639	0.015588425
1.0	0.52602446	0.5299802	0.53440565	0.54217446	0.53581566	0.539953	0.5284158	0.5222145	0.52973574	0.53653884
1.0	0.5283579	0.5285893	0.5318247	0.5379587	3.134859e-05	0.5379559	0.041253474	0.52326787	0.162039	0.5366988
1.0	0.52645993	0.5292347	0.05918483	0.046351492	0.53036296	0.53918326	0.5259864	0.00014357618	0.53360504	0.00019784775
1.0	0.5291473	0.16407962	0.1879916	0.5401242	0.53102183	0.5408241	0.117503546	0.52197105	0.11570167	0.5379803
1.0	0.5272163	0.529235	0.19290741	0.537789	0.5317428	0.54097587	0.52666974	0.52339834	0.53409195	0.53757006
1.0	0.53116626	0.5287877	0.19326164	7.667057e-05	0.53222173	0.54120296	0.52559197	0.52540773	0.5351922	0.5371749
1.0	0.0020010578	0.5305485	0.15478751	0.53989786	0.5317836	0.54095036	0.5284889	0.52269435	3.1696106e-06	0.5364673
1.0	8.487666e-05	0.1558775	0.5318909	0.5398891	0.53367835	0.049528033	0.52756745	0.52323204	0.097515196	0.5377436
1.0	0.5262363	0.5289737	0.5328323	0.04410461	0.5314367	0.5414077	0.52749616	0.5235036	0.53024083	0.53752047
1.0	0.5283789	0.5296921	0.5343052	0.53889936	0.5316034	0.54109585	0.0460132	0.52424073	0.53503746	0.53613263
1.0	0.52534455	0.5285515	0.14046916	0.5394652	0.53140134	0.54095894	0.52712196	0.52241236	0.53481823	0.53806823
1.0	0.52821267	0.5296346	0.21454301	0.5387481	0.5321064	0.5399719	0.52860683	0.52087116	0.5341789	0.5364684
1.0	0.527838	0.53004086	0.53266335	0.53822637	0.533099	0.5407836	0.5253199	0.5216343	0.21105547	0.53659105
0.0	0.011011727	0.015254988	0.013613009	0.010952106	0.014811011	0.017369168	0.012769523	0.0117504075	0.014431682	0.017965898
0.0	0.011013281	0.015382326	0.013673918	0.010985125	0.014702618	0.017380983	0.012816109	0.01171404	0.014419357	0.017921105
0.0	0.010178627	0.012726829	0.011059856	0.011713206	0.007406372	0.014450006	0.008898036	0.014223361	0.012523992	0.017180307
0.0	0.0102422675	0.012768441	0.011017265	0.011730684	0.007462384	0.014354249	0.0088881245	0.014230638	0.012622798	0.017109822
0.0	0.007818426	0.011964655	0.011029959	0.010174483	0.00785544	0.012650636	0.009489119	0.0089703975	0.010467634	0.010618578
0.0	0.0078070406	0.012034166	0.011085607	0.010138433	0.007831231	0.012698815	0.009517953	0.009053356	0.010493656	0.010606126
0.0	0.042356387	0.050792582	0.048151266	0.046316855	0.052750967	0.054624803	0.043413203	0.052692536	0.04435017	0.054073438
0.0	0.009489576	0.011831621	0.010641189	0.010264081	0.0111729195	0.014038841	0.00852824	0.012964851	0.009910978	0.014580167
0.0	0.009599255	0.01184953	0.010690691	0.010392193	0.011319463	0.014090648	0.008611578	0.012971491	0.009903074	0.014621303
0.0	0.009500258	0.011890441	0.010649842	0.010308748	0.011264247	0.014101158	0.00857485	0.013082705	0.009938202	0.014717684
0.0	0.0021682521	0.0027813653	0.002249589	0.0017168965	0.0023216046	0.002380854	0.0016681221	0.003206128	0.0017654132	0.0026672792
0.0	0.02465466	0.022863492	0.03347731	0.021346813	0.036327187	0.034862004	0.022784824	0.030677218	0.025734363	0.038568065
0.0	0.026495337	0.029642908	0.028250407	0.024797158	0.027384475	0.027897006	0.023997212	0.030984154	0.022736816	0.028559806
0.0	0.00999476	0.016396932	0.01280552	0.0076246443	0.011562819	0.0133744385	0.010250146	0.016348384	0.011786753	0.014386554
0.0	0.024756478	0.0246435	0.026789986	0.017456153	0.02508636	0.028142499	0.02164291	0.032204628	0.022513328	0.029715084
0.0	0.02533161	0.025185801	0.024829349	0.019995213	0.027722167	0.024540238	0.024006516	0.028922115	0.024253942	0.028626079
0.0	0.009697049	0.017752955	0.012155046	0.008336063	0.012441267	0.014057472	0.01307834	0.0130438395	0.01353891	0.017129544
0.0	0.06550122	0.081127055	0.066879414	0.06638927	0.06778659	0.0740921	0.06670104	0.08050378	0.07777886	0.08548588
0.0	0.008765795	0.012907569	0.0069310195	0.008574915	0.007723806	0.012162623	0.00846037	0.013832093	0.013071387	0.014299888
0.0	0.0087203905	0.012915433	0.006929015	0.008545333	0.0076927277	0.012299663	0.0084726	0.013889298	0.01312762	0.014173471
0.0	0.065539606	0.08257352	0.066871986	0.05861853	0.06823586	0.08584758	0.06142473	0.07266475	0.05835754	0.07201726
0.0	0.009110756	0.014951783	0.00654756	0.007394501	0.010131373	0.012889926	0.008594826	0.009941961	0.005645334	0.010263215
0.0	0.009088605	0.014921875	0.0065991427	0.0073805526	0.010107892	0.01290246	0.00863019	0.009977695	0.0056456495	0.0102169635
0.0	0.025587346	0.025293877	0.024059672	0.026488647	0.021037553	0.026517868	0.020501276	0.028909283	0.023679752	0.030236272
0.0	0.010093679	0.016204514	0.010458382	0.008698982	0.011993579	0.015500431	0.010308958	0.013596314	0.013183625	0.0137191
0.0	0.002458744	0.0022247233	0.0018247701	0.0017710633	0.0018615032	0.002518283	0.0016637271	0.0024233887	0.0019037212	0.002600693
0.0	0.025139086	0.022496184	0.021494238	0.021491133	0.022900186	0.027362183	0.02075549	0.02575289	0.025829447	0.02910146
0.0	0.0651428	0.08189795	0.08030424	0.07564457	0.06968582	0.07743164	0.0710785	0.083621174	0.07675823	0.083419695
0.0	0.008617145	0.013146061	0.012556574	0.010966045	0.009625821	0.011366005	0.010123643	0.013918889	0.011430407	0.013335622
0.0	0.008585405	0.01317482	0.012540313	0.010926341	0.009660431	0.011416379	0.01009435	0.0139204785	0.011420045	0.013264984
0.0	0.059879143	0.0845003	0.08159408	0.06857498	0.07584444	0.088239215	0.07240109	0.08154825	0.068174355	0.10082398
0.0	0.21114472	0.2316195	0.24286743	0.23398763	0.23574315	0.24165411	0.22552572	0.22611558	0.21555528	0.2506272
0.0	0.06969067	0.080972664	0.06005546	0.068121895	0.069216214	0.066667624	0.06876435	0.080758244	0.06889936	0.07924304
0.0	8.705058e-05	0.00015175523	4.7820853e-05	7.0946095e-05	8.169123e-05	6.398503e-05	8.261084e-05	0.00015827766	7.7792654e-05	0.0001292996
0.0	0.52625203	0.52925164	0.5312173	0.5389671	0.53158075	0.538839	0.5258103	0.52203065	0.532294	0.53561705
0.0	0.011254257	0.0109428745	0.00897376	0.007086604	0.012368147	0.014487715	0.008106522	0.011117168	0.015268589	0.01124464
0.0	5.1009352e-05	0.00010369133	7.804209e-05	6.3279505e-05	0.00011755556	0.00016258596	6.885776e-05	0.00013859636	0.00022274317	0.00013130596
0.0	0.06041678	0.073234595	0.06845903	0.06607665	0.0762241	0.08528854	0.065506294	0.07798583	0.09086526	0.07956469
0.0	0.0015163566	0.002746453	0.0021923105	0.0021570995	0.0026911509	0.0034790917	0.002602866	0.00247581	0.002058538	0.0016606861
0.0	0.0015931089	0.0022938782	0.002438407	0.0021460473	0.0015517888	0.0034013465	0.0022382096	0.0028741346	0.002845283	0.0023759154
0.0	0.023151368	0.03271496	0.028596235	0.02258329	0.025139652	0.032301623	0.028686775	0.024700543	0.029034775	0.032999076
0.0	0.027064005	0.029581556	0.026828934	0.025273317	0.028385386	0.028074633	0.025193194	0.030726368	0.022515323	0.020358313
0.0	0.024702739	0.029781628	0.0305066	0.026812721	0.025665533	0.02418273	0.024466505	0.022541443	0.02889193	0.028870981
0.0	0.024481663	0.027032588	0.031404644	0.030912602	0.029092185	0.03099992	0.026617547	0.032700233	0.029561011	0.033488244
0.0	0.02920888	0.02432551	0.027517155	0.027710041	0.022142034	0.030094547	0.019510467	0.029625136	0.024540935	0.030687721
0.0	0.025825595	0.02897798	0.029706493	0.024038255	0.02457734	0.029128073	0.02175464	0.03685606	0.03385831	0.029541112
0.0	0.020356264	0.03147444	0.02378522	0.020625087	0.025431272	0.03105499	0.027962841	0.024185583	0.027269764	0.02069272
0.0	0.02349597	0.027713703	0.021966087	0.024670305	0.024627563	0.027795102	0.02805017	0.03607135	0.029434169	0.023425316
0.0	0.021559583	0.023854563	0.025476297	0.026311487	0.025808807	0.031000014	0.025574945	0.029036542	0.029867724	0.030443862
0.0	0.022309363	0.025793638	0.027236287	0.025897866	0.021291524	0.026453497	0.025301972	0.026692139	0.025430776	0.032206755
0.0	0.025313701	0.024862869	0.027737383	0.02716646	0.021956174	0.02298261	0.0026207627	0.02643123	0.0246566	0.029200649
0.0	0.009542101	0.020953394	0.011909286	0.009154684	0.011493242	0.017220352	0.011830132	0.017227245	0.01216527	0.015901921
0.0	0.022227831	0.028508943	0.026908621	0.02925051	0.021796813	0.037081394	0.026037754	0.031238984	0.02568189	0.028821168
0.0	0.047703054	0.05320161	0.043066338	0.04554364	0.04859205	0.043188546	0.044684798	0.051563542	0.059138373	0.05142571
0.0	6.9965645e-05	0.00010548759	8.264771e-05	9.176128e-05	9.9788536e-05	0.00013278959	8.3169674e-05	0.00019216594	0.0001744342	0.00012364805
0.0	0.00010908044	0.00017505635	6.782579e-05	7.888218e-05	0.00018482261	0.00019223943	5.8637714e-05	0.0001028728	0.0001502427	0.00014624011
0.0	0.00010908044	0.00017505635	6.782579e-05	7.888218e-05	0.00018482261	0.00019223943	5.8637714e-05	0.0001028728	0.0001502427	0.00014624011
0.0	0.0001003635	0.00011170804	7.401205e-05	0.00010956049	0.00016049086	0.00020551244	9.620162e-05	0.00011807402	0.00012601724	9.541847e-05
0.0	0.021364165	0.02982673	0.028901277	0.02377513	0.025723217	0.037764404	0.027869204	0.028436283	0.02367607	0.030696774
0.0	0.000107567306	0.00014238419	7.7560515e-05	1.4626865e-05	6.542008e-05	0.000126335	9.2629176e-05	0.00013434532	0.00010104589	0.00014464099
0.0	0.52758455	0.52945143	0.53074896	0.53944254	0.53289175	0.5395367	0.52646965	0.52343744	0.5332271	0.5360995
0.0	0.52742875	0.5292297	0.53070676	0.5383435	0.5323581	0.5393054	0.5261109	0.5232246	0.5323775	0.5350379
0.0	0.012793049	0.073441684	0.0713998	0.068324395	0.07146163	0.09079959	0.014583696	0.014071233	0.063387066	0.0865635
0.0	1.8744495e-07	0.000104802995	9.142414e-05	7.174141e-05	9.212346e-05	0.00020674078	2.9776686e-07	2.7355236e-07	5.6914647e-05	0.0001811405
0.0	0.041892335	0.055473547	0.053006984	0.041228633	0.04069757	0.051979475	0.048811067	0.052226692	0.002194638	0.051339574
0.0	0.034545474	0.032182463	0.044854358	0.056253064	0.0016433422	0.04649461	0.04885139	0.049766164	0.05047397	0.055705227
0.0	0.16841489	0.18739411	0.17008783	0.19728062	0.16819412	0.21551415	0.17949454	0.20702544	0.19433382	0.21767919
0.0	0.06260404	0.07695547	0.066939	0.070786774	0.06209376	0.08716722	0.07209208	0.079566844	0.07548621	0.08530583
0.0	7.536958e-05	5.244476e-05	5.5620414e-05	0.00010077894	8.33244e-05	0.00016667836	6.719405e-05	0.0001728469	8.163702e-05	0.00018375846
0.0	0.000109178894	7.983493e-05	0.00010143929	8.379859e-05	0.00012897883	0.00015765244	0.000104038576	0.00013101756	8.914865e-05	0.00014111314
0.0	0.52794856	0.52964777	0.53098875	0.53877234	0.5329099	0.5390506	0.52611375	0.5222385	0.5332069	0.53617656
0.0	0.010644097	0.017391816	0.013534771	0.010631972	0.011357114	0.013816834	0.009176908	0.012300637	0.011474664	0.0060220063
0.0	0.00010537268	0.00020074255	0.000117068055	8.0074795e-05	0.00010081884	0.00016014937	0.00010566558	0.00014815076	0.0001309646	7.885924e-05
0.0	0.07331356	0.087124564	0.07622815	0.070350505	0.073190786	0.08495251	0.07340701	0.07936668	0.07908224	0.06952766
0.0	0.09012058	0.109692894	0.107027724	0.089597285	0.08784354	0.10495931	0.10036808	0.10475919	0.010400724	0.10462574
0.0	0.022603232	0.02984559	0.024114719	0.025141053	0.027232843	0.032413263	0.023902988	0.026242448	0.024999684	0.031653862
0.0	0.008731312	0.011005762	0.00070758536	0.012080167	0.011681289	0.010698238	0.009609652	0.013713339	0.012648449	0.0143294055
0.0	1.786973e-05	0.013294544	0.010703054	0.008538354	0.009448434	0.013594652	0.010348702	0.009910768	0.010881876	0.015078994
0.0	0.0019843774	0.003422777	0.0017848263	0.001818614	0.001802202	0.0028148298	0.0023816063	0.0031881554	0.002588159	0.002268632
0.0	0.027326837	0.030913295	0.02366008	0.025013337	0.028127754	0.033438608	0.024879975	0.031017838	0.028076798	0.025982583
0.0	0.009274013	0.0214749	0.013161348	0.009878404	0.012399412	0.01580089	0.010693909	0.014557137	0.014421559	0.015248721
0.0	0.02280364	0.038008202	0.028579721	0.022722675	0.02549925	0.02731627	0.028092775	0.027599823	0.025741065	0.026889255
0.0	0.023780145	0.029769866	0.020833291	0.004304609	0.026778601	0.02855694	0.028060857	0.031563736	0.026940484	0.002322292
0.0	0.02385317	0.029792858	0.020932695	0.0043276045	0.026886106	0.028493263	0.028223561	0.03157305	0.026928706	0.0023201925
0.0	0.13559712	0.16662334	0.16802937	0.032052457	0.14998308	0.15693542	0.15496802	0.15563315	0.16062897	0.0229458
0.0	7.044688e-05	0.0001350569	9.207042e-05	7.630282e-05	5.764467e-05	6.662662e-05	0.00012915544	0.00016253759	0.000114878916	0.00015449016
0.0	7.707875e-05	0.00016954035	0.0001285046	8.943729e-07	5.7229277e-05	6.833438e-05	0.00014709546	0.00014766912	0.000118795106	8.5872244e-07
0.0	8.876515e-05	0.00012834088	6.497511e-05	1.4772535e-06	8.0656e-05	8.8511486e-05	6.441088e-05	8.920954e-05	1.0635545e-06	0.00017501747
0.0	0.0022460353	0.0030052215	0.0019009365	0.0016673838	0.0026787096	0.0021583543	0.002742715	0.0028652644	0.0020635948	0.0029597343
0.0	3.302299e-05	0.0023802256	0.001662253	0.001968613	0.0019873562	0.0034176605	0.002479926	0.0031709718	0.0020294588	0.0029701525
0.0	0.06639751	0.08188687	0.07692441	0.07171214	0.07601035	0.08456076	0.055679467	0.078598134	0.069567405	0.07778796
0.0	0.5258119	0.52914417	0.5316352	0.5400154	0.5317817	0.53984547	0.5261779	0.5224993	0.5327916	0.53511935
0.0	0.5270486	0.5289215	0.5318842	0.5395729	0.5317936	0.5396761	0.5265698	0.5222683	0.5325845	0.53550106
0.0	0.007987647	0.010829874	0.008298961	0.010579729	0.013948731	0.014562988	0.008551593	0.0105084	0.0001435302	0.011027483
0.0	0.0018393007	0.0034756286	0.0018556843	0.002575325	0.0019020957	0.0028159341	0.0019729685	0.002384854	0.0016810201	0.00279576
0.0	0.001801497	0.0029151402	0.0020248562	0.0033182714	0.002279901	0.0024210059	0.000103319035	0.0030683824	0.0024933075	0.003650346
0.0	0.026263794	0.028962072	0.028927967	0.026227016	0.026046129	0.0376521	0.027061574	0.025639305	0.026155356	0.030442413
0.0	0.022564195	0.03366645	0.023426237	0.027736539	0.024958327	0.030803442	0.028147684	0.0357653	0.027516512	0.033026505
0.0	5.7164314e-05	0.00019208368	8.593302e-05	8.161407e-05	0.00014809342	0.00018056954	9.2984505e-05	0.0001349745	1.0421851e-06	0.00010653954
0.0	0.011132328	0.017961945	0.012796204	0.010748159	0.013638131	0.016986115	0.010684988	0.014411477	0.0136579275	0.017741775
0.0	0.009379604	0.017578876	0.012028015	0.008227837	0.011848268	0.018152473	0.010601734	0.017775029	0.016877947	0.015872614
0.0	0.029863829	0.03183191	0.0264554	0.030149609	0.029601933	0.029286383	0.022253357	0.029746678	0.026125047	0.032955475
0.0	0.022243356	0.027602991	0.025852704	0.026310533	0.027835764	0.02892212	0.0036828509	0.030647244	0.03023981	0.030573435
0.0	0.52827305	0.5298929	0.53150624	0.54000765	0.53282446	0.540282	0.5271959	0.52301955	0.53300905	0.5363301
0.0	0.5284128	0.5309542	0.5315236	0.53919894	0.5337005	0.54071736	0.5269125	0.5229403	0.5331343	0.5355641
0.0	0.008832983	0.018236628	0.009108247	0.014817059	0.0067707193	0.016981194	0.011341181	0.010984026	0.016871596	0.014404659
0.0	7.185989e-07	0.00020827711	0.00010976744	0.00010405118	4.810768e-07	0.00026089986	0.00014039066	0.00013372212	0.00012496838	8.152971e-07
0.0	0.01866928	0.08796567	0.07494254	0.075405456	0.016859056	0.09644031	0.07912471	0.07725343	0.078112446	0.019835692
0.0	0.5285488	0.5306844	0.53170085	0.53859866	0.53281695	0.54011226	0.526948	0.52255154	0.5331432	0.5355841
0.0	0.0065048616	0.014888358	0.015813181	0.0062449663	0.0071347924	0.011483684	0.009579022	0.014395793	0.00013636505	0.010614025
0.0	0.06501158	0.086644314	0.08107386	0.06132276	0.06503382	0.07732866	0.06961071	0.08008418	0.02303582	0.083025746
0.0	6.7067296e-05	0.00019653482	0.0001479445	4.7869675e-05	6.465889e-05	0.00011194615	8.6499145e-05	0.00015330856	1.420837e-06	0.00015442757
0.0	0.52825326	0.52940136	0.5316413	0.5383085	0.5314069	0.5394455	0.52687275	0.522418	0.5321684	0.5352886
0.0	0.07864772	0.07847306	0.060012516	0.023046346	0.06130443	0.07067799	0.07265578	0.07632911	0.08731015	0.080810264
0.0	0.5280883	0.530709	0.5310061	0.5379633	0.533786	0.5394861	0.52583027	0.52215916	0.5333321	0.53541046
0.0	0.0102156475	0.010443218	0.009080819	0.00928025	0.009670555	0.019996101	0.012057567	0.0127493115	0.013444911	0.013014817
0.0	0.00010196259	0.00012469271	7.8452926e-05	0.00010874313	9.805236e-05	0.00022326814	0.0001360628	0.00013063832	8.399676e-05	6.768533e-07
0.0	0.07267746	0.076892935	0.06855476	0.07628885	0.072653316	0.092630416	0.078475215	0.07677951	0.07031926	0.018827893
0.0	0.071412034	0.08031345	0.080620475	0.07313383	0.0805631	0.085024044	0.078336276	0.07296559	0.069799185	0.07566694
0.0	9.542711e-05	0.00014710611	0.00014481902	9.268864e-05	0.00014505783	0.00016066572	0.00013515042	0.00010773813	8.16825e-05	0.000108522996
0.0	0.023958422	0.15846708	0.1447121	0.15557428	0.1465225	0.17453271	0.024375984	0.15703364	0.16276455	0.16482979
0.0	0.0009837516	0.012521841	0.010813097	0.010459428	0.0121391965	0.015863538	0.0007160856	0.012593402	0.016468562	0.013721423
0.0	0.0021868984	0.002454968	0.0025356445	0.0015540969	0.0028964875	0.0024137339	0.0024348928	0.00010061667	0.0030069635	0.002502092
0.0	0.023109196	0.03188246	0.024773994	0.026914295	0.027671302	0.030295536	0.024802618	0.029155048	0.033835296	0.031142198
0.0	0.010390795	0.01851065	0.012470389	0.0025024298	0.014152818	0.01635179	0.011848324	0.017008407	0.012742429	0.0147800185
0.0	0.029052269	0.026697922	0.02805028	0.0042820107	0.03290033	0.032206256	0.024510315	0.0045463555	0.03176944	0.02314492
0.0	0.08140957	0.11258544	0.08351084	0.092826314	0.0095037585	0.1350764	0.092519134	0.119456664	0.10026073	0.11545674
0.0	0.0018495823	0.0022883127	0.0012092895	0.0018481226	0.0019037613	0.002355911	0.0019896007	0.0026452534	0.0024992279	0.003020856
0.0	0.0018154305	0.002870559	0.0017310624	0.003279066	0.0020759297	0.0019836363	0.0023524673	0.0030659577	0.0027964634	0.003243419
0.0	0.022864083	0.027433047	0.019161897	0.030403228	0.024263212	0.031580288	0.026304608	0.028717019	0.028122181	0.03355195
0.0	0.024653925	0.0295721	0.029987426	0.026735688	0.022669047	0.030060876	0.021926176	0.036896873	0.03163064	0.035102006
0.0	0.025706075	0.027581714	0.030535212	0.021761646	0.026771182	0.034103394	0.022254072	0.025880832	0.023706103	0.032998376
0.0	0.01887559	0.03530205	0.022494277	0.027063012	0.030366588	0.032759298	0.026266383	0.02641256	0.03419045	0.033069286
0.0	0.07399597	0.08276713	0.077110484	0.069276944	0.07683686	0.08589708	0.06703881	0.06499959	0.07592806	0.079768874
0.0	0.08049029	0.08428309	0.073286444	0.08188681	0.05981208	0.09480931	0.068000644	0.06341021	0.06767199	0.083569854
0.0	0.002541158	0.0027044835	0.002038527	0.0031221523	0.0020797332	0.003169974	0.002897821	0.0039480855	0.0026440911	0.0044596195
0.0	0.028678685	0.029461125	0.02936496	0.032599993	0.02800843	0.033598144	0.031062225	0.03428193	0.024342781	0.04195942
0.0	0.025483776	0.03265116	0.025934502	0.029417016	0.022834864	0.030645723	0.02534238	0.028910032	0.025788546	0.034401454
0.0	0.06557493	0.07078422	0.064199045	0.06740404	0.06571471	0.080241926	0.053396434	0.07861521	0.07864124	0.07913794
0.0	0.21612072	0.21857539	0.21930584	0.23743255	0.22344802	0.23906197	0.1816589	0.23046665	0.23812948	0.24158333
0.0	4.181776e-05	0.000107559616	4.5571804e-05	0.00011681593	0.00012089356	0.00019210821	5.407839e-05	0.00017974892	0.00012741573	0.00014949917
0.0	7.05492e-05	0.00018010371	0.000120153556	5.8098973e-05	8.702776e-05	0.0001233587	6.621119e-05	0.00018484642	9.938171e-05	0.00015140098
0.0	0.0084956	0.012883029	0.00939516	0.009791321	0.008705531	0.014302511	0.008522166	0.013690571	0.010599683	0.013126638
0.0	0.09174585	0.09766733	0.11558599	0.101562075	0.107025065	0.09775965	0.10238452	0.109456226	0.1078006	0.099787965
0.0	0.091385886	0.0971784	0.11533605	0.101234175	0.10711884	0.09772317	0.10203255	0.109609865	0.10775949	0.09975712
0.0	0.09114731	0.096859686	0.11488701	0.10128299	0.10763094	0.097833015	0.10221961	0.110045545	0.107782416	0.09940326
0.0	0.09150416	0.09741708	0.11545938	0.10122951	0.1075919	0.098189116	0.10248256	0.10969695	0.107350856	0.09954283
0.0	0.0982272	0.10555928	0.10407597	0.096951745	0.11148286	0.112962075	0.10407252	0.10300275	0.11088406	0.11783097
0.0	0.098002605	0.10484462	0.10389313	0.09668033	0.11143385	0.11305698	0.103252865	0.10340403	0.11024606	0.11743822
0.0	0.09789738	0.10500978	0.10388572	0.09697304	0.112099595	0.11298568	0.10391583	0.10302405	0.11049451	0.11749704
0.0	0.09807529	0.10518787	0.10393335	0.09699014	0.111328974	0.113525696	0.10382561	0.10310858	0.1101917	0.11754045
0.0	0.09171441	0.12246832	0.09776396	0.09033137	0.09114808	0.12072688	0.10489628	0.093422554	0.08912852	0.10695814
0.0	0.09174095	0.121778674	0.09730879	0.09040432	0.09099478	0.12117705	0.10453485	0.09329522	0.08843859	0.10633074
0.0	0.09155364	0.12151063	0.09709075	0.09030269	0.09113726	0.12036686	0.10434516	0.09333774	0.08856066	0.10631397
0.0	0.09177528	0.121894956	0.097374946	0.09086578	0.0907334	0.121076986	0.10460905	0.09335531	0.08914472	0.10698697
0.0	0.095540605	0.09909818	0.106336206	0.10740645	0.104468286	0.09920552	0.09251665	0.1061122	0.09604409	0.10739659
0.0	8.6390835e-05	0.0001895341	8.137882e-05	0.00013412426	6.7932204e-05	1.533789e-06	0.00012751648	0.00011667722	9.6268435e-05	1.8019859e-09
0.0	0.00911223	0.012973139	0.008738736	0.012836517	0.009078236	0.000118482756	0.011478288	0.0077870437	0.009244444	9.196714e-05
0.0	0.52814204	0.52926224	0.5314803	0.53855956	0.53314734	0.5398262	0.52706444	0.5220682	0.5345857	0.5355992
0.0	0.009964463	0.015970433	0.009019836	0.015356074	0.012929404	0.014273323	0.009829801	0.01762444	0.0113919685	0.010788281
0.0	7.891009e-05	0.00021674215	8.390318e-05	0.00016906833	0.0001197362	1.336985e-06	9.818607e-05	0.00018786782	0.000111019486	2.1451478e-07
0.0	0.528683	0.5285909	0.53121024	0.53830457	0.53173625	0.5392745	0.52704716	0.5221315	0.53256667	0.53601146
0.0	0.010623704	9.011018e-05	0.0098254755	0.010230398	0.013641075	0.01637241	0.007900314	0.012843648	0.00814118	8.679396e-05
0.0	0.000113949274	4.621208e-09	9.018763e-05	0.00015096174	0.00011769644	2.0299917e-07	6.641342e-05	0.000109360815	5.9336176e-05	1.7086684e-09
0.0	4.7519414e-05	1.1058142e-08	0.00010657704	8.74788e-05	1.3142842e-08	2.0287882e-09	9.5193434e-05	0.00023150822	0.00011814633	3.708246e-10
0.0	0.05927745	0.005759048	0.07436033	0.0720212	0.0060931426	0.0036887783	0.07140415	0.08920175	0.07696507	0.00224014
0.0	0.5269748	0.5291903	0.5320874	0.539454	0.53182226	0.5397011	0.5270775	0.5225554	0.53212154	0.5356035
0.0	0.00015878316	3.425297e-05	8.669784e-05	4.0410338e-05	2.7527263e-05	4.181485e-05	1.4519533e-05	0.00013928594	9.5179916e-05	2.1969385e-05
0.0	3.279603e-09	2.9063212e-09	9.742088e-10	1.2789648e-09	3.2723548e-09	1.573958e-09	2.2989433e-10	1.1687191e-08	8.939012e-09	2.121805e-09
0.0	0.00057745655	0.0006450185	0.0002895333	0.00068017014	0.0011443687	0.0006927275	0.0003233748	0.00052161666	0.0005115387	0.0012048698
0.0	0.017987031	0.017213391	0.011908545	0.019099955	0.028415456	0.02059472	0.013441889	0.01637512	0.014955569	0.028476795
0.0	0.015200936	0.015435823	0.020579413	0.01985098	0.026870754	0.013742507	0.024248047	0.01900881	0.032457747	0.024963932
0.0	0.5271319	0.52894276	0.53115183	0.53843546	0.5327337	0.53892446	0.52668875	0.5223949	0.531805	0.53568536
0.0	0.015153982	0.015423726	0.020481655	0.01974713	0.026763294	0.013773688	0.024107689	0.019003138	0.032471854	0.02498601
0.0	9.777394e-05	4.689515e-05	2.4824638e-05	5.4164222e-05	5.158059e-05	2.4490359e-05	5.3675485e-05	9.095136e-05	0.00014449541	0.00010569229
0.0	0.0021269782	0.0046740873	0.0038152332	0.0054428414	0.0039226743	0.0018869297	0.0036725684	0.0063935197	0.00034599588	0.0025923674
0.0	0.008089486	0.011544784	0.008244703	0.010131895	0.011897738	0.015624048	0.008292237	0.011744506	0.014322564	0.013300832
0.0	0.52773046	0.5290369	0.5306484	0.538962	0.5310548	0.54059786	0.52644837	0.52266955	0.5320047	0.53568506
0.0	0.5276497	0.52908075	0.5311749	0.53869534	0.53091085	0.54084593	0.5262827	0.52264434	0.53209174	0.53623605
0.0	0.52780616	0.52906024	0.53135484	0.53866476	0.53115857	0.5411695	0.5267795	0.52295524	0.5321009	0.535835
0.0	0.52716506	0.52871245	0.53157306	0.53864914	0.5307712	0.54077446	0.5263629	0.52272445	0.532686	0.53647935
0.0	0.080786996	0.22785446	0.064564325	0.06083922	0.053070556	0.06500947	0.06236962	0.053257287	0.082892954	0.07954807
0.0	0.004067738	0.02408148	0.0028457376	0.0053707617	0.0042119264	0.0040487945	0.0039119837	0.002829852	0.0073444843	0.0062362514
0.0	3.2947634e-09	1.7644845e-06	9.006901e-10	7.771831e-09	3.5855297e-09	2.8140943e-09	2.8665341e-09	9.589991e-10	2.4591044e-08	1.3537481e-08
0.0	0.011200675	0.01123106	0.0073953373	0.006615534	0.012359501	0.008078019	0.004361235	0.005738585	0.0057619778	0.0044688126
0.0	0.0010713266	0.0010492181	0.0007809146	0.0005231849	0.0013401922	0.00077420525	0.00053845986	0.0005049993	0.0005911173	0.00054095977
0.0	0.00071231026	0.0011145576	0.00060525804	0.00044487434	0.0004961017	0.0009504972	0.00084388454	0.0011941105	0.0010357788	0.00064644567
0.0	0.0004758012	0.0012187765	0.0003049934	0.0002270609	0.0014776672	0.001073875	0.0005025867	0.0005796499	0.00048030273	0.0012987928
0.0	0.0004803998	0.00059711706	0.0004042714	0.0014147034	0.0005568272	0.0007975192	0.00038808055	0.0006115953	0.0011593468	0.0009955387
0.0	0.52529484	0.52781546	0.52882487	0.5366169	0.5295969	0.53770095	0.52424514	0.52145314	0.5337626	0.5368941
0.0	0.5275471	0.5330175	0.5331365	0.54042596	0.53648233	0.54187393	0.5290812	0.52203125	0.5363601	0.5383989
0.0	0.52680445	0.52724534	0.5318544	0.5400501	0.5331355	0.5375797	0.5263046	0.52069026	0.53331155	0.53527826
0.0	0.5276493	0.5296519	0.5328478	0.54072547	0.5342849	0.54071456	0.52918273	0.52337474	0.53235537	0.5377859
0.0	5.5757806e-05	0.010027057	1.4567326e-05	3.3927616e-05	0.0010946784	5.2714575e-05	0.011424869	2.9658797e-05	4.4666587e-05	4.3783944e-05
0.0	8.989064e-05	2.9472032e-05	3.6676458e-05	8.2360624e-05	5.4089636e-05	6.624726e-05	1.3762121e-05	4.2498632e-05	0.00010776546	4.585473e-05
0.0	7.37234e-09	3.769979e-09	9.248781e-10	1.45346e-08	2.3554247e-09	1.2351169e-09	8.1021034e-10	1.6408301e-09	7.2477784e-09	9.551802e-10
0.0	0.52733845	0.5304213	0.5316126	0.53988	0.5333393	0.5398625	0.52811265	0.5230971	0.53357613	0.5361367
0.0	2.668074e-09	0.00013399925	0.0001391869	6.508729e-05	7.437189e-05	8.545539e-05	5.800027e-05	5.4863336e-09	1.1082248e-09	0.00011282955
0.0	3.010681e-09	0.00016988584	1.9841619e-10	6.5070975e-09	0.00010242861	8.22662e-05	0.00012674996	2.958763e-09	2.9594533e-08	4.1427695e-10
0.0	2.8358232e-05	0.012591071	1.7381979e-05	3.2835047e-05	0.012649147	0.0071612834	0.012322025	3.5099485e-05	0.00017657265	2.3220273e-05
0.0	2.5812224e-07	0.00013131135	0.00010784019	4.997165e-09	9.466326e-05	0.00013768811	0.00011507177	1.2887131e-09	3.220553e-09	0.00011472555
0.0	0.011971003	0.012891249	0.008680408	5.5048626e-05	0.011820887	0.010331755	0.008948673	2.7749931e-05	8.814644e-05	0.010755585
0.0	0.5267712	0.52839816	0.5301108	0.53806484	0.5306831	0.5400259	0.52572584	0.5224431	0.5316503	0.53586835
0.0	0.52757686	0.5285842	0.53110665	0.5379507	0.5304953	0.5405671	0.5262964	0.52222157	0.532318	0.53586483
0.0	0.010735528	0.012708354	0.012167786	0.012799765	0.010965429	0.016521085	0.010656924	8.50352e-05	7.435062e-05	0.008888902
0.0	0.00011356365	0.00015934784	0.00013040905	0.00013284202	4.563582e-05	0.00016915928	0.00018645621	1.3253069e-09	2.8466414e-09	0.00010233293
0.0	7.207837e-05	0.00016893876	0.00011051133	0.00011096709	0.00012027827	0.0001245886	0.00010196814	0.00015434365	5.283386e-09	0.00020157226
0.0	7.207837e-05	0.00016893876	0.00011051133	0.00011096709	0.00012027827	0.0001245886	0.00010196814	0.00015434365	5.283386e-09	0.00020157226
0.0	0.008724332	0.013136265	0.009855745	0.011514215	0.011067311	0.013004329	0.009209479	0.011529959	5.1210453e-05	0.01619117
0.0	0.008724332	0.013136265	0.009855745	0.011514215	0.011067311	0.013004329	0.009209479	0.011529959	5.1210453e-05	0.01619117
0.0	0.064278916	0.06882797	0.070740856	0.07365361	0.07924203	0.10138724	0.071414456	0.07335636	0.093243495	0.076463446
0.0	7.480919e-05	8.598146e-05	0.00013869311	0.000104404804	0.000106607025	0.0003573276	0.00012678864	7.634329e-05	0.0001515103	0.00012156542
0.0	7.480919e-05	8.598146e-05	0.00013869311	0.000104404804	0.000106607025	0.0003573276	0.00012678864	7.634329e-05	0.0001515103	0.00012156542
0.0	0.008759566	0.0076946677	0.011845951	0.01078	0.012375722	0.02299175	0.012387308	0.009976621	0.019367147	0.009558407
0.0	0.008759566	0.0076946677	0.011845951	0.01078	0.012375722	0.02299175	0.012387308	0.009976621	0.019367147	0.009558407
0.0	0.52684695	0.52842146	0.53081733	0.53776747	0.53078693	0.5405977	0.526057	0.52272874	0.53174645	0.5360184
0.0	0.52709216	0.5282159	0.5315048	0.5379044	0.5303556	0.5404957	0.5263766	0.52230173	0.53291225	0.53610814
0.0	0.030518323	0.02969021	0.015927708	0.018372355	0.029203074	0.019902984	0.0140872905	0.02766928	0.032572348	0.0157361
0.0	0.5256733	0.52909636	0.53282046	0.53878653	0.5318398	0.5401532	0.52695656	0.52181387	0.5338488	0.5356521
0.0	0.009785572	0.025784308	0.012549163	0.009793115	0.013691338	0.01694203	0.009771457	0.01583717	0.016097443	0.020503292
0.0	0.011625183	0.024768006	0.013848108	0.011381538	0.013695717	0.0152055845	0.013727703	0.017314482	0.016501574	0.0122959735
0.0	0.007508712	0.022556635	0.015811214	0.008178343	0.0132447025	0.019090068	0.013344439	0.020344852	0.01712061	0.019110898
0.0	0.009385321	0.021685394	0.012659596	0.0086092455	0.015200688	0.019277737	0.0150983175	0.0178827	0.013257228	0.018170154
0.0	0.0105853155	0.021070043	0.01388109	0.008849496	0.014415176	0.016026855	0.010505942	0.017333811	0.014937652	0.015657077
0.0	0.009377278	0.025485458	0.011377284	0.01057393	0.0122567825	0.016295247	0.012522565	0.020479634	0.014939196	0.014672959
0.0	0.01028852	0.021788245	0.011506755	0.009870708	0.011431221	0.019890366	0.012995867	0.018889971	0.015591937	0.021643566
0.0	0.010262522	0.023974339	0.015601624	0.011150379	0.015763195	0.018044636	0.012726188	0.011593214	0.019781576	0.018633818
0.0	0.008582243	0.012612313	0.012666954	0.006257345	0.009183336	0.00017919859	0.012568753	0.00029393192	0.010485915	0.012412925
0.0	0.0960092	0.1195121	0.10654596	0.11173936	0.095147535	0.08724344	0.094837345	0.12690027	0.09369009	0.09675587
0.0	0.18948302	0.2151546	0.20164093	0.20992541	0.18959373	0.18017223	0.18764687	0.2208709	0.1866221	0.19150935
0.0	0.527831	0.5311809	0.53310436	0.54057556	0.5343513	0.54008245	0.52884245	0.5240997	0.5340007	0.5370472
0.0	0.008744425	0.013275768	0.013544713	0.007836727	0.013648411	0.016415123	0.0118644135	0.012757356	0.016630888	0.012370571
0.0	0.05374857	0.06678853	0.04951321	0.03980392	0.046873707	0.05664924	0.047368757	0.056469694	0.061039977	0.06409079
0.0	0.13900934	0.15793025	0.14782658	0.15510525	0.1316888	0.17249691	0.13618751	0.14221832	0.12531297	0.15754105
0.0	0.1393857	0.15803613	0.14844002	0.15580776	0.13216034	0.17216912	0.13688885	0.14225547	0.12526375	0.15742078
0.0	0.008220347	0.012755523	0.01038335	0.011380309	0.008220564	0.013709432	0.012003595	0.014313943	0.010457197	0.013612926
0.0	9.710652e-05	0.0001443478	0.00011322768	6.351601e-05	4.885513e-05	0.00011721282	7.9369835e-05	9.565761e-05	0.00010775046	0.00020779471
0.0	0.024153193	0.03479836	0.026397336	0.02741328	0.027176367	0.031367756	0.023714513	0.032358672	0.018294746	0.026997017
0.0	0.008123755	0.012871391	0.010165477	0.011748852	0.008914804	0.013648809	0.008634282	0.009523533	0.009796913	0.013823502
0.0	8.341113e-05	6.2646126e-05	8.3001156e-05	0.00012751941	0.000109904744	9.298247e-05	9.220098e-05	0.00014113856	0.00016202017	0.00018432914
0.0	0.0021434962	0.0028586169	0.0035011221	0.002654261	0.0026820772	0.0027188796	0.0016839964	0.0025719039	0.0032110189	0.0026362764
0.0	0.0028056295	0.0031716758	0.0016697048	0.0023170654	0.0023106555	0.002790916	0.0029467202	0.0025588425	0.0028945107	0.0041470826
0.0	0.008246422	0.011470472	0.011054542	0.010783702	0.012493475	0.008844395	0.010632633	0.014492978	0.010861484	0.014051902
0.0	0.09281136	0.10686594	0.080585174	0.11019497	0.09543324	0.12617788	0.0760604	0.10750597	0.103227	0.10327958
0.0	0.026898565	0.0278571	0.026908902	0.023304021	0.028755393	0.028133495	0.029333036	0.027906027	0.02697393	0.033105105
0.0	0.010038645	0.011807872	0.014814706	0.0077376063	0.013853457	0.013366645	0.01152251	0.010020465	0.008688606	0.013549155
0.0	0.019932095	0.03339989	0.032290746	0.030601747	0.024269553	0.031535957	0.022760954	0.036001027	0.023852803	0.03298769
0.0	0.009963814	0.014208353	0.013435382	0.012711249	0.0066895927	0.011545284	0.007909035	0.01200601	0.01061707	0.00980127
0.0	0.023622165	0.030901765	0.027771426	0.031998135	0.02682981	0.037135124	0.021028638	0.03550165	0.021782456	0.033159997
0.0	7.2553514e-05	0.000108504886	0.000113433656	8.8686545e-05	0.000118444244	0.00013946708	6.057441e-05	0.00019248831	9.6198775e-05	0.00028526952
0.0	0.5291697	0.529835	0.5318833	0.53913146	0.5328457	0.539588	0.527007	0.5215101	0.5327649	0.5373753
0.0	0.008941098	0.009877752	0.005836681	0.011105772	0.016408518	0.004480783	0.009513792	0.012416129	0.010782147	0.016485447
0.0	0.0685565	0.07039243	0.0449034	0.06953724	0.08587872	0.06252805	0.07099912	0.079097524	0.0782013	0.09742198
0.0	0.52746797	0.529708	0.5317471	0.5403222	0.53215295	0.53949594	0.5274833	0.5230724	0.5321204	0.53658795
0.0	0.0066310414	0.018119778	0.008994443	0.015160588	0.014823826	0.011157916	0.010159822	0.010961433	0.009915163	0.014313841
0.0	0.008878658	0.020598458	0.009661403	0.012831406	0.014979416	0.01452084	0.011564106	0.009534668	0.014435527	0.012044391
0.0	0.064273395	0.091643095	0.07018117	0.07807669	0.08112561	0.07853676	0.07739939	0.07606035	0.08366134	0.077060394
0.0	6.426191e-05	0.0002437924	8.5684595e-05	0.0001187283	0.00014895177	0.000118730335	0.000129118	0.0001260622	0.00016228454	0.00011629178
0.0	0.008405006	0.016254807	0.009758297	0.011636157	0.012793043	0.011672248	0.011871544	0.011650133	0.013437923	0.011489596
0.0	0.5281672	0.52947605	0.53125846	0.5383103	0.5322592	0.53994256	0.5272852	0.5226581	0.5337778	0.5365139
0.0	0.011092458	0.011148107	0.008925756	0.01012935	0.0087893605	0.014563562	0.011538129	0.011048543	0.020077111	0.013235769
0.0	0.07434537	0.06471636	0.07259957	0.07598085	0.07155204	0.089257784	0.069345735	0.07831334	0.08631169	0.0828622
0.0	0.5262282	0.5294695	0.53171116	0.53933614	0.5318483	0.5401512	0.5266107	0.52245253	0.5326259	0.53619117
0.0	0.018271731	0.040175203	0.023244059	0.03540487	0.03435604	0.027719146	0.025617074	0.026950499	0.024952164	0.033625815
0.0	0.05672085	0.086261384	0.065163426	0.08703046	0.075604066	0.06915445	0.06428453	0.07311166	0.06782186	0.092444375
0.0	4.0339957e-05	0.00019322884	6.485941e-05	0.00017963327	0.00011397503	7.341723e-05	6.417288e-05	0.00010855457	7.3320116e-05	0.0002331961
0.0	0.006670868	0.0144968135	0.0085007185	0.014275061	0.01120843	0.009201259	0.008398447	0.010819914	0.009072018	0.016193647
0.0	0.027478654	0.034080878	0.013609418	0.028269688	0.02468313	0.029227497	0.030836407	0.030665403	0.02614851	0.02975737
0.0	0.007618416	0.011081218	0.009011158	0.015588395	0.009259493	0.01041279	0.010865962	0.012586875	0.012613305	0.012614563
0.0	0.52691936	0.5287702	0.53090477	0.5376835	0.53081274	0.54125834	0.5270709	0.5243028	0.53314865	0.5360361
0.0	0.5263097	0.52854335	0.53185505	0.539283	0.5320947	0.5413518	0.5263897	0.5216061	0.5333653	0.5369435
0.0	0.000112280024	0.0033215862	0.0034905125	0.0019722814	0.0018108693	0.0017791392	0.0015694407	3.9443978e-05	4.5082757e-05	0.0026111112
0.0	0.008868488	0.014058959	0.01687706	0.011586489	0.0041923407	0.010072323	0.013577978	0.00015426862	0.009354145	0.013273719
0.0	7.894012e-05	0.00021685501	0.00016329474	9.771522e-05	2.6269887e-05	0.00016895986	0.00016411753	1.6282688e-06	9.615723e-05	0.0002060465
0.0	0.009159296	0.016463248	0.012227803	0.008923985	0.01021547	0.013608476	0.01096106	0.014466196	0.013194735	0.01658012
0.0	7.1031456e-05	0.00023962013	0.00011110219	6.159648e-05	7.291446e-05	0.00017508824	0.00011353928	0.00020685297	0.00016625266	0.00024081663
0.0	0.52803004	0.529596	0.5311776	0.53916365	0.53317493	0.5392458	0.52725244	0.521846	0.5333995	0.536738
0.0	0.013367859	0.014354864	0.009844459	0.009591837	0.005787595	0.006461347	0.011062688	0.014877703	0.012302658	0.02070136
0.0	0.00013150118	0.00016399065	0.00016747603	0.00016186945	6.320864e-05	0.00010657744	0.00011722903	0.00018621955	0.00014530425	0.00028463977
0.0	0.02613718	0.027857373	0.027381124	0.02213741	0.026974792	0.032042608	0.029657593	0.029423561	0.03181399	0.030270003
0.0	8.1714985e-05	0.00019152406	0.00017357939	6.39541e-05	0.0001384669	0.00014296565	7.118261e-05	0.00011492987	0.00012224882	0.00011395046
0.0	0.009721316	0.012805043	0.012791145	0.009806039	0.0103483405	0.012775277	0.0106300255	0.015648665	0.012355718	0.013123592
0.0	0.028068135	0.029457334	0.02424442	0.02381582	0.026291726	0.024637511	0.022050273	0.026844574	0.0060452265	0.028486876
0.0	0.009760943	0.012484525	0.0074864035	0.010604695	0.010621163	0.014744227	0.011303389	0.012063863	0.0018549389	0.010910666
0.0	0.008188317	0.013223861	0.009811471	0.008679025	0.00973035	0.013333959	0.010186384	0.013936072	0.009024526	0.01679067
0.0	0.00933878	0.0124724675	0.008632038	0.01133247	0.011583328	0.012997384	0.010091325	0.014338398	0.013734819	0.015288613
0.0	7.979946e-05	0.00014100135	6.6846886e-05	0.00011151954	0.00011994944	0.00014797851	9.3015544e-05	0.00019410801	0.00017004192	0.00020730947
0.0	0.001403163	0.013018142	0.010818744	0.0014955983	0.011654796	0.0137563	0.0015649355	0.013541789	0.010326554	0.017825648
0.0	0.052842326	0.05331716	0.060205635	0.048521325	0.050065115	0.07492379	0.049483996	0.060737256	0.052873433	0.046568915
0.0	0.5271588	0.52923614	0.5320498	0.5396319	0.53241605	0.54025114	0.52749497	0.52393526	0.5334079	0.5349993
0.0	0.00010900517	0.00011210318	8.340023e-05	9.109806e-05	8.985636e-05	0.00019349728	0.000120688994	0.0002230426	0.00015538737	0.00014700768
0.0	0.0098201325	0.008724328	0.009242618	0.009018012	0.009836496	0.013022041	0.010059052	0.01422534	0.01095162	0.017695392
0.0	0.020364583	0.027554823	0.027001312	0.027185451	0.026347198	0.031300146	0.03172025	0.029658059	0.026467992	0.039340585
0.0	4.3281507e-05	0.000120920544	0.00013450733	0.000103269886	0.00012452161	0.00015657082	0.000100247475	0.0001231388	0.00011437263	0.00026561317
0.0	0.52641934	0.52926433	0.53252816	0.5391643	0.53139466	0.54021823	0.52637756	0.52271324	0.5316068	0.5351457
0.0	0.007813445	0.013491846	0.009937047	0.011840689	0.009719719	0.013506146	0.013792607	0.014112114	0.009668837	0.014907764
0.0	0.5266806	0.53023255	0.53219336	0.5410565	0.53249717	0.54070675	0.52670914	0.5236421	0.5316368	0.53479207
0.0	0.0007737528	0.00028527848	0.0013702582	0.00082240556	0.0012691952	0.0020844848	8.703423e-05	0.0019181955	0.0013579865	0.0021891096
0.0	0.010208452	0.013521052	0.015133137	0.008054133	0.008102053	0.011273496	0.0067728646	0.011635506	0.007565589	0.015209226
0.0	0.000102862905	8.4796244e-05	9.523466e-05	6.797873e-05	4.5616547e-05	1.2570501e-06	0.00010254852	0.00019556559	0.00013335247	6.695017e-05
0.0	0.043843497	0.041284923	0.050186794	0.045882825	0.04817759	0.056015592	0.046263047	0.049672812	0.05733565	0.066874966
0.0	7.255635e-05	6.1225954e-05	0.00016158924	9.3006136e-05	0.0001036254	0.00013615379	8.952152e-05	9.56744e-05	0.00017516655	0.00016485484
0.0	0.010676408	0.012665832	0.007900236	0.011583388	0.012310071	0.017153839	0.0106005035	0.013608484	0.014200895	0.011640271
0.0	8.06294e-05	0.00013166518	0.00014597319	0.00014169075	8.516326e-05	0.00030149694	7.103295e-05	3.5017743e-05	9.500454e-05	0.00020802626
0.0	8.2053564e-05	0.00013609134	4.0453135e-05	3.9068955e-06	7.646438e-05	0.0001513457	0.0001401475	2.1663159e-06	9.2952585e-05	0.00012815524
0.0	0.00028850135	0.011803918	0.008331155	0.010084621	0.010203934	0.007589798	0.014124192	0.0056069065	0.011375365	0.015593525
0.0	0.009302965	0.016842995	0.010873022	0.00085961417	0.010777447	0.005682293	0.011927615	0.0132297855	0.0019446469	0.013901164
0.0	0.095286116	0.18222518	0.11702123	0.09068868	0.12121288	0.14470926	0.116720445	0.14244168	0.13455276	0.1435486
0.0	0.0019554603	0.001859032	0.002872569	0.0013586727	0.0024961021	0.0028800373	0.0013406612	0.0031648702	0.0025609	0.003227822
0.0	9.693832e-05	0.00017781768	1.1070972e-06	0.0001368996	0.00017680886	0.0002288274	6.2890154e-05	0.0001150856	0.0001258195	0.00010148941
0.0	0.0019718965	0.0013473025	0.0029955562	0.0032215852	0.0018606741	0.003655907	0.001807289	0.0016450454	0.0027487236	0.0019722758
0.0	0.00014489789	0.00017281856	2.807277e-05	8.299759e-05	9.156059e-05	0.00014480714	0.00013392822	0.0001595715	0.00013433007	0.0003087826
0.0	0.012549387	0.013771744	0.0056340494	0.00979269	0.010135405	0.012926148	0.012123219	0.013078594	0.012306517	0.018636843
0.0	0.0104924375	0.012818916	0.0050542476	0.009664213	0.009145324	0.016263075	0.01090939	0.012817768	0.010376512	0.015133885
0.0	0.00012092768	0.0001275964	0.00016266906	0.0001157061	9.312168e-05	0.00014555414	7.6047196e-05	0.00017774632	0.00013970307	0.00019923765
0.0	0.52659017	0.52882814	0.5312042	0.539184	0.53330266	0.54143465	0.52761406	0.5219509	0.5330691	0.5370314
0.0	0.5260784	0.5281189	0.5312056	0.53922176	0.5323262	0.54033786	0.5260914	0.5225304	0.53484315	0.5362426
0.0	0.08822757	0.11623278	0.09812989	0.09705683	0.10451351	0.109284215	0.10519259	0.105924964	0.091614954	0.123244986
0.0	0.008619621	0.014536734	0.012961941	0.009037063	0.011511751	0.01113005	0.0114197545	0.012186755	0.009734997	0.017840339
0.0	0.002722308	0.032233756	0.003723196	0.0025941434	0.029508734	0.0045277053	0.024757119	0.0023872354	0.0038040064	0.003907556
0.0	0.012526582	0.013871434	0.010201242	0.012330583	0.009797745	0.010771425	0.011050878	0.014209983	0.01013065	0.015767444
0.0	0.011923547	0.013708084	0.014285413	0.008986851	0.011334339	0.01629922	0.009713131	0.011362249	0.009048066	0.012846599
0.0	0.009780268	0.012369523	0.016787685	0.0083659785	0.012980811	0.018614432	0.0091092335	0.011808746	0.009940116	0.011705177
0.0	0.0001306423	0.00017120288	0.0001836334	6.97872e-05	0.00011477884	0.0002318042	8.555755e-05	0.00012002427	7.2140676e-05	0.00014502602
0.0	0.00010281759	0.00010764489	0.00011904333	7.0446e-05	0.00017933088	7.791902e-05	0.00012020787	4.3631167e-06	0.00013098445	0.00015537138
0.0	0.13833955	0.15464553	0.1485825	0.14215192	0.16704617	0.15958482	0.16047801	0.15639289	0.1288413	0.1605272
0.0	0.0019863974	0.0016355026	0.0022615886	0.0018768259	0.0020688097	0.001706641	0.0011338503	0.002088963	0.0027680828	0.0021116934
0.0	0.1716814	0.2012847	0.20353854	0.2227614	0.18293533	0.21251793	0.20069101	0.21696621	0.038359217	0.20908225
0.0	0.52779275	0.52942604	0.5309466	0.53767306	0.5323763	0.5388192	0.525755	0.5220256	0.53235734	0.535115
0.0	0.011603458	0.012444039	0.012273536	0.010567822	0.015122019	0.01414682	0.010812725	0.015481414	0.0108184535	0.015631039
0.0	9.4362505e-05	0.00010358726	8.980402e-05	0.00012920484	0.000159854	6.822643e-05	0.000113309885	0.0001877967	9.455391e-05	0.00019476893
0.0	0.071199745	0.0732151	0.071061775	0.07983384	0.0826431	0.06781785	0.07477616	0.08446119	0.07256323	0.088216715
0.0	7.981689e-05	9.23392e-05	0.00013308469	0.00011571845	8.336063e-05	0.00013312035	8.641934e-05	0.00023170543	0.000154466	0.00028845872
0.0	6.3756444e-05	9.14974e-05	0.00011510908	0.00010690153	8.644514e-05	0.00016814728	9.690514e-05	0.00035114237	0.00013314803	0.00015311879
0.0	0.00010288645	0.00015701125	0.00011325014	0.00011516584	9.615164e-05	0.00023232614	0.00014747633	0.0002652351	0.0001432025	0.00016899339
0.0	0.023885971	0.03365247	0.030071145	0.027751947	0.027170314	0.025088575	0.023612345	0.027393287	0.033372678	0.03228233
0.0	9.404935e-05	2.7386689e-06	0.000114475624	7.889038e-05	0.00014917522	0.0002623521	0.000106373365	0.00018600092	0.00019173454	0.00018042221
0.0	0.008035917	0.014327068	0.007915682	0.012808275	0.010403301	0.0076947804	0.009567755	0.014698068	0.011723583	0.012254405
0.0	0.026008772	0.03650895	0.032521836	0.022456687	0.03124652	0.028396878	0.024046836	0.025347052	0.021669263	0.032412283
0.0	8.1873484e-05	0.0001741897	0.00013158447	9.741899e-05	9.826437e-05	0.00029166328	0.00011614738	5.180039e-05	9.075989e-05	9.15207e-05
0.0	0.14912106	0.14739968	0.15817901	0.14694521	0.15075627	0.15978916	0.13994655	0.1488871	0.15573467	0.15854795
0.0	9.908695e-05	0.00013099994	0.00015938355	8.2348684e-05	8.847503e-05	0.00016748274	0.00010631161	0.0001697754	0.00012404272	0.00012561258
0.0	9.120618e-05	0.00021391713	0.00012021463	6.903633e-05	0.0001516411	0.000100121746	0.00011161583	0.00021841962	6.878983e-05	0.0002465486
0.0	0.011168543	0.014218643	0.013019902	0.010613048	0.0056875246	0.011717816	0.012204562	0.00946848	0.017661598	0.012770972
0.0	0.00011381787	0.00018451923	0.00015346652	9.892371e-05	2.886177e-05	0.00012102355	0.00013610588	8.302427e-05	0.00028231682	0.00014337494
0.0	8.55047e-05	0.00015584039	0.00015569023	3.296112e-06	4.2791726e-05	1.516176e-06	0.00012108184	8.227546e-05	0.0001581511	0.00020415816
0.0	0.010049309	0.012614623	0.011032394	0.0017032404	0.0037413999	0.0013566569	0.012073381	0.01001402	0.014084826	0.011994731
0.0	0.048953384	0.055876397	0.053367775	0.044275317	0.054789767	0.04550274	0.04154099	0.05622993	0.043669995	0.057432547
0.0	0.048253763	0.055651944	0.059995603	0.049606465	0.047720183	0.050752494	0.048777193	0.052573554	0.057653107	0.060658876
0.0	0.04837412	0.055686813	0.060224473	0.049817108	0.047876354	0.050660305	0.04900772	0.052586205	0.057632774	0.060615856
0.0	0.52555305	0.52766424	0.53100175	0.5388922	0.5316713	0.53977484	0.52534604	0.521388	0.5335276	0.5348644
0.0	0.00071203837	0.015382954	0.011360535	0.0071233916	0.011819173	0.0114399	0.008851445	0.01037493	0.013159225	0.012421305
0.0	0.097084984	0.11462984	0.102859	0.08640629	0.100969665	0.10456703	0.081305616	0.08779058	0.11189027	0.10413418
0.0	0.10408148	0.13433027	0.09751461	0.10341672	0.09715115	0.10276115	0.087257825	0.112720706	0.11052203	0.11421344
0.0	0.00015645992	0.00024933735	0.00013296813	0.000126172	9.850144e-05	0.00014057163	7.904083e-05	0.00020563728	7.969961e-05	0.00016790166
0.0	8.3700994e-05	0.00021734808	0.00010513862	8.970722e-05	0.00010225919	0.00014207051	8.0354526e-05	0.00014824078	0.00013827808	0.00014421971
0.0	0.008905031	0.011001056	0.013464804	0.0165784	0.011270526	0.017282423	0.013750899	0.014317407	0.013957916	0.013947091
0.0	0.5262447	0.5291811	0.53175306	0.53989744	0.5318145	0.540116	0.5269823	0.5224303	0.5321217	0.53566724
0.0	0.00827053	0.008739913	0.009691593	0.0075962404	0.009813398	0.009135741	0.0057858694	0.01333788	0.005488431	0.013310899
0.0	6.223622e-05	6.0286624e-05	0.00010480249	5.7698457e-05	7.534213e-05	0.00014352512	5.874047e-05	0.00015841765	4.3803157e-05	0.00015066766
0.0	0.008272556	0.008149043	0.010781109	0.008140194	0.009131908	0.0128185535	0.00803801	0.013041739	0.007026419	0.013057456
0.0	0.010215802	0.011799357	0.009088433	0.007060161	0.01040254	0.012852	0.010963568	0.010604991	0.005257158	0.010218618
0.0	0.5265848	0.529104	0.5317305	0.53947693	0.5318189	0.5395821	0.5267797	0.5228249	0.53252	0.53545296
0.0	0.011507552	0.014930253	0.010177355	0.012283245	0.01323481	0.009901031	0.014166092	0.01710349	0.008682608	0.01641503
0.0	0.07435287	0.094231896	0.08146392	0.07100777	0.07838047	0.073350154	0.0822653	0.09213386	0.070184715	0.0914403
0.0	0.5271642	0.5303615	0.5320543	0.53986907	0.5316817	0.5388972	0.52771765	0.5225037	0.53218627	0.536471
0.0	0.009942369	0.015109617	0.010226927	0.013947904	0.0087465085	0.015318082	0.01099841	0.011432294	0.010629268	0.014066875
0.0	0.08688321	0.11393748	0.08188789	0.10218465	0.095284544	0.13727732	0.09580311	0.09989538	0.09500932	0.120021924
0.0	0.5278684	0.5306256	0.53229403	0.5392885	0.53068733	0.5409362	0.5277984	0.5249307	0.53412926	0.5376018
0.0	0.008590528	0.005331578	0.012778723	0.013229997	0.012851346	0.012328683	0.012625437	0.016916793	0.011392053	0.018175311
0.0	9.087126e-05	0.0002092395	9.444767e-05	0.00017264282	6.85648e-05	0.0002041496	0.00011127979	0.00012131066	0.000101151825	0.00017711325
0.0	0.00996388	0.015132953	0.010286126	0.014063257	0.008782641	0.0153112495	0.011062453	0.0114222905	0.010696346	0.0141778905
0.0	0.008143232	0.014408444	0.007006429	0.011057812	0.009605215	0.021518575	0.010028775	0.011058087	0.00966341	0.01580318
0.0	0.011920458	0.016974509	0.008627498	0.011010824	0.009286535	0.006473106	0.009689597	0.012622756	0.015271953	0.014458462
0.0	0.008501385	0.010233401	0.012656074	0.008333997	0.010502452	0.012061897	0.012279583	0.011651913	0.011661812	0.014613081
0.0	0.00011025167	0.00014163104	0.00017613545	5.6323475e-05	4.7932014e-07	0.00020112783	0.00013803871	0.0001607097	0.0001489748	9.514688e-05
0.0	5.8938927e-05	0.00013638975	9.581801e-05	6.756215e-05	0.00016277768	5.8431346e-05	4.206618e-05	0.00016116501	0.00015880511	0.00021254113
0.0	0.008943469	0.013358661	0.006098062	0.001856808	0.008700553	0.014833892	0.011262526	0.0122468695	0.0013423644	0.020229956
0.0	0.2085261	0.23728362	0.23600434	0.23532046	0.23577395	0.2259846	0.23500066	0.24758486	0.24223769	0.23828197
0.0	0.07982485	0.081567205	0.070789084	0.060454916	0.07016224	0.06837218	0.07873697	0.078281626	0.09179992	0.082287535
0.0	0.06623694	0.07933109	0.021145632	0.058018327	0.073068246	0.08118314	0.08063074	0.077554606	0.07886501	0.090334274
0.0	0.008887781	0.012382478	0.0011024132	0.0066979537	0.010515711	0.0124222	0.012818667	0.012082518	0.012025828	0.015500176
0.0	0.008855057	0.012409583	0.0011009696	0.006673598	0.010553487	0.012477197	0.012781671	0.012083895	0.012014933	0.015418255
0.0	0.062311143	0.08118014	0.022432817	0.07408807	0.075153925	0.078500174	0.0752575	0.02115071	0.07607662	0.087908946
0.0	0.007935726	0.012930213	0.0012251835	0.010547603	0.0110838665	0.011662043	0.011263758	0.0011332948	0.011240994	0.014722181
0.0	0.007906476	0.0129585	0.0012235799	0.010509392	0.011123665	0.011713708	0.011231198	0.0011334264	0.011230806	0.014644301
0.0	0.22965032	0.24157086	0.23882794	0.21803674	0.2481943	0.25556305	0.22618343	0.23612338	0.23641424	0.24874477
0.0	0.07526402	0.084685065	0.07418903	0.058488637	0.0800186	0.077837005	0.06842642	0.08509442	0.079708755	0.0897126
0.0	0.011277967	0.014001152	0.010824247	0.0067985165	0.0124669485	0.011477866	0.009431339	0.014384526	0.01226853	0.015298816
0.0	0.011236537	0.014031747	0.010810206	0.006773795	0.012511649	0.011528726	0.009404026	0.014386175	0.012257423	0.015217936
0.0	0.22617051	0.24277465	0.20710665	0.22826327	0.22417311	0.23714665	0.22271846	0.20587309	0.25750637	0.24210654
0.0	0.07178862	0.08394502	0.057718035	0.07582105	0.07426061	0.07163557	0.06824985	0.06351972	0.09418295	0.092749774
0.0	0.010324469	0.013771465	0.0067914566	0.011014002	0.010838695	0.0098263435	0.009386106	0.008329226	0.016813347	0.016295291
0.0	0.010286504	0.013801568	0.0067826137	0.010974126	0.010877617	0.009869957	0.009358923	0.008330183	0.016798196	0.016209228
0.0	0.0021286123	0.0021041569	0.0019484542	0.0030809215	0.0020926134	0.0024893603	0.0022793284	0.0024205754	0.0015312437	0.00020978526
0.0	0.52618784	0.52864885	0.5315867	0.5381801	0.5316766	0.54044634	0.5257548	0.52276117	0.5324613	0.53575426
0.0	0.5276678	0.5288718	0.53126824	0.5378021	0.53069884	0.54112566	0.52627635	0.5229947	0.5313182	0.5360323
0.0	0.14945173	0.16308337	0.1709551	0.16295238	0.16130242	0.17689206	0.1373425	0.16872093	0.15895785	0.18362829
0.0	0.009554763	0.01220516	0.011421031	0.008174469	0.012524204	0.009603436	0.008730866	0.011191616	0.009861029	0.011515638
0.0	8.349373e-05	0.00013531225	0.00011670381	5.764654e-05	0.00014047677	7.939898e-05	6.899236e-05	0.00011640672	8.5826236e-05	0.00011622173
0.0	0.09967507	0.15497287	0.15668061	0.14253725	0.15281567	0.15396008	0.1599677	0.121590935	0.17094302	0.17354226
0.0	2.731985e-05	0.00014050168	9.1742906e-05	6.673288e-05	6.521553e-05	0.0001591219	0.00014171696	2.7145174e-05	0.00011415819	0.00020641755
0.0	0.010984917	0.02279496	0.010711893	0.00799641	0.0143333385	0.01749197	0.0107606035	0.018852519	0.012507196	0.016869705
0.0	0.010240817	0.020178115	0.009953706	0.009131908	0.013425891	0.016894681	0.013116826	0.014795608	0.01298617	0.017065221
0.0	0.01083504	0.02280761	0.013330697	0.009735842	0.013864991	0.01574988	0.012368724	0.013162303	0.013794872	0.015940359
0.0	0.009992095	0.023365209	0.01082	0.008062338	0.0126830535	0.019850006	0.014673263	0.018480537	0.014957664	0.021521343
0.0	0.009348137	0.022989191	0.015139733	0.009150602	0.015251127	0.017616814	0.011204779	0.019362865	0.017940484	0.01574537
0.0	0.010733583	0.023497857	0.013660427	0.008044427	0.01150007	0.01757177	0.012464536	0.018370906	0.012807064	0.018789437
0.0	0.010360205	0.021805014	0.012630716	0.008426689	0.013963415	0.012735082	0.009487846	0.018392727	0.014836493	0.016476031
0.0	0.52521914	0.529954	0.5308171	0.53938526	0.5327575	0.5394032	0.5274863	0.5222839	0.5348893	0.5361382
0.0	0.52743495	0.5309392	0.5326345	0.5388544	0.53429717	0.5418179	0.5274274	0.52458	0.5350054	0.53738874
0.0	0.5282446	0.53044885	0.53225344	0.54076415	0.5327229	0.54086316	0.5271855	0.5241407	0.5341334	0.53946215
0.0	0.5265047	0.5299507	0.5307865	0.5375949	0.5326767	0.5400985	0.5275528	0.5224312	0.5329035	0.53669167
0.0	0.52830565	0.5298229	0.53300524	0.5388402	0.53382635	0.54080075	0.5283905	0.52304167	0.53179723	0.5375215
0.0	0.026263097	0.055561185	0.06270083	0.045998607	0.04214954	0.048195187	0.05706886	0.05701379	0.047956515	0.045413554
0.0	0.03911184	0.060630884	0.04428445	0.048842635	0.061566703	0.061222322	0.057612434	0.03230559	0.050574925	0.065088175
0.0	0.048322946	0.053031117	0.04091365	0.043658417	0.039144542	0.068892114	0.044583596	0.050759032	0.05993332	0.06280644
0.0	0.041540764	0.060493264	0.0457387	0.04504438	0.05426015	0.065324605	0.061700713	0.04838899	0.05967234	0.05986093
0.0	0.047561266	0.04515859	0.047714233	0.06742056	0.038597155	0.051009297	0.053060986	0.05276282	0.06557761	0.052403595
0.0	0.05063748	0.056701716	0.051206086	0.048888367	0.04761033	0.04816507	0.046286035	0.059831154	0.061622087	0.04630862
0.0	0.5265385	0.531577	0.5316353	0.54010296	0.53524375	0.54085666	0.5278525	0.52511793	0.5350675	0.5369275
0.0	0.5273213	0.52973324	0.5311383	0.53879285	0.53254455	0.5390454	0.5273559	0.5220461	0.5335384	0.53755444
0.0	0.5265461	0.5293206	0.52938384	0.53784853	0.5336564	0.53955466	0.5250501	0.5221648	0.53049296	0.5373689
0.0	0.045876805	0.0507076	0.04387011	0.046994753	0.042316098	0.05598209	0.04711171	0.05109893	0.0548137	0.06333619
0.0	0.5288422	0.5296925	0.53186196	0.5404316	0.53418106	0.54277974	0.5266253	0.5232688	0.5342073	0.53719574
0.0	5.1108535e-05	0.000201896	6.785212e-05	7.965014e-05	0.00010560576	6.4960055e-05	0.00013555323	0.00012317357	0.00015947917	0.00015909308
0.0	0.008740281	0.016251605	0.007912698	0.010765102	0.014218569	0.0069600046	0.013116974	0.009081836	0.013850766	0.014636224
0.0	0.52861273	0.5297939	0.53157413	0.5388895	0.533854	0.5398655	0.52727026	0.5215797	0.5327777	0.53664196
0.0	0.10280031	0.1062213	0.10920776	0.091467775	0.054912914	0.117804796	0.09422296	0.10492048	0.10194508	0.09256244
0.0	0.019378707	0.023812095	0.023077253	0.025762318	0.02596071	0.041629497	0.025117679	0.022571398	0.02366532	0.029862376
0.0	0.5277075	0.5293325	0.53061426	0.5383671	0.5315886	0.54054546	0.5282219	0.5243132	0.5318294	0.5369598
0.0	0.025077462	0.028328745	0.030015554	0.02113324	0.025234485	0.028936835	0.023763536	0.03188345	0.026166447	0.032870904
0.0	0.52733606	0.5299859	0.5321838	0.5395718	0.5315154	0.5413566	0.52773416	0.5230492	0.53246224	0.5377144
0.0	0.008244199	0.009813297	0.011307569	0.005805096	0.008471594	0.012940478	0.010106416	0.011329798	0.012329189	0.0074134003
0.0	0.008950348	0.013206239	0.01303623	0.011408068	0.011782883	0.010367443	0.008883838	0.012791368	0.010039375	0.016639616
0.0	0.52691936	0.5287702	0.53090477	0.5376835	0.53081274	0.54125834	0.5270709	0.5243028	0.53314865	0.5360361
0.0	0.5260914	0.5297757	0.5321186	0.53866786	0.53196263	0.54041994	0.52905613	0.52425677	0.53262097	0.5382908
0.0	0.0073223556	0.016275369	0.011876108	0.010979924	0.006295174	0.014566396	0.00011128935	0.010616563	0.008280619	0.010767864
0.0	5.3833835e-05	0.00022364612	0.00015220202	8.8185785e-05	6.849344e-05	0.00014567994	9.95461e-07	7.161099e-05	7.204106e-05	0.00013836051
0.0	0.008337032	0.011460464	0.015177405	0.0119659845	0.00849891	0.017932815	0.009411562	0.013567764	0.01206384	0.015809456
0.0	6.345723e-05	0.00010231332	0.00014493022	9.703173e-05	6.517716e-05	8.84391e-05	8.4479456e-05	0.00013076443	0.00011571868	0.0002458022
0.0	0.5273655	0.52955544	0.53261477	0.5380647	0.5327309	0.5405219	0.52640665	0.5214141	0.5341044	0.5362509
0.0	0.009994765	0.011210497	0.009668541	0.007286642	0.012209955	0.01375566	0.017169682	0.009199894	0.012142731	0.01603524
0.0	8.022842e-05	0.00011173925	0.00010498494	8.662545e-05	0.000103687875	0.00012163848	0.00019187007	9.4471805e-05	0.0001344618	0.00014894496
0.0	0.5276476	0.530669	0.5330632	0.53942215	0.53161997	0.54110146	0.5275775	0.5226407	0.53279227	0.5366323
0.0	8.8210174e-05	8.5271575e-05	0.00017505852	6.854741e-05	0.00013157594	0.00018131104	0.00013657768	4.2091582e-05	4.7823272e-05	0.00010621647
0.0	0.009270194	0.0063697454	0.012290786	0.008202017	0.009164326	0.01109216	0.012946015	0.0063132937	0.008131582	0.013053223
0.0	0.07750192	0.09269315	0.072350286	0.09725224	0.09865651	0.10566371	0.10396848	0.08765986	0.09958665	0.09933743
0.0	0.52728474	0.530987	0.5327542	0.5400898	0.53254366	0.54147005	0.52839434	0.5230714	0.53361744	0.53869104
0.0	0.00071102806	0.011768256	0.012542251	0.010835801	0.0012893418	0.007650253	0.011236399	0.014209156	0.013858199	0.0139829945
0.0	0.06816	0.077726305	0.08221177	0.08017092	0.025827067	0.08603989	0.06618763	0.058206912	0.09032402	0.06938337
0.0	6.0850867e-05	0.01086216	0.009719017	0.009592666	0.008474113	0.00480384	0.012167419	0.014642663	0.010823073	0.015205898
0.0	0.102533095	0.11116982	0.100980476	0.094858594	0.05602767	0.10642122	0.1072687	0.0955656	0.1291135	0.098011285
0.0	6.680189e-05	0.0001372147	0.0001258405	5.8638383e-05	5.0321443e-05	0.00012391669	1.8331108e-05	0.0002497711	0.00011093747	0.00017244376
0.0	0.009163932	0.011655416	0.012100774	0.0059115677	0.010467348	0.009835339	0.0076222233	0.015170067	0.012540762	0.01434853
0.0	0.027734514	0.020805301	0.023154063	0.022731269	0.025183657	0.0352032	0.025492055	0.029603433	0.029219897	0.021462763
0.0	0.52718735	0.5305976	0.532628	0.5407997	0.5329994	0.5390809	0.5290626	0.5225788	0.5342698	0.5369546
0.0	0.043865852	0.049055338	0.03869195	0.04108993	0.047551643	0.06372787	0.040307827	0.050266527	0.04435118	0.04108187
0.0	3.551e-05	0.00022699294	0.00014060261	0.00012887175	5.4220447e-05	6.136197e-05	9.716737e-05	0.00014437531	0.0001535441	3.2041982e-05
0.0	0.022560041	0.02946703	0.03192549	0.02411873	0.022479841	0.0399443	0.01985057	0.023726484	0.020669851	0.040981866
0.0	0.1344142	0.15359592	0.16322339	0.14431821	0.14563604	0.19617453	0.12098787	0.13984726	0.14431255	0.18219368
0.0	0.00014389526	0.00011045382	0.00011433893	8.307614e-05	2.9015568e-05	0.0001176363	9.6518816e-05	0.00017922113	8.868782e-05	0.00018565063
0.0	0.027250862	0.03062795	0.032583453	0.0250478	0.018391266	0.030657489	0.022532657	0.022392258	0.025847686	0.03171197
0.0	0.06750062	0.06965188	0.07697217	0.07729255	0.06379486	0.0747305	0.067057066	0.053824224	0.079746336	0.088175476
0.0	8.97227e-05	0.00013625405	0.00011521143	7.657916e-05	0.00012347402	0.00027895469	6.923966e-05	8.253288e-05	5.6331966e-05	0.00029477946
0.0	0.008020746	0.011524504	0.01369968	0.009238327	0.009800387	0.022532409	0.0059306333	0.0091311885	0.0094137015	0.018544061
0.0	0.025679922	0.02962607	0.019757893	0.025171855	0.030978808	0.031705584	0.018228488	0.015933083	0.035718873	0.027160354
0.0	0.042410653	0.060819782	0.053464405	0.04724218	0.0496016	0.06748341	0.040279508	0.048653536	0.053530928	0.059249777
0.0	0.007934517	0.017969955	0.012904482	0.010771267	0.0104674855	0.019853141	0.005579978	0.009640625	0.011184273	0.019820808
0.0	0.00793006	0.01779102	0.012874172	0.010776198	0.010432669	0.019915685	0.0055656424	0.009675218	0.011099103	0.019693846
0.0	0.5265061	0.5294697	0.53195953	0.5391775	0.53223884	0.54086393	0.5263625	0.5228697	0.53359	0.53719926
0.0	0.527922	0.52993315	0.5322722	0.5395253	0.5332217	0.5410749	0.527726	0.52306044	0.5328555	0.5373618
0.0	0.009273365	0.008354246	0.010055605	0.008187116	0.009602303	0.008660014	0.012062675	0.012399022	0.009012857	0.008977921
0.0	0.009267689	0.008301053	0.010060971	0.0081961425	0.009654338	0.008677274	0.012047132	0.0123347	0.008992123	0.008944825
0.0	0.022704406	0.025758207	0.03232748	0.022274947	0.02194896	0.03126831	0.025721503	0.0209183	0.02198686	0.027104005
0.0	0.068588175	0.07648496	0.091208994	0.070670225	0.054867566	0.09804923	0.07691221	0.06349134	0.055168148	0.08006964
0.0	8.1985054e-05	0.00012220384	0.00023225727	8.145358e-05	3.4341578e-05	0.00027817918	0.00012606304	6.390271e-05	3.3951663e-05	0.00013450348
0.0	0.5264678	0.52930176	0.5316491	0.5401292	0.53186756	0.53993994	0.52697384	0.52272564	0.5317494	0.53513485
0.0	0.0095568085	0.013121993	0.011976583	0.00947767	0.011766049	0.015808195	0.011528753	0.012378106	0.013887502	0.010594034
0.0	0.067823835	0.081782036	0.08251693	0.07103795	0.06928189	0.083209254	0.054877955	0.07843767	0.08082664	0.07349437
0.0	7.8605844e-05	0.00015761577	0.00015823451	8.306148e-05	8.19831e-05	0.00014795228	3.56188e-05	0.0001416694	0.00014229678	9.720212e-05
0.0	0.009287623	0.0131110875	0.013215096	0.009751067	0.009522158	0.013012227	0.006270295	0.012341731	0.012593852	0.01051459
0.0	4.362261e-05	0.00014818269	5.6026325e-05	0.00018203999	0.00010066763	0.00018200494	0.00010477801	8.2772014e-05	0.00014802495	0.0003830772
0.0	0.00813441	0.012596218	0.013840753	0.012393341	0.0100209955	0.012060164	0.009463025	0.01064496	0.009044249	0.009320138
0.0	0.06342145	0.07961852	0.080254614	0.07719209	0.06400413	0.0866811	0.057032738	0.06869627	0.07215451	0.065908745
0.0	0.52623236	0.53043175	0.5321154	0.5421657	0.53367424	0.5416559	0.5283711	0.52184796	0.53399277	0.5354932
0.0	0.00794293	0.012792332	0.015235467	0.0116890585	0.01353965	0.007887472	0.009835394	0.012068217	0.008454537	0.0157872
0.0	0.0895758	0.11318382	0.11035191	0.09493717	0.11978641	0.118386835	0.07964697	0.10954216	0.10157946	0.1275272
0.0	0.018294146	0.024377843	0.015298394	0.023502294	0.028157461	0.02231204	0.019508168	0.023630397	0.028475456	0.038042273
0.0	0.010464128	0.008093244	0.012444098	0.011899555	0.011952024	0.015511729	0.009516057	0.007974724	0.008614619	0.014126272
0.0	0.009516416	0.01610638	0.008447799	0.0102013	0.012497401	0.018201858	0.013996707	0.01459915	0.0068930904	0.010757609
0.0	0.009543268	0.016107604	0.008397573	0.010107953	0.012474318	0.018250493	0.013924282	0.014675592	0.006813066	0.0106670195
0.0	0.07026389	0.09046472	0.07166346	0.06500189	0.08345713	0.082932696	0.084736995	0.083492264	0.06392221	0.0825685
0.0	8.977551e-05	0.00023194391	9.270322e-05	5.9509974e-05	0.00016594715	0.00014608417	0.0001822955	0.00017969855	5.8731504e-05	0.00015120766
0.0	0.009919321	0.015861155	0.010146155	0.008265955	0.013493706	0.012930876	0.014074845	0.0138785	0.008127153	0.013080532
0.0	0.0093121985	0.011850497	0.01453226	0.013199231	0.008938478	0.014516842	0.013437494	0.016199155	0.011983953	0.011073858
0.0	0.028551087	0.028551625	0.025442485	0.02638947	0.02376551	0.027622713	0.032464825	0.027619448	0.027910315	0.035440557
0.0	0.022175888	0.036130935	0.032063518	0.030865591	0.0042934194	0.032367487	0.02690711	0.033746324	0.022169938	0.03341564
0.0	0.18758413	0.19759783	0.20788403	0.19973879	0.19933063	0.2182202	0.19824012	0.20652281	0.19670573	0.21856658
0.0	5.855155e-05	0.00014528955	6.11487e-05	9.844951e-05	4.4008484e-05	0.0002679545	6.0944887e-05	9.640659e-05	0.0001458993	0.00010786569
0.0	0.000116655305	0.00021142201	3.970563e-05	9.3251154e-05	8.463702e-05	0.00021247003	4.7777594e-05	8.216099e-05	0.00015005286	4.7841244e-05
0.0	0.011310352	0.008924622	0.010402717	0.009024227	0.01021224	0.009968863	0.008112406	0.012256564	0.012654269	0.011244396
0.0	0.09585933	0.18178979	0.11685544	0.09105284	0.12199427	0.14457805	0.11713295	0.14223772	0.13558699	0.14340575
0.0	0.02491058	0.024092818	0.030801617	0.02159073	0.026123803	0.035628915	0.02101247	0.02595436	0.030913703	0.023084052
0.0	0.19103377	0.16287585	0.2050196	0.1916608	0.19113877	0.21137202	0.15830506	0.18649426	0.20395671	0.16937365
0.0	0.010085234	0.012797692	0.014351673	0.00837547	0.01261786	0.010615502	0.010488102	0.0052315607	0.01029441	0.01716102
0.0	0.010054704	0.012747223	0.014236137	0.008376072	0.012659071	0.010604429	0.010444436	0.0051894765	0.010225078	0.017115068
0.0	9.922934e-05	0.00013254999	0.0001708977	8.124933e-05	9.327304e-05	0.00010961442	0.00018198324	3.91395e-05	7.463519e-05	0.0002155148
0.0	0.08599637	0.09837436	0.11875912	0.0799244	0.085442044	0.09313953	0.090453796	0.11597658	0.10878228	0.10117011
0.0	0.02740757	0.035695493	0.029168908	0.021841135	0.023564084	0.020171588	0.027322466	0.031118676	0.032362238	0.037296142
0.0	0.0118195955	0.0150984675	0.0120427795	0.007749103	0.012425529	0.008073688	0.014616123	0.013109934	0.014265046	0.014840619
0.0	0.036238205	0.05891128	0.055096436	0.035882443	0.05453663	0.07507628	0.056428347	0.062698506	0.06473755	0.064605296
0.0	0.527228	0.5296994	0.5323584	0.5397574	0.532306	0.54082876	0.52686006	0.5228647	0.5325599	0.5360448
0.0	5.2492393e-05	5.0784143e-05	0.00013877911	5.9051614e-05	0.00013346136	0.00022170071	0.000101014084	8.2143204e-05	7.8099416e-05	0.00027619713
0.0	0.00760057	0.006765261	0.013756701	0.006688009	0.010219978	0.017736863	0.0111466525	0.0053259446	0.008117618	0.028186942
0.0	0.020150764	0.027006345	0.030175894	0.018861355	0.025606131	0.041856978	0.025908954	0.020496929	0.027948763	0.040527765
0.0	4.4838707e-05	0.00019131963	8.041777e-05	3.4590288e-05	7.298584e-05	0.00022539958	9.229431e-05	0.00013734888	0.00015874849	8.875719e-05
0.0	0.13896799	0.14141758	0.14092289	0.14230156	0.15139903	0.13788232	0.14708696	0.13743415	0.15373142	0.16382965
0.0	0.009910062	0.010981731	0.010234121	0.009014791	0.010841681	0.007842391	0.010513057	0.00952008	0.0113095725	0.013473535
0.0	0.009958707	0.010994703	0.010249657	0.009031368	0.010832991	0.0077642123	0.010560748	0.009512277	0.011327694	0.01357653
0.0	0.00990428	0.010950365	0.010235386	0.009003042	0.010866049	0.007799322	0.010512714	0.009439526	0.011346582	0.013502665
0.0	0.00013569147	0.00022966717	0.00013354424	4.3805077e-05	8.6640226e-05	0.0003423876	0.00010764334	0.00019905876	5.9970225e-05	5.129403e-05
0.0	0.14884181	0.16799776	0.15638433	0.14546369	0.17846371	0.17053576	0.13949545	0.16399363	0.17975453	0.17282811
0.0	0.011899695	0.012804386	0.00086690695	0.012583379	0.01164544	0.013100607	0.010015732	0.011592509	0.010306184	0.0134452265
0.0	0.10760049	0.09897564	0.09068511	0.09615388	0.09159492	0.10342394	0.11442708	0.10383141	0.10363273	0.122425556
0.0	0.00013160944	7.359977e-05	4.3132306e-05	6.761268e-05	0.000112887545	0.00021828513	0.0001302567	0.00014639596	0.00014644385	0.00018758088
0.0	0.0093005	0.00995748	0.015975852	0.0129012335	0.0090241125	0.013885524	0.009844013	0.013580061	0.009420133	0.016312208
0.0	0.010708933	0.0077755717	0.011994804	0.0102827	0.009373359	0.010757543	0.012075241	0.010833712	0.012296193	0.01794119
0.0	6.573338e-05	0.00022800939	0.00014429893	0.00010563647	2.415512e-05	0.00019026887	0.00010140689	0.0002450492	7.2406496e-05	0.00015047139
0.0	0.09486619	0.12385847	0.1180869	0.11839022	0.08846347	0.13004075	0.095537186	0.12727141	0.08159085	0.11281642
0.0	0.00012518965	0.00022477593	3.3421133e-05	0.00014278296	8.849899e-05	9.453263e-05	4.741182e-05	7.2899995e-05	9.070226e-05	5.3866646e-05
0.0	0.045052905	0.056960635	0.036288824	0.048793003	0.04450434	0.040813904	0.03953255	0.04002011	0.054539535	0.041061915
0.0	0.04516567	0.056996282	0.03643076	0.049000368	0.044650473	0.040738992	0.039721213	0.040029857	0.054520234	0.041032176
0.0	0.06603032	0.07898537	0.07418138	0.069996886	0.07019609	0.08398619	0.0617508	0.086359695	0.08212616	0.07544429
0.0	0.045867268	0.05065962	0.056769278	0.0487324	0.048569698	0.06004519	0.043731682	0.057116643	0.053950127	0.06429121
0.0	7.108865e-05	0.00013806872	0.00010561069	7.857025e-05	8.612769e-05	0.00015329746	5.522314e-05	0.00020446772	0.00015121212	0.00010731896
0.0	6.7836714e-05	0.0001472379	0.00010633179	0.00010551647	4.120163e-05	9.898807e-05	5.9535854e-05	0.00010486807	0.000100157085	6.5274195e-05
0.0	0.047855828	0.04799112	0.045966197	0.051004	0.04339273	0.050268516	0.042248603	0.05103721	0.04560432	0.055683117
0.0	0.52631	0.52940935	0.5326163	0.5404384	0.5314594	0.54114896	0.5270853	0.5220338	0.5345114	0.5364495
0.0	0.09519985	0.093502305	0.10598183	0.08441102	0.1087109	0.100874685	0.120449	0.08733575	0.10443782	0.122303426
0.0	0.06542714	0.11068934	0.07692457	0.07724211	0.093367055	0.12484153	0.09177572	0.102821395	0.095738985	0.12337792
0.0	0.08789373	0.11557303	0.07362808	0.019455265	0.10140785	0.12930843	0.09218834	0.097766474	0.090511285	0.14235736
0.0	0.09719763	0.095888965	0.09514719	0.10431963	0.10278967	0.10561863	0.09832538	0.10540937	0.09406439	0.11494726
0.0	0.02484468	0.029352384	0.02275402	0.02741864	0.029380986	0.031391244	0.016867775	0.034833923	0.024195408	0.03816768
0.0	0.13995308	0.14315204	0.14849786	0.152602	0.15797225	0.15935904	0.099286065	0.1659343	0.13221808	0.17549111
0.0	0.070362575	0.10416399	0.050626177	0.0827505	0.11684693	0.12320702	0.10227773	0.0707894	0.11064946	0.11953432
0.0	0.5264454	0.53017676	0.5329915	0.53958017	0.5334632	0.54112107	0.5271388	0.52257997	0.5358903	0.53597593
0.0	0.52730715	0.52927333	0.53295815	0.53982925	0.5321867	0.5410984	0.526437	0.5222391	0.5349013	0.5365299
0.0	0.02790062	0.025248233	0.01871083	0.026686223	0.027184397	0.032586906	0.024963247	0.026440348	0.021299312	0.031816047
0.0	0.52575916	0.5288468	0.5305639	0.53782874	0.53281325	0.5403883	0.52559465	0.5204999	0.5337209	0.53507817
0.0	0.5265922	0.52923423	0.5329249	0.5395595	0.533102	0.54080063	0.5264785	0.52161103	0.5346412	0.535396
0.0	0.015411644	0.033246268	0.03346668	0.025932232	0.01819596	0.03109068	0.026469128	0.030563211	0.025662068	0.028157339
0.0	0.021832736	0.03313957	0.026740171	0.027702875	0.03170033	0.028266542	0.030314742	0.022772554	0.027421523	0.041846137
0.0	0.024917193	0.03125764	0.027079955	0.021381427	0.024427993	0.031216197	0.023013745	0.026589274	0.029223887	0.03919571
0.0	0.025761966	0.031191144	0.01689256	0.022752607	0.028166728	0.0363288	0.029973263	0.029660594	0.026735995	0.03706639
0.0	0.021263547	0.02469453	0.028496398	0.028484507	0.016950909	0.027978282	0.029143222	0.0340255	0.023444619	0.024050469
0.0	0.15311445	0.16295837	0.15512511	0.15290271	0.14879343	0.15079549	0.14616945	0.16577658	0.17073093	0.14756829
0.0	0.526518	0.5304473	0.532323	0.5391969	0.53284866	0.54116493	0.52632356	0.522291	0.5356238	0.5358671
0.0	0.52653944	0.5299199	0.5328286	0.5397124	0.5328315	0.54063606	0.5270729	0.5223626	0.5346625	0.5354589
0.0	0.5263681	0.5288603	0.5309577	0.5380793	0.5314995	0.540409	0.52496016	0.5216341	0.53261846	0.53507394
0.0	0.02332813	0.028492913	0.023035886	0.023556108	0.027456356	0.032839924	0.024108458	0.03286511	0.03125467	0.039251313
0.0	0.5253383	0.530025	0.5317412	0.5390343	0.5327486	0.5406601	0.52676964	0.5228021	0.53528374	0.5372515
0.0	0.049062554	0.0748381	0.048001435	0.04645519	0.056094714	0.071553744	0.05101751	0.06600151	0.055029135	0.06924918
0.0	0.5261896	0.52948564	0.5324678	0.5396749	0.5322027	0.5411228	0.5266288	0.52362853	0.53510064	0.5367108
0.0	0.5251113	0.52903897	0.53050226	0.5383218	0.5323835	0.5398333	0.5253295	0.5215128	0.5338799	0.5352779
0.0	0.0406753	0.08395364	0.05768037	0.045626584	0.043856822	0.07191063	0.049817983	0.064519815	0.058871105	0.067867205
0.0	0.5256112	0.5287762	0.53168154	0.53891593	0.53226715	0.5394996	0.5254423	0.5229081	0.53482616	0.5365658
0.0	0.04428124	0.07984848	0.057181854	0.04673179	0.056823354	0.059399202	0.055388138	0.067176744	0.06025396	0.07831527
0.0	0.18297736	0.20760329	0.21038304	0.17651558	0.20071517	0.18902475	0.17890213	0.18576299	0.18986918	0.2283644
0.0	0.19976422	0.19572765	0.1439748	0.1820523	0.19197936	0.21518265	0.18739487	0.20480588	0.17912774	0.22484319
0.0	0.1651638	0.18865174	0.20462313	0.17945476	0.15602292	0.19997036	0.1963387	0.21737921	0.15663226	0.17684981
0.0	0.525921	0.5294891	0.53192997	0.53957975	0.5326784	0.5402903	0.52594596	0.5224408	0.53503865	0.536846
0.0	0.5262686	0.5294304	0.53204703	0.5391781	0.5325822	0.54087365	0.5264299	0.52312726	0.5345863	0.53595406
0.0	0.043109432	0.07743286	0.050737116	0.041680682	0.060827482	0.06984689	0.050603803	0.07213054	0.064460106	0.07500669
0.0	0.5255452	0.5289832	0.5311382	0.53852534	0.5308874	0.53919345	0.52558935	0.5229641	0.5341997	0.53553766
0.0	0.52655077	0.5294253	0.53210515	0.53997993	0.5314684	0.53964466	0.52678156	0.5229775	0.5325075	0.5355957
0.0	0.010369072	0.015913805	0.01188582	0.008796438	0.0066225696	0.006799203	0.008296344	0.013139629	0.0129263485	0.01779261
0.0	0.070385195	0.08622433	0.07246412	0.078024365	0.06640822	0.06859656	0.068960525	0.086372435	0.08499628	0.09866915
0.0	0.00864757	0.0096359365	0.013890722	0.009732307	0.008464231	0.009949121	0.008436827	0.007902945	0.011791387	0.013963054
0.0	0.5272084	0.5296063	0.5316585	0.53945875	0.53155786	0.5400983	0.52693075	0.5236201	0.5324279	0.53770083
0.0	6.832937e-05	8.368352e-05	0.00017493487	8.19863e-05	6.364941e-05	8.61797e-05	6.4800486e-05	5.821394e-05	0.00012483893	0.00017246102
0.0	0.010545955	0.010394909	0.01184872	0.0062348032	0.0053204405	0.012145693	0.007213	0.014917683	0.01126652	0.015964514
0.0	9.592351e-05	0.00016452913	5.244346e-05	5.9162772e-05	0.00011579086	6.696728e-05	0.00012256432	0.00015178273	0.00011621917	0.00018431262
0.0	0.008519967	0.014502237	0.0053679277	0.0080373455	0.018965993	0.013367657	0.00981382	0.0109545905	0.015280181	0.015864236
0.0	0.52746946	0.52900374	0.531605	0.5392553	0.53316814	0.54039997	0.5269343	0.52064556	0.53185034	0.5363879
0.0	0.52786285	0.5294375	0.5313443	0.53924537	0.53259814	0.54261214	0.5263241	0.5227271	0.5323213	0.5362194
0.0	8.571132e-05	0.00013950885	8.627302e-05	7.530916e-05	0.000107631946	7.23735e-05	3.380679e-05	0.000108676155	0.00015871535	0.00015942109
0.0	0.009923892	0.012081448	0.006946232	0.0067966883	0.014154896	0.008328116	0.007883697	0.008961212	0.012610746	0.016601086
0.0	0.5279249	0.5291534	0.53231066	0.5386658	0.5328511	0.53997105	0.52705616	0.5207664	0.531788	0.5365286
0.0	0.5280606	0.5301644	0.53207153	0.5394762	0.53332114	0.5419038	0.52707994	0.5229575	0.5328995	0.5363314
0.0	0.0032471824	0.0030446637	0.0019144644	0.0016088692	0.0019014179	0.0034159005	0.0023667295	0.0016685113	0.0022139805	0.0038078136
0.0	0.039123353	0.08201313	0.041849744	0.04276147	0.05416166	0.07935605	0.055044983	0.05576143	0.05869208	0.06945671
0.0	6.0537226e-05	0.00014571327	6.6555185e-05	9.094598e-05	9.167968e-05	0.00013494246	0.00010333559	0.00017992794	6.7628025e-05	0.0002134121
0.0	0.0077299327	0.0124983005	0.004211127	0.008296226	0.01299117	0.014511631	0.010831847	0.008387919	0.010293022	0.014670057
0.0	0.097604945	0.11491812	0.108872585	0.07923396	0.1089894	0.10545861	0.08001041	0.10916776	0.0956387	0.13388117
0.0	0.00991689	0.011965179	0.009879548	0.0088163745	0.008358552	0.013468587	0.00878291	0.013582437	0.01192002	0.01791149
0.0	0.0077139265	0.012891703	0.008051889	0.008470661	0.0077626957	0.013473123	0.009030391	0.010687197	0.009951206	0.01673713
0.0	9.000773e-05	0.000129981	8.705797e-05	6.714172e-05	6.205038e-05	0.00015738659	6.9824615e-05	0.0001722766	0.00012592752	0.00028479993
0.0	6.595754e-05	0.00010933027	0.00013155084	7.737465e-05	4.131384e-05	6.377566e-05	3.3176842e-05	6.299875e-05	9.734897e-05	7.11638e-05
0.0	0.08896059	0.1040761	0.09559291	0.12213769	0.07548713	0.1264389	0.05323157	0.10329634	0.12501435	0.07908301
0.0	0.089514494	0.10444474	0.09642227	0.123131305	0.07581213	0.12645763	0.053313274	0.10308122	0.12569354	0.0795428
0.0	0.089514494	0.10444474	0.09642227	0.123131305	0.07581213	0.12645763	0.053313274	0.10308122	0.12569354	0.0795428
0.0	0.08935835	0.10422998	0.096395336	0.12249133	0.07550127	0.1264855	0.053211574	0.103330396	0.12496381	0.07975799
0.0	0.020708017	0.022286113	0.02475133	0.038052473	0.017151725	0.031212486	0.017542778	0.025553012	0.033562522	0.0246515
0.0	0.527632	0.5302075	0.5318176	0.5395617	0.532291	0.5407765	0.5279113	0.5235204	0.5339075	0.5371351
0.0	0.5263398	0.52946156	0.53198785	0.5382714	0.53238344	0.5401721	0.5275317	0.52314717	0.5327172	0.5367846
0.0	0.12880953	0.12321947	0.14458649	0.17742556	0.12625584	0.14687245	0.1630312	0.13842367	0.15521275	0.16832039
0.0	0.52624977	0.52893376	0.5316689	0.5395005	0.53156656	0.54089165	0.52698797	0.5223321	0.5330297	0.535979
0.0	1.7006056e-05	8.79789e-05	0.00012381512	0.00011488593	7.411065e-05	0.0001378773	0.00012668013	0.00011551802	0.0001246372	0.00010538976
0.0	0.006975561	0.013297223	0.008072264	0.006608646	0.007983409	0.01140618	0.006658184	0.011667969	0.010291138	0.01715937
0.0	0.014844314	0.0142234415	0.00048767182	0.008803167	0.0014340503	0.010287092	0.011687247	0.01166101	0.010926506	0.016019283
0.0	0.00010730637	0.00011157188	1.0394049e-06	5.9702774e-07	1.5617882e-06	0.0001789853	8.450465e-07	0.00023991437	7.8906094e-05	0.00019112346
0.0	7.13572e-05	0.00013165438	8.280643e-05	4.7196823e-05	7.652026e-05	4.492958e-05	0.00015046178	4.6957222e-05	0.00010834205	5.8280762e-05
0.0	0.18654557	0.2016943	0.21630038	0.19419822	0.19224103	0.17547064	0.17656194	0.18274544	0.20860994	0.2125118
0.0	0.18649778	0.20250505	0.21758476	0.19558895	0.19271055	0.17668457	0.17772019	0.18389195	0.20869757	0.21324757
0.0	0.2540288	0.2696444	0.28386647	0.26479205	0.26051152	0.24738921	0.24617308	0.25122273	0.2761636	0.28074342
0.0	0.19391164	0.21992837	0.20174484	0.18667455	0.21478653	0.17908686	0.17663434	0.21607968	0.17278387	0.2174795
0.0	0.071462676	0.083930545	0.07143418	0.07236688	0.07521639	0.075994305	0.07036275	0.05496454	0.06115852	0.07828379
0.0	8.55047e-05	0.000134102	8.0294165e-05	2.8772043e-05	0.0001222219	1.6804472e-05	5.0260107e-05	6.550423e-05	6.650259e-05	4.7466605e-05
0.0	0.03600298	0.049874943	0.046454918	0.048031528	0.03585212	0.05280083	0.050685756	0.03928609	0.04356086	0.052881498
0.0	0.053143658	0.07358042	0.05573277	0.08043552	0.063447684	0.07946027	0.073383965	0.0677156	0.06519539	0.07385001
0.0	0.0077437228	0.015769523	0.007359559	0.01240974	0.007839894	0.012975619	0.01428979	0.006485003	0.009070184	0.012760912
0.0	0.0077760653	0.015794097	0.007373769	0.012444572	0.007858695	0.013088168	0.014440419	0.006503484	0.0091682365	0.012737511
0.0	0.00579244	0.0071147797	0.009743094	0.0057740128	0.009416009	0.013514394	0.0067040888	0.0069439434	0.0055750166	0.010934166
0.0	6.7658024e-05	0.00016290533	8.3093095e-05	6.0995528e-05	6.5074135e-05	1.708615e-05	4.263917e-05	5.842104e-05	4.5633864e-05	8.1562095e-05
0.0	0.006596074	0.007873264	0.009388602	0.0051953285	0.009210584	0.007326055	0.0047195205	0.00796404	0.005727699	0.011917167
0.0	1.7867804e-05	0.00012374159	2.0159952e-05	6.7966546e-05	4.917531e-05	8.794409e-05	8.69196e-05	5.3291333e-05	5.699568e-05	0.00017631691
0.0	0.004442728	0.011677822	0.0047785365	0.008869888	0.007447816	0.010101967	0.009789393	0.007599639	0.008050454	0.014146428
0.0	2.7684484e-05	7.3519936e-05	3.206292e-05	0.00010190311	2.8914335e-05	6.973744e-05	9.429684e-05	5.966476e-05	2.8904462e-05	3.3313165e-05
0.0	0.07373873	0.059242196	0.055531505	0.07100128	0.06662654	0.06468595	0.059286747	0.07257401	0.07156398	0.07105376
0.0	0.5271447	0.52943337	0.5319353	0.5395007	0.5320597	0.53974026	0.52697784	0.52314556	0.53277373	0.53663605
0.0	0.010443839	0.009636915	0.0072749895	0.012189677	0.009382417	0.006595983	0.0094206985	0.00934827	0.012193317	0.0156773
0.0	0.00010769971	4.6848e-05	3.575022e-05	8.290006e-05	7.0793765e-05	5.7146543e-05	4.74504e-05	0.00010557192	8.973605e-05	8.557501e-05
0.0	0.5280839	0.5302151	0.5325413	0.5405457	0.5325537	0.54084456	0.52954084	0.5234638	0.5335009	0.5377358
0.0	0.008502166	0.013976034	0.010718045	0.01098603	0.0068609896	0.012227566	0.012622584	0.012452797	0.0056280578	0.012467981
0.0	0.05067578	0.08892425	0.08423199	0.067906745	0.0589381	0.05693967	0.071257666	0.062461756	0.076740555	0.08338015
0.0	3.3405424e-05	9.5899275e-05	9.629854e-05	6.592371e-05	0.000103833314	0.0001046074	0.00012650015	8.972091e-05	9.3466246e-05	5.812613e-05
0.0	0.0067432644	0.010798459	0.012352512	0.010002798	0.010878741	0.011385015	0.008825217	0.011024426	0.010193455	0.013469054
0.0	0.037441008	0.04718344	0.053013664	0.04793246	0.05486759	0.051601484	0.039194193	0.040777333	0.046669755	0.046367493
0.0	0.5266565	0.5294163	0.53175247	0.53993386	0.5325736	0.5397786	0.5269715	0.5227647	0.532686	0.53603363
0.0	0.009333761	0.012870404	0.008894411	0.009070527	0.010444742	0.0053082914	0.007884025	0.009936738	0.00925459	0.008951159
0.0	0.008338293	0.011808167	0.007751608	0.01423316	0.013042409	0.00590894	0.0065298732	0.015964229	0.008027646	0.010011922
0.0	0.06380527	0.07138066	0.06497026	0.08257079	0.07682028	0.05145916	0.06374485	0.085318	0.07471153	0.07856248
0.0	6.252914e-05	9.413117e-05	6.414265e-05	0.00014690497	0.00012107803	2.4431132e-05	6.218146e-05	0.00019518648	0.000105571824	0.00012513105
0.0	0.00829185	0.010162201	0.008454013	0.012926763	0.011548484	0.005328484	0.0082681915	0.01445586	0.010866407	0.011913209
0.0	0.52648854	0.5296081	0.53196913	0.5391819	0.5318067	0.5398766	0.52673864	0.5223355	0.53330857	0.53555363
0.0	0.02393285	0.030726388	0.023039958	0.023643825	0.02609234	0.015420099	0.020974217	0.024946058	0.023632504	0.023244854
0.0	0.010453676	0.01400283	0.010221325	0.0057846215	0.008402101	0.0047371243	0.0094279675	0.0060784873	0.0106782215	0.007917533
0.0	0.071548246	0.08343029	0.07301157	0.06898387	0.068639114	0.06444719	0.067426294	0.05973003	0.07650618	0.062879354
0.0	9.6114876e-05	0.00017008052	9.945575e-05	7.437827e-05	7.916039e-05	5.6361303e-05	7.673399e-05	5.0886967e-05	0.000115498406	5.410873e-05
0.0	0.010260066	0.013612824	0.010505406	0.009232119	0.009358326	0.008071057	0.009176544	0.0074331844	0.011360178	0.007865744
0.0	0.025570128	0.033134613	0.023836678	0.02297704	0.021032054	0.022462983	0.02262216	0.019803025	0.017951174	0.023818998
0.0	0.00769109	0.012533803	0.010833937	0.011807945	0.0054913443	0.006414945	0.010803936	0.0096216	0.008446233	0.011019977
0.0	5.2559513e-05	5.639776e-05	0.00012402794	7.1192786e-05	5.3057818e-05	3.7052756e-05	5.050803e-05	0.00013615158	0.00011223068	5.988719e-05
0.0	5.741316e-05	0.00012698611	6.132424e-05	4.358382e-05	9.866125e-05	6.0688602e-05	4.4638145e-05	5.4485416e-05	5.6896733e-05	5.185921e-05
0.0	3.46398e-05	9.4631665e-05	8.648909e-05	0.00010064536	4.7466106e-05	0.00014593061	0.00016749854	0.00014338423	6.076684e-05	0.00012528183
0.0	0.05488117	0.04212341	0.050658345	0.034480043	0.048077475	0.052668136	0.034717523	0.04722486	0.039421886	0.061939083
0.0	0.08149814	0.082384355	0.047361236	0.07926487	0.0741591	0.06729393	0.04993574	0.06570612	0.07258288	0.077174574
0.0	0.5253762	0.5282214	0.53103304	0.5392114	0.5311796	0.5397208	0.5253144	0.5220983	0.5331075	0.5361784
0.0	0.52736914	0.52950567	0.53219527	0.54024696	0.5315679	0.54139215	0.5265997	0.5225537	0.53141123	0.5364655
0.0	0.1886278	0.1980283	0.21785021	0.18586612	0.16424592	0.16945507	0.19838451	0.18733947	0.20478798	0.18895386
0.0	0.009205725	0.011706269	0.0102794105	0.012353403	0.01179097	0.011651237	0.004665187	0.009518102	0.010338266	0.010511525
0.0	4.7567744e-05	7.6615615e-05	7.047644e-05	0.00012681767	0.00015618729	9.987497e-05	2.217235e-05	7.2226096e-05	6.258982e-05	0.0001212422
0.0	4.7209156e-05	8.917093e-05	0.00010426293	7.7058095e-05	0.00025406966	0.00015151087	8.026072e-05	0.0001228025	8.72057e-05	0.00016048214
0.0	0.009285122	0.010820536	0.008435601	0.015873404	0.009298154	0.009542096	0.0024469295	0.0072630015	0.008697322	0.009134697
0.0	2.9850102e-05	7.096159e-05	8.7362096e-05	9.310162e-05	9.714431e-05	0.00022651104	7.2873794e-05	2.9557488e-05	0.00014637866	5.8140817e-05
0.0	0.0024746375	0.021908874	0.0026240305	0.004592612	0.0036197864	0.002134826	0.003705057	0.0050253873	0.0040285154	0.0019367371
0.0	0.20117134	0.18249114	0.20066996	0.19086872	0.15731469	0.21525633	0.17428988	0.15127458	0.18198566	0.16913937
0.0	0.5260624	0.5282641	0.5314277	0.5388653	0.5316354	0.54033875	0.5260763	0.5218723	0.5344816	0.5363319
0.0	0.0061615272	0.012427407	0.006756685	0.010768576	0.010849989	0.011914208	0.0070891683	0.008496246	0.015982436	0.010816046
0.0	3.5727593e-05	9.7386845e-05	7.262488e-05	0.0001111414	7.856605e-05	0.000103531274	2.7887378e-05	0.00015561156	0.00012870216	8.537988e-05
0.0	0.5279775	0.5298614	0.5314782	0.5389982	0.53297234	0.54080105	0.52737266	0.52254575	0.5330208	0.53619003
0.0	0.0343779	0.048004292	0.04954101	0.04007806	0.056142792	0.044227425	0.037645657	0.03671499	0.041771293	0.050279487
0.0	6.711771e-05	9.053101e-05	0.00015803051	0.00010536976	0.000121688245	0.00013406531	0.00011264217	0.000115233626	8.215073e-05	6.837473e-05
0.0	0.039314054	0.05359501	0.055361465	0.046491865	0.05495469	0.05092443	0.041363876	0.050972853	0.05105292	0.053975645
0.0	0.061780576	0.07994995	0.08214223	0.07099074	0.08160023	0.07700925	0.06424101	0.07637254	0.07712977	0.08086269
0.0	0.009716907	0.009740551	0.012287036	0.009753074	0.009426613	0.010895008	0.008019053	0.012920236	0.009708431	0.011038707
0.0	0.0671733	0.07435052	0.08088024	0.06906287	0.07482631	0.078566626	0.06392051	0.07213105	0.07893081	0.07623025
0.0	8.625822e-05	8.5256455e-05	0.00013479289	8.286655e-05	7.997421e-05	0.00010270255	5.8008234e-05	0.00015466394	8.320624e-05	0.000106872576
0.0	0.064336225	0.06804326	0.057648428	0.06192026	0.06606978	0.08043231	0.06415003	0.07224936	0.08206761	0.0755519
0.0	3.0317817e-05	9.088981e-05	8.51566e-05	6.5716704e-05	8.617806e-05	0.00013925579	5.7102363e-05	7.740387e-05	0.000120394514	0.0003315355
0.0	0.000108835455	7.7832505e-05	4.0097784e-05	5.977564e-05	9.582505e-05	0.00010716495	6.418989e-05	0.00010327569	0.00016707218	5.114535e-05
0.0	0.046123788	0.048610374	0.05107145	0.046194654	0.052709818	0.047524977	0.037741754	0.052579235	0.045406174	0.03304811
0.0	0.0570608	0.06965707	0.07329096	0.07118984	0.08225657	0.07656525	0.06116875	0.076228134	0.07827802	0.053614166
0.0	4.4153305e-05	0.000115004856	0.0001629325	8.886585e-05	0.00012724902	0.00013736996	5.8042213e-05	0.00012587049	0.00010880754	1.6278267e-05
0.0	9.170074e-05	0.00010598548	0.00012209354	8.428642e-05	0.00013334039	8.9799316e-05	4.8816008e-05	0.00014157136	8.337049e-05	3.007288e-05
0.0	0.010487478	0.012446835	0.014592491	0.010137721	0.010971823	0.011503582	0.007646297	0.012250492	0.008953423	0.004340111
0.0	0.022202533	0.027882783	0.02821838	0.028359335	0.02264996	0.032178074	0.024128279	0.02943083	0.02140918	0.028849797
0.0	0.039822064	0.04728511	0.045432262	0.0468588	0.042564254	0.058887947	0.038180955	0.05690144	0.042145465	0.04531794
0.0	3.320273e-05	0.00024385122	9.074509e-05	0.000101793456	8.5578686e-05	8.863286e-05	3.392548e-05	0.00010381015	7.786933e-05	0.00030011265
0.0	0.008465032	0.014306516	0.0074155545	0.009770072	0.012303422	0.010384526	0.0060593053	0.009328965	0.010322004	0.011114479
0.0	0.029297784	0.054660324	0.047951844	0.03413792	0.047400694	0.072482795	0.062558636	0.029728726	0.04252261	0.06370373
0.0	0.0471225	0.049428888	0.047342993	0.042302273	0.060869947	0.04119585	0.04944696	0.040531863	0.049185775	0.06062108
0.0	0.14619118	0.15120892	0.14873292	0.13998717	0.16966851	0.13951673	0.1512572	0.13434023	0.15223515	0.17102273
0.0	0.0011400345	0.003451245	0.0027838913	0.0016020768	0.0018953931	0.0013600684	0.0018491669	0.0019079127	0.0024261002	0.0027152398
0.0	0.039835017	0.049301248	0.054320917	0.051248647	0.034457672	0.021217596	0.034013845	0.048279062	0.032102115	0.056801345
0.0	0.050305318	0.05077884	0.051000968	0.055883013	0.051044196	0.06327361	0.032147177	0.050389193	0.046501763	0.038360108
0.0	0.0319706	0.02368988	0.036668565	0.02417716	0.027177325	0.025116885	0.02318211	0.024947139	0.028392678	0.03465099
0.0	0.0014093985	0.0021408836	0.0025084743	0.0031236946	0.0030120828	0.001776849	0.0015309476	0.00183743	0.0018685127	0.003177899
0.0	0.008597866	0.01951432	0.013708033	0.008329584	0.010732914	0.016679127	0.0018429549	0.0150221195	0.012574365	0.010492615
0.0	0.02339292	0.02694211	0.02577169	0.025426045	0.024418477	0.022290088	0.022691797	0.017769517	0.02237228	0.029500479
0.0	0.020732442	0.035472397	0.030737035	0.020113634	0.020882988	0.022628577	0.02079134	0.025751375	0.024097566	0.021138858
0.0	0.021654084	0.03159629	0.02423199	0.025327403	0.019559648	0.035610046	0.019491374	0.019258287	0.027883708	0.0327611
0.0	0.17297393	0.20635127	0.18297179	0.18056935	0.17254128	0.22062191	0.15026386	0.14498281	0.20294824	0.22002466
0.0	0.08752428	0.10823495	0.08104682	0.0925321	0.08885482	0.10304805	0.09924204	0.11952224	0.08065303	0.10609872
0.0	0.008829835	0.019303143	0.010747703	0.008229106	0.012409448	0.01330691	0.010194426	0.01627321	0.01201936	0.017183682
0.0	0.0073661255	0.012995084	0.012848824	0.00800078	0.012381195	0.013038579	0.0111288065	0.0114809945	0.012684008	0.017007744
0.0	0.010385216	0.013999439	0.008202879	0.008752807	0.008096785	0.0107830865	0.007483651	0.009854601	0.01206948	0.0118331155
0.0	0.11382036	0.1150607	0.11094556	0.093752116	0.10874616	0.08097988	0.077556774	0.09938551	0.09771096	0.11255293
0.0	5.320927e-05	0.00012828484	6.099856e-05	7.297386e-05	0.00010797045	3.930085e-05	4.7111786e-05	0.0001836975	7.9135025e-05	8.433522e-05
0.0	8.3747305e-05	8.078855e-05	3.128003e-05	8.827809e-05	6.9590824e-05	5.1795698e-05	9.9248464e-05	8.153534e-05	4.1600666e-05	0.00016707393
0.0	0.010722156	0.008915487	0.006265267	0.00986121	0.008310716	0.008443411	0.0124250725	0.011011711	0.006423515	0.011239456
0.0	0.0107938	0.008936219	0.00627332	0.009929169	0.008247962	0.0084557235	0.012524064	0.011010449	0.006391403	0.011244731
0.0	0.019725723	0.023191858	0.030022709	0.022573762	0.02399762	0.026262531	0.02225745	0.023126163	0.030233286	0.026509726
0.0	8.614954e-05	5.8322566e-05	5.093843e-05	8.87131e-05	5.770055e-05	0.0001725714	5.572007e-05	7.524871e-05	8.614724e-05	7.067404e-05
0.0	0.02121545	0.02678952	0.023293171	0.02392937	0.030647285	0.023506464	0.020476798	0.028359244	0.024705466	0.035821836
0.0	0.022455504	0.033363856	0.024116972	0.02503138	0.021563591	0.030802729	0.024633566	0.024974398	0.033931505	0.022955429
0.0	0.24707039	0.290855	0.25778213	0.2416611	0.24595603	0.298412	0.25698078	0.26831716	0.25848702	0.27169
0.0	0.06455889	0.09229092	0.06433924	0.06274816	0.06357859	0.09812525	0.071081415	0.07494634	0.07412287	0.06555658
0.0	0.007436094	0.008619007	0.009694302	0.01285197	0.010089267	0.01437624	0.01359783	0.013248836	0.011654708	0.0069597606
0.0	6.0497863e-05	9.98944e-05	7.820532e-05	9.635706e-05	4.880288e-05	0.00010959038	7.5406744e-05	8.557942e-05	6.842241e-05	7.498153e-05
0.0	0.019063428	0.034533214	0.022364704	0.030255679	0.023718085	0.032732617	0.030687531	0.02922008	0.021137906	0.020676127
0.0	2.5945996e-05	0.00012896271	6.359602e-05	0.00013241784	5.7610323e-05	0.00014619662	0.00013447169	6.735713e-05	8.9088484e-05	0.0001070964
0.0	0.5285016	0.531021	0.53483665	0.54096794	0.5342496	0.54078037	0.5299704	0.5233151	0.53647435	0.5384342
0.0	0.009303536	0.00086105	0.01480811	0.009695667	0.012911877	0.007452354	0.0107972715	0.008869733	0.013134591	0.017401084
0.0	0.09759752	0.11407836	0.10354903	0.113406226	0.09710762	0.08734488	0.10391517	0.109223515	0.10194479	0.10265254
0.0	0.524463	0.5287784	0.53169954	0.5405908	0.5322449	0.5387935	0.5258742	0.5221076	0.5348519	0.5351585
0.0	6.771418e-05	8.6905515e-05	5.9725895e-05	5.346394e-05	8.2120496e-05	4.350604e-05	3.5080982e-05	0.0002333696	8.3503764e-05	9.255925e-05
0.0	0.0067089424	0.010540294	0.008141673	0.007987001	0.009186213	0.0077460785	0.0050378772	0.01337001	0.007497349	0.012217492
0.0	0.52573806	0.5294129	0.5318384	0.53989655	0.53181034	0.5398705	0.52668566	0.52278644	0.53232867	0.53522176
0.0	0.005504474	0.011131068	0.013718674	0.012406585	0.008299715	0.009992561	0.009220768	0.010405574	0.011004973	0.009831537
0.0	3.681912e-05	0.00012518307	0.00020052333	7.950611e-05	8.341073e-05	5.9629492e-05	4.620351e-05	9.804432e-05	0.000103943275	7.30416e-05
0.0	0.046304524	0.04870112	0.051287588	0.046323765	0.052987516	0.04769763	0.037897605	0.052649755	0.045692604	0.03305529
0.0	0.01029137	0.014533564	0.011497414	0.013771305	0.010054627	0.007734158	0.0117656	0.0133921625	0.011044626	0.011134816
0.0	0.008981413	5.2183495e-05	0.014138031	0.008700858	0.013145053	0.00958572	0.011827942	0.010145327	0.008326041	0.01707251
0.0	0.023306068	0.019988136	0.030247746	0.02444649	0.021921959	0.038950928	0.025016157	0.027260529	0.026439624	0.021968966
0.0	0.023377677	0.020003732	0.03039067	0.02457442	0.022010412	0.038864985	0.025161678	0.027268602	0.026428057	0.021949498
0.0	6.0219398e-05	0.00011630487	0.000125745	5.761988e-05	0.00017037592	5.8524867e-05	5.470142e-05	0.00016170886	5.5703807e-05	0.0001647588
0.0	0.008449777	0.01382126	0.009797574	0.0074783512	0.0073365	0.0071599777	0.011516343	0.0128266895	0.0076956037	0.011154317
0.0	0.028460657	0.029329011	0.023239342	0.025716472	0.02266368	0.023877159	0.017830499	0.023055617	0.023116663	0.03447501
0.0	0.08593406	0.103312105	0.109679975	0.093759	0.102965504	0.10374087	0.085608535	0.09508388	0.107600234	0.099399865
0.0	0.0018189343	0.0030661777	0.001773254	0.00275386	0.0016733571	0.0014400127	0.0012169918	0.0021919736	0.0019222056	0.0029197286
0.0	9.7555916e-05	0.000106353786	9.140557e-05	0.00011061655	8.278378e-05	4.857537e-05	4.4294837e-05	8.62111e-05	0.00013192683	0.00018969843
0.0	0.002140075	0.0022625	0.00238955	0.002157495	0.003091064	0.002208476	0.0017074031	0.0010171734	0.002871669	0.004700346
0.0	0.05784428	0.08128117	0.04650963	0.089027025	0.05968003	0.08419647	0.06453219	0.06096938	0.071102366	0.08642686
0.0	0.009903939	0.007600422	0.011164625	0.0074811084	0.00986215	0.014317738	0.008156819	0.01018115	0.008585007	0.008811213
0.0	0.009925373	0.0076122535	0.011229197	0.007543392	0.00990285	0.014311353	0.008204454	0.010172226	0.0086393	0.008881134
0.0	0.00014336359	8.3451625e-05	4.9406295e-05	9.588629e-05	4.1673728e-05	0.00011324863	5.586052e-05	6.0327162e-05	0.000101167745	0.00014058773
0.0	0.09620912	0.07931871	0.08771541	0.09690556	0.10141232	0.12192207	0.09228726	0.09027142	0.080730036	0.1085115
0.0	0.5257318	0.52873105	0.53197074	0.5389572	0.5308838	0.5395215	0.5264269	0.5223349	0.53206074	0.5349317
0.0	0.008240664	0.015796173	0.012120718	0.01192358	0.0077858754	0.007172857	0.006724827	0.011206058	0.007992319	0.013281897
0.0	0.067278646	0.06462548	0.07433927	0.07619505	0.06829023	0.054403614	0.049794897	0.06831702	0.06818973	0.073303856
0.0	7.626048e-05	6.480537e-05	0.00010646308	0.00010823755	7.7659315e-05	3.0008508e-05	2.4876277e-05	8.408419e-05	7.4824675e-05	9.625384e-05
0.0	0.0065849135	0.009243051	0.0100726085	0.0059498474	0.006320495	0.011831693	0.005058016	0.009465618	0.009261978	0.012733925
0.0	3.959397e-05	7.738682e-05	9.159063e-05	3.0916293e-05	3.5630757e-05	0.00012094856	2.3256971e-05	8.283629e-05	7.65923e-05	0.00014475096
0.0	0.00677902	0.01669122	0.008662999	0.00784202	0.008554581	0.008573115	0.004948538	0.005325803	0.008439097	0.014020755
0.0	4.1978903e-05	0.00025614683	6.755835e-05	5.391079e-05	6.556354e-05	6.308838e-05	2.22562e-05	2.6007285e-05	6.348247e-05	0.00017593754
0.0	0.526429	0.52922875	0.53149647	0.53948075	0.531606	0.53949636	0.5266929	0.5233743	0.53173804	0.53565156
0.0	0.0063441466	0.008781852	0.008013688	0.006458191	0.009513198	0.006083577	0.012968067	0.0053178244	0.009237607	0.008562697
0.0	0.058723763	0.070293956	0.06498895	0.059445255	0.054632075	0.067378275	0.07557371	0.063908674	0.06755649	0.06244893
0.0	4.588946e-05	8.8846355e-05	6.421168e-05	4.2634376e-05	3.379896e-05	6.658127e-05	0.00011795137	6.548693e-05	7.22489e-05	5.273871e-05
0.0	0.00012211216	0.00015971779	4.8020647e-05	8.5154e-05	0.000110459085	0.00011007005	1.9562529e-05	3.6619487e-05	7.432864e-05	0.0001059293
0.0	0.008651348	0.012095781	0.0063114334	0.010999089	0.010907219	0.00931329	0.005694286	0.008668906	0.011064899	0.012121877
0.0	0.062454704	0.05272975	0.07845744	0.07831054	0.07343012	0.06874837	0.058200337	0.06881743	0.06488038	0.0671889
0.0	0.0065954835	0.0059328037	0.010671906	0.014332705	0.012542097	0.0061884867	0.008424203	0.0124794	0.009934285	0.0048648217
0.0	0.024470935	0.025065232	0.023427296	0.025978692	0.021617502	0.028526869	0.014874664	0.031559937	0.02102531	0.020317327
0.0	5.3829983e-05	0.0001004262	5.8188238e-05	7.167234e-05	0.00013904375	0.00014423455	1.3291588e-05	0.00012229197	4.194873e-05	0.000100671845
0.0	8.1731356e-05	8.51674e-05	9.300649e-05	0.000103975595	2.5435918e-05	7.0262715e-05	5.4223503e-05	0.00010221209	0.00012824728	4.533185e-05
0.0	0.012618145	0.0076407488	0.012750247	0.00909056	0.0058480254	0.008946132	0.007257942	0.013272033	0.011820231	0.004364715
0.0	0.007359013	0.014754142	0.0071135974	0.009434891	0.006401034	0.011861457	0.0075346977	0.0067666415	0.015252646	0.0074819303
0.0	0.007359013	0.014754142	0.0071135974	0.009434891	0.006401034	0.011861457	0.0075346977	0.0067666415	0.015252646	0.0074819303
0.0	0.010655396	0.02075096	0.009312379	0.0078604985	0.0074389596	0.013890043	0.008196302	0.0053777536	0.01227768	0.008627808
0.0	0.010598654	0.020746354	0.009321825	0.007938227	0.007520498	0.014072556	0.008214447	0.0054317815	0.0124116745	0.008657874
0.0	0.06626169	0.064751126	0.07787721	0.07133535	0.06878865	0.074032396	0.04550297	0.077853195	0.056030232	0.075129405
0.0	5.4308683e-05	0.00010394724	6.54481e-05	5.115559e-05	0.000106210886	4.187926e-05	4.668428e-05	0.000106718704	5.2023708e-05	0.000103543316
0.0	3.7652102e-05	4.4514698e-05	4.6968824e-05	6.7787376e-05	6.938567e-05	4.870896e-05	8.040051e-05	0.00012707527	7.4127965e-05	0.00013742787
0.0	0.12031671	0.1690875	0.1271333	0.13058537	0.12725025	0.15465	0.14392008	0.118988186	0.15486789	0.122942954
0.0	5.7067904e-05	9.723458e-05	9.22922e-05	6.6557026e-05	3.384008e-05	0.00011730294	5.2849216e-05	7.69586e-05	9.405733e-05	0.00010059144
0.0	0.020148793	0.005137495	0.0196428	0.026400933	0.021914762	0.022192338	0.025527064	0.035619937	0.0028463074	0.034057777
0.0	0.004836919	0.010317104	0.0062717777	0.006205255	0.0044425237	0.009690252	0.008748928	0.014700305	0.00696308	0.012331953
0.0	0.11998466	0.16897576	0.12659481	0.12997907	0.12679367	0.15495068	0.14318866	0.118956245	0.15492673	0.12304076
0.0	0.5264231	0.529365	0.53156585	0.54026073	0.5326974	0.5402546	0.5268712	0.5231287	0.53295076	0.5365945
0.0	0.05652869	0.09044112	0.06422821	0.058694713	0.06460376	0.05265787	0.0607478	0.08015878	0.078002706	0.06788389
0.0	0.07870556	0.121786356	0.07716581	0.07155834	0.08779757	0.075113006	0.10006941	0.10827647	0.11008674	0.08487887
0.0	0.008247393	0.009670148	0.009956347	0.0076123322	0.013380714	0.012032351	0.010265559	0.01061701	0.0074862437	0.012676737
0.0	0.019619262	0.033592656	0.031437635	0.01850642	0.024117483	0.02747155	0.019195078	0.031208707	0.023306936	0.034809683
0.0	3.173511e-05	7.12463e-05	0.000186346	3.2420998e-05	0.00014861186	6.3724656e-05	0.0001046484	9.2062335e-05	7.598051e-05	0.0001312972
0.0	0.009805349	0.0104746595	0.011987889	0.007508477	0.009407114	0.008320848	0.008083236	0.013994405	0.013098518	0.013037856
0.0	0.009786972	0.010477482	0.011941227	0.007510233	0.009394414	0.008290085	0.008035324	0.013939578	0.012995709	0.013022653
0.0	0.009777041	0.0104803005	0.011953605	0.00749083	0.009399807	0.008349601	0.008052669	0.013941471	0.013008521	0.013022279
0.0	2.6677944e-05	0.00012658171	4.362257e-05	5.392396e-05	5.540866e-05	0.00014080627	3.670466e-05	6.0255297e-05	6.276943e-05	5.0973176e-05
0.0	0.0043817707	0.013279416	0.009518781	0.007370973	0.006925816	0.018242719	0.0047848173	0.011448143	0.0052231327	0.004320294
0.0	0.22868323	0.24029759	0.26191178	0.27197167	0.2784644	0.267806	0.24950074	0.27026546	0.25395045	0.2674397
0.0	0.031260576	0.036698136	0.048159663	0.05300646	0.058957227	0.049585268	0.0417535	0.05745035	0.0430234	0.05026804
0.0	0.11763217	0.12850435	0.14997117	0.15869272	0.1664724	0.15308401	0.13779278	0.16222663	0.1410485	0.15407345
0.0	0.08106609	0.11421973	0.10213293	0.09495637	0.107674815	0.1078816	0.08047648	0.10367206	0.0961772	0.10328613
0.0	9.069544e-05	0.00014144533	4.208737e-05	3.7619906e-05	5.387276e-05	0.00012973297	0.00013440655	2.3041552e-05	7.3868214e-05	0.00012781487
0.0	0.04232607	0.048321925	0.045427963	0.046600506	0.030885687	0.046143964	0.032669865	0.04117439	0.049184058	0.03792542
0.0	0.042313162	0.048234355	0.045290407	0.0464093	0.030816752	0.04614111	0.032656085	0.041089997	0.04926608	0.037897598
0.0	0.5250128	0.5282439	0.5308571	0.5379434	0.53189087	0.5391874	0.5254005	0.5224932	0.5331556	0.5357545
0.0	0.009427465	0.013440433	0.008929718	0.008488782	0.008890562	0.00922272	0.0072946693	0.009450483	0.014567375	0.010443347
0.0	0.1731127	0.19220647	0.19627742	0.19488099	0.14677499	0.19523804	0.16687027	0.15814196	0.18768989	0.15639573
0.0	0.24134192	0.26014856	0.26448068	0.2641347	0.21601638	0.2649104	0.23573531	0.2264368	0.25677577	0.22694321
0.0	0.0758177	0.08842766	0.07769652	0.06713924	0.055111073	0.06694092	0.05787109	0.05287135	0.08323045	0.08338727
0.0	0.00011964283	0.00021250668	0.00012585045	6.7180146e-05	3.490941e-05	6.49743e-05	4.3373067e-05	3.2371536e-05	0.00015911645	0.00015700991
0.0	0.069434434	0.07012922	0.079996035	0.09174174	0.0721726	0.12748906	0.099535346	0.08357434	0.08965726	0.112574875
0.0	0.0009411434	0.0025890972	0.0016177247	0.0018965283	0.0025969998	0.002728442	0.0014820342	0.0026293683	0.0017382378	0.0016546706
0.0	0.049941532	0.08342265	0.07678648	0.07064138	0.08373705	0.07498084	0.055092968	0.06813435	0.06457232	0.06414717
0.0	0.049941532	0.08342265	0.07678648	0.07064138	0.08373705	0.07498084	0.055092968	0.06813435	0.06457232	0.06414717
0.0	0.009230422	0.009814913	0.005205344	0.008113626	0.004505554	0.011446809	0.005918058	0.0072381073	0.00910222	0.0115921805
0.0	0.01974971	0.030522838	0.01985077	0.019171195	0.015290996	0.023921965	0.022572216	0.02409602	0.025700014	0.03324468
0.0	0.0023103533	0.0017343739	0.0032567114	0.0016135835	0.0012728646	0.0022603697	0.0013505978	0.0010053895	0.0017281709	0.00096382
0.0	0.02053206	0.018424254	0.030535638	0.019522173	0.022046447	0.030951496	0.02244548	0.020620035	0.026533758	0.02238439
0.0	0.007287325	0.02137744	0.014477895	0.00997081	0.013439604	0.012633957	0.010865573	0.013648276	0.014269252	0.015821911
0.0	8.8094595e-05	5.5564116e-05	0.000121505385	0.000103011706	0.0001658894	0.0001472014	4.322314e-05	4.830357e-05	9.3761904e-05	0.00016192347
0.0	0.021334678	0.029430049	0.033110127	0.022557456	0.023752563	0.023228815	0.021969581	0.02265624	0.028727502	0.021141946
0.0	4.0540028e-05	3.8154412e-05	8.8291046e-05	5.6273228e-05	0.00012537732	7.1058625e-05	0.00012584194	5.5040175e-05	4.3735454e-05	0.00016270134
0.0	0.006664517	0.0065198364	0.009909782	0.0080791805	0.011824141	0.00905615	0.011686443	0.0076919305	0.007003328	0.013580898
0.0	0.0066577364	0.006521594	0.009920075	0.008058317	0.0118309185	0.009121115	0.011711578	0.0076929857	0.0070102713	0.013580508
0.0	0.010773291	0.0123256175	0.010578481	0.008709943	0.006175658	0.009298726	0.0068231015	0.007953146	0.011212241	0.009910085
0.0	0.52895117	0.529125	0.531049	0.53909403	0.5330146	0.5403477	0.5283019	0.5227613	0.5342593	0.53745526
0.0	0.0064246072	0.009936418	0.008247877	0.007435425	0.011909259	0.014431505	0.010212114	0.012294196	0.008223869	0.00687283
0.0	5.038401e-05	9.248099e-05	9.906342e-05	6.299484e-05	0.00010831871	5.293779e-05	9.067252e-05	0.00012275708	6.641373e-05	9.686467e-05
0.0	0.52617216	0.52964354	0.53194207	0.5396692	0.5320592	0.5396564	0.5275469	0.52274245	0.532984	0.53584963
0.0	0.009353526	0.0071796244	0.007693746	0.013409582	0.0037042322	0.013127899	0.011190185	0.0051604873	0.010108387	0.017958775
0.0	0.07370965	0.05673044	0.059044592	0.075381175	0.059679046	0.075872056	0.07766302	0.0640282	0.07327372	0.09504426
0.0	0.22350791	0.21157554	0.26090652	0.22762096	0.22277692	0.24563347	0.22320858	0.2179985	0.23267128	0.24547215
0.0	4.584869e-05	8.222369e-05	0.00017440492	5.068013e-05	8.695293e-05	0.00013300146	9.446226e-05	0.00011336997	0.00010626945	7.886946e-05
0.0	0.055058885	0.083177194	0.058705125	0.06755726	0.08293496	0.07175758	0.07493044	0.06224129	0.0728519	0.08460831
0.0	0.0072860215	0.014636122	0.0069031944	0.007892515	0.009751757	0.007814281	0.011410865	0.0109229665	0.0118734725	0.011125721
0.0	5.126278e-05	0.00016921057	0.00010323425	5.9699134e-05	0.00010611228	3.5266137e-05	0.00011793292	6.9377e-05	4.3893186e-05	0.00014433665
0.0	0.008671689	0.011790249	0.01676435	0.0069204103	0.004999945	0.0077182744	0.010043831	0.0064830803	0.0108280005	0.0071656643
0.0	0.008670333	0.011700125	0.01660093	0.006967005	0.0049310946	0.007678181	0.009968773	0.0064316243	0.010772655	0.0071526095
0.0	0.061095275	0.07551426	0.0687891	0.06487983	0.056265052	0.077725805	0.06029475	0.058172334	0.07350303	0.0691722
0.0	0.5265043	0.530023	0.5321962	0.539912	0.5322036	0.54040384	0.52752125	0.52220947	0.53278065	0.53621894
0.0	0.006470751	0.011365882	0.009783968	0.010763944	0.008562491	0.010039617	0.0054757786	0.005810041	0.010693718	0.010541239
0.0	5.3176755e-05	0.000116432806	7.946541e-05	5.909274e-05	3.7696293e-05	0.00011414318	5.0523686e-05	4.6123874e-05	9.926095e-05	7.73537e-05
0.0	5.9805e-05	8.650336e-05	0.00013029545	9.8024044e-05	0.00015562715	0.0001586291	1.3730319e-05	0.00019055935	6.570994e-05	3.9855324e-05
0.0	0.06553783	0.07775013	0.08122603	0.06476019	0.06750713	0.0781366	0.07381827	0.071199365	0.07338978	0.081855774
0.0	0.06861391	0.07081325	0.075296715	0.065200776	0.06852909	0.07368037	0.05076033	0.062741764	0.079093195	0.08479963
0.0	0.52826357	0.52924144	0.53106064	0.5389392	0.53352445	0.53962374	0.5268843	0.5218	0.5335416	0.53591096
0.0	0.01010323	0.007359619	0.015344953	0.007788838	0.013778061	0.010648949	0.008757185	0.008439939	0.0155043965	0.014971825
0.0	8.210068e-05	9.134309e-05	0.0001117432	6.019442e-05	7.868459e-05	9.32307e-05	2.6700392e-05	6.112975e-05	0.00013103368	0.00016741584
0.0	0.52663344	0.52956104	0.53176725	0.5401562	0.5324398	0.5397805	0.52686185	0.52234215	0.5328428	0.536364
0.0	0.01016247	0.013768021	0.011535171	0.01088009	0.015974285	0.012097297	0.011363776	0.010024245	0.007768552	0.012285612
0.0	6.912262e-05	0.00013004757	0.0001490049	5.86861e-05	7.436806e-05	0.000116449584	0.00010791941	9.822746e-05	9.8684584e-05	0.00014629103
0.0	0.009414564	0.008860947	0.011679308	0.00955883	0.009592068	0.012882029	0.008295285	0.012295122	0.00902749	0.009036705
0.0	0.06177021	0.07835188	0.06499473	0.06213165	0.07711196	0.07668546	0.062746234	0.07099851	0.07117769	0.04963045
0.0	0.52554214	0.52947515	0.53197914	0.53968155	0.5318927	0.5382605	0.52571213	0.5219482	0.5331137	0.5358602
0.0	0.013238572	0.008322852	0.012297803	0.0110458555	0.008224484	0.011367339	0.00769137	0.008163832	0.009425452	0.015219821
0.0	0.19339657	0.20661762	0.18950075	0.18345344	0.18379754	0.19141792	0.18624274	0.1842387	0.1888132	0.20616522
0.0	0.5290272	0.5300618	0.532862	0.539501	0.53177416	0.5405956	0.52828497	0.52420276	0.53332096	0.5366144
0.0	0.5250256	0.52840513	0.5307636	0.53739464	0.53224564	0.5391673	0.5267933	0.5225232	0.532571	0.5351172
0.0	0.011496081	0.011180361	0.0043873577	0.008649917	0.0067231166	0.009033242	0.008312099	0.0077965623	0.0049261064	0.013376842
0.0	0.011396791	0.011144986	0.00438159	0.008684964	0.006709978	0.009074106	0.008320931	0.0077982154	0.0048957043	0.013260673
0.0	0.06252835	0.06877215	0.08426447	0.073801726	0.06998247	0.07285847	0.0639343	0.05604796	0.06669303	0.055577587
0.0	0.0069902414	0.011850149	0.013806606	0.010599483	0.010744945	0.014616399	0.009094026	0.008747691	0.007329728	0.006973417
0.0	5.7980804e-05	8.1825325e-05	0.00017141472	9.592671e-05	8.514531e-05	8.9363646e-05	6.2875166e-05	4.017495e-05	6.8845016e-05	3.418604e-05
0.0	0.00798702	0.009481149	0.013747144	0.010471507	0.009702308	0.010141918	0.008313805	0.006610083	0.0087932525	0.0062622093
0.0	0.0061012334	0.012914947	0.006157137	0.011345902	0.008342817	0.008884765	0.007166767	0.009810554	0.0090227695	0.009748101
0.0	0.0074512567	0.011130659	0.008194542	0.009262703	0.0083215535	0.010031024	0.0057562552	0.007187419	0.008147574	0.009637693
0.0	0.009103588	0.009519783	0.0108077945	0.007594554	0.00828448	0.011177499	0.004558039	0.0051660202	0.0072396975	0.009478404
0.0	8.851697e-05	0.00012210413	0.00012411963	9.8455625e-05	7.371819e-05	0.0001047931	3.7419464e-05	4.2772794e-05	6.625509e-05	5.877095e-05
0.0	0.0077355164	0.01242337	0.0075018634	0.009413078	0.007871775	0.013168225	0.008480855	0.008131378	0.010801694	0.00924192
0.0	0.066420235	0.07568068	0.058357853	0.064211376	0.060428325	0.08079937	0.06637331	0.06206093	0.07274225	0.06554482
0.0	0.52607757	0.52943444	0.5311948	0.5395049	0.5311405	0.53928363	0.52595615	0.5222111	0.5324265	0.5358751
0.0	0.009545982	0.013317269	0.010474728	0.011960096	0.00846043	0.012412499	0.009185384	0.008834982	0.010378666	0.011495831
0.0	0.22532032	0.2735874	0.235306	0.2616793	0.23932299	0.26837	0.25941628	0.26032162	0.2628735	0.25131097
0.0	0.007635219	0.01292026	0.008290642	0.007938043	0.007944343	0.012669709	0.009604901	0.011307009	0.007523175	0.009469356
0.0	8.861604e-05	0.000101817444	9.232467e-05	5.3933414e-05	0.00010624189	3.0290506e-05	6.6353154e-05	0.00011183945	4.918291e-05	0.00010699239
0.0	0.000104621366	0.00023556847	8.3502564e-05	7.945245e-05	0.00011490609	7.719799e-05	0.00010348488	7.032747e-05	8.722899e-05	0.0001453364
0.0	0.005722137	0.00850098	0.011712411	0.0074546146	0.0114513915	0.0100760935	0.008352954	0.007706838	0.008776918	0.009349047
0.0	0.056025594	0.08921016	0.06794189	0.07071989	0.07999004	0.07101247	0.062297586	0.07047986	0.07628845	0.07925849
0.0	0.5265968	0.5292955	0.5317732	0.5401618	0.53221446	0.5403425	0.5269056	0.5223284	0.53270346	0.5355417
0.0	0.0046164384	0.0050196922	0.012851268	0.006852492	0.009397112	0.012159644	0.00826485	0.0055751596	0.008084116	0.006922429
0.0	7.7820405e-05	0.00019519636	7.397036e-05	0.00010185239	0.000107546184	0.00010310684	7.0752125e-05	7.563951e-05	5.705626e-05	0.00010009006
0.0	0.009558821	0.014166751	0.0062847123	0.008276626	0.010592124	0.011292615	0.010045728	0.008069419	0.0071619544	0.0061949743
0.0	0.0017033817	0.0019743906	0.0009762276	0.001732811	0.0017622673	0.0032187356	0.001448369	0.0023130476	0.0020072132	0.0018556082
0.0	0.0022248472	0.0021393439	0.0024694016	0.0030354965	0.0026241392	0.0027370006	0.0024360465	0.0012918876	0.0015582994	0.002878118
0.0	0.017335232	0.029733334	0.019885471	0.026093818	0.026694857	0.030405497	0.024966473	0.027531127	0.02285407	0.029389977
0.0	0.018746417	0.022881191	0.024954828	0.024284419	0.03383254	0.026361816	0.027434006	0.018948855	0.02277795	0.041351814
0.0	0.008020511	0.010153394	0.012798277	0.01006582	0.013575769	0.010850715	0.009378186	0.011219988	0.01185707	0.008133875
0.0	0.012741254	0.010782772	0.013700917	0.00918857	0.01412655	0.010594419	0.007608047	0.017018119	0.010848622	0.013734503
0.0	0.075992435	0.0724727	0.07412283	0.06336932	0.08025525	0.08926333	0.06879419	0.07875794	0.08507794	0.08425554
0.0	0.0049949326	0.009333126	0.0118752625	0.011048361	0.013109446	0.011050373	0.011379215	0.007301181	0.012687544	0.0047463304
0.0	5.324932e-05	9.970435e-05	0.00010702392	7.0951035e-05	5.0640803e-05	5.5399785e-05	5.7545476e-05	0.00011086091	9.1735994e-05	4.1916697e-05
0.0	0.009210119	0.011953977	0.0075946487	0.007919361	0.01214511	0.01393218	0.00770461	0.010002926	0.013044951	0.016877655
0.0	0.0080169635	0.017950913	0.012681614	0.009254651	0.01200761	0.01621907	0.00650158	0.014727653	0.013297916	0.016910553
0.0	0.010973759	0.009584702	0.009541655	0.008926574	0.014222927	0.004775107	0.010417016	0.010465619	0.011706463	0.008306999
0.0	4.938863e-05	4.793765e-05	3.297654e-05	7.0114926e-05	0.00017013258	5.7123605e-05	8.653496e-05	0.00011522197	0.00010142923	0.00013317318
0.0	0.52657264	0.5296154	0.5316503	0.5395004	0.5317015	0.53988034	0.52645576	0.5222356	0.53255016	0.53577316
0.0	0.025332117	0.0148701435	0.014293713	0.01987571	0.023229875	0.035855185	0.016246734	0.026777077	0.024292089	0.028026097
0.0	0.020675614	0.031380262	0.031749107	0.031650007	0.026144944	0.027200479	0.02633489	0.020998169	0.022930909	0.022396019
0.0	0.5280323	0.52925134	0.5311372	0.5385681	0.5320879	0.5396701	0.5274668	0.52261007	0.533436	0.53636295
0.0	0.008324257	0.012324091	0.009117638	0.015120109	0.00702268	0.009317303	0.011443405	0.009441096	0.010318283	0.00848629
0.0	7.812884e-05	0.0001260569	9.775455e-05	0.00023249834	7.98398e-05	6.824152e-05	3.982645e-05	5.5335157e-05	9.4457486e-05	0.0001369346
0.0	0.52605236	0.53005797	0.5321132	0.53991765	0.5319591	0.5396433	0.5272792	0.5224576	0.53260976	0.5352147
0.0	0.007976501	0.010860623	0.0139689455	0.008273135	0.011594187	0.009058162	0.012093627	0.010455861	0.01066943	0.0084010875
0.0	0.061654907	0.07100826	0.08192675	0.06527526	0.073313154	0.076979436	0.07152312	0.072138615	0.092564926	0.059881058
0.0	0.526971	0.5291374	0.5318329	0.53854895	0.5327572	0.5420354	0.5264921	0.5219483	0.53367776	0.53555816
0.0	0.5275442	0.529129	0.5313579	0.5400639	0.5326113	0.5417849	0.5267419	0.5224808	0.53415686	0.5368586
0.0	0.009548295	0.012852908	0.01204808	0.0077800504	0.01159164	0.009075808	0.01071802	0.0057835216	0.009815289	0.011085325
0.0	0.08504115	0.11615716	0.10626929	0.109426275	0.087636344	0.11378647	0.103896014	0.109418035	0.10356877	0.104018934
0.0	0.08511975	0.115904465	0.10610607	0.10986275	0.08811586	0.11447125	0.10412909	0.10939647	0.10370242	0.1040267
0.0	0.52654034	0.53065306	0.53295237	0.538399	0.5325493	0.541161	0.5275566	0.5226118	0.5339809	0.5368351
0.0	0.010401048	0.00875047	0.005081546	0.016552968	0.015423003	0.01363815	0.009026701	0.014104393	0.006976334	0.011787971
0.0	0.010497706	0.008722349	0.0050452393	0.016423061	0.015543932	0.013686271	0.009048673	0.013997419	0.0070254337	0.011772078
0.0	0.046561543	0.04912494	0.052199733	0.046654135	0.052136544	0.037905727	0.042523533	0.052353244	0.05206568	0.044111516
0.0	0.1075645	0.1297832	0.12478324	0.12245099	0.12812942	0.14017577	0.11319926	0.13006212	0.129187	0.13276759
0.0	0.07077246	0.058614727	0.081045404	0.060260717	0.06247811	0.07949026	0.05806803	0.082345344	0.07286045	0.08986253
0.0	0.5268833	0.52972454	0.53188723	0.5400273	0.5319459	0.53963536	0.52708256	0.5225192	0.53257746	0.5364597
0.0	0.0077372994	0.010130268	0.013353779	0.006871375	0.004204499	0.008930157	0.0038535492	0.01254254	0.01106187	0.0123836445
0.0	9.2246795e-05	4.502909e-05	0.00014774686	4.4852564e-05	5.5660003e-05	0.00012430154	4.3924043e-05	0.00017046025	9.602382e-05	0.00020910108
0.0	0.07344215	0.08801976	0.07542398	0.07927666	0.065155275	0.08722244	0.060074642	0.06156369	0.065808475	0.08968495
0.0	0.0594398	0.066883475	0.06901919	0.060016226	0.07468514	0.065170065	0.0691919	0.060747918	0.06972764	0.07095234
0.0	0.52818775	0.5292945	0.5310822	0.53838664	0.53120905	0.5391667	0.5269165	0.522659	0.53331834	0.5357998
0.0	0.0073112207	0.006343672	0.00950868	0.007624352	0.015896408	0.012770166	0.0086883055	0.0069746193	0.0076334383	0.008387129
0.0	4.8005495e-05	7.370266e-05	8.0469086e-05	4.41787e-05	0.00010882124	5.8763773e-05	8.45582e-05	5.4192224e-05	8.136795e-05	8.511584e-05
0.0	0.526476	0.52939355	0.531698	0.5393818	0.5314708	0.5395142	0.52675194	0.5224961	0.53293324	0.5362953
0.0	0.011747268	0.016285961	0.008768426	0.012510753	0.007132327	0.013605661	0.006026346	0.006204937	0.007722713	0.021160923
0.0	0.000106072526	0.0002087688	0.00011245962	0.00012580966	6.511212e-05	0.00017716392	4.984033e-05	5.695504e-05	6.548456e-05	0.00020751731
0.0	0.07036586	0.08902699	0.07049455	0.06802425	0.05918093	0.06782287	0.0696059	0.05953248	0.06955958	0.091682956
0.0	0.009946171	0.01538749	0.009839673	0.008994473	0.0071092173	0.00887416	0.009736243	0.007387837	0.009509493	0.015941624
0.0	0.009909585	0.01542107	0.009826896	0.008961843	0.007134847	0.008913587	0.009708051	0.007388683	0.009500859	0.015857397
0.0	0.06038731	0.08177371	0.07716546	0.076953165	0.05918862	0.07487527	0.06297091	0.06065197	0.07950812	0.09757837
0.0	0.0074884132	0.01310857	0.011651385	0.011324128	0.0071109235	0.010673186	0.008083129	0.007646598	0.012210606	0.017945677
0.0	0.0074607986	0.013137242	0.011636289	0.011283147	0.007136556	0.010720522	0.008059689	0.0076474734	0.012199545	0.017851062
0.0	0.07359261	0.055016477	0.069763094	0.0645326	0.050512936	0.08320611	0.06597995	0.079246655	0.0739339	0.072720274
0.0	0.000106895815	3.559581e-05	8.3779574e-05	5.791808e-05	2.5301166e-05	0.00014793097	7.07416e-05	0.00014730095	0.00010147721	9.339265e-05
0.0	0.012083468	0.008993296	0.012256979	0.0092304265	0.002748244	0.011990963	0.010122344	0.011658586	0.011005207	0.0045550326
0.0	0.006133634	0.011559441	0.014079278	0.0063840244	0.011698311	0.008760634	0.009379418	0.0070594256	0.006718004	0.016708808
0.0	0.0061387205	0.011562203	0.014102636	0.0063891197	0.011740069	0.008801814	0.00943468	0.0070730587	0.0067508537	0.016732052
0.0	0.52641743	0.52963156	0.5320013	0.5390727	0.5318965	0.5404179	0.5269183	0.52345836	0.5315818	0.53507984
0.0	0.008298228	0.009718824	0.01064811	0.007420273	0.012744612	0.014299553	0.010001435	0.012810247	0.011203516	0.011794883
0.0	0.061860904	0.07207814	0.070497714	0.061317615	0.080769256	0.08211162	0.066539094	0.0796542	0.06620218	0.0720444
0.0	5.5704604e-05	9.76461e-05	8.714867e-05	4.7854704e-05	0.00014647582	0.00014064417	7.301472e-05	0.00015020175	6.696466e-05	9.015994e-05
0.0	0.06479399	0.0876767	0.08529949	0.06312358	0.05413811	0.07633211	0.057756275	0.061467145	0.06511576	0.09531959
0.0	0.008500292	0.0149818845	0.014049076	0.00779999	0.006054884	0.0111144	0.0068694944	0.007838648	0.0084032845	0.017072935
0.0	0.07645976	0.09675025	0.077822156	0.06290653	0.056191772	0.07379187	0.058000375	0.061167043	0.07984012	0.08403804
0.0	0.0023122006	0.0022822244	0.001664356	0.001404544	0.0022222954	0.0032749928	0.00093583507	0.002241365	0.0017397609	0.0022661262
0.0	0.022279449	0.028400032	0.023751248	0.025580144	0.027098447	0.03224515	0.020768477	0.023421448	0.022813287	0.028059067
0.0	0.06892549	0.079536	0.09071472	0.070700556	0.080314696	0.06783239	0.06468125	0.06090744	0.077725075	0.097127035
0.0	0.06428659	0.06955327	0.077022456	0.068992555	0.068558864	0.069090724	0.07251446	0.068480015	0.08057779	0.08949285
0.0	0.0094742505	0.015533524	0.012771747	0.010161914	0.010353978	0.011817229	0.013855918	0.015471751	0.013228516	0.017879039
0.0	0.027085477	0.028106116	0.030682445	0.01999866	0.022373436	0.028481722	0.020767827	0.025597697	0.020693522	0.027915213
0.0	0.22036333	0.23861662	0.20387888	0.21847685	0.23495285	0.22301309	0.22374359	0.22118758	0.23269223	0.22214143
0.0	3.4554447e-05	0.00014797992	5.2892377e-05	5.26331e-05	6.229756e-05	6.3357336e-05	4.212451e-05	0.00017923772	7.251837e-05	0.000104102684
0.0	0.009690078	0.012773948	0.007886547	0.008572856	0.012726806	0.009142274	0.008861148	0.0135966595	0.014369451	0.012192456
0.0	0.009708101	0.012842143	0.007919144	0.008548412	0.012681196	0.009168462	0.008883997	0.013668306	0.01434934	0.012279363
0.0	0.010065683	0.011907687	0.01608935	0.006502175	0.011659092	0.011322323	0.012174109	0.010542866	0.01090619	0.015107397
0.0	0.0016295044	0.0032848136	0.002141333	0.0022673868	0.0013016162	0.002227865	0.0018269497	0.0027023314	0.0022892645	0.002166239
0.0	0.0022032023	0.003418853	0.0016476316	0.002469741	0.0015335755	0.0036272355	0.0021367955	0.002507243	0.001921623	0.0029836416
0.0	0.021832231	0.027431354	0.023312613	0.02232549	0.02220348	0.032474812	0.011897352	0.03140358	0.023289781	0.033229694
0.0	0.027403908	0.028342886	0.023686092	0.027330305	0.020530263	0.02654601	0.018380716	0.02208011	0.025548086	0.033346277
0.0	0.008452438	0.016714646	0.013951268	0.008690171	0.014741974	0.015461346	0.013343121	0.015499135	0.013982941	0.01563826
0.0	0.024409784	0.027469775	0.022169994	0.02293394	0.030922528	0.034121715	0.023836678	0.023312684	0.026254052	0.03002361
0.0	0.0101213595	0.015415422	0.012389677	0.008646797	0.014034763	0.014985375	0.010586535	0.014389584	0.012369919	0.01447556
0.0	0.019750774	0.029696845	0.033580985	0.028337272	0.021792859	0.025125938	0.026955457	0.027292568	0.038268052	0.025250928
0.0	0.0003549918	0.0025943543	0.002139863	0.0026626305	0.0013333623	0.0031549511	0.00059418567	0.0019910887	0.001894082	0.0017254557
0.0	0.009338555	0.021788593	0.026796868	0.028972473	0.021278432	0.02698335	0.02820967	0.027079208	0.03272632	0.025566265
0.0	0.020124359	0.03156063	0.025552548	0.029045539	0.021304863	0.023237806	0.009231146	0.020861689	0.019618675	0.033114586
0.0	0.009525809	0.0170067	0.011479143	0.009239933	0.009464657	0.011452147	0.008130167	0.012366296	0.011353185	0.015228529
0.0	0.52911377	0.53016096	0.5298659	0.53849036	0.5316186	0.5395739	0.5281433	0.52280307	0.5310144	0.5366456
0.0	0.5284076	0.52935934	0.53242344	0.5399381	0.53294444	0.53948385	0.5271913	0.5228754	0.5344632	0.537826
0.0	0.5267901	0.53112024	0.5324151	0.5404866	0.53531045	0.5393465	0.5271628	0.5203218	0.53426486	0.53852654
0.0	0.08551218	0.11807905	0.08355745	0.10856068	0.08619412	0.11062466	0.1123774	0.07812629	0.09302391	0.10864188
0.0	0.5275864	0.5300617	0.53254664	0.53893846	0.5329943	0.5399853	0.52856565	0.5224607	0.5343206	0.5384416
0.0	0.5283498	0.5307573	0.5342468	0.53968126	0.53344935	0.5401035	0.52880645	0.5243009	0.5336148	0.539095
0.0	0.5266562	0.529913	0.53219384	0.53925854	0.5320943	0.5399344	0.5255486	0.5227893	0.5330208	0.536389
0.0	0.52861905	0.53033143	0.5330522	0.539972	0.53050524	0.541125	0.52623725	0.52347744	0.53442824	0.5367648
0.0	0.5279788	0.52980816	0.53232723	0.5404923	0.53166926	0.5402474	0.5264074	0.52315444	0.53391755	0.53726745
0.0	0.52774876	0.5305932	0.53255934	0.5396221	0.53228843	0.54070324	0.52756214	0.52285993	0.5329576	0.53739953
0.0	0.16012552	0.13814984	0.15378545	0.12593909	0.14873616	0.15872252	0.12449316	0.14615014	0.13471355	0.17202836
0.0	0.085167475	0.11836432	0.08367256	0.108116835	0.08639936	0.10954857	0.112382725	0.07830237	0.09264336	0.1087824
0.0	0.528669	0.5299284	0.53234637	0.5400806	0.5325041	0.5397957	0.52732575	0.5226282	0.5338271	0.5369507
0.0	0.52654594	0.52732193	0.5321138	0.5361469	0.53205884	0.5402712	0.524365	0.52188843	0.5324454	0.5350542
0.0	0.52960277	0.53026915	0.53282225	0.53970987	0.53141445	0.54071534	0.5284022	0.5242193	0.5342397	0.53623724
0.0	0.529205	0.52935964	0.53249025	0.5401678	0.5314117	0.5407243	0.52798647	0.5241879	0.53330934	0.5363762
0.0	0.5281556	0.52981544	0.53208	0.5392205	0.5327489	0.5402929	0.5277882	0.52359635	0.534286	0.537869
0.0	0.08504664	0.11841859	0.083959	0.10773781	0.086465746	0.11062186	0.11311426	0.078183345	0.09330949	0.1089043
0.0	0.008154459	0.012190814	0.009425497	0.010087253	0.008912188	0.0077288286	0.010633506	0.007748982	0.009637466	0.011704632
0.0	0.016536271	0.16076846	0.1346634	0.15106608	0.15728061	0.16401146	0.15530558	0.017309014	0.026848698	0.1576436
0.0	0.5291262	0.52930397	0.53197944	0.54065764	0.53359705	0.53966784	0.5283504	0.5233175	0.53553486	0.5376004
0.0	0.13601802	0.14514697	0.1535485	0.12306283	0.1390524	0.16297841	0.14631693	0.1502501	0.15817662	0.13385807
0.0	0.528106	0.52939576	0.532195	0.5397742	0.5318595	0.5403591	0.5286924	0.52272433	0.53290874	0.53743184
0.0	0.18764144	0.2761374	0.21303955	0.18490174	0.21725792	0.24426855	0.21257561	0.23751187	0.2312197	0.24147528
0.0	0.009590276	0.018609716	0.0120280385	0.011070422	0.0094004115	0.01066252	0.0070569017	0.010358703	0.012649807	0.011583509
0.0	0.5279962	0.5300325	0.53235734	0.5400134	0.5329839	0.5397137	0.52857864	0.5229674	0.5346444	0.53785336
0.0	0.5295489	0.5300706	0.52930516	0.5385266	0.5347581	0.53872854	0.52673423	0.5221052	0.53214496	0.5361634
0.0	0.525892	0.52952796	0.53153116	0.53884387	0.5326735	0.54142183	0.5270374	0.5210698	0.5324257	0.537468
0.0	0.52730924	0.5309147	0.5321011	0.5384605	0.5334592	0.54155415	0.52869934	0.5235502	0.53488725	0.5389095
0.0	0.5278481	0.5288984	0.5307557	0.5394191	0.5317394	0.5406948	0.5272657	0.522894	0.5343215	0.5375559
0.0	0.5284296	0.5285581	0.5317648	0.5397118	0.5303779	0.541363	0.52854735	0.52274674	0.5322048	0.53592324
0.0	0.52479005	0.5296636	0.5320262	0.53913915	0.5325506	0.54244715	0.5267163	0.5227499	0.5339045	0.53794456
0.0	0.09632158	0.107514456	0.094792955	0.11858932	0.09594693	0.1508045	0.09219748	0.10278318	0.10698469	0.11461386
0.0	0.52720684	0.52971613	0.53126955	0.5389945	0.5317362	0.5403628	0.5276706	0.5242836	0.5344699	0.5386076
0.0	0.5293444	0.52955335	0.5305773	0.5407662	0.5338677	0.5390261	0.52843595	0.5236399	0.53528476	0.53799474
0.0	0.13008897	0.12048316	0.13594764	0.13960215	0.16334412	0.15877368	0.09478764	0.13758092	0.1545017	0.15271737
0.0	0.52783	0.530085	0.53231573	0.54017305	0.53317565	0.54028344	0.5292146	0.5233366	0.5333105	0.5374866
0.0	0.5273407	0.52996117	0.5315592	0.5393423	0.532535	0.5406402	0.5282882	0.5232891	0.5333804	0.5376274
0.0	0.5267293	0.5301254	0.5311527	0.5388501	0.5334989	0.5411059	0.5273948	0.52336293	0.53472763	0.53781885
0.0	0.52589345	0.528261	0.53217626	0.5391683	0.5317926	0.53949344	0.52627134	0.52209216	0.5332202	0.5351965
0.0	0.5273818	0.53029054	0.53216153	0.539958	0.5343527	0.5406303	0.52863026	0.52342623	0.5346345	0.53763103
0.0	0.5273785	0.5303746	0.5312751	0.53918076	0.53256357	0.5407734	0.52820677	0.5228719	0.5339558	0.5373652
0.0	0.08783328	0.11585854	0.09840098	0.09738855	0.104322374	0.10905365	0.10467347	0.10585625	0.09162587	0.122823335
0.0	0.5285644	0.52897716	0.5304748	0.5383829	0.5320149	0.5408204	0.52747667	0.52169627	0.5327039	0.5362815
0.0	0.527005	0.52898604	0.5300797	0.5390379	0.53212255	0.5402249	0.52731055	0.52210474	0.5324369	0.5353654
0.0	0.5285791	0.53222036	0.5347426	0.5427372	0.53227	0.5436453	0.53129846	0.52309865	0.53166234	0.5397219
0.0	0.52753294	0.5303542	0.53365785	0.5409096	0.53289145	0.5401246	0.5275864	0.5238384	0.53408265	0.5366053
0.0	0.5254223	0.52986896	0.53206664	0.5407084	0.53294045	0.54206353	0.52932286	0.5224876	0.53426707	0.5368194
0.0	0.13789959	0.14409389	0.15456447	0.15576217	0.16614814	0.16246404	0.028885484	0.16516489	0.14804108	0.16890946
0.0	0.5254896	0.5294051	0.5321266	0.5394097	0.5313885	0.5418563	0.5263196	0.5215185	0.5307388	0.5385762
0.0	0.5282879	0.5301332	0.53258646	0.5398151	0.532614	0.5402111	0.5278946	0.52392113	0.5332847	0.53723377
0.0	0.5281299	0.5296627	0.5335929	0.54015225	0.53338075	0.5407277	0.5285393	0.5245302	0.53439593	0.537452
0.0	0.5272658	0.53036547	0.53312606	0.5400501	0.5326143	0.54184973	0.5281289	0.5238909	0.5348238	0.53774923
0.0	0.5272146	0.5293681	0.53115916	0.5401772	0.53267837	0.5416473	0.5272103	0.522461	0.5336868	0.53678495
0.0	0.52655214	0.5294765	0.5311617	0.53991556	0.5329066	0.54065377	0.52575487	0.52312756	0.5332731	0.5361847
0.0	0.5277188	0.529601	0.5324633	0.54045796	0.5327225	0.54109836	0.52672577	0.52282214	0.53387165	0.5368916
0.0	0.5274897	0.5301542	0.532271	0.53953785	0.53209597	0.5409474	0.5257002	0.5231316	0.53326666	0.53667885
0.0	0.527723	0.52986056	0.531889	0.5400703	0.53172284	0.541032	0.52575374	0.5222079	0.5333642	0.5366836
0.0	0.52697074	0.5290162	0.5324911	0.5391115	0.53161156	0.5411767	0.52533215	0.52288055	0.5322752	0.53665614
0.0	0.5280023	0.5307782	0.5323102	0.54036105	0.5328573	0.5412987	0.52713007	0.5222166	0.5340216	0.53649056
0.0	0.52781177	0.5294677	0.53168184	0.53978884	0.531696	0.541394	0.5259553	0.5234413	0.5340125	0.53701776
0.0	0.5278875	0.5296993	0.53236264	0.54021376	0.5322921	0.5413555	0.5277994	0.5225133	0.53380567	0.53636014
0.0	0.5272936	0.5298877	0.5315668	0.5388325	0.5323726	0.5405422	0.5269367	0.52306193	0.5335178	0.53596354
0.0	0.5272012	0.5296819	0.5316975	0.53945637	0.5316453	0.5405237	0.52751076	0.52331334	0.5331876	0.53609407
0.0	0.52806073	0.5301104	0.5313025	0.54028136	0.53101885	0.54069877	0.52741313	0.52291566	0.533943	0.5366267
0.0	0.52704245	0.5295428	0.5313218	0.539534	0.53117806	0.5411578	0.5261798	0.52350634	0.5340773	0.5359378
0.0	0.52674717	0.52902436	0.53164375	0.5390513	0.5327019	0.54081035	0.526813	0.5235377	0.5339872	0.5368555
0.0	0.5273818	0.5300245	0.5329735	0.54052025	0.5313167	0.5406531	0.52678835	0.52310294	0.53303844	0.5367521
0.0	0.5276757	0.5303783	0.5322621	0.5401871	0.53147084	0.54098326	0.5267508	0.522552	0.5333647	0.53671783
0.0	0.52775425	0.5293326	0.53259337	0.5401152	0.53175724	0.54110646	0.5266173	0.5227674	0.5331531	0.5373572
0.0	0.5275378	0.53086114	0.5336451	0.5406785	0.53102356	0.54109573	0.52686286	0.523353	0.5343856	0.5367836
0.0	0.5271973	0.5280861	0.53137606	0.53832364	0.53071105	0.54136467	0.5267075	0.5218462	0.53191155	0.5359751
0.0	0.52793443	0.53032297	0.53294516	0.5406194	0.53445214	0.54045403	0.52942586	0.52302015	0.5319189	0.53762746
0.0	0.52664506	0.5310277	0.5329046	0.54005957	0.5330562	0.5421392	0.5289018	0.52335864	0.5343915	0.53725916
0.0	0.52804965	0.5298492	0.5324916	0.53898895	0.5327888	0.5404141	0.5277102	0.524269	0.5338487	0.5378059
0.0	0.5279877	0.530287	0.5323534	0.5388597	0.5329819	0.5400955	0.5277925	0.5243698	0.5332336	0.5384931
0.0	0.52772695	0.529241	0.531301	0.53814036	0.5325794	0.5412696	0.5270357	0.52236587	0.5330731	0.5372258
0.0	0.52894634	0.5304052	0.532789	0.5383402	0.53261524	0.53956354	0.5290771	0.5241337	0.53249	0.5384509
0.0	0.5280133	0.530254	0.5331356	0.53963196	0.5332007	0.54085404	0.52917224	0.5240117	0.53428787	0.5385568
0.0	0.530251	0.52972156	0.5317174	0.540891	0.5334393	0.5397513	0.52700454	0.5218293	0.5331503	0.5365688
0.0	0.5293614	0.53144926	0.53170586	0.540127	0.53343815	0.54140997	0.5290454	0.52337724	0.5348649	0.53842866
0.0	0.5254703	0.527826	0.53174764	0.5387646	0.53185165	0.5405722	0.52609915	0.5215736	0.53324497	0.53565073
0.0	0.008240718	0.012052036	0.007067766	0.010613194	0.0071559623	0.01135221	0.014952815	0.006112906	0.008515852	0.009190575
0.0	0.08603133	0.11883808	0.08435606	0.10873965	0.08622916	0.11072725	0.11351164	0.078404434	0.093167946	0.109175675
0.0	0.008222893	0.012033383	0.007026951	0.010525838	0.0071264673	0.011357301	0.01486659	0.006118294	0.008462327	0.00911825
0.0	0.5286921	0.5287665	0.5316873	0.5395121	0.5317695	0.5413238	0.52756894	0.5223753	0.53449106	0.5373716
0.0	0.11384263	0.09502236	0.10742392	0.109395914	0.089324385	0.12039515	0.096879505	0.101150386	0.09603855	0.10411419
0.0	0.527023	0.5296646	0.53126985	0.541378	0.53262794	0.5403037	0.52721536	0.52469116	0.53278846	0.5371256
0.0	0.099171475	0.109559946	0.09091488	0.09387831	0.090224534	0.12970647	0.09049505	0.09859113	0.09190758	0.13301949
0.0	0.105168454	0.13953428	0.11159979	0.11811776	0.0995449	0.10242298	0.0937127	0.074582316	0.095792145	0.108553454
0.0	0.066301554	0.10084243	0.09381971	0.084574044	0.11686535	0.09631819	0.10668786	0.11628185	0.12657736	0.12389318
0.0	0.52717406	0.5304586	0.5315818	0.54037243	0.5337624	0.5412929	0.52657866	0.5233979	0.53480965	0.5376892
0.0	0.52929085	0.52941704	0.5319347	0.53897697	0.53252566	0.53920704	0.5273117	0.52344185	0.5354193	0.5387449
0.0	0.52929085	0.52941704	0.5319347	0.53897697	0.53252566	0.53920704	0.5273117	0.52344185	0.5354193	0.5387449
0.0	0.52722	0.53207403	0.53389055	0.539622	0.53289163	0.540577	0.5297043	0.52429223	0.53258884	0.53938156
0.0	0.52681965	0.5296422	0.53125453	0.5401924	0.53187835	0.5397354	0.52777344	0.5222061	0.53241557	0.53737366
0.0	0.52802926	0.5297526	0.5331505	0.5394204	0.533362	0.5394391	0.5281467	0.5232026	0.5327408	0.5378679
0.0	0.5272138	0.52965224	0.5317874	0.53955275	0.5335148	0.5414531	0.5270952	0.52230656	0.5333645	0.5373538
0.0	0.5272258	0.52940536	0.53276044	0.5388745	0.53300023	0.5401129	0.52826256	0.52283275	0.53286415	0.5376451
0.0	0.114517	0.09529843	0.107431784	0.10952102	0.08971797	0.12013819	0.0969454	0.10075216	0.09621505	0.10396071
0.0	0.52778625	0.530976	0.53281367	0.54154885	0.5335976	0.54053617	0.52763826	0.5222279	0.533972	0.53796995
0.0	0.5260539	0.53112894	0.5331331	0.5401762	0.5336696	0.54097784	0.5301607	0.52346176	0.53307414	0.53900534
0.0	0.07508835	0.10707142	0.11599951	0.103321314	0.078270495	0.09350823	0.11208313	0.0660425	0.101979464	0.10952313
0.0	0.5251938	0.5300624	0.5317275	0.5407663	0.53247344	0.542045	0.52659225	0.5229707	0.53319365	0.53780377
0.0	0.5275953	0.5300786	0.5329161	0.5393735	0.5325607	0.5394242	0.52883965	0.5241556	0.53295916	0.5370079
0.0	0.10596986	0.10048648	0.10547739	0.09269292	0.09308033	0.12625512	0.102051735	0.10522053	0.121557035	0.07251668
0.0	0.52678454	0.5314039	0.5342322	0.5384147	0.5338818	0.54105526	0.52901924	0.52363306	0.5329565	0.5379238
0.0	0.09160256	0.09384371	0.09833076	0.10119023	0.10640457	0.10744356	0.05824562	0.11499826	0.08431631	0.12243632
0.0	0.09160256	0.09384371	0.09833076	0.10119023	0.10640457	0.10744356	0.05824562	0.11499826	0.08431631	0.12243632
0.0	0.07504375	0.10730455	0.11616282	0.10295994	0.078351095	0.09348197	0.11152276	0.06580598	0.101950906	0.10943429
0.0	0.5270422	0.5308672	0.53263956	0.5407006	0.5317022	0.5401991	0.52879727	0.5227115	0.5327986	0.5380352
0.0	0.5271714	0.5287928	0.53249615	0.5394475	0.53248537	0.5392498	0.52820104	0.52302706	0.5331441	0.5370237
0.0	0.5279609	0.53005904	0.5344728	0.54174554	0.5323374	0.5429577	0.5298911	0.5232008	0.53466016	0.5394283
0.0	0.5275205	0.5300809	0.53397757	0.5413344	0.5330618	0.54255086	0.5295792	0.52354527	0.53537256	0.5390455
0.0	0.5282882	0.5300235	0.53271836	0.5403702	0.53280437	0.5412455	0.5275675	0.5236709	0.53495765	0.53671956
0.0	0.52709436	0.5284232	0.53038645	0.53815925	0.5308218	0.5401191	0.5268205	0.52037764	0.53391486	0.53495115
0.0	0.527529	0.5299069	0.53197	0.53846604	0.5324579	0.5409981	0.5269666	0.5232683	0.5331549	0.5360485
0.0	0.5289974	0.5318817	0.5337528	0.5412244	0.53299254	0.5408714	0.52732867	0.523571	0.5324785	0.5385914
0.0	0.5269432	0.5285823	0.5316307	0.53892326	0.5326734	0.54158825	0.5263182	0.5246089	0.5320739	0.5387515
0.0	0.52824396	0.5312875	0.5326639	0.5404064	0.533695	0.5414008	0.52712595	0.52282023	0.5324143	0.5385419
0.0	0.5280549	0.53205526	0.5320586	0.5407852	0.5338556	0.5396982	0.52645725	0.52280796	0.53176874	0.53752744
0.0	0.5277796	0.53078836	0.5328633	0.540274	0.53424674	0.5415624	0.52748704	0.52639717	0.5327559	0.53892463
0.0	0.528324	0.5289952	0.53106207	0.5404292	0.53314745	0.5401862	0.5260044	0.5221447	0.5356148	0.53665805
0.0	0.5272363	0.53016037	0.53203225	0.5407161	0.5340844	0.54252243	0.5289399	0.5229162	0.53467876	0.5387436
0.0	0.5283446	0.530349	0.5326417	0.5383281	0.5315291	0.5399937	0.5280924	0.5233621	0.53300905	0.5374651
0.0	0.528073	0.52864	0.5328151	0.5410182	0.5314077	0.5419967	0.5286404	0.5238723	0.5346183	0.5371767
0.0	0.5275123	0.5316635	0.53372043	0.5408148	0.53353226	0.5419516	0.5288724	0.5235182	0.5347501	0.5373998
0.0	0.5278081	0.5320041	0.5342182	0.54045856	0.53337455	0.5417754	0.5293086	0.52418137	0.535171	0.5378934
0.0	0.5275129	0.52966636	0.53294504	0.5401603	0.53268546	0.54112136	0.52889353	0.5246697	0.5365261	0.5384262
0.0	0.08249459	0.10943692	0.11685494	0.0979165	0.11085817	0.08397519	0.08604291	0.10898545	0.09276944	0.0984556
0.0	0.52834344	0.5310791	0.5329888	0.5409845	0.53356993	0.5413398	0.52927977	0.52288395	0.53447783	0.5378633
0.0	0.5261462	0.529133	0.5311019	0.5390007	0.5310302	0.5392814	0.5262485	0.52192175	0.5324429	0.5356822
0.0	0.52702785	0.53044116	0.5318963	0.5401209	0.53251743	0.5384179	0.52739674	0.5223707	0.53278273	0.53616947
0.0	0.52929085	0.52941704	0.5319347	0.53897697	0.53252566	0.53920704	0.5273117	0.52344185	0.5354193	0.5387449
0.0	0.5268092	0.5294473	0.5308924	0.54071486	0.5318963	0.5393735	0.527734	0.5227825	0.53624177	0.5387059
0.0	0.528295	0.5291713	0.5307264	0.5402753	0.53260946	0.5407382	0.5271358	0.523119	0.5360583	0.53818566
0.0	0.52789086	0.52871	0.52996063	0.5396922	0.5320179	0.54137367	0.5270449	0.52348626	0.5350935	0.537057
0.0	0.52894205	0.5295502	0.5319254	0.54105717	0.53260434	0.53953826	0.52996624	0.52414894	0.5359304	0.5393337
0.0	0.24891634	0.2712186	0.2774157	0.27501595	0.25018522	0.29589185	0.26557595	0.23903586	0.25847125	0.27705255
0.0	0.5277047	0.53184575	0.5337125	0.54066676	0.5347968	0.54116416	0.53030044	0.5248057	0.53434885	0.5389192
0.0	0.5283712	0.53203017	0.5324886	0.53951085	0.53395164	0.540558	0.528208	0.52319366	0.5339867	0.537521
0.0	0.031448178	0.18123946	0.13888647	0.13430853	0.1428285	0.15037757	0.14443174	0.14213072	0.12666087	0.16721521
0.0	0.5256521	0.5290992	0.5310512	0.53904736	0.53209084	0.5406678	0.5261121	0.52218723	0.53139013	0.5357911
0.0	0.5280496	0.5297278	0.5329605	0.5417533	0.53271085	0.5415744	0.5273098	0.52374053	0.53477633	0.53680295
0.0	0.528126	0.52932984	0.5307799	0.53952765	0.5325048	0.54093426	0.52772754	0.52216107	0.53212744	0.5368521
0.0	0.5299523	0.5290049	0.5313218	0.53988874	0.5333648	0.54143566	0.527257	0.5216561	0.53318465	0.536571
0.0	0.52793664	0.5284002	0.53128034	0.5390217	0.53314745	0.5409502	0.52809936	0.52208185	0.5328282	0.5364162
0.0	0.5272016	0.52927494	0.5321464	0.54078525	0.5320816	0.5406911	0.5263378	0.52205306	0.5330227	0.5354787
0.0	0.5272685	0.52869356	0.5302453	0.53953254	0.5306001	0.5405675	0.52627856	0.5200996	0.5328741	0.5354912
0.0	0.5277376	0.52955425	0.5324274	0.54040784	0.5327992	0.5417054	0.52767414	0.52305496	0.53492594	0.5383816
0.0	0.52847415	0.52971876	0.5334374	0.53982955	0.5308591	0.53972805	0.52713114	0.52251625	0.533458	0.53702474
0.0	0.5283952	0.52900565	0.53137213	0.5398924	0.531812	0.54126686	0.52608037	0.52222013	0.53376675	0.5381003
0.0	0.5256923	0.5286503	0.53066856	0.53887016	0.5309558	0.54154044	0.52579755	0.52151495	0.53424764	0.53832525
0.0	0.52900887	0.52937514	0.5296021	0.54150814	0.5323164	0.5408423	0.5266637	0.52438897	0.5352178	0.5378663
0.0	0.5260115	0.5271013	0.5307226	0.5394767	0.5315425	0.5409582	0.5249811	0.52258587	0.5329457	0.5359336
0.0	0.5272591	0.52933466	0.5310552	0.539899	0.5322753	0.54107785	0.52572054	0.5229367	0.53486323	0.53690386
0.0	0.526498	0.5315047	0.5329957	0.5396404	0.53494114	0.5421325	0.5282883	0.52427995	0.53521943	0.5376794
0.0	0.52760047	0.52634335	0.5295204	0.5358186	0.5295764	0.5373767	0.52432656	0.52385414	0.5335827	0.5350287
0.0	0.5267252	0.52957624	0.53404933	0.5405904	0.5337041	0.5433676	0.5280417	0.5223166	0.5332227	0.53576666
0.0	0.5267246	0.5276301	0.52842206	0.53497106	0.5306335	0.5387881	0.524634	0.521551	0.5318654	0.5341559
0.0	0.52848744	0.5278025	0.53063697	0.5407984	0.5322992	0.53890866	0.52603203	0.52543277	0.53222334	0.53729135
0.0	0.5285332	0.53031045	0.53499573	0.54081815	0.53242034	0.54059553	0.5284971	0.52211225	0.5320414	0.5378872
0.0	0.52796286	0.5266033	0.53149736	0.542069	0.5304916	0.5388122	0.524218	0.52483696	0.53216606	0.5373303
0.0	0.5272701	0.5291069	0.5333801	0.5397442	0.5326613	0.5399199	0.52790576	0.5252037	0.53244734	0.5376729
0.0	0.52818626	0.5299285	0.5329366	0.5393459	0.53150105	0.54195505	0.52789754	0.5234871	0.53288674	0.5365617
0.0	0.52749234	0.5310432	0.53322256	0.5394956	0.5330611	0.54114735	0.5279466	0.5226642	0.53125083	0.536863
0.0	0.5274384	0.5280361	0.5298861	0.5396358	0.5325848	0.539201	0.52464485	0.52301335	0.5312089	0.53637344
0.0	0.528661	0.5295352	0.53073716	0.53948736	0.53295475	0.5395657	0.5256919	0.52427065	0.5313275	0.5357045
0.0	0.52761865	0.5281996	0.53266037	0.539293	0.53337944	0.5403813	0.5282991	0.52212006	0.53026736	0.53574455
0.0	0.52647763	0.5283005	0.53197944	0.5379308	0.5330018	0.5392816	0.5265147	0.52087414	0.5295339	0.5363772
0.0	0.5279509	0.52940696	0.53189325	0.539098	0.5331125	0.54080117	0.5273603	0.5246055	0.53086007	0.5354061
0.0	0.5257331	0.52713567	0.53273195	0.539938	0.531796	0.5407379	0.5277504	0.52315146	0.53299797	0.5368729
0.0	0.527209	0.52934885	0.5301726	0.5393725	0.53384817	0.54208606	0.5251212	0.5219433	0.5320832	0.5351639
0.0	0.52861214	0.53041065	0.53281575	0.5391854	0.5332893	0.5396672	0.52780116	0.52370304	0.5356076	0.5380276
0.0	0.52685106	0.5287071	0.53235227	0.5388688	0.533017	0.5405266	0.52794695	0.52371234	0.5351451	0.5379933
0.0	0.5285636	0.53132755	0.5326298	0.54161423	0.5362352	0.54268026	0.52851886	0.5255654	0.53482395	0.53765374
0.0	0.52644944	0.5290735	0.5310868	0.53943723	0.5316899	0.53839445	0.5257979	0.52314866	0.5315761	0.53662896
0.0	0.5267569	0.53069305	0.53158313	0.5425172	0.5325325	0.54070693	0.52753973	0.52352595	0.5323138	0.53659517
0.0	0.52640134	0.5304425	0.5297422	0.53992707	0.5331875	0.5407516	0.5270086	0.522392	0.53275615	0.5358055
0.0	0.5274124	0.52752006	0.5314329	0.5362063	0.531519	0.53903323	0.5281252	0.52262425	0.5314952	0.53492385
0.0	0.52616656	0.5273835	0.52768034	0.53835386	0.53176445	0.54049164	0.52347696	0.5223971	0.53235435	0.53464174
0.0	0.5265894	0.5279752	0.5296867	0.53626853	0.5325451	0.5408421	0.5271005	0.52259165	0.5316454	0.5359603
0.0	0.5289309	0.5297276	0.532132	0.5398123	0.53177106	0.540812	0.5281419	0.52364296	0.5335373	0.5363651
0.0	0.52779704	0.53038955	0.532633	0.54090834	0.53308964	0.54244757	0.52748865	0.52296567	0.53456926	0.53638554
0.0	0.5279434	0.52967364	0.53203696	0.5408883	0.53414893	0.54087514	0.5277126	0.52184033	0.53328633	0.5363406
0.0	0.5287213	0.5275332	0.52945673	0.54070646	0.5323094	0.53868437	0.5278052	0.52207	0.5316912	0.5368655
0.0	0.5266309	0.52762103	0.530988	0.53976196	0.5323131	0.54010355	0.525726	0.522194	0.53188837	0.5349578
0.0	0.52856195	0.5303208	0.53167635	0.539996	0.5331127	0.5424851	0.5287845	0.5225138	0.5332626	0.53652835
0.0	0.5273598	0.52799904	0.5292471	0.5388834	0.5326496	0.54192686	0.5257097	0.5223512	0.53222823	0.53506845
0.0	0.52834827	0.5287547	0.53083867	0.53875256	0.53293556	0.5411274	0.52700126	0.5224946	0.5328709	0.53524
0.0	0.52902085	0.52994484	0.5326831	0.54004323	0.53223234	0.5395036	0.52843785	0.52349997	0.5347642	0.5372444
0.0	0.52902085	0.52994484	0.5326831	0.54004323	0.53223234	0.5395036	0.52843785	0.52349997	0.5347642	0.5372444
0.0	0.5273663	0.5302221	0.53249097	0.54068744	0.5330325	0.5419079	0.5271164	0.5229479	0.5337058	0.5376247
0.0	0.0038585442	0.0044698315	0.0026672943	0.0045759534	0.003573148	0.00608307	0.00396043	0.0057073655	0.004740221	0.0061154445
0.0	0.0010133012	0.0015102294	0.0006109381	0.0010636005	0.00095894525	0.0012074468	0.0008040239	0.0017088979	0.0010002146	0.0016162544
0.0	0.5271533	0.5291983	0.5321701	0.5410828	0.53394663	0.5412929	0.52661717	0.5218569	0.53388375	0.5381328
0.0	0.5286286	0.5302319	0.5325163	0.5396607	0.53312445	0.54245305	0.5293195	0.52417344	0.53479207	0.53735715
0.0	0.5272184	0.5303399	0.53225124	0.5387081	0.5326781	0.5412741	0.5281579	0.5232326	0.5334544	0.5366074
0.0	0.52821726	0.5295131	0.53190655	0.5400092	0.5326263	0.54281616	0.52767587	0.5215248	0.5335169	0.5360797
0.0	0.5276082	0.52820385	0.5310497	0.53875023	0.53088164	0.5406152	0.5258491	0.52060854	0.53075856	0.5351639
0.0	0.5287037	0.53043777	0.532035	0.54065305	0.53239805	0.54086053	0.5261926	0.5223803	0.53290147	0.5371409
0.0	0.5268478	0.5291152	0.5329772	0.5429838	0.53499097	0.5400868	0.5268102	0.52462673	0.5353645	0.5380703
0.0	0.53097624	0.5314685	0.5335303	0.54441094	0.5366339	0.5429255	0.52805656	0.5251266	0.53623945	0.53940254
0.0	0.52804875	0.5292056	0.53167397	0.5393704	0.5317318	0.5416662	0.5274924	0.52274376	0.5345535	0.5362114
0.0	0.52804875	0.5292056	0.53167397	0.5393704	0.5317318	0.5416662	0.5274924	0.52274376	0.5345535	0.5362114
0.0	0.5274639	0.531036	0.53121185	0.53822917	0.5324972	0.5409212	0.52705383	0.52028847	0.53275675	0.53578776
0.0	0.5273073	0.53025526	0.53247374	0.5420192	0.5323256	0.5417714	0.52778953	0.5231586	0.5338301	0.5371386
0.0	0.52799	0.5285606	0.5334062	0.5422063	0.53138584	0.53965604	0.528576	0.52538645	0.5320408	0.5378847
0.0	0.52861845	0.5290391	0.53305525	0.54390836	0.5320638	0.5422141	0.5302983	0.52368456	0.5338687	0.5379359
0.0	0.5282421	0.5288137	0.5317473	0.54039997	0.53222895	0.5409843	0.5274939	0.5227749	0.53424096	0.5366203
0.0	0.009964448	0.010772081	0.00894776	0.008857697	0.010999261	0.014249358	0.011813099	0.014561119	0.013113715	0.015322951
0.0	0.09804712	0.091590874	0.09293821	0.09399142	0.09092154	0.10629962	0.08681558	0.095671445	0.10594083	0.11242719
0.0	0.10148502	0.120748684	0.11070796	0.009013726	0.095691234	0.08138885	0.10326103	0.10281102	0.11181531	0.10236158
0.0	0.527313	0.5308968	0.5334891	0.54048705	0.53264135	0.5397696	0.52790433	0.522468	0.5343057	0.53797984
0.0	0.5283369	0.52984643	0.5317489	0.5408537	0.5331231	0.54053414	0.5270534	0.52303123	0.5334058	0.53793234
0.0	0.5266339	0.52891517	0.5324773	0.53896487	0.53407466	0.5392623	0.5276408	0.52337956	0.5317221	0.53816086
0.0	0.52612346	0.5279603	0.5311385	0.53836954	0.53378934	0.5377099	0.52721936	0.5239958	0.53250235	0.53805643
0.0	0.5273912	0.5298432	0.5327355	0.5396575	0.5319247	0.53928596	0.52738374	0.5237926	0.5335149	0.5367446
0.0	0.5264865	0.5289442	0.5314627	0.5394474	0.5311351	0.53919154	0.5258736	0.5223863	0.5313789	0.53644204
0.0	0.52829576	0.5297712	0.5324963	0.53963464	0.53158826	0.5398592	0.5270911	0.52352184	0.5328877	0.53584385
0.0	0.15107527	0.16939633	0.1665469	0.1573864	0.15280719	0.14174137	0.12687472	0.1718543	0.1514289	0.1641509
0.0	0.14329498	0.13855033	0.16200097	0.16583696	0.1405489	0.1742868	0.14416404	0.16001092	0.17155278	0.16664325
0.0	0.1007618	0.117028326	0.11397457	0.1054728	0.10191931	0.09188163	0.07983671	0.11971565	0.100070424	0.1117881
0.0	0.14309633	0.1385435	0.16182484	0.16567399	0.14032206	0.17444989	0.14392968	0.15973274	0.17095952	0.16685715
0.0	0.5275141	0.53010565	0.53246284	0.5392501	0.5334154	0.5417176	0.52850413	0.52242815	0.533201	0.5372394
0.0	0.5262298	0.5309642	0.53320885	0.5387593	0.532637	0.54236853	0.5286021	0.5217908	0.53170484	0.5365937
0.0	0.52605814	0.5310756	0.5338089	0.5387852	0.5337664	0.54197156	0.529627	0.5236912	0.53565484	0.5378693
0.0	0.5280061	0.53069633	0.53301704	0.5409904	0.533297	0.5398919	0.52952635	0.522449	0.53524715	0.53761935
0.0	0.5268349	0.5285372	0.5304569	0.5390776	0.5323311	0.5386771	0.525543	0.5229919	0.53155607	0.53588724
0.0	0.52765465	0.529094	0.5323807	0.5401723	0.5331324	0.54151845	0.52788264	0.52326566	0.53423804	0.537724
0.0	0.5280125	0.5302922	0.5312995	0.53821504	0.5317327	0.54006404	0.526763	0.5219485	0.53226495	0.535754
0.0	0.5284821	0.5307076	0.53136426	0.53860456	0.5322478	0.53934515	0.52734256	0.5234252	0.53469247	0.53688604
0.0	0.5270444	0.530128	0.53403497	0.5415074	0.5348807	0.5424435	0.52781343	0.51943797	0.53645384	0.53788114
0.0	0.52540815	0.5301375	0.53263474	0.5396239	0.5344823	0.54089206	0.5274055	0.52019465	0.53437287	0.53763217
0.0	0.5276248	0.52936137	0.53262633	0.540218	0.53255814	0.542067	0.5279894	0.52259046	0.5352585	0.5371242
0.0	0.5276248	0.52936137	0.53262633	0.540218	0.53255814	0.542067	0.5279894	0.52259046	0.5352585	0.5371242
0.0	0.5248462	0.5317612	0.529138	0.5388608	0.53315705	0.5423564	0.5268844	0.52307314	0.53068674	0.5371329
0.0	0.52782756	0.529425	0.53146446	0.5398141	0.5324657	0.54208785	0.5279249	0.5238447	0.5341384	0.5366061
0.0	0.52782756	0.529425	0.53146446	0.5398141	0.5324657	0.54208785	0.5279249	0.5238447	0.5341384	0.5366061
0.0	0.52751344	0.5299633	0.5325359	0.5403573	0.53319097	0.5398464	0.52703846	0.52277935	0.5333237	0.5374981
0.0	0.52817994	0.52918583	0.5309456	0.5374392	0.5323997	0.541255	0.5264424	0.5213722	0.5332516	0.53748494
0.0	0.527798	0.5299347	0.5320663	0.538919	0.5301697	0.5398801	0.5263662	0.5221485	0.5327445	0.53648007
0.0	0.5279492	0.52909213	0.5317436	0.5390557	0.531849	0.5417275	0.5275977	0.5231429	0.5343435	0.537011
0.0	0.5279492	0.52909213	0.5317436	0.5390557	0.531849	0.5417275	0.5275977	0.5231429	0.5343435	0.537011
0.0	0.5273915	0.5316647	0.5326078	0.54126495	0.53378934	0.5413859	0.5285593	0.52251613	0.5356518	0.5366609
0.0	0.52826434	0.5313352	0.5340968	0.5411882	0.53403723	0.5408979	0.52894247	0.52281964	0.53633124	0.53878546
0.0	0.52473193	0.5272865	0.5326281	0.53908974	0.53224367	0.5394379	0.52394015	0.522708	0.5323104	0.53628296
0.0	0.5268578	0.531398	0.53141737	0.53859276	0.5331728	0.54024243	0.52664566	0.52167517	0.5322828	0.5346348
0.0	0.5235009	0.52763456	0.53038144	0.5386873	0.53089404	0.53989816	0.5245617	0.522701	0.5316376	0.5351498
0.0	0.5273886	0.5281293	0.52951604	0.53726447	0.53148234	0.53954685	0.5257058	0.52483296	0.532004	0.53481615
0.0	0.5250061	0.52758914	0.5324407	0.53982	0.5308443	0.53995526	0.5252164	0.5221878	0.53080183	0.5345673
0.0	0.5262113	0.5302806	0.5343633	0.5404728	0.53696007	0.5406292	0.5293181	0.5231465	0.53401816	0.53740674
0.0	0.5249164	0.52626044	0.53031045	0.5398357	0.5307933	0.5402931	0.52564836	0.52193063	0.5319886	0.53304476
0.0	0.5287661	0.53015417	0.53273493	0.5388376	0.5334001	0.5411182	0.5282364	0.52350783	0.53340137	0.538413
0.0	0.52884495	0.5280285	0.53316504	0.5428535	0.53368074	0.5427734	0.52911246	0.5215304	0.53150374	0.53714967
0.0	0.52796364	0.53013724	0.5320169	0.54040617	0.5320214	0.54203546	0.5263485	0.52134985	0.53142107	0.535153
0.0	0.5282251	0.52955365	0.53037214	0.54420733	0.53082347	0.5405959	0.5279111	0.52161866	0.5339939	0.5379133
0.0	0.5249326	0.5285413	0.53164554	0.54000956	0.5308878	0.53951293	0.52473116	0.5204786	0.53186506	0.53299946
0.0	0.5262867	0.52882046	0.53212	0.5398113	0.5317847	0.5413668	0.5256714	0.52135026	0.53232396	0.535153
0.0	0.5257667	0.53040713	0.5341886	0.5410087	0.5310972	0.5420118	0.52962697	0.5246027	0.5329405	0.540487
0.0	0.52593255	0.52908224	0.53243876	0.54008025	0.5328939	0.5412919	0.5253726	0.5231385	0.53235537	0.53598547
0.0	0.5268502	0.5322908	0.5333608	0.54143876	0.53145725	0.5386153	0.53020334	0.525536	0.5338402	0.53972
0.0	0.52670145	0.528498	0.530987	0.5399114	0.5331907	0.541421	0.5267405	0.521989	0.5346253	0.5359238
0.0	0.5249449	0.5276442	0.5303249	0.5392245	0.532388	0.5407338	0.526385	0.5217	0.5332625	0.5351492
0.0	0.5276044	0.52882206	0.53232306	0.5408804	0.533219	0.54239756	0.5278595	0.52271146	0.5355974	0.536578
0.0	0.5287184	0.52916604	0.53305006	0.5400138	0.53148586	0.5398744	0.52756894	0.52432096	0.53328174	0.5361981
0.0	0.52744406	0.52891684	0.5326027	0.54020166	0.5330642	0.5405469	0.5281461	0.52374095	0.534029	0.53686124
0.0	0.5273423	0.52776647	0.5317818	0.5396262	0.53229815	0.5401929	0.5270898	0.5210139	0.53265834	0.53471434
0.0	0.5278081	0.5277306	0.531723	0.53948003	0.5323422	0.53894895	0.52702457	0.52359223	0.53197205	0.53505874
0.0	0.5242361	0.53059494	0.5346109	0.54164636	0.5348715	0.5403434	0.5276191	0.52334064	0.5346608	0.53731656
0.0	0.5307787	0.5302342	0.53258497	0.5399289	0.53236985	0.54022175	0.5287152	0.5245698	0.53325254	0.5380184
0.0	0.524712	0.530383	0.5338132	0.54108596	0.53413385	0.54077953	0.52840984	0.5242401	0.53361374	0.53614336
0.0	0.5285273	0.5312977	0.5332163	0.5420639	0.53179014	0.543638	0.52886194	0.52273387	0.53446484	0.53831166
0.0	0.5287463	0.5294925	0.5331912	0.5397463	0.5317173	0.5395291	0.5275586	0.52243817	0.53332436	0.5378971
0.0	0.5293595	0.5311764	0.5329701	0.5412541	0.53274477	0.54055655	0.5295406	0.52326655	0.53420305	0.5378199
0.0	0.5259442	0.52738065	0.5306436	0.53881806	0.53207797	0.54125345	0.5256831	0.52135336	0.5323814	0.5354709
0.0	0.5276921	0.52985936	0.5321002	0.5385867	0.5319515	0.54100573	0.5276208	0.5232988	0.5332977	0.53731716
0.0	0.52828217	0.52875644	0.5314095	0.5372897	0.53107756	0.5418248	0.5264585	0.52232563	0.53324354	0.53673536
0.0	0.5277351	0.5310632	0.53248584	0.5385568	0.533321	0.5414773	0.5286768	0.524278	0.53389126	0.53792125
0.0	0.52625585	0.52955	0.5319727	0.539982	0.5345467	0.5406068	0.5281211	0.52238584	0.5327791	0.5368972
0.0	0.5271796	0.52788943	0.53102446	0.53875095	0.53229237	0.54209137	0.5265883	0.5232586	0.53150517	0.5361292
0.0	0.5269115	0.52847564	0.53045744	0.5400856	0.5333244	0.54128826	0.5271923	0.5227586	0.53142834	0.536113
0.0	0.5264891	0.52884436	0.53051007	0.54075044	0.53398716	0.54196733	0.52770334	0.52374566	0.53285635	0.5367539
0.0	0.5239995	0.52830577	0.53087145	0.53915244	0.5323889	0.539443	0.527064	0.5216067	0.5316311	0.5342486
0.0	0.52574587	0.5294938	0.53011507	0.5397601	0.532147	0.54096913	0.52756506	0.5225844	0.5326894	0.5352768
0.0	0.52567416	0.5305415	0.5320616	0.5413556	0.5330768	0.54073495	0.52862775	0.5231536	0.5333793	0.53701395
0.0	0.5251407	0.5298233	0.5317881	0.541678	0.5333228	0.54062647	0.5284937	0.5222253	0.5319684	0.53585964
0.0	0.52591676	0.5285776	0.5312614	0.5398352	0.5323754	0.5399848	0.5266004	0.5215233	0.53122544	0.5348138
0.0	0.52641904	0.5302987	0.53209835	0.5414869	0.53283167	0.5410706	0.5289046	0.52389556	0.5326648	0.5369565
0.0	0.5260151	0.52899325	0.53153545	0.5407163	0.5342948	0.5419059	0.5288645	0.5237243	0.5325409	0.5370487
0.0	0.5279306	0.5286639	0.5322756	0.5402743	0.5329312	0.54112875	0.5269044	0.5242311	0.5332771	0.5366609
0.0	0.5263283	0.5309582	0.5327191	0.5404385	0.53398937	0.5415564	0.5291269	0.52434784	0.5323247	0.53694826
0.0	0.5267585	0.52970254	0.5310435	0.5379279	0.53283787	0.540848	0.52655196	0.5233206	0.5329563	0.536146
0.0	0.5287781	0.53002274	0.5314009	0.53921854	0.5331035	0.5402485	0.52759343	0.5234443	0.5342923	0.5370312
0.0	0.00948196	0.001498675	0.012586679	0.008626836	0.009097129	0.012607652	0.0076097	0.011746344	0.008759747	0.015705477
0.0	0.007310335	0.010495898	0.012825065	0.009268031	0.012787834	0.011244492	0.009455894	0.01039436	0.012193662	0.008582304
0.0	0.007893343	0.012828912	0.007569629	0.010148387	0.010009927	0.012531849	0.009451938	0.012171621	0.005746971	0.015276479
0.0	0.5264982	0.53034735	0.53080463	0.5413858	0.53311616	0.5405414	0.5273035	0.52257025	0.5324748	0.5363248
0.0	0.52663726	0.5296152	0.53196263	0.5421613	0.53381634	0.54139006	0.5278872	0.524887	0.5318683	0.53657275
0.0	0.5262909	0.52939755	0.5309516	0.54082066	0.5327907	0.5408759	0.5272619	0.52346194	0.5324841	0.5370175
0.0	0.52641535	0.5301412	0.5319824	0.53985983	0.5333729	0.541842	0.5278707	0.52330583	0.5324997	0.53697413
0.0	0.5262962	0.5282878	0.5308818	0.5410047	0.5331557	0.54064894	0.527289	0.5226515	0.53081334	0.53650653
0.0	0.525291	0.52940357	0.53248245	0.5411275	0.5328432	0.5408613	0.5273818	0.52256626	0.532375	0.53535324
0.0	0.526743	0.5294559	0.531693	0.54158646	0.53307205	0.5405242	0.52765757	0.52382946	0.53243065	0.5351497
0.0	0.5263515	0.5293891	0.5321406	0.5402227	0.53346074	0.54153675	0.52815896	0.5238689	0.5319953	0.53747463
0.0	0.52654946	0.52959883	0.5314065	0.53981495	0.53296256	0.540373	0.52729774	0.52271736	0.5333904	0.5375195
0.0	0.5243686	0.53067404	0.5324228	0.54038554	0.53393936	0.54034734	0.5279649	0.5216002	0.53282744	0.53649074
0.0	0.5258146	0.5275567	0.5311574	0.54009163	0.53253233	0.5409106	0.5262182	0.52266574	0.53062886	0.5350206
0.0	0.52576566	0.5289912	0.53076994	0.53934824	0.5328678	0.5423292	0.52704674	0.52289546	0.53238344	0.53550243
0.0	0.525861	0.5300355	0.5307779	0.5409012	0.53337866	0.540184	0.52842826	0.5227036	0.5329353	0.5367163
0.0	0.5253243	0.52941453	0.5314757	0.5410805	0.53347254	0.5411994	0.5269899	0.52299654	0.5320867	0.5357443
0.0	0.5261609	0.5294249	0.5304938	0.5373511	0.5314012	0.54041445	0.5267876	0.52371943	0.5335861	0.5365304
0.0	0.52749056	0.53006387	0.53051007	0.5376064	0.53236294	0.5399318	0.52693766	0.52284384	0.5339905	0.5362028
0.0	0.5279049	0.53154725	0.53278774	0.53868854	0.5334832	0.541533	0.52767885	0.5238137	0.53463215	0.5382708
0.0	0.52734524	0.5301001	0.5324951	0.5399747	0.5325223	0.54133236	0.52891445	0.5234789	0.53412527	0.5382245
0.0	0.5268071	0.5298662	0.5309056	0.5385337	0.5319067	0.54128945	0.52714574	0.52214533	0.5328096	0.53731585
0.0	0.5271509	0.529743	0.53134197	0.5383978	0.5331924	0.5399891	0.5279657	0.523931	0.53366023	0.53667384
0.0	0.52752644	0.52801967	0.53198075	0.53902406	0.5334076	0.541004	0.526845	0.5229786	0.5332114	0.53628343
0.0	0.5277786	0.5291138	0.53196895	0.5402678	0.5320169	0.5401815	0.52698547	0.5234507	0.5335788	0.5358708
0.0	0.088550486	0.112023495	0.09766752	0.09455679	0.10089321	0.0945261	0.10093547	0.08899618	0.08945237	0.09600819
0.0	0.088584326	0.11225976	0.097727336	0.094517276	0.1008161	0.09460722	0.10099646	0.08823453	0.089572705	0.096254356
0.0	0.08864243	0.11226541	0.09809741	0.09520661	0.10091057	0.09538188	0.10137166	0.08883621	0.08972317	0.09651255
0.0	0.0889511	0.11248487	0.09782962	0.0947577	0.10074763	0.094655104	0.10094385	0.08856272	0.08950058	0.09621256
0.0	0.088694975	0.111678526	0.09726611	0.09463118	0.100725904	0.09481819	0.100562476	0.08841159	0.08936599	0.0959762
0.0	0.088919155	0.11194547	0.09751903	0.0944454	0.10072826	0.095027775	0.10084896	0.08886333	0.08964635	0.096626535
0.0	0.08454247	0.09409065	0.08767413	0.087004706	0.09257304	0.110847816	0.085379705	0.09663311	0.08686961	0.13101275
0.0	0.08473894	0.09439719	0.08809456	0.087370135	0.09285228	0.11126859	0.08566047	0.09656886	0.086796544	0.13162428
0.0	0.08484032	0.09455102	0.08854021	0.08822361	0.0930336	0.111719765	0.08597154	0.096956275	0.087604664	0.13201153
0.0	0.08505102	0.094612144	0.088038184	0.08760067	0.09268936	0.11129076	0.085584745	0.09641011	0.08693808	0.13176881
0.0	0.08458633	0.0938351	0.08774738	0.087745376	0.09283461	0.11113693	0.08524625	0.09625511	0.08685552	0.13088433
0.0	0.08520724	0.09437731	0.088178396	0.08775573	0.09260274	0.11151566	0.085528284	0.09642818	0.08694069	0.1315403
0.0	0.08862581	0.10737992	0.096089415	0.09118671	0.10413218	0.10595897	0.1048018	0.10285002	0.08622531	0.0906408
0.0	0.08867909	0.10761402	0.09608028	0.09109678	0.10406719	0.1062612	0.104762636	0.102447495	0.08603297	0.090564206
0.0	0.08881958	0.107607104	0.096757516	0.09184458	0.103956744	0.106797166	0.1054921	0.102674946	0.0866405	0.09079891
0.0	0.08937783	0.1080174	0.09650059	0.09144337	0.10389	0.10624595	0.10508435	0.10274038	0.086485974	0.09098667
0.0	0.0886843	0.107360706	0.09597929	0.09160281	0.10448205	0.106136784	0.104752064	0.102383584	0.08626406	0.09043565
0.0	0.089048244	0.10756821	0.09634777	0.0916799	0.10367516	0.10655859	0.10490748	0.102364264	0.08636815	0.09053683
0.0	0.08402141	0.12012524	0.11036058	0.09642722	0.09538904	0.08810274	0.08023138	0.111485906	0.09102791	0.11117515
0.0	0.08380224	0.11954209	0.10986756	0.09620685	0.095497556	0.087675564	0.07976923	0.11101528	0.09057332	0.11049719
0.0	0.0838937	0.120223634	0.11072226	0.09691981	0.09549904	0.08849389	0.080486074	0.11146849	0.09114864	0.111781836
0.0	0.08421121	0.12017391	0.1103702	0.09678759	0.09502855	0.08808442	0.07992726	0.11096905	0.09076139	0.11107964
0.0	0.08400885	0.11924908	0.109761424	0.096557714	0.09528959	0.08785024	0.07997565	0.111328244	0.09056669	0.110733755
0.0	0.08405717	0.11974961	0.11004979	0.09671279	0.094971485	0.088584125	0.07996916	0.111296654	0.090891615	0.111649126
0.0	0.100310676	0.094581105	0.09741289	0.09835743	0.10574219	0.113250025	0.09721772	0.087976374	0.1055813	0.1070664
0.0	0.10013225	0.0945655	0.09735599	0.09825552	0.105845734	0.11288968	0.09704334	0.08737099	0.10496916	0.10699211
0.0	0.10024245	0.09461122	0.09807363	0.09908016	0.10577557	0.11338674	0.09765164	0.08783645	0.10586977	0.10750254
0.0	0.1006426	0.094394006	0.0978138	0.09852203	0.10565641	0.11302151	0.09717142	0.087758124	0.1055669	0.107204564
0.0	0.10015578	0.09426084	0.097301885	0.09866129	0.10611867	0.11304305	0.097210765	0.08759501	0.105591044	0.10711968
0.0	0.10080639	0.09444297	0.09748006	0.09852369	0.10559449	0.11300323	0.09708977	0.08779703	0.1053094	0.107235186
0.0	0.10126861	0.07972602	0.1043248	0.094642214	0.09447373	0.11613818	0.077574156	0.073730536	0.095477544	0.12962212
0.0	0.10118488	0.07992012	0.10437823	0.094133064	0.0939036	0.11611029	0.0773008	0.07347313	0.094820425	0.1295604
0.0	0.10139041	0.07999759	0.10502728	0.0950087	0.09369177	0.11691517	0.077783525	0.07349342	0.095544085	0.13032663
0.0	0.10142106	0.08017043	0.10471628	0.094307035	0.09373911	0.11654433	0.07745947	0.0733536	0.09540799	0.13005044
0.0	0.10082157	0.079545625	0.104373306	0.09447414	0.094133064	0.116612434	0.077118665	0.07359079	0.09493744	0.12963411
0.0	0.10116771	0.07972904	0.10466885	0.094417155	0.09387198	0.11691852	0.07728396	0.07338178	0.09518371	0.13015486
0.0	0.10630492	0.10034343	0.09744107	0.09547932	0.086644255	0.12040091	0.0855679	0.084970064	0.101968266	0.093513295
0.0	0.10622084	0.10005185	0.09749283	0.09561641	0.0864565	0.12095089	0.08532908	0.08415747	0.10195156	0.09341129
0.0	0.10608398	0.10033418	0.09768095	0.09585488	0.086470015	0.12099242	0.0857017	0.08441078	0.102098085	0.0936673
0.0	0.10656598	0.1009618	0.09796497	0.095929645	0.08642083	0.12044903	0.085803	0.08447225	0.10209577	0.09412056
0.0	0.1060592	0.10013404	0.09735368	0.09583255	0.08664816	0.12070983	0.08543231	0.084621936	0.10138456	0.093308
0.0	0.106936	0.10044841	0.09794344	0.09594899	0.08669784	0.121277116	0.08591225	0.084698096	0.10236597	0.093772374
0.0	0.09975896	0.096202314	0.11013091	0.004947573	0.09890523	0.105735734	0.09606937	0.10568247	0.115518935	0.11366089
0.0	0.09950005	0.096413344	0.11054402	0.004947312	0.0992605	0.105708055	0.09626753	0.106015086	0.11489446	0.11351698
0.0	0.09942433	0.09609263	0.11019118	0.0049130837	0.09900625	0.10532122	0.09562437	0.10549974	0.11441297	0.11264262
0.0	0.09365268	0.10753741	0.10213597	0.08277645	0.09451773	0.113395855	0.08939776	0.08623123	0.10092831	0.1345331
0.0	0.09325898	0.10761924	0.10218968	0.08297756	0.09457063	0.1134587	0.08913456	0.08641214	0.10068197	0.1339856
0.0	0.09301604	0.10783335	0.10233727	0.08278716	0.09472944	0.11385386	0.089256674	0.08601667	0.100962624	0.13422503
0.0	0.09349758	0.10757874	0.10249591	0.08329079	0.09466464	0.11387769	0.089570485	0.08654587	0.10135338	0.13443936
0.0	0.09276931	0.1077431	0.102108404	0.08270357	0.09447509	0.11321768	0.08908307	0.086163715	0.100730516	0.13399063
0.0	0.093267746	0.10760145	0.10235444	0.082679994	0.09451091	0.11345946	0.0889897	0.08630559	0.10071078	0.13404864
0.0	0.093054384	0.107375324	0.10231038	0.082670614	0.09422584	0.11350933	0.08871654	0.08615782	0.10014759	0.13358763
0.0	0.09314539	0.107706524	0.10214974	0.08250041	0.094529875	0.113488734	0.089267574	0.08647021	0.10063096	0.13387725
0.0	0.080009155	0.095331304	0.08784764	0.08510985	0.0989816	0.108267084	0.0845478	0.094058454	0.09991661	0.10955974
0.0	0.08045492	0.09581028	0.08839438	0.08525949	0.0998662	0.10829832	0.08490612	0.09466346	0.09969817	0.10956443
0.0	0.079902716	0.0957374	0.0878919	0.084507234	0.09953584	0.10845417	0.0846394	0.09427778	0.09949196	0.109448254
0.0	0.08195469	0.09839946	0.102376305	0.09640059	0.094611354	0.115175225	0.08850222	0.100609474	0.08990064	0.08857268
0.0	0.090847015	0.09285184	0.09595343	0.10575057	0.114139594	0.100770116	0.09287584	0.09257572	0.08846405	0.10972782
0.0	0.09065847	0.093167916	0.09603126	0.10544125	0.11460726	0.1008244	0.09293136	0.092286274	0.08800244	0.10965695
0.0	0.090505466	0.09309715	0.09613753	0.10547141	0.11438413	0.100960806	0.092800684	0.09249952	0.088146076	0.10958019
0.0	0.09103723	0.09340999	0.09619701	0.106168225	0.11475996	0.10074035	0.09301487	0.09269612	0.088142075	0.1095903
0.0	0.0910732	0.093387365	0.09630743	0.10573533	0.11454747	0.101283215	0.09295964	0.09317996	0.087825716	0.109795086
0.0	0.09043646	0.09346692	0.09630904	0.10565103	0.114111245	0.1005603	0.09308928	0.09258946	0.08778931	0.10953266
0.0	0.090483986	0.09281893	0.09616631	0.10515789	0.11419004	0.1008738	0.09279964	0.0924576	0.08789656	0.109323084
0.0	0.09031881	0.092718035	0.095831394	0.10500991	0.113681935	0.10033072	0.09204968	0.09245714	0.08742596	0.10894105
0.0	0.09088913	0.09269219	0.09588538	0.10513999	0.113988824	0.1007752	0.09278077	0.092363015	0.08750746	0.10947171
0.0	0.090670876	0.09317201	0.09599218	0.105067514	0.11447995	0.100730024	0.092840716	0.09239444	0.08796243	0.1088353
0.0	0.09571307	0.092264004	0.10179795	0.10086551	0.11646147	0.10787201	0.088010915	0.115777016	0.10897844	0.11291342
0.0	0.0959018	0.09253086	0.10197285	0.100519635	0.11606811	0.108018436	0.087729305	0.11580822	0.10879264	0.11278637
0.0	0.095622554	0.09190899	0.1019851	0.10033897	0.11564828	0.10783975	0.08729988	0.11556426	0.10842964	0.112693
0.0	0.08083856	0.106334336	0.09057639	0.09906198	0.102507144	0.08465868	0.08622858	0.09209143	0.08440024	0.09638082
0.0	0.08085999	0.10687964	0.09031509	0.09883802	0.10254972	0.08509868	0.086020045	0.092275664	0.08430722	0.0963872
0.0	0.081058756	0.1064377	0.090477295	0.09864032	0.10240672	0.08492179	0.08598236	0.09193156	0.08429229	0.09616221
0.0	0.08064396	0.10630739	0.090024866	0.09811235	0.102507114	0.08472324	0.08576228	0.09206556	0.08428663	0.0957549
0.0	0.10285326	0.10376958	0.090629384	0.0985528	0.10231614	0.10882364	0.10483558	0.104846835	0.08835439	0.11520833
0.0	0.10333261	0.10343087	0.09064998	0.09842613	0.10186914	0.10886277	0.10408927	0.10452728	0.08742183	0.11479104
0.0	0.10282858	0.10311859	0.09018901	0.09799815	0.10198279	0.108494475	0.10433299	0.10450425	0.08776877	0.114210665
0.0	0.10534181	0.11869174	0.09634426	0.09554806	0.118398696	0.10730615	0.10229061	0.099604174	0.07643877	0.10080289
0.0	0.105337664	0.11886045	0.097072154	0.09638329	0.11881286	0.107079916	0.10254931	0.10004466	0.07612163	0.10092325
0.0	0.10534805	0.11867567	0.096837126	0.09550262	0.11795987	0.1070739	0.102004685	0.09975747	0.07583884	0.10066169
0.0	0.09972781	0.108696796	0.09872924	0.099696055	0.08623055	0.08477761	0.09787607	0.0846324	0.10352938	0.094433144
0.0	0.102915816	0.10882406	0.09341983	0.09588159	0.095408715	0.106487386	0.095795184	0.10890994	0.10866104	0.10757929
0.0	0.09354277	0.10309769	0.09261953	0.076279975	0.09105508	0.10012415	0.08912257	0.09686974	0.10131818	0.11029741
0.0	0.09345794	0.10318661	0.09247548	0.0764161	0.09104817	0.10019397	0.08875563	0.0968416	0.10031542	0.11025574
0.0	0.093424894	0.10367614	0.0927804	0.07635231	0.09120532	0.10033866	0.08902359	0.09646598	0.10117931	0.110058755
0.0	0.09383749	0.10342819	0.092697866	0.07661809	0.09150454	0.10043751	0.089112476	0.0969606	0.10094955	0.11040288
0.0	0.093655795	0.10368081	0.092585236	0.076382935	0.091379926	0.10049017	0.08904901	0.097104914	0.100413054	0.11028916
0.0	0.09356547	0.10293752	0.09274135	0.0762464	0.09125691	0.10038505	0.088788345	0.09699133	0.100925796	0.11025027
0.0	0.093558416	0.10301339	0.09238049	0.07609782	0.09109833	0.10000953	0.08863725	0.0970424	0.10020676	0.109784484
0.0	0.09308927	0.1031211	0.09233592	0.07633187	0.090570785	0.100385286	0.08879359	0.0967729	0.100533195	0.11041386
0.0	0.09344731	0.103405	0.09287022	0.07588038	0.091168605	0.09978643	0.089041054	0.09716537	0.101025686	0.110072866
0.0	0.08453313	0.096377	0.10310902	0.085186645	0.10047633	0.11004232	0.09166256	0.12267195	0.0942202	0.09532616
0.0	0.08396373	0.09612138	0.10279611	0.08447492	0.10052122	0.10963073	0.091462485	0.1222985	0.094176054	0.095362194
0.0	0.097763576	0.09667441	0.0925252	0.09278756	0.10431295	0.103632614	0.09928378	0.09716652	0.09600067	0.12178266
0.0	0.08910853	0.11434259	0.07346012	0.10778292	0.09048414	0.09452112	0.07792642	0.09956835	0.105300196	0.09872697
0.0	0.088997915	0.114717	0.073625684	0.107608	0.09040784	0.094650276	0.077918865	0.099807575	0.105972975	0.09919364
0.0	0.086737305	0.11170523	0.109577395	0.0977432	0.09966708	0.115675606	0.09043761	0.098410666	0.109335534	0.09879481
0.0	0.086504176	0.111134075	0.10958461	0.0975647	0.09928252	0.11564254	0.09032847	0.09804811	0.109128326	0.09903279
0.0	0.095983714	0.08612665	0.09640249	0.10966908	0.11403215	0.08956251	0.09323261	0.09529331	0.09275831	0.10265795
0.0	0.0953819	0.085968785	0.096232854	0.10882219	0.114210255	0.0896453	0.09301505	0.09481829	0.09291803	0.10234056
0.0	0.108727425	0.11967151	0.09807108	0.08576651	0.09334083	0.09696039	0.08063686	0.09758202	0.08339289	0.1017988
0.0	0.09666188	0.08795805	0.09088761	0.09906594	0.09296231	0.11642219	0.08671454	0.09659516	0.114984795	0.09514563
0.0	0.09669502	0.088059194	0.091208145	0.09908696	0.09290921	0.11693989	0.087038	0.097086534	0.11403105	0.09544533
0.0	0.09665188	0.0883812	0.0911768	0.09899662	0.09328588	0.117443316	0.08707124	0.09667712	0.114837006	0.09544664
0.0	0.09669232	0.088027395	0.091239154	0.09964717	0.09344842	0.117118604	0.08696848	0.09676864	0.114326835	0.09534369
0.0	0.09665969	0.087463886	0.09130135	0.09877282	0.09261093	0.11699687	0.0864029	0.09671525	0.113771595	0.09473739
0.0	0.09632075	0.0877652	0.091340914	0.09847171	0.09298848	0.11696881	0.086898975	0.09676781	0.113916345	0.094795905
0.0	0.08957276	0.09861576	0.0947133	0.10001699	0.1040227	0.09029791	0.08016721	0.097606756	0.092305385	0.105516806
0.0	0.08944108	0.099151455	0.09475222	0.0997617	0.103692375	0.09027406	0.08007466	0.09762681	0.09237369	0.10551857
0.0	0.0891538	0.09835742	0.09433024	0.09881213	0.10330411	0.08979714	0.079686	0.09745502	0.09214663	0.105020046
0.0	0.10038145	0.090343066	0.09677448	0.10943953	0.09845512	0.11438493	0.08038908	0.09636976	0.081869096	0.110511474
0.0	0.08949576	0.10568574	0.09630444	0.09596259	0.101457916	0.104384676	0.08879375	0.09159004	0.10099974	0.10241185
0.0	0.08929539	0.10554033	0.09635305	0.0956296	0.101339	0.10468185	0.08859961	0.09166126	0.10033793	0.10255023
0.0	0.08921279	0.105660416	0.096293464	0.09538943	0.10133716	0.10416335	0.088929355	0.091587216	0.10080871	0.10269189
0.0	0.009470224	0.0014957992	0.012565007	0.008687814	0.009094593	0.012568979	0.007617118	0.01172824	0.008724984	0.01566578
0.0	0.5284781	0.52943814	0.53107506	0.5392283	0.53324616	0.5400949	0.5268254	0.5235219	0.5332191	0.53697944
0.0	0.5283966	0.5310309	0.533548	0.54033786	0.532188	0.5416279	0.5283883	0.5237538	0.5329129	0.53802073
0.0	0.5279093	0.5298627	0.53227425	0.53898776	0.5328393	0.54142845	0.52709067	0.5236657	0.53327674	0.53638744
0.0	0.08628691	0.11273684	0.106885105	0.09485505	0.11099221	0.10576798	0.098752216	0.09572462	0.11755099	0.10653617
0.0	0.52770567	0.529835	0.53211105	0.5396572	0.53126806	0.540508	0.52852017	0.5234697	0.53274316	0.536895
0.0	0.52911836	0.52985793	0.5322337	0.53937536	0.5329629	0.5407492	0.5283963	0.52310383	0.5350947	0.5370746
0.0	0.52737457	0.52969426	0.5310136	0.5395017	0.53203416	0.5407329	0.526351	0.52204525	0.5326212	0.53676206
0.0	0.5295643	0.5298445	0.5336325	0.54056686	0.5323377	0.5404832	0.52991605	0.5239031	0.53410614	0.536748
0.0	0.5266401	0.5278351	0.53173125	0.5399417	0.53267586	0.5418705	0.5261449	0.5230298	0.53270704	0.53628653
0.0	0.5273353	0.53038335	0.5317751	0.5408884	0.53365886	0.54370016	0.52877814	0.52404535	0.53454214	0.53765106
0.0	0.52702016	0.528296	0.53170073	0.5396997	0.5331068	0.54291856	0.52680296	0.52366716	0.5333392	0.5364123
0.0	0.5276417	0.52834064	0.531058	0.5394668	0.5316455	0.5427782	0.5261374	0.5235517	0.53371304	0.53765035
0.0	0.527643	0.52897716	0.53084606	0.5384578	0.5293957	0.53994423	0.52714866	0.52176297	0.5320678	0.5360894
0.0	0.52826095	0.52865964	0.5300171	0.5381146	0.530979	0.5396137	0.52579254	0.5218048	0.5324486	0.53615695
0.0	0.52819574	0.5299341	0.5319961	0.5390026	0.530132	0.5408403	0.5270431	0.5219904	0.53220356	0.5369903
0.0	0.52780586	0.5289993	0.5309767	0.537922	0.5306533	0.5406808	0.5260048	0.5219199	0.53249466	0.5356833
0.0	0.528444	0.531074	0.53289586	0.54028356	0.5338042	0.54037476	0.52658236	0.52241427	0.53395444	0.5367199
0.0	0.52839696	0.52947664	0.53062373	0.5377957	0.5325067	0.54113674	0.5269852	0.5228779	0.5325023	0.5361057
0.0	0.52706164	0.53179336	0.5339751	0.5412174	0.5329813	0.54235053	0.5284577	0.5224439	0.5333203	0.53635734
0.0	0.52521795	0.530174	0.53154033	0.54090255	0.53257674	0.540637	0.525521	0.52195543	0.5329448	0.53523475
0.0	0.5265563	0.529686	0.53399277	0.54098195	0.5334193	0.5391145	0.52757776	0.5212394	0.5325387	0.53570694
0.0	0.52768064	0.5299216	0.53205687	0.5395552	0.53484476	0.5410074	0.5285543	0.5225959	0.53490025	0.5375963
0.0	0.52712744	0.5297839	0.53098816	0.5402722	0.5341985	0.54191345	0.5272788	0.5221136	0.53352296	0.5363394
0.0	0.52835137	0.5299982	0.53162825	0.54122645	0.5357335	0.54280156	0.5269186	0.5227526	0.534482	0.53579193
0.0	0.5253649	0.52873594	0.5318945	0.54216194	0.53199494	0.54087836	0.5265099	0.52179486	0.53132695	0.53518134
0.0	0.527184	0.530038	0.53262675	0.5408655	0.53329366	0.54152966	0.52771497	0.52320886	0.53342617	0.5359931
0.0	0.5268344	0.52876854	0.5320413	0.5404009	0.53201395	0.54165715	0.5266421	0.5217983	0.5323761	0.5364917
0.0	0.5300749	0.53083205	0.5335742	0.54117036	0.53295237	0.54141766	0.5279327	0.521133	0.53306746	0.5378978
0.0	0.53004295	0.5289786	0.53165364	0.53719985	0.5318187	0.53906465	0.5279993	0.52408445	0.5313971	0.53706795
0.0	0.5288753	0.53091496	0.53223217	0.53949827	0.532384	0.54156166	0.529737	0.52417314	0.5328935	0.5372227
0.0	0.5286232	0.5297307	0.5320497	0.539743	0.53255326	0.54029936	0.52815616	0.5234665	0.53411204	0.5368338
0.0	0.52798647	0.52829766	0.5321298	0.539513	0.5328996	0.54083717	0.5281317	0.52308166	0.53479284	0.53739536
0.0	0.5279818	0.5292352	0.5316769	0.54094034	0.5323456	0.5422349	0.5282157	0.5227234	0.53459275	0.5372824
0.0	0.52741593	0.5297547	0.5307754	0.5395247	0.5329611	0.5408337	0.52583057	0.52212167	0.5312986	0.537523
0.0	0.5278743	0.5299625	0.5312001	0.540385	0.5319025	0.54071134	0.5275089	0.52350795	0.53365356	0.5374243
0.0	0.18723017	0.27637368	0.2136541	0.18501619	0.21752799	0.2447665	0.2128009	0.23813576	0.23145789	0.24195877
0.0	0.007299319	0.008972148	0.012333289	0.01111709	0.010527715	0.015168541	0.010264522	0.005573161	0.0097032795	0.0145944245
0.0	0.52484584	0.5276328	0.53068966	0.53921163	0.5326355	0.5402238	0.52762306	0.5220892	0.5325444	0.5358352
0.0	0.52680105	0.5299984	0.5324642	0.5419539	0.53446585	0.54050034	0.52791053	0.5229448	0.5334609	0.5380688
0.0	0.5270149	0.53043014	0.5316062	0.53924096	0.5325537	0.54094124	0.5266518	0.5228234	0.5354494	0.5368934
0.0	0.52755743	0.52978915	0.5316239	0.5393282	0.53324133	0.5404184	0.52713335	0.52287436	0.53465974	0.5365422
0.0	0.0954955	0.18114133	0.11676437	0.090929106	0.12151711	0.14479731	0.1164841	0.14191808	0.13447009	0.14282185
0.0	0.5269033	0.53008235	0.53249574	0.53929764	0.5321294	0.5389134	0.52611685	0.52369165	0.53375816	0.53710866
0.0	0.5282358	0.5288958	0.53145933	0.5390489	0.5322276	0.539415	0.52613634	0.5220209	0.5328417	0.5363502
0.0	0.11677796	0.15453675	0.16765931	0.13863522	0.15891252	0.16075419	0.12266736	0.15426186	0.1578628	0.15676536
0.0	0.019349324	0.023665734	0.025952999	0.024452489	0.029449422	0.027012773	0.024822637	0.016935304	0.023289392	0.029919332
0.0	0.018633312	0.020401662	0.023730934	0.022811	0.027415011	0.030989805	0.021543916	0.018188436	0.022793947	0.039266028
0.0	0.018512115	0.025155673	0.028816016	0.024829857	0.028094793	0.02530967	0.020414388	0.020579148	0.023590336	0.03393209
0.0	0.021604763	0.02048232	0.025986735	0.025350733	0.030860534	0.031515453	0.024120497	0.0167759	0.026925426	0.032834932
0.0	0.021705238	0.017676204	0.027548594	0.024442863	0.027752476	0.03224669	0.019847779	0.014398676	0.02453279	0.038823433
0.0	0.022694083	0.021530783	0.02595226	0.024782978	0.025828008	0.03327411	0.02156825	0.016230442	0.026162516	0.02924675
0.0	0.03860088	0.042807296	0.04905103	0.041253652	0.050464097	0.056035437	0.041922662	0.03258138	0.047233928	0.06764612
0.0	0.04108652	0.044357445	0.052468404	0.050886177	0.05658274	0.053873237	0.042646967	0.0370635	0.04866967	0.055581916
0.0	0.04159235	0.039463293	0.04577849	0.044640407	0.051809486	0.044594206	0.041904632	0.036480617	0.04511827	0.061185475
0.0	0.144541	0.23535828	0.16892238	0.14009024	0.17389208	0.20084774	0.16870478	0.1953364	0.18903537	0.1978167
0.0	0.5281599	0.53045374	0.5321197	0.53865176	0.5319296	0.54084474	0.52781534	0.523287	0.5336286	0.53742135
0.0	0.52934116	0.53020203	0.5329164	0.53883153	0.53226537	0.53968674	0.52876943	0.52399313	0.53308916	0.5385004
0.0	0.5309598	0.5292071	0.5311891	0.53864586	0.5314146	0.54060495	0.52744144	0.52242696	0.5318269	0.5376675
0.0	0.5303273	0.5315853	0.5336606	0.5405306	0.532144	0.53931993	0.5292891	0.5222422	0.5343367	0.5401433
0.0	0.52809674	0.53089035	0.5339684	0.5401615	0.5337713	0.54083323	0.52980626	0.52452785	0.5338555	0.53847975
0.0	0.52881247	0.52934754	0.5319149	0.5405846	0.53157824	0.54007465	0.5286436	0.52209693	0.53131425	0.5367133
0.0	0.5281602	0.5292995	0.53145236	0.53895056	0.53227127	0.539558	0.5273585	0.5227147	0.53189576	0.5359679
0.0	0.52776164	0.5292661	0.53210217	0.5385936	0.5317714	0.5414381	0.52821183	0.52178544	0.53282535	0.5354754
0.0	0.52745414	0.5282405	0.5310749	0.5384837	0.5315283	0.54152995	0.5275013	0.5205227	0.5318175	0.53437656
0.0	0.5287947	0.5291266	0.5320639	0.53948295	0.53182346	0.54086167	0.5277258	0.52326685	0.53309304	0.5357161
0.0	0.02336725	0.02321651	0.025570352	0.024664797	0.016214756	0.022409478	0.017241662	0.022169467	0.027967677	0.027601026
0.0	0.52819574	0.5289731	0.53229517	0.53997135	0.5319156	0.5400218	0.5286531	0.5225419	0.53239477	0.53626126
0.0	0.52809227	0.5294798	0.531353	0.5394831	0.5324639	0.5396565	0.5284615	0.5233444	0.5328409	0.53634566
0.0	0.5287509	0.52976036	0.53234684	0.5402772	0.532848	0.53967106	0.5291938	0.5229467	0.53316015	0.53694487
0.0	0.5276507	0.52970505	0.5318523	0.54004365	0.5324564	0.5405026	0.5282968	0.5219421	0.53138214	0.536303
0.0	0.5282942	0.5300236	0.5326594	0.5404843	0.5326559	0.5401443	0.5286836	0.5229865	0.5322089	0.5369126
0.0	0.5278717	0.52938485	0.531835	0.54033536	0.53221864	0.5406916	0.5283664	0.5226294	0.53216094	0.53798753
0.0	0.5281713	0.52953297	0.53221875	0.5400787	0.53204787	0.5401872	0.52926743	0.52234936	0.5323677	0.5363708
0.0	0.52747655	0.5290753	0.5318813	0.5399716	0.53206444	0.5403606	0.52819306	0.5228847	0.5324248	0.5370581
0.0	0.5280255	0.52992177	0.53119975	0.5395002	0.5315461	0.5399603	0.5282229	0.52236253	0.5328179	0.536911
0.0	0.5289145	0.529821	0.5318079	0.54042876	0.53255916	0.5398185	0.5290813	0.5229035	0.532781	0.53792775
0.0	0.1792328	0.1882803	0.19717784	0.1667772	0.18179885	0.20816149	0.18969965	0.19240767	0.20202437	0.17727129
0.0	0.52799135	0.5299513	0.5321859	0.54034454	0.5323772	0.53926045	0.52895325	0.5224932	0.53309554	0.53701127
0.0	0.52845055	0.5300831	0.53166187	0.53892654	0.5316207	0.54035884	0.5284746	0.52226496	0.53291565	0.5373682
0.0	0.5276059	0.5297105	0.53181136	0.53977656	0.5325469	0.5402164	0.5289737	0.5216743	0.5327404	0.53667074
0.0	0.52774566	0.5294417	0.5317408	0.5399323	0.5322021	0.5407116	0.5288188	0.5226863	0.5317798	0.53625464
0.0	0.52816963	0.5291241	0.5320746	0.5401105	0.5326598	0.53956866	0.5281579	0.52264273	0.53318816	0.53680235
0.0	0.52841854	0.5289159	0.5318949	0.5392451	0.5314108	0.5385961	0.5281428	0.522071	0.5316705	0.53635377
0.0	0.52887166	0.53026426	0.5318583	0.5405634	0.5329775	0.5405092	0.5289776	0.52239174	0.5324751	0.53737533
0.0	0.5282074	0.52921784	0.53209984	0.5398975	0.5322528	0.5400332	0.5286958	0.5223779	0.53263503	0.53632236
0.0	0.5276354	0.529073	0.53105164	0.53899735	0.53215563	0.5398203	0.5278378	0.52256036	0.53248554	0.5361608
0.0	0.5286072	0.5294444	0.53252333	0.54034626	0.5318892	0.5397378	0.5289982	0.52173364	0.5329121	0.536567
0.0	0.52868295	0.529776	0.5325148	0.54078156	0.5323993	0.54034686	0.5290538	0.52252394	0.5331105	0.5366542
0.0	0.527532	0.52916384	0.5321451	0.5384593	0.53181267	0.539694	0.52850163	0.52246016	0.532821	0.53624606
0.0	0.5285432	0.5301951	0.5326967	0.5395912	0.53192323	0.5407779	0.5290475	0.52219206	0.5330009	0.5375637
0.0	0.52761143	0.5289982	0.5309463	0.5391086	0.5323192	0.53978515	0.5282943	0.522072	0.53197485	0.53619814
0.0	0.5272915	0.5300923	0.5326046	0.5395971	0.53371465	0.54076344	0.528926	0.5227469	0.5353882	0.5378654
0.0	0.5291344	0.52974665	0.53238934	0.53978765	0.5320144	0.54031885	0.52913105	0.52309346	0.5334502	0.5370684
0.0	0.5277729	0.5303371	0.53124994	0.54002964	0.53232795	0.53952277	0.5269137	0.52148014	0.5330077	0.53659785
0.0	0.5276304	0.53088486	0.53147435	0.53936607	0.53334534	0.5410496	0.5270107	0.52330726	0.53347784	0.53815305
0.0	0.52876997	0.53043854	0.5321878	0.5395456	0.5330406	0.5403937	0.5276028	0.52341014	0.53422374	0.5380222
0.0	0.52729005	0.5302643	0.5302899	0.5394493	0.5334957	0.5410444	0.52599955	0.5224254	0.5326333	0.5377244
0.0	0.52841324	0.53108305	0.5326847	0.54069525	0.53436995	0.5404789	0.52849334	0.52338326	0.53336596	0.5379277
0.0	0.5297628	0.53121424	0.5321628	0.54042155	0.53385097	0.5395807	0.52804554	0.5209335	0.5344857	0.53752875
0.0	0.5266732	0.5282412	0.5292732	0.54001844	0.5322751	0.54272944	0.52581704	0.52257437	0.53288704	0.53611314
0.0	0.52819294	0.52706486	0.53140974	0.54035324	0.5318528	0.5406168	0.5269045	0.52228063	0.5329113	0.5357629
0.0	0.527721	0.53046125	0.53276205	0.5402284	0.5340811	0.54137677	0.52831113	0.5238287	0.53377885	0.5370669
0.0	0.52809316	0.53059244	0.53300357	0.54029936	0.5337119	0.541192	0.5284757	0.5235205	0.53375953	0.53735834
0.0	0.52800024	0.5295785	0.5316628	0.54016435	0.5317829	0.5415341	0.52762026	0.5234864	0.5346759	0.5369344
0.0	0.52800024	0.5295785	0.5316628	0.54016435	0.5317829	0.5415341	0.52762026	0.5234864	0.5346759	0.5369344
0.0	0.5283585	0.53088784	0.530663	0.5413197	0.5321684	0.54057825	0.5265213	0.5225747	0.53441525	0.53721666
0.0	0.5277193	0.53049535	0.53207284	0.5411215	0.53297734	0.5413612	0.52789456	0.5232322	0.5352501	0.5379398
0.0	0.5286282	0.53033173	0.52995455	0.5405766	0.5312384	0.5395087	0.52681834	0.5222735	0.5327872	0.5355818
0.0	0.5282157	0.5313089	0.53333396	0.54045856	0.53123343	0.5405878	0.5281874	0.52414054	0.5345056	0.53735596
0.0	0.52890575	0.5293048	0.5322359	0.5399985	0.53216153	0.53883296	0.52769846	0.5233545	0.5351087	0.5377403
0.0	0.52906567	0.528781	0.53257036	0.53945863	0.5321904	0.53953445	0.5265035	0.5217813	0.5331606	0.5370495
0.0	0.5288588	0.5305765	0.53312314	0.5396115	0.5329037	0.5399467	0.5290122	0.5239456	0.53595966	0.5377681
0.0	0.5294938	0.5297598	0.5316931	0.54212046	0.53194296	0.5396466	0.5279935	0.52382475	0.5351447	0.5365424
0.0	0.52733964	0.5289926	0.5318726	0.5400431	0.5332504	0.54064536	0.5256784	0.52280694	0.5342043	0.5362386
0.0	0.527188	0.5278251	0.53210175	0.5400408	0.53434694	0.53787845	0.525955	0.5234117	0.5351931	0.5353139
0.0	0.52674526	0.52923536	0.5342605	0.5388374	0.5319849	0.538998	0.52778435	0.5228666	0.53316724	0.53641117
0.0	0.029490467	0.03266148	0.027601616	0.023783853	0.026889874	0.03172794	0.022712184	0.030449796	0.01951058	0.03834413
0.0	0.5276526	0.5291772	0.53160864	0.53866404	0.53282684	0.54267275	0.5280182	0.5229688	0.53463495	0.5367735
0.0	0.5276526	0.5291772	0.53160864	0.53866404	0.53282684	0.54267275	0.5280182	0.5229688	0.53463495	0.5367735
0.0	0.52764535	0.5311205	0.53176516	0.5433315	0.5326976	0.5391026	0.52729356	0.52423364	0.5338765	0.5387219
0.0	0.52843374	0.5312477	0.5329499	0.53922606	0.5315409	0.54130584	0.5284478	0.5236938	0.534767	0.5369289
0.0	0.52903116	0.5302677	0.5316774	0.5393852	0.5320943	0.5402287	0.5270444	0.5216443	0.5332533	0.5364885
0.0	0.52820385	0.5286883	0.53163505	0.5397766	0.53263676	0.54046845	0.5277346	0.52243125	0.5342385	0.5370032
0.0	0.52820385	0.5286883	0.53163505	0.5397766	0.53263676	0.54046845	0.5277346	0.52243125	0.5342385	0.5370032
0.0	0.52843374	0.5312477	0.5329499	0.53922606	0.5315409	0.54130584	0.5284478	0.5236938	0.534767	0.5369289
0.0	0.53172857	0.5283273	0.5305325	0.53890693	0.5316075	0.54209924	0.52700335	0.52130586	0.5321681	0.53571045
0.0	0.5291614	0.52857345	0.5320405	0.541496	0.5333172	0.53983474	0.52860606	0.52142	0.533206	0.5353419
0.0	0.52932745	0.5272735	0.529787	0.53862965	0.53148717	0.5387921	0.52620125	0.5209725	0.53239125	0.5353429
0.0	0.52816194	0.53004616	0.5340095	0.5403103	0.53177625	0.54127926	0.5282068	0.5243457	0.5336869	0.5369439
0.0	0.52627325	0.52884555	0.5311212	0.53977454	0.5306164	0.53933173	0.5274638	0.52226526	0.531208	0.5358904
0.0	0.5257049	0.5285081	0.5305054	0.5381521	0.5329464	0.5409754	0.52548045	0.52084196	0.53232473	0.53583235
0.0	0.5280699	0.5290318	0.53151536	0.5395557	0.5313885	0.5412338	0.52747303	0.5236188	0.53370297	0.53654337
0.0	0.52715635	0.52939886	0.5318344	0.5390229	0.53097445	0.540539	0.52694505	0.52287143	0.5336732	0.53633
0.0	0.5289144	0.5285796	0.53196794	0.5396949	0.5312895	0.5411363	0.5274828	0.52312666	0.5328655	0.53645205
0.0	0.5284886	0.52883106	0.5314654	0.5390711	0.5316004	0.54105383	0.5270816	0.52310556	0.5341294	0.5367494
0.0	0.5275232	0.5297274	0.53141737	0.5394194	0.531407	0.54083186	0.52760285	0.5233415	0.5340233	0.53670555
0.0	0.52692866	0.528533	0.5304547	0.5390844	0.5311625	0.5409734	0.52645177	0.5231948	0.53293705	0.5352272
0.0	0.5287139	0.53038377	0.5341787	0.5410566	0.53256404	0.5409258	0.5289203	0.5228119	0.53480375	0.53810924
0.0	0.5276745	0.5275789	0.5310727	0.53913116	0.53124	0.5398093	0.5252515	0.5221206	0.5342379	0.5347376
0.0	0.5255551	0.5283247	0.5314637	0.54064995	0.53128797	0.5396156	0.5256139	0.5194133	0.53339636	0.5339987
0.0	0.5263176	0.52921385	0.5324731	0.54078656	0.5325372	0.54088	0.527441	0.5216519	0.53474087	0.53633153
0.0	0.5263855	0.5293699	0.53282535	0.5414468	0.5323456	0.5401492	0.5269346	0.5211648	0.5333039	0.53455716
0.0	0.025844857	0.034422003	0.035451952	0.029240722	0.030288657	0.027656099	0.028328273	0.031134587	0.026203018	0.027218996
0.0	0.52433705	0.529094	0.5293045	0.5394129	0.53465927	0.5435499	0.5267463	0.52300596	0.5341879	0.53635347
0.0	0.527542	0.52850896	0.5315404	0.5416888	0.53283584	0.5419047	0.52665186	0.5220509	0.5321671	0.5378831
0.0	0.52881044	0.52946067	0.53150135	0.53951883	0.5331461	0.54121745	0.5276309	0.5230651	0.53451014	0.53774494
0.0	0.525668	0.5284987	0.5317365	0.5385748	0.5302961	0.53785294	0.526713	0.52124166	0.5316333	0.53488857
0.0	0.52731794	0.5286209	0.529574	0.53908813	0.5305197	0.5398862	0.52678025	0.5231383	0.5324127	0.5357803
0.0	0.52765274	0.5295704	0.5309018	0.53907716	0.5309646	0.5401231	0.52763516	0.5238775	0.53330135	0.536598
0.0	0.52718174	0.52896607	0.53118503	0.5403954	0.53185093	0.5385962	0.526482	0.5215327	0.53235817	0.5369428
0.0	0.5262739	0.52952576	0.5305607	0.5384034	0.53351164	0.5422137	0.5265761	0.5216788	0.5324309	0.536078
0.0	0.52593637	0.52923614	0.53165215	0.53930146	0.5305677	0.5385124	0.5265677	0.52130485	0.53267	0.53508204
0.0	0.52816516	0.5297878	0.53099924	0.5398889	0.5325693	0.54068464	0.5275817	0.52213144	0.53274477	0.5367719
0.0	0.5260814	0.52968866	0.53140295	0.53886604	0.530763	0.54026467	0.5269471	0.52181864	0.5327494	0.53560084
0.0	0.527127	0.5295322	0.53085816	0.5397855	0.53158367	0.54034317	0.52678317	0.5216776	0.5329004	0.536847
0.0	0.5287131	0.52729845	0.5302125	0.53694075	0.5311464	0.5401019	0.5257429	0.52119076	0.53085566	0.5345851
0.0	0.52789664	0.5287009	0.5318477	0.5389326	0.5324665	0.54112315	0.52750546	0.5225404	0.53347117	0.53662455
0.0	0.5275706	0.5304127	0.5330892	0.53878206	0.5311416	0.5400898	0.52832377	0.52311575	0.53347766	0.53648937
0.0	0.52735245	0.5283103	0.5303953	0.5368563	0.53143084	0.54123557	0.526042	0.52276146	0.5318881	0.5346411
0.0	0.52735245	0.5283103	0.5303953	0.5368563	0.53143084	0.54123557	0.526042	0.52276146	0.5318881	0.5346411
0.0	0.5275885	0.5267622	0.5297288	0.5392341	0.52944744	0.540721	0.5251349	0.5203154	0.5319843	0.5342609
0.0	0.52608824	0.5281776	0.52964336	0.53929466	0.529902	0.53879344	0.52538747	0.5195167	0.5322602	0.53352153
0.0	0.52530086	0.5301207	0.5312353	0.5380896	0.53161395	0.54022324	0.52640647	0.5219781	0.5333529	0.53601253
0.0	0.5288919	0.5286514	0.53238106	0.5399381	0.531672	0.54183763	0.52777696	0.52362645	0.5344531	0.53746384
0.0	0.52808404	0.5306602	0.5324927	0.53990144	0.5339641	0.54069406	0.52861446	0.5234974	0.5332598	0.5381337
0.0	0.5273197	0.52865964	0.5305889	0.53597504	0.5310753	0.5389627	0.5266288	0.5222579	0.53160465	0.53699243
0.0	0.12842849	0.14564176	0.15080366	0.14623542	0.12136451	0.1602128	0.12840973	0.15942785	0.14226793	0.15784897
0.0	0.5279439	0.52869236	0.5314413	0.5393463	0.53207165	0.54090834	0.5275326	0.5235106	0.5341783	0.537205
0.0	0.52814525	0.52870065	0.5326704	0.5399825	0.53209597	0.5405431	0.52844507	0.5225458	0.532475	0.53656864
0.0	0.5275974	0.53048044	0.53270894	0.5398754	0.5338047	0.54183435	0.5278839	0.5227121	0.53432906	0.53593254
0.0	0.52747256	0.5269218	0.53253525	0.5386288	0.530901	0.5408384	0.52534205	0.52228343	0.53426677	0.53672576
0.0	0.5286914	0.53116465	0.534203	0.54068506	0.5346771	0.54291326	0.5283415	0.5237352	0.5341429	0.5385173
0.0	0.5293453	0.53087693	0.53330356	0.54046243	0.5337183	0.540516	0.5279505	0.52187914	0.5332475	0.53757656
0.0	0.008749862	0.009872213	0.01067258	0.009564855	0.008977195	0.014732385	0.010439592	0.01502214	0.012258619	0.013332403
0.0	0.13480599	0.14588067	0.15597427	0.14415427	0.14202325	0.16493025	0.15224902	0.16180323	0.14336829	0.16356662
0.0	0.52721083	0.52989453	0.53184235	0.5384209	0.5326937	0.54071826	0.5278772	0.5238184	0.53340834	0.53736913
0.0	0.52715683	0.5312991	0.5327441	0.5411607	0.5329366	0.5420814	0.52883655	0.5230082	0.53492117	0.53895384
0.0	0.13618328	0.16777034	0.1477994	0.14704466	0.15565972	0.16210352	0.15493703	0.15593664	0.14087299	0.17647977
0.0	0.5283243	0.52939516	0.5311037	0.5370724	0.53318936	0.53958994	0.5261478	0.5226114	0.53129834	0.53686804
0.0	0.5258276	0.53068984	0.53263676	0.5393339	0.53334904	0.5422701	0.5290755	0.5235673	0.5332971	0.5376447
0.0	0.5272303	0.5284072	0.5311286	0.5384355	0.5299345	0.54008764	0.52622133	0.5224398	0.5324862	0.5355958
0.0	0.5268534	0.5304598	0.5328588	0.54075724	0.53431517	0.5402523	0.52914745	0.5211741	0.53236514	0.5359293
0.0	0.08693498	0.12110768	0.11428941	0.103611924	0.094443604	0.11915027	0.07265283	0.097229995	0.10364468	0.082561165
0.0	0.09667516	0.10235475	0.099257894	0.09274223	0.11549544	0.07820756	0.090570144	0.07524275	0.10014705	0.1071906
0.0	0.5279411	0.53054625	0.53398097	0.54029405	0.5322304	0.5396244	0.5295268	0.52242815	0.5340594	0.53727764
0.0	0.5272707	0.52703834	0.52922	0.5387883	0.530975	0.54040056	0.52471197	0.52373004	0.5338348	0.53524286
0.0	0.5278817	0.52912664	0.52844656	0.53690785	0.5298224	0.54006404	0.52330077	0.5242983	0.5324029	0.535204
0.0	0.5264905	0.5296544	0.5310743	0.5416993	0.53210473	0.5438702	0.5274071	0.5234362	0.53461576	0.5368179
0.0	0.52626026	0.52883726	0.53097165	0.5389163	0.5330935	0.54073066	0.52602416	0.5233499	0.5333046	0.5364406
0.0	0.5273078	0.5287122	0.53142816	0.5393525	0.53309405	0.5409707	0.52576166	0.52273816	0.531941	0.5368856
0.0	0.52627945	0.52835137	0.5305452	0.5372985	0.53334284	0.54120106	0.52509105	0.5223885	0.53304434	0.53679967
0.0	0.5276108	0.52874774	0.5314043	0.53856647	0.5320728	0.54095095	0.5270623	0.5229214	0.53410023	0.5361858
0.0	0.5276108	0.52874774	0.5314043	0.53856647	0.5320728	0.54095095	0.5270623	0.5229214	0.53410023	0.5361858
0.0	0.52699536	0.5279804	0.5297577	0.5357258	0.5331827	0.53853613	0.5245677	0.5205968	0.5323998	0.5345963
0.0	0.52860904	0.53077793	0.53152025	0.53991234	0.53054935	0.5381587	0.52869433	0.5236317	0.53235334	0.5377303
0.0	0.15607187	0.112647444	0.1744469	0.12645023	0.12991244	0.16641134	0.15364526	0.14631312	0.1454969	0.15393682
0.0	0.19963005	0.154556	0.2187796	0.16963416	0.17425062	0.21057108	0.19741765	0.18898536	0.18923385	0.19901901
0.0	0.19923963	0.1543504	0.2186598	0.17000654	0.17379959	0.21135561	0.1969371	0.1883135	0.18953457	0.19829828
0.0	0.5283402	0.52883285	0.5313429	0.53987503	0.53426206	0.5402467	0.52724427	0.52304095	0.5318748	0.53655463
0.0	0.5296692	0.530307	0.53246593	0.53967494	0.5340871	0.53973174	0.5275115	0.5222201	0.53187835	0.5377895
0.0	0.096634865	0.09738849	0.117449425	0.11823824	0.093915656	0.11909419	0.09715305	0.09716966	0.07998118	0.11173064
0.0	0.096991226	0.0970691	0.11723085	0.11834217	0.09389141	0.11886947	0.096983895	0.096866675	0.079804264	0.111476436
0.0	0.07303089	0.07798865	0.07862753	0.07169278	0.07367235	0.07751022	0.079679675	0.06453566	0.06670473	0.08358831
0.0	0.07533818	0.08480847	0.080588266	0.07685908	0.06597803	0.09034946	0.07282187	0.07727315	0.071676515	0.086050175
0.0	0.5284984	0.53056836	0.533634	0.54048413	0.5317909	0.54102206	0.53038466	0.52438396	0.5329851	0.5378212
0.0	0.5252587	0.5313942	0.53249913	0.5405353	0.5341281	0.5394244	0.5281419	0.52207893	0.5339377	0.537152
0.0	0.5294472	0.5303802	0.53053397	0.5413892	0.5334344	0.5417029	0.526422	0.52400416	0.5350575	0.537527
0.0	0.52795005	0.5305657	0.53412783	0.54094505	0.5334854	0.54146826	0.5289171	0.52421516	0.534903	0.5375775
0.0	0.5270776	0.5303056	0.53079826	0.54053104	0.532979	0.5402114	0.5284409	0.5216191	0.5319714	0.53624755
0.0	0.5277287	0.52977026	0.53175086	0.5388729	0.53178424	0.54146546	0.5270596	0.5221607	0.5333582	0.5367316
0.0	0.52769464	0.53018576	0.5316689	0.5400882	0.53187895	0.54047716	0.5265884	0.5239477	0.5340898	0.5377208
0.0	0.52784604	0.5300288	0.53192824	0.54002494	0.5331523	0.53968704	0.52734464	0.52280265	0.53442186	0.5365876
0.0	0.5267365	0.52946794	0.5312752	0.53891706	0.53140295	0.5401237	0.5256908	0.5225216	0.53384537	0.53742623
0.0	0.527902	0.5291309	0.53167224	0.5387413	0.531931	0.54098606	0.5270652	0.5222524	0.53322977	0.5363189
0.0	0.52723485	0.5299705	0.532061	0.5395621	0.53278816	0.5414066	0.527196	0.5225778	0.53399664	0.53646386
0.0	0.5272572	0.53034014	0.53306335	0.5393447	0.53151506	0.5413817	0.527209	0.5227838	0.5342079	0.536381
0.0	0.52802724	0.5307484	0.5322042	0.5407996	0.5332135	0.5400812	0.52768016	0.523429	0.5342594	0.5371252
0.0	0.52796775	0.5304657	0.53280306	0.5409419	0.53304493	0.5402313	0.5276717	0.5244863	0.5344677	0.53748363
0.0	0.52819955	0.5307236	0.53228426	0.5400222	0.53251016	0.5404841	0.5272641	0.5238646	0.5333423	0.5371976
0.0	0.5268677	0.5304034	0.5321398	0.539896	0.5322242	0.5400514	0.52685755	0.5226777	0.5341271	0.5371374
0.0	0.52690333	0.53064126	0.53203166	0.53925234	0.53277576	0.54075164	0.5270329	0.52354574	0.53383905	0.53701
0.0	0.52743316	0.53094095	0.531887	0.5401108	0.53170395	0.5399395	0.52816033	0.52335393	0.5337577	0.53780025
0.0	0.52732414	0.52983874	0.53190607	0.5402879	0.5320182	0.5416329	0.5271041	0.52350473	0.53355545	0.5379224
0.0	0.5282835	0.5298508	0.5315689	0.53985876	0.53210425	0.5398928	0.52760214	0.522878	0.5328726	0.5379078
0.0	0.5269935	0.52956	0.53242683	0.54024726	0.53270656	0.5401077	0.5272111	0.5232297	0.53404117	0.5374857
0.0	0.5280341	0.52950823	0.5317034	0.5403538	0.53269595	0.5399063	0.5273762	0.5229644	0.53361976	0.53711617
0.0	0.5270508	0.52970666	0.5311655	0.5396003	0.532614	0.5400966	0.52566886	0.5221483	0.5330172	0.5358316
0.0	0.5292146	0.5309231	0.5327472	0.5377089	0.531929	0.5405861	0.5284346	0.52248704	0.53358024	0.53694564
0.0	0.52868605	0.52965856	0.5308014	0.5379794	0.5325143	0.5422898	0.5277984	0.5217741	0.5331968	0.5357965
0.0	0.06194077	0.07114345	0.06599304	0.06973882	0.06750379	0.0747722	0.053341992	0.063876	0.07392621	0.0824707
0.0	0.32477206	0.33491638	0.3456126	0.33660185	0.34162265	0.3376438	0.3145443	0.33381906	0.34369197	0.3225356
0.0	0.52714884	0.5292557	0.53299445	0.53967434	0.532083	0.5413069	0.5279662	0.52332425	0.5340871	0.53781384
0.0	0.36265388	0.4144987	0.38016906	0.3674452	0.38352954	0.40311232	0.37680894	0.38946027	0.39228606	0.39998403
0.0	0.5278307	0.52922106	0.5321117	0.5391	0.5331801	0.5409417	0.52731144	0.5226602	0.5353722	0.5364874
0.0	0.52779096	0.530553	0.5329846	0.53906244	0.53354126	0.54073876	0.5282521	0.52310514	0.5347045	0.5374984
0.0	0.52725315	0.53063047	0.5326927	0.5394077	0.5338294	0.5411442	0.5285161	0.5232821	0.5336196	0.53709584
0.0	0.5270362	0.5304552	0.5328499	0.54006034	0.5336695	0.54059905	0.52873945	0.52346396	0.53380007	0.53695756
0.0	0.5272088	0.53016835	0.5326997	0.53944194	0.53392756	0.5408618	0.52802396	0.5228795	0.5348268	0.5366433
0.0	0.5264926	0.5308448	0.53345585	0.5399632	0.5332058	0.5401048	0.5280846	0.5229479	0.53491926	0.5371571
0.0	0.5267717	0.52796346	0.5308743	0.5395152	0.53310204	0.54068005	0.52735007	0.5218644	0.53513724	0.5363159
0.0	0.52678305	0.5298596	0.5330227	0.540155	0.53231096	0.5419342	0.5275393	0.5225205	0.5346447	0.5375765
0.0	0.5288621	0.53108144	0.5332904	0.54019654	0.53419966	0.5408929	0.52942365	0.52293056	0.53371906	0.5371367
0.0	0.52845836	0.52968675	0.53225285	0.5403355	0.5342557	0.54076743	0.52929556	0.5230059	0.5323857	0.537001
0.0	0.52736115	0.53104866	0.5329297	0.53928894	0.53374946	0.54041296	0.52877444	0.5233667	0.53464997	0.53758425
0.0	0.52847576	0.53132063	0.533094	0.5398063	0.5338582	0.54130906	0.5286111	0.52380615	0.5342852	0.5378719
0.0	0.52751744	0.5300781	0.53363746	0.5395461	0.5322151	0.5412596	0.5285837	0.5240263	0.53464067	0.5382246
0.0	0.09988251	0.112078264	0.091775686	0.09167213	0.08079874	0.11263326	0.09642957	0.10811987	0.10898166	0.1083689
0.0	0.52767587	0.5290143	0.53053224	0.5380911	0.53169626	0.5406931	0.5262718	0.5223448	0.53147125	0.5353684
0.0	0.5276975	0.5288829	0.5319366	0.5389575	0.5321254	0.541497	0.52787036	0.522701	0.53422993	0.5366062
0.0	0.526991	0.5284747	0.52957964	0.53588575	0.5305263	0.54060054	0.5263399	0.5209517	0.5313468	0.5357454
0.0	0.009181323	0.027420098	0.015515195	0.008173308	0.01193914	0.023001092	0.012813612	0.017473647	0.0138578275	0.01917765
0.0	0.5284973	0.5292482	0.5303994	0.5380649	0.5320327	0.5377398	0.526398	0.52182955	0.5322258	0.53469634
0.0	0.0068213795	0.023354985	0.013240341	0.010035026	0.012072516	0.020083064	0.013391135	0.017426515	0.017896196	0.016291868
0.0	0.000825112	0.0023341107	0.0011358373	0.0012694134	0.0013436467	0.0006981675	0.00094591465	0.0008198567	0.0016995708	0.0014013401
0.0	0.00089904974	0.002010702	0.0011294349	0.00065508985	0.0013799426	0.000645421	0.00093776843	0.0019887658	0.0007547376	0.0014810341
0.0	0.0005591097	0.0026985314	0.01239054	0.0013446003	0.00057163025	0.0007038607	0.0009538103	0.0017632154	0.0008035517	0.0009896915
0.0	0.000570748	0.0022557965	0.012912551	0.0005701336	0.0013441106	0.0006518777	0.0011208967	0.001819143	0.00082349865	0.0010104332
0.0	0.00057076104	0.0022528362	0.012888888	0.00056853826	0.0013450794	0.0006532718	0.0011233783	0.0018126244	0.00082716905	0.0010122022
0.0	0.0009800806	0.0026808237	0.010878715	0.00055320165	0.0013465323	0.0011318334	0.00047858048	0.00082863285	0.0010146421	0.00062583527
0.0	0.010128361	0.002240139	0.012520997	0.008788463	0.00063341664	0.00056381454	0.012761387	0.01874989	0.014634004	0.0007415041
0.0	0.5285961	0.5300721	0.5315619	0.5382586	0.53217494	0.5384062	0.5273294	0.52283067	0.53315187	0.53573114
0.0	0.5279067	0.527985	0.5315008	0.5379907	0.53277004	0.53839695	0.52663547	0.52251923	0.5329129	0.53531915
0.0	0.52815837	0.5288724	0.5309572	0.5379358	0.5320523	0.5375242	0.52602476	0.522327	0.5322362	0.53543234
0.0	0.5280816	0.53009117	0.5323041	0.5376869	0.53321487	0.5392856	0.5280782	0.52297527	0.53320307	0.5364676
0.0	0.5284879	0.5290234	0.53203875	0.5393319	0.53368473	0.5387519	0.5271375	0.52364194	0.53427666	0.5363379
0.0	0.52781665	0.5277495	0.5317067	0.53893167	0.5332881	0.54001486	0.52683514	0.5225626	0.5324635	0.5376071
0.0	0.52814955	0.5284211	0.53181314	0.5385419	0.53125566	0.53994215	0.5259512	0.5231794	0.5323386	0.5357422
0.0	0.5280683	0.52863693	0.5311631	0.53887683	0.5325704	0.53914255	0.52622443	0.52237046	0.53178674	0.53772014
0.0	0.5284012	0.52930844	0.5312696	0.538487	0.5305376	0.5390698	0.5253404	0.52298725	0.53166175	0.53585535
0.0	0.5285402	0.53055453	0.53225106	0.53884506	0.53335506	0.53953004	0.5267358	0.5222373	0.5343865	0.5372959
0.0	0.52886885	0.5282779	0.5315701	0.5387853	0.5327677	0.53905624	0.5275128	0.5220346	0.5333862	0.53774714
0.0	0.5280126	0.5290958	0.53233755	0.5388653	0.5317603	0.53926104	0.52668965	0.5225726	0.53352636	0.53686637
0.0	0.5282164	0.5284024	0.53132266	0.5393893	0.5309607	0.53892034	0.52642655	0.52269286	0.534743	0.5364156
0.0	0.52853745	0.52899855	0.531501	0.5387017	0.5329275	0.5401567	0.52782565	0.5222034	0.5346784	0.53758544
0.0	0.5286937	0.53027433	0.53155845	0.54036796	0.53286064	0.5392027	0.5269858	0.5217482	0.5343501	0.5375509
0.0	0.5285944	0.52932507	0.53187156	0.5409112	0.533394	0.53991884	0.52724475	0.5208001	0.5337735	0.53779405
0.0	0.5282985	0.52879554	0.5315546	0.5397744	0.53160197	0.5394465	0.52577263	0.5209455	0.53179103	0.53714
0.0	0.52923536	0.529882	0.53182316	0.5410742	0.53441656	0.5403559	0.5267301	0.5240659	0.5341097	0.5373138
0.0	0.5283826	0.52820873	0.532039	0.5400083	0.53358626	0.5406739	0.5274156	0.52214235	0.53276604	0.53774035
0.0	0.5288533	0.5290609	0.5307326	0.53976834	0.53221816	0.5394458	0.5270063	0.52142406	0.5348995	0.5364519
0.0	0.5287485	0.52811176	0.53119934	0.5408065	0.53368413	0.53921664	0.5276998	0.523367	0.53421587	0.53656095
0.0	0.527847	0.52755183	0.5307739	0.54008454	0.53252727	0.53922945	0.526244	0.5218375	0.5325708	0.5366573
0.0	0.5286454	0.529094	0.5317853	0.5402122	0.5331813	0.53944534	0.5266481	0.52314985	0.53314596	0.537041
0.0	0.527914	0.52837306	0.5325523	0.5408865	0.53372043	0.5400893	0.5276067	0.5217281	0.53327554	0.53718406
0.0	0.52871245	0.5299149	0.5335633	0.5410142	0.5343743	0.54030526	0.52801067	0.5230405	0.53385067	0.53756773
0.0	0.5297368	0.52838814	0.53216565	0.540608	0.53232366	0.53962034	0.52795905	0.5227537	0.5335423	0.5394355
0.0	0.52905905	0.5294062	0.53274053	0.53991073	0.53258705	0.5399623	0.52777284	0.5221147	0.53141344	0.5378822
0.0	0.5283762	0.529054	0.52984816	0.5395099	0.53156686	0.5396879	0.5272024	0.52280974	0.53479636	0.53723705
0.0	0.53083503	0.528862	0.53208077	0.5418317	0.53167194	0.53972715	0.5283814	0.523234	0.53466785	0.53878593
0.0	0.52690303	0.5284224	0.5312577	0.53781587	0.53267455	0.5386638	0.5266835	0.52267885	0.53241885	0.53564066
0.0	0.5278104	0.52783203	0.53164446	0.53820395	0.5335303	0.53988785	0.52717656	0.5222091	0.5323475	0.53707063
0.0	0.5274397	0.5276071	0.53121024	0.53835636	0.531143	0.53906614	0.52503365	0.5222213	0.53174776	0.53679174
0.0	0.52872914	0.5281411	0.5315362	0.5396627	0.532796	0.5393356	0.52598566	0.52163345	0.5319756	0.5357461
0.0	0.52774274	0.52830637	0.5292624	0.5383874	0.53020674	0.53875476	0.5260985	0.522122	0.53446966	0.5364052
0.0	0.5291959	0.52891076	0.5312918	0.5401998	0.5321072	0.53972363	0.5275952	0.5235889	0.5346091	0.5373625
0.0	0.5296776	0.52780145	0.5303127	0.5407651	0.5317619	0.5395065	0.5259799	0.52250195	0.53361714	0.5363484
0.0	0.52802986	0.5293345	0.53139174	0.53750634	0.53078026	0.5381038	0.5268936	0.5225169	0.5334259	0.53518677
0.0	0.5289891	0.5282976	0.5304342	0.5385978	0.5321941	0.53837913	0.52522975	0.52211314	0.53170186	0.5351151
0.0	0.010426866	0.0025648873	0.013779945	0.011927221	0.017656898	0.019056078	0.012446037	0.017267164	0.014595932	0.017498618
0.0	0.0008258876	0.0023556207	0.0011453251	0.0012643003	0.0013477819	0.00070251344	0.00095196185	0.00081793946	0.0017028238	0.0014138165
0.0	0.00082788744	0.0023443443	0.0011504161	0.0012688404	0.0013498231	0.00070128834	0.0009495789	0.000820923	0.0017036053	0.0014093441
0.0	0.06852883	0.10802195	0.10398842	0.10756723	0.09216855	0.12436668	0.10323995	0.10492213	0.118556336	0.10351648
0.0	0.06883509	0.10844724	0.10333747	0.10705075	0.09231258	0.12457548	0.102974534	0.10528541	0.11878212	0.103593655
0.0	0.009049071	0.0052674515	0.0038346378	0.0144217145	0.013736957	0.007657602	0.0084239	0.012700141	0.0058622113	0.011411973
0.0	0.09383999	0.014137878	0.09616737	0.015098297	0.005611276	0.0069061173	0.0038608245	0.095004916	0.013345294	0.0051888735
0.0	0.094024375	0.0142765045	0.09653945	0.0152283795	0.005641074	0.006957428	0.003882619	0.095040955	0.0134121105	0.0052308487
0.0	0.09436338	0.014258974	0.09661594	0.015182523	0.0056224195	0.0069307205	0.0038755087	0.09522215	0.013369915	0.0052301637
0.0	0.008708873	0.0117419055	0.009724526	0.014604028	0.011056388	0.0047964486	0.0079291295	0.0053808815	0.012380531	0.009625803
0.0	0.008653401	0.0117352335	0.009703738	0.014644224	0.010971502	0.0048289313	0.007910816	0.0053740973	0.012421983	0.009653677
0.0	0.008715025	0.011776427	0.009684877	0.014571079	0.010951356	0.004824332	0.007890581	0.0053808	0.01239208	0.009642346
0.0	0.098564014	0.10249893	0.11207229	0.099193454	0.10255363	0.09752073	0.103963204	0.10559251	0.104842395	0.10293878
0.0	0.09837133	0.10276757	0.11201	0.098869786	0.10278321	0.09732065	0.10387814	0.10610731	0.10604293	0.103015944
0.0	0.09859549	0.10260742	0.11251851	0.09929382	0.10240254	0.09751427	0.10400327	0.10625804	0.105379775	0.10310207
0.0	0.098218545	0.10264707	0.112066574	0.09915446	0.10193604	0.09779488	0.10379652	0.10577318	0.10536989	0.103164546
0.0	0.0986834	0.10190743	0.1117627	0.09909265	0.102233134	0.097159766	0.103436284	0.10569942	0.10535277	0.10323485
0.0	0.09838222	0.10269388	0.112455934	0.09879551	0.10242158	0.0971712	0.1036918	0.10589588	0.10577006	0.103057615
0.0	0.098431066	0.1022817	0.11207661	0.098779276	0.10244024	0.097294584	0.10361274	0.10572539	0.10510004	0.102996714
0.0	0.09850429	0.10181691	0.10650996	0.10038483	0.08801421	0.12916972	0.10637407	0.10471628	0.10379814	0.11473148
0.0	0.098162934	0.102026984	0.10660084	0.10002611	0.08813212	0.12978631	0.106311195	0.10421704	0.10362861	0.114546195
0.0	0.098493725	0.10191315	0.107014626	0.10039129	0.08771942	0.12915322	0.10614416	0.1050777	0.10362384	0.114508614
0.0	0.09855482	0.101631105	0.10658173	0.10016079	0.08755195	0.1292479	0.10610083	0.1042381	0.10333133	0.11415696
0.0	0.09829189	0.1012578	0.10640832	0.10010757	0.0878548	0.12921016	0.10601065	0.10429305	0.10350779	0.11463483
0.0	0.09830913	0.10135659	0.10640288	0.099815056	0.0875408	0.12859945	0.10601018	0.104406446	0.10325982	0.114101514
0.0	0.098422855	0.10130264	0.10635941	0.09934323	0.08753411	0.128575	0.10582186	0.10432996	0.10335298	0.11367461
0.0	0.10068766	0.0128373755	0.10646795	0.124205224	0.1291016	0.11788905	0.09582472	0.10356614	0.09818278	0.10951505
0.0	0.10022211	0.012832602	0.10627116	0.12409277	0.12949373	0.11780505	0.09572219	0.10364685	0.09855419	0.10979363
0.0	0.10072172	0.012895424	0.10687518	0.12453775	0.13018426	0.118492566	0.095863566	0.10420768	0.098299585	0.109920494
0.0	0.10036089	0.012866478	0.10673307	0.12432451	0.12907062	0.118035085	0.09565852	0.10379437	0.09812221	0.109574154
0.0	0.10057297	0.012812821	0.10672666	0.12415231	0.12937494	0.118126504	0.095918044	0.10411364	0.09810119	0.11004552
0.0	0.100493856	0.0128351385	0.106450945	0.12343484	0.12942949	0.1177086	0.095821664	0.103699595	0.09812997	0.10925293
0.0	0.100682825	0.012837471	0.10637445	0.12370537	0.1293451	0.11771846	0.09546438	0.103288636	0.09786069	0.10925653
0.0	0.100545995	0.012830554	0.105994	0.12419386	0.1289506	0.117983915	0.09553628	0.103440076	0.09806574	0.109456696
0.0	0.009504387	0.010059532	0.009588055	0.007638049	0.01124735	0.0044334284	0.0077959243	0.013025221	0.0054783705	0.010143594
0.0	0.0070817745	0.012971063	0.003963915	0.017736731	0.012311949	0.0052506314	0.0039143255	0.009662133	0.010201416	0.010037162
0.0	0.007073159	0.013005309	0.0039702705	0.01765235	0.012315296	0.0052427845	0.0039171353	0.009638836	0.01021452	0.010105362
0.0	0.0070927734	0.012983127	0.003962564	0.01766072	0.012282105	0.0052442914	0.0039138193	0.009685879	0.01019511	0.010064561
0.0	0.0070459484	0.012950264	0.0039524906	0.017658437	0.012272697	0.0052585546	0.0039032712	0.009618006	0.010146031	0.010018762
0.0	0.0070783384	0.012896826	0.0039572637	0.017667372	0.012256188	0.005245844	0.003901284	0.009631373	0.010169888	0.010063782
0.0	0.007081218	0.012962398	0.0039719436	0.017591199	0.012310772	0.0052394182	0.0039239046	0.009728453	0.010197892	0.01005562
0.0	0.007047513	0.013017745	0.003970314	0.017606534	0.012272287	0.0052512214	0.0039154463	0.009636178	0.0101720095	0.010029882
0.0	0.008676416	0.01170488	0.009658561	0.014625473	0.011004584	0.004790427	0.007890133	0.005376203	0.012289089	0.0096419
0.0	0.008681003	0.011770469	0.009688582	0.014624765	0.011027129	0.0048121223	0.007933133	0.005398319	0.012395314	0.009682471
0.0	0.008712159	0.011755658	0.009687987	0.014653469	0.011009573	0.0048149894	0.007930293	0.0053939815	0.012328736	0.0096614435
0.0	0.008665473	0.011679147	0.009674958	0.014615024	0.010924316	0.0048152427	0.0078759985	0.005361053	0.01230836	0.009619759
0.0	0.008716508	0.011658399	0.0096657425	0.014683061	0.010980038	0.004800973	0.007910097	0.0053788046	0.012345656	0.009639223
0.0	0.008688117	0.011728489	0.009711494	0.014565322	0.011041289	0.004801488	0.007903429	0.005365484	0.012396891	0.009616444
0.0	0.06854264	0.10772749	0.10294771	0.10685479	0.09221516	0.12438521	0.102598004	0.10483159	0.117635645	0.10315193
0.0	0.06844694	0.108411536	0.10320269	0.10723484	0.09219989	0.12414781	0.103287905	0.105189346	0.118707836	0.10346847
0.0	0.06859875	0.10847351	0.10376135	0.10707058	0.092309445	0.12448367	0.10297843	0.105288215	0.11831387	0.10364871
0.0	0.068385	0.10785183	0.10292812	0.106897354	0.09225165	0.12435971	0.10263006	0.10470686	0.117889345	0.103283376
0.0	0.06875579	0.107794404	0.10309833	0.10728884	0.09245136	0.12463594	0.10295527	0.105269104	0.11843507	0.10377002
0.0	0.068650715	0.10784071	0.10335691	0.10646233	0.09213807	0.12405152	0.10269208	0.10465781	0.11825563	0.10263096
0.0	0.068696216	0.10796838	0.10320988	0.106418036	0.092198454	0.124185905	0.1027468	0.10464933	0.117984734	0.10299973
0.0	0.009032734	0.0052403477	0.0038149613	0.014473527	0.013815184	0.00768696	0.008427904	0.01266997	0.005861169	0.011441286
0.0	0.009019329	0.005245284	0.0038333158	0.014468943	0.013793095	0.007695057	0.008453645	0.012733428	0.0058877748	0.011504526
0.0	0.009055342	0.0052606603	0.0038354483	0.014520771	0.013795273	0.007707837	0.008453601	0.01274009	0.0058654826	0.011407917
0.0	0.009004194	0.0052393186	0.00381051	0.014424595	0.013691763	0.0076548667	0.008413654	0.0126853045	0.005837248	0.011412845
0.0	0.009037973	0.0052320994	0.0038247795	0.01445713	0.0137594	0.0076618167	0.00842216	0.012697977	0.0058428957	0.011433403
0.0	0.009044077	0.0052627465	0.003832642	0.0144261625	0.01382	0.007679435	0.008457007	0.012768867	0.0058618668	0.011383556
0.0	0.009028041	0.0052424883	0.0038220792	0.014415982	0.01371361	0.0076649315	0.008403973	0.012663209	0.0058528534	0.011399956
0.0	0.29950866	0.31675598	0.30910477	0.31463066	0.3160402	0.337942	0.305394	0.3332828	0.30669647	0.32290477
0.0	0.18643183	0.20579794	0.20292147	0.20097455	0.19582942	0.20273249	0.18370011	0.19053411	0.19550072	0.21097323
0.0	0.52673537	0.52958804	0.5309602	0.53958523	0.5320823	0.5394928	0.5259169	0.5221928	0.5328882	0.53667283
0.0	0.5280784	0.5286744	0.5323203	0.5387968	0.530696	0.54063326	0.52690965	0.52247906	0.5338544	0.53679174
0.0	0.52728206	0.529828	0.53123355	0.54070336	0.53450733	0.54085654	0.5271928	0.520588	0.53220785	0.5354769
0.0	0.5272834	0.52939856	0.53194904	0.5416135	0.5330748	0.5397421	0.5277946	0.52092224	0.5324355	0.5368957
0.0	0.5294885	0.5312867	0.532445	0.5403401	0.5356706	0.5416901	0.5275882	0.5227056	0.53468853	0.53609866
0.0	0.526056	0.52780163	0.53098404	0.540568	0.53291345	0.54126686	0.5278394	0.5223919	0.5314331	0.5376572
0.0	0.53002006	0.5310396	0.53180236	0.5394089	0.5324173	0.5420838	0.5284773	0.5220284	0.53310305	0.53978187
0.0	0.52637166	0.52882206	0.5303114	0.5389609	0.53012604	0.53863627	0.5251322	0.5235245	0.53148395	0.5362914
0.0	0.5275997	0.5294538	0.53072816	0.5390665	0.5320591	0.5398488	0.5257768	0.52173126	0.5323719	0.53758925
0.0	0.52719617	0.52807075	0.53212607	0.5407328	0.5323609	0.5406179	0.52605295	0.5219347	0.53431046	0.53595316
[truncated: 18,819 more rows]
