# Supplementary material for: Teasing out missing reactions in genome-scale metabolic networks through hypergraph learning
Source: Nat Commun. 2023 Apr 25;14:2375. doi: 10.1038/s41467-023-38110-7 (PMC10130184; doi:10.1038/s41467-023-38110-7)
Supplement: Supplementary file 4 — Source Data [file 41467_2023_38110_MOESM4_ESM.zip › Source Data/Figure 2/j-m/iEC1356_Bl21DE3_nhp.csv]

	0	0.1	0.1.1	0.1.1.1	0.1.1.1.1	0.1.1.1.1.1	0.1.1.1.1.1.1	0.1.1.1.1.1.1.1	0.1.1.1.1.1.1.1.1	0
1.0	0.5654914	0.034364916	0.5770532	0.56778157	0.5887085	0.5874128	0.5828239	0.57662505	0.58687896	0.04130958
1.0	0.564707	0.57083875	0.57613087	0.5629797	0.58060783	0.5864414	0.57908845	0.58825135	0.035494443	0.015588433
1.0	0.56622183	0.10266258	0.016773287	0.56935096	0.030741902	0.5851722	0.05143242	0.115562655	0.5970896	0.5466859
1.0	0.4679246	0.86738807	0.57275176	0.30371293	0.58673376	0.021849964	0.06821494	0.8760414	0.5888148	0.55050904
1.0	0.5655479	0.049978226	0.25786704	0.56878614	0.5801575	0.5868643	0.58333915	0.01364123	0.044034567	2.7395483e-05
1.0	0.5632035	0.5694396	0.57294416	0.5655277	0.58839947	0.58604836	0.5788747	0.57923627	0.5887298	0.5510127
1.0	0.023293525	0.037191052	0.064310715	0.5690287	0.9547594	0.015747217	0.5790674	0.5896687	0.5935634	0.5592649
1.0	0.5660479	0.55895126	0.10841538	0.56385976	0.016617987	3.530386e-05	0.02660497	0.58762896	0.5879201	0.0073137684
1.0	0.565408	0.56219995	0.5725496	0.5670958	0.024352776	0.5862551	0.57892114	0.0202956	0.58833754	0.012759326
1.0	0.5650176	0.5583796	0.5777574	0.054627616	0.58272994	0.58530444	0.57918954	0.58979434	0.49178946	0.5614483
1.0	0.56525874	0.55929184	0.57254136	0.64175284	0.58520526	0.5837299	0.5801866	0.5882788	0.59383464	0.5506069
1.0	0.56574005	0.26913986	0.57733893	0.5651719	0.12333537	0.58631295	0.5782507	0.57977337	0.586923	0.55950284
1.0	0.5655325	0.5630391	0.02344668	0.07474337	0.5798316	0.5852383	0.577885	0.589373	0.5877748	0.5521894
1.0	0.5658779	0.03136082	0.021651847	0.0765217	0.57893777	0.5850623	0.5847981	0.023789827	0.04094263	0.6713278
1.0	0.5645828	0.03767291	0.02567846	0.5689444	0.58278215	0.585802	0.57979023	0.57601875	0.595349	0.017188989
1.0	0.35933265	0.5595467	0.57216567	0.5704481	0.583049	0.58707565	0.583661	0.5784791	0.014181463	0.56025946
1.0	0.56512886	0.025855418	0.5723721	0.56200564	0.58642954	0.5864555	0.5034968	0.5775578	0.14083648	0.55264944
1.0	0.021238703	0.57012635	0.5727094	0.0015956106	0.58004016	0.5857078	0.5830295	0.51262444	0.58808583	0.5488393
1.0	0.5657495	0.22844365	0.5775166	0.56939024	0.5797234	0.58610624	0.5799107	0.57933056	0.59636986	0.022110531
1.0	0.5648789	0.56826717	0.57216144	0.56959	0.07719343	0.58695066	0.5802762	0.5902845	0.595194	0.5526682
1.0	0.5661994	0.5679599	0.16129862	0.56430143	0.649601	0.5844993	0.029764583	0.27974242	0.5888406	0.549501
1.0	0.5655606	0.17296557	0.57172006	0.5647807	0.068486914	0.1078548	0.57893175	0.58998203	0.021308552	0.040624052
1.0	0.5659644	0.56555676	0.5733913	0.53857106	0.58037776	0.5837048	0.030386046	0.32797545	0.59441954	0.5477925
1.0	0.008003418	0.20012325	0.0707111	0.5642856	0.052393366	0.58626	0.5790775	0.89239115	0.5875208	0.55296385
1.0	0.5659279	0.28231242	0.5723196	0.5645692	0.5785373	0.58542746	0.58405817	0.6781345	0.59368306	0.5489139
1.0	0.56643194	0.5605797	0.5724971	0.56874233	0.002686545	0.5857559	0.5767126	0.58150005	0.5860591	0.56099164
1.0	0.033261064	0.5623698	0.027572738	0.56626415	0.5770244	0.5849198	0.5790319	0.044444747	0.59643185	0.5395754
1.0	0.5659202	0.087023154	0.5731285	0.56456715	0.58536226	0.45119926	0.5854501	0.5774286	0.5918894	0.014434591
1.0	0.56471425	0.5670796	0.09783145	0.5697678	0.58841854	0.5864514	0.041997045	0.14483224	0.099151306	0.6050145
1.0	0.033313345	0.5609491	0.57307416	0.56556606	0.57691354	0.58732134	0.5834113	0.044355743	0.5868128	0.55401886
1.0	0.025733419	0.5623432	0.5725362	0.06292732	0.5794226	0.586912	0.044506766	0.5775567	0.5946128	0.5512983
1.0	0.56528676	0.568911	0.15826045	0.57015175	0.5762939	0.5859146	0.42000043	0.5790845	0.58953184	0.55989814
1.0	0.5663098	0.5678029	0.5782637	0.5639616	0.5893465	0.02380697	0.4535604	0.58694667	0.59423363	0.5601643
1.0	0.5651316	0.568078	0.5704199	0.5703557	0.5816482	0.5865374	0.5790643	0.5800619	0.5944604	0.5509922
1.0	0.5661337	0.070120625	0.0497456	0.56572634	0.58665985	0.00023242208	0.58439165	0.5785128	0.5884858	0.008422645
1.0	3.9728242e-05	0.03564108	0.5723634	0.57011515	0.020483565	0.58452284	0.5791166	0.5807446	0.5944662	0.013235184
1.0	0.5654773	0.56168956	0.15814082	0.5642365	0.58569926	0.5856738	0.58401513	0.6771513	0.07090005	0.55024785
1.0	0.5650134	0.5627585	0.5782248	0.5640715	0.5860278	0.043589555	0.5857282	0.5894497	0.5885453	0.5633346
1.0	0.565161	0.8658471	0.57779175	0.5643273	0.57647264	0.5860156	0.017321948	0.5774382	0.58672714	0.55109334
1.0	0.56619567	0.037560195	0.5731485	0.5701156	0.5893199	0.587362	0.58253556	0.5880056	0.5884235	0.5636915
1.0	0.56473094	0.5628115	0.57226616	0.5634725	0.7091571	0.58677596	0.5773644	0.47039506	0.5930866	0.55954
1.0	0.5656142	0.5603199	0.15077393	0.5652554	0.57936984	0.5860948	0.57747626	0.57784635	0.5946391	0.014010535
1.0	0.56396097	0.56653434	0.5712244	0.5647424	0.5791876	0.5865803	0.5824955	0.5879611	0.014636906	0.5602323
1.0	0.5651625	0.5682977	0.57775664	0.57072	0.5894651	0.042300932	0.58309126	0.59045535	0.03105093	0.55213916
1.0	0.5650763	0.5685436	0.5712797	0.11670516	0.58324075	0.023179216	0.5828725	0.5869803	0.5939578	0.5513035
1.0	0.56522834	0.5613734	0.57930064	0.56460613	0.5766381	0.586818	0.5788512	0.576875	0.5936303	0.56042826
1.0	0.5658073	0.0004599993	0.017798286	0.10780347	0.58643633	0.5862931	0.580706	0.5767435	0.06605204	0.008613341
1.0	0.56600124	0.5618302	0.5761962	0.5638542	0.579125	0.58692795	0.57825226	0.576066	0.58715785	0.5581011
1.0	0.02212005	0.56154746	0.013848831	0.5692256	0.57847476	0.58605206	0.577982	0.57835156	0.5895626	0.5600077
1.0	0.56492734	0.5600178	0.5720781	0.5703885	0.065899305	0.028797965	0.5783135	0.58919036	0.596173	0.56253093
1.0	0.5641825	0.5600584	0.5768528	0.5651173	0.58606154	0.5850443	0.068154804	0.5777691	0.594302	0.5512632
1.0	0.5663345	0.55991685	0.5766889	0.5688907	0.5800065	0.58579946	0.57959795	0.5865332	0.59377724	0.55076635
1.0	0.5658158	0.5628839	0.57965314	0.56844926	0.58680356	0.116407	0.58389103	0.06709821	0.021344552	0.5516999
1.0	0.009020314	0.5687072	0.5711413	0.060768582	0.049723823	0.5853198	0.58371407	0.014455289	0.5877589	0.5514823
1.0	0.5647069	0.560597	0.5724668	0.10290256	0.101038046	0.5858892	0.5852278	0.58716863	0.58890355	0.5633977
1.0	0.56562287	0.34400898	0.0012434793	0.5656759	0.5795215	0.58575326	0.5795402	0.041516688	0.59432197	0.016359722
1.0	0.56646454	0.5618599	0.033009503	0.56938255	0.57935435	0.5872699	0.58330643	0.57578975	0.055212166	0.56117344
1.0	0.56551844	0.5704687	0.032834027	0.6027495	0.56836814	0.58557796	0.58575356	0.5815925	0.59349126	0.56349564
1.0	0.56650674	0.56792504	0.5773904	0.56969196	0.58415526	0.58604467	0.014777346	0.5765208	0.06704692	0.010962534
1.0	0.56651604	0.5709463	0.022419713	0.052102078	0.043379728	0.5868569	0.49022886	0.5905803	0.58762693	0.56333196
1.0	0.5650961	0.5615363	0.5728792	0.5662997	0.49386352	0.58759135	0.016005602	0.58045864	0.59493697	0.5504627
1.0	0.56498134	0.56395626	0.16644779	0.36110052	0.57772386	0.58633506	0.5783681	0.5858192	0.5949059	0.011911064
1.0	0.56492484	0.56201875	0.577366	0.0967957	0.5873002	0.5860255	0.037798457	0.5884686	0.58718616	0.55265373
1.0	0.5660897	0.57017225	0.018830169	0.5694557	0.027672304	0.03184094	0.58148396	0.57858545	0.00020956254	0.5604571
1.0	0.5658761	0.56061924	0.57279885	0.062466983	0.5801371	0.58673775	0.58527803	0.5876342	0.5893	0.55995774
1.0	0.02006539	0.14634337	0.023275506	0.5675044	0.58004975	0.5866591	0.58210444	0.58705175	0.19019395	0.55109626
1.0	0.56616175	0.56024504	0.683954	0.5696844	0.58654237	0.58685756	0.5843249	0.5872215	0.5953804	0.55211306
1.0	0.56548417	0.5661529	0.57328427	0.5641215	0.5799896	0.5857503	0.5822752	0.57930064	0.055215552	0.5605115
1.0	0.5656409	0.56148535	0.57848257	0.5645291	0.58509797	0.042988162	0.5800581	0.5770102	0.8111785	0.55095524
1.0	0.011267689	0.5603522	0.5737476	0.5705658	0.020675248	0.025328245	0.57928705	0.58904034	0.58966213	0.6147535
1.0	0.5646123	0.102461085	0.5728069	0.5678388	0.09014754	0.11545026	0.58326626	0.57768434	0.8116441	0.55119854
1.0	0.56581897	0.036325477	0.06502179	0.089080505	0.5795796	0.4273552	0.57859486	0.579851	0.022247909	0.55034655
1.0	0.56504965	0.56973684	0.57686555	0.56991976	0.4385421	0.58462137	3.0927557e-05	0.5877599	0.027390193	0.55137086
1.0	0.56523615	0.5683191	0.5730477	0.5686811	0.58621395	0.5864141	0.5823837	0.58676726	0.5933488	0.014603423
1.0	0.025895368	0.5580252	0.57825917	0.5641101	0.5894698	0.5858983	0.5794771	0.31425542	0.58811367	9.388081e-06
1.0	0.56488466	0.5682873	0.57668793	0.57532173	0.5873116	0.5873884	0.18930937	0.57960707	0.58924603	0.5508475
1.0	0.565635	0.1569748	0.5702293	0.14062995	0.5793104	0.58721817	0.014844412	0.5878207	0.029385857	0.56014514
1.0	0.5649688	0.55909413	0.014382749	0.5646844	0.58774847	0.024983188	0.021871736	0.5911001	0.5872036	0.55240345
1.0	0.5657869	0.56132287	0.022973752	0.10705535	0.5808555	0.065382935	0.58233607	0.033056762	0.5946054	2.542765e-05
1.0	0.5652051	0.033825688	0.5724054	0.5637979	0.049392022	0.043083858	0.5771737	0.5776887	0.58578193	0.5598856
1.0	0.43742147	0.38950872	0.5771923	0.089227766	0.040839132	0.58617586	0.58410525	0.5794868	0.5874059	0.5598207
1.0	0.5656524	0.5589687	0.57744354	0.56995815	0.022846479	0.5863021	0.5780622	0.590773	0.5879846	0.56145614
1.0	0.56597596	0.5627307	0.5784092	0.5684034	0.5848305	0.070933215	0.5791179	0.576835	0.5941007	0.6472744
1.0	0.56621045	0.5606746	0.5768266	0.56632715	0.5889744	0.58708364	0.030791154	0.438012	0.013455294	0.5548067
1.0	0.56599826	0.5607941	0.57262063	0.5694332	0.5768033	0.58720994	0.5775795	0.019436544	0.5942996	0.01793688
1.0	0.0277268	0.56294614	0.5717268	0.5659176	0.97958046	0.07473736	0.018725004	0.5793127	0.5895101	0.5601989
1.0	0.56425345	0.5606095	0.57294464	0.56414163	0.5789815	0.5867067	0.58207023	0.5768132	0.59680516	0.56302387
1.0	0.5651581	0.5612779	0.5727693	0.56260014	0.5806967	0.58450216	0.5787377	0.58525944	0.5883543	0.5508548
1.0	0.03248002	0.569607	0.097876325	0.564095	0.5797553	0.04053728	0.577343	0.6689177	0.586451	0.54849464
1.0	0.5662505	0.5613378	0.032061137	0.5636694	0.5885576	0.58711964	0.5793241	0.58941245	0.59499717	0.5609327
1.0	0.565738	0.030919777	0.57880473	0.56435055	0.5781823	0.58537585	0.58310264	0.06366242	0.044681847	0.56004757
1.0	0.56571877	0.55854684	0.57201755	0.5644859	0.5868228	0.5860562	0.58483994	0.57817113	0.5881689	0.55953056
1.0	0.56598437	0.57196313	0.57274634	0.07363409	0.58576864	0.5868837	0.57975405	0.5782335	0.594397	0.0051414985
1.0	0.565249	0.052527383	0.65679914	0.19536574	0.58584315	0.58593756	0.5832493	0.57772905	0.025091363	0.5593076
1.0	0.018901719	0.56037515	0.5768734	0.56918645	0.5870991	0.58747077	0.576961	0.58998245	0.59597266	0.5605654
1.0	0.5663886	0.5606854	0.001267568	0.08164275	0.57792455	0.028795365	0.583938	0.5771231	0.59356785	0.55230343
1.0	0.56551695	0.568554	0.019835642	0.5261308	0.57925606	0.023348078	0.57937515	0.5899545	0.58701086	0.55153966
1.0	0.5660359	0.5604619	0.57053035	0.5648158	0.58697677	0.5859921	0.03464902	0.58044004	0.58799416	0.55334353
1.0	0.56442314	0.5662107	0.5773449	0.5647589	0.5832567	0.58695835	0.5799562	0.5775683	0.043885704	0.5201832
1.0	0.5436168	0.56103706	0.57626754	0.56830674	0.58413255	0.58562434	0.57750726	0.5772311	0.59569633	0.55148125
1.0	0.4391856	0.5687301	0.5708197	0.099135146	0.5758902	0.5866464	0.5785538	0.5809755	0.594594	0.5604115
1.0	0.56525856	0.5608701	0.57008636	0.5645516	0.049402278	0.58665544	0.5806993	0.83884484	0.5888727	0.55282605
1.0	0.5654405	0.5633759	0.5735272	0.56472325	0.7348369	0.5869369	0.5831445	0.083625995	0.5965476	0.010499549
1.0	0.013812345	0.5626941	0.5701983	0.56968135	0.5882082	0.5863697	0.570162	0.587818	0.59527034	0.5520125
1.0	0.5643461	0.56602955	0.5698557	0.5627516	0.57907605	0.020511327	0.5793818	0.037593767	0.5946409	0.5520199
1.0	0.56579685	0.56798947	0.57984155	0.5638371	0.5901522	0.024940329	0.5837382	0.58630276	0.5955966	0.010896164
1.0	0.56604785	0.560824	0.5740168	0.5696793	0.047919627	0.5865775	0.032659378	0.5809046	0.588023	0.5628681
1.0	0.56635624	0.5693624	0.57036984	0.563599	0.5817851	0.5863796	0.5835623	0.6366117	0.067134455	0.5515035
1.0	0.013005339	0.5635038	0.573958	0.5637913	0.58031267	0.5864311	0.5861543	0.57763517	0.5879852	0.010336193
1.0	0.012204763	0.5605731	0.5710911	0.5650881	0.5799057	0.5863429	0.01800737	0.57645804	0.59643126	0.56355065
1.0	0.022239525	0.56441075	0.57741493	0.5690544	0.49668255	0.58337355	0.5851928	0.57929856	0.595593	0.5630042
1.0	0.5649778	0.5677857	0.57767445	0.08803907	0.58059895	0.58680874	0.57809025	0.9714353	0.036732733	0.5506792
1.0	0.5658841	0.5618674	0.5710855	0.5643647	0.013170085	0.42299473	0.57960594	0.9349238	0.06424783	0.014295513
1.0	0.04699598	0.5610081	0.5772314	0.5687982	0.02051266	0.5864658	0.57854736	0.59118354	0.59633934	0.55043125
1.0	0.56437916	0.03105736	0.02852431	0.17318286	0.5793734	0.026241358	0.57957786	0.5766722	0.5890358	0.55857366
1.0	0.56608754	0.04702173	0.016539017	0.5654934	0.58467036	0.5866591	0.5790141	0.5896133	0.5955215	0.009710026
1.0	0.56647754	0.5612461	0.06782354	0.56975335	0.57956195	0.58577156	0.57603323	0.5869693	0.054972827	0.5524869
1.0	0.56533146	0.5676594	0.03933171	0.56245774	0.57742107	0.026604898	0.57717097	0.5858984	0.5889879	0.56084955
1.0	0.56583506	0.5686547	0.5772513	0.5653057	0.57861006	0.5857704	0.5820558	0.58924633	0.5867955	0.015610053
1.0	0.56575435	0.5605503	0.5721464	0.56925786	0.5808749	0.58602834	0.58440536	0.069248125	0.58795774	0.5595587
1.0	0.56613755	0.5639697	0.57140714	0.43607414	0.44784993	0.58732814	0.5838097	0.5819577	0.5898485	0.55340034
1.0	0.56656665	0.56813705	0.57834744	0.5653902	0.5857809	0.5865093	3.3934182e-05	0.8932409	0.034475937	0.5506663
1.0	0.5659285	0.5611051	0.5706722	0.5645725	0.58632237	0.5868015	0.5844005	0.5807826	0.58732295	0.55176955
1.0	0.0239822	0.56291133	0.573263	0.5695805	0.5767593	0.58685553	0.58023757	0.5855931	0.01036889	0.55161107
1.0	0.5045714	0.5616785	0.572179	0.5636523	0.12411607	0.02482461	0.5781135	0.5786963	0.58822215	0.31160867
1.0	0.56555444	0.5596079	0.5766205	0.028978	0.57918805	0.5870799	0.57921445	0.1782641	0.016746627	0.013632801
1.0	0.565907	0.5688363	0.018607559	0.5698831	0.58578694	0.5860422	0.02241666	0.58746654	0.5859767	0.5496618
1.0	0.035265207	0.5697999	0.18849863	0.56485164	0.58116657	0.5850681	0.5840093	0.14977553	0.59415776	0.008653213
1.0	0.5659361	0.56078374	0.5768636	0.56454915	0.5877419	0.5862854	0.5760351	0.5893624	0.588005	0.55016494
1.0	0.56625944	0.55981624	0.019237965	0.5681477	0.5756939	0.58660114	0.58365065	0.5783802	0.06950596	0.56334513
1.0	0.012059459	0.56357485	0.013700099	0.56562895	0.5802212	0.58562654	0.046235345	0.5885167	0.5943665	0.5514958
1.0	0.56532604	0.56135124	0.13752931	0.56522524	0.5837872	0.03581273	0.5834876	0.5912749	0.5878879	0.54998
1.0	0.5657152	0.037235525	0.5720564	0.5687256	0.12832855	0.025240753	0.5785862	0.58177483	0.027763426	0.55227154
1.0	0.56646717	0.094868764	0.5792226	0.56911665	0.034609184	0.58512056	0.5798032	0.5786235	0.5898545	0.010487701
1.0	0.56548154	0.18612833	0.57302535	0.56309867	0.57912046	0.5868451	0.58585227	0.5869156	0.6489975	0.014043211
1.0	0.56473786	0.56333804	0.31646535	0.569719	0.5866488	0.5857863	0.58235925	3.9640254e-05	0.025337411	0.55365413
1.0	0.56549025	0.5716856	0.5781907	0.5707697	0.58716315	0.58723825	0.5769331	0.5777174	0.037260786	0.5521969
1.0	0.5662813	0.12794775	0.5720643	0.5650489	0.57912385	3.2144966e-05	0.57887083	0.5805406	0.5947076	0.5529116
1.0	0.56497836	0.55943173	0.57751644	0.5651956	0.5860038	0.02891258	0.5854359	0.5895076	0.59285116	0.56017596
1.0	0.5654385	0.5599022	0.5769903	0.5695958	0.5856479	0.07934977	0.58229995	0.58015937	0.05447035	0.55129516
1.0	0.5663436	0.55969805	0.57746094	0.57031345	0.58006376	0.58506215	0.5768566	0.58023894	0.59010583	0.018419148
1.0	0.5650673	0.5582974	0.57239735	0.08842895	0.58993375	0.45772097	0.031092983	0.039386302	0.03681494	0.5517127
1.0	0.023384422	0.5604277	0.57278883	0.56755435	0.5799763	0.5858396	0.58260655	0.58065695	0.5953334	0.56128013
1.0	0.024416467	0.5611437	0.57302314	0.5640714	0.5888156	0.05911421	0.57869935	0.06796816	0.5871478	0.01397769
1.0	0.56466776	0.56880355	0.57700664	0.5677733	0.5766591	0.5863159	0.5794878	0.577835	0.011745769	0.5503647
1.0	0.56559175	0.9953732	0.57771164	0.5686854	0.5869826	0.46608463	0.5784161	0.5878541	0.5870558	0.011889148
1.0	0.56641114	0.56473655	0.57749677	0.5686885	0.57984465	0.5867691	0.05399855	0.59092975	0.5881231	0.56006134
1.0	0.015488191	0.5621741	0.5765391	0.5653165	0.5792651	0.036948573	0.4914832	0.57740724	0.59474236	0.5593633
1.0	0.5657576	0.995284	0.57930654	0.5692282	0.57920045	3.6568086e-05	0.57892954	0.589506	0.5962158	0.5596058
1.0	0.56556976	0.04279606	0.572741	0.5663162	0.5821268	0.58417606	0.032498855	0.5910808	0.5861581	0.55001223
1.0	0.028086208	0.5679951	0.57909966	0.5688554	0.58982164	0.58697784	0.58357733	0.5892732	0.59423405	0.5523432
1.0	0.5656558	0.56385034	0.6103842	0.56470937	0.5781335	0.026657604	0.58359635	0.5803333	0.5892862	0.015501217
1.0	0.5664625	0.5630322	0.5725328	0.026789408	0.57906157	0.048481375	0.58418006	0.08062567	0.031275086	0.5625281
1.0	0.5646581	0.55797815	0.57777077	0.56468004	0.57849586	0.38225293	0.033485565	0.05617349	0.5960787	0.014328381
1.0	0.5656897	0.033693112	0.015034753	0.5702083	0.5795267	0.5841993	0.584225	0.57767713	0.5950001	0.55130327
1.0	0.5636145	0.56932694	0.5777119	0.5689948	0.5790125	0.028309384	0.58479697	0.58903104	0.022748925	0.5501582
1.0	0.5636702	0.5683483	0.014207919	0.6157291	0.5885854	0.5866061	0.57943636	0.59039897	0.8094284	0.5509974
1.0	0.516271	0.2094679	0.020949213	0.5688896	0.5799622	0.58687574	0.58348155	0.116674095	0.5874832	6.6496126e-05
1.0	0.5648139	0.5701322	0.571129	0.5683841	0.5799684	0.58652574	0.58502287	0.5784644	0.5963165	0.55137485
1.0	0.5656212	0.44940808	0.5729483	0.5647588	0.58634424	0.49502754	0.03011166	0.59130746	0.5864483	0.55180126
1.0	0.5640353	0.99534214	0.57300097	0.5644804	0.9542122	0.58587486	0.5742224	0.58743834	0.5889672	0.012779571
1.0	0.016849874	0.12988786	0.019618807	0.5635856	0.042038437	0.30088535	0.57854205	0.5891937	0.042417325	0.008297627
1.0	0.56587005	0.5722784	0.5730559	0.5653198	0.58646524	0.5871493	0.58258367	0.58025473	0.59476715	0.017429896
1.0	0.56416875	0.5608226	0.5725011	0.5646746	0.7781904	0.5845694	0.49238712	0.5787071	0.58895487	0.5633002
1.0	0.5652252	0.56773365	0.57887435	0.5680233	0.58632666	0.58440626	0.029503334	0.5867851	0.036738336	0.010582035
1.0	0.56635755	0.036161333	0.5727601	0.563394	0.5794322	0.030198935	0.027365725	0.5869239	0.53021145	0.55235344
1.0	0.5657237	0.56212896	0.5778005	0.56933904	0.02277273	0.585627	0.577166	0.5892719	0.59502524	0.5510035
1.0	0.5647144	0.98663694	0.57266223	0.5651967	0.049127657	0.5206048	0.5852066	0.012157949	0.5949736	0.011169154
1.0	0.56533486	0.039914705	0.111549355	0.5685047	0.56370157	0.585997	0.00021795716	0.57540894	0.5875425	0.55129063
1.0	0.5657943	0.5627479	0.57356775	0.5634654	0.6866666	0.58589065	0.5808198	0.5888973	0.031858634	0.5599293
1.0	0.56582826	0.56393033	0.57842904	0.5679742	0.5786469	0.021909928	0.57903916	0.57763654	0.59402466	0.5603507
1.0	0.032725856	0.5721584	0.5722238	0.5917644	0.58009505	0.11596524	0.584371	0.03921217	0.58775365	0.00900928
1.0	0.56502885	0.07161632	0.5781181	0.5650302	0.9537724	0.016866343	0.5837004	0.9765024	0.58604425	0.55054
1.0	0.5641321	0.56085926	0.5726516	0.56968623	0.04704613	0.58542466	0.5831856	0.037083548	0.015613389	0.54975146
1.0	0.56529796	0.56123674	0.000103593586	0.48511833	0.5866811	0.584553	0.5793603	0.58733696	0.5869757	0.56003267
1.0	0.56462747	0.5629869	0.5762883	0.09339354	0.023910005	0.58676803	0.02652576	0.032562092	0.5878976	0.017644297
1.0	0.51634985	0.56096244	0.5794429	0.57721853	0.5884193	0.58675236	0.5821659	0.5874602	0.023427786	0.5612154
1.0	0.5660755	0.56938374	0.5735025	0.5689108	0.5762471	0.028727734	0.58759916	0.052749675	0.595938	0.56010735
1.0	0.56525856	0.051616058	0.5790884	0.56482685	0.5859851	0.58553934	0.5835869	0.020761987	0.017020838	0.015550187
1.0	0.03253536	0.5592523	0.138401	0.5638293	0.086612016	0.58584684	0.583965	0.5777391	0.5870375	0.54996395
1.0	0.56571096	0.5701761	0.5776897	0.5699827	0.57904786	0.58632064	0.5790839	0.59035414	0.5878515	0.55283666
1.0	0.56528646	0.56894505	0.023154262	0.56413645	0.017463	0.11608453	0.050657734	0.5900349	0.00013480947	0.55197835
1.0	0.5654358	0.56015927	0.02573159	0.5701749	0.57953274	0.58649725	0.5843192	0.669187	0.589929	0.55346626
1.0	0.5651135	0.14618824	0.5715551	0.5699597	0.5881414	0.58670133	0.5841781	0.5876513	0.5950527	0.55319333
1.0	0.5654725	0.5600572	0.57705176	0.5646267	0.57771343	0.5847929	0.01919395	0.5805387	0.5942582	0.558247
1.0	0.56559914	0.56784546	0.02196142	0.09195985	0.58581704	0.028901003	0.58021635	0.5776012	0.5876797	0.552962
1.0	0.5636385	0.56867725	0.5736612	0.568367	0.046786025	0.024639962	3.686532e-05	0.5770978	0.5897548	0.5493424
1.0	0.5649438	0.57039994	0.023097182	0.5628894	0.5806026	0.5847296	0.57669324	0.5807974	0.59509474	0.5530711
1.0	0.5657368	0.5677146	0.57667994	0.56490713	0.57452464	0.51079506	0.20403492	0.26195014	0.5883832	0.55160594
1.0	0.013137137	0.5703946	6.727105e-05	0.56788874	0.04883951	0.025470503	0.031761475	0.57888436	0.5939015	0.55236137
1.0	0.5650706	0.56943905	0.57285386	0.072790295	0.98750883	0.5871855	0.5828671	0.57979685	0.8109208	0.5514941
1.0	0.56387824	0.55930954	0.5729596	0.56896794	0.08348631	0.58607554	0.57802737	0.5772578	0.5884116	0.55867875
1.0	0.5646783	0.5692007	0.57623106	0.5651007	0.57902366	0.58669466	0.041827127	0.57687825	0.034687333	0.5608627
1.0	0.024577688	0.5610573	0.5728204	0.56315833	0.5798546	0.58505595	0.051742844	0.1669967	0.5964993	0.5359225
1.0	0.5658003	0.5633948	0.17990124	0.5652855	0.04759804	5.2586387e-05	0.5846406	0.5794133	0.5878483	0.5515841
1.0	0.5658608	0.56001955	0.57542706	0.5688495	0.581749	0.58632886	0.32196382	0.591337	0.5880753	0.5518452
1.0	0.5654758	0.56987756	0.5723651	0.5639914	0.57633525	0.5860966	0.58338225	0.59006083	0.04689037	0.55104566
1.0	0.56658626	0.56065786	0.5791451	0.57014406	0.57811177	0.34880713	0.5852899	0.58962154	0.59526604	0.55100715
1.0	0.018747855	0.5618059	0.5765958	0.56464577	0.58021474	0.58565515	0.39040527	0.017532483	0.03216881	0.5589996
1.0	0.5661761	0.5697903	0.5795177	0.56895465	0.58076614	0.10771871	0.5799414	0.5913267	0.5957784	0.041353043
1.0	0.56553024	0.117099054	0.571638	0.5684613	0.5791854	0.58710873	0.58004445	0.58028364	0.5956958	0.55966455
1.0	0.021095617	0.55993575	0.02659899	0.00052271114	0.5772304	0.02191093	0.57626814	0.57804227	0.60633326	0.5621583
1.0	0.5662143	0.052792545	0.5718825	0.56770945	0.575987	0.58622414	0.049061734	0.07474806	0.58612823	0.0110585
1.0	0.5629486	0.55990046	0.5730697	0.56459904	0.5848793	0.58579534	0.582997	0.03359993	0.59493625	0.56252176
1.0	0.5656749	0.5683285	0.57286006	0.56919765	0.58100665	0.5846681	0.58444965	0.5793124	0.58802384	0.5507821
1.0	0.56531036	0.568272	0.57230437	0.56906265	0.8839372	0.5863158	0.5785501	0.58009034	0.5927722	0.55877686
1.0	0.016306316	0.58149624	0.5707263	0.6810984	0.5814889	0.5865947	0.5807307	0.5874532	0.5965626	0.014017018
1.0	0.5654534	0.56223094	0.5768046	0.56848514	0.5761774	0.58527344	0.57828766	0.58816373	0.58779407	0.56089526
1.0	0.5656601	0.56930315	0.5719636	0.5648528	0.94402796	0.035368185	0.061650723	0.5791227	0.8099073	0.55945235
1.0	0.5657208	0.5710151	0.57707924	0.56333387	0.58750194	0.5864075	0.57759565	0.58948994	0.5899052	0.010506616
1.0	0.028287146	0.5690876	0.57167417	0.1343688	0.39514592	0.039338388	0.09976648	0.58871615	0.5884576	0.014952
1.0	0.5654905	0.07565087	0.57632446	0.5703765	0.5802439	0.5870072	0.5833514	0.5865737	0.588906	0.55556184
1.0	0.5654708	0.046700813	0.57162297	0.06356525	0.5861742	0.024685752	0.57817465	0.5788068	0.59576684	0.5601923
1.0	0.56576043	0.5632599	0.5724194	0.6512966	0.58053374	0.01646128	0.027784543	0.5882	0.5940964	0.55186146
1.0	0.5651128	0.56236875	0.576167	0.11466166	0.58712155	0.58572394	0.05486428	0.5790268	0.023028938	0.5600302
1.0	0.56404704	0.57226545	0.5769193	0.56476825	0.57876587	0.020540971	0.0025417674	0.4638037	0.014827427	0.5512994
1.0	0.5643984	0.98686415	0.5703706	0.5648682	0.5216887	0.58428514	0.5837302	0.58909565	0.59646404	0.011932302
1.0	0.5647964	0.5595427	0.5771785	0.56410235	0.5787359	0.58682525	0.4897062	0.053599194	0.5937517	0.5603538
1.0	0.5660657	0.5716594	0.02017647	0.56405455	0.575862	0.5854061	0.023814479	0.58833456	0.5886867	0.55018234
1.0	0.56534255	0.5606413	0.083403	0.56541777	0.020939833	0.58620965	0.5832237	0.5760593	0.5943805	0.5523686
1.0	0.5664867	0.0807818	0.5779639	0.5689514	0.57979286	0.58511525	0.5855033	0.5884552	0.5944939	0.5627785
1.0	0.023575298	0.046452854	0.13791125	0.5645519	0.5789097	0.58386534	0.5801654	0.57936066	0.02528854	0.549776
1.0	0.025356395	0.56062746	0.1376262	0.56369525	0.588203	0.5868323	0.5838983	0.08045721	0.593719	0.5523432
1.0	0.566162	0.5605597	0.5702129	0.36042753	0.57915956	0.58677435	0.5794713	0.57979226	0.08514814	0.5515053
1.0	0.56621516	0.98697144	0.57741046	0.56557566	0.57782996	0.11652717	0.5794456	0.5791892	0.5891515	0.5515353
1.0	0.56526995	0.56909466	0.5775999	0.5656041	0.58188707	0.5855026	0.019100374	0.58776164	0.03704535	0.5597474
1.0	0.56577015	0.5642816	0.3527618	0.07151188	0.58810395	0.5856692	0.5792083	0.58838916	0.58683944	0.55261004
1.0	0.5654902	0.0024953387	0.57824874	0.56860197	0.59012246	0.5859066	0.5797692	0.59049004	0.58803856	0.5513678
1.0	0.02824602	0.5706445	0.5736475	0.56908536	0.035689883	0.0002885173	0.585615	0.5806977	0.58901095	0.55148715
1.0	3.967013e-05	0.55649877	0.57695246	0.5636319	0.587364	0.5844579	0.035334017	0.58815956	0.28792667	0.5608666
1.0	0.031322427	0.55651563	0.027788298	0.5645263	0.5897443	0.58597416	0.5842717	0.5913365	0.055294555	0.00931402
1.0	0.5653771	0.56160396	0.017041642	0.5689385	0.5849532	0.042519283	0.57943594	0.5774002	0.595922	0.5509049
1.0	0.56566787	0.57047325	0.5797875	0.5645202	0.078231625	0.007356042	0.70905375	0.5886345	0.04449417	0.55176246
0.0	0.028192513	0.037190866	0.018838506	0.07698066	0.03654785	0.03286787	0.03995646	0.036885165	0.04315201	0.010335062
0.0	0.028196322	0.037329774	0.018911082	0.07750668	0.036793437	0.03273206	0.039627913	0.03666308	0.042453382	0.010277761
0.0	0.031269554	0.06619186	0.017165009	0.081103005	0.061271798	0.03445432	0.03287179	0.052503	0.019471582	0.00933829
0.0	0.031462923	0.06681753	0.017153775	0.08115085	0.061617047	0.034164745	0.03324553	0.052380703	0.019347781	0.009344949
0.0	0.039182305	0.07044987	0.029067561	0.02573758	0.044771276	0.031617586	0.035511933	0.042839866	0.031122373	0.008652444
0.0	0.039039634	0.070575185	0.029016003	0.0257814	0.044858087	0.03164449	0.035669744	0.043138683	0.03103051	0.008653434
0.0	0.01572889	0.39850378	0.085682526	0.21227352	0.5818145	0.060490385	0.031088602	0.6158833	0.09534926	0.012618845
0.0	0.02661859	0.100374214	0.014827907	0.2340422	0.0744118	0.04301961	0.032059293	0.18842466	0.07792947	0.01147923
0.0	0.0266466	0.10042706	0.014879395	0.2341713	0.07458906	0.04317123	0.032078195	0.1869872	0.07793988	0.011421574
0.0	0.026647294	0.10080491	0.014830862	0.2337744	0.07464309	0.043147568	0.03205975	0.18695095	0.07792584	0.01146007
0.0	0.015584883	0.23577838	0.09038122	0.13613057	0.56503314	0.045919463	0.03216471	0.24882697	0.04644462	0.015828863
0.0	0.013538897	0.36016807	0.074990466	0.16440958	0.47821835	0.04954771	0.047323674	0.3130636	0.04957399	0.012164668
0.0	0.014973015	0.2547211	0.092629045	0.10698406	0.58397716	0.044867996	0.028771872	0.4531588	0.07187229	0.012789827
0.0	0.011882338	0.9943585	0.48604298	0.38503388	0.9879324	0.10386084	0.08571055	0.93940926	0.16792974	0.07037725
0.0	0.0143060265	0.12697001	0.09414581	0.21660726	0.5422499	0.053962372	0.029767571	0.20131251	0.036669146	0.012541306
0.0	0.01642374	0.45412058	0.09534276	0.15689194	0.40793127	0.034358364	0.039056417	0.13437338	0.044486046	0.017574372
0.0	0.02514154	0.99392855	0.40977755	0.4091508	0.9865915	0.092289485	0.12936448	0.93588203	0.24304436	0.00014870768
0.0	0.012490635	0.19508678	0.06552818	0.11518972	0.495807	0.048405528	0.02145148	0.17383777	0.02768325	0.013774699
0.0	0.012563541	0.04009748	0.01719981	0.05966862	0.024943635	0.026751375	0.019983472	0.020889716	0.010777066	0.010851269
0.0	0.012521492	0.04010297	0.017178312	0.060096268	0.0254577	0.026737688	0.019744566	0.020817986	0.010849769	0.010811092
0.0	0.008471894	0.30507162	0.07243506	0.15952085	0.3704536	0.039392617	0.03399147	0.23894337	0.044790093	0.019781427
0.0	0.03674806	0.07999864	0.023568165	0.16234978	0.023956912	0.017397016	0.029194625	0.036341112	0.019741863	0.011964062
0.0	0.036819834	0.08031687	0.02339106	0.1628559	0.023883622	0.0173651	0.0292863	0.036496516	0.01977573	0.011979505
0.0	0.009566372	0.32625902	0.07161155	0.09754346	0.4311759	0.02836594	0.018149966	0.18472266	0.059681512	0.012845462
0.0	0.027147368	0.99357104	0.39677832	0.43842793	0.9806831	0.09197667	0.02752666	0.9554752	0.25654006	0.06102949
0.0	0.012201936	0.32173064	0.05958349	0.11375539	0.4206724	0.030870767	0.021515755	0.10680112	0.051837284	0.012542228
0.0	0.018541291	0.16447583	0.060511194	0.14041305	0.3778011	0.027850509	0.012871488	0.12192651	0.046930194	0.012748495
0.0	0.013690533	0.31244722	0.12129841	0.00047436863	0.48453516	0.047801692	1.8689956e-05	0.25858432	0.032926984	0.013697206
0.0	0.013631012	0.30883095	0.12016337	0.00046800677	0.47696465	0.047687408	1.8538767e-05	0.25817487	0.032122463	0.013351893
0.0	0.013706022	0.3093819	0.119943574	0.00046722518	0.4774356	0.047898572	1.8670095e-05	0.2593054	0.0322523	0.013323869
0.0	0.025711223	0.0080723055	0.0839662	0.14944547	0.8235635	0.07100756	0.023774007	0.07232345	0.032850605	0.021035908
0.0	0.03360687	0.0002807597	0.02390281	0.08227175	0.06673257	0.03076778	0.026429003	0.032401778	0.016900022	0.016740581
0.0	0.010115494	0.08752958	0.059921354	0.12995638	0.35529298	0.038368452	0.024053553	0.14429045	0.037512966	0.020272417
0.0	0.41077775	0.4841588	0.5512673	0.63856417	0.63142866	0.4458617	0.4186596	0.66339856	0.67112637	0.60414964
0.0	0.564037	0.56037676	0.57120085	0.5622112	0.5756245	0.5855633	0.5767057	0.57806224	0.58750314	0.5495899
0.0	0.013190011	0.00065268803	0.020629615	0.108187616	0.013574128	0.018873762	0.029821657	0.00011487113	0.025413452	0.01597343
0.0	0.46269763	0.017292688	0.484728	0.5415051	0.49756822	0.5348212	0.5504732	0.0026277807	0.65715486	0.4733177
0.0	0.012238739	0.0047238385	0.049228754	0.1347275	0.36139786	0.053614315	0.028461708	0.00048101612	0.06725622	0.01906028
0.0	0.01730684	0.1647838	0.00020207492	0.038671307	0.615708	0.037733063	0.028256265	0.21088877	0.0569692	0.012711477
0.0	0.000115617964	0.13063022	0.08749884	0.13195397	0.37292847	0.060535036	0.040712748	0.09267329	0.023831047	3.082274e-05
0.0	0.00010611786	0.14428721	0.09731531	0.11035823	0.49492836	0.042648282	0.03086006	0.11697322	0.060637478	6.2855084e-05
0.0	0.008505373	0.22739996	0.00019646344	0.047893222	0.5095178	0.040860485	0.035687197	0.10645065	0.03784137	0.012325787
0.0	0.01486191	0.2715976	0.09228128	0.11453561	0.75355107	0.049060162	0.040195722	0.43514618	0.09046535	0.020985896
0.0	0.023081267	0.34067968	0.08032426	0.09472787	0.41251954	0.06034157	0.040781688	0.18169886	0.028811151	0.022940483
0.0	0.014737571	0.29579473	0.08319022	0.11319895	0.5483387	0.035803962	0.023456594	0.18105483	0.041980162	0.010546443
0.0	0.023349412	0.21790172	0.10726101	0.17396577	0.5324674	0.016440209	0.035266984	0.097077355	0.035876654	0.009858226
0.0	0.016402895	0.122887015	0.05930266	0.05261893	0.118073165	0.040736992	0.021900533	0.14061278	0.034670383	0.0138231395
0.0	0.014213624	0.16732408	0.15825999	0.11953352	0.43915105	0.0575116	0.056273658	0.15227476	0.06319517	0.023431923
0.0	0.019269953	0.18642265	0.1545338	0.0923614	0.9025906	0.0678147	0.019384766	0.12909871	0.012052388	0.020276716
0.0	0.02127095	0.15100172	0.118586585	0.08759267	0.48630446	0.041400686	0.031713206	0.1467519	0.066788696	0.016494773
0.0	0.015277561	0.2565792	0.05016325	0.1406495	0.49132323	0.05581328	0.04498752	0.33415732	0.07553596	0.011077362
0.0	0.021692656	0.99452317	0.4115735	0.47782806	0.98814976	0.09224602	0.07179872	0.9385876	0.1132842	0.065595314
0.0	0.014793091	0.17169385	0.049803093	0.09669967	0.37623838	0.038193773	0.034353882	0.18397187	0.017004387	0.0125071015
0.0	0.015864393	0.047328148	0.026394634	0.07443804	0.2797245	0.02766458	0.050516002	0.07747803	0.06487403	0.00834473
0.0	0.5523486	0.7037095	0.64223945	0.5796756	0.70929426	0.46730942	0.59337723	0.5790658	0.6995837	0.5545574
0.0	0.63063323	0.7857888	0.70581186	0.69808257	0.7781904	0.5822531	0.7324047	0.700225	0.6279157	0.77014744
0.0	0.63063323	0.7857888	0.70581186	0.69808257	0.7781904	0.5822531	0.7324047	0.700225	0.6279157	0.77014744
0.0	0.5726649	0.8428982	0.661705	0.6175905	0.58069825	0.5609444	0.6191287	0.6512178	0.7373509	0.646451
0.0	5.032399e-05	0.12395846	0.08890413	0.045225102	0.6377021	0.040099747	0.045330763	0.04750586	0.032841	0.016920362
0.0	0.33894116	0.9394413	0.76209694	0.8330824	0.9812424	0.47155666	0.50229794	0.9122665	0.63404137	0.66514134
0.0	0.5643526	0.5603801	0.5706475	0.56226516	0.58036184	0.58553606	0.57849354	0.57904726	0.5865976	0.5503648
0.0	0.564334	0.5602903	0.570758	0.56315345	0.57881904	0.5853031	0.57826453	0.5784719	0.5871689	0.5498479
0.0	0.012042496	0.27147695	0.1160311	0.1304702	0.5505629	0.051899124	0.039990224	0.27352035	0.037934378	0.013781125
0.0	0.5110365	0.65250516	0.65668213	0.57040304	0.6877269	0.46101943	0.5680946	0.7498917	0.67419606	0.5323416
0.0	0.023297962	0.1131469	0.012917749	0.07474715	0.012896164	0.02713049	0.052990098	0.027113693	0.022795146	0.009525607
0.0	0.03929472	0.039655235	0.026887285	0.05881577	0.04200074	0.026860092	0.030692266	0.041210353	0.042736903	0.013745811
0.0	0.03467482	0.13021074	0.035223015	0.024576152	0.026691044	0.021723017	0.02277008	0.04340231	0.029938348	0.020322625
0.0	0.011450878	0.62051433	0.08513848	0.035909902	0.6662815	0.054653242	0.026191982	0.49107522	0.04323965	0.023379588
0.0	0.37812793	0.6440634	0.51268977	0.5158106	0.81593686	0.51278114	0.5310632	0.7547894	0.63790864	0.5307667
0.0	0.49122056	0.7954208	0.6545983	0.316586	0.50109726	0.47738314	0.5124628	0.8184637	0.5939695	0.62572163
0.0	0.5645223	0.55945015	0.57075846	0.56245154	0.5795242	0.58569443	0.5781794	0.57961494	0.5861238	0.5499126
0.0	0.016459104	0.044777945	0.018384295	0.03779604	0.049367536	0.023805251	0.040233836	0.028448526	0.016070029	0.008391255
0.0	0.49207896	0.65972614	0.611119	0.47351563	0.74083304	0.54672015	0.43179688	0.59620494	0.5598975	0.5425962
0.0	0.011308731	0.22580291	0.086197905	0.092652716	0.6537754	0.06010844	0.018474134	0.1132049	0.028446192	0.011682831
0.0	0.023279827	0.11532612	0.012984655	0.07596116	0.013069081	0.027195195	0.05298797	0.026951768	0.02272751	0.00963257
0.0	0.010109471	0.2083876	0.06448877	0.16340502	0.3397271	0.043702688	0.049909234	0.20957248	0.054336045	0.014344188
0.0	0.015792668	0.21248524	0.06272588	0.17314404	0.31728444	0.03987222	0.02317798	0.15588695	0.058288757	0.015473668
0.0	0.013059373	0.07472112	0.03723483	0.08933687	0.03646303	0.020129593	0.05254446	0.09788677	0.025526412	0.011597871
0.0	0.021312537	0.95054334	0.07530862	0.050407358	0.44529977	0.053590897	0.042100668	0.21047094	0.042861633	0.018297058
0.0	0.018160706	0.23748761	0.07151976	0.062010016	0.49620843	0.069661185	0.00817429	0.15504298	0.057241276	0.013428002
0.0	0.027659854	0.9921842	0.43162385	0.50120234	0.9868537	0.116417356	0.066588365	0.9136198	0.28458944	0.059352573
0.0	0.020019872	0.9424553	0.11392884	0.15857068	0.4324417	0.04178904	0.041133907	0.22716655	0.027734391	0.014572928
0.0	0.012473414	0.29749182	0.06373554	0.052700117	0.3086428	0.06142225	0.028699353	0.19088456	0.030466748	0.012775625
0.0	0.012447643	0.296335	0.06371775	0.052635383	0.30949247	0.06113299	0.02882343	0.19126247	0.030553157	0.012796921
0.0	0.033291362	0.083136536	0.017280497	0.049144644	0.011208351	0.028241703	0.025703192	0.043812994	0.035458922	0.009705112
0.0	0.4917062	0.6050588	0.5218457	0.6936853	0.545792	0.45589682	0.34375426	0.58676004	0.53146416	0.7206435
0.0	0.45074356	0.58920145	0.5440402	0.49621043	0.4331958	0.36295247	0.51112	0.701351	0.5200583	0.5254033
0.0	0.5122908	0.5643944	0.55680674	0.5525661	0.64235824	0.4969134	0.4703666	0.5854864	0.36226112	0.55307585
0.0	0.56402874	0.56119835	0.5714	0.5615109	0.5755818	0.5853082	0.5767416	0.5768211	0.5872406	0.55029243
0.0	0.5640431	0.55925274	0.57071567	0.56220615	0.5756333	0.5855516	0.5766639	0.57707894	0.5879393	0.54994565
0.0	0.02192162	0.09707671	0.02889838	0.058360826	0.019519502	0.0305886	0.02781956	0.065718755	0.015405345	0.016909467
0.0	0.016005535	0.27543762	0.079328604	0.18074454	0.29374686	0.06054826	0.027346324	0.16604389	0.047287226	0.025842993
0.0	0.009075473	0.13542318	0.054574862	0.14547089	0.52151483	0.067028955	0.028085591	0.27103764	0.013476889	0.011991624
0.0	0.01700725	0.2679617	0.07250721	0.16925496	0.5232786	0.047114782	0.05886642	0.13273104	0.014128882	0.02460194
0.0	0.013965884	0.20372555	0.060868964	0.12729482	0.5412598	0.06771758	0.02367008	0.19718704	0.017883403	0.012869816
0.0	0.557784	0.6867179	0.6299711	0.53256404	0.5568157	0.48761502	0.5384588	0.69763017	0.59612405	0.59633315
0.0	0.018732948	0.99594563	0.36396515	0.5586674	0.9844334	0.15907219	0.08735468	0.9291917	0.20640299	0.06892577
0.0	0.035578486	0.99298555	0.40936604	0.60936284	0.98537123	0.11228277	0.15985109	0.9486007	0.15393473	0.06567841
0.0	0.01728475	0.31573656	0.07236838	0.17266868	0.18828626	0.068945475	0.022234501	0.1562188	0.048903514	0.0138308965
0.0	0.008987102	0.108114995	0.07567213	0.17315166	0.45382237	0.044452563	0.03962559	0.29639438	0.015392598	0.0144519005
0.0	0.5642497	0.5580854	0.5716136	0.5625882	0.5802805	0.58550537	0.57875866	0.57836294	0.5863453	0.5509482
0.0	0.56425387	0.5582827	0.57174677	0.5633628	0.57867074	0.58546567	0.5791561	0.5789018	0.5866051	0.55137825
0.0	0.038885664	0.041167382	0.019245695	0.078081265	0.043163143	0.028435228	0.028357808	0.057504516	0.028610734	0.012767827
0.0	0.4152486	0.67917967	0.6234927	0.60952973	0.71590245	0.51602566	0.53874916	0.64796287	0.5398388	0.6478706
0.0	0.020166071	0.32507294	0.08427099	0.123178765	0.7737006	0.047348287	0.031911034	0.2443364	0.040220525	0.022983896
0.0	0.564481	0.5605697	0.57141083	0.56418854	0.5783316	0.5857011	0.57864594	0.5793407	0.5868721	0.5515658
0.0	0.022893984	0.08572694	0.022338925	0.053581417	0.04488114	0.01852288	0.025080668	0.015059728	0.038779736	0.0076313904
0.0	0.013863557	0.22980551	0.1091724	0.084886506	0.49385983	0.04872685	0.03317093	0.12646832	0.061345246	0.011414815
0.0	0.4453876	0.5797233	0.6346225	0.52176166	0.5404783	0.46401295	0.56070256	0.7599749	0.57466877	0.5521212
0.0	0.56441283	0.56036663	0.5709634	0.5636578	0.5775629	0.5853558	0.5782182	0.5782832	0.58703035	0.5496846
0.0	0.021812024	0.3205641	0.06482328	0.20131621	0.73447436	0.04813612	0.050981477	0.184218	0.053169347	0.017251967
0.0	0.56454927	0.55982935	0.57111806	0.56387484	0.5787817	0.585668	0.57839096	0.58048904	0.5864727	0.55058765
0.0	0.021740168	0.1474709	0.016050588	0.05508915	0.122970216	0.025054246	0.025484396	0.0328001	0.03025572	0.007326277
0.0	0.53763443	0.7091557	0.6428523	0.515201	0.64274395	0.48647118	0.49286178	0.5489673	0.51818293	0.48249844
0.0	0.019861136	0.4370203	0.07748058	0.09062459	0.62352985	0.05591652	0.030332288	0.11076116	0.032402422	0.008302478
0.0	0.018438417	0.17996165	0.1422454	0.07729197	0.57091576	0.05005107	0.025559751	0.2334361	0.04667096	0.013797843
0.0	0.45619795	0.7151204	0.70888376	0.6091936	0.74802744	0.4887368	0.5573601	0.72846663	0.52277565	0.5167149
0.0	0.0115144765	0.033960395	0.023603821	0.11694927	0.07269461	0.028295005	0.024708122	0.014994086	0.051951516	0.01604726
0.0	0.011746194	0.06774069	0.058020607	0.17490691	0.6779834	0.050594356	0.03112709	0.079348035	0.06446878	0.015630914
0.0	0.01299144	0.33913222	0.0892302	0.16098048	0.53533936	0.05259779	0.031441562	0.1571135	0.03307878	0.0113373855
0.0	0.015783168	0.25079983	0.11987544	0.14248858	0.5771304	0.06726673	0.02349203	0.1330024	0.0750304	0.010079272
0.0	0.019761097	0.9928417	0.40473107	0.5127386	0.98481154	0.14451148	0.08838253	0.9737422	0.20731409	0.0726882
0.0	0.013671308	0.20849638	0.06931583	0.13169321	0.48141056	0.052158967	0.030523112	0.19903097	0.029233426	0.013165828
0.0	0.017282546	0.034732923	0.030364012	0.13242039	0.029616784	0.037913032	0.04380083	0.06493382	0.036020987	0.009959403
0.0	0.0168237	0.5884581	0.06745198	0.094417594	0.5079713	0.06411743	0.028110879	0.56320953	0.056348637	0.018916138
0.0	0.011643892	0.18925606	0.103783615	0.12642273	0.757306	0.0433925	0.02863573	0.22838725	0.026280437	0.017032491
0.0	0.010731032	0.29207093	0.058328785	0.10322298	0.41867778	0.068005145	0.032657266	0.19704826	0.043534096	0.018086992
0.0	0.012252581	0.26003325	0.08784018	0.15093999	0.784663	0.04582592	0.055492613	0.29854158	0.056098808	0.015069146
0.0	0.014714519	0.6038692	0.1558678	0.09522159	0.8625082	0.045957215	0.040036745	0.37425518	0.057010923	0.019606069
0.0	0.020910544	0.108010456	0.07955931	0.16416517	0.5606377	0.055123948	0.026253095	0.18149333	0.035408042	0.014708706
0.0	0.01759542	0.32350588	0.044623174	0.077587195	0.36913615	0.029182525	0.034378517	0.17166242	0.028228221	0.013927863
0.0	0.01363377	0.29681063	0.070375845	0.08589929	0.40370908	0.05206586	0.04169857	0.13112041	0.05417185	0.015201043
0.0	0.013806682	0.25347057	0.072205044	0.09995569	0.53995186	0.060669124	0.05493142	0.26858336	0.05139354	0.020476812
0.0	0.020247865	0.24346681	0.061674703	0.18787545	0.57497746	0.064323545	0.04185343	0.363652	0.053398218	0.015440708
0.0	0.016171759	0.18961497	0.08626678	0.10185082	0.49015692	0.066836394	0.049671162	0.28647372	0.039432444	0.018726585
0.0	0.023260059	0.15381074	0.08064006	0.14097284	0.5132618	0.055934165	0.056358933	0.22210447	0.044652384	0.02294571
0.0	0.035646196	0.032710657	0.02207835	0.0776531	0.044065397	0.021419348	0.031910874	0.03551754	0.055902064	0.015821792
0.0	0.52392346	0.6493159	0.62279797	0.51131797	0.5880985	0.51483285	0.58185077	0.7209106	0.5630985	0.63659334
0.0	0.49626175	0.69054717	0.6015824	0.5761265	0.6797294	0.5039497	0.5188641	0.7183536	0.6264577	0.25617224
0.0	0.020236194	0.08849155	0.024563888	0.067594506	0.07119053	0.022459194	0.027259808	0.03400677	0.030139633	0.0040728482
0.0	0.016013	0.03704723	0.0121748485	0.07036697	0.012086065	0.02747685	0.012441806	0.057489328	0.024349723	0.006380302
0.0	0.01597912	0.037103165	0.012210082	0.07015948	0.012122837	0.027676538	0.012408221	0.057386167	0.024284694	0.006345178
0.0	0.01604126	0.0370299	0.012212434	0.07040582	0.012098094	0.027736533	0.012449571	0.05743429	0.024297407	0.0063349945
0.0	0.015908347	0.036951542	0.012182369	0.07018959	0.012133017	0.027568568	0.0124226855	0.05758091	0.024268644	0.006347545
0.0	0.019228347	0.052714236	0.01964185	0.07411684	0.012478824	0.02088739	0.02269614	0.03368044	0.06538158	0.014834024
0.0	0.01919038	0.052961536	0.019688107	0.073914304	0.012463415	0.021045348	0.022636596	0.03370853	0.06523462	0.014814706
0.0	0.019256206	0.052856557	0.019700259	0.073940985	0.012494017	0.021022715	0.02265687	0.03376932	0.06543247	0.0148687195
0.0	0.019312967	0.052603982	0.019684786	0.073929876	0.012504046	0.020962454	0.022620175	0.033835568	0.065141395	0.01476543
0.0	0.022837115	0.031915117	0.028750911	0.08325399	0.025913805	0.031567756	0.030822678	0.031895313	0.025327828	0.008979045
0.0	0.022831049	0.032149374	0.028828803	0.08316236	0.025902903	0.031718288	0.030916559	0.032053284	0.025221817	0.00899866
0.0	0.022750106	0.03209199	0.028966732	0.083318524	0.026180303	0.031741016	0.031025551	0.032208495	0.02526826	0.008957495
0.0	0.022768687	0.03195463	0.028832803	0.08323922	0.025916839	0.0315344	0.030899018	0.03195635	0.025233967	0.0089969095
0.0	0.029735534	0.06578173	0.02947818	0.09605124	0.02499759	0.020146614	0.031437933	0.1635849	0.043611914	0.012206488
0.0	0.5089155	0.004097356	0.6745955	0.4408633	0.5279563	0.5330014	0.5477732	0.7069613	0.5462668	0.6134866
0.0	0.023773847	0.07915492	0.023340799	0.0004439978	0.05697518	0.029710652	0.02347259	0.073872365	0.030998252	0.015536551
0.0	0.56471574	0.5610595	0.5711534	0.5642151	0.5778208	0.5857352	0.57660764	0.5764159	0.5871082	0.5503544
0.0	0.02655669	0.0304537	0.015861148	0.00026531957	0.04428881	0.03173961	0.04148009	0.036317423	0.024366824	0.013947812
0.0	0.5266103	0.6128129	0.49914256	0.4991951	0.6903061	0.5380714	0.6333712	0.87638646	0.5675782	0.6215901
0.0	0.5627402	0.5607611	0.5700221	0.5634322	0.5774846	0.5844413	0.577524	0.57758605	0.5880304	0.550508
0.0	0.016640693	0.0036682335	0.027552677	0.00056426425	0.030540826	0.019569265	0.01994755	0.028100355	0.02221437	0.01820792
0.0	0.50897956	0.26378155	0.6612436	0.45302305	0.7031195	0.5416372	0.42716435	0.84176904	0.5094213	0.53639203
0.0	0.44621196	0.5720336	0.59479755	0.55082685	0.7123176	0.0012891896	0.53556573	0.6506373	0.5048172	0.6754276
0.0	0.013858096	0.014380883	0.003722501	0.0010078585	0.47524992	0.00011492045	0.032110352	0.13077886	0.046672188	0.021322614
0.0	0.56343293	0.55917364	0.5708483	0.562094	0.5755239	0.585574	0.57665807	0.57676184	0.5878081	0.54992527
0.0	4.517886e-05	0.0015397063	0.00031084544	0.0006126971	0.00036659255	3.8215698e-05	4.2025003e-05	0.029264499	0.00020826202	3.8317183e-05
0.0	0.49721432	0.43318886	0.5267276	0.34690046	0.65724087	0.5708393	0.5238094	0.69552654	0.49353996	0.34286886
0.0	3.651693e-05	0.021778282	0.0023493068	0.0013268056	0.017315293	8.259083e-05	8.537312e-05	0.00032799743	8.1705875e-05	1.857354e-05
0.0	4.1360396e-05	0.0038591304	0.00040114307	0.00093240326	0.0004689072	3.7134225e-05	0.000117071184	5.0503695e-05	5.030273e-05	3.9024e-05
0.0	0.00012169555	0.00043812764	0.000281283	0.0006665619	0.00017902761	3.836307e-05	0.00017659336	4.6138346e-05	5.360628e-05	1.5037764e-05
0.0	0.56443346	0.56002384	0.5713197	0.56293994	0.5757289	0.58517003	0.5787239	0.57732964	0.5873096	0.55164534
0.0	0.00012166434	0.00043864042	0.00028184187	0.00066792144	0.0001791007	3.8514132e-05	0.00017637206	4.6021545e-05	5.377473e-05	1.504584e-05
0.0	0.00013171541	0.0029816676	0.0009743548	0.0006060125	0.01352032	9.3935516e-05	0.00016242279	0.0015629855	8.789698e-05	5.4651837e-06
0.0	0.00012938729	0.0037422976	0.0020072402	0.00046512685	0.0077272123	8.272696e-05	9.8838944e-05	0.00057749095	0.0011883271	3.375045e-05
0.0	0.01360204	0.039731044	0.03346276	0.05006727	0.045512382	0.024373947	0.048875686	0.069224834	0.03857362	0.012655383
0.0	0.5645161	0.5598262	0.57050014	0.56356937	0.5777331	0.58440185	0.57808393	0.5770984	0.5874182	0.5516005
0.0	0.56402695	0.5609018	0.57028216	0.5646705	0.5775965	0.5834821	0.57736754	0.5775151	0.58659774	0.5510264
0.0	0.56491524	0.55897593	0.5702	0.56338674	0.57736224	0.58460623	0.5780677	0.5774476	0.5870278	0.55120474
0.0	0.5643691	0.55972373	0.56989086	0.5644399	0.57756513	0.58351284	0.5775598	0.5776996	0.58678627	0.5510665
0.0	0.00015330066	0.0008078969	0.00019253917	0.00028315515	0.00045162826	3.1215277e-05	0.00014490576	0.00018033122	3.8562423e-05	1.2240128e-05
0.0	5.308804e-05	0.014851323	0.0026139463	0.0009186329	0.033961218	0.00020965307	0.00012771107	0.0014488705	9.258935e-05	1.934045e-05
0.0	0.39176038	0.51456547	0.62471867	0.55338055	0.6652532	0.585698	0.5695634	0.43332195	0.5671173	0.3089591
0.0	4.187415e-05	0.00041240556	0.0006252105	0.000819303	0.00011245199	0.000121647055	3.502696e-05	0.00012929	3.6327212e-05	5.2088835e-05
0.0	3.594292e-05	0.0018604934	0.0020736982	0.0015464873	0.004159926	0.00034705107	2.6368754e-05	0.00072971015	7.103478e-05	3.900201e-05
0.0	0.00014099853	0.020218203	0.0030036161	0.00040347595	0.015677072	0.0002032895	2.8202054e-05	0.00022361924	0.00036842978	5.8163558e-05
0.0	3.6751488e-05	0.0031683156	0.0011418875	0.00050327583	0.007108826	0.00022787748	3.0079393e-05	0.0017276182	0.000107600754	0.015702102
0.0	0.016617581	0.007605027	0.0015106753	0.18521799	0.006085682	8.250911e-05	3.0325045e-05	0.0009483769	0.0001730654	0.014968085
0.0	0.5653182	0.5601948	0.57221156	0.564705	0.5781659	0.5865127	0.57879865	0.5790118	0.58684164	0.5517717
0.0	0.56565756	0.5618967	0.5712798	0.5636626	0.57907397	0.5868349	0.5793481	0.57682747	0.587533	0.55121994
0.0	0.5654506	0.55922526	0.5721987	0.56490684	0.57916486	0.5862727	0.57766145	0.5780533	0.5876244	0.5513582
0.0	0.564921	0.56073153	0.570948	0.5652956	0.5791035	0.5868208	0.5782984	0.57876736	0.5902023	0.5515231
0.0	3.542135e-05	0.2159631	0.07269023	0.12270728	0.57959664	0.00041274104	0.037228454	0.12686372	0.050827313	0.02078955
0.0	4.3977398e-05	0.2657502	0.081932575	0.09709516	0.028429387	0.00022611163	2.6548636e-05	0.0011554434	0.00015847715	0.011188381
0.0	0.5633665	0.6298264	0.57589245	0.64180285	0.59487194	0.42941028	0.5232209	0.49079692	0.58616185	0.39159882
0.0	0.5663896	0.5686713	0.5753885	0.5688434	0.5854263	0.58600855	0.58332694	0.5879462	0.5938144	0.55942243
0.0	0.49883032	0.7192525	0.52362764	0.58355045	0.6264768	0.42024764	0.46906403	0.800279	0.7193047	0.544697
0.0	0.5334173	0.59975946	0.5333107	0.56398505	0.67673475	0.5765726	0.48841444	0.57898927	0.60023856	0.56032115
0.0	0.021518221	0.05900906	0.01770908	0.07111095	0.056701336	3.2853903e-05	0.038655046	0.023191134	0.019965662	0.008330348
0.0	0.4727697	0.7220797	0.5493104	0.6270757	0.5884909	0.51899976	0.4577735	0.5638712	0.54479474	0.49749136
0.0	0.014946481	0.034026787	0.027315496	0.049952175	0.027285956	0.03388438	0.01969459	0.026937878	0.012041509	0.008225822
0.0	0.56443816	0.5597401	0.5703605	0.5645232	0.577474	0.5846591	0.5772134	0.5772461	0.58673155	0.55085933
0.0	0.5642371	0.56154674	0.5702903	0.56444883	0.57846016	0.5845119	0.57757616	0.5772651	0.5865056	0.55078554
0.0	0.013174628	0.45749998	0.06210779	0.12809123	0.58457506	0.0489809	0.017415766	0.17496358	0.035453442	0.012606274
0.0	0.45387822	0.5836704	0.52280426	0.58629936	0.702654	0.47462878	0.39770052	0.61061543	0.45802325	0.57426804
0.0	0.5496006	0.8389267	0.5152105	0.5132754	0.6087146	0.50798273	0.55096567	0.68459857	0.5946787	0.50943506
0.0	0.5496006	0.8389267	0.5152105	0.5132754	0.6087146	0.50798273	0.55096567	0.68459857	0.5946787	0.50943506
0.0	0.02719071	0.06218954	0.013044251	0.064986154	0.043592975	0.026112525	0.041540954	0.039945334	0.02111629	0.012674738
0.0	0.02719071	0.06218954	0.013044251	0.064986154	0.043592975	0.026112525	0.041540954	0.039945334	0.02111629	0.012674738
0.0	0.014021217	0.19385241	0.113912925	0.08058902	0.87029356	0.06610087	0.050290555	0.3096044	0.09003524	0.017853988
0.0	0.43607005	0.74284714	0.5701858	0.52219987	0.9044647	0.4451707	0.4946232	0.65879583	0.65581644	0.64965874
0.0	0.43607005	0.74284714	0.5701858	0.52219987	0.9044647	0.4451707	0.4946232	0.65879583	0.65581644	0.64965874
0.0	0.028107667	0.03927055	0.024795968	0.04736686	0.4144203	0.038493916	0.040688	0.08072307	0.06392131	0.011654186
0.0	0.028107667	0.03927055	0.024795968	0.04736686	0.4144203	0.038493916	0.040688	0.08072307	0.06392131	0.011654186
0.0	0.56483996	0.5590715	0.56998754	0.56418556	0.5770752	0.58478874	0.57716346	0.5777008	0.5862384	0.5506353
0.0	0.56472194	0.56076497	0.56995076	0.5640571	0.57810354	0.58444715	0.57784224	0.57736135	0.58656156	0.5509385
0.0	0.00018982272	0.026997637	0.020558529	0.052134212	0.041016813	3.533417e-05	0.024402114	3.955159e-05	0.08224196	0.011861395
0.0	0.5654971	0.5646271	0.5734306	0.5641885	0.58086455	0.58579504	0.5797605	0.5793597	0.5887904	0.55311793
0.0	0.030357366	0.99688715	0.3482799	0.32734475	0.9830579	0.09839793	0.12538467	0.92633086	0.22351936	0.05275548
0.0	0.041971393	0.99586725	0.3280214	0.37311962	0.98437023	0.1085187	0.09801359	0.9375887	0.23070543	0.050789863
0.0	0.041062884	0.99501204	0.2560569	0.47935605	0.98721457	0.09794327	0.13254535	0.9232525	0.2725609	0.052244622
0.0	0.05864036	0.9947765	0.3175199	0.43350878	0.9877021	0.10872118	0.10372681	0.9217351	0.17184342	0.04095118
0.0	0.03837382	0.9977429	0.33967635	0.5215763	0.9619928	0.110945374	0.11544893	0.9534786	0.25724512	0.05653718
0.0	0.037292503	0.9956306	0.3349725	0.43325987	0.97162825	0.105612144	0.0896502	0.9435283	0.31627682	0.043753177
0.0	0.06037805	0.99721515	0.28955048	0.40526003	0.9873964	0.12137013	0.17946635	0.93850917	0.20247222	0.048119437
0.0	0.043208838	0.9948578	0.2823047	0.45129254	0.9862655	0.09903469	0.10037721	0.9167156	0.25723752	0.033866636
0.0	0.018652251	0.03982919	0.046325278	0.079552844	0.047198877	0.01246753	0.02620523	0.033584535	0.00017046319	0.011275681
0.0	0.01772674	0.07782279	0.01806166	0.12734435	0.031449646	0.021168813	0.051205706	0.010201184	0.05090213	0.006391318
0.0	0.017669922	0.077973425	0.018068934	0.12683615	0.031409632	0.021001548	0.050981294	0.010180098	0.05095133	0.0063837096
0.0	0.5650528	0.5613755	0.5733209	0.5650352	0.5797753	0.58541924	0.5788659	0.5780188	0.5883319	0.5520269
0.0	0.0281671	0.038470946	0.039084956	0.068095654	0.078440994	0.0110316025	0.029933663	0.029109664	0.022488499	0.010277615
0.0	0.013040679	0.047255583	0.02122118	0.016187487	0.03376099	0.020087546	0.036743637	0.05184032	0.020380385	0.005922023
0.0	0.024263868	0.2253808	0.07108453	0.23409405	0.4612885	0.05300679	0.0056214277	0.2016406	0.038553163	0.014736857
0.0	0.52099407	0.6509638	0.5776978	0.4168695	0.53596973	0.45314914	0.28664115	0.584506	0.6126967	0.49459827
0.0	0.023873175	0.20441118	0.031660553	0.13005967	0.31026182	0.066806614	0.017947324	0.11360326	0.033328895	0.0149236955
0.0	0.012827444	0.23957649	0.09564242	0.17536296	0.3894021	0.057936702	0.02194812	0.20115939	0.03022841	0.018897219
0.0	0.47058168	0.66992134	0.5660156	0.53904706	0.5843655	0.5223999	0.3833238	0.5810544	0.61800957	0.6206054
0.0	0.016794622	0.35424605	0.10984869	0.13053617	0.607041	0.020406652	0.046110414	0.16781287	0.06938486	0.019973887
0.0	0.021791248	0.17330432	0.0733467	0.17424114	0.41636503	0.04017811	0.033755973	0.11752213	0.1201962	0.00848246
0.0	0.023409825	0.09815272	0.018639317	0.106941625	0.020591937	0.04320089	0.041961625	0.07366939	0.027622387	0.008694764
0.0	0.017065702	0.28870744	0.08855938	0.12905113	0.49729872	0.070610255	0.027907573	0.15718973	0.036074057	0.013891845
0.0	0.018202346	0.22846475	0.067019396	0.10691959	0.6753434	0.07477319	0.019749245	0.18044461	0.03923955	0.015128419
0.0	0.009213304	0.24362403	0.112022705	0.09798218	0.23612121	0.055750817	0.023690067	0.14664918	0.030641481	0.008387986
0.0	0.0075897872	0.1773262	0.1143656	0.059012607	0.34713915	0.059286997	0.03182368	0.6054905	0.024648052	0.01084781
0.0	0.015553941	0.2560327	0.048916303	0.11646572	0.4019002	0.04861272	0.023051435	0.40249595	0.035255257	0.014217767
0.0	0.4843098	0.79131114	0.49639717	0.5893439	0.63611776	0.51891017	0.5181077	0.82501996	0.53700143	0.5574491
0.0	0.5636751	0.5625719	0.5695144	0.5640475	0.57672364	0.5858592	0.57824993	0.57670105	0.5887023	0.5494286
0.0	0.0352337	0.05174596	0.019358525	0.05962174	0.019382413	0.03589697	0.047896113	0.026237989	0.013834668	0.009489298
0.0	0.035215672	0.21302328	0.09357971	0.09288124	0.4285341	0.07717361	0.056795407	0.23361604	0.02419627	0.014105753
0.0	0.56395906	0.5615916	0.5702524	0.5622463	0.57373214	0.5854314	0.57640696	0.57567453	0.5873181	0.5491163
0.0	0.013928544	0.09567067	0.07768761	0.09413042	0.47635183	0.025954472	0.035569888	0.3470287	0.06099236	0.0064045466
0.0	0.023802355	0.041312337	0.023002818	0.03874243	0.095682904	0.017653987	0.030944757	0.027051827	0.020696213	0.005550567
0.0	0.00998243	0.29267874	0.18627936	0.087395996	0.2811653	0.046094384	0.032306507	0.11718355	0.031536918	0.008663167
0.0	0.35346216	0.7808362	0.75754434	0.41750038	0.45901513	0.5058492	0.54812366	0.5768128	0.37139115	0.40296084
0.0	0.009954477	0.2895645	0.1860414	0.08633224	0.27821335	0.04597315	0.0320019	0.115306236	0.030764941	0.0085387705
0.0	0.564233	0.5600463	0.57060516	0.56395143	0.5788202	0.5849076	0.57787335	0.5778742	0.58820957	0.5509354
0.0	0.015364635	0.062257666	0.02463871	0.104704134	0.040891036	0.04019707	0.018755889	0.05811901	0.010515899	0.012987717
0.0	0.014173939	0.48435682	0.08364948	0.10691158	0.48239323	0.06786045	0.023296416	0.25368145	0.016996961	0.01158968
0.0	0.56357294	0.55836344	0.5711125	0.5622616	0.57470566	0.58474666	0.57661325	0.5758201	0.586962	0.5494406
0.0	0.01390164	0.09529825	0.077228114	0.09250252	0.47252926	0.025889166	0.035141	0.34643716	0.059410684	0.0064468808
0.0	0.012844435	0.10022688	0.059700962	0.16843024	0.3763433	0.018279541	0.032767247	0.28761083	0.07293541	0.01417306
0.0	0.53084016	0.65253574	0.5465029	0.5950577	0.66670513	0.45325238	0.4398942	0.80429584	0.6213783	0.56008697
0.0	0.012793229	0.09949245	0.059157226	0.16675629	0.37094775	0.018239418	0.032354496	0.28060555	0.07113993	0.0141679365
0.0	0.015296511	0.15754697	0.14985994	0.10480488	0.65709853	0.087982155	0.04489918	0.19056049	0.04410433	0.014687678
0.0	0.013207114	0.18075177	0.1362819	0.08411635	0.6237656	0.08906956	0.07832717	0.14585328	0.041149728	0.012382368
0.0	0.56486	0.5610243	0.5730362	0.56524557	0.5795813	0.58444506	0.57896596	0.5771851	0.5867424	0.5512179
0.0	0.56422675	0.56213653	0.5726535	0.56415826	0.57700884	0.5859285	0.5792172	0.5786716	0.58808213	0.5520499
0.0	0.01517201	0.22604075	0.06430845	0.03911951	0.24952446	0.0669123	0.0250592	0.09146949	0.038423605	0.012463596
0.0	0.026791802	0.23161876	0.17177425	0.17800798	0.486545	0.057537984	0.046676006	0.12564115	0.039978765	0.015757855
0.0	0.026791802	0.23161876	0.17177425	0.17800798	0.486545	0.057537984	0.046676006	0.12564115	0.039978765	0.015757855
0.0	0.026791802	0.23161876	0.17177425	0.17800798	0.486545	0.057537984	0.046676006	0.12564115	0.039978765	0.015757855
0.0	0.026297653	0.03687143	0.01946015	0.079616964	0.022612695	0.0331968	0.048009768	0.020360202	0.025573589	0.012458832
0.0	0.49318963	0.59212494	0.5639897	0.5855645	0.59037364	0.50029725	0.5281636	0.6752105	0.60813713	0.5202414
0.0	0.0202313	0.11714259	0.012285947	0.10439468	0.082290664	0.015904399	0.02006574	0.066041075	0.018375365	0.014847913
0.0	0.41370645	0.9363099	0.49864563	0.5328263	0.6265414	0.46626422	0.4902378	0.59612256	0.5504539	0.56116384
0.0	0.5643329	0.5618116	0.57159317	0.5640854	0.57730526	0.585417	0.5784533	0.5749927	0.58615947	0.5487129
0.0	0.022466209	0.092511214	0.019543944	0.083452225	0.4285249	0.029417256	0.040954076	0.06642082	0.03532365	0.015608237
0.0	0.43574536	0.67297876	0.59508574	0.5524128	0.57258135	0.46481577	0.60752547	0.6621539	0.57923084	0.6467185
0.0	0.015917113	0.33981878	0.16193162	0.13193372	0.47101206	0.04692402	0.026105927	0.08398175	0.065926574	0.01766853
0.0	0.4518706	0.61711484	0.5772287	0.6306652	0.6898849	0.49726948	0.50384355	0.52841645	0.63457	0.55862737
0.0	0.017111514	0.16695414	0.076307885	0.17375056	0.40563425	0.06427196	0.04231023	0.00082513876	0.046098694	0.015459626
0.0	0.0082159005	0.1964708	0.06981711	0.12819864	0.547808	0.046058398	0.025494264	0.16494608	0.01756094	0.018162066
0.0	0.0131560555	0.38721678	0.1187098	0.110494874	0.27429098	0.054843552	0.022722913	0.16949172	0.022926204	0.015057953
0.0	0.009746537	0.23010373	0.07285961	0.15394644	0.4334653	0.050098725	0.031901505	0.22355795	0.05399857	0.009796834
0.0	0.027405936	0.17856272	0.07545058	0.056246825	0.5186068	0.05398178	0.031663813	0.16179587	0.030197224	0.012228828
0.0	0.52911365	0.62128	0.5815509	0.55660415	0.6889687	0.48003885	0.5637036	0.632946	0.4833595	0.5005069
0.0	0.01840038	0.11879762	0.07384438	0.046681095	0.50177103	0.073253624	0.03418633	0.14709581	0.04029977	0.012520024
0.0	0.024843605	0.08381425	0.014328085	0.09477563	0.52607685	0.014887245	0.04787946	0.059257478	0.044844653	0.013258034
0.0	0.5640351	0.56082046	0.56936675	0.56436396	0.5762231	0.58416504	0.57792044	0.58019644	0.5875962	0.5508789
0.0	0.54492193	0.7079532	0.79045916	0.61265147	0.6718044	0.39731354	0.6254595	0.70198166	0.5467522	0.5316182
0.0	0.026246605	0.052563015	0.05643298	0.10652115	0.044726554	0.013209322	0.011067859	0.047083	0.03351493	0.011889752
0.0	0.00014073875	0.2640695	0.05214486	0.081743896	0.55076194	0.084725626	0.031962648	0.22135074	0.041802257	0.016655244
0.0	0.006344367	0.74185973	0.5606389	0.59324306	0.9552105	0.5143293	0.52808833	0.6203331	0.45864597	0.5622478
0.0	0.5635308	0.5607892	0.5702769	0.56386906	0.57698196	0.5854686	0.5781441	0.5793231	0.5875711	0.5516388
0.0	0.014248623	0.07918814	0.013509927	0.050840907	0.065197274	0.041034117	0.031956792	0.043118376	0.023088252	0.012098357
0.0	0.56473786	0.5573279	0.5719348	0.56402457	0.5794693	0.58604157	0.5787915	0.5774828	0.5880973	0.5514611
0.0	0.004906281	0.99408865	0.40570852	0.004751216	0.98474807	0.13282713	0.09564239	0.84008616	0.33603278	0.076682515
0.0	0.019489512	0.037399177	0.022877706	0.07433568	0.21575496	0.022451542	0.05465587	0.032345995	0.026530858	0.0136516085
0.0	0.4894383	0.6397223	0.51640433	0.54628116	0.6090127	0.39514792	0.56378436	0.6352901	0.5875942	0.67292243
0.0	0.017199764	0.40508395	0.08688219	0.06467425	0.58559597	0.05818079	0.030999498	0.21591534	0.03838791	0.0084993765
0.0	0.5159534	0.58569944	0.65405256	0.43096808	0.6884997	0.5160027	0.0017325677	0.8788647	0.61521953	0.36938435
0.0	0.016881658	0.34253576	0.058638558	0.06782588	0.41611218	0.045505725	0.030916944	0.12877648	0.000967402	0.010653867
0.0	0.0066888067	0.6427139	0.56366456	0.5377528	0.7184459	0.33510306	0.368362	0.6605095	0.6847049	0.005139055
0.0	0.3028047	0.802383	0.5732098	0.52828926	0.61432445	0.5282397	0.5717632	0.6348665	0.5504355	0.55963093
0.0	0.014590529	0.058124848	0.016841622	0.033383153	0.019131582	0.01425713	0.026231514	0.05776093	0.03371053	0.019773267
0.0	0.01746129	0.28636518	0.074142784	0.14114092	0.4632745	0.040474232	0.03048274	0.2246114	0.044508144	0.019646337
0.0	0.5155555	0.9865536	0.13832165	0.44522926	0.9539173	0.11625903	0.48949882	0.89240956	0.81096125	0.04045013
0.0	0.013405734	0.22399741	0.09180851	0.24294421	0.4331177	0.06370756	0.03318944	0.21881837	0.040650573	0.011917639
0.0	0.5286221	0.6836536	0.52595985	0.46199268	0.7610889	0.5081824	0.5884577	0.6254285	0.3901536	0.6218271
0.0	0.008174879	0.20791017	0.1074041	0.15368934	0.32268676	0.033394348	0.037340183	0.12886873	0.045530956	0.010709594
0.0	0.4823606	0.802447	0.004884534	0.6557507	0.657582	0.49892104	0.5783654	0.60701156	0.39980805	0.5954811
0.0	0.016391696	0.21887784	0.00047301085	0.15812777	0.6107226	0.051216256	0.028661562	0.112334505	0.03333661	0.014448042
0.0	0.018615725	0.22251205	0.064425774	0.07666663	0.5047655	0.052869175	0.018827658	0.11744475	0.04489178	0.01301701
0.0	0.46697706	0.68687916	0.012161672	0.4486592	0.57519	0.51002103	0.5520106	0.5954239	0.44368464	0.55204153
0.0	0.5650704	0.5649628	0.5718706	0.5659162	0.5819637	0.58575344	0.58000255	0.5810443	0.59080297	0.55132693
0.0	0.56401527	0.5613687	0.5710634	0.56348693	0.5756373	0.58470976	0.5779473	0.57809937	0.58737457	0.5503655
0.0	0.03563183	0.048665818	0.02319443	0.09474811	0.04878766	0.02273582	0.00934186	0.032366004	0.021454742	0.009487039
0.0	0.019531682	0.2773877	0.13157547	0.15580696	0.51433176	0.04401252	0.009824204	0.1415006	0.031303976	0.0136023965
0.0	0.018879334	0.46920922	0.07805183	0.159453	0.5745422	0.0004047345	0.022843897	0.19142094	0.07165937	0.015672091
0.0	0.019045897	0.0084159775	0.071330264	0.13213058	0.40191483	0.040680725	0.026878633	0.054711193	0.05602008	0.010965605
0.0	0.025539812	0.39551905	0.07666787	0.091365434	0.47037444	0.036232203	0.03780852	0.18736595	0.08225442	0.016089818
0.0	0.010345655	0.42781806	0.07751145	0.13390326	0.46038496	0.029114624	0.027807338	0.23565994	0.059073787	0.019841209
0.0	0.35776672	0.60161525	0.53810066	0.5543717	0.65073997	0.48933762	0.5179452	0.6845371	0.5144467	0.6574857
0.0	0.52117753	0.72868687	0.6008623	0.4277161	0.6515138	0.37196082	0.58003396	0.7159352	0.70143133	0.54658145
0.0	0.01797582	0.15587845	0.058528185	0.12488747	0.41272497	0.07506464	0.058048055	0.18268524	0.063276716	0.018594898
0.0	0.5036127	0.87006634	0.5744163	0.55199164	0.64189386	0.4820927	0.49326172	0.5614457	0.59016526	0.50572824
0.0	0.020842956	0.04760805	0.02506727	0.052722618	0.057723716	0.024795376	0.045277636	0.024184138	0.030939097	0.010333599
0.0	0.020127289	0.21966377	0.06552291	0.075768344	0.68912363	0.03171093	0.029415451	0.08392616	0.043648068	0.012434923
0.0	0.018648393	0.040914826	0.03373864	0.1165617	0.049772445	0.015425769	0.046226263	0.044966623	0.030967714	0.007051705
0.0	0.5644462	0.5599531	0.57088906	0.56358516	0.5787798	0.58530146	0.57819355	0.5793372	0.5867027	0.549454
0.0	0.012960183	0.13611658	0.016676662	0.063979425	0.03223828	0.01617604	0.10305586	0.04435628	0.032752544	0.007998105
0.0	0.48196197	0.8449599	0.56038535	0.5467924	0.65923995	0.44996166	0.46248436	0.63415766	0.5660081	0.6366377
0.0	0.016400324	0.39680085	0.07318153	0.08360667	0.5004685	0.035776623	0.059701208	0.18380414	0.057917252	0.01698621
0.0	0.52040434	0.75744426	0.64511025	0.32372174	0.64932597	0.5123689	0.5732661	0.56426686	0.45015123	0.5612317
0.0	0.49782085	0.7090289	0.65677327	0.57286817	0.63586336	0.49430004	0.4703572	0.67518675	0.47205988	0.48826367
0.0	0.46205145	0.54819465	0.7599216	0.4930335	0.45400122	0.46858835	0.51343256	0.6190543	0.5560603	0.58479804
0.0	0.015131452	0.12429456	0.17838661	0.12719664	0.21168882	0.023833925	0.033220775	0.085137516	0.035653442	0.015075446
0.0	0.54261917	0.6322619	0.5860453	0.60244846	0.6668925	0.34398255	0.53180015	0.5272427	0.39294797	0.47644603
0.0	0.01981363	0.21696846	0.053396787	0.07443223	0.39974144	0.044444565	0.024050597	0.36440945	0.030392947	0.013511941
0.0	0.02139163	0.27621558	0.05773763	0.18625423	0.5913554	0.052932784	0.059925787	0.0016898223	0.03225212	0.026678897
0.0	0.4856306	0.63559365	0.5558446	0.6298949	0.6322504	0.4191379	0.16355613	0.0036467873	0.43423638	0.44361153
0.0	0.019498816	0.08837742	0.016563745	0.113203324	0.101748794	0.037817925	0.040850203	0.079969876	0.05753965	0.0105465185
0.0	0.0053294166	0.7277185	0.7356916	0.56160593	0.7631446	0.43807623	0.5361273	0.8317863	0.53247267	0.65049756
0.0	0.00015982352	0.22988506	0.23207569	0.0007187075	0.30621594	0.048497897	0.036281295	0.12228502	0.040816233	0.00947827
0.0	0.0055312053	0.43236887	0.8062742	0.003479011	0.44119054	0.51444775	0.51858556	0.67218465	0.6528824	0.5067873
0.0	0.008974701	0.48109052	0.7154999	0.007342573	0.6679042	0.51489776	0.48431522	0.7032474	0.50056124	0.23976532
0.0	0.0186026	0.27232924	0.0904842	0.18340938	0.39172965	0.042635024	0.02960326	0.18633036	0.053017955	0.0023735894
0.0	0.020853588	0.43415633	0.06762698	0.18543178	0.58486193	0.08612068	0.046212852	0.29493496	0.07144418	0.029191423
0.0	0.01577782	0.09580212	0.1375524	0.113294065	0.44533178	0.050202686	0.025978621	0.20532864	0.041084137	0.012079826
0.0	0.01574721	0.095774226	0.1371078	0.11313394	0.44586426	0.049973473	0.026052685	0.2057116	0.041204512	0.012089651
0.0	0.5651184	0.5594059	0.57160175	0.56364954	0.57699174	0.5850411	0.5780485	0.5788415	0.5877983	0.55118406
0.0	0.01363068	0.22403081	0.07560062	0.12193378	0.549366	0.021241112	0.021525575	0.22501843	0.047080595	0.012566273
0.0	0.013923765	0.051939577	0.020710377	0.09206598	0.0557878	0.034365572	0.026161814	0.06942149	0.04294134	0.009168388
0.0	0.03121035	0.016720815	0.01981493	0.08193964	0.017158423	0.027968513	0.020824539	0.0171957	0.024900418	0.007870084
0.0	0.5395763	0.41161895	0.5959199	0.601951	0.6161503	0.52527994	0.48307517	0.7825115	0.61265457	0.49587914
0.0	0.53754866	0.53792846	0.544819	0.5943647	0.48429498	0.5159952	0.5092671	0.70819	0.5519188	0.5357882
0.0	0.022304319	0.34532294	0.06101904	0.18277158	0.5704135	0.05831419	0.028523479	0.1457757	0.03633308	0.028439064
0.0	0.03315412	0.049778603	0.032375254	0.026069159	0.020677796	0.030859683	0.030779617	0.068341255	0.023398131	0.009326458
0.0	0.5637056	0.5616317	0.57137346	0.56227505	0.5752098	0.58516186	0.5761188	0.5762341	0.58725053	0.54950374
0.0	0.026354484	0.02436578	0.014132296	0.05566454	0.09334504	0.017528351	0.028738406	0.013709471	0.009728953	0.013639658
0.0	0.5417196	0.6438676	0.5426795	0.6410241	0.3675065	0.46016636	0.5469542	0.62799907	0.52270544	0.51811576
0.0	0.024402557	0.15465605	0.058355905	0.1316837	0.29873425	0.039564066	0.029856639	0.08100959	0.027566524	0.014961358
0.0	0.012495306	0.158988	0.20347317	0.11979055	0.49501988	0.020359179	0.031271573	0.158824	0.03617961	0.006750851
0.0	0.5637731	0.5620793	0.57073015	0.5620443	0.5759744	0.5857596	0.5770515	0.57630193	0.5870111	0.5496239
0.0	0.022715213	0.029814877	0.018235385	0.03392885	0.067698486	0.024313144	0.03781849	0.07608311	0.024759501	0.018282503
0.0	0.020461831	0.003480846	0.08264046	0.060358785	0.5986585	0.055277	0.02709975	0.3806803	0.04220579	0.023976296
0.0	0.015570712	0.27197227	0.06791174	0.16187505	0.47483048	0.049226295	0.01982995	0.31460014	0.043015517	0.015183857
0.0	0.5638709	0.56044626	0.5730313	0.56472576	0.5805634	0.58612216	0.57832104	0.57878006	0.58785456	0.5500997
0.0	0.013025307	0.11103034	0.105196394	0.14000276	0.28989655	0.040998936	0.046687424	0.18278225	0.044117	0.0038281442
0.0	0.014827797	0.029647524	0.018377017	0.09240558	0.026417596	0.024113776	0.024336327	0.02220971	0.080228314	0.0029163265
0.0	0.5654361	0.5598481	0.5718562	0.56462127	0.57658565	0.5856775	0.5779604	0.57753325	0.5865974	0.5487136
0.0	0.01713002	0.08025092	0.02357306	0.039979275	0.04977975	0.019446801	0.016740708	0.014373794	0.037101302	0.009974248
0.0	0.50669557	0.626808	0.66917974	0.6391995	0.60673714	0.4717661	0.4083245	0.70903575	0.45570907	0.37616146
0.0	0.012974294	0.11069343	0.10571618	0.14150672	0.28982076	0.040881854	0.04651104	0.18304595	0.045050703	0.003914069
0.0	0.014879024	0.029333262	0.018361798	0.09246394	0.026342006	0.024138441	0.02431367	0.02207621	0.080592215	0.0029239738
0.0	0.016124805	0.33420935	0.06076026	0.048692483	0.2530083	0.03609624	0.026525365	0.14179309	0.037881076	0.01810482
0.0	0.019529307	0.5944925	0.07820089	0.091094814	0.30002227	0.043431375	0.022669153	0.19813882	0.043878403	0.021064846
0.0	0.34924164	0.51606244	0.57904106	0.55192167	0.7217927	0.520066	0.5234277	0.55022556	0.61003196	0.5439526
0.0	0.5175993	0.85649544	0.6840073	0.567391	0.73503417	0.42283174	0.4790268	0.5491999	0.5398555	0.5508987
0.0	0.015035947	0.16079652	0.06969311	0.116116986	0.50670594	0.058893617	0.03290898	0.060112294	0.05739403	0.0113071315
0.0	0.024758711	0.019377103	0.022010421	0.057677086	0.010721797	0.029810175	0.040259182	0.032258317	0.008122842	0.011156653
0.0	0.015793912	0.15648909	0.056177	0.090375505	0.4692774	0.041492555	0.03297982	0.24798396	0.021745428	0.010323319
0.0	0.02036248	0.31316817	0.0751593	0.08505827	0.4360598	0.040597394	0.02212842	0.08551926	0.027911426	0.021429505
0.0	0.020269651	0.309611	0.07461342	0.083944194	0.42953214	0.040499434	0.021815395	0.082874775	0.027512837	0.021261266
0.0	0.020384073	0.3108305	0.0742396	0.08384308	0.4300482	0.040687025	0.021899246	0.08326187	0.027650833	0.021194005
0.0	0.019889867	0.17123388	0.09038997	0.11902106	0.2680448	0.05515586	0.02666796	0.24428457	0.012724091	0.014971207
0.0	0.019816408	0.16943501	0.08972938	0.11755265	0.2632425	0.055024516	0.026246415	0.24296014	0.012594534	0.014549526
0.0	0.019933334	0.17037164	0.08950864	0.11730125	0.26366094	0.055269096	0.026310349	0.24392846	0.012656652	0.014482943
0.0	0.013508071	0.03718796	0.022630636	0.090628065	0.008651385	0.029637998	0.07069321	0.020347318	0.023021162	0.01125787
0.0	0.0136372205	0.17026019	0.06084982	0.12173101	0.21451436	0.017267384	0.06872729	0.10991525	0.02420947	0.012419596
0.0	0.013606071	0.16797084	0.060448013	0.12037914	0.20967822	0.017231049	0.06807359	0.109577015	0.023990925	0.012313696
0.0	0.013686258	0.1688682	0.06024012	0.120160416	0.20939334	0.017311642	0.06838292	0.11034788	0.024126329	0.012322165
0.0	0.028975518	0.086665034	0.019416252	0.09010313	0.02862116	0.021384533	0.048181623	0.04780192	0.018703936	0.011114359
0.0	0.021006215	0.23492627	0.072879374	0.11880738	0.42294365	0.028723842	0.03471471	0.34151343	0.024251588	0.015044225
0.0	0.02096	0.23285477	0.07272702	0.117342636	0.41822207	0.028664209	0.03433095	0.3412724	0.024174437	0.014972655
0.0	0.021080023	0.23400104	0.07247438	0.11708759	0.41888285	0.028794566	0.03457041	0.34288117	0.024278447	0.014952359
0.0	0.56404346	0.56013936	0.5718943	0.56357795	0.5774946	0.58415544	0.5781288	0.5790786	0.58728397	0.5511634
0.0	0.5639988	0.5608164	0.57096314	0.563456	0.5779384	0.58419454	0.5778535	0.5779722	0.58741987	0.5507674
0.0	0.021148637	0.051742695	0.016482871	0.04988118	0.064882316	0.024001798	0.019215072	0.024453871	0.024513712	0.009928419
0.0	0.017163174	0.26913726	0.088385865	0.15353008	0.30386257	0.05840643	0.0454367	0.13335077	0.048830155	0.019935505
0.0	0.5176656	0.72043467	0.5660571	0.71363586	0.5152861	0.53075767	0.5856026	0.5086647	0.52664936	0.56543934
0.0	0.019413978	0.039141756	0.014683523	0.138191	0.049377874	0.013352296	0.032710634	0.044791665	0.02072029	0.013152984
0.0	0.47737265	0.5789396	0.52745813	0.4524384	0.7469107	0.4627739	0.58065784	0.5672328	0.49377632	0.5463479
0.0	0.019418662	0.9946991	0.31942263	0.36445743	0.966496	0.0928948	0.100019954	0.9278525	0.21413139	0.06540591
0.0	0.041305464	0.99498004	0.29590026	0.34937802	0.98643965	0.092254266	0.12972134	0.89109766	0.3478258	0.049105275
0.0	0.025811348	0.99444133	0.27273315	0.4130992	0.9867243	0.106192686	0.12076342	0.90969175	0.19330259	0.049148712
0.0	0.024451185	0.9953661	0.30882147	0.36561424	0.9851977	0.1500455	0.07502302	0.9759209	0.15671729	0.03966527
0.0	0.033546355	0.99544287	0.29743603	0.47204134	0.9542849	0.120342985	0.16244093	0.93420166	0.26089323	0.051689543
0.0	0.027687376	0.99351704	0.31263956	0.45590103	0.98379356	0.11710186	0.14393944	0.92439413	0.28712824	0.050401665
0.0	0.038183887	0.99430615	0.33475554	0.33811522	0.98088694	0.1098138	0.12696251	0.93422085	0.23826876	0.047050342
0.0	0.56529886	0.5638143	0.5727206	0.5665086	0.58068764	0.58686036	0.5792966	0.5806555	0.590505	0.5533173
0.0	0.5645817	0.5626573	0.5730056	0.56481224	0.579785	0.5854248	0.57914567	0.5794621	0.58653677	0.55003786
0.0	0.565174	0.5613847	0.5724085	0.56418943	0.58125573	0.5859294	0.5786189	0.5793971	0.58694106	0.55213654
0.0	0.5641882	0.5625621	0.57040423	0.5635132	0.5802822	0.5859053	0.5770886	0.57649636	0.5873782	0.54805225
0.0	0.5635821	0.56011397	0.5713133	0.5646501	0.57950926	0.58632076	0.57827103	0.5775107	0.5863239	0.5502142
0.0	0.038492374	0.097037904	0.01820841	0.043631785	0.044894967	0.024052989	0.03111616	0.03077875	0.0171445	0.008712159
0.0	0.01694094	0.03264342	0.018787824	0.031834546	0.04919522	0.027138093	0.030714577	0.019846898	0.01517856	0.013211086
0.0	0.027058763	0.024848053	0.01875029	0.095863506	0.036748674	0.010012011	0.026711354	0.061877068	0.0044941343	0.008682529
0.0	0.0110674	0.080668524	0.015364439	0.12069368	0.8534492	0.019830028	0.023804326	0.030999538	0.019597797	0.009235338
0.0	0.019558052	0.047288924	0.025592145	0.061095368	0.024150081	0.022005469	0.031513218	0.025530813	0.00940344	0.011682886
0.0	0.056054972	0.018058341	0.020262016	0.0673359	0.034660082	0.04459647	0.024940405	0.11434476	0.035659723	0.014158328
0.0	0.5643178	0.5607325	0.5718687	0.56526226	0.58078676	0.5863346	0.57824004	0.57788575	0.5869595	0.5510499
0.0	0.5634999	0.5610597	0.5704515	0.56452215	0.5794274	0.58611935	0.57796764	0.5799133	0.58711296	0.54997605
0.0	0.56422055	0.5612643	0.57181215	0.56500244	0.5805608	0.5858855	0.57875836	0.57622486	0.58719534	0.5483037
0.0	0.0085134115	0.050499205	0.029545026	0.06894476	0.009152431	0.019801205	0.04277014	0.04338032	0.026940439	0.008232048
0.0	0.5638617	0.5614991	0.57127446	0.56375206	0.5775488	0.58541834	0.5770439	0.5787251	0.5861835	0.5493045
0.0	0.31919813	0.836521	0.79060453	0.5466525	0.69454473	0.51892245	0.47138864	0.7292697	0.5614861	0.5112234
0.0	0.02847384	0.044958364	0.051414207	0.053941216	0.0125708245	0.027232137	0.026821792	0.09972769	0.018159563	0.011363696
0.0	0.5633436	0.56102866	0.5697946	0.5639384	0.5798816	0.58543307	0.5785677	0.57726204	0.5875699	0.55024934
0.0	0.020659333	0.072614916	0.019497126	0.09023855	0.015845265	0.025022326	0.0401054	0.036163304	0.024665903	0.011787175
0.0	0.012373058	0.26653114	0.067788586	0.15993924	0.13297962	0.04836939	0.05027605	0.26304305	0.049471732	0.009750565
0.0	0.5653332	0.56174785	0.5722558	0.56463957	0.57830596	0.5865623	0.57799965	0.57765305	0.5871774	0.5521612
0.0	0.016650075	0.18627489	0.053858876	0.21969166	0.4788676	0.036281988	0.018894112	0.26517868	0.029517699	0.017008621
0.0	0.5639417	0.5608116	0.5710074	0.56381494	0.5774164	0.5855104	0.57839936	0.578904	0.5894546	0.55167687
0.0	0.014507874	0.0606804	0.019982463	0.014543258	0.011436276	0.039169382	0.029294232	0.018760776	0.016715743	0.0131302895
0.0	0.0021246397	0.11569095	0.06522953	0.08178254	0.48017272	0.04602286	0.023023209	0.09535384	0.06312776	0.010312164
0.0	0.56486	0.5610243	0.5730362	0.56524557	0.5795813	0.58444506	0.57896596	0.5771851	0.5867424	0.5512179
0.0	0.5649262	0.5621848	0.5719808	0.5648079	0.57911336	0.5851538	0.5787872	0.57778543	0.58804125	0.5509116
0.0	0.015018697	0.13584092	0.018105907	0.03784458	0.020887965	0.031139541	0.021128802	0.049592055	0.04548626	0.014980823
0.0	0.5142396	0.7217099	0.6286769	0.45650834	0.6529069	0.48100606	0.5776875	0.7415551	0.33070812	0.60680556
0.0	0.01055018	0.061974928	0.023496844	0.05681383	0.01846188	0.026217913	0.062079653	0.029125761	0.042779315	0.010285685
0.0	0.4182512	0.54426694	0.63487893	0.58694553	0.6514602	0.5016018	0.5492088	0.5383814	0.5250485	0.4926646
0.0	0.56354505	0.56278616	0.57174414	0.5652309	0.57866365	0.58543706	0.57869685	0.5780002	0.5882476	0.5502841
0.0	0.02377221	0.08145521	0.014422311	0.1213383	0.072107814	0.021331878	0.02395917	0.071443394	0.028387042	0.009369914
0.0	0.44230676	0.59736043	0.5073038	0.52994674	0.49729767	0.5200843	0.46238887	0.58691484	0.523588	0.52033067
0.0	0.56411403	0.56127524	0.57110846	0.56330913	0.57718205	0.5844799	0.5784781	0.5798142	0.58874017	0.5512291
0.0	0.58047324	0.7262847	0.6737774	0.52087635	0.7836238	0.5085288	0.4886215	0.5438591	0.4744605	0.5750845
0.0	0.02680221	0.045698613	0.021886094	0.04454799	0.030438818	0.039355382	0.038318425	0.043586206	0.013132817	0.0111849
0.0	0.020827977	0.048459087	0.044012472	0.03835413	0.017404206	0.0129879	0.0464548	0.08709266	0.024783	0.014940824
0.0	0.5647513	0.5599334	0.5723325	0.5638708	0.5780591	0.5848507	0.5778877	0.5781946	0.5886366	0.5498035
0.0	0.027600404	0.30379164	0.058315024	0.1645753	0.46117827	0.025207257	0.018111316	0.056726478	0.016025778	0.010520515
0.0	0.029423213	0.4926911	0.06329425	0.15152532	0.60229784	0.020871198	0.018606558	0.2180805	0.012555729	0.011001248
0.0	0.024187688	0.08387612	0.013593763	0.09269307	0.0077715954	0.035610415	0.0202348	0.032175343	0.0405384	0.012356847
0.0	0.03310231	0.05511898	0.028388487	0.10643205	0.013236285	0.021170663	0.04824193	0.028649643	0.03895318	0.008570829
0.0	0.5006277	0.666131	0.5547528	0.5612537	0.74234205	0.4046562	0.48232144	0.7395713	0.69520295	0.5540144
0.0	0.012690776	0.035843905	0.020269847	0.10099598	0.026525347	0.01351987	0.014611893	0.067827135	0.03548968	0.011997364
0.0	0.013260291	0.31130692	0.080453545	0.079634264	0.39220053	0.06908067	0.02722243	0.13561912	0.02535977	0.016710978
0.0	0.01749378	0.16463171	0.17909133	0.17187577	0.9678224	0.05972616	0.07344219	0.18783163	0.15525098	0.031895865
0.0	0.5652242	0.569187	0.57708913	0.5686121	0.58633107	0.5864868	0.5840503	0.58814245	0.59404254	0.5607041
0.0	0.012552661	0.28798786	0.12952447	0.030214818	0.5827042	0.059309658	0.032367818	0.16298172	0.039453	0.02130981
0.0	0.019852942	0.13186327	0.16561551	0.035174586	0.5557562	0.052426923	0.016619148	0.23290055	0.027982647	0.018481264
0.0	0.02204193	0.06766637	0.034424625	0.014372166	0.07599794	0.025937894	0.03528198	0.04646161	0.053096205	0.015874239
0.0	0.49951243	0.62239355	0.64972734	0.53968906	0.35680094	0.47557583	0.59152055	0.7409491	0.5235019	0.70012224
0.0	0.016085455	0.2108185	0.081322394	0.07511887	0.2457222	0.036557548	0.017830642	0.36942887	0.030561587	0.02077066
0.0	0.01697027	0.2569518	0.063846715	0.036940005	0.50860524	0.05504496	0.017058128	0.15167984	0.017688612	0.015400586
0.0	0.54990935	0.64291763	0.73932695	0.29354858	0.599274	0.44094202	0.6132882	0.72606415	0.6398412	0.6164246
0.0	0.02197585	0.06527836	0.034012724	0.014188891	0.074535005	0.025973162	0.03473095	0.044972423	0.05177594	0.015513543
0.0	0.016776191	0.16341989	0.07383186	0.10187797	0.5823884	0.028342595	0.0792466	0.09506425	0.05509962	0.020356677
0.0	0.01380319	0.2815939	0.07343776	0.11828869	0.3952041	0.031481754	0.011909623	0.25779048	0.028226178	0.013085471
0.0	0.013690095	0.06724233	0.019788193	0.07692753	0.042500153	0.015072826	0.012707492	0.057014175	0.041677557	0.012471604
0.0	0.013635681	0.06696825	0.019776283	0.07628799	0.042179637	0.015125614	0.012783494	0.058183704	0.041597072	0.012403535
0.0	0.5633258	0.5611261	0.5700748	0.56269884	0.5766895	0.5836247	0.5770405	0.5786125	0.5871893	0.551303
0.0	0.5637967	0.5614329	0.57020354	0.56215125	0.5784089	0.5840241	0.5772822	0.57840896	0.58642524	0.5505905
0.0	0.00579672	0.045578383	0.007297184	0.03156484	0.021801282	0.016938535	0.04722821	0.027980104	0.017745506	0.013187603
0.0	0.005826861	0.04573298	0.0073114526	0.0313605	0.021932071	0.01686644	0.047391158	0.027924957	0.01770796	0.01311632
0.0	0.0074640126	0.18650919	0.033810683	0.07647872	0.099240445	0.011452013	0.02406969	0.18480863	0.030824801	0.015695008
0.0	0.016205357	0.16366854	0.069773056	0.124621205	0.23937829	0.010715006	0.021673637	0.3883257	0.008036859	0.013056706
0.0	0.5501057	0.7424152	0.56536245	0.58319014	0.51000077	0.23313527	0.46256822	0.8542936	0.26652855	0.5203057
0.0	0.56375515	0.56027395	0.57134885	0.5622858	0.57518584	0.5837291	0.57673115	0.5775436	0.58619404	0.5494208
0.0	0.023761079	0.027115045	0.019388273	0.06428475	0.018879855	0.013587414	0.016217388	0.034896236	0.01455614	0.010189323
0.0	0.025886737	0.1872013	0.06401539	0.10586571	0.2850556	0.03566292	0.015739746	0.14021802	0.023547458	0.010803518
0.0	0.45389068	0.7297856	0.57620656	0.50727564	0.65662086	0.41380188	0.59393805	0.59442484	0.40323278	0.51508087
0.0	0.025782408	0.18461561	0.06345551	0.10466942	0.2797834	0.035578158	0.015576384	0.13623436	0.022941718	0.010484113
0.0	0.46283194	0.72070247	0.6396346	0.6132996	0.57012284	0.28272375	0.5218653	0.5930399	0.2921781	0.6568895
0.0	0.03751319	0.06697862	0.10736861	0.050470985	0.30339748	0.06750167	0.0057469867	0.08209302	0.06128832	0.016210893
0.0	0.024161078	0.2767412	0.07985603	0.054161005	0.2279578	0.060471624	0.015992323	0.13629271	0.060365193	0.011416073
0.0	0.56522983	0.5619174	0.572847	0.5650005	0.57950807	0.5868825	0.57864803	0.57860696	0.58833176	0.5520139
0.0	0.04267366	0.00901716	0.024397153	0.043811534	0.02602414	0.024006834	0.005269726	0.016232237	0.036685098	0.008859385
0.0	0.02263355	0.03428021	0.013915714	0.07095677	0.060984284	0.016532565	0.014344364	0.13417608	0.072126694	0.013871931
0.0	0.018606745	0.22432902	0.06289643	0.10422521	0.5927743	0.03365343	0.019546026	0.17011027	0.02341976	0.017887466
0.0	0.027784716	0.32261387	0.05935798	0.113705195	0.39036486	0.04397247	0.030897621	0.10625418	0.06359366	0.018521406
0.0	0.015562439	0.08500048	0.018117594	0.016336158	0.021039926	0.027045222	0.02106902	0.033626642	0.007428327	0.010480949
0.0	0.015510178	0.085891604	0.018081265	0.016340887	0.02090094	0.026969431	0.020872626	0.033948056	0.0074601034	0.010505227
0.0	0.015512289	0.25571865	0.07451583	0.033950333	0.47198462	0.058045875	0.021153688	0.013752905	0.010273939	0.013399081
0.0	0.51515716	0.6226435	0.5634764	0.3595752	0.7602872	0.5071084	0.56087905	0.11696652	0.56086624	0.5354268
0.0	0.0154439425	0.2532236	0.07396785	0.03357878	0.46720156	0.05789063	0.021054264	0.013555478	0.010119702	0.013155943
0.0	0.01290393	0.2659582	0.05310831	0.06391312	0.3156387	0.018560061	0.021940732	0.20563826	0.011271594	0.008666415
0.0	0.015055578	0.28005043	0.066390745	0.11106118	0.38980317	0.03516923	0.04104934	0.19752206	0.03488228	0.015411927
0.0	0.008908537	0.1732296	0.06825861	0.115934744	0.39894342	0.061752044	0.026369182	0.18171668	0.00034894425	0.014459087
0.0	0.031558882	0.044212367	0.023151038	0.09755198	0.067691654	0.016737161	0.0333541	0.034789626	0.023430383	0.013063712
0.0	0.43684757	0.529132	0.5377383	0.579801	0.6568295	0.50509876	0.65402734	0.7228737	0.55082715	0.6204863
0.0	0.5062712	0.7686248	0.55507886	0.5091952	0.6932916	0.4741929	0.58034205	0.55084294	0.5183305	0.73622674
0.0	0.015483652	0.20740472	0.086358964	0.069094345	0.2509629	0.04054051	0.026216196	0.275207	0.02434816	0.011726318
0.0	0.5156504	0.9865921	0.13727607	0.4442951	0.95390594	0.11592214	0.49098486	0.89163697	0.81011313	0.040540006
0.0	0.010576715	0.22734138	0.06414181	0.05930542	0.41528577	0.018809173	0.02716777	0.10433119	0.028944463	0.012742537
0.0	0.010028632	0.03499752	0.017957462	0.028097874	0.018488625	0.007252962	0.023241784	0.02469832	0.018879736	0.0085244635
0.0	0.020388873	0.17183918	0.06929907	0.025269387	0.390346	0.028129905	0.033510007	0.21129397	0.030689428	0.0126919355
0.0	0.020393282	0.16977929	0.06817337	0.024744922	0.3878505	0.028266415	0.033353038	0.21275133	0.03001405	0.012614005
0.0	0.48500332	0.68390656	0.5519805	0.55272466	0.61825114	0.46901682	0.55875665	0.63868535	0.516576	0.52050465
0.0	0.020227462	0.086805314	0.014301568	0.060826827	0.042685717	0.0146400975	0.03045765	0.018810578	0.033766676	0.010390114
0.0	0.017121863	0.28861687	0.06569106	0.057313938	0.46880138	0.052680794	0.038746905	0.21303059	0.035951957	0.016567396
0.0	0.021113683	0.041673206	0.019514006	0.030864995	0.08752099	0.04834691	0.042616297	0.049353708	0.02687988	0.010633758
0.0	0.04132626	0.9909133	0.30702013	0.2418851	0.93798816	0.0824277	0.12482849	0.9481261	0.13429928	0.03118294
0.0	0.5637044	0.56164867	0.5704519	0.5630722	0.5770733	0.5847157	0.5780078	0.5815332	0.5875429	0.55087113
0.0	0.23479529	0.62384176	0.602682	0.62445325	0.6138782	0.4066721	0.5374627	0.59424835	0.56282544	0.63347435
0.0	0.041320223	0.023450222	0.01372563	0.10045811	0.034496833	0.047671914	0.020225491	0.045727883	0.033047512	0.008344889
0.0	0.02149511	0.0898555	0.062040992	0.1550873	0.42414528	0.023191605	0.025766592	0.1743865	0.019871058	0.010510414
0.0	0.5262939	0.64460456	0.59053737	0.5690588	0.64238256	0.2907519	0.52939445	0.63234794	0.52511394	0.54875433
0.0	0.02918365	0.03646015	0.016332503	0.07804004	0.029162884	0.03974863	0.04325405	0.030983696	0.020665742	0.010533171
0.0	0.015306627	0.13558699	0.22512421	0.16942127	0.47830927	0.07019049	0.03456172	0.12119217	0.044434547	0.015851593
0.0	0.015297044	0.13526362	0.2254813	0.16908176	0.47889155	0.07015759	0.03447805	0.120074496	0.044298835	0.015866835
0.0	0.01524268	0.13564932	0.22655667	0.16927405	0.47811657	0.06991485	0.03461125	0.12089202	0.044096008	0.01586767
0.0	0.52035594	0.5921233	0.60518795	0.5409679	0.5215967	0.4040737	0.49550474	0.27349257	0.54651225	0.55800635
0.0	0.012217175	0.07836038	0.023712741	0.12038622	0.043502863	0.036498677	0.033665918	0.025598852	0.027658232	0.011959397
0.0	0.0150466	0.29558626	0.0733472	0.085437305	0.58814824	0.052353773	0.030439874	0.22275908	0.03489365	0.014885085
0.0	0.016143305	0.052659485	0.023390189	0.080326945	0.02668166	0.02467121	0.027946109	0.043456994	0.01904902	0.01254983
0.0	0.4591885	0.79830927	0.61036557	0.50513226	0.6837253	0.32294652	0.5058375	0.5988827	0.61482036	0.60965663
0.0	0.017259996	0.20352456	0.081948355	0.10673057	0.4904416	0.063675135	0.021176567	0.16063926	0.04034588	0.0075829807
0.0	0.015342965	0.2723635	0.09577299	0.08292802	0.60104376	0.05534052	0.028877672	0.25630015	0.04629003	0.014067165
0.0	0.5172554	0.77940005	0.44823974	0.545443	0.4990902	0.48460397	0.5657816	0.6051352	0.54842496	0.49659848
0.0	0.021459924	0.0469412	0.026614036	0.06342379	0.0149963675	0.029372538	0.021230284	0.03960236	0.023616232	0.010432837
0.0	0.5079161	0.7032164	0.5467828	0.5818755	0.65982527	0.51961094	0.37148085	0.60371155	0.5092922	0.49875963
0.0	0.012606584	0.17092985	0.16016336	0.15040377	0.3830349	0.016695667	0.018077828	0.12142929	0.03565892	0.012112349
0.0	0.012583657	0.17037363	0.15981272	0.15017784	0.38357234	0.016609838	0.018130992	0.12190281	0.03576044	0.012127126
0.0	0.012769126	0.20129529	0.06876347	0.4392336	0.16040555	0.042006686	0.019946096	0.14555176	0.020789342	0.014665061
0.0	0.013014829	0.14003973	0.09137877	0.16326742	0.2870272	0.041766122	0.032525957	0.078434326	0.040738806	0.01695377
0.0	0.377452	0.65999305	0.57507116	0.7149068	0.41691798	0.40766868	0.41786534	0.6579146	0.38390386	0.50244117
0.0	0.42594558	0.51724434	0.45687756	0.5594563	0.71105784	0.5040169	0.46902385	0.7126692	0.58884543	0.5746375
0.0	0.016088005	0.564947	0.12443219	0.20937811	0.53313154	0.06768216	0.025536163	0.4329013	0.015113087	0.03308793
0.0	0.5646582	0.56143975	0.57215405	0.56382054	0.5780666	0.5855744	0.5777515	0.5782492	0.58820105	0.55061257
0.0	0.015693719	0.04216907	0.02336883	0.03538879	0.01159634	0.02834869	0.020494318	0.023999847	0.04170299	0.008266886
0.0	0.018626172	0.029649684	0.028953422	0.09456149	0.011787987	0.012595312	0.035302512	0.010820521	0.03362441	0.0070797927
0.0	0.01626107	0.031504307	0.018174294	0.065598555	0.08697034	0.0233704	0.03642425	0.041954037	0.04774708	0.011589472
0.0	0.021503326	0.07237406	0.026164087	0.08229121	0.036524	0.025266565	0.045530397	0.031597853	0.04908138	0.015815541
0.0	0.01914672	0.25218952	0.061992947	0.08081864	0.4700262	0.022183128	0.03771542	0.11732552	0.036803342	0.008985025
0.0	0.019361036	0.051661313	0.013622783	0.056996807	0.061291393	0.0073437756	0.024312641	0.017545037	0.05502162	0.008704716
0.0	0.016910853	0.02216892	0.017908327	0.023466565	0.011531373	0.028446121	0.034162957	0.06385646	0.01936928	0.013456027
0.0	0.56443465	0.5620016	0.5717655	0.56417245	0.5791336	0.5850834	0.5792498	0.5806176	0.58709466	0.55140907
0.0	0.56481504	0.5630606	0.57186544	0.56333536	0.57941914	0.5856266	0.5789917	0.57980233	0.5863149	0.5515929
0.0	0.02292496	0.33361596	0.05620697	0.12197182	0.5152598	0.046652924	0.040900975	0.107248016	0.08519648	0.018516423
0.0	0.5639032	0.561363	0.5701525	0.5630984	0.5801006	0.5859898	0.5787351	0.5800624	0.5875773	0.54933906
0.0	0.5640672	0.5632049	0.5717547	0.5641783	0.5779473	0.5860022	0.5792126	0.5803447	0.58776087	0.5522826
0.0	0.0124232	0.3651203	0.06963871	0.10086699	0.4022536	0.038301233	0.03907464	0.16782929	0.03348549	0.013653161
0.0	0.017025115	0.13136363	0.08737753	0.069011495	0.24838684	0.056098387	0.018462153	0.10104426	0.033521496	0.015625509
0.0	0.026061805	0.19282956	0.070621945	0.15155047	0.4843697	0.028732477	0.031900093	0.23367375	0.01212768	0.0131802885
0.0	0.010971109	0.28093696	0.055280413	0.17346853	0.9486082	0.04783571	0.032656394	0.13204828	0.045304358	0.009033921
0.0	0.0020251684	0.29766226	0.05501627	0.11144281	0.51364833	0.044587202	0.014975885	0.1807076	0.02190131	0.016489567
0.0	0.055910178	0.018389171	0.02040209	0.068233766	0.035229925	0.044492602	0.025212124	0.117817186	0.036302473	0.014682325
0.0	0.56489104	0.56114507	0.57152116	0.56477284	0.5787164	0.58539325	0.57839257	0.57966393	0.58850294	0.55244285
0.0	0.56405556	0.56221485	0.5706985	0.5642859	0.57764024	0.5852555	0.57778406	0.5804128	0.5875222	0.55148005
0.0	0.56463945	0.5619572	0.57134885	0.5638505	0.57858676	0.5857876	0.57838786	0.5810861	0.58675265	0.55096525
0.0	0.008102252	0.2738461	0.15642367	0.1014577	0.24982736	0.042084496	0.048902802	0.055108175	0.03151553	0.0151689695
0.0	0.56474185	0.5632887	0.5706667	0.56351167	0.5766605	0.5851256	0.5781428	0.5776188	0.58762974	0.5513018
0.0	0.043482017	0.9935992	0.2837361	0.46256027	0.9834747	0.10326335	0.09380825	0.9200971	0.39028022	0.054121945
0.0	0.56339556	0.56292844	0.571229	0.5636468	0.57715464	0.58489364	0.57831395	0.5786341	0.5885998	0.5507582
0.0	0.563685	0.562148	0.57049936	0.5629994	0.57552946	0.5850804	0.5771034	0.57784474	0.58782005	0.5507711
0.0	0.020877514	0.99404484	0.34679237	0.3518096	0.9770802	0.060548067	0.14899407	0.9190894	0.22812806	0.057914834
0.0	0.56469643	0.5625223	0.56960785	0.56331	0.5768607	0.5842387	0.57831466	0.57711524	0.58719254	0.5503812
0.0	0.024748323	0.99542195	0.23765847	0.45449024	0.9648018	0.0848511	0.058374193	0.9489859	0.20607233	0.041330583
0.0	0.03357687	0.04060198	0.020017885	0.111932494	0.06662496	0.033272844	0.04468586	0.06923757	0.04739088	0.013720383
0.0	0.021559492	0.09024474	0.017025251	0.08046162	0.047742516	0.022867395	0.041743334	0.023586651	0.035744578	0.007291783
0.0	0.0023069945	0.063684635	0.012280058	0.06521429	0.063865624	0.026430525	0.01533096	0.0790217	0.027028482	0.017021796
0.0	0.5645418	0.5623336	0.5709222	0.5635865	0.5761834	0.5849856	0.57764745	0.57801014	0.5881092	0.5497979
0.0	0.5646026	0.5634106	0.5709078	0.5633427	0.5774368	0.5848625	0.5772032	0.57748675	0.58679986	0.550549
0.0	0.03159716	0.993891	0.3100489	0.33547395	0.9819056	0.08033547	0.1700645	0.8403206	0.18448262	0.051217683
0.0	0.56478596	0.56167626	0.5706305	0.5632911	0.57650286	0.58511317	0.5775498	0.5777309	0.58729804	0.5509508
0.0	0.5641341	0.56192243	0.57085425	0.5622263	0.5755331	0.5852672	0.5767429	0.57642037	0.586925	0.5491337
0.0	0.016707899	0.06251	0.013846618	0.06629764	0.02010303	0.01887589	0.032356095	0.038705617	0.022581339	0.012481075
0.0	0.016805034	0.36634466	0.063913606	0.036821544	0.37160265	0.032807905	0.017440777	0.24154037	0.048692208	0.01390215
0.0	0.011955206	0.12544724	0.06845862	0.055442505	0.3987021	0.07706145	0.02967316	0.12316365	0.03770537	0.013504806
0.0	0.5639699	0.5610836	0.5710016	0.56433874	0.57699555	0.58386964	0.57730556	0.5789375	0.5867167	0.55246156
0.0	0.42712176	0.5349407	0.4701008	0.58939874	0.59768945	0.46478954	0.5149724	0.34919545	0.65099955	0.49893963
0.0	0.009686002	0.041836042	0.017434765	0.03280797	0.04113322	0.029825604	0.02028018	0.019947838	0.01740354	0.01181591
0.0	0.5036624	0.6756958	0.50273824	0.60621804	0.7085913	0.53773224	0.558438	0.85520947	0.51821834	0.3729396
0.0	0.02475313	0.04137547	0.02242332	0.07464186	0.051452864	0.031652182	0.030942442	0.04955976	0.05454744	0.009651114
0.0	0.56424016	0.5617933	0.56925726	0.5631243	0.5790779	0.5851762	0.5765594	0.578396	0.5862489	0.5510944
0.0	0.5640372	0.56077594	0.57170224	0.5635882	0.5780868	0.58542633	0.57827646	0.5777039	0.58710146	0.5509584
0.0	0.48620385	0.74683744	0.61575943	0.5547632	0.67136383	0.3834842	0.6073207	0.23791648	0.5131853	0.49079517
0.0	0.029753603	0.021591874	0.014484318	0.043802716	0.04517803	0.009492695	0.033221096	0.041549306	0.032448098	0.008589464
0.0	0.56437	0.5605795	0.56967753	0.562885	0.5798662	0.5848398	0.5779394	0.5770395	0.58707833	0.5505964
0.0	0.564161	0.5594875	0.57152444	0.5626423	0.57878333	0.5850318	0.57731175	0.5782726	0.58605415	0.55057025
0.0	0.01826494	0.4071668	0.17801291	0.112841085	0.2443252	0.063571505	0.016869886	0.210458	0.050903626	0.020565256
0.0	0.5647632	0.5608373	0.57244694	0.5633874	0.57991195	0.586011	0.5774763	0.5761023	0.58840793	0.5498159
0.0	0.024644535	0.9954137	0.30534264	0.37902436	0.89382917	0.12508082	0.14792742	0.9786321	0.26502648	0.02177693
0.0	0.5290259	0.71862274	0.45147443	0.23045844	0.7654833	0.47098282	0.31696668	0.8879497	0.39617792	0.54392767
0.0	0.013765308	0.10225035	0.063521	0.04419762	0.400001	0.079630144	0.015102707	0.38560256	0.031874184	0.018775156
0.0	0.012944053	0.076874115	0.04057065	0.12784413	0.04135759	0.027558971	0.035418436	0.05735431	0.028619722	0.010355995
0.0	0.014216189	0.6667325	0.12975793	0.07511009	0.4732399	0.074797146	0.027520468	0.08864139	0.05692459	0.015435447
0.0	0.0132553885	0.2764111	0.123030566	0.10839141	0.5784107	0.051964648	0.049117535	0.22008453	0.034875877	0.0219021
0.0	0.42563003	0.85954046	0.7174791	0.4968211	0.5050254	0.43678537	0.5380054	0.5314276	0.61572504	0.67141104
0.0	0.35351667	0.9318816	0.5484989	0.39331034	0.7380098	0.5043831	0.54224056	0.4650914	0.6151359	0.618392
0.0	0.014354196	0.053558648	0.033347674	0.12236388	0.089496344	0.042878196	0.022529164	0.061945688	0.018531285	0.008680974
0.0	0.013819337	0.26645866	0.14127055	0.14875902	0.95129967	0.05675309	0.023230594	0.11780084	0.05065127	0.02087607
0.0	0.37268916	0.5845988	0.54707086	0.48742956	0.80544484	0.4359398	0.5454619	0.58947235	0.60461	0.5543417
0.0	0.02047616	0.036534548	0.02703968	0.1023035	0.01753585	0.016910765	0.07302219	0.080612294	0.04688321	0.00978669
0.0	0.020527238	0.036875486	0.027234668	0.103206225	0.017655551	0.016813245	0.07397954	0.079969496	0.0481527	0.010160106
0.0	0.020527238	0.036875486	0.027234668	0.10320621	0.017655551	0.016813245	0.07397954	0.079969496	0.048152678	0.010160106
0.0	0.020614557	0.037073527	0.02739013	0.10324032	0.017600276	0.016854202	0.074182466	0.08002878	0.048177183	0.010136262
0.0	0.017649489	0.17080794	0.11428811	0.09496544	0.44015816	0.040775225	0.040703025	0.22015782	0.0213446	0.012442509
0.0	0.56472653	0.56009847	0.57216233	0.5647473	0.5787642	0.58536345	0.5780467	0.5782956	0.58884174	0.55110687
0.0	0.5657956	0.57024753	0.57731533	0.56887645	0.5866804	0.5866398	0.58337367	0.5870297	0.5949254	0.560159
0.0	0.016287802	0.037195843	0.013646459	0.04431438	0.08745222	0.039453387	0.027669635	0.024856137	0.009932681	0.007885968
0.0	0.5643425	0.5601413	0.57141006	0.56336486	0.57809246	0.58601844	0.57779425	0.578887	0.5873558	0.5519861
0.0	0.48131114	0.7556328	0.75229913	0.5255653	0.7921661	0.25219372	0.42038104	0.34984452	0.5344349	0.42589748
0.0	0.015593607	0.2132036	0.11030218	0.081768304	0.31383342	0.032030813	0.087174654	0.07375951	0.050546244	0.014568743
0.0	0.023709878	0.25908664	0.046068005	0.11723684	0.43710172	0.07710908	0.0375973	0.15178123	0.0010397765	0.013714513
0.0	0.40617085	0.72002554	0.53588015	0.5830454	0.5291053	0.43343526	0.57257754	0.70489943	0.056704305	0.6216041
0.0	0.01581333	0.02210785	0.043943025	0.058629844	0.021098156	0.029536396	0.03220758	0.036823135	0.018132232	0.009336959
0.0	0.015797663	0.021941196	0.04353313	0.058421098	0.02128541	0.029382892	0.032153357	0.036580965	0.018142251	0.009345828
0.0	0.015850613	0.022142742	0.043850765	0.059092723	0.02162379	0.02937107	0.032624368	0.0378216	0.018581167	0.009670965
0.0	0.020700153	0.061382033	0.017649457	0.12292829	0.0353164	0.03341056	0.047628973	0.034057338	0.034357138	0.019928733
0.0	0.033453297	0.22255601	0.078333825	0.09499436	0.47109503	0.039344802	0.024230745	0.04820681	0.030499458	0.024275798
0.0	0.51506245	0.77549386	0.776238	0.55395687	0.8026886	0.48058322	0.5505621	0.6432234	0.50904125	0.54766864
0.0	0.015546189	0.18239559	0.08412768	0.08829264	0.51688015	0.0618317	0.017429227	0.06756318	0.044154838	0.018508174
0.0	0.01263908	0.2983029	0.09388498	0.10357864	0.6001248	0.057755727	0.021950046	0.09430585	0.12246887	0.031636227
0.0	0.014979909	0.07483128	0.019609015	0.054456845	0.046769742	0.024008175	0.01495448	0.017260272	0.08400516	0.01409035
0.0	0.015006077	0.07390205	0.01951917	0.05433742	0.046594217	0.02381231	0.014830653	0.017239425	0.08302921	0.014070744
0.0	0.022086099	0.28459918	0.04063359	0.058300193	0.35871	0.02755094	0.013233602	0.107603945	0.0144275995	0.014087582
0.0	0.5713834	0.5014009	0.753777	0.28952745	0.62298006	0.49803022	0.4873399	0.7650641	0.4958452	0.5623268
0.0	0.026146706	0.28156713	0.07426757	0.03509776	0.28275427	0.022882754	0.0135075115	0.07820849	0.01364472	0.008611997
0.0	0.52160674	0.78213966	0.7207112	0.5728311	0.65873706	0.4636873	0.33761126	0.7508319	0.52743906	0.5282659
0.0	0.021273792	0.29277155	0.12439988	0.0731438	0.31771752	0.043637183	0.007104466	0.23717304	0.02440091	0.013976783
0.0	0.44107175	0.86436546	0.73172706	0.5799626	0.689901	0.39613295	0.61343825	0.6706388	0.5887968	0.3790697
0.0	0.018807089	0.17087243	0.06357765	0.11064864	0.50864166	0.05729167	0.031959888	0.14007981	0.026342483	0.019380057
0.0	0.56374294	0.56030583	0.57145315	0.5624207	0.5733903	0.58560246	0.57621545	0.5763092	0.5873619	0.5496934
0.0	0.022981316	0.034381762	0.013833185	0.09891148	0.04006451	0.028374057	0.02402004	0.050813925	0.012895709	0.0104006985
0.0	0.5056502	0.6043939	0.6026852	0.6199246	0.6680279	0.5055132	0.5267065	0.75326073	0.5823418	0.5775565
0.0	0.5646465	0.5650545	0.57186216	0.56415296	0.5815747	0.58610743	0.5785131	0.5799453	0.5880087	0.55334044
0.0	0.023713548	0.24339092	0.043098774	0.07630455	0.37925857	0.016277384	0.02723905	0.2635787	0.03188412	0.01277859
0.0	0.017106079	0.09774432	0.16708434	0.104807526	0.3653149	0.075725324	0.016024109	0.2652699	0.043435287	0.0076939506
0.0	0.01517854	0.06148839	0.014101815	0.01741948	0.007540379	0.030630872	0.016815498	0.009362592	0.019827714	0.008885592
0.0	0.0088317385	0.2771706	0.059435043	0.055184655	0.59026223	0.04727141	0.018231364	0.3137794	0.07218211	0.020106845
0.0	0.016016606	0.992486	0.05261157	0.06838963	0.79345876	0.046174068	0.022155078	0.115192205	0.06377149	0.025804887
0.0	0.008811267	0.25232762	0.08080844	0.06160833	0.35790822	0.051250912	0.022774052	0.3141531	0.030908346	0.025498468
0.0	0.5640152	0.5609284	0.57111883	0.56228864	0.5751876	0.5856246	0.5766581	0.5771619	0.5871147	0.5495092
0.0	0.013107435	0.14014024	0.05962302	0.06732616	0.5564975	0.02981326	0.019514307	0.27631947	0.010442105	0.018726174
0.0	0.01656937	0.03579231	0.016208725	0.025619343	0.036036927	0.036737263	0.02969206	0.035238303	0.01636323	0.014228992
0.0	0.010478298	0.16955605	0.05157631	0.057420444	0.4026661	0.074499026	0.014819001	0.10893024	0.042582788	0.0076831453
0.0	0.47047532	0.6143625	0.50340873	0.38683343	0.575004	0.4906941	0.4211585	0.5566117	0.6808513	0.40548646
0.0	0.010451692	0.1659823	0.051036112	0.056729674	0.39608842	0.074302986	0.01473096	0.10645205	0.041992653	0.007625106
0.0	0.56355125	0.5611127	0.57120997	0.5630953	0.57592934	0.5854253	0.5767617	0.5766861	0.5880781	0.5493351
0.0	0.013059729	0.13851513	0.05930919	0.0666104	0.5553217	0.029729797	0.019149134	0.27009302	0.010370237	0.018805813
0.0	0.012385055	0.024906626	0.021196283	0.18686254	0.05839423	0.010301162	0.01632921	0.084595315	0.0059191748	0.008586224
0.0	0.014275867	0.11226893	0.043634653	0.17324233	0.5597324	0.029567653	0.017726507	0.30458534	0.011078543	0.017494043
0.0	0.41668007	0.60691357	0.45000616	0.49977323	0.66145605	0.49196872	0.52466613	0.5961331	0.38425985	0.65726614
0.0	0.014216738	0.111019515	0.043350324	0.17163195	0.5545143	0.029495012	0.017566249	0.29685673	0.010866243	0.017384255
0.0	0.008834928	0.16258392	0.057043046	0.031398203	0.7856416	0.045187216	0.025933629	0.037236806	0.03212147	0.011626114
0.0	0.013421623	0.101406954	0.034458205	0.04304342	0.5299469	0.030886484	0.013481929	0.09186696	0.06439982	0.01234551
0.0	0.54803485	0.76639533	0.4581132	0.50696015	0.7202247	0.42521667	0.5791526	0.82575965	0.32040364	0.58388066
0.0	0.46269557	0.63173753	0.563257	0.5240676	0.76280516	0.4985505	0.55688703	0.52114224	0.55954677	0.5398436
0.0	0.5262771	0.49674097	0.6202886	0.51474124	0.6279208	0.45223597	0.4302411	0.76562077	0.46028346	0.46918935
0.0	0.016355986	0.061164897	0.007935561	0.031572286	0.040838085	0.015066994	0.017546978	0.008550396	0.020520426	0.011532421
0.0	0.024365045	0.18221554	0.200995	0.15498964	0.5766366	0.04466625	0.05783806	0.08274203	0.042083558	0.010190415
0.0	0.56379557	0.5605855	0.57111764	0.5635913	0.577076	0.58475596	0.57770747	0.57869864	0.587177	0.5514647
0.0	0.564153	0.5610121	0.5708086	0.56393707	0.5773499	0.58512735	0.5777483	0.5784106	0.5871547	0.55001134
0.0	0.015200109	0.068736084	0.011708007	0.120616734	0.10255692	0.050500028	0.038014438	0.10106417	0.020340115	0.013300331
0.0	0.046685606	0.17818677	0.27624637	0.15724221	0.5007982	0.04727488	0.022219393	0.07337484	0.02440284	0.01711259
0.0	0.45595327	0.77625304	0.5062381	0.6707718	0.6874974	0.52519816	0.40873942	0.5502516	0.5582728	0.49924493
0.0	0.4877028	0.78292125	0.44735196	0.6336905	0.6295919	0.4803002	0.6077526	0.29846102	0.5004131	0.5726721
0.0	0.0618192	0.021330416	0.10457677	0.09752944	0.08205719	0.017835485	0.06388891	0.013597727	0.029147793	0.008551015
0.0	0.50310445	0.8149432	0.79082656	0.63773626	0.4787333	0.5286732	0.58186215	0.67409974	0.6337879	0.6175221
0.0	0.00013627847	0.004518632	0.0017117448	0.0005189553	0.0035721753	9.355077e-05	6.9529335e-05	0.0007337714	0.00085329526	3.7637346e-05
0.0	0.0226318	0.023013338	0.02660898	0.11776385	0.025971755	0.035398535	0.045890633	0.012912964	0.017423486	0.010269382
0.0	0.5633142	0.56116337	0.570174	0.562897	0.57638985	0.5843032	0.5772045	0.57785	0.5859143	0.5484762
0.0	0.013380883	0.024529954	0.019613251	0.06120714	0.049791347	0.018185021	0.014736801	0.0762804	0.021216188	0.012481792
0.0	0.5216331	0.5660634	0.62717414	0.57355833	0.5236393	0.5282202	0.44000632	0.8091392	0.546482	0.5262229
0.0	0.56320775	0.55899775	0.5713333	0.5617097	0.57637036	0.5829348	0.57783526	0.57673866	0.58556366	0.55082834
0.0	0.008792572	0.25236768	0.08052947	0.061521318	0.35845688	0.051016223	0.022858156	0.31482098	0.031001016	0.025502995
0.0	0.011405917	0.39240256	0.06476349	0.07144197	0.658078	0.07936962	0.023106415	0.59924006	0.081379734	0.021071916
0.0	0.019395614	0.98131555	0.057223294	0.09580958	0.7422127	0.05737865	0.029403256	0.12013032	0.04871132	0.023503164
0.0	0.019450448	0.9815625	0.057653066	0.09603602	0.74402076	0.057586122	0.029434886	0.119769916	0.050027233	0.023828244
0.0	0.008881541	0.15125364	0.1129886	0.068894655	0.49560523	0.019130768	0.023419749	0.29091096	0.06729536	0.027944438
0.0	0.025348388	0.9927448	0.12541062	0.13098903	0.8111106	0.044574022	0.0418282	0.26798323	0.08077699	0.028276278
0.0	0.025137017	0.22851038	0.15742664	0.12621345	0.35220242	0.05126387	0.014183516	0.16988227	0.036372956	0.0171641
0.0	0.52496547	0.747908	0.6559662	0.5684709	0.646653	0.48374397	0.5321298	0.827736	0.5358138	0.603866
0.0	0.5459756	0.6605778	0.754618	0.60527617	0.4540253	0.50938237	0.54547864	0.8287052	0.572221	0.567717
0.0	0.03268029	0.25105616	0.06836986	0.15457451	0.5048236	0.042311344	0.025061578	0.20863806	0.029932627	0.022876592
0.0	0.011832646	0.21370533	0.066961996	0.11815874	0.42238066	0.038822535	0.019750455	0.2936091	0.038548518	0.015551261
0.0	0.18592565	0.59723115	0.6388266	0.5658512	0.68330526	0.50125337	0.42916727	0.60103464	0.5949883	0.7020789
0.0	0.33727798	0.73301154	0.5507172	0.62935555	0.75737154	0.5015335	0.44928282	0.6994447	0.61557895	0.7079944
0.0	0.096121415	0.048981715	0.018823247	0.073732145	0.060966216	0.021278419	0.05905301	0.011883138	0.013856603	0.016156003
0.0	0.010801255	0.2792572	0.13386601	0.1927112	0.28992525	0.049237043	0.01370918	0.079327956	0.034830164	0.012030214
0.0	0.02151784	0.21906379	0.048715737	0.15707016	0.12436299	0.046744194	0.025460841	0.0790875	0.02353049	0.018185021
0.0	0.5383167	0.8015756	0.38859883	0.7635741	0.7041633	0.5246901	0.39328563	0.6432811	0.48273873	0.5277331
0.0	0.021357907	0.23584308	0.046298806	0.24297464	0.21899767	0.05950802	0.015430839	0.11290305	0.036343634	0.021435706
0.0	0.013898594	0.022195397	0.011418017	0.04507091	0.020096729	0.015271222	0.024291292	0.01689747	0.014127288	0.011388177
0.0	0.034272145	0.040606886	0.019019006	0.111134805	0.030330013	0.016491523	0.028654635	0.012335885	0.022281105	0.012621425
0.0	0.034427006	0.041570354	0.01945381	0.11229631	0.031131547	0.01645725	0.029196667	0.012522052	0.022968328	0.01301845
0.0	0.034399603	0.041559305	0.019364454	0.112577274	0.030877644	0.016470578	0.029278724	0.0125298435	0.022956878	0.0130160665
0.0	0.42486992	0.7088324	0.55975133	0.712475	0.54848427	0.47614196	0.59214747	0.65991145	0.45350268	0.55386704
0.0	0.024038542	0.1264723	0.058199916	0.18067554	0.40514824	0.03781137	0.026791517	0.10429227	0.040857654	0.008025907
0.0	0.025308065	0.1835348	0.10040156	0.13640586	0.4811645	0.060549717	0.01781751	0.10242209	0.04953024	0.02375774
0.0	0.02580597	0.025168585	0.01589393	0.02940896	0.075722605	0.014468847	0.024386192	0.008506926	0.025682218	0.0068007996
0.0	0.015669163	0.02841106	0.0149775855	0.021811692	0.010307444	0.04039429	0.0345203	0.05411762	0.045117952	0.0116819665
0.0	0.008153008	0.21809633	0.06628602	0.17144383	0.338338	0.04937877	0.0320314	0.20119399	0.017343787	0.016408734
0.0	0.010962461	0.1982838	0.033083994	0.10524724	0.40347308	0.041296214	0.026304586	0.10664179	0.026493052	0.008623554
0.0	0.004713929	0.9941315	0.45563942	0.4595743	0.98637414	0.20575096	0.086701825	0.8980599	0.21911804	0.043230023
0.0	0.010834718	0.28831422	0.031549197	0.09904492	0.49297225	0.013985144	0.026850224	0.32621464	0.025786147	0.013477174
0.0	0.019358918	0.10408191	0.09953148	0.104728095	0.47433034	0.06457684	0.014589234	0.17297782	0.044043038	0.015794208
0.0	0.017109029	0.29141292	0.033922542	0.082086235	0.43140584	0.055528108	0.063348174	0.3324363	0.03912317	0.016458454
0.0	0.016310554	0.052590743	0.016440386	0.06201364	0.10209597	0.02644626	0.06062151	0.13643192	0.040315524	0.010612544
0.0	0.028650697	0.06633672	0.016137028	0.093252204	0.013548524	0.029612077	0.018722508	0.1603471	0.024531245	0.0116898855
0.0	0.02416358	0.99465597	0.23098631	0.50768465	0.96218526	0.06516687	0.07233718	0.9185908	0.21732865	0.039911665
0.0	0.03402982	0.9920677	0.41090882	0.38041723	0.9583825	0.13082041	0.042987257	0.9713371	0.11221896	0.059250385
0.0	0.007931163	0.17105165	0.080973394	0.14607313	0.52542603	0.04782102	0.027869642	0.12413685	0.018516652	0.020419449
0.0	0.008217229	0.043508165	0.02057999	0.13375096	0.04923308	0.020569328	0.029920984	0.02510931	0.0100052785	0.012906992
0.0	0.42907462	0.69938177	0.6244423	0.6153653	0.76075816	0.49614045	0.46961468	0.53626287	0.47623163	0.498046
0.0	0.5499693	0.5635691	0.5828074	0.6577616	0.7857799	0.44598696	0.5587738	0.7923455	0.48957202	0.67068523
0.0	0.027185904	0.046588983	0.013571319	0.07446768	0.115725994	0.020295482	0.013181474	0.012013864	0.032346167	0.015264304
0.0	0.027268223	0.047008682	0.013478359	0.073988624	0.11493262	0.02040038	0.013269704	0.012005785	0.032455537	0.015319181
0.0	0.020657064	0.22242506	0.09721608	0.13834892	0.4656543	0.05643723	0.019067304	0.11491468	0.07113259	0.014649855
0.0	0.5375725	0.66364247	0.5415381	0.6519585	0.77456844	0.15474801	0.589471	0.8557302	0.61770684	0.3886278
0.0	0.015990928	0.14938457	0.03529714	0.0663561	0.23641403	0.04553309	0.024229134	0.08651862	0.044634346	0.009459177
0.0	0.025014285	0.2409326	0.087790325	0.05170276	0.2771215	0.05810582	0.023522483	0.056805596	0.03162788	0.013900189
0.0	0.03820354	0.061936755	0.01825879	0.047861855	0.03803845	0.037820566	0.017409835	0.02187239	0.056254596	0.017532902
0.0	0.024414707	0.21214211	0.06766786	0.044242576	0.39520302	0.078126505	0.01882602	0.083728075	0.07077313	0.022521552
0.0	0.016021298	0.2513875	0.1666722	0.13367575	0.55143017	0.06704837	0.010868008	0.35769767	0.02142467	0.009655688
0.0	0.40993014	0.46658492	0.7041691	0.638066	0.586314	0.5504447	0.37671664	0.63933426	0.41959757	0.49311495
0.0	0.019301357	0.13473502	0.054861743	0.1028227	0.633229	0.06441831	0.01084607	0.19822638	0.019405669	0.016638462
0.0	0.4941782	0.6462984	0.6896897	0.4875176	0.70066327	0.48220667	0.3796577	0.8693327	0.50680876	0.65814716
0.0	0.5640855	0.5666513	0.57657933	0.5681688	0.58495206	0.5861661	0.5832424	0.5854914	0.59423476	0.55950034
0.0	0.03071623	0.31292167	0.055979826	0.18451594	0.531477	0.053915776	0.048026334	0.16778286	0.03847819	0.006935439
0.0	0.015243554	0.021414531	0.013472876	0.075403325	0.0122878915	0.017779024	0.034381844	0.059396777	0.041588843	0.011123162
0.0	0.5648452	0.559438	0.57183635	0.5630696	0.5766199	0.5843547	0.5768191	0.5796005	0.58759314	0.55127996
0.0	0.20611686	0.7124575	0.5761483	0.6790465	0.5747641	0.41024685	0.5419439	0.74366236	0.4379703	0.08217614
0.0	0.07869237	0.03374858	0.03812287	0.028972233	0.02503898	0.01834814	0.04244391	0.013840583	0.04116512	0.015693113
0.0	0.5634772	0.560976	0.5716074	0.5614839	0.5754698	0.5853712	0.57675403	0.57640636	0.58730525	0.550278
0.0	0.01872713	0.044378955	0.025053656	0.11541884	0.03546075	0.013821858	0.01308696	0.017021948	0.012154462	0.012787467
0.0	0.54265624	0.7764489	0.5155284	0.7069558	0.5137834	0.4899287	0.6246788	0.75712734	0.5656146	0.5859835
0.0	0.0324625	0.2503773	0.06810787	0.15417302	0.5048873	0.042115487	0.02488727	0.20736907	0.029617742	0.022755153
0.0	0.015396366	0.020850373	0.013273731	0.07398219	0.012099378	0.017856054	0.034176257	0.057164915	0.04048302	0.01088584
0.0	0.03397673	0.056497544	0.018127657	0.11181486	0.04714307	0.028488597	0.02990308	0.03366607	0.023618223	0.0055137905
0.0	0.01598335	0.13803928	0.053956397	0.09538147	0.17475879	0.062099535	0.023721453	0.14159317	0.04040678	0.017159749
0.0	0.01594832	0.1380519	0.053805567	0.09522027	0.17499384	0.061798837	0.02382212	0.14185528	0.04052787	0.017169924
0.0	0.34278834	0.572318	0.75454146	0.4176287	0.674536	0.52031	0.5121698	0.56435037	0.5289971	0.5232011
0.0	0.014739385	0.25413355	0.18268014	0.07987865	0.45702878	0.008453829	0.02349851	0.093958005	0.058526084	0.010160034
0.0	0.015936187	0.41920245	0.17160186	0.0010525234	0.25639194	0.036672447	0.02976943	0.07335691	0.03253148	0.021142678
0.0	0.008887234	0.049117178	0.01691934	0.02581578	0.04947607	0.032100197	0.02034269	0.06799159	0.04869539	0.013580265
0.0	0.020665305	0.97688305	0.01607705	0.045564342	0.16098641	0.022816617	0.029536707	0.02312668	0.038767084	0.017658932
0.0	0.0044649662	0.24196318	0.2045675	0.074894175	0.58332974	0.060378235	0.0103464555	0.25146905	0.02903489	0.009587232
0.0	0.20530538	0.6619847	0.52895135	0.39545143	0.53664863	0.42837933	0.56853956	0.64493394	0.5663324	0.5627544
0.0	0.01907035	0.17226572	0.061122127	0.10230475	0.3122238	0.027533252	0.060450483	0.14840269	0.07461008	0.0152550535
0.0	0.011361548	0.21101892	0.052592658	0.06746361	0.32243025	0.07855206	0.010400984	0.12764615	0.03381505	0.029999875
0.0	0.008499328	0.3100869	0.06754429	0.15051185	0.5181881	0.041722193	0.025653157	0.1282538	0.012744787	0.01030924
0.0	0.008444637	0.31175554	0.06841516	0.1530668	0.5175266	0.041594934	0.025522614	0.1299309	0.012730245	0.010322583
0.0	0.051066734	0.024399424	0.021852566	0.10112563	0.48336604	0.020572413	0.04355358	0.009566395	0.021523686	0.0065450664
0.0	0.5639914	0.56057656	0.571151	0.56216425	0.5748924	0.58543295	0.5765493	0.5768649	0.5879336	0.5495502
0.0	0.020649938	0.03172881	0.02365293	0.035838343	0.01724083	0.020619245	0.03610443	0.061281	0.015890896	0.0066772723
0.0	0.020287538	0.15090905	0.07435835	0.059450254	0.4762319	0.05785247	0.02751858	0.22956239	0.041642662	0.00890753
0.0	0.5084753	0.6886328	0.5538094	0.6312968	0.60105073	0.45522118	0.54130596	0.7923145	0.5524353	0.5515187
0.0	0.022163289	0.251353	0.15080577	0.094876036	0.272676	0.04497788	0.018743677	0.12103069	0.038936924	0.0087157255
0.0	0.5821071	0.7915231	0.71361464	0.51921505	0.6056913	0.48312858	0.36054787	0.6244328	0.59760314	0.3891752
0.0	0.009644905	0.10470637	0.10290043	0.19328551	0.5792908	0.050773647	0.016761418	0.21993473	0.05446713	0.013612477
0.0	0.4393589	0.5552436	0.6427888	0.65526795	0.61538744	0.4910444	0.532165	0.639503	0.526596	0.5974266
0.0	0.564066	0.5595318	0.5713854	0.56254715	0.5747927	0.58482647	0.57627934	0.5756122	0.5886377	0.5496166
0.0	0.024881935	0.05428573	0.015169305	0.075206146	0.062390164	0.023173874	0.005085535	0.019902853	0.03887277	0.0123529425
0.0	0.028801963	0.20975854	0.06449826	0.07821406	0.47552288	0.04909145	0.0049794437	0.09742141	0.050135463	0.011629085
0.0	0.4700715	0.66238034	0.5957168	0.4810104	0.67803663	0.5193943	0.26418185	0.61906224	0.5297819	0.4371418
0.0	0.51787776	0.6700467	0.81953174	0.45571616	0.6428869	0.2634366	0.4675591	0.64096296	0.5241256	0.5089274
0.0	0.007785714	0.021931387	0.02325234	0.024602009	0.014100137	0.008180076	0.032424062	0.016766338	0.026979292	0.00797906
0.0	0.009553478	0.42586574	0.106842205	0.07780703	0.25351936	0.036700044	0.026831577	0.075179756	0.05741163	0.012353309
0.0	0.011059929	0.084139794	0.028028505	0.02908205	0.010041319	0.038367417	0.0288714	0.020125957	0.070140496	0.009646772
0.0	0.019909965	0.17359093	0.10717157	0.083025895	0.24311486	0.035251364	0.007991767	0.19985187	0.026890436	0.02782437
0.0	0.50068545	0.7628783	0.5250644	0.5261034	0.6935398	0.4151202	0.5040062	0.69745064	0.51763666	0.50621706
0.0	0.37692773	0.6842249	0.6183791	0.5062898	0.31756425	0.5343303	0.20086583	0.80271864	0.4827622	0.5858325
0.0	0.036575127	0.035056815	0.03454025	0.041913345	0.0037867867	0.01871886	0.0061587477	0.035477977	0.023278704	0.009304517
0.0	0.035949934	0.29704106	0.04139098	0.06330923	0.40182608	0.019024651	0.032197714	0.10269366	0.052456718	0.0137571925
0.0	0.035949923	0.29704106	0.04139098	0.06330923	0.40182608	0.019024651	0.032197714	0.10269366	0.052456718	0.0137571925
0.0	0.044798367	0.053417593	0.009755533	0.04039711	0.043736268	0.008591178	0.04016718	0.025880646	0.02365729	0.010071952
0.0	0.04460355	0.05289328	0.00974806	0.040709805	0.043364156	0.00861787	0.040275563	0.025397064	0.023481248	0.010030882
0.0	0.013970915	0.15452668	0.18146114	0.07131482	0.48992914	0.035946775	0.036672905	0.28399673	0.011107919	0.007977346
0.0	0.51456064	0.60891515	0.7887772	0.42993575	0.6320899	0.5067301	0.56254834	0.53067493	0.30878207	0.57365024
0.0	0.5315398	0.5869312	0.49792853	0.60430187	0.5099199	0.46286264	0.49018875	0.74411905	0.4874108	0.6297356
0.0	0.5582507	0.9067633	0.65870374	0.6086681	0.9475136	0.3543007	0.6143453	0.7901597	0.41227487	0.6020945
0.0	0.02306319	0.2366501	0.1678805	0.13758123	0.48510185	0.021290893	0.029344417	0.08562741	0.029659351	0.013622778
0.0	0.012768164	0.025387932	0.011551984	0.035397653	0.01451234	0.013665034	0.203296	0.043630835	0.022664009	0.0064029447
0.0	0.021214709	0.18566503	0.09416062	0.07790292	0.43802592	0.022633435	0.06340618	0.04196431	0.14055078	0.009742009
0.0	0.56387264	0.5600478	0.57035697	0.5638373	0.5764657	0.5852278	0.5779211	0.5803489	0.58773047	0.55120534
0.0	0.0294179	0.32831264	0.06853118	0.0836629	0.16864794	0.0363289	0.02215916	0.06800147	0.047052808	0.0074425093
0.0	0.027319698	0.07239891	0.019174298	0.040938944	0.021258427	0.018036716	0.015525629	0.104213014	0.02044354	0.0038382239
0.0	0.039430976	0.19815874	0.12924871	0.13053723	0.8642809	0.020325787	0.02320303	0.058415	0.041895617	0.008952665
0.0	0.009350028	0.2941345	0.06325575	0.07058749	0.28225666	0.015150466	0.010769119	0.15286887	0.042729415	0.023439698
0.0	0.527716	0.70294166	0.62551016	0.44549602	0.5801994	0.4970079	0.5229379	0.48593268	0.56581926	0.6974879
0.0	0.02116352	0.21688749	0.078734405	0.050539084	0.4681218	0.021458922	0.014329156	0.06246106	0.019911999	0.011803456
0.0	0.02122895	0.2146602	0.07893937	0.05002957	0.46863732	0.021411333	0.014364469	0.0633921	0.019560214	0.011699315
0.0	0.02123472	0.21626683	0.07901499	0.05011508	0.47064242	0.021503214	0.014421004	0.06379831	0.01964792	0.011775535
0.0	0.29802874	0.79854643	0.73972046	0.52813655	0.59882295	0.38485417	0.6177078	0.5886925	0.7088624	0.5163911
0.0	0.0135512585	0.053966194	0.013951708	0.0613321	0.008733442	0.039748132	0.020524528	0.019433027	0.015714422	0.009738003
0.0	0.022191588	0.03891185	0.02587404	0.024320468	0.009475105	0.014183636	0.0086866515	0.023855073	0.025043305	0.01111166
0.0	0.02222916	0.037776213	0.025577221	0.023998927	0.00929213	0.014252307	0.008532967	0.023658833	0.024400175	0.011007542
0.0	0.022111377	0.03779746	0.025769643	0.024106981	0.009318821	0.014172685	0.008520511	0.023593538	0.024527548	0.011020818
0.0	0.02273851	0.02467199	0.043046042	0.020543586	0.021439508	0.012274044	0.03229865	0.016226238	0.034130044	0.005041483
0.0	0.5307289	0.6794602	0.48540163	0.6198246	0.6125657	0.17387854	0.5816815	0.61198115	0.66252124	0.5482998
0.0	0.010421681	0.20078424	0.046070248	0.0682515	0.54981697	0.036178857	0.03816287	0.067000106	0.04276543	0.0063824276
0.0	0.010459853	0.20113918	0.046141088	0.06854918	0.54964757	0.03636658	0.03807054	0.06693405	0.04277381	0.0063871164
0.0	0.5641672	0.5607264	0.57150364	0.5629199	0.57704395	0.5845204	0.577016	0.57907844	0.5874167	0.55095124
0.0	0.020453019	0.19072744	0.0420812	0.08842626	0.26237586	0.03152604	0.019699376	0.05372161	0.025000447	0.0054884134
0.0	0.010141426	0.028374333	0.011502336	0.045320675	0.06499415	0.025070205	0.040267915	0.014146015	0.011971027	0.009258058
0.0	0.010164178	0.028898004	0.011621295	0.045790106	0.06524397	0.02506099	0.040900134	0.014157046	0.012158704	0.009280623
0.0	0.020769574	0.18738912	0.07027906	0.13885167	0.26084363	0.03555643	0.014553861	0.11835872	0.027317358	0.016287703
0.0	0.47284368	0.64583147	0.52646315	0.6658694	0.5986766	0.4563688	0.39555928	0.5487538	0.62120754	0.57554686
0.0	0.021096738	0.026085561	0.01961028	0.10491319	0.07911979	0.010492378	0.02365968	0.039820813	0.037115697	0.015528478
0.0	0.009992302	0.11537714	0.08665131	0.047037493	0.103296116	0.023090312	0.018379038	0.055331897	0.05330047	0.0062847305
0.0	0.01651454	0.08884536	0.10019137	0.04708573	0.32807317	0.019655302	0.034281142	0.067914836	0.043441683	0.0065727653
0.0	0.01651454	0.08884536	0.10019137	0.04708573	0.32807317	0.019655302	0.034281127	0.067914836	0.043441683	0.0065727653
0.0	0.015828684	0.23759018	0.22243945	0.034721933	0.41776422	0.010086767	0.018565305	0.119615376	0.037654757	0.009468596
0.0	0.018039858	0.19443712	0.2731502	0.12262656	0.5932155	0.031471867	0.03570146	0.23631042	0.01604187	0.0074558426
0.0	0.019252406	0.093377374	0.0446779	0.05225723	0.1684976	0.016963858	0.023244275	0.09674572	0.013395654	0.020251459
0.0	0.023586541	0.13229465	0.07418612	0.05260687	0.2342707	0.016077096	0.022647284	0.14069441	0.014225454	0.009561548
0.0	0.036585186	0.9917418	0.45771265	0.4688841	0.98976433	0.05977353	0.071798176	0.9108114	0.1030046	0.10119832
0.0	0.5124062	0.53697664	0.46280944	0.53777087	0.6508986	0.4226601	0.48911563	0.44753864	0.6746639	0.5659427
0.0	0.019142853	0.12714477	0.039137755	0.05273997	0.20364515	0.047916416	0.029868558	0.10072405	0.01755556	0.039291136
0.0	0.48804027	0.44336164	0.65141284	0.55760974	0.6427343	0.3157231	0.3694198	0.57207793	0.5820336	0.63204384
0.0	0.04147731	0.16961084	0.12423801	0.13729	0.19552825	0.015754307	0.015455142	0.08419829	0.030726885	0.017420858
0.0	0.04147013	0.17100725	0.12424544	0.1372887	0.19692631	0.015818391	0.015533517	0.08487578	0.030863157	0.017485097
0.0	0.010768261	0.17191364	0.14284469	0.1109477	0.30746266	0.045399725	0.011349027	0.10651604	0.03318405	0.006359842
0.0	0.5637064	0.5611353	0.57077146	0.5638412	0.5778847	0.5852155	0.5777127	0.5777369	0.58799803	0.55140674
0.0	0.047099937	0.046333473	0.009915013	0.046435624	0.03285892	0.018324709	0.013213673	0.025045587	0.025871474	0.009796125
0.0	0.3821368	0.7689108	0.6408027	0.44417745	0.7039457	0.5148812	0.51760876	0.37010476	0.5314283	0.55493504
0.0	0.5638986	0.55988514	0.57115024	0.56245285	0.5753172	0.58533454	0.576653	0.57610554	0.5871796	0.5493906
0.0	0.021842372	0.053650364	0.012847083	0.07685079	0.0435729	0.04665436	0.011231283	0.028993836	0.015844448	0.011094791
0.0	0.009797218	0.2564281	0.047848918	0.15741122	0.4453433	0.027130673	0.009719972	0.25922823	0.02001995	0.014428921
0.0	0.009092454	0.020747134	0.021555372	0.16086103	0.0068805283	0.0032506895	0.022166083	0.023905002	0.038753618	0.015598745
0.0	0.45480782	0.53895044	0.5198358	0.6742037	0.679586	0.475721	0.45982412	0.30166164	0.54537046	0.67242587
0.0	0.01175408	0.16992912	0.048487544	0.09904692	0.47215784	0.039179523	0.015433795	0.14147405	0.024582917	0.014099176
0.0	0.0071946736	0.15311019	0.057430383	0.068477854	0.40636533	0.044166986	0.023104293	0.056881346	0.015233055	0.017704336
0.0	0.29154986	0.82827437	0.4366825	0.5578427	0.62130886	0.5011939	0.5395628	0.6866997	0.43632543	0.5924467
0.0	0.02813978	0.02002936	0.029824154	0.060119405	0.04433282	0.015029776	0.026968444	0.029485697	0.021619165	0.012085114
0.0	0.028071895	0.020175004	0.029698225	0.060472663	0.04406859	0.015013098	0.027133863	0.029479217	0.021665134	0.012145705
0.0	0.010624175	0.15076567	0.09310631	0.04141212	0.5203946	0.044191606	0.03446483	0.48342806	0.068933	0.0133572025
0.0	0.56385434	0.56030494	0.5713337	0.56228054	0.57545483	0.5855019	0.5769435	0.57645124	0.58686155	0.54938304
0.0	0.037620477	0.030377768	0.038953412	0.020725496	0.024061576	0.02047772	0.039445248	0.05741532	0.050014887	0.011144177
0.0	0.2692012	0.68090224	0.61495733	0.43499753	0.642302	0.5128184	0.5034042	0.7922479	0.5713104	0.54072773
0.0	0.52340096	0.7686965	0.5269385	0.5154689	0.5103116	0.43339673	0.45743057	0.6221161	0.39550745	0.47282663
0.0	0.012379796	0.117202096	0.049166083	0.1401856	0.41189632	0.030412724	0.026259884	0.10261465	0.07126917	0.006574812
0.0	0.019381072	0.2757746	0.14628027	0.11184517	0.29150698	0.04062489	0.0175897	0.19718222	0.012897207	0.016678398
0.0	0.56384784	0.56214374	0.5711592	0.564008	0.578983	0.58519953	0.5784216	0.5761909	0.5878847	0.5501617
0.0	0.032699436	0.023684818	0.030987669	0.06804852	0.008365239	0.016856985	0.022413997	0.045046158	0.011334718	0.017748358
0.0	0.49350274	0.8519956	0.5441442	0.59245825	0.3923643	0.45352146	0.54164994	0.747754	0.52339417	0.5283941
0.0	0.5639331	0.56066304	0.5712498	0.56220245	0.5754674	0.5854984	0.57695806	0.5765765	0.5869523	0.5495871
0.0	0.01270718	0.01606308	0.012566202	0.05260859	0.027226726	0.014998311	0.023091953	0.021234227	0.025690323	0.006079017
0.0	0.49360815	0.75130236	0.5005082	0.6394647	0.7320576	0.5262589	0.5946114	0.5237118	0.6243735	0.50504917
0.0	0.01731333	0.12713876	0.1359376	0.08004518	0.34908664	0.02961246	0.01678974	0.07306684	0.060221147	0.011896678
0.0	0.019796478	0.06088508	0.05095539	0.07245371	0.33051628	0.030190894	0.025337752	0.07034531	0.041425448	0.010560061
0.0	0.5643743	0.56023145	0.5718277	0.5627926	0.57562226	0.5841151	0.57637817	0.5777497	0.58759016	0.5506147
0.0	0.01417783	0.060316976	0.059740055	0.042519107	0.073204525	0.012251611	0.0154756745	0.04609803	0.042879555	0.008345185
0.0	0.024178712	0.09958672	0.010898482	0.044002216	0.019030258	0.023703266	0.030317914	0.009832938	0.0742292	0.009506973
0.0	0.56620306	0.5692192	0.57794553	0.56839234	0.58893967	0.58644336	0.5834671	0.5904431	0.59439546	0.56298566
0.0	0.56526184	0.5603133	0.57020277	0.5637165	0.5799959	0.5861511	0.57712525	0.57744396	0.58735144	0.5514052
0.0	0.03393851	0.039756224	0.012052326	0.043439783	0.011928823	0.022009103	0.030116519	0.033685707	0.01691068	0.0052481284
0.0	0.03402446	0.039678928	0.012067148	0.043531198	0.011872265	0.021877231	0.029954566	0.033624582	0.016898246	0.005240693
0.0	0.018046532	0.16656397	0.13826458	0.07020073	0.16698347	0.050447702	0.013687051	0.08338704	0.01758745	0.009421882
0.0	0.017120548	0.04364149	0.05242409	0.03288018	0.013332329	0.018715769	0.014635971	0.025591206	0.023150252	0.011226725
0.0	0.40930256	0.65754235	0.70384717	0.5618079	0.5623797	0.47311676	0.58802307	0.5587996	0.45421657	0.3917027
0.0	0.017996367	0.16482091	0.13747545	0.06917802	0.16393633	0.05033094	0.013558603	0.08223429	0.017328076	0.009206799
0.0	0.006861805	0.074565925	0.020956999	0.06761388	0.011668299	0.031939875	0.035645016	0.020723408	0.032649588	0.007907524
0.0	0.0069546644	0.21079807	0.07301164	0.058301095	0.20814745	0.047543857	0.025566474	0.2256005	0.07498888	0.0091865
0.0	0.02013265	0.036434483	0.017731573	0.026490392	0.009921039	0.021670606	0.019062398	0.06266533	0.066929944	0.0072743595
0.0	0.43322247	0.64841294	0.58071965	0.53003055	0.48492578	0.3030821	0.51927567	0.7659222	0.4561504	0.4664655
0.0	0.010203631	0.15312906	0.05993171	0.092404015	0.16741031	0.019206263	0.014598532	0.31071883	0.02235527	0.008082032
0.0	0.011335451	0.20750584	0.08070175	0.07845788	0.31774202	0.08114873	0.014294895	0.09744849	0.04810975	0.008509251
0.0	0.56404424	0.5606289	0.571236	0.563146	0.5758818	0.58445036	0.57701665	0.5774947	0.58706266	0.55010545
0.0	0.02330623	0.092607714	0.010336881	0.060837194	0.013342932	0.007383823	0.022066483	0.10358451	0.020659577	0.0059606363
0.0	0.041005336	0.09948322	0.020482088	0.07997905	0.008908567	0.02362518	0.043110248	0.017743811	0.0117183905	0.0061874315
0.0	0.01754189	0.21639353	0.07989485	0.12363485	0.25588024	0.03815565	0.03906569	0.07832104	0.03749297	0.0084852185
0.0	0.5110536	0.71876085	0.5455933	0.56129515	0.6328251	0.46765685	0.5600157	0.64218706	0.60160327	0.5942112
0.0	0.18525912	0.6789452	0.53049827	0.38135865	0.61295134	0.4281425	0.06381155	0.6465045	0.5842376	0.46158358
0.0	0.022891648	0.35670844	0.06117717	0.10634841	0.38032833	0.047846258	0.01622933	0.11383338	0.021610443	0.008810022
0.0	0.018894663	0.08764471	0.08836887	0.2631991	0.5173419	0.05087503	0.021157688	0.19932418	0.015816752	0.012005122
0.0	0.56391174	0.5614759	0.57043767	0.562054	0.5760219	0.58565146	0.57673013	0.57622576	0.5874481	0.5495235
0.0	0.042055298	0.1309751	0.013234138	0.057473578	0.01202861	0.02254872	0.014484393	0.048656177	0.014538032	0.0066074636
0.0	0.4756184	0.63116413	0.72079945	0.5809063	0.5123322	0.5368666	0.55317944	0.5124407	0.49693543	0.5379078
0.0	0.027651725	0.07002389	0.012202062	0.057361253	0.0090131005	0.028198373	0.048865937	0.011868377	0.021344282	0.011571689
0.0	0.012379703	0.28863284	0.078637786	0.07353751	0.40232348	0.034039374	0.029935755	0.19280274	0.026285354	0.006822853
0.0	0.010491002	0.07007855	0.045923464	0.05211025	0.23012479	0.026998771	0.02467747	0.036318034	0.023113143	0.011942595
0.0	0.013730291	0.11508224	0.07572164	0.08455965	0.49608988	0.021637354	0.040486023	0.113503136	0.036237735	0.015654461
0.0	0.015484132	0.13267198	0.06037366	0.04863896	0.28226116	0.08904569	0.023687212	0.058067206	0.022543766	0.008372448
0.0	0.018547699	0.17311633	0.06355971	0.10806627	0.3083017	0.033893824	0.024096126	0.15745345	0.012323017	0.01698738
0.0	0.020468233	0.028022038	0.016299022	0.1339621	0.022567151	0.013650535	0.038587417	0.02095116	0.014089217	0.009030873
0.0	0.0051653683	0.12196619	0.04980539	0.1220741	0.3062085	0.02561542	0.024064412	0.08054051	0.028430581	0.011693165
0.0	0.023129808	0.041076932	0.018420128	0.042373385	0.017234175	0.022158483	0.019259876	0.064852364	0.008230297	0.013987715
0.0	0.5031681	0.63302517	0.5969448	0.31268972	0.682095	0.47828877	0.64018536	0.68991685	0.3371864	0.4718504
0.0	0.044605214	0.99573356	0.36729595	0.40376428	0.9748941	0.108451284	0.12890168	0.9423617	0.09027782	0.006307774
0.0	0.024237985	0.9933321	0.35652092	0.14928602	0.985844	0.08929225	0.057989128	0.9245535	0.10419507	0.06450314
0.0	0.014715556	0.45916864	0.086995915	0.09470531	0.5270442	0.047502328	0.029064223	0.12160836	0.014450576	0.009127371
0.0	0.49294066	0.62955874	0.65297925	0.5734646	0.53497726	0.52024126	0.6251882	0.41053003	0.49117747	0.39031526
0.0	0.56383044	0.5603316	0.5709577	0.5626114	0.57593536	0.5851375	0.5766926	0.57602715	0.58739966	0.549459
0.0	0.03012585	0.22450306	0.074409485	0.16885005	0.2540984	0.043694466	0.030838707	0.16211404	0.0119479755	0.00535738
0.0	0.011611987	0.06515671	0.15675192	0.030130902	0.2178349	0.0210543	0.021312164	0.05580583	0.015178346	0.013992148
0.0	0.56354845	0.5617456	0.57087016	0.56332225	0.5775987	0.5847199	0.5777275	0.5773204	0.5877902	0.551163
0.0	0.0062761893	0.039484717	0.017702794	0.013038745	0.032749116	0.03427695	0.048581004	0.023350563	0.077157974	0.009525414
0.0	0.48462194	0.6138205	0.5646077	0.4319365	0.68760437	0.47553152	0.5562708	0.64815307	0.62711555	0.6441346
0.0	0.56396693	0.5604525	0.5704579	0.56246555	0.57553726	0.5842038	0.57672143	0.5762682	0.5871062	0.549543
0.0	0.01884081	0.03246591	0.016178513	0.120811954	0.02096231	0.017412698	0.026902827	0.076049305	0.019213697	0.008506021
0.0	0.011711274	0.15616097	0.06675263	0.19024755	0.45449004	0.042257413	0.031495236	0.18046257	0.031121997	0.010760584
0.0	0.56500924	0.5640478	0.5723611	0.563674	0.5796792	0.5867019	0.5802288	0.57953167	0.5890099	0.55227333
0.0	0.56493247	0.56358325	0.5725371	0.5625589	0.5793454	0.5865224	0.58036023	0.5796011	0.58931136	0.552294
0.0	0.025114838	0.19318542	0.06706006	0.08387291	0.49271634	0.042659264	0.019022245	0.13835096	0.06804489	0.01815972
0.0	0.019554432	0.028578741	0.018817488	0.032519642	0.02458978	0.010370197	0.021674648	0.03579989	0.0200021	0.010523822
0.0	0.019396774	0.02838201	0.018882306	0.03251187	0.02450575	0.01035051	0.021692662	0.035819087	0.019995943	0.01052557
0.0	0.56609756	0.5701959	0.5774644	0.5701613	0.5874811	0.5858876	0.5831609	0.5892119	0.5955806	0.5611817
0.0	0.027390521	0.04513631	0.035971854	0.07208477	0.0122928815	0.034592975	0.022769488	0.025055695	0.028093297	0.012479523
0.0	0.027115865	0.045243237	0.03599667	0.07219	0.012298852	0.034916043	0.022715937	0.02499165	0.027807608	0.012517147
0.0	0.008736076	0.489756	0.068821855	0.07087873	0.46116826	0.048152342	0.020224895	0.2056568	0.011734344	0.019198261
0.0	0.009209014	0.98938584	0.21209577	0.05022735	0.3221205	0.041480616	0.021921983	0.13108687	0.039348956	0.0099511035
0.0	0.014319453	0.19886598	0.072266914	0.11357427	0.4449682	0.014609085	0.035052106	0.047199756	0.048581116	0.015277906
0.0	0.56410486	0.56022555	0.57146114	0.5622373	0.57587147	0.58363026	0.57684666	0.57628506	0.58691734	0.5494722
0.0	0.013189551	0.01769472	0.01514004	0.076335505	0.02509867	0.01705765	0.028016	0.010275593	0.0418363	0.008957308
0.0	0.50451833	0.6430821	0.586548	0.5921145	0.6695175	0.35266593	0.59942573	0.2520267	0.62927	0.5732095
0.0	0.031924147	0.34030214	0.072970994	0.057911534	0.37308803	0.015414236	0.014937576	0.08008609	0.09160506	0.012490823
0.0	0.030885935	0.09814302	0.1208493	0.12648927	0.38781312	0.03619201	0.029154312	0.09206062	0.07655062	0.013516106
0.0	0.56424993	0.56270635	0.5712001	0.5637972	0.5769921	0.58413255	0.57851475	0.57864887	0.587524	0.5499695
0.0	0.029231295	0.022560777	0.02858615	0.049532983	0.017567005	0.012716463	0.028071275	0.016072487	0.041744057	0.009509065
0.0	0.48643136	0.56181437	0.7351684	0.48558804	0.6740721	0.3705746	0.44839188	0.69615495	0.55929834	0.54126674
0.0	0.5639741	0.56008583	0.571282	0.5621203	0.5756067	0.5852785	0.5770227	0.5774691	0.5864924	0.5495787
0.0	0.03383169	0.07552625	0.02094327	0.048689347	0.014774554	0.0266443	0.02171433	0.009771204	0.06150163	0.008958413
0.0	0.5562976	0.6812711	0.56531143	0.46218154	0.6929758	0.27218345	0.5153669	0.4621829	0.5503689	0.48197564
0.0	0.025111929	0.25123346	0.15530996	0.16013108	0.36798248	0.043272793	0.08526231	0.13187698	0.03042081	0.010655345
0.0	0.025043728	0.24887286	0.15508711	0.15837488	0.36230025	0.043164246	0.084503084	0.13187127	0.030325893	0.010580019
0.0	0.025183061	0.24914333	0.15455236	0.15810855	0.36198458	0.043360747	0.08497539	0.13265607	0.030453524	0.010564595
0.0	0.021553569	0.15241525	0.07612424	0.087707594	0.24438976	0.022637792	0.0259586	0.29870585	0.017457774	0.010440425
0.0	0.021460576	0.15138178	0.076032504	0.08677986	0.24069959	0.022576535	0.02585629	0.2917546	0.0172996	0.010331092
0.0	0.021581965	0.15239674	0.07583763	0.08659374	0.24098276	0.022676323	0.02597494	0.2929731	0.017366214	0.010318555
0.0	0.020342581	0.14561549	0.051236592	0.1427226	0.41208422	0.029141096	0.036309145	0.101618916	0.03594358	0.019594716
0.0	0.4455883	0.72290397	0.45685804	0.5967977	0.7308787	0.27468672	0.58918333	0.44475803	0.5563728	0.69540435
0.0	0.040168524	0.026466735	0.012211398	0.06863183	0.011099924	0.042737674	0.022649605	0.016337454	0.024952466	0.01438932
0.0	0.015596446	0.02202206	0.011141592	0.043177452	0.023671528	0.029175874	0.061031424	0.054285597	0.020632718	0.009141665
0.0	0.015566927	0.022335535	0.011162104	0.04304951	0.023681592	0.029094974	0.061179586	0.05423621	0.02042804	0.00919018
0.0	0.56400806	0.5597047	0.5710326	0.56251276	0.574598	0.585846	0.57666534	0.5755313	0.5871778	0.5493074
0.0	0.016201464	0.019106848	0.012386788	0.086573154	0.0525914	0.026215205	0.041244205	0.015119925	0.026667168	0.010724417
0.0	0.014624215	0.093132704	0.04498164	0.089294486	0.50148386	0.04584663	0.033805747	0.13061607	0.031213632	0.010152402
0.0	0.5030617	0.49443045	0.5445746	0.47657242	0.7186274	0.4886728	0.5418672	0.62004524	0.51425654	0.52540326
0.0	0.025560895	0.24759021	0.04468143	0.09303596	0.2992559	0.041764922	0.019864865	0.11391795	0.014404428	0.012503451
0.0	0.025599305	0.24465896	0.04415684	0.09177037	0.29392356	0.041857842	0.019878516	0.113224104	0.014260355	0.012421586
0.0	0.018618591	0.109100975	0.035991296	0.07087141	0.37465447	0.05227652	0.017927442	0.13916478	0.017488725	0.007510197
0.0	0.0091172075	0.18990625	0.04032424	0.08136136	0.55804926	0.016008914	0.01219387	0.25606287	0.02183601	0.017035142
0.0	0.025727903	0.18247293	0.04234958	0.12499961	0.38358253	0.0104714185	0.025009772	0.09932483	0.03200778	0.020967849
0.0	0.027311372	0.13816284	0.088230655	0.077657096	0.26974654	0.048679333	0.029770559	0.029138796	0.019504044	0.0072453264
0.0	0.03747221	0.14620507	0.071679994	0.14450862	0.5867655	0.058781076	0.011411618	0.2333133	0.015196248	0.0075641107
0.0	0.016954733	0.9963019	0.36236414	0.15200126	0.96807665	0.10739169	0.07660005	0.93577164	0.11068355	0.010499758
0.0	0.00890097	0.24284336	0.0572518	0.058991924	0.48227796	0.033049	0.012491887	0.2512536	0.055473547	0.022386445
0.0	0.006648799	0.087455794	0.020790352	0.1336209	0.037917644	0.020122098	0.0281947	0.018274028	0.36918986	0.013826993
0.0	0.16398528	0.8938884	0.5983234	0.45947784	0.7316995	0.51709163	0.44946828	0.6438456	0.44108513	0.34898186
0.0	0.020997383	0.037606392	0.017030017	0.11215459	0.02096868	0.044999942	0.062635444	0.0068948176	0.013828549	0.011137678
0.0	0.02095818	0.03727924	0.017056018	0.112028785	0.021266773	0.04504793	0.06257799	0.0068961955	0.013792848	0.01110967
0.0	0.02417144	0.19659154	0.058090266	0.044434674	0.55897504	0.016335407	0.037104674	0.017063646	0.06026256	0.0047808797
0.0	0.015687207	0.30140647	0.07879582	0.13209352	0.7581192	0.040733237	0.02497367	0.15625782	0.021199074	0.02004687
0.0	0.008984215	0.091560565	0.07596693	0.08014781	0.26016632	0.025822166	0.01975196	0.1747999	0.05689915	0.0146010155
0.0	0.01500385	0.30170548	0.07128852	0.029705921	0.28436366	0.050135564	0.028764866	0.47289026	0.02785793	0.017495839
0.0	0.011296666	0.13553153	0.07304927	0.11680521	0.5338053	0.061336003	0.024625879	0.17495283	0.1825829	0.001590723
0.0	0.027306952	0.99386954	0.4252565	0.15242615	0.9012843	0.12553863	0.108149074	0.87594306	0.25199652	0.025360001
0.0	0.0117384475	0.076411776	0.06921044	0.044958353	0.3207083	0.024620019	0.02645397	0.2407906	0.044169772	0.01103969
0.0	0.026317338	0.9961558	0.40579215	0.4643075	0.9831404	0.12701362	0.08205759	0.9689126	0.20813172	0.053136002
0.0	0.04664755	0.16557457	0.04501977	0.03382331	0.37500513	0.040967327	0.023558127	0.023909196	0.060746137	0.006322376
0.0	0.014456355	0.23988001	0.057489194	0.08223102	0.9616389	0.04150632	0.015404152	0.12360252	0.018176114	0.0064712935
0.0	0.012197614	0.22741769	0.050973278	0.027919669	0.9578231	0.0786731	0.027173618	0.20321782	0.011927829	0.0036927531
0.0	0.01853744	0.13225175	0.0975124	0.082985826	0.25407347	0.028897597	0.017262949	0.08153447	0.024162328	0.01478991
0.0	0.028664405	0.99484825	0.39549705	0.35107937	0.9832727	0.0788327	0.056749646	0.9633769	0.2582113	0.064989544
0.0	0.5645243	0.5603941	0.57219386	0.56460863	0.57884467	0.58702147	0.5789422	0.57861996	0.5878838	0.5513178
0.0	0.564911	0.5595746	0.5721911	0.5634072	0.57976466	0.5854228	0.5776106	0.57789135	0.5880487	0.5488006
0.0	0.563798	0.56090325	0.57210803	0.56340307	0.5791366	0.58445174	0.577673	0.5791242	0.5881549	0.55227697
0.0	0.015003567	0.07491619	0.019672286	0.054579023	0.046086136	0.023805762	0.014783713	0.017330213	0.082627416	0.01409198
0.0	0.56564623	0.567228	0.5774614	0.56842476	0.58643556	0.58550507	0.5818319	0.5890157	0.5955324	0.5588521
0.0	0.5651461	0.5656106	0.5778279	0.5677957	0.58472085	0.5851329	0.5818918	0.5879417	0.5941396	0.5568974
0.0	0.5636467	0.5622549	0.5712463	0.56198114	0.5780412	0.58518285	0.57858974	0.5770182	0.58786047	0.5513134
0.0	0.56401753	0.56071806	0.57145613	0.5621715	0.5804855	0.5857353	0.5781341	0.5774797	0.58785635	0.5494316
0.0	0.5640957	0.5609879	0.57061195	0.5623728	0.5788286	0.5855259	0.5782712	0.5797567	0.5871688	0.55298656
0.0	0.5638803	0.5606125	0.572597	0.5624732	0.58035505	0.5861779	0.57788396	0.5782598	0.5871165	0.5512238
0.0	0.016375942	0.06240424	0.007993892	0.031596757	0.041203804	0.015168548	0.017704468	0.008606532	0.021264583	0.011698918
0.0	0.0149642965	0.075024605	0.019702407	0.054445792	0.046501365	0.023757197	0.014788881	0.017359495	0.082819544	0.01405107
0.0	0.56537247	0.5681048	0.5753372	0.5673647	0.58182377	0.58636534	0.5825872	0.58789074	0.5940239	0.5595621
0.0	0.5660701	0.5606373	0.57197237	0.5641583	0.57894135	0.5857658	0.57852143	0.57727414	0.5876278	0.5515673
0.0	0.5660118	0.57030445	0.5786415	0.56926066	0.58850163	0.5868901	0.5843387	0.5900846	0.5950813	0.5631544
0.0	0.56591046	0.57017684	0.57837987	0.567746	0.58855546	0.58681554	0.5849528	0.59014595	0.5954079	0.5629212
0.0	0.56586593	0.5699177	0.5772878	0.56897855	0.5859289	0.5855681	0.5821469	0.58767325	0.59492844	0.56016815
0.0	0.014971172	0.074919544	0.019665776	0.054688986	0.04733018	0.023875618	0.01484536	0.017445501	0.083370015	0.014069818
0.0	0.014811437	0.2495163	0.06143395	0.13431163	0.45320445	0.027004985	0.014464837	0.06395827	0.034932002	0.017557215
0.0	0.018500874	0.020620381	0.017150085	0.068520024	0.030960882	0.021839764	0.060600497	0.044892065	0.02960689	0.008624228
0.0	0.56465673	0.56108123	0.5705467	0.5643149	0.5778173	0.5865367	0.57775307	0.5772834	0.5885347	0.5518438
0.0	0.014503593	0.062443204	0.020258173	0.014879422	0.011621562	0.038896304	0.029751547	0.01934475	0.016833207	0.013407614
0.0	0.56487536	0.56376684	0.5724688	0.56490976	0.58021903	0.5862992	0.577642	0.5799094	0.5871568	0.5537497
0.0	0.515869	0.9866012	0.1387252	0.44653612	0.9546288	0.11602692	0.49002302	0.8930345	0.8103305	0.040380575
0.0	0.06443998	0.9893194	0.41363838	0.508434	0.97814596	0.062033944	0.09083826	0.90102243	0.2238551	0.05374761
0.0	0.5651017	0.5695414	0.5778941	0.5694232	0.5877453	0.586428	0.5838969	0.58940667	0.5957526	0.5598769
0.0	0.56527996	0.55886906	0.5717419	0.5644925	0.57346326	0.5870172	0.57685655	0.5791483	0.5879164	0.5503806
0.0	0.5656555	0.5593442	0.57164806	0.56515396	0.57836276	0.58699924	0.5776698	0.5772802	0.588237	0.548734
0.0	0.56656307	0.56992483	0.5775578	0.56970954	0.5866914	0.586251	0.58478814	0.5896275	0.59597117	0.55975986
0.0	0.5648863	0.5618151	0.572254	0.56533086	0.57957715	0.5867409	0.578138	0.57868105	0.5886521	0.55034465
0.0	0.56529284	0.56357294	0.57341325	0.5652672	0.58247095	0.58630276	0.57951516	0.57908475	0.58834493	0.5531533
0.0	0.5653269	0.56188107	0.5715041	0.56384414	0.58026904	0.58586055	0.5795844	0.5796079	0.58990395	0.5498573
0.0	0.038266998	0.06259829	0.021884533	0.10440491	0.08546963	0.013873723	0.012347249	0.03906144	0.04344105	0.0072781
0.0	0.56547403	0.57005894	0.576547	0.56914216	0.5854915	0.5860679	0.583959	0.5886455	0.5924909	0.5582911
0.0	0.019856514	0.1302062	0.022324327	0.07871861	0.11710231	0.025541663	0.038179044	0.03273489	0.022984276	0.008717089
0.0	0.56569177	0.5621485	0.5705724	0.5648217	0.574925	0.58713335	0.57871765	0.57530975	0.58795434	0.55152154
0.0	0.049396925	0.04150608	0.014199733	0.03946795	0.0115805995	0.022662535	0.0298014	0.12277933	0.030864459	0.0070201773
0.0	0.565782	0.57017654	0.57752633	0.5681301	0.58794487	0.58563405	0.5841537	0.58781517	0.5939139	0.56073487
0.0	0.56585294	0.5701331	0.5775099	0.5684245	0.5876507	0.5852261	0.58352995	0.5875491	0.59493816	0.56106365
0.0	0.5663427	0.57012945	0.57703143	0.56912434	0.58772504	0.58532083	0.58446544	0.5881329	0.5956983	0.5599087
0.0	0.5637542	0.5610817	0.5715276	0.563325	0.5775395	0.5845356	0.5770597	0.580027	0.58711356	0.5520799
0.0	0.5661616	0.569955	0.577268	0.56847984	0.5876023	0.5857618	0.58488226	0.58828264	0.59584963	0.55977845
0.0	0.5664011	0.5704039	0.57598287	0.5696038	0.5853355	0.58500874	0.5843729	0.5891276	0.5953419	0.5599735
0.0	0.03561252	0.048677113	0.023137445	0.09486666	0.04947422	0.02256611	0.009334952	0.032517295	0.021387752	0.009525122
0.0	0.5646637	0.5616199	0.57320744	0.56577396	0.58022994	0.5858158	0.58090484	0.5798677	0.5881067	0.5526087
0.0	0.5657876	0.5608322	0.5723563	0.5657647	0.58086306	0.58606094	0.5806791	0.5796185	0.58740246	0.55247986
0.0	0.5657646	0.56203806	0.5713873	0.5627587	0.5775144	0.58694756	0.5789135	0.57659674	0.5885343	0.5516756
0.0	0.56605923	0.5664059	0.5773376	0.5670976	0.58479446	0.58490956	0.5830065	0.5876852	0.59533644	0.55992484
0.0	0.5639894	0.5628369	0.57189643	0.5649064	0.5809427	0.58538955	0.58034676	0.5802406	0.5876091	0.5518118
0.0	0.03726042	0.046208363	0.024900269	0.02864074	0.030741071	0.039861463	0.0350602	0.04760056	0.008587621	0.010508168
0.0	0.5640696	0.5596747	0.5721426	0.56437755	0.5781885	0.5865991	0.57770383	0.5779868	0.588043	0.55067015
0.0	0.56582445	0.569606	0.5784856	0.5692899	0.58862805	0.58639383	0.5845406	0.59035057	0.5946624	0.56257194
0.0	0.5656878	0.5689109	0.57837385	0.5689241	0.5865345	0.5869521	0.583796	0.58986545	0.59472615	0.56247014
0.0	0.56613976	0.5678482	0.5772563	0.56784785	0.58743984	0.5862515	0.58379406	0.5882844	0.595037	0.56031036
0.0	0.56381273	0.5615674	0.57238543	0.56220275	0.5791762	0.5845495	0.5776484	0.57827604	0.5874932	0.55209094
0.0	0.5637626	0.56092155	0.57088965	0.56254435	0.57857496	0.5847653	0.5774151	0.57896966	0.58609605	0.55236894
0.0	0.563983	0.56169206	0.5718689	0.562172	0.5773546	0.5856104	0.5779803	0.57814735	0.5878764	0.5519937
0.0	0.56387633	0.5612723	0.5705053	0.5621566	0.5802233	0.58564854	0.57870746	0.5789689	0.58757794	0.55148995
0.0	0.56396395	0.5618334	0.5713067	0.5617761	0.5797054	0.58559763	0.5783836	0.577302	0.5880959	0.55100685
0.0	0.5636088	0.5609176	0.5699893	0.5628716	0.5793798	0.5852483	0.5784524	0.5775923	0.5868563	0.55092466
0.0	0.5639277	0.5617244	0.5709855	0.56048894	0.57762414	0.58362913	0.5774644	0.57850325	0.5884639	0.55286527
0.0	0.5637169	0.55935913	0.57084256	0.5615318	0.5785608	0.58494014	0.5772457	0.5778495	0.58748335	0.5522024
0.0	0.56398165	0.55991167	0.5716157	0.5619567	0.579076	0.58447903	0.5776173	0.57839835	0.5873225	0.55307186
0.0	0.5638991	0.5612973	0.5718011	0.5624846	0.5779269	0.58322674	0.576781	0.57719225	0.58752567	0.5515907
0.0	0.56373733	0.5616445	0.5723022	0.56151235	0.5785217	0.5825177	0.57712096	0.578286	0.5883929	0.55206555
0.0	0.5635086	0.56003386	0.572234	0.5611741	0.57888365	0.58484036	0.5771449	0.5787704	0.58787465	0.55257386
0.0	0.5639931	0.56024224	0.57276183	0.56212354	0.57959175	0.5849103	0.5770227	0.5776058	0.585958	0.55252516
0.0	0.56377256	0.5608657	0.57138425	0.5620906	0.57964087	0.58507645	0.5765734	0.57937807	0.58723456	0.5516563
0.0	0.5639785	0.56186175	0.57204396	0.5613902	0.5786852	0.5845277	0.57793605	0.57777375	0.5880846	0.55282843
0.0	0.5637252	0.5613169	0.5719189	0.5618907	0.58019495	0.58510417	0.57790047	0.5780901	0.5884818	0.5512048
0.0	0.56363875	0.56098664	0.57157624	0.56227756	0.5773876	0.58508277	0.5779011	0.5769846	0.58787566	0.550411
0.0	0.5634994	0.56041735	0.57217705	0.56152946	0.57928944	0.58527124	0.57839406	0.5768903	0.58798015	0.55050886
0.0	0.56464803	0.5587983	0.5701151	0.56378007	0.5785544	0.5849181	0.5773377	0.5776276	0.586851	0.5514536
0.0	0.56396455	0.5606235	0.57094395	0.5627321	0.5783935	0.5853026	0.57934934	0.5773785	0.5885057	0.550868
0.0	0.5650451	0.5595872	0.5722184	0.56521606	0.58001363	0.58573383	0.57810175	0.57627743	0.5873022	0.54952896
0.0	0.56575257	0.5674451	0.5774446	0.5686508	0.5842774	0.5861294	0.58326817	0.5875005	0.59482604	0.56026995
0.0	0.565418	0.5677356	0.57790715	0.568969	0.58555096	0.58580893	0.5828808	0.58746296	0.59456265	0.55971974
0.0	0.5662325	0.57040846	0.5770848	0.5692645	0.5865052	0.58595204	0.5830137	0.5872287	0.5946921	0.560201
0.0	0.56545204	0.5598242	0.5733138	0.56506294	0.5801047	0.586715	0.57894063	0.5767798	0.5870925	0.5518788
0.0	0.56591564	0.5676056	0.5776412	0.56881905	0.5865905	0.5862535	0.58125496	0.58657473	0.59387475	0.55984217
0.0	0.5656853	0.56136423	0.5734291	0.565914	0.57836866	0.5874189	0.5778596	0.5779737	0.5885625	0.551135
0.0	0.565294	0.56053203	0.5724221	0.56506187	0.5778837	0.5858609	0.5784295	0.5775818	0.58769655	0.5491266
0.0	0.5644266	0.55949056	0.5709188	0.5638848	0.57806003	0.58478975	0.5775332	0.577374	0.5874706	0.55160403
0.0	0.0135566	0.39781067	0.16388752	0.16104227	0.42592457	0.049297895	0.010076427	0.065803505	0.116857134	0.019939363
0.0	0.015020645	0.07575325	0.019554153	0.054993417	0.04723545	0.02381555	0.01503996	0.017274035	0.084811136	0.0142824175
0.0	0.013612201	0.3982492	0.16333386	0.15912506	0.42419183	0.049439352	0.010050367	0.06675298	0.1144453	0.01979521
0.0	0.56471026	0.5600654	0.57016104	0.5637461	0.5777735	0.58393246	0.5786428	0.5775378	0.5869273	0.55136895
0.0	0.5655459	0.56107074	0.57084584	0.56353384	0.5785757	0.58589095	0.5789993	0.5764907	0.5876173	0.5514792
0.0	0.56486344	0.5590906	0.57226616	0.56484795	0.5779568	0.58710873	0.577166	0.57685447	0.5893978	0.55213916
0.0	0.56486344	0.5590906	0.57226616	0.56484795	0.5779568	0.58710873	0.577166	0.57685447	0.5893978	0.55213916
0.0	0.5657627	0.5615978	0.5710893	0.56469905	0.5801079	0.5861207	0.5778748	0.581114	0.58786863	0.5520653
0.0	0.5641322	0.5613288	0.571093	0.5650761	0.5791061	0.5845761	0.5795269	0.578133	0.5870369	0.5498102
0.0	0.56431293	0.5614486	0.56973255	0.5639259	0.5773162	0.5848566	0.57728034	0.58046097	0.5875865	0.55224854
0.0	0.5652136	0.56119573	0.57081205	0.5635163	0.5778147	0.5844511	0.5782016	0.5777671	0.5873269	0.5514523
0.0	0.5648879	0.55899894	0.5701513	0.5640547	0.57796586	0.58224887	0.5765032	0.5784252	0.5878841	0.5511144
0.0	0.029534847	0.03981147	0.018131206	0.051273867	0.020002695	0.052683905	0.042255588	0.061270013	0.06214532	0.011951871
0.0	0.56380844	0.5606118	0.5713587	0.56422037	0.5789209	0.5855927	0.5790819	0.5775657	0.5870671	0.5498742
0.0	0.5639832	0.561475	0.57075566	0.5638678	0.5788935	0.58556384	0.5786963	0.579064	0.5866208	0.55077755
0.0	0.028620007	0.04865755	0.01478547	0.11434583	0.034865405	0.026434587	0.023699366	0.020824082	0.038685095	0.013211117
0.0	0.5650512	0.5603632	0.5715768	0.5643341	0.57723033	0.5833808	0.5787198	0.57845336	0.58767843	0.55119646
0.0	0.5652879	0.5594435	0.5705396	0.56457883	0.5804185	0.5855055	0.57804304	0.57923	0.5877043	0.5519834
0.0	0.56428087	0.56139946	0.5700672	0.56375813	0.5790218	0.58560807	0.57703847	0.5781912	0.5864803	0.550507
0.0	0.019285982	0.051257752	0.013601745	0.05704006	0.061223794	0.007356042	0.024343006	0.017532483	0.055294555	0.008677385
0.0	0.565164	0.56132287	0.56953514	0.5628434	0.5778156	0.5857948	0.57646763	0.57854337	0.5860036	0.54752684
0.0	0.56360114	0.5605966	0.5691209	0.5627541	0.5783831	0.5845444	0.5765753	0.5791694	0.58730394	0.54969716
0.0	0.5657818	0.56155354	0.5724373	0.56518584	0.5751766	0.58732337	0.5786093	0.5780996	0.5871762	0.5515879
0.0	0.5663754	0.5685837	0.5763646	0.5684583	0.5830961	0.5865947	0.5828769	0.587538	0.5934478	0.5591236
0.0	0.56561685	0.56731284	0.5762801	0.5683625	0.5860916	0.5867705	0.5821102	0.588823	0.5943792	0.5598298
0.0	0.56575555	0.56137383	0.57047874	0.56464493	0.5767469	0.58641374	0.578881	0.5800694	0.58708876	0.5501229
0.0	0.5654558	0.570486	0.57627136	0.5688384	0.5873984	0.5858601	0.58385545	0.5882877	0.59602505	0.56109786
0.0	0.5657074	0.56087595	0.57247	0.5650255	0.57742214	0.58745843	0.57972807	0.5782514	0.588278	0.5508049
0.0	0.5653733	0.56073767	0.5712192	0.56435215	0.5790775	0.58674717	0.5793057	0.58015233	0.58716404	0.55257493
0.0	0.56570363	0.56036043	0.5721671	0.56487596	0.5787501	0.5865022	0.57750255	0.57798487	0.58774376	0.5521643
0.0	0.56512856	0.56034935	0.5730569	0.5643781	0.5782892	0.58719355	0.57871944	0.57849914	0.58751047	0.5514963
0.0	0.56572694	0.56113017	0.57240826	0.5651588	0.57945144	0.586835	0.5787164	0.5776892	0.58797866	0.5519811
0.0	0.56478006	0.5611939	0.5726245	0.5646577	0.578481	0.5851419	0.5785782	0.5776753	0.589467	0.5509889
0.0	0.5655206	0.56381106	0.5724065	0.5649463	0.5780467	0.5866687	0.57981527	0.57992	0.5887131	0.55026686
0.0	0.5654085	0.5672217	0.57650626	0.5677919	0.5841159	0.58499694	0.5824894	0.5868756	0.5933459	0.56020206
0.0	0.5641672	0.56176037	0.5745657	0.5657054	0.5808842	0.58544785	0.5806991	0.5808953	0.5886549	0.5552816
0.0	0.5645968	0.5630957	0.57170135	0.5647889	0.57942104	0.5858718	0.57988495	0.5801972	0.587447	0.5506282
0.0	0.56545764	0.568664	0.57594424	0.56839216	0.58568794	0.58597684	0.58380353	0.5892808	0.594608	0.5583892
0.0	0.5654316	0.56928885	0.5759649	0.56733686	0.5825998	0.58613706	0.581654	0.58687073	0.5932727	0.55919325
0.0	0.0128622465	0.024057426	0.032028753	0.07671548	0.062381122	0.031844806	0.021764576	0.022473987	0.01409634	0.014899328
0.0	0.5641938	0.56166714	0.5706365	0.56377393	0.5777564	0.5839176	0.57658845	0.5781593	0.5855654	0.5507629
0.0	0.5633123	0.5578386	0.5710329	0.5633485	0.5788316	0.58463174	0.5778047	0.5796809	0.5870857	0.5512603
0.0	0.56342024	0.558912	0.5707329	0.56351775	0.57849336	0.5835159	0.578346	0.5782941	0.58688104	0.5513101
0.0	0.56486344	0.5590906	0.57226616	0.56484795	0.5779568	0.58710873	0.577166	0.57685447	0.5893978	0.55213916
0.0	0.5641406	0.5638554	0.5735363	0.5648319	0.57910115	0.58751553	0.5799534	0.57824785	0.59016097	0.5521786
0.0	0.565667	0.56042755	0.5718237	0.56489056	0.5792969	0.5871294	0.5788476	0.5784795	0.58849716	0.5509817
0.0	0.5653994	0.5616508	0.57202965	0.5642965	0.5794471	0.5847777	0.5800248	0.5786398	0.58871055	0.5505902
0.0	0.56570286	0.5623836	0.5723573	0.56515956	0.57870615	0.58732224	0.577788	0.57939583	0.58949167	0.5502478
0.0	0.029581195	0.11658894	0.025729613	0.14426105	0.08826547	0.024727633	0.019581562	0.037181593	0.012611743	0.009066464
0.0	0.5651704	0.5705107	0.575838	0.56829566	0.5868717	0.5861154	0.5841802	0.58834136	0.596138	0.56038064
0.0	0.5659867	0.5688306	0.5765867	0.5680155	0.58483136	0.58664817	0.58385426	0.5888765	0.5935516	0.55927795
0.0	0.016110513	0.113598384	0.019640528	0.09737598	0.034940448	0.03137057	0.02514477	0.027891511	0.027767044	0.009334149
0.0	0.5650879	0.5607779	0.57105464	0.5633565	0.5781551	0.5857771	0.57642394	0.57469	0.5873725	0.55040604
0.0	0.5642962	0.55988663	0.57230467	0.5647533	0.5786102	0.5855089	0.577564	0.57835174	0.58745664	0.5520903
0.0	0.564833	0.5610879	0.5720381	0.56437325	0.57804924	0.5862754	0.578525	0.5786382	0.5879895	0.5498952
0.0	0.56516975	0.5599252	0.5722276	0.5643186	0.5783718	0.58575326	0.5781064	0.5781174	0.58698314	0.5501051
0.0	0.56417304	0.5594394	0.5692081	0.5642315	0.5791002	0.5856318	0.5777653	0.57767457	0.5882036	0.54980224
0.0	0.5649531	0.5617225	0.57149494	0.5643999	0.5792791	0.58600175	0.5777307	0.5758291	0.5871901	0.54989517
0.0	0.5649754	0.5590582	0.5712795	0.5643212	0.57932764	0.587026	0.57860994	0.58005923	0.5886813	0.55119693
0.0	0.5661846	0.56667817	0.5771912	0.5691055	0.58536613	0.5847491	0.58288634	0.58842367	0.5935869	0.5589972
0.0	0.5639272	0.5677336	0.5758787	0.5680989	0.58468926	0.5857741	0.58321315	0.58822894	0.5932553	0.55890465
0.0	0.5654511	0.5590532	0.572187	0.56496036	0.57965183	0.5854079	0.5782702	0.578559	0.58777833	0.5494888
0.0	0.5644603	0.55930233	0.57153463	0.5651332	0.5783927	0.5848443	0.57878256	0.5782932	0.58660525	0.55150014
0.0	0.5659185	0.5592266	0.57179415	0.56288815	0.578266	0.58675754	0.5790996	0.57731307	0.5875924	0.5510372
0.0	0.56562674	0.5632248	0.57250917	0.56317127	0.5773746	0.5869192	0.5773709	0.5770792	0.58602434	0.5493156
0.0	0.56544435	0.5578353	0.5723246	0.5631616	0.57769275	0.58732724	0.5789817	0.57604617	0.58699065	0.5502697
0.0	0.5650224	0.5588301	0.57093847	0.56312525	0.5813986	0.58637416	0.57936966	0.57753205	0.58780015	0.54983854
0.0	0.56559634	0.56031513	0.5731311	0.56553876	0.57916814	0.58711874	0.5785271	0.5775891	0.58859247	0.5518559
0.0	0.5658099	0.56066847	0.57173103	0.5648475	0.5784289	0.5859923	0.5785093	0.5789357	0.5881244	0.55135745
0.0	0.5656671	0.55954576	0.5712245	0.565119	0.57796025	0.58639246	0.5789017	0.57773936	0.58822066	0.55109084
0.0	0.56559783	0.561759	0.57264745	0.5644975	0.5790425	0.5871604	0.57856053	0.57707936	0.5870778	0.55138946
0.0	0.5659356	0.56113535	0.5726181	0.564142	0.5805747	0.5876492	0.5790043	0.5771113	0.5872617	0.5520766
0.0	0.5659261	0.5613207	0.5723296	0.5646744	0.578371	0.5871108	0.57845694	0.5774205	0.5876675	0.55103344
0.0	0.5657256	0.56036854	0.57220954	0.5625978	0.5793783	0.5868891	0.5787568	0.5759028	0.5890782	0.55146897
0.0	0.5656597	0.558968	0.56985873	0.56252944	0.57720256	0.5863472	0.5777594	0.5777665	0.5857881	0.5503015
0.0	0.56519574	0.56905985	0.5784661	0.56796277	0.58662426	0.58421826	0.58516794	0.5902586	0.5931773	0.56263894
0.0	0.5651329	0.5678284	0.57626057	0.5668759	0.58475393	0.58368224	0.58401424	0.58758384	0.59343797	0.55887556
0.0	0.562849	0.55857056	0.57152045	0.5634811	0.5782051	0.58485436	0.5785733	0.575932	0.5880405	0.55163187
0.0	0.5630103	0.55870724	0.57122236	0.5640086	0.57778406	0.58455664	0.5788344	0.57729524	0.5881571	0.5509406
0.0	0.5646381	0.56003577	0.5728301	0.56215614	0.5786273	0.5831853	0.57874	0.57717013	0.58739215	0.54986036
0.0	0.56376964	0.5598754	0.57250917	0.5627521	0.58073914	0.58408976	0.57916343	0.5771578	0.58738655	0.5512846
0.0	0.56485057	0.5602078	0.57106537	0.56187665	0.57760787	0.58517206	0.579122	0.5784457	0.58569545	0.550807
0.0	0.5655575	0.56013554	0.57320863	0.56493866	0.5796934	0.5869403	0.5789763	0.5778861	0.58782166	0.5512783
0.0	0.56464744	0.5608582	0.5721876	0.5645094	0.57668376	0.5868191	0.5782869	0.57679373	0.5857637	0.5508454
0.0	0.56563705	0.56829953	0.57723194	0.5684171	0.58433884	0.5867546	0.5821338	0.5877446	0.5943079	0.5592654
0.0	0.5652027	0.5706783	0.5792948	0.5688438	0.5883525	0.5871114	0.58429706	0.59047395	0.5926269	0.5630969
0.0	0.565657	0.56095594	0.5729032	0.56457454	0.5799983	0.5870504	0.5787792	0.577065	0.5876902	0.5512776
0.0	0.56575054	0.56116647	0.57183284	0.5647861	0.5789313	0.58673006	0.5782621	0.57839787	0.58872837	0.5508498
0.0	0.5639126	0.5576771	0.5730943	0.56466186	0.5804397	0.58615017	0.5785986	0.5790582	0.5880578	0.55205816
0.0	0.5646742	0.5609774	0.5732986	0.5642635	0.57908314	0.5872301	0.5776866	0.5778679	0.58528584	0.54959375
0.0	0.56538856	0.5607497	0.5724939	0.56487954	0.5780754	0.58664596	0.57879156	0.57688713	0.5881619	0.55093443
0.0	0.5654619	0.5604847	0.57315516	0.5627947	0.57947457	0.58715224	0.5791265	0.57754534	0.5870252	0.5499762
0.0	0.5654433	0.5603943	0.5715224	0.5649046	0.5803012	0.5875066	0.5780306	0.57794553	0.5881272	0.5511752
0.0	0.56569993	0.5589753	0.5718769	0.56226146	0.5782188	0.58713573	0.57930326	0.57591796	0.5862662	0.5515109
0.0	0.5662497	0.56857586	0.5790522	0.56896174	0.5885764	0.5865409	0.5844257	0.59011745	0.5947905	0.5630749
0.0	0.5644613	0.5582493	0.5728973	0.5648262	0.5786833	0.5871119	0.5788719	0.57787603	0.5882303	0.5524601
0.0	0.5654659	0.5584059	0.57311517	0.5644348	0.57805896	0.5870317	0.5787421	0.57803357	0.58833843	0.55194724
0.0	0.5643049	0.5584108	0.5730607	0.56397974	0.57721114	0.5866258	0.5773725	0.5772377	0.58766645	0.5518027
0.0	0.5656395	0.55917794	0.57234645	0.56472087	0.5769367	0.586924	0.57621735	0.5779436	0.5879987	0.5510562
0.0	0.5652091	0.56207633	0.57245886	0.56374514	0.58064276	0.58613837	0.5797042	0.5781879	0.58872706	0.5528821
0.0	0.5647387	0.5634306	0.5711951	0.5629071	0.5798475	0.5859819	0.5780117	0.5808846	0.5861117	0.5515616
0.0	0.5650893	0.56346023	0.57193637	0.56559575	0.58138806	0.58679783	0.57977694	0.5799957	0.58919036	0.55164635
0.0	0.5658056	0.5668079	0.57737064	0.5684034	0.5856854	0.58655643	0.58207774	0.5882	0.5945756	0.55940455
0.0	0.5658056	0.5668079	0.57737064	0.5684034	0.5856854	0.58655643	0.58207774	0.5882	0.5945756	0.55940455
0.0	0.56399703	0.5596537	0.57186073	0.5643755	0.57719225	0.5847609	0.57801056	0.5783361	0.586681	0.5504663
0.0	0.01791585	0.34052697	0.15261869	0.24486443	0.97329766	0.070726596	0.037534133	0.48088747	0.1256481	0.028946748
0.0	0.016960599	0.36321294	0.12305119	0.22375472	0.6870233	0.054877248	0.037925664	0.40719888	0.07268159	0.026829462
0.0	0.5645321	0.5608797	0.5707221	0.5638071	0.57749295	0.58549124	0.57785404	0.5790712	0.58693266	0.5516026
0.0	0.56646454	0.56986845	0.578075	0.568733	0.58815974	0.5861794	0.5838683	0.58669883	0.5950195	0.56154525
0.0	0.56632227	0.5700394	0.5773987	0.56981796	0.5883625	0.5867861	0.5834386	0.58805317	0.5958883	0.56104
0.0	0.5649713	0.5703058	0.57772803	0.5696008	0.58859736	0.5867256	0.5839718	0.5880417	0.59621215	0.5614414
0.0	0.5649297	0.5606273	0.57280606	0.5648755	0.5809242	0.5868411	0.5775559	0.5787856	0.5879911	0.55045676
0.0	0.56394863	0.5593727	0.5696487	0.56378436	0.5773976	0.58519214	0.5782057	0.5787747	0.5868355	0.55225307
0.0	0.56560427	0.55990875	0.57086253	0.56188524	0.5788822	0.58697706	0.5788852	0.5776864	0.58975744	0.5495262
0.0	0.5650575	0.56078035	0.57200867	0.5637662	0.5780334	0.5874378	0.57798386	0.57904154	0.5879098	0.5515566
0.0	0.56492895	0.57162446	0.57955563	0.57061005	0.5893648	0.5865862	0.5855469	0.59061164	0.5943724	0.5630541
0.0	0.56492895	0.57162446	0.57955563	0.57061005	0.5893648	0.5865862	0.5855469	0.59061164	0.5943724	0.5630541
0.0	0.5644688	0.5596326	0.57240313	0.5646813	0.5780957	0.58665377	0.5777632	0.57944554	0.58701307	0.5519292
0.0	0.5637195	0.55936044	0.57184017	0.5641077	0.57939804	0.58498114	0.5766059	0.5777816	0.5869404	0.5519849
0.0	0.5649536	0.5626499	0.5733485	0.5651334	0.5750107	0.5870013	0.5789366	0.57824826	0.58988166	0.5509772
0.0	0.5655948	0.55954695	0.57339096	0.56485397	0.57880867	0.58686	0.5772642	0.5780426	0.5878229	0.55118024
0.0	0.565295	0.56433356	0.57440335	0.56485945	0.582388	0.58625585	0.5798413	0.5816353	0.58991665	0.5539237
0.0	0.020418914	0.39001283	0.06492334	0.06855917	0.48321787	0.054715753	0.028619243	0.22067833	0.05105147	0.011361403
0.0	0.017460326	0.03914562	0.02385292	0.061608482	0.008456219	0.023959365	0.022524156	0.08286593	0.024287904	0.007785566
0.0	0.018373245	0.07217338	0.02168287	0.11911489	0.020060515	0.0539841	0.033235267	0.04752034	0.039227344	0.008040749
0.0	0.5653182	0.5670115	0.57675856	0.5683309	0.5853408	0.5860719	0.5835576	0.58696926	0.59492546	0.5593809
0.0	0.5638481	0.55914706	0.5712615	0.5639481	0.57780576	0.5847264	0.57812893	0.5788915	0.5867184	0.5510346
0.0	0.5647762	0.55922073	0.57248384	0.56470436	0.5797038	0.5870699	0.5790504	0.5789353	0.58721393	0.55113
0.0	0.56562126	0.5601679	0.5723116	0.56435007	0.5792911	0.5871033	0.5791301	0.57828844	0.5875974	0.5500503
0.0	0.5644592	0.56822884	0.5765744	0.5695029	0.5873675	0.5861046	0.5833911	0.5867804	0.5951736	0.5613036
0.0	0.5634987	0.56116885	0.5720635	0.5649418	0.57959676	0.58634746	0.57811385	0.57527477	0.58863467	0.55252403
0.0	0.56485176	0.5622698	0.5714103	0.5650203	0.5790431	0.5856893	0.5785444	0.57660973	0.5875863	0.5521034
0.0	0.014477989	0.028944902	0.015065183	0.09511183	0.041285492	0.01377245	0.032112297	0.016689954	0.014482406	0.011594651
0.0	0.021537183	0.040033337	0.025452219	0.08947233	0.8111849	0.018487882	0.02869966	0.03924353	0.03642989	0.0137695875
0.0	0.014455378	0.028099734	0.014943632	0.094158195	0.041285094	0.013734851	0.031863503	0.016692443	0.014396916	0.011143026
0.0	0.021520931	0.039813805	0.025469491	0.08951544	0.8121655	0.018458944	0.02870535	0.039323278	0.036395524	0.013748268
0.0	0.56373256	0.5638032	0.5714099	0.5647195	0.58048177	0.5860349	0.57973933	0.5784403	0.58945125	0.5520288
0.0	0.5639621	0.5607925	0.5727535	0.56463903	0.5791426	0.58739245	0.5787329	0.5772621	0.58680874	0.55060524
0.0	0.565432	0.56103826	0.57138246	0.56528336	0.57611144	0.587282	0.57836145	0.5776613	0.58714545	0.55146
0.0	0.5656936	0.5662791	0.57742345	0.567877	0.58744127	0.5859192	0.5833891	0.588929	0.5930637	0.5587744
0.0	0.56386656	0.5610029	0.57165414	0.5640943	0.57954365	0.58546335	0.57926106	0.57733876	0.58865106	0.55259395
0.0	0.56623626	0.56885886	0.5765234	0.5680163	0.5841274	0.58578026	0.5832284	0.58783346	0.59390545	0.5603261
0.0	0.56437546	0.5627669	0.5706848	0.56317604	0.5789352	0.584285	0.57872564	0.5776687	0.58716744	0.5509619
0.0	0.56408525	0.55969065	0.5724118	0.563394	0.579849	0.58532137	0.5787605	0.57744926	0.58741117	0.5507476
0.0	0.56523186	0.5605841	0.57175595	0.5646576	0.577912	0.5870443	0.57743305	0.5774465	0.5880389	0.54915106
0.0	0.564606	0.56090385	0.5731931	0.56379294	0.57930905	0.58730453	0.57661694	0.57817817	0.5880264	0.5499143
0.0	0.56626695	0.57159895	0.579174	0.5702633	0.5896244	0.58696663	0.58415097	0.5905604	0.596517	0.5616379
0.0	0.56626695	0.57159895	0.579174	0.5702633	0.5896244	0.58696663	0.58415097	0.5905604	0.596517	0.5616379
0.0	0.56575584	0.5602825	0.57179517	0.56476456	0.579284	0.58550674	0.5787595	0.57731795	0.58640856	0.5505173
0.0	0.5663354	0.57159936	0.5792203	0.57009995	0.5888365	0.58685726	0.5852205	0.590325	0.59437627	0.5635596
0.0	0.5663354	0.57159936	0.5792203	0.57009995	0.5888365	0.58685726	0.5852205	0.590325	0.59437627	0.5635596
0.0	0.56614906	0.56761265	0.577371	0.56770116	0.5840462	0.58360004	0.5820997	0.5879679	0.5929286	0.5603821
0.0	0.5656436	0.5602262	0.57306135	0.5649074	0.5764038	0.5868807	0.57929724	0.57767266	0.5852107	0.5512462
0.0	0.56583303	0.56225556	0.5724486	0.5654561	0.5783416	0.5871845	0.5792734	0.5781693	0.5850352	0.5509207
0.0	0.566506	0.57159334	0.5797783	0.56923604	0.5883253	0.5867529	0.5856925	0.5912792	0.5943181	0.56273603
0.0	0.566506	0.57159334	0.5797783	0.56923604	0.5883253	0.5867529	0.5856925	0.5912792	0.5943181	0.56273603
0.0	0.5655323	0.56113464	0.5730407	0.5647159	0.5798565	0.5875091	0.57891464	0.5772565	0.5881622	0.55335486
0.0	0.565222	0.5606199	0.5731037	0.56502897	0.5799108	0.5876035	0.5786132	0.5760397	0.5881491	0.55124986
0.0	0.56520295	0.5572891	0.57191503	0.56374043	0.57891625	0.5864547	0.5775912	0.57640904	0.58804864	0.5520649
0.0	0.5645165	0.56058264	0.5715527	0.56437945	0.57984	0.58668005	0.5792776	0.57701737	0.58658016	0.5519376
0.0	0.56569886	0.5583097	0.5722127	0.56432986	0.578328	0.5870827	0.5789328	0.5779057	0.5875192	0.55078226
0.0	0.563002	0.5608162	0.5720178	0.56575966	0.5803882	0.587184	0.5781336	0.5779594	0.5884485	0.5521964
0.0	0.5658803	0.56044745	0.57238984	0.56514204	0.5797469	0.58510774	0.57838875	0.57896775	0.58871704	0.55205894
0.0	0.5648694	0.56117713	0.57306	0.56429154	0.57922214	0.5871794	0.57861143	0.57820773	0.5879963	0.5511313
0.0	0.56580627	0.5620753	0.5726984	0.56484574	0.57945573	0.58611804	0.5793528	0.5815873	0.58996063	0.552149
0.0	0.5652363	0.56075436	0.5717909	0.5635427	0.57883203	0.58733994	0.5762366	0.57794756	0.58703303	0.5511326
0.0	0.563931	0.5606095	0.57241845	0.5640446	0.57850224	0.58657265	0.57914793	0.5761611	0.5877204	0.55106217
0.0	0.5647035	0.55929744	0.5724661	0.5648886	0.5792715	0.5867053	0.5780482	0.5775458	0.5875532	0.5515313
0.0	0.56436133	0.55990374	0.57344955	0.56569093	0.57886887	0.5873758	0.5796546	0.57623476	0.58864444	0.55176
0.0	0.56516844	0.5612899	0.5722925	0.56476057	0.5790847	0.58604294	0.5789753	0.57774097	0.5881103	0.5520344
0.0	0.56387717	0.5620444	0.5725099	0.56341827	0.5796986	0.58595973	0.5793413	0.5759025	0.58364934	0.550024
0.0	0.5650784	0.55851734	0.5734116	0.565238	0.5808705	0.58680856	0.5782462	0.5801112	0.58794385	0.5522123
0.0	0.56469905	0.56149286	0.5720488	0.5615188	0.5784927	0.58596426	0.57789344	0.5777509	0.5869183	0.55034584
0.0	0.5648597	0.56109643	0.57292664	0.5648237	0.57842714	0.58666027	0.57769513	0.5794239	0.5875689	0.5511752
0.0	0.56447834	0.5631244	0.57229865	0.56547517	0.5813832	0.58558524	0.5797292	0.5797745	0.58904785	0.5531524
0.0	0.5640595	0.56321305	0.5731673	0.5657591	0.5810296	0.5858649	0.579473	0.581082	0.58904725	0.55267984
0.0	0.56574965	0.56425065	0.57261837	0.56538725	0.5809788	0.5857155	0.57999176	0.5804409	0.5883593	0.5529646
0.0	0.56559485	0.56818485	0.57642555	0.5685087	0.58548987	0.5865006	0.5830492	0.588293	0.5936201	0.5609684
0.0	0.5663095	0.5680281	0.57775384	0.5679987	0.584196	0.5855133	0.5820412	0.5873899	0.5937934	0.560022
0.0	0.56567365	0.560184	0.5726754	0.5635213	0.57536954	0.58736	0.5783187	0.57572573	0.58796585	0.55123913
0.0	0.56566596	0.5603574	0.5724464	0.56405	0.57797074	0.58567476	0.5787224	0.57761854	0.58733654	0.5509303
0.0	0.5652276	0.5610878	0.5729113	0.56508523	0.5796199	0.587355	0.5780001	0.57769334	0.5868511	0.5519972
0.0	0.56540775	0.56049997	0.57263494	0.5650207	0.5782245	0.58733124	0.5769782	0.5769705	0.58788794	0.5505976
0.0	0.5650086	0.5609159	0.57351243	0.5652865	0.57917726	0.5873255	0.5788103	0.5781096	0.5878048	0.55233043
0.0	0.564298	0.56115514	0.57210326	0.5645772	0.5786378	0.58686197	0.5787123	0.57789636	0.5885436	0.5508967
0.0	0.5650479	0.56218886	0.5719025	0.5648321	0.5788772	0.5856629	0.5781953	0.5771824	0.58767366	0.5511228
0.0	0.56537783	0.5676941	0.5761763	0.5680438	0.58549684	0.585037	0.5840581	0.5876686	0.5931236	0.5584864
0.0	0.5642452	0.5635658	0.5735189	0.5652153	0.5802167	0.5862376	0.5798971	0.57906264	0.5894634	0.55319524
0.0	0.5648159	0.5620597	0.5714353	0.5635702	0.577724	0.58631516	0.57794696	0.57811713	0.5881296	0.5502517
0.0	0.56496507	0.56300646	0.57093	0.56280243	0.5776778	0.58623207	0.57737744	0.5769699	0.58857465	0.55246955
0.0	0.5662568	0.5680163	0.57553345	0.5682206	0.58488655	0.5861643	0.5834319	0.58750856	0.5953896	0.5598581
0.0	0.56427103	0.5621078	0.5719211	0.5649912	0.57957673	0.58632535	0.5791094	0.5790971	0.58830786	0.55113477
0.0	0.56445444	0.5579565	0.5706105	0.5643285	0.57754534	0.58562726	0.57822007	0.5782474	0.58802915	0.5511489
0.0	0.5643142	0.5600992	0.57238436	0.56442094	0.5802857	0.5864054	0.5783855	0.5787043	0.5877392	0.55070144
0.0	0.56460106	0.56281894	0.57157326	0.5646116	0.5798495	0.58614045	0.5788355	0.57895505	0.5884782	0.5516198
0.0	0.5640856	0.561798	0.57242924	0.56448144	0.5816289	0.5856148	0.5791459	0.58112663	0.58804345	0.55338967
0.0	0.56434494	0.5602005	0.5724325	0.5640838	0.5804853	0.58610797	0.57943505	0.5789155	0.5868879	0.550963
0.0	0.5637446	0.5606806	0.57291377	0.56490713	0.57852197	0.58514833	0.5792146	0.5788215	0.58720845	0.5514565
0.0	0.56449014	0.56145674	0.57208455	0.5644917	0.57761383	0.58631563	0.57801884	0.5783142	0.5877804	0.5503002
0.0	0.56469053	0.562023	0.5716723	0.5647823	0.5800837	0.58612907	0.578923	0.57985765	0.58848274	0.5505784
0.0	0.56451833	0.56113535	0.57129705	0.5624423	0.58050436	0.5856939	0.579286	0.5779915	0.58692086	0.5514893
0.0	0.5643579	0.5620062	0.57262164	0.5655638	0.5804055	0.5868473	0.5788347	0.5790677	0.58697414	0.55117893
0.0	0.5644074	0.5589562	0.5714152	0.5646517	0.57740843	0.58580875	0.57693386	0.5790481	0.58765393	0.55087066
0.0	0.56446445	0.55907	0.57094485	0.5639897	0.57918805	0.5860966	0.57930684	0.5794728	0.58810604	0.55129063
0.0	0.5647657	0.56229347	0.57020676	0.56367147	0.5787285	0.58553356	0.57838094	0.5783883	0.58860415	0.5505631
0.0	0.5657849	0.5695532	0.57775605	0.569418	0.58565116	0.58458054	0.5835634	0.5893735	0.5948303	0.5604447
0.0	0.010915463	0.19800712	0.08195037	0.00067345815	0.6663288	0.051085975	0.04317458	0.038056575	0.049387425	0.017822843
0.0	0.01773277	0.14747982	0.05345107	0.11832304	0.33899343	0.008924052	0.04156378	0.105885975	0.027800249	0.020415328
0.0	0.006801164	0.33881107	0.07023574	0.20388198	0.30043876	0.034648158	0.023288867	0.22708434	0.02784157	0.021202255
0.0	0.56475866	0.5609415	0.57298505	0.5643123	0.5778961	0.586265	0.57859117	0.5800319	0.5880682	0.55239433
0.0	0.56451976	0.5610627	0.571005	0.5647039	0.5799897	0.58634406	0.5787607	0.5796165	0.5886227	0.5517378
0.0	0.5643243	0.56119	0.57105905	0.56451	0.57992023	0.5863431	0.57922643	0.57856154	0.5864587	0.5519486
0.0	0.5642724	0.5604558	0.5723539	0.5645472	0.5785473	0.5864075	0.5788816	0.5779831	0.5866653	0.550763
0.0	0.5642477	0.56201017	0.57292306	0.56507736	0.5802335	0.5865996	0.57907426	0.5786784	0.5867785	0.549254
0.0	0.5646963	0.5609586	0.5726969	0.56397384	0.58117807	0.5859292	0.5792771	0.5801623	0.5880497	0.55145293
0.0	0.5645615	0.5605579	0.57309455	0.5645524	0.5795536	0.586876	0.57907647	0.57900757	0.58733094	0.54973
0.0	0.564302	0.56108224	0.57118315	0.56298316	0.5797139	0.58668005	0.57929057	0.5785246	0.5877965	0.5516755
0.0	0.566286	0.5699118	0.5772016	0.56848586	0.5862589	0.5855349	0.58351785	0.58708996	0.5946648	0.55947566
0.0	0.5639523	0.56201345	0.57220906	0.5647315	0.5809272	0.585231	0.5792822	0.57936704	0.588078	0.5513185
0.0	0.5644019	0.5611602	0.5724145	0.5643396	0.5800474	0.58549726	0.578428	0.5791731	0.58710945	0.5502556
0.0	0.5641826	0.5603684	0.57253236	0.56349146	0.57935935	0.58631676	0.5787266	0.5795792	0.58742017	0.5514221
0.0	0.56441486	0.561804	0.57282394	0.56482	0.58058375	0.58554655	0.5791735	0.57949734	0.58827734	0.5525316
0.0	0.56456697	0.56129277	0.5698608	0.5644627	0.5788386	0.5860284	0.57868767	0.5797415	0.58664	0.55071414
0.0	0.56619215	0.5696684	0.57763165	0.5691745	0.5860129	0.58612645	0.5830304	0.58702236	0.5953035	0.5598758
0.0	0.56618714	0.5708425	0.5776983	0.5688712	0.5863589	0.58597416	0.5829038	0.58710766	0.5947783	0.5598684
0.0	0.5653784	0.56909215	0.57679784	0.5666261	0.58378124	0.5864056	0.5835437	0.58651954	0.59451824	0.56003004
0.0	0.5659421	0.56917584	0.57684517	0.5684956	0.5865007	0.58582807	0.583782	0.587928	0.5950066	0.5590978
0.0	0.5661522	0.5697835	0.5773725	0.5691631	0.58711547	0.5865546	0.5834333	0.5859992	0.59503025	0.5594605
0.0	0.5658149	0.56945723	0.5769449	0.5679031	0.5830005	0.5852005	0.5825153	0.5874573	0.59450877	0.55950826
0.0	0.5642627	0.55844676	0.5712561	0.5643273	0.5757159	0.5854952	0.57653016	0.5798861	0.5881506	0.5501385
0.0	0.5639737	0.55873424	0.5697755	0.56228733	0.57631963	0.58462435	0.57711893	0.57992697	0.5870931	0.54961723
0.0	0.019428143	0.022513423	0.018671425	0.038000513	0.044971902	0.031086234	0.03622876	0.0907624	0.039379068	0.011608961
0.0	0.019344565	0.022452557	0.018588152	0.038050607	0.045020524	0.031140074	0.036115054	0.09027342	0.039241057	0.011624549
0.0	0.019413933	0.022468826	0.018591717	0.038207274	0.04455159	0.031089216	0.036027644	0.09060864	0.03911858	0.011653005
0.0	0.01935374	0.022599116	0.01866503	0.038273484	0.045128834	0.030952146	0.03621501	0.09131681	0.039408408	0.011611702
0.0	0.019395595	0.022399401	0.018708838	0.038035598	0.045392122	0.03121123	0.036225233	0.09054558	0.039161067	0.011602555
0.0	0.01931967	0.02259982	0.018603424	0.0379655	0.04478635	0.03109392	0.036060434	0.09086009	0.039278127	0.011630461
0.0	0.0156228095	0.046032783	0.024813762	0.1470522	0.01110183	0.020123094	0.02777791	0.023619179	0.014492686	0.009917607
0.0	0.015546537	0.04592387	0.02472067	0.14682339	0.011111581	0.020134661	0.02768348	0.023686053	0.014478704	0.00990929
0.0	0.015569249	0.04574239	0.02459622	0.14676666	0.01097277	0.020126602	0.027540894	0.02357712	0.014502925	0.009898554
0.0	0.015559897	0.04613605	0.02458796	0.14667794	0.011116204	0.020055396	0.027785394	0.023540607	0.014469031	0.009955534
0.0	0.015463546	0.04562923	0.024864228	0.14678894	0.011133158	0.020216001	0.027692582	0.02371326	0.014456451	0.009862677
0.0	0.015537579	0.045909103	0.02469777	0.14634879	0.01113677	0.020131595	0.027611924	0.023609327	0.0144675905	0.009903654
0.0	0.014591241	0.061753947	0.029966472	0.0752081	0.04969805	0.025069183	0.076313585	0.052221607	0.013529043	0.0122332405
0.0	0.014520015	0.061535675	0.02991541	0.074949294	0.049880672	0.025209097	0.076372966	0.052027263	0.0134755885	0.012189131
0.0	0.014557069	0.06146743	0.029775634	0.075201936	0.04904593	0.025067037	0.07617337	0.05180917	0.013451553	0.012199281
0.0	0.014538407	0.061847165	0.029733196	0.075245924	0.049755648	0.024968686	0.07654425	0.05195235	0.013530182	0.012255179
0.0	0.014544175	0.06145053	0.029831326	0.074944995	0.04983637	0.025220195	0.07640193	0.052164074	0.013529316	0.012176408
0.0	0.014537834	0.061719302	0.029896794	0.07498679	0.049990796	0.02494209	0.07630965	0.05203761	0.01343702	0.012255028
0.0	0.02151606	0.06801655	0.030811967	0.13805513	0.021690918	0.019689439	0.019631926	0.012061465	0.026649414	0.0070904708
0.0	0.021481777	0.06839155	0.030989313	0.13829595	0.022045065	0.019853193	0.01977183	0.012233246	0.026521781	0.0070445035
0.0	0.021436848	0.06770628	0.030765373	0.13802779	0.021706901	0.01975951	0.019647378	0.012221809	0.02646876	0.0070932033
0.0	0.021492984	0.0680851	0.030778406	0.13816604	0.021873403	0.019740973	0.019729797	0.012154318	0.026589403	0.0071052704
0.0	0.021506336	0.068256155	0.03097488	0.13811152	0.021894757	0.01986654	0.019753613	0.012213643	0.02652172	0.0070658387
0.0	0.021410853	0.0680535	0.030770907	0.13792187	0.021666927	0.019652419	0.019660572	0.01221843	0.026506925	0.0070819655
0.0	0.017143479	0.036086604	0.014615602	0.051091842	0.053901404	0.030989423	0.025277236	0.013209669	0.023110548	0.011459498
0.0	0.01717262	0.036077116	0.014558909	0.050978165	0.054385386	0.031048952	0.025354195	0.01329998	0.022942616	0.011462565
0.0	0.017267553	0.036040474	0.014535772	0.05112859	0.053646754	0.03098668	0.025241628	0.013160767	0.022890992	0.01147831
0.0	0.017142659	0.03624299	0.014554894	0.051154856	0.05444271	0.030853817	0.02531307	0.013287454	0.023002464	0.011487241
0.0	0.017107392	0.0361572	0.014575536	0.051071852	0.05442055	0.031110067	0.025347304	0.013216247	0.02302161	0.011435522
0.0	0.017270079	0.036139455	0.014576414	0.051040925	0.054087244	0.030993352	0.025268367	0.013219152	0.0229673	0.011440515
0.0	0.0129440045	0.08339491	0.024633318	0.065182336	0.0630243	0.03477643	0.04302816	0.016158413	0.034606397	0.013588444
0.0	0.013008938	0.083281346	0.02460542	0.06550483	0.06348705	0.034950677	0.04286355	0.016141048	0.034475908	0.0135981105
0.0	0.013058598	0.082844496	0.024456799	0.065329716	0.0624333	0.03485193	0.04263295	0.016114604	0.034432027	0.013614399
0.0	0.0130316345	0.0832812	0.024490748	0.06542355	0.06308318	0.034727033	0.04296712	0.016129693	0.034568023	0.013661557
0.0	0.013031623	0.083213225	0.024601126	0.06527439	0.06299064	0.034996625	0.042948417	0.016136043	0.03449656	0.013586903
0.0	0.013070416	0.083266094	0.024531575	0.0652752	0.062882476	0.034895923	0.042715646	0.016164085	0.03453424	0.013601534
0.0	0.027539268	0.091110274	0.025148178	0.083026126	0.07542846	0.02643674	0.015425436	0.035162896	0.025519224	0.012084704
0.0	0.027314907	0.09094917	0.025087066	0.083162114	0.07576902	0.026560692	0.01540705	0.03525887	0.02537307	0.012082034
0.0	0.027518611	0.09069877	0.024953444	0.08316411	0.075486995	0.02645474	0.015324475	0.03519936	0.025313798	0.012084852
0.0	0.027415793	0.09124078	0.024977364	0.08275618	0.07552296	0.026346423	0.015435576	0.035084117	0.025411207	0.012123378
0.0	0.02753785	0.09149734	0.025066927	0.08294142	0.076210424	0.026652202	0.015318542	0.03535255	0.025369141	0.012068456
0.0	0.027442189	0.09101277	0.024985122	0.08265926	0.075447395	0.026251893	0.015378159	0.034986705	0.025250874	0.012090175
0.0	0.013690186	0.050514918	0.017678896	0.06544415	0.11376131	0.022193566	0.039213955	0.04604014	0.028619137	0.00944379
0.0	0.013653996	0.050121736	0.017683195	0.065604046	0.11329007	0.02217718	0.039392926	0.046065155	0.028562034	0.009450465
0.0	0.013730137	0.050839562	0.017692747	0.065565065	0.11382766	0.02222861	0.039403245	0.04641063	0.028570503	0.009420538
0.0	0.017735012	0.07097692	0.02794296	0.13096708	0.041283358	0.023797752	0.022628969	0.038505815	0.025916362	0.0102780415
0.0	0.017679293	0.07091644	0.027978549	0.13148029	0.040973052	0.023742372	0.022691358	0.038131874	0.025920985	0.01028683
0.0	0.017704302	0.070990935	0.027942346	0.13149013	0.040698472	0.023707999	0.022653364	0.037894502	0.02577557	0.010301322
0.0	0.017698763	0.07085777	0.02775433	0.130881	0.04069652	0.023706954	0.022649426	0.037775222	0.025987346	0.010304847
0.0	0.017674176	0.07082538	0.027979001	0.13097815	0.040866017	0.023796245	0.022657217	0.038169593	0.025863316	0.010267454
0.0	0.017782256	0.071187265	0.028017985	0.1311879	0.04112033	0.023730824	0.022585116	0.038361285	0.025802705	0.010275714
0.0	0.017744733	0.07142241	0.027991975	0.13107353	0.04091219	0.023866463	0.022486549	0.038208622	0.025936592	0.010235107
0.0	0.017816834	0.07122381	0.027928405	0.13144992	0.040868264	0.023733718	0.02259479	0.03826722	0.026023278	0.010256493
0.0	0.020091413	0.0152415065	0.015775423	0.054126617	0.060884833	0.025087345	0.03325062	0.02675174	0.04868675	0.007435425
0.0	0.020095386	0.01516157	0.015736498	0.054044593	0.0610036	0.02506755	0.033137288	0.026741369	0.04878568	0.0074623525
0.0	0.02011955	0.01522476	0.015716627	0.053970885	0.060417295	0.025143877	0.03324636	0.026880372	0.049088817	0.007435995
0.0	0.017917462	0.040868208	0.029586881	0.09376269	0.03044498	0.023992471	0.019092122	0.051396187	0.029274685	0.01252108
0.0	0.024245959	0.0371821	0.012982894	0.05627471	0.033053067	0.019601082	0.030401349	0.04415207	0.061755635	0.015574522
0.0	0.024325319	0.036945146	0.012987613	0.05633732	0.032749265	0.01955937	0.030306267	0.044020906	0.06162461	0.015561257
0.0	0.024375968	0.03700223	0.012986157	0.056208514	0.03259699	0.019616244	0.030357318	0.04396254	0.061964035	0.015545093
0.0	0.024372758	0.03708435	0.01295339	0.05626189	0.032734845	0.019559598	0.030204304	0.044070005	0.06183235	0.015545933
0.0	0.02439715	0.037284598	0.012968873	0.05638752	0.032657187	0.019640405	0.030333888	0.04410038	0.061944664	0.015590253
0.0	0.024557348	0.037015576	0.012964685	0.056275297	0.03280496	0.019630363	0.030062469	0.043845847	0.061626103	0.015539213
0.0	0.024435965	0.037313797	0.012991733	0.056262396	0.03327651	0.019620096	0.030142574	0.044142444	0.06141016	0.015532081
0.0	0.02445874	0.03734538	0.01300204	0.056308463	0.03282932	0.019731035	0.030384405	0.044118043	0.061833154	0.015525061
0.0	0.024355326	0.03711155	0.012968952	0.056342836	0.032629132	0.019649891	0.030266494	0.044146705	0.06200371	0.015515189
0.0	0.024343356	0.03711662	0.013026692	0.05647303	0.032686	0.01961586	0.030169282	0.04435145	0.06206369	0.015504316
0.0	0.026169669	0.06935779	0.031243155	0.08402325	0.20507988	0.021967327	0.04330825	0.096609406	0.02012956	0.019011164
0.0	0.026278667	0.06938454	0.031424593	0.08434986	0.20624399	0.021970175	0.04327201	0.09654871	0.020153774	0.019019295
0.0	0.026176656	0.06980766	0.03147633	0.08441083	0.20626327	0.022030164	0.043205988	0.09666026	0.020179968	0.018976461
0.0	0.016470622	0.041344564	0.022565765	0.03616179	0.026209721	0.016481109	0.023205472	0.022633305	0.059039872	0.012073715
0.0	0.016549148	0.041516915	0.022607833	0.036164716	0.026313173	0.016559085	0.023207072	0.022621483	0.058715805	0.01211408
0.0	0.016523248	0.041585412	0.022614302	0.036014613	0.026021296	0.016549243	0.023227014	0.022578401	0.05883776	0.012081146
0.0	0.016486822	0.041290265	0.022743836	0.0361578	0.026269196	0.016550777	0.023339441	0.02273876	0.05925255	0.012079809
0.0	0.016768232	0.033212017	0.018013148	0.024204198	0.042237636	0.019581767	0.02011962	0.020167772	0.019198213	0.0066452352
0.0	0.01678985	0.03349119	0.018053679	0.024132062	0.042213123	0.019655092	0.020105006	0.02018986	0.019208586	0.00664391
0.0	0.016796825	0.033529352	0.018109282	0.024239624	0.042578813	0.019568717	0.02005436	0.02026178	0.019239144	0.00663533
0.0	0.013383428	0.057278898	0.029237404	0.06158908	0.032376025	0.0072680153	0.026763406	0.041024365	0.016920313	0.009712438
0.0	0.013315859	0.057439543	0.029001938	0.061626766	0.031842418	0.007280719	0.026701301	0.040694974	0.016986847	0.009732381
0.0	0.013305564	0.05729507	0.029121967	0.061609287	0.031909578	0.0072697117	0.02684341	0.04085734	0.016932564	0.0096734585
0.0	0.025706338	0.049019083	0.016956434	0.11808179	0.049698234	0.009719907	0.049908485	0.022294478	0.0668098	0.008521159
0.0	0.01657913	0.029028283	0.030353535	0.057416692	0.041205615	0.03061056	0.04337931	0.01869264	0.048188314	0.012128411
0.0	0.030837981	0.040359646	0.024900489	0.055949237	0.07890836	0.032649986	0.05088497	0.03178007	0.021799315	0.011606439
0.0	0.030708935	0.04017687	0.024967182	0.05606415	0.07832347	0.032703605	0.050783895	0.0318115	0.021747233	0.011635489
0.0	0.030724995	0.04033856	0.02492456	0.056013387	0.078220144	0.032642484	0.05111446	0.03149716	0.021829126	0.011633568
0.0	0.030696113	0.04039823	0.024758903	0.055898122	0.07829442	0.032703724	0.050982747	0.031356994	0.021866424	0.011640446
0.0	0.030879103	0.0405129	0.02485576	0.05595479	0.07837043	0.03273884	0.0511941	0.031731565	0.021777038	0.011620462
0.0	0.030718997	0.04023998	0.024915103	0.055896133	0.079103395	0.0326497	0.05077454	0.03172875	0.02181038	0.0116019165
0.0	0.030927932	0.04051846	0.024919512	0.055925157	0.07826797	0.03273914	0.051295318	0.031718697	0.021762943	0.011603945
0.0	0.030736638	0.0404622	0.024869924	0.055884358	0.07870026	0.032690823	0.050891787	0.031724975	0.021800697	0.011609995
0.0	0.030811165	0.040534303	0.024978038	0.055941656	0.07808676	0.03244655	0.051246837	0.031449493	0.021733401	0.011606751
0.0	0.020720432	0.0298199	0.016109532	0.09499342	0.05131807	0.019614669	0.03345678	0.04510263	0.015548647	0.007884319
0.0	0.020816505	0.029822424	0.016161809	0.09534251	0.051202856	0.019601515	0.033491693	0.045191627	0.015608509	0.007855856
0.0	0.013486039	0.029055377	0.022956312	0.09545534	0.05171783	0.022111934	0.03997723	0.44071388	0.010332779	0.009937165
0.0	0.028748935	0.052073095	0.021258274	0.12745424	0.032931164	0.026691506	0.023976637	0.09074658	0.02485386	0.0140221985
0.0	0.028780714	0.052136943	0.021255674	0.1272057	0.03297554	0.026586222	0.024032516	0.0902703	0.024911085	0.014035186
0.0	0.025317129	0.03012711	0.020485876	0.09034904	0.042167533	0.018399408	0.029621786	0.018644776	0.016346239	0.013635719
0.0	0.02518634	0.030044606	0.02051624	0.0906305	0.041868065	0.018358802	0.029661754	0.018425379	0.016359324	0.0135928355
0.0	0.017366564	0.066553	0.038741637	0.05608357	0.02619357	0.027153704	0.02629246	0.059143055	0.020905023	0.012381785
0.0	0.017209696	0.065827794	0.03877212	0.055971105	0.026052596	0.027141651	0.026228264	0.05933378	0.020934654	0.012384286
0.0	0.016969107	0.04043514	0.02813182	0.07792584	0.06660752	0.018013338	0.0538211	0.036540583	0.0284483	0.009628276
0.0	0.032410637	0.033796325	0.018510474	0.08236935	0.02251908	0.024308981	0.023173459	0.08082945	0.016696943	0.007660515
0.0	0.032283682	0.03365815	0.018543066	0.082497224	0.022437096	0.024292598	0.023171332	0.08081051	0.016622437	0.007692851
0.0	0.03222959	0.033619005	0.018474279	0.08240203	0.022293622	0.024261763	0.023121769	0.08061661	0.01669991	0.0076810815
0.0	0.03222073	0.03375841	0.018435756	0.08248941	0.022362163	0.024223367	0.023133682	0.08109025	0.016758306	0.0076680514
0.0	0.03248468	0.03387003	0.018537374	0.08223458	0.022464888	0.024369199	0.023050308	0.081014246	0.01669518	0.007659689
0.0	0.032322098	0.033752996	0.01854836	0.08246693	0.022524592	0.02427031	0.023280125	0.08126221	0.016673895	0.007664758
0.0	0.016842812	0.03822096	0.022942541	0.056483705	0.009723708	0.015317534	0.24808441	0.020323144	0.017754344	0.01114082
0.0	0.016936827	0.038180515	0.022956988	0.056518264	0.009686501	0.01529491	0.24831238	0.020464042	0.017694868	0.011157668
0.0	0.016927445	0.038219012	0.02305792	0.056544956	0.009607751	0.015242859	0.24869725	0.020473182	0.017722871	0.011168849
0.0	0.022912253	0.05735405	0.018661328	0.034468368	0.0477449	0.022541268	0.022892306	0.04393447	0.04357591	0.010878577
0.0	0.016241385	0.07409324	0.026610406	0.053590164	0.23599744	0.024159702	0.04401632	0.04973192	0.027075784	0.013526333
0.0	0.016327763	0.074560806	0.026783131	0.053477608	0.23550609	0.02416954	0.043956146	0.05002918	0.02707302	0.0135081215
0.0	0.01628247	0.07441487	0.026804512	0.053565547	0.23454157	0.024109658	0.044138335	0.049935114	0.027130125	0.013518037
0.0	0.0108796805	0.19735768	0.08187573	0.0006753213	0.6657697	0.051149916	0.04297714	0.037848312	0.049409833	0.017844208
0.0	0.5642489	0.55861473	0.57081753	0.5648658	0.5765099	0.58527744	0.5763828	0.57883924	0.5881058	0.5514968
0.0	0.5635925	0.55891705	0.5714084	0.5645767	0.5770904	0.5852215	0.57777995	0.57799524	0.588106	0.55103743
0.0	0.56276536	0.5595833	0.5703983	0.56445354	0.57609844	0.5857343	0.5777735	0.5798648	0.58735615	0.5505184
0.0	0.020778885	0.029623609	0.022280306	0.062326882	0.010222695	0.007907086	0.03743253	0.0067172726	0.013134263	0.008605486
0.0	0.5630277	0.5590084	0.5702896	0.56446046	0.5788786	0.5858035	0.5776632	0.5801677	0.5890537	0.5508892
0.0	0.56595886	0.569401	0.5776741	0.57021123	0.5887521	0.5869558	0.5833412	0.588345	0.5965024	0.56119883
0.0	0.5639811	0.5599773	0.57016665	0.56408066	0.57681435	0.58521026	0.577977	0.5786786	0.58715147	0.5517109
0.0	0.5659001	0.5698551	0.57713	0.5681173	0.58685625	0.58646405	0.58325565	0.5865804	0.59494066	0.5617948
0.0	0.56441593	0.5606435	0.5721102	0.56374204	0.5773312	0.58601314	0.57727116	0.57818764	0.58711165	0.55076146
0.0	0.56384945	0.55975676	0.5717372	0.56386596	0.57567686	0.58623004	0.5785395	0.57786804	0.58750755	0.55170834
0.0	0.5639951	0.56080276	0.57145405	0.5638187	0.57823366	0.5846754	0.5776101	0.57789934	0.58778524	0.5514444
0.0	0.5639401	0.5603542	0.57199144	0.5638996	0.5784098	0.58630705	0.57733923	0.57830507	0.5866067	0.55003005
0.0	0.5642627	0.5627523	0.57047737	0.5639206	0.5790638	0.58483386	0.5776698	0.5789955	0.5881634	0.5513014
0.0	0.56396747	0.56088144	0.57073426	0.56454194	0.57814574	0.5841542	0.5774123	0.5785558	0.58641183	0.55153227
0.0	0.5647007	0.56172556	0.570483	0.5643852	0.5788199	0.5842044	0.5774212	0.5772699	0.58766204	0.55110943
0.0	0.56345034	0.56106037	0.5709367	0.56431234	0.57697207	0.58498055	0.5772206	0.579274	0.58767366	0.5508895
0.0	0.56459665	0.5607033	0.57147235	0.5639279	0.57885617	0.58557725	0.5766101	0.57863736	0.5857855	0.5483147
0.0	0.56537974	0.56280917	0.57337105	0.5662349	0.5785487	0.58618915	0.5788063	0.57933044	0.58908653	0.5530948
0.0	0.5653468	0.55919075	0.5727804	0.5643734	0.5788504	0.58744305	0.57854724	0.5778442	0.58642507	0.55072975
0.0	0.5648857	0.5613853	0.5725846	0.5643	0.5788873	0.58532053	0.57807815	0.5771131	0.58840287	0.5513376
0.0	0.56384647	0.55741614	0.57241625	0.5642	0.57747203	0.5844397	0.5771433	0.57659745	0.5872264	0.54975206
0.0	0.5633866	0.5577356	0.57271427	0.56415206	0.57728016	0.58619744	0.5777208	0.57653576	0.5880989	0.54920626
0.0	0.565293	0.55666393	0.57290125	0.5640012	0.5779649	0.5864843	0.57672185	0.5776653	0.58824784	0.54934233
0.0	0.56538343	0.5600491	0.57162297	0.565008	0.5787821	0.5866842	0.57933563	0.57707155	0.58781296	0.55062485
0.0	0.56545746	0.56417793	0.57348245	0.56610996	0.5799073	0.58695775	0.5796502	0.58050925	0.5897349	0.5522815
0.0	0.56538856	0.56399006	0.5721506	0.5659102	0.5790283	0.58650297	0.5800009	0.58122003	0.5897784	0.5522013
0.0	0.5658016	0.5600171	0.57282823	0.5647504	0.58088505	0.5873455	0.57846177	0.5769789	0.5861332	0.55115086
0.0	0.56587297	0.55974686	0.5733566	0.5642272	0.5776881	0.58589596	0.5769593	0.575925	0.5889335	0.54876596
0.0	0.5637903	0.5599031	0.5727694	0.56401616	0.57724625	0.5859628	0.57743895	0.57867396	0.5875516	0.55196214
0.0	0.5644129	0.56074864	0.5719468	0.5639441	0.5767469	0.58485013	0.5770967	0.5782834	0.58775836	0.5510327
0.0	0.5653193	0.5612053	0.57273597	0.5648595	0.5782712	0.58648854	0.5786416	0.57706827	0.5882646	0.550818
0.0	0.5656798	0.5633246	0.57252276	0.56529886	0.58063596	0.5871583	0.5802703	0.5810485	0.589499	0.5525497
0.0	0.5655427	0.55991584	0.57260764	0.5641294	0.57782227	0.58559203	0.5782981	0.5787872	0.5866748	0.55119085
0.0	0.56417054	0.55921143	0.5717448	0.564173	0.5772224	0.58678985	0.57982695	0.5783905	0.58733016	0.5498598
0.0	0.515815	0.98684883	0.13833487	0.446842	0.954499	0.1164482	0.49003825	0.89220333	0.81108487	0.040411085
0.0	0.028615873	0.16603109	0.035273004	0.07915249	0.48813018	0.03204322	0.011393896	0.23490913	0.0502022	0.013559386
0.0	0.56521416	0.5601421	0.5708094	0.5645103	0.5772597	0.58650476	0.57775056	0.5768624	0.58840543	0.5508839
0.0	0.5656857	0.56026787	0.5724379	0.56459373	0.5775628	0.58650905	0.57952714	0.5771627	0.5867635	0.5515878
0.0	0.56629807	0.5687406	0.57653743	0.56920856	0.58599305	0.5846372	0.5846907	0.5888793	0.5957019	0.5608503
0.0	0.56637347	0.56915843	0.5764689	0.5699715	0.58613306	0.58601534	0.5830406	0.5890936	0.5961153	0.5595515
0.0	0.5167323	0.98661566	0.13829085	0.4453225	0.9541691	0.11666803	0.48910365	0.89239967	0.8102702	0.040335342
0.0	0.56464237	0.5611255	0.572421	0.5630825	0.57749224	0.5858757	0.5781964	0.5770097	0.58607626	0.5501588
0.0	0.5661058	0.56760114	0.5768317	0.569076	0.58603007	0.5858242	0.5824653	0.58804744	0.5936246	0.5594238
0.0	0.029413348	0.029461943	0.009907129	0.054618552	0.044486266	0.025017824	0.022247069	0.06395429	0.013888214	0.008877705
0.0	0.021183155	0.08487746	0.028333392	0.059389398	0.5056168	0.03324864	0.012063203	0.3060621	0.08997623	0.018327583
0.0	0.017849341	0.117856674	0.04339174	0.08812132	0.33703402	0.03022024	0.013166565	0.18845616	0.06314291	0.014562174
0.0	0.022685803	0.10025708	0.03121644	0.09440039	0.38382328	0.031360276	0.011899084	0.120561205	0.08858513	0.012208662
0.0	0.018981291	0.083739325	0.02805052	0.058786105	0.4704935	0.031163197	0.011855796	0.12331479	0.08146768	0.018039512
0.0	0.015190019	0.070940614	0.03104591	0.06617629	0.51894975	0.03254093	0.012921293	0.1343757	0.0926147	0.015903011
0.0	0.028200563	0.13368897	0.04235165	0.0703317	0.54547364	0.031193111	0.011592597	0.25826898	0.08500446	0.018232401
0.0	0.019379586	0.11580922	0.0347738	0.0811668	0.50399786	0.03028059	0.013526497	0.2405693	0.07732138	0.022477832
0.0	0.018672721	0.07908033	0.036444087	0.077485204	0.4355753	0.029898053	0.012318561	0.20136666	0.09181907	0.013145806
0.0	0.015183287	0.08815539	0.029150525	0.064989924	0.45019394	0.030430116	0.012250561	0.2856968	0.071359485	0.013111667
0.0	0.5167513	0.9869162	0.13933994	0.44804898	0.9548893	0.11683108	0.4927836	0.89364433	0.81230366	0.041296646
0.0	0.5653726	0.56078076	0.5718298	0.56368506	0.57835186	0.5844984	0.57811916	0.57741344	0.5860653	0.551071
0.0	0.5658556	0.5619696	0.57265913	0.56371546	0.57851976	0.5851101	0.5786573	0.57737815	0.5867988	0.5512311
0.0	0.5653471	0.56057596	0.57260394	0.5648111	0.57709897	0.5870299	0.57881707	0.5758787	0.5869461	0.5508345
0.0	0.56570655	0.5604679	0.5724348	0.5637158	0.5782869	0.5873522	0.5791443	0.57732	0.5878065	0.55128366
0.0	0.5658039	0.5682563	0.5757124	0.5694855	0.5863782	0.58687663	0.5828054	0.5878898	0.5958778	0.5601405
0.0	0.5648163	0.5645487	0.573185	0.56549424	0.58246535	0.58633476	0.57903874	0.5806033	0.5869977	0.5529207
0.0	0.5638698	0.56124157	0.57172847	0.5643404	0.57850826	0.58421427	0.57902586	0.5786426	0.5871262	0.55085623
0.0	0.56606525	0.56664175	0.5774801	0.5689397	0.5869697	0.5849378	0.5821166	0.5867996	0.5938064	0.55971783
0.0	0.56526446	0.5589321	0.5730297	0.5651573	0.58069366	0.58471185	0.5773562	0.57894313	0.58786047	0.5508133
0.0	0.5658239	0.56840575	0.5767348	0.5694751	0.5869935	0.5846531	0.5828784	0.5863836	0.5942289	0.55964726
0.0	0.017435735	0.12923074	0.15165548	0.07617543	0.36569324	0.035011813	0.037281867	0.079019375	0.09440585	0.006331129
0.0	0.5638995	0.5631055	0.5731833	0.5637418	0.5797763	0.5856581	0.57843316	0.57918495	0.5871041	0.5530133
0.0	0.5645874	0.56343955	0.57364583	0.56447524	0.5818766	0.5861734	0.5785962	0.5803337	0.58866334	0.5533385
0.0	0.5645523	0.5644573	0.57073283	0.563452	0.5797161	0.586134	0.5783493	0.5799511	0.5879776	0.5517756
0.0	0.5648889	0.5632475	0.57343584	0.5649199	0.5826641	0.58514863	0.5784803	0.5800412	0.5879851	0.5521239
0.0	0.56415766	0.5635892	0.5719115	0.56341845	0.58177453	0.5857927	0.57843614	0.57935447	0.58718574	0.5528303
0.0	0.5647911	0.5637946	0.57301086	0.5642473	0.5818683	0.5843999	0.5788838	0.58041894	0.5869105	0.5533484
0.0	0.56511146	0.5633465	0.57300395	0.564691	0.58201003	0.58587223	0.57843906	0.5798114	0.5886556	0.55204326
0.0	0.5649349	0.5643239	0.57393235	0.56481373	0.582191	0.586558	0.5787957	0.5802421	0.58887076	0.5534323
0.0	0.56498814	0.5634741	0.5734117	0.5650587	0.5819025	0.586238	0.57849324	0.5806682	0.58733284	0.55270416
0.0	0.5644328	0.5644459	0.5715451	0.56384116	0.5820368	0.5864326	0.5783613	0.5805725	0.5872733	0.5525817
0.0	0.0144605	0.061282635	0.020025145	0.014690451	0.011677134	0.03895701	0.029376201	0.018925667	0.016800748	0.01315218
0.0	0.5651507	0.56346613	0.5730928	0.564432	0.58266985	0.5863954	0.57894397	0.57999647	0.5889081	0.55282396
0.0	0.5647368	0.56416553	0.57365626	0.564508	0.5809354	0.5860108	0.57882667	0.58031505	0.58814	0.5533539
0.0	0.56488866	0.56421703	0.5733315	0.56477404	0.58186126	0.58634096	0.578878	0.5801521	0.58938265	0.5531865
0.0	0.5645762	0.5648326	0.5728364	0.56411135	0.5827705	0.58646494	0.5789499	0.58033055	0.5882163	0.55298626
0.0	0.5643414	0.56446195	0.5734586	0.564983	0.5811153	0.586029	0.57832074	0.5804887	0.5868671	0.5526738
0.0	0.56493723	0.56421113	0.5727854	0.56503385	0.58280957	0.58498037	0.57900524	0.5799474	0.58815044	0.55300176
0.0	0.5642191	0.5633702	0.5733	0.56479365	0.580955	0.5861747	0.57754844	0.5794566	0.5882653	0.5528301
0.0	0.56479144	0.5639478	0.57380664	0.56509125	0.5821225	0.5855593	0.5794462	0.5807433	0.58931774	0.5529722
0.0	0.56521606	0.56404513	0.57274085	0.56343937	0.58072174	0.5851054	0.5784352	0.57973576	0.5879507	0.5523493
0.0	0.564902	0.5646291	0.5731813	0.5640598	0.5819502	0.5861422	0.5785578	0.5798239	0.5874466	0.55314475
0.0	0.56508577	0.565042	0.57198656	0.5649398	0.5810369	0.5863567	0.5785942	0.57937074	0.5876207	0.55253494
0.0	0.56484514	0.5634822	0.5734254	0.56342304	0.58265126	0.5842755	0.57834816	0.5801531	0.5886299	0.5535411
0.0	0.5649988	0.5647448	0.57270014	0.564067	0.58246154	0.58539265	0.5787483	0.58023703	0.58779407	0.5536694
0.0	0.5643663	0.5640124	0.57360446	0.5642412	0.5809328	0.58545333	0.5780533	0.57988465	0.58672184	0.55121815
0.0	0.56538033	0.56736135	0.576855	0.56825745	0.5855555	0.5853833	0.58227897	0.5872029	0.594048	0.5599154
0.0	0.5657311	0.5697578	0.5781219	0.56922966	0.58823204	0.58667034	0.5827099	0.58724165	0.5945882	0.56161416
0.0	0.56361055	0.56115687	0.569977	0.56385005	0.57843864	0.583756	0.57871556	0.5785008	0.5872606	0.55142516
0.0	0.5658639	0.5689202	0.5766807	0.56810397	0.58486223	0.58589435	0.58395076	0.5894834	0.5949388	0.5597147
0.0	0.56581914	0.5699956	0.5768124	0.5688407	0.58493507	0.5855292	0.582812	0.58732367	0.5949338	0.5593392
0.0	0.564835	0.5618968	0.57230115	0.5638026	0.57842356	0.58568317	0.57920176	0.580359	0.58895206	0.55093217
0.0	0.56608945	0.5689975	0.5771051	0.5679581	0.5853407	0.58605134	0.5845506	0.5891614	0.5931169	0.55987245
0.0	0.56503373	0.56195664	0.57268435	0.5656605	0.58157957	0.58632076	0.5786644	0.5789007	0.5895934	0.5529063
0.0	0.5657359	0.56018883	0.57327706	0.56454355	0.5772719	0.58703595	0.5793024	0.577508	0.5877639	0.5516051
0.0	0.5654877	0.56076527	0.57361096	0.5650422	0.57859194	0.586937	0.57939917	0.57841325	0.5883743	0.55166864
0.0	0.5662086	0.5691452	0.57686776	0.56799495	0.5879766	0.58553314	0.58417594	0.5898186	0.5957333	0.560357
0.0	0.56631213	0.56929135	0.5768299	0.5679456	0.5872998	0.5858449	0.58407426	0.58996826	0.59566027	0.5600138
0.0	0.5663317	0.5719803	0.5791395	0.5705689	0.58938384	0.5867044	0.58572185	0.5914301	0.5962836	0.5607176
0.0	0.5663317	0.5719803	0.5791395	0.5705689	0.58938384	0.5867044	0.58572185	0.5914301	0.5962836	0.5607176
0.0	0.56544703	0.56091094	0.57227206	0.5647431	0.57905453	0.58748525	0.57936347	0.5779758	0.58858603	0.5479146
0.0	0.5661664	0.5680072	0.57724655	0.56879073	0.58368874	0.5864125	0.58278555	0.5868633	0.59435636	0.55712014
0.0	0.5655889	0.5596191	0.57263356	0.56466633	0.57868135	0.5870072	0.57911354	0.5786664	0.58785456	0.5481501
0.0	0.5662852	0.56831384	0.57742846	0.56949747	0.5859222	0.586521	0.5840498	0.5879632	0.594968	0.5595224
0.0	0.5651971	0.5673595	0.57698363	0.5690889	0.5857101	0.5857715	0.58206135	0.5884243	0.59482765	0.5593818
0.0	0.5644905	0.5599567	0.5724595	0.5644857	0.5794877	0.58594954	0.5785015	0.5773845	0.58858997	0.54996794
0.0	0.56562436	0.5666312	0.5762298	0.56732607	0.58382314	0.5859088	0.58218056	0.5864967	0.59364915	0.55884457
0.0	0.56439924	0.55985683	0.5723832	0.5648857	0.5787096	0.5862297	0.57771796	0.5780308	0.5879305	0.5515903
0.0	0.5639445	0.5593086	0.571472	0.56416905	0.5778135	0.58482844	0.5778206	0.5788384	0.5877298	0.55096006
0.0	0.56560504	0.55846137	0.57259226	0.564316	0.57877576	0.5872659	0.57820314	0.5770782	0.58862525	0.5514789
0.0	0.56553805	0.5609062	0.57128686	0.5643094	0.5791531	0.5872997	0.5786162	0.57682663	0.58805877	0.5510335
0.0	0.013383931	0.40066466	0.16223073	0.19832888	0.6689786	0.064054	0.033780806	0.21324871	0.042110015	0.017198393
0.0	0.5663742	0.5704238	0.578976	0.5704786	0.58879507	0.58695096	0.58418185	0.58825964	0.59646845	0.56149083
0.0	0.5663742	0.5704238	0.578976	0.5704786	0.58879507	0.58695096	0.58418185	0.58825964	0.59646845	0.56149083
0.0	0.56509966	0.5591879	0.5733138	0.56097734	0.5767447	0.5867356	0.5797504	0.5781908	0.5876851	0.55071646
0.0	0.56637746	0.5682256	0.5773524	0.5687869	0.5870393	0.58600426	0.58383095	0.5855633	0.5946723	0.5610664
0.0	0.5657406	0.5662219	0.57628214	0.5686453	0.5866638	0.5867879	0.58277106	0.58661145	0.5946136	0.56160223
0.0	0.5664854	0.5694805	0.576866	0.56773573	0.5853885	0.58616596	0.583003	0.5859118	0.59366095	0.560124
0.0	0.5664854	0.5694805	0.576866	0.56773573	0.5853885	0.58616596	0.583003	0.5859118	0.59366095	0.560124
0.0	0.56637746	0.5682256	0.5773524	0.5687869	0.5870393	0.58600426	0.58383095	0.5855633	0.5946723	0.5610664
0.0	0.56556416	0.5619218	0.5730858	0.5648809	0.58084476	0.58724934	0.57755023	0.5769664	0.58904123	0.5520311
0.0	0.5658288	0.5588342	0.5721831	0.56507343	0.5791027	0.58658886	0.5788637	0.5778233	0.5873766	0.5520986
0.0	0.5657309	0.56077075	0.57168114	0.5649514	0.579857	0.5867622	0.579386	0.5775791	0.58767736	0.55115294
0.0	0.5663065	0.5682525	0.5781165	0.56754094	0.5885985	0.5867961	0.5848811	0.5903071	0.5936969	0.56346744
0.0	0.564709	0.56072736	0.5724765	0.5647782	0.5798045	0.5860138	0.5775763	0.5781534	0.5873615	0.5494675
0.0	0.56499887	0.56095624	0.57230014	0.56417304	0.5777163	0.5832078	0.5769331	0.5796746	0.5881909	0.5526046
0.0	0.566139	0.5701221	0.57829964	0.5693983	0.5880045	0.58601016	0.5853864	0.5898222	0.5953865	0.5629483
0.0	0.56513166	0.5679241	0.57768494	0.56980705	0.5885225	0.5867116	0.5834333	0.58942944	0.5958869	0.5621216
0.0	0.5653499	0.56190103	0.57381773	0.5649309	0.5805165	0.5863959	0.58031386	0.58062786	0.58767486	0.5551406
0.0	0.566201	0.5689324	0.57835454	0.56840134	0.5884155	0.58632195	0.58260703	0.5881277	0.5958579	0.56224537
0.0	0.5658697	0.5710036	0.5767982	0.56853735	0.58519876	0.58568215	0.5835129	0.5884383	0.5947017	0.5591948
0.0	0.5648523	0.5638536	0.57365525	0.5648588	0.5809146	0.58493936	0.5804405	0.5817471	0.589197	0.55454767
0.0	0.56516856	0.56761444	0.576471	0.5688615	0.5840106	0.5862878	0.5830752	0.5886885	0.5943833	0.5594939
0.0	0.56417954	0.56112206	0.57046896	0.56297827	0.57607013	0.5849837	0.5777217	0.5777847	0.58704144	0.55064607
0.0	0.56526446	0.5604954	0.5722166	0.5647854	0.5767879	0.58715934	0.57819676	0.57799196	0.58827055	0.5508364
0.0	0.5661265	0.56731707	0.57701427	0.56850487	0.581798	0.5865057	0.58249694	0.58803844	0.59420323	0.5590516
0.0	0.56540745	0.5611908	0.5702184	0.56521213	0.5773256	0.58679545	0.5781921	0.5776484	0.58827865	0.55165374
0.0	0.012125114	0.21864815	0.07327408	0.10489126	0.6255942	0.05326611	0.02326946	0.16897628	0.06780251	0.010283845
0.0	0.56507313	0.55973697	0.5720739	0.56498975	0.5788521	0.58655727	0.5782276	0.57996297	0.5877295	0.54997784
0.0	0.5657009	0.5600662	0.56975883	0.56416947	0.57840276	0.5874569	0.57879484	0.5754814	0.5875354	0.55091363
0.0	0.5654513	0.5702969	0.5771419	0.5689619	0.58626115	0.5861023	0.5823376	0.5871672	0.5951799	0.55999047
0.0	0.56431776	0.5618258	0.5724944	0.5641221	0.5793552	0.5867517	0.57864684	0.58013517	0.5879606	0.552031
0.0	0.5651475	0.5629942	0.5739437	0.56557494	0.5813571	0.5871612	0.58081216	0.58024246	0.5886223	0.5535818
0.0	0.5661183	0.5688466	0.57834315	0.569651	0.5876076	0.5872374	0.5852069	0.5887602	0.5949836	0.56196976
0.0	0.564374	0.5620527	0.57274413	0.5635235	0.58044595	0.5856051	0.5784311	0.5798453	0.58798796	0.5527841
0.0	0.5641353	0.5616113	0.5702068	0.56389403	0.57719254	0.58618236	0.5786341	0.5792397	0.5890841	0.55191946
0.0	0.5642009	0.56138325	0.57177126	0.56380117	0.5797803	0.5859287	0.57809615	0.58033454	0.5877558	0.5501823
0.0	0.56427324	0.56037325	0.5725633	0.56435686	0.5786481	0.58501726	0.5781742	0.5786276	0.58661926	0.550295
0.0	0.5653021	0.56803185	0.5765059	0.5685745	0.58425087	0.58424544	0.58352166	0.5862109	0.5932653	0.55850846
0.0	0.565465	0.56868166	0.5766674	0.56831926	0.58521265	0.5856824	0.5833769	0.5868921	0.592391	0.5575886
0.0	0.565003	0.56168294	0.57254285	0.5655482	0.57955605	0.5859937	0.5792581	0.5774497	0.5855837	0.5511925
0.0	0.5658047	0.56773895	0.5765228	0.56886035	0.5840973	0.58534867	0.582306	0.5859754	0.5912693	0.5584792
0.0	0.56570864	0.56861037	0.5757787	0.5689723	0.5855467	0.5865332	0.58283883	0.58572346	0.5927722	0.5589309
0.0	0.56570864	0.56861037	0.5757787	0.5689723	0.5855467	0.5865332	0.58283883	0.58572346	0.5927722	0.5589309
0.0	0.5646235	0.562174	0.57068676	0.5648097	0.5810852	0.5848204	0.57922095	0.577759	0.585984	0.5509341
0.0	0.5646235	0.562174	0.57068676	0.5648097	0.5810852	0.5848204	0.57922095	0.577759	0.585984	0.5509341
0.0	0.5651259	0.56235635	0.57073146	0.5648074	0.58009523	0.58701974	0.57859164	0.57792944	0.5856329	0.5490277
0.0	0.5659542	0.5611214	0.5716137	0.56315285	0.5789084	0.5861965	0.5788114	0.577175	0.58584964	0.5482126
0.0	0.564366	0.5613495	0.5708015	0.56560236	0.58024937	0.58659214	0.578404	0.5800036	0.5903088	0.55171245
0.0	0.56638247	0.56850016	0.5792979	0.56845134	0.5885446	0.58624226	0.58479464	0.589214	0.5948639	0.56270313
0.0	0.56503373	0.56199884	0.57154447	0.56379175	0.57781845	0.5865926	0.57922417	0.57694525	0.5873185	0.5507146
0.0	0.01277473	0.025004989	0.015832093	0.032298494	0.029402738	0.01682971	0.016409049	0.023759063	0.025026148	0.009574391
0.0	0.56593513	0.56805503	0.57601863	0.5669892	0.58385146	0.5859728	0.5825537	0.5871241	0.5929019	0.55740947
0.0	0.5649027	0.5696637	0.5755214	0.56803244	0.5840437	0.58505297	0.5817573	0.5864369	0.5939212	0.5589473
0.0	0.012793988	0.025056446	0.01579332	0.032208055	0.029090831	0.016823163	0.0164722	0.023692748	0.024996301	0.009585947
0.0	0.5660854	0.5719905	0.5792518	0.57004845	0.5901466	0.5862378	0.58540106	0.59121275	0.59507245	0.5624234
0.0	0.5648994	0.56460756	0.57354546	0.56448346	0.5813447	0.58636314	0.57761836	0.58011115	0.5875047	0.553325
0.0	0.5645653	0.5604863	0.56955767	0.56419134	0.5813973	0.5854993	0.57915	0.57909566	0.58547956	0.5508117
0.0	0.56515676	0.56129444	0.5725994	0.5648539	0.57980627	0.58718055	0.5793428	0.57969433	0.58872855	0.5511554
0.0	0.5639128	0.5616475	0.5697394	0.5648464	0.580104	0.5859771	0.576465	0.57997334	0.5872818	0.5509777
0.0	0.5637989	0.56261885	0.5696059	0.5635836	0.5797718	0.5845415	0.57765913	0.5757575	0.5869291	0.5498325
0.0	0.013257023	0.29142165	0.07992542	0.19705565	0.38599554	0.066898346	0.027230045	0.22902799	0.020387772	0.019488445
0.0	0.012143303	0.060427297	0.019109864	0.08894657	0.053685464	0.032109346	0.022795029	0.06400636	0.012616161	0.016894294
0.0	0.5655937	0.56809294	0.5770338	0.56938624	0.5882106	0.5871301	0.5847115	0.5897573	0.59625316	0.5607389
0.0	0.5651868	0.56871843	0.5755732	0.5696079	0.58730686	0.58605856	0.5837644	0.5883408	0.5947054	0.56009173
0.0	0.035682134	0.049676348	0.02342759	0.09635235	0.04950863	0.0226194	0.009429304	0.033021156	0.021773787	0.009852419
0.0	0.5656645	0.5595218	0.5725523	0.56417763	0.5783522	0.5868631	0.5788489	0.57907194	0.58803165	0.55146354
0.0	0.56529284	0.56469357	0.5715502	0.5634992	0.58126295	0.58613807	0.57999426	0.57929456	0.5884748	0.5519923
0.0	0.564461	0.56169987	0.5709902	0.5638874	0.5804904	0.5854217	0.57753366	0.57829833	0.58879787	0.5513176
0.0	0.56586325	0.5606715	0.5715834	0.56264454	0.58001465	0.5875682	0.57805234	0.577705	0.5882361	0.55113024
0.0	0.013521497	0.024114203	0.012877463	0.055249155	0.01981599	0.010360438	0.016661828	0.03182442	0.037491348	0.0044318503
0.0	0.029919602	0.026567366	0.046272337	0.041181386	0.058976155	0.017258728	0.024073765	0.010535432	0.017193565	0.021251017
0.0	0.5657983	0.56940293	0.57711273	0.5688593	0.58452207	0.58630776	0.58318704	0.58761203	0.5942656	0.5597039
0.0	0.56577814	0.5612855	0.5737088	0.56534135	0.57962143	0.58731025	0.57897013	0.57878953	0.58831286	0.553399
0.0	0.5658097	0.56126475	0.5737888	0.5659452	0.5804673	0.5872334	0.5801601	0.5789037	0.5887484	0.55337083
0.0	0.5657722	0.5602849	0.57216054	0.5649757	0.5790782	0.5871784	0.5788117	0.57809824	0.5885864	0.5520805
0.0	0.5643413	0.56126624	0.5718541	0.56336766	0.57674944	0.5856651	0.5785157	0.5773597	0.5880379	0.5503942
0.0	0.5646364	0.56070715	0.5699681	0.5625766	0.5762075	0.58613694	0.57896596	0.5773612	0.5878938	0.55202544
0.0	0.56605387	0.56311285	0.57210886	0.56478715	0.57794243	0.5875077	0.5790438	0.57807165	0.58850724	0.5513927
0.0	0.56642133	0.5715432	0.5771984	0.56846166	0.5893242	0.5859149	0.5849172	0.5900133	0.5954817	0.5623808
0.0	0.56642133	0.5715432	0.5771984	0.56846166	0.5893242	0.5859149	0.5849172	0.5900133	0.5954817	0.5623808
0.0	0.5657189	0.56055146	0.56927323	0.5621959	0.57821715	0.58576113	0.57786554	0.57703173	0.5868984	0.55022955
0.0	0.56432956	0.5613136	0.5721326	0.563921	0.5778042	0.58557993	0.5783614	0.5769738	0.58822465	0.5518714
0.0	0.020407787	0.038820095	0.017329702	0.045117214	0.056649383	0.025528492	0.03420638	0.051719457	0.012812556	0.006440616
0.0	0.020378064	0.039048597	0.017285323	0.045134537	0.056529567	0.025679361	0.03397572	0.051323842	0.012795602	0.0064163064
0.0	0.020384416	0.03910712	0.017322436	0.045179933	0.056812357	0.02575968	0.03398939	0.051297963	0.012817153	0.0064160754
0.0	0.5643769	0.5624849	0.57258093	0.5638911	0.57914436	0.5852167	0.5778644	0.57870686	0.58655745	0.54934394
0.0	0.5627233	0.5599528	0.5714754	0.5642584	0.57932204	0.5873241	0.5782416	0.57640016	0.58776516	0.5498765
0.0	0.013589096	0.03525623	0.051021103	0.06479274	0.038513374	0.019988865	0.03086601	0.11238511	0.033647258	0.011096821
0.0	0.013585324	0.03524044	0.051063254	0.06485639	0.038791798	0.01998951	0.03096773	0.112949386	0.033880994	0.011126514
0.0	0.02446811	0.56242	0.05812149	0.19750457	0.5562965	0.021152273	0.022040494	0.10521866	0.038138248	0.012658148
0.0	0.012924025	0.23722157	0.14585602	0.08786704	0.4446741	0.04295466	0.045686066	0.3884849	0.05203681	0.012978361
0.0	0.49532568	0.8658969	0.58591586	0.4624602	0.65111804	0.52148384	0.5700158	0.7301161	0.73113173	0.48676792
0.0	0.56607646	0.570759	0.57858545	0.5688896	0.5875378	0.5871365	0.5837612	0.5890364	0.5945271	0.56240726
0.0	0.56550103	0.56400675	0.5709709	0.56405705	0.5786208	0.5860605	0.5797283	0.5790345	0.58898985	0.5513732
0.0	0.5651738	0.5598077	0.57227665	0.5653761	0.5788974	0.58705413	0.57822794	0.5780419	0.5882124	0.54830426
0.0	0.5650962	0.5700129	0.5768434	0.5684578	0.587445	0.5851821	0.58442277	0.5889238	0.59549165	0.5601388
0.0	0.5641396	0.5615741	0.57028705	0.5617865	0.57487255	0.58609605	0.57728904	0.57522064	0.58889824	0.5495866
0.0	0.5640112	0.5611524	0.57231885	0.56244266	0.5795395	0.58524865	0.576359	0.57598865	0.5882919	0.55173486
0.0	0.56394625	0.5619051	0.5721868	0.5623926	0.57976377	0.5847519	0.5784212	0.57728755	0.58719116	0.55236566
0.0	0.5640661	0.5613254	0.57175994	0.5625628	0.5797079	0.5859415	0.5777357	0.57772505	0.5881663	0.5521405
0.0	0.5636072	0.5618682	0.5720003	0.56243265	0.57960695	0.5854865	0.57852453	0.5791768	0.5882782	0.55220455
0.0	0.5638429	0.5602043	0.57173896	0.56202495	0.5789575	0.585573	0.57794476	0.57806236	0.5881055	0.5512436
0.0	0.5633959	0.56161225	0.5724969	0.56280017	0.5789045	0.5855612	0.5773063	0.578058	0.5893917	0.5520668
0.0	0.5639856	0.5603013	0.57115823	0.56262606	0.5813162	0.58474666	0.578477	0.57696694	0.5887626	0.55226094
0.0	0.5632276	0.55933464	0.57204396	0.56182665	0.5793754	0.5845426	0.57809484	0.578631	0.588788	0.55057657
0.0	0.5638989	0.5612147	0.5717971	0.56241214	0.58045036	0.5859884	0.5780011	0.5772479	0.58771855	0.5505896
0.0	0.56387013	0.56126034	0.571983	0.5623582	0.5790083	0.58585656	0.57831466	0.57800806	0.58624095	0.5527245
0.0	0.56393003	0.5602736	0.5718421	0.5627558	0.58050853	0.5860382	0.5786074	0.5786695	0.5877618	0.55285347
0.0	0.5636085	0.5605636	0.5719007	0.5623481	0.5800548	0.58585703	0.578629	0.5784956	0.5867531	0.55197465
0.0	0.5633633	0.5577256	0.5712296	0.5621595	0.58042383	0.58248657	0.5780212	0.5776056	0.5868681	0.551494
0.0	0.5632731	0.5610794	0.5718521	0.5624056	0.57975554	0.58570975	0.57829237	0.5782501	0.5881076	0.552299
0.0	0.564082	0.56055874	0.5719586	0.56247205	0.5797877	0.58560926	0.57812935	0.5777398	0.5879208	0.55128956
0.0	0.5639331	0.5607436	0.57074976	0.56213546	0.57986	0.58517015	0.57725126	0.57855254	0.5878413	0.54886574
0.0	0.5640613	0.5613622	0.5714574	0.56158227	0.5793596	0.58600074	0.57802063	0.5795045	0.5875442	0.5504492
0.0	0.5639085	0.56140566	0.5717454	0.56260234	0.5807316	0.58494186	0.5785236	0.5775676	0.5880931	0.55228555
0.0	0.56540793	0.56719446	0.5767705	0.56827337	0.58468115	0.58534765	0.58159554	0.58715373	0.5930946	0.5578134
0.0	0.56506425	0.5632018	0.5721015	0.5658331	0.5811434	0.58670413	0.57901895	0.5793763	0.5883552	0.55282444
0.0	0.017504834	0.3740571	0.16668972	0.11625399	0.59955233	0.04218308	0.03438507	0.33211917	0.028926509	0.019236999
0.0	0.013299456	0.046780754	0.019339832	0.06857214	0.037410352	0.031275187	0.020801976	0.06393461	0.03383339	0.009891505
0.0	0.56497437	0.56181324	0.5727551	0.5659185	0.580391	0.5857325	0.57939243	0.57892424	0.5886824	0.55078924
0.0	0.51589656	0.9864016	0.13806167	0.44538108	0.9544331	0.11592188	0.4901232	0.8933613	0.81084615	0.04065774
0.0	0.56526893	0.5692961	0.5769616	0.5693041	0.5863047	0.58535534	0.5835665	0.5877426	0.59518266	0.56029344
0.0	0.5659826	0.5684477	0.5769782	0.56905735	0.58609974	0.5855008	0.58193165	0.58906347	0.5949995	0.5601644
0.0	0.56614405	0.56954217	0.5772076	0.56862116	0.5884056	0.5854358	0.58381504	0.5899897	0.59495085	0.560298
0.0	0.56626886	0.56994724	0.5767824	0.56851155	0.5876002	0.58639276	0.58431673	0.5895953	0.5954495	0.5603755
0.0	0.56544614	0.57093316	0.57624686	0.5688145	0.58780074	0.58496165	0.5837356	0.5890974	0.5943512	0.56075686
0.0	0.56548315	0.5703484	0.57647806	0.5689212	0.5872829	0.58568877	0.58264136	0.58912957	0.5946608	0.5602856
0.0	0.56519294	0.5636986	0.5728106	0.56555766	0.58056384	0.5866069	0.580538	0.580929	0.5898236	0.55304563
0.0	0.5657698	0.5643255	0.57361	0.56544095	0.58068293	0.5870623	0.5788767	0.5807118	0.5888127	0.552301
0.0	0.56638443	0.5690502	0.5777306	0.56860036	0.58627933	0.5862387	0.584357	0.5884614	0.5926332	0.5598739
0.0	0.56587636	0.56877023	0.57787395	0.5688063	0.5867967	0.58572507	0.5838915	0.58821917	0.59437585	0.5606838
0.0	0.5660251	0.5688557	0.57726437	0.56897306	0.5867716	0.5863464	0.584031	0.5892576	0.5953642	0.5594639
0.0	0.5659819	0.57021224	0.57698894	0.56889355	0.58570796	0.58573246	0.5843251	0.58876044	0.59515464	0.5602714
0.0	0.5658253	0.568177	0.577784	0.56996214	0.58789825	0.5859095	0.58441	0.58924663	0.59609383	0.5589894
0.0	0.026625052	0.041785516	0.030146463	0.061943844	0.035365433	0.019922672	0.014776991	0.025830084	0.017738575	0.007061591
0.0	0.56421536	0.5580346	0.57269436	0.56359524	0.5803852	0.5865854	0.5782655	0.5768936	0.58667094	0.5513547
0.0	0.5625185	0.5616237	0.5723164	0.564188	0.57917774	0.5859422	0.5770392	0.5761277	0.5872166	0.5503007
0.0	0.5661171	0.5693328	0.5797393	0.5704337	0.5902892	0.58691907	0.5855656	0.5913161	0.5962949	0.5631169
0.0	0.56529623	0.56128186	0.5731834	0.5648322	0.57972133	0.5874114	0.5790312	0.5775953	0.58745337	0.55061054
0.0	0.06484597	0.9956999	0.31532958	0.3065603	0.98484683	0.09391245	0.12025451	0.924978	0.20154221	0.044598006
0.0	0.56422997	0.5603925	0.5732311	0.56419283	0.5787398	0.5863804	0.57750237	0.5788254	0.5885405	0.55039006
0.0	0.026537392	0.99519724	0.36843377	0.0015977086	0.98328996	0.1328856	0.14655578	0.9350707	0.27222356	0.0390862
0.0	0.00012162083	0.5037971	0.0037378678	0.0034650168	0.9886608	0.00023987045	0.00016078174	0.9628347	0.00093699625	1.5428364e-05
0.0	5.793156e-05	0.6683591	0.0037195769	0.0045038518	0.96590316	0.00022777254	0.00014462195	0.91935796	0.0006252552	7.654215e-05
0.0	0.00017270209	0.81274784	0.004508359	0.0025178457	0.9841002	0.00040415965	0.12232474	0.93121135	0.00047004592	2.2660379e-05
0.0	0.0001316599	0.75965387	0.0036898681	0.007071689	0.9667741	0.00025064134	0.1349825	0.91402334	0.0055081923	7.2029725e-05
0.0	0.00013152613	0.75861615	0.0036974575	0.007076472	0.96688396	0.00025097374	0.13531624	0.91441756	0.0055155344	7.219057e-05
0.0	0.000272389	0.4527436	0.0034600282	0.0016675044	0.99103326	0.00043116248	0.121103086	0.97293675	0.005648094	1.5394193e-05
0.0	0.03574198	0.57692075	0.0013776375	0.0019802926	0.98497343	0.0001812732	0.108659126	0.92729443	0.18470024	0.04360888
0.0	0.5650589	0.5672054	0.5778426	0.56814617	0.5851048	0.58654225	0.58207023	0.58862764	0.5948386	0.5594588
0.0	0.56525975	0.5599954	0.5724515	0.5653451	0.5799878	0.5851564	0.57801396	0.5783622	0.58867645	0.54918647
0.0	0.5651892	0.5608665	0.5728504	0.56446856	0.57970315	0.5856611	0.57834184	0.5807743	0.5896081	0.5514956
0.0	0.5643695	0.55990046	0.5714299	0.5640877	0.5786659	0.5855767	0.57806957	0.5780065	0.58744574	0.54977137
0.0	0.56524205	0.56080514	0.57197535	0.5645247	0.5797509	0.5850943	0.5785529	0.57697666	0.5863824	0.5494345
0.0	0.5646129	0.56088334	0.57247496	0.56481886	0.58037627	0.5852681	0.5783756	0.57887	0.58863205	0.5495089
0.0	0.5648121	0.56134117	0.5707668	0.5645585	0.57881415	0.5845309	0.57669365	0.5776694	0.5879276	0.5477443
0.0	0.5645367	0.5607947	0.57300097	0.56411463	0.5814316	0.58566064	0.5784528	0.5812406	0.5893692	0.551637
0.0	0.56472766	0.56198597	0.57145834	0.5639324	0.5794196	0.58473563	0.5768715	0.57966894	0.5883957	0.5495084
0.0	0.56478447	0.5609654	0.57233113	0.5637081	0.5795246	0.5855889	0.57813185	0.5776137	0.5866465	0.54957706
0.0	0.5647918	0.5612469	0.5723408	0.5641955	0.5804234	0.58659595	0.5785374	0.57799035	0.58707345	0.54788566
0.0	0.56386566	0.5619281	0.57261705	0.5641299	0.58061516	0.58513767	0.5770979	0.5769836	0.5877572	0.5481062
0.0	0.56486875	0.5607568	0.5722249	0.56498146	0.58033043	0.58577955	0.5787494	0.5780396	0.5870762	0.5484111
0.0	0.5645138	0.5610225	0.57321805	0.56520134	0.5807444	0.5863891	0.5786144	0.5799615	0.58897096	0.5499271
0.0	0.564491	0.5618794	0.56977713	0.5643354	0.57912356	0.58568966	0.5776738	0.5758108	0.58698183	0.55038536
0.0	0.56454134	0.56249815	0.5711964	0.56304914	0.57946116	0.58550054	0.5778241	0.57560575	0.5876487	0.550599
0.0	0.5642516	0.560416	0.5713685	0.56466234	0.57960624	0.5852125	0.5784719	0.5776134	0.5854809	0.54896545
0.0	0.5642497	0.56122434	0.56973183	0.56416214	0.5796259	0.58472794	0.5774058	0.579444	0.58633417	0.55020994
0.0	0.5642658	0.56179243	0.5727453	0.5646076	0.58036876	0.5854063	0.5778464	0.57880026	0.5887034	0.55022687
0.0	0.56427896	0.5615136	0.5719386	0.5644925	0.5794446	0.5865177	0.5782235	0.5774781	0.5872369	0.5495949
0.0	0.5641412	0.5620347	0.572874	0.56466705	0.579052	0.5864189	0.57856166	0.57894474	0.58759683	0.549494
0.0	0.5645522	0.56142485	0.5721603	0.5641071	0.5801493	0.586381	0.57814515	0.5778118	0.587472	0.54967093
0.0	0.5648407	0.56223905	0.57061034	0.5641572	0.5800566	0.5854602	0.57721174	0.57729447	0.5867752	0.5483452
0.0	0.56472903	0.5620923	0.5704048	0.56387746	0.5801944	0.58578163	0.5772021	0.5787507	0.58736676	0.5509776
0.0	0.5650392	0.56225926	0.57038563	0.56444347	0.5803331	0.5843703	0.5765223	0.57725924	0.5868283	0.548485
0.0	0.56463814	0.56065136	0.57221806	0.56324583	0.5791118	0.5861618	0.57753426	0.57877874	0.587114	0.5505058
0.0	0.5647662	0.55941373	0.5711557	0.5636708	0.58017135	0.5848502	0.57689816	0.57773584	0.5869442	0.547806
0.0	0.565256	0.5612378	0.5726596	0.5645764	0.5799743	0.5858997	0.578419	0.57861453	0.5884884	0.5495873
0.0	0.5649049	0.5592351	0.57282114	0.5638702	0.5797464	0.5865216	0.57855695	0.57800597	0.5874877	0.54906183
0.0	0.5649786	0.5615872	0.5729868	0.5639255	0.57850087	0.5853372	0.5781464	0.5781943	0.5879596	0.54975903
0.0	0.5644988	0.5614605	0.572929	0.56345564	0.57932293	0.58655757	0.5782573	0.57765156	0.588994	0.54824173
0.0	0.56529385	0.55987805	0.57248455	0.56416196	0.5803698	0.5854703	0.57644093	0.5774141	0.58750385	0.5487712
0.0	0.5652057	0.56279373	0.57263494	0.5650753	0.5797582	0.5845347	0.5772637	0.57874244	0.5876805	0.5487313
0.0	0.5644246	0.5593282	0.5725462	0.5649286	0.58037084	0.5866762	0.5774382	0.5788326	0.5886072	0.55036294
0.0	0.5648956	0.5606912	0.5721636	0.5649634	0.57916754	0.5862902	0.57846206	0.5789375	0.5864164	0.54969406
0.0	0.56505245	0.5600694	0.5721284	0.56466776	0.58035624	0.5861907	0.57812023	0.57823	0.58762765	0.54990166
0.0	0.5648968	0.560378	0.57259923	0.5644618	0.57846683	0.58652407	0.57720983	0.57714343	0.58699787	0.5510984
0.0	0.5643193	0.5611723	0.57248956	0.564028	0.57918644	0.5856128	0.577858	0.577731	0.5876568	0.5486064
0.0	0.06891824	0.9952754	0.32345718	0.3826924	0.98298	0.10467796	0.18752861	0.9697353	0.3649275	0.042855766
0.0	0.00012169393	0.50237375	0.0037183065	0.0034452884	0.9886515	0.00023690298	0.0001611054	0.9628977	0.0009321309	1.54126e-05
0.0	0.00012153042	0.5014937	0.0037412932	0.0034370648	0.9886437	0.00023926605	0.00016136322	0.9628078	0.0009325787	1.531055e-05
0.0	0.014073522	0.07859639	0.024037981	0.00025724032	0.047727864	0.03430912	0.04521854	0.031866845	0.025553754	0.009854298
0.0	0.013981364	0.07886313	0.024071358	0.00025787533	0.047876317	0.0342533	0.04544868	0.031983383	0.025631772	0.009893606
0.0	3.967024e-05	0.006870845	0.00012874315	0.00044411927	0.05671786	3.3682285e-05	5.6788536e-05	0.025791219	5.1622665e-05	1.2078057e-05
0.0	0.0001357312	0.00457223	8.755809e-05	0.00043920943	0.06114431	0.00014405572	0.035229657	0.13289922	0.055216372	0.0106321275
0.0	0.0001357813	0.0045577665	8.733752e-05	0.00043897837	0.060183767	0.0001441823	0.0352726	0.13166009	0.0545977	0.010646633
0.0	0.000135951	0.0045901714	8.715906e-05	0.0004402215	0.061062075	0.0001439754	0.035279624	0.13249241	0.0548231	0.010649787
0.0	8.691347e-05	0.00047387488	0.00033576344	0.0006169813	0.07250777	5.460859e-05	7.78971e-05	0.053963423	7.689206e-05	1.0096389e-05
0.0	8.689541e-05	0.00047195225	0.0003348591	0.0006177438	0.072148666	5.4688586e-05	7.771407e-05	0.05359744	7.7289915e-05	1.0121358e-05
0.0	8.700751e-05	0.00047450766	0.00033454926	0.0006184095	0.07246885	5.4513534e-05	7.78841e-05	0.053552203	7.709287e-05	1.0138197e-05
0.0	0.038397502	0.07252686	0.033794355	0.023440398	0.051343545	0.036165446	0.022535307	0.043192115	0.021661658	0.0089471
0.0	0.038365368	0.07252959	0.033796225	0.023579787	0.051278077	0.03613578	0.022580875	0.043181926	0.02171912	0.008976822
0.0	0.03861687	0.07265375	0.033752847	0.023504138	0.051480565	0.036144637	0.022571186	0.043218073	0.021607803	0.0089748455
0.0	0.038424954	0.07252568	0.03380676	0.023500523	0.051857702	0.03623648	0.022415899	0.043191284	0.021663578	0.008988563
0.0	0.03839232	0.07271031	0.03381922	0.023530303	0.051462393	0.03626275	0.022567881	0.04333312	0.021773025	0.008942154
0.0	0.038683154	0.07260114	0.033753324	0.023462974	0.050859075	0.036189284	0.022668127	0.04328534	0.021763815	0.008973934
0.0	0.038474876	0.07312305	0.033796605	0.023431912	0.051374048	0.036298245	0.022585632	0.04338584	0.021779982	0.00895023
0.0	0.02252035	0.032198314	0.017046811	0.08229985	0.034039523	0.040163107	0.01852266	0.021849724	0.030128375	0.01170092
0.0	0.022520099	0.03227441	0.016997144	0.082459606	0.034355532	0.040193487	0.018506117	0.021788845	0.030158624	0.0116776675
0.0	0.02265132	0.032463603	0.01700882	0.08225427	0.034460127	0.040266912	0.018488621	0.021991687	0.030197741	0.0116926795
0.0	0.022559663	0.032420285	0.017053748	0.08242725	0.03455629	0.04012455	0.018455759	0.021834217	0.029960277	0.011701135
0.0	0.022524152	0.032123893	0.017093096	0.08276443	0.03435626	0.040284943	0.018458283	0.021882156	0.030302595	0.01166362
0.0	0.022616258	0.03237934	0.017075159	0.08260793	0.034413684	0.04016248	0.018552668	0.022035018	0.030360559	0.011672947
0.0	0.0225988	0.03231391	0.017057776	0.08247429	0.034539193	0.04033094	0.018500151	0.022015803	0.030215984	0.011649321
0.0	0.037086323	0.038843766	0.020635348	0.062526375	0.052820284	0.02517853	0.046864998	0.06411238	0.08284154	0.0090290345
0.0	0.03715439	0.03901457	0.020571966	0.062587924	0.053237528	0.025198119	0.046847746	0.06385801	0.08325083	0.0090284925
0.0	0.03718257	0.039054126	0.020525621	0.06214146	0.05272301	0.02521942	0.04666996	0.06409168	0.08259373	0.009032709
0.0	0.03708359	0.038956597	0.020533752	0.062393237	0.053058997	0.025027167	0.04672258	0.06392345	0.083098575	0.009050375
0.0	0.037157666	0.03887083	0.020596903	0.06254424	0.053045485	0.025209341	0.046645038	0.06441867	0.08327453	0.009006607
0.0	0.037228003	0.038871318	0.020713326	0.06262286	0.052807163	0.025193177	0.04698502	0.06386191	0.08367095	0.009061591
0.0	0.03726071	0.039158005	0.02058822	0.06254788	0.052915074	0.025292555	0.046862587	0.06400089	0.08292015	0.009017667
0.0	0.03730165	0.038959417	0.020577356	0.062443502	0.053222977	0.02515201	0.046710648	0.064260446	0.08309937	0.009013551
0.0	4.081362e-05	0.0018369859	0.0003063313	0.0007475872	0.012440014	5.9118327e-05	6.883143e-05	0.034086607	5.191933e-05	5.352577e-05
0.0	3.946663e-05	0.010279022	0.023533307	0.0005130363	0.0012906853	3.738255e-05	0.00011801212	0.00017084656	3.5052457e-05	1.7437633e-05
0.0	3.936792e-05	0.010305888	0.023518868	0.00051420054	0.0012938239	3.7299793e-05	0.00011794664	0.00017127357	3.518857e-05	1.7418088e-05
0.0	3.955706e-05	0.0103376955	0.023363454	0.00051384897	0.001288774	3.7429527e-05	0.00011825295	0.00017171737	3.535052e-05	1.7424618e-05
0.0	3.938617e-05	0.010320167	0.023472536	0.00051453145	0.0013064003	3.7343212e-05	0.00011754558	0.0001717809	3.527855e-05	1.7458766e-05
0.0	3.9436232e-05	0.010354207	0.023619277	0.00051441207	0.0013008452	3.7384867e-05	0.00011786018	0.0001715259	3.5391335e-05	1.7386737e-05
0.0	3.950225e-05	0.010303467	0.023472765	0.00051205483	0.0012823085	3.7218284e-05	0.00011806502	0.00017203792	3.5141253e-05	1.7403028e-05
0.0	3.937449e-05	0.0104085	0.02344097	0.0005135995	0.0012914416	3.734499e-05	0.00011818645	0.00017163584	3.521079e-05	1.7385197e-05
0.0	8.679562e-05	0.0004713689	0.00033607634	0.0006168437	0.07238287	5.4761178e-05	7.792169e-05	0.05378309	7.709646e-05	1.0097593e-05
0.0	8.672281e-05	0.00047297298	0.00033502548	0.0006165792	0.072155036	5.469902e-05	7.80767e-05	0.053479794	7.687652e-05	1.0118935e-05
0.0	8.701962e-05	0.00047369715	0.00033501812	0.00061648106	0.07285406	5.4585526e-05	7.811148e-05	0.053937297	7.7285345e-05	1.0085775e-05
0.0	8.6956665e-05	0.0004737658	0.00033449536	0.0006168325	0.072797455	5.4831777e-05	7.799083e-05	0.05409055	7.700704e-05	1.0128745e-05
0.0	8.681804e-05	0.00047419162	0.00033470494	0.00061719096	0.07240289	5.4823933e-05	7.7917604e-05	0.05350825	7.686625e-05	1.0098046e-05
0.0	8.66689e-05	0.00047243095	0.00033434774	0.00061420613	0.07261424	5.4757995e-05	7.778591e-05	0.053687274	7.700881e-05	1.0091855e-05
0.0	0.014029525	0.078784	0.024188615	0.0002575591	0.047604833	0.034355137	0.04549545	0.031943534	0.025549918	0.009844788
0.0	0.014029274	0.07916623	0.023962984	0.00025675027	0.048009165	0.034171354	0.045371395	0.031789742	0.025608573	0.009858077
0.0	0.014086867	0.07900723	0.024008902	0.0002575554	0.04786276	0.034279175	0.04539455	0.031701244	0.0255294	0.009881264
0.0	0.014014903	0.07906441	0.0240333	0.0002573026	0.048132498	0.034321286	0.045255464	0.032024294	0.025559038	0.009869794
0.0	0.013989584	0.07890296	0.024099821	0.00025741523	0.047854293	0.034431413	0.04541623	0.031897385	0.025630414	0.009852512
0.0	0.014076393	0.07897539	0.024129868	0.00025718636	0.047894757	0.034231197	0.045265187	0.032013558	0.025697041	0.009872843
0.0	0.0140316095	0.07912281	0.024012528	0.00025685996	0.047978953	0.03436417	0.045503695	0.03194789	0.02562752	0.009846782
0.0	3.959737e-05	0.006805101	0.00012941814	0.00044131288	0.056200143	3.375019e-05	5.6602443e-05	0.025719019	5.1757976e-05	1.20632085e-05
0.0	3.952335e-05	0.006839478	0.00012887003	0.00044235674	0.05678271	3.3769156e-05	5.681595e-05	0.025768165	5.161454e-05	1.20265995e-05
0.0	3.9637267e-05	0.0068226364	0.00012926213	0.0004420678	0.056750067	3.3847697e-05	5.6767098e-05	0.02571333	5.184576e-05	1.20296045e-05
0.0	3.9608472e-05	0.006852284	0.00012918143	0.00044275774	0.056718554	3.385273e-05	5.6655474e-05	0.025799422	5.172181e-05	1.2043792e-05
0.0	3.9597107e-05	0.006869966	0.00012926411	0.0004429249	0.056697767	3.3818913e-05	5.6673955e-05	0.025739135	5.1589595e-05	1.2019846e-05
0.0	3.967459e-05	0.0068388204	0.00012884251	0.00044302817	0.056278788	3.3694174e-05	5.6767854e-05	0.025607489	5.139068e-05	1.1997148e-05
0.0	3.9557137e-05	0.0068508014	0.00012911209	0.00044131454	0.056998935	3.3905395e-05	5.6712557e-05	0.02569739	5.189671e-05	1.2011584e-05
0.0	0.019956756	0.043230396	0.0256675	0.04901238	0.02237035	0.02385951	0.024685748	0.02655894	0.04815067	0.009132763
0.0	0.018055677	0.45721716	0.058250934	0.124176964	0.5221866	0.035210058	0.0166054	0.30812967	0.03454198	0.0148595935
0.0	0.5652158	0.5686675	0.57767135	0.56897897	0.5859376	0.5860465	0.5838546	0.5881856	0.59483695	0.5602167
0.0	0.5636464	0.56005937	0.570473	0.56404334	0.5774397	0.5838299	0.57756996	0.57921064	0.58624285	0.55095273
0.0	0.563705	0.56216514	0.5713114	0.56335765	0.5783205	0.58513576	0.57749045	0.5765853	0.5880626	0.5498686
0.0	0.5637966	0.5620587	0.57125854	0.56314695	0.57840157	0.5850605	0.57879144	0.5763389	0.587697	0.5514873
0.0	0.56496996	0.56149143	0.57264805	0.56341666	0.5796518	0.5873148	0.5784395	0.57639086	0.5875917	0.55064696
[truncated: 18,790 more rows]
