# Supplementary material for: Teasing out missing reactions in genome-scale metabolic networks through hypergraph learning
Source: Nat Commun. 2023 Apr 25;14:2375. doi: 10.1038/s41467-023-38110-7 (PMC10130184; doi:10.1038/s41467-023-38110-7)
Supplement: Supplementary file 4 — Source Data [file 41467_2023_38110_MOESM4_ESM.zip › Source Data/Figure 2/j-m/iE2348C_1286_node2vec.csv]

	0	0.1	0.1.1	0.1.1.1	0.1.1.1.1	0.1.1.1.1.1	0.1.1.1.1.1.1	0.1.1.1.1.1.1.1	0.1.1.1.1.1.1.1.1	0
1.0	0.5463964	0.048578493	0.027009895	0.5395386	0.52975667	0.53238034	0.53492135	0.5171489	0.10402447	0.000110981695
1.0	0.54469585	0.5337248	0.5086418	0.53878456	0.5314124	0.5344675	0.119517714	0.044237424	0.54917717	0.5374804
1.0	0.011417591	0.5314026	0.030250594	0.53952384	0.53103775	0.53450406	0.53515965	0.51707304	0.5506141	0.5346643
1.0	0.54534143	0.5334555	0.507189	0.53818506	0.5311466	0.5349249	0.045755967	0.51457566	7.185938e-05	0.18634535
1.0	0.13907516	0.52995974	0.028191762	0.5409421	0.5297065	0.5330329	0.53496265	0.517685	0.54898113	0.53616697
1.0	0.5464742	0.5338227	0.50850827	0.54110366	0.52995056	0.5330028	0.022136213	0.51805335	0.54998374	0.5370974
1.0	0.54742825	0.53465277	0.50507677	0.16050419	0.042455014	0.53189003	0.5357451	0.5196713	0.5506147	0.53603137
1.0	0.5463413	0.1281048	0.5092711	0.54165643	0.53047365	0.5334054	0.5339575	0.51791734	0.1693166	0.53537315
1.0	0.5458187	0.53396606	0.5081578	0.5385901	0.5301123	0.5336261	0.03751975	0.516601	0.1567821	0.5385493
1.0	0.54324996	0.14840561	0.5073593	0.5394349	0.15919031	0.53420085	0.53472257	0.5146231	0.5494775	0.5378601
1.0	0.5448083	0.086386435	0.50641686	0.54047626	0.0887538	0.5307893	0.5363328	0.5166135	0.55005294	0.1224282
1.0	0.13481383	0.2026909	0.50797266	0.17664261	5.429682e-05	0.53261364	0.5360053	0.518765	0.5550608	0.53657866
1.0	0.09196749	0.5325926	0.5080244	0.5396939	0.034298662	0.5337888	0.5364297	0.00079425913	0.5512589	0.5373325
1.0	0.09595535	0.08228253	0.5082986	0.5408485	0.5303284	0.013557882	0.5358714	0.51780677	0.033368964	0.53692573
1.0	0.5412956	0.04138472	0.50692695	0.5395098	0.5288008	0.5331687	0.53673124	0.5163049	0.19760488	0.53765875
1.0	0.17170131	0.53266776	0.23840457	0.023915982	0.530879	0.5326221	0.013785909	0.51469946	0.5493904	0.53668064
1.0	0.5447199	0.53290635	0.5085491	0.5413659	0.14220387	0.53304815	0.00042043853	0.5138137	0.54960924	0.5381145
1.0	0.54392093	0.14412238	0.50898266	0.5393415	0.0005522075	0.5323999	0.5359228	0.076453574	0.54857	0.53831285
1.0	0.104955584	0.03860495	0.50864244	0.5400742	0.5297718	0.5328573	0.5346941	0.0020353438	0.009760818	0.5350485
1.0	0.5453925	0.53380513	0.50841194	9.6863936e-05	0.5306033	0.5309486	0.5376662	0.15591294	0.55027235	0.53813624
1.0	0.13898806	0.08004637	0.50701874	0.5401705	0.53198713	0.5340526	0.5361923	0.031033412	0.011327444	0.53463113
1.0	0.54357857	0.0007749537	0.21409534	0.53921306	0.53008497	0.5330832	0.5355293	0.045436762	0.54816854	0.53783154
1.0	5.9108916e-05	0.53366834	0.50841635	0.54012936	0.5323584	0.5337025	0.5375036	5.8816982e-05	0.54843813	0.5369168
1.0	0.16890869	0.013989866	0.5058578	0.5402248	0.043359857	0.5333701	0.0983702	0.51787233	0.5492679	0.5377278
1.0	0.10486713	0.53407276	0.5076167	0.540248	0.038132522	0.028322084	0.5351909	0.14816019	0.5513306	0.04763837
1.0	0.5468426	0.5301749	0.5067902	0.5404882	0.000998714	0.53332776	0.067852736	0.51812786	0.54867536	0.53752124
1.0	0.54591036	0.53334254	0.50870806	0.16920114	0.53106964	0.5327818	0.5337777	0.51668096	0.54958797	0.0028812208
1.0	0.11372109	0.5341113	0.5080558	0.5388098	0.53131115	0.5308411	0.53620267	0.5169708	0.550725	0.18951778
1.0	0.5472163	0.5305427	0.50495815	0.53990966	0.5309593	0.5325383	0.5357901	0.51726127	0.5511682	0.1690662
1.0	0.54660267	0.53376174	0.5072812	0.54061407	0.5275341	0.0077469	0.5357267	0.51818484	0.5505774	0.5385571
1.0	0.54331845	0.53349304	0.059572563	0.0008157938	0.531276	0.5312126	0.5359526	0.51462895	0.55057716	0.53754866
1.0	0.5463186	0.53364396	0.50790143	0.54219854	0.5315366	0.53301376	0.13876103	0.5182401	0.549685	0.1501943
1.0	0.5442463	0.53312474	0.50714415	0.04374699	0.5298802	0.00012495827	0.0019074652	0.5178656	0.5470579	0.53748995
1.0	4.3176256e-05	0.53406906	0.04166176	0.54032975	0.53183466	6.320478e-05	0.5357191	0.5184048	0.54814905	0.14383122
1.0	0.5447258	0.5337426	0.10525727	0.54015267	0.52987915	0.53404397	0.5380158	0.5182464	0.011075225	0.538933
1.0	0.5474055	0.53314	0.50963837	0.54053843	0.53166515	0.5327684	9.8059936e-05	0.012728327	0.5459125	0.53814715
1.0	0.5445935	0.5316407	0.5068826	0.53958815	0.5316554	0.53271925	0.3475012	0.51792413	0.549841	0.537828
1.0	0.5453953	0.5315124	0.5089248	0.53783906	0.5303554	0.53404903	0.53457606	0.51686984	0.54876727	0.103785396
1.0	0.543724	0.5332144	0.507776	0.021101318	0.53279173	0.53324616	0.5362433	0.51611173	0.5493761	0.5381107
1.0	0.5440636	0.5336748	0.027814467	0.5395418	0.0061068046	0.5311421	0.5343508	0.51738465	0.5493939	0.5381274
1.0	0.5436098	0.53513336	0.060154226	0.11048186	0.12224636	0.199943	0.53494763	0.5165821	0.15726422	0.0100926105
1.0	0.545188	0.13541836	0.5079756	0.53723913	0.5312263	0.5328265	0.15255578	0.00012217285	0.5496236	0.5377381
1.0	0.544939	0.5325292	0.50828	0.5408012	0.15063322	0.53321534	0.12167145	0.51809007	0.5523639	0.53804034
1.0	0.5437513	0.5334365	0.1576146	0.5400324	0.114317365	0.0968405	0.5357924	0.51808834	0.101762936	0.5374548
1.0	0.10099589	0.53254557	0.5066953	0.5401494	0.15382926	0.14811482	0.5346236	0.08311035	0.5501879	0.53662276
1.0	0.54498255	0.5354607	0.5081939	0.5401849	0.017095972	0.5325592	0.14870206	0.5150985	0.550495	0.53836364
1.0	0.02864177	0.53395694	0.00020553221	0.53968287	0.52915317	0.04803735	0.10834559	0.5180283	0.5493773	0.058881465
1.0	0.543568	0.5341694	0.5056623	0.54084647	0.0010543148	0.5332344	0.5347857	0.51751167	0.5506549	0.5366566
1.0	0.54511946	0.53215545	0.5085987	0.53895587	0.53150177	0.53164154	0.53612244	0.51890844	0.5495171	0.5368934
1.0	1.0914806e-09	0.022890858	0.5073669	0.540136	0.529935	0.5333253	0.5361548	0.5189462	0.54828453	0.5386265
1.0	0.02248211	0.52940375	0.010212895	0.021722732	0.0009112053	0.53529197	0.5365615	0.51713055	0.1115552	0.5387488
1.0	0.5450601	0.53239214	0.50838417	0.5392689	0.5322991	0.5330547	0.53722674	0.1342378	0.07305952	0.5365931
1.0	0.13808934	0.533472	0.5078782	0.5397684	0.53083956	0.010927717	0.5341631	0.5167123	0.5497851	0.53746164
1.0	0.54622406	0.5318847	0.5077639	0.5416042	0.5302912	0.5337813	0.53578615	0.516072	0.5503371	0.008029632
1.0	0.03324502	0.08622589	0.5062598	0.5411536	0.53051937	0.5347644	7.7600685e-05	0.07658294	0.033027094	0.53804237
1.0	0.5436418	0.5341307	0.505765	0.54012686	0.52989715	0.0112191895	0.5370841	0.5183682	0.5511395	0.09542701
1.0	0.11281005	0.53370714	0.015757782	0.5401147	0.5298432	0.5334973	0.5358843	0.08616976	0.54867834	0.53581065
1.0	0.54438514	0.5336822	0.5068486	0.53901345	0.5303894	0.53382486	0.5369809	0.005886234	6.440621e-05	0.15093847
1.0	0.5447368	0.039559737	0.1537716	0.09177761	0.5310487	0.09754744	0.00011325889	0.51619375	0.5489061	0.5372681
1.0	0.5456009	0.53337836	0.50574315	0.14906111	0.08115837	0.5319432	0.15853205	0.51770526	0.54947996	0.53712493
1.0	0.5469651	0.13967995	0.17274734	0.5413519	0.5317893	0.5329657	0.5356252	0.5180261	0.54824	0.5370524
1.0	0.5434896	0.53319854	0.50724024	0.5403342	0.53183705	0.5325389	0.5351996	0.5186675	0.15393624	0.53712577
1.0	0.5464501	0.53373754	0.0025020598	0.5387217	0.018953474	0.53333825	0.53631324	0.51594824	0.094486326	0.5359841
1.0	0.0011486078	0.53376013	0.5062354	0.54023653	0.5302419	0.08767461	0.5358839	0.11804916	0.5493912	0.53696334
1.0	0.5469013	0.53170645	0.50858366	0.023871424	0.00853917	0.53362477	0.5357164	0.515015	0.5477096	0.0929175
1.0	5.707812e-09	0.53380716	0.50513816	0.09791426	0.08090268	0.53337187	0.5366701	0.5183004	0.54713064	0.53817797
1.0	0.113210544	0.09814865	0.5069029	0.53919643	8.0941005e-05	0.53342456	0.5354761	0.5181498	0.54962385	0.53829044
1.0	0.5457028	0.5339515	0.50971544	0.53927416	0.5302108	0.5341756	0.53632843	0.5155853	0.5489781	0.10604533
1.0	0.54434	0.5342203	0.1856913	0.5394035	0.13069285	0.5330931	0.5334511	0.51707774	0.5486302	0.5374223
1.0	0.10674089	0.5333127	0.0001882763	0.5400113	0.5307768	0.13591428	0.022118945	0.51538473	0.54975414	0.53679854
1.0	0.5470604	0.53347015	0.50779426	0.5401151	0.53117806	0.53198457	0.53407633	0.51910144	0.5488393	0.5358729
1.0	0.54726785	0.5349558	0.5081795	0.539215	0.53156185	0.5342708	0.5349795	0.51688236	0.101939976	0.000112009904
1.0	0.54412764	0.03812391	0.015509253	0.5399486	0.01600003	0.000100974314	0.007890678	0.5165161	0.550009	0.5345298
1.0	0.5467548	0.53359294	0.00018833448	0.5404046	0.53065246	0.10307353	0.5348278	0.51658624	0.029727302	0.53650004
1.0	0.5464445	0.18636332	0.50604665	0.53939545	0.52981824	0.53333104	0.5351578	0.51520437	0.54993165	0.53654045
1.0	0.5475915	0.5331279	0.5086283	0.5399583	0.52914953	0.014808409	0.5343856	0.5206481	0.022385595	0.054510355
1.0	0.5455795	0.53217775	0.5080085	0.53667474	0.5291897	0.5337943	0.5361214	0.5169556	0.54880714	0.53666353
1.0	0.11385802	0.5323604	0.50853014	0.54093367	0.5310853	0.53321475	0.046938322	0.0063878	0.009216182	0.53837293
1.0	0.545684	0.1540808	0.040500943	0.5405808	0.5306035	0.17066641	0.1449923	0.11510385	0.55017596	0.5384272
1.0	0.54548573	0.5337657	0.5096865	0.5413845	0.07444535	0.5340275	0.53707	0.16316469	0.5486065	0.02326262
1.0	0.1616928	0.5332411	0.11714729	0.000690273	0.5298409	0.53191185	0.53530294	0.5166839	0.0027171024	0.5360576
1.0	0.54408014	0.20050244	0.5079767	0.0030384446	0.5319828	0.53451216	0.08424549	0.5172167	0.54762816	0.53769946
1.0	0.10749382	0.53403497	0.50842375	0.09646196	0.53052896	0.53306216	0.12715772	0.5183293	0.54812014	0.5367192
1.0	0.09539579	0.53339964	0.10634742	0.19909965	0.13762629	0.53374195	0.017159548	0.15039183	0.5493976	0.53777516
1.0	0.54441905	0.53409576	0.06250768	0.53882533	0.53050756	0.055270016	0.5359389	0.51786995	0.5510612	0.025123594
1.0	0.546775	0.5340208	0.5078071	0.14111899	0.5312006	0.53411555	8.6141656e-05	0.097472355	0.550176	9.7507655e-05
1.0	7.4154625e-05	4.2895746e-05	0.5076286	0.53987646	0.089068145	0.53384537	0.14172684	0.5157995	0.55053973	0.53569037
1.0	0.5419961	0.534004	0.50818276	0.53892183	0.53015286	0.53321075	0.5351717	0.5179428	0.54968643	0.5338901
1.0	0.54565346	0.5326632	0.5080219	0.5379278	0.531272	0.12052143	0.53574175	0.015792549	0.026776133	0.53635466
1.0	0.21345308	0.53362846	0.0017832638	0.54044306	0.5307659	0.5358018	0.05292625	0.51698637	0.5502348	0.1893102
1.0	0.5471752	0.5357122	0.079429954	0.54038024	0.53081363	0.5340802	0.5348923	0.51663065	0.54983544	0.1134106
1.0	0.5466008	0.53375244	0.5077483	0.54097503	0.53089994	0.5334177	0.5365706	0.5175927	0.54821754	0.53683126
1.0	0.5451432	0.5310028	0.5082331	0.18512735	0.5314674	0.014174865	0.5371733	0.019441076	0.5478817	0.5368828
1.0	0.028462932	0.048219196	0.048463657	0.54030937	0.5308153	0.09551498	0.5361757	0.11347093	0.5482376	0.026317649
1.0	0.5452369	0.5341366	0.09882904	0.5401235	0.05347079	0.5333428	0.5347012	0.51740324	0.5500749	0.5354515
1.0	0.54384357	6.650335e-05	0.5077967	0.53982145	0.53250164	0.5300723	0.5353541	0.5175165	0.550426	0.5376645
1.0	0.5430491	0.14435154	0.5096736	0.5406662	0.5305122	0.5330778	0.028799333	0.51766926	0.5510855	0.53700525
1.0	0.1475709	0.5344201	0.016740017	0.5399159	0.0010568897	0.5333552	0.19561625	0.518491	0.5499872	0.5370064
1.0	0.027399726	0.53295314	0.029096993	0.54072124	0.5294314	0.14576508	0.5363612	0.023332676	0.5494859	0.5398383
1.0	0.54305243	0.532945	0.5087401	0.5422704	0.5301779	0.53249913	0.53596556	0.024410373	0.5497872	0.5367253
1.0	0.5468667	0.53437984	0.50733644	0.53898084	0.53098786	0.53316003	0.5364056	0.13995941	0.04940624	0.53801435
1.0	0.00010880878	0.53513634	0.5052769	0.53778243	0.53093415	9.407042e-05	0.5379	0.51721156	0.54918844	0.53697306
1.0	3.47798e-09	0.5323892	0.5072827	0.53977364	0.5325958	0.031933166	0.53544444	0.5180947	0.5490676	0.53789085
1.0	0.05470272	0.13529393	0.05926837	0.5396816	0.5313461	0.5351505	0.53658074	0.51864386	0.5492134	0.0001266236
1.0	0.54563403	0.53463274	0.507421	0.0001490275	0.14537527	0.15002412	0.53593993	0.09210064	0.54894525	0.5390536
1.0	0.5432666	0.14760353	0.50856256	0.53946406	0.5300238	0.53441375	0.53348684	0.517289	0.19376148	0.53784597
1.0	0.5439308	0.5339533	0.50936294	0.5406548	0.53081614	0.53191155	0.5367874	0.049423132	0.5494012	0.014193414
1.0	0.5453496	0.5328351	0.5087909	0.539219	0.53281915	0.53163856	0.53607893	0.51675004	0.54837304	0.1374508
1.0	0.54563975	0.1320179	0.508785	0.5399617	0.0010528048	0.00011650022	0.1149556	0.5167479	0.5501602	0.5363316
1.0	0.5446944	0.5319799	0.5063212	0.5401188	0.5305748	0.53273964	0.53475976	0.5157804	0.16162229	0.537586
1.0	0.54747206	0.13039547	0.5063493	0.53990626	0.5311704	0.19148034	0.5359632	0.0074743135	0.030328263	0.53622574
1.0	0.54453844	0.53351283	0.09543608	0.1566679	0.530034	0.53314745	0.13505682	0.5174448	0.5489722	0.53731704
1.0	0.54467756	0.53193927	0.5095884	0.539766	0.52924687	0.16273218	0.53622854	0.5152747	0.54939693	0.5360284
1.0	0.5486415	0.5345913	0.16826116	0.54063904	0.53211683	0.53239477	0.5351484	0.51557344	0.058674738	0.5374502
1.0	0.031783566	0.5330353	0.50850385	0.5394847	0.53079957	0.014815639	0.53717434	0.5171319	0.00013795291	0.5370149
1.0	0.5435721	0.531845	0.50691646	0.5391793	0.5299933	0.15314879	0.5362982	0.51673526	0.00014823483	0.017133744
1.0	0.54404473	0.5338775	0.077827714	0.052580923	0.17133237	0.13748564	0.13093542	0.12569328	0.55031824	0.53733104
1.0	0.018406741	0.008613536	0.5085104	0.5403274	0.53011584	0.53398186	0.53559315	0.5180749	0.55008256	0.53733635
1.0	0.54498607	0.53411454	0.5080197	0.5401136	0.18142937	0.5327906	0.53561836	0.000109151515	0.5512583	0.13617413
1.0	0.5449388	0.53359586	0.5075348	8.2142265e-05	0.5306109	0.53517795	0.045108896	0.5186857	0.5494367	0.13814358
1.0	0.5441249	0.533083	0.008800384	0.5395866	0.5321077	0.53552604	0.5350484	0.517501	0.54904145	0.09754655
1.0	0.5463804	6.9849186e-05	0.5094669	0.16203766	0.52836895	0.5331866	0.53575337	0.015777333	0.54889387	0.0013475739
1.0	0.54522014	0.53169787	0.5074013	0.5410227	0.06315212	0.024196636	0.5348258	0.51796854	0.54890245	0.53563786
1.0	0.5451133	0.53447646	0.5071678	0.10504985	0.5300448	0.53186285	0.53530264	0.51583123	0.54943055	0.5361516
1.0	0.5434469	0.5321137	0.5080829	0.5397453	0.53122395	0.53395545	0.5358249	0.51716757	0.54894817	0.539362
1.0	0.17125441	0.53341454	0.5068909	0.54012716	0.5309012	0.037023038	0.53308916	0.51734495	0.54946995	0.5370037
1.0	0.54720974	0.53291816	0.5083487	0.5381463	0.5305413	0.53255737	0.5342739	0.5181441	0.5502272	0.16325954
1.0	0.16444561	0.53167313	0.5065	0.5407152	0.5296824	0.53247684	0.5348701	0.5160749	0.05300812	0.5374707
1.0	0.5465602	0.5331507	0.50719357	0.13710666	0.5317121	0.16072303	0.53620714	0.1346	0.5504559	0.13625124
1.0	0.15486823	0.5342146	0.51095957	0.53953534	0.024491802	0.5331657	0.5370603	0.518443	0.012018035	0.0044192635
1.0	0.5450065	0.53290486	0.5075946	6.540542e-05	0.5311908	0.53218293	0.53456205	0.51719266	0.5505816	0.05405409
1.0	0.54422003	0.53148335	0.508804	0.54090655	0.53028405	0.53288305	0.5333134	0.5164487	0.022768883	0.5367359
1.0	0.5455504	0.5356006	0.508271	0.53874636	0.5308744	0.5340896	0.53408295	0.5177108	0.5495189	0.5378414
1.0	0.5452995	0.018428242	0.50627196	0.009865527	0.028987091	0.5332243	0.0019727864	0.51876765	0.55057967	0.53787345
1.0	0.16381527	0.5342222	0.5093185	0.53970087	0.5316009	0.53174216	0.5350295	0.51686865	0.5500375	0.53624517
1.0	0.54671836	0.0886558	0.07505133	0.101024754	0.5298297	0.07420552	0.5351035	0.517215	0.5498273	0.53793997
1.0	0.5439024	0.53314894	0.101499565	0.11336127	0.5297903	0.53294164	0.5345136	0.51725644	0.5508735	0.53797024
1.0	0.017508646	0.53396446	0.15597127	0.16209581	0.53081334	0.10411012	0.04513323	0.5175565	0.55074334	0.5380128
1.0	0.54477	0.53475016	0.5087803	0.5401632	0.5295457	0.00010444135	0.5355281	0.11222505	0.084764905	0.53633624
1.0	0.54708004	0.53325635	0.5077399	0.5390337	0.1466352	0.53259426	0.53643703	0.51792496	0.5506462	0.5336539
1.0	0.545488	9.595581e-05	0.50703984	0.06055829	0.52839077	0.17289504	0.021849269	0.08349972	0.11597487	0.537446
1.0	0.542552	0.12836635	0.50840116	0.5399969	0.5285949	0.5325402	0.5372439	0.51732236	0.16110872	0.5352998
1.0	0.22007002	0.13367294	0.50927484	0.53924364	0.5314971	0.5336687	0.5364152	0.51736546	0.54920834	0.10051021
1.0	0.54712844	0.53350294	0.5080423	0.5385154	0.091540016	0.533261	0.5365612	0.516067	0.17363393	0.5376389
1.0	0.544662	0.08110081	0.50771844	0.5396172	0.5298361	0.53181034	0.5365286	0.5178056	0.11849274	0.14631148
1.0	0.5436122	0.53345245	0.50990117	0.54122794	0.53103936	0.5328884	0.5358306	0.5182641	0.55014086	0.5374207
1.0	9.794032e-05	0.5329288	0.15362203	0.10924	0.53119916	0.18886879	0.5348247	0.5163538	0.54972196	0.5354503
1.0	0.54349965	0.53394455	0.5089557	0.08580444	0.53064054	0.53254557	0.00011168141	0.5165404	0.024547208	0.5369887
1.0	0.5432392	0.5322582	0.50545496	0.5400642	0.5298423	0.5330547	0.5357718	3.747273e-10	0.03817887	0.5374566
1.0	0.0009828452	0.13853042	0.1502546	0.53797543	0.53040504	0.53296715	0.5361464	0.5186672	0.5506272	0.15005207
1.0	0.5462823	0.5338181	0.50875086	0.5426942	0.15901315	0.53326803	0.53659666	0.51602215	1.920818e-09	0.5383975
1.0	0.54281384	0.5321018	0.50662917	0.046345424	0.5304819	0.01355463	0.003018654	0.51689494	0.5502635	0.53755665
1.0	0.54557943	0.5334716	0.5064149	0.5388441	0.021146713	0.53508687	0.53644425	0.51781714	0.54913664	0.007196922
1.0	0.54252577	0.5338754	0.00014752908	0.5402974	0.53150135	0.00010629751	0.53515226	0.5178011	0.5482103	0.53694
1.0	0.08992622	0.04143089	0.5084087	0.54235274	0.52892965	0.5359667	0.5335513	0.012176502	0.5496687	0.20249322
1.0	0.5433721	0.5343838	0.00022942378	0.5395692	0.5318107	0.5332942	0.5361397	0.51786065	3.8206406e-05	0.5345567
1.0	0.5461144	0.53352696	0.5093749	0.5396293	0.53073007	0.53180176	0.53501165	0.5196734	0.55027735	0.5375237
1.0	0.5426203	0.5363817	0.16655868	0.5388512	0.5309207	0.5360264	0.53455305	0.51757133	0.54862386	0.007458963
1.0	0.024737682	0.5330149	0.00015479776	0.5417311	0.5293807	0.5369624	0.534323	0.51714784	0.0001744317	0.05614854
1.0	0.5442438	0.5338956	0.5062667	0.54029036	0.5328182	0.5319705	0.14879017	0.51736534	0.5476867	0.5371006
1.0	0.54531807	0.5335271	0.50787383	0.005636684	0.5297768	0.53283936	0.5367685	0.5163802	0.54976517	0.14936334
1.0	0.5480555	0.5336656	0.50694585	0.537524	0.5296252	0.53263456	0.5363985	0.5152579	0.5499978	0.53805447
1.0	0.54442394	0.008036171	0.5091649	0.5398931	0.53099793	0.5343173	0.5358466	0.51766133	0.549558	0.5379253
1.0	0.5461643	0.533926	0.5086611	0.53937125	3.1952666e-05	0.5334101	0.53258127	0.51791793	0.5499085	0.5375042
1.0	0.54308504	0.53199965	0.5080642	0.54027224	0.04941337	0.534179	0.53452873	0.04196422	0.22369488	0.10673942
1.0	0.15011801	0.02504803	0.5085676	0.5394285	0.5309288	0.5326457	0.53585297	0.51709855	0.549155	0.0019165777
1.0	0.5458041	0.5328126	0.5069685	0.054387536	0.531294	0.5333625	0.5359378	0.5167419	0.5508721	0.53808784
1.0	0.5452345	0.53346163	0.00080343	0.0883271	0.005141623	0.05572217	0.53422433	0.51733565	0.5508005	0.002623213
1.0	0.5472923	0.13523255	0.1361579	0.16702725	0.53224987	0.5323699	0.5339235	0.5176849	0.55010784	0.537264
1.0	0.54425097	0.5338119	0.50741917	0.5412622	0.52960217	0.533785	0.5387006	0.51820403	0.5500019	0.53743446
1.0	0.5441151	0.009852136	0.50794834	0.53884274	4.840677e-05	0.53216195	0.53617525	0.5149847	0.17165554	0.5373857
1.0	0.54349124	0.1841297	0.5084256	0.54122424	0.5315707	0.53369635	0.53596437	0.5164282	0.5488038	0.53861576
1.0	0.5430243	0.5332215	0.5086981	0.53883034	0.5308752	0.09781456	0.53334695	0.5167101	0.54915184	0.5341773
1.0	0.5466756	0.5337699	0.50728905	0.021928517	0.008919579	0.21715412	0.53750986	0.51711935	0.54922116	0.5372299
1.0	0.54353774	0.53568983	0.5081945	0.5401568	0.5294435	0.53313994	0.534264	0.025218215	0.5484303	0.5409327
1.0	0.5473293	0.5338478	0.5069261	0.5380452	0.5308872	0.53271383	0.14759994	0.5166063	0.5485527	0.17317598
1.0	0.54442346	0.13829006	0.5081967	0.5397764	0.14497323	0.04992572	0.022763874	0.5175868	0.5508444	0.5359222
1.0	0.025615366	0.532953	0.50843465	0.53941196	0.52929455	0.082292914	0.5350923	0.023544889	0.5498188	0.5362763
1.0	0.5457533	0.53390837	0.50844914	0.0053334725	0.5307855	0.53339344	0.534094	0.08197636	0.55045384	0.5350774
1.0	0.5472125	0.04962289	0.5108595	0.16218254	0.5309613	0.1737293	0.5347942	0.5191734	0.5485425	0.53736526
1.0	0.5448646	0.5341881	0.15808849	0.5403872	0.5307502	0.10853888	0.040186744	0.51885384	0.54955	0.5369595
1.0	0.5467985	0.5352008	0.13805017	0.5405062	0.017642636	0.53376424	0.5333758	0.10061176	0.55033666	0.53657067
1.0	0.54439425	0.5334175	0.50706196	0.54012287	0.5318927	0.5338485	0.5359	0.5188768	0.54910064	3.954914e-05
1.0	0.0073505947	0.044213608	0.5084077	0.54059553	0.5314698	0.5351549	0.092170306	0.5177728	0.54956776	0.5369017
1.0	0.54456794	0.12090492	0.5074101	0.5381666	0.53109527	0.53230864	0.1929445	0.5187091	0.54905653	0.01085263
1.0	0.06078361	0.5337482	0.5079911	0.53954834	0.09163299	0.53246194	0.53610355	0.025873115	0.12531139	0.5382367
1.0	0.545265	0.53338206	0.5079466	0.15650654	0.5284474	0.53020763	0.53444314	0.5177702	0.00012473803	0.5373978
1.0	0.5445918	0.531429	0.5106316	0.53985584	0.53004086	0.53293395	0.5346078	0.075732924	0.5485686	0.23350288
1.0	0.5439815	0.008174874	0.5084991	0.10966838	0.53076357	0.53347963	4.523292e-05	0.51773083	0.045735955	0.53610224
1.0	0.54299253	0.13811475	0.5090765	0.54043895	0.53067726	0.1820216	0.08280466	0.51689154	0.5496106	0.53735375
1.0	0.001884346	0.534123	0.5078073	0.54077196	0.5312623	0.02820296	0.5366786	0.51702666	0.017901117	0.5365546
1.0	0.5456087	0.53342927	0.50758946	0.53977567	7.6077806e-05	0.53372157	0.5354145	0.51671195	0.54828686	7.044231e-05
1.0	0.54291123	0.533895	0.50727034	0.54079455	0.0925401	0.11992503	0.53530824	0.5175295	0.11777475	0.15493967
1.0	0.54754233	0.5354269	0.5086301	0.5397927	0.53101015	0.17353144	0.53419554	0.5168095	0.54925275	0.009438987
1.0	0.54562813	0.53324604	0.50729764	0.5403528	0.29460937	0.53345406	0.5350842	0.034409374	0.5482052	0.5380247
1.0	0.54684144	0.5332831	0.50842637	0.5400458	0.53047585	0.1188255	0.09700941	0.18262996	0.55008	0.53564095
1.0	0.5454146	0.5336882	0.50730747	0.5388342	0.53020877	0.5343579	0.53671515	0.5184055	0.55099046	0.5374529
1.0	0.048321445	0.5316374	0.5089682	0.54101205	0.53128254	0.53352094	0.5370666	0.51760805	0.5501614	0.536273
1.0	0.5449504	0.5336341	0.5071266	0.5394947	0.5303498	0.53405404	0.53431034	0.51805776	0.5513024	0.01710482
1.0	0.5444068	0.5341982	0.5080808	0.5400786	0.5309721	0.53285754	0.040290143	0.5152721	0.54832673	0.5381339
1.0	0.5461319	0.033373598	0.1728984	0.1650122	0.27809036	0.5330512	0.53637874	0.51810145	0.54970765	0.53773254
1.0	0.5451142	0.53429425	0.50723344	0.54003954	0.13921447	0.53337663	0.1514275	0.13042015	0.16516435	0.53756887
1.0	0.54444396	0.5349142	0.5079668	0.54127324	0.53170055	0.21786974	0.009969008	0.14717972	0.5505775	0.53537625
1.0	0.54500896	0.53523135	0.5083784	0.5395678	0.53114796	0.092020415	0.04798069	0.12781695	0.54958594	0.13180616
1.0	8.629952e-05	0.5328715	0.5078133	0.16429761	0.0015784304	0.5334934	0.53567696	0.51799	0.5518765	0.5378314
1.0	0.54422385	0.53377396	0.50813437	0.54134613	0.53042996	0.5319735	0.5351207	0.11711259	0.17980324	0.53784585
1.0	0.54366934	0.53315055	0.5072418	0.54126996	0.52812946	0.53266674	0.5358879	0.51747745	0.5508155	0.12090305
1.0	0.54481703	0.04101897	0.5090737	0.01641745	0.5313825	0.5330311	0.53418756	0.5170779	0.55014914	0.5359171
1.0	0.54239553	0.5323001	0.50673294	0.54141647	0.5328939	0.53359896	7.8852994e-05	0.51868266	0.1444828	0.53758675
1.0	0.5454832	0.53304034	0.088774346	0.54216236	0.53083813	0.5329737	0.020842155	0.5147994	0.5495019	0.5379698
1.0	0.5430374	0.5336994	0.03155739	0.53979206	0.5304086	0.53309655	0.5359911	0.5182086	0.54919684	0.53747344
1.0	0.03433667	0.14130306	0.20191637	0.5403253	0.53067535	0.5328506	0.17218792	0.5163202	0.5500459	0.538007
1.0	0.545876	0.5337112	0.5071468	0.54073095	0.08505243	0.5335156	0.5352307	0.5167988	0.5488851	0.5362709
1.0	0.5476048	0.05607351	0.0027977177	0.54145	0.5304821	0.532834	0.53545237	0.5180532	0.54883486	0.5371068
1.0	0.5435008	0.5335454	0.11329656	0.14488691	0.5302214	0.5330995	0.5354555	0.51904047	0.5488941	0.5369938
1.0	0.094148114	0.5344374	0.50818473	0.5412104	0.5308369	1.5073805e-08	0.53459984	0.5183887	0.55053157	0.00984709
1.0	0.12025171	0.5338603	0.12238516	0.0123058045	0.53064764	0.14201632	0.53637755	0.10385225	0.5507925	0.1540715
1.0	0.5458728	0.5365936	0.50728047	0.00015346125	0.5320381	0.5345308	0.53467315	0.51808035	0.54970014	0.5373177
1.0	0.15179968	0.53257304	0.5077559	0.019195838	0.5292918	0.5326964	0.53520226	0.5153274	0.55288696	0.53598714
1.0	0.5454949	3.3691762e-05	0.50604934	0.54026514	0.52963203	0.09864202	0.5321529	0.092410356	0.5498425	0.53686714
1.0	0.5462775	0.5313986	0.5070421	0.00921213	0.5301714	0.5346069	0.5347407	0.51779234	0.54898024	0.5361785
1.0	0.54214084	0.53271264	0.5094446	0.5403936	0.53132325	0.5332064	0.10035327	0.5182414	0.5499853	0.536219
1.0	0.5444077	0.53336436	0.5086929	0.5392645	0.5300827	0.08999143	0.09625919	0.5179506	0.55079734	0.537441
1.0	0.5444882	0.53364444	0.5059815	0.012933591	0.52917415	0.53362787	0.13942572	0.5176028	0.54945385	0.5388319
1.0	0.028963035	0.53432024	0.5065538	0.54092	0.5303028	0.5335954	0.5355824	0.51822966	0.5509187	0.036922596
0.0	0.0141118085	0.009729418	0.01263102	0.013222373	0.011291672	0.014359878	0.011848838	0.0075527397	0.013593398	0.013465729
0.0	0.01418445	0.009703591	0.01250689	0.013357083	0.011226227	0.01437568	0.01190758	0.0074968096	0.013656469	0.013591327
0.0	0.012118954	0.008099026	0.0137414215	0.011629052	0.00861684	0.009610555	0.009438973	0.009463285	0.010726077	0.010672007
0.0	0.012038111	0.008164056	0.013772398	0.011608491	0.008684537	0.009545418	0.009337872	0.00952128	0.0107145365	0.010742001
0.0	0.010647442	0.010732858	0.008928925	0.009759984	0.0090557905	0.012845069	0.012191249	0.006115157	0.011008388	0.010733486
0.0	0.010581431	0.010739579	0.008938263	0.0097456025	0.009117039	0.012791174	0.012285386	0.006099874	0.011053072	0.010736591
0.0	0.047543142	0.03708508	0.048683796	0.050044924	0.044710044	0.046827078	0.044016723	0.03765311	0.052626133	0.050829392
0.0	0.011201197	0.006963759	0.011340438	0.014305044	0.009871915	0.010355615	0.011132123	0.0076937834	0.0115377	0.012082877
0.0	0.011261368	0.006963367	0.011330381	0.01430877	0.009791108	0.010355263	0.011054182	0.0077372994	0.011654917	0.012300758
0.0	0.011215323	0.0069611645	0.011295122	0.014259636	0.009874758	0.010365265	0.01107287	0.0077296738	0.011590487	0.012187226
0.0	0.0022234577	0.0014388072	0.0026850086	0.0029016798	0.0020516035	0.0015521396	0.0016011626	0.0017280047	0.0023420993	0.0019225241
0.0	0.017830165	0.022998573	0.027318835	0.026514962	0.024098316	0.027098976	0.020630173	0.020455126	0.03805936	0.028094636
0.0	0.024782937	0.020689208	0.030545808	0.028438767	0.026269598	0.021591779	0.020443205	0.019481953	0.030793624	0.024465697
0.0	0.00930065	0.0076929643	0.013419508	0.01028732	0.00935544	0.011611336	0.007311813	0.0075512603	0.011227031	0.011951511
0.0	0.025184067	0.018749868	0.025275279	0.0261387	0.023197249	0.022297585	0.017425943	0.021162571	0.025177771	0.026277777
0.0	0.029132105	0.018886706	0.023260485	0.024916187	0.020436652	0.026600255	0.022954527	0.02084982	0.023002904	0.026145231
0.0	0.012753759	0.008517434	0.012244025	0.011572333	0.0076727117	0.012715757	0.009085711	0.0072956774	0.012194157	0.014043053
0.0	0.06845436	0.056313533	0.07146487	0.071182944	0.06701303	0.07372714	0.056575105	0.057401158	0.07646373	0.06876035
0.0	0.009470264	0.006289118	0.008146664	0.008172713	0.007499336	0.011930295	0.0069306684	0.0062785693	0.009116282	0.008552187
0.0	0.009434329	0.006339171	0.008145474	0.008187534	0.0075470414	0.011884717	0.0069739693	0.0062864516	0.009054195	0.008598146
0.0	0.06477163	0.056876116	0.06748245	0.064212605	0.06001292	0.0685543	0.07012605	0.057122815	0.070523344	0.07281772
0.0	0.008578819	0.0063911094	0.010062224	0.0071319155	0.0071562603	0.009822562	0.008772837	0.008386312	0.01057654	0.009868741
0.0	0.008579034	0.0064088022	0.009989835	0.0071174847	0.0071775406	0.009824839	0.00877564	0.008325741	0.010618172	0.0098731965
0.0	0.027137905	0.02083215	0.023614341	0.020574862	0.02231766	0.022980876	0.019634148	0.016862296	0.025092483	0.02632069
0.0	0.011639766	0.009079565	0.012370617	0.011497652	0.009263272	0.011519779	0.009455859	0.008423645	0.012371824	0.012158711
0.0	0.0018965292	0.0013333509	0.0025663662	0.0014362698	0.0017687718	0.0022163307	0.0015111328	0.0013880474	0.0017238796	0.002026685
0.0	0.026259737	0.02037552	0.027276946	0.022588365	0.021972438	0.021906683	0.021805985	0.022543896	0.02308378	0.02295648
0.0	0.06426974	0.057013974	0.07097408	0.07202708	0.06896333	0.08824604	0.06468963	0.064196005	0.06801859	0.07891145
0.0	0.007973076	0.006586682	0.010755798	0.01006918	0.009460062	0.0149859665	0.008308672	0.008644366	0.0086929435	0.01198261
0.0	0.008000795	0.0066104373	0.010704746	0.0100284815	0.009508136	0.014912666	0.008273334	0.008543014	0.008710709	0.011917538
0.0	0.07392741	0.060443193	0.07448728	0.0761554	0.069305584	0.07673098	0.06581937	0.064226575	0.07854789	0.070026554
0.0	0.23352644	0.22010194	0.22195558	0.23703942	0.23469974	0.22653306	0.22548401	0.20779751	0.24973135	0.23146407
0.0	0.07277943	0.057756133	0.07001974	0.064087346	0.07190398	0.060434908	0.069575585	0.056377005	0.07333203	0.061625984
0.0	8.617773e-05	4.049509e-05	0.00010783525	5.650424e-05	9.5091644e-05	4.8271886e-05	7.934569e-05	4.3311193e-05	8.4161926e-05	4.9670183e-05
0.0	0.54402375	0.5334438	0.5070234	0.5415338	0.5304203	0.5316339	0.53422487	0.5147898	0.54997766	0.53615284
0.0	0.0078725675	0.008044602	0.006746411	0.011343336	0.011570909	0.011015638	0.008305361	0.0088934945	0.009716356	0.010595318
0.0	5.587885e-05	7.695544e-05	7.872204e-05	0.00013407375	9.620419e-05	0.0001061214	4.413133e-05	6.8711546e-05	0.00015000852	0.00011190976
0.0	0.06485511	0.06858812	0.06438619	0.08058874	0.072126105	0.07455301	0.059476774	0.063816525	0.08537578	0.076493986
0.0	0.0021741788	0.0014802522	0.0035830508	0.0014629483	0.0018637698	0.0018347463	0.0018680852	0.001986161	0.002373709	0.0023881383
0.0	0.002218883	0.0014399319	0.0024992789	0.0020105	0.002914526	0.002922159	0.0016879715	0.0014872199	0.0034906184	0.0019457177
0.0	0.028188227	0.021200534	0.027777813	0.026406186	0.02434764	0.024790764	0.022673849	0.019147992	0.03674443	0.026752453
0.0	0.022132559	0.020301763	0.0323613	0.021940276	0.028360153	0.022536011	0.020186257	0.022187425	0.024392344	0.02491043
0.0	0.026744727	0.019373873	0.029639248	0.026781725	0.0221027	0.02601222	0.018746851	0.026978334	0.0261835	0.02035027
0.0	0.025666067	0.01836155	0.031269323	0.026211236	0.021488192	0.026568074	0.022253029	0.020985773	0.030589715	0.030460263
0.0	0.02790047	0.018745342	0.026616724	0.027261753	0.018742172	0.027507264	0.019840201	0.02133855	0.0321541	0.028927151
0.0	0.027804514	0.020352585	0.029795362	0.027924985	0.025364125	0.025970833	0.02161255	0.026425771	0.026694033	0.025310941
0.0	0.024441684	0.024403272	0.025624283	0.024641082	0.018027859	0.023353608	0.028051702	0.016836671	0.02898271	0.022666823
0.0	0.01959004	0.021117404	0.02535301	0.029391373	0.021297477	0.025872441	0.025076652	0.02244961	0.0244305	0.028048154
0.0	0.028505886	0.013456915	0.029399432	0.02640309	0.023886845	0.023429537	0.020106941	0.019503066	0.031096397	0.028378606
0.0	0.02422947	0.027986446	0.031027056	0.026304359	0.022705317	0.028210696	0.023705546	0.020682754	0.030151533	0.025594208
0.0	0.027215991	0.02267266	0.027572224	0.02331932	0.017169634	0.024265477	0.025152726	0.022823667	0.02824068	0.025940116
0.0	0.011046658	0.0079307575	0.01280816	0.013922756	0.009201316	0.011566984	0.009201255	0.007587036	0.014620018	0.011277977
0.0	0.028196093	0.023490282	0.026581883	0.02952448	0.030639704	0.032851323	0.021423532	0.02416367	0.029611994	0.026101932
0.0	0.046557352	0.041187335	0.03465685	0.047268383	0.047182024	0.06109737	0.0403069	0.040949754	0.06590027	0.040759094
0.0	8.626628e-05	5.3969226e-05	6.614297e-05	0.000120471115	7.07097e-05	0.00013667565	5.0053142e-05	7.63904e-05	0.00017921464	6.834038e-05
0.0	8.640229e-05	8.5670945e-05	0.00020553221	0.00011863662	0.00012373309	7.258853e-05	9.4903495e-05	6.4974054e-05	0.00013795291	7.447288e-05
0.0	0.026936077	0.021779139	0.02418404	0.02471269	0.022393731	0.030729512	0.024743088	0.022891983	0.032495525	0.02571679
0.0	7.038241e-05	5.4219207e-05	8.4778054e-05	8.652497e-05	6.6654607e-06	9.060303e-05	6.5359156e-05	7.280093e-05	0.00011163031	1.3267653e-05
0.0	0.54461205	0.532451	0.5082501	0.5397503	0.5300781	0.5338697	0.5349212	0.51731336	0.54913515	0.53607523
0.0	0.5449561	0.53113186	0.50851685	0.53904194	0.5293308	0.5326939	0.5342928	0.5169908	0.54828566	0.5354631
0.0	0.079249874	0.05396981	0.080775484	0.06852028	0.06267972	0.08239897	0.070585646	0.06854236	0.08041391	0.06400139
0.0	0.00011898443	3.1495274e-05	0.00018518973	7.2603e-05	5.6811343e-05	0.0001551749	8.3768624e-05	8.980556e-05	0.000119369346	5.7205158e-05
0.0	0.046372112	0.04017904	0.055367526	0.041459657	0.05099199	0.043211035	0.05233141	0.04248611	0.05236332	0.047730185
0.0	0.046767186	0.042361308	0.051397726	0.056301095	0.047131952	0.055269074	0.04533418	0.041033566	0.04803652	0.05148599
0.0	0.20015617	0.18663199	0.20212209	0.20339817	0.18495294	0.19296053	0.19710861	0.18287519	0.22418332	0.2033723
0.0	0.08172961	0.06448563	0.07739622	0.07870009	0.0656714	0.07156043	0.06877135	0.06829383	0.08907892	0.08145974
0.0	9.282176e-05	5.704108e-05	0.00019865851	9.0486115e-05	5.613944e-05	7.7796736e-05	8.64477e-05	6.635505e-05	0.00017934387	5.3190146e-05
0.0	0.00012352149	4.6646186e-05	0.0001401304	8.911491e-05	5.223309e-05	7.4112344e-05	6.256917e-05	6.590875e-05	0.00014623663	5.727885e-05
0.0	0.5448169	0.53233945	0.5078677	0.5410136	0.53059685	0.5333485	0.53398925	0.51646936	0.5490542	0.5364261
0.0	0.010894817	0.007316362	0.010062001	0.016662508	0.009735033	0.016205654	0.0070532043	0.0062008603	0.0101558	0.010899166
0.0	8.764312e-05	7.702372e-05	0.00017564926	0.00011067712	7.778976e-05	0.00013331052	6.380054e-05	4.9175782e-05	0.00011081959	0.000113972084
0.0	0.07310523	0.06860431	0.079660304	0.076620676	0.06816726	0.07917656	0.06564882	0.05833865	0.078857444	0.0768634
0.0	0.098437175	0.08738457	0.10660664	0.08985817	0.10311286	0.09218806	0.10658303	0.08942041	0.10716046	0.09948604
0.0	0.028019581	0.024586132	0.030565731	0.02467595	0.01605595	0.029088724	0.022362988	0.02067799	0.029974055	0.02798635
0.0	0.0115508735	0.009848437	0.011524276	0.010388603	0.009249201	0.011484139	0.00803484	0.0077605946	0.011571623	0.01079329
0.0	0.0092469985	0.0053761187	0.01564741	0.0110276025	0.0064455527	0.012504193	0.009616607	0.0081619285	0.014760658	0.007975784
0.0	0.0024484268	0.0013340546	0.0030237513	0.0021688133	0.0024626683	0.0022625958	0.001851306	0.0017931764	0.0025348521	0.0019905488
0.0	0.027138982	0.022898145	0.02738283	0.027129441	0.030090699	0.028199749	0.024806235	0.02204199	0.031116275	0.02679499
0.0	0.011769537	0.010639267	0.01483813	0.010125812	0.008111573	0.012458714	0.0080911005	0.00803916	0.013385512	0.013434201
0.0	0.028173594	0.023960391	0.02937402	0.026128607	0.02071161	0.02604896	0.020557128	0.022369321	0.02860139	0.021037705
0.0	0.02454929	0.026560213	0.02429396	0.0250846	0.021267265	0.030262388	0.0170786	0.018715076	0.029511252	0.026207732
0.0	0.024462756	0.026461402	0.024266623	0.025184438	0.021303328	0.030306647	0.017111162	0.018709805	0.02955947	0.026214132
0.0	0.15164806	0.15187429	0.12306503	0.13020769	0.12130856	0.1564273	0.14061554	0.13823044	0.16414757	0.14777242
0.0	5.6150417e-05	4.2639902e-05	0.00016066144	8.999168e-05	0.00010902523	0.00013360131	6.793298e-05	4.0855986e-05	8.480295e-05	9.8921446e-05
0.0	4.6496385e-05	7.744071e-05	9.029124e-05	7.1248134e-05	5.8383113e-05	0.0001443577	6.1787854e-05	5.347496e-05	0.000110234534	8.046947e-05
0.0	0.000112718786	4.728025e-05	0.00010372169	0.00014472901	4.8361737e-05	0.00013626821	6.5607885e-05	6.619648e-05	8.474604e-05	4.364704e-05
0.0	0.0028419124	0.0023043172	0.0021888388	0.0026709375	0.0020000956	0.002476941	0.0024094665	0.0022629437	0.0022298405	0.0028604716
0.0	0.00258776	0.0014851276	0.0029930566	0.002206992	0.001716886	0.0023572338	0.002302533	0.0020221658	0.0020208373	0.0021832897
0.0	0.5442095	0.5342064	0.50744534	0.5415915	0.5300771	0.5317492	0.5345774	0.5157193	0.54988974	0.536365
0.0	0.5438244	0.5341212	0.5074888	0.5407122	0.5302003	0.5318407	0.5348436	0.5158835	0.5500501	0.5363012
0.0	0.010957964	0.008542569	0.014796024	0.015392266	0.009024684	0.014151962	0.007503454	0.00847123	0.011442495	0.008261001
0.0	0.0021264318	2.4994508e-05	0.0030682685	0.0027224051	0.0017719411	0.0022775105	0.001831443	0.001824501	4.9026643e-05	0.0024102905
0.0	0.0028240078	0.0017257031	4.7068897e-05	0.0028173993	0.0023456987	0.0014795504	0.0022684066	0.0013981488	0.0020959906	0.0021764196
0.0	0.031283863	0.0020607205	0.0319197	0.0048253145	0.023353558	0.02529938	0.019802673	0.025528574	0.0029341076	0.028087066
0.0	0.02604129	0.019069515	0.026541844	0.032787018	0.024553917	0.020206308	0.027111178	0.01843313	0.03472067	0.02282036
0.0	0.00010269316	7.7271055e-05	0.00018472907	0.0001492317	6.4077474e-05	0.00010600559	6.550035e-05	8.861291e-05	0.00014181524	7.20048e-05
0.0	0.0113463905	0.0010124163	0.013522203	0.012579274	0.0089186635	0.014130396	0.010423708	0.007700492	0.014023273	0.012681137
0.0	0.010698597	0.008740934	0.015017083	0.012142948	0.007873707	0.014026261	0.009375099	0.009834024	0.015356601	0.010416638
0.0	0.02507401	0.0018690162	0.02871267	0.02635148	0.025272643	0.030582897	0.025367113	0.023399116	0.024703916	0.02386683
0.0	0.029237166	0.023290752	0.0025560046	0.033345517	0.022395985	0.025960185	0.02547676	0.0259545	0.027748296	0.01974482
0.0	0.5453287	0.53291005	0.5078423	0.54099715	0.5310281	0.5332504	0.5351658	0.5169406	0.5494388	0.53645015
0.0	0.54546	0.53280175	0.50942045	0.5408443	0.531222	0.5329099	0.53474766	0.5172001	0.54964346	0.53661627
0.0	0.010025949	0.0077520115	2.262779e-05	0.008626988	0.006451473	0.00010347216	0.01001495	0.008936544	0.008389441	0.010556485
0.0	0.00010180637	8.0014266e-05	2.818372e-07	7.442205e-05	5.8514416e-07	8.80564e-07	8.674258e-05	7.3290335e-05	0.000112014815	7.803345e-05
0.0	0.07605918	0.06930302	0.013578873	0.06897294	0.017769776	0.020077463	0.07124241	0.06492671	0.079080366	0.06952618
0.0	0.5457485	0.5327082	0.5084588	0.54065204	0.53013587	0.5323885	0.5340799	0.517458	0.5495088	0.5370171
0.0	0.007824261	0.010020578	0.010968931	0.0076003973	0.008634111	0.011553498	0.010415581	0.009764243	0.01303223	0.009626112
0.0	0.07235003	0.06572352	0.07459622	0.07475414	0.06548969	0.076448105	0.067362554	0.060824223	0.07895224	0.076427355
0.0	8.427484e-05	6.557348e-05	0.00013692545	0.00010081057	6.693523e-05	0.00011669969	7.027202e-05	5.743616e-05	0.0001113267	0.000111540816
0.0	0.54596096	0.53149754	0.50714725	0.54009676	0.52919453	0.53155285	0.53386956	0.5168759	0.54845476	0.53623897
0.0	0.024935825	0.077126704	0.07904287	0.078848846	0.07369534	0.0692374	0.06904131	0.048263945	0.08488213	0.07272314
0.0	0.5449483	0.5322311	0.50944585	0.5408607	0.5307908	0.5330081	0.533571	0.5167289	0.5492589	0.5365923
0.0	0.010324707	0.009910736	0.009547641	0.011250691	0.0070018484	0.012356852	0.0079173865	0.007735484	0.011453357	0.009615236
0.0	0.00010905487	7.551223e-05	0.00010394596	6.480377e-05	6.280188e-05	0.00015257181	8.425587e-05	8.576855e-05	0.0001185751	9.28061e-05
0.0	0.07745184	0.06824332	0.069339275	0.0664766	0.064383805	0.08203417	0.0706944	0.067708045	0.080272935	0.07280019
0.0	0.026157677	0.06852842	0.07420198	0.022715805	0.06531659	0.07170636	0.06903474	0.06025193	0.091454625	0.071921326
0.0	2.0203613e-06	7.6704135e-05	0.00013420946	1.2876582e-06	6.6275185e-05	9.161465e-05	7.7051336e-05	5.5448618e-05	0.00019533561	8.864968e-05
0.0	0.14573485	0.13285327	0.14869985	0.15706001	0.14607668	0.15436757	0.14789017	0.14947401	0.16788904	0.15872815
0.0	0.011120451	0.008330151	0.011421014	0.012497471	0.008567504	0.011333313	0.00885524	0.011630927	0.012649123	0.013029672
0.0	0.0022811193	0.0017653055	0.0025038372	0.00350935	0.0019522532	0.0021529766	0.00198515	0.0017786522	0.0026266212	0.0023547425
0.0	0.028322944	0.024590831	0.032749448	0.026619503	0.023651343	0.026316984	0.023217117	0.024389915	0.031568043	0.030794926
0.0	0.009934087	0.007892366	0.013801808	0.010041797	0.010105429	0.011616957	0.008885244	0.008214967	0.014724152	0.01496791
0.0	0.02294765	0.0229341	0.027618239	0.030963479	0.026095426	0.029160056	0.022697836	0.02592182	0.03158314	0.029291194
0.0	0.0928315	0.091178924	0.09675195	0.107503004	0.11471491	0.106681705	0.10550961	0.105040684	0.10979719	0.104822084
0.0	0.0017596151	0.0016268867	0.002187351	0.002486299	0.0015804411	0.0025086447	0.0019880894	0.0018139266	0.0025795703	0.0017393709
0.0	0.0026556763	0.0019602065	0.003365	0.0020222813	0.0023561812	0.0025547675	0.0015693092	0.0027912583	0.0027490074	0.0022785822
0.0	0.026747493	0.01816487	0.024356555	0.033865366	0.019750414	0.030301811	0.02613775	0.021347912	0.036240984	0.026184851
0.0	0.024811894	0.023918018	0.03408226	0.027782321	0.02307757	0.028843293	0.022530692	0.027847165	0.031173218	0.028085792
0.0	0.021209802	0.02343801	0.02837204	0.03386069	0.02501107	0.029104633	0.02318393	0.021166375	0.027895324	0.024372645
0.0	0.03402803	0.023678215	0.031007437	0.024720246	0.029173402	0.03340524	0.021090446	0.028930962	0.03363605	0.023568982
0.0	0.07593008	0.058946595	0.077451006	0.07669189	0.067605115	0.06785013	0.068397656	0.06742813	0.06908032	0.0706465
0.0	0.073236264	0.06592846	0.07993552	0.08263647	0.06771634	0.071549155	0.068521775	0.06638693	0.086903624	0.07641833
0.0	0.002186787	0.0020051913	0.0022494756	0.0015592849	0.0022556237	0.0032947906	0.0019139816	0.00227948	0.0023632655	0.00206982
0.0	0.026076144	0.019213473	0.022950202	0.021336373	0.029069208	0.028268667	0.023096481	0.022518145	0.027706755	0.02570617
0.0	0.027816458	0.024547443	0.029679187	0.024907205	0.02485682	0.03048358	0.024956355	0.0250946	0.03308119	0.029282931
0.0	0.07740034	0.06461781	0.076249495	0.075610265	0.07183917	0.077164546	0.06633776	0.06740804	0.090374365	0.06769021
0.0	0.24130419	0.21917602	0.22961865	0.24124812	0.22607483	0.23589624	0.21907532	0.21512252	0.26749563	0.21803981
0.0	8.1179474e-05	5.250396e-05	0.00023961876	8.970277e-05	8.475364e-05	8.5981796e-05	8.042559e-05	0.00011494707	8.7209606e-05	0.00012956212
0.0	0.00010592707	5.3523832e-05	0.00013657105	0.00010337097	8.574369e-05	0.000119269906	8.1343365e-05	9.435989e-05	0.00018127612	8.8083245e-05
0.0	0.011809358	0.0064996243	0.011075634	0.00957515	0.007920826	0.011446109	0.011093933	0.0083982805	0.016592572	0.008320892
0.0	0.098750874	0.097849675	0.09456741	0.09238786	0.09046127	0.08870115	0.09292667	0.08157243	0.11467848	0.09397593
0.0	0.099078536	0.097751684	0.094902694	0.092437096	0.090220764	0.088741824	0.09248107	0.08144927	0.115128644	0.09373994
0.0	0.09873536	0.09825755	0.09501661	0.09241252	0.090464585	0.08885424	0.09292279	0.08137754	0.115041964	0.0938469
0.0	0.09859624	0.0973262	0.09506424	0.09266414	0.09074578	0.08864083	0.09267699	0.08154463	0.11545944	0.09339581
0.0	0.08363163	0.09733031	0.09699388	0.095029086	0.09861707	0.086616755	0.08805471	0.06881495	0.09977376	0.11118067
0.0	0.08395683	0.09670483	0.0966185	0.09452288	0.098490275	0.08671927	0.087434046	0.06876157	0.099897586	0.11076158
0.0	0.08352757	0.0967305	0.09667143	0.09467284	0.09878246	0.08682359	0.08768739	0.06861209	0.09983541	0.11096391
0.0	0.083722994	0.09658186	0.09712725	0.09504887	0.09874273	0.086767726	0.087733865	0.06902932	0.09994866	0.11081707
0.0	0.105934404	0.07987217	0.096303	0.116979405	0.10361235	0.09836923	0.08167316	0.078562036	0.10285358	0.112020865
0.0	0.105595194	0.07959898	0.09599139	0.116576515	0.102928564	0.098640405	0.0811783	0.07855686	0.10307606	0.111592904
0.0	0.10501103	0.07971981	0.09615668	0.11663939	0.10330817	0.098246485	0.08133561	0.07823702	0.10287406	0.11182912
0.0	0.10582423	0.079771444	0.096607186	0.11671836	0.10290173	0.098579496	0.08125313	0.07871118	0.1030224	0.1117841
0.0	0.111387365	0.0836497	0.09124492	0.12198489	0.1105579	0.1091392	0.0780243	0.07469463	0.11651001	0.10516375
0.0	5.716594e-09	1.4128311e-09	1.1532885e-09	2.3202048e-08	2.4948251e-08	3.3703627e-09	8.45614e-07	8.8281776e-10	8.529769e-05	1.025248e-08
0.0	0.00013162638	1.5920776e-05	3.2855187e-05	0.00018107677	0.00016948346	0.00014215507	0.012645223	5.845191e-05	0.008671619	0.000110492576
0.0	0.545021	0.5338455	0.5058457	0.53968763	0.5320998	0.533093	0.5329785	0.51565605	0.5490072	0.53780705
0.0	0.012542505	1.660773e-05	0.013166423	0.00012182478	3.2229716e-05	0.00015556498	0.0064805555	0.0085945735	0.009663082	0.00010492059
0.0	0.00015909354	1.750747e-09	1.2162772e-06	5.559757e-09	1.2037012e-09	3.1582132e-09	4.035854e-05	8.4526727e-07	8.983297e-05	7.95524e-09
0.0	0.54551286	0.53336966	0.5073178	0.53944534	0.53069985	0.53246665	0.53428894	0.5164321	0.54984564	0.5361405
0.0	5.6872377e-05	9.770609e-05	4.551222e-05	0.00017593068	0.00014923883	2.3790666e-05	8.4205116e-05	1.7221486e-05	4.4800923e-05	2.5457783e-05
0.0	2.1031696e-09	1.3380651e-09	1.8161433e-09	2.3009022e-08	2.0893566e-08	1.4386372e-09	6.552309e-07	1.9980957e-10	2.279223e-09	2.227678e-09
0.0	5.039529e-09	2.0696471e-09	1.636477e-08	3.810928e-09	3.2906748e-09	7.2835316e-09	5.0383293e-05	6.9575155e-09	1.9109379e-08	2.3623716e-09
0.0	0.0048226425	0.0036283263	0.0060672224	0.004384228	0.0041004648	0.005179467	0.06163007	0.004899181	0.0071472405	0.003807622
0.0	0.54306257	0.5336767	0.5072168	0.54087406	0.5306655	0.53197795	0.53468835	0.51573145	0.5498628	0.53585094
0.0	0.00010638889	0.0062297946	3.587221e-05	3.556792e-05	0.0001722019	0.00011020616	2.482149e-05	1.4461092e-05	0.0002779501	0.000105039915
0.0	1.11946825e-08	3.8147337e-07	1.7659093e-09	9.465654e-10	5.2426605e-09	1.1354176e-08	4.1075437e-10	1.9726262e-10	1.241921e-08	1.0446221e-08
0.0	0.0014126914	0.000822705	0.0006533577	0.0010327828	0.00086296245	0.0010821518	0.00071747025	0.00094356446	0.0011194582	0.0005917092
0.0	0.029196693	0.023161953	0.01927267	0.028649446	0.026722208	0.027390845	0.029355284	0.024519414	0.03678919	0.016540568
0.0	0.025671268	0.022170227	0.03205031	0.033270415	0.01740367	0.027648654	0.012819591	0.014310264	0.035154533	0.027378984
0.0	0.5431579	0.53272235	0.50654626	0.5390868	0.53007907	0.53163046	0.5338149	0.51584226	0.5485624	0.53525394
0.0	0.025761958	0.022253377	0.03208613	0.03313961	0.017374093	0.027608173	0.012795095	0.014314313	0.035097517	0.027372306
0.0	0.00010687279	2.9039875e-05	5.6529894e-05	4.8490212e-05	0.00017625776	8.635187e-05	7.865758e-05	3.0136676e-05	0.00016849732	4.5425626e-05
0.0	0.00038858308	0.00346978	0.0026337237	0.00054567464	0.0010335093	0.0038804433	0.00025358563	0.0036236544	0.0068009323	0.00022025808
0.0	0.007980498	0.006910943	0.014029301	0.010161051	0.011485633	0.012637855	0.008950568	0.010770546	0.0131542105	0.011984547
0.0	0.5441396	0.53376096	0.5065796	0.5395159	0.52953523	0.53283036	0.5343388	0.51620513	0.54814744	0.5374304
0.0	0.54368275	0.53372663	0.5070672	0.5393863	0.5293535	0.5331451	0.5348425	0.5172259	0.54762316	0.5375817
0.0	0.54410976	0.53400487	0.5063859	0.53965735	0.5293124	0.5326241	0.5341054	0.5167623	0.54847264	0.53753304
0.0	0.5440191	0.53379965	0.5071757	0.53933346	0.52896816	0.5332918	0.5349604	0.51702416	0.5478653	0.5373668
0.0	0.0749092	0.044522583	0.056835815	0.08231898	0.07796468	0.07500937	0.06914392	0.039866254	0.078161806	0.073793285
0.0	0.0063426923	0.001966227	0.005060414	0.0067686993	0.0064876117	0.006165026	0.0035932714	0.002722013	0.004675609	0.0056873355
0.0	1.3218213e-08	2.4105037e-10	8.640867e-09	1.7571912e-08	1.6531578e-08	1.3446975e-08	1.9544781e-09	8.8270663e-10	4.2895985e-09	9.68527e-09
0.0	0.014569422	0.0092605725	0.0058791484	0.007034404	0.00612979	0.0052770744	0.010919613	0.008966621	0.023183314	0.007499549
0.0	0.001533937	0.0008401325	0.0006200313	0.000803255	0.00064258225	0.00047742223	0.0008827497	0.00077244913	0.0026477063	0.0007317697
0.0	0.0005784938	0.00092032464	0.00045109645	0.00092837337	0.0009834578	0.00058224815	0.0003717099	0.00036739075	0.00050631654	0.0007701831
0.0	0.00064078765	0.0005449872	0.0015794262	0.0010339929	0.0006191054	0.0005608922	0.0004920925	0.0006985991	0.0005265097	0.0010241835
0.0	0.0006147654	0.00086266367	0.0004751033	0.00060636026	0.0009480304	0.00062351074	0.0009672319	0.00058706274	0.0017873318	0.0012578388
0.0	0.5447306	0.5308402	0.510207	0.5391956	0.5288836	0.5332202	0.53402644	0.51812613	0.54771703	0.53679717
0.0	0.54572725	0.5351372	0.50656104	0.5395823	0.5315417	0.5342996	0.537116	0.51875263	0.5518845	0.5385838
0.0	0.54450166	0.5299762	0.50558335	0.5406154	0.5314451	0.53244436	0.532429	0.51670665	0.5489957	0.53341866
0.0	0.5439469	0.53373754	0.50699127	0.5406128	0.5326449	0.53080165	0.53653514	0.5148626	0.55080163	0.53650016
0.0	0.0007896071	5.277241e-05	8.647655e-05	7.7310404e-05	2.9768886e-05	3.3329277e-05	5.85697e-05	3.084244e-05	0.00015527244	9.063725e-05
0.0	3.8850667e-05	3.404877e-05	0.000106465304	5.0605177e-05	7.63331e-05	0.000104398234	1.8594063e-05	1.5459853e-05	0.00026239187	2.500767e-05
0.0	3.878376e-09	6.4842762e-09	6.0434564e-09	1.0554404e-09	1.0585168e-09	4.9768376e-09	2.6838798e-10	5.0013577e-10	7.467275e-08	6.696808e-10
0.0	0.5454295	0.5327501	0.5082371	0.53997517	0.53075725	0.533788	0.5355171	0.51726925	0.5492505	0.5378156
0.0	4.8621893e-09	7.949186e-05	5.8244085e-09	1.242643e-09	7.869186e-10	0.00014503431	3.4260886e-10	1.4464497e-07	1.5337987e-08	2.4501934e-09
0.0	3.363151e-09	1.421855e-09	2.7736222e-09	7.075105e-09	1.0901864e-09	0.0001875789	4.2713655e-10	6.2073485e-07	1.07740824e-07	2.0860467e-09
0.0	0.00013099569	8.7684086e-05	5.4210417e-05	4.0274455e-05	3.145829e-05	0.018022368	2.9635048e-05	0.009626566	0.0003576814	2.4544368e-05
0.0	1.7261186e-08	1.463228e-09	5.334563e-09	2.9249078e-08	1.0394995e-09	0.0001584196	2.928254e-10	3.272322e-10	6.474454e-08	1.3499398e-08
0.0	0.00014705479	8.78834e-05	0.00015253268	0.00021220419	4.2525266e-05	0.012405071	1.9080273e-05	1.927547e-05	0.00046611528	0.0001151586
0.0	0.543817	0.53326327	0.5065454	0.5396057	0.52928954	0.53213435	0.53376657	0.5159444	0.5473707	0.5369199
0.0	0.543975	0.5339273	0.50663024	0.53945136	0.52962816	0.53298515	0.53497624	0.51717156	0.54750496	0.5372244
0.0	7.4831245e-05	0.008257251	9.167801e-05	0.00015425376	2.5452493e-05	0.012223352	3.7819074e-05	0.0064807865	0.00011030214	0.000105111154
0.0	2.8086905e-08	6.147683e-05	5.3898424e-09	1.7948553e-08	4.784088e-09	0.000126382	1.1362512e-09	5.3192274e-05	1.24696715e-08	9.5535375e-09
0.0	0.00014391968	7.5853386e-05	9.954674e-05	1.5107893e-06	9.584717e-05	9.326885e-05	0.00014137576	3.102889e-05	0.00012683448	7.773348e-05
0.0	0.00014391968	7.5853386e-05	9.954674e-05	1.5107893e-06	9.584717e-05	9.326885e-05	0.00014137576	3.102889e-05	0.00012683448	7.773348e-05
0.0	0.012520714	0.008135121	0.010148306	0.0001481396	0.010927706	0.009130076	0.012956823	0.0044288803	0.012639389	0.007819794
0.0	0.012520714	0.008135121	0.010148306	0.0001481396	0.010927706	0.009130076	0.012956823	0.0044288803	0.012639389	0.007819794
0.0	0.072630316	0.06023858	0.07555891	0.059857555	0.076893136	0.071856946	0.06755294	0.06810966	0.08625548	0.06764909
0.0	0.00012403527	5.4363965e-05	0.000106425316	2.6630283e-05	9.282238e-05	8.4464074e-05	6.9131784e-05	6.1124214e-05	0.00012250146	5.2669548e-05
0.0	0.00012403527	5.4363965e-05	0.000106425316	2.6630283e-05	9.282238e-05	8.4464074e-05	6.9131784e-05	6.1124214e-05	0.00012250146	5.2669548e-05
0.0	0.012691092	0.007821852	0.010316428	0.0049223565	0.011710684	0.008179995	0.00901393	0.00860494	0.014039191	0.0067029106
0.0	0.012691092	0.007821852	0.010316428	0.0049223565	0.011710684	0.008179995	0.00901393	0.00860494	0.014039191	0.0067029106
0.0	0.5437872	0.5335072	0.50635177	0.5397471	0.5290666	0.531928	0.5335332	0.51650167	0.547696	0.53702253
0.0	0.5443114	0.53400034	0.5067387	0.5393985	0.5292428	0.53313184	0.53509414	0.5169698	0.5477471	0.53700954
0.0	0.028501969	0.026485216	0.033565614	0.01906121	0.015950423	0.028583277	0.01229459	0.024327286	0.023319177	0.023664696
0.0	0.5436861	0.5318181	0.5085052	0.54125893	0.5314092	0.5333824	0.53426623	0.516395	0.54997176	0.53652656
0.0	0.012185033	0.008140117	0.014323068	0.011278233	0.0093363635	0.014376807	0.009911489	0.008209561	0.012345191	0.016944466
0.0	0.011917194	0.010036105	0.016690424	0.009775088	0.009086424	0.014396185	0.010012644	0.0078067533	0.014300071	0.014590529
0.0	0.014568107	0.010519343	0.016125198	0.012480757	0.00873565	0.013800575	0.008554957	0.007487782	0.016498169	0.014474071
0.0	0.013007787	0.00799876	0.015390078	0.010831254	0.009198986	0.015894447	0.010451032	0.0070665083	0.015106695	0.016049165
0.0	0.015526429	0.009209057	0.017490668	0.013633654	0.008417513	0.01378956	0.010489754	0.009450465	0.013405324	0.014360883
0.0	0.012755176	0.009710843	0.016678447	0.012913128	0.00849709	0.016312445	0.008438075	0.0058979816	0.015483093	0.0156824
0.0	0.010066077	0.008046067	0.0153607605	0.010967726	0.008730809	0.011291965	0.007686684	0.0076352623	0.011705068	0.01593804
0.0	0.012208495	0.010114625	0.013727613	0.010994053	0.009543476	0.012534806	0.009016929	0.0078460835	0.01489208	0.012585916
0.0	0.009196218	0.0074373684	0.008696503	0.011827418	0.010416554	0.012134742	0.006783571	0.008689144	0.009927763	0.014503763
0.0	0.11465694	0.08448137	0.10875605	0.092517674	0.087233886	0.105812006	0.089660764	0.09361578	0.105409004	0.12070215
0.0	0.213524	0.17587893	0.19805789	0.18701029	0.17849328	0.20104247	0.18271016	0.18322137	0.20409396	0.2183418
0.0	0.5454865	0.532586	0.50768894	0.54125434	0.53143024	0.5341749	0.53428614	0.5180134	0.55034065	0.5374472
0.0	0.007769327	0.013153097	0.012211347	0.008627172	0.007889096	0.018723892	0.0115013	0.0089508975	0.008004164	0.009460053
0.0	0.050201494	0.054733697	0.043592945	0.056317043	0.048175186	0.059908193	0.04791901	0.04080207	0.048082113	0.05042536
0.0	0.14433716	0.14515065	0.14621899	0.14750963	0.15043819	0.1452494	0.1483895	0.13574742	0.17697793	0.15661015
0.0	0.14389065	0.14467624	0.14607504	0.14802273	0.15065955	0.1454366	0.14863457	0.13571373	0.17722313	0.1566433
0.0	0.009161114	0.0070947316	0.010477783	0.012489717	0.011149558	0.008104173	0.008693343	0.009163079	0.008216824	0.009985456
0.0	0.00010068645	6.3356914e-05	0.00010496292	0.00012716994	0.00011082592	9.9053126e-05	6.93313e-05	4.8513702e-05	9.730451e-05	0.00012900491
0.0	0.023494275	0.021739615	0.02912802	0.028319538	0.026020998	0.02213953	0.020898597	0.021910796	0.031869564	0.031508453
0.0	0.008623163	0.007885379	0.013161523	0.010973593	0.011123722	0.011390099	0.010329596	0.0093800565	0.0139789125	0.011232682
0.0	7.520094e-05	4.1611736e-05	0.00012416164	0.00012315888	0.00013611886	0.00016401411	0.00010583994	7.556979e-05	0.00014634307	0.00015760644
0.0	0.002773051	0.001713704	6.924983e-05	0.0021193973	0.0014121063	0.002857122	0.0017529798	0.0021225458	0.0029543373	0.0028139667
0.0	0.0025574518	0.0015828129	0.0024724633	0.0015955074	0.0021234106	0.002493885	0.0021504385	0.0019247971	0.0043375916	0.0023099906
0.0	0.012749851	0.0070196087	0.01340253	0.01130065	0.010014209	0.009938614	0.008301842	0.011167336	0.009404483	0.007918274
0.0	0.08855578	0.09687418	0.08882738	0.09376121	0.084605746	0.10522324	0.095044605	0.097833745	0.12277453	0.120727606
0.0	0.02756765	0.025482988	0.029049613	0.029314559	0.026066525	0.027185608	0.02246656	0.025297944	0.028660474	0.027901255
0.0	0.010848863	0.012263274	0.012953238	0.0126684625	0.010353954	0.012350046	0.008585546	0.007818981	0.009620172	0.008483888
0.0	0.02732851	0.024700206	0.027195435	0.02879778	0.025263628	0.023143826	0.022646269	0.019308306	0.030629685	0.030443806
0.0	0.012099753	0.0101438	0.009539807	0.010187275	0.007855617	0.009956973	0.009732078	0.0075925607	0.011916465	0.012246339
0.0	0.025784554	0.021722257	0.022611031	0.03128322	0.02630513	0.025801765	0.022135034	0.023583418	0.036012992	0.027418058
0.0	8.2859675e-05	5.5361914e-05	9.106991e-05	0.00011170899	5.767882e-05	8.834588e-05	7.5263204e-05	9.39194e-05	0.00016398315	6.118247e-05
0.0	0.5456882	0.5317015	0.50613713	0.5378958	0.53022605	0.535295	0.5343456	0.51674825	0.5495158	0.53617954
0.0	0.011022372	0.01182939	0.011996641	0.008618839	0.012930103	0.010948707	0.008196372	0.0064099133	0.013721913	0.009287443
0.0	0.06903284	0.07055281	0.07318095	0.070097014	0.079299174	0.07504645	0.06727178	0.05894324	0.08153439	0.07306963
0.0	0.54371816	0.53233445	0.50748116	0.5403	0.5305276	0.5330485	0.5351908	0.51663435	0.55094224	0.5366282
0.0	0.011252277	0.007813482	0.013217983	0.011639541	0.009329318	0.010294144	0.0106754815	0.009953301	0.012901276	0.009094765
0.0	0.012449056	0.009012108	0.0136129	0.007862715	0.011593662	0.011630648	0.013679559	0.008036019	0.011966549	0.007885476
0.0	0.07910466	0.069660366	0.0882114	0.066427775	0.073039666	0.0760906	0.08045188	0.059934217	0.08165712	0.071534984
0.0	0.00011815804	8.1576945e-05	0.00025929147	6.4625536e-05	0.000100883844	0.00011464549	0.0001374516	5.4367752e-05	0.0001265513	8.686756e-05
0.0	0.011747849	0.009547497	0.016170986	0.0086603165	0.0105294585	0.011339315	0.012483731	0.007612434	0.012237897	0.009972054
0.0	0.5473201	0.5349699	0.50745296	0.5398736	0.53036255	0.5329495	0.53452194	0.517252	0.5487245	0.5370228
0.0	0.013661995	0.007921639	0.011120104	0.013236716	0.011077122	0.010692865	0.008320385	0.008526027	0.016782956	0.0086384015
0.0	0.07944536	0.064946026	0.06881467	0.07727181	0.07528651	0.072515205	0.0714498	0.06328985	0.09430272	0.07274247
0.0	0.54470843	0.53383946	0.50764114	0.5414567	0.5304592	0.53219265	0.53453356	0.5163068	0.54998314	0.5361903
0.0	0.027986616	0.020912975	0.031002207	0.028737243	0.023889503	0.025926704	0.026569251	0.024895018	0.031301383	0.023571061
0.0	0.07812927	0.059902795	0.08139456	0.08338866	0.06380286	0.07260302	0.06679626	0.07556604	0.0874161	0.07936858
0.0	0.000112719	4.6380803e-05	0.00019065314	0.00015271649	6.0708866e-05	9.60109e-05	6.808136e-05	0.00012974114	0.00016421145	0.00012872818
0.0	0.011477385	0.0072158696	0.013897974	0.013251884	0.008187275	0.010386825	0.008818158	0.01171145	0.013916957	0.0121132685
0.0	0.031228341	0.019002296	0.025763659	0.024437819	0.02436786	0.028056767	0.023081275	0.020302067	0.032157075	0.027291136
0.0	0.010453705	0.008493993	0.0113499155	0.011163336	0.011063763	0.011160646	0.009233091	0.008027904	0.010215268	0.010508102
0.0	0.54545695	0.5333856	0.5090042	0.5404449	0.5301061	0.5330573	0.53650236	0.51677567	0.5485928	0.53733885
0.0	0.5447879	0.532082	0.5086573	0.5403931	0.52931774	0.53314024	0.53550917	0.5170717	0.5487861	0.53473634
0.0	0.0018996991	0.0022380627	0.002220858	0.0024561852	0.0012439111	0.0025376363	0.0018132499	0.0017967237	0.0024785544	0.0035424142
0.0	0.00012851146	0.002065599	0.00013627796	0.00013994599	4.516852e-05	0.0021877852	2.9732797e-05	8.218645e-05	0.00025699052	0.00011422451
0.0	0.00012851146	0.002065599	0.00013627796	0.00013994599	4.516852e-05	0.0021877852	2.9732797e-05	8.218645e-05	0.00025699052	0.00011422451
0.0	0.00012851146	0.002065599	0.00013627796	0.00013994599	4.516852e-05	0.0021877852	2.9732797e-05	8.218645e-05	0.00025699052	0.00011422451
0.0	0.0076808888	0.008191458	0.016328905	0.010948531	0.0061909626	0.010203	0.012641794	0.00710227	0.011784793	0.010882052
0.0	0.00010616917	8.8219764e-05	0.00020477873	9.660252e-05	4.2910557e-05	0.000106558444	7.716384e-05	5.2803625e-05	0.00013114292	8.9172034e-05
0.0	0.01047247	0.009352828	0.009558	0.0088969255	0.008710569	0.013226835	0.008138296	0.006143566	0.010556718	0.010624897
0.0	8.3710416e-05	6.385465e-05	5.804863e-05	7.654215e-05	8.4324194e-05	0.00016605113	6.542994e-05	5.560864e-05	0.00010289763	0.0001367218
0.0	0.54429	0.5326133	0.5062815	0.5398819	0.5302642	0.5340008	0.5344196	0.516519	0.5489792	0.5361232
0.0	0.013374571	0.0077748545	0.016219389	0.009361598	0.009741039	0.0111407405	0.012248219	0.008547474	0.01395203	0.009233916
0.0	0.00016018022	6.629769e-05	0.00018342324	0.000117246585	8.5038366e-05	0.00010256818	0.00015705646	8.980162e-05	0.00012516648	7.4515e-05
0.0	0.029027887	0.019909943	0.025950938	0.026412291	0.023040468	0.027375327	0.025987925	0.023743775	0.033994514	0.028457139
0.0	9.684186e-05	6.674917e-05	0.00010440331	9.8717814e-05	7.9382175e-05	0.00010834453	7.540063e-05	4.0656487e-05	0.00011454759	7.1808136e-05
0.0	0.011013191	0.008822927	0.011374018	0.009035833	0.011470051	0.010508976	0.009924685	0.007160422	0.009990203	0.0101097375
0.0	0.022997783	0.019627761	0.027142778	0.025202084	0.022731772	0.02920315	0.022070415	0.018250829	0.03175419	0.027179044
0.0	0.01109491	0.0060989293	0.012530103	0.0138273975	0.010253	0.010431291	0.008337237	0.0059783747	0.013925493	0.013308807
0.0	0.013008032	0.00838663	0.013730932	0.009973696	0.009607656	0.009737323	0.008065054	0.007316781	0.011774207	0.010626721
0.0	0.008384437	0.006988871	0.007895319	0.007964692	0.01080552	0.011619207	0.009640716	0.009885231	0.0129015865	0.010942048
0.0	6.0203372e-05	4.3364053e-05	6.168877e-05	5.4391086e-05	0.00010571397	0.00012155893	8.233424e-05	9.412821e-05	0.00014023465	0.0001059871
0.0	0.014624511	0.007497264	0.009846736	0.016172785	0.007893889	0.011765894	0.010424126	0.007069439	0.011485297	0.010431901
0.0	0.046630632	0.04092583	0.05729299	0.0626728	0.055997264	0.047119103	0.040128242	0.036439203	0.042472657	0.0012222846
0.0	0.5448616	0.533325	0.5057892	0.54044676	0.5300689	0.53275025	0.53427184	0.5177476	0.54889685	0.53640926
0.0	0.00013204337	2.167135e-07	0.00013486475	0.00012256467	0.00011664474	0.00016345209	7.847762e-05	5.3953892e-05	9.889901e-05	8.049526e-05
0.0	0.0125675695	0.008630271	0.0139244655	0.009798179	0.010939525	0.01289705	0.007435305	0.007812525	0.008675449	0.009856127
0.0	0.030180445	0.018565774	0.033553977	0.02580789	0.027369106	0.024865745	0.023304902	0.027856681	0.023685137	0.02248753
0.0	0.0001261644	4.9347906e-05	0.00014500043	0.00010444334	9.016622e-05	0.00011483576	0.00010566024	0.00010622193	0.00010766818	7.95721e-05
0.0	0.543924	0.53120416	0.50734174	0.5403668	0.5289861	0.53359616	0.5347816	0.5180974	0.54861826	0.5355156
0.0	0.013113166	0.0065935683	0.013984242	0.009466602	0.008864826	0.0077230413	0.008116589	0.011420509	0.0073774476	0.007208256
0.0	0.54438245	0.5315702	0.5066992	0.53968424	0.53161305	0.5344913	0.53572696	0.5174734	0.550793	0.53607637
0.0	0.0014937508	0.0006485796	0.0015716173	0.0012262674	0.000848067	0.001274157	0.0009868757	0.0006528417	0.0015691844	0.0015781906
0.0	0.013743077	0.010791773	0.013560485	0.013491039	0.009953767	0.010090625	0.011757581	0.009542863	0.011625594	0.012358337
0.0	8.7586144e-05	5.461151e-05	0.00018114015	0.000113391165	7.2829054e-05	0.000103587954	8.88678e-05	8.258516e-05	9.918365e-07	8.906615e-05
0.0	0.051457502	0.038127545	0.055122968	0.056523222	0.045615714	0.054699726	0.033071857	0.04556	0.041747227	0.055173106
0.0	9.8662e-05	4.9415765e-05	9.456428e-05	0.00025406943	6.016056e-05	0.00018094145	0.00010114508	6.465716e-05	4.948754e-05	0.00012178738
0.0	0.011829513	0.008299001	0.012756065	0.007615467	0.0108010825	0.0130817825	0.0047387974	0.008993253	0.009782476	0.012611891
0.0	8.7322616e-05	3.4313158e-05	0.00018365459	0.0001346499	8.931526e-05	0.00014129409	0.000101782	7.4696276e-05	0.00014072949	6.665376e-05
0.0	0.00018586263	9.651375e-05	0.00014741856	4.614904e-05	7.425978e-05	0.0001103778	0.00015393639	4.3660155e-05	6.974715e-05	0.0001282633
0.0	0.015503734	0.008572913	0.011068819	0.014267999	0.0066523994	0.010243878	0.011173673	0.008017066	0.00756477	0.011981893
0.0	0.008519407	0.008608289	0.009261623	0.011427541	0.007610377	0.013306209	0.008728745	0.0011055177	0.012595733	0.012230066
0.0	0.11239487	0.09247579	0.1228176	0.10970077	0.08920212	0.12049823	0.0971108	0.076361984	0.12441935	0.13488027
0.0	0.0013192275	0.0015780622	0.0022603334	0.0025544018	0.0015504676	0.0017142073	0.001459109	0.0012025865	0.0032367308	0.0022557545
0.0	6.5263244e-05	7.391042e-05	0.00013479545	0.00014253579	4.0342416e-05	9.7776734e-05	6.753394e-05	7.08153e-05	0.00017525343	0.00013872843
0.0	0.001966186	0.001787774	0.0029919993	0.0015582712	0.0012812207	0.002120274	0.0022359553	0.0012405384	0.0023652248	0.0024425874
0.0	6.438341e-07	3.852232e-05	4.009577e-06	8.09539e-05	7.234639e-05	9.966681e-05	5.2731164e-05	5.3463435e-05	0.00013551961	0.00010722321
0.0	0.00088391715	0.0065992745	0.0020276979	0.009635263	0.008932736	0.0105791	0.007772445	0.007512124	0.012725817	0.011053427
0.0	0.012143051	0.005877975	0.011996472	0.0095197335	0.0083416775	0.011187179	0.0072762915	0.0096017225	0.014894073	0.010949141
0.0	4.7729486e-07	4.1406136e-05	2.7887904e-06	9.329118e-05	8.794552e-05	0.00013239108	4.3343956e-05	5.05167e-05	0.00010524475	0.00011392037
0.0	0.5439625	0.5331132	0.507233	0.5407232	0.5314176	0.5333249	0.535737	0.5156448	0.5500239	0.53644335
0.0	0.5459957	0.5346412	0.5080541	0.54179657	0.5301245	0.5332839	0.5347868	0.5166879	0.54868037	0.5368376
0.0	0.09081508	0.09002352	0.07675155	0.10493812	0.08846686	0.11227467	0.092785954	0.08574622	0.01356793	0.11262724
0.0	0.0096442355	0.008693318	0.008740326	0.009716204	0.009337973	0.012651833	0.009365826	0.0071077533	0.0015303945	0.013312264
0.0	0.005127661	0.0033864055	0.0052992576	0.0055118557	0.0019415304	0.0037488383	0.0039095874	0.0037309388	0.0037127465	0.0049183783
0.0	0.008071053	0.0074279686	0.015290832	0.010591795	0.0114502795	0.013013078	0.008764312	0.007044667	0.011458163	0.009881983
0.0	0.012182898	0.007980917	0.011129845	0.010558706	0.0054002088	0.008680039	0.0102533	0.012289778	0.013939262	0.012192507
0.0	0.010398363	0.006572208	0.013512461	0.012849272	0.005792981	0.01047289	0.009447582	0.011246756	0.012050004	0.009254315
0.0	0.00012510562	5.6497232e-05	0.00012302028	9.7394644e-05	2.6254183e-05	6.6841334e-05	9.2222435e-05	0.00014446786	0.00016299187	0.00013075882
0.0	0.0119780265	0.0074177096	0.00061355875	0.0140450215	0.007843941	0.010903304	0.0090742735	0.008944665	0.01525635	0.011466758
0.0	9.718155e-05	6.5602246e-05	0.0001728001	5.8823935e-07	0.00010269345	8.2301194e-05	8.2861014e-05	3.0035737e-05	0.00012155846	1.0032294e-06
0.0	0.16815105	0.1448678	0.14033109	0.15800011	0.129012	0.13640568	0.13360526	0.13381557	0.1369347	0.14753991
0.0	0.002709518	0.001709028	0.0028840976	0.0026999805	0.0016442217	0.0014770349	0.0014007611	0.001314359	0.0018139776	0.0018112073
0.0	0.20564523	0.19602545	0.1857163	0.19989438	0.16972154	0.21643409	0.18133958	0.16028512	0.22092447	0.18124981
0.0	0.5451609	0.5310203	0.5081344	0.5403055	0.52984965	0.5321726	0.53336066	0.5161468	0.54820466	0.5358141
0.0	0.0096883215	0.0081002135	0.012222407	0.01190795	0.013362167	0.012650278	0.0072049126	0.002748835	0.012643407	0.01363341
0.0	0.00010260447	7.304488e-05	0.00018303574	9.843309e-05	0.00011402525	0.00010218081	7.182409e-05	3.0812247e-05	0.00016954633	0.00014851609
0.0	0.07621613	0.067642234	0.08052759	0.07428384	0.07544433	0.07381039	0.067755766	0.051419266	0.08814772	0.08240592
0.0	0.04986873	0.040694043	0.05159592	0.04748093	0.05186562	0.04558449	0.048223484	0.040243357	0.050247144	0.049157884
0.0	0.0001075863	4.249316e-05	0.00032882398	8.769538e-05	6.3131956e-05	5.8041936e-05	4.2186217e-05	8.61926e-05	0.00012215781	0.0001064912
0.0	0.00014490134	4.2210162e-05	0.00029417165	0.00013004422	8.641613e-05	5.02603e-05	7.157371e-05	7.503082e-05	7.319773e-05	0.00010794235
0.0	0.0001411881	8.228009e-05	0.00014088457	6.563066e-05	8.848119e-05	6.932588e-05	8.7031905e-05	7.5758326e-05	0.00013155524	0.00012664897
0.0	0.026361147	0.024598572	0.029812032	0.032189146	0.025383048	0.029440485	0.017942114	0.025279645	0.031341847	0.034098636
0.0	9.070789e-05	7.410768e-05	0.00017268513	0.00014910966	7.382223e-05	0.00014290772	5.5807275e-05	6.524787e-05	0.0001162848	0.00016295348
0.0	0.009365742	0.009119991	0.0077772527	0.0088084815	0.0014759705	0.011387667	0.01032365	0.0061259475	0.0070981015	0.014063831
0.0	0.025768446	0.020883786	0.031702563	0.027818156	0.023838606	0.02580647	0.030201994	0.021096518	0.031233907	0.024444249
0.0	6.713269e-05	3.3205295e-05	0.00016620907	0.00011659513	8.118056e-05	0.000101045494	9.401894e-05	7.296774e-05	0.00013831012	3.818528e-05
0.0	0.15476091	0.14455926	0.14460841	0.14264414	0.16246268	0.14644608	0.14548206	0.13273078	0.14196101	0.15859942
0.0	9.6729724e-05	5.9935348e-05	0.00016565261	8.118303e-05	0.00012359253	9.932117e-05	8.411395e-05	6.4141976e-05	9.8141514e-05	9.285682e-05
0.0	5.1094015e-05	4.3182023e-05	0.0001505888	8.5412204e-05	0.00010158062	9.755908e-05	9.461534e-05	2.4360661e-05	0.00013462693	8.8406385e-05
0.0	0.011484096	0.0090956595	0.0096429195	0.011822815	0.0008120768	0.009189629	0.009663186	0.007468833	0.010515052	0.0011941213
0.0	0.000111850655	7.3541814e-05	9.162863e-05	0.00012221071	5.846862e-07	7.481319e-05	8.2521394e-05	5.244421e-05	9.2142705e-05	1.2299653e-06
0.0	0.00013127117	9.314762e-05	8.1146114e-05	3.2772682e-06	0.00011980837	5.4845634e-05	7.199216e-05	4.277026e-05	0.00011350832	8.579195e-05
0.0	0.012334213	0.008406751	0.013728956	0.0016297882	0.00088195025	0.009544675	0.009612266	0.0065247216	0.012693704	0.0012272052
0.0	0.049726	0.04056967	0.0515489	0.04763473	0.051936597	0.045639146	0.04829767	0.040234115	0.050314087	0.049167655
0.0	0.05892243	0.047599725	0.047944237	0.044929545	0.052531414	0.04718209	0.040818375	0.044028323	0.0563465	0.05687578
0.0	0.058755394	0.047455296	0.047900375	0.045075487	0.05260324	0.047238573	0.040881634	0.044018246	0.056421094	0.056886986
0.0	0.5449751	0.53285366	0.50695086	0.53909063	0.5284286	0.534173	0.5345391	0.5161053	0.5481748	0.5347222
0.0	0.011348663	0.009281859	0.009124133	0.0131935	0.01004295	0.010791071	0.008920321	0.008343153	0.009776612	0.009407936
0.0	0.10028512	0.08925059	0.07750808	0.11991686	0.10257529	0.09772738	0.07894076	0.092249714	0.09224426	0.08915795
0.0	0.11864111	0.09103133	0.11694885	0.11386184	0.09016813	0.117359035	0.08072271	0.08313017	0.09332055	0.09563379
0.0	0.00012453515	6.963643e-05	0.00020592021	0.000106107735	7.942958e-05	0.00012561618	3.6640693e-05	6.3266714e-05	0.00010424155	0.00010916275
0.0	0.00010614215	8.282658e-05	0.00017337395	0.00010642257	7.882127e-05	0.00016505916	6.376599e-05	6.0551774e-05	0.0001067752	8.129304e-05
0.0	0.010807509	0.0071261977	0.013248817	0.01048877	0.010493195	0.009713498	0.011972127	0.009675634	0.010586275	0.010266281
0.0	0.011664681	0.0067008375	0.008907064	0.014094306	0.008674186	0.010525217	0.011727026	0.007670359	0.012415428	0.006045284
0.0	0.54406863	0.53327245	0.5080745	0.54124475	0.530307	0.5322841	0.5349416	0.5167692	0.55037904	0.53591764
0.0	0.005039204	0.009319592	0.01255165	0.014499108	0.0088757835	0.009612034	2.4184947e-05	0.007880523	0.018127631	0.0094590215
0.0	4.7144236e-05	3.849445e-05	0.00014673949	7.501715e-05	6.1685125e-05	0.00011506924	1.4728967e-07	6.0263974e-05	0.00017127013	0.00010611674
0.0	0.007452625	0.0065780263	0.012213355	0.009324454	0.008252309	0.011360011	0.00041362018	0.008011395	0.0142087815	0.011010227
0.0	0.011817864	0.008759694	0.011193057	0.012823955	0.009162832	0.011120791	0.010402373	0.009178425	0.011845917	0.0103617
0.0	0.54445684	0.5331499	0.507713	0.5409446	0.5305351	0.53191596	0.5348726	0.5159833	0.549908	0.5359273
0.0	0.011748337	0.008959438	0.012229911	0.008757094	0.009311649	0.0029566416	0.0073218117	0.007023572	0.012487171	0.01181601
0.0	0.07497528	0.062496282	0.081358574	0.06651934	0.072934374	0.051946703	0.06853271	0.06545179	0.083781905	0.071678184
0.0	0.011974174	0.009590746	0.015411674	0.011095816	0.0064256056	0.013368418	0.010658603	0.009901579	0.011791654	0.011660311
0.0	0.54276705	0.5319643	0.506299	0.54055744	0.53073853	0.532301	0.5348592	0.5167265	0.5498145	0.53689396
0.0	0.011652121	0.007625842	0.010660736	0.013547428	0.00798954	0.015969925	0.0098522045	0.008478642	0.014469304	0.010539763
0.0	0.11039035	0.08414698	0.09789533	0.10748461	0.09320478	0.11498747	0.10308807	0.08318049	0.109866835	0.09632031
0.0	0.54564834	0.533799	0.50847197	0.53956676	0.5305089	0.53361803	0.53655374	0.51772404	0.54939544	0.5370934
0.0	0.004623835	0.0056981836	0.014185004	0.010954781	0.009551421	0.009698987	0.0063913665	0.009913478	0.01337549	0.011517493
0.0	0.000115407915	5.1468956e-05	0.0001125332	0.00016101064	5.7200574e-05	0.00023181435	8.589582e-05	6.918811e-05	0.00017697111	9.82268e-05
0.0	0.011706767	0.00762024	0.010649993	0.0135355415	0.007950655	0.016045965	0.009898872	0.00853699	0.01451631	0.010584531
0.0	0.012844925	0.00740115	0.011205005	0.012247416	0.009332152	0.014604906	0.011445666	0.0076119946	0.012454438	0.009716966
0.0	0.007941563	0.009092273	0.0113633	0.0120119	0.011073831	0.011316602	0.007939842	0.008632262	0.00773544	0.011537314
0.0	0.011810215	0.008132771	0.011420039	0.012869392	0.00842721	0.010177374	0.007851746	0.0076813498	0.010482506	0.010536819
0.0	8.9070054e-05	3.862628e-05	6.5759144e-05	0.00012501547	3.9019647e-05	9.053325e-05	6.901297e-05	0.000116751784	8.0827704e-05	0.00012961142
0.0	8.916693e-05	4.4062745e-05	0.00019024583	0.00014828586	8.641185e-05	0.00014099867	9.3351606e-05	7.762992e-05	0.00012025591	8.610274e-05
0.0	0.0077261673	0.0067727687	0.013112778	0.012998901	0.0115889255	0.010632744	0.009692215	0.0077665965	0.007813789	0.01056649
0.0	0.21393874	0.22553952	0.21302198	0.22164077	0.23644124	0.23623115	0.24899206	0.22703868	0.25708058	0.22726215
0.0	0.0743744	0.05141721	0.06286763	0.06306596	0.07545334	0.06955705	0.06697559	0.07102753	0.08051793	0.06927058
0.0	0.07681924	0.062326245	0.07192522	0.066070184	0.07872204	0.08405665	0.06847034	0.0667982	0.08707491	0.064299665
0.0	0.0111190975	0.007765179	0.011026054	0.008573906	0.012114999	0.013671442	0.00923365	0.00930591	0.013814445	0.008177662
0.0	0.011157625	0.007793158	0.010973727	0.008539194	0.012176392	0.013604484	0.009194411	0.009196874	0.013842523	0.008133083
0.0	0.07466886	0.070047714	0.06687883	0.06817356	0.078328155	0.07925367	0.08164098	0.073945984	0.07618515	0.06816749
0.0	0.010543283	0.009646668	0.009629964	0.009088351	0.012001519	0.012239182	0.012832915	0.011246395	0.010743151	0.009115101
0.0	0.010579834	0.009681356	0.009584194	0.009051577	0.01206234	0.012179146	0.012778578	0.011114877	0.0107650515	0.009065458
0.0	0.2313311	0.21296115	0.2275966	0.23580605	0.19993296	0.22585955	0.24475159	0.2234277	0.2406011	0.23953179
0.0	0.067517355	0.06234104	0.066669464	0.08069698	0.05510624	0.070128895	0.07230152	0.07636375	0.0733405	0.078742035
0.0	0.008737736	0.0077686	0.009574051	0.012458374	0.0062458594	0.009736265	0.010220022	0.011943889	0.010004551	0.011934371
0.0	0.008768086	0.0077965846	0.009528546	0.012408139	0.006277703	0.009688385	0.010176639	0.0118043125	0.010024965	0.011869557
0.0	0.18411164	0.22011091	0.20662907	0.24717292	0.2349837	0.17785913	0.18943708	0.19977964	0.2448353	0.23191714
0.0	0.0597959	0.06272954	0.061854817	0.08215258	0.066524446	0.055919603	0.052939463	0.06316267	0.07207839	0.075042315
0.0	0.006975911	0.007858503	0.008332216	0.012884436	0.0088472795	0.006400949	0.005738797	0.008388295	0.009685247	0.010905109
0.0	0.0070001846	0.007886811	0.008292567	0.012832505	0.008892263	0.0063693654	0.0057143243	0.00828992	0.009705015	0.010845824
0.0	0.0019085375	0.0014616442	0.00174903	0.0021396768	0.0018783638	0.0022973784	0.0025792033	0.001336056	0.0023722202	0.002200267
0.0	0.5451802	0.53365546	0.50791466	0.53968424	0.52859855	0.5330919	0.5347211	0.5170979	0.54764485	0.5354803
0.0	0.5439041	0.533415	0.507227	0.5389286	0.5288589	0.53316295	0.5345501	0.5175387	0.5479091	0.5365158
0.0	0.15546443	0.12660268	0.1405622	0.12635739	0.13707161	0.14876859	0.14958419	0.11658472	0.16605124	0.17634805
0.0	0.0116415275	0.0089727715	0.009209853	0.010616149	0.008157206	0.009991242	0.007474016	0.011663576	0.01338021	0.01226187
0.0	0.00011411041	7.1554474e-05	8.3914376e-05	9.8468576e-05	6.0236052e-05	8.879342e-05	4.8730424e-05	0.00012995783	0.0001500121	0.00013226918
0.0	0.17314658	0.14965945	0.17716259	0.14915538	0.1223241	0.1530114	0.13976644	0.14164948	0.19326986	0.14320573
0.0	0.000121538294	4.2600765e-05	0.0002797481	9.294621e-05	4.6129066e-05	9.50922e-05	7.308417e-05	6.534239e-05	0.00015969448	9.8191405e-05
0.0	0.012610329	0.008965358	0.015066173	0.01205721	0.008209623	0.011312271	0.0070038186	0.006716605	0.013192786	0.017171316
0.0	0.011258348	0.008972191	0.014474064	0.010530189	0.009993595	0.013710469	0.0103894025	0.004135523	0.012775836	0.017270725
0.0	0.011053375	0.009038276	0.0162894	0.01078819	0.0075952667	0.013244709	0.010083088	0.0069379024	0.014847815	0.015992848
0.0	0.007542864	0.009078467	0.017674169	0.012065967	0.0075079445	0.011755803	0.008905527	0.0065554427	0.018121183	0.017742299
0.0	0.012164079	0.009106715	0.01521797	0.013255003	0.010222482	0.014076863	0.009766355	0.0068915044	0.012760298	0.015162638
0.0	0.01282093	0.008628807	0.01389634	0.014341856	0.010371333	0.01375467	0.010191805	0.006107922	0.01378904	0.01632842
0.0	0.0106379315	0.011082415	0.014057685	0.011214065	0.008531673	0.014598182	0.008075261	0.0069866744	0.012801597	0.016678063
0.0	0.54556423	0.5342827	0.5088483	0.5411722	0.5325991	0.5320649	0.5341438	0.5171277	0.54869485	0.5362919
0.0	0.54505825	0.5350474	0.5088111	0.5412183	0.5329286	0.53484905	0.53661865	0.51798564	0.54984087	0.5383049
0.0	0.54537946	0.5349096	0.50867325	0.5403241	0.5313757	0.53436077	0.53756857	0.51987547	0.5500121	0.539181
0.0	0.54517055	0.5339069	0.50865847	0.5404199	0.5304538	0.5323903	0.53505725	0.51589966	0.5501572	0.5372955
0.0	0.54602313	0.5334886	0.5080251	0.54150057	0.530685	0.5341729	0.53492177	0.5189491	0.5500852	0.53805655
0.0	0.045251057	0.04867505	0.061167065	0.053624887	0.059089445	0.042970367	0.052056953	0.048102863	0.051390238	0.04578774
0.0	0.054818183	0.048178572	0.046592455	0.042121433	0.042787895	0.05657442	0.052851975	0.03690099	0.066846095	0.048941676
0.0	0.054786984	0.052140135	0.04462361	0.058183562	0.050391212	0.039992236	0.053104874	0.06261154	0.051150203	0.045257676
0.0	0.05686783	0.03408102	0.037778918	0.04788343	0.056666277	0.045058303	0.027011363	0.04349118	0.067649774	0.05299509
0.0	0.054908928	0.049610544	0.05822815	0.044612758	0.048927527	0.046074167	0.04775634	0.05828932	0.046627738	0.055693235
0.0	0.057131153	0.041199688	0.03704943	0.05435272	0.041731812	0.047554106	0.04353513	0.042289168	0.039003927	0.049950697
0.0	0.5451813	0.53331226	0.50789857	0.5398588	0.5330054	0.5352874	0.5357503	0.5168045	0.55007905	0.53743476
0.0	0.5449056	0.5340578	0.50740683	0.53985524	0.5307748	0.53421	0.53451574	0.5179905	0.55039823	0.53761023
0.0	0.5437718	0.53124905	0.5073566	0.53829074	0.5313352	0.5340877	0.5347915	0.515972	0.5491775	0.5361839
0.0	0.05398126	0.032253686	0.042595133	0.029320473	0.05247688	0.048522856	0.046613347	0.03645528	0.05483276	0.0541155
0.0	0.5455547	0.5346871	0.5086449	0.54036415	0.53087145	0.53367984	0.5361419	0.5180827	0.550328	0.5376744
0.0	0.000106690924	6.2695195e-05	0.00016597293	9.684934e-05	8.430957e-05	0.00010460241	6.707632e-05	4.0423714e-05	6.0709095e-05	0.00011776649
0.0	0.009496943	0.008629847	0.014888064	0.011140593	0.0103225345	0.009927997	0.0099165775	0.0048117456	0.0071552345	0.009627831
0.0	0.5437761	0.53259605	0.50746053	0.5405044	0.5308519	0.5338773	0.53355557	0.51701224	0.5496188	0.53662425
0.0	0.08973844	0.07260342	0.08518335	0.11041072	0.09937903	0.098472096	0.09472598	0.08797802	0.086562656	0.11370072
0.0	0.025292467	0.019780675	0.025960317	0.025916139	0.020348655	0.0283935	0.027161632	0.018546022	0.032505423	0.02724187
0.0	0.546188	0.5337812	0.5081611	0.54132414	0.5297799	0.53103274	0.5357025	0.5172894	0.548769	0.53723586
0.0	0.5444556	0.53257155	0.50688714	0.54101545	0.52967066	0.5331233	0.5353157	0.51788396	0.54920644	0.5359882
0.0	0.0077293883	0.007719589	0.010517815	0.013603351	0.012939716	0.010626234	0.009091745	0.011537217	0.009522085	0.012737852
0.0	0.013024247	0.0078001665	0.008325725	0.01025765	0.0099439975	0.008573285	0.007568483	0.008663217	0.015916225	0.014627652
0.0	0.27425525	0.20767443	0.20178284	0.24710605	0.22762975	0.23633003	0.24044801	0.21498773	0.23252636	0.22853805
0.0	0.54545695	0.5333856	0.5090042	0.5404449	0.5301061	0.5330573	0.53650236	0.51677567	0.5485928	0.53733885
0.0	0.5430967	0.5336768	0.5092439	0.54293096	0.53109807	0.53225213	0.5362482	0.51792747	0.5479638	0.53608865
0.0	0.010281894	0.011692376	0.0142907845	0.010550703	0.00815697	0.010439095	0.01035301	0.0052497545	0.014577242	0.013566323
0.0	0.00012014106	0.00014386122	0.00017236534	4.4319346e-05	5.7308138e-05	0.00012453682	7.471188e-05	3.8731254e-05	0.00019834585	0.00010558783
0.0	0.010880773	0.007935632	0.009127573	0.008268817	0.0058998684	0.009342271	0.006997517	0.011427638	0.0094284	0.012925242
0.0	7.938528e-05	4.4723107e-05	0.00010952905	7.855204e-05	4.4761164e-05	8.1629245e-05	4.9001217e-05	5.4615262e-05	9.986363e-05	0.00022370582
0.0	0.5456184	0.53272706	0.5062641	0.53873	0.53076136	0.53353184	0.53336936	0.5157941	0.5491503	0.5355344
0.0	0.020213267	0.007137012	0.013783906	0.0074183103	0.009481489	0.0100625	0.012985644	0.009565071	0.012710274	0.0090360725
0.0	0.00019245877	7.5878634e-05	0.00013765463	5.6836707e-05	7.289972e-05	9.3006944e-05	0.00016124539	8.170151e-05	0.00017724452	5.222472e-05
0.0	0.5450606	0.5331964	0.50628495	0.5412766	0.5296717	0.53282297	0.5346544	0.51763475	0.54971635	0.5367532
0.0	9.6163014e-05	6.368128e-05	0.000109255336	7.492764e-05	8.378669e-05	0.00013817659	0.000117040596	0.0001208425	0.00012350098	9.7869364e-05
0.0	0.012322635	0.007889498	0.0113248695	0.011285616	0.009536006	0.01355013	0.010245028	0.011867175	0.01929351	0.010083973
0.0	0.102067225	0.07285072	0.10159996	0.07400609	0.075226925	0.09972813	0.093128294	0.095258996	0.10326203	0.085131645
0.0	0.54510397	0.53283167	0.5091702	0.5395727	0.5318669	0.53409034	0.53633523	0.5166311	0.54983586	0.53688574
0.0	0.011685467	0.009633716	0.010514272	0.010898194	0.005119159	0.011844835	0.0085841585	0.0070897317	0.005649345	0.01200238
0.0	0.07748453	0.060548402	0.067890495	0.0739185	0.058821693	0.079046555	0.065682806	0.06800265	0.074444056	0.075524904
0.0	0.009354114	0.012635403	0.009488671	0.009084179	0.0028955014	0.009716764	0.00870335	0.0058285575	0.0031663326	0.011786054
0.0	0.105489716	0.08503237	0.11036491	0.097476885	0.008296897	0.101851344	0.099030964	0.08139629	0.10622678	0.012909666
0.0	0.00016029862	3.6100802e-05	0.00022423243	0.00012408152	7.083246e-05	9.712717e-05	0.00011437982	5.5132004e-05	0.00013980728	0.0001066418
0.0	0.013903477	0.0035831546	0.015362291	0.010925656	0.010850838	0.010135946	0.0107466895	0.006410709	0.009592109	0.012724966
0.0	0.024248503	0.019782292	0.03189817	0.0236995	0.027632281	0.024772124	0.023863036	0.018661086	0.021651644	0.027284203
0.0	0.009865676	0.009974501	0.0126639	0.012637997	0.010368989	0.011236829	0.009421058	0.008039905	0.009106784	0.011572267
0.0	0.54512244	0.5343756	0.50651723	0.54103494	0.5309029	0.53265953	0.5357393	0.51610273	0.5502807	0.537436
0.0	0.041466687	0.043478478	0.043332774	0.052526195	0.04834138	0.043886546	0.037764046	0.03560978	0.05303939	0.046030752
0.0	0.07472674	0.06943771	0.07242016	0.07536961	0.07537461	0.0774844	0.06848062	0.054063927	0.06618726	0.082774766
0.0	8.120169e-05	8.833711e-05	0.00016033532	0.00013965619	9.700351e-05	0.00011263938	7.733062e-05	6.114024e-05	6.896921e-05	0.00011710155
0.0	0.026048826	0.023790233	0.018893626	0.026758619	0.027585136	0.019854218	0.023951689	0.017239803	0.032096054	0.025039898
0.0	0.13670182	0.13595943	0.11958545	0.14854503	0.14753525	0.12511702	0.15790209	0.13632733	0.16302007	0.14116259
0.0	7.625925e-05	4.474145e-05	0.00023866571	9.116775e-05	0.0001142354	6.572918e-05	4.658706e-05	4.247671e-05	0.00021025944	0.00011390832
0.0	0.22801599	0.21665467	0.18996967	0.24801901	0.21103501	0.25201964	0.2120655	0.17274946	0.24304008	0.2011686
0.0	0.025083678	0.019512272	0.019204127	0.025069052	0.021150013	0.021783147	0.019851519	0.016016578	0.032332454	0.023032473
0.0	0.074425794	0.06397657	0.045381967	0.08005436	0.05805452	0.07451813	0.059601195	0.04832422	0.07817674	0.06092493
0.0	8.285319e-05	7.123163e-05	3.0433308e-05	0.00014092984	6.154123e-05	5.9875932e-05	6.609146e-05	5.087081e-05	0.00011401666	9.477842e-05
0.0	0.007510272	0.007977822	0.006480679	0.0099943215	0.010213773	0.0062841554	0.012127285	0.008752865	0.012317529	0.00862968
0.0	0.026963126	0.014512142	0.02450171	0.03090311	0.01944343	0.026644237	0.022322299	0.016193913	0.019638462	0.023248523
0.0	0.049977526	0.038471315	0.03897507	0.04348894	0.035840873	0.036834117	0.045446713	0.035522982	0.058183704	0.05087987
0.0	0.010155771	0.0074899863	0.0043120934	0.009839301	0.00815927	0.008990377	0.010369434	0.0054739607	0.014623205	0.010580942
0.0	0.010132004	0.0074255713	0.0043006027	0.009768117	0.008198903	0.008916426	0.01032194	0.0054507093	0.01459188	0.010525137
0.0	0.54549634	0.5347262	0.50730187	0.5403154	0.5298679	0.53401744	0.5359514	0.51650965	0.5484035	0.5366347
0.0	0.5443471	0.5328363	0.50756896	0.53900355	0.5312037	0.5331857	0.5354709	0.5172001	0.549572	0.53591144
0.0	0.007920024	0.012136634	0.015916495	0.01271572	0.00903416	0.008883111	0.008454684	0.009572709	0.010237561	0.011364226
0.0	0.007875801	0.012154222	0.015914477	0.012722481	0.00908903	0.008889918	0.008414593	0.009634553	0.010221454	0.0113925915
0.0	0.025889121	0.025087724	0.026415493	0.029300367	0.02687718	0.02389785	0.024009703	0.015263493	0.027511798	0.027471919
0.0	0.07764734	0.06396075	0.06709851	0.077977605	0.06686927	0.06932441	0.06305668	0.041991077	0.07762887	0.07052071
0.0	0.00011010311	5.922989e-05	9.188062e-05	0.00011829727	7.237454e-05	8.067215e-05	5.4875924e-05	1.4648947e-05	0.000104405895	8.2317834e-05
0.0	0.54431206	0.5328997	0.50752395	0.5410632	0.5304209	0.53258216	0.534723	0.5156478	0.5503358	0.5361102
0.0	0.011789198	0.0073308973	0.0145915095	0.008030691	0.0054574264	0.00544232	0.008957575	0.008361359	0.012934815	0.012205304
0.0	0.07120206	0.06299428	0.08210239	0.061626144	0.051778104	0.06719623	0.060358673	0.06387825	0.088224135	0.05687187
0.0	7.93429e-05	5.5953875e-05	0.00019704895	4.8816564e-05	2.7953622e-05	7.1756454e-05	4.6617104e-05	6.896033e-05	0.00017011116	3.6845744e-05
0.0	0.009647059	0.0079200575	0.014125946	0.0075353715	0.0055701886	0.008992064	0.0073078997	0.008565216	0.014161298	0.006517058
0.0	0.0001037871	7.257801e-05	4.748236e-05	0.000115524184	8.7435015e-05	0.00013507943	9.9730125e-05	2.7390783e-05	6.248026e-05	0.00013262939
0.0	0.011862328	0.009610582	0.0086683	0.009222271	0.010162091	0.011062985	0.008716764	0.005481203	0.012238756	0.011745199
0.0	0.071550325	0.06599479	0.062320895	0.06673164	0.0741193	0.080885895	0.056236904	0.05580539	0.07527894	0.08132886
0.0	0.54375833	0.53320885	0.50704265	0.5405278	0.5316524	0.53302425	0.535811	0.5183261	0.55004895	0.53657186
0.0	0.012144458	0.008961631	0.014155281	0.010355922	0.009622463	0.0084759975	0.009049601	0.0047591277	0.014166272	0.012087488
0.0	0.080058716	0.095247716	0.08876786	0.100541756	0.07735341	0.111999735	0.10381684	0.08974383	0.10073772	0.099531636
0.0	0.023144763	0.021147346	0.025715463	0.029928882	0.021663478	0.030322582	0.024236642	0.0155452965	0.028668175	0.028236743
0.0	0.011345089	0.0074443584	0.012988933	0.010769561	0.011405777	0.01208377	0.008274325	0.009230828	0.011700975	0.011011893
0.0	0.010533623	0.009621981	0.008104629	0.012255842	0.006436221	0.008589148	0.011745574	0.008151081	0.012917195	0.010739761
0.0	0.010554582	0.009580569	0.008113147	0.012308083	0.0064348183	0.008560532	0.011726241	0.00808199	0.012955823	0.010663236
0.0	0.07647338	0.068729214	0.061297566	0.078268476	0.054777432	0.069913715	0.0756113	0.06566698	0.079368785	0.07957014
0.0	0.00010392287	7.755201e-05	6.5519285e-05	0.00011998101	3.4422694e-05	8.328221e-05	0.00010860716	7.646847e-05	0.00011357523	0.00012997567
0.0	0.01102545	0.009311191	0.008193926	0.011763555	0.0061774524	0.009680671	0.011112073	0.009015388	0.01160092	0.012171111
0.0	0.011693341	0.009328639	0.0067207003	0.010872293	0.011219391	0.009158833	0.0069642933	0.006405238	0.012136246	0.0127092395
0.0	0.02868233	0.023530835	0.028869677	0.025561353	0.02695869	0.027723888	0.021211272	0.026890466	0.035596956	0.031574804
0.0	0.026071494	0.02327851	0.026634872	0.029963817	0.023041293	0.0262179	0.017465185	0.023039846	0.03333933	0.031844657
0.0	0.19393569	0.16747105	0.18171747	0.17582592	0.2009639	0.19180371	0.18638068	0.15404542	0.22422248	0.20460047
0.0	7.5130476e-05	4.717756e-05	8.630578e-05	9.445811e-05	0.00014474626	6.121445e-05	4.3369673e-05	7.249687e-05	9.7056705e-05	6.950938e-05
0.0	9.311618e-05	0.000111207766	0.00010770926	2.7528366e-05	0.00010965539	0.000110445704	1.8641824e-05	7.78475e-05	8.461313e-05	0.00012121711
0.0	0.010284748	0.0076252175	0.010506551	0.010752962	0.0069467286	0.013757633	0.010093245	0.009094997	0.013341702	0.011593733
0.0	0.11253351	0.092138946	0.123045236	0.10938186	0.08927445	0.1209774	0.097595565	0.07635749	0.12421452	0.13521355
0.0	0.029046137	0.023808189	0.025352247	0.02561712	0.0253173	0.026512315	0.0191186	0.022305015	0.027063124	0.02005727
0.0	0.20505877	0.19525072	0.18239306	0.21138418	0.18260518	0.1911773	0.17160831	0.16246118	0.21690673	0.16555808
0.0	0.010143952	0.009981779	0.008198779	0.009542836	0.008852199	0.013792562	0.0068326923	0.01049836	0.00763216	0.010589387
0.0	0.010052507	0.009979457	0.008208191	0.009584253	0.0088826865	0.01377131	0.0067677987	0.010401009	0.0076292423	0.010514159
0.0	0.00010260721	6.116666e-05	2.6766447e-05	6.3978805e-05	9.187431e-05	7.232321e-05	5.304295e-05	4.6736932e-05	0.00013051007	0.00010168916
0.0	0.10830614	0.06899969	0.08715918	0.11471264	0.112594485	0.11089849	0.100075595	0.089871526	0.1004241	0.10536076
0.0	0.030400274	0.025545029	0.026413132	0.024000239	0.028027175	0.02848477	0.023371952	0.017340561	0.031937577	0.031497743
0.0	0.012810084	0.012123859	0.007862597	0.009590266	0.01180246	0.012402712	0.010541105	0.0077212956	0.013917918	0.013710714
0.0	0.054393753	0.045442406	0.060565557	0.05164361	0.0432815	0.05639687	0.047782995	0.036665652	0.05955311	0.057712354
0.0	0.544122	0.5327782	0.50691986	0.5401642	0.5290198	0.53367823	0.53473645	0.5181875	0.54929733	0.5362062
0.0	0.00014643674	4.0051007e-05	0.00018017276	5.3948028e-05	4.898052e-05	0.00014528651	7.535262e-05	9.1365306e-05	0.000112291375	0.00012292118
0.0	0.01125355	0.006492842	0.0125064375	0.00802361	0.008593992	0.015492807	0.007238635	0.012146655	0.011058354	0.009573894
0.0	0.026019506	0.020957546	0.029409831	0.022916267	0.023338912	0.03152404	0.02286853	0.021951033	0.02800726	0.026400412
0.0	0.0001219153	8.6050364e-05	0.000118704294	8.7666944e-05	0.00011184969	0.00014521781	9.9750854e-05	3.9615763e-05	0.0001739968	0.00012832509
0.0	0.1575456	0.12702535	0.11026503	0.16851312	0.15074055	0.15678133	0.14865291	0.123874135	0.16321269	0.1460152
0.0	0.011275282	0.006803361	0.008220428	0.010730293	0.009703275	0.012554849	0.010138156	0.0056129526	0.010326608	0.008261086
0.0	0.011285993	0.006798552	0.008231772	0.010729958	0.00968549	0.012630068	0.010142957	0.005673094	0.010358757	0.0082861185
0.0	0.0112825725	0.006805053	0.008193914	0.0107606035	0.009704576	0.012574939	0.010113957	0.0056394855	0.010291341	0.008249219
0.0	7.3244155e-05	6.234665e-05	5.4806686e-05	8.418488e-05	7.3986506e-05	0.000118548414	5.3921947e-05	0.00012453349	0.00012552457	0.00023339095
0.0	0.15823606	0.032025617	0.160828	0.14559263	0.03202499	0.1428555	0.14740546	0.1277915	0.16595758	0.16001214
0.0	0.011017945	0.00811649	0.012031444	0.011714679	0.008788072	0.011193975	0.01023303	0.008668517	0.015104155	0.012555013
0.0	0.10982396	0.08235181	0.09448362	0.09573047	0.097387336	0.10299517	0.1006808	0.09929998	0.12546359	0.10989188
0.0	9.175095e-05	4.5390727e-05	0.00011366039	0.00011577805	0.00012601027	0.0001267455	4.861754e-05	0.00013030041	8.74211e-05	0.00015479127
0.0	0.009317783	0.0077374233	0.011476233	0.014734206	0.010254848	0.0115154525	0.008133637	0.010346338	0.010558556	0.012477202
0.0	0.01068265	0.006898495	0.0114427805	0.01359572	0.010207224	0.012340348	0.010053864	0.010794807	0.011165278	0.012659817
0.0	0.00010091906	7.717289e-05	0.000117112824	9.4381314e-05	6.9935035e-05	8.7565684e-05	5.266995e-05	0.00013179505	0.00013778293	9.2970404e-05
0.0	0.096740365	0.09182448	0.09450806	0.10336637	0.098206654	0.09650167	0.0832774	0.09559963	0.11958691	0.10861408
0.0	0.00010930379	8.163064e-05	0.00015603784	0.00010694833	7.646037e-05	6.2823565e-05	5.51896e-05	5.7933605e-05	0.000109869856	9.185977e-05
0.0	0.05166018	0.041457195	0.04713888	0.052769683	0.032632127	0.044622287	0.04031745	0.034482032	0.05212018	0.05090422
0.0	0.051512614	0.041330583	0.04709572	0.05293967	0.032677703	0.044675853	0.040379975	0.03447407	0.052189507	0.05091433
0.0	0.07828794	0.06733856	0.084358364	0.07422663	0.06985075	0.07167904	0.06825749	0.051648468	0.09242514	0.070055544
0.0	0.0514027	0.040847454	0.050690517	0.040184885	0.046998695	0.051899478	0.039757177	0.028284619	0.066027954	0.05523919
0.0	0.000113590395	7.1821836e-05	0.00021852857	9.814685e-05	8.526109e-05	9.1483096e-05	7.384167e-05	3.1322146e-05	0.00020344522	8.0292484e-05
0.0	0.0001417863	9.733792e-05	0.000120009965	0.00014982183	9.839105e-05	0.00014493008	3.905948e-05	2.5463612e-05	0.00010428888	0.0001241349
0.0	0.052338675	0.039862733	0.03546278	0.05322037	0.039255586	0.037516702	0.04647659	0.039159596	0.05501517	0.051024903
0.0	0.5455437	0.5339576	0.50706494	0.53968585	0.5299822	0.5332353	0.53604275	0.516652	0.5497083	0.5362366
0.0	0.05107012	0.040785596	0.04403254	0.053474035	0.03918579	0.048646916	0.03934526	0.04331661	0.041913025	0.039297733
0.0	0.11095313	0.09269474	0.097286746	0.11773956	0.10577528	0.09310265	0.0842989	0.08344637	0.120123275	0.100752875
0.0	0.10267319	0.08807358	0.06473799	0.09944856	0.083200835	0.09235276	0.09919714	0.092032164	0.070119195	0.09098563
0.0	0.092888296	0.06957082	0.10072419	0.12688422	0.10918645	0.10848971	0.10618824	0.07565027	0.07861008	0.097942024
0.0	0.115088	0.09348366	0.08079558	0.10235108	0.08037962	0.103753924	0.09685564	0.10220199	0.10165897	0.1114482
0.0	0.02942932	0.025045918	0.027435973	0.023759289	0.027122343	0.02348571	0.024668934	0.023764005	0.030052932	0.024334984
0.0	0.1543731	0.14750235	0.14620234	0.148317	0.14604518	0.13053203	0.13882485	0.13155298	0.14497164	0.13736115
0.0	0.10157524	0.08409921	0.100471355	0.10666031	0.070793346	0.10109816	0.08986598	0.0753781	0.112087585	0.08639297
0.0	0.54517514	0.5355078	0.50895983	0.541126	0.53228796	0.5337665	0.5355992	0.51770514	0.5498862	0.5365995
0.0	0.544572	0.53442955	0.508039	0.54064715	0.5311023	0.5354789	0.5360064	0.5177874	0.54979557	0.5364784
0.0	0.026167985	0.020812904	0.028855162	0.026713787	0.02677103	0.02660822	0.025231153	0.015020418	0.019812781	0.03181168
0.0	0.54463625	0.534554	0.50774544	0.5399019	0.53081113	0.53355324	0.53387004	0.51573586	0.5494392	0.53473616
0.0	0.5456051	0.5347596	0.5083444	0.54121643	0.5309831	0.5347011	0.5350346	0.51715386	0.54972106	0.53706574
0.0	0.027467454	0.027267445	0.03649328	0.029327964	0.02872657	0.014488409	0.023286385	0.02529453	0.032415148	0.029386917
0.0	0.027773436	0.025364727	0.028437575	0.023786189	0.024692498	0.033127114	0.02633741	0.01388506	0.03337686	0.030246763
0.0	0.028293878	0.028882619	0.028148564	0.028888443	0.023979114	0.02080612	0.026602343	0.029545298	0.025819412	0.024695974
0.0	0.025686579	0.017257208	0.024376405	0.025264258	0.018709578	0.020706406	0.020193059	0.025087811	0.03697822	0.03064592
0.0	0.026244624	0.024434004	0.028544484	0.02196681	0.028858328	0.025695054	0.019141112	0.015087415	0.02241918	0.0294271
0.0	0.16647439	0.1378766	0.12457326	0.16133171	0.13765585	0.14873767	0.14274481	0.13602577	0.13728574	0.1538764
0.0	0.5452615	0.5353867	0.5093731	0.5405534	0.53157586	0.53393316	0.5351185	0.51776445	0.54899067	0.5360733
0.0	0.5447685	0.5345573	0.50887793	0.5405984	0.5313034	0.53364205	0.5349296	0.51758945	0.5508161	0.5359249
0.0	0.54490596	0.5342729	0.5085191	0.53980136	0.5297119	0.53340346	0.5343982	0.51697654	0.5492624	0.5355866
0.0	0.027367247	0.018959794	0.01874511	0.019356681	0.023746803	0.024326336	0.02637067	0.019740961	0.02910526	0.022126002
0.0	0.54602426	0.5344792	0.5091044	0.539724	0.53037745	0.5344502	0.53518564	0.51782674	0.5485475	0.53634405
0.0	0.053508986	0.03971733	0.05986129	0.0549154	0.043579508	0.05407759	0.045388877	0.039810505	0.04509848	0.06295028
0.0	0.54514927	0.5333488	0.5087234	0.53940225	0.5309015	0.53511983	0.535487	0.5165772	0.5488676	0.536761
0.0	0.5450465	0.53315103	0.5077086	0.5386944	0.5299727	0.53476846	0.53379035	0.51628894	0.5479738	0.53573525
0.0	0.05604374	0.046739403	0.06469402	0.05328355	0.043187793	0.035927083	0.041177347	0.038910434	0.06473598	0.067051366
0.0	0.54593104	0.53351843	0.5088106	0.53957665	0.5303977	0.5348489	0.53475523	0.5165914	0.5484507	0.5362776
0.0	0.05151874	0.044254377	0.060499094	0.05064201	0.044902563	0.06122269	0.045220934	0.027192475	0.058166105	0.0663924
0.0	0.19671449	0.19934326	0.19773395	0.1931734	0.17687894	0.17836586	0.1877389	0.18037814	0.19197908	0.1910716
0.0	0.18133278	0.16726422	0.19293538	0.19111991	0.14053355	0.16827673	0.20627621	0.18945408	0.21844706	0.20748968
0.0	0.18697004	0.18188076	0.17850372	0.17853919	0.20356351	0.1939003	0.15594558	0.11479823	0.18137862	0.19807824
0.0	0.54592484	0.5335289	0.5093368	0.53954375	0.5313462	0.5338782	0.53426504	0.51683414	0.54825747	0.53666687
0.0	0.5454762	0.53301585	0.50895005	0.53996056	0.53103685	0.53367615	0.5350712	0.51725256	0.5485684	0.5366626
0.0	0.051155664	0.042764984	0.045124363	0.051346056	0.039102625	0.051514555	0.048212837	0.0363953	0.057349138	0.049009115
0.0	0.54541785	0.53394604	0.50830865	0.5386962	0.52885497	0.5333941	0.53448653	0.5172274	0.54867107	0.53637606
0.0	0.54418343	0.5333342	0.5077474	0.54190004	0.53062284	0.53208846	0.53467345	0.5163921	0.5503409	0.5367174
0.0	0.012061079	0.008317714	0.014835676	0.009133009	0.010855891	0.010894987	0.0076857125	0.0050901934	0.0124912765	0.01253356
0.0	0.07599762	0.054937765	0.08084811	0.08047224	0.06665201	0.078433104	0.06920141	0.056362648	0.065420255	0.08564067
0.0	0.01464631	0.0075466656	0.0070531606	0.008470245	0.008043263	0.011908187	0.011493593	0.008296603	0.013499693	0.011156769
0.0	0.5441584	0.53290665	0.5059186	0.5418975	0.5289034	0.5332921	0.5357606	0.51828563	0.548221	0.5362438
0.0	0.00018602754	5.061874e-05	4.9147653e-05	6.157733e-05	5.825098e-05	0.00012775455	0.000117458294	6.6094675e-05	0.00015372252	0.00011023495
0.0	0.016420282	0.0077808383	0.008229047	0.0069608516	0.0116226245	0.011838463	0.013736453	0.007917698	0.013773293	0.012444343
0.0	0.00013826437	6.780477e-05	0.00021775567	0.00012409086	0.00011137501	0.00013899656	3.5656896e-05	8.232568e-05	6.925564e-05	0.00013485587
0.0	0.01393125	0.0084797805	0.013533912	0.010160259	0.011742547	0.014696576	0.0075434917	0.008891578	0.008887482	0.012470101
0.0	0.5431424	0.5311156	0.50599885	0.5385603	0.5309245	0.53373307	0.5346022	0.51689965	0.54860336	0.53466123
0.0	0.54440325	0.53350884	0.5075313	0.5392698	0.53113467	0.53354675	0.53634644	0.5174178	0.548936	0.5362864
0.0	0.00010191661	7.1054696e-05	0.0002526712	0.00014112658	7.756295e-05	0.00010931901	9.496632e-05	5.7186284e-05	0.00011541386	0.00010142885
0.0	0.011708619	0.009980677	0.018159699	0.016288506	0.008320109	0.010678826	0.009812383	0.007990701	0.0112119345	0.013380324
0.0	0.5429832	0.53060114	0.50623316	0.5389321	0.5318696	0.5339834	0.53487045	0.51674366	0.5483675	0.53533715
0.0	0.54473263	0.5328725	0.50842816	0.5389381	0.5309547	0.53397	0.53563553	0.5178565	0.54975903	0.5364313
0.0	0.0023933528	0.0019207487	0.0030491524	0.0030409186	0.0014244384	0.00255063	0.0029503242	0.001220207	0.0026766632	0.0018691551
0.0	0.051748276	0.04009792	0.0525184	0.050469834	0.045069374	0.054379303	0.050090633	0.035699088	0.06255828	0.059664574
0.0	7.226275e-05	4.7734102e-05	0.00013481577	0.00012380637	4.0780862e-05	0.00012463756	5.1029303e-05	6.104348e-05	0.00012252996	0.00011863322
0.0	0.011240739	0.0063886815	0.011536439	0.01315005	0.006156358	0.011761182	0.008035437	0.0069578593	0.010930665	0.010060828
0.0	0.082368396	0.089741014	0.08710871	0.107387766	0.09635711	0.081679635	0.07450093	0.06848657	0.09347488	0.07741023
0.0	0.0069242385	0.0071476335	0.009349626	0.012471252	0.00865559	0.009414124	0.007229724	0.0059319576	0.011233412	0.0058835917
0.0	0.0094559975	0.008248235	0.008706004	0.011390787	0.0073699304	0.009812407	0.006321436	0.0061962665	0.010135505	0.009268556
0.0	3.998949e-05	4.5239954e-05	8.650493e-05	0.00013639471	6.788907e-05	7.874066e-05	4.557463e-05	3.3231874e-05	0.00010528229	3.0066629e-05
0.0	0.09214732	0.08828023	0.09134776	0.10247959	0.08946857	0.106883265	0.09933993	0.081992134	0.09792018	0.09856874
0.0	0.010446082	0.008309985	0.009128945	0.0113113	0.009683418	0.011443394	0.010825611	0.0056953393	0.010476661	0.012296425
0.0	7.082368e-05	6.304881e-05	0.00017204975	0.00010495842	7.694824e-05	5.0629893e-05	2.9261239e-05	6.185347e-05	5.8093214e-05	4.132243e-05
0.0	0.11221674	0.08912217	0.105412394	0.10721956	0.074797414	0.09791735	0.07736412	0.09378027	0.094825536	0.09423898
0.0	0.11288557	0.08921239	0.10506529	0.107449576	0.074646585	0.09813008	0.077593476	0.093696326	0.09535498	0.094936565
0.0	0.11288557	0.08921239	0.10506529	0.107449576	0.074646585	0.09813008	0.077593476	0.093696326	0.09535498	0.094936565
0.0	0.11313862	0.08923384	0.10511072	0.10693229	0.0746446	0.09806389	0.07756198	0.09346929	0.0948355	0.09449771
0.0	0.026587596	0.01870902	0.030155765	0.031598393	0.019240867	0.029148104	0.020392582	0.020842867	0.024710545	0.019437231
0.0	0.5455564	0.53346765	0.5082492	0.53927386	0.53058255	0.5349764	0.53621167	0.5183869	0.54928344	0.53686374
0.0	0.54651767	0.5329929	0.5074652	0.5395568	0.531237	0.5324137	0.5358013	0.51728195	0.5494883	0.53678447
0.0	0.14172415	0.119956195	0.15153775	0.1681398	0.1400319	0.1652303	0.1451765	0.12227932	0.1527708	0.11956784
0.0	0.5442244	0.53177196	0.50749934	0.53979313	0.5296311	0.53319484	0.5355666	0.5174581	0.5484984	0.5358155
0.0	5.031156e-05	4.8179358e-05	0.00012755151	0.00010153995	4.3741336e-05	7.583791e-05	3.708351e-05	4.745262e-05	0.000121085075	6.066714e-05
0.0	0.010617926	0.008253816	0.0059001767	0.01013197	0.0043150135	0.011604098	0.009857165	0.005126185	0.0068062386	0.008792368
0.0	0.009954096	0.010636151	0.013643688	0.009554073	0.008138597	0.010011708	0.010829823	0.009578741	0.010230871	0.01274061
0.0	0.00012669268	4.2091146e-05	5.2645805e-06	0.00011103187	7.616971e-05	9.343764e-05	6.0213595e-05	8.740326e-05	7.671299e-05	0.000120974626
0.0	0.00017052106	5.563347e-05	0.00013297332	7.8320176e-05	8.413545e-05	0.00011259106	8.9787325e-05	9.043764e-05	0.00015903651	7.046562e-05
0.0	0.20655927	0.19054149	0.19365802	0.20077655	0.19755265	0.20104283	0.16967218	0.18386565	0.21678221	0.21526583
0.0	0.205937	0.1906092	0.19356504	0.20129146	0.19820456	0.2016968	0.17132296	0.18447532	0.21815485	0.21569222
0.0	0.27648577	0.25925848	0.25657165	0.27016234	0.26556242	0.26940978	0.2417617	0.25033993	0.2876783	0.28315285
0.0	0.20111385	0.17274767	0.19726783	0.2021133	0.193164	0.18874891	0.20082141	0.17497304	0.21878758	0.1904882
0.0	0.1653522	0.17237385	0.18588333	0.18365568	0.19283381	0.1977294	0.18735367	0.133116	0.20229767	0.19449617
0.0	0.0805998	0.057559125	0.05910839	0.06881654	0.058274973	0.0536295	0.062217787	0.059148062	0.07182809	0.07908262
0.0	0.00011606932	6.515293e-05	3.415391e-05	7.817482e-05	5.627827e-05	9.790185e-05	5.7772122e-05	5.4113938e-05	0.00014922829	3.8042872e-05
0.0	0.051676117	0.03132858	0.04193403	0.0379441	0.043165702	0.047428954	0.0384343	0.04079126	0.045797188	0.03604816
0.0	0.08203144	0.04999839	0.062172174	0.060523715	0.05431575	0.07470626	0.06493226	0.054601133	0.074411504	0.071955115
0.0	0.013912371	0.002542967	0.010639759	0.0047114594	0.006268851	0.011740766	0.0077215875	0.0061414703	0.0077972924	0.008737253
0.0	0.013901339	0.0025589485	0.010730166	0.00473884	0.0063066203	0.011684962	0.007699504	0.006181098	0.007790183	0.008769438
0.0	0.01050555	0.006335625	0.011095748	0.008797855	0.0055764625	0.009468086	0.006817307	0.007998914	0.009155173	0.0077675334
0.0	0.00013998483	5.0798873e-05	9.243735e-05	1.8712482e-05	4.195737e-05	0.0001689336	6.12057e-05	6.1741324e-05	9.7028205e-05	9.775436e-05
0.0	0.011062213	0.005929866	0.007333594	0.005463696	0.004727638	0.0101457285	0.007702922	0.00765256	0.010891036	0.009613692
0.0	6.565025e-05	7.567132e-05	0.00014087638	6.3545216e-05	9.0532725e-05	7.732206e-05	3.1141626e-05	3.9465685e-05	2.989132e-05	4.509028e-05
0.0	0.008854784	0.00922495	0.011901041	0.008545939	0.009982124	0.009329715	0.0059837294	0.006461013	0.006016936	0.0071956753
0.0	8.991576e-05	4.8607664e-05	8.9652654e-05	0.00014480742	6.2477106e-05	5.6500354e-05	2.7003118e-05	2.753099e-05	6.4338805e-05	0.00011814667
0.0	0.06507597	0.054592952	0.07890734	0.073011905	0.05565621	0.08021471	0.056310974	0.053863753	0.061310697	0.077565596
0.0	0.54501	0.53354937	0.5077104	0.541344	0.53051	0.533131	0.53576416	0.51612175	0.55071867	0.5365537
0.0	0.0076596346	0.0072615743	0.01127558	0.0082914885	0.008263239	0.013845531	0.006275202	0.0068110595	0.004011114	0.016300017
0.0	5.659446e-05	3.2862175e-05	0.0001694219	9.221575e-05	3.6513135e-05	0.0001400803	3.6016554e-05	3.6579768e-05	4.2992313e-05	0.00011797128
0.0	0.5445234	0.53447294	0.50809896	0.541089	0.53171206	0.5336767	0.5344093	0.5177398	0.5497306	0.53813076
0.0	0.0069144024	0.0101581635	0.018727375	0.010446673	0.005603637	0.008501116	0.006315346	0.0070833773	0.008450688	0.0065009706
0.0	0.06805755	0.051544014	0.06924977	0.060406473	0.055572808	0.072752066	0.06798544	0.05514094	0.07659617	0.075945355
0.0	0.047296282	0.04672222	0.0410178	0.05339363	0.026216123	0.04869698	0.044674043	0.04131451	0.042087384	0.061543193
0.0	0.043482143	0.038860586	0.04228972	0.05009262	0.04427549	0.041387018	0.045219768	0.040419713	0.047328148	0.046175584
0.0	9.659285e-05	3.938294e-05	0.00011358888	0.00018421598	0.00010333529	5.4041742e-05	4.262051e-05	7.215402e-05	6.5884684e-05	8.035951e-05
0.0	0.008316628	0.010119425	0.010857873	0.010394414	0.007096035	0.010319734	0.012573388	0.008084253	0.008030634	0.010433028
0.0	0.009369074	0.008875629	0.010012757	0.009996705	0.007161259	0.012169987	0.0072408523	0.00747575	0.007419427	0.0084268395
0.0	0.036787473	0.04201657	0.057036176	0.046679847	0.044555984	0.045508787	0.048811752	0.037225574	0.05108461	0.050139315
0.0	0.039735246	0.038603835	0.054170188	0.045524336	0.044818245	0.050590225	0.034183633	0.035386372	0.04856712	0.043720637
0.0	0.5434613	0.53310066	0.50849265	0.5410908	0.53094244	0.5323423	0.53439087	0.5165905	0.550765	0.53655136
0.0	0.01001013	0.0069318335	0.015003046	0.008006144	0.006761375	0.0113364775	0.008564438	0.0065368987	0.009084578	0.008868303
0.0	0.012592329	0.008221804	0.013596276	0.006861064	0.005762153	0.010086958	0.014476853	0.007070752	0.008824191	0.011165084
0.0	0.06792817	0.061742	0.060757138	0.06644512	0.056300204	0.065942675	0.06901777	0.05364023	0.0728695	0.07214394
0.0	6.646854e-05	5.1913536e-05	6.339203e-05	6.46888e-05	3.8104234e-05	6.68648e-05	7.69801e-05	3.6021433e-05	8.217525e-05	8.968892e-05
0.0	0.00883692	0.007630957	0.008060878	0.008664519	0.006497328	0.008682845	0.009371562	0.0062050456	0.009884791	0.010131082
0.0	0.5441103	0.5342607	0.50802696	0.5409379	0.5302112	0.5321381	0.53460604	0.5158606	0.55061764	0.5362356
0.0	0.025525369	0.019025946	0.034243487	0.02140071	0.018528245	0.027971195	0.022334341	0.017863221	0.023753697	0.02310709
0.0	0.007890297	0.0058895275	0.016779723	0.0093578175	0.007828712	0.01277808	0.0049835984	0.0059997044	0.009366025	0.0070197945
0.0	0.061889794	0.06316483	0.08824447	0.07068751	0.055315126	0.077917285	0.054959476	0.05411075	0.065856695	0.05459235
0.0	4.691385e-05	5.6521803e-05	0.00025966502	8.162512e-05	3.569085e-05	0.00012543568	3.291559e-05	3.7204194e-05	5.616777e-05	3.166217e-05
0.0	0.007434521	0.007959833	0.016182438	0.009722589	0.0062895054	0.011854807	0.006147877	0.0063054613	0.008186148	0.0060441294
0.0	0.027126156	0.01760161	0.022575771	0.029610371	0.013836594	0.02343967	0.016185747	0.012422031	0.021422911	0.019913223
0.0	0.009660933	0.0070938524	0.01192866	0.009834977	0.005746671	0.0058079013	0.0075694425	0.007043259	0.0067747803	0.0068066097
0.0	6.3222265e-05	7.9361285e-05	0.00023700942	7.134053e-05	5.9831986e-05	5.7559366e-05	8.218567e-05	5.3173917e-05	7.689565e-05	8.42101e-05
0.0	0.00016611432	3.4610282e-05	4.767324e-05	0.0001325563	4.7262492e-05	0.00014151765	4.036154e-05	2.4103714e-05	8.312258e-05	9.849562e-05
0.0	0.00019910226	2.556961e-05	8.849368e-05	0.00012403975	2.8689163e-05	0.00011088522	3.8198246e-05	5.2724525e-05	8.028299e-05	8.378812e-05
0.0	0.051277276	0.036007416	0.04031617	0.03759949	0.038545325	0.043958824	0.04043021	0.060812566	0.03837186	0.050669298
0.0	0.079893395	0.07161098	0.06065628	0.07763986	0.064509526	0.07301319	0.059304245	0.06541088	0.08234191	0.071307525
0.0	0.5448272	0.533581	0.5064124	0.5400642	0.5286451	0.5323992	0.5350876	0.51604295	0.54783773	0.53549254
0.0	0.5434719	0.5315841	0.5055034	0.5397785	0.5291753	0.5337682	0.53484833	0.5175816	0.5487023	0.53659046
0.0	0.18246545	0.1731689	0.18285525	0.1836491	0.17225242	0.20700943	0.17495953	0.15683645	0.16506144	0.20600991
0.0	0.009205795	0.010818684	0.009602266	0.010893523	0.00946261	0.013103543	0.005460199	0.0074982787	0.013929102	0.009692253
0.0	0.00010204722	4.6424917e-05	0.000108551045	0.00013104505	0.00010397738	0.00012827909	2.9942277e-05	4.2855187e-05	0.00013624197	5.5620578e-05
0.0	5.051506e-05	5.6605415e-05	0.00035120064	7.129279e-05	8.576454e-05	0.00014596163	3.7685113e-05	5.0283983e-05	0.00011027996	8.593769e-05
0.0	0.012885788	0.009765249	0.0053558685	0.014657697	0.010411011	0.012342033	0.0048231645	0.0069284732	0.015424776	0.0078023192
0.0	4.5987414e-05	6.358534e-05	6.252789e-05	0.00013025632	2.7186286e-05	0.00013724179	3.9450973e-05	2.3514938e-05	0.000118458134	0.00016660272
0.0	0.0036635033	0.0034705093	0.0025632994	0.0030233501	0.0063092653	0.0048951586	0.0022048529	0.0034949936	0.0070491615	0.0019394598
0.0	0.20391655	0.1431811	0.21270046	0.1915608	0.17733802	0.16784947	0.17080897	0.1544862	0.17824559	0.18198158
0.0	0.54580975	0.5347369	0.50752056	0.54049325	0.52830875	0.53316766	0.5347491	0.51683086	0.5474587	0.5357919
0.0	0.010063198	0.010503677	0.0051383167	0.016835235	0.009488765	0.011071952	0.0060747755	0.0057477253	0.0070481133	0.0059383777
0.0	0.00013510403	8.005891e-05	5.517839e-05	0.00015134223	8.939186e-05	0.00011637665	3.8806123e-05	3.9340637e-05	7.78351e-05	3.4138055e-05
0.0	0.545979	0.5330821	0.50743383	0.5410858	0.53085977	0.53273576	0.5337452	0.5157285	0.5498818	0.537266
0.0	0.036680743	0.041888323	0.056984495	0.046831187	0.04461743	0.045563366	0.04888679	0.037216995	0.05115261	0.050149262
0.0	4.4414457e-05	4.6399073e-05	0.00011199003	4.5835623e-05	7.2423485e-05	5.7641373e-05	5.7855814e-05	5.5530796e-05	0.00015534737	7.449248e-05
0.0	0.048565723	0.044246778	0.051902972	0.047354016	0.047911912	0.0449042	0.051575087	0.04115671	0.045139167	0.053123012
0.0	0.05132166	0.04041201	0.039952382	0.043003436	0.01291542	0.05089494	0.036318995	0.03760845	0.04313241	0.04919172
0.0	0.07799151	0.06336742	0.061793704	0.066840485	0.02416413	0.076650046	0.0579305	0.05890327	0.06748809	0.07505759
0.0	0.011572284	0.0070584323	0.011615128	0.013434675	0.008297081	0.0132209305	0.006920154	0.0084099	0.0083856415	0.0060756044
0.0	0.079361536	0.06369334	0.07365058	0.07094383	0.073199265	0.07542562	0.05770494	0.06089528	0.06718605	0.071411185
0.0	0.00011210756	4.3978573e-05	0.00013459586	0.00015807044	6.185347e-05	0.00015654977	4.151534e-05	6.694665e-05	5.8394195e-05	3.1924494e-05
0.0	0.06603389	0.06154979	0.07701553	0.06809273	0.07003621	0.07924845	0.06304307	0.063421704	0.07430592	0.054144945
0.0	7.6662676e-05	5.9018512e-05	0.0001802061	7.485701e-05	6.595534e-05	9.017103e-05	6.253815e-05	6.809481e-05	0.0001053764	3.625412e-05
0.0	3.509778e-05	5.4276632e-05	6.5850894e-05	9.670796e-05	9.0010384e-05	0.0002158294	4.624777e-05	4.2397474e-05	7.829284e-05	8.4163854e-05
0.0	0.040555745	0.038263068	0.035629667	0.051669538	0.04524647	0.056892168	0.03770864	0.036064867	0.045919247	0.052270588
0.0	0.064788714	0.06863381	0.061732374	0.06608916	0.0699201	0.081247844	0.058612376	0.056319285	0.05818792	0.071274266
0.0	0.00014383339	5.3659725e-05	6.093373e-05	7.741103e-05	0.00010014429	0.00010942549	3.413659e-05	6.65861e-05	5.563034e-05	5.5930133e-05
0.0	5.2679043e-05	4.834615e-05	4.720218e-05	0.00011781715	8.260635e-05	0.00017118198	4.5431738e-05	4.6461326e-05	7.6010656e-05	0.00012610933
0.0	0.012599949	0.0061955675	0.0065846983	0.012807901	0.010256401	0.011913158	0.006471407	0.008680563	0.011889265	0.009724609
0.0	0.021448918	0.021798069	0.020939445	0.024853403	0.0260175	0.022804251	0.022350831	0.024101852	0.027528467	0.029660594
0.0	0.04392665	0.044112068	0.04569638	0.050448056	0.055376083	0.04091467	0.03399709	0.03417716	0.053993557	0.05566773
0.0	8.861359e-05	4.554309e-05	0.00013172858	4.6350026e-05	4.206145e-05	9.358316e-05	2.4814364e-05	4.015576e-05	6.524445e-05	2.3887353e-05
0.0	0.009237537	0.007954161	0.009682517	0.010597738	0.008497371	0.008442652	0.006436785	0.0052061933	0.008147239	0.00870572
0.0	0.05570393	0.038220547	0.03728613	0.048745256	0.027643867	0.04534392	0.03595509	0.04206996	0.05945	0.041136116
0.0	0.046670172	0.04796529	0.05426162	0.056886166	0.051673617	0.03900117	0.039387852	0.041702982	0.064234965	0.045492645
0.0	0.14982627	0.14946131	0.15373835	0.16518831	0.15574107	0.13356937	0.1352932	0.13550568	0.17837271	0.14563873
0.0	0.0021501991	0.0015607437	0.0017642883	0.0015473135	0.0022028973	0.0016497556	0.0019430132	0.0020678393	0.0020908336	0.0016208977
0.0	0.04282442	0.036393784	0.052033495	0.069159895	0.027802834	0.049925014	0.037741754	0.037707437	0.060556736	0.04718558
0.0	0.051345356	0.032041047	0.047828663	0.038785648	0.041122843	0.044501815	0.044446528	0.03476446	0.038418762	0.04039207
0.0	0.020536486	0.020958144	0.030703036	0.025152458	0.026683697	0.02953676	0.021880206	0.016875345	0.03251965	0.025562387
0.0	0.0020555456	0.0019054653	0.001838514	0.0017510084	0.001865307	0.002483348	0.0012347156	0.0012498142	0.001544013	0.0021202567
0.0	0.013257828	0.008009023	0.010031743	0.012963442	0.009692961	0.012074506	0.01051458	0.00783142	0.011750308	0.013713732
0.0	0.024765605	0.020095136	0.025582368	0.026241986	0.026679158	0.02599092	0.018269615	0.021403113	0.03154812	0.027805205
0.0	0.029164445	0.02095295	0.01831667	0.025590818	0.023836698	0.029302811	0.025957761	0.024812048	0.026917329	0.023921018
0.0	0.027854932	0.020216895	0.030663222	0.025183799	0.023644423	0.023662314	0.020161413	0.016402386	0.026687399	0.024997089
0.0	0.20529611	0.17208871	0.19564229	0.21085012	0.18986376	0.19919376	0.18569061	0.16987725	0.20294173	0.2093622
0.0	0.09957893	0.09092073	0.11315642	0.11660473	0.101682425	0.09471498	0.08205114	0.082076214	0.103988394	0.09602684
0.0	0.011331053	0.0077100988	0.01119881	0.01367105	0.007084269	0.010409793	0.009098509	0.0067774085	0.011279994	0.010672672
0.0	0.011597018	0.007510073	0.014667996	0.009625317	0.007896769	0.011224967	0.0087232925	0.009547686	0.013192307	0.013855801
0.0	0.008912071	0.00901745	0.010283971	0.011285227	0.011708273	0.011486487	0.007118452	0.007842127	0.012277646	0.0085525345
0.0	0.08447476	0.09612968	0.09893311	0.097123444	0.09330772	0.10525045	0.08324823	0.07669861	0.10717465	0.0903484
0.0	5.188359e-05	5.8951184e-05	0.0001702702	8.6637425e-05	7.579554e-05	8.7058135e-05	6.367053e-05	5.0672832e-05	0.000108969834	9.0271526e-05
0.0	6.742834e-05	6.377262e-05	9.3325616e-05	0.00012279162	6.349615e-05	7.6090655e-05	3.3385488e-05	4.538125e-05	0.00015982703	7.035323e-05
0.0	0.011719103	0.007982147	0.012514283	0.014589638	0.00980508	0.010092225	0.004500458	0.00984062	0.012811326	0.009789634
0.0	0.011721694	0.007988362	0.012478237	0.014565745	0.009790877	0.010006638	0.004499973	0.009902252	0.012785216	0.0098314015
0.0	0.025063477	0.018145269	0.025148371	0.023619046	0.024647137	0.016474247	0.023218825	0.02410618	0.021552589	0.025566561
0.0	5.4367287e-05	7.007642e-05	4.7484802e-05	7.225765e-05	6.805643e-05	6.5350614e-05	4.0055478e-05	6.980683e-05	7.521492e-05	6.969721e-05
0.0	0.026202219	0.024838407	0.020902174	0.02635055	0.022872869	0.02205341	0.019954504	0.02062744	0.020717127	0.02307887
0.0	0.029477049	0.020720558	0.022148741	0.020759393	0.024619237	0.025583372	0.021783017	0.01885394	0.03252372	0.028919255
0.0	0.27133518	0.23968568	0.2623517	0.2701057	0.25918877	0.25749063	0.25258452	0.21003361	0.28364056	0.22242655
0.0	0.0780045	0.060471956	0.08464252	0.068143144	0.069805376	0.06853579	0.06221907	0.047166783	0.09779074	0.05744701
0.0	0.007763103	0.0068522715	0.010926408	0.01240911	0.009275512	0.01135112	0.0061569796	0.008911021	0.009367742	0.0112995645
0.0	2.897376e-05	5.0106486e-05	0.00019073405	0.00013521925	4.5489265e-05	0.00011018966	9.028728e-05	6.5503606e-05	7.6128104e-05	4.876185e-05
0.0	0.017110921	0.018582184	0.035786904	0.03140067	0.023070896	0.029024722	0.017716663	0.019599067	0.017791145	0.020543896
0.0	5.0410923e-05	3.281304e-05	0.00020991951	0.00017723335	4.285355e-05	0.00012718946	2.6468446e-05	6.091897e-05	5.1046336e-05	8.1237245e-05
0.0	0.54865843	0.53565496	0.50882053	0.54110074	0.53154486	0.5352063	0.5372237	0.519382	0.55141085	0.5385201
0.0	0.008421021	0.008608069	0.011813978	0.012634159	0.009796338	0.011430898	0.010634279	0.0063524577	0.012577005	0.014272686
0.0	0.114750266	0.0062629897	0.11281564	0.121192046	0.09161944	0.09476171	0.10637085	0.07496366	0.08870332	0.10084137
0.0	0.5457463	0.53400654	0.5072316	0.5407992	0.5276287	0.5332613	0.53524613	0.5159856	0.5484025	0.5357981
0.0	7.9265454e-05	4.198851e-05	0.00013017065	3.71287e-05	3.597337e-05	0.00011001632	2.5575317e-05	4.6179943e-05	6.7321365e-05	7.6234675e-05
0.0	0.012182582	0.005433335	0.01885354	0.00486131	0.0057793753	0.011900384	0.00536293	0.0072151655	0.009140024	0.01296581
0.0	0.54344773	0.53376186	0.5071733	0.5417533	0.5305423	0.53188646	0.53442216	0.51556724	0.5497025	0.5359147
0.0	0.01666872	0.009137122	0.0059732734	0.0074883634	0.0039448333	0.0072847726	0.009390527	0.0059103626	0.0061086547	0.015067575
0.0	0.000170431	4.659324e-05	5.536535e-05	7.470176e-05	3.4628836e-05	9.461362e-05	7.1739625e-05	4.43772e-05	6.4268905e-05	0.00015322058
0.0	0.04062604	0.03840379	0.0356985	0.051681936	0.045272794	0.057306092	0.037716445	0.03619687	0.046199907	0.052422516
0.0	0.013633481	3.47103e-05	0.015487244	0.016009184	0.008926946	0.009465524	0.012036484	0.006100337	0.0076990454	0.010607912
0.0	0.007961404	0.0069988263	0.014802345	0.009181349	0.007439174	0.010692457	0.00940942	0.0055864276	0.0128504215	0.014489764
0.0	0.022289941	0.02293106	0.031194042	0.023831297	0.0291136	0.020513814	0.017272813	0.018432766	0.027107643	0.031581476
0.0	0.022211188	0.02284543	0.0311592	0.02392627	0.029162567	0.020544112	0.017305737	0.018427582	0.027152047	0.031589154
0.0	5.9955295e-05	7.021931e-05	6.5095424e-05	0.0001379883	5.8530783e-05	6.407503e-05	4.5952653e-05	4.7927322e-05	0.00012927224	0.00010155136
0.0	0.007999063	0.008109061	0.012257441	0.010888335	0.0053646546	0.007669579	0.008009008	0.0048023243	0.011594907	0.009274653
0.0	0.017735833	0.021538725	0.024571914	0.02625888	0.02107723	0.02711875	0.020661835	0.01822217	0.034012254	0.027892297
0.0	0.09966332	0.092477106	0.107199356	0.10510606	0.08863681	0.092520334	0.11398916	0.08855822	0.10187405	0.10833102
0.0	0.110981785	0.08194862	0.09961066	0.101456	0.089384034	0.1075076	0.06863457	0.082395606	0.09480297	0.089196675
0.0	0.0009685119	0.0013904527	0.0007694961	0.0027729452	0.0021157367	0.0016197184	0.002237227	0.0024538112	0.0021863107	0.0022371388
0.0	5.893629e-05	7.2861774e-05	5.6668876e-05	0.00013041515	0.0001325385	4.2241524e-07	7.9171106e-05	0.000104268	0.000101773374	8.908967e-05
0.0	0.0030947414	0.0007922937	0.002685361	0.0023784293	0.0022740026	6.5036416e-05	0.001842497	0.00123204	0.0018822872	0.0019556736
0.0	0.063165165	0.056189418	0.05965526	0.07545979	0.06219797	0.076385796	0.07486332	0.04683031	0.07839771	0.055841457
0.0	0.009547245	0.0046192617	0.010327865	0.010612167	0.006899377	0.008319543	0.00641313	0.00797555	0.008639771	0.0062334505
0.0	0.009592114	0.0046158554	0.01031745	0.010602829	0.0068657673	0.008359474	0.006443613	0.008030464	0.008668008	0.0062600495
0.0	0.00010408005	4.505435e-05	0.00016162777	0.0001777214	6.5922075e-05	0.00014570744	5.4398144e-05	7.7713696e-05	3.982007e-05	3.8301034e-05
0.0	0.08581778	0.07703066	0.094786644	0.101954706	0.06710978	0.10531699	0.097007535	0.09246586	0.114766695	0.10759119
0.0	0.543893	0.5335147	0.50726	0.5410574	0.53033584	0.5316462	0.5349331	0.5155943	0.5502484	0.5356079
0.0	0.014502768	0.0063766604	0.00706535	0.013834316	0.009860335	0.008108505	0.009545689	0.009074573	0.009079819	0.010248205
0.0	0.08046905	0.05780218	0.053730264	0.07536986	0.06386647	0.073202625	0.06502627	0.06221182	0.067317076	0.07017977
0.0	0.00012609766	4.0615138e-05	4.0168972e-05	0.000103988394	6.0935356e-05	9.903877e-05	6.156436e-05	6.247669e-05	6.0982155e-05	8.082955e-05
0.0	0.013956307	0.00853586	0.008721376	0.011099228	0.006750928	0.008045721	0.007177599	0.0060494114	0.012164406	0.014684573
0.0	0.00016633036	6.4603475e-05	7.502237e-05	0.00010754659	4.0738727e-05	5.7912617e-05	4.5345903e-05	3.5050518e-05	0.00012450392	0.00019226363
0.0	0.0071994774	0.007889312	0.00966807	0.0071278377	0.0073223487	0.01142655	0.009861103	0.0064297263	0.007668352	0.0097035635
0.0	4.3667063e-05	5.511586e-05	9.236827e-05	4.4002027e-05	4.798197e-05	0.00011760164	8.605266e-05	3.9626306e-05	4.9033566e-05	8.3119805e-05
0.0	0.5438019	0.5330481	0.5078248	0.5411401	0.5304577	0.5320036	0.535202	0.515629	0.55014926	0.5354788
0.0	0.010133994	0.0057378258	0.008202471	0.009524987	0.00490535	0.008052277	0.0057609784	0.007978765	0.011313962	0.01082389
0.0	0.06614955	0.06015913	0.06528117	0.056617077	0.0434182	0.05584524	0.06595225	0.057493046	0.07715682	0.06469781
0.0	6.0171405e-05	4.71241e-05	8.289587e-05	3.5613808e-05	1.4636633e-05	3.599451e-05	6.491231e-05	4.657942e-05	0.00010201812	5.9568396e-05
0.0	0.00015214978	9.040496e-05	6.6748784e-05	7.2830786e-05	7.764036e-05	0.00011762845	2.6608046e-05	0.00010787907	7.513356e-05	6.105809e-05
0.0	0.01639561	0.009441666	0.008172141	0.0089560505	0.007053675	0.010678115	0.003966897	0.009663058	0.005864001	0.011831443
0.0	0.06672656	0.07060239	0.049404293	0.07038607	0.050832372	0.070166014	0.063978195	0.062078625	0.071989626	0.068513006
0.0	0.0077990564	0.008698143	0.004006309	0.010413846	0.0045602936	0.015357084	0.007461357	0.00717485	0.006542134	0.008413829
0.0	0.02353403	0.022976106	0.030160619	0.023577554	0.015695287	0.024640933	0.015469631	0.018151542	0.031633906	0.025056964
0.0	5.265182e-05	4.735028e-05	0.00010682581	0.00012937891	7.7728146e-05	0.00012752865	2.8037535e-05	5.393383e-05	9.336247e-05	5.9813505e-05
0.0	8.4242136e-05	0.00010137818	3.901157e-05	8.100316e-05	2.0867774e-05	4.7379952e-05	3.1694857e-05	4.9471448e-05	8.441809e-05	4.5016597e-05
0.0	0.011174141	0.010423098	0.012028871	0.006857179	0.0037191194	0.0070560332	0.004129275	0.007252485	0.010494972	0.007739423
0.0	0.0073681516	0.0076878183	0.011927435	0.009208752	0.008828783	0.008935019	0.0075393626	0.006537939	0.010939566	0.01179151
0.0	0.0073681516	0.0076878183	0.011927435	0.009208752	0.008828783	0.008935019	0.0075393626	0.006537939	0.010939566	0.01179151
0.0	0.008122412	0.0063911	0.010383134	0.008662102	0.008655463	0.012307468	0.007454312	0.008145362	0.012561867	0.009886369
0.0	0.008270772	0.0064177043	0.010498118	0.008653222	0.008714844	0.012392261	0.007568164	0.008112077	0.012578533	0.009892756
0.0	0.06844091	0.063244775	0.06670726	0.07102534	0.06813087	0.06455983	0.05857401	0.06399035	0.066621296	0.07158207
0.0	0.00010945909	5.7611367e-05	7.420605e-05	7.8425925e-05	7.297511e-05	9.461705e-05	4.6976613e-05	6.366495e-05	8.7124325e-05	6.4177155e-05
0.0	2.678261e-05	3.070972e-05	0.00011685849	4.8770966e-05	1.4171739e-05	5.167187e-05	5.04153e-05	2.3357861e-05	2.3392346e-05	3.254202e-05
0.0	0.11527714	0.1313747	0.11742872	0.1571287	0.12358355	0.14587562	0.12154842	0.1197998	0.15150307	0.1568614
0.0	3.208433e-05	6.6114466e-05	8.3675215e-05	8.334084e-05	2.5389581e-05	6.437372e-05	4.1096973e-05	3.3207638e-05	0.00015257428	6.503536e-05
0.0	0.0022978997	0.019080497	0.023050757	0.004578039	0.003192928	0.0318275	0.0023908687	0.01639245	0.025162905	0.0018095141
0.0	0.009668842	0.0042451676	0.005530749	0.012411376	0.007722943	0.017718613	0.0048329453	0.005520043	0.011338845	0.0057442873
0.0	0.115646824	0.13181221	0.11754834	0.15658985	0.1233962	0.14568797	0.12134166	0.11983008	0.15128691	0.15682822
0.0	0.54459715	0.53309107	0.5064105	0.541097	0.5301263	0.53447855	0.5348937	0.5172302	0.54963374	0.53645563
0.0	0.07095127	0.05466826	0.06806492	0.05760667	0.059318785	0.0743271	0.066524744	0.057793524	0.080310084	0.08126707
0.0	0.09805604	0.08508587	0.095181555	0.07775977	0.08864571	0.09723259	0.07841327	0.082544155	0.09836614	0.112841226
0.0	0.0069797067	0.0059466898	0.011781478	0.011235049	0.00493032	0.013801439	0.01092261	0.007290044	0.01427115	0.012168599
0.0	0.018010946	0.01915474	0.024712062	0.027254928	0.015337138	0.031351462	0.028145025	0.018908776	0.02632683	0.023609186
0.0	0.00010752753	3.4245328e-05	5.111029e-05	9.5462055e-05	2.676992e-05	0.000114794166	6.664207e-05	2.5405496e-05	7.8520214e-05	9.0806636e-05
0.0	0.009729077	0.00709456	0.006977539	0.012551833	0.0058933953	0.007847338	0.00718094	0.0055085323	0.010642269	0.009120745
0.0	0.009688212	0.0070713744	0.0069815516	0.0125706885	0.0059165102	0.007815501	0.00712829	0.005494621	0.010606811	0.009070621
0.0	0.009643479	0.0070502264	0.006988292	0.01260336	0.0059300037	0.007827671	0.0071282396	0.0055268267	0.010631721	0.009064023
0.0	7.8738405e-05	4.5704066e-05	5.3828597e-05	9.294407e-05	4.5542132e-05	0.00014503184	5.37474e-05	5.0227332e-05	4.3764492e-05	6.2921354e-05
0.0	0.010377981	0.007070906	0.008778092	0.009873905	0.0033710296	0.01043901	0.008231535	0.008901501	0.005528625	0.006807564
0.0	0.25070524	0.2530115	0.25056493	0.26062986	0.2644764	0.2638511	0.24229255	0.21731168	0.24010088	0.27583835
0.0	0.038466264	0.042841498	0.048868924	0.04507205	0.049546238	0.049657233	0.03640822	0.028323444	0.032106005	0.056045614
0.0	0.13469702	0.14010666	0.14572388	0.14594913	0.15186723	0.15248711	0.1291454	0.10957095	0.12288164	0.16283078
0.0	0.11691468	0.09571187	0.104690954	0.08751381	0.09971187	0.11541287	0.07486744	0.067462124	0.10902189	0.09920402
0.0	0.00012380401	3.8020025e-05	6.0089467e-05	0.00015599084	3.8307648e-05	4.81806e-05	9.532915e-05	5.63223e-05	4.8457714e-05	5.2763455e-05
0.0	0.053746264	0.040005147	0.035254657	0.0379515	0.031442806	0.05064455	0.040692043	0.03289703	0.047516152	0.042365186
0.0	0.05366287	0.040051147	0.035272054	0.03793503	0.031461414	0.05046909	0.04046202	0.03293141	0.047486424	0.042453416
0.0	0.54561543	0.53350383	0.507459	0.54011285	0.5291875	0.53306127	0.534635	0.5160953	0.5472111	0.5356722
0.0	0.008213309	0.008403205	0.008623498	0.0051675104	0.005443058	0.009942969	0.009102392	0.0060060434	0.010035291	0.010782838
0.0	0.22746739	0.18232033	0.17244893	0.19705777	0.15904698	0.20871857	0.17355089	0.15646316	0.19551659	0.17681423
0.0	0.2959275	0.25146526	0.23687586	0.26625502	0.2282724	0.2758128	0.2439147	0.22345395	0.26692817	0.24708393
0.0	0.062614955	0.05797611	0.06258024	0.07791504	0.05072651	0.069370344	0.06630928	0.076122366	0.0720302	0.06478194
0.0	4.8998365e-05	4.1070998e-05	7.078229e-05	0.00011793731	2.5915802e-05	8.0873346e-05	6.623898e-05	0.00013339559	7.8660734e-05	5.9858812e-05
0.0	0.090248965	0.10289204	0.08153763	0.0725967	0.091214485	0.0918446	0.096319646	0.09101663	0.10555484	0.099328816
0.0	0.0029121256	0.0011573833	0.0021738622	0.0021640428	0.0016777415	0.002866078	0.00070500874	0.0007845097	0.0026259043	0.0017442262
0.0	0.07640634	0.061076898	0.07339334	0.059769064	0.05947035	0.07121238	0.0596336	0.051195614	0.07474232	0.07129065
0.0	0.07640634	0.061076898	0.07339334	0.059769064	0.05947035	0.07121238	0.0596336	0.051195614	0.07474232	0.07129065
0.0	0.010681759	0.0066473065	0.009055179	0.006329396	0.0067058387	0.010396489	0.009901532	0.0063279564	0.006709673	0.007747762
0.0	0.022676822	0.025951052	0.019447306	0.013178161	0.02006914	0.024225317	0.021862578	0.019324511	0.014586231	0.02634425
0.0	0.0016890953	0.002186342	0.0018551605	0.0016466711	0.0014640103	0.002052758	0.0015989725	0.0008755348	0.0015553768	0.0025937634
0.0	0.024155514	0.023902182	0.023885628	0.023277735	0.023805786	0.023273446	0.027017208	0.015109753	0.028839266	0.025379324
0.0	0.011911064	0.006704711	0.013118919	0.013369053	0.009144723	0.012983438	0.008633886	0.0080635855	0.012555126	0.016199954
0.0	0.0001069576	8.462886e-05	4.507089e-05	7.333536e-05	5.8985657e-05	6.614095e-05	3.0848147e-05	5.0812483e-05	7.865691e-05	9.1180795e-05
0.0	0.026671916	0.020326799	0.023897449	0.027943978	0.021020375	0.027855797	0.016628446	0.021507831	0.021147626	0.035137936
0.0	7.020645e-05	6.5980064e-05	0.00011109626	9.555323e-05	8.864596e-05	9.050899e-05	3.966994e-05	6.2087485e-05	0.00012820253	4.620021e-05
0.0	0.009115687	0.008591097	0.010588557	0.010475209	0.009917167	0.010045514	0.0066988836	0.008070301	0.012340581	0.0072429604
0.0	0.009073574	0.008565434	0.010598739	0.010502492	0.0099396985	0.0100611225	0.006698839	0.008117473	0.012369511	0.0072376817
0.0	0.010139123	0.00904925	0.0076088826	0.009625586	0.0076076365	0.011646752	0.0067888773	0.0042357245	0.009629786	0.013169719
0.0	0.54585946	0.5343364	0.50807375	0.53990334	0.53146404	0.5327105	0.53397554	0.5181734	0.54974246	0.5372126
0.0	0.009839826	0.0055650016	0.012458163	0.0135323275	0.0073514823	0.0065670577	0.006091433	0.0035520094	0.014433397	0.0048918915
0.0	8.671917e-05	5.01073e-05	0.00016246864	8.607679e-05	4.48134e-05	9.01186e-05	5.370841e-05	2.1145346e-05	8.240674e-05	6.918046e-05
0.0	0.5441871	0.53363544	0.5081566	0.5414533	0.5314308	0.53168964	0.53541374	0.51701766	0.5504563	0.5368122
0.0	0.016912797	0.009093107	0.0053227674	0.018684415	0.014920998	0.006255385	0.009754759	0.008865018	0.007837405	0.0065169926
0.0	0.079553775	0.06421563	0.06210884	0.08987839	0.07336252	0.06609494	0.065276995	0.05929218	0.058397945	0.07205874
0.0	0.26093015	0.19421926	0.23772368	0.21405688	0.23885308	0.23531471	0.22517197	0.21567127	0.23694687	0.20267698
0.0	0.00017840377	3.5473306e-05	0.0001583071	8.279941e-05	0.000113246366	0.00020101089	8.5393964e-05	6.357285e-05	9.42323e-05	5.179264e-05
0.0	0.06994749	0.0690428	0.077658325	0.081329286	0.063718535	0.08178451	0.070963435	0.047119327	0.07548142	0.061418835
0.0	0.0062581394	0.008066862	0.010264474	0.012543349	0.0047682435	0.009740836	0.006555275	0.0071990346	0.012233062	0.006881411
0.0	8.073256e-05	6.8643894e-05	0.00013073975	0.00013287357	2.7107948e-05	0.00018805116	5.7745194e-05	4.3255055e-05	0.0001319194	2.4978639e-05
0.0	0.008831952	0.010119755	0.011686096	0.0077172704	0.0045880065	0.005953648	0.007873324	0.0063409586	0.008864285	0.0075107445
0.0	0.008898678	0.010184106	0.011654681	0.0076549784	0.0045589088	0.0059171184	0.007772765	0.006361452	0.008793358	0.007494206
0.0	0.08074184	0.06730886	0.07265844	0.07613289	0.049022693	0.080850646	0.07708713	0.05069071	0.08838721	0.0712392
0.0	0.54395103	0.53342813	0.5074283	0.54135543	0.530822	0.5323482	0.5348838	0.51596206	0.5510078	0.53632617
0.0	0.009473029	0.010171467	0.012714786	0.015601581	0.005985681	0.0120578855	0.0121017145	0.004827385	0.015586018	0.008068221
0.0	0.0001277325	7.1703034e-05	0.00012396598	0.00010803112	2.285115e-05	0.00014435413	0.000116860385	2.9232511e-05	0.00017132126	8.5521744e-05
0.0	4.256779e-05	6.9864436e-05	0.00014082695	0.000103024184	4.723095e-05	9.953365e-05	7.8506964e-05	5.081447e-05	7.000235e-05	6.110994e-05
0.0	0.07670001	0.065638185	0.058193266	0.06773815	0.06248403	0.06993691	0.048940364	0.05983504	0.08619438	0.07484042
0.0	0.069278985	0.061088108	0.059483845	0.07368545	0.05323177	0.063580394	0.057656255	0.071050845	0.08674064	0.07712839
0.0	0.5459513	0.5335459	0.5061674	0.53999704	0.5305327	0.5329098	0.5335281	0.51592577	0.54931134	0.5372147
0.0	0.01007043	0.006609088	0.0057668868	0.017389763	0.0038180796	0.006876173	0.007326682	0.008653998	0.014093703	0.011581565
0.0	7.157296e-05	4.9892828e-05	5.85845e-05	9.546989e-05	3.0963885e-05	5.833247e-05	3.9314797e-05	0.00010280927	0.00015940072	0.00011546912
0.0	0.5440644	0.5334373	0.506913	0.5412629	0.5307452	0.5328761	0.5348694	0.5159308	0.5502615	0.5364865
0.0	0.0135365855	0.00839256	0.0047448394	0.007973668	0.008539045	0.011633103	0.0037058408	0.0070774034	0.015397334	0.010139865
0.0	0.00010509471	6.525522e-05	5.3995685e-05	6.953921e-05	5.615197e-05	8.3386236e-05	2.1450736e-05	5.4033546e-05	0.00015558931	0.00010302291
0.0	0.011150042	0.006772801	0.012202333	0.0066022854	0.008649643	0.011044694	0.009118276	0.007950373	0.009734592	0.010390373
0.0	0.07215568	0.059374884	0.073542625	0.045685887	0.07327463	0.07697767	0.06764812	0.06044003	0.075980514	0.06282577
0.0	0.5435914	0.53286374	0.5068509	0.5403467	0.53178686	0.53293586	0.53454536	0.51577556	0.54912466	0.53586674
0.0	0.014854972	0.006393172	0.015271845	0.010709286	0.00761377	0.011729899	0.009136276	0.008181461	0.011788964	0.008371439
0.0	0.17592399	0.18425025	0.18591234	0.16320159	0.16127175	0.19702272	0.15669695	0.15846792	0.18889886	0.19772045
0.0	0.5452022	0.53458124	0.5083706	0.5398962	0.5303473	0.53324276	0.5366379	0.5184185	0.5495453	0.5384844
0.0	0.54554343	0.5316803	0.50770384	0.5395504	0.530014	0.53164583	0.5358509	0.5166367	0.5477396	0.5355272
0.0	0.0067074015	0.008628941	0.009105803	0.008309622	0.008532116	0.013513536	0.009138453	0.0065573994	0.009296775	0.009663853
0.0	0.0067071756	0.0085928915	0.008982257	0.008302879	0.00844861	0.013651673	0.009051722	0.0065089394	0.009273164	0.0096430695
0.0	0.07909626	0.053852	0.07216969	0.06863276	0.07038566	0.075243294	0.05760293	0.064421184	0.06717428	0.07273975
0.0	0.0128747905	0.005984589	0.014376659	0.007996195	0.008997304	0.011358345	0.0048680017	0.007481902	0.007382562	0.00986262
0.0	0.00011811005	3.124172e-05	0.00012084907	7.305191e-05	8.7744396e-05	0.00010988662	3.9179904e-05	7.117785e-05	6.04981e-05	9.2515744e-05
0.0	0.011745503	0.005929877	0.011096057	0.009202628	0.00982677	0.011104081	0.0067036953	0.008700668	0.008493238	0.010287884
0.0	0.011841487	0.009155895	0.0091265645	0.011324758	0.009471812	0.012077533	0.009287925	0.007331022	0.014033753	0.011992799
0.0	0.010664221	0.009344534	0.00797649	0.009816471	0.0076814406	0.011669371	0.0096652815	0.007481307	0.013142263	0.014387657
0.0	0.009460403	0.009554633	0.006979846	0.008485733	0.0061425124	0.011325141	0.009952531	0.0075743874	0.0121872835	0.017257499
0.0	0.00012463352	6.935894e-05	9.010082e-05	6.31723e-05	5.8526373e-05	0.000102068625	9.094763e-05	2.9367888e-05	9.91429e-05	0.0001678154
0.0	0.012418375	0.008586387	0.0126603	0.0082784025	0.009614614	0.014330692	0.010433373	0.008226008	0.007915802	0.01155059
0.0	0.07078724	0.06236842	0.075451694	0.06527738	0.060544778	0.08875644	0.074266315	0.05848021	0.068041086	0.07702015
0.0	0.5436868	0.5328406	0.5074732	0.5412015	0.5305333	0.5326225	0.53452605	0.51606953	0.54947865	0.53588414
0.0	0.011377306	0.009199907	0.011619262	0.009659847	0.011705596	0.012586988	0.011628165	0.0099348705	0.010186842	0.009669815
0.0	0.22497422	0.20769355	0.27059084	0.27347225	0.2622194	0.2681115	0.2528596	0.23296994	0.2529483	0.25685143
0.0	0.005863345	0.005313589	0.014160399	0.010243998	0.01024494	0.008795801	0.00907942	0.0069884015	0.008810347	0.008160373
0.0	0.00011752126	0.00010580533	0.00020800978	8.532746e-05	5.571332e-05	6.9109374e-05	8.3385596e-05	7.5274256e-05	6.812591e-05	8.3436345e-05
0.0	6.1345934e-05	0.00010162305	0.00022014724	9.313554e-05	7.832346e-05	9.605395e-05	7.876071e-05	2.236102e-05	0.0001376419	0.000112252084
0.0	0.010156035	0.009771955	0.01046791	0.010737051	0.0077281743	0.013401233	0.009827415	0.0066469163	0.011799652	0.012995108
0.0	0.07449608	0.064103596	0.06206453	0.065971375	0.0654688	0.07864784	0.06785452	0.058926933	0.06886978	0.06894525
0.0	0.5443122	0.53360415	0.5078098	0.54123616	0.53071386	0.5315436	0.53493994	0.5158855	0.55000675	0.5362353
0.0	0.008929098	0.010984683	0.009567118	0.011249948	0.0071267784	0.011801009	0.008068102	0.0060750805	0.01606442	0.016529463
0.0	0.00011899624	5.4945885e-05	0.00012514082	7.698179e-05	7.780119e-05	0.00013996227	6.302621e-05	0.00010737475	0.00015960923	6.9769834e-05
0.0	0.012745638	0.007579777	0.009493732	0.010064856	0.010279439	0.0139789255	0.0076226713	0.012000203	0.015581284	0.01247329
0.0	0.002168576	0.001584566	0.0023529944	0.0032698512	0.0016917306	0.0016979486	0.0016605998	0.001010004	0.0025512413	0.0029654189
0.0	0.0018630481	0.0006383467	0.002107356	0.0024976258	0.0011637737	0.0017779794	0.001187651	0.0011302824	0.0017729324	0.002228517
0.0	0.02467549	0.017700149	0.026731554	0.03422271	0.016805459	0.026246037	0.02509302	0.016830863	0.023787446	0.025175858
0.0	0.025334843	0.015486205	0.03063059	0.023531908	0.020728435	0.023539964	0.0182595	0.02178708	0.026991876	0.026411224
0.0	0.008448383	0.009561034	0.014202457	0.0075870617	0.0064041554	0.007502698	0.008065722	0.0077538863	0.0108178975	0.012166629
0.0	0.0064102747	0.00780846	0.017144788	0.007452481	0.00455979	0.009648918	0.0078440085	0.008101892	0.009031774	0.01164229
0.0	0.07082347	0.06473795	0.08408206	0.068053745	0.051455084	0.06729831	0.06716973	0.053247884	0.06612694	0.07556825
0.0	0.010969712	0.011556575	0.011662713	0.0077315825	0.0089365225	0.005845406	0.008132536	0.007288553	0.012710262	0.012458068
0.0	0.000101621794	8.039553e-05	7.187843e-05	8.463322e-05	0.00011288905	5.0316554e-05	6.5151005e-05	6.603332e-05	0.00013759623	8.234492e-05
0.0	0.011812397	0.008457499	0.009444972	0.010778765	0.009946988	0.010766468	0.0115369605	0.006636094	0.0107371025	0.015713751
0.0	0.01130638	0.0072841938	0.012949434	0.008880193	0.008975698	0.0127500305	0.008575778	0.007024955	0.015033349	0.01482439
0.0	0.0075862794	0.008665043	0.011183752	0.007983047	0.01047249	0.013784918	0.0066767093	0.0071541737	0.012958897	0.010655526
0.0	4.5427925e-05	4.9601877e-05	9.377844e-05	8.540113e-05	9.684869e-05	0.00015265141	4.5834047e-05	2.6911468e-05	0.000107814485	6.196369e-05
0.0	0.54456246	0.5331312	0.5078727	0.54085207	0.53027123	0.5323733	0.53476214	0.5159439	0.54985726	0.5359924
0.0	0.028153628	0.022402575	0.02234797	0.02574598	0.023590567	0.0218721	0.024073532	0.01598032	0.02320089	0.030986989
0.0	0.024698723	0.017422678	0.022964142	0.026873788	0.019574078	0.025604997	0.02151091	0.019895265	0.030029075	0.030009326
0.0	0.54634404	0.5339396	0.5076226	0.5397233	0.53092563	0.53220356	0.53350395	0.5180056	0.54932743	0.5368575
0.0	0.010228785	0.008588782	0.018313104	0.008171717	0.00902749	0.015355657	0.0063259597	0.0062188166	0.009402116	0.0063724294
0.0	8.034311e-05	8.299514e-05	0.00029081333	6.541253e-05	4.2709537e-05	0.00017989347	4.4935576e-05	2.6820106e-05	6.5420514e-05	7.239442e-05
0.0	0.54441667	0.53360534	0.5074588	0.54194075	0.53124154	0.5318512	0.53531975	0.5158921	0.5507589	0.5368117
0.0	0.010190708	0.008210415	0.005470452	0.01235264	0.0045022103	0.014786428	0.009750827	0.0062071984	0.013590049	0.007450689
0.0	0.07294969	0.061563246	0.062310454	0.075857796	0.048171453	0.086159945	0.07057634	0.056166753	0.082598194	0.06552595
0.0	0.5450589	0.53442436	0.50978714	0.5419736	0.5316418	0.53245515	0.5333713	0.5166456	0.5492473	0.5357194
0.0	0.54502296	0.5349226	0.5091984	0.54199904	0.5308123	0.5324686	0.5344978	0.51595294	0.54992306	0.5368936
0.0	0.01233441	0.0071041463	0.015048488	0.008663765	0.009767264	0.011390459	0.010825544	0.0057252226	0.014174411	0.010857929
0.0	0.01691362	0.0846544	0.09739032	0.10372878	0.07245794	0.102606386	0.09127425	0.08905812	0.1050351	0.10507383
0.0	0.017021183	0.08487602	0.09758687	0.104044646	0.072713755	0.1024376	0.091066904	0.0890437	0.105104975	0.10507164
0.0	0.5454038	0.53344506	0.5079993	0.5410825	0.5309686	0.53254867	0.53616256	0.51780075	0.54979205	0.53661114
0.0	0.008052376	0.0066881194	0.013271152	0.012233378	0.0051144282	0.014147936	0.012041679	0.010639402	0.012880362	0.006519519
0.0	0.00805355	0.0067541543	0.013270321	0.012314547	0.0051345495	0.014075679	0.011926503	0.01064825	0.012902108	0.0065601026
0.0	0.04969613	0.042152476	0.052136283	0.04354468	0.04815328	0.05290314	0.039764233	0.036627203	0.052925147	0.041441023
0.0	0.13191496	0.09614431	0.12651983	0.09616379	0.116033085	0.12728034	0.110173285	0.11427778	0.13218164	0.11422521
0.0	0.07825577	0.06074608	0.06968701	0.06055376	0.050958227	0.0756465	0.04748465	0.06523838	0.067549735	0.051381104
0.0	0.54389423	0.5334298	0.50756454	0.5412514	0.5303785	0.5326754	0.5349047	0.5160929	0.5503803	0.5365221
0.0	0.011770208	0.00936833	0.010082754	0.006841655	0.004913431	0.010702352	0.00626434	0.009977219	0.011990533	0.008789643
0.0	0.00011341333	4.885974e-05	0.00010592001	4.572438e-05	2.6355003e-05	0.000112132264	1.9196406e-05	7.461612e-05	6.177678e-05	2.5306934e-05
0.0	0.07558161	0.06077395	0.086374715	0.0630972	0.050815325	0.060999755	0.072813034	0.05749792	0.08505818	0.09073681
0.0	0.077374265	0.059660316	0.05030607	0.08315853	0.06338907	0.0643871	0.07096263	0.06389471	0.07020041	0.07727361
0.0	0.5463859	0.533834	0.5069771	0.53978217	0.52910817	0.5325721	0.53384733	0.51614714	0.5498718	0.53738934
0.0	0.011783211	0.0071396823	0.0035897305	0.012520007	0.011743493	0.0077696145	0.009501811	0.0069961688	0.009269366	0.013444424
0.0	0.00010864114	4.5685763e-05	3.149987e-05	0.00015111383	5.9250346e-05	6.114823e-05	8.546614e-05	6.9026784e-05	7.13928e-05	0.00011629555
0.0	0.54431903	0.5337637	0.50758785	0.5409719	0.53008807	0.53234714	0.53502333	0.5161426	0.5507451	0.53654814
0.0	0.011275718	0.006825745	0.017582344	0.011130874	0.005932399	0.0035844678	0.007764264	0.010499549	0.012729406	0.017091181
0.0	9.940693e-05	4.8943166e-05	0.00023919673	5.330984e-05	2.6083513e-05	4.9974446e-05	9.417795e-05	4.6594083e-05	0.000147885	0.0002147808
0.0	0.059056524	0.06503157	0.071318105	0.07191359	0.059924476	0.06654838	0.069577634	0.06714153	0.08890214	0.065827385
0.0	0.006817362	0.008401609	0.010853172	0.010039584	0.007289992	0.008831593	0.009513648	0.009394982	0.0143679725	0.008541972
0.0	0.0068410877	0.008431854	0.010801657	0.009999003	0.00732712	0.008788122	0.00947323	0.009284912	0.014397159	0.008495419
0.0	0.07621994	0.061097354	0.06167583	0.068965696	0.05689479	0.087893404	0.06192807	0.061994795	0.058243647	0.07414198
0.0	0.010957091	0.0074841827	0.008287682	0.00928592	0.0066243326	0.014872966	0.007663307	0.008103395	0.0065204077	0.010661631
0.0	0.010995065	0.0075111566	0.0082482435	0.009248349	0.0066580926	0.014800203	0.0076306905	0.008008334	0.0065337596	0.010603659
0.0	0.07117243	0.056193743	0.057243545	0.06660203	0.071133256	0.066253915	0.068155505	0.060599603	0.07396281	0.07966829
0.0	7.921861e-05	3.6576315e-05	5.079446e-05	6.526343e-05	9.1306436e-05	6.805527e-05	7.342822e-05	5.6649857e-05	8.69298e-05	0.00013058638
0.0	0.010740228	0.0073034656	0.004878579	0.009776838	0.009413786	0.01218261	0.009902574	0.00788573	0.0163211	0.01026323
0.0	0.0062910556	0.010048763	0.0074107577	0.012106087	0.00973347	0.018234625	0.010412888	0.0069637722	0.012930792	0.013701245
0.0	0.0062670126	0.010054699	0.0074147405	0.012175928	0.009749925	0.018195987	0.0103879515	0.0069463635	0.013029421	0.013752982
0.0	0.54472405	0.53301024	0.5078227	0.54108864	0.5306493	0.5321074	0.53539866	0.5158601	0.5506558	0.53539276
0.0	0.009548259	0.0068050427	0.009385024	0.010080699	0.011278259	0.014819329	0.012715289	0.0044789473	0.010189505	0.004971837
0.0	0.07183352	0.059459884	0.06938077	0.06928617	0.074864805	0.07927834	0.0714588	0.050601527	0.076642826	0.058516297
0.0	8.202798e-05	4.511721e-05	0.000104179744	7.57007e-05	0.000110746165	0.00013396295	8.773971e-05	2.9043364e-05	9.946552e-05	4.0960615e-05
0.0	0.06205476	0.06679244	0.061484724	0.079626575	0.068227656	0.07584683	0.06346384	0.062908135	0.083581045	0.06510666
0.0	0.0074972394	0.008860804	0.008201032	0.012100647	0.0093202265	0.011216047	0.007984934	0.008228141	0.012812714	0.008323513
0.0	0.064638495	0.052743033	0.06580233	0.07160381	0.07244744	0.07003435	0.063781515	0.06487296	0.07668941	0.061944313
0.0	0.0021930002	0.00121442	0.0016726507	0.0033590966	0.0022780795	0.0017174811	0.0016532864	0.0017667749	0.0025973383	0.0022986652
0.0	0.025753127	0.018534677	0.023725107	0.033304747	0.0248151	0.024998972	0.026198562	0.02379294	0.028757125	0.025171563
0.0	0.060795207	0.057393763	0.06078772	0.074398585	0.057114314	0.062043518	0.075211085	0.060895856	0.064155124	0.06416438
0.0	0.054280795	0.067803115	0.063857086	0.066977784	0.055096656	0.070385315	0.07500608	0.06396051	0.06840232	0.07450309
0.0	0.008893684	0.0068390374	0.010354231	0.012167035	0.0075277295	0.014458645	0.008030578	0.0068529784	0.015190454	0.016227381
0.0	0.01964287	0.01717729	0.023872975	0.02876693	0.027860697	0.030509794	0.017595964	0.021919902	0.032602947	0.03665958
0.0	0.23601265	0.20668904	0.21600686	0.2571051	0.18338928	0.22215608	0.23486187	0.21296583	0.21568395	0.22216234
0.0	0.00012442797	6.754605e-05	0.00011848049	0.00010944887	3.842938e-05	0.00010523773	0.00010010562	7.8389734e-05	5.293516e-05	8.496598e-05
0.0	0.008386955	0.008852303	0.012931759	0.012032748	0.01126269	0.012138487	0.008564102	0.008160123	0.010389824	0.011089937
0.0	0.008336003	0.008915879	0.012986537	0.012053297	0.011341731	0.012149648	0.008553853	0.008166346	0.010450662	0.011194614
0.0	0.009751522	0.010516956	0.009851749	0.0052940696	0.008799611	0.008495829	0.009562696	0.006973863	0.009889987	0.009317311
0.0	0.0021528823	0.0013295935	0.0020740386	0.0028148564	0.0017939628	0.0017139072	0.0022594838	0.0015167306	0.0022343497	0.0024097576
0.0	0.0013457534	0.0020263253	0.0012666043	0.002567686	0.002334874	0.002721274	0.0011240109	0.0010909651	0.003465941	0.0016928745
0.0	0.028071925	0.017362269	0.027338969	0.021767242	0.024999311	0.029952412	0.0233953	0.019452736	0.029134614	0.025133396
0.0	0.022329023	0.022068186	0.018403737	0.03293305	0.02494599	0.025730532	0.02757738	0.017042393	0.031945597	0.032444138
0.0	0.010778429	0.007204602	0.011647965	0.01114846	0.009536384	0.013226274	0.0074363505	0.007426056	0.012784204	0.015047668
0.0	0.025858145	0.028521588	0.018380355	0.024229946	0.02625975	0.029850569	0.018025061	0.018085772	0.032721553	0.01899328
0.0	0.0115040215	0.009219479	0.0121490415	0.010137563	0.008789609	0.012096305	0.009170016	0.006570944	0.013569737	0.011519845
0.0	0.028336216	0.017110521	0.020267066	0.03267248	0.021128593	0.024298133	0.023094729	0.01833855	0.026927993	0.033883434
0.0	0.0017427655	0.001957722	0.0016640304	0.0018250862	0.0020016122	0.003737623	0.000985165	0.0014519818	0.0017459323	0.001916594
0.0	0.028674772	0.022274226	0.021543946	0.02935332	0.019410983	0.03546419	0.021673286	0.016218362	0.027428351	0.023452215
0.0	0.025446566	0.020661002	0.023284195	0.013507219	0.025203496	0.033987448	0.013816654	0.020925095	0.024392594	0.028758876
0.0	0.013161509	0.008104606	0.012250498	0.0060991663	0.009556465	0.011992726	0.006577908	0.006423661	0.011633289	0.012831937
0.0	0.5419367	0.53244096	0.5062978	0.54023725	0.52913576	0.5345426	0.53436553	0.51468855	0.547641	0.53699243
0.0	0.5447119	0.5331027	0.5074213	0.53734225	0.5316159	0.533532	0.5348669	0.51602846	0.54835933	0.5356899
0.0	0.5443038	0.5349513	0.5080066	0.5405281	0.53229374	0.53433335	0.53669876	0.5156308	0.55014336	0.5371512
0.0	0.115485705	0.051161174	0.09505668	0.069302745	0.077209	0.10426689	0.086048216	0.07525337	0.0892499	0.091891885
0.0	0.5468814	0.5342948	0.5068683	0.5397163	0.53109705	0.53414935	0.5362787	0.5172883	0.5491953	0.53643554
0.0	0.5463807	0.5333476	0.5089533	0.5401195	0.53127164	0.5345566	0.537093	0.5187395	0.5502902	0.53734875
0.0	0.54440224	0.53294873	0.5088827	0.53998125	0.52893907	0.534263	0.53508747	0.516387	0.5486189	0.53484845
0.0	0.5443916	0.53386456	0.50877976	0.53977627	0.52901685	0.53409064	0.5351432	0.5169482	0.5490173	0.5360429
0.0	0.5454264	0.5335579	0.508526	0.54036075	0.52997565	0.5338392	0.53512585	0.51699406	0.5496241	0.53549665
0.0	0.54349446	0.53334606	0.5087163	0.54056126	0.5303362	0.5347018	0.53535557	0.51657856	0.5494337	0.5352143
0.0	0.15824793	0.128146	0.13099429	0.1311559	0.13249245	0.142745	0.13620597	0.16546127	0.1353335	0.15470687
0.0	0.11429615	0.050928533	0.095536366	0.06935368	0.07755737	0.103741504	0.08566981	0.07550768	0.088583075	0.09120634
0.0	0.54612243	0.5327724	0.5069278	0.54049045	0.53161323	0.5337583	0.53493714	0.5159699	0.54990333	0.536381
0.0	0.5446311	0.53270525	0.50691324	0.53972936	0.5331586	0.5326683	0.53389925	0.5142315	0.5465589	0.5354736
0.0	0.5456447	0.53573364	0.5084537	0.540049	0.52922887	0.532732	0.5354461	0.51852566	0.5498236	0.53903806
0.0	0.5457538	0.5354816	0.5085631	0.5404923	0.52961206	0.5333143	0.53630334	0.51834625	0.54989654	0.5385786
0.0	0.5455113	0.53377414	0.50791276	0.53887403	0.5320145	0.5333704	0.5359071	0.51664776	0.54968905	0.53687346
0.0	0.11484309	0.051206492	0.095912926	0.06959392	0.07810802	0.1035959	0.086281255	0.075569086	0.0890924	0.09166501
0.0	0.012395243	0.0042997412	0.0073929364	0.006909519	0.0058983336	0.010295349	0.008479709	0.0077743316	0.011657784	0.0069264816
0.0	0.017643075	0.135082	0.029645562	0.017296383	0.029973757	0.15926717	0.015802454	0.014559342	0.03468031	0.02811377
0.0	0.5455393	0.5337776	0.5076341	0.5389833	0.5331111	0.5336415	0.5344125	0.51680475	0.54842746	0.53749824
0.0	0.13762292	0.1342698	0.14235058	0.16540691	0.16002606	0.15022841	0.14357817	0.14917877	0.14970553	0.16134931
0.0	0.54441345	0.5342579	0.5091452	0.5396661	0.5307808	0.5327985	0.53521657	0.51658595	0.5495304	0.53705055
0.0	0.21070074	0.18553202	0.21418175	0.20696281	0.181049	0.21674448	0.19132562	0.16250397	0.22506021	0.23295829
0.0	0.01116751	0.008105464	0.00962389	0.012935271	0.007772401	0.012047336	0.007855985	0.006572999	0.014191145	0.013226903
0.0	0.5450169	0.53320324	0.5064707	0.5400002	0.5320972	0.53286487	0.53527904	0.51656926	0.5500959	0.5373615
0.0	0.54259455	0.5342091	0.50750035	0.5401484	0.5310737	0.53271985	0.53436494	0.51840365	0.5500135	0.53710395
0.0	0.544451	0.5350399	0.5076611	0.5411752	0.5312083	0.53398585	0.5366041	0.51672554	0.5504413	0.53528297
0.0	0.5454582	0.5326844	0.5080238	0.5406587	0.5321996	0.53284115	0.53620857	0.5173046	0.55017465	0.53642625
0.0	0.54498863	0.53331417	0.5068628	0.53817016	0.53209966	0.5336136	0.53433025	0.516422	0.54711765	0.53652596
0.0	0.54358727	0.53474593	0.50882477	0.54053164	0.5316017	0.5325458	0.53461933	0.5176315	0.5492068	0.53793937
0.0	0.54263234	0.5336643	0.5092403	0.5392067	0.5313572	0.53298956	0.53526133	0.5157165	0.54888266	0.5350274
0.0	0.08978685	0.081653744	0.10786035	0.08768938	0.08993478	0.11341321	0.08987638	0.08403788	0.1078565	0.07737663
0.0	0.54573613	0.5338838	0.50745803	0.53908443	0.53117454	0.53321713	0.53530306	0.5174592	0.5502233	0.5377976
0.0	0.5455415	0.5365059	0.5102139	0.5405782	0.5299332	0.5343569	0.53571266	0.5177176	0.5501638	0.53968346
0.0	0.14956225	0.15168418	0.124130644	0.15517227	0.1612687	0.13032228	0.14539798	0.13880444	0.15829249	0.15402423
0.0	0.5446126	0.5335008	0.5087727	0.5409303	0.531657	0.53293097	0.53508645	0.5175067	0.5498505	0.5375375
0.0	0.54517365	0.5340963	0.50895286	0.5402978	0.5313876	0.53269655	0.5347851	0.51755154	0.54959023	0.5374985
0.0	0.5449069	0.53368086	0.50894016	0.5404661	0.53201234	0.5323886	0.5349558	0.5176868	0.54970837	0.5373036
0.0	0.5455674	0.5336273	0.50764716	0.5403032	0.5289241	0.53330564	0.53448045	0.51697886	0.5475575	0.5359552
0.0	0.5441588	0.5328868	0.5086999	0.5413093	0.53237146	0.53270125	0.53535753	0.51762706	0.5500554	0.5373556
0.0	0.5445181	0.5332881	0.50780344	0.5399371	0.53164566	0.53265744	0.53606904	0.5178021	0.549678	0.5376193
0.0	0.09036864	0.08965467	0.07677004	0.105218574	0.08837623	0.111853175	0.0921551	0.08566124	0.013571447	0.112121984
0.0	0.54239124	0.5315079	0.50696653	0.5407773	0.5303571	0.5323224	0.5345214	0.5159263	0.54988724	0.53638756
0.0	0.5425557	0.53162426	0.5060247	0.54074526	0.530806	0.53179795	0.534097	0.51567805	0.5493471	0.53644246
0.0	0.54585046	0.5323929	0.5063215	0.54295164	0.5316631	0.5354154	0.5361147	0.51888704	0.55291843	0.5368877
0.0	0.54566336	0.5319946	0.50739443	0.5404392	0.5306483	0.53365225	0.5365739	0.51586944	0.54947484	0.5364052
0.0	0.54364634	0.53369564	0.5085699	0.5419601	0.53224874	0.5326909	0.535868	0.51710343	0.5510947	0.5356262
0.0	0.16352108	0.13480848	0.13750306	0.16892198	0.13572828	0.14122193	0.13682453	0.14767385	0.15172547	0.018432068
0.0	0.5436813	0.53134173	0.5078833	0.54029995	0.52844304	0.5336334	0.53463304	0.51708096	0.54872066	0.53343266
0.0	0.54551154	0.5342485	0.50799215	0.53946966	0.5295305	0.5337297	0.53679	0.5182825	0.5501651	0.5381607
0.0	0.54642355	0.53444767	0.50915736	0.5393563	0.5310021	0.5338598	0.5365427	0.51886666	0.5508522	0.53769135
0.0	0.5458983	0.5328392	0.5082718	0.5395459	0.5293927	0.53438586	0.53591835	0.5172782	0.54995877	0.5368983
0.0	0.5439257	0.53422904	0.5084882	0.5399602	0.5302778	0.53387	0.53541315	0.51641214	0.5483877	0.53535765
0.0	0.54380554	0.5337733	0.50880563	0.5399671	0.53055114	0.5332147	0.5359868	0.5166883	0.54761845	0.5346327
0.0	0.54393905	0.5333216	0.50897086	0.5393748	0.53002053	0.5347161	0.535689	0.5171971	0.5489576	0.5349892
0.0	0.5445803	0.5339704	0.50852585	0.5392426	0.5297009	0.53350896	0.53576565	0.5171872	0.54882586	0.53537256
0.0	0.5445468	0.5344142	0.508392	0.5396152	0.53019935	0.53325564	0.5344204	0.5158032	0.5483561	0.53593636
0.0	0.543745	0.5323362	0.50727904	0.53865355	0.5288564	0.5337481	0.5356471	0.51583004	0.5487291	0.5344726
0.0	0.54412866	0.5345282	0.5094371	0.5414635	0.5307617	0.5335179	0.53522563	0.51650774	0.5491977	0.5364508
0.0	0.5440729	0.5340347	0.5080492	0.539329	0.5292887	0.53344715	0.53531504	0.51641506	0.54819494	0.5356576
0.0	0.54379934	0.5336023	0.5087894	0.540914	0.5296593	0.5349308	0.53554064	0.5176014	0.54883945	0.53574026
0.0	0.543638	0.5336147	0.5084822	0.5408923	0.5307589	0.5332972	0.5353162	0.5166744	0.5477445	0.53505594
0.0	0.5438241	0.5330023	0.50854194	0.5403458	0.5296742	0.53401166	0.5360397	0.51718324	0.5489625	0.53466153
0.0	0.5441806	0.5339407	0.5082137	0.54013604	0.52820903	0.5336368	0.53606766	0.51775396	0.5485603	0.53600174
0.0	0.545003	0.53315705	0.5083321	0.53989494	0.53077	0.5333583	0.5363387	0.5168757	0.5478048	0.5349928
0.0	0.54360133	0.53404987	0.50981086	0.54099303	0.5309487	0.53290486	0.535444	0.51776063	0.54812354	0.5347693
0.0	0.54367775	0.53197515	0.5084816	0.539904	0.529337	0.533947	0.53565365	0.51724434	0.54928595	0.53456426
0.0	0.54430807	0.53321385	0.50759417	0.53952605	0.52855635	0.53330505	0.5351474	0.51677203	0.5488512	0.53521544
0.0	0.5451516	0.5336917	0.5088233	0.53947884	0.52971566	0.5327249	0.5349938	0.51585084	0.5487859	0.53580755
0.0	0.54529727	0.5344665	0.5081755	0.54101205	0.52814233	0.5348287	0.53533155	0.5183708	0.5496823	0.5361165
0.0	0.5433426	0.533702	0.5072722	0.53926694	0.52969384	0.53177655	0.53503776	0.5167739	0.5473793	0.5368442
0.0	0.5439772	0.5327022	0.5073706	0.54153484	0.5318233	0.5340158	0.5358386	0.5176728	0.5512889	0.53663284
0.0	0.54423934	0.533536	0.5084066	0.5401218	0.53148866	0.53368545	0.53653306	0.5167047	0.54947674	0.5378155
0.0	0.5457266	0.5340398	0.50901616	0.5394488	0.5302699	0.53352803	0.5366203	0.51834255	0.5494624	0.5391255
0.0	0.5463752	0.5335401	0.5074135	0.5395357	0.53067446	0.5331827	0.53576046	0.5178276	0.5494275	0.53847
0.0	0.54688114	0.53209776	0.5076213	0.5395741	0.53045166	0.5346549	0.5342244	0.5195105	0.5491455	0.5368215
0.0	0.5437088	0.5335254	0.5100469	0.5407857	0.52790195	0.5331976	0.5359533	0.5170736	0.5488674	0.5388672
0.0	0.5456761	0.53531617	0.5073404	0.5418007	0.52883935	0.53433365	0.5329315	0.51879597	0.551152	0.5376701
0.0	0.54483163	0.5339826	0.50807446	0.5401484	0.52939016	0.5316936	0.53523725	0.5162595	0.54707104	0.5356362
0.0	0.012640151	0.0048617898	0.011954084	0.0065515125	0.0065945713	0.012750763	0.006979552	0.0057636825	0.0092695765	0.0059752353
0.0	0.115256526	0.051187612	0.0953328	0.06936037	0.07757443	0.10502316	0.08715591	0.075965755	0.08966785	0.09226588
0.0	0.012581205	0.004865376	0.011966136	0.0065573063	0.006626862	0.012690132	0.006946554	0.005724175	0.009239396	0.0059498395
0.0	0.11385802	0.092850514	0.09971912	0.10573096	0.09937302	0.096500464	0.09462589	0.09675041	0.10723047	0.10176222
0.0	0.54534817	0.5331522	0.505778	0.53927064	0.5313473	0.53476954	0.53684175	0.51638377	0.55087805	0.5356929
0.0	0.094148114	0.08171691	0.094715185	0.110927075	0.11085186	0.10115403	0.09208172	0.07696024	0.084764905	0.1134106
0.0	0.111084744	0.104516074	0.0682175	0.10204014	0.08866761	0.087837785	0.10834559	0.092066474	0.10608025	0.0929175
0.0	0.094760984	0.08181538	0.10041244	0.06414667	0.08535234	0.13000935	0.08424549	0.08031824	0.13892286	0.10913426
0.0	0.5445973	0.53536147	0.50510293	0.54119104	0.5306843	0.53357375	0.53613365	0.51590854	0.5507059	0.5373585
0.0	0.54554284	0.5351927	0.5080808	0.53883106	0.53183466	0.532477	0.53593487	0.51524436	0.54846454	0.5375698
0.0	0.54554284	0.5351927	0.5080808	0.53883106	0.53183466	0.532477	0.53593487	0.51524436	0.54846454	0.5375698
0.0	0.54427814	0.5316783	0.5084681	0.5394136	0.5331114	0.5358474	0.536951	0.5152217	0.5501967	0.53417045
0.0	0.54455316	0.5329769	0.5054885	0.5411695	0.5303109	0.5334388	0.5350819	0.51651925	0.5505097	0.5369225
0.0	0.54311985	0.5322425	0.5073097	0.5394653	0.5320368	0.5338636	0.53611135	0.5158701	0.548945	0.535853
0.0	0.54480255	0.5351004	0.50635666	0.54127216	0.53179145	0.5329891	0.53543067	0.51591325	0.55005306	0.5372813
0.0	0.5430696	0.53141963	0.5078162	0.54108864	0.53249437	0.53380144	0.53547066	0.515516	0.54908526	0.5345936
0.0	0.114007615	0.092692226	0.09979006	0.10556545	0.0994615	0.09688589	0.09428342	0.09673193	0.10715316	0.10197176
0.0	0.5443432	0.53413707	0.5066783	0.5416296	0.529816	0.5357194	0.5367772	0.5174213	0.5507828	0.53779614
0.0	0.544958	0.531766	0.5087675	0.54160327	0.53153616	0.5357495	0.5365365	0.5160964	0.55184513	0.5350705
0.0	0.10481584	0.097987324	0.10713914	0.093815014	0.08910992	0.08368766	0.085106365	0.08825761	0.08299926	0.07864506
0.0	0.54500955	0.534322	0.50648785	0.5425137	0.53121203	0.5321732	0.5345162	0.5147653	0.5492689	0.5357332
0.0	0.5437816	0.53130454	0.50860393	0.54042226	0.53116566	0.53431153	0.536473	0.516669	0.55009276	0.53479505
0.0	0.103135884	0.0933998	0.09984396	0.11688511	0.098517425	0.09711416	0.07764972	0.10061176	0.11506931	0.07857951
0.0	0.5432512	0.5320908	0.5086597	0.5402949	0.5327092	0.5339549	0.5360339	0.515836	0.55039877	0.53571707
0.0	0.104955584	0.09825686	0.107451975	0.093408115	0.088763945	0.08379867	0.08510369	0.08829841	0.08277782	0.078716435
0.0	0.5434228	0.5324378	0.5078322	0.54055685	0.53106767	0.5335923	0.5356343	0.51578367	0.54911155	0.5360872
0.0	0.5429817	0.53205276	0.5075477	0.5399937	0.5318994	0.53271246	0.53611237	0.51512635	0.5485087	0.53470075
0.0	0.5454722	0.5331486	0.5080288	0.5400086	0.5326473	0.53387374	0.53715634	0.51751506	0.55277884	0.5354019
0.0	0.54707146	0.53353375	0.5076606	0.53949755	0.5307895	0.5340476	0.53748155	0.5173874	0.55175567	0.5367507
0.0	0.545366	0.5339408	0.50759274	0.5383017	0.5297204	0.5332578	0.5366327	0.5166689	0.5499905	0.5363774
0.0	0.5454167	0.53268665	0.50667596	0.5381498	0.5298793	0.53270936	0.5337264	0.5152697	0.5482489	0.5347465
0.0	0.5448071	0.53296363	0.50803643	0.53958005	0.53239405	0.53152317	0.5352846	0.51681435	0.5491363	0.5358287
0.0	0.54285777	0.5324398	0.5068905	0.5397642	0.53232706	0.53502065	0.5360328	0.5166576	0.54965043	0.53349906
0.0	0.5451372	0.53105813	0.5071955	0.53809816	0.5336209	0.53160816	0.5351132	0.51735497	0.5490678	0.53315336
0.0	0.543937	0.53251886	0.50783426	0.53977376	0.5330421	0.5350769	0.5368289	0.51702565	0.550354	0.5365008
0.0	0.5433544	0.53148	0.5061336	0.53843445	0.5321847	0.5328705	0.5358569	0.5152886	0.55053765	0.5341459
0.0	0.5448625	0.53213835	0.5093811	0.54010504	0.5314469	0.533924	0.5394783	0.51766473	0.5512728	0.53384346
0.0	0.5464092	0.5345313	0.50683326	0.5397848	0.53160405	0.53284866	0.53439885	0.5152809	0.5480942	0.53704447
0.0	0.5459654	0.5343291	0.5093322	0.54188937	0.53202534	0.5340508	0.5369629	0.51790476	0.55115837	0.5373652
0.0	0.5462418	0.5334675	0.5089355	0.54043144	0.53055453	0.5332399	0.5362091	0.51850694	0.5504732	0.5366879
0.0	0.5447269	0.5335058	0.50844043	0.540061	0.53057027	0.5344355	0.5364524	0.5185027	0.5504583	0.5377384
0.0	0.544425	0.53416085	0.5087792	0.5428135	0.5312391	0.5356159	0.5367305	0.5185484	0.5527044	0.53776157
0.0	0.54568475	0.5342287	0.50859684	0.54195976	0.53129184	0.5353372	0.5375507	0.51869756	0.55246925	0.53824145
0.0	0.5461185	0.53472525	0.50723535	0.5394901	0.53215045	0.5338476	0.53700495	0.51772636	0.54893076	0.53637433
0.0	0.076672256	0.0904531	0.083967775	0.1162787	0.10013057	0.10459628	0.078835025	0.07248502	0.10769174	0.094733156
0.0	0.5455443	0.5347182	0.5082111	0.54127973	0.5310202	0.5340466	0.5358381	0.5180632	0.55107045	0.5386175
0.0	0.5450778	0.5328661	0.5068239	0.5393349	0.530356	0.53190607	0.53470415	0.5158832	0.547923	0.5351406
0.0	0.5456006	0.5332043	0.5062668	0.54042846	0.5309213	0.5346527	0.535104	0.5161113	0.5496566	0.5366628
0.0	0.54554284	0.5351927	0.5080808	0.53883106	0.53183466	0.532477	0.53593487	0.51524436	0.54846454	0.5375698
0.0	0.54586095	0.53522223	0.50739163	0.5398399	0.53239805	0.5337911	0.53462124	0.5165998	0.550469	0.5361159
0.0	0.54604375	0.53636676	0.50526506	0.5390195	0.53376544	0.5328642	0.5346391	0.5148059	0.5497361	0.53681624
0.0	0.54569703	0.53529996	0.5076964	0.54031473	0.53369707	0.53257287	0.53410995	0.51587623	0.5485439	0.5358496
0.0	0.54783577	0.5351218	0.5054211	0.54112184	0.5346164	0.53419477	0.53496563	0.51522183	0.5514372	0.5371635
0.0	0.28751257	0.25721568	0.2664516	0.26808053	0.24642608	0.27906916	0.24765337	0.24706583	0.27942345	0.26594067
0.0	0.54492015	0.5330079	0.50800085	0.54238737	0.5319101	0.53534484	0.5370561	0.518463	0.55193263	0.5380173
0.0	0.54310054	0.53269106	0.50823396	0.540543	0.53099036	0.5341367	0.5368142	0.5177729	0.5499854	0.5372303
0.0	0.15008017	0.13235678	0.14213295	0.15793012	0.13219859	0.16068694	0.13867469	0.024998253	0.16048607	0.17601235
0.0	0.54301125	0.5312811	0.5062062	0.5404943	0.5288884	0.5332546	0.5357256	0.5164469	0.55049753	0.5349084
0.0	0.5443417	0.5344878	0.50710636	0.5414462	0.5294947	0.53421915	0.5364099	0.51808846	0.55068594	0.53688586
0.0	0.54396564	0.53037804	0.50742257	0.53938544	0.5312482	0.53385633	0.5348711	0.5172119	0.5487459	0.5368572
0.0	0.54419917	0.53229725	0.50778836	0.53912234	0.5314388	0.5331876	0.53378725	0.51636714	0.5484567	0.53742766
0.0	0.5443721	0.53160495	0.50734276	0.5395234	0.53100556	0.53371066	0.5347999	0.5159263	0.54854333	0.5354658
0.0	0.5437226	0.53285116	0.5074937	0.54182786	0.52913463	0.5334596	0.536102	0.5158847	0.5496455	0.53656965
0.0	0.54651815	0.5335373	0.5092236	0.5389488	0.52844244	0.5338684	0.53311825	0.51522446	0.54773283	0.53640425
0.0	0.54716396	0.5333423	0.5057565	0.5388645	0.52995193	0.53371423	0.53631896	0.5157142	0.55004793	0.5373325
0.0	0.5452257	0.5329227	0.5047515	0.5379846	0.5292816	0.5331718	0.53544825	0.5159389	0.5497923	0.5367848
0.0	0.5456573	0.5327656	0.5042205	0.53874254	0.5309727	0.533207	0.5348306	0.5141685	0.5493636	0.53656584
0.0	0.5459284	0.5340212	0.5088483	0.53788644	0.5298542	0.53353244	0.5338763	0.5186333	0.5503751	0.53814226
0.0	0.5448452	0.53377926	0.50783616	0.541453	0.53127635	0.53208613	0.5367395	0.5171717	0.54925287	0.5404129
0.0	0.5454727	0.5342553	0.50933236	0.53719765	0.52971226	0.5333021	0.5357252	0.51744425	0.54894125	0.5346962
0.0	0.54499733	0.53356314	0.5092417	0.54112065	0.53161925	0.53275084	0.5356999	0.5164604	0.55046767	0.5382297
0.0	0.54565394	0.53558284	0.5073617	0.54331213	0.5345581	0.53552717	0.53770274	0.5162958	0.55139416	0.53753257
0.0	0.5451336	0.53275615	0.5113415	0.5393394	0.52802175	0.5319861	0.5341203	0.5178722	0.5453782	0.53718954
0.0	0.54522747	0.5337365	0.5071176	0.54223543	0.5320579	0.53419566	0.5355712	0.518329	0.55129963	0.5367969
0.0	0.54436237	0.5337181	0.5099262	0.5404085	0.52860737	0.5317288	0.53255236	0.5164532	0.54544234	0.53488827
0.0	0.5450813	0.534936	0.50886834	0.53975046	0.52967894	0.53387535	0.5360489	0.519743	0.5483082	0.5372458
0.0	0.54486465	0.5326807	0.50810945	0.5422133	0.5306181	0.53324515	0.53482157	0.5174354	0.5520056	0.53645647
0.0	0.5457977	0.5322029	0.50838447	0.5377138	0.5308135	0.5331836	0.5352615	0.51925373	0.548313	0.53605855
0.0	0.54445755	0.53224707	0.51016605	0.54064	0.5315558	0.53271204	0.53427	0.5187233	0.55045044	0.5360609
0.0	0.54473865	0.5345729	0.5084003	0.53981024	0.5297443	0.53323114	0.5357218	0.51785135	0.55024046	0.5373934
0.0	0.54501593	0.53283316	0.50699407	0.54128647	0.5305397	0.53319067	0.5344168	0.5159289	0.5501398	0.5367511
0.0	0.54329306	0.5308466	0.5104993	0.5394969	0.5301991	0.53344274	0.53420496	0.5177256	0.54792875	0.5354218
0.0	0.5444222	0.53249717	0.5104876	0.5395736	0.52881444	0.5354568	0.5348688	0.51841813	0.54893935	0.53741866
0.0	0.54446656	0.5316931	0.5067092	0.5406352	0.5304958	0.5320267	0.53355557	0.51649386	0.5509061	0.5364061
0.0	0.5424393	0.53267264	0.50724447	0.54100436	0.5291617	0.5317837	0.5324843	0.5170741	0.55007493	0.5353004
0.0	0.5449039	0.5339313	0.5088827	0.53990644	0.5274559	0.5356978	0.53462744	0.51731557	0.5506994	0.5368018
0.0	0.5463048	0.53482336	0.5057658	0.54039574	0.5307459	0.5339364	0.53658235	0.51721954	0.54973406	0.535941
0.0	0.54203904	0.5303653	0.5085244	0.53734344	0.52902824	0.53461677	0.5356566	0.5152169	0.548782	0.5358488
0.0	0.54690343	0.5338914	0.5071242	0.53968406	0.53200424	0.53348196	0.5356303	0.51660717	0.5495908	0.53896016
0.0	0.54773855	0.5358197	0.50577086	0.5409198	0.5298625	0.5344474	0.5361071	0.51701283	0.54956347	0.5393818
0.0	0.54286927	0.53192437	0.51090664	0.5404285	0.5279209	0.53579897	0.5378412	0.52070946	0.55194116	0.53684956
0.0	0.54458356	0.53163433	0.50810736	0.54127634	0.52926016	0.5336554	0.5337704	0.516784	0.5479439	0.53669137
0.0	0.5433091	0.5297122	0.50722474	0.53950584	0.5274989	0.5344899	0.5355036	0.51720124	0.5494899	0.5351233
0.0	0.54255027	0.5319703	0.50727165	0.54001915	0.5317177	0.5351188	0.5378187	0.5155463	0.54754305	0.5364963
0.0	0.5457298	0.53197557	0.5075863	0.53511626	0.5311655	0.5321226	0.5343811	0.51775885	0.54790246	0.5348464
0.0	0.5426882	0.5313852	0.5077532	0.54054445	0.52906454	0.5347027	0.5341759	0.5149346	0.5461984	0.5345917
0.0	0.5461416	0.5325511	0.508777	0.5365256	0.52910066	0.5323049	0.53442234	0.51873755	0.547066	0.53486234
0.0	0.5442763	0.5348206	0.5084127	0.53924507	0.5297807	0.53302926	0.5366401	0.5198984	0.5500693	0.53797626
0.0	0.5454766	0.5359367	0.5081935	0.540931	0.5297746	0.53347623	0.5383501	0.52027804	0.55121225	0.5363949
0.0	0.54561013	0.5357079	0.507817	0.5418168	0.532029	0.53236604	0.5351971	0.51779	0.5494387	0.53740835
0.0	0.5429313	0.53248364	0.5062168	0.5409575	0.5299066	0.5330734	0.5352512	0.5151811	0.54902047	0.5355041
0.0	0.5454915	0.5334656	0.50626326	0.5397501	0.5282788	0.5339221	0.5337002	0.5158865	0.5485935	0.5364525
0.0	0.5436654	0.5341903	0.50849324	0.54219276	0.5334559	0.5337358	0.53399694	0.5174004	0.55079645	0.5376076
0.0	0.54291224	0.53310525	0.50862205	0.54007894	0.53213525	0.5316348	0.5349628	0.5169686	0.54842556	0.5354912
0.0	0.54360193	0.5323297	0.5078426	0.5411278	0.53316915	0.5322082	0.53297734	0.51688224	0.54945004	0.5374897
0.0	0.54519236	0.53375626	0.5070016	0.5394941	0.53170305	0.5329295	0.53638846	0.51768255	0.5499171	0.53776294
0.0	0.54519236	0.53375626	0.5070016	0.5394941	0.53170305	0.5329295	0.53638846	0.51768255	0.5499171	0.53776294
0.0	0.5451171	0.5350038	0.5064532	0.54088575	0.53124726	0.533724	0.5349461	0.5164181	0.5496624	0.5365998
0.0	0.0044778273	0.0029880563	0.0062087346	0.0044341465	0.0026537548	0.004004443	0.002290867	0.003328984	0.0066669104	0.004308465
0.0	0.0009309439	0.0004981236	0.0014043868	0.0010134542	0.00069598254	0.00092883914	0.00066547963	0.00092577294	0.0014064695	0.00090295804
0.0	0.54583716	0.5322932	0.5075455	0.5394415	0.53069836	0.5348907	0.53449553	0.5178826	0.549105	0.5364658
0.0	0.54565823	0.53454274	0.5090996	0.5395979	0.53151244	0.5337712	0.5364913	0.51875067	0.54998016	0.5384723
0.0	0.5457197	0.53224057	0.5082486	0.54005927	0.5316822	0.53350204	0.5360464	0.51872677	0.55027336	0.5371957
0.0	0.54544395	0.5331401	0.5080447	0.5399898	0.5317923	0.5327667	0.53474253	0.5175227	0.5494379	0.53751147
0.0	0.54414135	0.53181124	0.5064162	0.5400403	0.5301758	0.53192323	0.53321224	0.51593757	0.5490491	0.53503263
0.0	0.5439053	0.53368914	0.50576067	0.53976023	0.52967894	0.5339078	0.53500944	0.51734245	0.54975206	0.5370182
0.0	0.5456835	0.5361027	0.50755787	0.5415904	0.5306949	0.5334617	0.5344239	0.515414	0.5513379	0.5391969
0.0	0.5451412	0.53572345	0.5097061	0.5419573	0.53063697	0.5357408	0.53642607	0.5207336	0.55252534	0.54071575
0.0	0.5448531	0.5338258	0.50815254	0.53982985	0.5310501	0.53310883	0.53588617	0.5179567	0.5498771	0.5379511
0.0	0.5448531	0.5338258	0.50815254	0.53982985	0.5310501	0.53310883	0.53588617	0.5179567	0.5498771	0.5379511
0.0	0.5426745	0.53241676	0.50673455	0.5405052	0.53125036	0.5300639	0.53490764	0.5159327	0.54793894	0.53700143
0.0	0.5454496	0.5343616	0.50539196	0.5406185	0.53068495	0.53238624	0.5348789	0.51719207	0.55066615	0.5366831
0.0	0.54499775	0.5303178	0.50786257	0.5410965	0.5290419	0.5332863	0.53658813	0.5188436	0.5509783	0.53645766
0.0	0.54701185	0.53314245	0.50666505	0.5401291	0.5297417	0.53361857	0.5363272	0.5192492	0.5520523	0.5386548
0.0	0.5441201	0.5340075	0.5071305	0.539034	0.53143704	0.5342141	0.53489536	0.51702857	0.5493286	0.5372467
0.0	0.012868115	0.0069243535	0.012933354	0.010478011	0.008366082	0.012795963	0.00441995	0.009328252	0.01039696	0.0135976
0.0	0.10281342	0.08958542	0.09566957	0.10027463	0.08260936	0.09973507	0.093694925	0.094366126	0.109924294	0.10896984
0.0	0.08821522	0.09327181	0.06842744	0.10207488	0.09142695	0.112278804	0.095923014	0.10663677	0.12474875	0.11501749
0.0	0.5451133	0.5341932	0.5071001	0.54020184	0.53110164	0.5338805	0.5362989	0.5164051	0.5497815	0.53656524
0.0	0.54437983	0.5337853	0.5049022	0.54055864	0.5306963	0.53419966	0.5351695	0.516451	0.5499679	0.53555787
0.0	0.5450566	0.5317146	0.50772196	0.5402444	0.53097284	0.5349484	0.5346207	0.516575	0.54945946	0.5356054
0.0	0.54510397	0.53188384	0.5068677	0.54133886	0.5331476	0.53469247	0.53421384	0.51626754	0.54863507	0.5350528
0.0	0.54661375	0.53231466	0.50911844	0.54086494	0.53037274	0.5338595	0.53521794	0.5181837	0.54957956	0.5375283
0.0	0.54417306	0.5313422	0.5088446	0.54089004	0.5297588	0.53307176	0.5336601	0.51648885	0.5485933	0.5361678
0.0	0.5453624	0.53281415	0.508846	0.54142773	0.53072923	0.53419006	0.53548545	0.51707774	0.5495128	0.53862286
0.0	0.13864785	0.12844598	0.13951682	0.16298589	0.1518331	0.14306892	0.15471688	0.13384318	0.154511	0.14474478
0.0	0.15594618	0.15852796	0.16141	0.17273773	0.13481252	0.14813888	0.12391438	0.11947316	0.18351427	0.16187589
0.0	0.08787986	0.080933765	0.09242732	0.11045745	0.10126527	0.09324727	0.10301813	0.086335264	0.10171718	0.09418234
0.0	0.1553468	0.15834555	0.16115603	0.17248218	0.13468844	0.14785632	0.123860806	0.118996315	0.1832729	0.16156961
0.0	0.543561	0.5338351	0.507943	0.54216737	0.5332138	0.5325396	0.5347729	0.5188067	0.5500624	0.5381684
0.0	0.5428746	0.53258044	0.5072551	0.54004073	0.5304589	0.53280157	0.53395885	0.5168724	0.5491564	0.53660023
0.0	0.54580843	0.53590393	0.50774115	0.5412236	0.53285724	0.5335275	0.53496087	0.51871204	0.54975945	0.5386348
0.0	0.54540783	0.5345428	0.5066327	0.540011	0.52960455	0.5350841	0.5368101	0.51718503	0.55072117	0.5377816
0.0	0.5439026	0.53225607	0.50881004	0.5402367	0.5294997	0.5340025	0.5338171	0.5170877	0.5478608	0.5356385
0.0	0.5464165	0.533813	0.5075159	0.5393625	0.52991515	0.5342132	0.5365862	0.51601195	0.5495497	0.53740007
0.0	0.5458764	0.53329617	0.50648737	0.54075766	0.5296654	0.5321171	0.5333781	0.5164398	0.5492512	0.53758204
0.0	0.5465441	0.53467846	0.50800484	0.54067516	0.53083396	0.5356306	0.53563386	0.5167416	0.5509424	0.5381882
0.0	0.5456007	0.5351845	0.5091652	0.5410607	0.52970123	0.53437304	0.53538936	0.5171837	0.5497019	0.5378834
0.0	0.5441618	0.53422797	0.506006	0.5430693	0.5312065	0.53472936	0.5360736	0.5146976	0.5495897	0.5369404
0.0	0.5452522	0.53445524	0.5085071	0.5400063	0.530477	0.5337236	0.5361592	0.5181341	0.55012095	0.5378668
0.0	0.5452522	0.53445524	0.5085071	0.5400063	0.530477	0.5337236	0.5361592	0.5181341	0.55012095	0.5378668
0.0	0.5465092	0.5329392	0.5072753	0.54315245	0.52869076	0.5346906	0.5366562	0.5171452	0.5502059	0.5359887
0.0	0.54499036	0.53347564	0.5083071	0.5402886	0.5307548	0.534346	0.53631365	0.5175438	0.55062413	0.53754115
0.0	0.54499036	0.53347564	0.5083071	0.5402886	0.5307548	0.534346	0.53631365	0.5175438	0.55062413	0.53754115
0.0	0.5459762	0.5336151	0.5075545	0.5402726	0.53051406	0.5313934	0.5348295	0.517716	0.5499798	0.5366891
0.0	0.54402953	0.53370076	0.50657046	0.5420239	0.53138685	0.53084284	0.530551	0.5184695	0.5494213	0.53584224
0.0	0.5447253	0.5334033	0.5066446	0.5425555	0.5311354	0.53084904	0.5315406	0.51853365	0.5492149	0.5376313
0.0	0.5448033	0.5340313	0.5077657	0.5402816	0.5309586	0.5327151	0.5347778	0.5185015	0.5500408	0.53728366
0.0	0.5448033	0.5340313	0.5077657	0.5402816	0.5309586	0.5327151	0.5347778	0.5185015	0.5500408	0.53728366
0.0	0.5455717	0.53395337	0.5075381	0.5408551	0.531057	0.53458667	0.535631	0.5146396	0.55198014	0.53951895
0.0	0.54393506	0.535427	0.506836	0.54051703	0.53049964	0.5351237	0.53821236	0.5170214	0.5502619	0.5399455
0.0	0.5452568	0.5320976	0.50748193	0.5378823	0.5290881	0.533465	0.53756845	0.5154207	0.5487013	0.5354687
0.0	0.54293984	0.5317136	0.50734293	0.54351616	0.52941805	0.5366894	0.5342092	0.5154597	0.5479894	0.5376114
0.0	0.54392284	0.53333217	0.5070723	0.53939325	0.53042984	0.5309152	0.5323406	0.5137096	0.54835576	0.53502214
0.0	0.54222476	0.5310988	0.50783575	0.54141325	0.52910495	0.53381294	0.5359811	0.5167223	0.5477393	0.53647876
0.0	0.5418747	0.5342632	0.50754154	0.5393402	0.53018194	0.53067344	0.5338755	0.51323694	0.5490201	0.53518033
0.0	0.5451954	0.5321987	0.50838035	0.5423128	0.5316652	0.5345769	0.53378767	0.51765436	0.5521022	0.53565073
0.0	0.54373753	0.53571814	0.50587565	0.5394122	0.5291308	0.53252524	0.5327548	0.51435566	0.54808563	0.5359099
0.0	0.546647	0.53201807	0.5086091	0.5402203	0.52945215	0.5345699	0.5360803	0.520889	0.55039185	0.5365334
0.0	0.5446792	0.5311364	0.508366	0.54181516	0.53049666	0.53379536	0.5352234	0.5169528	0.5513232	0.53694046
0.0	0.544903	0.5341837	0.50798184	0.5395141	0.52987856	0.5336202	0.5350459	0.5186365	0.5472411	0.53616637
0.0	0.54600716	0.53326154	0.50859195	0.5414968	0.52747333	0.5335197	0.5354441	0.51783943	0.55087364	0.538622
0.0	0.54571235	0.5330192	0.506378	0.5397001	0.5291908	0.5335014	0.53274524	0.5152535	0.54651195	0.53623873
0.0	0.5444437	0.5334654	0.5075585	0.5401323	0.5326234	0.53307277	0.53237385	0.5161923	0.54849684	0.5354958
0.0	0.5440715	0.53279316	0.5070174	0.54258657	0.53058183	0.53583044	0.53896636	0.5174514	0.5499936	0.5350495
0.0	0.5453093	0.53247553	0.509021	0.5400639	0.5299247	0.5339016	0.535367	0.51706344	0.54934686	0.5358306
0.0	0.54333574	0.53373563	0.5065639	0.5413222	0.5311364	0.5343253	0.53811175	0.5167924	0.5502747	0.5365384
0.0	0.54383636	0.5336068	0.5082277	0.5410166	0.53064656	0.5342528	0.5357109	0.51703066	0.5495628	0.5365428
0.0	0.54443765	0.53291667	0.5074497	0.53985554	0.5310215	0.5328351	0.53380394	0.51617277	0.54931426	0.53538424
0.0	0.545715	0.5344462	0.5087511	0.5406944	0.53091705	0.533531	0.53624535	0.517452	0.5503875	0.53681874
0.0	0.54678434	0.5327311	0.5086816	0.5391077	0.5296079	0.5337962	0.53751504	0.5179327	0.5495435	0.5372367
0.0	0.5474442	0.5340028	0.5076759	0.5393924	0.52933306	0.5333108	0.53663564	0.51657015	0.5493569	0.5369692
0.0	0.54479736	0.53542614	0.5074853	0.5395317	0.5305007	0.53114706	0.5329107	0.51512146	0.54843146	0.53678346
0.0	0.54621804	0.5340867	0.5080593	0.5397984	0.52973527	0.53239995	0.53546417	0.5158806	0.54798084	0.5358391
0.0	0.54537207	0.53056145	0.50631595	0.5406713	0.5321299	0.53398454	0.53696424	0.51616555	0.55239564	0.53386366
0.0	0.5440998	0.5327931	0.5094916	0.5416495	0.530676	0.53671014	0.5342245	0.517851	0.55124354	0.5389292
0.0	0.5454929	0.530882	0.50616515	0.5423627	0.53037834	0.5351616	0.5355988	0.51522833	0.5519469	0.5359335
0.0	0.54541296	0.5333515	0.5090998	0.5423557	0.53018856	0.5367224	0.535697	0.5183829	0.55153567	0.5387588
0.0	0.5464244	0.5346709	0.5080731	0.5416151	0.5302776	0.5319769	0.5351471	0.516641	0.55016464	0.5369662
0.0	0.54589444	0.53404117	0.5078101	0.54031754	0.53090537	0.53371274	0.53708035	0.51752704	0.5500778	0.53906333
0.0	0.54463476	0.5327192	0.5080621	0.5396544	0.5307085	0.53308153	0.53469586	0.51507276	0.5487025	0.53615594
0.0	0.5453825	0.5330728	0.5088705	0.5396395	0.52914935	0.5331616	0.5349967	0.5176456	0.54906034	0.5385549
0.0	0.54559636	0.5331723	0.50719655	0.539647	0.529422	0.5336603	0.53376865	0.51662624	0.5483089	0.537072
0.0	0.54623103	0.5334411	0.5083032	0.540283	0.5310646	0.5344804	0.53644633	0.517715	0.5511376	0.53823745
0.0	0.5435345	0.5335751	0.507129	0.5401814	0.53158915	0.53263426	0.53502965	0.518572	0.54860985	0.53448176
0.0	0.5436196	0.53287137	0.5086729	0.5393237	0.5316559	0.5337959	0.5359793	0.51728845	0.5471354	0.5358301
0.0	0.544857	0.5315648	0.50760657	0.5380892	0.5307173	0.53385216	0.5345265	0.5184345	0.5478416	0.5352519
0.0	0.5440441	0.5337945	0.5077811	0.53895956	0.5314573	0.53373504	0.53528607	0.51818573	0.5483135	0.5352976
0.0	0.54406583	0.5329197	0.5070409	0.53862804	0.53018385	0.530687	0.5334513	0.5170295	0.54715884	0.5334784
0.0	0.5447783	0.53336686	0.5073913	0.53887093	0.5306607	0.5310745	0.53433007	0.51771575	0.54766476	0.5346604
0.0	0.5443683	0.5330803	0.5069235	0.53978246	0.5305151	0.53389525	0.53584695	0.5176166	0.5490972	0.53592396
0.0	0.54224664	0.5334914	0.5081816	0.53940165	0.5303182	0.5333989	0.53468984	0.51820034	0.5478838	0.53504133
0.0	0.5440557	0.53166544	0.506796	0.5380524	0.52923965	0.53250444	0.534183	0.5184779	0.54762894	0.5344797
0.0	0.5439293	0.53296274	0.5085855	0.53906316	0.5313496	0.532684	0.5353735	0.5196936	0.54873407	0.53645533
0.0	0.54537565	0.53272116	0.5077281	0.53937185	0.53056115	0.53346	0.5353755	0.5191471	0.549117	0.53546053
0.0	0.54510933	0.53447586	0.5090631	0.54056674	0.5327445	0.5338687	0.53667074	0.51639116	0.54974294	0.53700846
0.0	0.5445819	0.532389	0.50821745	0.5402976	0.53077763	0.5347859	0.536283	0.51869994	0.5505464	0.53600323
0.0	0.54497474	0.53336465	0.50823396	0.5401305	0.5308338	0.53280824	0.53469723	0.5160964	0.5493349	0.53654975
0.0	0.54568315	0.53435344	0.50791764	0.5397358	0.53101134	0.53294057	0.53542936	0.517898	0.54923594	0.53903073
0.0	0.013843968	0.008533359	0.013661166	0.011955329	0.00954293	0.0102512	0.011535857	0.0091767	0.012402356	0.012016093
0.0	0.0068562767	0.0073256046	0.011825562	0.0076396246	0.009106956	0.014580133	0.0080764415	0.0060765604	0.016326996	0.010658905
0.0	0.010419218	0.009258893	0.008845235	0.009842934	0.008173405	0.0074031577	0.008726868	0.0063711945	0.008588672	0.008946745
0.0	0.5445798	0.5332876	0.5088959	0.5396377	0.5306059	0.5333716	0.53624964	0.51996964	0.5489153	0.53530365
0.0	0.5445408	0.53284585	0.5090206	0.539282	0.53153527	0.5335525	0.53549975	0.5194279	0.55012494	0.53440017
0.0	0.5434955	0.5328593	0.50869054	0.5398772	0.53031033	0.533443	0.53629005	0.51841277	0.5482419	0.53485096
0.0	0.5452918	0.5332125	0.50848454	0.53925246	0.53253615	0.53328127	0.5359159	0.51854277	0.54918134	0.5352988
0.0	0.5449559	0.5313959	0.5069988	0.5377657	0.5304757	0.5323164	0.5339109	0.5185774	0.54863536	0.53560466
0.0	0.5428616	0.5318404	0.50764376	0.53897786	0.53116494	0.53367376	0.5354647	0.5176821	0.54845554	0.53507864
0.0	0.5441508	0.5331852	0.5080452	0.53995925	0.5304697	0.5330562	0.53617287	0.5190418	0.5486465	0.5356207
0.0	0.5448455	0.53356034	0.5090763	0.5408558	0.5308583	0.53313696	0.5352926	0.5188356	0.5496376	0.536218
0.0	0.5455214	0.5325909	0.5075674	0.5390429	0.53172135	0.5335246	0.53569156	0.517542	0.55032885	0.53677773
0.0	0.54384214	0.5330716	0.5073669	0.54004157	0.5309387	0.5334518	0.53434044	0.5170684	0.5494857	0.5349179
0.0	0.5445982	0.5319408	0.50612104	0.5379729	0.53067744	0.53235406	0.5334995	0.51698464	0.5480695	0.5340075
0.0	0.54376245	0.53256625	0.5078889	0.5400942	0.53187364	0.53173214	0.5337825	0.5172027	0.54877913	0.53580093
0.0	0.5447012	0.53207386	0.5085954	0.5391713	0.5303375	0.53330404	0.5355522	0.5184768	0.5485169	0.5345626
0.0	0.54438007	0.533085	0.5082235	0.53926474	0.5300173	0.53331524	0.5357785	0.51779336	0.5481561	0.534548
0.0	0.5458324	0.5338875	0.5084748	0.53929865	0.53031147	0.53224725	0.53559875	0.5171916	0.5486306	0.53751427
0.0	0.54612625	0.5335131	0.5086328	0.5389505	0.53050834	0.533126	0.53480196	0.5171494	0.54847056	0.53796977
0.0	0.5459617	0.53466684	0.50829935	0.53849864	0.530968	0.5342876	0.5374305	0.5189366	0.550317	0.53834254
0.0	0.5455768	0.53340673	0.50763845	0.5402901	0.5317775	0.5338801	0.53673077	0.5176599	0.55060536	0.5373568
0.0	0.5454249	0.5339713	0.50782555	0.53978026	0.5312863	0.5312805	0.5345915	0.5168167	0.549722	0.53679454
0.0	0.5459969	0.5331905	0.5073788	0.53871757	0.5301618	0.5329394	0.53577435	0.51767355	0.5494123	0.53742075
0.0	0.54539806	0.5345474	0.5087053	0.5402005	0.5324554	0.5347852	0.53591824	0.5162843	0.5482065	0.53787524
0.0	0.5448196	0.5343119	0.50818866	0.5416242	0.53078145	0.534009	0.5352946	0.51582503	0.54896635	0.5375421
0.0	0.082088515	0.07413823	0.09185131	0.09337466	0.076267965	0.098574415	0.08934898	0.077317886	0.09622311	0.08903936
0.0	0.08258162	0.074236006	0.09210413	0.093485415	0.07642379	0.098645255	0.089075886	0.077289104	0.096100084	0.08923716
0.0	0.082490675	0.07441884	0.09199966	0.093566835	0.076727755	0.098905355	0.089559324	0.07724803	0.09659255	0.089234024
0.0	0.08246325	0.07456267	0.09220534	0.09331627	0.076573275	0.098320864	0.08934049	0.07725641	0.096137635	0.08932157
0.0	0.082118094	0.074455954	0.09209392	0.09317925	0.07637443	0.0988432	0.08919354	0.077171504	0.09628778	0.089319706
0.0	0.0823398	0.07403616	0.09268455	0.09318771	0.07651552	0.09845258	0.08920378	0.07772694	0.096528865	0.08914834
0.0	0.08464433	0.087830774	0.07399368	0.08937061	0.09359585	0.08993738	0.08407624	0.08203665	0.10540205	0.10184832
0.0	0.08506677	0.088389516	0.07402567	0.08990966	0.09338883	0.09015106	0.08405832	0.081886835	0.10597351	0.10244692
0.0	0.08505897	0.08849005	0.07421496	0.08985942	0.09437355	0.09066132	0.08425327	0.08213948	0.10629993	0.102858685
0.0	0.084590755	0.08835429	0.07412625	0.08946975	0.0935452	0.09021675	0.08415728	0.082136124	0.105817236	0.10250078
0.0	0.08476204	0.08842649	0.07392801	0.08940694	0.09361715	0.08989799	0.083885096	0.08178947	0.1055272	0.102239564
0.0	0.08484104	0.08803445	0.07430228	0.0897175	0.09365625	0.08995999	0.0838955	0.082169406	0.10615235	0.10263193
0.0	0.095417246	0.094206326	0.090488404	0.10861308	0.09844807	0.11045509	0.08654371	0.07286636	0.07856926	0.087046966
0.0	0.09552157	0.09444676	0.09083968	0.10862433	0.09817847	0.110727966	0.08656917	0.07269996	0.07880154	0.08699809
0.0	0.09580659	0.09468555	0.09044421	0.109027214	0.09862385	0.111266576	0.08702743	0.07279927	0.079202235	0.08728474
0.0	0.09563979	0.0948852	0.09077985	0.10876854	0.0982742	0.11105614	0.08663459	0.07282288	0.07859905	0.08774782
0.0	0.09533599	0.094785534	0.09033924	0.10866799	0.09849845	0.111245565	0.08657402	0.072455995	0.07890415	0.08769462
0.0	0.09559097	0.094426885	0.090918645	0.1086259	0.09820478	0.11044056	0.08599279	0.07314777	0.07895535	0.08736299
0.0	0.105612665	0.09435641	0.102200456	0.10493243	0.09542517	0.083088025	0.08994889	0.07740914	0.113773614	0.10585593
0.0	0.10567799	0.094291724	0.10207813	0.10511487	0.09556313	0.08285233	0.08915974	0.07681414	0.11345788	0.10569019
0.0	0.10552732	0.09440803	0.10232941	0.10551413	0.09606503	0.08316438	0.08981896	0.07717864	0.114412434	0.10608656
0.0	0.10572297	0.094554424	0.10246339	0.10505037	0.095778845	0.08274065	0.08966678	0.077472165	0.113277815	0.106000036
0.0	0.10533593	0.09448549	0.102082	0.10474233	0.095661245	0.083107494	0.08956408	0.07678745	0.11366764	0.106288195
0.0	0.10572627	0.09428354	0.10265934	0.10501476	0.09570403	0.08276112	0.089532	0.077321514	0.11372874	0.10567455
0.0	0.10108797	0.09580229	0.09718556	0.09567376	0.091268495	0.104085505	0.088409156	0.06165812	0.10562096	0.08022037
0.0	0.1009581	0.09574542	0.0975891	0.09588913	0.09140241	0.10423183	0.08844713	0.06124402	0.105824776	0.08016888
0.0	0.100931615	0.09618025	0.09740294	0.09588503	0.091531225	0.104752086	0.08866882	0.061476666	0.10623146	0.08052358
0.0	0.10091227	0.096165545	0.097416855	0.09604925	0.09150395	0.10414753	0.08857589	0.06134292	0.105965115	0.08046674
0.0	0.10076577	0.09578572	0.09721824	0.09523791	0.091581985	0.1045602	0.088481	0.061275944	0.106028825	0.08056412
0.0	0.10069163	0.095447116	0.09798825	0.09597939	0.091222055	0.10457817	0.0882495	0.06160717	0.10603929	0.08054395
0.0	0.0910319	0.09876571	0.09255946	0.099359274	0.07530993	0.09474013	0.08741657	0.095139615	0.090780996	0.11262794
0.0	0.09088068	0.09862697	0.0921944	0.09915795	0.075273514	0.09514934	0.08743141	0.09419395	0.09098955	0.11261207
0.0	0.09110636	0.09877489	0.09261594	0.09953746	0.07547721	0.09520606	0.08755801	0.095015205	0.09146623	0.11280455
0.0	0.09106582	0.099412054	0.09261406	0.09924474	0.07540343	0.09481266	0.08761393	0.09505273	0.09092422	0.1130313
0.0	0.09076891	0.09888853	0.09249884	0.0991137	0.07543656	0.09466477	0.08743295	0.09452187	0.09108134	0.11290427
0.0	0.09082317	0.09835211	0.09294635	0.09918553	0.07556605	0.094733715	0.087196805	0.09499183	0.09112085	0.11283313
0.0	0.10514439	0.08318571	0.09242008	0.10818193	0.09116315	0.10595321	0.09435258	0.08317531	0.0930088	0.08725569
0.0	0.10516698	0.08332441	0.09222913	0.108273804	0.09091025	0.10607482	0.09403944	0.08302299	0.09302795	0.08740653
0.0	0.104835354	0.083351396	0.09234465	0.10856785	0.09142208	0.10617658	0.0943774	0.08260434	0.09329574	0.08723582
0.0	0.105091415	0.083582215	0.09249644	0.10874822	0.091354	0.10635521	0.094440706	0.08290051	0.09319813	0.08789062
0.0	0.10479992	0.08295538	0.092145294	0.10838554	0.09119615	0.10604354	0.09409359	0.08253491	0.09326114	0.087649316
0.0	0.1052725	0.08317702	0.092931695	0.108987205	0.091598704	0.106291845	0.09425256	0.083400115	0.09371169	0.08754904
0.0	0.09837945	0.098571196	0.09211826	0.06361612	0.08508769	0.09535831	0.09851308	0.07912302	0.120661475	0.08993738
0.0	0.098196186	0.097926274	0.092140265	0.06382515	0.08546302	0.09528408	0.0989735	0.07932491	0.12081215	0.09003002
0.0	0.09830368	0.09781584	0.092525385	0.06366265	0.08563777	0.09495945	0.09828166	0.079114124	0.119573146	0.08994796
0.0	0.10727396	0.0856488	0.09537439	0.105309136	0.0962245	0.10768687	0.08276164	0.08313274	0.11544936	0.117534995
0.0	0.10777224	0.085450046	0.09537467	0.10512974	0.09661567	0.107560694	0.08324279	0.082963526	0.115305625	0.117717825
0.0	0.10822011	0.08578711	0.09577251	0.105511315	0.09662325	0.107570514	0.08277746	0.082977474	0.11552458	0.11730866
0.0	0.10838321	0.0859613	0.0956658	0.10529653	0.09648453	0.10795785	0.08334814	0.08357629	0.115836516	0.11817793
0.0	0.10824878	0.08549608	0.09540023	0.10505081	0.096298106	0.107683465	0.082830265	0.082651034	0.11542086	0.117232
0.0	0.1080605	0.085467756	0.095374525	0.10496329	0.09680724	0.107269414	0.08245407	0.08316649	0.11490984	0.11774929
0.0	0.108504	0.08513188	0.095048666	0.10473576	0.096371084	0.10734318	0.08248919	0.08283423	0.115000986	0.11735609
0.0	0.107943654	0.0855462	0.09544441	0.10523189	0.096159704	0.10746188	0.082678825	0.083148	0.1152219	0.117438056
0.0	0.08930185	0.084085844	0.091806345	0.09852354	0.09754264	0.105844475	0.08673838	0.08220184	0.10537419	0.10271487
0.0	0.08922606	0.08376163	0.09228	0.09895713	0.09804687	0.10584018	0.086870216	0.0826634	0.105817035	0.10278714
0.0	0.089107364	0.08329862	0.09158736	0.09831315	0.09779351	0.10568471	0.08674722	0.082527295	0.10523694	0.10268147
0.0	0.095875405	0.07715727	0.09920652	0.08468882	0.09980433	0.10063169	0.096178226	0.099489376	0.084422074	0.07919132
0.0	0.10623852	0.07928323	0.09611539	0.09031963	0.09750636	0.0938009	0.09892835	0.071919926	0.10387595	0.097788766
0.0	0.10618199	0.07874717	0.09601094	0.09011659	0.097535565	0.09366416	0.09915552	0.07170892	0.10417854	0.09790544
0.0	0.10658003	0.078871414	0.096486464	0.09021866	0.09726709	0.09378016	0.099368155	0.07182477	0.10408217	0.09769058
0.0	0.106246725	0.07885787	0.096406676	0.090471484	0.097549856	0.09416613	0.09935776	0.0719761	0.1043904	0.098605536
0.0	0.106287844	0.07877571	0.09655037	0.09038951	0.09782086	0.09370254	0.098965414	0.0723153	0.10446804	0.097564556
0.0	0.10595062	0.07865783	0.09592652	0.0903562	0.097167864	0.094100416	0.09922543	0.07187434	0.104458414	0.09784753
0.0	0.105985485	0.07872688	0.096255414	0.09022045	0.097732864	0.093471594	0.09848983	0.07209394	0.103543214	0.0976383
0.0	0.106300294	0.07846094	0.09598874	0.089719296	0.096829265	0.09345533	0.098329276	0.07170064	0.103474066	0.09743973
0.0	0.106857695	0.07831209	0.096154146	0.089620106	0.09768171	0.093661286	0.09881071	0.071947396	0.10397881	0.09777526
0.0	0.10634026	0.07863419	0.095953636	0.089709446	0.09721518	0.093705006	0.09865511	0.07185949	0.10383933	0.09773001
0.0	0.08497161	0.0808815	0.10490485	0.0993572	0.08076271	0.097290635	0.08348778	0.08928597	0.11205267	0.103000306
0.0	0.08489041	0.08072468	0.10493382	0.09916657	0.080863014	0.09710043	0.08300071	0.0893589	0.111870684	0.10228781
0.0	0.08488645	0.080238834	0.10459541	0.098885275	0.080434404	0.09680631	0.08261964	0.08888605	0.11175574	0.10250463
0.0	0.10444275	0.09164982	0.094427176	0.09859447	0.107781895	0.08973787	0.08358866	0.08371408	0.10818121	0.1001381
0.0	0.10430029	0.0919133	0.094969146	0.09890805	0.10817412	0.089464694	0.08351326	0.08369815	0.108122654	0.09992151
0.0	0.10474365	0.09184695	0.094170295	0.0983951	0.107768916	0.08965701	0.08319744	0.08320027	0.10814986	0.10038104
0.0	0.10402723	0.09137185	0.094263196	0.098272406	0.10765201	0.08918459	0.08327494	0.083231054	0.10771764	0.0999193
0.0	0.10869361	0.084360264	0.09852405	0.11965228	0.0844934	0.10012005	0.095899776	0.08499254	0.09625378	0.09289059
0.0	0.10883425	0.083738394	0.09806165	0.11845096	0.08399957	0.09963491	0.095543206	0.085123345	0.09590949	0.09242685
0.0	0.10829799	0.083618216	0.0979487	0.11861993	0.08407669	0.099463046	0.09558745	0.0849013	0.09527957	0.092469126
0.0	0.09892099	0.08596725	0.09542959	0.09667774	0.09419808	0.084177494	0.083453864	0.07487883	0.07668586	0.08598247
0.0	0.09933596	0.08551115	0.09554547	0.09674994	0.094434224	0.084401846	0.0837112	0.075224854	0.077223934	0.086098954
0.0	0.09949802	0.08560792	0.095930286	0.096216954	0.094200194	0.084052175	0.08337745	0.07509355	0.07686208	0.0860382
0.0	0.11325968	0.0942434	0.09118516	0.087849915	0.071017355	0.08358899	0.09487092	0.08317636	0.092885226	0.09726633
0.0	0.089278035	0.08511338	0.08717046	0.09843026	0.08452941	0.091809854	0.09170907	0.08162804	0.113884	0.09710929
0.0	0.090705596	0.0846205	0.09404109	0.09413447	0.088145025	0.09987853	0.08117649	0.07728981	0.10735159	0.087575294
0.0	0.09100639	0.08395255	0.093941905	0.09405684	0.08825164	0.09940885	0.08123313	0.07712968	0.10722659	0.087658234
0.0	0.091480255	0.08466972	0.09426001	0.09432682	0.08833834	0.099784896	0.08128992	0.07698863	0.10760953	0.08767486
0.0	0.09138547	0.08448582	0.093956664	0.09424549	0.08825742	0.099952795	0.0815119	0.077338405	0.107645884	0.08787071
0.0	0.09133317	0.08413367	0.094492085	0.094409004	0.08827691	0.09948437	0.081306	0.07741309	0.10786975	0.08748107
0.0	0.09102423	0.08434192	0.0944352	0.09413658	0.08890131	0.099601395	0.08118535	0.07732728	0.10669434	0.08767337
0.0	0.091291636	0.08362866	0.09392874	0.09386331	0.088392876	0.09958479	0.08081885	0.07680508	0.10725989	0.08750237
0.0	0.091196164	0.08423157	0.093926996	0.0939299	0.088258184	0.09955599	0.08117108	0.07710199	0.10753929	0.08747825
0.0	0.091077425	0.084279545	0.0937399	0.09412026	0.088144794	0.099981196	0.08129223	0.07703307	0.10705277	0.087804705
0.0	0.100114144	0.08688005	0.096816726	0.08470353	0.07671472	0.089199565	0.086887315	0.08306051	0.10127644	0.09571387
0.0	0.09958451	0.0864102	0.096470244	0.08458867	0.07659553	0.08936623	0.08705157	0.08255889	0.10080855	0.09526117
0.0	0.09886964	0.08552774	0.10182956	0.09482099	0.08488984	0.098149106	0.09254433	0.075311296	0.10894236	0.1015064
0.0	0.09252002	0.10055669	0.11586793	0.11559272	0.088988595	0.08332109	0.10101408	0.08420158	0.09501131	0.09126915
0.0	0.092697844	0.101114	0.11664583	0.11624803	0.08919602	0.08389709	0.101669334	0.08430549	0.09489528	0.0914564
0.0	0.10063338	0.08522595	0.09363188	0.10968749	0.09723573	0.09664828	0.08772274	0.08552326	0.11805276	0.08514823
0.0	0.101666845	0.08506213	0.093020424	0.10910451	0.09758353	0.096467175	0.087635756	0.08493307	0.1178761	0.08535249
0.0	0.12413147	0.08941923	0.08636587	0.113666445	0.08043321	0.0862756	0.07768172	0.0870162	0.104090795	0.090851
0.0	0.12406279	0.08933773	0.085746095	0.11358283	0.079910204	0.08626017	0.077452116	0.086677976	0.10362264	0.090967074
0.0	0.07635278	0.08529196	0.08619186	0.12007202	0.087022886	0.08297216	0.10187676	0.08884054	0.09537534	0.091778584
0.0	0.098688364	0.07993797	0.08067894	0.08970787	0.09019829	0.110520296	0.08913363	0.083359174	0.092048675	0.091307916
0.0	0.09898785	0.07937673	0.080939226	0.08935895	0.08999774	0.11063043	0.0896239	0.08360267	0.092465	0.09149857
0.0	0.09926116	0.08011262	0.0813267	0.089920506	0.09035286	0.11054854	0.08961744	0.083595805	0.092648245	0.09176614
0.0	0.099203214	0.0793001	0.08058738	0.08986232	0.090281755	0.11102395	0.089359045	0.08358116	0.0927762	0.09141879
0.0	0.09904634	0.079381675	0.08085427	0.08948877	0.0901783	0.11015435	0.08872022	0.08320611	0.09219428	0.091178976
0.0	0.09883823	0.0794109	0.08046081	0.08934397	0.09003709	0.11006299	0.08921711	0.08323951	0.09209462	0.09115512
0.0	0.10279182	0.08721918	0.08667694	0.10498518	0.09187239	0.10764759	0.08274959	0.07847163	0.09371469	0.09585279
0.0	0.10268305	0.08736043	0.08690602	0.10478412	0.09196322	0.10721472	0.082869545	0.078415304	0.093942985	0.09551258
0.0	0.102764934	0.08678664	0.08633841	0.1044129	0.09160706	0.10688888	0.082508326	0.07797617	0.09315575	0.09537544
0.0	0.09730944	0.0853824	0.095287435	0.10602579	0.09796783	0.10637162	0.097115315	0.06870009	0.10339167	0.08912654
0.0	0.11222585	0.078787565	0.11294772	0.092745654	0.088684544	0.10573875	0.07738752	0.09996513	0.095299274	0.08354161
0.0	0.112100504	0.07840905	0.11246999	0.09292711	0.088508986	0.1055352	0.07715312	0.099558555	0.09514113	0.08325046
0.0	0.11200772	0.07856088	0.11229896	0.09273573	0.08851358	0.10552971	0.07729168	0.099555805	0.09503583	0.08324475
0.0	0.013801886	0.0085169505	0.013617024	0.011884152	0.009499437	0.010260488	0.011510407	0.009205664	0.012326582	0.011960861
0.0	0.54528046	0.53485924	0.50898343	0.5403175	0.53105813	0.53520715	0.5352114	0.51720375	0.548773	0.53692734
0.0	0.54419553	0.5333441	0.5092405	0.54042286	0.5305548	0.53600526	0.5378068	0.5171523	0.54839236	0.53764814
0.0	0.5449983	0.53451926	0.50922656	0.54067415	0.5319953	0.53515214	0.5357376	0.51715696	0.5483427	0.53761894
0.0	0.095486104	0.08664365	0.111961894	0.103738315	0.09853305	0.09449557	0.08229247	0.094517715	0.10435029	0.115261555
0.0	0.5446681	0.5340631	0.5083219	0.54135907	0.530633	0.534991	0.53630704	0.516764	0.5492278	0.5380449
0.0	0.54520977	0.5337187	0.5073534	0.53951204	0.5334557	0.53259885	0.535298	0.5173507	0.5495402	0.5379444
0.0	0.54332876	0.533823	0.50536406	0.54019123	0.5294812	0.5335118	0.53479314	0.51677483	0.5484148	0.5366548
0.0	0.54545546	0.5350674	0.5092502	0.540784	0.5323912	0.53290343	0.535928	0.51827013	0.5507181	0.539161
0.0	0.5454067	0.5320708	0.5078417	0.5385342	0.53193134	0.53295934	0.53571755	0.51710147	0.54861325	0.5343723
0.0	0.54640126	0.53465086	0.5089572	0.54128194	0.5309644	0.53305477	0.53591704	0.51766443	0.5508283	0.53746575
0.0	0.54525197	0.53500664	0.5074511	0.5405248	0.5318378	0.5325006	0.53596103	0.5166261	0.5493263	0.5364369
0.0	0.54569983	0.53449583	0.5088786	0.53996366	0.5309997	0.5316911	0.5362993	0.5173286	0.5478808	0.5362425
0.0	0.5441793	0.5339026	0.5062712	0.5396329	0.5281485	0.5332571	0.5349064	0.51645815	0.54844284	0.5376322
0.0	0.54466933	0.5345395	0.5068005	0.53879917	0.5284888	0.5334301	0.53402954	0.51681	0.5480789	0.5367381
0.0	0.54380125	0.53332734	0.5070062	0.5388835	0.5280859	0.53406894	0.53610677	0.5167689	0.5477743	0.5373148
0.0	0.54444355	0.53426754	0.506995	0.5390847	0.529239	0.5333861	0.53445065	0.51677257	0.5477346	0.5372914
0.0	0.54595655	0.5321171	0.5083329	0.53889835	0.53132033	0.5337459	0.53383327	0.5172874	0.54961616	0.53670347
0.0	0.5430124	0.5330249	0.5081488	0.5415624	0.5321675	0.53243095	0.5340183	0.5168875	0.55025184	0.5374262
0.0	0.5441829	0.5322036	0.5083387	0.53943104	0.5308418	0.5353498	0.53668284	0.5172852	0.550619	0.537336
0.0	0.54368216	0.5324163	0.50763375	0.53869826	0.5302576	0.53333884	0.53339577	0.51595116	0.5488237	0.53521246
0.0	0.544209	0.53210616	0.50705564	0.53733015	0.53204894	0.5341238	0.5345342	0.51708776	0.549591	0.53703624
0.0	0.54520845	0.53496546	0.508425	0.5401283	0.533053	0.53272974	0.5349652	0.5176243	0.5499148	0.5382472
0.0	0.54633707	0.53331184	0.5081719	0.5400258	0.53248745	0.5344971	0.5342993	0.5159223	0.5498211	0.5360261
0.0	0.5471407	0.53207976	0.5093729	0.5380804	0.5323762	0.53565204	0.53429204	0.51861715	0.54935336	0.5363799
0.0	0.54626685	0.53202236	0.5066549	0.5384756	0.53110063	0.5344986	0.53397334	0.5156384	0.54865533	0.5351149
0.0	0.5452131	0.53175056	0.50750464	0.5392698	0.5317061	0.5335878	0.53358394	0.5176503	0.55175626	0.5372215
0.0	0.54513454	0.5308776	0.50770867	0.53898025	0.53146344	0.5336312	0.5349305	0.5169332	0.55112106	0.5342801
0.0	0.5455113	0.5346573	0.50953424	0.5418802	0.5301277	0.53373444	0.53419346	0.5153541	0.5519816	0.5387259
0.0	0.542116	0.53266466	0.50684214	0.54314387	0.531181	0.53364134	0.53265625	0.5151819	0.54966456	0.5379917
0.0	0.54470485	0.53351444	0.50852376	0.5410763	0.5299703	0.53304994	0.53567487	0.51916903	0.5505218	0.5361673
0.0	0.5446974	0.5337617	0.5080833	0.53979754	0.5296104	0.5338694	0.5353585	0.5179799	0.5495477	0.53667635
0.0	0.5450038	0.5343228	0.50686365	0.54073614	0.5337631	0.5324542	0.53573203	0.51668423	0.548525	0.5362391
0.0	0.5443995	0.5329693	0.50767374	0.53986466	0.53011066	0.53410125	0.5348855	0.5179016	0.54981416	0.53683
0.0	0.54428786	0.53127843	0.5080209	0.5398696	0.53107256	0.5331187	0.53431684	0.5169557	0.5487891	0.53509605
0.0	0.544976	0.5341914	0.50706947	0.5403449	0.5295071	0.5321351	0.53497076	0.51788026	0.5481081	0.5376468
0.0	0.21112174	0.18612002	0.21526816	0.20685358	0.18091503	0.21703258	0.19188085	0.16270638	0.22528605	0.23270124
0.0	0.01370684	0.00992983	0.0076699927	0.009920323	0.008394139	0.011829463	0.0079391925	0.0074152313	0.012795873	0.0092232255
0.0	0.54521126	0.5335002	0.5064119	0.5407947	0.53032947	0.53173536	0.5330347	0.51594007	0.54787785	0.5374475
0.0	0.5434427	0.5334313	0.5062058	0.54194474	0.5312409	0.5360696	0.53491753	0.5161465	0.55083734	0.53692377
0.0	0.5473678	0.5347665	0.5071851	0.5403933	0.5313658	0.532199	0.53506804	0.51637334	0.54950047	0.5384107
0.0	0.5454022	0.5334766	0.50726366	0.53906614	0.5313826	0.5318646	0.53535396	0.5165884	0.54930043	0.5381588
0.0	0.11219898	0.09207467	0.12222932	0.1093165	0.08888758	0.12037195	0.0972397	0.07619697	0.124254614	0.13460015
0.0	0.5451976	0.53299165	0.50917226	0.53826916	0.53075004	0.53532165	0.5360385	0.51864755	0.54924816	0.5351196
0.0	0.5454373	0.53269535	0.50590134	0.5386924	0.52944404	0.53289175	0.5352404	0.51579833	0.5488975	0.53659517
0.0	0.16740033	0.14326076	0.13946775	0.16337787	0.12992044	0.15052623	0.11918749	0.12552606	0.15302186	0.17036428
0.0	0.023815583	0.020453913	0.016988678	0.023402534	0.01989157	0.025165187	0.02188933	0.017142419	0.02790576	0.021124661
0.0	0.024415798	0.023686135	0.014061347	0.022638647	0.023761787	0.023215866	0.020765685	0.018046321	0.030396404	0.02387408
0.0	0.029493203	0.025083095	0.01858916	0.025960522	0.024169896	0.021643985	0.021899935	0.017111402	0.032321505	0.024648312
0.0	0.028444003	0.025441242	0.017780865	0.023943312	0.023267567	0.026451414	0.02176726	0.014148868	0.030410854	0.019434405
0.0	0.025913222	0.026024947	0.01695981	0.024736548	0.019670192	0.024260346	0.021495888	0.02042313	0.026611673	0.025988681
0.0	0.029403256	0.022536106	0.016953986	0.02666738	0.023191312	0.02688429	0.022960136	0.018210359	0.027208563	0.020914938
0.0	0.053942237	0.04306548	0.033715166	0.047654342	0.045088165	0.04924776	0.03919918	0.03513543	0.057903986	0.04918897
0.0	0.048802234	0.04054544	0.036058526	0.046086624	0.043198243	0.043268617	0.043463804	0.036172006	0.05181819	0.040434197
0.0	0.048399325	0.04455087	0.033700526	0.04603006	0.046599958	0.048387222	0.038239237	0.03836258	0.05208125	0.04502042
0.0	0.16656855	0.14175244	0.17285387	0.16193497	0.13784933	0.17275259	0.14812315	0.12158267	0.17977954	0.18937305
0.0	0.5463562	0.53489214	0.5077144	0.5409896	0.530634	0.5344923	0.5357171	0.5149534	0.54992807	0.5370448
0.0	0.5474433	0.5331729	0.50806683	0.5386759	0.5301234	0.5344549	0.53571177	0.5176586	0.5494104	0.5376182
0.0	0.54461086	0.53295887	0.50820196	0.5407141	0.5291198	0.5356143	0.53576887	0.5165154	0.54811496	0.53775513
0.0	0.5463883	0.53549665	0.5076266	0.5425498	0.5298873	0.5371646	0.53600085	0.516102	0.55075324	0.53812087
0.0	0.5462058	0.53399175	0.5072833	0.53992283	0.53226423	0.5319421	0.53796715	0.5163401	0.5510439	0.5377206
0.0	0.5437195	0.5327709	0.5080323	0.53939116	0.5298946	0.53318894	0.53438956	0.5169706	0.5496169	0.5375229
0.0	0.5451877	0.53293496	0.5079993	0.5407769	0.53047633	0.53301585	0.5346225	0.51674074	0.5487566	0.53611535
0.0	0.54606664	0.53268206	0.50582385	0.5391537	0.5305445	0.5323216	0.53464586	0.51534784	0.54874873	0.5363458
0.0	0.54490256	0.53222746	0.505313	0.5393065	0.5303049	0.53184634	0.5330982	0.5143609	0.5480533	0.53539157
0.0	0.54580057	0.5333999	0.5078951	0.5398978	0.53092897	0.533024	0.53570795	0.51718974	0.54873383	0.53625137
0.0	0.023523128	0.020913072	0.013948566	0.02139705	0.021470286	0.024701286	0.022301765	0.020607125	0.028127361	0.025743062
0.0	0.545224	0.5332385	0.50855076	0.54014283	0.53072035	0.5327024	0.53442484	0.51701474	0.54903185	0.5371752
0.0	0.54423547	0.5340402	0.50763863	0.54013	0.5312168	0.53313166	0.53502357	0.51614755	0.5487735	0.5377402
0.0	0.5447775	0.5333128	0.50833094	0.5395361	0.5314769	0.53369486	0.53509724	0.51767415	0.5497612	0.537296
0.0	0.5441151	0.5329826	0.50778514	0.53949994	0.5309282	0.5326788	0.5342646	0.5163234	0.5492979	0.53665984
0.0	0.54415584	0.5324542	0.5076493	0.5401501	0.5317637	0.53330797	0.5348968	0.51674134	0.549898	0.5370202
0.0	0.5439097	0.5335426	0.5076184	0.5401401	0.53120565	0.5334971	0.5352656	0.516678	0.5494951	0.53755784
0.0	0.54420733	0.53325236	0.507153	0.54000646	0.53157127	0.53341854	0.53455114	0.5170593	0.54926413	0.53740364
0.0	0.54496944	0.53326625	0.5084345	0.54026437	0.53144276	0.53317297	0.53514814	0.5165332	0.54901016	0.5364225
0.0	0.5450322	0.5339174	0.5083071	0.5401006	0.5305778	0.5332397	0.5346806	0.5169706	0.5492289	0.5373667
0.0	0.5446516	0.5338924	0.5079396	0.540425	0.53068936	0.53410935	0.5353974	0.5167193	0.55013555	0.53773046
0.0	0.18233787	0.17788672	0.18363501	0.21007013	0.20373033	0.19435856	0.18675877	0.19198534	0.19527693	0.20608133
0.0	0.5452241	0.5334143	0.5072476	0.54023695	0.5306634	0.5335317	0.5349951	0.51744354	0.54962224	0.5373888
0.0	0.54417825	0.53379786	0.5076423	0.5396114	0.53107524	0.5330154	0.5344792	0.51691914	0.54792213	0.5377225
0.0	0.5442064	0.53443164	0.50797826	0.54072106	0.5312546	0.53318745	0.5350948	0.51686037	0.54993665	0.5375648
0.0	0.54413027	0.5336699	0.50866044	0.53981256	0.5310927	0.53300923	0.5347901	0.51697713	0.5491833	0.5367033
0.0	0.54517394	0.53359556	0.507081	0.539074	0.5310733	0.5339865	0.53479123	0.51648426	0.5499016	0.53758323
0.0	0.54405034	0.5325224	0.5071437	0.53862804	0.5308974	0.5325415	0.53368574	0.5161148	0.54840624	0.5367996
0.0	0.54390347	0.53417003	0.50911856	0.5404786	0.5306824	0.533276	0.53502184	0.5173056	0.54954666	0.5387047
0.0	0.5451223	0.5340722	0.5079295	0.5407368	0.53127575	0.5337162	0.53498644	0.516972	0.54846287	0.53716403
0.0	0.54510194	0.5343728	0.50823694	0.54037184	0.53125656	0.53268045	0.53414935	0.5159189	0.5482607	0.5371388
0.0	0.5435897	0.5338115	0.50833106	0.5399463	0.5305351	0.5335242	0.5344702	0.5168903	0.5499598	0.5370414
0.0	0.54449636	0.5337055	0.50815296	0.5394226	0.5304917	0.53438604	0.53507906	0.5164737	0.54998726	0.5377231
0.0	0.5452257	0.5341224	0.5080973	0.5399031	0.53094137	0.532135	0.533966	0.51729494	0.5485051	0.5374628
0.0	0.54401696	0.53431743	0.50891024	0.5406423	0.53125745	0.5330557	0.5349661	0.5177612	0.54956007	0.53747624
0.0	0.5450217	0.53297395	0.5072202	0.5388406	0.5305178	0.53316003	0.5338158	0.5168735	0.54861695	0.53637105
0.0	0.54671806	0.53436065	0.50790167	0.53808904	0.53183734	0.5340392	0.53653437	0.5182973	0.55	0.5372735
0.0	0.54542804	0.5341826	0.50782126	0.53959227	0.53232956	0.5328907	0.53500515	0.51729214	0.5494533	0.537984
0.0	0.5443995	0.5343523	0.50556207	0.5407142	0.5296079	0.535011	0.5346651	0.51586556	0.549323	0.53703165
0.0	0.5448819	0.5345881	0.50763404	0.5395536	0.53106	0.5344066	0.5359315	0.5168448	0.5493565	0.53743714
0.0	0.54499716	0.5336399	0.50723195	0.5388861	0.5322769	0.5337793	0.5356236	0.5167923	0.5493602	0.5367577
0.0	0.5434209	0.53461003	0.50757575	0.5398063	0.53094923	0.53445274	0.53470594	0.5162323	0.5488132	0.5367561
0.0	0.54398406	0.5336354	0.5073457	0.54056567	0.53149104	0.5347816	0.53641343	0.5167731	0.549773	0.53749955
0.0	0.54451025	0.5334009	0.5054617	0.5394633	0.53231937	0.534126	0.53539467	0.515634	0.54941773	0.5367716
0.0	0.544789	0.53375596	0.50692356	0.5388061	0.52911884	0.531969	0.53571445	0.516882	0.5485175	0.53469354
0.0	0.5463478	0.5344272	0.5071184	0.5405068	0.53020203	0.5302727	0.5339832	0.51779807	0.5486205	0.53636384
0.0	0.54517543	0.53313184	0.50829923	0.5401496	0.5311983	0.53310347	0.5360397	0.5178083	0.5508168	0.5371428
0.0	0.544878	0.5326716	0.50739217	0.53999436	0.53193325	0.53321886	0.5363415	0.5176113	0.55076325	0.53744364
0.0	0.5445775	0.5344997	0.50829405	0.53981096	0.5306028	0.5335325	0.5356763	0.5177031	0.5496849	0.5376307
0.0	0.5445775	0.5344997	0.50829405	0.53981096	0.5306028	0.5335325	0.5356763	0.5177031	0.5496849	0.5376307
0.0	0.54323876	0.53534013	0.5084196	0.540377	0.5301418	0.53370434	0.5336984	0.5156748	0.54817516	0.5370569
0.0	0.5459556	0.5346296	0.507856	0.5396818	0.52953637	0.53396285	0.5357532	0.5164673	0.549454	0.537578
0.0	0.5442506	0.53155005	0.50901115	0.53944457	0.5297468	0.53297776	0.533914	0.516169	0.5482654	0.53848815
0.0	0.5468527	0.5332867	0.5065218	0.54004425	0.5306573	0.53436154	0.5369775	0.51696837	0.54886043	0.5377109
0.0	0.5464099	0.5341274	0.5069146	0.5391317	0.5309915	0.5331165	0.5350742	0.5162936	0.548699	0.5378272
0.0	0.54456025	0.5322262	0.5069843	0.5395984	0.5313309	0.5333242	0.53478974	0.51519626	0.54939514	0.5375285
0.0	0.5464885	0.533994	0.50617874	0.5387588	0.53161496	0.5343209	0.53561395	0.5162808	0.55015206	0.53849894
0.0	0.5449534	0.53346527	0.5066536	0.53946096	0.5321311	0.5338029	0.5353091	0.5156647	0.5481996	0.53785056
0.0	0.544493	0.53456163	0.506408	0.53941184	0.53046507	0.53340226	0.5352581	0.5158963	0.5499007	0.53585285
0.0	0.54414845	0.5333794	0.5081285	0.5393125	0.5331141	0.53347105	0.53620744	0.51626384	0.55037445	0.5347272
0.0	0.5433807	0.53261757	0.50726575	0.5394654	0.5312769	0.5325627	0.53808385	0.51594216	0.55100316	0.5354363
0.0	0.02296716	0.022113742	0.027938377	0.028678298	0.028102202	0.020773083	0.018328661	0.016424373	0.024006018	0.020348245
0.0	0.5453313	0.5332447	0.50776374	0.5399841	0.5320142	0.53320587	0.53555506	0.5174561	0.5499891	0.5370765
0.0	0.5453313	0.5332447	0.50776374	0.5399841	0.5320142	0.53320587	0.53555506	0.5174561	0.5499891	0.5370765
0.0	0.54529446	0.534509	0.5113483	0.5419602	0.52855945	0.5350854	0.5358626	0.5196836	0.55112165	0.53713536
0.0	0.5467798	0.5341277	0.50683314	0.5396908	0.5309363	0.5333327	0.5358306	0.51793313	0.54995215	0.5386524
0.0	0.5444747	0.5337711	0.50616634	0.5388942	0.5301601	0.53320855	0.53532326	0.5171914	0.54839414	0.53739345
0.0	0.5462764	0.5339834	0.5077733	0.53957	0.5305177	0.5328938	0.5349037	0.51768917	0.5487757	0.5373376
0.0	0.5462764	0.5339834	0.5077733	0.53957	0.5305177	0.5328938	0.5349037	0.51768917	0.5487757	0.5373376
0.0	0.5467798	0.5341277	0.50683314	0.5396908	0.5309363	0.5333327	0.5358306	0.51793313	0.54995215	0.5386524
0.0	0.54522425	0.5345334	0.50976306	0.53965825	0.5310883	0.53275526	0.53460896	0.5197834	0.5488493	0.53724205
0.0	0.5433603	0.534324	0.50779253	0.54056877	0.5331499	0.5323839	0.53446627	0.5182775	0.5498407	0.53792256
0.0	0.5438809	0.53404784	0.5082541	0.5401534	0.53210384	0.5315657	0.53199834	0.5181186	0.5468178	0.53657615
0.0	0.5446559	0.53397405	0.5085253	0.53921217	0.53115034	0.53457195	0.53722274	0.518529	0.5506515	0.53806144
0.0	0.54275954	0.53139645	0.5050887	0.53962344	0.5299732	0.53161246	0.5338692	0.51554185	0.5482675	0.53659105
0.0	0.54537827	0.5328363	0.5075226	0.53833514	0.52969414	0.53145474	0.53374124	0.51555055	0.5472097	0.5345603
0.0	0.5439604	0.53287834	0.5084068	0.53980595	0.53016573	0.53334886	0.5359247	0.5177579	0.5497219	0.537664
0.0	0.54489434	0.53362274	0.50821996	0.53898793	0.52921045	0.53312564	0.53577644	0.51764673	0.54899114	0.5367989
0.0	0.5442033	0.533971	0.5078197	0.5398312	0.52997434	0.53367996	0.5360945	0.5181138	0.5498701	0.5374802
0.0	0.54562443	0.53421235	0.5077086	0.5379206	0.5295417	0.53400576	0.53611803	0.5176629	0.5488252	0.53715736
0.0	0.5446598	0.5336656	0.50889283	0.53949213	0.5302666	0.533342	0.53616685	0.5179934	0.5496513	0.53715795
0.0	0.54340106	0.5328716	0.507754	0.5404962	0.5303939	0.53240603	0.53493345	0.5168767	0.5491752	0.5364195
0.0	0.5459656	0.5328646	0.5067282	0.5391079	0.531618	0.5340026	0.5362994	0.51737046	0.5513796	0.53721994
0.0	0.543898	0.53441894	0.5064918	0.5385729	0.5283807	0.53282255	0.5340835	0.515256	0.54780614	0.5358911
0.0	0.5453162	0.53267366	0.50849754	0.5402251	0.5303019	0.53415805	0.53666985	0.5176183	0.5502831	0.53753954
0.0	0.5446255	0.5324701	0.5071638	0.53982985	0.52938837	0.53192633	0.53311473	0.5144753	0.5475946	0.5351511
0.0	0.54664844	0.5331946	0.50722814	0.53940815	0.52915967	0.5330741	0.5354615	0.5158676	0.5491638	0.5366253
0.0	0.54296535	0.5331644	0.5073026	0.5416267	0.52814883	0.53414476	0.5330841	0.51489174	0.5489452	0.5373339
0.0	0.028309654	0.018625349	0.030096257	0.029512694	0.018587982	0.023168294	0.020461958	0.020959353	0.025604276	0.024359863
0.0	0.54465216	0.5342532	0.5096953	0.5409474	0.5313519	0.5330816	0.5351769	0.51520926	0.54949874	0.534641
0.0	0.54515874	0.5337923	0.50760627	0.53977966	0.52867407	0.5327094	0.5351202	0.515669	0.5514336	0.5367099
0.0	0.5457021	0.53385407	0.5072968	0.5388428	0.5320937	0.53325665	0.53530866	0.5170564	0.54910445	0.53790313
0.0	0.5461333	0.5329123	0.50719553	0.54047525	0.5300623	0.5343047	0.5338472	0.51639867	0.54746646	0.53553087
0.0	0.54525894	0.53351223	0.5087626	0.53947335	0.52986515	0.53267413	0.535057	0.5170751	0.5479905	0.53558743
0.0	0.5463516	0.5337098	0.5085835	0.5392872	0.53019273	0.5329838	0.53621227	0.517519	0.5486985	0.5365024
0.0	0.5463696	0.5334987	0.5079585	0.54011106	0.5298097	0.53467923	0.5343817	0.5170117	0.5488506	0.53662705
0.0	0.5430676	0.5318551	0.508448	0.53946954	0.53042835	0.53344935	0.5346737	0.51631886	0.5489133	0.5361247
0.0	0.5460175	0.53325367	0.5064789	0.54036945	0.5298379	0.53352684	0.53391415	0.5162616	0.548498	0.5359333
0.0	0.54363924	0.5324513	0.5073196	0.5411954	0.5305275	0.53389794	0.53485566	0.51602304	0.54905486	0.53594804
0.0	0.5465947	0.5327372	0.5079794	0.5398971	0.5291493	0.5320622	0.53495455	0.5170907	0.5483748	0.5361551
0.0	0.5474431	0.533074	0.5070967	0.537934	0.53037816	0.5324003	0.5350209	0.51725715	0.54853594	0.5361738
0.0	0.5447613	0.5312881	0.5062364	0.5377013	0.5309058	0.5297132	0.532932	0.5151069	0.5455773	0.5362153
0.0	0.5467162	0.5326037	0.5067644	0.5383439	0.5299185	0.53196794	0.5353702	0.5161834	0.548156	0.5371573
0.0	0.5470322	0.5329571	0.50656044	0.5396945	0.5308401	0.5339705	0.5366492	0.51683116	0.5504161	0.5380072
0.0	0.5455428	0.5327881	0.5070192	0.53856504	0.5311432	0.5307657	0.53418285	0.51445574	0.5473406	0.53609186
0.0	0.5455428	0.5327881	0.5070192	0.53856504	0.5311432	0.5307657	0.53418285	0.51445574	0.5473406	0.53609186
0.0	0.54510635	0.5313386	0.5053141	0.53877234	0.5287997	0.53221166	0.53408927	0.51485187	0.5486485	0.5357937
0.0	0.54661274	0.53242487	0.50522596	0.5402568	0.5309494	0.53043926	0.5325937	0.514622	0.54850227	0.5373671
0.0	0.5435051	0.5325548	0.50869465	0.5399958	0.5296549	0.53189725	0.5346066	0.51728636	0.54878	0.5355981
0.0	0.5456909	0.53434306	0.507819	0.5389712	0.5297567	0.534482	0.53667814	0.5180281	0.54962444	0.5378661
0.0	0.5460951	0.53317887	0.5089991	0.5396872	0.53064424	0.5335094	0.5361571	0.5180373	0.5497055	0.537518
0.0	0.5452962	0.5326055	0.50730723	0.5389811	0.5292432	0.5324504	0.5344209	0.5174591	0.5475927	0.5365563
0.0	0.15533261	0.13919872	0.116864234	0.17704041	0.13693321	0.1538002	0.13970666	0.1106096	0.1542026	0.097379796
0.0	0.54501444	0.53397626	0.5086167	0.5396038	0.53082174	0.53338933	0.53605163	0.5180552	0.54988956	0.5379418
0.0	0.54523814	0.53264195	0.507716	0.53883296	0.5309227	0.53317213	0.5345735	0.5170276	0.5486886	0.53719836
0.0	0.5449054	0.5320545	0.5071444	0.5391841	0.5305546	0.534943	0.5339906	0.5173466	0.55004174	0.5375791
0.0	0.54775226	0.5328067	0.5082961	0.538666	0.5294409	0.53411186	0.533922	0.5174721	0.5490507	0.53536785
0.0	0.54360956	0.5327686	0.5094058	0.5413216	0.5325027	0.53461456	0.5374292	0.5183851	0.5516694	0.5367093
0.0	0.542699	0.53210765	0.50707203	0.5402992	0.5313004	0.53445786	0.53515035	0.51764727	0.55027455	0.5364869
0.0	0.0119671915	0.0064967405	0.011601927	0.0072965478	0.009180008	0.013334392	0.00844951	0.009901916	0.009848527	0.011207758
0.0	0.16393372	0.12715591	0.1545582	0.14558105	0.13474032	0.16081008	0.13069525	0.15403214	0.15515421	0.15174776
0.0	0.5462262	0.5331449	0.50844723	0.53971136	0.53143704	0.53323174	0.53572947	0.5181049	0.5492205	0.53703433
0.0	0.5463106	0.5332765	0.50721264	0.54004496	0.53099835	0.5340336	0.536049	0.5186387	0.5507594	0.5376724
0.0	0.14123975	0.13897003	0.12133836	0.15554947	0.13689117	0.16416983	0.14224666	0.13265693	0.032528732	0.16459909
0.0	0.5435625	0.5313632	0.5087908	0.53815037	0.5322696	0.5328534	0.5335823	0.5164508	0.5475107	0.5342813
0.0	0.5433584	0.5328597	0.50698096	0.54136074	0.53220814	0.533307	0.5346562	0.51831037	0.5500392	0.5359095
0.0	0.54442024	0.5328334	0.50761837	0.5392751	0.5282865	0.534559	0.53412855	0.518087	0.5470618	0.5366594
0.0	0.5433264	0.5329382	0.50508755	0.5416949	0.53119457	0.5327705	0.53510046	0.5165608	0.5491968	0.5359016
0.0	0.0753423	0.06292892	0.09636249	0.107634716	0.079167955	0.09051154	0.11413554	0.06068624	0.12627722	0.10626443
0.0	0.097238675	0.08755169	0.08590131	0.066610605	0.072813	0.10927214	0.08504657	0.072146066	0.102862075	0.11796553
0.0	0.54506916	0.53356665	0.50744724	0.5404252	0.5305126	0.53234285	0.536035	0.51748264	0.5503816	0.53796417
0.0	0.5433045	0.53271914	0.5085493	0.5380732	0.5294049	0.53273493	0.53622603	0.51902	0.546842	0.53618985
0.0	0.54400265	0.53509545	0.50988394	0.53873605	0.52760345	0.532855	0.5358826	0.5183041	0.5470613	0.53481156
0.0	0.54530793	0.5351674	0.50913346	0.5379514	0.5293804	0.53280354	0.536254	0.51907855	0.55087	0.53510827
0.0	0.54462403	0.5327226	0.50849193	0.5385691	0.5303522	0.5322749	0.53453916	0.51583654	0.5477528	0.5367456
0.0	0.54484314	0.5330491	0.5062749	0.5391829	0.5321549	0.5334734	0.53515446	0.5163689	0.54848343	0.53573465
0.0	0.5468339	0.53212917	0.5089663	0.53784084	0.53065354	0.5321701	0.5335226	0.5149665	0.5475865	0.536459
0.0	0.54469055	0.53428787	0.5085245	0.5395092	0.5311017	0.53269696	0.5353337	0.5178386	0.54924995	0.5374533
0.0	0.54469055	0.53428787	0.5085245	0.5395092	0.5311017	0.53269696	0.5353337	0.5178386	0.54924995	0.5374533
0.0	0.5436347	0.5345987	0.5092263	0.539321	0.5318877	0.53077924	0.5324985	0.5161492	0.54665184	0.5364361
0.0	0.5454519	0.5335681	0.50870466	0.5422684	0.52811843	0.53500634	0.53486633	0.516561	0.5494748	0.53674257
0.0	0.17649908	0.13602826	0.15389422	0.14728019	0.1407096	0.16699241	0.10626699	0.12823072	0.18429257	0.16584298
0.0	0.22258927	0.17906107	0.19502823	0.19324446	0.18409617	0.21164297	0.14763099	0.16955025	0.23115216	0.21015362
0.0	0.22157723	0.17931247	0.19476897	0.19322516	0.18407214	0.21155095	0.1477052	0.1693243	0.23100428	0.2100581
0.0	0.5442846	0.5314087	0.5076306	0.5417825	0.53141433	0.5335474	0.53440106	0.5160584	0.54917747	0.53653896
0.0	0.5469131	0.5337813	0.5077719	0.54059374	0.53029674	0.53509116	0.5349178	0.5166327	0.5495686	0.53972375
0.0	0.097135715	0.0885518	0.09912878	0.09489215	0.09915784	0.095186874	0.09051806	0.07986977	0.10185663	0.11198239
0.0	0.097387195	0.088466324	0.09908058	0.09475737	0.09937259	0.09491959	0.090300396	0.07980629	0.10152953	0.111714475
0.0	0.083375596	0.06640053	0.07749345	0.071596004	0.07314151	0.07364606	0.06374974	0.066597685	0.08436308	0.07862842
0.0	0.069243684	0.0670301	0.058094244	0.0744353	0.07287115	0.0757522	0.06803256	0.058617443	0.08355396	0.08142878
0.0	0.54519594	0.5340028	0.5091649	0.5401337	0.530006	0.5337637	0.53721935	0.51887083	0.5504107	0.5381326
0.0	0.5444412	0.53314114	0.5082439	0.5414893	0.5308962	0.53238755	0.53501093	0.5174918	0.5513205	0.537048
0.0	0.545499	0.5338125	0.5073762	0.5416181	0.53062767	0.5346053	0.53383434	0.51611245	0.55004257	0.53761536
0.0	0.54602957	0.5334543	0.50809455	0.54035115	0.53225815	0.5337076	0.53715605	0.5184506	0.55135477	0.5382184
0.0	0.54465204	0.5326054	0.5071791	0.54007035	0.52880394	0.5342423	0.5344105	0.5171151	0.5511862	0.53769594
0.0	0.5440919	0.53289914	0.50828373	0.5399147	0.5295618	0.53391904	0.53552955	0.51684177	0.54928124	0.5359234
0.0	0.5447212	0.5341376	0.50886136	0.5396353	0.53001034	0.5338076	0.53597176	0.51731926	0.5488795	0.536116
0.0	0.54430807	0.5328982	0.50896055	0.53982013	0.5304149	0.5339105	0.53618824	0.5177004	0.54939646	0.53578514
0.0	0.5440268	0.53281885	0.5088313	0.5394608	0.5294066	0.53323865	0.5344678	0.51623464	0.54894537	0.53555465
0.0	0.5433837	0.53248996	0.5082975	0.54005	0.5299871	0.53294605	0.5349987	0.51679665	0.5482967	0.53543365
0.0	0.543368	0.53388613	0.5097139	0.5416857	0.5303232	0.53341746	0.5359784	0.5154698	0.549049	0.5359376
0.0	0.5441182	0.53349406	0.50908464	0.5401482	0.5304309	0.5336098	0.53623027	0.5163991	0.5488956	0.53640026
0.0	0.54361284	0.5328615	0.50920844	0.5408344	0.53071856	0.53450555	0.5361286	0.5174201	0.5488823	0.5358798
0.0	0.5440968	0.5331601	0.50937307	0.5396878	0.5303965	0.5342679	0.53684276	0.51686996	0.54948413	0.5358187
0.0	0.5436937	0.53273803	0.5088733	0.539691	0.53024685	0.5341364	0.5366175	0.51658446	0.54900867	0.53616124
0.0	0.5442332	0.5336064	0.5083826	0.5403328	0.53009933	0.5336851	0.5352524	0.51627696	0.54872096	0.53555673
0.0	0.5443791	0.5320762	0.50893813	0.53993315	0.530042	0.5343442	0.5366347	0.5174656	0.5482101	0.53496546
0.0	0.5437066	0.5335254	0.50865215	0.54025084	0.52983636	0.53286	0.5366257	0.5172743	0.54859114	0.53688705
0.0	0.5441039	0.5333076	0.50946724	0.5401498	0.5304426	0.53330797	0.53603846	0.5172103	0.5486608	0.53504896
0.0	0.5432034	0.53314465	0.509707	0.53968537	0.52997583	0.5338097	0.535323	0.5177937	0.54879963	0.5361591
0.0	0.5434209	0.5333174	0.50834054	0.5405374	0.5301696	0.5339241	0.5361853	0.5167586	0.5491042	0.5351836
0.0	0.5437629	0.53355056	0.5079142	0.54107255	0.5302001	0.5335719	0.53483576	0.5163589	0.54891264	0.53577226
0.0	0.5435377	0.53213	0.50841796	0.5402016	0.5294516	0.5345027	0.53535277	0.51604205	0.54830533	0.5340448
0.0	0.546178	0.53340256	0.50692064	0.5406856	0.5304569	0.5333643	0.53526783	0.5174463	0.5498964	0.53793615
0.0	0.5449991	0.5336213	0.5084277	0.540393	0.5318391	0.53148687	0.5338633	0.51827866	0.55001986	0.538117
0.0	0.069995895	0.053252995	0.0661839	0.06764355	0.055959478	0.062615514	0.058792677	0.06648602	0.06958211	0.06603091
0.0	0.3287437	0.31172067	0.31844518	0.3370653	0.3048247	0.3177735	0.3186739	0.3089154	0.33974457	0.33519915
0.0	0.5444239	0.5329703	0.5075617	0.5406611	0.5319855	0.5324056	0.5354675	0.51750326	0.55057466	0.53750855
0.0	0.3869174	0.36364934	0.36802283	0.38143644	0.3599616	0.38358667	0.36781618	0.33944902	0.3970911	0.3944882
0.0	0.54534185	0.53275144	0.50742936	0.53959936	0.5310714	0.53310555	0.536519	0.516543	0.54932314	0.53670233
0.0	0.5448516	0.5327807	0.5079285	0.5402676	0.5307365	0.53355825	0.5371238	0.5175552	0.5502364	0.53670496
0.0	0.5443925	0.5330925	0.5088022	0.5403337	0.53203565	0.53298676	0.5361068	0.51751757	0.55031604	0.5373736
0.0	0.54518956	0.5335031	0.5081692	0.5405077	0.53112155	0.533972	0.536299	0.5179213	0.5503567	0.53704256
0.0	0.5449986	0.5321501	0.5075557	0.5395219	0.53152794	0.53349453	0.536854	0.5166391	0.5500137	0.5362424
0.0	0.5458368	0.53286	0.50732905	0.5403904	0.53036815	0.5352175	0.5369098	0.51784736	0.5511198	0.5365432
0.0	0.5449099	0.53304875	0.50638235	0.5395205	0.53145105	0.53318125	0.53525203	0.515261	0.54832494	0.53591776
0.0	0.544956	0.53275603	0.50791353	0.54093206	0.5305356	0.53415006	0.5354575	0.51664954	0.55041826	0.53678584
0.0	0.54463345	0.53279954	0.50837815	0.54120266	0.5312337	0.53341335	0.53612417	0.51713854	0.55011445	0.53801805
0.0	0.54421335	0.53203714	0.507444	0.54080856	0.53138644	0.5335713	0.53558415	0.5172594	0.55049914	0.5370513
0.0	0.5454639	0.5335152	0.507859	0.54059416	0.53197527	0.5338094	0.53644544	0.517334	0.54978657	0.53799576
0.0	0.54458433	0.5328855	0.50795346	0.5407644	0.53217244	0.5339182	0.5363211	0.5177681	0.5504233	0.538507
0.0	0.54568386	0.5332763	0.5076228	0.5402375	0.531889	0.53276896	0.53654057	0.5178615	0.55076545	0.538039
0.0	0.1041679	0.08336888	0.11702529	0.091951564	0.09369094	0.09568242	0.08734113	0.0812795	0.118399255	0.099036664
0.0	0.54494786	0.5321045	0.50807923	0.5409929	0.5292847	0.5322412	0.53343683	0.5167841	0.54728824	0.53650135
0.0	0.54495704	0.5344777	0.5078355	0.5399034	0.5306291	0.53303444	0.5365223	0.51812106	0.5502694	0.5377126
0.0	0.544801	0.53297114	0.50621504	0.5412281	0.5305104	0.5319529	0.53402823	0.5164312	0.54670644	0.5370928
0.0	0.012075405	0.008136338	0.015227977	0.012709202	0.00880065	0.016055115	0.009788331	0.0074975337	0.0136570735	0.013819915
0.0	0.54498297	0.53298587	0.5067353	0.53835684	0.5307646	0.5322407	0.5321714	0.51575184	0.5468475	0.5364621
0.0	0.011348097	0.007494631	0.015621438	0.0013317321	0.00042107422	0.00066478585	0.010250227	0.0062269964	0.015354373	0.0014856049
0.0	0.0014230337	0.00089880906	0.0009004505	0.00071304984	0.008575872	0.0011893173	0.00084093417	0.00052676245	0.0010006088	0.000692477
0.0	0.0015151867	0.0008807804	0.00089397316	0.00067812874	0.00045766396	0.0012606082	0.0004606834	0.0005899537	0.0018707606	0.000688076
0.0	0.00057856744	0.0008420082	0.0006528532	0.0006921082	0.0004343408	0.0011977524	0.00038109894	0.00055824337	0.001057085	0.0007296643
0.0	0.0007972999	0.0008632466	0.000894345	0.0014810369	0.00053108553	0.0014527134	0.0008366864	0.00031648637	0.001681413	0.0007181837
0.0	0.00079746597	0.00086792064	0.0008927512	0.0014854718	0.0005300779	0.001446932	0.0008353584	0.0003163199	0.0016825332	0.0007220539
0.0	0.0013183584	0.00041223518	0.00063998875	0.0014944075	0.00110758	0.0012240864	0.00038436995	0.00043244718	0.0019408643	0.000863298
0.0	0.012436095	0.0007324067	0.0007963011	0.0012150713	0.00063822477	0.0006663949	0.00046339113	0.0008138008	0.0022136876	0.00071762956
0.0	0.5461309	0.5332888	0.5069617	0.5383939	0.5309123	0.532637	0.53390473	0.5164605	0.5477844	0.53720206
0.0	0.54478514	0.53344387	0.5076087	0.53933996	0.53094727	0.532867	0.53433985	0.51730376	0.54720277	0.53649455
0.0	0.54410547	0.53295726	0.5071727	0.5393187	0.5290741	0.53375286	0.5333578	0.51630497	0.5477762	0.53731203
0.0	0.54434365	0.5313855	0.5077759	0.53978723	0.5304475	0.53286374	0.53615713	0.51763755	0.5486728	0.5370986
0.0	0.5456851	0.5343285	0.5085648	0.5399524	0.53225315	0.53361815	0.5355528	0.5171892	0.5471644	0.5381146
0.0	0.54671663	0.5329471	0.50747705	0.53925925	0.53282326	0.5327715	0.5344601	0.5171554	0.54767185	0.5366417
0.0	0.5448239	0.53269845	0.5080983	0.5386302	0.53169066	0.5323901	0.53451806	0.5164945	0.547993	0.5365259
0.0	0.54603744	0.5324605	0.50704104	0.5392379	0.5309509	0.5336574	0.5334781	0.5161566	0.5482452	0.5374592
0.0	0.5441442	0.5322118	0.5076623	0.53860885	0.52981776	0.533276	0.5335361	0.5154956	0.5485663	0.53734344
0.0	0.54463834	0.53322417	0.507307	0.5410597	0.531363	0.5339385	0.53590935	0.5173766	0.5480199	0.538272
0.0	0.54572403	0.53277737	0.5075661	0.53933704	0.53079927	0.5333145	0.5350663	0.5177003	0.54804546	0.53795826
0.0	0.5452439	0.533221	0.50773585	0.54059595	0.5300461	0.53311026	0.53407514	0.5168754	0.54940426	0.53727895
0.0	0.5443412	0.5357261	0.50740606	0.5405564	0.5306121	0.53238505	0.5351268	0.5168179	0.5467229	0.53738916
0.0	0.5424801	0.5344025	0.5078714	0.54055727	0.5307848	0.53283584	0.5348275	0.5180013	0.5487767	0.53689146
0.0	0.54448944	0.53298646	0.5070095	0.53851676	0.5300532	0.53358275	0.5365239	0.516927	0.54877496	0.53873754
0.0	0.54578847	0.5324042	0.5072696	0.5365933	0.53033	0.5334585	0.53541815	0.5180664	0.549215	0.5376824
0.0	0.5449221	0.53220385	0.5068257	0.53745127	0.5295552	0.5325927	0.5346612	0.51766086	0.54857147	0.5365479
0.0	0.5444272	0.53317046	0.50778943	0.53872174	0.53146315	0.53364575	0.53632146	0.5172709	0.5483194	0.53670233
0.0	0.5453909	0.5321721	0.50704664	0.5386549	0.5310224	0.53276426	0.5349021	0.5165214	0.54892826	0.5362686
0.0	0.5442375	0.5339356	0.5077553	0.53873754	0.5292643	0.5327185	0.5356244	0.5172995	0.5481335	0.5377533
0.0	0.54390126	0.53226507	0.5074751	0.53848	0.5303011	0.533183	0.53483164	0.5166397	0.5490145	0.5349713
0.0	0.54656446	0.5319065	0.50703156	0.5376669	0.53174454	0.5319919	0.53362703	0.51656216	0.54703104	0.53773034
0.0	0.5452521	0.5320828	0.5072046	0.5383245	0.5299955	0.5322491	0.5336876	0.51673126	0.5483852	0.5370014
0.0	0.5458715	0.53194934	0.5059069	0.5389198	0.5329248	0.5334127	0.5347122	0.51676786	0.54842895	0.53769064
0.0	0.5445587	0.53212565	0.5060799	0.5395771	0.5311763	0.53366977	0.53477275	0.51693696	0.5497824	0.53696173
0.0	0.5480116	0.5323903	0.50675607	0.53815603	0.53020775	0.53422517	0.5349	0.5175938	0.5490252	0.5378167
0.0	0.5461383	0.53116244	0.50755906	0.5392932	0.5302785	0.5341296	0.53464144	0.5167045	0.5498122	0.5367794
0.0	0.5445948	0.5340165	0.50758815	0.539327	0.52966404	0.5331887	0.53344333	0.51637554	0.5474523	0.53698725
0.0	0.54480374	0.5336748	0.50695467	0.5387585	0.53033704	0.5343629	0.53610086	0.51761806	0.5487793	0.5379997
0.0	0.5441454	0.532328	0.50773865	0.5390753	0.5306091	0.53128254	0.5349659	0.51634085	0.54667014	0.5362774
0.0	0.5468916	0.53290486	0.5075532	0.5393772	0.53113407	0.53302145	0.53533375	0.51719767	0.54823434	0.53601307
0.0	0.5452235	0.53092813	0.5070918	0.53794485	0.5289959	0.5326407	0.5334761	0.5163753	0.54763293	0.53593594
0.0	0.54475594	0.53179324	0.5065018	0.5378409	0.53031534	0.53296417	0.5334441	0.51544744	0.54833794	0.5360809
0.0	0.5442997	0.5330562	0.50691503	0.5398937	0.5284568	0.5330382	0.5331449	0.51546085	0.546474	0.53670466
0.0	0.5441263	0.5343805	0.5065275	0.53964454	0.5295472	0.5345638	0.53548634	0.5151537	0.54887074	0.5379508
0.0	0.5437388	0.5334578	0.5077747	0.5381867	0.52910197	0.53441066	0.5345587	0.51617503	0.54735607	0.5368905
0.0	0.54497534	0.5336965	0.5068126	0.5386957	0.5291855	0.5327752	0.5332973	0.51631755	0.54667145	0.53721577
0.0	0.5460027	0.53231037	0.50665396	0.53761154	0.5306028	0.532038	0.5319243	0.5157218	0.5476666	0.53648823
0.0	0.013510352	0.008130967	0.010250764	0.0016248302	0.0012683469	0.0006219178	0.010355424	0.009073039	0.011748359	0.017105004
0.0	0.0014093964	0.0008935554	0.0008968107	0.0007213861	0.008639656	0.0011901712	0.0008451797	0.00052449986	0.0010051237	0.0006905178
0.0	0.0014101618	0.0008982833	0.00090045313	0.0007204909	0.008636968	0.0011943904	0.0008425311	0.00052827795	0.001008467	0.00069449405
0.0	0.09801725	0.077912614	0.105020404	0.012487824	0.004861543	0.005575368	0.10009819	0.07523922	0.118506305	0.010977423
0.0	0.098203704	0.07818745	0.10544419	0.012479982	0.004860327	0.005566397	0.10034587	0.07525574	0.11820996	0.011001844
0.0	0.011527096	0.008621879	0.0924494	0.006505768	0.012132308	0.0054718303	0.0044614575	0.008207767	0.019154428	0.0053108446
0.0	0.0138297705	0.1014452	0.005863337	0.008163983	0.006317234	0.00536903	0.00953321	0.004573734	0.018211592	0.00533781
0.0	0.013840336	0.10188348	0.00589144	0.008192907	0.0063405107	0.0054091085	0.009534033	0.004589814	0.018346308	0.005362136
0.0	0.013849814	0.10168205	0.0058805337	0.008140256	0.006337516	0.005381611	0.009544287	0.0045558326	0.018267494	0.0053828056
0.0	0.013124544	0.009957089	0.0065651573	0.0067956126	0.09094484	0.009864371	0.0088970475	0.0067634475	0.008502676	0.005139628
0.0	0.013179247	0.009991416	0.0065826676	0.0067707384	0.09119344	0.00982099	0.008909678	0.0067593674	0.008474574	0.0051187584
0.0	0.01318243	0.010023383	0.0066122413	0.0067800796	0.09091498	0.009813649	0.008896966	0.006743814	0.008483418	0.005148425
0.0	0.10195043	0.08600663	0.08635392	0.01365469	0.012913669	0.10581308	0.098647505	0.07981867	0.11088554	0.10886418
0.0	0.10229744	0.08647772	0.08692936	0.013713874	0.012942403	0.10623046	0.09866355	0.07985281	0.11063461	0.10873399
0.0	0.101958394	0.08610601	0.08684668	0.013725024	0.012899703	0.10579802	0.09844879	0.08015317	0.11108649	0.10859068
0.0	0.10186801	0.0864057	0.08677122	0.013700092	0.0129464725	0.10599215	0.09867219	0.07976285	0.11084587	0.10874309
0.0	0.10265272	0.08625817	0.08623916	0.013598789	0.012888433	0.10607272	0.09814755	0.0797089	0.11063073	0.109140426
0.0	0.102216676	0.0863159	0.08643031	0.013665728	0.012889016	0.10620987	0.09873486	0.07980092	0.11092889	0.10865342
0.0	0.10215823	0.08640508	0.08660698	0.013688113	0.012902235	0.1062129	0.098373756	0.0797125	0.1104834	0.10909801
0.0	0.10167099	0.08604918	0.08072942	0.01489266	0.0057435604	0.012360862	0.10360847	0.10795328	0.09296477	0.1032143
0.0	0.10187128	0.08615953	0.08125612	0.01496547	0.0057576257	0.012401106	0.10343071	0.10763737	0.09275589	0.10299894
0.0	0.101513356	0.085983835	0.08143978	0.014967445	0.0057522994	0.012392244	0.103341505	0.10846717	0.09264917	0.10259974
0.0	0.10180889	0.08578689	0.08098713	0.014876272	0.005745652	0.01237638	0.102971256	0.107879125	0.09260677	0.10280751
0.0	0.10225225	0.08582702	0.08100391	0.014899552	0.0057618907	0.012360007	0.1030412	0.10811088	0.09260767	0.102712736
0.0	0.1012593	0.0853968	0.080830276	0.014849196	0.005730184	0.012364176	0.1030892	0.10752871	0.09236483	0.102621295
0.0	0.10172658	0.085684754	0.08083419	0.014887205	0.005735726	0.012341778	0.103017814	0.10736198	0.09228471	0.10262389
0.0	0.11405239	0.083928615	0.070747204	0.015136407	0.014373268	0.0051541827	0.100539915	0.10543032	0.0920043	0.11454204
0.0	0.114528514	0.08419167	0.07105384	0.015311321	0.014432061	0.0051691406	0.100265704	0.10494609	0.09211858	0.114472464
0.0	0.11467838	0.083939835	0.07131466	0.015307218	0.014493162	0.005186019	0.10038244	0.10568081	0.09259868	0.1144358
0.0	0.11386093	0.08407253	0.07101438	0.015218879	0.014489778	0.0051588276	0.10055152	0.10553034	0.09191554	0.114628114
0.0	0.114279486	0.083693676	0.07081217	0.01516674	0.01451515	0.0051698643	0.10066266	0.10557495	0.09217429	0.114534944
0.0	0.11424277	0.08399628	0.07058224	0.015209212	0.014373443	0.0051578293	0.100229464	0.10551364	0.09172568	0.114546366
0.0	0.11460365	0.083866276	0.07092365	0.015155234	0.014385296	0.0051788185	0.09993131	0.105103455	0.09179442	0.114627056
0.0	0.113781765	0.083864406	0.07105373	0.015175652	0.014421858	0.00516753	0.10002615	0.10522789	0.09141564	0.11424709
0.0	0.01413809	0.009727576	0.006536852	0.0063768174	0.00525647	0.010450662	0.004887353	0.0075440025	0.015739916	0.005074651
0.0	0.014410549	0.010488913	0.0078113526	0.012728836	0.010463916	0.0056985454	0.0058562034	0.010125946	0.008211247	0.0054792613
0.0	0.014389071	0.010473187	0.007851553	0.012757206	0.010484188	0.005713159	0.0058467886	0.010141128	0.008215185	0.00547272
0.0	0.014421288	0.010480503	0.007857064	0.012703042	0.010449503	0.0057210415	0.0058583803	0.010240789	0.008234318	0.0054585934
0.0	0.014356659	0.010458925	0.007831146	0.012712051	0.0104672	0.0056756153	0.0058206217	0.010158585	0.008182533	0.0054448396
0.0	0.014448457	0.010468257	0.0078090397	0.012663298	0.010466947	0.0056822714	0.0058446415	0.010172403	0.008189955	0.005477443
0.0	0.014397607	0.010440277	0.007830675	0.012704429	0.010421677	0.0056964005	0.005860597	0.01019206	0.0082117785	0.0054581743
0.0	0.014378694	0.010474763	0.007819244	0.012728435	0.010434865	0.0057042595	0.0058439407	0.010080156	0.008200501	0.0054744747
0.0	0.013129449	0.009952766	0.006576372	0.0067491215	0.091343015	0.009782882	0.008905381	0.0067574983	0.008467758	0.005109166
0.0	0.013189403	0.010033918	0.0066322573	0.0068245106	0.09092412	0.009850745	0.008918159	0.006763133	0.008511612	0.0051198658
0.0	0.013167085	0.009961998	0.0065936903	0.006820989	0.09145065	0.0098047005	0.008907687	0.006754836	0.008528648	0.005104848
0.0	0.013172346	0.009984023	0.006574478	0.006786019	0.0907157	0.0098041585	0.0088522155	0.0067400713	0.008500675	0.0051018824
0.0	0.013293794	0.009948998	0.0065781106	0.006748338	0.0911268	0.009835339	0.008899002	0.006760706	0.008491287	0.0051257326
0.0	0.013194984	0.010033089	0.006577908	0.0068078637	0.09116952	0.00984397	0.008873879	0.00672036	0.00849168	0.0051463987
0.0	0.098206505	0.077810295	0.10444057	0.012455453	0.0048500127	0.005539765	0.0997035	0.0751439	0.11784891	0.010950706
0.0	0.098364964	0.07830259	0.105099104	0.012582804	0.0048446306	0.0055745672	0.10006911	0.07518839	0.11879065	0.011023277
0.0	0.09823595	0.07828783	0.105133176	0.012539133	0.004852432	0.00557815	0.09989868	0.07553422	0.118758634	0.010999291
0.0	0.09823436	0.078020625	0.10444545	0.012510753	0.0048556915	0.005564587	0.099483795	0.0752841	0.11821626	0.01094373
0.0	0.09873164	0.07783913	0.10510717	0.012447889	0.0048620272	0.0055749	0.1001039	0.07544083	0.118467234	0.010977708
0.0	0.09799371	0.077795416	0.10424313	0.012485237	0.0048354017	0.005540262	0.09935375	0.075207524	0.1178112	0.010961464
0.0	0.09833287	0.078058966	0.10447688	0.012475376	0.0048444946	0.0055571063	0.099457994	0.07491957	0.118041664	0.010975518
0.0	0.0115552135	0.008618127	0.092067994	0.0065180766	0.012125064	0.0054449425	0.0044401726	0.008202739	0.019292139	0.0053017843
0.0	0.011504098	0.00863485	0.09274935	0.0065587107	0.012163792	0.005466399	0.0044612205	0.008195511	0.019272454	0.005296428
0.0	0.011549567	0.008634712	0.09250406	0.006558421	0.0120983515	0.005449169	0.0044363	0.008243166	0.019309504	0.0052923877
0.0	0.011553504	0.008615026	0.09205811	0.0065368055	0.012087334	0.0054392572	0.0044335043	0.008191117	0.019262372	0.005266782
0.0	0.011595055	0.008580584	0.092149615	0.0064889337	0.012136521	0.0054801865	0.0044495584	0.008229425	0.019200798	0.005299129
0.0	0.011511263	0.008586508	0.09204966	0.0065457607	0.0121058645	0.005459619	0.0044555906	0.008223075	0.019287953	0.005300904
0.0	0.011498085	0.008628256	0.09205165	0.0065355333	0.012070537	0.0054493006	0.0044184225	0.008201567	0.01922407	0.0052949036
0.0	0.31227282	0.29259476	0.2772128	0.3135897	0.30679655	0.32558757	0.30687037	0.2972975	0.31809446	0.32399392
0.0	0.19281933	0.17595117	0.18096149	0.17826976	0.17077988	0.20489787	0.18379118	0.17030254	0.20533326	0.20371069
0.0	0.5463023	0.53283936	0.50879276	0.5388158	0.5300704	0.5331291	0.5349707	0.5176657	0.54883456	0.5360951
0.0	0.54430425	0.5336048	0.50669664	0.54064995	0.52985704	0.5328218	0.53496164	0.5158225	0.549144	0.5372847
0.0	0.542466	0.5322172	0.50724566	0.5400114	0.530417	0.53336936	0.5337364	0.51710004	0.5495631	0.53645873
[truncated: 18,848 more rows]
