# Supplementary material for: Teasing out missing reactions in genome-scale metabolic networks through hypergraph learning
Source: Nat Commun. 2023 Apr 25;14:2375. doi: 10.1038/s41467-023-38110-7 (PMC10130184; doi:10.1038/s41467-023-38110-7)
Supplement: Supplementary file 4 — Source Data [file 41467_2023_38110_MOESM4_ESM.zip › Source Data/Figure 2/j-m/iSbBS512_1146_cheshire.csv]

	0	0.1	0.1.1	0.1.1.1	0.1.1.1.1	0.1.1.1.1.1	0.1.1.1.1.1.1	0.1.1.1.1.1.1.1	0.1.1.1.1.1.1.1.1	0
1.0	0.7625927	0.99915123	0.99849546	0.9997365	0.9996977	0.9999646	0.17903155	0.99627906	0.99945015	0.009313936
1.0	0.9880093	0.06266336	0.99960965	0.9529817	0.9998159	0.99998474	0.99850166	0.9995598	0.99998915	0.91319126
1.0	0.99710447	0.99917406	0.9999112	0.995148	0.9946405	0.9996294	0.9984315	0.97901535	0.0015497296	0.97852683
1.0	0.99708515	0.99959177	0.99891317	0.99992764	0.31146273	0.9975062	0.99556667	0.98147917	0.9977176	0.9913577
1.0	0.8301585	0.9471667	0.9679202	0.9999232	0.99894136	0.9980453	0.9935899	0.9998573	0.9993636	0.82582134
1.0	0.024301603	0.013240528	0.999238	0.99992335	0.997934	0.014942671	0.9560563	0.53981113	0.9955177	0.9991805
1.0	0.1914306	0.99369437	0.9729053	0.99223727	0.9984091	0.9999962	0.87658554	0.9919704	0.74836946	0.98311126
1.0	0.9996221	0.011127017	0.024127183	0.9993291	0.009291247	0.99754876	0.9929369	0.76907456	0.879824	0.9995666
1.0	0.99477166	0.9085421	0.30396694	0.7595977	0.9992473	0.99968517	0.9945748	0.3442761	0.93994766	0.95776653
1.0	0.99305975	0.9992242	0.98903894	0.9993593	0.9250321	0.99995196	0.999263	0.9993742	0.9991522	0.99529785
1.0	0.007596456	0.9999653	0.64593786	0.99973625	0.9979133	0.8805278	0.999553	0.9744588	0.997874	0.9997435
1.0	0.8290857	0.9999193	0.99909806	0.34854516	0.9997341	0.99955994	0.10053848	0.9995691	0.99908555	0.9967874
1.0	0.9990662	0.0027126626	0.9994282	0.9990159	0.9996306	0.017977268	0.9973194	0.956556	0.6048581	0.9991272
1.0	0.8632373	0.5980837	0.9964629	0.998926	0.99972695	0.9999875	0.9718294	0.8550694	0.999992	0.99956113
1.0	0.991582	0.99978346	0.7718383	0.9080934	0.9989949	0.99992836	0.9930862	0.9999213	0.9999112	0.9962943
1.0	0.99036497	0.99919087	0.35903984	0.9974093	0.22114606	0.9999449	0.99850166	0.58843356	0.90070397	0.99767643
1.0	0.98757684	0.99365175	0.9982054	0.99588287	0.9999461	0.99996686	0.9654925	0.9996362	0.9788047	0.9998161
1.0	0.6709899	0.68179387	0.96158534	0.99983835	0.9986744	0.99942017	0.9963117	0.9999428	0.97592634	0.99770004
1.0	0.99980634	0.9977991	0.024071464	0.9851222	0.74306405	0.99995005	0.95713294	0.94192415	0.99954706	0.999931
1.0	0.99785346	0.8367432	0.99723697	0.9986469	0.9959424	0.9991036	0.99757665	0.99998105	0.99999285	0.008770507
1.0	0.5079507	0.9992798	0.014089364	0.9517105	0.21813467	0.99993956	0.99850166	0.9951214	0.999848	0.996917
1.0	0.9983199	0.9997216	0.9421527	0.99826753	0.1507995	0.99983895	0.98347026	0.99957055	0.5139679	0.99948657
1.0	0.9977596	0.9992799	0.9839601	0.99989057	0.9996455	0.124642	0.9988217	0.37203807	0.9964914	0.04909183
1.0	0.2963955	0.99977165	0.97508246	0.9999268	0.4777459	0.9999466	0.9962559	0.9998771	0.9960693	0.9993962
1.0	0.972563	0.9995449	0.9410878	0.843611	0.9406632	0.9990232	0.9663234	0.97901535	0.99948895	0.83506
1.0	0.9931229	0.99974674	0.9990466	0.99919516	0.9986731	0.9999434	0.011482438	0.99898475	0.9989998	0.9934402
1.0	0.99297696	0.9992581	0.9839601	0.9986507	0.24573867	0.9996512	0.99331623	0.9995927	0.9558175	0.97954327
1.0	0.9997991	0.0036258071	0.9859206	0.80070794	0.9328989	0.9990735	0.16538954	0.92487174	0.13924056	0.98425126
1.0	0.00054842903	0.9996569	0.99987495	0.9979114	0.999961	0.9998667	0.5932111	0.9990779	0.9720856	0.9982628
1.0	0.99629575	0.9920425	0.0005384383	0.9996933	0.0894998	0.9998404	0.97645116	0.9989519	0.9997185	0.99897254
1.0	0.0039799614	0.7376278	0.0029497927	0.999946	0.9996131	0.9999343	0.9999198	0.9934237	0.95692223	0.0020680153
1.0	0.9993136	0.99959606	0.9839601	0.0027224906	0.6424216	0.9929409	0.99504685	0.75659287	0.99802965	0.99918324
1.0	0.72733253	0.99919087	0.011626888	0.99979466	0.99975497	0.99998736	0.99457896	0.99914217	0.89795905	0.9976459
1.0	0.9944898	0.99925166	0.99063766	0.9983429	0.9998485	0.9998386	0.99850166	0.99963033	0.9920332	0.99501944
1.0	0.99192905	0.9919749	0.0033113034	0.56970984	0.76797587	0.9999448	0.99962676	0.85093576	0.8645053	0.9604584
1.0	0.99989843	0.96992904	0.99966395	0.9966742	0.996289	0.0029843184	0.00083421136	0.9996111	0.99796665	0.98569226
1.0	0.98873365	0.9919749	0.88195777	0.9989028	0.8871989	0.9958929	0.998059	0.9996425	0.9293252	0.9991893
1.0	0.30461627	0.9996131	0.99569976	0.99920815	0.9998635	0.9968741	0.8880919	0.9940666	0.96992075	0.894642
1.0	0.99947685	0.99954116	0.11625654	0.90186536	0.04766762	0.96688396	0.25981787	0.007249955	0.9834789	0.9985247
1.0	0.29358807	0.99372226	0.9775419	0.9989028	0.99990916	0.9998041	0.9989549	0.9984719	0.9983394	0.76742715
1.0	0.29838425	0.99944454	0.9955953	0.9999802	0.9993376	0.9999014	0.5779491	0.9989778	0.9997178	0.99906725
1.0	0.9987332	0.9993548	0.90343636	0.8665158	0.6577903	0.8940814	0.99903893	0.9874326	0.9945156	0.9641377
1.0	0.5906777	0.9903397	0.9863225	0.99908304	0.90048873	0.8652644	0.98029137	0.99426323	0.9999858	0.9589746
1.0	0.9979437	0.99941325	0.09067038	0.77739716	0.9937557	0.9853377	0.028200293	0.16207466	0.47601756	0.12087032
1.0	0.991582	0.9919749	0.9999883	0.99986446	0.9985701	0.9999517	0.9990897	0.9565368	0.9976676	0.9934402
1.0	0.9764357	0.95551634	0.9953687	0.8546784	0.999798	0.99993575	0.99208826	0.9998087	0.78861445	0.9671149
1.0	0.96136385	0.98908025	0.9846001	0.8972217	0.9998878	0.9674259	0.99086237	0.9999654	0.9985233	0.99902654
1.0	0.9982413	0.4624348	0.81141704	0.007131696	0.999368	0.26851463	0.9916191	0.30277103	0.99906546	0.9992957
1.0	0.92909044	0.99963593	0.99867934	0.0028250578	0.99764353	0.98863566	0.9922873	0.9999341	0.99852115	0.9956591
1.0	0.57769966	0.9972057	0.24968627	0.5066154	0.9991837	0.5448894	0.097934194	0.0029293895	0.99954575	0.37960202
1.0	0.99884653	0.9986467	0.9997707	0.99975413	0.11429269	0.99989784	0.99734014	0.9991155	0.8077055	0.9373268
1.0	0.925572	0.031768534	0.9999275	0.9999443	0.9997489	0.9998324	0.004876491	0.9996425	0.9973621	0.2235305
1.0	0.9726346	0.94486576	0.99849176	0.9989028	0.980914	0.9999031	0.99008876	0.9997496	0.9999689	0.99966884
1.0	0.90127265	0.0018579422	0.99995816	0.04172651	0.9998648	0.99998426	0.99995077	0.99306184	0.9999355	0.9994566
1.0	0.99926025	0.9919749	0.9999603	0.37499514	0.99997795	0.9998779	0.9992803	0.99350995	0.999876	0.9941338
1.0	0.99683326	0.9999782	0.9999336	0.9994217	0.9999831	0.113989204	0.99998	0.3546186	0.9801918	0.95585984
1.0	0.9990386	0.9989918	0.03968012	0.007631759	0.9999956	0.99588495	0.33514205	0.6176456	0.9995802	0.992968
1.0	0.9986089	0.99965155	0.9973514	0.9996643	0.9977285	0.9997943	0.99850166	0.99133235	0.99982125	0.99758375
1.0	0.8486748	0.99925095	0.9767859	0.99828535	0.9995951	0.9972589	0.9980348	0.99996924	0.49039897	0.9907618
1.0	0.9671554	0.98460084	0.9959337	0.9648881	0.9989386	0.9998325	0.7211275	0.041379564	0.80115765	0.99679863
1.0	0.9956534	0.9999099	0.9982712	0.15613627	0.99993515	0.9998006	0.8114473	0.9998461	0.99013937	0.98694694
1.0	0.999203	0.48617908	0.9996408	0.9998909	0.96291196	0.9887216	0.99933404	0.9960614	0.9975764	0.52656376
1.0	0.57009023	0.9988416	0.99889344	0.99991226	0.99992824	0.9999335	0.98975253	0.93097085	0.9999763	0.9480151
1.0	0.22199433	0.9958683	0.99943835	0.98519367	0.9998896	0.030143745	0.78435075	0.9757347	0.9993351	0.0018044749
1.0	0.9869959	0.9999864	0.9591114	0.50729275	0.9841291	0.9715182	0.99956137	0.99899	0.9994168	0.99308634
1.0	0.9995042	0.21636541	0.51748705	0.9947389	0.99994016	0.99964786	0.020315155	0.9992786	0.97458035	0.99693465
1.0	0.0021445937	0.9999957	0.99890697	0.9779806	0.9998952	0.99945265	0.16338421	0.9947172	0.99995756	0.99932027
1.0	0.999463	0.999974	0.98577994	0.83885205	0.005092145	0.9995995	0.97589296	0.99957234	0.9998287	0.99901426
1.0	0.99448276	0.99954695	0.99987364	0.9990324	0.9999951	0.99999213	0.9915821	0.99984396	0.99986637	0.98217314
1.0	0.016295796	0.999355	0.9994925	0.9989028	0.18444042	0.061679926	0.92200613	0.9986217	0.9995708	0.9991247
1.0	0.99882275	0.9989711	0.9999671	0.5709164	0.0007123326	0.99921	0.9991055	0.9981838	0.99972683	0.77704656
1.0	0.9976865	0.9622711	0.9819609	0.9996941	0.9678743	0.9981881	0.8518375	0.8503401	0.98152953	0.9971085
1.0	0.9928894	0.99262047	0.7976455	0.9997025	0.9999957	0.99972385	0.99991226	0.99952626	0.9968219	0.019070216
1.0	0.02520886	0.99519944	0.993948	0.98883355	0.96409565	0.99916255	0.9968458	0.9998035	0.99916387	0.9956233
1.0	0.88526607	0.725359	0.9991543	0.99993753	0.012192692	0.99994385	0.26479474	0.48610112	0.7430094	0.9984219
1.0	0.99957377	0.17011686	0.99927896	0.9646614	0.9993585	0.9999641	0.95763403	0.99956053	0.5568018	0.99605477
1.0	0.99871135	0.9999863	0.9997981	0.99992967	0.99995005	0.9999918	0.99850166	0.98927104	0.9993399	0.99994385
1.0	0.9817592	0.8829832	0.9973809	0.9846363	0.008173904	0.99975294	0.9908009	0.9999584	0.9997292	0.9866735
1.0	0.99224937	0.99992955	0.9998165	0.9989467	0.9979133	0.9994217	0.9951546	0.99968696	0.9906336	0.014813767
1.0	0.028983463	0.99973387	0.98258483	0.007278048	0.9999771	0.9999887	0.50743085	0.9992939	0.98271805	0.9911265
1.0	0.21635804	0.99740285	0.9996221	0.9990299	0.43858534	0.9983028	0.9710735	0.98288995	0.9984282	0.542859
1.0	0.9524533	0.9919749	0.98671883	0.99957365	0.9988439	0.98515296	0.995122	0.8877227	0.99996376	0.9820858
1.0	0.95129913	0.9993569	0.0003663019	0.002993068	0.9985123	0.9998559	0.99894243	0.99395037	0.7587747	0.29571876
1.0	0.98911554	0.9997656	0.9839601	0.9984359	0.4955735	0.9997154	0.9951142	0.99989223	0.9990282	0.075243376
1.0	0.0043998016	0.9992644	0.9900906	0.9989028	0.99991465	0.83212715	0.71821934	0.99977773	0.9980248	0.99548537
1.0	0.9975326	0.5762324	0.9998167	0.99917275	0.9998323	0.9979679	0.99964297	0.80925643	0.49624282	0.9957967
1.0	0.9809925	0.9990318	0.99918	0.99880743	0.9957983	0.99996877	0.99643433	0.9995696	0.9997862	0.855448
1.0	0.10102159	0.7027647	0.9998791	0.99997866	0.9995517	0.9891878	0.9968407	0.9993061	0.99999166	0.998026
1.0	0.093176015	0.99998593	0.9949803	0.9959603	0.9999523	0.999553	0.99850166	0.9997644	0.99975544	0.9985287
1.0	0.91915506	0.9801342	0.99837494	0.9995709	0.9998828	0.9934076	0.9481102	0.4557538	0.9996544	0.99955577
1.0	0.85422105	0.99957734	0.9999974	0.999982	0.99995077	0.9999343	0.97257936	0.754762	0.9998299	0.7970654
1.0	0.77758646	0.99936813	0.91697156	0.9382089	0.9895706	0.99975795	0.41248426	0.6977179	0.9129939	0.13081814
1.0	0.95218563	0.9997613	0.9989792	0.99996364	0.98196936	0.99994385	0.99394184	0.99956435	0.99608034	0.9997172
1.0	0.99959105	0.9994148	0.38724065	0.011270451	0.064214826	0.99978286	0.99106604	0.6104284	0.9995857	0.010229388
1.0	0.10846759	0.18624386	0.65295887	0.99964595	0.9997377	0.23979943	0.25342643	0.99987507	0.99999595	0.99451596
1.0	0.97987306	0.9623106	0.99947935	0.9989028	0.9601531	0.9996118	0.9909485	0.99603975	0.99956995	0.97765094
1.0	0.99754816	0.99980766	0.9957456	0.9873805	0.08026178	0.99780387	0.9995864	0.99870145	0.11871912	0.82967645
1.0	0.80507	0.99231637	0.99859935	0.999689	0.99970067	0.9991425	0.9987406	0.9987275	0.999944	0.99958557
1.0	0.99261487	0.9415559	0.121401705	0.99938226	0.99938893	0.0040308735	0.9984686	0.020503929	0.6509746	0.999303
1.0	0.99873	0.9993781	0.98935586	0.006231064	0.99946135	0.99993813	0.012970461	0.9980506	0.99965966	0.9987785
1.0	0.94389904	0.8441936	0.9993166	0.9934813	0.99642134	0.9998149	0.99850166	0.9999591	0.99771607	0.51996535
1.0	0.7214803	0.83923924	0.99777895	0.9999212	0.999731	0.9999944	0.00014403102	0.99971217	0.9931398	0.9916876
1.0	0.9673913	0.9976053	0.99994206	0.9997336	0.70652217	0.9736979	0.9685786	0.99896955	0.9997373	0.999387
1.0	0.0005171231	0.994501	0.99962616	0.9998809	0.35392082	0.9999809	0.99850166	0.99990845	0.9788047	0.4586251
1.0	0.9982496	0.9989699	0.9839601	0.98753035	0.99098337	0.9974988	0.99850166	0.9997603	0.9999801	0.9999372
1.0	0.99672085	0.9995679	0.9938619	0.9986268	0.9621785	0.99974126	0.83971816	0.97313434	0.9768137	0.99722725
1.0	0.113683015	0.9484177	0.9988343	0.9989028	0.99976796	0.9751409	0.06734616	0.99901843	0.9994242	0.999419
1.0	0.9988102	0.9993425	0.99953115	0.7246723	0.8899862	0.9999404	0.0018875117	0.9992861	0.999624	0.99992955
1.0	0.99915314	0.017393643	0.98691106	0.99995136	0.031520136	0.99483395	0.9922671	0.9990969	0.9788047	0.99360496
1.0	0.39980677	0.99989986	0.06664578	0.99845386	0.999846	0.9995678	0.9981205	0.00035568947	0.999859	0.010443293
1.0	0.050833877	0.9914904	0.99893445	0.9994486	0.9987619	0.9997675	0.9985672	0.010245323	0.9788047	0.9907555
1.0	0.7585418	0.98244584	0.9993586	0.9940707	0.99889165	0.9999913	0.9516264	0.9998915	0.93974906	0.9987357
1.0	0.99937695	0.9997874	0.58357066	0.9986143	0.9014338	0.9887216	0.22212878	0.9988085	0.9997925	0.9947461
1.0	0.66955864	0.99991214	0.9998747	0.047192957	0.9997671	0.99998367	0.3848419	0.9994142	0.9972529	0.9998859
1.0	0.9474099	0.6618303	0.098254286	0.9989028	0.999951	0.99966705	0.99514645	0.9999453	0.99762195	0.7129084
1.0	0.37188798	0.99927384	0.710282	0.9997236	0.98841536	0.9795125	0.5798148	0.24082878	0.9959532	0.9672499
1.0	0.9982405	0.9975555	0.14576192	0.09868926	0.9992182	0.99995065	0.9970452	0.9866975	0.99995804	0.9934402
1.0	0.048095897	0.99965155	0.22195679	0.99932456	0.9979133	0.87728614	0.0019092825	0.9996277	0.99950516	0.9980325
1.0	0.99069864	0.9963335	0.0038396227	0.9988354	0.9971716	0.99998856	0.00053063215	0.97901535	0.9999783	0.9980915
1.0	0.9968708	0.99916494	0.972498	0.9999522	0.21214159	0.9887216	0.9894387	0.9998211	0.998555	0.9986525
1.0	0.98887575	0.9994092	0.9955544	0.023211978	0.9945745	0.99996614	0.99611306	0.99925417	0.9998822	0.9785357
1.0	0.288938	0.03876665	0.001487644	0.9999696	0.9989973	0.99999225	0.9997576	0.99961793	0.9991047	0.99964917
1.0	0.9942443	0.9888843	0.998836	0.61878854	0.03844809	0.8596696	0.99850166	0.0031479255	0.9207129	0.9991702
1.0	0.50053906	0.982107	0.99999166	0.99988174	0.018619522	0.4000603	0.84611994	0.99949217	0.5773233	0.9934402
1.0	0.20452853	0.9987393	0.96853507	0.9949116	0.9998845	0.99994755	0.9710123	0.03259278	0.99997497	0.89602315
1.0	0.99876815	0.4758861	0.98542166	0.61247474	0.9993055	0.99984944	0.99137866	0.9999331	0.49792725	0.9999962
1.0	0.9979247	0.60991174	0.99955016	0.9997408	0.9991528	0.99943846	0.91754204	0.9989567	0.99453545	0.99927527
1.0	0.9996674	0.99985826	0.010970101	0.99969494	0.99362826	0.9999758	0.9052887	0.99961346	0.999889	0.21789457
1.0	0.991582	0.99989796	0.999559	0.99963033	0.99976057	0.0011464702	0.9995061	0.05438627	0.9998685	0.997538
1.0	0.9995621	0.9517857	0.45773834	0.9248276	0.98998624	0.9999721	0.11140414	0.9967648	0.99476296	0.9952821
1.0	0.96549904	0.93712825	0.97818905	0.0066191764	0.6764986	0.99993026	0.94130945	0.9850085	0.9984035	0.72073483
1.0	0.99899167	0.9898824	0.9984169	0.9999198	0.999845	0.9887216	0.99885297	0.9989367	0.99928826	0.9994825
1.0	0.9915206	0.9938917	0.99998856	0.9950564	0.35064653	0.30338338	0.99942905	0.98043203	0.99574655	0.8892654
1.0	0.9979068	0.9982343	0.99969065	0.9874233	0.9992513	0.9999356	0.99554116	0.64438105	0.9996748	0.99488467
1.0	0.995199	0.99882215	0.9839499	0.96860236	0.47150618	0.9965419	0.9712225	0.8795408	0.9772999	0.99742967
1.0	0.998706	0.8487665	0.99956805	0.98766357	0.9998902	0.99816835	0.9954391	0.95460176	0.9999343	0.7413669
1.0	0.99987686	0.99659914	0.9998685	0.43531513	0.9872343	0.9999763	0.013275605	0.9995303	0.96868795	0.9936836
1.0	0.011946365	0.99976	0.9785291	0.99859005	0.98959607	0.05153299	0.99969125	0.9996792	0.99997723	0.99971527
1.0	0.93616587	0.99921393	0.9999845	0.9811652	0.999913	0.99910045	0.99829274	0.9898755	0.9997762	0.66760314
1.0	0.7606466	0.9492405	0.99996114	0.23408447	0.9979133	0.57884514	0.9995933	0.19711043	0.00118131	0.7451783
1.0	0.9985385	0.99979943	0.99981993	0.9998678	0.0034060148	0.99974746	0.99566865	0.99930537	0.9930147	0.99950635
1.0	0.0027981314	0.9915292	0.99834394	0.0011043083	0.00014158648	0.9997949	0.9990194	0.94106275	0.027360693	0.9989704
1.0	0.99972934	0.9995285	0.9972097	0.9798788	0.9975491	0.954869	0.012435797	0.9997255	0.9810271	0.8575702
1.0	0.17938417	0.08776932	0.07164941	0.9945568	0.74646646	0.997256	0.9647217	0.99986744	0.20905657	0.997677
1.0	0.9981292	0.9992125	0.8335978	0.98516303	0.99945074	0.97049576	0.9965379	0.4956167	0.99984765	0.24728557
1.0	0.096500434	0.99971575	0.6800408	0.99991727	0.030790843	0.99945265	0.95099294	0.9467305	0.5515072	0.001281571
1.0	0.9917762	0.4780708	0.996509	0.04946734	0.99978846	0.9999875	0.098395474	0.97901535	0.10423154	0.9988175
1.0	0.7940622	0.8430102	0.87146163	0.99971646	0.9979133	0.9975077	0.9878055	0.6268339	0.09767387	0.99316424
1.0	0.9830646	0.996031	0.00024149053	0.9991271	0.9830366	0.9965669	0.99839276	0.82027435	0.9997048	0.9997693
1.0	0.30644092	0.97459203	0.9949418	0.9899234	0.9994523	0.96823144	0.99997354	0.9947796	0.84201235	0.79566044
1.0	0.9679515	0.128369	0.032957356	0.99998736	0.60283077	0.9887216	0.99916136	0.99983776	0.99488336	0.99622726
1.0	0.99867344	0.9745239	0.42835578	0.9882157	0.9975182	0.9995826	0.98586637	0.99842983	0.99570626	0.84537476
1.0	0.015658636	0.18984722	0.1180652	0.991059	0.9999523	0.9999343	0.99850166	0.99939334	0.991774	0.99891615
1.0	0.99058354	0.9952991	0.99830097	0.9997236	0.9999403	0.9883215	0.5927012	0.9779716	0.9788047	0.9995833
1.0	0.9938939	0.99836296	0.99950933	0.9991799	0.9999502	0.99916565	0.99709284	0.03261277	0.99942553	0.94167507
1.0	0.99940133	0.99971	0.9998406	0.99891996	0.99988544	0.99988866	0.9994672	0.9968303	0.9788047	0.99995637
1.0	0.9570729	0.97685504	0.99970144	0.9907458	0.9999311	0.99275136	0.013294444	0.99963117	0.97936475	0.9995461
1.0	0.9996044	0.90274507	0.99947315	0.7557089	0.99688846	0.9999471	0.77288514	0.005191488	0.5078709	0.867084
1.0	0.9760808	0.99321836	0.9839601	0.99266183	0.14722234	0.8820776	0.9992169	0.9937312	0.99866986	0.9938892
1.0	0.994218	0.99646616	0.99376255	0.99829584	0.9979133	0.99995005	0.97108006	0.9993555	0.9937018	0.9934402
1.0	0.9996197	0.87806517	0.99985814	0.99996877	0.99933076	0.9996847	0.9925538	0.9996475	0.1718801	0.99956375
1.0	0.7762613	0.9579701	0.996786	0.9615635	0.99992526	0.9976628	0.9230141	0.3603973	0.9994185	0.9992842
1.0	0.9995758	0.9968765	0.99616575	0.9990601	0.98999	0.73444605	0.9988028	0.6338584	0.7581354	0.98679984
1.0	0.9941737	0.99852353	0.99999714	0.9997197	0.9878976	0.91647464	0.9471115	0.99964345	0.997729	0.99962664
1.0	0.99760616	0.9975781	0.99999344	0.60350925	0.99952126	0.99772817	0.99408615	0.5429718	0.9788047	0.9938915
1.0	0.9970945	0.99949896	0.9935448	0.999816	0.9999752	0.99949646	0.99969494	0.9996406	0.99492824	0.06406542
1.0	0.000115044015	0.00078555476	0.5420976	0.9996728	0.99995756	0.99999285	0.9996996	0.9842048	0.9626292	0.93234706
1.0	0.9992144	0.9969823	0.99699175	0.97929347	0.9959318	0.95826536	0.9986304	0.99845266	0.4379476	0.7769716
1.0	0.99772054	0.9981286	0.99802244	0.9998883	0.99888986	0.96504384	0.9910823	0.031945795	0.9997073	0.0012483633
1.0	0.073038116	0.010138529	0.15408558	0.99353844	0.9986218	0.9999461	0.9811312	0.99984455	0.9985934	0.97749376
1.0	0.99765885	0.9926811	0.93114823	0.9998041	0.9998166	0.9967347	0.99701154	0.9995925	0.92751235	0.99999726
1.0	0.99495345	0.9859659	0.97956514	0.9995802	0.06767548	0.99995124	0.9996656	0.99959654	0.977047	0.9988707
1.0	0.99532074	0.999584	0.9857962	0.113548145	0.01051582	0.9878836	0.9996505	0.96649796	0.99991035	0.6371662
1.0	0.9875566	0.9996444	0.76360697	0.9989208	0.9979133	0.9996842	0.13003305	0.9518651	0.029028444	0.9154894
1.0	0.06133379	0.9919749	0.34294805	0.06606378	0.9998196	0.9987091	0.0051444946	0.99989617	0.9903654	0.9989728
1.0	0.99683326	0.99915206	0.99873596	0.99844426	0.9994313	0.80634904	0.9974367	0.9659738	0.9998442	0.78833586
1.0	0.9955603	0.9997124	0.0007759975	0.99994516	0.9998074	0.0038844987	0.99384487	0.66694134	0.008095641	0.9995154
1.0	0.9995415	0.9881848	0.0060902094	0.99915993	0.85510486	0.99995375	0.9968899	0.34516093	0.99990475	0.3167048
1.0	0.035407856	0.9994777	0.9981871	0.99459285	0.99974054	0.99652547	0.96546406	0.9073248	0.999894	0.31140766
1.0	0.9901579	0.9999095	0.0033861976	0.99968934	0.99541783	0.9911247	0.9951894	0.9999603	0.99962735	0.9992188
1.0	0.84201026	0.99986017	0.9685961	0.7957104	0.9738917	0.64483863	0.46339685	0.9898398	0.94676983	0.0014354385
1.0	0.92553633	0.99709356	0.9998317	0.9999585	0.9999064	0.99994886	0.9983027	0.999161	0.068802394	0.33323693
1.0	0.9724655	0.9968646	0.9930228	0.99820054	0.029276144	0.5992248	0.99905306	0.99906284	0.99973506	0.8277356
1.0	0.9987412	0.9251403	0.00023154178	0.009527384	0.99093413	0.9999914	0.9991671	0.99580413	0.12351264	0.99826604
1.0	0.2757856	0.00029452352	0.007638685	0.99992895	0.99089277	0.7638579	0.63707304	0.99997663	0.9751654	0.9994266
1.0	0.913575	0.99965155	0.9999181	0.9600608	0.8852369	0.99987006	0.20618545	0.990473	0.9989748	0.016070422
1.0	0.99850756	0.9879094	0.00035942023	0.9987459	0.9998734	0.6071225	0.98850006	0.9994429	0.9996013	0.85843194
1.0	0.99475586	0.99934083	0.99808645	0.99942964	0.99928087	0.9999542	0.9791682	0.9931665	0.99923253	0.23438078
1.0	0.53031415	0.99956053	0.9971769	0.7512499	0.37011167	0.99981457	0.99946576	0.97901535	0.9975611	0.993167
1.0	0.048755728	0.9890022	0.9839601	0.1640577	0.99965286	0.85257435	6.804287e-05	0.99963903	0.9997888	0.9997857
1.0	0.99830747	0.99986804	0.9873772	0.99882466	0.52101374	0.42421633	0.99800843	0.99963	0.99991727	0.87085146
1.0	0.9954059	0.9998989	0.9675982	0.99968755	0.0006938623	0.7813517	0.99126816	0.99200857	0.99755436	0.98153853
1.0	0.99399287	0.99993217	0.99998796	0.24454664	0.9998223	0.99993587	0.15514794	0.9882946	0.99929535	0.99929535
1.0	0.9983015	0.9948394	0.9993661	0.99540234	0.9466315	0.015900645	0.07592425	0.9992416	0.99972826	0.9854848
1.0	0.87669206	0.905059	0.0021849358	0.9918224	0.9986236	0.99975187	0.014564636	0.9996352	0.84207094	0.6995393
1.0	0.54919505	0.00048348485	0.99990606	0.99954057	0.999869	0.99957377	0.9891529	0.00094809145	0.9997389	0.99762976
1.0	0.0880112	0.9947864	0.104931936	0.9736475	0.99965096	0.99849653	0.85156244	0.9991868	0.93181336	0.99953187
1.0	0.9975132	0.99966896	0.99884135	0.99988914	0.9999652	0.9993981	0.9991666	0.99248564	0.9997757	0.99664426
1.0	0.998789	0.9987717	0.8279335	0.9993605	0.9975406	0.99991477	0.9990151	0.97901535	0.9995548	0.99463403
1.0	0.9450911	0.8306047	0.999859	0.9997298	0.999959	0.99996483	0.43758944	0.91304874	0.86955994	0.9982121
1.0	0.99944144	0.95849484	0.99962294	0.9694575	0.011414765	0.978625	0.9972154	0.97901535	0.99996066	0.9945182
1.0	0.99854636	0.9921434	0.58819675	0.9989028	0.99940026	0.996126	0.9987692	0.99939823	0.9997905	0.070969336
1.0	0.9987544	0.9978744	0.9988508	0.9999299	0.9968436	0.0026566046	0.998934	0.7123861	0.9270542	0.9986117
1.0	0.0008613856	0.9970976	0.9993586	0.5596744	0.99946946	0.9863811	0.94862056	0.999151	0.99991775	0.9857342
1.0	0.99526334	0.9967924	0.9979797	0.71896887	0.99746716	0.9997187	0.99850166	0.9939668	0.12874252	0.98802185
1.0	0.99555284	0.9998605	0.98414224	0.998628	0.63062143	0.9995401	0.9565065	0.330483	0.6909092	0.9990004
1.0	0.16697957	0.9999027	0.9839601	0.98952484	0.99994457	0.99950063	0.994331	0.9991339	0.99997187	0.9878591
1.0	0.99783653	0.9614339	0.9995981	0.9984086	0.9997819	0.99881506	0.99953604	0.99999714	0.99965024	0.9984452
1.0	0.9699555	0.9997129	0.1069805	0.954259	0.99972326	0.9887216	0.5926719	0.9994485	0.024808777	0.924253
1.0	0.9993019	0.99963355	0.9988249	0.48944515	0.9938805	0.9997843	0.9951142	0.99913615	0.998836	0.023901343
1.0	0.99984944	0.95890564	0.03278048	0.99969685	0.9999174	0.9689039	0.99132186	0.99912935	0.6724916	0.98028034
1.0	0.991582	0.049088404	0.98493654	0.99466705	0.99922276	0.9999933	0.31071395	0.9997063	0.10491657	0.9992761
1.0	0.9916379	0.99414885	0.99979633	0.9998405	0.99974376	0.2585083	0.9967438	0.97972614	0.99996686	0.9993774
1.0	0.7329794	0.9995484	0.9697611	0.99936193	0.9998592	0.9946853	0.9988697	0.99902976	0.99992967	0.991501
0.0	0.991582	0.9919749	0.9839601	0.9989028	0.9979133	0.9887216	0.99850166	0.97901535	0.9788047	0.9934402
0.0	0.991582	0.9919749	0.9839601	0.9989028	0.9979133	0.9887216	0.99850166	0.97901535	0.9788047	0.9934402
0.0	0.991582	0.9919749	0.9839601	0.9989028	0.9979133	0.9887216	0.99850166	0.97901535	0.9788047	0.9934402
0.0	0.991582	0.9919749	0.9839601	0.9989028	0.9979133	0.9887216	0.99850166	0.97901535	0.9788047	0.9934402
0.0	0.991582	0.9919749	0.9839601	0.9989028	0.9979133	0.9887216	0.99850166	0.97901535	0.9788047	0.9934402
0.0	0.991582	0.9919749	0.9839601	0.9989028	0.9979133	0.9887216	0.99850166	0.97901535	0.9788047	0.9934402
0.0	0.98427504	0.9982102	0.99673426	0.9916688	0.998738	0.99850696	0.9906759	0.99588156	0.99811745	0.9839497
0.0	0.991582	0.9919749	0.9839601	0.9989028	0.9979133	0.9887216	0.99850166	0.97901535	0.9788047	0.9934402
0.0	0.56045294	0.8080254	0.8395072	0.9596139	0.8902248	0.92172456	0.98128134	0.6956475	0.39424336	0.820056
0.0	0.56045294	0.8080254	0.8395072	0.9596139	0.8902248	0.92172456	0.98128134	0.6956475	0.39424336	0.820056
0.0	0.56045294	0.8080254	0.8395072	0.9596139	0.8902248	0.92172456	0.98128134	0.6956475	0.39424336	0.820056
0.0	0.56045294	0.8080254	0.8395072	0.9596139	0.8902248	0.92172456	0.98128134	0.6956475	0.39424336	0.820056
0.0	0.9869959	0.98909587	0.99301344	0.998628	0.99840075	0.99849653	0.98361844	0.9924941	0.9965581	0.99849486
0.0	0.9951847	0.9994066	0.99514246	0.99923325	0.9996848	0.99976534	0.9961045	0.99928325	0.9992632	0.99360013
0.0	0.99188423	0.9990982	0.9929516	0.99863356	0.9995852	0.99968076	0.99465275	0.9989568	0.9989524	0.98976433
0.0	0.99243474	0.9940268	0.9646412	0.99602216	0.99729013	0.99925274	0.9859146	0.9969296	0.99159944	0.9880085
0.0	0.99188423	0.9990982	0.9929516	0.99863356	0.9995852	0.99968076	0.99465275	0.9989568	0.9989524	0.98976433
0.0	0.9918841	0.9990982	0.9929516	0.99863356	0.9995852	0.99968076	0.99465275	0.9989568	0.9989524	0.98976433
0.0	0.99243474	0.9940268	0.9646412	0.99602216	0.99729013	0.99925274	0.9859146	0.9969296	0.99159944	0.9880085
0.0	0.99857867	0.99965155	0.9993586	0.9996792	0.9998197	0.9999343	0.99884063	0.9995691	0.99972683	0.9991738
0.0	0.991582	0.9919749	0.9839601	0.9989028	0.9979133	0.9887216	0.99850166	0.97901535	0.9788047	0.9934402
0.0	0.991582	0.9919749	0.9839601	0.9989028	0.9979133	0.9887216	0.99850166	0.97901535	0.9788047	0.9934402
0.0	0.99857867	0.99965155	0.9993586	0.9996792	0.9998197	0.9999343	0.99884063	0.9995691	0.99972683	0.9991738
0.0	0.991582	0.9919749	0.9839601	0.9989028	0.9979133	0.9887216	0.99850166	0.97901535	0.9788047	0.9934402
0.0	0.991582	0.9919749	0.9839601	0.9989028	0.9979133	0.9887216	0.99850166	0.97901535	0.9788047	0.9934402
0.0	0.99188423	0.9990982	0.9929516	0.99863356	0.9995852	0.99968076	0.99465275	0.9989568	0.9989524	0.98976433
0.0	0.99243474	0.9940268	0.9646412	0.99602216	0.99729013	0.99925274	0.9859146	0.9969296	0.99159944	0.9880085
0.0	0.9869959	0.98909587	0.99301344	0.998628	0.99840075	0.99849653	0.98361844	0.9924941	0.9965581	0.99849486
0.0	0.9918841	0.9990982	0.9929516	0.99863356	0.9995852	0.99968076	0.99465275	0.9989568	0.9989524	0.98976433
0.0	0.991582	0.9919749	0.9839601	0.9989028	0.9979133	0.9887216	0.99850166	0.97901535	0.9788047	0.9934402
0.0	0.991582	0.9919749	0.9839601	0.9989028	0.9979133	0.9887216	0.99850166	0.97901535	0.9788047	0.9934402
0.0	0.99857867	0.99965155	0.9993586	0.9996792	0.9998197	0.9999343	0.99884063	0.9995691	0.99972683	0.9991738
0.0	5.2079795e-05	0.00027863812	1.5040547e-05	0.00033900078	0.0008810296	0.00096372457	0.0005681038	0.0011507614	0.001171038	0.0022417393
0.0	0.5464387	0.025454363	0.8553226	0.4665526	0.00078716327	0.31053492	0.16185686	0.19294786	0.06192839	0.005072788
0.0	0.99857867	0.99965155	0.9993586	0.9996792	0.9998197	0.9999343	0.99884063	0.9995691	0.99972683	0.9991738
0.0	0.991582	0.9919749	0.9839601	0.9989028	0.9979133	0.9887216	0.99850166	0.97901535	0.9788047	0.9934402
0.0	0.99857867	0.99965155	0.9993586	0.9996792	0.9998197	0.9999343	0.99884063	0.9995691	0.99972683	0.9991738
0.0	0.991582	0.9919749	0.9839601	0.9989028	0.9979133	0.9887216	0.99850166	0.97901535	0.9788047	0.9934402
0.0	0.991582	0.9919749	0.9839601	0.9989028	0.9979133	0.9887216	0.99850166	0.97901535	0.9788047	0.9934402
0.0	0.991582	0.9919749	0.9839601	0.9989028	0.9979133	0.9887216	0.99850166	0.97901535	0.9788047	0.9934402
0.0	0.991582	0.9919749	0.9839601	0.9989028	0.9979133	0.9887216	0.99850166	0.97901535	0.9788047	0.9934402
0.0	0.99857867	0.99965155	0.9993586	0.9996792	0.9998197	0.9999343	0.99884063	0.9995691	0.99972683	0.9991738
0.0	0.9869959	0.98909587	0.99301344	0.998628	0.99840075	0.99849653	0.98361844	0.9924941	0.9965581	0.99849486
0.0	0.9869959	0.98909587	0.99301344	0.998628	0.99840075	0.99849653	0.98361844	0.9924941	0.9965581	0.99849486
0.0	0.9918841	0.9990982	0.9929516	0.99863356	0.9995852	0.99968076	0.99465275	0.9989568	0.9989524	0.98976433
0.0	0.9918841	0.9990982	0.9929516	0.99863356	0.9995852	0.99968076	0.99465275	0.9989568	0.9989524	0.98976433
0.0	0.99111557	0.9983076	0.9888709	0.9976701	0.99868375	0.9996039	0.9581306	0.99728703	0.9561771	0.96414346
0.0	0.9911867	0.9981698	0.98780674	0.9978453	0.9985941	0.99958843	0.963565	0.9970272	0.96051735	0.96563196
0.0	0.99109507	0.9981988	0.9894711	0.99757916	0.9984224	0.99955827	0.9654935	0.99741	0.9457752	0.9700944
0.0	0.9926479	0.9982565	0.9883251	0.99761164	0.998718	0.99953616	0.96007156	0.99733293	0.9589114	0.9700646
0.0	0.9887673	0.9970957	0.98127085	0.9966102	0.99819416	0.99945265	0.9484264	0.99609286	0.93974906	0.95585984
0.0	0.9887673	0.9970957	0.98127085	0.9966102	0.99819416	0.99945265	0.9484264	0.99609286	0.93974906	0.95585984
0.0	0.9887673	0.9970957	0.98127085	0.9966102	0.99819416	0.99945265	0.9484264	0.99609286	0.93974906	0.95585984
0.0	0.9887673	0.9970957	0.98127085	0.9966102	0.99819416	0.99945265	0.9484264	0.99609286	0.93974906	0.95585984
0.0	0.9887673	0.9970957	0.98127085	0.9966102	0.99819416	0.99945265	0.9484264	0.99609286	0.93974906	0.95585984
0.0	0.99243474	0.9940268	0.9646412	0.99602216	0.99729013	0.99925274	0.9859146	0.9969296	0.99159944	0.9880085
0.0	0.9918841	0.9990982	0.9929516	0.99863356	0.9995852	0.99968076	0.99465275	0.9989568	0.9989524	0.98976433
0.0	0.9954881	0.99604034	0.99930465	0.99931705	0.9990802	0.99919945	0.99187404	0.99681467	0.99744844	0.99896157
0.0	0.99617094	0.99426395	0.9453517	0.04946734	0.012192692	0.9954157	0.33269873	0.5694013	0.9995097	0.98732775
0.0	0.9960006	0.9978549	0.9996296	0.9989028	0.99912935	0.99653	0.987359	0.9992237	0.9308898	0.9910307
0.0	0.9960006	0.9978549	0.9996296	0.9989028	0.99912935	0.99653	0.987359	0.9992237	0.9308898	0.9910307
0.0	0.0021445937	0.9994783	0.9999131	0.9989028	0.99762183	0.9263751	0.985879	0.99804866	0.9996117	0.9723665
0.0	0.9918841	0.9990982	0.9929516	0.99863356	0.9995852	0.99968076	0.99465275	0.9989568	0.9989524	0.98976433
0.0	0.42188492	0.0006663317	7.128715e-05	0.007163704	0.16959992	0.00015613071	0.00022880995	0.0013352119	0.012498536	0.0018917359
0.0	0.991582	0.9919749	0.9839601	0.9989028	0.9979133	0.9887216	0.99850166	0.97901535	0.9788047	0.9934402
0.0	0.991582	0.9919749	0.9839601	0.9989028	0.9979133	0.9887216	0.99850166	0.97901535	0.9788047	0.9934402
0.0	0.99857867	0.99965155	0.9993586	0.9996792	0.9998197	0.9999343	0.99884063	0.9995691	0.99972683	0.9991738
0.0	0.991582	0.9919749	0.9839601	0.9989028	0.9979133	0.9887216	0.99850166	0.97901535	0.9788047	0.9934402
0.0	0.99956876	0.9996315	0.9998197	0.99924904	0.9999237	0.999782	0.99933404	0.99889624	0.9997284	0.9991635
0.0	0.00011431658	0.005436688	0.00014210113	0.0064005456	0.001689257	0.00025683473	0.0009161618	0.0019600675	0.00065014913	0.00095277897
0.0	0.9360331	0.99200517	0.90045893	0.9010932	0.99456775	0.9949268	0.9834614	0.97360647	0.9960104	0.9903949
0.0	0.99857867	0.99965155	0.9993586	0.9996792	0.9998197	0.9999343	0.99884063	0.9995691	0.99972683	0.9991738
0.0	0.991582	0.9919749	0.9839601	0.9989028	0.9979133	0.9887216	0.99850166	0.97901535	0.9788047	0.9934402
0.0	0.991582	0.9919749	0.9839601	0.9989028	0.9979133	0.9887216	0.99850166	0.97901535	0.9788047	0.9934402
0.0	0.991582	0.9919749	0.9839601	0.9989028	0.9979133	0.9887216	0.99850166	0.97901535	0.9788047	0.9934402
0.0	0.991582	0.9919749	0.9839601	0.9989028	0.9979133	0.9887216	0.99850166	0.97901535	0.9788047	0.9934402
0.0	0.991582	0.9919749	0.9839601	0.9989028	0.9979133	0.9887216	0.99850166	0.97901535	0.9788047	0.9934402
0.0	0.99857867	0.99965155	0.9993586	0.9996792	0.9998197	0.9999343	0.99884063	0.9995691	0.99972683	0.9991738
0.0	0.1704874	0.01420651	0.0031978472	0.0011655699	0.0002452205	0.6022405	0.009800803	0.052642215	0.0129365325	0.001703907
0.0	0.99808925	0.9996433	0.9993857	0.99985015	0.99983	0.9999069	0.9944817	0.999416	0.9985953	0.9971444
0.0	0.99607337	0.9982893	0.9945344	0.9973494	0.99835676	0.99976164	0.991093	0.9986953	0.99863786	0.991507
0.0	0.9898102	0.9986614	0.99796295	0.99965477	0.9996456	0.99977535	0.99734014	0.99830997	0.99963486	0.99740785
0.0	0.991582	0.9919749	0.9839601	0.9989028	0.9979133	0.9887216	0.99850166	0.97901535	0.9788047	0.9934402
0.0	0.9869959	0.98909587	0.99301344	0.998628	0.99840075	0.99849653	0.98361844	0.9924941	0.9965581	0.99849486
0.0	0.9918841	0.9990982	0.9929516	0.99863356	0.9995852	0.99968076	0.99465275	0.9989568	0.9989524	0.98976433
0.0	0.99243474	0.9940268	0.9646412	0.99602216	0.99729013	0.99925274	0.9859146	0.9969296	0.99159944	0.9880085
0.0	0.99188423	0.9990982	0.9929516	0.99863356	0.9995852	0.99968076	0.99465275	0.9989568	0.9989524	0.98976433
0.0	0.99607337	0.9982893	0.9945344	0.9973494	0.99835676	0.99976164	0.991093	0.9986953	0.99863786	0.991507
0.0	0.99188423	0.9990982	0.9929516	0.99863356	0.9995852	0.99968076	0.99465275	0.9989568	0.9989524	0.98976433
0.0	0.9957943	0.9994616	0.9977197	0.9993255	0.99975723	0.99978715	0.99662614	0.9994868	0.9994492	0.9959194
0.0	0.991582	0.9919749	0.9839601	0.9989028	0.9979133	0.9887216	0.99850166	0.97901535	0.9788047	0.9934402
0.0	0.991582	0.9919749	0.9839601	0.9989028	0.9979133	0.9887216	0.99850166	0.97901535	0.9788047	0.9934402
0.0	0.991582	0.9919749	0.9839601	0.9989028	0.9979133	0.9887216	0.99850166	0.97901535	0.9788047	0.9934402
0.0	0.0052242177	0.10275447	0.0027792393	0.7108344	0.0024678244	0.02276017	0.0007045282	0.0037845317	0.004803952	0.0018087503
0.0	0.0052242177	0.10275447	0.0027792393	0.7108344	0.0024678244	0.02276017	0.0007045282	0.0037845317	0.004803952	0.0018087503
0.0	0.99869055	0.99969256	0.999466	0.9996878	0.9998307	0.99993277	0.99893814	0.99960726	0.99971944	0.9992594
0.0	0.15246339	0.0030162684	0.0063671656	0.0012202825	0.0033960007	0.019575061	0.7791066	0.0012329932	0.0013206557	0.0018521054
0.0	0.991582	0.9919749	0.9839601	0.9989028	0.9979133	0.9887216	0.99850166	0.97901535	0.9788047	0.9934402
0.0	0.991582	0.9919749	0.9839601	0.9989028	0.9979133	0.9887216	0.99850166	0.97901535	0.9788047	0.9934402
0.0	0.991582	0.9919749	0.9839601	0.9989028	0.9979133	0.9887216	0.99850166	0.97901535	0.9788047	0.9934402
0.0	0.9869959	0.98909587	0.99301344	0.998628	0.99840075	0.99849653	0.98361844	0.9924941	0.9965581	0.99849486
0.0	0.9869959	0.98909587	0.99301344	0.998628	0.99840075	0.99849653	0.98361844	0.9924941	0.9965581	0.99849486
0.0	0.99188423	0.9990982	0.9929516	0.99863356	0.9995852	0.99968076	0.99465275	0.9989568	0.9989524	0.98976433
0.0	0.9918841	0.9990982	0.9929516	0.99863356	0.9995852	0.99968076	0.99465275	0.9989568	0.9989524	0.98976433
0.0	0.991582	0.9919749	0.9839601	0.9989028	0.9979133	0.9887216	0.99850166	0.97901535	0.9788047	0.9934402
0.0	0.99243474	0.9940268	0.9646412	0.99602216	0.99729013	0.99925274	0.9859146	0.9969296	0.99159944	0.9880085
0.0	0.99243474	0.9940268	0.9646412	0.99602216	0.99729013	0.99925274	0.9859146	0.9969296	0.99159944	0.9880085
0.0	0.9918841	0.9990982	0.9929516	0.99863356	0.9995852	0.99968076	0.99465275	0.9989568	0.9989524	0.98976433
0.0	0.99188423	0.9990982	0.9929516	0.99863356	0.9995852	0.99968076	0.99465275	0.9989568	0.9989524	0.98976433
0.0	0.991582	0.9919749	0.9839601	0.9989028	0.9979133	0.9887216	0.99850166	0.97901535	0.9788047	0.9934402
0.0	0.991582	0.9919749	0.9839601	0.9989028	0.9979133	0.9887216	0.99850166	0.97901535	0.9788047	0.9934402
0.0	0.991582	0.9919749	0.9839601	0.9989028	0.9979133	0.9887216	0.99850166	0.97901535	0.9788047	0.9934402
0.0	0.991582	0.9919749	0.9839601	0.9989028	0.9979133	0.9887216	0.99850166	0.97901535	0.9788047	0.9934402
0.0	0.99857867	0.99965155	0.9993586	0.9996792	0.9998197	0.9999343	0.99884063	0.9995691	0.99972683	0.9991738
0.0	0.991582	0.9919749	0.9839601	0.9989028	0.9979133	0.9887216	0.99850166	0.97901535	0.9788047	0.9934402
0.0	0.991582	0.9919749	0.9839601	0.9989028	0.9979133	0.9887216	0.99850166	0.97901535	0.9788047	0.9934402
0.0	0.99857867	0.99965155	0.9993586	0.9996792	0.9998197	0.9999343	0.99884063	0.9995691	0.99972683	0.9991738
0.0	0.991582	0.9919749	0.9839601	0.9989028	0.9979133	0.9887216	0.99850166	0.97901535	0.9788047	0.9934402
0.0	0.991582	0.9919749	0.9839601	0.9989028	0.9979133	0.9887216	0.99850166	0.97901535	0.9788047	0.9934402
0.0	0.9987533	0.99971837	0.99945325	0.99971825	0.9998211	0.9999348	0.9989287	0.99956995	0.9997695	0.9992675
0.0	0.991582	0.9919749	0.9839601	0.9989028	0.9979133	0.9887216	0.99850166	0.97901535	0.9788047	0.9934402
0.0	0.991582	0.9919749	0.9839601	0.9989028	0.9979133	0.9887216	0.99850166	0.97901535	0.9788047	0.9934402
0.0	0.991582	0.9919749	0.9839601	0.9989028	0.9979133	0.9887216	0.99850166	0.97901535	0.9788047	0.9934402
0.0	0.99857867	0.99965155	0.9993586	0.9996792	0.9998197	0.9999343	0.99884063	0.9995691	0.99972683	0.9991738
0.0	0.99857867	0.99965155	0.9993586	0.9996792	0.9998197	0.9999343	0.99884063	0.9995691	0.99972683	0.9991738
0.0	0.991582	0.9919749	0.9839601	0.9989028	0.9979133	0.9887216	0.99850166	0.97901535	0.9788047	0.9934402
0.0	0.99607337	0.9982893	0.9945344	0.9973494	0.99835676	0.99976164	0.991093	0.9986953	0.99863786	0.991507
0.0	0.0003010285	0.0009457574	1.6755312e-05	3.7281654e-05	0.0015693234	0.00030684454	0.00023065292	9.4205076e-05	8.88367e-05	0.00066163123
0.0	0.9869959	0.98909587	0.99301344	0.998628	0.99840075	0.99849653	0.98361844	0.9924941	0.9965581	0.99849486
0.0	0.99188423	0.9990982	0.9929516	0.99863356	0.9995852	0.99968076	0.99465275	0.9989568	0.9989524	0.98976433
0.0	0.99243474	0.9940268	0.9646412	0.99602216	0.99729013	0.99925274	0.9859146	0.9969296	0.99159944	0.9880085
0.0	0.99188423	0.9990982	0.9929516	0.99863356	0.9995852	0.99968076	0.99465275	0.9989568	0.9989524	0.98976433
0.0	0.99808925	0.9996433	0.9993857	0.99985015	0.99983	0.9999069	0.9944817	0.999416	0.9985953	0.9971444
0.0	0.9869959	0.98909587	0.99301344	0.998628	0.99840075	0.99849653	0.98361844	0.9924941	0.9965581	0.99849486
0.0	0.9869959	0.98909587	0.99301344	0.998628	0.99840075	0.99849653	0.98361844	0.9924941	0.9965581	0.99849486
0.0	0.9918841	0.9990982	0.9929516	0.99863356	0.9995852	0.99968076	0.99465275	0.9989568	0.9989524	0.98976433
0.0	0.99188423	0.9990982	0.9929516	0.99863356	0.9995852	0.99968076	0.99465275	0.9989568	0.9989524	0.98976433
0.0	0.9918841	0.9990982	0.9929516	0.99863356	0.9995852	0.99968076	0.99465275	0.9989568	0.9989524	0.98976433
0.0	0.99188423	0.9990982	0.9929516	0.99863356	0.9995852	0.99968076	0.99465275	0.9989568	0.9989524	0.98976433
0.0	0.99857867	0.99965155	0.9993586	0.9996792	0.9998197	0.9999343	0.99884063	0.9995691	0.99972683	0.9991738
0.0	0.99857867	0.99965155	0.9993586	0.9996792	0.9998197	0.9999343	0.99884063	0.9995691	0.99972683	0.9991738
0.0	0.9869959	0.98909587	0.99301344	0.998628	0.99840075	0.99849653	0.98361844	0.9924941	0.9965581	0.99849486
0.0	0.99188423	0.9990982	0.9929516	0.99863356	0.9995852	0.99968076	0.99465275	0.9989568	0.9989524	0.98976433
0.0	0.99188423	0.9990982	0.9929516	0.99863356	0.9995852	0.99968076	0.99465275	0.9989568	0.9989524	0.98976433
0.0	0.99857867	0.99965155	0.9993586	0.9996792	0.9998197	0.9999343	0.99884063	0.9995691	0.99972683	0.9991738
0.0	0.991582	0.9919749	0.9839601	0.9989028	0.9979133	0.9887216	0.99850166	0.97901535	0.9788047	0.9934402
0.0	0.991582	0.9919749	0.9839601	0.9989028	0.9979133	0.9887216	0.99850166	0.97901535	0.9788047	0.9934402
0.0	0.991582	0.9919749	0.9839601	0.9989028	0.9979133	0.9887216	0.99850166	0.97901535	0.9788047	0.9934402
0.0	0.991582	0.9919749	0.9839601	0.9989028	0.9979133	0.9887216	0.99850166	0.97901535	0.9788047	0.9934402
0.0	0.991582	0.9919749	0.9839601	0.9989028	0.9979133	0.9887216	0.99850166	0.97901535	0.9788047	0.9934402
0.0	0.991582	0.9919749	0.9839601	0.9989028	0.9979133	0.9887216	0.99850166	0.97901535	0.9788047	0.9934402
0.0	0.0010376045	0.002074388	0.0087003475	0.004711314	0.020126725	0.049131826	0.009941631	0.022826565	0.037294526	0.012456907
0.0	0.0010376045	0.0020743902	0.008700352	0.004711314	0.020126725	0.049131814	0.009941637	0.022826565	0.037294526	0.012456902
0.0	0.0010376045	0.0020743902	0.0087003475	0.004711314	0.020126725	0.049131826	0.009941631	0.022826565	0.037294526	0.012456907
0.0	0.0010376035	0.002074388	0.008700352	0.004711316	0.020126728	0.049131814	0.009941627	0.022826556	0.037294526	0.012456897
0.0	0.0010376045	0.0020743902	0.008700352	0.004711314	0.020126725	0.049131848	0.009941631	0.022826565	0.037294526	0.012456907
0.0	0.0010376045	0.002074388	0.0087003475	0.004711314	0.020126725	0.049131848	0.009941631	0.022826565	0.037294526	0.012456907
0.0	0.0010376045	0.0020743902	0.008700352	0.004711314	0.020126725	0.049131826	0.009941631	0.022826565	0.037294526	0.012456902
0.0	0.0010376035	0.002074388	0.0087003475	0.0047113183	0.020126728	0.049131814	0.009941631	0.022826556	0.037294526	0.012456897
0.0	0.0010376045	0.002074388	0.0087003475	0.004711314	0.020126725	0.049131826	0.009941631	0.022826565	0.037294526	0.012456902
0.0	0.0010376045	0.002074388	0.0087003475	0.004711314	0.020126725	0.049131848	0.009941631	0.022826565	0.037294526	0.012456907
0.0	0.0010376045	0.0020743902	0.0087003475	0.004711314	0.020126725	0.049131848	0.009941631	0.022826565	0.037294526	0.012456907
0.0	0.0010376035	0.002074388	0.008700352	0.0047113183	0.020126728	0.049131814	0.009941631	0.022826556	0.037294526	0.012456897
0.0	0.0010376045	0.002074388	0.0087003475	0.004711314	0.020126725	0.049131826	0.009941631	0.022826565	0.037294526	0.012456902
0.0	0.991582	0.9919749	0.9839601	0.9989028	0.9979133	0.9887216	0.99850166	0.97901535	0.9788047	0.9934402
0.0	0.991582	0.9919749	0.9839601	0.9989028	0.9979133	0.9887216	0.99850166	0.97901535	0.9788047	0.9934402
0.0	0.991582	0.9919749	0.9839601	0.9989028	0.9979133	0.9887216	0.99850166	0.97901535	0.9788047	0.9934402
0.0	0.991582	0.9919749	0.9839601	0.9989028	0.9979133	0.9887216	0.99850166	0.97901535	0.9788047	0.9934402
0.0	0.991582	0.9919749	0.9839601	0.9989028	0.9979133	0.9887216	0.99850166	0.97901535	0.9788047	0.9934402
0.0	0.991582	0.9919749	0.9839601	0.9989028	0.9979133	0.9887216	0.99850166	0.97901535	0.9788047	0.9934402
0.0	0.991582	0.9919749	0.9839601	0.9989028	0.9979133	0.9887216	0.99850166	0.97901535	0.9788047	0.9934402
0.0	0.991582	0.9919749	0.9839601	0.9989028	0.9979133	0.9887216	0.99850166	0.97901535	0.9788047	0.9934402
0.0	0.991582	0.9919749	0.9839601	0.9989028	0.9979133	0.9887216	0.99850166	0.97901535	0.9788047	0.9934402
0.0	0.99857867	0.99965155	0.9993586	0.9996792	0.9998197	0.9999343	0.99884063	0.9995691	0.99972683	0.9991738
0.0	0.991582	0.9919749	0.9839601	0.9989028	0.9979133	0.9887216	0.99850166	0.97901535	0.9788047	0.9934402
0.0	0.991582	0.9919749	0.9839601	0.9989028	0.9979133	0.9887216	0.99850166	0.97901535	0.9788047	0.9934402
0.0	0.991582	0.9919749	0.9839601	0.9989028	0.9979133	0.9887216	0.99850166	0.97901535	0.9788047	0.9934402
0.0	0.9898102	0.9986614	0.99796295	0.99965477	0.9996456	0.99977535	0.99734014	0.99830997	0.99963486	0.99740785
0.0	0.99644923	0.99960595	0.9976866	0.99961555	0.99977785	0.99982184	0.9977216	0.9996051	0.9994797	0.9961791
0.0	0.99188423	0.9990982	0.9929516	0.99863356	0.9995852	0.99968076	0.99465275	0.9989568	0.9989524	0.98976433
0.0	0.991582	0.9919749	0.9839601	0.9989028	0.9979133	0.9887216	0.99850166	0.97901535	0.9788047	0.9934402
0.0	0.99607337	0.9982893	0.9945344	0.9973494	0.99835676	0.99976164	0.991093	0.9986953	0.99863786	0.991507
0.0	0.014835307	0.14781937	0.016825711	0.0119711105	0.10311059	0.42981628	0.011226841	0.22326174	0.013784192	0.19199242
0.0	0.99568236	0.99928963	0.9974451	0.9993772	0.9997118	0.99981314	0.9932749	0.9991092	0.99891055	0.9965366
0.0	0.991582	0.9919749	0.9839601	0.9989028	0.9979133	0.9887216	0.99850166	0.97901535	0.9788047	0.9934402
0.0	0.991582	0.9919749	0.9839601	0.9989028	0.9979133	0.9887216	0.99850166	0.97901535	0.9788047	0.9934402
0.0	0.991582	0.9919749	0.9839601	0.9989028	0.9979133	0.9887216	0.99850166	0.97901535	0.9788047	0.9934402
0.0	0.991582	0.9919749	0.9839601	0.9989028	0.9979133	0.9887216	0.99850166	0.97901535	0.9788047	0.9934402
0.0	0.991582	0.9919749	0.9839601	0.9989028	0.9979133	0.9887216	0.99850166	0.97901535	0.9788047	0.9934402
0.0	0.996062	0.99947304	0.9963486	0.9996716	0.99966073	0.9998858	0.9982673	0.9993556	0.9993705	0.9961289
0.0	0.99857867	0.99965155	0.9993586	0.9996792	0.9998197	0.9999343	0.99884063	0.9995691	0.99972683	0.9991738
0.0	0.991582	0.9919749	0.9839601	0.9989028	0.9979133	0.9887216	0.99850166	0.97901535	0.9788047	0.9934402
0.0	0.9898102	0.9986614	0.99796295	0.99965477	0.9996456	0.99977535	0.99734014	0.99830997	0.99963486	0.99740785
0.0	0.9898102	0.9986614	0.99796295	0.99965477	0.9996456	0.99977535	0.99734014	0.99830997	0.99963486	0.99740785
0.0	0.9898102	0.9986614	0.99796295	0.99965477	0.9996456	0.99977535	0.99734014	0.99830997	0.99963486	0.99740785
0.0	0.9898102	0.9986614	0.99796295	0.99965477	0.9996456	0.99977535	0.99734014	0.99830997	0.99963486	0.99740785
0.0	0.9898102	0.9986614	0.99796295	0.99965477	0.9996456	0.99977535	0.99734014	0.99830997	0.99963486	0.99740785
0.0	0.0075595267	0.58608687	0.00012892719	0.0041514426	0.002549406	0.5942625	0.03460891	0.018405145	0.015259704	0.001047689
0.0	0.0012365874	0.6370827	2.9802317e-05	0.0015999875	0.33952832	0.53753054	0.0028330698	0.025414048	0.042331267	0.010673024
0.0	0.991582	0.9919749	0.9839601	0.9989028	0.9979133	0.9887216	0.99850166	0.97901535	0.9788047	0.9934402
0.0	0.10229387	0.0063137184	0.00087608275	0.019978	0.64734334	0.7051402	0.06483924	0.007320245	0.06419529	0.9034052
0.0	0.10229387	0.0063137184	0.00087608275	0.019978	0.64734334	0.7051402	0.06483924	0.007320245	0.06419529	0.9034052
0.0	0.44443765	0.54096794	0.00042463435	0.007909637	0.5256307	0.15143086	0.0022910447	0.2776216	0.3195406	0.10098079
0.0	0.991582	0.9919749	0.9839601	0.9989028	0.9979133	0.9887216	0.99850166	0.97901535	0.9788047	0.9934402
0.0	0.082241364	0.11744298	0.10552333	0.62645143	0.24945773	0.8613939	0.40492693	0.33890042	0.48987535	0.16258633
0.0	0.9981415	0.9990404	0.9972817	0.9990619	0.9996531	0.99944896	0.9981517	0.99818605	0.9994721	0.9965025
0.0	0.9980142	0.99898404	0.99741614	0.99905235	0.9996412	0.999413	0.99803764	0.9980253	0.9995328	0.99667776
0.0	0.9976567	0.9989096	0.9972934	0.99901474	0.9996431	0.9994469	0.9979278	0.99802786	0.99953663	0.99630356
0.0	0.9977063	0.99897623	0.99751747	0.9991196	0.99965274	0.99943703	0.99817026	0.9981304	0.99953055	0.9963832
0.0	0.99850816	0.9996221	0.9983746	0.9989767	0.99942243	0.99973863	0.9929075	0.9992907	0.9996841	0.9964741
0.0	0.991582	0.9919749	0.9839601	0.9989028	0.9979133	0.9887216	0.99850166	0.97901535	0.9788047	0.9934402
0.0	0.99500483	0.9994286	0.9960685	0.99872667	0.9997155	0.99975663	0.9960373	0.9992398	0.9992269	0.99390405
0.0	0.991582	0.9919749	0.9839601	0.9989028	0.9979133	0.9887216	0.99850166	0.97901535	0.9788047	0.9934402
0.0	0.991582	0.9919749	0.9839601	0.9989028	0.9979133	0.9887216	0.99850166	0.97901535	0.9788047	0.9934402
0.0	0.991582	0.9919749	0.9839601	0.9989028	0.9979133	0.9887216	0.99850166	0.97901535	0.9788047	0.9934402
0.0	0.991582	0.9919749	0.9839601	0.9989028	0.9979133	0.9887216	0.99850166	0.97901535	0.9788047	0.9934402
0.0	0.991582	0.9919749	0.9839601	0.9989028	0.9979133	0.9887216	0.99850166	0.97901535	0.9788047	0.9934402
0.0	0.991582	0.9919749	0.9839601	0.9989028	0.9979133	0.9887216	0.99850166	0.97901535	0.9788047	0.9934402
0.0	0.991582	0.9919749	0.9839601	0.9989028	0.9979133	0.9887216	0.99850166	0.97901535	0.9788047	0.9934402
0.0	0.99876773	0.99961025	0.9985233	0.99891317	0.9994553	0.999742	0.9932198	0.99937457	0.9996778	0.9964629
0.0	0.991582	0.9919749	0.9839601	0.9989028	0.9979133	0.9887216	0.99850166	0.97901535	0.9788047	0.9934402
0.0	0.991582	0.9919749	0.9839601	0.9989028	0.9979133	0.9887216	0.99850166	0.97901535	0.9788047	0.9934402
0.0	0.991582	0.9919749	0.9839601	0.9989028	0.9979133	0.9887216	0.99850166	0.97901535	0.9788047	0.9934402
0.0	0.991582	0.9919749	0.9839601	0.9989028	0.9979133	0.9887216	0.99850166	0.97901535	0.9788047	0.9934402
0.0	0.991582	0.9919749	0.9839601	0.9989028	0.9979133	0.9887216	0.99850166	0.97901535	0.9788047	0.9934402
0.0	0.996062	0.99947304	0.9963486	0.9996716	0.99966073	0.9998858	0.9982673	0.9993556	0.9993705	0.9961289
0.0	0.991582	0.9919749	0.9839601	0.9989028	0.9979133	0.9887216	0.99850166	0.97901535	0.9788047	0.9934402
0.0	0.991582	0.9919749	0.9839601	0.9989028	0.9979133	0.9887216	0.99850166	0.97901535	0.9788047	0.9934402
0.0	0.991582	0.9919749	0.9839601	0.9989028	0.9979133	0.9887216	0.99850166	0.97901535	0.9788047	0.9934402
0.0	0.991582	0.9919749	0.9839601	0.9989028	0.9979133	0.9887216	0.99850166	0.97901535	0.9788047	0.9934402
0.0	0.991582	0.9919749	0.9839601	0.9989028	0.9979133	0.9887216	0.99850166	0.97901535	0.9788047	0.9934402
0.0	0.991582	0.9919749	0.9839601	0.9989028	0.9979133	0.9887216	0.99850166	0.97901535	0.9788047	0.9934402
0.0	0.99745995	0.9990388	0.99730814	0.9984731	0.99879324	0.9998248	0.9938693	0.9992642	0.9989931	0.9946095
0.0	0.9964328	0.9971904	0.9984869	0.99934655	0.99963176	0.9992429	0.9934103	0.9970312	0.999175	0.99916697
0.0	0.96242034	0.7854418	0.39909172	0.79492503	0.8091628	0.93276596	0.92915916	0.9984937	0.9926603	0.4548012
0.0	0.73362213	0.91026735	0.42935374	0.99376386	0.9894867	0.9927592	0.19999109	0.9955043	0.99745566	0.87729675
0.0	0.20625989	0.98073053	0.2106788	0.94333684	0.82635134	0.9154867	0.38612795	0.9783448	0.97720885	0.72045666
0.0	0.6455323	0.9218443	0.14622961	0.97377545	0.7479618	0.9896265	0.76569384	0.82812905	0.9737499	0.44683564
0.0	0.90255344	0.8739538	0.47809112	0.97246766	0.056566264	0.9454128	0.05823026	0.98130035	0.5919367	0.4653272
0.0	0.7308886	0.8867455	0.81191504	0.99763775	0.8637089	0.99836403	0.8282359	0.994899	0.9974825	0.9120252
0.0	0.100816034	0.71158284	0.052737705	0.8969416	0.3326155	0.74009615	0.88924044	0.8562663	0.97054064	0.40945318
0.0	0.34582192	0.93417525	0.1557839	0.7071144	0.49728847	0.99388874	0.51412344	0.98719424	0.95350033	0.3731708
0.0	0.014581811	0.65125436	0.08205132	0.8914988	0.66260004	0.46641743	0.48163623	0.5658669	0.4301096	0.67865276
0.0	0.9994616	0.9999579	0.99986935	0.9999056	0.99997044	0.99998605	0.99958915	0.9997944	0.9999505	0.99953544
0.0	0.001045726	0.0033864377	0.00049139693	0.0016240971	0.0056982376	0.0044669975	0.000766849	0.010349298	0.0018679528	0.0010331735
0.0	0.010390667	0.0021140117	0.00048395933	0.06141918	0.0022823622	0.025240371	0.013262226	0.015182724	0.011913787	0.004715374
0.0	0.02277992	0.5351875	0.85667807	0.08282586	0.3703525	0.8232864	0.010717489	0.092280835	0.19438511	0.11547464
0.0	0.83195895	0.6551933	0.982453	0.022857515	0.04992454	0.88156503	0.033548743	0.0016905303	0.82657886	0.018828016
0.0	0.5884172	0.8596123	0.5508092	0.8682182	0.78455955	0.92434967	0.9494961	0.34365502	0.3665665	0.8566606
0.0	0.99835545	0.9992594	0.99828774	0.9991196	0.9990115	0.9998542	0.99501204	0.99939835	0.999316	0.99602437
0.0	0.9970438	0.99956137	0.9975636	0.99953616	0.9997329	0.99980146	0.99671566	0.9994116	0.99949336	0.9955343
0.0	0.9843109	0.98852277	0.97143066	0.9918224	0.9973816	0.9975885	0.9941737	0.9938176	0.9928457	0.99141544
0.0	0.991582	0.9919749	0.9839601	0.9989028	0.9979133	0.9887216	0.99850166	0.97901535	0.9788047	0.9934402
0.0	0.9989293	0.99869776	0.9965274	0.99928266	0.9996995	0.99985874	0.99684346	0.9993156	0.99975806	0.9982121
0.0	0.99704736	0.99919087	0.99683607	0.9984086	0.9991837	0.9995751	0.99008876	0.99870145	0.99946195	0.9941338
0.0	0.991582	0.9919749	0.9839601	0.9989028	0.9979133	0.9887216	0.99850166	0.97901535	0.9788047	0.9934402
0.0	0.9869959	0.98909587	0.99301344	0.998628	0.99840075	0.99849653	0.98361844	0.9924941	0.9965581	0.99849486
0.0	0.99990845	0.76957774	0.74087745	0.23148017	0.9796014	0.997072	0.008645927	0.99920136	0.9933275	0.99777216
0.0	0.36457312	0.39903978	0.9003339	0.76313716	0.044602785	0.80140156	0.001956406	0.0032575845	0.39346847	0.62153673
0.0	0.36457312	0.39903978	0.9003339	0.76313716	0.044602785	0.80140156	0.001956406	0.0032575845	0.39346847	0.62153673
0.0	0.9966259	0.99790925	0.9994204	0.9998166	0.9997943	0.9999018	0.99921596	0.9989537	0.99949956	0.99914455
0.0	0.9986695	0.9991309	0.9998474	0.9998621	0.9999399	0.9999001	0.99977285	0.99946076	0.99972373	0.99937916
0.0	0.9983398	0.9992047	0.9982002	0.9992136	0.9993617	0.9998572	0.9963898	0.99937254	0.9992299	0.9950228
0.0	0.0035285703	0.0040423316	0.00071727915	0.0014575252	0.004891137	0.02309843	0.0024262897	0.0036307357	0.03191919	0.0034456062
0.0	0.99680054	0.9985287	0.9950547	0.998061	0.9984174	0.9997836	0.99160635	0.99876153	0.99888784	0.9925288
0.0	0.0035285736	0.0040423316	0.00071727915	0.0014575252	0.004891137	0.023098435	0.0024262897	0.0036307357	0.03191919	0.0034456062
0.0	0.99680054	0.9985287	0.9950547	0.998061	0.9984174	0.9997836	0.99160635	0.99876153	0.99888784	0.9925288
0.0	0.991582	0.9919749	0.9839601	0.9989028	0.9979133	0.9887216	0.99850166	0.97901535	0.9788047	0.9934402
0.0	0.991582	0.9919749	0.9839601	0.9989028	0.9979133	0.9887216	0.99850166	0.97901535	0.9788047	0.9934402
0.0	0.991582	0.9919749	0.9839601	0.9989028	0.9979133	0.9887216	0.99850166	0.97901535	0.9788047	0.9934402
0.0	0.99857867	0.99965155	0.9993586	0.9996792	0.9998197	0.9999343	0.99884063	0.9995691	0.99972683	0.9991738
0.0	0.991582	0.9919749	0.9839601	0.9989028	0.9979133	0.9887216	0.99850166	0.97901535	0.9788047	0.9934402
0.0	0.9898102	0.9986614	0.99796295	0.99965477	0.9996456	0.99977535	0.99734014	0.99830997	0.99963486	0.99740785
0.0	0.991582	0.9919749	0.9839601	0.9989028	0.9979133	0.9887216	0.99850166	0.97901535	0.9788047	0.9934402
0.0	0.99857867	0.99965155	0.9993586	0.9996792	0.9998197	0.9999343	0.99884063	0.9995691	0.99972683	0.9991738
0.0	0.991582	0.9919749	0.9839601	0.9989028	0.9979133	0.9887216	0.99850166	0.97901535	0.9788047	0.9934402
0.0	5.2079795e-05	0.00027863838	1.5040547e-05	0.00033900078	0.0008810296	0.00096372364	0.0005681038	0.001150762	0.001171038	0.0022417393
0.0	0.991582	0.9919749	0.9839601	0.9989028	0.9979133	0.9887216	0.99850166	0.97901535	0.9788047	0.9934402
0.0	0.991582	0.9919749	0.9839601	0.9989028	0.9979133	0.9887216	0.99850166	0.97901535	0.9788047	0.9934402
0.0	0.99857867	0.99965155	0.9993586	0.9996792	0.9998197	0.9999343	0.99884063	0.9995691	0.99972683	0.9991738
0.0	0.991582	0.9919749	0.9839601	0.9989028	0.9979133	0.9887216	0.99850166	0.97901535	0.9788047	0.9934402
0.0	0.99944717	0.99972516	0.9974432	0.99965835	0.9998696	0.99995244	0.99759054	0.9995396	0.9998857	0.998445
0.0	0.99857867	0.99965155	0.9993586	0.9996792	0.9998197	0.9999343	0.99884063	0.9995691	0.99972683	0.9991738
0.0	0.991582	0.9919749	0.9839601	0.9989028	0.9979133	0.9887216	0.99850166	0.97901535	0.9788047	0.9934402
0.0	5.2079795e-05	0.00027863838	1.5040547e-05	0.00033900078	0.0008810296	0.0009637241	0.0005681035	0.0011507614	0.001171038	0.0022417393
0.0	0.9979419	0.9991534	0.9976845	0.9987097	0.9989256	0.9998016	0.99504024	0.99921143	0.9992926	0.9957878
0.0	0.0035285736	0.0040423293	0.00071727915	0.0014575252	0.004891135	0.02309843	0.0024262897	0.0036307357	0.031919204	0.0034456062
0.0	0.9147449	0.23917691	0.9823308	0.797433	0.019863568	0.9796491	0.9098278	0.8814557	0.88053316	0.37505266
0.0	0.23090631	0.0038684797	0.020840062	0.8017285	0.24815363	0.6086486	0.17027429	0.5216244	0.36140594	0.007851423
0.0	0.9931391	0.9939897	0.9980192	0.99898857	0.99916995	0.9985593	0.98661345	0.99432063	0.9982381	0.9988034
0.0	0.9933049	0.99395186	0.99803704	0.9990281	0.9990553	0.998553	0.9864639	0.9938928	0.9983553	0.9987741
0.0	0.9933049	0.99395186	0.99803704	0.9990281	0.9990553	0.998553	0.9864639	0.9938928	0.9983553	0.9987741
0.0	0.9933049	0.99395186	0.99803704	0.9990281	0.9990553	0.998553	0.9864639	0.9938928	0.9983553	0.9987741
0.0	0.991582	0.9919749	0.9839601	0.9989028	0.9979133	0.9887216	0.99850166	0.97901535	0.9788047	0.9934402
0.0	0.991582	0.9919749	0.9839601	0.9989028	0.9979133	0.9887216	0.99850166	0.97901535	0.9788047	0.9934402
0.0	0.991582	0.9919749	0.9839601	0.9989028	0.9979133	0.9887216	0.99850166	0.97901535	0.9788047	0.9934402
0.0	0.991582	0.9919749	0.9839601	0.9989028	0.9979133	0.9887216	0.99850166	0.97901535	0.9788047	0.9934402
0.0	0.991582	0.9919749	0.9839601	0.9989028	0.9979133	0.9887216	0.99850166	0.97901535	0.9788047	0.9934402
0.0	0.991582	0.9919749	0.9839601	0.9989028	0.9979133	0.9887216	0.99850166	0.97901535	0.9788047	0.9934402
0.0	0.991582	0.9919749	0.9839601	0.9989028	0.9979133	0.9887216	0.99850166	0.97901535	0.9788047	0.9934402
0.0	0.9983398	0.9992047	0.9982002	0.9992136	0.9993617	0.9998572	0.9963898	0.99937254	0.9992299	0.9950228
0.0	0.991582	0.9919749	0.9839601	0.9989028	0.9979133	0.9887216	0.99850166	0.97901535	0.9788047	0.9934402
0.0	0.991582	0.9919749	0.9839601	0.9989028	0.9979133	0.9887216	0.99850166	0.97901535	0.9788047	0.9934402
0.0	0.991582	0.9919749	0.9839601	0.9989028	0.9979133	0.9887216	0.99850166	0.97901535	0.9788047	0.9934402
0.0	0.991582	0.9919749	0.9839601	0.9989028	0.9979133	0.9887216	0.99850166	0.97901535	0.9788047	0.9934402
0.0	0.991582	0.9919749	0.9839601	0.9989028	0.9979133	0.9887216	0.99850166	0.97901535	0.9788047	0.9934402
0.0	0.87904567	0.99384284	0.99840456	0.99861467	0.9981427	0.99934596	0.9691366	0.97449875	0.99394506	0.98809016
0.0	0.9971836	0.99878615	0.99623615	0.9981799	0.99871755	0.99980754	0.9925795	0.9989698	0.9989334	0.9931163
0.0	0.0035285703	0.0040423293	0.00071727915	0.0014575252	0.004891137	0.023098435	0.0024262907	0.0036307357	0.03191919	0.0034456062
0.0	0.0035285703	0.0040423316	0.00071727886	0.0014575252	0.004891137	0.02309843	0.0024262897	0.0036307338	0.031919204	0.0034456062
0.0	0.0035285736	0.0040423316	0.00071727915	0.0014575252	0.004891137	0.02309843	0.0024262907	0.0036307357	0.03191919	0.0034456062
0.0	0.0035285736	0.0040423274	0.00071727886	0.0014575252	0.004891135	0.023098435	0.0024262897	0.0036307338	0.03191919	0.0034456062
0.0	0.008071904	0.0018028266	0.00048395933	0.021539459	0.0008716276	0.01974306	0.0054180506	0.0075072017	0.008642882	0.0035256005
0.0	0.991582	0.9919749	0.9839601	0.9989028	0.9979133	0.9887216	0.99850166	0.97901535	0.9788047	0.9934402
0.0	0.0041529196	0.00492234	0.00071727985	0.0016750386	0.004891137	0.028238563	0.002850179	0.0045488575	0.028146917	0.003924363
0.0	0.9869959	0.98909587	0.99301344	0.998628	0.99840075	0.99849653	0.98361844	0.9924941	0.9965581	0.99849486
0.0	0.991582	0.9919749	0.9839601	0.9989028	0.9979133	0.9887216	0.99850166	0.97901535	0.9788047	0.9934402
0.0	0.991582	0.9919749	0.9839601	0.9989028	0.9979133	0.9887216	0.99850166	0.97901535	0.9788047	0.9934402
0.0	0.991582	0.9919749	0.9839601	0.9989028	0.9979133	0.9887216	0.99850166	0.97901535	0.9788047	0.9934402
0.0	0.99607337	0.9982893	0.9945344	0.9973494	0.99835676	0.99976164	0.991093	0.9986953	0.99863786	0.991507
0.0	0.991582	0.9919749	0.9839601	0.9989028	0.9979133	0.9887216	0.99850166	0.97901535	0.9788047	0.9934402
0.0	0.991582	0.9919749	0.9839601	0.9989028	0.9979133	0.9887216	0.99850166	0.97901535	0.9788047	0.9934402
0.0	0.991582	0.9919749	0.9839601	0.9989028	0.9979133	0.9887216	0.99850166	0.97901535	0.9788047	0.9934402
0.0	0.991582	0.9919749	0.9839601	0.9989028	0.9979133	0.9887216	0.99850166	0.97901535	0.9788047	0.9934402
0.0	0.7975798	0.8033153	0.9393276	0.72173464	0.967672	0.9908619	0.7624171	0.9077465	0.99019086	0.7417558
0.0	0.991582	0.9919749	0.9839601	0.9989028	0.9979133	0.9887216	0.99850166	0.97901535	0.9788047	0.9934402
0.0	0.991582	0.9919749	0.9839601	0.9989028	0.9979133	0.9887216	0.99850166	0.97901535	0.9788047	0.9934402
0.0	0.998033	0.9995333	0.99918	0.99963915	0.9996685	0.9999615	0.99840623	0.99970514	0.9996444	0.99870956
0.0	0.991582	0.9919749	0.9839601	0.9989028	0.9979133	0.9887216	0.99850166	0.97901535	0.9788047	0.9934402
0.0	0.991582	0.9919749	0.9839601	0.9989028	0.9979133	0.9887216	0.99850166	0.97901535	0.9788047	0.9934402
0.0	0.0035285703	0.0040423316	0.00071727985	0.0014575252	0.004891137	0.023098435	0.0024262897	0.0036307338	0.03191919	0.0034456062
0.0	0.991582	0.9919749	0.9839601	0.9989028	0.9979133	0.9887216	0.99850166	0.97901535	0.9788047	0.9934402
0.0	0.991582	0.9919749	0.9839601	0.9989028	0.9979133	0.9887216	0.99850166	0.97901535	0.9788047	0.9934402
0.0	0.991582	0.9919749	0.9839601	0.9989028	0.9979133	0.9887216	0.99850166	0.97901535	0.9788047	0.9934402
0.0	0.991582	0.9919749	0.9839601	0.9989028	0.9979133	0.9887216	0.99850166	0.97901535	0.9788047	0.9934402
0.0	0.991582	0.9919749	0.9839601	0.9989028	0.9979133	0.9887216	0.99850166	0.97901535	0.9788047	0.9934402
0.0	0.0035285736	0.0040423316	0.00071727915	0.0014575252	0.004891135	0.023098435	0.0024262897	0.0036307357	0.031919204	0.0034456062
0.0	0.79757977	0.8033152	0.9393276	0.72173476	0.967672	0.9908619	0.7624169	0.9077465	0.99019086	0.7417559
0.0	0.9869959	0.98909587	0.99301344	0.998628	0.99840075	0.99849653	0.98361844	0.9924941	0.9965581	0.99849486
0.0	0.991582	0.9919749	0.9839601	0.9989028	0.9979133	0.9887216	0.99850166	0.97901535	0.9788047	0.9934402
0.0	0.991582	0.9919749	0.9839601	0.9989028	0.9979133	0.9887216	0.99850166	0.97901535	0.9788047	0.9934402
0.0	0.9869959	0.98909587	0.99301344	0.998628	0.99840075	0.99849653	0.98361844	0.9924941	0.9965581	0.99849486
0.0	0.0012044826	0.7378687	0.29578215	0.6578216	0.41206506	0.0013476207	0.0074648187	0.35415533	0.000241652	0.019464077
0.0	0.00726857	0.009474635	0.0010300066	0.002264181	0.007944208	0.033270184	0.004020207	0.0062057017	0.06609403	0.0061837025
0.0	0.9984686	0.99957305	0.9981585	0.99886924	0.9994286	0.99966705	0.99317354	0.9991924	0.9996892	0.99639577
0.0	0.0012044826	0.7378687	0.29578215	0.6578216	0.41206506	0.0013476207	0.0074648187	0.35415533	0.000241652	0.019464077
0.0	0.991582	0.9919749	0.9839601	0.9989028	0.9979133	0.9887216	0.99850166	0.97901535	0.9788047	0.9934402
0.0	0.0012044826	0.7378687	0.29578215	0.6578216	0.41206506	0.0013476207	0.0074648187	0.35415533	0.000241652	0.019464077
0.0	0.9966259	0.99790925	0.9994204	0.9998166	0.9997943	0.9999018	0.99921596	0.9989537	0.99949956	0.99914455
0.0	0.991582	0.9919749	0.9839601	0.9989028	0.9979133	0.9887216	0.99850166	0.97901535	0.9788047	0.9934402
0.0	0.991582	0.9919749	0.9839601	0.9989028	0.9979133	0.9887216	0.99850166	0.97901535	0.9788047	0.9934402
0.0	0.991582	0.9919749	0.9839601	0.9989028	0.9979133	0.9887216	0.99850166	0.97901535	0.9788047	0.9934402
0.0	0.991582	0.9919749	0.9839601	0.9989028	0.9979133	0.9887216	0.99850166	0.97901535	0.9788047	0.9934402
0.0	0.010390667	0.0021140117	0.00048395956	0.06141918	0.0022823622	0.025240371	0.013262226	0.015182731	0.011913787	0.004715374
0.0	0.008071904	0.0018028256	0.00048395933	0.021539459	0.0008716276	0.01974306	0.0054180506	0.0075072017	0.008642882	0.0035256005
0.0	0.991582	0.9919749	0.9839601	0.9989028	0.9979133	0.9887216	0.99850166	0.97901535	0.9788047	0.9934402
0.0	0.99919146	0.9990145	0.9973003	0.9994666	0.99974185	0.99986863	0.9973539	0.9994784	0.99981004	0.9986797
0.0	0.00370483	0.0045136027	0.00075700146	0.0017971549	0.0054074796	0.029308915	0.0026446397	0.0036307338	0.03413835	0.0036931357
0.0	0.41241604	0.15261035	0.07227191	0.2321679	0.2959561	0.6982106	0.2937642	0.97901535	0.22662936	0.12060422
0.0	0.41241604	0.15261035	0.07227191	0.2321679	0.2959561	0.6982106	0.2937642	0.97901535	0.22662936	0.12060422
0.0	0.41241604	0.15261035	0.07227191	0.2321679	0.2959561	0.6982106	0.2937642	0.97901535	0.22662936	0.12060422
0.0	0.00401529	0.0068571502	0.0008474046	0.0018942	0.0064333337	0.031790536	0.0027945319	0.005867377	0.04883238	0.005651046
0.0	0.9464919	0.9260402	0.74505574	0.88332283	0.95353967	0.988794	0.95457995	0.95544475	0.91898054	0.9287517
0.0	0.00015717543	0.0047725355	0.00022579257	0.00013217362	0.00077585556	0.021232521	0.00039390987	0.04565735	0.046722587	0.0016297556
0.0	0.00015717543	0.0047725355	0.00022579257	0.00013217362	0.00077585556	0.021232521	0.00039390987	0.04565735	0.046722587	0.0016297556
0.0	0.00021471037	0.01683769	0.01920166	0.00032781516	0.002420885	0.048722323	0.00025651976	0.20139265	0.046722587	0.0016297556
0.0	0.8937986	0.9949019	0.99840456	0.9987909	0.9981427	0.9994054	0.9741401	0.97881866	0.9930226	0.98967314
0.0	0.991582	0.9919749	0.9839601	0.9989028	0.9979133	0.9887216	0.99850166	0.97901535	0.9788047	0.9934402
0.0	0.991582	0.9919749	0.9839601	0.9989028	0.9979133	0.9887216	0.99850166	0.97901535	0.9788047	0.9934402
0.0	0.7189527	0.9340419	0.5176585	0.5845941	0.9145796	0.92432225	0.72386587	0.8698401	0.9427665	0.7048702
0.0	0.9869959	0.98909587	0.99301344	0.998628	0.99840075	0.99849653	0.98361844	0.9924941	0.9965581	0.99849486
0.0	0.98455507	0.9979663	0.990917	0.98084176	0.99894243	0.9989047	0.9847062	0.99488753	0.9977519	0.9669357
0.0	0.991582	0.9919749	0.9839601	0.9989028	0.9979133	0.9887216	0.99850166	0.97901535	0.9788047	0.9934402
0.0	0.991582	0.9919749	0.9839601	0.9989028	0.9979133	0.9887216	0.99850166	0.97901535	0.9788047	0.9934402
0.0	0.991582	0.9919749	0.9839601	0.9989028	0.9979133	0.9887216	0.99850166	0.97901535	0.9788047	0.9934402
0.0	0.99857867	0.99965155	0.9993586	0.9996792	0.9998197	0.9999343	0.99884063	0.9995691	0.99972683	0.9991738
0.0	0.9988041	0.9997172	0.9996363	0.99982065	0.9997924	0.99997103	0.9989792	0.999782	0.9997795	0.9992132
0.0	0.991582	0.9919749	0.9839601	0.9989028	0.9979133	0.9887216	0.99850166	0.97901535	0.9788047	0.9934402
0.0	0.991582	0.9919749	0.9839601	0.9989028	0.9979133	0.9887216	0.99850166	0.97901535	0.9788047	0.9934402
0.0	0.991582	0.9919749	0.9839601	0.9989028	0.9979133	0.9887216	0.99850166	0.97901535	0.9788047	0.9934402
0.0	0.99607337	0.9982893	0.9945344	0.9973494	0.99835676	0.99976164	0.991093	0.9986953	0.99863786	0.991507
0.0	0.991582	0.9919749	0.9839601	0.9989028	0.9979133	0.9887216	0.99850166	0.97901535	0.9788047	0.9934402
0.0	0.95967245	0.9915999	0.8954479	0.9909586	0.98805064	0.99610364	0.84459627	0.98731077	0.986999	0.9133255
0.0	0.9918841	0.9990982	0.9929516	0.99863356	0.9995852	0.99968076	0.99465275	0.9989568	0.9989524	0.98976433
0.0	0.991582	0.9919749	0.9839601	0.9989028	0.9979133	0.9887216	0.99850166	0.97901535	0.9788047	0.9934402
0.0	0.9958931	0.9991054	0.9912039	0.9987025	0.9993901	0.9995834	0.97255164	0.9983725	0.99923706	0.9897204
0.0	0.043354653	0.9401158	0.9640186	0.89045227	0.6854513	0.87985766	0.9964856	0.0041784286	0.123626515	0.96643275
0.0	0.004287483	0.012917244	0.0023681903	0.9989028	0.0017108829	0.009562271	0.004109625	0.002609569	0.0073943324	0.009175365
0.0	0.2759898	0.0031732062	0.0012732605	0.00057645317	0.98509175	2.4039458e-05	8.384399e-05	0.00133101	0.00026073772	0.00015044428
0.0	0.991582	0.9919749	0.9839601	0.9989028	0.9979133	0.9887216	0.99850166	0.97901535	0.9788047	0.9934402
0.0	0.991582	0.9919749	0.9839601	0.9989028	0.9979133	0.9887216	0.99850166	0.97901535	0.9788047	0.9934402
0.0	0.99704736	0.99919087	0.99683607	0.9984086	0.9991837	0.9995751	0.99008876	0.99870145	0.99946195	0.9941338
0.0	0.9978294	0.99971324	0.9992773	0.9999076	0.9998901	0.99995947	0.9994349	0.9996753	0.9998099	0.9990006
0.0	0.998033	0.9995333	0.99918	0.99963915	0.9996685	0.9999615	0.99840623	0.99970514	0.9996444	0.99870956
0.0	0.99568594	0.99955624	0.99843067	0.9998223	0.9998404	0.99994504	0.99914455	0.9995701	0.9997013	0.9984003
0.0	0.991582	0.9919749	0.9839601	0.9989028	0.9979133	0.9887216	0.99850166	0.97901535	0.9788047	0.9934402
0.0	0.0035285736	0.0040423316	0.00071727985	0.0014575252	0.004891137	0.023098435	0.0024262897	0.0036307338	0.03191919	0.0034456062
0.0	0.0028515186	0.003527578	0.0005718065	0.001020231	0.0043126666	0.016308168	0.0020477225	0.002703721	0.025672924	0.002788958
0.0	0.8471185	0.9884799	0.12743115	0.9435338	0.9804735	0.9961796	0.9673728	0.9746018	0.9377932	0.6769687
0.0	0.3429785	0.0040179817	0.0010799901	0.042310342	0.029897176	0.19072205	0.04081988	0.0023228442	0.00034156584	0.055281073
0.0	0.0029351723	0.004073388	0.00081398804	0.0011807093	0.0056486726	0.018476818	0.0026121147	0.003049116	0.031492304	0.0035965028
0.0	0.0029351723	0.004073388	0.00081398804	0.0011807093	0.0056486726	0.018476821	0.0026121147	0.003049116	0.031492304	0.0035965028
0.0	0.3429785	0.0040179817	0.0010799901	0.042310342	0.029897176	0.19072205	0.04081988	0.0023228442	0.00034156584	0.055281073
0.0	0.8790456	0.99384284	0.99840456	0.99861467	0.9981427	0.99934596	0.9691366	0.97449875	0.99394506	0.98809016
0.0	0.8029737	0.01831592	0.093581066	0.023146767	0.26898545	0.8659169	0.057283122	0.0048320075	0.0038368257	0.067481846
0.0	0.991582	0.9919749	0.9839601	0.9989028	0.9979133	0.9887216	0.99850166	0.97901535	0.9788047	0.9934402
0.0	0.991582	0.9919749	0.9839601	0.9989028	0.9979133	0.9887216	0.99850166	0.97901535	0.9788047	0.9934402
0.0	0.991582	0.9919749	0.9839601	0.9989028	0.9979133	0.9887216	0.99850166	0.97901535	0.9788047	0.9934402
0.0	5.2079795e-05	0.00027863838	1.5040547e-05	0.00033900078	0.0008810296	0.00096372457	0.0005681035	0.0011507614	0.001171038	0.0022417393
0.0	0.5464387	0.025454363	0.8553226	0.4665526	0.00078716327	0.31053495	0.16185689	0.19294783	0.06192839	0.005072788
0.0	0.991582	0.9919749	0.9839601	0.9989028	0.9979133	0.9887216	0.99850166	0.97901535	0.9788047	0.9934402
0.0	0.991582	0.9919749	0.9839601	0.9989028	0.9979133	0.9887216	0.99850166	0.97901535	0.9788047	0.9934402
0.0	0.99857867	0.99965155	0.9993586	0.9996792	0.9998197	0.9999343	0.99884063	0.9995691	0.99972683	0.9991738
0.0	0.87904567	0.99384284	0.99840456	0.99861467	0.9981427	0.99934596	0.9691366	0.9744986	0.99394506	0.98809016
0.0	0.9991879	0.9992217	0.99931824	0.99883884	0.9952064	0.99969935	0.9988636	0.9989458	0.9993344	0.99586296
0.0	0.5464387	0.025454354	0.8553226	0.4665526	0.0007871636	0.3105349	0.16185686	0.19294786	0.06192839	0.005072788
0.0	0.47601014	0.7082535	0.24024194	0.33139655	0.55966437	0.80515915	0.41855466	0.8613013	0.5351541	0.9694689
0.0	0.991582	0.9919749	0.9839601	0.9989028	0.9979133	0.9887216	0.99850166	0.97901535	0.9788047	0.9934402
0.0	0.991582	0.9919749	0.9839601	0.9989028	0.9979133	0.9887216	0.99850166	0.97901535	0.9788047	0.9934402
0.0	0.991582	0.9919749	0.9839601	0.9989028	0.9979133	0.9887216	0.99850166	0.97901535	0.9788047	0.9934402
0.0	0.0035285736	0.0040423293	0.00071727886	0.0014575252	0.004891137	0.023098435	0.0024262897	0.0036307357	0.031919204	0.0034456062
0.0	0.991582	0.9919749	0.9839601	0.9989028	0.9979133	0.9887216	0.99850166	0.97901535	0.9788047	0.9934402
0.0	0.9966826	0.99941444	0.9979963	0.99948263	0.99974364	0.9998381	0.99425817	0.9992648	0.99912804	0.99703014
0.0	0.0035285703	0.0040423316	0.00071727915	0.0014575252	0.004891135	0.02309843	0.0024262907	0.0036307357	0.031919204	0.0034456062
0.0	0.0032888579	0.00411851	0.000756607	0.0014146045	0.0048635365	0.023124697	0.002319173	0.0039419434	0.03378005	0.0035976751
0.0	0.991582	0.9919749	0.9839601	0.9989028	0.9979133	0.9887216	0.99850166	0.97901535	0.9788047	0.9934402
0.0	0.7993224	0.012508699	0.015041986	0.6132215	0.20193656	0.7849361	0.009682326	0.16706543	0.0026576333	0.011464808
0.0	0.7993224	0.012508699	0.015041986	0.6132215	0.20193656	0.7849361	0.009682326	0.16706543	0.0026576333	0.011464808
0.0	0.7993224	0.012508699	0.015041986	0.6132215	0.20193656	0.7849361	0.009682326	0.16706543	0.0026576333	0.011464808
0.0	0.026170269	0.35438946	0.002465031	0.7109271	0.24401006	0.025339877	0.4293305	0.25810382	0.45280918	0.13316321
0.0	0.026170269	0.35438946	0.002465031	0.7109271	0.24401006	0.025339877	0.4293305	0.25810382	0.45280918	0.13316321
0.0	0.003573542	0.0040423293	0.0007310574	0.0014575252	0.004891137	0.022780301	0.0022879764	0.0036307338	0.033597548	0.0036293147
0.0	0.991582	0.9919749	0.9839601	0.9989028	0.9979133	0.9887216	0.99850166	0.97901535	0.9788047	0.9934402
0.0	0.991582	0.9919749	0.9839601	0.9989028	0.9979133	0.9887216	0.99850166	0.97901535	0.9788047	0.9934402
0.0	0.996062	0.99947304	0.9963486	0.9996716	0.99966073	0.9998858	0.9982673	0.9993556	0.9993705	0.9961289
0.0	0.996062	0.99947304	0.9963486	0.9996716	0.99966073	0.9998858	0.9982673	0.9993556	0.9993705	0.9961289
0.0	0.99857867	0.99965155	0.9993586	0.9996792	0.9998197	0.9999343	0.99884063	0.9995691	0.99972683	0.9991738
0.0	5.2079795e-05	0.00027863838	1.5040547e-05	0.0003390006	0.0008810296	0.00096372457	0.0005681035	0.001150762	0.001171038	0.0022417393
0.0	0.5464385	0.025454354	0.8553226	0.46655247	0.0007871636	0.31053492	0.1618568	0.19294783	0.06192839	0.005072788
0.0	0.99857867	0.99965155	0.9993586	0.9996792	0.9998197	0.9999343	0.99884063	0.9995691	0.99972683	0.9991738
0.0	5.2079795e-05	0.00027863812	1.5040547e-05	0.00033900078	0.0008810296	0.00096372457	0.0005681038	0.0011507614	0.001171038	0.0022417393
0.0	0.5464387	0.025454363	0.8553226	0.4665526	0.0007871636	0.3105349	0.1618568	0.19294783	0.06192839	0.005072788
0.0	0.996062	0.99947304	0.9963486	0.9996716	0.99966073	0.9998858	0.9982673	0.9993556	0.9993705	0.9961289
0.0	0.99857867	0.99965155	0.9993586	0.9996792	0.9998197	0.9999343	0.99884063	0.9995691	0.99972683	0.9991738
0.0	5.2079795e-05	0.00027863812	1.5040547e-05	0.00033900078	0.0008810296	0.00096372457	0.0005681035	0.0011507614	0.001171038	0.0022417393
0.0	0.5464387	0.02545436	0.8553226	0.4665526	0.0007871636	0.31053495	0.16185689	0.19294786	0.06192839	0.005072788
0.0	0.996062	0.99947304	0.9963486	0.9996716	0.99966073	0.9998858	0.9982673	0.9993556	0.9993705	0.9961289
0.0	0.99857867	0.99965155	0.9993586	0.9996792	0.9998197	0.9999343	0.99884063	0.9995691	0.99972683	0.9991738
0.0	5.2079795e-05	0.00027863838	1.5040547e-05	0.00033900078	0.0008810296	0.00096372457	0.0005681038	0.0011507614	0.001171038	0.0022417393
0.0	0.5464385	0.025454363	0.8553226	0.4665526	0.0007871636	0.3105349	0.16185689	0.19294786	0.06192839	0.005072788
0.0	0.9869959	0.98909587	0.99301344	0.998628	0.99840075	0.99849653	0.98361844	0.9924941	0.9965581	0.99849486
0.0	0.991582	0.9919749	0.9839601	0.9989028	0.9979133	0.9887216	0.99850166	0.97901535	0.9788047	0.9934402
0.0	0.991582	0.9919749	0.9839601	0.9989028	0.9979133	0.9887216	0.99850166	0.97901535	0.9788047	0.9934402
0.0	0.99188423	0.9990982	0.9929516	0.99863356	0.9995852	0.99968076	0.99465275	0.9989568	0.9989524	0.98976433
0.0	0.991582	0.9919749	0.9839601	0.9989028	0.9979133	0.9887216	0.99850166	0.97901535	0.9788047	0.9934402
0.0	0.0034983796	0.0041021514	0.00071940065	0.0014252701	0.00496192	0.022837259	0.0024639622	0.0039631813	0.03289278	0.0033955695
0.0	0.0012105013	0.0047960957	0.0014940924	0.0014868205	0.0052447943	0.016792849	0.0027637845	0.0012324109	0.0005526156	0.0029926111
0.0	0.99688303	0.9995585	0.9996536	0.999806	0.9998454	0.9999107	0.9972154	0.9989693	0.9996038	0.9988856
0.0	0.991582	0.9919749	0.9839601	0.9989028	0.9979133	0.9887216	0.99850166	0.97901535	0.9788047	0.9934402
0.0	0.85096043	0.89197135	0.9574346	0.7953582	0.97518265	0.99333715	0.80125326	0.9240458	0.99038506	0.79781044
0.0	0.8493443	0.89002997	0.94730043	0.8160093	0.9759233	0.99313885	0.8174551	0.93012935	0.9935029	0.78341085
0.0	0.8561427	0.8753294	0.9574467	0.7940051	0.9753837	0.99346304	0.82165664	0.9383099	0.9910903	0.7855626
0.0	0.90913934	0.9351987	0.96442795	0.920576	0.98201203	0.99381703	0.9090821	0.97365755	0.9966552	0.79595184
0.0	0.85618144	0.8837834	0.9443842	0.7871059	0.975196	0.99264514	0.81566983	0.9393926	0.99287766	0.7691583
0.0	0.85648286	0.8834262	0.95984405	0.7996695	0.97488743	0.99422896	0.8331561	0.93211424	0.9936598	0.7924181
0.0	0.8117602	0.8510199	0.959954	0.799237	0.97247285	0.99309665	0.81139266	0.9387757	0.99323237	0.7862307
0.0	0.992355	0.9955361	0.99767	0.9991394	0.9989774	0.99883205	0.9908064	0.99576265	0.99810237	0.99892056
0.0	0.991582	0.9919749	0.9839601	0.9989028	0.9979133	0.9887216	0.99850166	0.97901535	0.9788047	0.9934402
0.0	0.991582	0.9919749	0.9839601	0.9989028	0.9979133	0.9887216	0.99850166	0.97901535	0.9788047	0.9934402
0.0	0.991582	0.9919749	0.9839601	0.9989028	0.9979133	0.9887216	0.99850166	0.97901535	0.9788047	0.9934402
0.0	0.991582	0.9919749	0.9839601	0.9989028	0.9979133	0.9887216	0.99850166	0.97901535	0.9788047	0.9934402
0.0	0.991582	0.9919749	0.9839601	0.9989028	0.9979133	0.9887216	0.99850166	0.97901535	0.9788047	0.9934402
0.0	0.991582	0.9919749	0.9839601	0.9989028	0.9979133	0.9887216	0.99850166	0.97901535	0.9788047	0.9934402
0.0	0.991582	0.9919749	0.9839601	0.9989028	0.9979133	0.9887216	0.99850166	0.97901535	0.9788047	0.9934402
0.0	0.9904772	0.99545753	0.9983224	0.9991345	0.9990766	0.998855	0.98993075	0.99609274	0.99649626	0.9988986
0.0	0.991582	0.9919749	0.9839601	0.9989028	0.9979133	0.9887216	0.99850166	0.97901535	0.9788047	0.9934402
0.0	0.991582	0.9919749	0.9839601	0.9989028	0.9979133	0.9887216	0.99850166	0.97901535	0.9788047	0.9934402
0.0	0.991582	0.9919749	0.9839601	0.9989028	0.9979133	0.9887216	0.99850166	0.97901535	0.9788047	0.9934402
0.0	0.991582	0.9919749	0.9839601	0.9989028	0.9979133	0.9887216	0.99850166	0.97901535	0.9788047	0.9934402
0.0	0.9869959	0.98909587	0.99301344	0.998628	0.99840075	0.99849653	0.98361844	0.9924941	0.9965581	0.99849486
0.0	0.9869959	0.98909587	0.99301344	0.998628	0.99840075	0.99849653	0.98361844	0.9924941	0.9965581	0.99849486
0.0	0.9869959	0.98909587	0.99301344	0.998628	0.99840075	0.99849653	0.98361844	0.9924941	0.9965581	0.99849486
0.0	0.9869959	0.98909587	0.99301344	0.998628	0.99840075	0.99849653	0.98361844	0.9924941	0.9965581	0.99849486
0.0	0.991582	0.9919749	0.9839601	0.9989028	0.9979133	0.9887216	0.99850166	0.97901535	0.9788047	0.9934402
0.0	0.992355	0.9955361	0.99767	0.9991394	0.9989774	0.99883205	0.9908064	0.99576265	0.99810237	0.99892056
0.0	0.991582	0.9919749	0.9839601	0.9989028	0.9979133	0.9887216	0.99850166	0.97901535	0.9788047	0.9934402
0.0	0.991582	0.9919749	0.9839601	0.9989028	0.9979133	0.9887216	0.99850166	0.97901535	0.9788047	0.9934402
0.0	0.991582	0.9919749	0.9839601	0.9989028	0.9979133	0.9887216	0.99850166	0.97901535	0.9788047	0.9934402
0.0	0.991582	0.9919749	0.9839601	0.9989028	0.9979133	0.9887216	0.99850166	0.97901535	0.9788047	0.9934402
0.0	0.991582	0.9919749	0.9839601	0.9989028	0.9979133	0.9887216	0.99850166	0.97901535	0.9788047	0.9934402
0.0	0.9945491	0.9943879	0.99646664	0.99909246	0.99904686	0.9989078	0.9897177	0.996151	0.99755365	0.9987337
0.0	0.991582	0.9919749	0.9839601	0.9989028	0.9979133	0.9887216	0.99850166	0.97901535	0.9788047	0.9934402
0.0	0.991582	0.9919749	0.9839601	0.9989028	0.9979133	0.9887216	0.99850166	0.97901535	0.9788047	0.9934402
0.0	0.991582	0.9919749	0.9839601	0.9989028	0.9979133	0.9887216	0.99850166	0.97901535	0.9788047	0.9934402
0.0	0.991582	0.9919749	0.9839601	0.9989028	0.9979133	0.9887216	0.99850166	0.97901535	0.9788047	0.9934402
0.0	0.991582	0.9919749	0.9839601	0.9989028	0.9979133	0.9887216	0.99850166	0.97901535	0.9788047	0.9934402
0.0	0.9281964	0.97984684	0.74701786	0.97885454	0.9796204	0.99457526	0.71591604	0.98158115	0.9767343	0.8268685
0.0	0.9918841	0.9990982	0.9929516	0.99863356	0.9995852	0.99968076	0.99465275	0.9989568	0.9989524	0.98976433
0.0	0.991582	0.9919749	0.9839601	0.9989028	0.9979133	0.9887216	0.99850166	0.97901535	0.9788047	0.9934402
0.0	0.991582	0.9919749	0.9839601	0.9989028	0.9979133	0.9887216	0.99850166	0.97901535	0.9788047	0.9934402
0.0	0.991582	0.9919749	0.9839601	0.9989028	0.9979133	0.9887216	0.99850166	0.97901535	0.9788047	0.9934402
0.0	0.87904567	0.99384284	0.99840456	0.99861467	0.9981427	0.99934596	0.9691366	0.97449875	0.99394506	0.98809016
0.0	0.99686855	0.99935347	0.9984426	0.99922657	0.99955386	0.99991155	0.9974421	0.99959844	0.99946886	0.9968863
0.0	0.9147449	0.23917691	0.9823308	0.797433	0.019863568	0.9796491	0.9098278	0.8814557	0.88053316	0.37505272
0.0	0.991582	0.9919749	0.9839601	0.9989028	0.9979133	0.9887216	0.99850166	0.97901535	0.9788047	0.9934402
0.0	0.991582	0.9919749	0.9839601	0.9989028	0.9979133	0.9887216	0.99850166	0.97901535	0.9788047	0.9934402
0.0	0.991582	0.9919749	0.9839601	0.9989028	0.9979133	0.9887216	0.99850166	0.97901535	0.9788047	0.9934402
0.0	0.991582	0.9919749	0.9839601	0.9989028	0.9979133	0.9887216	0.99850166	0.97901535	0.9788047	0.9934402
0.0	0.991582	0.9919749	0.9839601	0.9989028	0.9979133	0.9887216	0.99850166	0.97901535	0.9788047	0.9934402
0.0	0.991582	0.9919749	0.9839601	0.9989028	0.9979133	0.9887216	0.99850166	0.97901535	0.9788047	0.9934402
0.0	0.991582	0.9919749	0.9839601	0.9989028	0.9979133	0.9887216	0.99850166	0.97901535	0.9788047	0.9934402
0.0	0.991582	0.9919749	0.9839601	0.9989028	0.9979133	0.9887216	0.99850166	0.97901535	0.9788047	0.9934402
0.0	0.991582	0.9919749	0.9839601	0.9989028	0.9979133	0.9887216	0.99850166	0.97901535	0.9788047	0.9934402
0.0	0.991582	0.9919749	0.9839601	0.9989028	0.9979133	0.9887216	0.99850166	0.97901535	0.9788047	0.9934402
0.0	0.991582	0.9919749	0.9839601	0.9989028	0.9979133	0.9887216	0.99850166	0.97901535	0.9788047	0.9934402
0.0	0.9967873	0.99367493	0.99725753	0.9936237	0.9784887	0.9974806	0.9964191	0.99347043	0.9924739	0.9715936
0.0	0.991582	0.9919749	0.9839601	0.9989028	0.9979133	0.9887216	0.99850166	0.97901535	0.9788047	0.9934402
0.0	0.9898102	0.9986614	0.99796295	0.99965477	0.9996456	0.99977535	0.99734014	0.99830997	0.99963486	0.99740785
0.0	0.99857867	0.99965155	0.9993586	0.9996792	0.9998197	0.9999343	0.99884063	0.9995691	0.99972683	0.9991738
0.0	0.991582	0.9919749	0.9839601	0.9989028	0.9979133	0.9887216	0.99850166	0.97901535	0.9788047	0.9934402
0.0	0.99366176	0.9987858	0.98670167	0.9989912	0.9993691	0.99924767	0.9913809	0.9983645	0.9989839	0.98348236
0.0	0.97333807	0.9818511	0.9039811	0.9986992	0.9606468	0.9769667	0.98760337	0.99494934	0.7672425	0.9634933
0.0	0.97333807	0.9818511	0.9039811	0.9986992	0.9606468	0.9769667	0.98760337	0.99494934	0.7672425	0.9634933
0.0	0.99607337	0.9982893	0.9945344	0.9973494	0.99835676	0.99976164	0.991093	0.9986953	0.99863786	0.991507
0.0	0.99811006	0.99925345	0.9978004	0.9986687	0.9993181	0.9995608	0.9916313	0.99904233	0.99948835	0.9951486
0.0	0.9965418	0.9995023	0.99484575	0.9994299	0.9997186	0.9997689	0.996154	0.9994105	0.99932873	0.9935556
0.0	0.99855787	0.9996414	0.9993124	0.9996989	0.99973005	0.99996734	0.9986965	0.99977285	0.9997255	0.9989864
0.0	0.99132615	0.0023631689	0.81861955	0.8821414	0.37113774	0.0027724772	0.9765862	0.69467413	0.0013367236	0.0068377224
0.0	0.9979842	0.999647	0.9996871	0.9998385	0.9998758	0.9999285	0.9979272	0.9992562	0.9997191	0.9991271
0.0	0.991582	0.9919749	0.9839601	0.9989028	0.9979133	0.9887216	0.99850166	0.97901535	0.9788047	0.9934402
0.0	0.99771094	0.99914074	0.9963497	0.9982284	0.9989029	0.99985325	0.99420047	0.9993013	0.9991904	0.9951113
0.0	0.991582	0.9919749	0.9839601	0.9989028	0.9979133	0.9887216	0.99850166	0.97901535	0.9788047	0.9934402
0.0	0.99715614	0.999343	0.9983975	0.9992292	0.99955076	0.99991345	0.9974431	0.99960977	0.9994697	0.9970285
0.0	0.61866224	0.78984445	0.16830352	0.60296494	0.9288987	0.9802336	0.10214368	0.8685154	0.5043038	0.30081683
0.0	0.9965339	0.9995197	0.9969869	0.9997112	0.99968624	0.9998977	0.998454	0.99942136	0.99944156	0.996739
0.0	0.9988348	0.99284005	0.42980292	0.0005648093	0.987428	0.98743755	0.96723735	0.9987452	0.99653256	0.9975465
0.0	0.87629294	0.544853	0.00015919916	0.0066651637	0.966561	0.97792554	0.31589484	0.9387441	0.9483507	0.89677036
0.0	0.99188423	0.9990982	0.9929516	0.99863356	0.9995852	0.99968076	0.99465275	0.9989568	0.9989524	0.98976433
0.0	0.9982097	0.9998017	0.9979323	0.99975294	0.9997662	0.9999162	0.9972717	0.9987908	0.9998012	0.9980806
0.0	0.991582	0.9919749	0.9839601	0.9989028	0.9979133	0.9887216	0.99850166	0.97901535	0.9788047	0.9934402
0.0	0.991582	0.9919749	0.9839601	0.9989028	0.9979133	0.9887216	0.99850166	0.97901535	0.9788047	0.9934402
0.0	0.991582	0.9919749	0.9839601	0.9989028	0.9979133	0.9887216	0.99850166	0.97901535	0.9788047	0.9934402
0.0	0.991582	0.9919749	0.9839601	0.9989028	0.9979133	0.9887216	0.99850166	0.97901535	0.9788047	0.9934402
0.0	0.991582	0.9919749	0.9839601	0.9989028	0.9979133	0.9887216	0.99850166	0.97901535	0.9788047	0.9934402
0.0	0.991582	0.9919749	0.9839601	0.9989028	0.9979133	0.9887216	0.99850166	0.97901535	0.9788047	0.9934402
0.0	0.99688303	0.9995585	0.9996536	0.999806	0.9998454	0.9999107	0.9972154	0.9989693	0.9996038	0.9988856
0.0	0.99857867	0.99965155	0.9993586	0.9996792	0.9998197	0.9999343	0.99884063	0.9995691	0.99972683	0.9991738
0.0	0.991582	0.9919749	0.9839601	0.9989028	0.9979133	0.9887216	0.99850166	0.97901535	0.9788047	0.9934402
0.0	0.991582	0.9919749	0.9839601	0.9989028	0.9979133	0.9887216	0.99850166	0.97901535	0.9788047	0.9934402
0.0	0.991582	0.9919749	0.9839601	0.9989028	0.9979133	0.9887216	0.99850166	0.97901535	0.9788047	0.9934402
0.0	0.99857867	0.99965155	0.9993586	0.9996792	0.9998197	0.9999343	0.99884063	0.9995691	0.99972683	0.9991738
0.0	0.991582	0.9919749	0.9839601	0.9989028	0.9979133	0.9887216	0.99850166	0.97901535	0.9788047	0.9934402
0.0	5.2079795e-05	0.00027863812	1.5040547e-05	0.00033900078	0.0008810296	0.0009637241	0.0005681035	0.0011507614	0.001171038	0.0022417393
0.0	0.991582	0.9919749	0.9839601	0.9989028	0.9979133	0.9887216	0.99850166	0.97901535	0.9788047	0.9934402
0.0	0.9898102	0.9986614	0.99796295	0.99965477	0.9996456	0.99977535	0.99734014	0.99830997	0.99963486	0.99740785
0.0	0.99857867	0.99965155	0.9993586	0.9996792	0.9998197	0.9999343	0.99884063	0.9995691	0.99972683	0.9991738
0.0	0.991582	0.9919749	0.9839601	0.9989028	0.9979133	0.9887216	0.99850166	0.97901535	0.9788047	0.9934402
0.0	0.991582	0.9919749	0.9839601	0.9989028	0.9979133	0.9887216	0.99850166	0.97901535	0.9788047	0.9934402
0.0	0.99366176	0.9987858	0.98670167	0.9989912	0.9993691	0.99924767	0.9913809	0.9983645	0.9989839	0.98348236
0.0	0.6820972	0.7735822	0.78025883	0.33014166	0.95013595	0.981055	0.8311904	0.89199793	0.96085554	0.91888815
0.0	0.8844059	0.9583512	0.62633586	0.9447484	0.99658597	0.93410164	0.8648142	0.99091095	0.99316895	0.079748556
0.0	0.991582	0.9919749	0.9839601	0.9989028	0.9979133	0.9887216	0.99850166	0.97901535	0.9788047	0.9934402
0.0	0.991582	0.9919749	0.9839601	0.9989028	0.9979133	0.9887216	0.99850166	0.97901535	0.9788047	0.9934402
0.0	0.99857867	0.99965155	0.9993586	0.9996792	0.9998197	0.9999343	0.99884063	0.9995691	0.99972683	0.9991738
0.0	0.991582	0.9919749	0.9839601	0.9989028	0.9979133	0.9887216	0.99850166	0.97901535	0.9788047	0.9934402
0.0	5.2079795e-05	0.00027863812	1.5040547e-05	0.00033900078	0.0008810296	0.0009637241	0.0005681038	0.0011507614	0.001171038	0.0022417393
0.0	0.5464387	0.025454354	0.8553226	0.4665526	0.00078716327	0.3105349	0.16185686	0.19294786	0.06192839	0.005072788
0.0	0.9993241	0.99923897	0.99848133	0.9995153	0.9997615	0.999912	0.9978411	0.99956733	0.9998115	0.9986528
0.0	0.9993241	0.99923897	0.99848133	0.9995153	0.9997615	0.999912	0.9978411	0.99956733	0.9998115	0.9986528
0.0	0.9993241	0.99923897	0.99848133	0.9995153	0.9997615	0.999912	0.9978411	0.99956733	0.9998115	0.9986528
0.0	0.78028524	0.878507	0.10605674	0.6919803	0.95791125	0.96729183	0.52750355	0.82954216	0.90892434	0.22335859
0.0	0.6148177	0.7625118	0.049596813	0.47063142	0.8732992	0.92923206	0.2489889	0.6764059	0.8648473	0.1732761
0.0	0.998033	0.9995333	0.99918	0.99963915	0.9996685	0.9999615	0.99840623	0.99970514	0.9996444	0.99870956
0.0	0.991582	0.9919749	0.9839601	0.9989028	0.9979133	0.9887216	0.99850166	0.97901535	0.9788047	0.9934402
0.0	0.991582	0.9919749	0.9839601	0.9989028	0.9979133	0.9887216	0.99850166	0.97901535	0.9788047	0.9934402
0.0	0.991582	0.9919749	0.9839601	0.9989028	0.9979133	0.9887216	0.99850166	0.97901535	0.9788047	0.9934402
0.0	0.0035285736	0.0040423316	0.00071727985	0.0014575252	0.004891137	0.02309843	0.0024262907	0.0036307357	0.031919204	0.0034456062
0.0	0.79757965	0.8033152	0.9393276	0.7217347	0.967672	0.9908619	0.76241696	0.90774643	0.99019086	0.7417559
0.0	0.991582	0.9919749	0.9839601	0.9989028	0.9979133	0.9887216	0.99850166	0.97901535	0.9788047	0.9934402
0.0	0.99607337	0.9982893	0.9945344	0.9973494	0.99835676	0.99976164	0.991093	0.9986953	0.99863786	0.991507
0.0	0.998033	0.9995333	0.99918	0.99963915	0.9996685	0.9999615	0.99840623	0.99970514	0.9996444	0.99870956
0.0	0.99704736	0.99919087	0.99683607	0.9984086	0.9991837	0.9995751	0.99008876	0.99870145	0.99946195	0.9941338
0.0	0.012903092	0.017902257	0.020417463	0.5122672	0.11562376	0.58620316	0.18482432	0.038685005	0.21017654	0.03512485
0.0	0.991582	0.9919749	0.9839601	0.9989028	0.9979133	0.9887216	0.99850166	0.97901535	0.9788047	0.9934402
0.0	0.9281964	0.97984684	0.74701786	0.97885454	0.9796204	0.99457526	0.7159161	0.98158115	0.9767343	0.8268684
0.0	0.98981386	0.9983902	0.9749487	0.996049	0.99894625	0.99928254	0.939621	0.9971752	0.9983676	0.97414994
0.0	0.991582	0.9919749	0.9839601	0.9989028	0.9979133	0.9887216	0.99850166	0.97901535	0.9788047	0.9934402
0.0	0.99243474	0.9940268	0.9646412	0.99602216	0.99729013	0.99925274	0.9859146	0.9969296	0.99159944	0.9880085
0.0	0.991582	0.9919749	0.9839601	0.9989028	0.9979133	0.9887216	0.99850166	0.97901535	0.9788047	0.9934402
0.0	0.991582	0.9919749	0.9839601	0.9989028	0.9979133	0.9887216	0.99850166	0.97901535	0.9788047	0.9934402
0.0	0.991582	0.9919749	0.9839601	0.9989028	0.9979133	0.9887216	0.99850166	0.97901535	0.9788047	0.9934402
0.0	0.991582	0.9919749	0.9839601	0.9989028	0.9979133	0.9887216	0.99850166	0.97901535	0.9788047	0.9934402
0.0	0.9918841	0.9990982	0.9929516	0.99863356	0.9995852	0.99968076	0.99465275	0.9989568	0.9989524	0.98976433
0.0	0.991582	0.9919749	0.9839601	0.9989028	0.9979133	0.9887216	0.99850166	0.97901535	0.9788047	0.9934402
0.0	0.995263	0.99903345	0.98503786	0.9982077	0.9993512	0.9995233	0.9651328	0.99855417	0.9990646	0.98665375
0.0	0.5464387	0.02545436	0.8553226	0.4665526	0.0007871636	0.31053492	0.1618568	0.19294783	0.06192839	0.005072788
0.0	0.2759898	0.0031732062	0.0012732605	0.00057645317	0.98509175	2.4039458e-05	8.384399e-05	0.0013310107	0.00026073772	0.00015044428
0.0	0.011373101	0.0046081874	0.0031416025	7.744027e-05	0.0003959004	0.053765792	0.029786704	0.0020127632	0.11743206	0.0018895486
0.0	0.991582	0.9919749	0.9839601	0.9989028	0.9979133	0.9887216	0.99850166	0.97901535	0.9788047	0.9934402
0.0	0.99607337	0.9982893	0.9945344	0.9973494	0.99835676	0.99976164	0.991093	0.9986953	0.99863786	0.991507
0.0	0.99721766	0.9994758	0.99623907	0.9996166	0.999724	0.9996475	0.9957634	0.99912757	0.999572	0.99103314
0.0	0.007857353	0.010150705	0.0013114848	0.0031221167	0.012638884	0.048820943	0.0055827145	0.0059876535	0.054031905	0.004636333
0.0	0.04140168	0.9609787	0.89883626	0.73721457	0.39503664	0.88976735	0.00014986012	0.00066075183	0.20224953	0.52758235
0.0	0.04140168	0.9609787	0.89883626	0.73721457	0.39503664	0.88976735	0.00014986012	0.00066075183	0.20224953	0.52758235
0.0	0.04140168	0.9609787	0.89883626	0.73721457	0.39503664	0.88976735	0.00014986012	0.00066075183	0.20224953	0.52758235
0.0	0.99437135	0.99895406	0.98790354	0.9992095	0.9993973	0.9993303	0.9918249	0.99844944	0.999203	0.98543173
0.0	0.99721766	0.9994758	0.99623907	0.9996166	0.999724	0.9996475	0.9957634	0.99912757	0.999572	0.99103314
0.0	0.012567777	0.00082044053	0.031117633	0.035326857	0.5256307	0.4283935	0.39699572	0.01950153	0.01038378	0.0037981416
0.0	0.0034422872	0.0041878894	0.0006164984	0.0013856508	0.004524335	0.019940382	0.0022850828	0.0030122476	0.033053678	0.0033109274
0.0	0.012567777	0.00082044053	0.031117633	0.035326857	0.5256307	0.4283935	0.39699572	0.01950153	0.01038378	0.0037981416
0.0	0.012567777	0.00082044053	0.031117633	0.035326857	0.5256307	0.4283935	0.39699572	0.01950153	0.01038378	0.0037981416
0.0	0.991582	0.9919749	0.9839601	0.9989028	0.9979133	0.9887216	0.99850166	0.97901535	0.9788047	0.9934402
0.0	0.998033	0.9995333	0.99918	0.99963915	0.9996685	0.9999615	0.99840623	0.99970514	0.9996444	0.99870956
0.0	0.99568594	0.99955624	0.99843067	0.9998223	0.9998404	0.99994504	0.99914455	0.9995701	0.9997013	0.9984003
0.0	0.99857867	0.99965155	0.9993586	0.9996792	0.9998197	0.9999343	0.99884063	0.9995691	0.99972683	0.9991738
0.0	0.9360331	0.99200517	0.9004589	0.9010932	0.99456775	0.9949268	0.9834615	0.97360647	0.9960104	0.9903949
0.0	0.991582	0.9919749	0.9839601	0.9989028	0.9979133	0.9887216	0.99850166	0.97901535	0.9788047	0.9934402
0.0	0.991582	0.9919749	0.9839601	0.9989028	0.9979133	0.9887216	0.99850166	0.97901535	0.9788047	0.9934402
0.0	0.991582	0.9919749	0.9839601	0.9989028	0.9979133	0.9887216	0.99850166	0.97901535	0.9788047	0.9934402
0.0	0.991582	0.9919749	0.9839601	0.9989028	0.9979133	0.9887216	0.99850166	0.97901535	0.9788047	0.9934402
0.0	0.9901838	0.9916402	0.97280246	0.9976793	0.99893314	0.99646395	0.99205846	0.9954665	0.99762183	0.99013925
0.0	0.90314806	0.6355399	0.5267138	0.82922834	0.9517572	0.9042115	0.93634415	0.84969664	0.8201016	0.8715935
0.0	0.99032694	0.98911524	0.97815233	0.99732286	0.9989334	0.9963223	0.99050444	0.9952304	0.99815696	0.99180335
0.0	0.991582	0.9919749	0.9839601	0.9989028	0.9979133	0.9887216	0.99850166	0.97901535	0.9788047	0.9934402
0.0	0.9870083	0.9893695	0.9743425	0.9968304	0.998722	0.9966114	0.99022865	0.99469626	0.9980971	0.9910584
0.0	0.98987216	0.99124545	0.97566766	0.99691147	0.99875426	0.99650455	0.9913692	0.99385804	0.9982539	0.9914376
0.0	0.2764288	0.22080886	0.33874214	0.021363424	0.059889566	0.025592193	0.079518594	0.26752722	0.3546285	0.14090133
0.0	0.9988926	0.9994319	0.9998894	0.9999223	0.9999168	0.99994636	0.9997135	0.99956805	0.9998161	0.9995254
0.0	0.9986357	0.99956375	0.9998802	0.9999262	0.99991584	0.99994123	0.9997105	0.999188	0.99986315	0.9994419
0.0	0.9988372	0.99932635	0.9998634	0.99991333	0.9999101	0.9999453	0.99971277	0.99921477	0.9998493	0.99945587
0.0	0.9983246	0.99932396	0.99974006	0.9998914	0.9998741	0.999938	0.99959475	0.99935395	0.99967265	0.9994435
0.0	0.9961593	0.99949515	0.99650466	0.99934846	0.99971086	0.999814	0.9959871	0.99929523	0.99942756	0.9945791
0.0	0.23920256	0.22832486	0.097831264	0.28406292	0.70979464	0.8181808	0.25585058	0.07346276	0.36308894	0.20166706
0.0	0.0008336011	0.38617146	0.12544031	0.024215057	0.46513605	0.73371875	0.0065633007	0.5236033	0.05284355	0.008703696
0.0	0.991582	0.9919749	0.9839601	0.9989028	0.9979133	0.9887216	0.99850166	0.97901535	0.9788047	0.9934402
0.0	0.991582	0.9919749	0.9839601	0.9989028	0.9979133	0.9887216	0.99850166	0.97901535	0.9788047	0.9934402
0.0	0.991582	0.9919749	0.9839601	0.9989028	0.9979133	0.9887216	0.99850166	0.97901535	0.9788047	0.9934402
0.0	0.99380964	0.99933124	0.9938777	0.9990382	0.9996475	0.99973327	0.9956548	0.99915826	0.99917823	0.9919614
0.0	0.991582	0.9919749	0.9839601	0.9989028	0.9979133	0.9887216	0.99850166	0.97901535	0.9788047	0.9934402
0.0	0.991582	0.9919749	0.9839601	0.9989028	0.9979133	0.9887216	0.99850166	0.97901535	0.9788047	0.9934402
0.0	0.991582	0.9919749	0.9839601	0.9989028	0.9979133	0.9887216	0.99850166	0.97901535	0.9788047	0.9934402
0.0	0.991582	0.9919749	0.9839601	0.9989028	0.9979133	0.9887216	0.99850166	0.97901535	0.9788047	0.9934402
0.0	0.99188423	0.9990982	0.9929516	0.99863356	0.9995852	0.99968076	0.99465275	0.9989568	0.9989524	0.98976433
0.0	0.991582	0.9919749	0.9839601	0.9989028	0.9979133	0.9887216	0.99850166	0.97901535	0.9788047	0.9934402
0.0	0.991582	0.9919749	0.9839601	0.9989028	0.9979133	0.9887216	0.99850166	0.97901535	0.9788047	0.9934402
0.0	0.991582	0.9919749	0.9839601	0.9989028	0.9979133	0.9887216	0.99850166	0.97901535	0.9788047	0.9934402
0.0	0.991582	0.9919749	0.9839601	0.9989028	0.9979133	0.9887216	0.99850166	0.97901535	0.9788047	0.9934402
0.0	0.99188423	0.9990982	0.9929516	0.99863356	0.9995852	0.99968076	0.99465275	0.9989568	0.9989524	0.98976433
0.0	0.99188423	0.9990982	0.9929516	0.99863356	0.9995852	0.99968076	0.99465275	0.9989568	0.9989524	0.98976433
0.0	0.9918841	0.9990982	0.9929516	0.99863356	0.9995852	0.99968076	0.99465275	0.9989568	0.9989524	0.98976433
0.0	0.9918841	0.9990982	0.9929516	0.99863356	0.9995852	0.99968076	0.99465275	0.9989568	0.9989524	0.98976433
0.0	0.991582	0.9919749	0.9839601	0.9989028	0.9979133	0.9887216	0.99850166	0.97901535	0.9788047	0.9934402
0.0	0.9965418	0.9995023	0.99484575	0.9994299	0.9997186	0.9997689	0.996154	0.9994105	0.99932873	0.9935556
0.0	0.991582	0.9919749	0.9839601	0.9989028	0.9979133	0.9887216	0.99850166	0.97901535	0.9788047	0.9934402
0.0	0.991582	0.9919749	0.9839601	0.9989028	0.9979133	0.9887216	0.99850166	0.97901535	0.9788047	0.9934402
0.0	0.991582	0.9919749	0.9839601	0.9989028	0.9979133	0.9887216	0.99850166	0.97901535	0.9788047	0.9934402
0.0	0.991582	0.9919749	0.9839601	0.9989028	0.9979133	0.9887216	0.99850166	0.97901535	0.9788047	0.9934402
0.0	0.991582	0.9919749	0.9839601	0.9989028	0.9979133	0.9887216	0.99850166	0.97901535	0.9788047	0.9934402
0.0	0.99188423	0.9990982	0.9929516	0.99863356	0.9995852	0.99968076	0.99465275	0.9989568	0.9989524	0.98976433
0.0	0.991582	0.9919749	0.9839601	0.9989028	0.9979133	0.9887216	0.99850166	0.97901535	0.9788047	0.9934402
0.0	0.991582	0.9919749	0.9839601	0.9989028	0.9979133	0.9887216	0.99850166	0.97901535	0.9788047	0.9934402
0.0	0.991582	0.9919749	0.9839601	0.9989028	0.9979133	0.9887216	0.99850166	0.97901535	0.9788047	0.9934402
0.0	0.991582	0.9919749	0.9839601	0.9989028	0.9979133	0.9887216	0.99850166	0.97901535	0.9788047	0.9934402
0.0	0.991582	0.9919749	0.9839601	0.9989028	0.9979133	0.9887216	0.99850166	0.97901535	0.9788047	0.9934402
0.0	0.9965927	0.9977223	0.9832181	0.99841905	0.998184	0.999482	0.9918533	0.9984463	0.995769	0.9926594
0.0	0.991582	0.9919749	0.9839601	0.9989028	0.9979133	0.9887216	0.99850166	0.97901535	0.9788047	0.9934402
0.0	0.991582	0.9919749	0.9839601	0.9989028	0.9979133	0.9887216	0.99850166	0.97901535	0.9788047	0.9934402
0.0	0.991582	0.9919749	0.9839601	0.9989028	0.9979133	0.9887216	0.99850166	0.97901535	0.9788047	0.9934402
0.0	0.991582	0.9919749	0.9839601	0.9989028	0.9979133	0.9887216	0.99850166	0.97901535	0.9788047	0.9934402
0.0	0.991582	0.9919749	0.9839601	0.9989028	0.9979133	0.9887216	0.99850166	0.97901535	0.9788047	0.9934402
0.0	0.991582	0.9919749	0.9839601	0.9989028	0.9979133	0.9887216	0.99850166	0.97901535	0.9788047	0.9934402
0.0	0.99800545	0.998582	0.99505806	0.9994727	0.99904865	0.99958664	0.99659425	0.9993143	0.99758863	0.9933442
0.0	0.991582	0.9919749	0.9839601	0.9989028	0.9979133	0.9887216	0.99850166	0.97901535	0.9788047	0.9934402
0.0	0.991582	0.9919749	0.9839601	0.9989028	0.9979133	0.9887216	0.99850166	0.97901535	0.9788047	0.9934402
0.0	0.991582	0.9919749	0.9839601	0.9989028	0.9979133	0.9887216	0.99850166	0.97901535	0.9788047	0.9934402
0.0	0.991582	0.9919749	0.9839601	0.9989028	0.9979133	0.9887216	0.99850166	0.97901535	0.9788047	0.9934402
0.0	0.991582	0.9919749	0.9839601	0.9989028	0.9979133	0.9887216	0.99850166	0.97901535	0.9788047	0.9934402
0.0	0.99243474	0.9940268	0.9646412	0.99602216	0.99729013	0.99925274	0.9859146	0.9969296	0.99159944	0.9880085
0.0	0.9422972	0.96047974	0.80696934	0.78826654	0.98621756	0.98712236	0.7077177	0.8773054	0.9561016	0.73039407
0.0	0.9422972	0.96047974	0.80696934	0.7882665	0.98621756	0.98712236	0.7077178	0.8773054	0.9561016	0.73039407
0.0	0.94229734	0.96047974	0.80696934	0.7882664	0.98621756	0.98712236	0.7077177	0.8773054	0.9561016	0.73039407
0.0	0.991582	0.9919749	0.9839601	0.9989028	0.9979133	0.9887216	0.99850166	0.97901535	0.9788047	0.9934402
0.0	0.991582	0.9919749	0.9839601	0.9989028	0.9979133	0.9887216	0.99850166	0.97901535	0.9788047	0.9934402
0.0	0.991582	0.9919749	0.9839601	0.9989028	0.9979133	0.9887216	0.99850166	0.97901535	0.9788047	0.9934402
0.0	0.991582	0.9919749	0.9839601	0.9989028	0.9979133	0.9887216	0.99850166	0.97901535	0.9788047	0.9934402
0.0	0.991582	0.9919749	0.9839601	0.9989028	0.9979133	0.9887216	0.99850166	0.97901535	0.9788047	0.9934402
0.0	0.991582	0.9919749	0.9839601	0.9989028	0.9979133	0.9887216	0.99850166	0.97901535	0.9788047	0.9934402
0.0	0.995805	0.9961357	0.9829743	0.9978688	0.9977992	0.9994332	0.9898908	0.99830997	0.9941146	0.9907622
0.0	0.991582	0.9919749	0.9839601	0.9989028	0.9979133	0.9887216	0.99850166	0.97901535	0.9788047	0.9934402
0.0	0.991582	0.9919749	0.9839601	0.9989028	0.9979133	0.9887216	0.99850166	0.97901535	0.9788047	0.9934402
0.0	0.991582	0.9919749	0.9839601	0.9989028	0.9979133	0.9887216	0.99850166	0.97901535	0.9788047	0.9934402
0.0	0.991582	0.9919749	0.9839601	0.9989028	0.9979133	0.9887216	0.99850166	0.97901535	0.9788047	0.9934402
0.0	0.99857867	0.99965155	0.9993586	0.9996792	0.9998197	0.9999343	0.99884063	0.9995691	0.99972683	0.9991738
0.0	0.008071904	0.0018028266	0.00048395933	0.021539459	0.0008716276	0.01974306	0.0054180506	0.0075072017	0.008642878	0.0035256005
0.0	0.991582	0.9919749	0.9839601	0.9989028	0.9979133	0.9887216	0.99850166	0.97901535	0.9788047	0.9934402
0.0	0.991582	0.9919749	0.9839601	0.9989028	0.9979133	0.9887216	0.99850166	0.97901535	0.9788047	0.9934402
0.0	0.991582	0.9919749	0.9839601	0.9989028	0.9979133	0.9887216	0.99850166	0.97901535	0.9788047	0.9934402
0.0	0.991582	0.9919749	0.9839601	0.9989028	0.9979133	0.9887216	0.99850166	0.97901535	0.9788047	0.9934402
0.0	0.991582	0.9919749	0.9839601	0.9989028	0.9979133	0.9887216	0.99850166	0.97901535	0.9788047	0.9934402
0.0	0.991582	0.9919749	0.9839601	0.9989028	0.9979133	0.9887216	0.99850166	0.97901535	0.9788047	0.9934402
0.0	0.991582	0.9919749	0.9839601	0.9989028	0.9979133	0.9887216	0.99850166	0.97901535	0.9788047	0.9934402
0.0	0.991582	0.9919749	0.9839601	0.9989028	0.9979133	0.9887216	0.99850166	0.97901535	0.9788047	0.9934402
0.0	0.991582	0.9919749	0.9839601	0.9989028	0.9979133	0.9887216	0.99850166	0.97901535	0.9788047	0.9934402
0.0	0.991582	0.9919749	0.9839601	0.9989028	0.9979133	0.9887216	0.99850166	0.97901535	0.9788047	0.9934402
0.0	0.991582	0.9919749	0.9839601	0.9989028	0.9979133	0.9887216	0.99850166	0.97901535	0.9788047	0.9934402
0.0	0.014835307	0.14781937	0.016825711	0.0119711105	0.10311059	0.42981628	0.011226841	0.22326174	0.013784192	0.19199242
0.0	0.991582	0.9919749	0.9839601	0.9989028	0.9979133	0.9887216	0.99850166	0.97901535	0.9788047	0.9934402
0.0	0.99243474	0.9940268	0.9646412	0.99602216	0.99729013	0.99925274	0.9859146	0.9969296	0.99159944	0.9880085
0.0	0.991582	0.9919749	0.9839601	0.9989028	0.9979133	0.9887216	0.99850166	0.97901535	0.9788047	0.9934402
0.0	0.99704736	0.99919087	0.99683607	0.9984086	0.9991837	0.9995751	0.99008876	0.99870145	0.99946195	0.9941338
0.0	0.999481	0.9997553	0.99995637	0.9999634	0.9999604	0.9999689	0.999814	0.99978334	0.99993265	0.9997329
0.0	0.08057818	0.03998009	0.017019866	0.0120616015	0.22417575	0.14650473	0.035895873	0.10082366	0.059259553	0.06256648
0.0	0.0054620323	0.0060432362	0.001342539	0.0035622548	0.008221003	0.029131174	0.0032226176	0.006119721	0.05328605	0.006396389
0.0	0.96383727	0.9061912	0.8165688	0.9249323	0.965406	0.98839325	0.9585075	0.9588018	0.92365074	0.92243123
0.0	0.36126906	0.0049384655	0.05214725	0.45826513	0.8325105	0.5661567	0.589539	0.00017440459	0.0002416232	0.026452435
0.0	0.84190404	0.081539944	0.7960074	0.65014005	0.8325105	0.83768284	0.589539	0.002734482	0.025564957	0.026452435
0.0	0.36126906	0.0049384655	0.05214725	0.45826513	0.8325105	0.5661567	0.589539	0.00017440459	0.0002416232	0.026452435
0.0	0.016016908	0.020399088	0.0061857365	0.0004267337	0.022596266	0.09364551	0.0034894596	0.0049521313	0.019594217	0.0023750442
0.0	0.9140701	0.99384284	0.99893886	0.99909043	0.9987024	0.99934596	0.97911775	0.9810028	0.99394506	0.9911253
0.0	0.991582	0.9919749	0.9839601	0.9989028	0.9979133	0.9887216	0.99850166	0.97901535	0.9788047	0.9934402
0.0	0.00013041327	0.0011211995	8.2141945e-05	0.002244845	0.0005361504	0.00032348427	8.5022875e-05	0.0021531077	4.5811892e-05	0.00038318348
0.0	0.99565756	0.9991079	0.9910918	0.99927753	0.99951744	0.9994104	0.9929455	0.9988158	0.9992543	0.9880013
0.0	0.99565756	0.9991079	0.9910918	0.99927753	0.99951744	0.9994104	0.9929455	0.9988158	0.9992543	0.9880013
0.0	0.9494575	0.9866166	0.82670844	0.98638135	0.98727614	0.995971	0.7680358	0.9875959	0.98276824	0.87598795
0.0	0.7216705	0.97066337	0.9232219	0.539274	0.98211515	0.9746534	0.7551277	0.9750743	0.93858665	0.5262861
0.0	0.991582	0.9919749	0.9839601	0.9989028	0.9979133	0.9887216	0.99850166	0.97901535	0.9788047	0.9934402
0.0	0.99607337	0.9982893	0.9945344	0.9973494	0.99835676	0.99976164	0.991093	0.9986953	0.99863786	0.991507
0.0	0.99383706	0.99960595	0.9991104	0.9991899	0.9995963	0.99993825	0.9964742	0.9990194	0.9998406	0.99769694
0.0	0.991582	0.9919749	0.9839601	0.9989028	0.9979133	0.9887216	0.99850166	0.97901535	0.9788047	0.9934402
0.0	0.991582	0.9919749	0.9839601	0.9989028	0.9979133	0.9887216	0.99850166	0.97901535	0.9788047	0.9934402
0.0	0.991582	0.9919749	0.9839601	0.9989028	0.9979133	0.9887216	0.99850166	0.97901535	0.9788047	0.9934402
0.0	0.991582	0.9919749	0.9839601	0.9989028	0.9979133	0.9887216	0.99850166	0.97901535	0.9788047	0.9934402
0.0	0.0036839303	0.004146982	0.00074677373	0.0014082104	0.005148985	0.02250918	0.002464213	0.003892269	0.031419747	0.0036014174
0.0	0.99704736	0.99919087	0.99683607	0.9984086	0.9991837	0.9995751	0.99008876	0.99870145	0.99946195	0.9941338
0.0	0.991582	0.9919749	0.9839601	0.9989028	0.9979133	0.9887216	0.99850166	0.97901535	0.9788047	0.9934402
0.0	0.991582	0.9919749	0.9839601	0.9989028	0.9979133	0.9887216	0.99850166	0.97901535	0.9788047	0.9934402
0.0	0.20116632	0.710384	0.09055847	0.078417026	0.7721548	0.731762	0.7916353	0.3201331	0.93849844	0.7841028
0.0	0.9360331	0.99200517	0.9004589	0.9010932	0.99456775	0.9949268	0.9834614	0.97360647	0.9960104	0.9903949
0.0	0.9948515	0.99875546	0.9920442	0.9965592	0.99965274	0.9991321	0.997532	0.9962597	0.9987173	0.99697304
0.0	0.9360331	0.99200517	0.9004589	0.9010932	0.99456775	0.9949268	0.9834614	0.97360647	0.9960104	0.9903949
0.0	0.2433769	0.20779943	0.32492647	0.021618742	0.055667963	0.021844098	0.08360901	0.26359242	0.3281624	0.13592887
0.0	0.996062	0.99947304	0.9963486	0.9996716	0.99966073	0.9998858	0.9982673	0.9993556	0.9993705	0.9961289
0.0	0.991582	0.9919749	0.9839601	0.9989028	0.9979133	0.9887216	0.99850166	0.97901535	0.9788047	0.9934402
0.0	0.99804425	0.99969065	0.9990565	0.9998779	0.9998934	0.99995255	0.99943763	0.99964213	0.9998123	0.9987458
0.0	0.8434867	0.40674272	0.56345654	0.22075981	0.24668442	0.26585838	0.8991824	0.097016685	0.84538174	0.07377195
0.0	0.9990251	0.9997745	0.99961877	0.9997559	0.99986506	0.9999604	0.99917454	0.9995647	0.99982303	0.99942976
0.0	0.9380039	0.86907923	0.034185883	0.99357104	0.8032143	0.9609719	0.9871078	0.015878523	0.40983817	0.6995646
0.0	0.9380039	0.86907923	0.034185883	0.99357104	0.8032143	0.9609719	0.9871078	0.015878523	0.40983817	0.6995646
0.0	0.010030811	0.009384497	0.0010330683	0.0029498038	0.008233496	0.040943082	0.0054343734	0.0035379801	0.048030317	0.005132102
0.0	0.9380039	0.86907923	0.034185883	0.99357104	0.8032143	0.9609719	0.9871078	0.015878523	0.40983817	0.6995646
0.0	0.010030811	0.009384497	0.0010330683	0.0029498027	0.008233492	0.040943064	0.005434379	0.0035379801	0.048030317	0.005132102
0.0	0.86230177	0.97438353	0.9714965	0.9857159	0.9944239	0.9941502	0.9557732	0.97625834	0.9841888	0.9642272
0.0	0.991582	0.9919749	0.9839601	0.9989028	0.9979133	0.9887216	0.99850166	0.97901535	0.9788047	0.9934402
0.0	0.99704736	0.99919087	0.99683607	0.9984086	0.9991837	0.9995751	0.99008876	0.99870145	0.99946195	0.9941338
0.0	0.024030264	0.024983665	0.75689554	0.3684099	0.9461081	0.22105399	0.04033533	0.0048691873	0.0047887224	0.100315474
0.0	0.0046710093	0.0055066254	0.0010395631	0.0022070569	0.007239711	0.032687046	0.0028805411	0.00501793	0.043682225	0.0048468746
0.0	0.024030264	0.024983665	0.75689554	0.3684099	0.9461081	0.22105399	0.04033533	0.0048691873	0.0047887224	0.100315474
0.0	0.05037708	0.45129946	0.0038087307	0.044191718	0.9979133	0.3141601	0.011315204	0.0052778707	0.015219657	0.022360485
0.0	0.99857867	0.99965155	0.9993586	0.9996792	0.9998197	0.9999343	0.99884063	0.9995691	0.99972683	0.9991738
0.0	0.991582	0.9919749	0.9839601	0.9989028	0.9979133	0.9887216	0.99850166	0.97901535	0.9788047	0.9934402
0.0	0.991582	0.9919749	0.9839601	0.9989028	0.9979133	0.9887216	0.99850166	0.97901535	0.9788047	0.9934402
0.0	0.991582	0.9919749	0.9839601	0.9989028	0.9979133	0.9887216	0.99850166	0.97901535	0.9788047	0.9934402
0.0	0.9982097	0.9998017	0.9979323	0.99975294	0.9997662	0.9999162	0.9972717	0.9987908	0.9998012	0.9980806
0.0	0.99366176	0.9987858	0.98670167	0.9989912	0.9993691	0.99924767	0.9913809	0.9983645	0.9989839	0.98348236
0.0	0.99857867	0.99965155	0.9993586	0.9996792	0.9998197	0.9999343	0.99884063	0.9995691	0.99972683	0.9991738
0.0	0.991582	0.9919749	0.9839601	0.9989028	0.9979133	0.9887216	0.99850166	0.97901535	0.9788047	0.9934402
0.0	0.991582	0.9919749	0.9839601	0.9989028	0.9979133	0.9887216	0.99850166	0.97901535	0.9788047	0.9934402
0.0	0.99818283	0.9995333	0.9992454	0.99966776	0.9996846	0.99996185	0.99840623	0.9997217	0.99965334	0.99877495
0.0	0.991582	0.9919749	0.9839601	0.9989028	0.9979133	0.9887216	0.99850166	0.97901535	0.9788047	0.9934402
0.0	0.95467716	0.9920083	0.9952394	0.9971355	0.9970101	0.99936	0.95913935	0.9948143	0.98855954	0.9839045
0.0	0.9985057	0.99967766	0.9994597	0.9997696	0.9997464	0.9999684	0.99872726	0.9997559	0.99974495	0.9990294
0.0	0.998033	0.9995333	0.99918	0.99963915	0.9996685	0.9999615	0.99840623	0.99970514	0.9996444	0.99870956
0.0	0.991582	0.9919749	0.9839601	0.9989028	0.9979133	0.9887216	0.99850166	0.97901535	0.9788047	0.9934402
0.0	0.9898102	0.9986614	0.99796295	0.99965477	0.9996456	0.99977535	0.99734014	0.99830997	0.99963486	0.99740785
0.0	0.991582	0.9919749	0.9839601	0.9989028	0.9979133	0.9887216	0.99850166	0.97901535	0.9788047	0.9934402
0.0	0.99857867	0.99965155	0.9993586	0.9996792	0.9998197	0.9999343	0.99884063	0.9995691	0.99972683	0.9991738
0.0	0.991582	0.9919749	0.9839601	0.9989028	0.9979133	0.9887216	0.99850166	0.97901535	0.9788047	0.9934402
0.0	5.2079795e-05	0.00027863812	1.5040547e-05	0.0003390006	0.0008810296	0.00096372457	0.0005681038	0.001150762	0.001171038	0.0022417393
0.0	0.991582	0.9919749	0.9839601	0.9989028	0.9979133	0.9887216	0.99850166	0.97901535	0.9788047	0.9934402
0.0	0.99944717	0.99972516	0.9974432	0.99965835	0.9998696	0.99995244	0.99759054	0.9995396	0.9998857	0.998445
0.0	0.991582	0.9919749	0.9839601	0.9989028	0.9979133	0.9887216	0.99850166	0.97901535	0.9788047	0.9934402
0.0	0.99857867	0.99965155	0.9993586	0.9996792	0.9998197	0.9999343	0.99884063	0.9995691	0.99972683	0.9991738
0.0	0.991582	0.9919749	0.9839601	0.9989028	0.9979133	0.9887216	0.99850166	0.97901535	0.9788047	0.9934402
0.0	5.2079795e-05	0.00027863812	1.5040547e-05	0.00033900078	0.0008810296	0.00096372364	0.0005681038	0.0011507614	0.001171038	0.0022417393
0.0	0.99607337	0.9982893	0.9945344	0.9973494	0.99835676	0.99976164	0.991093	0.9986953	0.99863786	0.991507
0.0	0.99704736	0.99919087	0.99683607	0.9984086	0.9991837	0.9995751	0.99008876	0.99870145	0.99946195	0.9941338
0.0	0.991582	0.9919749	0.9839601	0.9989028	0.9979133	0.9887216	0.99850166	0.97901535	0.9788047	0.9934402
0.0	0.991582	0.9919749	0.9839601	0.9989028	0.9979133	0.9887216	0.99850166	0.97901535	0.9788047	0.9934402
0.0	0.991582	0.9919749	0.9839601	0.9989028	0.9979133	0.9887216	0.99850166	0.97901535	0.9788047	0.9934402
0.0	0.9869959	0.98909587	0.99301344	0.998628	0.99840075	0.99849653	0.98361844	0.9924941	0.9965581	0.99849486
0.0	0.99615866	0.999522	0.99749005	0.9997322	0.9997019	0.9998888	0.998672	0.9993787	0.9994215	0.99606436
0.0	0.991582	0.9919749	0.9839601	0.9989028	0.9979133	0.9887216	0.99850166	0.97901535	0.9788047	0.9934402
0.0	0.991582	0.9919749	0.9839601	0.9989028	0.9979133	0.9887216	0.99850166	0.97901535	0.9788047	0.9934402
0.0	0.008711211	0.036588952	0.004538701	0.014357422	0.18728091	0.5001872	0.0144031085	0.08537611	0.22969171	0.027721085
0.0	0.99721897	0.9993236	0.9975147	0.99861014	0.9993616	0.9995921	0.99199086	0.9987778	0.99953115	0.9943506
0.0	0.19518775	0.0026385027	0.044625275	0.0014703969	0.9486696	0.040948007	0.07024361	0.0021156431	0.0017168926	0.058379173
0.0	0.991582	0.9919749	0.9839601	0.9989028	0.9979133	0.9887216	0.99850166	0.97901535	0.9788047	0.9934402
0.0	0.19518775	0.0026385027	0.044625275	0.0014703969	0.9486696	0.040948007	0.07024361	0.0021156431	0.0017168926	0.058379173
0.0	0.991582	0.9919749	0.9839601	0.9989028	0.9979133	0.9887216	0.99850166	0.97901535	0.9788047	0.9934402
0.0	0.0002742287	0.0007507209	7.9140686e-05	7.75177e-05	0.0014851608	0.0045337677	0.0003290623	0.0007735095	0.0032820296	0.00048192503
0.0	0.998033	0.9995333	0.99918	0.99963915	0.9996685	0.9999615	0.99840623	0.99970514	0.9996444	0.99870956
0.0	0.991582	0.9919749	0.9839601	0.9989028	0.9979133	0.9887216	0.99850166	0.97901535	0.9788047	0.9934402
0.0	0.991582	0.9919749	0.9839601	0.9989028	0.9979133	0.9887216	0.99850166	0.97901535	0.9788047	0.9934402
0.0	0.991582	0.9919749	0.9839601	0.9989028	0.9979133	0.9887216	0.99850166	0.97901535	0.9788047	0.9934402
0.0	0.991582	0.9919749	0.9839601	0.9989028	0.9979133	0.9887216	0.99850166	0.97901535	0.9788047	0.9934402
0.0	0.9968976	0.9996698	0.9989497	0.99988055	0.99987376	0.9999566	0.999326	0.99964	0.99978787	0.9987649
0.0	0.0028744885	0.000602293	0.70460093	0.0034463396	0.0021852395	0.0034782833	0.0012723488	0.97901535	0.0014358499	0.00086430996
0.0	0.9014611	0.9941924	0.9323086	0.988574	0.9953551	0.98505634	0.99239564	0.9821545	0.9955575	0.96841294
0.0	0.99686867	0.9992586	0.9980933	0.9991309	0.9995122	0.9999039	0.997139	0.99956566	0.9994031	0.9964516
0.0	0.9980567	0.99957365	0.99831176	0.99882835	0.999423	0.9997439	0.99241954	0.9990369	0.99965537	0.9960796
0.0	0.99704736	0.99919087	0.99683607	0.9984086	0.9991837	0.9995751	0.99008876	0.99870145	0.99946195	0.9941338
0.0	0.998021	0.9995484	0.99914443	0.9995154	0.99968016	0.99992836	0.99815124	0.99966085	0.9995857	0.9979056
0.0	0.991582	0.9919749	0.9839601	0.9989028	0.9979133	0.9887216	0.99850166	0.97901535	0.9788047	0.9934402
0.0	0.99857867	0.99965155	0.9993586	0.9996792	0.9998197	0.9999343	0.99884063	0.9995691	0.99972683	0.9991738
0.0	0.991582	0.9919749	0.9839601	0.9989028	0.9979133	0.9887216	0.99850166	0.97901535	0.9788047	0.9934402
0.0	0.991582	0.9919749	0.9839601	0.9989028	0.9979133	0.9887216	0.99850166	0.97901535	0.9788047	0.9934402
0.0	0.15660706	0.0065462817	0.7055679	0.34698385	0.01585471	0.15761992	0.05083022	0.06063665	0.0047169225	0.44396007
0.0	0.99857867	0.99965155	0.9993586	0.9996792	0.9998197	0.9999343	0.99884063	0.9995691	0.99972683	0.9991738
0.0	0.991582	0.9919749	0.9839601	0.9989028	0.9979133	0.9887216	0.99850166	0.97901535	0.9788047	0.9934402
0.0	0.991582	0.9919749	0.9839601	0.9989028	0.9979133	0.9887216	0.99850166	0.97901535	0.9788047	0.9934402
0.0	0.991582	0.9919749	0.9839601	0.9989028	0.9979133	0.9887216	0.99850166	0.97901535	0.9788047	0.9934402
0.0	0.991582	0.9919749	0.9839601	0.9989028	0.9979133	0.9887216	0.99850166	0.97901535	0.9788047	0.9934402
0.0	0.991582	0.9919749	0.9839601	0.9989028	0.9979133	0.9887216	0.99850166	0.97901535	0.9788047	0.9934402
0.0	0.9989293	0.99869776	0.9965274	0.99928266	0.9996995	0.99985874	0.99684346	0.9993156	0.99975806	0.9982121
0.0	0.9982097	0.9998017	0.9979323	0.99975294	0.9997662	0.9999162	0.9972717	0.9987908	0.9998012	0.9980806
0.0	0.991582	0.9919749	0.9839601	0.9989028	0.9979133	0.9887216	0.99850166	0.97901535	0.9788047	0.9934402
0.0	0.012903092	0.017902257	0.020417463	0.5122672	0.11562376	0.5862031	0.18482432	0.038684994	0.21017654	0.035124857
0.0	0.9869959	0.98909587	0.99301344	0.998628	0.99840075	0.99849653	0.98361844	0.9924941	0.9965581	0.99849486
0.0	0.23735008	0.93901163	0.99692386	0.29864693	0.95965946	0.9773716	0.07740599	0.768055	0.97285867	0.14722688
0.0	0.999564	0.99984634	0.9998424	0.999918	0.999941	0.99997663	0.9996178	0.9998153	0.99993825	0.9995747
0.0	0.9869959	0.98909587	0.99301344	0.998628	0.99840075	0.99849653	0.98361844	0.9924941	0.9965581	0.99849486
0.0	0.9857926	0.99038297	0.9937583	0.998628	0.99855167	0.99853957	0.98526347	0.9930762	0.99695575	0.99843496
0.0	0.95464575	0.95790756	0.92848206	0.94312817	0.995312	0.99339575	0.9466621	0.9788219	0.9840476	0.975684
0.0	0.6466426	0.79642564	0.06098112	0.47280577	0.8981198	0.93709874	0.28175902	0.72112155	0.8679602	0.17825085
0.0	0.9869959	0.98909587	0.99301344	0.998628	0.99840075	0.99849653	0.98361844	0.9924941	0.9965581	0.99849486
0.0	0.99243474	0.9940268	0.9646412	0.99602216	0.99729013	0.99925274	0.9859146	0.9969296	0.99159944	0.9880085
0.0	0.9918841	0.9990982	0.9929516	0.99863356	0.9995852	0.99968076	0.99465275	0.9989568	0.9989524	0.98976433
0.0	0.99188423	0.9990982	0.9929516	0.99863356	0.9995852	0.99968076	0.99465275	0.9989568	0.9989524	0.98976433
0.0	0.99607337	0.9982893	0.9945344	0.9973494	0.99835676	0.99976164	0.991093	0.9986953	0.99863786	0.991507
0.0	0.998033	0.9995333	0.99918	0.99963915	0.9996685	0.9999615	0.99840623	0.99970514	0.9996444	0.99870956
0.0	0.92819625	0.97984684	0.74701786	0.97885454	0.9796204	0.99457526	0.7159161	0.98158115	0.9767343	0.8268684
0.0	0.99243474	0.9940268	0.9646412	0.99602216	0.99729013	0.99925274	0.9859146	0.9969296	0.99159944	0.9880085
0.0	0.99243474	0.9940268	0.9646412	0.99602216	0.99729013	0.99925274	0.9859146	0.9969296	0.99159944	0.9880085
0.0	0.99558395	0.99909234	0.9916608	0.9993073	0.99951303	0.9993863	0.99296206	0.9987766	0.9992373	0.98678696
0.0	0.0038967063	0.005283912	0.0007460606	0.0014982354	0.0060427063	0.023112616	0.002722541	0.0034756053	0.032517653	0.0033878717
0.0	0.008559517	0.002169124	0.0021100342	0.015398496	0.66684896	0.0012534776	0.0028130088	0.0037545986	0.00014926912	0.011143756
0.0	0.008559517	0.002169124	0.0021100342	0.015398496	0.66684896	0.0012534776	0.0028130088	0.0037545986	0.00014926912	0.011143756
0.0	0.008559517	0.002169124	0.0021100342	0.015398496	0.66684896	0.0012534776	0.0028130088	0.0037545986	0.00014926912	0.011143756
0.0	0.991582	0.9919749	0.9839601	0.9989028	0.9979133	0.9887216	0.99850166	0.97901535	0.9788047	0.9934402
0.0	0.991582	0.9919749	0.9839601	0.9989028	0.9979133	0.9887216	0.99850166	0.97901535	0.9788047	0.9934402
0.0	0.991582	0.9919749	0.9839601	0.9989028	0.9979133	0.9887216	0.99850166	0.97901535	0.9788047	0.9934402
0.0	0.99188423	0.9990982	0.9929516	0.99863356	0.9995852	0.99968076	0.99465275	0.9989568	0.9989524	0.98976433
0.0	0.991582	0.9919749	0.9839601	0.9989028	0.9979133	0.9887216	0.99850166	0.97901535	0.9788047	0.9934402
0.0	0.99188423	0.9990982	0.9929516	0.99863356	0.9995852	0.99968076	0.99465275	0.9989568	0.9989524	0.98976433
0.0	0.92913985	0.9910946	0.82432646	0.99018	0.99544406	0.9990627	0.98600256	0.99446434	0.9904131	0.7889782
0.0	0.9862698	0.9980217	0.9469181	0.9953004	0.9975546	0.9994487	0.98972565	0.9980946	0.9969126	0.97841346
0.0	0.996062	0.99947304	0.9963486	0.9996716	0.99966073	0.9998858	0.9982673	0.9993556	0.9993705	0.9961289
0.0	0.9966259	0.99790925	0.9994204	0.9998166	0.9997943	0.9999018	0.99921596	0.9989537	0.99949956	0.99914455
0.0	0.991582	0.9919749	0.9839601	0.9989028	0.9979133	0.9887216	0.99850166	0.97901535	0.9788047	0.9934402
0.0	0.0008825168	0.0061987303	0.00044409794	0.00050594774	0.0050739	0.034101017	0.0007469516	0.00529356	0.012700704	0.0013363214
0.0	0.991582	0.9919749	0.9839601	0.9989028	0.9979133	0.9887216	0.99850166	0.97901535	0.9788047	0.9934402
0.0	0.99366176	0.9987858	0.98670167	0.9989912	0.9993691	0.99924767	0.9913809	0.9983645	0.9989839	0.98348236
0.0	0.99366176	0.9987858	0.98670167	0.9989912	0.9993691	0.99924767	0.9913809	0.9983645	0.9989839	0.98348236
0.0	0.99366176	0.9987858	0.98670167	0.9989912	0.9993691	0.99924767	0.9913809	0.9983645	0.9989839	0.98348236
0.0	0.991582	0.9919749	0.9839601	0.9989028	0.9979133	0.9887216	0.99850166	0.97901535	0.9788047	0.9934402
0.0	0.991582	0.9919749	0.9839601	0.9989028	0.9979133	0.9887216	0.99850166	0.97901535	0.9788047	0.9934402
0.0	0.991582	0.9919749	0.9839601	0.9989028	0.9979133	0.9887216	0.99850166	0.97901535	0.9788047	0.9934402
0.0	0.991582	0.9919749	0.9839601	0.9989028	0.9979133	0.9887216	0.99850166	0.97901535	0.9788047	0.9934402
0.0	0.991582	0.9919749	0.9839601	0.9989028	0.9979133	0.9887216	0.99850166	0.97901535	0.9788047	0.9934402
0.0	0.991582	0.9919749	0.9839601	0.9989028	0.9979133	0.9887216	0.99850166	0.97901535	0.9788047	0.9934402
0.0	0.46045348	0.013319632	0.91738904	0.34004438	0.00046657317	0.06768964	0.09371658	0.16130836	0.016477175	0.0042795213
0.0	0.991582	0.9919749	0.9839601	0.9989028	0.9979133	0.9887216	0.99850166	0.97901535	0.9788047	0.9934402
0.0	0.991582	0.9919749	0.9839601	0.9989028	0.9979133	0.9887216	0.99850166	0.97901535	0.9788047	0.9934402
0.0	0.99607337	0.9982893	0.9945344	0.9973494	0.99835676	0.99976164	0.991093	0.9986953	0.99863786	0.991507
0.0	0.99188423	0.9990982	0.9929516	0.99863356	0.9995852	0.99968076	0.99465275	0.9989568	0.9989524	0.98976433
0.0	0.991582	0.9919749	0.9839601	0.9989028	0.9979133	0.9887216	0.99850166	0.97901535	0.9788047	0.9934402
0.0	0.012903092	0.017902257	0.020417463	0.5122672	0.11562376	0.5862031	0.18482432	0.038684994	0.21017654	0.03512487
0.0	0.99607337	0.9982893	0.9945344	0.9973494	0.99835676	0.99976164	0.991093	0.9986953	0.99863786	0.991507
0.0	0.9201813	0.99745864	0.9990716	0.99931526	0.9990115	0.99961495	0.9839087	0.9807411	0.9970084	0.9934077
0.0	0.8790456	0.99384284	0.99840456	0.99861467	0.9981427	0.99934596	0.9691366	0.9744986	0.99394506	0.98809016
0.0	0.95464575	0.95790756	0.92848206	0.94312817	0.995312	0.99339575	0.9466621	0.9788219	0.9840476	0.975684
0.0	0.991582	0.9919749	0.9839601	0.9989028	0.9979133	0.9887216	0.99850166	0.97901535	0.9788047	0.9934402
0.0	0.9869959	0.98909587	0.99301344	0.998628	0.99840075	0.99849653	0.98361844	0.9924941	0.9965581	0.99849486
0.0	0.99857867	0.99965155	0.9993586	0.9996792	0.9998197	0.9999343	0.99884063	0.9995691	0.99972683	0.9991738
0.0	0.5464387	0.025454363	0.8553226	0.46655247	0.0007871636	0.31053495	0.16185686	0.19294783	0.06192839	0.00507279
0.0	0.0035285703	0.0040423316	0.00071727985	0.0014575252	0.004891137	0.023098435	0.0024262897	0.0036307338	0.031919204	0.0034456062
0.0	0.991582	0.9919749	0.9839601	0.9989028	0.9979133	0.9887216	0.99850166	0.97901535	0.9788047	0.9934402
0.0	0.9898102	0.9986614	0.99796295	0.99965477	0.9996456	0.99977535	0.99734014	0.99830997	0.99963486	0.99740785
0.0	0.991582	0.9919749	0.9839601	0.9989028	0.9979133	0.9887216	0.99850166	0.97901535	0.9788047	0.9934402
0.0	0.991582	0.9919749	0.9839601	0.9989028	0.9979133	0.9887216	0.99850166	0.97901535	0.9788047	0.9934402
0.0	0.99857867	0.99965155	0.9993586	0.9996792	0.9998197	0.9999343	0.99884063	0.9995691	0.99972683	0.9991738
0.0	0.991582	0.9919749	0.9839601	0.9989028	0.9979133	0.9887216	0.99850166	0.97901535	0.9788047	0.9934402
0.0	0.5464385	0.025454376	0.8553226	0.4665526	0.0007871636	0.3105349	0.16185686	0.19294786	0.06192839	0.005072788
0.0	0.991582	0.9919749	0.9839601	0.9989028	0.9979133	0.9887216	0.99850166	0.97901535	0.9788047	0.9934402
0.0	0.92078525	0.122654065	0.9847503	0.6457325	0.0016423364	0.6387662	0.6549219	0.79727656	0.41602066	0.026981903
0.0	0.016507989	0.617389	0.0005285411	0.8692482	0.015243481	0.6887627	0.7803582	0.0033253676	0.06585603	0.4984068
0.0	0.991582	0.9919749	0.9839601	0.9989028	0.9979133	0.9887216	0.99850166	0.97901535	0.9788047	0.9934402
0.0	0.991582	0.9919749	0.9839601	0.9989028	0.9979133	0.9887216	0.99850166	0.97901535	0.9788047	0.9934402
0.0	0.99857867	0.99965155	0.9993586	0.9996792	0.9998197	0.9999343	0.99884063	0.9995691	0.99972683	0.9991738
0.0	0.991582	0.9919749	0.9839601	0.9989028	0.9979133	0.9887216	0.99850166	0.97901535	0.9788047	0.9934402
0.0	0.991582	0.9919749	0.9839601	0.9989028	0.9979133	0.9887216	0.99850166	0.97901535	0.9788047	0.9934402
0.0	0.991582	0.9919749	0.9839601	0.9989028	0.9979133	0.9887216	0.99850166	0.97901535	0.9788047	0.9934402
0.0	0.99857867	0.99965155	0.9993586	0.9996792	0.9998197	0.9999343	0.99884063	0.9995691	0.99972683	0.9991738
0.0	0.991582	0.9919749	0.9839601	0.9989028	0.9979133	0.9887216	0.99850166	0.97901535	0.9788047	0.9934402
0.0	0.0008825168	0.0061987303	0.00044409794	0.00050594774	0.0050739	0.034101006	0.0007469516	0.00529356	0.0127007095	0.0013363214
0.0	0.991582	0.9919749	0.9839601	0.9989028	0.9979133	0.9887216	0.99850166	0.97901535	0.9788047	0.9934402
0.0	0.991582	0.9919749	0.9839601	0.9989028	0.9979133	0.9887216	0.99850166	0.97901535	0.9788047	0.9934402
0.0	0.991582	0.9919749	0.9839601	0.9989028	0.9979133	0.9887216	0.99850166	0.97901535	0.9788047	0.9934402
0.0	0.004666777	0.0068095536	0.000926218	0.0018818706	0.006233722	0.029031757	0.0030459636	0.004683103	0.038634524	0.0041015125
0.0	0.004666777	0.0068095564	0.0009262184	0.0018818706	0.006233722	0.029031757	0.0030459636	0.004683103	0.038634524	0.0041015125
0.0	0.99841726	0.98761904	0.041542016	0.37232986	0.012322583	0.0021467856	0.002156414	0.00011040369	0.0040795347	0.0005261753
0.0	0.99841726	0.98761904	0.041542016	0.37232986	0.012322583	0.0021467856	0.002156414	0.00011040369	0.0040795347	0.0005261753
0.0	0.9986218	0.99968076	0.9993586	0.9996923	0.99982494	0.99993455	0.9988991	0.9995703	0.99973494	0.9992173
0.0	0.991582	0.9919749	0.9839601	0.9989028	0.9979133	0.9887216	0.99850166	0.97901535	0.9788047	0.9934402
0.0	0.991582	0.9919749	0.9839601	0.9989028	0.9979133	0.9887216	0.99850166	0.97901535	0.9788047	0.9934402
0.0	0.99823916	0.9997309	0.99869835	0.9997068	0.9997733	0.9998939	0.9974832	0.99951875	0.9996841	0.997047
0.0	0.81536096	0.6149927	0.7727097	0.9996132	0.94474256	0.91838765	0.98532295	0.9432641	0.9594945	0.92669684
0.0	0.99935573	0.99983335	0.999185	0.999889	0.99994254	0.9999585	0.99948514	0.9997316	0.99989164	0.99887127
0.0	0.991582	0.9919749	0.9839601	0.9989028	0.9979133	0.9887216	0.99850166	0.97901535	0.9788047	0.9934402
0.0	0.99895597	0.99961156	0.99902415	0.99939287	0.99916494	0.99991906	0.9961903	0.99949455	0.9995665	0.9976922
0.0	0.991582	0.9919749	0.9839601	0.9989028	0.9979133	0.9887216	0.99850166	0.97901535	0.9788047	0.9934402
0.0	0.99857867	0.99965155	0.9993586	0.9996792	0.9998197	0.9999343	0.99884063	0.9995691	0.99972683	0.9991738
0.0	0.0028515186	0.003527578	0.0005718065	0.001020231	0.0043126666	0.016308168	0.0020477225	0.002703721	0.025672924	0.002788958
0.0	0.072689734	0.47564745	0.088679016	0.16940461	0.80395794	0.9076802	0.14932807	0.4167246	0.11546264	0.043812655
0.0	0.8342929	0.7969003	0.6909209	0.9803325	0.9683632	0.99109954	0.9725781	0.97888434	0.99123365	0.9475399
0.0	0.991582	0.9919749	0.9839601	0.9989028	0.9979133	0.9887216	0.99850166	0.97901535	0.9788047	0.9934402
0.0	0.00458357	0.005857678	0.0008998146	0.0021492315	0.004891137	0.0315573	0.0024262897	0.004618871	0.039803278	0.0050632237
0.0	0.004182546	0.0018440947	0.00034506185	0.0014585616	0.9979133	0.0047082985	0.99850166	0.00036822894	0.10344985	0.03161033
0.0	0.0673755	0.12290095	0.04896583	0.12659733	0.26471317	0.6154101	0.05790089	0.09661571	0.46072024	0.34172794
0.0	0.0037034191	0.00515057	0.0007183778	0.0015070115	0.0043126685	0.022550784	0.0020477225	0.0034422432	0.03178334	0.004088359
0.0	0.991582	0.9919749	0.9839601	0.9989028	0.9979133	0.9887216	0.99850166	0.97901535	0.9788047	0.9934402
0.0	0.991582	0.9919749	0.9839601	0.9989028	0.9979133	0.9887216	0.99850166	0.97901535	0.9788047	0.9934402
0.0	0.9980117	0.9991825	0.9949962	0.999231	0.99946624	0.9998241	0.9969676	0.9988918	0.9993698	0.9969662
0.0	0.25837547	0.0018987347	0.02495426	0.0005493849	0.64798135	0.004919557	0.0015951443	0.0036072207	0.0044944035	0.093652844
0.0	0.88683486	0.7909973	0.59084964	0.33250836	0.7892004	0.9796266	0.48609897	0.98107314	0.7053639	0.5283779
0.0	0.99366176	0.9987858	0.98670167	0.9989912	0.9993691	0.99924767	0.9913809	0.9983645	0.9989839	0.98348236
0.0	0.991582	0.9919749	0.9839601	0.9989028	0.9979133	0.9887216	0.99850166	0.97901535	0.9788047	0.9934402
0.0	0.9886973	0.99703705	0.93435925	0.98498833	0.9982193	0.99871445	0.9880469	0.9951461	0.9989685	0.99093634
0.0	0.998033	0.9995333	0.99918	0.99963915	0.9996685	0.9999615	0.99840623	0.99970514	0.9996444	0.99870956
0.0	0.991582	0.9919749	0.9839601	0.9989028	0.9979133	0.9887216	0.99850166	0.97901535	0.9788047	0.9934402
0.0	0.010388109	0.1158256	0.11938359	0.00015617344	0.0016338582	0.0039583896	0.00073070836	0.743053	0.0853603	0.00028935503
0.0	0.936033	0.99200517	0.90045875	0.9010932	0.99456775	0.9949268	0.9834614	0.97360647	0.9960104	0.9903949
0.0	0.9948515	0.99875546	0.9920442	0.9965592	0.99965274	0.9991321	0.997532	0.9962597	0.9987173	0.99697304
0.0	0.99857867	0.99965155	0.9993586	0.9996792	0.9998197	0.9999343	0.99884063	0.9995691	0.99972683	0.9991738
0.0	0.991582	0.9919749	0.9839601	0.9989028	0.9979133	0.9887216	0.99850166	0.97901535	0.9788047	0.9934402
0.0	0.99495304	0.99903035	0.9897726	0.9992587	0.99947816	0.9993895	0.9925114	0.9985997	0.9992261	0.9867539
0.0	0.014835307	0.14781937	0.016825711	0.0119711105	0.10311059	0.42981628	0.011226841	0.22326174	0.013784192	0.19199242
0.0	0.99857867	0.99965155	0.9993586	0.9996792	0.9998197	0.9999343	0.99884063	0.9995691	0.99972683	0.9991738
0.0	0.99857867	0.99965155	0.9993586	0.9996792	0.9998197	0.9999343	0.99884063	0.9995691	0.99972683	0.9991738
0.0	0.99366176	0.9987858	0.98670167	0.9989912	0.9993691	0.99924767	0.9913809	0.9983645	0.9989839	0.98348236
0.0	0.68209726	0.7735823	0.7802589	0.3301417	0.95013595	0.981055	0.8311904	0.89199793	0.96085554	0.91888815
0.0	0.9869959	0.98909587	0.99301344	0.998628	0.99840075	0.99849653	0.98361844	0.9924941	0.9965581	0.99849486
0.0	0.9918841	0.9990982	0.9929516	0.99863356	0.9995852	0.99968076	0.99465275	0.9989568	0.9989524	0.98976433
0.0	0.99243474	0.9940268	0.9646412	0.99602216	0.99729013	0.99925274	0.9859146	0.9969296	0.99159944	0.9880085
0.0	0.31511852	0.7001929	0.72234434	0.43546817	0.41800946	0.93654066	0.10331153	0.11703275	0.24100289	0.34990707
0.0	0.31511852	0.7001929	0.72234434	0.43546817	0.41800946	0.93654066	0.10331153	0.11703275	0.24100289	0.34990707
0.0	0.31511852	0.7001929	0.72234434	0.43546817	0.41800946	0.93654066	0.10331153	0.11703275	0.24100289	0.34990707
0.0	0.9918841	0.9990982	0.9929516	0.99863356	0.9995852	0.99968076	0.99465275	0.9989568	0.9989524	0.98976433
0.0	0.39391243	0.03915815	0.7093061	0.08803162	0.009037047	0.7041107	0.36455104	0.33898708	0.34109163	0.97717905
0.0	0.00012969859	6.08254e-05	7.435619e-06	0.0011638241	0.20897388	0.00014394987	0.00014682571	0.00013385991	0.00023533094	0.012411915
0.0	0.10722212	0.14272319	0.09885475	0.19987752	0.3726064	0.69688964	0.083093	0.1523713	0.5701268	0.3804608
0.0	0.39391243	0.03915815	0.7093061	0.08803162	0.009037047	0.7041107	0.36455104	0.33898708	0.34109163	0.97717905
0.0	0.007349249	0.00535504	0.0012975074	0.0031977284	0.011311376	0.04540951	0.004026251	0.0053900303	0.054238673	0.0069458806
0.0	0.97389436	0.10879675	0.9280839	0.99469584	0.9852068	0.9542463	0.9818963	0.9662384	0.9932249	0.9653674
0.0	0.991582	0.9919749	0.9839601	0.9989028	0.9979133	0.9887216	0.99850166	0.97901535	0.9788047	0.9934402
0.0	0.991582	0.9919749	0.9839601	0.9989028	0.9979133	0.9887216	0.99850166	0.97901535	0.9788047	0.9934402
0.0	0.991582	0.9919749	0.9839601	0.9989028	0.9979133	0.9887216	0.99850166	0.97901535	0.9788047	0.9934402
0.0	0.991582	0.9919749	0.9839601	0.9989028	0.9979133	0.9887216	0.99850166	0.97901535	0.9788047	0.9934402
0.0	0.991582	0.9919749	0.9839601	0.9989028	0.9979133	0.9887216	0.99850166	0.97901535	0.9788047	0.9934402
0.0	0.99857867	0.99965155	0.9993586	0.9996792	0.9998197	0.9999343	0.99884063	0.9995691	0.99972683	0.9991738
0.0	0.996062	0.99947304	0.9963486	0.9996716	0.99966073	0.9998858	0.9982673	0.9993556	0.9993705	0.9961289
0.0	0.991582	0.9919749	0.9839601	0.9989028	0.9979133	0.9887216	0.99850166	0.97901535	0.9788047	0.9934402
0.0	0.99857867	0.99965155	0.9993586	0.9996792	0.9998197	0.9999343	0.99884063	0.9995691	0.99972683	0.9991738
0.0	0.5464387	0.025454354	0.8553226	0.4665526	0.0007871636	0.3105349	0.1618568	0.19294786	0.06192839	0.005072788
0.0	0.991582	0.9919749	0.9839601	0.9989028	0.9979133	0.9887216	0.99850166	0.97901535	0.9788047	0.9934402
0.0	0.991582	0.9919749	0.9839601	0.9989028	0.9979133	0.9887216	0.99850166	0.97901535	0.9788047	0.9934402
0.0	0.991582	0.9919749	0.9839601	0.9989028	0.9979133	0.9887216	0.99850166	0.97901535	0.9788047	0.9934402
0.0	0.99857867	0.99965155	0.9993586	0.9996792	0.9998197	0.9999343	0.99884063	0.9995691	0.99972683	0.9991738
0.0	0.991582	0.9919749	0.9839601	0.9989028	0.9979133	0.9887216	0.99850166	0.97901535	0.9788047	0.9934402
0.0	0.991582	0.9919749	0.9839601	0.9989028	0.9979133	0.9887216	0.99850166	0.97901535	0.9788047	0.9934402
0.0	0.991582	0.9919749	0.9839601	0.9989028	0.9979133	0.9887216	0.99850166	0.97901535	0.9788047	0.9934402
0.0	0.991582	0.9919749	0.9839601	0.9989028	0.9979133	0.9887216	0.99850166	0.97901535	0.9788047	0.9934402
0.0	0.99857867	0.99965155	0.9993586	0.9996792	0.9998197	0.9999343	0.99884063	0.9995691	0.99972683	0.9991738
0.0	0.99857867	0.99965155	0.9993586	0.9996792	0.9998197	0.9999343	0.99884063	0.9995691	0.99972683	0.9991738
0.0	0.991582	0.9919749	0.9839601	0.9989028	0.9979133	0.9887216	0.99850166	0.97901535	0.9788047	0.9934402
0.0	0.991582	0.9919749	0.9839601	0.9989028	0.9979133	0.9887216	0.99850166	0.97901535	0.9788047	0.9934402
0.0	0.991582	0.9919749	0.9839601	0.9989028	0.9979133	0.9887216	0.99850166	0.97901535	0.9788047	0.9934402
0.0	0.991582	0.9919749	0.9839601	0.9989028	0.9979133	0.9887216	0.99850166	0.97901535	0.9788047	0.9934402
0.0	0.991582	0.9919749	0.9839601	0.9989028	0.9979133	0.9887216	0.99850166	0.97901535	0.9788047	0.9934402
0.0	0.991582	0.9919749	0.9839601	0.9989028	0.9979133	0.9887216	0.99850166	0.97901535	0.9788047	0.9934402
0.0	0.9898102	0.9986614	0.99796295	0.99965477	0.9996456	0.99977535	0.99734014	0.99830997	0.99963486	0.99740785
0.0	0.99857867	0.99965155	0.9993586	0.9996792	0.9998197	0.9999343	0.99884063	0.9995691	0.99972683	0.9991738
0.0	0.991582	0.9919749	0.9839601	0.9989028	0.9979133	0.9887216	0.99850166	0.97901535	0.9788047	0.9934402
0.0	0.991582	0.9919749	0.9839601	0.9989028	0.9979133	0.9887216	0.99850166	0.97901535	0.9788047	0.9934402
0.0	0.17270683	0.592827	0.037840612	0.21953239	0.7131078	0.94005954	0.0842009	0.5469925	0.80495673	0.17875944
0.0	0.9989293	0.99869776	0.9965274	0.99928266	0.9996995	0.99985874	0.99684346	0.9993156	0.99975806	0.9982121
0.0	0.00024782075	0.003154384	0.0016551708	0.22447444	0.0006619324	0.001093056	0.0016450876	0.00024674094	0.0018905418	0.009387716
0.0	0.991582	0.9919749	0.9839601	0.9989028	0.9979133	0.9887216	0.99850166	0.97901535	0.9788047	0.9934402
0.0	0.991582	0.9919749	0.9839601	0.9989028	0.9979133	0.9887216	0.99850166	0.97901535	0.9788047	0.9934402
0.0	0.99857867	0.99965155	0.9993586	0.9996792	0.9998197	0.9999343	0.99884063	0.9995691	0.99972683	0.9991738
0.0	0.991582	0.9919749	0.9839601	0.9989028	0.9979133	0.9887216	0.99850166	0.97901535	0.9788047	0.9934402
0.0	0.991582	0.9919749	0.9839601	0.9989028	0.9979133	0.9887216	0.99850166	0.97901535	0.9788047	0.9934402
0.0	5.2079795e-05	0.00027863812	1.5040547e-05	0.00033900078	0.0008810296	0.00096372364	0.0005681038	0.0011507614	0.001171038	0.0022417393
0.0	0.991582	0.9919749	0.9839601	0.9989028	0.9979133	0.9887216	0.99850166	0.97901535	0.9788047	0.9934402
0.0	0.9898102	0.9986614	0.99796295	0.99965477	0.9996456	0.99977535	0.99734014	0.99830997	0.99963486	0.99740785
0.0	0.991582	0.9919749	0.9839601	0.9989028	0.9979133	0.9887216	0.99850166	0.97901535	0.9788047	0.9934402
0.0	0.991582	0.9919749	0.9839601	0.9989028	0.9979133	0.9887216	0.99850166	0.97901535	0.9788047	0.9934402
0.0	0.9898102	0.9986614	0.99796295	0.99965477	0.9996456	0.99977535	0.99734014	0.99830997	0.99963486	0.99740785
0.0	0.99857867	0.99965155	0.9993586	0.9996792	0.9998197	0.9999343	0.99884063	0.9995691	0.99972683	0.9991738
0.0	0.991582	0.9919749	0.9839601	0.9989028	0.9979133	0.9887216	0.99850166	0.97901535	0.9788047	0.9934402
0.0	0.991582	0.9919749	0.9839601	0.9989028	0.9979133	0.9887216	0.99850166	0.97901535	0.9788047	0.9934402
0.0	0.9987897	0.999446	0.9986817	0.99925643	0.99974424	0.99992466	0.9985953	0.9996132	0.9994831	0.9969289
0.0	0.99704736	0.99919087	0.99683607	0.9984086	0.9991837	0.9995751	0.99008876	0.99870145	0.99946195	0.9941338
0.0	0.991582	0.9919749	0.9839601	0.9989028	0.9979133	0.9887216	0.99850166	0.97901535	0.9788047	0.9934402
0.0	0.991582	0.9919749	0.9839601	0.9989028	0.9979133	0.9887216	0.99850166	0.97901535	0.9788047	0.9934402
0.0	0.9898102	0.9986614	0.99796295	0.99965477	0.9996456	0.99977535	0.99734014	0.99830997	0.99963486	0.99740785
0.0	0.99857867	0.99965155	0.9993586	0.9996792	0.9998197	0.9999343	0.99884063	0.9995691	0.99972683	0.9991738
0.0	0.991582	0.9919749	0.9839601	0.9989028	0.9979133	0.9887216	0.99850166	0.97901535	0.9788047	0.9934402
0.0	0.991582	0.9919749	0.9839601	0.9989028	0.9979133	0.9887216	0.99850166	0.97901535	0.9788047	0.9934402
0.0	0.991582	0.9919749	0.9839601	0.9989028	0.9979133	0.9887216	0.99850166	0.97901535	0.9788047	0.9934402
0.0	0.991582	0.9919749	0.9839601	0.9989028	0.9979133	0.9887216	0.99850166	0.97901535	0.9788047	0.9934402
0.0	0.9869959	0.98909587	0.99301344	0.998628	0.99840075	0.99849653	0.98361844	0.9924941	0.9965581	0.99849486
0.0	0.9869959	0.98909587	0.99301344	0.998628	0.99840075	0.99849653	0.98361844	0.9924941	0.9965581	0.99849486
0.0	0.99188423	0.9990982	0.9929516	0.99863356	0.9995852	0.99968076	0.99465275	0.9989568	0.9989524	0.98976433
0.0	0.9918841	0.9990982	0.9929516	0.99863356	0.9995852	0.99968076	0.99465275	0.9989568	0.9989524	0.98976433
0.0	0.9898102	0.9986614	0.99796295	0.99965477	0.9996456	0.99977535	0.99734014	0.99830997	0.99963486	0.99740785
0.0	0.991582	0.9919749	0.9839601	0.9989028	0.9979133	0.9887216	0.99850166	0.97901535	0.9788047	0.9934402
0.0	0.99857867	0.99965155	0.9993586	0.9996792	0.9998197	0.9999343	0.99884063	0.9995691	0.99972683	0.9991738
0.0	0.991582	0.9919749	0.9839601	0.9989028	0.9979133	0.9887216	0.99850166	0.97901535	0.9788047	0.9934402
0.0	0.991582	0.9919749	0.9839601	0.9989028	0.9979133	0.9887216	0.99850166	0.97901535	0.9788047	0.9934402
0.0	0.99243474	0.9940268	0.9646412	0.99602216	0.99729013	0.99925274	0.9859146	0.9969296	0.99159944	0.9880085
0.0	0.99243474	0.9940268	0.9646412	0.99602216	0.99729013	0.99925274	0.9859146	0.9969296	0.99159944	0.9880085
0.0	0.0667885	0.20689385	0.26183832	0.927929	0.6086199	0.44698772	0.80605346	0.91751796	0.8233107	0.7772463
0.0	0.991582	0.9919749	0.9839601	0.9989028	0.9979133	0.9887216	0.99850166	0.97901535	0.9788047	0.9934402
0.0	0.991582	0.9919749	0.9839601	0.9989028	0.9979133	0.9887216	0.99850166	0.97901535	0.9788047	0.9934402
0.0	0.9918841	0.9990982	0.9929516	0.99863356	0.9995852	0.99968076	0.99465275	0.9989568	0.9989524	0.98976433
0.0	0.99188423	0.9990982	0.9929516	0.99863356	0.9995852	0.99968076	0.99465275	0.9989568	0.9989524	0.98976433
0.0	0.991582	0.9919749	0.9839601	0.9989028	0.9979133	0.9887216	0.99850166	0.97901535	0.9788047	0.9934402
0.0	0.991582	0.9919749	0.9839601	0.9989028	0.9979133	0.9887216	0.99850166	0.97901535	0.9788047	0.9934402
0.0	0.991582	0.9919749	0.9839601	0.9989028	0.9979133	0.9887216	0.99850166	0.97901535	0.9788047	0.9934402
0.0	0.991582	0.9919749	0.9839601	0.9989028	0.9979133	0.9887216	0.99850166	0.97901535	0.9788047	0.9934402
0.0	0.991582	0.9919749	0.9839601	0.9989028	0.9979133	0.9887216	0.99850166	0.97901535	0.9788047	0.9934402
0.0	0.99857867	0.99965155	0.9993586	0.9996792	0.9998197	0.9999343	0.99884063	0.9995691	0.99972683	0.9991738
0.0	0.8729847	0.82686204	0.79776025	0.87158406	0.9720496	0.9825853	0.7234417	0.81473505	0.8463442	0.84272844
0.0	0.055291954	0.07494719	0.03541665	0.07360778	0.25972992	0.529996	0.053950146	0.07733516	0.36623013	0.2735911
0.0	0.005991781	0.009987794	0.0012048532	0.0027246485	0.006710474	0.04416158	0.0037067723	0.0057933624	0.0550325	0.0058152406
0.0	0.19380447	0.39764962	0.6717852	0.057440218	0.09164152	0.74934065	0.1825201	0.0015407344	0.0008624635	0.4276535
0.0	0.19380447	0.39764962	0.6717852	0.057440218	0.09164152	0.74934065	0.1825201	0.0015407344	0.0008624635	0.4276535
0.0	0.09727873	0.073323436	0.018987125	0.010673436	0.19160116	0.18544923	0.04039905	0.080520436	0.065958194	0.046197817
0.0	0.09727873	0.073323436	0.018987121	0.010673442	0.19160116	0.18544921	0.04039904	0.080520436	0.065958194	0.046197817
0.0	0.26045796	0.2903521	0.4338506	0.25087935	0.8243112	0.92571795	0.24098171	0.28726405	0.5556629	0.46466374
0.0	0.055291966	0.07494719	0.035416637	0.07360778	0.25972983	0.529996	0.053950146	0.07733516	0.36623013	0.2735911
0.0	0.98757637	0.99718106	0.98692954	0.9912425	0.99927574	0.9992792	0.9798783	0.9959953	0.9937575	0.9825377
0.0	0.991582	0.9919749	0.9839601	0.9989028	0.9979133	0.9887216	0.99850166	0.97901535	0.9788047	0.9934402
0.0	0.991582	0.9919749	0.9839601	0.9989028	0.9979133	0.9887216	0.99850166	0.97901535	0.9788047	0.9934402
0.0	0.998033	0.9995333	0.99918	0.99963915	0.9996685	0.9999615	0.99840623	0.99970514	0.9996444	0.99870956
0.0	0.9975896	0.9991346	0.99641293	0.9985858	0.99946254	0.99982506	0.9974673	0.9988857	0.99957734	0.9969856
0.0	0.99857867	0.99965155	0.9993586	0.9996792	0.9998197	0.9999343	0.99884063	0.9995691	0.99972683	0.9991738
0.0	0.991582	0.9919749	0.9839601	0.9989028	0.9979133	0.9887216	0.99850166	0.97901535	0.9788047	0.9934402
0.0	0.991582	0.9919749	0.9839601	0.9989028	0.9979133	0.9887216	0.99850166	0.97901535	0.9788047	0.9934402
0.0	0.991582	0.9919749	0.9839601	0.9989028	0.9979133	0.9887216	0.99850166	0.97901535	0.9788047	0.9934402
0.0	0.99857867	0.99965155	0.9993586	0.9996792	0.9998197	0.9999343	0.99884063	0.9995691	0.99972683	0.9991738
0.0	0.99857867	0.99965155	0.9993586	0.9996792	0.9998197	0.9999343	0.99884063	0.9995691	0.99972683	0.9991738
0.0	0.991582	0.9919749	0.9839601	0.9989028	0.9979133	0.9887216	0.99850166	0.97901535	0.9788047	0.9934402
0.0	0.991582	0.9919749	0.9839601	0.9989028	0.9979133	0.9887216	0.99850166	0.97901535	0.9788047	0.9934402
0.0	0.991582	0.9919749	0.9839601	0.9989028	0.9979133	0.9887216	0.99850166	0.97901535	0.9788047	0.9934402
0.0	0.991582	0.9919749	0.9839601	0.9989028	0.9979133	0.9887216	0.99850166	0.97901535	0.9788047	0.9934402
0.0	0.991582	0.9919749	0.9839601	0.9989028	0.9979133	0.9887216	0.99850166	0.97901535	0.9788047	0.9934402
0.0	0.991582	0.9919749	0.9839601	0.9989028	0.9979133	0.9887216	0.99850166	0.97901535	0.9788047	0.9934402
0.0	0.99857867	0.99965155	0.9993586	0.9996792	0.9998197	0.9999343	0.99884063	0.9995691	0.99972683	0.9991738
0.0	5.2079795e-05	0.00027863838	1.5040547e-05	0.00033900078	0.0008810296	0.0009637241	0.0005681038	0.0011507614	0.001171038	0.0022417393
0.0	0.5464385	0.025454363	0.8553226	0.4665526	0.0007871636	0.3105349	0.16185689	0.19294786	0.06192839	0.005072788
0.0	0.99857867	0.99965155	0.9993586	0.9996792	0.9998197	0.9999343	0.99884063	0.9995691	0.99972683	0.9991738
0.0	5.2079795e-05	0.00027863812	1.5040547e-05	0.00033900078	0.0008810296	0.0009637241	0.0005681035	0.0011507614	0.001171038	0.0022417393
0.0	0.5464387	0.025454354	0.8553226	0.46655247	0.00078716327	0.31053486	0.16185689	0.19294786	0.06192839	0.005072788
0.0	0.99857867	0.99965155	0.9993586	0.9996792	0.9998197	0.9999343	0.99884063	0.9995691	0.99972683	0.9991738
0.0	0.991582	0.9919749	0.9839601	0.9989028	0.9979133	0.9887216	0.99850166	0.97901535	0.9788047	0.9934402
0.0	0.991582	0.9919749	0.9839601	0.9989028	0.9979133	0.9887216	0.99850166	0.97901535	0.9788047	0.9934402
0.0	0.991582	0.9919749	0.9839601	0.9989028	0.9979133	0.9887216	0.99850166	0.97901535	0.9788047	0.9934402
0.0	0.991582	0.9919749	0.9839601	0.9989028	0.9979133	0.9887216	0.99850166	0.97901535	0.9788047	0.9934402
0.0	0.991582	0.9919749	0.9839601	0.9989028	0.9979133	0.9887216	0.99850166	0.97901535	0.9788047	0.9934402
0.0	0.991582	0.9919749	0.9839601	0.9989028	0.9979133	0.9887216	0.99850166	0.97901535	0.9788047	0.9934402
0.0	0.99857867	0.99965155	0.9993586	0.9996792	0.9998197	0.9999343	0.99884063	0.9995691	0.99972683	0.9991738
0.0	0.991582	0.9919749	0.9839601	0.9989028	0.9979133	0.9887216	0.99850166	0.97901535	0.9788047	0.9934402
0.0	0.99857867	0.99965155	0.9993586	0.9996792	0.9998197	0.9999343	0.99884063	0.9995691	0.99972683	0.9991738
0.0	0.5464387	0.025454363	0.8553226	0.4665526	0.0007871636	0.3105349	0.1618568	0.19294786	0.06192839	0.005072788
0.0	0.996062	0.99947304	0.9963486	0.9996716	0.99966073	0.9998858	0.9982673	0.9993556	0.9993705	0.9961289
0.0	0.9869959	0.98909587	0.99301344	0.998628	0.99840075	0.99849653	0.98361844	0.9924941	0.9965581	0.99849486
0.0	0.99188423	0.9990982	0.9929516	0.99863356	0.9995852	0.99968076	0.99465275	0.9989568	0.9989524	0.98976433
0.0	0.8097932	0.95801115	0.92233413	0.87551457	0.9179521	0.99463874	0.95843035	0.9869621	0.9826757	0.82383114
0.0	0.9728679	0.98495585	0.8584983	0.9915925	0.9942211	0.9992655	0.9015272	0.99257374	0.99434185	0.96856433
0.0	0.99243474	0.9940268	0.9646412	0.99602216	0.99729013	0.99925274	0.9859146	0.9969296	0.99159944	0.9880085
0.0	0.99188423	0.9990982	0.9929516	0.99863356	0.9995852	0.99968076	0.99465275	0.9989568	0.9989524	0.98976433
0.0	0.9975725	0.99959093	0.997851	0.9997969	0.99972516	0.9999162	0.99863166	0.9995233	0.9995753	0.9973693
0.0	0.991582	0.9919749	0.9839601	0.9989028	0.9979133	0.9887216	0.99850166	0.97901535	0.9788047	0.9934402
0.0	0.991582	0.9919749	0.9839601	0.9989028	0.9979133	0.9887216	0.99850166	0.97901535	0.9788047	0.9934402
0.0	0.991582	0.9919749	0.9839601	0.9989028	0.9979133	0.9887216	0.99850166	0.97901535	0.9788047	0.9934402
0.0	0.005682872	0.006849841	0.0008247049	0.0020745303	0.0076323478	0.032027844	0.00296931	0.005206149	0.047139727	0.013231529
0.0	0.9869959	0.98909587	0.99301344	0.998628	0.99840075	0.99849653	0.98361844	0.9924941	0.9965581	0.99849486
0.0	0.9869959	0.98909587	0.99301344	0.998628	0.99840075	0.99849653	0.98361844	0.9924941	0.9965581	0.99849486
0.0	0.99188423	0.9990982	0.9929516	0.99863356	0.9995852	0.99968076	0.99465275	0.9989568	0.9989524	0.98976433
0.0	0.99188423	0.9990982	0.9929516	0.99863356	0.9995852	0.99968076	0.99465275	0.9989568	0.9989524	0.98976433
0.0	0.9951336	0.9961591	0.9735724	0.9974253	0.9978948	0.99943274	0.9894031	0.99790704	0.993893	0.99086505
0.0	0.9918841	0.9990982	0.9929516	0.99863356	0.9995852	0.99968076	0.99465275	0.9989568	0.9989524	0.98976433
0.0	0.99243474	0.9940268	0.9646412	0.99602216	0.99729013	0.99925274	0.9859146	0.9969296	0.99159944	0.9880085
0.0	0.9918841	0.9990982	0.9929516	0.99863356	0.9995852	0.99968076	0.99465275	0.9989568	0.9989524	0.98976433
0.0	0.9869959	0.98909587	0.99301344	0.998628	0.99840075	0.99849653	0.98361844	0.9924941	0.9965581	0.99849486
0.0	0.99188423	0.9990982	0.9929516	0.99863356	0.9995852	0.99968076	0.99465275	0.9989568	0.9989524	0.98976433
0.0	0.9918841	0.9990982	0.9929516	0.99863356	0.9995852	0.99968076	0.99465275	0.9989568	0.9989524	0.98976433
0.0	0.99243474	0.9940268	0.9646412	0.99602216	0.99729013	0.99925274	0.9859146	0.9969296	0.99159944	0.9880085
0.0	0.991582	0.9919749	0.9839601	0.9989028	0.9979133	0.9887216	0.99850166	0.97901535	0.9788047	0.9934402
0.0	0.991582	0.9919749	0.9839601	0.9989028	0.9979133	0.9887216	0.99850166	0.97901535	0.9788047	0.9934402
0.0	0.9953394	0.998409	0.9978739	0.9993537	0.9992861	0.9996544	0.9958364	0.9844987	0.999549	0.9964898
0.0	0.00022754744	0.0013118995	2.3320712e-05	0.00044775376	0.000474524	0.0046747886	0.00045612498	0.00076396944	0.00055923103	0.00021515753
0.0	0.991582	0.9919749	0.9839601	0.9989028	0.9979133	0.9887216	0.99850166	0.97901535	0.9788047	0.9934402
0.0	0.991582	0.9919749	0.9839601	0.9989028	0.9979133	0.9887216	0.99850166	0.97901535	0.9788047	0.9934402
0.0	0.991582	0.9919749	0.9839601	0.9989028	0.9979133	0.9887216	0.99850166	0.97901535	0.9788047	0.9934402
0.0	0.991582	0.9919749	0.9839601	0.9989028	0.9979133	0.9887216	0.99850166	0.97901535	0.9788047	0.9934402
0.0	0.991582	0.9919749	0.9839601	0.9989028	0.9979133	0.9887216	0.99850166	0.97901535	0.9788047	0.9934402
0.0	0.991582	0.9919749	0.9839601	0.9989028	0.9979133	0.9887216	0.99850166	0.97901535	0.9788047	0.9934402
0.0	0.991582	0.9919749	0.9839601	0.9989028	0.9979133	0.9887216	0.99850166	0.97901535	0.9788047	0.9934402
0.0	0.991582	0.9919749	0.9839601	0.9989028	0.9979133	0.9887216	0.99850166	0.97901535	0.9788047	0.9934402
0.0	0.991582	0.9919749	0.9839601	0.9989028	0.9979133	0.9887216	0.99850166	0.97901535	0.9788047	0.9934402
0.0	0.991582	0.9919749	0.9839601	0.9989028	0.9979133	0.9887216	0.99850166	0.97901535	0.9788047	0.9934402
0.0	0.991582	0.9919749	0.9839601	0.9989028	0.9979133	0.9887216	0.99850166	0.97901535	0.9788047	0.9934402
0.0	0.991582	0.9919749	0.9839601	0.9989028	0.9979133	0.9887216	0.99850166	0.97901535	0.9788047	0.9934402
0.0	0.99182785	0.99879396	0.9983834	0.9934243	0.99237907	0.9762564	0.98958963	0.9184184	0.95192266	0.860459
0.0	0.991582	0.9919749	0.9839601	0.9989028	0.9979133	0.9887216	0.99850166	0.97901535	0.9788047	0.9934402
0.0	0.92088777	0.98324627	0.73192906	0.9413294	0.9937504	0.997416	0.36463845	0.96348584	0.667614	0.70518345
0.0	0.92088765	0.98324627	0.73192906	0.9413294	0.9937504	0.997416	0.3646385	0.96348584	0.66761404	0.7051834
0.0	0.991582	0.9919749	0.9839601	0.9989028	0.9979133	0.9887216	0.99850166	0.97901535	0.9788047	0.9934402
0.0	0.991582	0.9919749	0.9839601	0.9989028	0.9979133	0.9887216	0.99850166	0.97901535	0.9788047	0.9934402
0.0	0.991582	0.9919749	0.9839601	0.9989028	0.9979133	0.9887216	0.99850166	0.97901535	0.9788047	0.9934402
0.0	0.991582	0.9919749	0.9839601	0.9989028	0.9979133	0.9887216	0.99850166	0.97901535	0.9788047	0.9934402
0.0	0.36410198	0.8703103	0.2159006	0.10371955	0.60528415	0.84986526	0.27176088	0.60879594	0.83247304	0.6376705
0.0	0.95934594	0.9960439	0.62016875	0.8524908	0.9750498	0.9920161	0.852936	0.9912412	0.9875331	0.9971986
0.0	0.103705876	0.18692236	0.009304152	0.01812022	0.09258069	0.40057325	0.051444054	0.078182384	0.388244	0.14007837
0.0	0.991582	0.9919749	0.9839601	0.9989028	0.9979133	0.9887216	0.99850166	0.97901535	0.9788047	0.9934402
0.0	0.9993075	0.9992454	0.99853694	0.99951565	0.9997609	0.99988663	0.99818856	0.9995407	0.9998235	0.998635
0.0	0.9989293	0.99869776	0.9965274	0.99928266	0.9996995	0.99985874	0.99684346	0.9993156	0.99975806	0.9982121
0.0	0.9985996	0.9995554	0.9989629	0.999368	0.99916184	0.99973935	0.99790204	0.9994467	0.99892825	0.99775535
0.0	0.3749956	0.3412618	0.11841265	0.3257013	0.5724097	0.8652097	0.22922948	0.21061943	0.68861127	0.54255605
0.0	0.86772984	0.92027134	0.87762505	0.84820634	0.98365605	0.9673351	0.7854948	0.8576074	0.9461925	0.9553897
0.0	0.85600144	0.9791062	0.8627331	0.93098515	0.9935422	0.99486226	0.8380169	0.9770872	0.9887362	0.9453256
0.0	0.9986695	0.999731	0.9995797	0.9989862	0.99919075	0.9997608	0.96481967	0.9991911	0.9997776	0.9995359
0.0	0.994466	0.9991573	0.994531	0.99897087	0.99965465	0.99971277	0.9955735	0.9991247	0.999199	0.99212885
0.0	0.9987717	0.99980193	0.9986688	0.9998247	0.99982834	0.9999335	0.9979215	0.99898463	0.99985147	0.9985701
0.0	0.991582	0.9919749	0.9839601	0.9989028	0.9979133	0.9887216	0.99850166	0.97901535	0.9788047	0.9934402
0.0	0.991582	0.9919749	0.9839601	0.9989028	0.9979133	0.9887216	0.99850166	0.97901535	0.9788047	0.9934402
0.0	0.991582	0.9919749	0.9839601	0.9989028	0.9979133	0.9887216	0.99850166	0.97901535	0.9788047	0.9934402
0.0	0.991582	0.9919749	0.9839601	0.9989028	0.9979133	0.9887216	0.99850166	0.97901535	0.9788047	0.9934402
0.0	0.991582	0.9919749	0.9839601	0.9989028	0.9979133	0.9887216	0.99850166	0.97901535	0.9788047	0.9934402
0.0	0.991582	0.9919749	0.9839601	0.9989028	0.9979133	0.9887216	0.99850166	0.97901535	0.9788047	0.9934402
0.0	0.991582	0.9919749	0.9839601	0.9989028	0.9979133	0.9887216	0.99850166	0.97901535	0.9788047	0.9934402
0.0	0.991582	0.9919749	0.9839601	0.9989028	0.9979133	0.9887216	0.99850166	0.97901535	0.9788047	0.9934402
0.0	0.991582	0.9919749	0.9839601	0.9989028	0.9979133	0.9887216	0.99850166	0.97901535	0.9788047	0.9934402
0.0	0.991582	0.9919749	0.9839601	0.9989028	0.9979133	0.9887216	0.99850166	0.97901535	0.9788047	0.9934402
0.0	0.99905676	0.999292	0.9966785	0.9994766	0.99955577	0.9999045	0.9965612	0.9992963	0.99979883	0.9975164
0.0	0.9990551	0.99938965	0.99747473	0.9995061	0.99961144	0.9999082	0.99746585	0.9992799	0.9998136	0.9974784
0.0	0.991582	0.9919749	0.9839601	0.9989028	0.9979133	0.9887216	0.99850166	0.97901535	0.9788047	0.9934402
0.0	0.991582	0.9919749	0.9839601	0.9989028	0.9979133	0.9887216	0.99850166	0.97901535	0.9788047	0.9934402
0.0	0.991582	0.9919749	0.9839601	0.9989028	0.9979133	0.9887216	0.99850166	0.97901535	0.9788047	0.9934402
0.0	0.991582	0.9919749	0.9839601	0.9989028	0.9979133	0.9887216	0.99850166	0.97901535	0.9788047	0.9934402
0.0	0.991582	0.9919749	0.9839601	0.9989028	0.9979133	0.9887216	0.99850166	0.97901535	0.9788047	0.9934402
0.0	0.9992718	0.99979776	0.9996594	0.9997503	0.99986434	0.9998785	0.9981012	0.99956805	0.9998029	0.9988134
0.0	0.7300255	0.6336052	0.675849	0.99375594	0.8526902	0.7727612	0.9687237	0.671186	0.3501312	0.2190016
0.0	0.7300255	0.6336052	0.675849	0.99375594	0.8526902	0.7727612	0.9687237	0.671186	0.3501312	0.2190016
0.0	0.9898102	0.9986614	0.99796295	0.99965477	0.9996456	0.99977535	0.99734014	0.99830997	0.99963486	0.99740785
0.0	0.9986695	0.999731	0.9995797	0.9989862	0.99919075	0.9997608	0.96481967	0.9991911	0.9997776	0.9995359
0.0	0.99551255	0.9993431	0.99426067	0.99931943	0.9995296	0.9997478	0.9907548	0.99772495	0.9995054	0.9947503
0.0	0.41975442	0.9113633	0.9541478	0.84396434	0.97533596	0.9839167	0.35113034	0.9551909	0.96357363	0.89429337
0.0	0.9962496	0.9994118	0.9951368	0.99951947	0.99962986	0.9996207	0.9943908	0.99917763	0.9995158	0.989985
0.0	0.9967313	0.9987534	0.9963768	0.9982205	0.9985857	0.99980205	0.99241614	0.99899846	0.9988808	0.9935349
0.0	0.991582	0.9919749	0.9839601	0.9989028	0.9979133	0.9887216	0.99850166	0.97901535	0.9788047	0.9934402
0.0	0.99911636	0.9989748	0.99751484	0.9995073	0.9997273	0.99988997	0.9975102	0.99937195	0.9997814	0.99858296
0.0	0.99963665	0.99989986	0.99976593	0.9999312	0.999895	0.99995816	0.9996087	0.9997806	0.9998826	0.99941206
0.0	0.99949026	0.9998709	0.9997348	0.99990416	0.9999044	0.99996936	0.99933916	0.99983203	0.99988365	0.99935585
0.0	0.998033	0.9995333	0.99918	0.99963915	0.9996685	0.9999615	0.99840623	0.99970514	0.9996444	0.99870956
0.0	0.991582	0.9919749	0.9839601	0.9989028	0.9979133	0.9887216	0.99850166	0.97901535	0.9788047	0.9934402
0.0	0.99568594	0.99955624	0.99843067	0.9998223	0.9998404	0.99994504	0.99914455	0.9995701	0.9997013	0.9984003
0.0	0.991582	0.9919749	0.9839601	0.9989028	0.9979133	0.9887216	0.99850166	0.97901535	0.9788047	0.9934402
0.0	0.991582	0.9919749	0.9839601	0.9989028	0.9979133	0.9887216	0.99850166	0.97901535	0.9788047	0.9934402
0.0	0.9910886	0.9979249	0.9955929	0.99601495	0.99914014	0.99979335	0.9927776	0.9984773	0.9983693	0.99443084
0.0	0.9967873	0.99367493	0.99725753	0.9936237	0.9784887	0.9974806	0.9964191	0.99347043	0.9924739	0.9715936
0.0	0.991582	0.9919749	0.9839601	0.9989028	0.9979133	0.9887216	0.99850166	0.97901535	0.9788047	0.9934402
0.0	0.991582	0.9919749	0.9839601	0.9989028	0.9979133	0.9887216	0.99850166	0.97901535	0.9788047	0.9934402
0.0	0.991582	0.9919749	0.9839601	0.9989028	0.9979133	0.9887216	0.99850166	0.97901535	0.9788047	0.9934402
0.0	0.98951775	0.99276274	0.9948561	0.99894756	0.9986045	0.99864215	0.98361844	0.9938443	0.9971451	0.9986004
0.0	0.98951775	0.99276274	0.9948561	0.99894756	0.9986045	0.99864215	0.98361844	0.9938443	0.9971451	0.9986004
0.0	0.991582	0.9919749	0.9839601	0.9989028	0.9979133	0.9887216	0.99850166	0.97901535	0.9788047	0.9934402
0.0	0.9030177	0.9444557	0.91897875	0.9610538	0.9685272	0.98388624	0.72808796	0.96818715	0.9264648	0.87246984
0.0	0.0621723	0.09386101	0.057049192	0.09262941	0.28879228	0.58367693	0.06029482	0.08626843	0.40844908	0.30963454
0.0	0.9996146	0.9997999	0.99914074	0.99980813	0.9998042	0.99986756	0.99198943	0.9997644	0.999845	0.9985702
0.0	0.0011807902	0.00039135586	0.008436005	0.0010058949	0.00019936307	0.00038304413	0.0009133345	0.010367163	0.0001522068	0.0046887514
0.0	0.9989293	0.99869776	0.9965274	0.99928266	0.9996995	0.99985874	0.99684346	0.9993156	0.99975806	0.9982121
0.0	0.9995104	0.9996007	0.9986916	0.9996613	0.99981195	0.9999218	0.9985783	0.99966586	0.9998915	0.9993563
0.0	0.991582	0.9919749	0.9839601	0.9989028	0.9979133	0.9887216	0.99850166	0.97901535	0.9788047	0.9934402
0.0	0.0035285703	0.0040423274	0.00071727985	0.0014575252	0.004891137	0.02309843	0.0024262897	0.0036307357	0.031919204	0.0034456062
0.0	0.991582	0.9919749	0.9839601	0.9989028	0.9979133	0.9887216	0.99850166	0.97901535	0.9788047	0.9934402
0.0	0.991582	0.9919749	0.9839601	0.9989028	0.9979133	0.9887216	0.99850166	0.97901535	0.9788047	0.9934402
0.0	0.991582	0.9919749	0.9839601	0.9989028	0.9979133	0.9887216	0.99850166	0.97901535	0.9788047	0.9934402
0.0	0.991582	0.9919749	0.9839601	0.9989028	0.9979133	0.9887216	0.99850166	0.97901535	0.9788047	0.9934402
0.0	0.991582	0.9919749	0.9839601	0.9989028	0.9979133	0.9887216	0.99850166	0.97901535	0.9788047	0.9934402
0.0	0.991582	0.9919749	0.9839601	0.9989028	0.9979133	0.9887216	0.99850166	0.97901535	0.9788047	0.9934402
0.0	0.991582	0.9919749	0.9839601	0.9989028	0.9979133	0.9887216	0.99850166	0.97901535	0.9788047	0.9934402
0.0	0.991582	0.9919749	0.9839601	0.9989028	0.9979133	0.9887216	0.99850166	0.97901535	0.9788047	0.9934402
0.0	0.991582	0.9919749	0.9839601	0.9989028	0.9979133	0.9887216	0.99850166	0.97901535	0.9788047	0.9934402
0.0	0.991582	0.9919749	0.9839601	0.9989028	0.9979133	0.9887216	0.99850166	0.97901535	0.9788047	0.9934402
0.0	0.991582	0.9919749	0.9839601	0.9989028	0.9979133	0.9887216	0.99850166	0.97901535	0.9788047	0.9934402
0.0	0.991582	0.9919749	0.9839601	0.9989028	0.9979133	0.9887216	0.99850166	0.97901535	0.9788047	0.9934402
0.0	0.991582	0.9919749	0.9839601	0.9989028	0.9979133	0.9887216	0.99850166	0.97901535	0.9788047	0.9934402
0.0	0.991582	0.9919749	0.9839601	0.9989028	0.9979133	0.9887216	0.99850166	0.97901535	0.9788047	0.9934402
0.0	0.991582	0.9919749	0.9839601	0.9989028	0.9979133	0.9887216	0.99850166	0.97901535	0.9788047	0.9934402
0.0	0.991582	0.9919749	0.9839601	0.9989028	0.9979133	0.9887216	0.99850166	0.97901535	0.9788047	0.9934402
0.0	0.991582	0.9919749	0.9839601	0.9989028	0.9979133	0.9887216	0.99850166	0.97901535	0.9788047	0.9934402
0.0	0.991582	0.9919749	0.9839601	0.9989028	0.9979133	0.9887216	0.99850166	0.97901535	0.9788047	0.9934402
0.0	0.991582	0.9919749	0.9839601	0.9989028	0.9979133	0.9887216	0.99850166	0.97901535	0.9788047	0.9934402
0.0	0.991582	0.9919749	0.9839601	0.9989028	0.9979133	0.9887216	0.99850166	0.97901535	0.9788047	0.9934402
0.0	0.991582	0.9919749	0.9839601	0.9989028	0.9979133	0.9887216	0.99850166	0.97901535	0.9788047	0.9934402
0.0	0.95827574	0.98637134	0.8542809	0.98130566	0.9854672	0.9954332	0.57581335	0.9868514	0.9129181	0.40179464
0.0	0.991582	0.9919749	0.9839601	0.9989028	0.9979133	0.9887216	0.99850166	0.97901535	0.9788047	0.9934402
0.0	0.99742043	0.99867517	0.99722385	0.99855095	0.9987785	0.9998235	0.9936279	0.9991991	0.99902475	0.994468
0.0	0.99742043	0.99867517	0.99722385	0.99855095	0.9987785	0.9998235	0.9936279	0.9991991	0.99902475	0.994468
0.0	0.99705005	0.9987464	0.99648094	0.99840254	0.9984769	0.99980193	0.992214	0.9989267	0.9988998	0.99361974
0.0	0.991582	0.9919749	0.9839601	0.9989028	0.9979133	0.9887216	0.99850166	0.97901535	0.9788047	0.9934402
0.0	0.0035285736	0.0040423274	0.00071727915	0.0014575252	0.004891137	0.023098435	0.0024262897	0.0036307357	0.031919204	0.0034456062
0.0	0.991582	0.9919749	0.9839601	0.9989028	0.9979133	0.9887216	0.99850166	0.97901535	0.9788047	0.9934402
0.0	0.991582	0.9919749	0.9839601	0.9989028	0.9979133	0.9887216	0.99850166	0.97901535	0.9788047	0.9934402
0.0	0.9989911	0.9996903	0.99951017	0.9997619	0.99978167	0.9999658	0.9989641	0.9997578	0.9997731	0.9989963
0.0	0.991582	0.9919749	0.9839601	0.9989028	0.9979133	0.9887216	0.99850166	0.97901535	0.9788047	0.9934402
0.0	0.012888634	0.013258944	0.0018521573	0.0056573995	0.016237896	0.060006272	0.0066833757	0.0046973513	0.075188175	0.006588542
0.0	0.010030811	0.009384497	0.0010330677	0.0029498027	0.008233489	0.040943082	0.005434379	0.0035379785	0.048030317	0.005132102
0.0	0.99797934	0.39153954	0.9973143	0.8118455	0.7310283	0.9221404	0.9821124	0.711438	0.87344265	0.05550874
0.0	0.010013986	0.1011775	0.07803318	0.17573595	0.17728005	0.38982388	0.046429966	0.078777336	0.09642089	0.18858734
0.0	0.9978004	0.99615556	0.99495256	0.99581146	0.9953348	0.9994617	0.99619734	0.9889727	0.9991498	0.9959413
0.0	0.991582	0.9919749	0.9839601	0.9989028	0.9979133	0.9887216	0.99850166	0.97901535	0.9788047	0.9934402
0.0	0.99475056	0.98176056	0.9889333	0.99389607	0.98730415	0.99798536	0.9910823	0.93176866	0.9977557	0.9974293
0.0	0.9981231	0.9859659	0.99264127	0.99759275	0.99330294	0.9990723	0.9960747	0.98484427	0.9990103	0.9980465
0.0	0.99759763	0.9918893	0.98985237	0.99922585	0.98998624	0.9994978	0.99476904	0.98053783	0.99923444	0.9988502
0.0	0.991582	0.9919749	0.9839601	0.9989028	0.9979133	0.9887216	0.99850166	0.97901535	0.9788047	0.9934402
0.0	0.99985003	0.9992605	0.99974555	0.9999274	0.9993129	0.99999106	0.99870217	0.99947447	0.9999578	0.9994406
0.0	0.99985003	0.9992605	0.99974555	0.9999274	0.9993129	0.99999106	0.99870217	0.99947447	0.9999578	0.9994406
0.0	0.991582	0.9919749	0.9839601	0.9989028	0.9979133	0.9887216	0.99850166	0.97901535	0.9788047	0.9934402
0.0	0.991582	0.9919749	0.9839601	0.9989028	0.9979133	0.9887216	0.99850166	0.97901535	0.9788047	0.9934402
0.0	0.991582	0.9919749	0.9839601	0.9989028	0.9979133	0.9887216	0.99850166	0.97901535	0.9788047	0.9934402
0.0	0.991582	0.9919749	0.9839601	0.9989028	0.9979133	0.9887216	0.99850166	0.97901535	0.9788047	0.9934402
0.0	0.991582	0.9919749	0.9839601	0.9989028	0.9979133	0.9887216	0.99850166	0.97901535	0.9788047	0.9934402
0.0	0.991582	0.9919749	0.9839601	0.9989028	0.9979133	0.9887216	0.99850166	0.97901535	0.9788047	0.9934402
0.0	0.991582	0.9919749	0.9839601	0.9989028	0.9979133	0.9887216	0.99850166	0.97901535	0.9788047	0.9934402
0.0	0.991582	0.9919749	0.9839601	0.9989028	0.9979133	0.9887216	0.99850166	0.97901535	0.9788047	0.9934402
0.0	0.991582	0.9919749	0.9839601	0.9989028	0.9979133	0.9887216	0.99850166	0.97901535	0.9788047	0.9934402
0.0	0.988236	0.9591636	0.96509135	0.99259126	0.9756034	0.9967223	0.9873552	0.9316631	0.99577624	0.99347335
0.0	0.991582	0.9919749	0.9839601	0.9989028	0.9979133	0.9887216	0.99850166	0.97901535	0.9788047	0.9934402
0.0	0.991582	0.9919749	0.9839601	0.9989028	0.9979133	0.9887216	0.99850166	0.97901535	0.9788047	0.9934402
0.0	0.98290795	0.95317215	0.9601436	0.9922948	0.97975206	0.99665004	0.98799187	0.9136748	0.99612707	0.9963385
0.0	0.991582	0.9919749	0.9839601	0.9989028	0.9979133	0.9887216	0.99850166	0.97901535	0.9788047	0.9934402
0.0	0.991582	0.9919749	0.9839601	0.9989028	0.9979133	0.9887216	0.99850166	0.97901535	0.9788047	0.9934402
0.0	0.99629575	0.9909807	0.98791844	0.9987318	0.9931837	0.999116	0.9975975	0.98816645	0.9984548	0.99857926
0.0	0.991582	0.9919749	0.9839601	0.9989028	0.9979133	0.9887216	0.99850166	0.97901535	0.9788047	0.9934402
0.0	0.9965636	0.986259	0.9951238	0.9967145	0.9960039	0.9995832	0.9975311	0.9659738	0.9984603	0.9981779
0.0	0.9965636	0.986259	0.9951238	0.9967145	0.9960039	0.9995832	0.9975311	0.9659738	0.9984603	0.9981779
0.0	0.9958591	0.9847416	0.99210864	0.998757	0.9937086	0.99943465	0.9953145	0.9863799	0.9988255	0.9988918
0.0	0.991582	0.9919749	0.9839601	0.9989028	0.9979133	0.9887216	0.99850166	0.97901535	0.9788047	0.9934402
0.0	0.991582	0.9919749	0.9839601	0.9989028	0.9979133	0.9887216	0.99850166	0.97901535	0.9788047	0.9934402
0.0	0.99816364	0.0021381483	0.99696964	0.9976131	0.99825484	0.9976866	0.99820864	0.99784076	0.8960172	0.014813767
0.0	0.0048349136	0.0043801046	0.0012784286	0.0020350106	0.00639123	0.03953121	0.0039968505	0.0050837235	0.035810284	0.004089233
0.0	0.0036845955	0.003527578	0.0008506747	0.0014990874	0.005798537	0.02178425	0.0026921954	0.0040054377	0.030565104	0.003334033
0.0	0.98550934	0.9919749	0.8075485	0.9985677	0.99728405	0.99413896	0.95505214	0.9951485	0.9951657	0.014813767
0.0	0.98550934	0.9919749	0.8075485	0.9985677	0.99728405	0.99413896	0.95505214	0.9951485	0.9951657	0.014813767
0.0	0.5776087	0.82601666	0.1253388	0.19367763	0.8607984	0.9489437	0.18185449	0.7463907	0.8984025	0.45663878
0.0	0.2788238	0.9509536	0.9476112	0.9937742	0.96779263	0.5811335	0.9641657	0.89203	0.99200857	0.96032983
0.0	0.991582	0.9919749	0.9839601	0.9989028	0.9979133	0.9887216	0.99850166	0.97901535	0.9788047	0.9934402
0.0	0.9501665	0.9931678	0.98941934	0.9937742	0.99776137	0.98199767	0.996031	0.99145246	0.98929787	0.9958263
0.0	0.2788238	0.9509536	0.9476112	0.9937742	0.96779263	0.5811335	0.9641657	0.89203	0.99200857	0.96032983
0.0	0.2788238	0.9509536	0.9476112	0.9937742	0.96779263	0.5811335	0.9641657	0.89203	0.99200857	0.96032983
0.0	0.2788238	0.9509536	0.9476112	0.9937742	0.96779263	0.5811335	0.9641657	0.89203	0.99200857	0.96032983
0.0	0.98648095	0.96534234	0.9682777	0.9895092	0.98249674	0.99786574	0.9901244	0.94531703	0.9967366	0.9943236
0.0	0.9817561	0.94425285	0.93977916	0.98815733	0.97215825	0.9946853	0.9863085	0.89609015	0.99347526	0.9949833
0.0	0.991582	0.9919749	0.9839601	0.9989028	0.9979133	0.9887216	0.99850166	0.97901535	0.9788047	0.9934402
0.0	0.99765503	0.9986137	0.9995807	0.9998549	0.99982005	0.999918	0.9993693	0.9991703	0.9996137	0.99924266
0.0	0.991582	0.9919749	0.9839601	0.9989028	0.9979133	0.9887216	0.99850166	0.97901535	0.9788047	0.9934402
0.0	0.99718386	0.99808514	0.99004716	0.9982754	0.99884075	0.9995683	0.9876106	0.99847335	0.9988066	0.9934923
0.0	0.47660503	0.49560907	0.13975605	0.415194	0.83750176	0.9707636	0.39551586	0.6958902	0.8796209	0.5633578
0.0	0.991582	0.9919749	0.9839601	0.9989028	0.9979133	0.9887216	0.99850166	0.97901535	0.9788047	0.9934402
0.0	0.991582	0.9919749	0.9839601	0.9989028	0.9979133	0.9887216	0.99850166	0.97901535	0.9788047	0.9934402
0.0	0.87054884	0.9979734	0.94622284	0.99937785	0.9988701	0.9995109	0.99862826	0.99053824	0.99746895	0.9893708
0.0	0.9992889	0.99981815	0.9990246	0.9998801	0.9999392	0.9999591	0.9994147	0.999713	0.9998845	0.99872464
0.0	0.12611756	0.33318	0.0080726715	0.01567245	0.09317299	0.49484158	0.048325073	0.08593011	0.44999415	0.15417469
0.0	0.48404142	0.9917961	0.6503714	0.9736568	0.9938459	0.94050074	0.9726376	0.93937874	0.9892013	0.9818825
0.0	0.991582	0.9919749	0.9839601	0.9989028	0.9979133	0.9887216	0.99850166	0.97901535	0.9788047	0.9934402
0.0	0.991582	0.9919749	0.9839601	0.9989028	0.9979133	0.9887216	0.99850166	0.97901535	0.9788047	0.9934402
0.0	0.991582	0.9919749	0.9839601	0.9989028	0.9979133	0.9887216	0.99850166	0.97901535	0.9788047	0.9934402
0.0	0.991582	0.9919749	0.9839601	0.9989028	0.9979133	0.9887216	0.99850166	0.97901535	0.9788047	0.9934402
0.0	0.99985003	0.9992605	0.99974555	0.9999274	0.9993129	0.99999106	0.99870217	0.99947447	0.9999578	0.9994406
0.0	0.5549771	0.46182954	0.9405642	0.45363262	0.111073226	0.8277829	0.41783693	0.44438455	0.024518702	0.005896287
0.0	0.991582	0.9919749	0.9839601	0.9989028	0.9979133	0.9887216	0.99850166	0.97901535	0.9788047	0.9934402
0.0	0.107084826	0.5296838	0.22666743	0.039350968	0.11145263	0.727486	0.017943365	0.22610496	0.47573432	0.43325397
0.0	0.9817561	0.9442527	0.93977916	0.98815733	0.97215825	0.9946853	0.9863085	0.89609015	0.99347526	0.9949833
0.0	0.9817561	0.9442527	0.93977916	0.98815733	0.97215825	0.9946853	0.9863085	0.89609015	0.99347526	0.9949833
0.0	0.5549771	0.46182954	0.9405642	0.45363262	0.111073226	0.8277829	0.41783693	0.44438455	0.024518702	0.005896287
0.0	0.5549771	0.46182954	0.9405642	0.45363262	0.111073226	0.8277829	0.41783693	0.44438455	0.024518702	0.005896287
0.0	0.5549771	0.46182954	0.9405642	0.45363262	0.111073226	0.8277829	0.41783693	0.44438455	0.024518702	0.005896287
0.0	0.991582	0.9919749	0.9839601	0.9989028	0.9979133	0.9887216	0.99850166	0.97901535	0.9788047	0.9934402
0.0	0.9817561	0.9442527	0.93977916	0.98815733	0.97215825	0.9946853	0.9863085	0.89609015	0.99347526	0.9949833
0.0	0.040913712	0.060337767	0.00096783944	0.007240835	0.076162115	0.18087076	0.08568012	0.025030674	0.22442347	0.015542575
0.0	0.49315795	0.8910969	0.30804974	0.88037694	0.953559	0.9913026	0.50210804	0.84793323	0.95462805	0.6888894
0.0	0.991582	0.9919749	0.9839601	0.9989028	0.9979133	0.9887216	0.99850166	0.97901535	0.9788047	0.9934402
0.0	0.991582	0.9919749	0.9839601	0.9989028	0.9979133	0.9887216	0.99850166	0.97901535	0.9788047	0.9934402
0.0	0.991582	0.9919749	0.9839601	0.9989028	0.9979133	0.9887216	0.99850166	0.97901535	0.9788047	0.9934402
0.0	0.99688303	0.9995585	0.9996536	0.999806	0.9998454	0.9999107	0.9972154	0.9989693	0.9996038	0.9988856
0.0	0.991582	0.9919749	0.9839601	0.9989028	0.9979133	0.9887216	0.99850166	0.97901535	0.9788047	0.9934402
0.0	0.9475508	0.97875434	0.3412283	0.84366554	0.9596074	0.9921774	0.3821055	0.9952514	0.9587535	0.6368425
0.0	0.991582	0.9919749	0.9839601	0.9989028	0.9979133	0.9887216	0.99850166	0.97901535	0.9788047	0.9934402
0.0	0.991582	0.9919749	0.9839601	0.9989028	0.9979133	0.9887216	0.99850166	0.97901535	0.9788047	0.9934402
0.0	0.991582	0.9919749	0.9839601	0.9989028	0.9979133	0.9887216	0.99850166	0.97901535	0.9788047	0.9934402
0.0	0.991582	0.9919749	0.9839601	0.9989028	0.9979133	0.9887216	0.99850166	0.97901535	0.9788047	0.9934402
0.0	0.991582	0.9919749	0.9839601	0.9989028	0.9979133	0.9887216	0.99850166	0.97901535	0.9788047	0.9934402
0.0	0.991582	0.9919749	0.9839601	0.9989028	0.9979133	0.9887216	0.99850166	0.97901535	0.9788047	0.9934402
0.0	0.991582	0.9919749	0.9839601	0.9989028	0.9979133	0.9887216	0.99850166	0.97901535	0.9788047	0.9934402
0.0	0.0035285736	0.0040423316	0.00071727985	0.0014575259	0.004891137	0.023098435	0.0024262907	0.0036307357	0.03191919	0.0034456062
0.0	0.0028515186	0.003527578	0.0005718065	0.001020231	0.0043126685	0.016308168	0.0020477225	0.002703721	0.025672924	0.002788958
0.0	0.991582	0.9919749	0.9839601	0.9989028	0.9979133	0.9887216	0.99850166	0.97901535	0.9788047	0.9934402
0.0	0.991582	0.9919749	0.9839601	0.9989028	0.9979133	0.9887216	0.99850166	0.97901535	0.9788047	0.9934402
0.0	0.991582	0.9919749	0.9839601	0.9989028	0.9979133	0.9887216	0.99850166	0.97901535	0.9788047	0.9934402
0.0	0.991582	0.9919749	0.9839601	0.9989028	0.9979133	0.9887216	0.99850166	0.97901535	0.9788047	0.9934402
0.0	0.991582	0.9919749	0.9839601	0.9989028	0.9979133	0.9887216	0.99850166	0.97901535	0.9788047	0.9934402
0.0	0.03419557	0.30012894	0.00077631115	0.0018436972	0.0011963989	0.4994987	0.008060245	0.29879737	0.33689275	0.0010530599
0.0	0.9512918	0.9920083	0.99435717	0.99670714	0.99664426	0.9993212	0.95913935	0.9942878	0.98761547	0.98214126
0.0	0.991582	0.9919749	0.9839601	0.9989028	0.9979133	0.9887216	0.99850166	0.97901535	0.9788047	0.9934402
0.0	0.991582	0.9919749	0.9839601	0.9989028	0.9979133	0.9887216	0.99850166	0.97901535	0.9788047	0.9934402
0.0	0.991582	0.9919749	0.9839601	0.9989028	0.9979133	0.9887216	0.99850166	0.97901535	0.9788047	0.9934402
0.0	0.991582	0.9919749	0.9839601	0.9989028	0.9979133	0.9887216	0.99850166	0.97901535	0.9788047	0.9934402
0.0	0.991582	0.9919749	0.9839601	0.9989028	0.9979133	0.9887216	0.99850166	0.97901535	0.9788047	0.9934402
0.0	0.991582	0.9919749	0.9839601	0.9989028	0.9979133	0.9887216	0.99850166	0.97901535	0.9788047	0.9934402
0.0	0.991582	0.9919749	0.9839601	0.9989028	0.9979133	0.9887216	0.99850166	0.97901535	0.9788047	0.9934402
0.0	0.991582	0.9919749	0.9839601	0.9989028	0.9979133	0.9887216	0.99850166	0.97901535	0.9788047	0.9934402
0.0	0.9989293	0.99869776	0.9965274	0.99928266	0.9996995	0.99985874	0.99684346	0.9993156	0.99975806	0.9982121
0.0	0.0005207756	0.0027859411	0.00017283355	0.0002411677	0.0031097077	0.009451411	0.00087415107	0.002068468	0.006893492	0.00094608316
0.0	0.9843109	0.98852277	0.97143066	0.9918224	0.9973816	0.9975885	0.9941737	0.9938176	0.9928457	0.99141544
0.0	0.9826422	0.98548955	0.97915775	0.99139774	0.9974848	0.99758554	0.99244773	0.9932313	0.9922983	0.9930073
0.0	0.98123115	0.9912571	0.97633743	0.9886284	0.99794906	0.998176	0.99244773	0.9932313	0.9930408	0.99418783
0.0	0.991582	0.9919749	0.9839601	0.9989028	0.9979133	0.9887216	0.99850166	0.97901535	0.9788047	0.9934402
0.0	0.991582	0.9919749	0.9839601	0.9989028	0.9979133	0.9887216	0.99850166	0.97901535	0.9788047	0.9934402
0.0	0.08684529	0.000992718	0.043127354	0.21257661	0.0008626505	0.15175109	0.003211521	0.005549014	0.000576786	0.006337696
0.0	0.32197815	0.01195458	0.1820013	0.0012332916	0.015620784	0.90180665	0.31130064	0.018013207	0.00558979	0.22601424
0.0	0.9998971	0.99768066	0.011934349	0.92763954	0.65963185	0.88942987	0.007852385	0.97207546	0.9990615	0.9996873
0.0	0.9961081	0.9991572	0.9977229	0.9844832	0.9974571	0.99893814	0.9256693	0.99714655	0.99859124	0.99092454
0.0	0.9994412	0.999526	0.9990306	0.99963605	0.99979967	0.99990964	0.9974241	0.9996457	0.99989045	0.99903226
0.0	0.99999726	0.99413645	0.9977921	0.8505435	0.98438305	0.999946	0.07731995	0.53964865	0.99770665	0.95777315
0.0	0.5767617	0.7070886	0.0011739117	0.9833264	0.0853508	0.9936445	0.99850166	0.9279011	0.89942765	0.963918
0.0	0.98577964	0.9950296	0.9935448	0.9954385	0.99841666	0.9988016	0.99436474	0.9970529	0.9981179	0.9970415
0.0	0.5767617	0.9514358	0.022251192	0.9987741	0.09359737	0.99508923	0.003441188	0.349662	0.9952945	0.9949568
0.0	0.991582	0.9919749	0.9839601	0.9989028	0.9979133	0.9887216	0.99850166	0.97901535	0.9788047	0.9934402
0.0	0.991582	0.9919749	0.9839601	0.9989028	0.9979133	0.9887216	0.99850166	0.97901535	0.9788047	0.9934402
0.0	0.991582	0.9919749	0.9839601	0.9989028	0.9979133	0.9887216	0.99850166	0.97901535	0.9788047	0.9934402
0.0	0.991582	0.9919749	0.9839601	0.9989028	0.9979133	0.9887216	0.99850166	0.97901535	0.9788047	0.9934402
0.0	0.9992454	0.99911755	0.998467	0.9994041	0.9997621	0.99991024	0.9978175	0.99954885	0.9998305	0.99885416
0.0	0.991582	0.9919749	0.9839601	0.9989028	0.9979133	0.9887216	0.99850166	0.97901535	0.9788047	0.9934402
0.0	0.2802637	0.12773477	0.88100296	0.2966786	0.0038659594	0.47681066	0.006220352	0.04534574	0.08826114	0.07417942
0.0	0.2802637	0.12773477	0.88100296	0.2966786	0.0038659594	0.47681066	0.006220352	0.04534574	0.08826114	0.07417942
0.0	0.991582	0.9919749	0.9839601	0.9989028	0.9979133	0.9887216	0.99850166	0.97901535	0.9788047	0.9934402
0.0	0.991582	0.9919749	0.9839601	0.9989028	0.9979133	0.9887216	0.99850166	0.97901535	0.9788047	0.9934402
0.0	0.6071082	0.8237989	0.7957813	0.70488364	0.96853167	0.931323	0.57681084	0.81793076	0.88654375	0.92933244
0.0	0.6071082	0.8237989	0.7957813	0.70488364	0.96853167	0.931323	0.57681084	0.81793076	0.88654375	0.92933244
0.0	0.6071082	0.8237989	0.7957813	0.70488364	0.96853167	0.931323	0.57681084	0.81793076	0.88654375	0.9293323
0.0	0.9996315	0.9998462	0.99983525	0.99969494	0.9999176	0.9998902	0.9988116	0.99981564	0.99983466	0.9995535
0.0	0.9996315	0.9998462	0.99983525	0.99969494	0.9999176	0.9998902	0.9988116	0.99981564	0.99983466	0.9995535
0.0	0.991582	0.9919749	0.9839601	0.9989028	0.9979133	0.9887216	0.99850166	0.97901535	0.9788047	0.9934402
0.0	0.0009208754	0.005587606	0.00026485277	0.000258156	0.003065003	0.018705495	0.0010158656	0.0020850294	0.012568908	0.0015203542
0.0	0.20129213	0.9901451	0.13273033	0.022960052	0.0154684605	0.39922693	0.0050462065	0.0039588995	0.6263261	0.34342602
0.0	0.991582	0.9919749	0.9839601	0.9989028	0.9979133	0.9887216	0.99850166	0.97901535	0.9788047	0.9934402
0.0	0.0009331071	0.00011944722	0.00015356884	0.015233135	0.0003563793	0.00013277933	0.0028711094	0.0112952655	0.019966884	0.0015413617
0.0	0.85600144	0.9791062	0.8627331	0.93098515	0.9935422	0.99486226	0.838017	0.9770872	0.9887362	0.9453256
0.0	0.85600156	0.9791062	0.8627331	0.93098515	0.9935422	0.99486226	0.838017	0.9770872	0.9887362	0.9453256
0.0	0.8843552	0.9843317	0.8912063	0.94900006	0.9943719	0.9958424	0.86072016	0.9830373	0.9926622	0.95629257
0.0	0.00075033185	0.00033374107	3.705756e-05	0.00012262675	0.0067020627	0.16458206	0.00048851	0.00020387922	0.00060340966	0.00047693192
0.0	0.991582	0.9919749	0.9839601	0.9989028	0.9979133	0.9887216	0.99850166	0.97901535	0.9788047	0.9934402
0.0	0.991582	0.9919749	0.9839601	0.9989028	0.9979133	0.9887216	0.99850166	0.97901535	0.9788047	0.9934402
0.0	0.991582	0.9919749	0.9839601	0.9989028	0.9979133	0.9887216	0.99850166	0.97901535	0.9788047	0.9934402
0.0	0.991582	0.9919749	0.9839601	0.9989028	0.9979133	0.9887216	0.99850166	0.97901535	0.9788047	0.9934402
0.0	0.991582	0.9919749	0.9839601	0.9989028	0.9979133	0.9887216	0.99850166	0.97901535	0.9788047	0.9934402
0.0	0.991582	0.9919749	0.9839601	0.9989028	0.9979133	0.9887216	0.99850166	0.97901535	0.9788047	0.9934402
0.0	0.99857867	0.99965155	0.9993586	0.9996792	0.9998197	0.9999343	0.99884063	0.9995691	0.99972683	0.9991738
0.0	0.99857867	0.99965155	0.9993586	0.9996792	0.9998197	0.9999343	0.99884063	0.9995691	0.99972683	0.9991738
0.0	0.991582	0.9919749	0.9839601	0.9989028	0.9979133	0.9887216	0.99850166	0.97901535	0.9788047	0.9934402
0.0	0.991582	0.9919749	0.9839601	0.9989028	0.9979133	0.9887216	0.99850166	0.97901535	0.9788047	0.9934402
0.0	0.991582	0.9919749	0.9839601	0.9989028	0.9979133	0.9887216	0.99850166	0.97901535	0.9788047	0.9934402
0.0	0.991582	0.9919749	0.9839601	0.9989028	0.9979133	0.9887216	0.99850166	0.97901535	0.9788047	0.9934402
0.0	0.9984559	0.9992567	0.9961737	0.9991954	0.99940693	0.999376	0.9983412	0.9985846	0.99936324	0.99870825
0.0	0.90947753	0.97024393	0.7286528	0.9542558	0.9946068	0.9961272	0.8017139	0.9551884	0.99206597	0.94825137
0.0	0.90947753	0.9702439	0.7286527	0.9542558	0.9946068	0.9961272	0.80171394	0.9551884	0.99206597	0.94825137
0.0	0.90947753	0.9702439	0.7286527	0.9542558	0.9946068	0.9961272	0.80171394	0.9551885	0.99206597	0.94825137
0.0	0.991582	0.9919749	0.9839601	0.9989028	0.9979133	0.9887216	0.99850166	0.97901535	0.9788047	0.9934402
0.0	0.991582	0.9919749	0.9839601	0.9989028	0.9979133	0.9887216	0.99850166	0.97901535	0.9788047	0.9934402
0.0	0.99616396	0.999253	0.9937655	0.99946195	0.9995521	0.99947363	0.99355584	0.99897504	0.99936885	0.9907748
0.0	0.991582	0.9919749	0.9839601	0.9989028	0.9979133	0.9887216	0.99850166	0.97901535	0.9788047	0.9934402
0.0	0.991582	0.9919749	0.9839601	0.9989028	0.9979133	0.9887216	0.99850166	0.97901535	0.9788047	0.9934402
0.0	0.991582	0.9919749	0.9839601	0.9989028	0.9979133	0.9887216	0.99850166	0.97901535	0.9788047	0.9934402
0.0	0.98963296	0.9992047	0.9916813	0.9968471	0.99935895	0.99979776	0.9863717	0.9932678	0.9992894	0.9932407
0.0	0.56281257	0.3717043	0.023827646	0.18719442	0.08536243	0.53574246	0.81977814	0.1013883	0.16867214	0.17927542
0.0	0.0019172345	0.0008732295	1.838929e-05	0.00035325484	0.00050374476	0.0037174376	0.00036649537	0.004655614	0.0028360768	0.001045359
0.0	0.98963296	0.9992047	0.9916813	0.9968471	0.99935895	0.99979776	0.9863717	0.9932678	0.9992894	0.9932407
0.0	0.98963296	0.9992047	0.9916813	0.9968471	0.99935895	0.99979776	0.9863717	0.9932678	0.9992894	0.9932407
0.0	0.56281257	0.37170428	0.023827653	0.18719445	0.08536245	0.53574246	0.81977814	0.1013883	0.16867207	0.17927544
0.0	0.12680134	0.5880338	0.037582565	0.06571571	0.25320423	0.8675552	0.029770771	0.09582542	0.60786057	0.13952635
0.0	0.991582	0.9919749	0.9839601	0.9989028	0.9979133	0.9887216	0.99850166	0.97901535	0.9788047	0.9934402
0.0	0.86024743	0.9834252	0.9557501	0.9404834	0.99089605	0.98735005	0.7836863	0.94190747	0.9578583	0.9588407
0.0	0.991582	0.9919749	0.9839601	0.9989028	0.9979133	0.9887216	0.99850166	0.97901535	0.9788047	0.9934402
0.0	0.991582	0.9919749	0.9839601	0.9989028	0.9979133	0.9887216	0.99850166	0.97901535	0.9788047	0.9934402
0.0	0.68629295	0.87213373	0.235973	0.68631893	0.95550275	0.98582816	0.15970385	0.9158652	0.54006845	0.33789715
0.0	0.9889837	0.9948394	0.990279	0.9962161	0.99757844	0.9990243	0.99725866	0.99823964	0.9976804	0.9976392
0.0	0.004463224	0.005699305	0.00079162203	0.0021338814	0.0059640757	0.03472395	0.0026557306	0.006693371	0.04257681	0.0046698367
0.0	0.991582	0.9919749	0.9839601	0.9989028	0.9979133	0.9887216	0.99850166	0.97901535	0.9788047	0.9934402
0.0	0.991582	0.9919749	0.9839601	0.9989028	0.9979133	0.9887216	0.99850166	0.97901535	0.9788047	0.9934402
0.0	0.991582	0.9919749	0.9839601	0.9989028	0.9979133	0.9887216	0.99850166	0.97901535	0.9788047	0.9934402
0.0	0.991582	0.9919749	0.9839601	0.9989028	0.9979133	0.9887216	0.99850166	0.97901535	0.9788047	0.9934402
0.0	0.99857867	0.99965155	0.9993586	0.9996792	0.9998197	0.9999343	0.99884063	0.9995691	0.99972683	0.9991738
0.0	0.99857867	0.99965155	0.9993586	0.9996792	0.9998197	0.9999343	0.99884063	0.9995691	0.99972683	0.9991738
0.0	0.991582	0.9919749	0.9839601	0.9989028	0.9979133	0.9887216	0.99850166	0.97901535	0.9788047	0.9934402
0.0	0.99857867	0.99965155	0.9993586	0.9996792	0.9998197	0.9999343	0.99884063	0.9995691	0.99972683	0.9991738
0.0	0.99857867	0.99965155	0.9993586	0.9996792	0.9998197	0.9999343	0.99884063	0.9995691	0.99972683	0.9991738
0.0	0.0008825168	0.006198733	0.00044409794	0.00050594774	0.005073897	0.034101017	0.00074695126	0.005293565	0.012700704	0.0013363219
0.0	0.991582	0.9919749	0.9839601	0.9989028	0.9979133	0.9887216	0.99850166	0.97901535	0.9788047	0.9934402
0.0	0.991582	0.9919749	0.9839601	0.9989028	0.9979133	0.9887216	0.99850166	0.97901535	0.9788047	0.9934402
0.0	0.99857867	0.99965155	0.9993586	0.9996792	0.9998197	0.9999343	0.99884063	0.9995691	0.99972683	0.9991738
0.0	0.99857867	0.99965155	0.9993586	0.9996792	0.9998197	0.9999343	0.99884063	0.9995691	0.99972683	0.9991738
0.0	0.991582	0.9919749	0.9839601	0.9989028	0.9979133	0.9887216	0.99850166	0.97901535	0.9788047	0.9934402
0.0	0.991582	0.9919749	0.9839601	0.9989028	0.9979133	0.9887216	0.99850166	0.97901535	0.9788047	0.9934402
0.0	0.991582	0.9919749	0.9839601	0.9989028	0.9979133	0.9887216	0.99850166	0.97901535	0.9788047	0.9934402
0.0	0.991582	0.9919749	0.9839601	0.9989028	0.9979133	0.9887216	0.99850166	0.97901535	0.9788047	0.9934402
0.0	0.991582	0.9919749	0.9839601	0.9989028	0.9979133	0.9887216	0.99850166	0.97901535	0.9788047	0.9934402
0.0	0.991582	0.9919749	0.9839601	0.9989028	0.9979133	0.9887216	0.99850166	0.97901535	0.9788047	0.9934402
0.0	0.991582	0.9919749	0.9839601	0.9989028	0.9979133	0.9887216	0.99850166	0.97901535	0.9788047	0.9934402
0.0	0.991582	0.9919749	0.9839601	0.9989028	0.9979133	0.9887216	0.99850166	0.97901535	0.9788047	0.9934402
0.0	0.991582	0.9919749	0.9839601	0.9989028	0.9979133	0.9887216	0.99850166	0.97901535	0.9788047	0.9934402
0.0	0.991582	0.9919749	0.9839601	0.9989028	0.9979133	0.9887216	0.99850166	0.97901535	0.9788047	0.9934402
0.0	0.991582	0.9919749	0.9839601	0.9989028	0.9979133	0.9887216	0.99850166	0.97901535	0.9788047	0.9934402
0.0	0.991582	0.9919749	0.9839601	0.9989028	0.9979133	0.9887216	0.99850166	0.97901535	0.9788047	0.9934402
0.0	0.991582	0.9919749	0.9839601	0.9989028	0.9979133	0.9887216	0.99850166	0.97901535	0.9788047	0.9934402
0.0	0.991582	0.9919749	0.9839601	0.9989028	0.9979133	0.9887216	0.99850166	0.97901535	0.9788047	0.9934402
0.0	0.991582	0.9919749	0.9839601	0.9989028	0.9979133	0.9887216	0.99850166	0.97901535	0.9788047	0.9934402
0.0	0.991582	0.9919749	0.9839601	0.9989028	0.9979133	0.9887216	0.99850166	0.97901535	0.9788047	0.9934402
0.0	0.991582	0.9919749	0.9839601	0.9989028	0.9979133	0.9887216	0.99850166	0.97901535	0.9788047	0.9934402
0.0	0.991582	0.9919749	0.9839601	0.9989028	0.9979133	0.9887216	0.99850166	0.97901535	0.9788047	0.9934402
0.0	0.92762035	0.9866622	0.99328136	0.9981413	0.99673116	0.9992118	0.99092567	0.9926674	0.99790084	0.99574405
0.0	0.9362136	0.99349546	0.99670047	0.9987134	0.99749714	0.9993136	0.99361163	0.9938846	0.9978522	0.9962366
0.0	0.9973972	0.9984744	0.9996222	0.99984896	0.9998393	0.9999169	0.99930465	0.9992861	0.9996055	0.99933904
0.0	0.003720835	0.0048855776	0.0007626616	0.001480031	0.005816997	0.025168907	0.0023482833	0.004522823	0.03241396	0.004449871
0.0	0.005147434	0.0066517247	0.0009086593	0.0025650896	0.0064506507	0.044137914	0.0033280065	0.008149828	0.04550186	0.005648011
0.0	0.66217166	0.14749382	0.0043302253	0.08655758	0.808094	0.21157622	0.005300507	0.9822275	0.17423922	0.99093634
0.0	0.9987779	0.9927326	0.0043302253	0.99794155	0.8240374	0.9942048	0.7569468	0.9996086	0.9704818	0.99932337
0.0	0.991582	0.9919749	0.9839601	0.9989028	0.9979133	0.9887216	0.99850166	0.97901535	0.9788047	0.9934402
0.0	0.991582	0.9919749	0.9839601	0.9989028	0.9979133	0.9887216	0.99850166	0.97901535	0.9788047	0.9934402
0.0	0.991582	0.9919749	0.9839601	0.9989028	0.9979133	0.9887216	0.99850166	0.97901535	0.9788047	0.9934402
0.0	0.991582	0.9919749	0.9839601	0.9989028	0.9979133	0.9887216	0.99850166	0.97901535	0.9788047	0.9934402
0.0	0.69778836	0.9199866	0.85435104	0.982589	0.94472915	0.9695332	0.68527526	0.90875095	0.71248865	0.97279686
0.0	0.9918841	0.9990982	0.9929516	0.99863356	0.9995852	0.99968076	0.99465275	0.9989568	0.9989524	0.98976433
0.0	0.94246143	0.98976	0.9938491	0.99819666	0.99741155	0.9993136	0.99006873	0.9949426	0.9979746	0.99687874
0.0	0.991582	0.9919749	0.9839601	0.9989028	0.9979133	0.9887216	0.99850166	0.97901535	0.9788047	0.9934402
0.0	0.991582	0.9919749	0.9839601	0.9989028	0.9979133	0.9887216	0.99850166	0.97901535	0.9788047	0.9934402
0.0	0.991582	0.9919749	0.9839601	0.9989028	0.9979133	0.9887216	0.99850166	0.97901535	0.9788047	0.9934402
0.0	0.991582	0.9919749	0.9839601	0.9989028	0.9979133	0.9887216	0.99850166	0.97901535	0.9788047	0.9934402
0.0	0.991582	0.9919749	0.9839601	0.9989028	0.9979133	0.9887216	0.99850166	0.97901535	0.9788047	0.9934402
0.0	0.991582	0.9919749	0.9839601	0.9989028	0.9979133	0.9887216	0.99850166	0.97901535	0.9788047	0.9934402
0.0	0.991582	0.9919749	0.9839601	0.9989028	0.9979133	0.9887216	0.99850166	0.97901535	0.9788047	0.9934402
0.0	0.991582	0.9919749	0.9839601	0.9989028	0.9979133	0.9887216	0.99850166	0.97901535	0.9788047	0.9934402
0.0	0.991582	0.9919749	0.9839601	0.9989028	0.9979133	0.9887216	0.99850166	0.97901535	0.9788047	0.9934402
0.0	0.99784803	0.9990575	0.998054	0.9991425	0.9991709	0.99985826	0.9942017	0.9994356	0.9992607	0.99520385
0.0	0.16817993	0.88000345	0.13020064	0.047197815	0.9258903	0.43566152	0.91750133	0.17901067	0.7106626	0.7339744
0.0	0.991582	0.9919749	0.9839601	0.9989028	0.9979133	0.9887216	0.99850166	0.97901535	0.9788047	0.9934402
0.0	0.16817985	0.8800035	0.13020064	0.047197815	0.9258902	0.4356615	0.91750133	0.17901067	0.7106626	0.7339744
0.0	0.16817985	0.88000345	0.13020067	0.047197815	0.9258903	0.4356615	0.91750133	0.17901075	0.71066266	0.7339744
0.0	0.16817993	0.88000345	0.13020064	0.047197815	0.9258902	0.43566152	0.91750133	0.1790107	0.71066266	0.7339744
0.0	0.16817993	0.88000345	0.13020064	0.047197815	0.9258903	0.43566152	0.91750133	0.17901067	0.7106626	0.7339744
0.0	0.16817993	0.8800035	0.13020067	0.047197815	0.9258903	0.43566152	0.91750133	0.17901067	0.71066266	0.7339744
0.0	0.1681799	0.88000345	0.13020067	0.047197815	0.9258902	0.4356615	0.91750133	0.17901067	0.71066266	0.7339744
0.0	0.16817993	0.8800035	0.13020064	0.047197815	0.9258903	0.43566152	0.91750133	0.1790107	0.71066266	0.7339744
0.0	0.16817993	0.88000345	0.13020067	0.047197815	0.9258903	0.4356615	0.91750133	0.1790107	0.7106626	0.7339744
0.0	0.16817993	0.8800035	0.13020065	0.047197793	0.9258903	0.43566158	0.91750133	0.1790108	0.7106626	0.7339744
0.0	0.991582	0.9919749	0.9839601	0.9989028	0.9979133	0.9887216	0.99850166	0.97901535	0.9788047	0.9934402
0.0	0.9127855	0.99834704	0.9952775	0.99634534	0.9987778	0.99720603	0.9962041	0.992113	0.99827385	0.9952661
0.0	0.0003113716	0.0005497859	0.0001885422	0.0003455828	0.0006539872	0.00037097	0.00063123833	0.0010993257	0.00074988825	0.00042139288
0.0	0.98658866	0.99400085	0.9783999	0.998061	0.99823844	0.9993273	0.9704203	0.9972042	0.99674076	0.9832349
0.0	0.16817993	0.88000345	0.13020068	0.047197826	0.9258902	0.4356615	0.91750133	0.17901069	0.7106626	0.73397434
0.0	0.16817993	0.88000345	0.13020068	0.047197826	0.9258903	0.4356615	0.91750133	0.17901069	0.71066254	0.73397434
0.0	0.16817993	0.88000345	0.13020067	0.047197815	0.9258903	0.4356615	0.91750133	0.17901069	0.7106626	0.7339744
0.0	0.48365706	0.99415624	0.77004904	0.397898	0.9954521	0.96599424	0.9924102	0.7506875	0.9616698	0.9367832
0.0	0.6387644	0.99434537	0.5524082	0.3021358	0.9868896	0.92718554	0.9703552	0.85675925	0.96012807	0.9728
0.0	0.16817993	0.8800035	0.13020068	0.047197808	0.9258902	0.4356615	0.9175012	0.17901069	0.7106626	0.7339744
0.0	0.64317113	0.99203944	0.9646329	0.5441302	0.99394256	0.9063687	0.9735744	0.55457574	0.94798905	0.97507983
0.0	0.16817993	0.88000345	0.13020067	0.047197815	0.9258903	0.43566152	0.91750133	0.17901075	0.7106626	0.7339744
0.0	0.16817993	0.88000345	0.13020064	0.047197815	0.9258902	0.4356615	0.91750133	0.17901067	0.7106626	0.7339744
0.0	0.16817993	0.88000345	0.13020067	0.047197815	0.9258903	0.4356615	0.91750133	0.1790107	0.71066266	0.7339744
0.0	0.16817993	0.88000345	0.13020067	0.047197815	0.9258903	0.43566152	0.91750133	0.1790107	0.7106626	0.7339744
0.0	0.16817985	0.8800035	0.13020067	0.047197808	0.9258902	0.43566158	0.91750133	0.17901075	0.7106626	0.7339744
0.0	0.16817985	0.88000345	0.13020064	0.047197815	0.9258902	0.43566158	0.91750133	0.17901067	0.7106626	0.7339744
0.0	0.16817994	0.88000345	0.13020067	0.047197815	0.9258902	0.4356615	0.91750133	0.17901067	0.7106626	0.7339743
0.0	0.1681799	0.8800035	0.13020068	0.047197826	0.9258902	0.4356615	0.9175012	0.17901069	0.7106626	0.73397434
0.0	0.9976131	0.99903893	0.9970504	0.9975151	0.998919	0.9998179	0.99330634	0.99910295	0.99899405	0.99432147
0.0	0.99607337	0.9982893	0.9945344	0.9973494	0.99835676	0.99976164	0.991093	0.9986953	0.99863786	0.991507
0.0	0.991582	0.9919749	0.9839601	0.9989028	0.9979133	0.9887216	0.99850166	0.97901535	0.9788047	0.9934402
0.0	0.991582	0.9919749	0.9839601	0.9989028	0.9979133	0.9887216	0.99850166	0.97901535	0.9788047	0.9934402
0.0	0.003286714	0.004906493	0.036068927	0.015074179	0.0865835	0.2712492	0.07784339	0.035315216	0.08341326	0.02652566
0.0	0.0010376045	0.002074388	0.0087003475	0.004711314	0.020126725	0.049131814	0.009941631	0.022826565	0.037294526	0.012456907
0.0	0.0010376045	0.002074388	0.0087003475	0.004711314	0.020126725	0.049131848	0.009941631	0.022826565	0.037294526	0.012456902
0.0	0.0010376045	0.002074388	0.008700352	0.004711314	0.020126725	0.049131826	0.009941631	0.02282656	0.037294526	0.012456907
0.0	0.0010376045	0.0020743902	0.0087003475	0.004711314	0.020126725	0.049131826	0.009941631	0.02282656	0.037294526	0.012456907
0.0	0.0010376035	0.002074388	0.008700352	0.0047113183	0.020126728	0.049131814	0.009941631	0.022826556	0.037294526	0.012456897
0.0	0.003286714	0.004906493	0.036068927	0.015074171	0.08658354	0.27124926	0.07784339	0.035315216	0.08341326	0.02652566
0.0	0.0010376045	0.002074388	0.008700352	0.004711314	0.020126725	0.049131826	0.009941631	0.022826565	0.037294526	0.012456907
0.0	0.0010376045	0.002074388	0.008700352	0.004711314	0.020126725	0.049131814	0.009941631	0.022826565	0.037294526	0.012456907
0.0	0.0010376045	0.002074388	0.008700352	0.004711314	0.020126725	0.049131826	0.009941631	0.022826565	0.037294526	0.012456907
0.0	0.0010376045	0.002074388	0.008700352	0.004711314	0.020126725	0.049131826	0.009941631	0.02282656	0.037294526	0.012456907
0.0	0.0010376035	0.002074388	0.0087003475	0.0047113183	0.020126728	0.049131814	0.009941631	0.022826556	0.037294526	0.012456897
0.0	0.003286714	0.004906493	0.036068927	0.015074171	0.0865835	0.2712492	0.07784339	0.035315223	0.08341323	0.02652566
0.0	0.0010376045	0.002074388	0.0087003475	0.004711314	0.020126725	0.049131826	0.009941631	0.022826565	0.037294526	0.012456902
0.0	0.0010376045	0.0020743902	0.0087003475	0.004711314	0.020126725	0.049131848	0.009941631	0.022826565	0.037294526	0.012456907
0.0	0.0010376045	0.0020743902	0.0087003475	0.004711314	0.020126725	0.049131826	0.009941631	0.02282656	0.037294526	0.012456907
0.0	0.0010376045	0.002074388	0.0087003475	0.004711314	0.020126725	0.049131826	0.009941631	0.022826565	0.037294526	0.012456907
0.0	0.0010376035	0.002074388	0.0087003475	0.0047113183	0.020126728	0.049131814	0.009941631	0.022826556	0.037294526	0.012456897
0.0	0.003286714	0.004906493	0.03606892	0.015074171	0.0865835	0.27124923	0.07784339	0.035315216	0.08341326	0.02652566
0.0	0.0010376045	0.002074388	0.008700352	0.004711314	0.020126725	0.049131848	0.009941637	0.02282656	0.037294526	0.012456902
0.0	0.0010376045	0.002074388	0.0087003475	0.004711314	0.020126725	0.049131826	0.009941637	0.022826565	0.037294526	0.012456902
0.0	0.0010376045	0.002074388	0.0087003475	0.004711314	0.020126725	0.049131814	0.009941631	0.022826565	0.037294526	0.012456907
0.0	0.0010376045	0.002074388	0.008700352	0.004711314	0.020126725	0.049131848	0.009941631	0.022826565	0.037294526	0.012456907
0.0	0.0010376035	0.002074388	0.0087003475	0.0047113183	0.020126728	0.049131814	0.009941631	0.022826556	0.037294526	0.012456897
0.0	0.003286714	0.004906493	0.03606892	0.015074179	0.0865835	0.27124923	0.077843405	0.035315223	0.08341326	0.02652566
0.0	0.0010376045	0.002074388	0.0087003475	0.004711314	0.020126725	0.049131848	0.009941631	0.022826565	0.037294526	0.012456907
0.0	0.0010376045	0.002074388	0.0087003475	0.004711314	0.020126725	0.049131848	0.009941631	0.022826565	0.037294526	0.012456902
0.0	0.0010376045	0.002074388	0.0087003475	0.004711314	0.020126725	0.049131848	0.009941631	0.02282656	0.037294526	0.012456902
0.0	0.0010376045	0.002074388	0.008700352	0.004711314	0.020126725	0.049131814	0.009941631	0.022826565	0.037294526	0.012456902
0.0	0.0010376035	0.002074388	0.008700352	0.004711316	0.020126728	0.049131814	0.009941631	0.022826556	0.037294526	0.012456897
0.0	0.003286714	0.004906493	0.03606892	0.015074179	0.0865835	0.27124923	0.077843405	0.035315223	0.08341324	0.02652566
0.0	0.0010376045	0.002074388	0.008700352	0.004711314	0.020126725	0.049131848	0.009941631	0.022826565	0.037294526	0.012456907
0.0	0.0010376045	0.002074388	0.0087003475	0.004711314	0.020126725	0.049131848	0.009941637	0.022826565	0.037294526	0.012456902
0.0	0.0010376045	0.002074388	0.0087003475	0.004711314	0.020126725	0.049131848	0.009941631	0.022826565	0.037294526	0.012456902
0.0	0.0010376045	0.002074388	0.008700352	0.004711314	0.020126725	0.049131848	0.009941637	0.022826565	0.037294526	0.012456907
0.0	0.0010376035	0.002074388	0.008700352	0.0047113183	0.020126728	0.049131814	0.009941631	0.022826556	0.037294526	0.012456897
0.0	0.003286714	0.004906493	0.036068927	0.015074171	0.0865835	0.2712492	0.07784339	0.035315216	0.08341326	0.02652566
0.0	0.0010376045	0.002074388	0.0087003475	0.004711314	0.020126725	0.049131826	0.009941631	0.022826565	0.037294526	0.012456902
0.0	0.0010376045	0.002074388	0.0087003475	0.004711314	0.020126725	0.049131848	0.009941631	0.022826565	0.037294526	0.012456902
0.0	0.0010376045	0.002074388	0.008700352	0.004711314	0.020126725	0.049131848	0.009941637	0.022826565	0.037294526	0.012456907
0.0	0.0010376045	0.002074388	0.0087003475	0.004711314	0.020126725	0.049131826	0.009941637	0.022826565	0.037294526	0.012456902
0.0	0.0010376035	0.002074388	0.0087003475	0.0047113183	0.020126728	0.049131814	0.009941631	0.022826556	0.03729452	0.012456897
0.0	0.0010376035	0.002074388	0.008700352	0.0047113183	0.020126728	0.049131814	0.009941631	0.022826556	0.03729452	0.012456897
0.0	0.0010376035	0.002074389	0.008700352	0.0047113183	0.020126728	0.049131814	0.009941627	0.022826556	0.03729452	0.012456897
0.0	0.0010376045	0.002074388	0.0087003475	0.004711314	0.020126725	0.049131814	0.009941637	0.022826565	0.037294526	0.012456902
0.0	0.0010376035	0.002074388	0.0087003475	0.004711316	0.020126728	0.049131814	0.009941627	0.022826556	0.037294526	0.012456897
0.0	0.0010376035	0.002074389	0.0087003475	0.004711316	0.020126728	0.049131814	0.009941627	0.022826556	0.037294526	0.012456897
0.0	0.0010376045	0.0020743902	0.0087003475	0.004711314	0.020126725	0.049131848	0.009941631	0.022826565	0.037294526	0.012456907
0.0	0.0010376045	0.002074388	0.0087003475	0.004711314	0.020126725	0.049131848	0.009941631	0.022826565	0.037294526	0.012456902
0.0	0.0010376045	0.002074388	0.0087003475	0.004711314	0.020126725	0.049131826	0.009941637	0.022826565	0.037294526	0.012456902
0.0	0.0010376045	0.002074388	0.0087003475	0.004711314	0.020126725	0.049131826	0.009941631	0.022826565	0.037294526	0.012456907
0.0	0.0010376045	0.002074388	0.0087003475	0.004711314	0.020126725	0.049131848	0.009941631	0.022826565	0.037294526	0.012456902
0.0	0.003286714	0.004906493	0.036068927	0.015074179	0.0865835	0.27124923	0.077843405	0.035315216	0.08341324	0.02652566
0.0	0.0010376035	0.002074389	0.0087003475	0.0047113183	0.020126728	0.049131814	0.009941631	0.022826556	0.037294526	0.012456897
0.0	0.0019372847	0.0025655022	0.01147645	0.013338695	0.11623231	0.11604947	0.022770384	0.029743047	0.05832532	0.025416339
0.0	0.003286714	0.004906493	0.036068927	0.015074179	0.0865835	0.2712492	0.077843405	0.035315216	0.08341326	0.02652566
0.0	0.0010376045	0.002074388	0.0087003475	0.004711314	0.020126725	0.049131826	0.009941631	0.02282656	0.037294526	0.012456907
0.0	0.0010376035	0.002074388	0.0087003475	0.0047113183	0.020126728	0.049131814	0.009941631	0.022826556	0.037294526	0.012456897
0.0	0.0010376035	0.002074389	0.0087003475	0.0047113183	0.020126728	0.049131814	0.009941627	0.022826556	0.037294526	0.012456897
0.0	0.0010376045	0.0020743902	0.0087003475	0.004711314	0.020126725	0.049131826	0.009941637	0.022826565	0.037294526	0.012456907
0.0	0.0010376045	0.002074388	0.0087003475	0.004711314	0.020126725	0.049131848	0.009941631	0.02282656	0.037294526	0.012456907
0.0	0.0019372847	0.0025655045	0.01147645	0.013338695	0.11623231	0.11604947	0.022770384	0.029743047	0.058325287	0.025416339
0.0	0.0010376045	0.002074388	0.0087003475	0.004711314	0.020126725	0.049131826	0.009941631	0.022826565	0.037294526	0.012456907
0.0	0.0010376045	0.0020743902	0.0087003475	0.004711314	0.020126725	0.049131826	0.009941631	0.022826565	0.037294526	0.012456907
0.0	0.0010376045	0.002074388	0.008700352	0.004711314	0.020126725	0.049131826	0.009941631	0.022826565	0.037294526	0.012456907
0.0	0.0020392935	0.0077567585	0.029985335	0.013920126	0.09018635	0.08239996	0.010187476	0.024584554	0.057091106	0.05756985
0.0	0.003286714	0.004906493	0.03606892	0.015074171	0.0865835	0.2712492	0.07784339	0.035315223	0.08341324	0.02652566
0.0	0.0020398991	0.0031578436	0.015833298	0.0068861507	0.026622538	0.10244381	0.02006178	0.024378004	0.075764984	0.011837777
0.0	0.0026150232	0.0051040906	0.021093676	0.01845002	0.13044617	0.21778902	0.040560745	0.035006553	0.11391708	0.025168017
0.0	0.002039901	0.0031578436	0.01583329	0.0068861507	0.026622526	0.10244379	0.02006178	0.024378004	0.075764984	0.011837777
0.0	0.0010376045	0.002074388	0.0087003475	0.004711314	0.020126725	0.049131814	0.009941637	0.022826565	0.037294526	0.012456907
0.0	0.0019372847	0.0025655034	0.01147645	0.013338703	0.11623234	0.11604947	0.022770384	0.029743047	0.05832532	0.025416339
0.0	0.0010376045	0.002074388	0.008700352	0.004711314	0.020126725	0.049131814	0.009941637	0.022826565	0.037294526	0.012456902
0.0	0.003286714	0.004906493	0.036068927	0.015074179	0.0865835	0.2712492	0.07784339	0.035315216	0.08341326	0.02652566
0.0	0.0010376045	0.0020743902	0.008700352	0.004711314	0.020126725	0.049131848	0.009941631	0.022826565	0.037294526	0.012456907
0.0	0.0010376045	0.002074388	0.0087003475	0.004711314	0.020126725	0.049131814	0.009941631	0.022826565	0.037294526	0.012456907
0.0	0.003286714	0.004906493	0.036068927	0.015074171	0.0865835	0.27124915	0.077843405	0.035315216	0.08341326	0.02652566
0.0	0.0010376035	0.002074388	0.0087003475	0.0047113183	0.020126728	0.049131814	0.009941631	0.022826556	0.037294526	0.012456897
0.0	0.0010376045	0.002074388	0.008700352	0.004711314	0.020126725	0.049131826	0.009941637	0.022826565	0.037294526	0.012456907
0.0	0.0010376045	0.002074388	0.0087003475	0.004711314	0.020126725	0.049131848	0.009941631	0.02282656	0.037294526	0.012456902
0.0	0.0019372847	0.0025655022	0.01147645	0.013338695	0.11623231	0.116049446	0.022770384	0.02974304	0.05832531	0.025416339
0.0	0.0019372847	0.0025655034	0.011476443	0.013338703	0.11623231	0.11604947	0.022770384	0.029743047	0.05832532	0.025416339
0.0	0.0010376035	0.002074388	0.008700352	0.0047113183	0.020126728	0.049131814	0.009941627	0.022826556	0.03729452	0.012456897
0.0	0.0010376035	0.002074388	0.008700352	0.004711316	0.020126728	0.049131814	0.009941631	0.022826556	0.037294526	0.012456897
0.0	0.0010376045	0.002074388	0.0087003475	0.004711314	0.020126725	0.049131848	0.009941631	0.022826565	0.037294526	0.012456902
0.0	0.0010376045	0.002074388	0.0087003475	0.004711314	0.020126725	0.049131848	0.009941631	0.022826565	0.037294526	0.012456902
0.0	0.0019372847	0.0025655022	0.011476443	0.013338703	0.11623231	0.11604947	0.022770384	0.029743047	0.05832532	0.025416352
0.0	0.0010376045	0.002074388	0.008700352	0.004711314	0.020126725	0.049131814	0.009941631	0.022826565	0.037294526	0.012456907
0.0	0.0010376045	0.002074388	0.008700352	0.004711314	0.020126725	0.049131848	0.009941631	0.022826565	0.037294526	0.012456907
0.0	0.0032306493	0.005818804	0.025262713	0.015089861	0.04191661	0.12686564	0.033698406	0.04440413	0.12669465	0.03912404
0.0	0.003286714	0.004906493	0.036068927	0.015074171	0.0865835	0.2712492	0.07784339	0.035315216	0.08341324	0.02652566
0.0	0.0019372847	0.0025655022	0.01147645	0.013338695	0.11623234	0.116049446	0.022770384	0.029743047	0.05832532	0.025416339
0.0	0.003286714	0.004906493	0.036068927	0.015074179	0.0865835	0.27124923	0.07784339	0.035315216	0.08341323	0.02652566
0.0	0.0025434932	0.005488379	0.020214716	0.020740649	0.09839425	0.15433522	0.053847082	0.037660714	0.058582913	0.03450232
0.0	0.0010376035	0.002074389	0.0087003475	0.0047113183	0.020126728	0.049131814	0.009941627	0.022826556	0.037294526	0.012456897
0.0	0.0010376045	0.002074388	0.0087003475	0.004711314	0.020126725	0.049131826	0.009941637	0.022826565	0.037294526	0.012456907
0.0	0.0019372847	0.0025655034	0.011476443	0.013338695	0.11623231	0.11604947	0.022770384	0.029743047	0.058325287	0.025416339
0.0	0.0020392935	0.0077567585	0.029985327	0.013920126	0.090186365	0.08239996	0.0101874815	0.024584554	0.057091095	0.05756985
0.0	0.0019372847	0.0025655022	0.011476443	0.013338695	0.11623231	0.11604947	0.022770384	0.029743047	0.05832532	0.025416339
0.0	0.003286714	0.004906493	0.036068927	0.015074171	0.086583525	0.2712492	0.07784339	0.035315216	0.08341326	0.02652566
0.0	0.003286714	0.004906493	0.03606892	0.015074179	0.0865835	0.2712492	0.07784339	0.035315216	0.08341324	0.02652566
0.0	0.0010376035	0.002074388	0.008700352	0.004711316	0.020126728	0.049131814	0.009941631	0.022826556	0.037294526	0.012456897
0.0	0.0010376035	0.002074388	0.0087003475	0.0047113183	0.020126728	0.049131814	0.009941627	0.022826556	0.037294526	0.012456897
0.0	0.0010376045	0.002074388	0.0087003475	0.004711314	0.020126725	0.049131826	0.009941631	0.022826565	0.037294526	0.012456907
0.0	0.0010376045	0.0020743902	0.008700352	0.004711314	0.020126725	0.049131848	0.009941631	0.022826565	0.037294526	0.012456907
0.0	0.0010376045	0.0020743902	0.0087003475	0.004711314	0.020126725	0.049131848	0.009941631	0.022826565	0.037294526	0.012456907
0.0	0.003286714	0.004906493	0.03606892	0.015074171	0.08658354	0.2712492	0.07784339	0.035315223	0.08341326	0.02652566
0.0	0.0010376045	0.0020743902	0.008700352	0.004711314	0.020126725	0.049131848	0.009941631	0.022826565	0.037294526	0.012456907
0.0	0.0019372847	0.0025655034	0.011476443	0.013338703	0.11623231	0.116049446	0.022770384	0.029743047	0.05832532	0.025416339
0.0	0.003286714	0.004906493	0.03606892	0.015074171	0.0865835	0.2712492	0.07784339	0.035315216	0.08341326	0.02652566
0.0	0.003286714	0.004906495	0.036068927	0.015074171	0.08658354	0.27124926	0.077843405	0.035315223	0.08341326	0.02652566
0.0	0.0010963953	0.0053404993	0.017825264	0.0077872276	0.040333144	0.17350437	0.0107911825	0.021256195	0.057962324	0.014193821
0.0	0.0010963953	0.0053405017	0.017825264	0.0077872276	0.040333144	0.17350437	0.0107911825	0.021256195	0.057962336	0.014193807
0.0	0.0033489333	0.012473254	0.07810056	0.030940317	0.16134055	0.5484269	0.12127737	0.039973732	0.1412887	0.032665025
0.0	0.16817993	0.88000345	0.13020068	0.047197826	0.9258902	0.4356615	0.91750133	0.17901069	0.71066254	0.73397434
0.0	0.991582	0.9919749	0.9839601	0.9989028	0.9979133	0.9887216	0.99850166	0.97901535	0.9788047	0.9934402
0.0	0.991582	0.9919749	0.9839601	0.9989028	0.9979133	0.9887216	0.99850166	0.97901535	0.9788047	0.9934402
0.0	0.991582	0.9919749	0.9839601	0.9989028	0.9979133	0.9887216	0.99850166	0.97901535	0.9788047	0.9934402
0.0	0.991582	0.9919749	0.9839601	0.9989028	0.9979133	0.9887216	0.99850166	0.97901535	0.9788047	0.9934402
0.0	0.991582	0.9919749	0.9839601	0.9989028	0.9979133	0.9887216	0.99850166	0.97901535	0.9788047	0.9934402
0.0	0.991582	0.9919749	0.9839601	0.9989028	0.9979133	0.9887216	0.99850166	0.97901535	0.9788047	0.9934402
0.0	0.991582	0.9919749	0.9839601	0.9989028	0.9979133	0.9887216	0.99850166	0.97901535	0.9788047	0.9934402
0.0	0.991582	0.9919749	0.9839601	0.9989028	0.9979133	0.9887216	0.99850166	0.97901535	0.9788047	0.9934402
0.0	0.991582	0.9919749	0.9839601	0.9989028	0.9979133	0.9887216	0.99850166	0.97901535	0.9788047	0.9934402
0.0	0.991582	0.9919749	0.9839601	0.9989028	0.9979133	0.9887216	0.99850166	0.97901535	0.9788047	0.9934402
0.0	0.991582	0.9919749	0.9839601	0.9989028	0.9979133	0.9887216	0.99850166	0.97901535	0.9788047	0.9934402
0.0	0.991582	0.9919749	0.9839601	0.9989028	0.9979133	0.9887216	0.99850166	0.97901535	0.9788047	0.9934402
0.0	0.991582	0.9919749	0.9839601	0.9989028	0.9979133	0.9887216	0.99850166	0.97901535	0.9788047	0.9934402
0.0	0.991582	0.9919749	0.9839601	0.9989028	0.9979133	0.9887216	0.99850166	0.97901535	0.9788047	0.9934402
0.0	0.991582	0.9919749	0.9839601	0.9989028	0.9979133	0.9887216	0.99850166	0.97901535	0.9788047	0.9934402
0.0	0.991582	0.9919749	0.9839601	0.9989028	0.9979133	0.9887216	0.99850166	0.97901535	0.9788047	0.9934402
0.0	0.991582	0.9919749	0.9839601	0.9989028	0.9979133	0.9887216	0.99850166	0.97901535	0.9788047	0.9934402
0.0	0.991582	0.9919749	0.9839601	0.9989028	0.9979133	0.9887216	0.99850166	0.97901535	0.9788047	0.9934402
0.0	0.991582	0.9919749	0.9839601	0.9989028	0.9979133	0.9887216	0.99850166	0.97901535	0.9788047	0.9934402
0.0	0.991582	0.9919749	0.9839601	0.9989028	0.9979133	0.9887216	0.99850166	0.97901535	0.9788047	0.9934402
0.0	0.991582	0.9919749	0.9839601	0.9989028	0.9979133	0.9887216	0.99850166	0.97901535	0.9788047	0.9934402
0.0	0.991582	0.9919749	0.9839601	0.9989028	0.9979133	0.9887216	0.99850166	0.97901535	0.9788047	0.9934402
0.0	0.991582	0.9919749	0.9839601	0.9989028	0.9979133	0.9887216	0.99850166	0.97901535	0.9788047	0.9934402
0.0	0.991582	0.9919749	0.9839601	0.9989028	0.9979133	0.9887216	0.99850166	0.97901535	0.9788047	0.9934402
0.0	0.991582	0.9919749	0.9839601	0.9989028	0.9979133	0.9887216	0.99850166	0.97901535	0.9788047	0.9934402
0.0	0.991582	0.9919749	0.9839601	0.9989028	0.9979133	0.9887216	0.99850166	0.97901535	0.9788047	0.9934402
0.0	0.991582	0.9919749	0.9839601	0.9989028	0.9979133	0.9887216	0.99850166	0.97901535	0.9788047	0.9934402
0.0	0.991582	0.9919749	0.9839601	0.9989028	0.9979133	0.9887216	0.99850166	0.97901535	0.9788047	0.9934402
0.0	0.991582	0.9919749	0.9839601	0.9989028	0.9979133	0.9887216	0.99850166	0.97901535	0.9788047	0.9934402
0.0	0.98658866	0.99400085	0.9783999	0.998061	0.99823844	0.9993273	0.9704203	0.9972042	0.99674076	0.9832349
0.0	0.991582	0.9919749	0.9839601	0.9989028	0.9979133	0.9887216	0.99850166	0.97901535	0.9788047	0.9934402
0.0	0.991582	0.9919749	0.9839601	0.9989028	0.9979133	0.9887216	0.99850166	0.97901535	0.9788047	0.9934402
0.0	0.991582	0.9919749	0.9839601	0.9989028	0.9979133	0.9887216	0.99850166	0.97901535	0.9788047	0.9934402
0.0	0.991582	0.9919749	0.9839601	0.9989028	0.9979133	0.9887216	0.99850166	0.97901535	0.9788047	0.9934402
0.0	0.991582	0.9919749	0.9839601	0.9989028	0.9979133	0.9887216	0.99850166	0.97901535	0.9788047	0.9934402
0.0	0.991582	0.9919749	0.9839601	0.9989028	0.9979133	0.9887216	0.99850166	0.97901535	0.9788047	0.9934402
0.0	0.9999621	0.99998915	0.9999924	0.99998844	0.99999475	0.99999547	0.99987745	0.9999603	0.9999908	0.9999635
0.0	0.991582	0.9919749	0.9839601	0.9989028	0.9979133	0.9887216	0.99850166	0.97901535	0.9788047	0.9934402
0.0	0.9996958	0.99990237	0.99950635	0.9998313	0.99991894	0.99997604	0.9993544	0.99981314	0.9999634	0.99929404
0.0	0.991582	0.9919749	0.9839601	0.9989028	0.9979133	0.9887216	0.99850166	0.97901535	0.9788047	0.9934402
0.0	0.991582	0.9919749	0.9839601	0.9989028	0.9979133	0.9887216	0.99850166	0.97901535	0.9788047	0.9934402
0.0	0.991582	0.9919749	0.9839601	0.9989028	0.9979133	0.9887216	0.99850166	0.97901535	0.9788047	0.9934402
0.0	0.991582	0.9919749	0.9839601	0.9989028	0.9979133	0.9887216	0.99850166	0.97901535	0.9788047	0.9934402
0.0	0.991582	0.9919749	0.9839601	0.9989028	0.9979133	0.9887216	0.99850166	0.97901535	0.9788047	0.9934402
0.0	0.991582	0.9919749	0.9839601	0.9989028	0.9979133	0.9887216	0.99850166	0.97901535	0.9788047	0.9934402
0.0	0.991582	0.9919749	0.9839601	0.9989028	0.9979133	0.9887216	0.99850166	0.97901535	0.9788047	0.9934402
0.0	0.991582	0.9919749	0.9839601	0.9989028	0.9979133	0.9887216	0.99850166	0.97901535	0.9788047	0.9934402
0.0	0.991582	0.9919749	0.9839601	0.9989028	0.9979133	0.9887216	0.99850166	0.97901535	0.9788047	0.9934402
0.0	0.991582	0.9919749	0.9839601	0.9989028	0.9979133	0.9887216	0.99850166	0.97901535	0.9788047	0.9934402
0.0	0.991582	0.9919749	0.9839601	0.9989028	0.9979133	0.9887216	0.99850166	0.97901535	0.9788047	0.9934402
0.0	0.991582	0.9919749	0.9839601	0.9989028	0.9979133	0.9887216	0.99850166	0.97901535	0.9788047	0.9934402
0.0	0.991582	0.9919749	0.9839601	0.9989028	0.9979133	0.9887216	0.99850166	0.97901535	0.9788047	0.9934402
0.0	0.991582	0.9919749	0.9839601	0.9989028	0.9979133	0.9887216	0.99850166	0.97901535	0.9788047	0.9934402
0.0	0.991582	0.9919749	0.9839601	0.9989028	0.9979133	0.9887216	0.99850166	0.97901535	0.9788047	0.9934402
0.0	0.991582	0.9919749	0.9839601	0.9989028	0.9979133	0.9887216	0.99850166	0.97901535	0.9788047	0.9934402
0.0	0.991582	0.9919749	0.9839601	0.9989028	0.9979133	0.9887216	0.99850166	0.97901535	0.9788047	0.9934402
0.0	0.991582	0.9919749	0.9839601	0.9989028	0.9979133	0.9887216	0.99850166	0.97901535	0.9788047	0.9934402
0.0	0.991582	0.9919749	0.9839601	0.9989028	0.9979133	0.9887216	0.99850166	0.97901535	0.9788047	0.9934402
0.0	0.991582	0.9919749	0.9839601	0.9989028	0.9979133	0.9887216	0.99850166	0.97901535	0.9788047	0.9934402
0.0	0.991582	0.9919749	0.9839601	0.9989028	0.9979133	0.9887216	0.99850166	0.97901535	0.9788047	0.9934402
0.0	0.991582	0.9919749	0.9839601	0.9989028	0.9979133	0.9887216	0.99850166	0.97901535	0.9788047	0.9934402
0.0	0.991582	0.9919749	0.9839601	0.9989028	0.9979133	0.9887216	0.99850166	0.97901535	0.9788047	0.9934402
0.0	0.991582	0.9919749	0.9839601	0.9989028	0.9979133	0.9887216	0.99850166	0.97901535	0.9788047	0.9934402
0.0	0.991582	0.9919749	0.9839601	0.9989028	0.9979133	0.9887216	0.99850166	0.97901535	0.9788047	0.9934402
0.0	0.991582	0.9919749	0.9839601	0.9989028	0.9979133	0.9887216	0.99850166	0.97901535	0.9788047	0.9934402
0.0	0.991582	0.9919749	0.9839601	0.9989028	0.9979133	0.9887216	0.99850166	0.97901535	0.9788047	0.9934402
0.0	0.991582	0.9919749	0.9839601	0.9989028	0.9979133	0.9887216	0.99850166	0.97901535	0.9788047	0.9934402
0.0	0.60438466	0.8453081	0.85521924	0.7671051	0.9754142	0.9436492	0.65659916	0.8806964	0.92273694	0.93995166
0.0	0.00016119881	0.75702864	0.0071891276	0.008572884	0.69132364	0.9796473	0.0019557646	0.97093964	0.065218754	0.17553136
0.0	0.031137507	0.75702864	0.22037171	0.1360641	0.3520486	0.9987337	0.07537676	0.52442867	0.48504153	0.17553136
0.0	0.8255277	0.97679067	0.6945217	0.99907935	0.99847776	0.99575305	0.3016991	0.9999716	0.8002124	0.9673813
0.0	0.9464908	0.9917201	0.94705456	0.98179364	0.9957983	0.97701925	0.9719772	0.9969151	0.9960245	0.95738715
0.0	0.040587682	0.28384084	0.15327826	0.79273087	0.5641711	0.8356385	0.37902027	0.8261768	0.70123124	0.736689
0.0	0.30803704	0.004783326	0.53732646	0.779253	0.015963152	0.06253722	0.0011968383	0.027496992	0.31745765	0.024439024
0.0	0.9982284	0.030082995	0.9998275	0.9995808	0.9985568	0.9866779	0.99889934	0.9895258	0.99991655	0.97206837
0.0	0.991582	0.9919749	0.9839601	0.9989028	0.9979133	0.9887216	0.99850166	0.97901535	0.9788047	0.9934402
0.0	0.9957676	0.995067	0.99928135	0.9991561	0.99957055	0.99922717	0.99551576	0.99793077	0.99931324	0.9989849
0.0	0.9890561	0.9908599	0.996723	0.99895144	0.999342	0.9986166	0.98813885	0.9955194	0.9974783	0.9985794
0.0	0.991582	0.9919749	0.9839601	0.9989028	0.9979133	0.9887216	0.99850166	0.97901535	0.9788047	0.9934402
0.0	0.991582	0.9919749	0.9839601	0.9989028	0.9979133	0.9887216	0.99850166	0.97901535	0.9788047	0.9934402
0.0	0.7019933	0.07374202	0.039322555	0.069846585	0.43548435	0.67734927	0.020195931	0.003345289	0.003806998	0.0062042465
0.0	0.991582	0.9919749	0.9839601	0.9989028	0.9979133	0.9887216	0.99850166	0.97901535	0.9788047	0.9934402
0.0	0.991582	0.9919749	0.9839601	0.9989028	0.9979133	0.9887216	0.99850166	0.97901535	0.9788047	0.9934402
0.0	0.991582	0.9919749	0.9839601	0.9989028	0.9979133	0.9887216	0.99850166	0.97901535	0.9788047	0.9934402
0.0	0.038155273	0.80815953	0.68660426	0.6737942	0.63962007	0.29159078	0.4737298	0.10308256	0.580462	0.1991839
0.0	0.991582	0.9919749	0.9839601	0.9989028	0.9979133	0.9887216	0.99850166	0.97901535	0.9788047	0.9934402
0.0	0.991582	0.9919749	0.9839601	0.9989028	0.9979133	0.9887216	0.99850166	0.97901535	0.9788047	0.9934402
0.0	0.991582	0.9919749	0.9839601	0.9989028	0.9979133	0.9887216	0.99850166	0.97901535	0.9788047	0.9934402
0.0	0.991582	0.9919749	0.9839601	0.9989028	0.9979133	0.9887216	0.99850166	0.97901535	0.9788047	0.9934402
0.0	0.9999672	0.9999857	0.9999949	0.9999914	0.999998	0.99999106	0.9999895	0.9999449	0.9999906	0.9999788
0.0	0.0018923536	0.0049548177	0.4411162	0.3032624	0.0031615114	0.07729165	0.7298806	0.24859619	0.01778313	0.0024051138
0.0	0.9876846	0.98965997	0.97059715	0.99619067	0.99859184	0.99604875	0.9905849	0.9937116	0.99768114	0.98975533
0.0	0.999572	0.9998667	0.999124	0.9998111	0.99980956	0.9999534	0.998517	0.99964464	0.99991393	0.99862313
0.0	0.97469133	0.9977742	0.9853116	0.9938122	0.9952252	0.998968	0.97467434	0.993761	0.99826545	0.97727364
0.0	0.991582	0.9919749	0.9839601	0.9989028	0.9979133	0.9887216	0.99850166	0.97901535	0.9788047	0.9934402
0.0	0.991582	0.9919749	0.9839601	0.9989028	0.9979133	0.9887216	0.99850166	0.97901535	0.9788047	0.9934402
0.0	0.29102582	0.7009793	0.23880889	0.74913704	0.8973831	0.98055124	0.40270516	0.7745062	0.91989297	0.54767483
0.0	0.9989448	0.99985516	0.999889	0.9999293	0.99992645	0.99996316	0.998889	0.9996507	0.99985504	0.99945015
0.0	0.91852283	0.97928053	0.9912794	0.9043475	0.9867193	0.9971307	0.92393327	0.9761955	0.9975383	0.9116073
0.0	0.991582	0.9919749	0.9839601	0.9989028	0.9979133	0.9887216	0.99850166	0.97901535	0.9788047	0.9934402
0.0	0.991582	0.9919749	0.9839601	0.9989028	0.9979133	0.9887216	0.99850166	0.97901535	0.9788047	0.9934402
0.0	0.16007392	0.5060485	0.61559963	0.23371576	0.8189901	0.86305845	0.094198205	0.41190726	0.68364686	0.24428198
0.0	0.3459229	0.7594615	0.29644784	0.8030947	0.9148789	0.98449415	0.46087104	0.82768047	0.9344431	0.59150064
0.0	0.991582	0.9919749	0.9839601	0.9989028	0.9979133	0.9887216	0.99850166	0.97901535	0.9788047	0.9934402
0.0	0.5361461	0.7421054	0.16197161	0.21312042	0.724898	0.9512877	0.16633868	0.73591685	0.84431034	0.34098285
0.0	0.5361461	0.7421054	0.16197164	0.21312042	0.7248979	0.9512877	0.16633868	0.7359168	0.84431034	0.34098285
0.0	0.5361461	0.7421055	0.16197163	0.21312042	0.7248979	0.9512877	0.16633868	0.73591685	0.84431034	0.34098285
0.0	0.5361461	0.7421054	0.16197164	0.21312042	0.7248979	0.9512877	0.16633868	0.73591685	0.84431034	0.34098285
0.0	0.5361461	0.7421055	0.16197164	0.21312042	0.7248979	0.9512877	0.16633868	0.73591685	0.84431034	0.34098285
0.0	0.5361461	0.7421055	0.16197158	0.21312042	0.7248979	0.9512877	0.16633868	0.7359168	0.84431034	0.3409828
0.0	0.9267666	0.95085883	0.47904256	0.6923436	0.9641216	0.98868513	0.3891048	0.9545073	0.9599095	0.71615607
0.0	0.9267666	0.95085883	0.47904256	0.6923437	0.9641216	0.98868513	0.38910475	0.9545073	0.9599095	0.716156
0.0	0.9267666	0.95085883	0.47904256	0.6923436	0.9641216	0.98868513	0.38910475	0.9545073	0.9599095	0.71615607
0.0	0.57461035	0.95907027	0.97930956	0.9960794	0.9910529	0.99333185	0.9844679	0.9660959	0.7856001	0.670567
0.0	0.991582	0.9919749	0.9839601	0.9989028	0.9979133	0.9887216	0.99850166	0.97901535	0.9788047	0.9934402
0.0	0.99701095	0.9993383	0.99843925	0.9997527	0.9996517	0.9999405	0.99694	0.99958605	0.99979097	0.9957795
0.0	0.5464387	0.025454376	0.8553226	0.4665526	0.0007871636	0.3105349	0.16185689	0.19294783	0.06192839	0.00507279
0.0	0.991582	0.9919749	0.9839601	0.9989028	0.9979133	0.9887216	0.99850166	0.97901535	0.9788047	0.9934402
0.0	0.991582	0.9919749	0.9839601	0.9989028	0.9979133	0.9887216	0.99850166	0.97901535	0.9788047	0.9934402
0.0	0.991582	0.9919749	0.9839601	0.9989028	0.9979133	0.9887216	0.99850166	0.97901535	0.9788047	0.9934402
0.0	0.37573344	0.60882777	0.6085756	0.8444208	0.45464686	0.7205754	0.6887269	0.4629494	0.7041287	0.60021836
0.0	0.99937683	0.9999392	0.999411	0.99989235	0.99994147	0.9999678	0.9991098	0.9996561	0.9999435	0.99941385
0.0	0.9994056	0.99992275	0.9995409	0.96809083	0.98750997	0.9995988	0.9984931	0.9983835	0.99990964	0.99915314
0.0	0.007957131	0.043836392	0.0028288902	0.001067138	0.07407827	0.10901682	0.009512026	0.032576982	0.073196694	0.012195856
0.0	0.053832155	0.021918721	0.20296487	0.0048014787	0.9626631	0.92301816	0.10828524	0.027514681	0.3683461	0.04117416
0.0	0.991582	0.9919749	0.9839601	0.9989028	0.9979133	0.9887216	0.99850166	0.97901535	0.9788047	0.9934402
0.0	0.991582	0.9919749	0.9839601	0.9989028	0.9979133	0.9887216	0.99850166	0.97901535	0.9788047	0.9934402
0.0	0.991582	0.9919749	0.9839601	0.9989028	0.9979133	0.9887216	0.99850166	0.97901535	0.9788047	0.9934402
0.0	0.991582	0.9919749	0.9839601	0.9989028	0.9979133	0.9887216	0.99850166	0.97901535	0.9788047	0.9934402
0.0	0.02460444	0.30777466	0.016805908	0.0018307675	0.093644954	0.18128851	0.028170208	0.1513948	0.24677986	0.02758683
0.0	0.991582	0.9919749	0.9839601	0.9989028	0.9979133	0.9887216	0.99850166	0.97901535	0.9788047	0.9934402
0.0	0.991582	0.9919749	0.9839601	0.9989028	0.9979133	0.9887216	0.99850166	0.97901535	0.9788047	0.9934402
0.0	0.012353797	0.8896319	0.6239364	0.052886225	0.9668046	0.99835604	0.0039714	0.94223404	0.27426043	0.009010605
0.0	0.012353797	0.8896319	0.6239364	0.052886225	0.9668046	0.99835604	0.0039714	0.94223404	0.27426043	0.009010605
0.0	0.98981386	0.9983902	0.9749487	0.996049	0.99894625	0.99928254	0.939621	0.9971752	0.9983676	0.97414994
0.0	0.9982097	0.9998017	0.9979323	0.99975294	0.9997662	0.9999162	0.9972717	0.9987908	0.9998012	0.9980806
0.0	0.9982097	0.9998017	0.9979323	0.99975294	0.9997662	0.9999162	0.9972717	0.9987908	0.9998012	0.9980806
0.0	0.9982097	0.9998017	0.9979323	0.99975294	0.9997662	0.9999162	0.9972717	0.9987908	0.9998012	0.9980806
0.0	0.9982097	0.9998017	0.9979323	0.99975294	0.9997662	0.9999162	0.9972717	0.9987908	0.9998012	0.9980806
0.0	0.9982097	0.9998017	0.9979323	0.99975294	0.9997662	0.9999162	0.9972717	0.9987908	0.9998012	0.9980806
0.0	0.9982097	0.9998017	0.9979323	0.99975294	0.9997662	0.9999162	0.9972717	0.9987908	0.9998012	0.9980806
0.0	0.9982097	0.9998017	0.9979323	0.99975294	0.9997662	0.9999162	0.9972717	0.9987908	0.9998012	0.9980806
0.0	0.9982097	0.9998017	0.9979323	0.99975294	0.9997662	0.9999162	0.9972717	0.9987908	0.9998012	0.9980806
0.0	0.9982097	0.9998017	0.9979323	0.99975294	0.9997662	0.9999162	0.9972717	0.9987908	0.9998012	0.9980806
0.0	0.9982097	0.9998017	0.9979323	0.99975294	0.9997662	0.9999162	0.9972717	0.9987908	0.9998012	0.9980806
0.0	0.9982097	0.9998017	0.9979323	0.99975294	0.9997662	0.9999162	0.9972717	0.9987908	0.9998012	0.9980806
0.0	0.9982097	0.9998017	0.9979323	0.99975294	0.9997662	0.9999162	0.9972717	0.9987908	0.9998012	0.9980806
0.0	0.9982097	0.9998017	0.9979323	0.99975294	0.9997662	0.9999162	0.9972717	0.9987908	0.9998012	0.9980806
0.0	0.9982097	0.9998017	0.9979323	0.99975294	0.9997662	0.9999162	0.9972717	0.9987908	0.9998012	0.9980806
0.0	0.9982097	0.9998017	0.9979323	0.99975294	0.9997662	0.9999162	0.9972717	0.9987908	0.9998012	0.9980806
0.0	0.9982097	0.9998017	0.9979323	0.99975294	0.9997662	0.9999162	0.9972717	0.9987908	0.9998012	0.9980806
0.0	0.9982097	0.9998017	0.9979323	0.99975294	0.9997662	0.9999162	0.9972717	0.9987908	0.9998012	0.9980806
0.0	0.9982097	0.9998017	0.9979323	0.99975294	0.9997662	0.9999162	0.9972717	0.9987908	0.9998012	0.9980806
0.0	0.9982097	0.9998017	0.9979323	0.99975294	0.9997662	0.9999162	0.9972717	0.9987908	0.9998012	0.9980806
0.0	0.9982097	0.9998017	0.9979323	0.99975294	0.9997662	0.9999162	0.9972717	0.9987908	0.9998012	0.9980806
0.0	0.9982097	0.9998017	0.9979323	0.99975294	0.9997662	0.9999162	0.9972717	0.9987908	0.9998012	0.9980806
0.0	0.9982097	0.9998017	0.9979323	0.99975294	0.9997662	0.9999162	0.9972717	0.9987908	0.9998012	0.9980806
0.0	0.9982097	0.9998017	0.9979323	0.99975294	0.9997662	0.9999162	0.9972717	0.9987908	0.9998012	0.9980806
0.0	0.9982097	0.9998017	0.9979323	0.99975294	0.9997662	0.9999162	0.9972717	0.9987908	0.9998012	0.9980806
0.0	0.9982097	0.9998017	0.9979323	0.99975294	0.9997662	0.9999162	0.9972717	0.9987908	0.9998012	0.9980806
0.0	0.98981386	0.9983902	0.9749488	0.996049	0.99894625	0.99928254	0.939621	0.9971752	0.9983676	0.97414994
0.0	0.9999161	0.9999883	0.9999901	0.99999106	0.99998736	0.99999547	0.9998603	0.99996626	0.9999889	0.9999496
0.0	0.991582	0.9919749	0.9839601	0.9989028	0.9979133	0.9887216	0.99850166	0.97901535	0.9788047	0.9934402
0.0	0.991582	0.9919749	0.9839601	0.9989028	0.9979133	0.9887216	0.99850166	0.97901535	0.9788047	0.9934402
0.0	0.991582	0.9919749	0.9839601	0.9989028	0.9979133	0.9887216	0.99850166	0.97901535	0.9788047	0.9934402
0.0	0.99607337	0.9982893	0.9945344	0.9973494	0.99835676	0.99976164	0.991093	0.9986953	0.99863786	0.991507
0.0	0.9985996	0.9995554	0.9989629	0.999368	0.99916184	0.99973935	0.99790204	0.9994467	0.99892825	0.99775535
0.0	0.1760977	0.2862251	0.050335865	0.017999185	0.12359363	0.3896087	0.10575405	0.1495611	0.15515271	0.08160963
[truncated: 21,518 more rows]
