# Supplementary material for: Teasing out missing reactions in genome-scale metabolic networks through hypergraph learning
Source: Nat Commun. 2023 Apr 25;14:2375. doi: 10.1038/s41467-023-38110-7 (PMC10130184; doi:10.1038/s41467-023-38110-7)
Supplement: Supplementary file 4 — Source Data [file 41467_2023_38110_MOESM4_ESM.zip › Source Data/Figure 2/j-m/iLF82_1304_nhp.csv]

	0	0.1	0.1.1	0.1.1.1	0.1.1.1.1	0.1.1.1.1.1	0.1.1.1.1.1.1	0.1.1.1.1.1.1.1	0.1.1.1.1.1.1.1.1	0
1.0	0.5878071	0.043579962	0.56519496	0.030820202	0.5952735	0.5720136	0.57959723	0.019793747	0.57096535	0.5756061
1.0	0.57896084	0.3185002	0.55877453	0.5764209	0.58576477	0.5758973	0.5885206	0.5752084	0.55900127	0.009635982
1.0	0.58908755	0.058240257	0.5624906	0.57633626	0.59323674	0.5829191	0.5869744	0.57512367	0.021715662	0.5842287
1.0	0.58797807	0.58416736	0.629131	0.5838262	0.6090028	0.5716053	0.58031493	0.56878436	0.5696739	0.6784128
1.0	0.58894056	0.5811158	0.57039744	0.5756586	0.6898659	0.570151	0.58834606	0.5708517	0.56654394	0.5738835
1.0	0.57950187	0.58554614	0.5620246	0.58324444	0.59245104	0.58641106	0.015833609	0.5736924	0.01085755	0.5879126
1.0	0.58693254	0.72971976	0.00040265618	0.014219024	0.5856653	0.5803981	0.5846982	0.57427543	0.015713913	0.58857757
1.0	0.5786621	0.56917053	0.5663905	0.023000631	0.6068901	0.5828304	0.58592075	0.5687845	0.012097257	0.5548536
1.0	0.5801964	0.5862665	0.56477123	0.5851442	0.58782685	0.5846853	0.5768618	0.07659844	0.5568509	0.58773303
1.0	0.58009726	0.5701207	0.5623198	0.5789031	0.98116	0.5725934	0.5862986	0.58801347	0.5688963	0.5878501
1.0	0.5817363	0.5980247	0.561913	0.57778764	0.60274744	0.576352	0.5885629	0.5688508	0.5578792	0.5877775
1.0	0.58804244	0.5686542	0.5625961	0.019830309	0.58767605	0.57181054	0.5879187	0.08862978	0.56748	0.23067401
1.0	0.58537763	0.59059966	0.56912667	0.57644886	0.58157897	0.034160826	0.57947767	0.57409275	0.56647074	0.5860863
1.0	0.58809924	0.5697169	0.00018889614	0.5844688	0.58994645	0.5835073	0.57771224	0.574485	0.5572425	0.5756495
1.0	0.5881557	0.58314973	0.56812584	0.58397615	0.60512376	0.5712615	0.57784605	0.57766604	0.56846786	0.58516467
1.0	0.5786623	0.4973751	0.56867826	0.57583994	0.60367435	0.5832865	0.01755386	0.5764322	0.5667119	0.022466784
1.0	0.58740735	0.5854435	0.56452495	0.5754092	0.59032094	0.5705794	0.578907	0.56903636	0.030672716	0.5747702
1.0	0.022314427	0.56960946	0.0018864601	0.011144959	0.60986197	0.5711941	0.5366092	0.24272604	0.55685586	0.5858832
1.0	0.032350414	0.5696613	0.5687335	0.58425343	0.58909273	0.58759457	0.0005242237	0.5792402	0.5608332	0.017664377
1.0	0.4982722	0.5706101	0.57022107	0.5809877	0.58594877	0.5829439	0.58564025	0.5676543	0.56678706	0.57484853
1.0	0.5876728	0.5860029	0.56292176	0.5827648	0.60886735	0.5817431	0.5793381	0.57324356	0.007214346	0.5760457
1.0	0.58050275	0.56942225	0.56857926	0.020878365	0.6073626	0.018117463	0.58550996	0.567211	0.55718195	0.04683324
1.0	0.012877342	0.5693536	0.5696574	0.57919985	0.6127858	0.58646923	0.5858362	0.5688147	0.5573503	0.20499517
1.0	0.5806903	0.5872704	0.5706797	0.5833715	0.58843064	0.58309126	0.5804762	0.5689028	0.01921046	0.5869637
1.0	0.58756155	0.5873134	0.56290257	0.013180444	0.58919924	0.5856725	0.011948477	0.56738824	0.029573187	0.57721436
1.0	0.017927157	0.5830362	0.56342053	0.5761947	0.58351463	0.58429253	0.012745596	0.57525563	0.5572935	0.58557487
1.0	0.57640415	0.57457227	0.56809485	0.5749842	0.9811442	0.035041228	0.019563137	0.5782219	0.94094735	0.5756433
1.0	0.1440769	0.58291847	0.5652557	0.58373094	0.6119871	0.03390619	0.014114602	0.043889947	0.5564748	0.5756054
1.0	0.035604715	0.09923675	0.56294334	0.57647973	0.8600813	0.58421004	0.580673	0.5684407	0.557252	0.58739316
1.0	0.021200364	0.5695925	0.5665241	0.06839067	0.61218375	0.58289236	0.015818615	0.022947187	0.040927272	0.5863735
1.0	0.57746553	0.5714993	0.08097726	0.5820566	0.5869645	0.57218766	0.017058337	0.57199526	0.5567164	0.583512
1.0	0.5787475	0.5734403	0.56864405	0.57631695	0.6079093	0.058998495	0.57957286	0.9573659	0.559599	0.5713864
1.0	0.5870736	0.57006776	0.56187946	0.576844	0.8084701	0.5871569	0.57635605	0.57005763	0.55681384	0.9048896
1.0	0.5780844	0.56795204	0.56041723	0.5777343	0.587399	0.5830369	0.5857979	0.2463771	0.5988174	0.03384103
1.0	0.5872949	0.58601195	0.5614435	0.57825935	0.6086637	0.57129	0.016564319	0.5760618	0.018637376	0.57597804
1.0	0.5873563	0.20745929	0.5699062	0.57790434	0.58613795	0.5731573	0.5849155	0.5706501	0.94127667	0.58892363
1.0	0.57846206	0.57119316	0.5672214	0.5768592	0.5830959	0.58495003	0.57791805	0.5744834	0.5567673	0.5829611
1.0	0.038732335	0.5879051	0.56965274	0.6114119	0.58453524	0.0009888263	0.5782312	0.57655853	0.00022151858	0.57265204
1.0	0.57754534	0.5705216	0.030194541	0.575591	0.5865595	0.57163244	0.016871184	4.7926133e-05	0.5659372	0.58810955
1.0	0.58756554	0.569006	0.56478727	0.013856935	0.584969	0.5843969	0.5861917	0.56599176	0.035388798	0.017951425
1.0	0.5873654	0.5857015	0.06964842	0.033015423	0.1407693	0.57188827	0.578032	0.61080676	0.55677533	0.9102082
1.0	0.5874353	0.5834891	0.5622547	0.58371097	0.58689034	0.5720284	0.5885169	0.56962836	0.5709099	0.57262975
1.0	0.033653654	0.5678933	0.56368726	0.58229303	0.10632546	0.5837965	0.00045704946	0.15597266	0.56634456	0.57661915
1.0	0.5902475	0.5676613	0.56198406	0.58248115	0.58961284	0.58376503	0.5871193	0.576855	0.55938613	0.015654359
1.0	0.58755255	0.17644851	0.5637553	0.58191717	0.077066466	0.5819433	0.013883278	0.026201561	0.5587148	0.015959939
1.0	0.5874906	0.052339923	0.570468	0.051803745	0.61040837	0.5722977	0.58642703	0.56828076	0.025987992	0.5756014
1.0	0.58006835	0.5695158	0.5631101	0.5775937	0.5853494	0.581992	0.03276686	0.5770442	0.024087612	0.8819887
1.0	0.58809006	0.58142394	0.5615159	0.58358294	0.9953355	0.5719338	0.016044572	0.5709741	0.5673442	0.5850336
1.0	0.5898693	0.57099366	0.029004348	0.58419067	0.58649653	0.57267016	0.58597237	0.5684895	0.0319663	0.574466
1.0	0.0003612918	0.5978908	0.568169	0.5836176	0.106953785	0.038413923	0.578035	0.56868285	0.010616549	0.5769326
1.0	0.00013096358	0.58527595	0.56445724	0.58420414	0.05416682	0.5705225	0.58682984	0.5687046	0.568926	0.09505841
1.0	0.59028256	0.5829059	0.56245154	0.027860412	0.5870853	0.5731638	0.577738	0.5700149	0.019920092	0.57496375
1.0	0.5892075	0.58451945	0.56927687	0.016521985	0.58827865	0.0046917833	0.5855285	0.56868047	0.5568772	0.5874443
1.0	0.14262396	0.56895256	0.039192475	0.5770692	0.58220243	0.5733718	0.012308929	0.57300466	0.55706835	0.5738931
1.0	0.58588046	0.58796096	0.5637421	0.584808	0.6073755	0.57099503	0.58691835	0.051702186	0.5577442	0.57704043
1.0	0.58923393	0.5838181	0.5658358	0.023884794	0.5855815	0.5796969	0.021675128	0.57577497	0.020974064	0.097279906
1.0	0.29482862	0.58663815	0.00013492341	0.5858119	0.60033256	0.05044276	0.5884156	0.57363254	0.56720155	0.5763508
1.0	0.57871455	0.5832531	0.56248975	0.58419114	0.61208445	0.02892326	0.019855531	0.013625841	0.022588478	0.58753324
1.0	0.5785761	0.6505413	0.5691639	0.5841183	0.58347946	0.062056616	0.028097834	0.5772235	0.5580766	0.574178
1.0	0.5788379	0.08893708	0.5692896	0.57517076	0.58760774	0.027808577	0.5781635	0.873638	0.022271287	0.5862714
1.0	0.5804681	0.570668	0.56178266	0.5819867	0.60874075	0.58455074	0.5854204	0.5702621	0.56843054	0.5744819
1.0	0.5880652	0.4826329	0.051706232	0.58479697	0.61033314	0.06053586	0.58476394	0.57342917	0.5557135	0.00039684278
1.0	0.5766388	0.57219774	0.5706008	0.015801325	0.58437246	0.02317479	0.5805914	0.5722784	0.56973445	0.6192278
1.0	0.5887469	0.07945361	0.5690306	0.5830327	0.58585787	0.5736116	0.58798784	0.57005775	0.5675608	0.5736931
1.0	0.58759284	0.5850608	0.56750697	0.06884391	0.58768785	0.570747	0.01002985	0.56826955	0.56774944	0.7132816
1.0	0.5899345	0.57256776	0.56856513	0.57633686	0.6052267	0.018356552	0.57907456	0.56656855	0.5580465	0.5756034
1.0	0.5810543	0.5697671	0.56387514	0.014023386	0.6081432	0.5727978	0.5785806	0.5686856	0.56784266	0.72417706
1.0	0.58812094	0.56949264	0.00070874946	0.5759477	0.58093053	0.5741879	0.023598168	0.0363891	0.5595428	0.5748971
1.0	0.58961016	0.56866354	0.5620303	0.5827312	0.583716	0.5711342	0.5780734	0.031012315	0.5675456	0.5765992
1.0	0.5870198	0.5861093	0.058859427	0.5801741	0.59102917	0.5829484	0.57796866	0.45779383	0.569825	0.77920246
1.0	0.59015536	0.57134014	0.56747633	0.5858396	0.5856851	0.5709116	0.5785212	0.5676822	0.5681765	0.5880706
1.0	0.5765465	0.5886891	0.5622851	0.5830386	0.6082665	0.0449593	0.5880117	0.5758267	0.662344	0.5864308
1.0	0.5874556	0.0016926466	0.5702764	0.5759199	0.9821004	0.5860251	0.584509	0.5752607	0.5597946	0.5760688
1.0	0.049181283	0.5828608	0.5684997	0.5818989	1.0936684e-05	0.58260006	0.016806586	0.56905514	0.5540914	0.5841658
1.0	0.02357683	0.58465505	0.56307584	0.57520175	0.58355236	0.5841328	0.58381224	0.57214725	0.55718267	3.7555204e-05
1.0	0.026961766	0.58569515	0.56364447	0.030657206	0.5883398	0.14850594	0.5861089	0.019623756	0.55753684	0.03188299
1.0	0.050957456	0.5886166	0.56724256	0.5827415	0.5925216	0.5716369	0.5871043	0.56937456	0.55705976	0.58490235
1.0	0.58703387	0.71684134	0.04469831	0.58265543	0.36889094	0.5829816	0.01819105	0.5751786	0.3228058	0.5843602
1.0	0.58583254	0.0039853165	0.56128633	0.5851883	0.58721304	0.5718776	0.57795405	0.56970906	0.6530297	0.5736132
1.0	0.5780509	0.10451568	0.5673355	0.01567714	0.6082703	0.014985138	0.012238076	0.5721406	0.5576758	0.5761741
1.0	0.5872136	0.5875475	0.045556743	0.011460588	0.6084782	0.5714525	0.58765423	0.5686481	0.567218	0.58956856
1.0	0.5902975	0.59958786	0.5619854	0.57569844	0.6089275	0.6419637	0.015666112	0.56619394	0.026969137	0.57634944
1.0	0.586318	0.5704924	0.5679739	0.0139299	0.8712038	0.19555385	0.57979786	0.57663745	0.56956595	0.58532685
1.0	0.5891608	0.5847843	0.56204325	0.5767412	0.020961737	0.58517945	0.009839091	0.57882935	0.55583274	0.57506186
1.0	0.58585083	0.57165116	0.564713	0.5769523	0.5563429	0.021404462	0.5790942	0.56798834	0.5663193	0.5891505
1.0	0.60759807	0.5834162	0.061391994	0.58539194	0.58493054	0.58623534	0.5848957	0.57757235	0.017566677	0.58723754
1.0	0.5792463	0.5852038	0.5645253	0.5841652	0.60328466	0.02261709	0.011620287	0.015699442	0.009684868	0.5746625
1.0	0.5870202	0.11257316	0.56892204	0.017750686	0.5858293	0.58238816	0.01036981	0.5773075	0.56881905	0.045372684
1.0	0.5781784	0.5955406	0.56311935	0.57637	0.58425635	0.08165169	0.016007826	0.5713978	0.55956376	0.5888787
1.0	0.5785168	0.57229525	0.55985475	0.58478546	0.38191774	0.5744518	0.011980669	0.5790409	0.56813323	0.57694316
1.0	0.58980095	0.58274335	0.0658997	0.58017564	0.21685062	0.025822645	0.5784746	0.5704301	0.55985206	0.5866719
1.0	0.57920015	0.18974029	0.56878275	0.58515304	0.58697003	0.5713084	0.58480805	0.5773123	0.5658031	0.5845035
1.0	0.5884132	0.56974626	0.5610181	0.5762806	0.5862091	0.5825836	0.5789398	0.57617456	0.32448572	0.57574564
1.0	6.64247e-05	0.58764297	0.56426305	0.5773361	0.60711247	0.5833766	0.5800207	0.56782615	0.5690998	0.050321266
1.0	0.587552	0.58573675	0.5701506	0.086833455	0.6039152	0.038366448	0.5824803	0.5698625	0.5586614	0.5868239
1.0	0.58808565	0.65458935	0.5682136	0.57728994	0.60970485	0.57255286	0.014463708	0.029768322	0.5687714	0.57725954
1.0	0.5788055	0.57408077	0.5618493	0.013186002	0.034628067	0.5018444	0.024797658	0.07852963	0.5671185	0.58597
1.0	0.58759445	0.76866746	0.5613098	0.58050424	0.60643095	0.022275833	0.5795873	0.5673694	0.5574831	0.58832407
1.0	0.03157814	0.05930758	0.5614525	0.585965	0.58894885	0.5706803	0.5794028	0.56797	0.94046044	0.5758911
1.0	0.045018822	0.5724021	0.5707004	0.012224393	0.6066251	0.5846324	0.015644105	0.5716258	0.55705416	0.0316587
1.0	0.577742	0.57265395	0.05027719	0.028780302	0.58787286	0.58138543	0.5785286	0.57543755	0.56723267	0.5736946
1.0	0.032615863	0.02065313	0.059264217	0.016386831	0.6498386	0.5864592	0.5775239	0.03893894	0.5566744	0.5754608
1.0	0.075373225	0.5882311	0.56761146	0.5821511	0.60541093	0.026117392	0.5882026	0.57898957	0.02141474	0.5857167
1.0	0.5887333	0.570625	0.56279105	0.5763136	0.59169835	0.5715413	0.58572274	0.5743394	0.5712196	0.57630676
1.0	0.025972763	0.56985664	0.56411004	0.58137274	0.13604067	0.5720441	0.5847882	0.56577885	0.556551	0.57500535
1.0	0.58919704	0.5732276	0.5675117	0.5768013	0.6072748	0.5833786	0.58604294	0.051387902	0.025393676	0.57575816
1.0	0.018997636	0.58508027	0.56160694	0.58606845	0.58957434	0.31190383	0.0002817317	0.5686497	0.5580246	0.57655674
1.0	0.023040747	0.5838833	0.56156164	0.5761955	0.6085681	0.6283898	0.011792381	0.57346267	0.5603071	0.02030601
1.0	0.5857708	0.58445597	0.56278676	0.576908	0.58499855	0.5818711	0.5783092	0.56958324	0.56051844	0.5889632
1.0	0.5866416	0.57324284	0.5666434	0.58542013	0.5874628	0.025120579	0.5863722	0.56939673	0.5576077	0.19999401
1.0	0.5850761	0.46545526	0.5620876	0.014411761	0.60913724	0.5753445	0.578602	0.5682277	0.5684419	0.5874837
1.0	0.026151707	0.5694835	0.5622133	0.5774852	0.58671784	0.57647014	0.5781193	0.57294744	0.5686125	0.5877337
1.0	0.57893854	0.58410275	0.050971396	0.57727593	0.6074405	0.08688589	0.5789462	0.57440376	0.04159383	0.57607543
1.0	0.58755296	0.5839119	0.5620059	0.013311206	0.6065684	0.57432973	0.013313893	0.5712385	0.55556923	0.044465285
1.0	0.0005453408	0.061064973	0.043445908	0.58256835	0.4055194	0.58365554	0.5790149	0.57554656	0.5582337	0.19580565
1.0	0.57906646	0.5698599	0.56240654	0.08834809	0.19929117	0.5836398	0.03216285	0.5762196	0.57010186	0.57706434
1.0	0.58859146	0.057264507	0.56263626	0.58424836	0.60780185	0.12736711	0.58353704	0.04529744	0.56765765	0.58522755
1.0	0.5775063	0.57225126	0.5659423	0.018063588	0.76777834	0.5710154	0.58533186	0.11934521	0.56850964	0.5752511
1.0	0.587171	0.57360166	0.0482826	0.57663727	0.5716276	0.5829248	0.57952076	0.56992537	0.5661356	0.06236079
1.0	0.58761257	0.4968861	0.5601353	0.5838916	0.6138041	0.5714112	0.022389535	0.57660383	0.57096505	0.5766352
1.0	0.024096895	0.09361286	0.56206834	0.57791483	0.7652852	0.58347106	0.582157	0.5758545	0.56626594	0.5881295
1.0	0.14311443	0.58559257	0.5510917	0.57642347	2.9995829e-06	0.5811903	0.011956367	0.57632893	0.024738986	0.57679445
1.0	0.042534515	0.0057418942	0.0317816	0.06850144	0.5835216	0.082503885	0.5843007	0.5677109	0.55809927	0.5763445
1.0	0.57761246	0.57073975	0.55882996	0.57611835	0.5928632	0.57150066	0.57892513	6.654706e-05	0.043571897	0.5775384
1.0	0.5883152	0.59028864	0.03344441	0.5770686	0.6045207	0.58250743	0.5783096	0.57616585	0.5590923	0.5854955
1.0	0.5870926	0.5855702	0.5629136	0.57667375	0.5863189	0.58573407	0.58016896	0.47783807	0.57079643	0.57640713
1.0	0.5802921	0.002364597	0.56763464	0.5829648	0.6077043	0.57355493	0.5856186	0.5764256	0.5651226	0.5770485
1.0	0.50071806	0.569226	0.5618526	0.5856935	0.58329916	0.58321834	0.5838182	0.24390347	0.570649	0.5784153
1.0	0.5878344	0.065012045	0.56329983	0.06824212	0.60949016	0.5722966	0.58538294	0.5682072	0.0072298776	0.5766676
1.0	0.58717865	0.059575662	0.56140375	0.58199483	0.58754706	0.0006802217	0.57673913	0.57604825	0.5665301	0.5739917
1.0	0.57891834	0.092842124	0.020273767	0.57638174	0.6102501	0.58333874	0.5815014	0.025988178	0.5679458	0.5763477
1.0	0.030819325	0.05646226	0.5663167	0.5826524	0.5814829	0.5711929	0.58814234	0.5775683	0.5577427	0.58414483
1.0	0.59016514	0.56985795	0.562303	0.58318216	0.60489583	0.5735307	0.5803453	0.56767935	0.55604744	0.070481755
1.0	0.58513594	0.57147884	0.029513894	0.57694817	0.5853773	0.5825993	0.017903706	0.57086617	0.5667783	0.57480973
1.0	0.14280528	0.5705003	0.5625821	0.021786416	0.09034328	0.5729985	0.015854107	0.050123442	0.57101196	0.5761045
1.0	0.034477677	0.5829571	0.56314313	0.57819635	0.68326837	0.57417196	0.57673985	0.5699179	0.55513865	0.5779988
1.0	0.58891016	0.57003295	0.56371164	0.5854215	0.6121618	0.5699806	0.5840295	0.5724819	0.55900884	0.5842374
1.0	0.5777427	0.5857059	0.56423044	0.58489895	0.5853456	0.0005790256	0.5849633	0.5699038	0.55774605	0.57627624
1.0	0.5761423	0.56889504	0.5677625	3.5563306e-05	0.58707935	0.58308744	0.66320926	0.56738585	9.70643e-05	0.5884082
1.0	0.20218723	0.58343357	0.5691003	0.58307236	0.0013741067	0.5834701	0.022860026	0.5751866	0.56768894	0.2787842
1.0	0.5779333	0.56816196	0.056846	0.5820248	0.6080411	0.57180256	0.5884666	0.5688698	0.4674661	0.57568866
1.0	0.5781348	0.58200675	0.5599961	0.02283778	0.5855251	0.5718044	0.57881975	0.5771206	0.026996076	0.5765139
1.0	0.00014420293	0.09970307	0.5682985	0.58433414	0.58571017	9.2924405e-05	0.57792777	0.7454276	0.5681726	0.5737959
1.0	0.57844186	0.5860077	0.5686591	0.5846717	0.60973763	0.57146466	0.58722246	0.57716435	0.56623405	0.5882659
1.0	0.5783028	0.74256647	0.5619644	0.06897038	0.58453673	0.57006663	0.58523065	0.5652256	0.01549742	0.58646774
1.0	0.5866958	0.5838923	0.03266604	0.58581203	0.13495122	0.58147633	0.58511585	0.56817484	0.5572441	0.5862802
1.0	0.024474297	0.5692353	0.56097925	0.06847232	0.5867607	0.038499195	0.013766059	0.5736095	0.5543367	0.57627416
1.0	0.5782513	0.57221794	0.56989884	0.58435106	0.6061033	0.5712211	0.5801286	0.5665402	0.5697245	0.57496184
1.0	0.5873343	0.5709725	0.5698931	0.57738674	0.58871806	0.58200836	0.587793	0.56497425	0.016822683	0.5866478
1.0	0.57763755	0.5852244	0.56816244	0.02132058	0.58629715	0.0314548	0.5815072	0.51100075	0.5665311	0.5749185
1.0	0.5767015	0.035925433	0.5620154	0.57666796	0.6122541	0.58326554	0.5863497	0.5703035	0.043734584	0.5773821
1.0	0.58753145	0.5960118	0.52337116	0.58170766	0.58497196	0.58308154	0.5786666	0.56880045	0.5574508	0.57490325
1.0	0.0003081588	0.10890939	0.5652932	0.5760177	0.12347595	0.00030624014	0.58659685	0.57866144	0.5610853	0.5754767
1.0	0.055089734	0.5698361	0.56221646	0.0684976	0.056709513	0.029533898	0.57732916	0.042627007	0.56772774	0.9103278
1.0	0.018278532	0.5713361	0.56753165	0.5763213	0.9876604	0.58701175	0.5794171	0.95762014	0.55952024	0.58720005
1.0	0.57761395	0.5866494	0.5611099	0.011300843	0.58956337	0.5741391	0.57938236	0.5683541	0.5059861	0.024916649
1.0	0.58703417	0.5719424	0.5624592	0.5767043	0.5849147	0.047691144	0.5877619	0.025152504	0.56807834	0.032772414
1.0	0.5794781	0.5691165	0.5608668	0.014947845	0.58926624	0.57293355	0.020416291	6.796415e-05	0.5592394	0.022480687
1.0	7.810388e-05	0.58361983	0.56819046	5.1015e-05	0.58776706	0.5822323	0.019582866	0.19014986	0.5565896	0.1394729
1.0	0.5795471	0.5883929	0.56414443	0.024461089	2.8060056e-06	0.5718485	0.01746431	0.5683765	0.55846614	0.44325173
1.0	0.58793503	0.56979394	0.5705947	0.58230406	0.99360377	0.5725822	0.018825436	0.12991974	0.5575624	0.57608885
1.0	0.59691256	0.58382696	0.5609075	0.58357847	0.0994323	0.5820705	0.58542943	0.09474872	0.56793034	0.5771388
1.0	0.5796201	0.5692299	0.5693518	0.09737998	2.9320317e-05	0.57283473	0.013343586	0.56940794	0.56896013	0.57652086
1.0	0.58734804	0.052391216	0.5677691	0.58286756	0.60945666	0.5863569	0.58460945	0.57639164	0.021045405	0.585025
1.0	0.5899811	0.5845755	0.56734955	0.014860431	0.96120155	0.080205455	0.5781642	0.04691014	0.557929	0.6476597
1.0	0.5898207	0.5702011	0.5681701	0.57644093	0.60829514	0.5720392	0.57979876	0.5692963	0.56631947	0.5765572
1.0	0.5794129	0.58512115	0.5592795	0.5822416	0.60747373	0.57200575	0.5882766	0.56797975	0.5557969	0.036311343
1.0	0.00053990533	0.03761433	0.07033384	0.5752483	0.5919765	0.10493379	0.031144736	0.04798142	0.5680233	0.575476
1.0	0.58723485	0.5875813	0.56777173	0.57772976	0.5936563	0.24558564	0.58570355	0.010806713	0.56810546	0.57899314
1.0	0.5783399	0.57242227	0.06658002	0.572827	0.6067596	0.5828157	5.7009052e-05	0.5684219	0.5687292	0.5752811
1.0	0.5786003	0.56866944	0.6400759	0.57605565	0.5874551	0.5737305	0.009928194	0.034721814	0.043482654	0.5759309
1.0	0.020780709	0.21249224	0.5630268	0.5750315	0.5879373	0.58433783	0.57661915	0.048765793	0.5667368	0.5839561
1.0	0.58816457	0.5847002	0.057655945	0.57691544	0.9820442	0.5829102	0.012569854	0.5696285	0.56813455	0.5504875
1.0	0.5901115	0.5842358	0.05343836	0.58310866	0.5884412	0.571799	0.021886313	0.10421913	0.56894195	0.575558
1.0	0.5899371	0.58324087	0.56297135	0.582957	0.60481167	0.5865852	0.5849916	4.9385144e-05	0.55815446	0.58557945
1.0	0.044907108	0.5693365	0.5705792	0.5778258	0.6070732	0.58335793	0.5880248	0.031001847	0.5596837	0.5872939
1.0	0.5759741	0.58209395	0.5618206	0.5813426	0.9820202	0.5728509	0.04962263	0.08988032	0.5561756	0.5876376
1.0	0.017791944	0.051994912	0.030359799	0.57618964	0.5873866	0.58644503	0.58530706	0.57481474	0.64980876	0.57338697
1.0	0.5900171	0.5704113	0.5642593	0.57710075	0.5899444	0.57519233	0.58528763	0.5734516	0.5579319	0.5757436
1.0	0.5898215	0.57092214	0.563621	0.019553669	0.59081763	0.18601565	0.5865818	0.0049862685	0.019086974	0.5773005
1.0	0.006711561	0.17295966	0.5660172	0.58419657	0.60092074	0.5867968	0.58654237	0.57625824	0.55718476	0.58672094
1.0	0.5870295	0.5843372	0.570065	0.5788484	2.7315793e-06	0.5857885	0.01878513	0.5679881	0.51958776	3.319298e-05
1.0	0.14304568	0.56945527	0.56281173	0.5748566	0.61044526	0.58346194	0.586148	0.56896436	0.5684714	0.57614243
1.0	0.58840066	0.5878854	0.039160546	0.06833943	0.58621025	0.5859325	0.58019596	0.5749218	0.5674019	0.23210523
1.0	0.021332217	0.5704867	0.06434575	0.019081293	0.589733	0.58550364	0.58472157	0.04369637	0.56748456	0.57614857
1.0	0.013212205	0.568688	0.56166536	0.5754933	8.840292e-06	0.0149323	0.5789518	0.5745185	0.56025755	0.5883584
1.0	0.02677417	0.58321947	0.56190985	0.08951562	0.60836744	0.5729661	0.017741699	0.5765448	0.56008965	0.5852742
1.0	0.57781386	0.17286542	0.5640406	0.5860896	0.8273269	0.5743817	0.58540976	0.57224965	0.55779827	0.5761839
1.0	0.5804708	0.059066277	0.56901294	0.58254385	0.5870696	0.57013404	0.57835436	0.07072128	0.57096004	0.73272836
1.0	0.57526624	0.58127624	0.5628792	0.57672715	0.5899879	0.52865094	0.58516186	0.56993836	0.5671535	0.57361585
1.0	0.14359897	0.57498115	0.5620425	0.01127491	0.5920753	0.5716618	0.5787179	0.56625444	0.5570128	0.6532661
1.0	0.5857383	0.5705513	0.5640962	0.5810249	0.6102832	0.5801998	0.58021986	0.30720314	0.5687644	0.5864273
1.0	0.5784826	0.5885382	0.5680692	0.5832967	0.58821905	0.57549447	0.5848426	0.5705	0.5584201	0.038208857
1.0	0.58918154	0.58688146	0.56403834	0.019901477	0.60673857	0.5713939	0.58458227	0.5610378	0.55660474	0.027858716
1.0	0.58697623	0.7332822	0.56078124	9.7992444e-05	0.6087511	0.5721548	0.00012829853	0.06310571	0.5576281	0.57423884
1.0	0.5798648	0.583926	0.06332561	0.57662153	0.6089282	0.58369714	0.5862776	0.57884717	0.5704916	0.5869797
1.0	0.038308945	0.58448404	0.5671963	0.05022759	0.60481995	0.56965804	0.016406586	0.57904327	0.56735283	0.5740877
1.0	0.5799931	0.07578215	0.56147236	0.57782006	0.58411884	0.58406323	0.5860406	0.5682082	0.5690517	0.08580265
1.0	0.5898251	0.048456773	0.5895916	0.58108467	0.5869907	0.57305825	0.5774038	0.57002795	0.015324584	0.5884698
1.0	0.14368731	0.5853042	0.56750935	0.5844962	0.58889383	0.5726141	0.5884131	0.574911	0.012231011	0.021505553
1.0	0.57988316	0.5839419	0.1331682	0.58116734	0.60430545	0.5707354	0.0004182465	0.5694238	0.5708728	0.5766929
1.0	0.5879946	0.571766	0.5704449	0.050257828	0.6095474	0.5732561	0.5778254	0.57656235	0.56577265	0.58853793
1.0	0.57713616	0.08748339	0.56158847	0.5769369	0.9810487	0.5729399	0.57811123	0.5781344	0.5587936	0.58452886
1.0	0.57862324	0.23086159	0.5632482	0.5790517	0.59158134	0.5711276	0.57862926	0.56491506	0.556761	0.06386155
1.0	0.5890771	0.5870931	0.56902164	0.02121112	0.6851671	0.57276666	0.5837655	0.08286713	0.014797416	0.5709787
1.0	0.57864857	0.5699889	0.56295806	0.5765804	0.6001542	0.5836831	0.57736987	0.57173926	0.5684257	0.04340157
1.0	0.58789986	0.56936604	0.5689724	0.068316974	0.58623666	0.58259195	0.049353417	0.5671129	0.56843185	0.5774649
1.0	0.5866372	0.57090175	0.56213343	0.57698554	0.6098137	0.026769586	0.011731409	0.57411385	0.5590179	0.576399
1.0	0.41866195	0.5841155	0.040424466	0.57624173	0.5863977	0.57377785	0.5867284	0.5780993	0.022626976	0.57735324
1.0	0.5775515	0.5740129	0.56364673	0.57867277	0.5802048	0.3146731	0.5783824	0.9583061	0.56982446	0.038585026
1.0	0.057499547	0.090964295	0.5627235	0.584383	0.58168364	0.5730118	0.5863671	0.57665116	0.017897386	0.57774925
1.0	0.040593732	0.58527786	0.061351318	0.58295286	0.5880302	0.57227427	0.57844144	0.5742926	0.5570202	0.5783541
1.0	0.59042186	0.5857463	0.5691234	0.5772271	0.6042079	0.5719951	0.58325833	0.18536773	0.03568628	0.5762352
1.0	0.0250945	0.5702009	0.56216484	0.582239	0.61031973	0.5836606	0.5765126	0.5783184	0.5580518	0.586037
1.0	0.5786424	0.56881106	0.56766665	0.011973773	0.60849476	0.04672515	0.019656293	0.9581887	0.55964047	0.58801115
1.0	0.03404985	0.5686548	0.56710804	0.5799101	0.06406586	0.57301253	0.64023435	0.5685234	0.56769985	0.57436436
1.0	9.3789e-05	0.58332926	0.040133413	0.57496005	0.77698064	0.5834919	0.017924687	0.56752527	0.019466316	0.58538646
1.0	0.5799204	0.5884921	0.57039905	0.033813365	0.6074169	0.58566654	0.5777703	0.57305974	0.0121233845	0.034452263
1.0	0.5899241	0.00059875293	0.56246185	0.58223915	0.5847216	0.04787471	0.01360232	0.5771867	0.5542508	0.1405105
1.0	0.57983094	0.5713916	0.5679446	0.5815087	0.585042	0.5863052	0.007109988	0.56852305	0.55672646	0.5842058
1.0	0.5878286	0.5886246	0.5657997	0.5792322	0.6108922	0.034867495	0.02064023	0.78025454	0.69793284	0.7712047
1.0	0.5789244	0.5713141	0.24094151	0.5834629	0.7158974	0.57092506	0.00013563145	0.57499105	0.016320083	0.5781362
1.0	0.5891029	0.5830858	0.56285566	0.01106501	0.607047	0.057149418	0.58568305	0.5673905	0.5558994	0.57519066
1.0	0.58742	0.5746175	0.56733376	0.5827793	0.61147463	0.5870046	0.57830256	0.57639164	0.5580429	0.57395476
1.0	0.58731186	0.56920147	0.032298017	0.5771125	0.773547	0.5705841	0.5871539	0.5758305	0.5591087	0.58517796
1.0	0.5899972	0.58679414	0.5623843	0.5747855	0.6046457	0.026077578	0.58099866	0.5674606	0.56899285	0.022147378
1.0	0.5874456	0.5706386	0.56240875	2.367729e-05	0.6058744	0.31310645	0.58160484	0.077093534	0.5676941	0.58448726
0.0	0.025426842	0.05528025	0.04570927	0.01544983	0.167087	0.025379986	0.011957436	0.033136018	0.03389348	0.048109654
0.0	0.025294775	0.0555178	0.045021188	0.015465927	0.1712338	0.02545195	0.011982633	0.033108484	0.033518184	0.0490637
0.0	0.026965722	0.08945625	0.038232915	0.016213866	0.5799857	0.028664237	0.014887883	0.05974807	0.013211129	0.02515458
0.0	0.027264081	0.08967952	0.038163833	0.01625117	0.5691006	0.028700795	0.014907834	0.05905838	0.013237445	0.025251996
0.0	0.025406763	0.07509694	0.041751705	0.012856139	0.5132486	0.025446735	0.007912661	0.0448923	0.011455863	0.039120983
0.0	0.02539395	0.07617647	0.042077694	0.012978929	0.5187997	0.02559777	0.007948651	0.04505034	0.011389783	0.038715772
0.0	0.08343178	0.17327257	0.056903128	0.025680482	0.59259593	0.060546555	0.035944976	0.0688102	0.031193262	0.11639621
0.0	0.08471106	0.08096993	0.04985565	0.016665634	0.91404027	0.016848974	0.020138549	0.036230028	0.019380229	0.048932698
0.0	0.085574746	0.08137633	0.050167423	0.016690712	0.91415846	0.016724626	0.02020198	0.036061402	0.01944361	0.04924757
0.0	0.085851625	0.08161305	0.049977288	0.016613942	0.91421086	0.016890073	0.02028134	0.036053047	0.019399786	0.049543075
0.0	0.03740722	0.15415074	0.066830255	0.022625213	0.6677154	0.1086477	0.032128103	0.19407085	0.015408144	0.13121562
0.0	0.03102965	0.18413596	0.050013594	0.027332693	0.5311486	0.07000372	0.027002372	0.13147108	0.033801824	0.22429812
0.0	0.050827045	0.13896288	0.05091679	0.022655474	0.5046618	0.1325306	0.033859327	0.074711576	0.017146861	0.10290355
0.0	0.12856273	0.7341068	0.17235598	0.107847825	0.9755254	0.65990645	0.07063482	0.72114694	0.60564506	0.764287
0.0	0.021468036	0.10731908	0.057514276	0.017525781	0.6635974	0.080593444	0.017300095	0.18183869	0.030454246	0.11742726
0.0	0.037940864	0.1616599	0.096556425	0.023434334	0.8909254	0.055286802	0.02305158	0.52149117	0.018122721	0.12886032
0.0	0.2174544	0.79480016	0.19024472	0.09776103	0.9898773	0.66761875	0.06868098	0.8620587	0.56813264	0.77361345
0.0	0.04012468	0.14102057	0.052812662	0.02115348	0.349313	0.08563599	0.022097975	0.111100115	0.020319607	0.14879917
0.0	0.023278808	0.041944817	0.05072908	0.015661722	0.2539978	0.026775414	0.010729341	0.038805798	0.012918181	0.04575172
0.0	0.02322784	0.041609403	0.05075278	0.015653595	0.25340134	0.027175238	0.010797985	0.039151486	0.012935156	0.04635494
0.0	0.015486408	0.24916284	0.059228197	0.031699363	0.56724364	0.117870346	0.016228827	0.21133819	0.020017618	0.060722105
0.0	0.0100558	0.110367775	0.042604692	0.01360753	0.36886996	0.02458679	0.020350356	0.10600806	0.018569514	0.015784146
0.0	0.010017215	0.10961906	0.042491257	0.013637798	0.37324387	0.024727305	0.020355565	0.1053919	0.01856101	0.015734326
0.0	0.028705887	0.15026788	0.06736068	0.027914405	0.5259521	0.273872	0.025312029	0.51285475	0.015589245	0.07507481
0.0	0.15050878	0.7847658	0.21127419	0.08854652	0.98382956	0.62903875	0.08069505	0.6575801	0.6156092	0.720188
0.0	0.030013125	0.12850103	0.04139631	0.024161348	0.8689198	0.25750867	0.018758569	0.074972495	0.020311415	0.0872941
0.0	0.038313627	0.18541852	0.04006395	0.014338985	0.88581026	0.10413921	0.01585652	0.104466416	0.025850711	0.049868017
0.0	0.00018746377	0.06338055	0.042625822	0.00012151627	0.3813103	0.00044989746	0.011814468	0.017138379	0.021506375	0.02064204
0.0	0.00018805508	0.063315436	0.04252162	0.00012112595	0.3715152	0.00044748347	0.011877401	0.01706815	0.021482145	0.020804515
0.0	0.032972705	0.22703585	0.04530861	0.020529006	0.2525215	0.077830866	0.014141833	0.046990708	0.02903608	0.1790438
0.0	0.032553766	0.22048253	0.044876814	0.02055224	0.24379978	0.0753108	0.013871205	0.046410155	0.028570835	0.17621984
0.0	0.032638256	0.21960217	0.045060504	0.0205922	0.2444629	0.07503601	0.013720481	0.04623208	0.028459279	0.17714566
0.0	0.05452761	0.17213771	0.05845972	0.01587683	0.45048377	0.04571565	0.018341392	0.08041824	0.028796185	0.08007905
0.0	0.04294525	0.041130427	0.03979617	0.017016979	0.21758996	0.03532762	0.014481214	0.06723228	0.010811914	0.027358683
0.0	0.023890505	0.20411657	0.031295262	0.022371856	0.17037366	0.1077195	0.027063677	0.06351095	0.024251696	0.040778395
0.0	0.54173976	0.71368766	0.5394822	0.6276141	0.62895185	0.58902436	0.7189196	0.5581971	0.57690376	0.541423
0.0	0.5747802	0.56977075	0.5616174	0.5745147	0.5862294	0.5717135	0.5770798	0.5671789	0.556266	0.5748701
0.0	0.025730664	0.10206234	0.02537216	0.014027651	0.06279185	0.01565178	0.01340885	0.02120284	0.031513996	0.049077272
0.0	0.53147185	0.70347214	0.55122495	0.65215063	0.46960944	0.57628393	0.48528582	0.48465088	0.5604167	0.7591925
0.0	0.046717662	0.31991962	0.041650426	0.02549026	0.23634718	0.071901605	0.012291145	0.051972426	0.043226905	0.25108507
0.0	0.030557636	0.1802215	0.04835667	0.018626569	0.24724	0.067853585	0.035796836	0.085833736	0.028587142	0.15700741
0.0	0.033474434	0.18604544	0.04807024	0.023515288	0.16772647	0.08445844	0.013680833	0.08569472	0.039819673	0.23893902
0.0	0.038191892	0.25141138	0.039591853	0.024963554	0.1171294	0.062277634	0.019893967	0.089990534	0.045855414	0.15528713
0.0	0.038381916	0.13390832	0.04754498	0.01922238	0.26372752	0.061900493	0.022707887	0.08838091	0.027328301	0.17439984
0.0	0.03668532	0.20168476	0.053718433	0.026272826	0.11115007	0.0800397	0.017507114	0.17133884	0.028536597	0.43723345
0.0	0.07347063	0.13717863	0.07304903	0.025750065	0.12129128	0.12718953	0.03225106	0.07619465	0.05805277	0.14265287
0.0	0.03643677	0.1668647	0.089559585	0.025442425	0.85103565	0.13035475	0.015470211	0.14779605	0.01792818	0.15660228
0.0	0.035711803	0.17349385	0.06306324	0.03103084	0.7874642	0.06339289	0.047822222	0.05382381	0.031570185	0.14614585
0.0	0.052959885	0.2067697	0.052142166	0.020672007	0.47602123	0.079140365	0.018992526	0.088703685	0.023459358	0.10705893
0.0	0.04441469	0.20817386	0.058654696	0.025409164	0.40629134	0.11315027	0.013026711	0.06580696	0.034668323	0.076126225
0.0	0.024107639	0.15089291	0.048568003	0.019184113	0.40433306	0.108467564	0.02281397	0.061746575	0.038903683	0.1312295
0.0	0.053864162	0.1045468	0.0323315	0.01691999	0.42603895	0.12254734	0.018186947	0.1389224	0.02032069	0.0841509
0.0	0.033141475	0.15438543	0.059289146	0.02631179	0.093685836	0.06012656	0.01600871	0.060353067	0.03259454	0.14959964
0.0	0.14202735	0.81435245	0.15082805	0.11822158	0.987112	0.6863737	0.06571271	0.699278	0.57943004	0.626788
0.0	0.03676929	0.19936374	0.051313628	0.019802932	0.7092953	0.105774134	0.015485645	0.053626142	0.018600982	0.16172786
0.0	0.020148138	0.0792133	0.051718626	0.01732841	0.2638384	0.025498955	0.008640403	0.07169994	0.017778542	0.05809774
0.0	0.5636521	0.68139935	0.6598363	0.79134405	0.6497573	0.71159285	0.56077355	0.6194	0.6921685	0.721868
0.0	0.72747076	0.8375108	0.6400759	0.77229476	0.9701359	0.88827455	0.87741625	0.734062	0.7883906	0.6192278
0.0	0.027181016	0.11688838	0.05062367	0.020866632	0.39758554	0.08209141	0.028336667	0.05819584	0.021313539	0.07462419
0.0	0.66537917	0.8871128	0.72162133	0.75381374	0.6518682	0.7848329	0.71252984	0.4710564	0.69293576	0.12616804
0.0	0.5788543	0.57118887	0.5616349	0.57678235	0.58681643	0.5693339	0.5778297	0.5684806	0.5572251	0.5743703
0.0	0.57848847	0.5709797	0.5592066	0.5765559	0.58423644	0.57028556	0.57819223	0.5668816	0.5575713	0.57360834
0.0	0.044454914	0.14003582	0.0236758	0.018620241	0.31053662	0.093935415	0.008553764	0.059157252	0.03508448	0.2115764
0.0	0.64506036	0.6710677	0.41747716	0.56872314	0.73311585	0.60596794	0.502509	0.51175445	0.49653023	0.7285661
0.0	0.024941975	0.042659342	0.06955955	0.013309953	0.2535041	0.029151978	0.017183617	0.3480293	0.018949015	0.03163689
0.0	0.021291172	0.07412313	0.046301417	0.012888603	0.374886	0.038286995	0.01392681	0.034177665	0.009946552	0.019857666
0.0	0.042222418	0.081947766	0.045444116	0.014124797	0.13747036	0.050264705	0.022689546	0.028491843	0.027224034	0.037147254
0.0	0.050856836	0.20759186	0.057905626	0.023249645	0.24422505	0.10584257	0.024195557	0.0682773	0.020448865	0.12514083
0.0	0.48801136	0.67009133	0.6182576	0.44160098	0.5271411	0.60847163	0.61979204	0.69864535	0.4493887	0.65342045
0.0	0.546955	0.6682969	0.607403	0.61190194	0.4636855	0.52798545	0.6258465	0.57987994	0.58934903	0.6251571
0.0	0.5794093	0.57131195	0.56054664	0.57604074	0.58645225	0.57053167	0.5765185	0.568688	0.5575718	0.57483757
0.0	0.01883569	0.10608565	0.030158106	0.016743228	0.006027512	0.02763503	0.008518654	0.027475119	0.021565165	0.017226512
0.0	0.44330344	0.61036307	0.4658108	0.61932266	0.043480944	0.59653604	0.5919381	0.6439855	0.62955314	0.43205923
0.0	0.02720957	0.17042571	0.041617513	0.02566057	0.027031353	0.110802405	0.01312279	0.09985525	0.031408887	0.08692275
0.0	0.017416786	0.15960866	0.043138616	0.01301872	0.78230166	0.025836768	0.012570582	0.03743403	0.02932067	0.06541789
0.0	0.025863804	0.044208653	0.06902697	0.013523456	0.26637042	0.030224398	0.017459115	0.35401645	0.01932381	0.032577887
0.0	0.045876365	0.3631347	0.057008214	0.028987274	0.80699885	0.060109288	0.019187005	0.097910985	0.023310503	0.038149368
0.0	0.034805223	0.31820446	0.06553451	0.029594647	0.8686988	0.05474793	0.020315118	0.13875803	0.024319999	0.08505014
0.0	0.029562544	0.039171796	0.014323258	0.011669316	0.045219686	0.024413338	0.005374347	0.046582025	0.016666265	0.04849157
0.0	0.030731652	0.16733843	0.049002632	0.028598376	0.7239177	0.07693525	0.029327817	0.07848651	0.02326936	0.16877088
0.0	0.025651827	0.1953497	0.065762535	0.0280103	0.46793222	0.08349845	0.029879704	0.052396774	0.03380345	0.10911338
0.0	0.12173972	0.7777103	0.20422056	0.110910416	0.99031866	0.6198148	0.07574823	0.7598676	0.598234	0.6927273
0.0	0.03199437	0.27640992	0.060663126	0.019695159	0.7967077	0.06789731	0.020353703	0.13382839	0.022574324	0.12497502
0.0	0.058304604	0.15373646	0.08254771	0.026933022	0.32682544	0.09117005	0.018415812	0.09784189	0.02680663	0.14367054
0.0	0.058345668	0.15422343	0.082848094	0.026947446	0.32626954	0.091234274	0.018462252	0.098095015	0.02686885	0.14371134
0.0	0.034033276	0.037874732	0.038433015	0.012693764	0.22730832	0.02570666	0.011207827	0.03963776	0.01591748	0.017688952
0.0	0.6439781	0.63289946	0.57487816	0.5762405	0.431	0.6630106	0.5444402	0.51748043	0.66799814	0.5285288
0.0	0.6062415	0.5408991	0.556665	0.54571986	0.73355144	0.59676987	0.6513406	0.71232074	0.52420425	0.6573831
0.0	0.73015654	0.6893807	0.5939183	0.59175634	0.036454655	0.64037365	0.4520484	0.54838943	0.45357478	0.8021722
0.0	0.035231154	0.2978104	0.026886472	0.023640644	0.6803098	0.11261885	0.02597216	0.06942559	0.025137765	0.12588081
0.0	0.06332344	0.19074552	0.039196033	0.025956592	0.29231188	0.08258188	0.017964477	0.08299445	0.02407488	0.12139095
0.0	0.57516277	0.569363	0.56156176	0.5746082	0.5838951	0.571645	0.5781496	0.5670102	0.55519587	0.5742825
0.0	0.5752622	0.5684279	0.561445	0.57451534	0.5845316	0.57102305	0.5778145	0.56682414	0.5577631	0.57307947
0.0	0.022190513	0.042486727	0.049455054	0.015578791	0.24066012	0.00027836967	0.016857237	0.041221123	0.0054658516	0.035346624
0.0	0.028610863	0.23848134	0.04432846	2.006855e-05	9.344687e-06	0.09556307	0.016270773	0.16655535	4.558454e-05	0.1370147
0.0	0.0005739888	0.19839847	0.0473991	0.014160646	0.47839558	0.086251184	0.032334164	0.07245691	0.014178557	0.1514063
0.0	0.04514418	0.19251871	0.042682454	0.018729465	1.5724167e-05	0.10794973	0.021084176	0.07817823	3.4906752e-05	0.14748389
0.0	0.03817158	0.17510785	0.06194162	0.015005908	0.50515956	0.07211855	0.02805559	0.07524381	0.019995311	0.09772497
0.0	0.6114693	0.57899404	0.69414765	0.573509	0.7212269	0.0050874776	0.71760774	0.6410834	0.30551454	0.5667136
0.0	0.20533368	0.794535	0.14648224	0.00016535845	0.992362	0.73502356	0.08736283	0.80404305	0.63603306	0.78980166
0.0	0.17748706	0.8108956	0.0012613396	0.10032252	0.98025423	0.037414208	0.0974161	0.717754	0.6382903	0.84748113
0.0	0.07191575	0.27749634	0.047196858	4.4941018e-05	0.7688624	0.1748242	0.017071782	0.14886168	0.023599941	0.09737024
0.0	0.0008105781	0.2182793	0.00036299732	0.02037119	0.259137	0.0009255061	0.047708828	0.14612876	0.029978178	0.18401755
0.0	0.57960176	0.5704896	0.56139314	0.57600504	0.5860562	0.5712178	0.5781534	0.5674282	0.55783343	0.57427955
0.0	0.5799101	0.57015413	0.5616162	0.5756382	0.58518136	0.5716918	0.57790625	0.56693166	0.556837	0.574535
0.0	0.01666736	0.059599902	0.063782275	0.01681044	0.031253915	0.018401725	0.026138043	0.059763297	0.018901436	0.037196346
0.0	0.54006946	0.60351247	0.55064183	0.5684745	0.5076649	0.6228066	0.67231965	0.6334985	0.62322253	0.67315334
0.0	0.028809626	0.12355294	0.06993341	0.022086341	0.21074909	0.09988667	0.040684067	0.14527659	0.036471322	0.12816322
0.0	0.57972866	0.5698994	0.5619305	0.57631075	0.58483565	0.57185173	0.5780469	0.5668745	0.55628604	0.574362
0.0	0.021137713	0.052834075	0.04196657	0.014957592	0.07237856	0.029010441	0.010559637	0.05014952	3.2155116e-05	0.031787492
0.0	0.000641572	0.22187121	0.049703266	0.019301027	0.16327466	0.08941603	0.013331631	0.09602112	4.3470747e-05	0.14100444
0.0	0.020795405	0.74001527	0.6397781	0.5513859	0.6546965	0.5748662	0.59851867	0.5613424	0.0017174712	0.7063762
0.0	0.57909966	0.5701657	0.55901426	0.5763045	0.58351696	0.5724109	0.5783548	0.5667527	0.5564361	0.57372123
0.0	0.055754982	0.29003844	0.06659862	0.01718729	8.993895e-06	0.10496641	0.00047243634	0.106149204	0.049140614	0.21068515
0.0	0.5795633	0.5711237	0.5608648	0.5763647	0.5857651	0.57103944	0.5764934	0.5668484	0.5577043	0.57494944
0.0	0.0145884855	0.16390294	0.028686091	0.01630689	0.11804872	0.019939203	0.013456174	0.04042297	0.019002061	0.033170503
0.0	0.5452309	0.54444146	0.5840178	0.56141245	0.6559028	0.60005397	0.6852494	0.70156014	0.56840914	0.7061747
0.0	0.038072586	0.19687124	0.060903583	0.019409318	0.23626804	0.06961643	0.019855957	0.15647815	0.024777688	0.15442295
0.0	0.03236043	0.29470372	0.03937284	0.016950067	0.10840091	0.06408029	0.014282283	0.0937634	0.057985652	0.14264016
0.0	0.6211515	0.77984893	0.47854638	0.55116594	0.55549276	0.4865195	0.5460841	0.5829052	0.5722187	0.64616364
0.0	0.020714734	0.10425598	0.0003514649	0.01489343	0.7332332	0.02573498	0.013515202	0.061523065	0.012069934	0.14741923
0.0	0.05370663	0.22903739	0.00046877004	0.026832338	0.35551766	0.078646876	0.0006671854	0.11971844	0.024248153	0.20250341
0.0	0.024144756	0.122122355	0.061530676	0.024473784	0.27430543	0.083209805	0.014184403	0.095671095	0.0295975	0.07478481
0.0	0.040020127	0.21185909	0.06798692	0.018748043	0.30677062	0.06612186	0.023574142	0.0896717	0.029541086	0.1360939
0.0	0.09765212	0.80763364	0.092002705	0.099418476	0.9916584	0.67125976	0.08125498	0.7455446	0.6476713	0.8042055
0.0	0.020320147	0.14964035	0.025336716	0.025480513	0.4761738	0.08920566	0.018056074	0.085940935	0.027762616	0.06934582
0.0	0.024500038	0.088749215	0.035594184	0.012417925	0.4122491	0.031411976	0.014577112	0.021166088	0.046316918	0.039568767
0.0	0.024039313	0.10362494	0.08365681	0.017725294	0.6343745	0.06804314	0.017773148	0.33764055	0.33252272	0.12624934
0.0	0.035260398	0.18624386	0.07203565	0.030033479	0.051527455	0.068101995	0.018453907	0.2505442	0.03167886	0.14121874
0.0	0.0326475	0.23684622	0.056280877	0.01670891	0.70266384	0.100757524	0.023300674	0.11878688	0.015839912	0.11008716
0.0	0.042154577	0.25993827	0.06653968	0.02109447	0.04494297	0.09352988	0.020156255	0.068209924	0.019709088	0.17267326
0.0	0.027986407	0.16964047	0.074646026	0.015012852	0.5694648	0.07192444	0.020433322	0.31725693	0.63381535	0.12514819
0.0	0.028945392	0.22849865	0.07622737	0.027058322	0.5074421	0.06550593	0.019624637	0.24750939	0.028304301	0.04326224
0.0	0.027071293	0.20063855	0.035222366	0.017611252	0.46375448	0.12418707	0.023504542	0.114843115	0.02349416	0.10332881
0.0	0.036505546	0.13844225	0.04590853	0.01362227	0.18307677	0.06369913	0.019691471	0.32698706	0.041029878	0.12377871
0.0	0.045575332	0.35769483	0.042216334	0.011894505	0.28005543	0.05930266	0.025131255	0.16335759	0.02062406	0.08114369
0.0	0.037676606	0.26508245	0.040544182	0.013946776	0.7169982	0.0676086	0.026652519	0.11111957	0.026617168	0.09816859
0.0	0.05386722	0.30618587	0.046316937	0.020632187	0.43912938	0.077357545	0.026452417	0.07898943	0.022350762	0.34869042
0.0	0.033938266	0.2086286	0.030629713	0.018391602	0.38054806	0.119054034	0.02006809	0.07010765	0.029228609	0.18834318
0.0	0.014539522	0.047329478	0.047463425	0.012982352	0.19936872	0.03844787	0.008636181	0.03668672	0.031110935	0.05049432
0.0	0.5818076	0.64520055	0.4823126	0.55698025	0.73058504	0.5038513	0.4339762	0.81793207	0.61113065	0.71552104
0.0	0.565553	0.7265649	0.5809746	0.6360897	0.68725926	0.55537724	0.618396	0.5403925	0.55249363	0.57375836
0.0	0.02274239	0.14619325	0.027726246	0.01601627	0.42671174	0.020628281	0.018674277	0.03417398	0.01899122	0.038523447
0.0	0.022687757	0.037256125	0.07277578	0.018378194	0.12045332	0.017148677	0.014985876	0.012817914	0.020927986	0.08499571
0.0	0.022567527	0.03727599	0.0729257	0.018342847	0.118626535	0.017096356	0.014949979	0.012792548	0.020878937	0.08427073
0.0	0.022587763	0.037339047	0.07249942	0.0183635	0.1172907	0.017016938	0.014905776	0.012836184	0.02090334	0.084352516
0.0	0.022600684	0.03729426	0.07256187	0.01836797	0.11774506	0.017048562	0.0149192875	0.012843359	0.020953875	0.08472926
0.0	0.026171807	0.1331185	0.045002107	0.017752847	0.07861532	0.033010848	0.01324016	0.06484388	0.022703592	0.028883966
0.0	0.02613161	0.13304347	0.045298398	0.017754951	0.07944646	0.03301578	0.013168193	0.0648164	0.022658443	0.028918458
0.0	0.026125485	0.13258614	0.044964906	0.017720016	0.07874658	0.032784652	0.0131897	0.06470231	0.022603644	0.028702911
0.0	0.026053237	0.13327998	0.045065936	0.01777651	0.07834118	0.032816526	0.013157504	0.06532736	0.02278166	0.028697725
0.0	0.02492344	0.089024074	0.027985021	0.014087495	0.29373756	0.019554421	0.009338666	0.009216491	0.018580362	0.07194346
0.0	0.024867605	0.0892977	0.028091108	0.014057652	0.2923679	0.01951517	0.0093279425	0.009219652	0.018517166	0.071758054
0.0	0.024793582	0.089383885	0.027964806	0.014058814	0.2918001	0.019423684	0.009301375	0.0092586875	0.018508745	0.07221125
0.0	0.024793582	0.0895854	0.028035548	0.014065453	0.2909517	0.019523328	0.009344993	0.009252102	0.018564995	0.072007045
0.0	0.016866084	0.049699742	0.032530624	0.013066276	0.06707843	0.0367178	0.007572363	0.011241577	0.011658147	0.04181848
0.0	0.74375	0.695285	0.008288788	0.5799844	0.00013857402	0.6745531	0.6001006	0.45514706	0.5473243	0.38596696
0.0	0.06943497	0.059780274	0.055355333	0.02222186	0.0610249	0.019767527	0.008470492	4.57598e-05	3.484017e-05	0.00014390842
0.0	0.5774982	0.5703542	0.5627101	0.5766893	0.5847883	0.57012844	0.5779209	0.5666995	0.55720186	0.5758703
0.0	0.015075595	0.0010508237	0.031812325	0.014533639	0.13527815	0.08851269	0.009894111	4.3510146e-05	0.028208155	4.5491306e-05
0.0	0.42676556	0.042417403	0.5728654	0.63305116	0.5424997	0.6675834	0.49662387	0.5642659	0.65661716	0.3705092
0.0	0.57908934	0.570426	0.56287426	0.5773519	0.58579755	0.5699356	0.5775761	0.56644577	0.55845916	0.57403374
0.0	0.020845916	0.088105746	0.00030010464	0.011970209	1.528541e-06	0.00030592617	0.007910344	5.0200753e-05	0.00013617885	4.2026208e-05
0.0	0.62249815	0.5615268	0.44539165	0.57796365	0.83497924	0.554797	0.19171154	0.5732798	0.54767793	0.3290854
0.0	0.50800526	0.5955911	0.55702364	0.5745002	0.46463338	0.0035767474	0.5820997	0.5483913	0.5997678	0.33448574
0.0	0.034116942	0.24100375	0.00018765924	0.016800307	6.9095913e-06	0.00033031707	0.00043295987	0.00019964516	0.00023689125	0.00035627707
0.0	0.57521564	0.56857246	0.5606358	0.5740673	0.58376926	0.57108104	0.57764465	0.56699485	0.55638266	0.57355464
0.0	6.9492344e-05	0.0010284078	0.00011731412	0.00026602653	1.2589481e-06	0.00013108716	0.00020578182	7.236619e-05	0.00021295961	0.00012883918
0.0	0.55661505	0.6900593	0.55436164	0.6086851	0.5256524	0.4641567	0.37186724	0.5554577	0.5574841	0.40449983
0.0	0.0001686534	0.0021132575	0.0001935351	0.00018339613	1.0724803e-05	0.00065453653	0.00012291591	8.3682804e-05	5.800785e-05	0.000113672955
0.0	8.565004e-05	0.0005818512	0.00012846196	0.00018048071	3.1926581e-06	0.00022250289	6.747568e-05	6.61467e-05	5.5616496e-05	3.1462492e-05
0.0	0.00018618474	0.0036204434	0.00012358003	0.00021356923	2.616169e-06	0.0002709714	0.00047490135	0.00031553407	0.00012314586	4.3452055e-05
0.0	0.57800794	0.5706491	0.56010073	0.57646686	0.58579344	0.57200724	0.57764035	0.5678793	0.5558634	0.57629853
0.0	0.00018632077	0.003611347	0.00012362812	0.00021382616	2.6227965e-06	0.00027040284	0.00047418845	0.00031569894	0.00012320752	4.344895e-05
0.0	0.00015726627	0.0029676205	0.00029817643	4.7999725e-05	5.3359568e-06	0.0007637707	0.0005978904	0.00012678406	0.00013640433	0.00022178613
0.0	9.7615106e-05	0.0070597357	0.00013010202	8.845344e-05	1.2626631e-05	0.00150387	0.00031443348	0.000115377654	8.773779e-05	0.00037484383
0.0	0.015006402	0.064876355	0.025107272	0.016995903	0.13660091	0.014831134	0.0076481793	0.04361072	0.01556719	0.051423974
0.0	0.57836914	0.5698275	0.5625603	0.57768893	0.5881987	0.57270455	0.5785615	0.56957054	0.5589385	0.5747505
0.0	0.57832587	0.5702209	0.56090695	0.5773486	0.587889	0.572062	0.5785286	0.5679918	0.55947363	0.57440567
0.0	0.5784208	0.56949294	0.56225955	0.5775037	0.5861915	0.57229155	0.57883704	0.5679592	0.55890995	0.5744619
0.0	0.5764739	0.569958	0.56174046	0.57746357	0.5887368	0.57115304	0.57935286	0.56860304	0.5595358	0.57425886
0.0	0.00050003384	0.0005476437	0.00010622801	0.00025543445	3.2260343e-06	0.00011759872	6.4003216e-05	5.5278037e-05	3.6171998e-05	7.769598e-05
0.0	0.00032016274	0.0059527447	0.00018734047	0.0003972311	1.2663737e-05	0.001080201	9.244625e-05	0.00025251106	6.101164e-05	0.00053673127
0.0	0.5011947	0.5396161	0.509695	0.6824353	0.582232	0.41044736	0.22860153	0.39691696	0.5559648	0.6298214
0.0	9.166385e-05	0.00055222807	0.00028667692	3.154469e-05	3.2084108e-06	0.00014127833	0.00040994558	5.7012316e-05	4.384938e-05	3.5841163e-05
0.0	8.642701e-05	0.001837221	0.00026325663	2.1181677e-05	1.2932853e-05	0.0004055187	0.00060839567	0.00032234858	4.983082e-05	0.0001357422
0.0	9.967032e-05	0.0022158371	0.00018993825	9.308972e-05	5.9428676e-06	0.0006560936	0.0007829932	6.794652e-05	0.00012475146	0.00029606267
0.0	9.608152e-05	0.0020974972	0.00017637982	0.00023350315	1.6603739e-05	0.00058043463	0.00047486176	9.648017e-05	0.0002447818	0.00046545017
0.0	0.0002674349	0.0064010215	0.00046209674	0.00016093404	7.393554e-06	0.00031222653	0.00052408956	0.000948723	6.760378e-05	0.0001329017
0.0	0.57898986	0.5681319	0.56127465	0.57766587	0.5850631	0.57333606	0.5789402	0.56617296	0.55759275	0.5766675
0.0	0.5783318	0.5714711	0.5615893	0.5756444	0.58571416	0.56926763	0.5778909	0.56986564	0.5552642	0.57551837
0.0	0.5798139	0.56908816	0.56159043	0.5767349	0.5850765	0.5719621	0.5784574	0.5681617	0.55628777	0.573584
0.0	0.5779787	0.5706231	0.5618462	0.57656866	0.58541876	0.5724923	0.57681555	0.5685651	0.55736995	0.57596785
0.0	0.00011518	0.005473491	0.0006767197	0.000258111	1.2257182e-05	0.0007938172	0.00054803345	0.00049120444	6.219522e-05	0.0005867886
0.0	0.00032911505	0.018458823	0.00022522901	9.430466e-05	1.0709085e-05	0.0008032535	0.00061159616	0.00021118608	8.023454e-05	0.0003262401
0.0	0.44349393	0.46381992	0.3893202	0.35252443	0.70741695	0.44547132	0.6382602	0.0035266576	0.0035738526	0.0076698293
0.0	0.5872222	0.58341247	0.56759644	0.5831314	0.60807174	0.58354497	0.58553886	0.5760196	0.5652938	0.58660907
0.0	0.34711203	0.57794124	0.5838558	0.38225996	0.5922419	0.2774126	0.5063872	0.67666906	0.6926586	0.5505088
0.0	0.43520844	0.7269266	0.53038245	0.5970874	0.29689193	0.56279314	0.61114615	0.8582477	0.5522283	0.6078877
0.0	5.0640658e-05	0.0017421418	0.04176955	0.00020244306	1.0444596e-06	0.00036429978	0.017739058	0.0006611742	3.7213136e-05	0.03413624
0.0	0.5314958	0.41831014	0.6425796	0.4864616	0.55265737	0.54441357	0.694761	0.57341254	0.54447836	0.55354655
0.0	9.495554e-05	0.0004837866	0.033048954	4.5189805e-05	2.4705932e-06	7.873616e-05	0.012374072	4.1464973e-05	0.00013643138	0.08041774
0.0	0.5784335	0.5689127	0.56208515	0.5778889	0.5894536	0.5720704	0.57860655	0.56883633	0.55962235	0.57534796
0.0	0.57826525	0.5696484	0.5623107	0.57746637	0.58494514	0.5722409	0.57842964	0.56819504	0.55945617	0.5744453
0.0	0.00016114411	0.0066429786	0.04430156	0.00011749986	1.434805e-05	0.0015678074	0.016811337	0.098367564	0.022549996	0.0024729995
0.0	0.27089748	0.4172516	0.5794691	0.7077239	0.58101624	0.49501398	0.56431323	0.69722855	0.65125144	0.010868325
0.0	0.5128704	0.5249744	0.6289693	0.5665845	0.11550074	0.19253574	0.65143275	0.0024733008	0.60105836	0.49989423
0.0	0.5128704	0.5249744	0.6289693	0.5665845	0.11550074	0.19253574	0.65143275	0.0024733008	0.60105836	0.49989423
0.0	8.7934706e-05	0.00065050303	0.05876616	0.00020902953	0.003799914	0.00035539217	0.00887773	0.022471717	0.020511616	0.0116687
0.0	8.7934706e-05	0.00065050303	0.05876616	0.00020902953	0.003799914	0.00035539217	0.00887773	0.022471717	0.020511616	0.0116687
0.0	6.510697e-05	0.0027304098	0.04307695	0.0002750939	0.17223108	0.068364285	0.014101191	0.21271333	0.02550444	0.16066971
0.0	0.5691017	0.5197399	0.6216454	0.0069632414	0.62197953	0.4664261	0.8201975	0.76761997	0.62221295	0.73766816
0.0	0.5691017	0.5197399	0.6216454	0.0069632414	0.62197953	0.4664261	0.8201975	0.76761997	0.62221295	0.73766816
0.0	5.7443718e-05	0.0006938957	0.050920792	0.00032325397	0.054475874	0.02141779	0.015748836	0.07133895	0.0225412	0.043522026
0.0	5.7443718e-05	0.0006938957	0.050920792	0.00032325397	0.054475874	0.02141779	0.015748836	0.07133895	0.0225412	0.043522026
0.0	0.578403	0.5683813	0.56168264	0.5776761	0.5865521	0.5716733	0.57882196	0.56780964	0.5596596	0.5748051
0.0	0.57645106	0.56943107	0.56308365	0.57757616	0.5856825	0.5710799	0.5791842	0.5686881	0.5595469	0.57423764
0.0	0.00011827686	0.0023634972	0.00040343308	4.943009e-05	2.722513e-06	8.883272e-05	0.00030924924	6.844838e-05	3.7866856e-05	4.261121e-05
0.0	0.58061457	0.5716246	0.56414205	0.5766681	0.58808094	0.57330304	0.57988364	0.5702774	0.55958545	0.5773344
0.0	0.15466133	0.79456055	0.14752507	0.07904136	0.9914812	0.56786233	0.06529813	0.8265327	0.6427789	0.6381722
0.0	0.17533672	0.70885897	0.12575507	0.12295901	0.99437946	0.48446196	0.04949558	0.7991955	0.66406125	0.7962733
0.0	0.20488822	0.78614223	0.24690261	0.08649909	0.9920746	0.49515834	0.06020293	0.8317783	0.65824443	0.47898272
0.0	0.164679	0.73726404	0.19613813	0.098685734	0.99562955	0.5343236	0.06366312	0.88796943	0.58509845	0.8649553
0.0	0.14406674	0.791388	0.14248896	0.06889797	0.9921969	0.49223536	0.06040398	0.825785	0.6381845	0.72890455
0.0	0.20421748	0.7871715	0.14420421	0.08616023	0.99126256	0.6487072	0.06327892	0.750524	0.6166697	0.82521665
0.0	0.13451366	0.7795547	0.17532004	0.09940047	0.9886131	0.5162599	0.08806032	0.85534936	0.6504803	0.8368563
0.0	0.09688747	0.7812721	0.2748633	0.07285298	0.9866942	0.60873765	0.07600417	0.7857323	0.58144635	0.7304932
0.0	0.025769465	0.06995073	0.056403242	0.018539492	0.082509115	0.025150495	0.012654502	0.07275109	0.015150048	0.02420016
0.0	0.021494387	0.07565354	0.03388914	0.01854436	0.17238739	0.014890926	0.0095056165	0.025207855	0.011277866	0.029902615
0.0	0.021396872	0.0756484	0.033529595	0.018492049	0.17295398	0.014896054	0.009457297	0.024984177	0.011195965	0.029709311
0.0	0.57801116	0.57036394	0.5618902	0.57546455	0.5854376	0.57276773	0.5776205	0.5685545	0.55640393	0.57333636
0.0	0.040538486	0.09859295	0.058716387	0.009629495	0.88076246	0.018468907	0.022735862	0.4934935	0.021907138	0.11328616
0.0	0.026362194	0.06372334	0.0437162	0.01749265	0.21154276	0.040816452	0.012888172	0.044069637	0.02457526	0.026893206
0.0	0.02678082	0.057237905	0.03868054	0.017992646	0.46333435	0.026653918	0.01275371	0.050465625	0.013199107	0.075583175
0.0	0.026770556	0.05732526	0.038726423	0.017969955	0.46391848	0.026670197	0.012772674	0.050587896	0.0131986905	0.07550661
0.0	0.0343407	0.14518817	0.041586403	0.01894201	0.19372326	0.07404502	0.02233945	0.21872054	0.0325077	0.17109175
0.0	0.46237618	0.62562555	0.6388316	0.663473	0.2401147	0.6214002	0.53794086	0.49625868	0.6379901	0.62313896
0.0	0.048179645	0.1375463	0.05910754	0.02532001	0.6715129	0.09487691	0.019628344	0.16766435	0.019014234	0.15779424
0.0	0.036685403	0.123604454	0.055399768	0.021584578	0.93680215	0.07969001	0.017093305	0.15115446	0.02330449	0.22651857
0.0	0.63741374	0.636568	0.5552913	0.5776157	0.8724673	0.5565136	0.61842704	0.42283905	0.57077205	0.56339514
0.0	0.053514354	0.18960321	0.060256317	0.01778727	0.26301372	0.08259417	0.0153907705	0.14470804	0.015550355	0.18768622
0.0	0.038364284	0.20994163	0.06361119	0.019546429	0.91462123	0.24549697	0.019796116	0.5327061	0.05046453	0.26509246
0.0	0.0363906	0.20352823	0.05634409	0.01934324	0.30384836	0.07926117	0.023033438	0.18944573	0.023898423	0.2059283
0.0	0.04134415	0.36580724	0.050032742	0.025321517	0.6860581	0.05743343	0.019956551	0.120286204	0.026815737	0.19691731
0.0	0.03728417	0.20102112	0.05872664	0.013558986	0.7026538	0.15681079	0.016719278	0.32298723	0.041540116	0.39803812
0.0	0.023875175	0.14404061	0.05334309	0.017092166	0.5842499	0.10526121	0.024185605	0.13050753	0.030929424	0.18712886
0.0	0.072594814	0.16922787	0.05228222	0.045656826	0.83352757	0.08865193	0.019617317	0.041181564	0.034368325	0.11364545
0.0	0.07361999	0.15415403	0.051876064	0.024739118	0.631033	0.14179653	0.013137002	0.112370394	0.030915447	0.115947284
0.0	0.027075864	0.18418255	0.057072602	0.028484304	0.858432	0.082783185	0.01770072	0.02831336	0.026083188	0.11054228
0.0	0.56419355	0.6508472	0.5376556	0.5449851	0.10048681	0.68715066	0.58291227	0.38514146	0.67805	0.62445664
0.0	0.5768611	0.5689666	0.56161517	0.5765935	0.5863521	0.5700526	0.57911575	0.5678608	0.5573789	0.5753614
0.0	0.03964237	0.029064149	0.04828832	0.014967586	0.22536752	0.025759619	0.010265264	0.043885436	0.014053918	0.039670724
0.0	0.06283222	0.13309988	0.079883024	0.020614205	0.67670256	0.09707545	0.021113379	0.060244016	0.027260432	0.11040402
0.0	0.5755452	0.5694055	0.5598434	0.57461894	0.5833116	0.57180125	0.57794785	0.5676756	0.5556392	0.57355547
0.0	0.026546417	0.16287859	0.020906879	0.021097956	0.52884394	0.061488274	0.013478428	0.08144497	0.034755517	0.21669157
0.0	0.013607626	0.08990978	0.0377439	0.017687144	0.35362798	0.012157089	0.010744465	0.028774198	0.042881142	0.041629203
0.0	0.02757571	0.17679898	0.029912999	0.029486088	0.66560775	0.060491886	0.017159797	0.04806085	0.04645477	0.15008552
0.0	0.4690079	0.5865309	0.42984107	0.6344555	0.6518569	0.52588695	0.6309758	0.5317497	0.62619764	0.67511785
0.0	0.027113724	0.17004973	0.029426966	0.02944503	0.6448999	0.05845512	0.016972495	0.04728335	0.04585388	0.14505406
0.0	0.57737464	0.57060355	0.56183946	0.5771245	0.5865732	0.5711081	0.5783501	0.5660474	0.5578885	0.5767472
0.0	0.032184124	0.022367356	0.037383523	0.015804412	0.40239856	0.023973519	0.01137218	0.034875005	0.015592801	0.024569836
0.0	0.058838014	0.095428154	0.0534116	0.025418358	0.76237255	0.085466355	0.020474594	0.09154292	0.03061204	0.1985855
0.0	0.5746041	0.56890345	0.56195766	0.57429504	0.586169	0.57244694	0.5776849	0.566842	0.55717176	0.57544583
0.0	0.026781427	0.15751612	0.020521194	0.021120362	0.50969183	0.058963183	0.013610153	0.07983579	0.03418881	0.21249
0.0	0.049508482	0.15542564	0.027897663	0.015732752	0.35447207	0.08635234	0.015509209	0.031113364	0.02231501	0.11706827
0.0	0.5507709	0.53756845	0.48894978	0.5907985	0.5293236	0.6055598	0.5192915	0.3759222	0.6391924	0.5028118
0.0	0.04870478	0.14862552	0.027464513	0.015414251	0.3402519	0.08324635	0.015253477	0.030859977	0.022195147	0.11369559
0.0	0.029240362	0.1618052	0.08640638	0.0003380442	0.09273772	0.09933825	0.024950432	0.1860767	0.045484893	0.40417564
0.0	0.023287991	0.1594931	0.034170575	0.018068122	0.04011481	0.0742481	0.020177625	0.064634874	0.034032162	0.09705648
0.0	0.5777954	0.56957364	0.56150484	0.5763521	0.5863291	0.5711803	0.57653856	0.56741214	0.557055	0.57453424
0.0	0.5759079	0.57175684	0.5629548	0.5764268	0.58562857	0.5717034	0.5779673	0.5686332	0.5556461	0.5754844
0.0	0.046764035	0.14549375	0.028881203	0.016850965	0.6602945	0.062240727	0.011975511	0.0670356	0.02051516	0.077954285
0.0	0.00010261661	0.0021528127	0.04669069	4.641133e-05	1.6033833e-05	0.0002762169	0.014075441	8.494491e-05	0.033719894	0.00039761112
0.0	0.00010261661	0.0021528127	0.04669069	4.641133e-05	1.6033833e-05	0.0002762169	0.014075441	8.494491e-05	0.033719894	0.00039761112
0.0	0.00010261661	0.0021528127	0.04669069	4.641133e-05	1.6033833e-05	0.0002762169	0.014075441	8.494491e-05	0.033719894	0.00039761112
0.0	0.017508514	0.061012387	0.027575262	0.011554517	0.29124093	0.021900825	0.016382605	0.025633987	0.014637847	0.03593436
0.0	0.52696335	0.6546299	0.5973646	0.61121166	0.73610795	0.5672455	0.59704816	0.52371436	0.46031898	0.6557376
0.0	0.017273048	0.19361325	0.031131716	0.007710416	0.029775506	0.014905433	0.02976741	0.015283933	0.013758849	0.023499433
0.0	0.48330295	0.5815839	0.58904415	0.5612588	0.7703474	0.4918493	0.6066208	0.620709	0.51029146	0.77057123
0.0	0.5772836	0.5686609	0.56191957	0.5759584	0.587927	0.5701297	0.5780846	0.56729114	0.5578241	0.5733571
0.0	0.022738362	0.17644781	0.042484313	0.023678401	0.06250064	0.027829466	0.019907491	0.03605804	0.018547906	0.106633276
0.0	0.5101679	0.6279268	0.3423735	0.69090456	0.46338865	0.41423336	0.663018	0.6771313	0.5693259	0.5641361
0.0	0.024708943	0.26017743	0.052423667	0.014352916	0.84786856	0.10809957	0.0012447378	0.2827652	0.02934919	0.3217173
0.0	0.51651657	0.6708034	0.6915468	0.64908886	0.6801941	0.54220736	0.09563763	0.50287527	0.5909528	0.70719814
0.0	0.034410823	0.35136682	0.08856835	0.026690744	0.9477018	0.09743164	0.022618324	0.04293126	0.02819621	0.052016176
0.0	0.04969283	0.081928395	0.06299788	0.019933376	0.23791698	0.08200798	0.014215776	0.071665004	0.034662105	0.13671231
0.0	0.07771323	0.2454375	0.027820824	0.026114814	0.08046233	0.08205294	0.035814136	0.08398238	0.026793294	0.15078826
0.0	0.009412425	0.13355191	0.05583903	0.029094717	1.8790397e-05	0.084915586	0.026238397	0.0296597	0.031929713	0.11867582
0.0	0.04172437	0.3478959	0.060737662	0.025100514	0.50682604	0.10671896	0.011431819	0.05860229	0.027617687	0.13711323
0.0	0.53988576	0.8428817	0.52510417	0.59407	0.69290096	0.63110465	0.5991488	0.5642129	0.49019805	0.65604144
0.0	0.04660518	0.19884732	0.058584955	0.013711437	0.37556183	0.0842616	0.028674832	0.065991886	0.029464085	0.19118305
0.0	0.014488532	0.17097996	0.04218151	0.025761427	0.37791827	0.013330822	0.01578059	0.0635199	0.015479372	0.013385478
0.0	0.579016	0.5687235	0.56100374	0.57579696	0.58763105	0.5724669	0.57811123	0.5680135	0.5579292	0.5730211
0.0	0.4997305	0.6404791	0.67318815	0.44668978	0.78953654	0.55888826	0.56574506	0.7405061	0.515614	0.004558138
0.0	0.032491665	0.053947892	0.0386072	0.013696698	0.05966369	0.019540943	0.011478332	0.048366293	0.01700104	8.243849e-05
0.0	0.05088954	0.16238135	0.07133786	0.023802433	0.46626914	0.072841495	0.021358922	0.1122326	0.033285636	0.098752216
0.0	0.6448118	0.62314045	0.6318192	0.53978705	0.55343056	0.46327993	0.5891328	0.7075633	0.4730718	0.6625392
0.0	0.57925355	0.5705483	0.56196725	0.57620066	0.5838502	0.5720117	0.57942766	0.56788754	0.5572466	0.5750054
0.0	0.03415266	0.05847546	0.046719074	0.015264425	0.65819037	0.024704209	0.009318223	0.05948293	0.041483704	0.031814676
0.0	0.57721573	0.5696699	0.56165195	0.5769135	0.583214	0.57242006	0.5789365	0.5667202	0.55842865	0.5755464
0.0	0.07183465	0.6971142	0.20192593	0.11132142	0.007549552	0.68413574	0.072641976	0.7687915	0.49818248	0.74741185
0.0	0.025660029	0.06543202	0.04049499	0.011871229	0.31948304	0.047612935	0.014921657	0.06267164	0.014769919	0.020304717
0.0	0.5699102	0.6791802	0.5615499	0.5442872	0.80596006	0.023381876	0.6089453	0.40881345	0.6686804	0.6940573
0.0	0.024398092	0.35404536	0.0850224	0.01708237	0.391824	0.104612336	0.015273502	0.052044474	0.028944362	0.10813028
0.0	0.5240356	0.82033294	0.48587486	0.0020601742	0.7539789	0.70956707	0.61977804	0.652626	0.39766613	0.5908085
0.0	0.0243754	0.32707784	0.056212965	0.019300269	0.29110107	0.06730408	0.018181516	0.048402555	0.021299062	0.048508048
0.0	0.46961328	0.63235825	0.6187769	0.52826136	0.75404406	0.8502616	0.640564	0.47145823	0.006406777	0.012109019
0.0	0.5457686	0.6908191	0.6931899	0.5729366	0.9527753	0.61399764	0.66496825	0.60673124	0.6554799	0.47077242
0.0	0.048403487	0.049736913	0.04480849	0.014357975	0.72405666	0.026562162	0.01597835	0.04440167	0.02742711	0.036776956
0.0	0.08639494	0.20014632	0.053977966	0.0002618743	0.07558386	0.0025547347	0.030553797	0.0525583	0.029066207	0.084107496
0.0	0.14307447	0.5891485	0.46954614	0.068520814	0.98110574	0.3123092	0.049226765	0.9575923	0.9400708	0.9102879
0.0	0.023910794	0.14304113	0.05301136	0.02232079	0.4959967	0.06534218	0.019883055	0.09036964	0.040928125	0.19886413
0.0	0.019787826	0.4558554	0.44296873	0.5643592	0.75943464	0.022413637	0.63615423	0.579343	0.5078478	0.39644253
0.0	0.027814744	0.2610104	0.05190154	0.013688428	0.33359447	0.18907978	0.019710084	0.051143017	0.018779796	0.071005
0.0	0.756246	0.5188405	0.6396684	0.015680332	0.8488841	0.6466438	0.70474386	0.6268338	0.5165002	0.6570175
0.0	0.064458355	0.18637496	0.10365848	0.0002951352	0.27950692	0.12274699	0.033457104	0.18352632	0.04027547	0.39371875
0.0	0.04283442	0.15891252	0.09671204	0.00032721256	0.27997738	0.11773888	0.0013633787	0.16582437	0.04101268	0.58132213
0.0	0.023280151	0.055141803	0.07249361	0.0003119525	0.09770422	0.042851355	0.028011708	0.12820847	0.029488761	0.6793419
0.0	0.6981083	0.5177926	0.6285991	0.59066606	0.6345717	0.56270456	0.13632423	0.6739106	0.5406561	0.46704227
0.0	0.023222895	0.055216808	0.07227021	0.00031037015	0.0959863	0.042810127	0.027991382	0.12798373	0.029309455	0.67923635
0.0	0.57832193	0.5716365	0.56485844	0.57995933	0.59130096	0.57329416	0.57873094	0.5709546	0.5575855	0.57656205
0.0	0.57671463	0.568503	0.56111044	0.5753802	0.584167	0.5706553	0.57823694	0.56715685	0.5571861	0.5751398
0.0	0.025247548	0.049529772	0.05321846	0.020885982	0.05695575	0.017192163	0.017625397	0.024416024	0.023764612	0.055194125
0.0	0.018266866	0.14315757	0.059497345	0.022561666	0.1981868	0.04781314	0.024950793	0.050163083	0.024317319	0.07950535
0.0	0.02535967	0.049481787	0.053514466	0.020869264	0.056625932	0.017063918	0.017578159	0.024323756	0.023769466	0.055221286
0.0	0.00013248896	0.009092368	0.00013927743	0.00021582097	0.0005929979	0.0030035076	9.913126e-05	7.4356714e-05	4.9427406e-05	0.00020649433
0.0	0.014446685	0.35625136	0.050581176	0.020345312	0.19890165	0.097640865	0.01741641	0.09757191	0.027281823	0.14795719
0.0	0.013831254	0.056409422	0.030031456	0.011749483	0.087878965	0.031782273	0.011664522	0.08951072	0.021023765	0.043282565
0.0	0.046485562	0.53085834	0.07960303	0.033166505	0.799951	0.1437211	0.006604753	0.029725438	0.042884108	0.46731812
0.0	0.05311137	0.57057667	0.11871275	0.03326856	0.6334155	0.14428957	0.0015585056	0.037208498	0.029414656	0.131798
0.0	0.62758493	0.88130146	0.53372693	0.6476222	0.8902406	0.6471619	0.37637118	0.23201223	0.5941183	0.9407594
0.0	0.05455751	0.16746639	0.04339227	0.014940643	0.40674627	0.08214773	0.035346836	0.07309053	0.022007337	0.2976438
0.0	0.40655214	0.66511303	0.60008013	0.76731503	0.4185115	0.5474616	0.6726957	0.52814716	0.36900005	0.61443824
0.0	0.020784065	0.06263288	0.04904794	0.0076900925	0.6017886	0.034589887	0.012640098	0.0781794	0.021755375	0.016168453
0.0	0.025037775	0.18688264	0.01726232	0.025726762	0.8441345	0.05677052	0.013880589	0.09421188	0.028011097	0.09468539
0.0	0.024804475	0.04426303	0.00876176	0.013183862	0.5462886	0.033032514	0.022237327	9.894003e-05	0.015927745	0.030222813
0.0	0.57880676	0.5712089	0.5588613	0.57618666	0.5844457	0.5716071	0.5769113	0.56724674	0.5577966	0.5743749
0.0	0.02045194	0.12541683	0.01685105	0.013562131	0.36621913	0.033373598	0.012075281	0.013574716	0.44217864	0.10469772
0.0	0.4360852	0.7178048	0.39468697	0.59466624	0.72275937	0.54843646	0.57400095	0.3914006	0.64861923	0.6240886
0.0	0.017754842	0.30722687	0.024758361	0.014782456	0.63185954	0.09888107	0.020425677	0.02824222	0.19680132	0.1699285
0.0	0.047551792	0.40497592	0.050134882	0.022743782	0.293018	0.0005639091	0.021105407	0.052064255	0.027430298	0.12890159
0.0	0.5830139	0.6233513	0.52160543	0.6111809	0.870331	0.5772114	0.6759078	0.50240993	0.4961339	0.7190109
0.0	0.5486699	0.6485025	0.59615874	0.70727515	0.8541467	0.5283614	0.63010526	0.6543293	0.6082308	0.003948189
0.0	0.55495816	0.69583994	0.5364029	0.58444816	0.9012445	0.57944775	0.5485739	0.43752718	0.57349324	0.654193
0.0	0.03706181	0.1776073	0.03488221	0.02066473	0.17254762	0.08228658	0.01434005	0.14180169	0.013758792	0.13195738
0.0	0.5632409	0.5368184	0.5351993	0.6175557	0.6952674	0.48245382	0.6231628	0.3230442	0.50751036	0.52856183
0.0	0.028855195	0.19793442	0.056616876	0.015755858	0.55293083	0.07858275	0.013642127	0.015806243	0.009033054	0.11184761
0.0	0.03395786	0.46466416	0.026860654	0.020752894	0.1282005	0.000619278	0.02051245	0.055158667	0.019712737	0.07408586
0.0	0.59204036	0.80150396	0.4414965	0.56337464	0.7255098	0.54526895	0.65037084	0.5115319	0.46496788	0.6483852
0.0	0.036765777	0.08640458	0.030237552	0.014050833	0.2774882	0.019693248	0.018474007	0.020374572	0.012900615	0.049911667
0.0	0.53697515	0.35816163	0.6199072	0.60294276	0.6272969	0.64352643	0.6504169	0.70875657	0.56948006	0.69926786
0.0	0.64501697	0.8678863	0.5459431	0.73964274	0.6211281	0.005380141	0.6374743	0.71834844	0.59650517	0.5732057
0.0	0.03299201	0.31888023	0.044151846	0.020814188	0.68227524	0.1299633	0.015405548	0.08541263	0.024214003	0.114861384
0.0	0.45920822	0.75313807	0.5283701	0.57915276	0.7824417	0.6874741	0.6176504	0.5703374	0.5998594	0.59199303
0.0	0.5857174	0.6709853	0.5930066	0.65000856	0.41109782	0.01768558	0.5285289	0.5775658	0.5024806	0.75303364
0.0	0.05821759	0.316801	0.059045397	0.02689661	0.52989686	0.0039124778	0.009452219	0.098578244	0.032249495	0.23096927
0.0	0.047628496	0.4058621	0.05026822	0.022768192	0.29267013	0.0005646344	0.021186912	0.052134525	0.027476761	0.12883362
0.0	0.038247216	0.19831389	0.051340237	0.014664275	0.37263504	0.07749773	0.016937599	0.113085255	0.02677967	0.115263216
0.0	0.038283885	0.1988056	0.051474392	0.014679524	0.37258208	0.07760262	0.016990956	0.11332615	0.02681167	0.11532495
0.0	0.57777053	0.5695237	0.56022304	0.5767678	0.5864571	0.5727438	0.57830316	0.5655083	0.55782026	0.5737761
0.0	0.00018356495	0.22198804	0.059689563	0.021882247	7.0715514e-06	0.06927771	0.034435153	0.06848713	0.030337637	0.05226192
0.0	0.00022481171	0.083078966	0.056719292	0.016099188	0.20647734	0.013902653	0.013362539	0.035225127	0.022296594	0.01665626
0.0	0.025683632	0.08332958	0.07030752	0.013326464	0.52005625	0.034242418	0.014099376	0.0075209136	0.01446031	0.023876341
0.0	0.62853885	0.64628243	0.61401814	0.5953833	0.26726547	0.54525536	0.6669002	0.16380055	0.5257404	0.56113183
0.0	0.026665676	0.086375296	0.070383035	0.013520588	0.5408571	0.035495374	0.014211278	0.007523192	0.014904375	0.024862535
0.0	0.68157786	0.65840447	0.628086	0.021020629	0.57868797	0.57296133	0.7682902	0.48413515	0.685166	0.67403185
0.0	0.038458634	0.48961756	0.028047647	0.026566593	0.21483853	0.0005401444	0.015623366	0.10675871	0.02584005	0.12996425
0.0	0.033172682	0.12864065	0.05020013	0.020959927	0.09690967	0.024949642	0.010975611	0.0050248317	0.022551442	0.00010448259
0.0	0.5747934	0.56909204	0.5621557	0.5742592	0.58694655	0.5715842	0.5775384	0.5669652	0.5567761	0.5754684
0.0	0.03180571	0.0785288	0.031155115	0.00051635155	0.039160293	0.02699963	0.01445762	0.21785274	0.021482157	0.03409541
0.0	0.5193226	0.5293803	0.54044807	0.027606228	0.6155943	0.5696383	0.5352343	0.8076966	0.56709594	0.7281697
0.0	0.030200668	0.1427286	0.03315249	0.00057649415	0.3711264	0.08287775	0.017091982	0.2618193	0.03444266	0.15827687
0.0	0.042905815	0.26103905	0.06353341	0.016980708	0.11776952	0.05284051	0.015326756	0.14352936	0.020909442	0.12845469
0.0	0.57480323	0.56907713	0.5602961	0.5741718	0.58506674	0.5721469	0.57777226	0.5671146	0.5556735	0.5743079
0.0	0.031457253	0.05534848	0.04222064	0.008841934	0.17767261	0.03663443	0.022267703	0.02659862	0.014824947	0.020110874
0.0	0.04365807	0.19841863	0.070589215	0.015746914	0.32385466	0.11131857	0.02435859	0.06063111	0.03110977	0.08228136
0.0	0.03631549	0.13169706	0.05999642	0.018966038	0.33019808	0.052803256	0.0193041	0.01919995	0.014160253	0.123650976
0.0	0.57949704	0.5710769	0.562149	0.57687503	0.58761	0.5737641	0.57863235	0.5668982	0.55700344	0.5747409
0.0	0.036982656	0.36045802	0.08696797	0.017420743	0.054717343	0.07521551	0.029524934	0.0632671	0.024008244	0.29189086
0.0	0.01827986	0.16345638	0.06260662	0.011983072	0.012416901	0.024137886	0.0101336595	0.03571035	0.028848737	0.04688565
0.0	0.5797331	0.57027775	0.5596039	0.5765572	0.584122	0.5704446	0.5797653	0.5677365	0.5562657	0.5740466
0.0	0.020924889	0.081963405	0.05671474	0.01875064	0.30789226	0.03359356	0.0061513684	0.078332625	0.020747386	0.029049285
0.0	0.59361035	0.86547446	0.6201608	0.53507596	0.24150687	0.577415	0.61744404	0.56334335	0.44005364	0.8218115
0.0	0.036874834	0.36589462	0.08705949	0.017341398	0.05497937	0.07622055	0.029739868	0.063325025	0.0245149	0.2962854
0.0	0.018364716	0.16286354	0.06238247	0.011922024	0.012599475	0.024005601	0.0101579055	0.03573177	0.028653722	0.04702873
0.0	0.036058467	0.1553833	0.029103689	0.03524809	0.7364773	0.09627576	0.017402902	0.110859334	0.024397206	0.1257369
0.0	0.018186871	0.17362761	0.0753082	0.016273612	0.57315165	0.14290763	0.016432246	0.28460422	0.024619047	0.1453366
0.0	0.5336028	0.8488141	0.5871454	0.4547007	0.29947394	0.53880066	0.46338907	0.5753584	0.68197316	0.7759411
0.0	0.6887633	0.7723849	0.53234226	0.66453105	0.8423178	0.61890864	0.60726124	0.50743383	0.48788223	0.6586095
0.0	0.022681404	0.052097995	0.02878017	0.014743333	0.12423056	0.012481304	0.014903213	0.07216744	0.056589503	0.04204822
0.0	0.022524266	0.052264825	0.028801896	0.0147173945	0.120513596	0.0124745	0.014820582	0.07095564	0.055306688	0.042284913
0.0	0.10264661	0.15716177	0.07394793	0.026975092	0.4840995	0.053366233	0.01877484	0.0929077	0.02681096	0.17825566
0.0	0.040872708	0.04558593	0.035834473	0.016816257	0.015323643	0.054502655	0.02493241	0.022656221	0.010811975	0.012200327
0.0	0.030205926	0.17500754	0.056229234	0.024642594	0.03358194	0.085711546	0.02030987	0.28129753	0.02498543	0.17960797
0.0	0.022537455	0.34728774	0.061477862	0.028892344	0.06668332	0.07935364	0.019547869	0.23572388	0.015559118	0.15367773
0.0	0.022189116	0.3388352	0.06053432	0.028880281	0.064156145	0.07758677	0.019385513	0.2320215	0.015467445	0.14977853
0.0	0.022282492	0.33754855	0.06083176	0.028952358	0.064182244	0.07712735	0.019239085	0.23016837	0.015443007	0.15083666
0.0	0.04163916	0.078767076	0.069086395	0.021047356	0.07739836	0.16681108	0.016700685	0.049507488	0.023793	0.04211486
0.0	0.040976238	0.07678648	0.06810561	0.020875277	0.07603521	0.16250104	0.016508067	0.04848596	0.023609005	0.040445946
0.0	0.041157752	0.07661723	0.06825678	0.020900661	0.07601568	0.16177914	0.016366715	0.048123073	0.023583068	0.04102434
0.0	0.01827091	0.1816115	0.06615603	0.019965606	0.35464033	0.023736559	0.01686648	0.09177417	0.026525727	0.04228073
0.0	0.037676305	0.34662998	0.039354093	0.026705688	0.50719726	0.13016114	0.016994372	0.03311714	0.039306026	0.21171455
0.0	0.03728073	0.33576512	0.03869701	0.026691934	0.48727104	0.12874685	0.016937058	0.032737993	0.038621258	0.20945974
0.0	0.037407037	0.33409902	0.038958106	0.026739309	0.4878467	0.1282299	0.016755447	0.03246679	0.038470354	0.21049917
0.0	0.022797009	0.17439318	0.034215093	0.027104521	0.032807406	0.021636242	0.01594392	0.055263218	0.025862565	0.029009622
0.0	0.041170366	0.36396375	0.06833242	0.020574667	0.10422523	0.062214132	0.03070682	0.11517484	0.025647836	0.1313183
0.0	0.040814146	0.3568218	0.067833304	0.020475764	0.10123652	0.061346933	0.030315172	0.11316424	0.025383748	0.12789641
0.0	0.040916707	0.3554402	0.06816639	0.020491712	0.10128794	0.06119735	0.030017432	0.11255301	0.025231024	0.12902954
0.0	0.032414287	0.2672058	0.064716205	0.023427939	0.32117105	0.096064135	0.032524444	0.04195002	0.029638574	0.14163299
0.0	0.5780286	0.5680985	0.56203634	0.5754138	0.58345705	0.57207346	0.57780635	0.5674022	0.5564536	0.5736581
0.0	0.5778788	0.5693494	0.56198573	0.5774054	0.5851319	0.57233953	0.5779087	0.5690938	0.55852294	0.5742539
0.0	0.013126521	0.08168693	0.022519294	0.021714672	0.31728333	0.016071672	0.0107693225	0.030085063	0.013089523	0.028172754
0.0	0.57765913	0.5697873	0.5614734	0.575971	0.58711046	0.5709867	0.57716644	0.56717914	0.5578381	0.573921
0.0	0.02812917	0.12767926	0.03995542	0.025492225	0.21675205	0.07888942	0.017823262	0.26219776	0.026158035	0.096539415
0.0	0.53078836	0.5587663	0.5448591	0.63663214	0.6652225	0.64494675	0.5800305	0.70083326	0.6439306	0.5393281
0.0	0.017802088	0.05779145	0.0316496	0.016919505	0.233932	0.057512183	0.013968432	0.050069563	0.0102554	0.06352781
0.0	0.5839052	0.6402232	0.50676906	0.68192124	0.60742146	0.7547823	0.47751978	0.57336175	0.37015378	0.54708683
0.0	0.16284065	0.7317951	0.12662598	0.07667448	0.99108034	0.57935935	0.052810907	0.8334995	0.67485553	0.37239552
0.0	0.13410766	0.7393481	0.16810474	0.073397845	0.991833	0.49693108	0.04837527	0.78860646	0.5863387	0.85529923
0.0	0.10681889	0.72541493	0.17539462	0.07677785	0.9918894	0.6314765	0.070219174	0.8540041	0.4613042	0.8337191
0.0	0.22110265	0.7916501	0.19917503	0.067940466	0.9920277	0.50210637	0.07485564	0.8639692	0.8120742	0.8713992
0.0	0.17585474	0.79366726	0.14762886	0.078754626	0.9883465	0.5872739	0.081908956	0.7712198	0.52230316	0.81366235
0.0	0.1573261	0.75806665	0.1800178	0.08059502	0.9907047	0.6638577	0.04130414	0.9040958	0.63433295	0.78109527
0.0	0.115585275	0.76850283	0.12621765	0.0843725	0.9937785	0.5881594	0.07854571	0.6799904	0.7905665	0.78822345
0.0	0.57831585	0.5723569	0.56230426	0.57867056	0.58781844	0.5722962	0.5806909	0.56843275	0.5595839	0.57640797
0.0	0.5772843	0.5699545	0.5623085	0.5752961	0.58488846	0.5691307	0.57854295	0.56644815	0.55622095	0.5760456
0.0	0.57822144	0.56964767	0.5606031	0.57606757	0.58338034	0.5708005	0.5780468	0.5660406	0.557654	0.5729797
0.0	0.5794495	0.56828403	0.5626676	0.57602286	0.58946735	0.57142544	0.5790869	0.5654049	0.55793226	0.576968
0.0	0.57853	0.5700684	0.56260115	0.5757703	0.5799565	0.57128847	0.57814765	0.5671251	0.55758274	0.57528037
0.0	0.577469	0.56858706	0.5604649	0.5757299	0.5847775	0.5683937	0.57815653	0.56710446	0.55862874	0.5748198
0.0	0.57771546	0.56803435	0.5603842	0.57559615	0.5857361	0.5711441	0.57696426	0.56849277	0.5572182	0.5758303
0.0	0.57818633	0.5695156	0.5618114	0.57483673	0.58323604	0.571793	0.57774365	0.566656	0.55860037	0.5759979
0.0	0.030722093	0.068507984	0.04267098	0.011606429	0.39681113	0.023669668	0.0058804443	0.081946515	0.014488797	0.0027699154
0.0	0.57868075	0.5692695	0.562829	0.57591933	0.58401203	0.57106316	0.5776566	0.56714463	0.5562541	0.5741422
0.0	0.5782785	0.5699928	0.5605447	0.5769838	0.5895452	0.57374686	0.5786382	0.5660288	0.5588767	0.5758938
0.0	0.57731616	0.5682473	0.5618294	0.57581913	0.5816057	0.57106525	0.5778942	0.56472105	0.5575	0.57573915
0.0	0.009492239	0.0650793	0.040156923	0.020156363	0.13182667	0.03222346	0.014515567	0.054875754	0.0057512005	0.021650096
0.0	0.014822636	0.07287896	0.05162654	0.021010347	0.026331026	0.017503152	0.014581264	0.024399543	0.03421689	0.026884956
0.0	0.021417208	0.030641532	0.035793766	0.016473582	0.29173788	0.025001677	0.015874775	0.092987984	0.014800183	0.028853245
0.0	0.016405448	0.042505626	0.04170713	0.015103538	0.747077	0.02563307	0.0073169717	0.034771297	0.0252569	0.05105435
0.0	0.5783172	0.56881255	0.561779	0.57652545	0.5828209	0.5694107	0.5778164	0.5674495	0.5573978	0.5771508
0.0	0.031460714	0.06353657	0.05209878	0.011181895	0.70652795	0.024308547	0.012556089	0.021378787	0.0150463665	0.33893487
0.0	0.57844347	0.56952703	0.56130284	0.57594585	0.58005965	0.572012	0.57817525	0.5681263	0.55768347	0.5751013
0.0	0.57815444	0.5713143	0.5624471	0.5762735	0.5858001	0.57294863	0.5797254	0.56810653	0.55776095	0.5757481
0.0	0.57807684	0.5683575	0.56112546	0.5759263	0.58396995	0.5715909	0.57749367	0.56481886	0.5586474	0.5759431
0.0	0.57942414	0.570099	0.5622955	0.57666284	0.5853518	0.5724652	0.57794106	0.568625	0.5586377	0.57441527
0.0	0.57788616	0.569805	0.5615481	0.57596844	0.5851706	0.5705404	0.57792383	0.5680011	0.5572089	0.5749048
0.0	0.023156974	0.06694824	0.053672906	0.011450345	0.2649041	0.03374358	0.010728349	0.07004048	0.024395583	0.0414819
0.0	0.5802541	0.57053334	0.5638187	0.57636976	0.58811104	0.57354134	0.5783768	0.5673194	0.5587533	0.57449615
0.0	0.5771761	0.5690038	0.56032044	0.5753462	0.58465195	0.5718701	0.57838917	0.5648981	0.55704254	0.57674646
0.0	0.4794962	0.741068	0.61009866	0.63700473	0.576879	0.7205448	0.54752535	0.30056822	0.6809157	0.7547714
0.0	0.013113796	0.1096102	0.040099617	0.015600165	0.04249745	0.017507466	0.012398974	0.090532936	0.024479574	0.03821855
0.0	0.5771056	0.567883	0.5599586	0.57438934	0.58346736	0.5724883	0.5784373	0.56697845	0.55617964	0.5750152
0.0	0.020757327	0.087203614	0.05808309	0.007205867	0.5819015	0.025054943	0.014282471	0.03309227	0.020088673	0.123543024
0.0	0.043874536	0.17789409	0.024501435	0.016576154	0.0061817365	0.09526499	0.017463189	0.14299273	0.01730616	0.14487876
0.0	0.57683975	0.5692164	0.56208986	0.5762557	0.58481514	0.57301366	0.57771057	0.56865823	0.5562126	0.57460225
0.0	0.578874	0.569436	0.5613519	0.57609075	0.58865666	0.572831	0.5794478	0.5678833	0.5573205	0.5721739
0.0	0.019857906	0.04935163	0.08005756	0.014024196	0.4266477	0.047765292	0.012192267	0.064245895	0.030057484	0.044042334
0.0	0.046675783	0.12482499	0.06786507	0.017426124	0.3967305	0.06511915	0.013625795	0.06299474	0.024494467	0.05473169
0.0	0.01725744	0.047124155	0.116631374	0.028776577	0.24936865	0.013866196	0.012799048	0.09025106	0.013168491	0.036316283
0.0	0.5777954	0.56957364	0.56150484	0.5763521	0.5863291	0.5711803	0.57653856	0.56741214	0.557055	0.57453424
0.0	0.5770889	0.57034266	0.5623404	0.5760217	0.58392656	0.5710102	0.5778653	0.5678979	0.55533683	0.57293546
0.0	0.011881224	0.031233253	0.02092714	0.014888289	0.57543534	0.008471401	0.028315078	0.051330402	0.027396107	0.020808032
0.0	0.5441292	0.7339657	0.48245293	0.56279325	0.8969006	0.44935563	0.6170234	0.5947021	0.4549412	0.6356998
0.0	0.015672496	0.06477888	0.03996579	0.026383093	0.09122493	0.016918568	0.01255305	0.030315874	0.041567523	0.03261535
0.0	0.55612355	0.60703295	0.5815795	0.6697905	0.7775093	0.64894557	0.6183892	0.7257154	0.57068515	0.6272088
0.0	0.57798094	0.56994975	0.5623535	0.57635695	0.587414	0.57078487	0.5786644	0.56678396	0.5571645	0.57599
0.0	0.013573311	0.092590526	0.031045849	0.023031298	0.73647106	0.03487238	0.018224038	0.020345546	0.01641369	0.015683202
0.0	0.5793156	0.6941285	0.5873092	0.65317595	0.31816947	0.5614991	0.5317864	0.30149958	0.567673	0.7143085
0.0	0.57902426	0.56920916	0.56151956	0.5760778	0.58068264	0.572103	0.5775169	0.5677494	0.5563187	0.5739802
0.0	0.59235054	0.65914893	0.51609015	0.74051493	0.73693097	0.5739055	0.5821085	0.49296337	0.618844	0.6989723
0.0	0.021670345	0.03162731	0.0300327	0.028103624	0.09741655	0.024058552	0.01137203	0.034324627	0.014341114	0.028812412
0.0	0.02677883	0.06348793	0.027611984	0.011701543	0.084057204	0.013056724	0.009860805	0.109992735	0.010589431	0.01621331
0.0	0.5783806	0.568315	0.5597187	0.5759531	0.5860087	0.57040566	0.57832503	0.5667092	0.55613637	0.5747157
0.0	0.056906763	0.21944265	0.06028365	0.036962707	0.58524424	0.10748136	0.012904908	0.08869155	0.039240625	0.151763
0.0	0.055072535	0.34655315	0.06493375	0.02741938	0.7109143	0.075457454	0.016283937	0.09331075	0.052465215	0.11611741
0.0	0.027309554	0.0765043	0.03572138	0.022282321	0.34889302	0.03548037	0.012078113	0.045129366	0.015472412	0.043359976
0.0	0.055817198	0.16258954	0.030819615	0.015553838	0.43501395	0.021208461	0.008359295	0.052203644	0.020714637	0.033648435
0.0	0.6098752	0.7024949	0.5772916	0.64559907	0.6536185	0.4181576	0.7339708	0.30217633	0.4888546	0.57129526
0.0	0.024000803	0.1462978	0.050434757	0.013505898	0.5947236	0.0108303195	0.01948021	0.07031716	0.0099885585	0.01760937
0.0	0.032735877	0.29830906	0.046118397	0.02598709	0.32447642	0.08313817	0.026532877	0.081531055	0.027806211	0.19819118
0.0	0.04574401	0.10962709	0.07330874	0.01261511	0.8483519	0.09469686	0.021464901	0.0321146	0.065945126	0.18303043
0.0	0.5875123	0.58553374	0.5669615	0.5823131	0.609463	0.5836626	0.58573663	0.57454383	0.56679296	0.5862481
0.0	0.072909474	0.29862705	0.05143203	0.023595449	0.39232418	0.14465113	0.023135629	0.10570177	0.016982062	0.20245652
0.0	0.045998883	0.1410357	0.049193565	0.012685424	0.5345774	0.1125663	0.030205045	0.051676467	0.031978335	0.17648697
0.0	0.70945877	0.5977049	0.690624	0.51655567	0.7834315	0.5450169	0.5676735	0.3965471	0.60226697	0.68373543
0.0	0.041125003	0.23316538	0.054281764	0.019398902	0.42730713	0.18084386	0.01748092	0.12656862	0.01867128	0.21230352
0.0	0.04230753	0.11237562	0.0215729	0.011677558	0.43484524	0.05178995	0.015604077	0.06474331	0.009217139	0.027738372
0.0	0.5584137	0.67003524	0.5815142	0.3703125	0.10019563	0.6059192	0.6892542	0.58547944	0.5796114	0.5757805
0.0	0.010796707	0.09090245	0.014838046	0.011281966	0.59729147	0.030409588	0.014212354	0.018944848	0.019586327	0.04149102
0.0	0.012079081	0.19424276	0.036991693	0.012876118	0.16074395	0.07034603	0.033280075	0.08822719	0.03018207	0.07924854
0.0	0.012544726	0.27927643	0.021622444	0.019872162	0.32852185	0.10213208	0.024113405	0.080013916	0.031057404	0.12754777
0.0	0.49772263	0.7949541	0.6293159	0.5830577	0.7734778	0.603864	0.62976164	0.6864614	0.57688046	0.6954019
0.0	0.04219782	0.11008256	0.021129146	0.011528791	0.4147177	0.050235685	0.015326095	0.062641576	0.00896752	0.027687564
0.0	0.019089501	0.19609497	0.044082202	0.017706128	0.116861664	0.04771694	0.019570364	0.04236945	0.027162293	0.09701052
0.0	0.039748393	0.18397966	0.06050651	0.025731387	0.5913376	0.0975947	0.020624697	0.021920199	0.02686493	0.18186556
0.0	0.031105954	0.04787656	0.041593604	0.016623013	0.37622705	0.024145208	0.017797312	0.02756297	0.011755281	0.015012745
0.0	0.031128168	0.048279457	0.041907437	0.016550358	0.36795974	0.024181712	0.01784639	0.028195713	0.011799446	0.015026728
0.0	0.57706314	0.56904566	0.56057376	0.5758349	0.5827149	0.5712696	0.57882404	0.5665519	0.5571527	0.5728947
0.0	0.5769793	0.5701876	0.5601697	0.575039	0.5878994	0.5715031	0.57756984	0.567356	0.55673736	0.57482255
0.0	0.015418911	0.037467543	0.026444405	0.009530314	0.04693894	0.018533763	0.008692036	0.045508023	0.022529947	0.018539531
0.0	0.015433201	0.03751833	0.026462948	0.009541511	0.0480724	0.01858071	0.008707194	0.045495797	0.022589544	0.018794738
0.0	0.032084547	0.1084408	0.038981903	0.011337332	0.18838663	0.073087886	0.01811558	0.14572653	0.045413967	0.05918002
0.0	0.05686982	0.22072884	0.042649828	0.012169179	0.21964969	0.11576828	0.030591585	0.3175339	0.049963426	0.068503395
0.0	0.6557241	0.6700497	0.51423204	0.5782324	0.64758945	0.68453133	0.6925137	0.7874549	0.4520483	0.5031717
0.0	0.5748276	0.56871563	0.5618972	0.5741122	0.587599	0.57173604	0.577286	0.5670723	0.5571184	0.5749129
0.0	0.01621163	0.060278717	0.033372432	0.0149905225	0.3538766	0.03186558	0.010850327	0.006680961	0.020322151	0.06544893
0.0	0.0419349	0.2139443	0.048664883	0.025332171	0.5123019	0.10805071	0.018061968	0.022011893	0.019140873	0.26386487
0.0	0.56554586	0.63637173	0.58875984	0.66351986	0.67921406	0.5687836	0.5594435	0.6018641	0.5577171	0.79631346
0.0	0.041314393	0.20716277	0.048163988	0.025254223	0.49394625	0.10446597	0.017789153	0.022008372	0.01891099	0.26063412
0.0	0.51649487	0.56398	0.7019109	0.48433492	0.5938653	0.62201846	0.47073865	0.35554963	0.55185044	0.34502107
0.0	0.026116572	0.124047674	0.041491676	0.031040963	0.14169781	0.03428311	0.015782429	0.039126568	0.026562965	0.15077202
0.0	0.022176746	0.14394972	0.05591584	0.017626652	0.5405693	0.056074128	0.015473858	0.032029618	0.033410147	0.08444102
0.0	0.57936627	0.5711317	0.5636837	0.5778169	0.58797616	0.57317823	0.5788453	0.56822133	0.5576212	0.57502955
0.0	0.017506482	0.058986984	0.024945507	0.031497423	0.03546862	0.0088462215	0.017075974	0.026030257	0.014055953	0.037690744
0.0	0.01764462	0.042914923	0.06054106	0.019293293	0.084089294	0.020769961	0.006105572	0.020647265	0.00980658	0.03398467
0.0	0.021756401	0.15072043	0.043640137	0.030528229	0.21194951	0.08273575	0.0153314285	0.04963606	0.017452793	0.12521963
0.0	0.019266015	0.123394	0.049017724	0.022810118	0.80417997	0.08715302	0.021552995	0.04752406	0.04215656	0.09118439
0.0	0.019301012	0.18672104	0.03790922	0.011527237	0.053671114	0.020938503	0.012439703	0.105125345	0.032130122	0.014530198
0.0	0.019367328	0.18571852	0.037643686	0.011511138	0.053207226	0.020999646	0.012437998	0.10641061	0.03182227	0.014493047
0.0	0.028014474	0.34648982	0.061522335	0.019873073	0.21559113	0.08360018	0.019092474	0.11587493	0.035844456	0.077543184
0.0	0.5199918	0.7378085	0.5874052	0.6269126	0.33352274	0.5955841	0.56139743	0.46522543	0.51969934	0.45011
0.0	0.027337136	0.3352254	0.061079696	0.01975365	0.20180589	0.08059083	0.018746909	0.113958135	0.03510011	0.07568325
0.0	0.03949396	0.19234382	0.093292296	0.023414264	0.025625885	0.09042556	0.032765318	0.09177054	0.034143895	0.076870985
0.0	0.049413566	0.22463931	0.082062185	0.01853728	0.363733	0.119627014	0.026454125	0.3155885	0.044864684	0.259075
0.0	0.0012463756	0.1678114	0.06322727	0.02627335	0.8116047	0.055665705	0.018581267	0.08024999	0.047324266	0.00032666646
0.0	0.03618658	0.08635701	0.056633547	0.010853377	0.0106231375	0.031014135	0.011896803	0.041084033	0.03744289	0.04954811
0.0	0.46488407	0.64221317	0.49808338	0.60668147	0.72834146	0.7015807	0.6418731	0.49584824	0.5474348	0.70103097
0.0	0.55966705	0.7865755	0.5202636	0.36170122	0.63842875	0.527011	0.43140924	0.6038893	0.60166204	0.6504716
0.0	0.040934965	0.11948552	0.059739996	0.013455914	0.03344272	0.090748735	0.022631777	0.111203514	0.04172702	0.4325876
0.0	0.14345314	0.58740646	0.46971163	0.06853448	0.9808992	0.31289044	0.04925925	0.957576	0.9401223	0.9102108
0.0	0.5791819	0.5678601	0.55941	0.5758749	0.5854853	0.5699464	0.5760253	0.56604594	0.55796504	0.57649684
0.0	0.028412903	0.14586899	0.059662525	0.022254122	0.50215256	0.0943336	0.01167681	0.011754794	0.041935045	0.15952744
0.0	0.031268883	0.037568744	0.031129617	0.010590246	0.1325355	0.02489243	0.018753348	0.03886056	0.030541807	0.057880748
0.0	0.023307296	0.15438466	0.056108527	0.029490374	0.83123124	0.08718098	0.022856317	0.27463564	0.02982141	0.14008628
0.0	0.023226313	0.15103818	0.056336496	0.029466042	0.81902474	0.08463336	0.02276785	0.26960164	0.029355753	0.13716492
0.0	0.65213156	0.6233278	0.49657467	0.5882742	0.62252575	0.57054114	0.5724669	0.53037924	0.6107196	0.60038334
0.0	0.013820422	0.106222086	0.042495392	0.0141331665	0.060172655	0.018065376	0.013060178	0.013414263	0.05848893	0.034770824
0.0	0.053662967	0.15155916	0.0649092	0.021259533	0.21899758	0.0818034	0.02317016	0.18809098	0.019663997	0.1366056
0.0	0.024550417	0.06631561	0.058083277	0.015050636	0.092108876	0.018252796	0.01206928	0.06157172	0.014019444	0.04788119
0.0	0.052653335	0.6580421	0.17900673	0.07715176	0.96581215	0.38118437	0.050025955	0.68264854	0.6207312	0.5553848
0.0	0.026337255	0.054053012	0.02310776	0.013117295	0.024085408	0.023046952	0.008811521	0.06198881	0.020676166	0.014210817
0.0	0.5792836	0.5687568	0.5592279	0.57566327	0.58487546	0.57174605	0.57823294	0.5672843	0.5565701	0.575042
0.0	0.5549214	0.6928523	0.51091474	0.65159017	0.3829655	0.83311635	0.49638942	0.47926754	0.40393117	0.725244
0.0	0.026358057	0.2461405	0.03709264	0.011663983	0.107186474	0.08689657	0.012246246	0.027030293	0.023124691	0.023615062
0.0	0.042065386	0.26663923	0.045095474	0.03405022	0.60386926	0.263917	0.015586538	0.08156252	0.04378345	0.10783964
0.0	0.800436	0.65364933	0.54387265	0.6721279	0.84432477	0.44029662	0.56861746	0.5565154	0.54884297	0.68210834
0.0	0.021117192	0.048516918	0.0592248	0.011213304	0.29637864	0.030199425	0.0134018	0.03597248	0.017700413	0.021754554
0.0	0.04009715	0.18722327	0.04735533	0.016258795	0.58975494	0.11166363	0.010393169	0.11912126	0.029843535	0.07057881
0.0	0.040055454	0.186996	0.04747017	0.016256126	0.58893704	0.11220168	0.010434722	0.11966433	0.03002145	0.070454545
0.0	0.0403336	0.18797575	0.047886223	0.016288398	0.5893237	0.11265757	0.010469709	0.11918165	0.029787727	0.07061708
0.0	0.5750609	0.6088608	0.6360955	0.55155104	0.9032766	0.8111106	0.5880996	0.6348131	0.6536278	0.6033393
0.0	0.036633436	0.0690494	0.025183922	0.03252327	0.06072305	0.024890805	0.016610429	0.37389287	0.021230942	0.037335988
0.0	0.0004178239	0.19335291	0.052499894	0.012750229	0.7020794	0.12298734	0.021112835	0.30704767	0.03619665	0.2688813
0.0	0.02117161	0.09013573	0.040055178	0.009285201	0.77317536	0.050177068	0.012504641	0.47191998	0.031380307	0.064078905
0.0	0.54969364	0.6992651	0.57761353	0.65450364	0.7943883	0.6439881	0.65555215	0.4946	0.6399886	0.92217296
0.0	0.033262316	0.30142453	0.09210062	0.019330192	0.64420944	0.13548848	0.019483525	0.051800128	0.036883693	0.07973436
0.0	0.031925533	0.385455	0.10185296	0.013358611	0.7131782	0.15009858	0.017397823	0.23822072	0.046349924	0.26614112
0.0	0.5902465	0.64594597	0.55136144	0.6363537	0.49741054	0.5288738	0.69473577	0.59033465	0.533636	0.7237816
0.0	0.024278995	0.062221892	0.040355965	0.015441708	0.5848064	0.03472362	0.012227054	0.015461636	0.022734506	0.021974847
0.0	0.024008041	0.059584413	0.040395036	0.015230745	0.57521933	0.034106247	0.012103315	0.015152529	0.022492582	0.021565307
0.0	0.024305748	0.05972928	0.04028891	0.015169077	0.56619436	0.03430964	0.01213	0.014991093	0.02239657	0.02152057
0.0	0.57369965	0.6253022	0.5869583	0.65355027	0.6568929	0.58654517	0.6739681	0.59455097	0.4897072	0.4846505
0.0	0.032598555	0.15331888	0.029221885	0.019390803	0.34385493	0.13515443	0.0100688	0.13558784	0.025220182	0.122933105
0.0	0.032650113	0.1536327	0.029302355	0.019409826	0.34295586	0.13534522	0.010093793	0.13578698	0.025248386	0.12296259
0.0	0.07192531	0.33935812	0.066949174	0.0076287584	0.3866915	0.09606316	0.031496666	0.03573135	0.01384331	0.25088948
0.0	0.0969959	0.18308447	0.06125667	0.014038347	0.027396861	0.08174198	0.019818844	0.0906399	0.018320404	0.31294173
0.0	0.68301725	0.7517478	0.5384657	0.3455256	0.8038291	0.60624075	0.66368943	0.4227147	0.6058303	0.6497299
0.0	0.56995	0.6398335	0.57475936	0.66636497	0.8521874	0.6860113	0.5503305	0.55968535	0.48988405	0.7171495
0.0	0.5772702	0.56960714	0.56217706	0.5750818	0.58371276	0.5708979	0.57836974	0.56621546	0.55734706	0.57368255
0.0	0.5775789	0.5698829	0.56224793	0.5771438	0.5860911	0.5716186	0.5783892	0.5683549	0.5594395	0.5741903
0.0	0.06345925	0.38596937	0.08089969	0.04303199	0.6868709	0.35504594	0.021031637	0.1090975	0.05200724	0.18115078
0.0	0.5780234	0.56959885	0.5617872	0.57542807	0.58877915	0.57091194	0.5784574	0.56745756	0.55564374	0.5756669
0.0	0.029813875	0.13002823	0.045053367	0.023863193	0.35267976	0.06873134	0.019955488	0.029917082	0.04394009	0.15000916
0.0	0.026349757	0.05822569	0.05204299	0.008667713	0.17170022	0.027382793	0.012237147	0.22893098	0.016616264	0.03326454
0.0	0.0478021	0.028762694	0.03777784	0.0118112005	0.021631839	0.049421515	0.00675221	0.006591879	0.01816865	0.04776128
0.0	0.037879035	0.047218326	0.055230144	0.015616401	0.6312524	0.019543353	0.016969727	0.08032527	0.015945775	0.06676792
0.0	0.013533135	0.028299576	0.042865045	0.016095918	0.08893853	0.017975569	0.011291033	0.23767936	0.011882477	0.036711078
0.0	0.039556105	0.13712598	0.107429385	0.038560454	0.5945565	0.10452985	0.023681493	0.014298612	0.02543886	0.11809847
0.0	0.021039099	0.04851647	0.059996616	0.0258482	0.4049803	0.03305642	0.02167723	0.004989286	0.014530068	0.02208403
0.0	0.029141506	0.059867155	0.050068457	0.015594653	0.2798047	0.026211979	0.008176286	0.008599414	0.012352512	0.03458327
0.0	0.57783955	0.57247347	0.5605068	0.5774221	0.5824246	0.5710208	0.5780267	0.56807345	0.5577808	0.5756793
0.0	0.57847995	0.56919026	0.56260324	0.5782636	0.58879983	0.57262427	0.57893753	0.56871253	0.5585054	0.5742681
0.0	0.5791554	0.572391	0.5606104	0.5773618	0.5818109	0.5716268	0.57848865	0.5680731	0.55695516	0.57705706
0.0	0.021132968	0.1849025	0.06503659	0.018387884	0.28998485	0.09031885	0.008651041	0.16147965	0.034912813	0.17631757
0.0	0.5782313	0.56922746	0.5615398	0.578752	0.5838507	0.5725668	0.5776043	0.5679686	0.5596874	0.5749113
0.0	0.57869506	0.57222605	0.55950487	0.57750803	0.58514917	0.5717083	0.5778063	0.5662598	0.5570929	0.5770435
0.0	0.5780414	0.56891376	0.5598771	0.5789136	0.5880303	0.5732282	0.57767797	0.5681488	0.5590918	0.57357264
0.0	0.5789499	0.57120174	0.56064034	0.576886	0.5827081	0.5723099	0.5775506	0.5689771	0.5583911	0.57736063
0.0	0.043298926	0.5013585	0.05674199	0.018599035	0.22214808	0.075730234	0.012707383	0.05457958	0.03612611	0.012668784
0.0	0.5789995	0.56961143	0.56255573	0.5781952	0.5845758	0.573161	0.5779031	0.56677634	0.55794835	0.57378906
0.0	0.57871306	0.5722277	0.5607523	0.57731414	0.58791065	0.57331496	0.57804453	0.56738603	0.5574786	0.5754059
0.0	0.5792056	0.5716129	0.56021345	0.5772439	0.5826995	0.5727307	0.5781414	0.56863976	0.5575803	0.5767499
0.0	0.014978296	0.16067745	0.009585172	0.021207923	0.35600924	0.11677928	0.011688211	0.12733187	0.01582927	0.08557388
0.0	0.025514683	0.20296884	0.028186558	0.035082404	0.37964398	0.06131883	0.012584321	0.04425072	0.02864871	0.12730424
0.0	0.046837706	0.13678491	0.05051242	0.018820392	0.57876045	0.12970154	0.018002383	0.14690273	0.01882171	0.10887773
0.0	0.02888965	0.11897725	0.03010233	0.00631751	0.5815327	0.15793145	0.012161941	0.011108809	0.044189434	0.1420094
0.0	0.5783496	0.57077247	0.5593509	0.5757491	0.58323646	0.5712807	0.5780225	0.56903267	0.5575244	0.57623076
0.0	0.03206176	0.0670311	0.052026723	0.01130373	0.7151318	0.0253568	0.012644365	0.021767078	0.015425992	0.3412579
0.0	0.5774578	0.56974435	0.5625234	0.578553	0.58857834	0.5726894	0.5791446	0.5682393	0.55971724	0.5741035
0.0	0.5780852	0.57208985	0.5592872	0.5758801	0.5828866	0.57160085	0.5780981	0.5691199	0.55803496	0.5761571
0.0	0.57872355	0.572074	0.5605056	0.5771145	0.58245915	0.5702663	0.57810193	0.5679841	0.557548	0.5768605
0.0	0.5778426	0.56862783	0.5611414	0.57560635	0.58732367	0.57097363	0.5790552	0.56775624	0.5593167	0.57430965
0.0	0.57815295	0.57197624	0.55941087	0.5771819	0.5836572	0.57280093	0.5776297	0.56936985	0.55726874	0.5765011
0.0	0.037036173	0.1880186	0.10146583	0.020131968	0.74440306	0.109057695	0.024820628	0.103596866	0.027238857	0.19923975
0.0	0.57772124	0.5680917	0.56259	0.5772738	0.5852707	0.5719412	0.5788769	0.56780136	0.55958015	0.57467806
0.0	0.5779958	0.57197326	0.560224	0.5770294	0.5869259	0.5716656	0.57864803	0.56500983	0.55726063	0.574952
0.0	0.5770351	0.5699516	0.5615316	0.5761132	0.5844925	0.5719656	0.5777489	0.56641215	0.55643624	0.57402176
0.0	0.0895312	0.7106912	0.1441905	0.08669095	0.9833499	0.51973146	0.029491667	0.84794956	0.6819612	0.72116184
0.0	0.5778858	0.5713539	0.5600714	0.57732147	0.58578354	0.5717747	0.5779954	0.56572515	0.55718994	0.57552224
0.0	0.57748693	0.5699677	0.5600419	0.57618684	0.58394533	0.5720996	0.57769674	0.56782824	0.55744255	0.57501996
0.0	0.57778466	0.57133305	0.5593984	0.5759398	0.5881615	0.5706738	0.57862294	0.56628335	0.5570288	0.5755826
0.0	0.57849294	0.5694277	0.5600954	0.5758388	0.5851518	0.571955	0.57817465	0.5678668	0.5579529	0.5726479
0.0	0.09685537	0.6977809	0.19537866	0.08238167	0.9674868	0.49654537	0.046483207	0.7092748	0.7627937	0.7455597
0.0	0.57808286	0.57119775	0.5591392	0.57678545	0.58721787	0.57176065	0.57717603	0.5656566	0.5577329	0.57545954
0.0	0.5781924	0.57004607	0.56140065	0.576605	0.58350086	0.5721015	0.5776019	0.5666298	0.5567502	0.5750834
0.0	0.57830775	0.5707232	0.55941594	0.5763141	0.58441025	0.571786	0.57904595	0.5659175	0.5576666	0.57277936
0.0	0.5767647	0.5709557	0.55940527	0.57665193	0.5879914	0.5716572	0.5784675	0.56610376	0.5576075	0.57542986
0.0	0.20153475	0.63237447	0.031668935	0.077846795	0.98750246	0.53553444	0.03819614	0.83138376	0.7077762	0.7323128
0.0	0.025992928	0.06366718	0.019438615	0.01986466	0.18449326	0.025596753	0.006867344	0.015970822	0.010548657	0.029986868
0.0	0.028562516	0.056814425	0.032352258	0.011902533	0.32367304	0.052172855	0.0109549165	0.061465178	0.010212182	0.037235357
0.0	0.016144402	0.043847565	0.021665629	0.0047469884	0.09893783	0.050143607	0.012539883	0.0056422027	0.020821638	0.024871184
0.0	0.5777585	0.57138395	0.5592953	0.57425576	0.58803177	0.57123435	0.57832474	0.56460255	0.5573789	0.57462054
0.0	0.5778206	0.5698674	0.56118524	0.5753756	0.586069	0.5715845	0.5781687	0.5680865	0.5575801	0.57365954
0.0	0.57760096	0.5712777	0.5601385	0.576844	0.5875607	0.57146835	0.57859874	0.56589186	0.55829674	0.574977
0.0	0.5775241	0.5704752	0.5609385	0.5740247	0.5848103	0.56946135	0.57808876	0.56849176	0.5552586	0.573526
0.0	0.10599871	0.7252995	0.18256186	0.097275436	0.9943287	0.5103428	0.07438788	0.76784	0.55433184	0.82347435
0.0	0.5778016	0.5701807	0.5593118	0.57692087	0.5871161	0.5715614	0.5774145	0.56623775	0.5571512	0.5759622
0.0	0.57761586	0.5684281	0.56148094	0.5758823	0.5845921	0.5713606	0.5774359	0.566692	0.5570137	0.57405245
0.0	0.57499117	0.5698393	0.56113565	0.5741427	0.5853621	0.5710707	0.5777826	0.5672502	0.55683064	0.5750982
0.0	0.03771672	0.0392009	0.041351136	0.015073698	0.10528063	0.027804155	0.012855419	0.042798236	0.015758796	0.023135563
0.0	0.033582132	0.14473093	0.042614117	0.02391888	0.61825967	0.1933633	0.026723076	0.21895209	0.0067071696	0.06615675
0.0	0.03193443	0.19350871	0.051670365	0.018407285	0.19320612	0.053173214	0.013606261	0.18132798	0.014745742	0.14281449
0.0	0.5785457	0.5703866	0.56180656	0.57638454	0.5823782	0.5717122	0.5791078	0.5687834	0.5564246	0.5723328
0.0	0.5346333	0.6016618	0.6423503	0.56730425	0.81033546	0.52238065	0.5008456	0.79331213	0.5098782	0.6779995
0.0	0.021505654	0.07842325	0.022238037	0.013132693	0.024804134	0.020222925	0.014531085	0.042189475	0.0092234	0.031050876
0.0	0.33103022	0.63301516	0.27489817	0.5120355	0.40809396	0.6220888	0.66344744	0.5778721	0.65182924	0.5541141
0.0	0.019032823	0.03868473	0.013456832	0.011475102	0.027347237	0.015675262	0.011544059	0.046239488	0.012180504	0.025253663
0.0	0.577098	0.5682391	0.5619845	0.57458496	0.58062696	0.5710873	0.5776301	0.5660939	0.5562924	0.57393885
0.0	0.5775209	0.56998026	0.56245905	0.5747785	0.5845848	0.5712392	0.5781874	0.56754446	0.5580231	0.57406205
0.0	0.5754544	0.61331695	0.5661789	0.59006405	0.3394608	0.6125249	0.8179156	0.5152258	0.5969399	0.44561973
0.0	0.02279869	0.045006175	0.029838743	0.014024157	0.32890433	0.020889798	0.011984813	0.02760717	0.05568446	0.009774631
0.0	0.5777965	0.5706378	0.56105834	0.5740736	0.5851262	0.57130635	0.578862	0.5689016	0.55702055	0.57548344
0.0	0.57803196	0.57144135	0.56006294	0.57469255	0.5874004	0.5726396	0.5775457	0.56616914	0.5576096	0.5760235
0.0	0.042711034	0.19739938	0.047586065	0.014111471	0.016596524	0.0972444	0.008978183	0.036872074	0.018354196	0.11456264
0.0	0.16381972	0.8284446	0.08503076	0.091522716	0.6880624	0.5566038	0.040110823	0.8083685	0.43611294	0.7792818
0.0	0.5900287	0.6768137	0.54579085	0.6020529	0.6526707	0.56949	0.56966335	0.30239996	0.58036625	0.80996805
0.0	0.055290237	0.2259493	0.043462507	0.023467258	0.1776817	0.18718268	0.011683954	0.019182539	0.036830865	0.19025387
0.0	0.02450233	0.05728872	0.09194858	0.017546196	0.37877193	0.022926433	0.015001419	0.008603778	0.014922568	0.05614901
0.0	0.06899372	0.31259704	0.074913435	0.057292584	0.44890675	0.10734465	0.0100374045	0.025494896	0.0463461	0.17699522
0.0	0.03731535	0.14215183	0.08455419	0.022503315	0.5726519	0.10517474	0.015948543	0.03738675	0.034956377	0.1808964
0.0	0.024506286	0.056808162	0.09136625	0.017547281	0.37497643	0.022810612	0.014877516	0.008511383	0.014936593	0.055927947
0.0	0.7664661	0.8545899	0.61494666	0.85061526	0.6876708	0.61786795	0.48315495	0.23251097	0.7144248	0.6388159
0.0	0.024482997	0.05634423	0.092006445	0.017501356	0.37267876	0.022771116	0.014859083	0.008462843	0.0149992695	0.055626165
0.0	0.030895658	0.120328665	0.042255193	0.02056625	0.3038526	0.02998693	0.016178194	0.07908455	0.018513598	0.05274852
0.0	0.03190728	0.14029802	0.065368906	0.014519012	0.28547	0.109862864	0.032918017	0.028129913	0.057095975	0.13291739
0.0	0.5911361	0.7011816	0.39233598	0.5770187	0.4972875	0.48734006	0.66892225	0.4098761	0.4310478	0.6594046
0.0	0.026817886	0.10893906	0.03468671	0.018145233	0.12617595	0.01639132	0.011599608	0.05408344	0.010734433	0.015540743
0.0	0.026714742	0.11491002	0.034602776	0.018140562	0.12941405	0.016690947	0.011745392	0.055104364	0.010975089	0.015605541
0.0	0.026714748	0.11491002	0.034602776	0.018140571	0.12941405	0.016690947	0.011745392	0.055104382	0.010975089	0.015605541
0.0	0.026743189	0.11450749	0.034767237	0.01811169	0.12943576	0.016755305	0.011725621	0.05486549	0.010957907	0.015578914
0.0	0.03922611	0.23007879	0.03845106	0.007596887	0.19861245	0.07114723	0.012578818	0.0965408	0.015858201	0.110917605
0.0	0.57989526	0.5722788	0.5609767	0.57738835	0.58872086	0.57213926	0.57877004	0.5687136	0.5575086	0.57424945
0.0	0.5870805	0.58413374	0.5679506	0.58344805	0.6009415	0.5822221	0.58548045	0.57501477	0.5665292	0.58712924
0.0	0.022190554	0.056687437	0.022948667	0.005431029	0.087704524	0.020442791	0.009146504	0.039069887	0.015591937	0.05463415
0.0	0.57743746	0.570151	0.56111145	0.57667416	0.58356726	0.571492	0.5780257	0.5692989	0.55830175	0.5737876
0.0	0.51005447	0.63691485	0.47980866	0.46334976	0.73773986	0.72135043	0.5012848	0.60227346	0.5426817	0.68142134
0.0	0.059956588	0.21416359	0.058848917	0.021022277	0.35423574	0.12129153	0.014982589	0.016666299	0.024989834	0.14834808
0.0	0.045382187	0.16927661	0.057043765	0.014879011	0.7014277	0.12598242	0.018417114	0.17286992	0.034181725	0.0010824471
0.0	0.5457132	0.7248593	0.503074	0.5083735	0.7906478	0.6192959	0.65943784	0.32695487	0.5389314	0.62856865
0.0	0.42786965	0.55655366	0.6197673	0.51241386	0.85173184	0.5794152	0.5829755	0.37430263	0.6499936	0.48106018
0.0	0.027137144	0.08006291	0.038047533	0.013335765	0.045094714	0.023962509	0.012971363	0.049676955	0.019872585	0.031308997
0.0	0.027179725	0.079995245	0.03796819	0.013330402	0.045457337	0.024005048	0.012981073	0.049772523	0.019809175	0.031161211
0.0	0.027215425	0.08318478	0.03831644	0.013591002	0.046428025	0.024860479	0.013162879	0.05076421	0.019967543	0.03165908
0.0	0.021099212	0.17384005	0.046122815	0.013728536	0.06221769	0.00012622892	0.011438455	0.044131186	0.021604016	0.0189253
0.0	0.018384645	0.065896645	0.0596548	0.019034652	0.3445246	0.021464081	0.016076356	0.06208549	0.016965074	0.024851497
0.0	0.028873393	0.51922405	0.06360545	0.013637643	0.65303355	0.0653064	0.02575844	0.047451824	0.03872195	0.07253862
0.0	0.40833187	0.7073368	0.58564776	0.54929024	0.67334545	0.80176044	0.5739145	0.45190847	0.54826164	0.8270136
0.0	0.055537183	0.49677503	0.050168514	0.034221675	0.9052982	0.05598418	0.014355195	0.026013007	0.020296505	0.14639954
0.0	0.061085723	0.18577468	0.029911907	0.017428573	0.18668973	0.015166789	0.0066724094	0.1539701	0.015892329	0.032489207
0.0	0.06127802	0.18640679	0.030053334	0.017436806	0.18358183	0.015218606	0.006687065	0.1542239	0.016067669	0.03250654
0.0	0.043646205	0.26561517	0.035954453	0.011017981	0.15991211	0.04807957	0.025912397	0.02537982	0.06407042	0.055753123
0.0	0.4828877	0.6405721	0.43488485	0.5939591	0.7664656	0.6424749	0.6910807	0.67917377	0.4008783	0.2674609
0.0	0.05072411	0.13976564	0.036304962	0.019554025	0.1412127	0.0390139	0.014120602	0.030132486	0.055424698	0.07488898
0.0	0.48208594	0.755224	0.47363612	0.46653816	0.41098213	0.57028806	0.68928146	0.35516876	0.5338704	0.46060568
0.0	0.021158708	0.19466923	0.03397422	0.011384399	0.098929115	0.061538268	0.0467538	0.030768558	0.023545615	0.07761634
0.0	0.6999832	0.69637245	0.44258082	0.60821	0.8101905	0.5548934	0.62527883	0.7017094	0.4288659	0.67388064
0.0	0.055448554	0.25340372	0.03311577	0.016430952	0.279434	0.035241384	0.015174691	0.068547435	0.03847018	0.02664103
0.0	0.5749772	0.5696942	0.5623189	0.5738599	0.58248144	0.5715654	0.57773346	0.56674975	0.556683	0.574849
0.0	0.026551777	0.0528604	0.025882619	0.013388471	0.06968412	0.014210643	0.012273241	0.031579975	0.023625003	0.008063799
0.0	0.5529841	0.7034699	0.54652655	0.54247236	0.46007603	0.47193396	0.5328471	0.7800191	0.59948987	0.6084576
0.0	0.58007944	0.5734478	0.5637163	0.5777126	0.58631074	0.57456404	0.58013654	0.56896406	0.55880505	0.5771123
0.0	0.025583217	0.1893446	0.068476245	0.007903178	0.21391246	0.040260572	0.013595943	0.037611976	0.020513302	0.13635048
0.0	0.019441502	0.251614	0.04216733	0.029235372	0.07811468	0.079589	0.014395312	0.13272177	0.016481357	0.055713993
0.0	0.028388705	0.044003874	0.01960655	0.010164495	0.333543	0.017612688	0.009821617	0.026365656	0.011283477	0.022823773
0.0	0.036459584	0.4378647	0.0630988	0.034995843	0.048171543	0.07622951	0.016943768	0.10636293	0.04319561	0.18656164
0.0	0.5381419	0.7596849	0.6186855	0.6578337	0.48842105	0.68100977	0.5567506	0.74119157	0.60428447	0.60366714
0.0	0.02382635	0.40507114	0.06538904	0.01757797	0.07832342	0.08402518	0.01917702	0.068546794	0.029286265	0.16565894
0.0	0.029533735	0.55118644	0.054489926	0.02146611	0.11121366	0.06816019	0.019830083	0.07077958	0.026771089	0.22826606
0.0	0.043767184	0.3691547	0.06550692	0.01258374	0.47710577	0.13269988	0.021675684	0.06686842	0.02309781	0.19093949
0.0	0.032442503	0.5692584	0.07134909	0.016827881	0.7052818	0.114240244	0.018115275	0.055603452	0.02538888	0.104774356
0.0	0.5753974	0.56955063	0.5599148	0.5746682	0.584475	0.5720204	0.577533	0.5669161	0.5558115	0.5743697
0.0	0.023109648	0.20326728	0.033427466	0.008641363	0.11551272	0.13640867	0.023774644	0.05409588	0.016870843	0.16083156
0.0	0.021818718	0.10562025	0.023501037	0.0070593585	0.27115378	0.03424587	0.020449035	0.01664291	0.011188118	0.016163416
0.0	0.040637814	0.36083138	0.041014522	0.011920883	0.13058066	0.10588114	0.014977348	0.030452901	0.016464453	0.084740676
0.0	0.60584366	0.68428516	0.6014449	0.4726869	0.5089101	0.58719826	0.5853434	0.5666387	0.5406712	0.4865581
0.0	0.040230073	0.35040924	0.04055883	0.011875806	0.123495944	0.10292535	0.014806414	0.029874662	0.016184822	0.08219599
0.0	0.5747828	0.56840444	0.56207	0.5745846	0.5861104	0.57268715	0.577721	0.56701857	0.556954	0.5750978
0.0	0.022869484	0.19696216	0.033088222	0.008642486	0.11169137	0.13500594	0.023342967	0.053451575	0.016553177	0.1596578
0.0	0.010579703	0.03726769	0.019564183	0.00869629	0.010339291	0.017195854	0.012770539	0.028266335	0.02478983	0.031218037
0.0	0.030300215	0.24402255	0.03596791	0.0236347	0.023255039	0.12103365	0.025647169	0.055313144	0.016239412	0.11306611
0.0	0.6238694	0.6554297	0.48469642	0.6492356	0.626425	0.7502112	0.7654053	0.6374467	0.3652777	0.47416463
0.0	0.030207148	0.23653944	0.03537911	0.023567397	0.022702847	0.119260065	0.025707293	0.05463276	0.015783044	0.109751634
0.0	0.07783679	0.14445736	0.03981179	0.012861961	0.4430497	0.15071721	0.020371899	0.022613475	0.033412054	0.37365398
0.0	0.070680164	0.10480039	0.048256554	0.018454101	0.14733812	0.09033703	0.025134224	0.036566745	0.027802242	0.30513102
0.0	0.55887616	0.627135	0.6351606	0.6028987	0.8166697	0.48172173	0.62185365	0.5641936	0.74885607	0.5982774
0.0	0.45372954	0.7125399	0.2498989	0.58268005	0.76224804	0.5915234	0.63797677	0.5548091	0.38555983	0.6517486
0.0	0.6252148	0.6662099	0.34091964	0.60340315	0.69040304	0.6431637	0.539732	0.49800396	0.5330078	0.64625746
0.0	0.024875712	0.107751556	0.029932143	0.009772753	0.007622794	0.016846627	0.006156676	0.05657522	0.015773157	0.035901915
0.0	0.08080226	0.14093441	0.057623528	0.0118756	0.57508284	0.078487545	0.020153185	0.13664071	0.028322794	0.0012790589
0.0	0.5762582	0.5694837	0.5605452	0.57653606	0.58471954	0.57115847	0.5782277	0.5662749	0.5576071	0.5749606
0.0	0.5779447	0.56928706	0.5620914	0.5759612	0.5865657	0.5717419	0.57873493	0.56438756	0.5569478	0.5746391
0.0	0.042630557	0.05711859	0.04118034	0.023025163	0.8105534	0.025511974	0.005835403	0.019409712	0.014658647	0.02618648
0.0	0.06796822	0.18570192	0.04435717	0.016041027	0.6816634	0.09766553	0.013839542	0.034381215	0.025231346	0.20607735
0.0	0.5811436	0.6055421	0.6042727	0.52593344	0.64442533	0.5860787	0.6942628	0.61921597	0.59914243	0.55172974
0.0	0.4820527	0.716201	0.5622812	0.63478714	0.5207426	0.70634186	0.65483725	0.46580565	0.6206779	0.45270562
0.0	0.04248765	0.081623696	0.043269474	0.0085300105	0.22976953	0.0150087895	0.011536308	0.009378217	0.016723495	0.049558066
0.0	0.6048082	0.7648329	0.597534	0.7012671	0.67039466	0.6881127	0.5066635	0.57916284	0.58598715	0.7603286
0.0	0.00026124858	0.0032507621	0.00012687535	5.4687756e-05	4.215506e-06	0.0005862567	0.00029079642	7.290243e-05	8.848533e-05	0.00021218252
0.0	0.036888458	0.103093736	0.03064677	0.008903079	0.071979634	0.024235403	0.014747669	0.032404404	0.012345311	0.038481705
0.0	0.57803047	0.56823987	0.5610595	0.5745849	0.58138806	0.57172316	0.5776196	0.5666047	0.5566173	0.5751744
0.0	0.04149372	0.24735723	0.047936726	0.0077804103	0.2305349	0.011258609	0.02137434	0.027216718	0.013802995	0.041247435
0.0	0.5491683	0.8944744	0.4503587	0.50491196	0.4434114	0.5855777	0.5925994	0.5870477	0.6419263	0.5617809
0.0	0.57764375	0.5692775	0.5628407	0.57621956	0.5861765	0.570604	0.577807	0.56617504	0.55558836	0.57468617
0.0	0.043808877	0.36976746	0.065657236	0.012596396	0.47680014	0.13287333	0.021720361	0.06697444	0.023142403	0.19093786
0.0	0.64566255	0.7045855	0.48577026	0.58417827	0.828576	0.61023194	0.6227364	0.62879515	0.55159205	0.8044956
0.0	0.033667784	0.22525258	0.052607995	0.015250577	0.37730962	0.10584704	0.023995576	0.037479185	0.02268784	0.33226535
0.0	0.03121103	0.5961513	0.046697345	0.023822684	0.300163	0.08079962	0.015535063	0.021549648	0.02159508	0.10206225
0.0	0.031228319	0.5997173	0.046734348	0.023849243	0.3141557	0.081747435	0.015727334	0.021574112	0.022065056	0.10320888
0.0	0.023680301	0.43039224	0.03739593	0.018269992	0.4141855	0.1125617	0.02250267	0.046518926	0.015248408	0.09025615
0.0	0.025308546	0.53119713	0.05039841	0.019476298	0.53228277	0.06686156	0.025085501	0.061586257	0.021403892	0.17787655
0.0	0.46496698	0.7876877	0.5072323	0.59969205	0.32569897	0.67832226	0.62480927	0.55071545	0.43929055	0.6495327
0.0	0.03682606	0.15077801	0.038340062	0.014293895	0.12989512	0.090410426	0.007991888	0.057329077	0.041114017	0.16276006
0.0	0.64160305	0.89656544	0.61680496	0.48358446	0.84952337	0.5675763	0.64877194	0.5417546	0.5461548	0.68838483
0.0	0.52735716	0.56407094	0.4840307	0.59495133	0.2849427	0.62778723	0.58621454	0.34617758	0.64160687	0.705808
0.0	0.030691748	0.24133801	0.03745861	0.013794644	0.6651472	0.08243212	0.013055612	0.016745457	0.015896512	0.070807934
0.0	0.036036514	0.3740275	0.03136639	0.016696097	0.7420464	0.10443296	0.016365709	0.013452325	0.03168003	0.12704153
0.0	0.5931576	0.72986513	0.57729554	0.47213757	0.8533642	0.5622319	0.6620775	0.7023338	0.68047756	0.76864654
0.0	0.5467307	0.6477538	0.5984527	0.6194022	0.59560746	0.64339143	0.5706704	0.48293212	0.43007785	0.5789201
0.0	0.01615692	0.11171081	0.031023597	0.008297121	0.37293926	0.019013051	0.0068152156	0.01564699	0.010337744	0.014482657
0.0	0.009388106	0.21292818	0.05026486	0.019062433	0.21308067	0.057424396	0.03209247	0.066304155	0.015195298	0.16748439
0.0	0.029405626	0.23392473	0.032538533	0.018186627	0.14609802	0.08172336	0.0140051665	0.07137274	0.022947699	0.10406169
0.0	0.5035438	0.57495826	0.5817687	0.55362827	0.5917752	0.6203747	0.61061496	0.52185756	0.46094972	0.7716404
0.0	0.018527778	0.30082	0.0284023	0.02080147	0.07819192	0.073870264	0.01076107	0.060266506	0.022085007	0.07670276
0.0	0.011066674	0.03340851	0.04426227	0.01120057	0.5919287	0.031605177	0.015919631	0.008827628	0.011154529	0.049859747
0.0	0.02043586	0.059384722	0.017575525	0.011123958	0.35007122	0.017988354	0.032355715	0.010583933	0.020351982	0.16321939
0.0	0.02109536	0.061775852	0.017879125	0.011303182	0.3679548	0.018826483	0.033011533	0.010864711	0.020728862	0.16558766
0.0	0.02425104	0.066602185	0.040306307	0.017666843	0.2850895	0.07355241	0.023501512	0.06868551	0.023282407	0.12748303
0.0	0.047282	0.0573541	0.03446372	0.0130683	0.15310936	0.038527198	0.01686598	0.108010024	0.013716319	0.025329387
0.0	0.018541172	0.08277166	0.06793159	0.013034769	0.066113666	0.015566408	0.016631113	0.10817807	0.006252537	0.047818314
0.0	0.043099046	0.09841608	0.046943933	0.017025068	0.52130264	0.110551916	0.019165901	0.06672626	0.07324745	0.11320771
0.0	0.015798606	0.14341217	0.03882694	0.017868157	0.627429	0.05532185	0.02978882	0.0598223	0.015691485	0.095880434
0.0	0.10571539	0.74892944	0.22172906	0.053964417	0.016938535	0.6215885	0.08212558	0.750648	0.5597568	0.72276646
0.0	0.041019797	0.16803685	0.029742325	0.016123308	0.8992995	0.055463772	0.027889268	0.2638865	0.01844832	0.111531205
0.0	0.04472412	0.35986924	0.04038284	0.008694567	0.32705474	0.06441168	0.02299482	0.12847416	0.027123375	0.19051374
0.0	0.05703447	0.16496626	0.039760545	0.018586256	0.06572956	0.115968175	0.020286392	0.034839023	0.008742276	0.12549996
0.0	0.02876509	0.056917552	0.021841532	0.013679824	0.39455134	0.020782845	0.016727401	0.030512486	0.0062885936	0.03775822
0.0	0.024269123	0.041574787	0.030345373	0.010437431	0.70536155	0.025818706	0.010387702	0.045573894	0.09552005	0.043015998
0.0	0.14834335	0.8207702	0.06688705	0.11349407	0.97463	0.6881332	0.078841224	0.68898606	0.39646417	0.7952918
0.0	0.13394246	0.7649935	0.2146512	0.13600662	0.9863762	0.6535843	0.049580295	0.6633361	0.6070957	0.72404534
0.0	0.03967207	0.07427166	0.064684756	0.014446874	0.3204191	0.07940954	0.01581005	0.052162953	0.060303744	0.57777786
0.0	0.027809775	0.022310382	0.04417745	0.009495557	0.77603376	0.025538256	0.0073667187	0.021342413	0.032425836	0.04209281
0.0	0.027704211	0.021371355	0.043790027	0.009413995	0.7623285	0.025351103	0.007325743	0.02128847	0.031916257	0.040128745
0.0	0.47942722	0.5173975	0.57760966	0.64816314	0.80818343	0.803212	0.72176546	0.4760678	0.49207452	0.61458373
0.0	0.027917469	0.021393657	0.04401559	0.009403471	0.76598275	0.025431622	0.0072768354	0.021030959	0.031976923	0.040705122
0.0	0.5541122	0.43964067	0.6020435	0.43326202	0.6795973	0.60063595	0.633973	0.5209811	0.56639284	0.55633515
0.0	0.016727166	0.031086935	0.02999014	0.008662487	0.029048692	0.018227665	0.016269911	0.10301107	0.02191838	0.026921714
0.0	0.016687004	0.031005295	0.029866666	0.00865638	0.029309828	0.018231574	0.016193684	0.101140566	0.02226894	0.026908228
0.0	0.030179111	0.15580064	0.033299442	0.026130244	0.31428343	0.081199735	0.021086933	0.04722659	0.039043855	0.09262452
0.0	0.4723141	0.7559424	0.63438696	0.48659354	0.35817984	0.591455	0.6707785	0.55371684	0.57034105	0.82376754
0.0	0.012541472	0.20566225	0.018670017	0.017393649	0.4346829	0.05302793	0.022620602	0.04016555	0.009744199	0.12720703
0.0	0.047548648	0.49330047	0.056392506	0.013612189	0.6224411	0.082285285	0.025115987	0.049524035	0.011746621	0.0429747
0.0	0.019354563	0.034440726	0.049704775	0.0052686036	0.005535779	0.01858839	0.011193595	0.0303883	0.15767695	0.051569745
0.0	0.054116722	0.36408132	0.060604896	0.010202051	0.030616594	0.06938839	0.014256864	0.1072978	0.08710388	0.1444036
0.0	0.08110606	0.19466075	0.021680482	0.009146932	0.020344535	0.08571819	0.023601916	0.11476325	0.019321658	0.12622452
0.0	0.5300897	0.57744485	0.6080001	0.54032093	0.5802485	0.6352646	0.6876482	0.58826166	0.4697214	0.63250417
0.0	0.05270702	0.2684893	0.014607329	0.015958844	0.01709178	0.10611111	0.025311025	0.041065853	0.0261167	0.27082506
0.0	0.58725953	0.7867199	0.43383142	0.6621219	0.59290975	0.527016	0.7975289	0.59220237	0.57298946	0.49125537
0.0	0.58578664	0.5809027	0.5665574	0.5818403	0.60667413	0.5827311	0.5849957	0.5743805	0.566787	0.58505553
0.0	0.0249265	0.16701925	0.041058876	0.027436608	0.3818919	0.046069432	0.011611719	0.04938893	0.040636495	0.10974756
0.0	0.023085248	0.064998515	0.039669752	0.017018829	0.08181058	0.024927925	0.020910135	0.034818616	0.02092532	0.039762106
0.0	0.5784177	0.568774	0.5608606	0.57511073	0.5855503	0.5716912	0.5784251	0.5676393	0.5569105	0.5735807
0.0	0.53691524	0.8179916	0.50664324	0.569861	0.17745674	0.7467815	0.61572903	0.60440296	0.49755162	0.765554
0.0	0.017140016	0.051094145	0.028898494	0.014476581	0.011261932	0.035099585	0.024641672	0.06011489	0.01645522	0.048797417
0.0	0.57512873	0.56946534	0.5607644	0.5740279	0.5827363	0.5717236	0.57796776	0.56714624	0.55443245	0.574756
0.0	0.021812968	0.045088843	0.036677495	0.008054182	0.005086307	0.014430236	0.013397601	0.03709516	0.008978086	0.022763638
0.0	0.7083899	0.6359209	0.6265125	0.6194764	0.80244154	0.8215868	0.5737776	0.5265644	0.58653414	0.6644199
0.0	0.030634774	0.24103351	0.037260283	0.013812696	0.6630089	0.08241804	0.013032813	0.016709944	0.015785975	0.070263326
0.0	0.02314698	0.06226277	0.039202854	0.016932255	0.078011505	0.023963977	0.020678308	0.03398334	0.020620516	0.038197223
0.0	0.014280122	0.07710005	0.029317046	0.01355711	0.061091628	0.021076413	0.009124533	0.024798518	0.034336522	0.0434938
0.0	0.062221006	0.07392633	0.026035355	0.015771372	0.15047392	0.08137323	0.021427007	0.07398109	0.008865366	0.0831986
0.0	0.062254753	0.07392759	0.026091712	0.015779976	0.15034194	0.08141381	0.021478055	0.07418269	0.0088830395	0.083227664
0.0	0.35668436	0.5973453	0.6031092	0.6006478	0.9002904	0.65987706	0.56057787	0.3726037	0.62296355	0.585103
0.0	0.024610495	0.13913171	0.056029588	0.017104972	0.21326607	0.11111231	0.00883416	0.017805047	0.038533427	0.11863062
0.0	0.02717806	0.22033373	0.02462995	0.014222793	0.70795053	0.058637567	0.01814444	0.19297905	0.028030202	0.13558504
0.0	0.016313937	0.08180159	0.04327051	0.008817799	0.030092869	0.035892848	0.012458169	0.025173828	0.016277347	0.06848129
0.0	0.01764063	0.2784119	0.038895663	0.012907259	0.65233105	0.020818643	0.016345663	0.021658268	0.019077389	0.034768205
0.0	0.011041423	0.30556977	0.027518963	0.019523187	0.2227131	0.3469686	0.019110575	0.040683743	0.021139638	0.13425921
0.0	0.6143583	0.6525832	0.42603472	0.016687417	0.5291002	0.9088419	0.6088762	0.5528892	0.6735614	0.5397535
0.0	0.021653065	0.2404361	0.05109369	0.00041462923	0.19023654	0.090583056	0.014595432	0.119574055	0.020715509	0.062656336
0.0	0.041886687	0.31916258	0.061443575	0.012695281	0.046656083	0.12046527	0.020370614	0.018193657	0.018692767	0.084746264
0.0	0.063115895	0.18293914	0.014920669	0.021890474	0.044168714	0.06221854	0.012721174	0.0829853	0.019079324	0.15224792
0.0	0.063013755	0.18840496	0.014948988	0.021841235	0.0453596	0.0646233	0.012995017	0.08468185	0.019048935	0.15507878
0.0	0.5151658	0.6523774	0.5909319	0.70778555	0.75196993	0.5895152	0.70171565	0.4266257	0.43958157	0.47333577
0.0	0.018959701	0.06359845	0.03364674	0.015234895	0.05581985	0.024655186	0.006987488	0.032085896	0.029967712	0.04839659
0.0	0.5748597	0.56932503	0.56107885	0.57460785	0.584194	0.57135767	0.57762843	0.56762064	0.55689836	0.57508296
0.0	0.017550776	0.2842689	0.021807207	0.012410629	0.64086473	0.00973913	0.022090537	0.012466255	0.012525001	0.010299951
0.0	0.037720114	0.48798814	0.02902245	0.017206244	0.52603114	0.03333363	0.012770977	0.032367017	0.02610631	0.038815435
0.0	0.5162116	0.7133264	0.5398034	0.5156881	0.4807946	0.44239166	0.538137	0.4640602	0.4556666	0.46162063
0.0	0.024771888	0.15543519	0.03474682	0.02180567	0.31874692	0.21166834	0.015791334	0.04010005	0.020545356	0.107133456
0.0	0.5207907	0.6454889	0.5717187	0.6811214	0.8625009	0.7433372	0.6109722	0.5572993	0.5369984	0.5742525
0.0	0.04256756	0.34517124	0.059362024	0.016880868	0.3486096	0.13398866	0.02579017	0.16442314	0.06731881	0.15528819
0.0	0.65844554	0.6214728	0.6081764	0.57416815	0.84929	0.81429577	0.6908422	0.5852075	0.5592655	0.6271725
0.0	0.5749157	0.5691581	0.5604465	0.5734202	0.5846396	0.57169724	0.5775312	0.5668879	0.55716735	0.57453084
0.0	0.015245437	0.0587193	0.04480424	0.008703136	0.50429875	0.014563576	0.011297641	0.046014108	0.010175386	0.017040875
0.0	0.027837647	0.33091393	0.08565086	0.008086862	0.33802864	0.0609372	0.010105487	0.08020507	0.022487791	0.1200255
0.0	0.34500793	0.71457154	0.53999954	0.49958396	0.48068342	0.58721554	0.5072165	0.59166014	0.56774503	0.68700296
0.0	0.56696147	0.6707589	0.58046824	0.4894553	0.7372245	0.64217037	0.4495691	0.5820012	0.59974045	0.7236432
0.0	0.04557164	0.01782539	0.04831427	0.007117536	0.18975708	0.017150301	0.0052643293	0.021473017	0.01720551	0.029336378
0.0	0.029571751	0.16884156	0.038995612	0.015739542	0.19921884	0.04588006	0.01773541	0.04107408	0.013381305	0.10029814
0.0	0.017508697	0.045409214	0.0334138	0.010085649	0.12819976	0.011724423	0.0068148924	0.019493338	0.01758717	0.017406238
0.0	0.015722714	0.19111578	0.03697927	0.022332605	0.176422	0.090943	0.009181505	0.023098048	0.012957554	0.119393036
0.0	0.5361542	0.7367612	0.5191434	0.44691768	0.6038426	0.5030777	0.46899512	0.51100796	0.58880854	0.6268728
0.0	0.5955004	0.6819116	0.55383676	0.48626173	0.7619262	0.6076528	0.7098833	0.7446253	0.6975479	0.46548533
0.0	0.0138075985	0.058602944	0.06330117	0.014837349	0.35487744	0.025931207	0.015567123	0.01290144	0.018420408	0.01982859
0.0	0.013696252	0.20658736	0.04315955	0.020267092	0.23026204	0.0519127	0.012151835	0.053463746	0.02656221	0.12446576
0.0	0.013696245	0.20658739	0.04315955	0.020267101	0.23026204	0.0519127	0.012151835	0.053463757	0.02656221	0.12446576
0.0	0.008408726	0.13097733	0.025213378	0.018000314	0.69222087	0.013803716	0.0071179806	0.04485441	0.016433457	0.03787132
0.0	0.0084475875	0.13001682	0.025115518	0.017925235	0.6888112	0.01376639	0.007077846	0.044243593	0.01634268	0.03789042
0.0	0.026669284	0.17922151	0.024497002	0.0072897472	0.22519927	0.058989733	0.009421544	0.016897993	0.0387425	0.107177414
0.0	0.49624836	0.66023064	0.4665256	0.2585874	0.5916335	0.48264396	0.34181762	0.6077501	0.509287	0.7231405
0.0	0.5562332	0.649841	0.23721029	0.66877556	0.57847464	0.68979096	0.6027877	0.6331501	0.49375564	0.72271675
0.0	0.54198664	0.6264989	0.46330333	0.63007766	0.39231235	0.46819252	0.6570698	0.18530802	0.68986404	0.7646205
0.0	5.7947032e-05	0.022252759	0.023395963	0.00017943949	1.4153654e-05	0.012587124	0.022321785	0.10885119	0.021041231	0.39312175
0.0	0.012685126	0.04913172	0.031384487	0.01326149	0.008503496	0.024891024	0.00999036	0.29451773	0.0061904695	0.010805383
0.0	0.04927982	0.16261882	0.021927513	0.012401292	0.2962133	0.0103185205	0.016045896	0.14291877	0.007221733	0.0627122
0.0	0.57858413	0.5688706	0.5600814	0.5745003	0.58589655	0.57241136	0.57942873	0.56602985	0.55729836	0.57376
0.0	0.030173155	0.35201684	0.025711233	0.017479043	0.6533879	0.12771921	0.02334325	0.067417584	0.011937965	0.06474968
0.0	0.017807208	0.14194512	0.041042376	0.009422768	0.49451655	0.0153301675	0.014921321	0.024201388	0.007986049	0.02276336
0.0	0.04088934	0.22280443	0.058955293	0.013022292	0.04181742	0.12136535	0.008650669	0.047477398	0.032599557	0.09208908
0.0	0.049648296	0.18846662	0.054272264	0.014589892	0.10298028	0.12797028	0.011175201	0.068067014	0.020814871	0.065540664
0.0	0.6427866	0.66873413	0.49140835	0.5136926	0.482922	0.48520324	0.5601913	0.75446403	0.49526754	0.55181336
0.0	0.037206013	0.14728037	0.06907539	0.019510794	0.07308793	0.051698867	0.014651961	0.03106227	0.011765556	0.2551916
0.0	0.03665622	0.14587699	0.06891052	0.019430174	0.07080332	0.05037516	0.014607033	0.030873677	0.011715818	0.2518109
0.0	0.036883097	0.14707361	0.06887057	0.019358316	0.07073025	0.050511207	0.014590612	0.031111183	0.011758251	0.25047198
0.0	0.02189921	0.0561846	0.03638121	0.013467503	0.006285728	0.017810076	0.0061948923	0.014725092	0.017502733	0.022792816
0.0	0.55030656	0.62526715	0.5213442	0.5820813	0.27975652	0.6644188	0.6015911	0.5716941	0.58491194	0.50061905
0.0	0.016383458	0.07401504	0.033860706	0.010386952	0.08392447	0.04766578	0.004665422	0.012172963	0.017434454	0.032960083
0.0	0.021862052	0.04508888	0.015099957	0.020165028	0.020698832	0.020282023	0.014907554	0.017004428	0.019212697	0.022920601
0.0	0.021705685	0.042601153	0.014884057	0.01977182	0.019484468	0.019513354	0.014588966	0.016643198	0.018658433	0.022262119
0.0	0.021799268	0.042981207	0.014927966	0.019753778	0.019554053	0.019521257	0.014727161	0.016633702	0.01867654	0.022555867
0.0	0.019898087	0.029892748	0.016347632	0.017156692	0.39036036	0.019376468	0.01427268	0.013734482	0.011926997	0.034347508
0.0	0.5303624	0.60825694	0.42805305	0.5405023	0.94241285	0.46812505	0.6534752	0.75765073	0.58601034	0.63277096
0.0	0.02272813	0.11874104	0.056470953	0.016623465	0.5194075	0.042047963	0.009599655	0.020521687	0.020142332	0.107605115
0.0	0.022750296	0.118830524	0.05636846	0.016637595	0.5205062	0.042069457	0.009559413	0.020506212	0.020068407	0.10838201
0.0	0.5763937	0.56894505	0.5634656	0.57638866	0.5839528	0.57232136	0.57779557	0.5657055	0.5579075	0.5747294
0.0	0.025094185	0.11540391	0.060374454	0.026205888	0.54446465	0.05194622	0.011690332	0.046221208	0.01900728	0.105376795
0.0	0.013856772	0.06269114	0.032859128	0.011724914	0.3194998	0.012428566	0.0071516004	0.010093988	0.018652033	0.018362215
0.0	0.013818811	0.06369096	0.033076353	0.011789693	0.33812377	0.0126483785	0.0073371325	0.0101073	0.019208392	0.018837806
0.0	0.035737716	0.25238693	0.032883473	0.02741067	0.05713723	0.09454644	0.014303694	0.032599226	0.024010243	0.19703138
0.0	0.56131935	0.6957319	0.5094734	0.5745545	0.28707078	0.6863157	0.71102095	0.47117963	0.4963637	0.70377374
0.0	0.0133803105	0.081684224	0.023436986	0.0119710425	0.7432044	0.014665246	0.013138608	0.0126025425	0.02062853	0.10452741
0.0	0.027587177	0.10749071	0.03536979	0.017807668	0.7036093	0.06667153	0.017362302	0.0190391	0.02355142	0.12869355
0.0	0.025174396	0.113777034	0.02399161	0.031402756	0.23772527	0.0697647	0.009859473	0.016596626	0.020282136	0.123163804
0.0	0.025174389	0.11377705	0.023991607	0.031402756	0.23772527	0.0697647	0.009859473	0.016596632	0.020282136	0.123163804
0.0	0.015020828	0.21511829	0.048967805	0.013386298	0.10031993	0.034239955	0.015982166	0.07628813	0.013970777	0.10153441
0.0	0.031494588	0.22278456	0.0462103	0.013495406	0.19022079	0.027893132	0.010889968	0.19783029	0.020863218	0.12451016
0.0	0.027601026	0.08370919	0.04699516	0.012621098	0.04145302	0.06330624	0.007536687	0.042761344	0.044797897	0.25053802
0.0	0.015523157	0.17647193	0.056552634	0.01391964	0.037261616	0.14210482	0.008064547	0.033029407	0.037175126	0.06715896
0.0	0.13354145	0.82604927	0.16898575	0.06567195	0.9850386	0.66786015	0.06549346	0.65388536	0.66583914	0.6050984
0.0	0.52400595	0.60613	0.45528996	0.45001107	0.47715706	0.68211013	0.71056426	0.6821501	0.6613653	0.80735934
0.0	0.034657147	0.06169344	0.06852353	0.015374579	0.0044225166	0.02929542	0.018168777	0.020600323	0.06637987	0.021793911
0.0	0.03424508	0.06131514	0.06806077	0.015378173	0.004459281	0.029069938	0.018173387	0.020766858	0.06605322	0.021572975
0.0	0.047680274	0.101035714	0.044116013	0.015553173	0.26570934	0.1394133	0.008845967	0.04727317	0.042838175	0.19127683
0.0	0.48554847	0.82103163	0.6541384	0.6189281	0.6119693	0.4703186	0.6454518	0.41020897	0.62627184	0.6060785
0.0	0.022777557	0.3438843	0.068310626	0.021491585	0.18985139	0.048428886	0.013157882	0.038875755	0.037904143	0.09167752
0.0	0.022866054	0.3451127	0.06848133	0.02144979	0.18944915	0.048376784	0.013141823	0.039086457	0.038035657	0.091177
0.0	0.026798807	0.11612423	0.061399285	0.034756742	0.10727503	0.18445784	0.038816158	0.03246015	0.016943283	0.4468462
0.0	0.0131778335	0.035875294	0.023362668	0.010553471	0.02571511	0.016558317	0.01821549	0.01619164	0.008605295	0.15673707
0.0	0.57894635	0.5704009	0.56239164	0.57612	0.5865241	0.5700077	0.5784017	0.5661815	0.5580171	0.5750138
0.0	0.0046431394	0.045548357	0.015259696	0.010073554	0.0042636506	0.016212694	0.026325105	0.033835728	0.037954267	0.06418816
0.0	0.45108998	0.5776245	0.4217192	0.57685953	0.29180872	0.6245985	0.48356372	0.5330198	0.4814079	0.7399596
0.0	0.57523185	0.5690235	0.5610211	0.57397586	0.58561444	0.57145447	0.5778055	0.567088	0.55647874	0.5741781
0.0	0.021522608	0.1992919	0.025278153	0.012702216	0.042475656	0.016285747	0.009402956	0.07760226	0.030173529	0.02454195
0.0	0.041122343	0.46599716	0.044477835	0.01564296	0.3013094	0.059825145	0.012981379	0.1339337	0.043124277	0.18172747
0.0	0.01678863	0.052403357	0.031890683	0.013983481	0.30577254	0.042498067	0.015631875	0.008339954	0.49861896	0.044424813
0.0	0.54912305	0.69674873	0.57752043	0.5687281	0.7368554	0.6331546	0.654985	0.45162094	0.86484313	0.49651664
0.0	0.020390168	0.1501033	0.05709624	0.014598869	0.3517018	0.1470531	0.014456457	0.11840483	0.03325035	0.07453074
0.0	0.036116414	0.1364606	0.046590656	0.019234007	0.5431533	0.09290266	0.016002607	0.16331111	0.029607557	0.05258766
0.0	0.45802426	0.7272065	0.6267725	0.44855815	0.8163417	0.852266	0.65941083	0.5767052	0.6212253	0.74210674
0.0	0.017695913	0.18250702	0.018475525	0.010529375	0.22789554	0.013092061	0.0073508	0.008112663	0.01251525	0.03867932
0.0	0.017617548	0.18292524	0.01853061	0.010585246	0.23243827	0.013051061	0.0073243836	0.008057139	0.012444777	0.038181618
0.0	0.038520645	0.3580311	0.038705714	0.030339962	0.35114506	0.059299313	0.0085666375	0.022866342	0.013799615	0.10456971
0.0	0.57504493	0.569299	0.5626167	0.57383883	0.58276594	0.57177645	0.577999	0.5675724	0.5567924	0.5744266
0.0	0.021306777	0.15846272	0.04341007	0.014299908	0.4276093	0.024654431	0.0053313123	0.010227366	0.008991966	0.021575924
0.0	0.592873	0.8225718	0.48197427	0.708658	0.8402234	0.48784274	0.6162245	0.5323244	0.43458232	0.55184466
0.0	0.74621177	0.8310006	0.6211415	0.58107054	0.45067322	0.5627381	0.5821993	0.50358516	0.5450419	0.8566491
0.0	0.03208302	0.11277482	0.037872396	0.018967528	0.042667054	0.072647355	0.022724455	0.0294172	0.024911065	0.12573995
0.0	0.02678507	0.28156736	0.035515785	0.016995106	0.010990809	0.0583078	0.009510516	0.08462874	0.02228457	0.07900222
0.0	0.57689446	0.57084984	0.56210274	0.57701504	0.58458877	0.5710119	0.5778528	0.5662651	0.5577266	0.57585907
0.0	0.03549521	0.06119968	0.04409016	0.012386117	0.005488598	0.014601118	0.0071384115	0.04473279	0.013615616	0.058207262
0.0	0.49212286	0.7985643	0.5227935	0.581195	0.54315037	0.6012627	0.48289508	0.748877	0.6760662	0.46649674
0.0	0.5746548	0.56927353	0.56203043	0.57363176	0.5822345	0.5719808	0.577167	0.56724966	0.55654204	0.57544655
0.0	0.028252855	0.033094972	0.034222774	0.015833573	0.013608484	0.021272212	0.010793504	0.04172738	0.008358296	0.054653663
0.0	0.5527759	0.62381923	0.66078585	0.5542586	0.5198264	0.48977742	0.68649024	0.38663855	0.5570149	0.5311878
0.0	0.011787842	0.1274528	0.05791806	0.015224868	0.04757486	0.04568304	0.006276047	0.019598333	0.041581836	0.060484417
0.0	0.024942778	0.13595597	0.051408708	0.015026883	0.033795547	0.055420697	0.0147149395	0.02274222	0.055196535	0.110235356
0.0	0.5767677	0.5681255	0.56120765	0.57526165	0.58542746	0.57327557	0.5775973	0.5665629	0.55679333	0.5741842
0.0	0.008400381	0.0355181	0.041041832	0.0108448975	0.01792629	0.016450036	0.0048022717	0.010125512	0.01892437	0.013087945
0.0	0.023522774	0.054656334	0.027751036	0.01238873	0.5408603	0.02888767	0.015929053	0.00529037	0.024218805	0.040275943
0.0	0.5882653	0.5876048	0.5685802	0.5853986	0.6070132	0.5862684	0.58732426	0.5768346	0.569069	0.5873407
0.0	0.57712996	0.56998175	0.5618366	0.5767558	0.58446044	0.5723396	0.578698	0.5659215	0.5570931	0.5760806
0.0	0.022612695	0.03622569	0.028326329	0.017126454	0.29646993	0.027139572	0.0125707	0.086783886	0.022955254	0.05359237
0.0	0.022698386	0.0359109	0.028290614	0.017136024	0.29066816	0.027336732	0.012433676	0.08611743	0.023029838	0.053622566
0.0	0.031662636	0.10913643	0.050399758	0.020886233	0.5469185	0.1090268	0.009831847	0.042001195	0.038866054	0.4208789
0.0	0.019274766	0.06688511	0.034002587	0.016867459	0.47491437	0.021571537	0.008267761	0.031349376	0.020450346	0.12792519
0.0	0.55486876	0.5164768	0.5861009	0.62745905	0.5307808	0.5947644	0.5521609	0.5590401	0.56606734	0.8633407
0.0	0.031161685	0.1049912	0.049695823	0.020903492	0.52932143	0.105474405	0.009681105	0.041746404	0.037960257	0.41349852
0.0	0.019989286	0.043294925	0.02110355	0.011665511	0.2316761	0.053067546	0.017444553	0.4829002	0.022523027	0.016532457
0.0	0.03247569	0.11264592	0.037975155	0.019563196	0.34605572	0.109876394	0.023556968	0.33975136	0.020517997	0.116962664
0.0	0.019676197	0.031498156	0.043866202	0.0094445655	0.09323906	0.015732532	0.013126768	0.07344292	0.008601175	0.07193331
0.0	0.64829934	0.60862654	0.59003294	0.4726869	0.6792818	0.78159446	0.5915532	0.74550307	0.5530358	0.5555808
0.0	0.019338777	0.12222995	0.04259945	0.031112231	0.15945578	0.09649937	0.015533918	0.056535657	0.015374997	0.13282096
0.0	0.030824253	0.34739316	0.055340834	0.037651278	0.3144605	0.07489647	0.014407563	0.12892392	0.009232166	0.08730447
0.0	0.5748997	0.56948394	0.5617719	0.5745137	0.5858607	0.57273555	0.57704896	0.5665381	0.55633426	0.57357395
0.0	0.011090795	0.027355298	0.044409998	0.010548597	0.019669803	0.023302108	0.014132157	0.012254445	0.015709069	0.035526723
0.0	0.027562605	0.20135882	0.02332161	0.008046364	0.06770269	0.01573451	0.010343478	0.017116047	0.011273513	0.02373847
0.0	0.04443196	0.5534565	0.03741401	0.016979618	0.051941257	0.09026888	0.012750229	0.1198426	0.029564925	0.15609911
0.0	0.6304782	0.78986317	0.55839217	0.79300064	0.35134643	0.6043085	0.5760904	0.8015614	0.6128398	0.66737235
0.0	0.36783367	0.6134478	0.5852533	0.66241187	0.7556395	0.49301755	0.6394279	0.6912696	0.40771702	0.67449343
0.0	0.04043184	0.16822815	0.04820121	0.021963531	0.037542816	0.15553218	0.016059568	0.022812355	0.44430047	0.19495514
0.0	0.036776762	0.1309498	0.035495058	0.021479474	0.503064	0.16938592	0.018108236	0.035278466	0.044326622	0.17472099
0.0	0.57532424	0.5714271	0.5627595	0.57453877	0.58559805	0.57297975	0.57895494	0.5671749	0.5572401	0.5753444
0.0	0.027869586	0.05503034	0.03273406	0.028770292	0.010383546	0.04508332	0.01136905	0.0140628535	0.6192582	0.03398831
0.0	0.75215894	0.666368	0.6079802	0.52290225	0.11734095	0.51298785	0.50452477	0.49215657	0.4207748	0.80203456
0.0	0.027089788	0.05257655	0.03851978	0.011632774	0.10769294	0.01457242	0.013050551	0.028247159	0.047978386	0.047681354
0.0	0.02309822	0.1338663	0.051389236	0.013929397	0.15259838	0.08468209	0.012383149	0.29414394	0.036130972	0.087857366
0.0	0.015692797	0.17921098	0.10631806	0.008494129	0.08513637	0.08114721	0.006187739	0.13726711	0.014728649	0.11428622
0.0	0.035129845	0.18012722	0.051639024	0.018274233	0.6404997	0.14903039	0.014649951	0.15520579	0.038200956	0.1405215
0.0	0.046832323	0.24627063	0.07899105	0.016582832	0.3198391	0.10002494	0.014434646	0.07222166	0.0154559035	0.12893534
0.0	0.034706555	0.16490291	0.015307467	0.028311951	0.49361867	0.046848096	0.01876618	0.029049015	0.029263813	0.075509876
0.0	0.011002544	0.06837335	0.009220337	0.024708655	0.04859366	0.01874361	0.009185853	0.006777951	0.038433507	0.052862953
0.0	0.020220026	0.18946804	0.018236136	0.020864617	0.07085502	0.10447723	0.012833314	0.016509686	0.027679944	0.15457122
0.0	0.039326478	0.038842715	0.06459742	0.010809461	0.19770382	0.0148953255	0.012318469	0.055646196	0.008541722	0.014501466
0.0	0.621038	0.6122245	0.6069327	0.754124	0.5208694	0.5783364	0.6250693	0.5353084	0.6088148	0.7063395
0.0	0.19734636	0.79477876	0.12953596	0.10673621	0.9614476	0.6338075	0.10135449	0.66816103	0.5289697	0.5938092
0.0	0.10869416	0.774775	0.16633123	0.06842776	0.9714405	0.67370015	0.047343854	0.4905308	0.6641125	0.7451607
0.0	0.027229508	0.098832905	0.05788084	0.027400205	0.244087	0.05730236	0.024361458	0.067853086	0.23401311	0.1372398
0.0	0.68809843	0.85303926	0.5690401	0.64788955	0.6186008	0.55974436	0.65049046	0.5377362	0.5047421	0.41113907
0.0	0.5748096	0.5699686	0.5621231	0.5741756	0.5851654	0.5722895	0.57738185	0.56647563	0.5569458	0.5746915
0.0	0.02616029	0.1327014	0.050917726	0.015051928	0.12973742	0.05729305	0.03791575	0.059828024	0.0211555	0.34104973
0.0	0.0142447855	0.14400613	0.08465867	0.0196348	0.15186656	0.09740153	0.0070937946	0.07815425	0.04923641	0.15302825
0.0	0.57814413	0.5704693	0.56290615	0.5759752	0.58627826	0.56978613	0.57881594	0.56579304	0.55723274	0.5756786
0.0	0.033817828	0.051133286	0.07943264	0.008485083	0.1905426	0.008959167	0.013189279	0.028850298	0.037047636	0.02642447
0.0	0.56962067	0.68891853	0.3778958	0.53384626	0.85264546	0.5230105	0.6533819	0.4996682	0.42215163	0.6312326
0.0	0.57499707	0.5699416	0.5611022	0.574765	0.58582264	0.5711619	0.5775375	0.56709164	0.55684984	0.57372683
0.0	0.028848888	0.040175498	0.041422997	0.019072905	0.12890688	0.014004587	0.014327182	0.009798583	0.037575573	0.04716087
0.0	0.02114776	0.114183016	0.030964525	0.028655946	0.36797866	0.10237683	0.020602787	0.027123746	0.056370817	0.22343895
0.0	0.57890284	0.5695075	0.56397456	0.5779397	0.58519113	0.57306606	0.5805492	0.5712948	0.55928546	0.57390827
0.0	0.57896215	0.57090074	0.5638217	0.5784012	0.5849185	0.57187593	0.5805938	0.5710512	0.5598047	0.57441837
0.0	0.036606554	0.19510269	0.058820862	0.031476572	0.6574645	0.09170853	0.019297024	0.16978551	0.0331061	0.10061815
0.0	0.023138927	0.048666205	0.047502816	0.022092512	0.14030553	0.027861407	0.011639575	0.05941358	0.028127147	0.085871115
0.0	0.023037076	0.04883313	0.047225185	0.022185748	0.14010243	0.027859258	0.011698367	0.059563406	0.028140955	0.08560346
0.0	0.012304715	0.17759156	0.051653452	0.013487911	0.04743369	0.010268709	0.02061445	0.05045336	0.016574552	0.009621458
0.0	0.01231696	0.17718828	0.051532745	0.013428823	0.047241878	0.010306559	0.020631844	0.05034228	0.016554551	0.009622176
0.0	0.5875393	0.5842912	0.56928134	0.58455014	0.61079735	0.583432	0.58620745	0.577154	0.5684397	0.58662957
0.0	0.02069847	0.04124642	0.047816243	0.010783906	0.008517921	0.016498262	0.010719384	0.010182324	0.017357942	0.01938943
0.0	0.02059282	0.04156998	0.04771458	0.01081652	0.008656896	0.016622055	0.010732611	0.01019345	0.017239174	0.019371495
0.0	0.032877885	0.18788192	0.06339811	0.022519695	0.58096457	0.076381825	0.029106757	0.09899865	0.32679304	0.12348594
0.0	0.03833965	0.22232121	0.06262979	0.015725039	0.5112373	0.088740155	0.02415379	0.023226356	0.05506519	0.4409492
0.0	0.03672736	0.12434516	0.030170549	0.023568219	0.47062784	0.08834228	0.018174315	0.06482143	0.024442395	0.09053447
0.0	0.5747414	0.5694342	0.5614625	0.5735926	0.5821804	0.5716179	0.5771892	0.5676445	0.55638874	0.5731617
0.0	0.024443714	0.03013175	0.037087813	0.019565858	0.7755288	0.0181406	0.009000664	0.24789846	0.0104292575	0.01872035
0.0	0.50995356	0.6588953	0.41907653	0.5570862	0.8145594	0.5736914	0.7046875	0.33952063	0.52889276	0.6307518
0.0	0.04368147	0.14074896	0.061901055	0.01862121	0.11763886	0.10781982	0.021655075	0.11670165	0.016688317	0.06654399
0.0	0.043550994	0.3883624	0.047735147	0.01888249	0.4674346	0.087563835	0.017716125	0.31495667	0.064701214	0.129844
0.0	0.5770731	0.5711005	0.56186366	0.5760585	0.5877434	0.57029635	0.57831687	0.56741744	0.5572139	0.5762597
0.0	0.023292016	0.19654986	0.054889403	0.014045747	0.09852978	0.017024262	0.01510219	0.15470505	0.10419039	0.043616578
0.0	0.53572387	0.77170444	0.51925087	0.5948429	0.7379082	0.7263691	0.57900673	0.78839684	0.50599915	0.6180668
0.0	0.5748411	0.5695893	0.5608197	0.5736564	0.58222264	0.57083976	0.57780385	0.56774527	0.55580163	0.57454115
0.0	0.023269096	0.060590174	0.06746211	0.020130849	0.19116539	0.02579733	0.0105691925	0.05320683	0.008640141	0.032022204
0.0	0.49998295	0.5185058	0.51761585	0.5350619	0.3844564	0.60627544	0.48603916	0.69155055	0.40892088	0.51513845
0.0	0.03803453	0.14974031	0.047195412	0.010622903	0.049746606	0.116209246	0.020335976	0.06856981	0.028465195	0.11082465
0.0	0.03780747	0.14491586	0.046442337	0.0105715655	0.047465745	0.11411564	0.019950874	0.06738325	0.027802384	0.108926065
0.0	0.03787799	0.14422244	0.0467547	0.010580947	0.047440544	0.1136877	0.01980239	0.06671832	0.027621267	0.11000553
0.0	0.033636384	0.20233761	0.056535926	0.026676219	0.32789573	0.1131146	0.017891873	0.03184427	0.019840764	0.13963248
0.0	0.03302533	0.19990544	0.055858828	0.02647472	0.32152462	0.11160578	0.017757935	0.031314544	0.019693708	0.13693878
0.0	0.03301098	0.20000385	0.056241043	0.026535796	0.32219705	0.111095175	0.017673662	0.031222703	0.019631647	0.1379192
0.0	0.036856372	0.43722174	0.036490656	0.010580159	0.4102274	0.07915408	0.02103362	0.023223298	0.041230302	0.026272928
0.0	0.5998741	0.69960415	0.60598004	0.5126438	0.8152295	0.47407734	0.66010857	0.45013317	0.5443505	0.32273826
0.0	0.017459923	0.1887005	0.018791005	0.006612128	0.073144935	0.024490427	0.011331594	0.019391242	0.020492157	0.0341006
0.0	0.018443035	0.060181513	0.061619293	0.020702507	0.21455896	0.021350391	0.009805816	0.011249042	0.027535321	0.016147576
0.0	0.018688684	0.06063231	0.06136782	0.020658487	0.21335916	0.021506425	0.009842362	0.011207622	0.027564216	0.015969107
0.0	0.5749166	0.5689644	0.5606808	0.5742879	0.5848434	0.5718565	0.5778606	0.5662413	0.5581491	0.5748303
0.0	0.022421977	0.040074654	0.046726573	0.013283652	0.010899536	0.026814992	0.009876213	0.0221844	0.021574313	0.05144581
0.0	0.03425822	0.4598545	0.08364047	0.016149463	0.086059004	0.11109687	0.013745203	0.051909856	0.041761488	0.22873709
0.0	0.5537001	0.8258801	0.75963044	0.604411	0.6263296	0.7826631	0.5918674	0.5447889	0.5008858	0.6506621
0.0	0.040238652	0.16065623	0.037329596	0.026197491	0.10326765	0.26553473	0.012549777	0.027549006	0.0390963	0.14403091
0.0	0.03994375	0.1545568	0.03712111	0.026117895	0.09937964	0.26169068	0.012252159	0.027025389	0.03808165	0.14171953
0.0	0.033458646	0.1690201	0.032903504	0.022149261	0.08164996	0.071119376	0.018358776	0.052262235	0.038492136	0.37315682
0.0	0.0196908	0.13149557	0.0224846	0.026361078	0.032504987	0.04227803	0.016030794	0.048832048	0.0233667	0.14623171
0.0	0.015494342	0.114110164	0.061463844	0.010434762	0.06374592	0.09001995	0.0168317	0.031171037	0.03733595	0.09950309
0.0	0.030859165	0.17486921	0.039274562	0.0135279745	0.046489738	0.087892324	0.012278727	0.041884758	0.041478623	0.13023973
0.0	0.025248744	0.1478432	0.023102863	0.030803127	0.055526342	0.08358039	0.0090890825	0.02721231	0.02907925	0.057798028
0.0	0.14999953	0.7070632	0.14592856	0.08869992	0.9982502	0.66317165	0.06780845	0.77945936	0.59901667	0.35017267
0.0	0.05252437	0.13102432	0.025030302	0.014894528	0.474604	0.038744997	0.020149598	0.09348921	0.017705323	0.14004292
0.0	0.031519353	0.039661888	0.01922426	0.014042287	0.16455609	0.017042937	0.011833772	0.032927204	0.013179631	0.056759037
0.0	0.4205136	0.53562754	0.45766547	0.59802645	0.8288001	0.65063924	0.7634679	0.6321057	0.5287764	0.59642273
0.0	0.02077229	0.06120702	0.007321628	0.018503614	0.10076618	0.018722346	0.008380501	0.012201666	0.025192615	0.15930061
0.0	0.020580513	0.061470006	0.0073021557	0.018508084	0.10427473	0.018767655	0.0084067425	0.0120782945	0.025124786	0.15756303
0.0	0.022791233	0.20801474	0.0503864	0.022673346	0.14894071	0.12778175	0.013549511	0.03546312	0.028651029	0.06001832
0.0	0.038124584	0.118868165	0.052191097	0.01227446	0.29123187	0.14941801	0.014682379	0.01782781	0.038975965	0.09728076
0.0	0.030214664	0.42713812	0.038643867	0.018225485	0.8396731	0.032384645	0.011636486	0.06987315	0.013046099	0.062301293
0.0	0.02851173	0.09483738	0.04398506	0.008408253	0.6898749	0.06906715	0.012846006	0.0155120045	0.029106608	0.1374639
0.0	0.03239202	0.42230317	0.046429224	0.012442064	0.11965986	0.030934395	0.012865322	0.029338557	0.017545506	0.1680545
0.0	0.17577599	0.7422411	0.17776431	0.0787421	0.9909376	0.7192862	0.07593674	0.8226412	0.57719624	0.6191215
0.0	0.026970852	0.18092829	0.049839996	0.0220235	0.68478274	0.14090903	0.012374008	0.012214626	0.022944642	0.06985183
0.0	0.11150329	0.7316576	0.18188696	0.090906054	0.9777529	0.6479704	0.04420591	0.2529255	0.6113564	0.73602325
0.0	0.038898103	0.11599775	0.05264432	0.012932879	0.067467265	0.22573663	0.021069046	0.01803111	0.02594302	0.044808447
0.0	0.02728409	0.13774326	0.05527043	0.016071167	0.056263216	0.061831564	0.01235616	0.076781385	0.03865667	0.185946
0.0	0.040686935	0.16014475	0.03541946	0.01716028	0.048100866	0.12394958	0.014870171	0.09473144	0.028485946	0.09934258
0.0	0.027817573	0.18006733	0.068235345	0.018782638	0.1643734	0.16175012	0.013100079	0.051111788	0.02956738	0.1658119
0.0	0.14531654	0.7485752	0.20681469	0.08354098	0.9837451	0.5991203	0.08429422	0.7379418	0.5653678	0.54817134
0.0	0.5771453	0.5701222	0.5626689	0.57636636	0.5855476	0.57164043	0.5779827	0.5678711	0.5562323	0.57529074
0.0	0.5793554	0.5692736	0.5625974	0.57741225	0.5825683	0.5727228	0.57831883	0.5681775	0.5569847	0.5748892
0.0	0.5783387	0.57023615	0.56129545	0.5775265	0.5854733	0.5736567	0.5780279	0.5685771	0.5584221	0.5743661
0.0	0.57849866	0.568148	0.56378275	0.5762291	0.59074724	0.5726782	0.57874376	0.56679827	0.55837524	0.5750168
0.0	0.061166316	0.18788351	0.030035116	0.017462157	0.18602303	0.015225233	0.0066984007	0.1537354	0.016067315	0.03246525
0.0	0.58540916	0.5808253	0.5667965	0.58181506	0.6034164	0.58317167	0.5841992	0.5745426	0.5656765	0.5846292
0.0	0.5858134	0.58287156	0.5667576	0.58111066	0.60183865	0.5823876	0.58365524	0.5737445	0.56613326	0.58375967
0.0	0.5778645	0.56792814	0.5583955	0.57712156	0.58383757	0.5714355	0.57819754	0.5666908	0.55583537	0.57556266
0.0	0.5785849	0.56787604	0.5580679	0.5769241	0.58490396	0.5714708	0.5773821	0.5657406	0.5579621	0.57615286
0.0	0.57836497	0.5676199	0.5590853	0.5769016	0.58432794	0.57153213	0.5769226	0.5648265	0.55707854	0.57630265
0.0	0.57761574	0.56793153	0.55906004	0.5760005	0.5844223	0.57100075	0.5768351	0.56785554	0.55875593	0.57483137
0.0	0.024764394	0.11082155	0.029884702	0.009791552	0.007995374	0.017394928	0.006265593	0.05721865	0.015852427	0.037027907
0.0	0.061340716	0.18770184	0.029958362	0.017415479	0.18612167	0.015222444	0.006683936	0.15411328	0.015996728	0.03253494
0.0	0.5866545	0.5832471	0.56588715	0.5828386	0.60420936	0.58258355	0.58454895	0.57378376	0.56616795	0.5817898
0.0	0.5783946	0.56846195	0.5607944	0.5766358	0.58318734	0.57204086	0.5786325	0.56869483	0.5573452	0.57581484
0.0	0.5882504	0.58759224	0.56880635	0.5852033	0.60703963	0.5860248	0.58585393	0.5762489	0.56946325	0.5867318
0.0	0.5891907	0.5877314	0.56912434	0.5842229	0.60863453	0.5861653	0.58762175	0.5751725	0.5693326	0.58696586
0.0	0.5852543	0.58438784	0.5672058	0.5833818	0.60427445	0.5828743	0.58552516	0.57468855	0.5666261	0.584232
0.0	0.061471157	0.18709056	0.030137096	0.017567499	0.18230426	0.015320958	0.0067032375	0.1537049	0.016060697	0.03243529
0.0	0.081087746	0.3879819	0.049155343	0.02565522	0.737629	0.053164005	0.013074132	0.024650464	0.022409562	0.1998437
0.0	7.2025534e-05	0.00053354126	0.035885643	0.0002961965	3.1702093e-06	0.00034215886	0.009053608	4.2624983e-05	0.022156717	0.05703074
0.0	0.579151	0.57005274	0.5626843	0.575943	0.5826206	0.57258123	0.57876235	0.56890696	0.55736184	0.574151
0.0	0.020053409	0.051749762	0.08090107	0.014159001	0.4406907	0.049336594	0.012421925	0.06535776	0.03055415	0.045710012
0.0	0.57967967	0.5738663	0.56355	0.57860726	0.5884651	0.57475585	0.58126986	0.5700199	0.55997896	0.5752874
0.0	0.5781808	0.5716564	0.56214964	0.577097	0.5890792	0.5717813	0.57799006	0.56540257	0.5578151	0.5765365
0.0	0.5790203	0.5706244	0.56234413	0.575785	0.58637935	0.57108885	0.576983	0.5656807	0.5558924	0.577363
0.0	0.57914644	0.5708464	0.5614251	0.57514966	0.58538747	0.57075614	0.57874054	0.5658196	0.5558991	0.57452095
0.0	0.5781074	0.57066137	0.5626499	0.5764799	0.5803656	0.57288504	0.5773627	0.566883	0.5567231	0.5762656
0.0	0.57897276	0.5707362	0.56178385	0.5752726	0.58305764	0.572101	0.57874364	0.56470734	0.5548609	0.572961
0.0	0.577816	0.56982607	0.5624542	0.5762863	0.58845824	0.57321435	0.5777538	0.565139	0.55647826	0.57635486
0.0	0.5790765	0.5687315	0.5615589	0.57574004	0.5813887	0.57260394	0.57830817	0.56529146	0.557322	0.5770929
0.0	0.57665503	0.5707529	0.56049246	0.57581085	0.58540595	0.5708466	0.579228	0.56403613	0.55783266	0.5760371
0.0	0.5800189	0.57061726	0.5593319	0.5736599	0.58214533	0.5702039	0.5792971	0.56488025	0.55809563	0.5733052
0.0	0.14398097	0.5906802	0.4681125	0.06894454	0.981294	0.31343994	0.049515754	0.9576002	0.9401101	0.910177
0.0	0.10017447	0.7483374	0.15460123	0.069216266	0.97854143	0.6198921	0.065209195	0.5438923	0.59097904	0.6317093
0.0	0.58683336	0.584683	0.569534	0.58428913	0.6084571	0.5841964	0.5863967	0.5762065	0.568971	0.58404726
0.0	0.5792507	0.56946695	0.56224775	0.57575595	0.5809149	0.5714277	0.5783054	0.5671403	0.5572438	0.5762955
0.0	0.5776705	0.56879777	0.5610809	0.57753783	0.5804642	0.57217354	0.5782734	0.56803256	0.55883694	0.5755575
0.0	0.58865595	0.584565	0.5684053	0.5830036	0.6089715	0.5821706	0.58553326	0.57389444	0.5685705	0.585131
0.0	0.57879984	0.57112324	0.56211567	0.5764967	0.5833951	0.5726213	0.5781487	0.5686943	0.5583074	0.57514244
0.0	0.5822843	0.5747658	0.5631683	0.5792662	0.59087205	0.57485247	0.5803524	0.5700945	0.55975187	0.57771575
0.0	0.5802206	0.5720343	0.56326735	0.5768874	0.59376854	0.57341576	0.57883656	0.57107955	0.55926055	0.5759842
0.0	0.026143858	0.17883535	0.026736071	0.02790119	0.014161598	0.058997486	0.020868586	0.05843735	0.07419975	0.034573045
0.0	0.5871475	0.58460766	0.56770873	0.58256733	0.6063157	0.58275324	0.5855923	0.57599556	0.56631076	0.58608377
0.0	0.57790107	0.5688281	0.56222594	0.57578474	0.58603925	0.5728308	0.5782786	0.5674283	0.5569712	0.5743039
0.0	0.020522617	0.07798686	0.0230818	0.015591426	0.055651784	0.0344524	0.009164949	0.021960648	0.013136197	0.083289646
0.0	0.5897554	0.5874509	0.5687891	0.5825348	0.608217	0.5861943	0.5867954	0.57621795	0.56895894	0.5861052
0.0	0.58965695	0.587012	0.5686727	0.5823346	0.608364	0.5861106	0.58690286	0.57610416	0.5690325	0.5859328
0.0	0.5889685	0.5855707	0.56895417	0.5819815	0.6094675	0.5828765	0.5859184	0.57584816	0.56860137	0.5845583
0.0	0.576337	0.56942135	0.56187326	0.5765945	0.58351547	0.57222384	0.57870394	0.5658443	0.5566691	0.57534933
0.0	0.58880454	0.58619124	0.56910014	0.5817551	0.61026996	0.58373773	0.58620614	0.5766609	0.56848997	0.584509
0.0	0.57749313	0.5709027	0.5596017	0.5775364	0.58617556	0.56992704	0.577704	0.5672241	0.5570065	0.5756649
0.0	0.5882006	0.5847554	0.56678337	0.5831709	0.60801893	0.5831601	0.5845936	0.5751193	0.56839216	0.5859296
0.0	0.02521437	0.049571685	0.053182296	0.020844014	0.056610644	0.0172024	0.017731639	0.024388263	0.023742924	0.054805398
0.0	0.5801796	0.571859	0.56447273	0.579559	0.5907795	0.5732924	0.58032143	0.5674321	0.55891234	0.5731018
0.0	0.57987654	0.5720247	0.5642222	0.5787005	0.5913428	0.5713688	0.5798046	0.5674976	0.5589924	0.5716808
0.0	0.57849514	0.5695601	0.56202346	0.57324916	0.5832801	0.5714566	0.57857263	0.568908	0.55746317	0.5767818
0.0	0.58663875	0.5832729	0.56546533	0.582367	0.604931	0.58200514	0.5836782	0.57555205	0.5661659	0.58201087
0.0	0.58025724	0.57090604	0.5644286	0.5785061	0.5910918	0.57314473	0.58068186	0.56950015	0.55830884	0.5755428
0.0	0.02403438	0.054735485	0.066174306	0.017646497	0.14729288	0.09382865	0.013863244	0.09107841	0.020952348	0.042827375
0.0	0.5782242	0.5699967	0.56134015	0.57671106	0.58757347	0.5715099	0.57778835	0.56694055	0.55698806	0.57614136
0.0	0.58903056	0.58792144	0.5695234	0.585281	0.6090616	0.5862307	0.586993	0.5771865	0.5680052	0.58843744
0.0	0.58860075	0.5880211	0.5696879	0.5852899	0.60923547	0.58634675	0.5876467	0.57693386	0.5673898	0.5877681
0.0	0.5848927	0.5830377	0.5664044	0.58195776	0.6064533	0.582682	0.58510196	0.5739603	0.5644942	0.58355445
0.0	0.5772022	0.56871194	0.56139123	0.5760377	0.5841447	0.57144415	0.5785874	0.5679056	0.5563948	0.57500666
0.0	0.5783388	0.5679264	0.5593864	0.5775437	0.58610344	0.57257265	0.5783353	0.56514007	0.55599314	0.5749998
0.0	0.5769197	0.5688974	0.55929923	0.57567465	0.58673984	0.57163084	0.5787019	0.5662751	0.55797243	0.5741479
0.0	0.5783484	0.567508	0.55835974	0.5772044	0.58233106	0.5713444	0.5776175	0.5657458	0.5563363	0.5747966
0.0	0.57794565	0.56826	0.5586125	0.5763313	0.58166426	0.5718136	0.5785358	0.5654454	0.55698377	0.57455975
0.0	0.5777721	0.56897175	0.557899	0.57749814	0.58705217	0.5721223	0.5776405	0.56551373	0.5571986	0.5753778
0.0	0.57813394	0.56758034	0.559021	0.576007	0.5851588	0.5712737	0.57654923	0.5662252	0.5565436	0.57409984
0.0	0.57768804	0.5678554	0.55900973	0.57763624	0.5862721	0.5707516	0.5778756	0.5651476	0.5570692	0.5739099
0.0	0.5765588	0.5679232	0.55969775	0.5760552	0.5852368	0.5705376	0.577076	0.56508243	0.55729455	0.5729888
0.0	0.5770413	0.56850845	0.55771995	0.57749903	0.58586115	0.57116294	0.5757652	0.5659087	0.5581317	0.5743285
0.0	0.5775811	0.56826395	0.55946493	0.5760926	0.586068	0.5716375	0.57787395	0.56561744	0.5571301	0.5753267
0.0	0.5783295	0.5677139	0.5591821	0.5772249	0.5854979	0.57225275	0.57836616	0.5655482	0.55821633	0.5744378
0.0	0.57844996	0.5681427	0.5589628	0.577022	0.5858433	0.57171893	0.5778424	0.5666081	0.5570101	0.5744128
0.0	0.57691777	0.56800824	0.5592074	0.57756925	0.58417183	0.5725471	0.57798296	0.56528217	0.55766386	0.57444483
0.0	0.57703865	0.5678345	0.5591528	0.57753277	0.5857851	0.57199246	0.57821643	0.56505764	0.5580788	0.57472265
0.0	0.5784579	0.56792367	0.5583645	0.57645446	0.58209383	0.5722267	0.5780455	0.56714994	0.5579924	0.57499933
0.0	0.57732433	0.5680989	0.5580627	0.577682	0.5873579	0.57197136	0.57815325	0.56626976	0.55802125	0.5748107
0.0	0.5789363	0.567768	0.55829287	0.5755137	0.58345705	0.57122916	0.5784647	0.56564146	0.5582043	0.5758272
0.0	0.57869655	0.5694704	0.55808085	0.5752114	0.5851522	0.5718214	0.5784675	0.5662421	0.5579233	0.5752643
0.0	0.578156	0.5688098	0.5630631	0.5774241	0.5885389	0.57183707	0.57886076	0.5681379	0.55819505	0.57429594
0.0	0.5776345	0.56980455	0.5612523	0.57651824	0.58502465	0.5702172	0.57819676	0.5677147	0.556294	0.5738813
0.0	0.5797405	0.57158935	0.5616934	0.57802314	0.5854867	0.5723726	0.5783417	0.56825423	0.5575861	0.57675225
0.0	0.57806784	0.5700873	0.560682	0.57596666	0.58568513	0.57057995	0.5784065	0.56704897	0.55628186	0.5742722
0.0	0.5875402	0.5819566	0.5672187	0.58375543	0.60453886	0.5821235	0.58536386	0.5755259	0.5670216	0.58634686
0.0	0.5878031	0.5829022	0.56741583	0.58366424	0.60384214	0.5819084	0.5841669	0.57494664	0.56701773	0.5843457
0.0	0.58742696	0.5830306	0.56798	0.58355033	0.6042216	0.5824316	0.5837288	0.5751658	0.5665597	0.584965
0.0	0.57923573	0.5681524	0.56151956	0.57433033	0.58330995	0.5720816	0.5775316	0.5680278	0.5563295	0.57266855
0.0	0.58705586	0.5823826	0.56790346	0.5812551	0.6041048	0.5833449	0.5839969	0.5738615	0.56668836	0.5834666
0.0	0.5792477	0.5685623	0.5628498	0.577066	0.5862122	0.5727827	0.5792766	0.5687566	0.55815524	0.57638276
0.0	0.5783353	0.5684854	0.56244224	0.5764855	0.57873344	0.57184124	0.5770128	0.5669118	0.5576672	0.575412
0.0	0.5780091	0.5686523	0.5629909	0.57583916	0.5830359	0.570847	0.5787764	0.56551766	0.5558802	0.5738474
0.0	0.031059274	0.51813155	0.05335697	0.02336405	0.6160369	0.12537663	0.008000125	0.16079049	0.021920392	0.13676119
0.0	0.061161585	0.19202225	0.030007234	0.01769215	0.18970981	0.015343924	0.0067840433	0.15598609	0.016519986	0.033187274
0.0	0.031149585	0.5080064	0.05333417	0.022870855	0.6108741	0.12422388	0.007864844	0.1603467	0.021425957	0.1353906
0.0	0.017614156	0.052339923	0.057335272	0.030820202	0.5089772	0.020700866	0.013310817	0.007450477	0.018133434	0.018475804
0.0	0.57735395	0.5690937	0.56006247	0.5765363	0.5818664	0.5717824	0.5786307	0.5682251	0.5565031	0.5745472
0.0	0.019109968	0.06293965	0.047537323	0.009158845	0.71727544	0.03215755	0.017265474	0.022694549	0.016113514	0.03833432
0.0	0.0252111	0.035925433	0.03600157	0.017002316	0.89758694	0.044109102	0.013949491	0.047911555	0.03620818	0.051477093
0.0	0.015652837	0.067002356	0.041729286	0.016861884	0.7018598	0.047736924	0.01746431	0.05281301	0.028981065	0.023144888
0.0	0.57695746	0.5673791	0.56017977	0.57521176	0.5846792	0.5715517	0.5785846	0.5695653	0.5567787	0.5745258
0.0	0.57740945	0.5699629	0.5628453	0.57615346	0.5848402	0.5728172	0.5789191	0.5691114	0.55718195	0.57366025
0.0	0.57740945	0.5699629	0.5628453	0.57615346	0.5848402	0.5728172	0.5789191	0.5691114	0.55718195	0.57366025
0.0	0.5781277	0.5683309	0.5615243	0.5766336	0.5841691	0.5694386	0.5778345	0.5684929	0.55734706	0.57435644
0.0	0.575684	0.56923854	0.559713	0.5760329	0.5843623	0.5712575	0.57745224	0.56794304	0.5567309	0.574667
0.0	0.57753927	0.568997	0.5598348	0.5759018	0.5847113	0.5713686	0.5782459	0.5683151	0.55728596	0.57472014
0.0	0.5771697	0.5692689	0.5603038	0.5766096	0.5845856	0.5718431	0.57822996	0.56687623	0.5568641	0.5743512
0.0	0.57793343	0.56954557	0.5601731	0.57614285	0.5844544	0.5720629	0.5780574	0.5675922	0.5570007	0.57517684
0.0	0.5771493	0.5700937	0.5602401	0.57519776	0.58416814	0.5723136	0.5796234	0.5701296	0.5560594	0.57493675
0.0	0.57903904	0.5703999	0.5610255	0.57686675	0.58931136	0.5730419	0.57855	0.5674426	0.5574127	0.576923
0.0	0.017599773	0.052293714	0.057312664	0.030841999	0.51126224	0.02070083	0.013340252	0.007484721	0.018163478	0.018403636
0.0	0.57678956	0.56982124	0.56008667	0.5769301	0.5843109	0.5723797	0.5787326	0.56783766	0.55726075	0.57299846
0.0	0.5765199	0.56942093	0.56237924	0.5749876	0.5866219	0.5728518	0.5781547	0.56804895	0.55582356	0.5746675
0.0	0.020786706	0.048474874	0.03094039	0.016049294	0.108383186	0.04054173	0.015193371	0.06604348	0.015411761	0.05345944
0.0	0.57683986	0.570093	0.5596673	0.5767566	0.58572567	0.5713988	0.5779147	0.5684155	0.55657715	0.573535
0.0	0.5776331	0.5706047	0.5615094	0.5749604	0.5834693	0.57256967	0.5784996	0.5682824	0.55590624	0.5757099
0.0	0.019301465	0.057663497	0.05006972	0.015045299	0.4348371	0.040496442	0.0057669496	0.07246773	0.015708154	0.020442331
0.0	0.5776352	0.5682409	0.5607699	0.57473654	0.5791872	0.57121223	0.5779839	0.5668818	0.55634326	0.57569546
0.0	0.021089729	0.048456773	0.059853684	0.025889544	0.4055194	0.033028007	0.021675128	0.0049862685	0.0145573765	0.022147378
0.0	0.021089729	0.048456773	0.059853684	0.025889544	0.4055194	0.033028007	0.021675117	0.0049862685	0.0145573765	0.022147378
0.0	0.020803096	0.048387717	0.030894438	0.016064247	0.10632546	0.040474936	0.015200295	0.06581472	0.015319534	0.053256866
0.0	0.5780665	0.5693287	0.5610548	0.57597786	0.587293	0.57122356	0.5778441	0.56631213	0.55799603	0.5775283
0.0	0.5785533	0.56927633	0.5615637	0.57607883	0.5894547	0.5716113	0.5780317	0.5672628	0.556954	0.57565284
0.0	0.57827187	0.5705364	0.5614072	0.5771716	0.582465	0.5706329	0.57874894	0.56551987	0.55719644	0.5769393
0.0	0.58569986	0.5836205	0.56706554	0.58269006	0.6024677	0.58253735	0.5850645	0.5732288	0.5662111	0.58600557
0.0	0.58759785	0.5813318	0.5669003	0.5819094	0.603669	0.58283645	0.5850053	0.57581073	0.5653935	0.5846123
0.0	0.578472	0.5694458	0.5608837	0.576694	0.5857649	0.5716466	0.57817596	0.5680864	0.5571939	0.5761393
0.0	0.5783546	0.57118785	0.5621843	0.5777201	0.58326685	0.5720634	0.57802147	0.56614333	0.5577769	0.57566464
0.0	0.5885706	0.5851493	0.56648433	0.5839363	0.610408	0.58368534	0.58671284	0.5760667	0.56824154	0.5849195
0.0	0.57896304	0.56921226	0.56175935	0.5769611	0.58456403	0.5718462	0.5776949	0.56844246	0.55730796	0.57628155
0.0	0.5785782	0.5691614	0.56083673	0.57761574	0.5869976	0.57236964	0.5777114	0.56742144	0.5556074	0.57426053
0.0	0.57904845	0.56887937	0.56197435	0.5763697	0.5859586	0.5710427	0.5776913	0.568191	0.5573376	0.5739894
0.0	0.578103	0.56955224	0.56226474	0.57604045	0.58734524	0.571864	0.5765035	0.5681273	0.55581826	0.5745017
0.0	0.57879907	0.56996524	0.56221294	0.5771008	0.5856302	0.57098174	0.57878375	0.5683811	0.5571031	0.57465845
0.0	0.5788165	0.5722516	0.56245667	0.5755094	0.5834868	0.5732444	0.57846504	0.56707734	0.5584508	0.5750836
0.0	0.5805026	0.57315594	0.56409955	0.5790718	0.5848883	0.572789	0.57852703	0.5706258	0.55932057	0.5770421
0.0	0.5856881	0.58469456	0.5683222	0.58371145	0.6093058	0.5840213	0.5862382	0.57583994	0.5686367	0.5862089
0.0	0.5804312	0.57487476	0.5637353	0.57906795	0.5901205	0.57691777	0.5783951	0.5725429	0.55886906	0.57767373
0.0	0.57941014	0.57171434	0.563783	0.578804	0.59128934	0.5747248	0.58002895	0.5682385	0.5602763	0.5758184
0.0	0.5881652	0.5845888	0.5685561	0.5846524	0.6096064	0.5846355	0.5859514	0.5756839	0.5686294	0.58588415
0.0	0.58716714	0.58184844	0.5675433	0.58193713	0.60371923	0.58167034	0.5838245	0.57577956	0.5663232	0.58354163
0.0	0.013475151	0.040439665	0.046836164	0.014802511	0.9398733	0.052874774	0.010320416	0.1282489	0.032759804	0.023482151
0.0	0.57910085	0.5714857	0.5593842	0.5772734	0.5839434	0.5697861	0.5774892	0.56839466	0.55765384	0.5763547
0.0	0.5757673	0.568143	0.56048495	0.57721186	0.58550334	0.57134223	0.5792291	0.56529874	0.5569228	0.57305104
0.0	0.57769895	0.5685875	0.56119406	0.57550085	0.5835792	0.5706251	0.5780722	0.56511474	0.5564306	0.5736251
0.0	0.57740945	0.5699629	0.5628453	0.57615346	0.5848402	0.5728172	0.5789191	0.5691114	0.55718195	0.57366025
0.0	0.57822543	0.56832033	0.5608193	0.5758306	0.5844024	0.5708476	0.57781655	0.568161	0.55719155	0.57370746
0.0	0.57961315	0.5697399	0.561229	0.5756078	0.5841667	0.57178074	0.57789594	0.56842214	0.5581745	0.5748501
0.0	0.5781338	0.5685686	0.56219655	0.57729053	0.58579284	0.571802	0.57797694	0.568206	0.5575986	0.57496023
0.0	0.5781755	0.5696815	0.56155026	0.576702	0.58364904	0.5710692	0.57854056	0.5685091	0.5578474	0.57423455
0.0	0.5791665	0.56947786	0.5624813	0.57715815	0.58775127	0.5705052	0.5780497	0.56801736	0.55776733	0.5724009
0.0	0.015525636	0.1013618	0.022731567	0.015749862	0.012159495	0.015459743	0.016916024	0.039240554	0.02277498	0.02208951
0.0	0.58816963	0.5850058	0.5687314	0.58367133	0.6078866	0.5828899	0.586051	0.5758637	0.5672178	0.58464485
0.0	0.578153	0.571778	0.559873	0.5785905	0.58035755	0.57114357	0.5778918	0.56847185	0.5579239	0.5760465
0.0	0.57890487	0.5714511	0.56269944	0.5769304	0.5860106	0.57183915	0.57991487	0.56734645	0.55815053	0.5748201
0.0	0.57764673	0.57019013	0.55971426	0.57657945	0.58441305	0.5697636	0.57863337	0.56852376	0.55664426	0.5754228
0.0	0.58819026	0.58462477	0.56879413	0.58337957	0.61031944	0.5835437	0.58644044	0.57531065	0.56909007	0.58635783
0.0	0.023629667	0.030601662	0.06259867	0.013074347	0.2533597	0.025816103	0.00927649	0.026467506	0.012894052	0.028288843
0.0	0.5759711	0.56564724	0.56190664	0.5739489	0.5870847	0.5710023	0.5766103	0.56729734	0.5572004	0.5739235
0.0	0.5739227	0.56560564	0.56028277	0.5751127	0.5879328	0.57133865	0.5768304	0.5674958	0.55523133	0.5752536
0.0	0.5779417	0.57136095	0.55932385	0.57623154	0.5803275	0.57255435	0.5774706	0.5683394	0.5558332	0.57513416
0.0	0.5786537	0.5703813	0.55941606	0.5762977	0.5888678	0.57161355	0.5764456	0.56784075	0.55675685	0.5763683
0.0	0.5778339	0.5711031	0.5588753	0.5760492	0.5877755	0.57108384	0.57706296	0.5684893	0.5561752	0.57571316
0.0	0.57555103	0.56566197	0.56022805	0.57355684	0.5866401	0.5718652	0.5775645	0.56801486	0.5562081	0.5753023
0.0	0.5786438	0.5673502	0.5615458	0.57559514	0.5833285	0.5716341	0.578569	0.5670408	0.5579161	0.57283646
0.0	0.58636904	0.5827597	0.5684457	0.5830335	0.60561675	0.5824627	0.5832349	0.57607144	0.5660125	0.5852137
0.0	0.588171	0.5825906	0.5675281	0.5822103	0.60516864	0.5831124	0.5842917	0.57498294	0.56606627	0.5850663
0.0	0.57896185	0.5695397	0.5628676	0.57719934	0.5871993	0.57244354	0.5760938	0.5679237	0.5559047	0.5762077
0.0	0.5779851	0.57036203	0.5611618	0.5774151	0.58356667	0.56891465	0.5763016	0.567096	0.557644	0.57274115
0.0	0.5793591	0.57056737	0.5632563	0.5764979	0.58500373	0.57262135	0.57875884	0.56537074	0.5576621	0.57111984
0.0	0.579625	0.57304126	0.5630282	0.5763778	0.5865056	0.5712565	0.57691485	0.5679623	0.55699193	0.57189655
0.0	0.57912123	0.569811	0.5627777	0.57663727	0.58589065	0.57156485	0.5781022	0.56906265	0.5577495	0.5760406
0.0	0.57771045	0.5694582	0.56178594	0.5770149	0.58695483	0.571335	0.5784725	0.5666432	0.5570523	0.5743138
0.0	0.57861817	0.570386	0.5609453	0.57623726	0.58392197	0.5730263	0.5785997	0.5683944	0.55734944	0.576028
0.0	0.576468	0.56980294	0.5613093	0.5767423	0.5839027	0.5697984	0.57832015	0.56900626	0.5567816	0.5739267
0.0	0.5786164	0.57042426	0.5604479	0.57460237	0.58101285	0.5727866	0.5776919	0.5674896	0.55663574	0.5755523
0.0	0.5792967	0.56860983	0.56260073	0.57581955	0.5835964	0.5724423	0.57682866	0.56850004	0.55665404	0.57640344
0.0	0.5759799	0.570132	0.5622203	0.57373893	0.58343583	0.57120764	0.5784166	0.56891435	0.55635184	0.5743845
0.0	0.5784773	0.5697385	0.56271917	0.57587636	0.5819335	0.57274044	0.5788018	0.56959796	0.5560685	0.574262
0.0	0.5757248	0.56928444	0.56151897	0.57711554	0.5851533	0.57200736	0.57749903	0.5697565	0.5581996	0.57648396
0.0	0.5896111	0.58797044	0.5679659	0.58525693	0.60831195	0.5857603	0.586969	0.5769156	0.56694317	0.5879942
0.0	0.5872527	0.5830884	0.5652672	0.5816478	0.6028896	0.5826979	0.5850507	0.57468075	0.564734	0.58475935
0.0	0.57879543	0.57025737	0.5608461	0.5741783	0.586347	0.5715719	0.5783374	0.566804	0.5580666	0.5756638
0.0	0.57795954	0.5709585	0.56162417	0.57655936	0.5863492	0.5718567	0.5776906	0.56865716	0.5573234	0.5759298
0.0	0.5779194	0.57027173	0.56122655	0.57679194	0.585138	0.5722007	0.5793446	0.5677186	0.5544199	0.57476467
0.0	0.5787426	0.56948286	0.56163543	0.57619	0.5818192	0.57241285	0.5790264	0.5687292	0.5552182	0.5758689
0.0	0.5772561	0.56900036	0.5600087	0.57580733	0.5852249	0.5717366	0.5788695	0.5693367	0.55371594	0.57555205
0.0	0.57693094	0.569187	0.5613157	0.5768905	0.58614844	0.57081115	0.57849765	0.56850106	0.5570798	0.57563174
0.0	0.57546365	0.5688873	0.560875	0.5760424	0.58399874	0.5711932	0.57680786	0.5664457	0.5563247	0.5761251
0.0	0.5857406	0.58370703	0.56827706	0.5813039	0.6042966	0.5831354	0.585244	0.573018	0.56711936	0.58350664
0.0	0.5756144	0.5685163	0.56242037	0.5767292	0.58493507	0.572065	0.5788522	0.56795615	0.5571394	0.5743345
0.0	0.57863986	0.5694555	0.5614359	0.5764029	0.5831905	0.57181066	0.5790418	0.5676096	0.5564661	0.5762398
0.0	0.5778483	0.57131314	0.5625361	0.5759178	0.58577	0.57152134	0.5774013	0.56775117	0.5574254	0.57602924
0.0	0.5787636	0.5678602	0.56164473	0.5767349	0.5875218	0.57166934	0.57546455	0.5667993	0.5563612	0.576716
0.0	0.5769291	0.5686557	0.5599009	0.5754737	0.5867946	0.57256514	0.57621896	0.5673875	0.5578855	0.5761734
0.0	0.578512	0.5691761	0.5619265	0.5772757	0.5821885	0.5712873	0.5787639	0.5682628	0.55623	0.5757129
0.0	0.57847536	0.57066447	0.5614522	0.57686216	0.58036023	0.5737587	0.5783004	0.56839204	0.5584244	0.5757077
0.0	0.57769483	0.5677394	0.5618503	0.5757228	0.58743805	0.57166845	0.57798105	0.56792986	0.55549955	0.57532156
0.0	0.5894376	0.58721554	0.5692737	0.5857145	0.6056103	0.5863652	0.58710104	0.5775586	0.568918	0.5875752
0.0	0.57902336	0.56878984	0.56152934	0.5775614	0.5867902	0.5703761	0.57841784	0.56932145	0.5560768	0.5757952
0.0	0.57906204	0.5704181	0.5609342	0.5764475	0.5823211	0.57334834	0.5782599	0.5662156	0.5590365	0.5764184
0.0	0.5783128	0.57039326	0.56304044	0.5753803	0.58516014	0.57227695	0.5780417	0.56925774	0.55745214	0.57492584
0.0	0.5787099	0.56919175	0.56269896	0.57703984	0.58643806	0.5720964	0.57889545	0.5666078	0.5557027	0.5769928
0.0	0.57727283	0.5724442	0.5633488	0.57958376	0.5887694	0.57354283	0.57923096	0.5675167	0.5607869	0.5750069
0.0	0.5798172	0.5725404	0.56312096	0.57878196	0.5899075	0.5742109	0.5806901	0.5680762	0.55855596	0.5750856
0.0	0.5801368	0.5703377	0.5643534	0.5782082	0.58687705	0.57314	0.5808923	0.5703796	0.5604423	0.57437557
0.0	0.58596057	0.5837435	0.5685141	0.582774	0.6032615	0.5832806	0.5847379	0.57457995	0.56706667	0.5834016
0.0	0.58596057	0.5837435	0.5685141	0.582774	0.6032615	0.5832806	0.5847379	0.57457995	0.56706667	0.5834016
0.0	0.57763225	0.5713058	0.5601833	0.57704794	0.5849404	0.5722763	0.5797472	0.5670705	0.5568291	0.57402676
0.0	0.053568374	0.3338155	0.12024962	0.00097125274	0.4354304	0.12334891	0.04328614	0.15604517	0.03684994	0.6253104
0.0	0.073293276	0.2613606	0.1307192	0.00085057545	0.6390994	0.22105888	0.045427166	0.19610466	0.0652162	0.44674167
0.0	0.57809836	0.56928825	0.5624645	0.57494897	0.5885892	0.5706256	0.5783899	0.56638485	0.55780584	0.5746419
0.0	0.58874553	0.58427835	0.56831175	0.58424234	0.60955197	0.58248615	0.58713305	0.57638484	0.5688619	0.5849607
0.0	0.58856344	0.5859354	0.5677652	0.58413917	0.61174935	0.5845002	0.58722353	0.57608426	0.56828636	0.5855555
0.0	0.58896494	0.5846221	0.5683657	0.5842606	0.60855097	0.5846235	0.58690864	0.5760255	0.56835204	0.58593893
0.0	0.5794965	0.56996864	0.56210643	0.57711613	0.58419997	0.5719076	0.5791668	0.5682661	0.557376	0.574439
0.0	0.5785327	0.56937903	0.558954	0.5783402	0.58179325	0.57116014	0.57886076	0.5682538	0.5585071	0.57402897
0.0	0.5787328	0.5704671	0.5615554	0.57693666	0.58171576	0.5714093	0.5783677	0.5679381	0.5567068	0.5754028
0.0	0.5772781	0.56944424	0.56000125	0.57707757	0.5853295	0.5705889	0.578581	0.5684345	0.5578155	0.5735022
0.0	0.5783807	0.56737536	0.5600915	0.57710403	0.5851018	0.5720108	0.57984006	0.5676216	0.5571947	0.5744177
0.0	0.57888293	0.56864446	0.56132346	0.57603264	0.5836368	0.57116264	0.57876134	0.56806594	0.5580041	0.57409286
0.0	0.5896967	0.58886653	0.5704665	0.58592176	0.61130416	0.5864863	0.5886329	0.5776539	0.5709127	0.5891943
0.0	0.5896967	0.58886653	0.5704665	0.58592176	0.61130416	0.5864863	0.5886329	0.5776539	0.5709127	0.5891943
0.0	0.5795849	0.56956583	0.5625935	0.5750201	0.5858231	0.57149523	0.57794917	0.56779116	0.5563842	0.5748491
0.0	0.57713836	0.5699423	0.5599201	0.57695377	0.5847866	0.5704829	0.57855076	0.56690913	0.5555952	0.57393783
0.0	0.57833576	0.5695084	0.5613327	0.5766782	0.586101	0.57159334	0.57932335	0.568178	0.55640763	0.57611746
0.0	0.57830966	0.5693884	0.5614632	0.57692933	0.58527356	0.5707273	0.57851386	0.5668659	0.55394757	0.57619476
0.0	0.5805416	0.573641	0.5633314	0.5797042	0.58740497	0.57565796	0.5808767	0.5712159	0.560521	0.5769316
0.0	0.0465563	0.2749572	0.059384964	0.016714467	0.18844679	0.08030906	0.021040818	0.04265824	0.025991896	0.13301133
0.0	0.028232647	0.09256469	0.04162722	0.010202715	0.007943441	0.019422559	0.015208347	0.033314474	0.02912471	0.046445094
0.0	0.022653759	0.08663975	0.06515971	0.00036591117	0.03254502	0.0007533062	0.0120352935	0.023345599	0.017478414	0.02259723
0.0	0.58558655	0.5829204	0.5680909	0.58250433	0.6045103	0.5838598	0.58421224	0.57516026	0.5677282	0.5860016
0.0	0.5779706	0.5699688	0.56051123	0.57738614	0.5894145	0.57204264	0.5790006	0.5696037	0.55798405	0.5739091
0.0	0.57642186	0.569206	0.5631349	0.5756243	0.5854141	0.5698134	0.57717144	0.5690892	0.55696934	0.57433546
0.0	0.57704496	0.57034963	0.5632617	0.57723486	0.592032	0.57090276	0.57946014	0.5689515	0.55748826	0.57709277
0.0	0.5861742	0.5827417	0.56625605	0.58342034	0.6041652	0.5814162	0.58280754	0.5729688	0.5651875	0.58409
0.0	0.5772394	0.5703688	0.5603261	0.5758369	0.5846804	0.57021785	0.5766264	0.566762	0.5566383	0.57494366
0.0	0.5789751	0.57003486	0.5594026	0.57486653	0.58902913	0.57022506	0.5787769	0.5666144	0.5563965	0.5736036
0.0	0.029467098	0.06919642	0.06624579	0.016202165	0.17626223	0.038182527	0.010225315	0.048814643	0.026515966	0.010553267
0.0	0.018675448	0.058185097	0.060542893	0.009380592	0.3690874	0.011648475	0.015287306	0.0348794	0.015620851	0.037260823
0.0	0.029129604	0.06791503	0.06620498	0.016077667	0.17721531	0.037113942	0.01004651	0.048125006	0.025533214	0.010476618
0.0	0.01868105	0.05838747	0.060520794	0.009354547	0.37042564	0.011661905	0.015303293	0.034856815	0.01562094	0.037449103
0.0	0.57845014	0.56923395	0.5613009	0.5769841	0.5827697	0.5714229	0.5782968	0.5673702	0.5566111	0.5741828
0.0	0.5795364	0.5730681	0.56316566	0.5786947	0.5870774	0.5726062	0.58077985	0.5703096	0.55955195	0.57618487
0.0	0.57845706	0.56927186	0.56201786	0.5757726	0.58725	0.5714722	0.5777453	0.56735057	0.55719525	0.57496405
0.0	0.57749724	0.57026374	0.56178	0.57711524	0.58395207	0.57058626	0.5780199	0.5669313	0.55800205	0.5757928
0.0	0.5873535	0.5835085	0.5674849	0.5820919	0.60015434	0.5836871	0.58466196	0.57372135	0.5671011	0.5859217
0.0	0.57857156	0.57007873	0.5623622	0.5768555	0.58462435	0.57291186	0.57872784	0.5684528	0.5568433	0.57521874
0.0	0.5846524	0.5821824	0.56741637	0.5821152	0.6033236	0.58140874	0.58424723	0.5728902	0.56647885	0.5835183
0.0	0.5781648	0.57115644	0.56194264	0.57564014	0.5875406	0.5698229	0.57782716	0.56682396	0.55846786	0.5756378
0.0	0.578072	0.56849915	0.5606741	0.5766703	0.5881426	0.5728081	0.5782457	0.5645312	0.5563434	0.5759572
0.0	0.5783315	0.5691576	0.562478	0.5757574	0.58770305	0.57237625	0.5799288	0.5690789	0.5574755	0.572864
0.0	0.5772873	0.56867254	0.562359	0.576274	0.58646446	0.57142913	0.57975215	0.5665683	0.5574706	0.5740645
0.0	0.58997935	0.58729094	0.57070583	0.58552337	0.6109559	0.58709794	0.5887422	0.5788876	0.57011604	0.5855057
0.0	0.58997935	0.58729094	0.57070583	0.58552337	0.6109559	0.58709794	0.5887422	0.5788876	0.57011604	0.5855057
0.0	0.5788505	0.56864214	0.5617205	0.5764489	0.5872235	0.5707587	0.5784103	0.568421	0.5576439	0.57633245
0.0	0.5895036	0.5870131	0.57013386	0.5865384	0.6085502	0.5872801	0.5881347	0.57827395	0.57052684	0.58748984
0.0	0.5895036	0.5870131	0.57013386	0.5865384	0.6085502	0.5872801	0.5881347	0.57827395	0.57052684	0.58748984
0.0	0.5864909	0.5823771	0.56766814	0.5832893	0.6061801	0.581293	0.58520997	0.57513964	0.5644564	0.58211404
0.0	0.5785978	0.5692782	0.56168383	0.5767284	0.58794266	0.5698248	0.5778136	0.56806546	0.5562143	0.5736804
0.0	0.578671	0.5689021	0.5619486	0.5761065	0.58567643	0.57212234	0.5792549	0.5652496	0.5576755	0.57405597
0.0	0.5894982	0.5883771	0.56981975	0.58588505	0.6109995	0.58604413	0.58736455	0.57517636	0.5703142	0.5873005
0.0	0.5894982	0.5883771	0.56981975	0.58588505	0.6109995	0.58604413	0.58736455	0.57517636	0.5703142	0.5873005
0.0	0.5782913	0.5705939	0.5618129	0.5773355	0.5860063	0.57117844	0.5783954	0.569001	0.5568767	0.575689
0.0	0.57964015	0.5695494	0.56154954	0.57665044	0.58529055	0.5721148	0.5784788	0.5696697	0.5583269	0.5751225
0.0	0.5764414	0.5698543	0.5600476	0.5766035	0.5870634	0.5733851	0.57745963	0.5676494	0.5587102	0.5769095
0.0	0.5777266	0.5647664	0.5604074	0.5761331	0.5806118	0.5715277	0.5776355	0.5662578	0.5559319	0.57493484
0.0	0.5776838	0.5702514	0.5623648	0.57685196	0.5843019	0.57190186	0.5772921	0.56771344	0.55802166	0.575553
0.0	0.5799253	0.56645876	0.5609077	0.57680076	0.58803546	0.5717813	0.5766001	0.5686726	0.5586895	0.5753342
0.0	0.5782053	0.56869453	0.5625436	0.57606757	0.5838218	0.57137215	0.5785497	0.57020754	0.55810696	0.57557005
0.0	0.5766496	0.57086086	0.559095	0.57743704	0.59119725	0.5707475	0.5775636	0.56837064	0.5598088	0.5759509
0.0	0.5792824	0.57084674	0.5611595	0.5772761	0.58814573	0.57217324	0.5785038	0.56807864	0.5552606	0.57477605
0.0	0.5778073	0.56962055	0.5593765	0.57381237	0.58345187	0.5701163	0.5779121	0.56848896	0.556712	0.57565796
0.0	0.57844526	0.5705859	0.56285113	0.5769197	0.5860337	0.57138306	0.5784801	0.5682228	0.556077	0.5763129
0.0	0.57801515	0.5697682	0.5616689	0.5741967	0.58328974	0.5710044	0.5775445	0.5666761	0.5589539	0.5748981
0.0	0.577855	0.5685174	0.5625042	0.57701117	0.58383423	0.57164097	0.5783075	0.5683208	0.5551767	0.5759261
0.0	0.57896984	0.5704605	0.5627786	0.57638896	0.58548623	0.5700198	0.5787959	0.56746775	0.55858034	0.57584476
0.0	0.57714796	0.56841505	0.5587378	0.57548106	0.5805202	0.5700529	0.57794154	0.56592596	0.55683607	0.57325137
0.0	0.57570463	0.5676374	0.5626242	0.5769566	0.58484393	0.5716924	0.57803637	0.565711	0.5561408	0.57528526
0.0	0.578977	0.5689661	0.56075597	0.57460546	0.58643246	0.572155	0.57795644	0.56771475	0.55571485	0.5731683
0.0	0.5776434	0.5690439	0.5617045	0.5763807	0.5837724	0.5726428	0.5783858	0.56817764	0.55712533	0.57532644
0.0	0.5800689	0.57224303	0.56467646	0.5791123	0.58866084	0.57303864	0.5806904	0.5710587	0.5596619	0.5762149
0.0	0.57820916	0.57201946	0.5643584	0.5782358	0.58834004	0.57349646	0.5808115	0.5699213	0.5586278	0.57724434
0.0	0.57911193	0.5727223	0.5651508	0.5793447	0.58782446	0.57377326	0.57944673	0.57183963	0.5598403	0.57631207
0.0	0.5860202	0.5835491	0.56804544	0.5828443	0.6061832	0.58284265	0.5852285	0.5751118	0.5663912	0.5847442
0.0	0.5854177	0.58394504	0.5679788	0.5826174	0.6082038	0.5830952	0.58517283	0.57466954	0.5674932	0.5861065
0.0	0.5773315	0.5709456	0.56266516	0.57635343	0.5840429	0.5711645	0.57816917	0.56855685	0.55682456	0.57574505
0.0	0.5786555	0.570413	0.56282693	0.5761676	0.5888655	0.5739234	0.5784136	0.5689495	0.5587899	0.5763811
0.0	0.57813156	0.5688256	0.56104875	0.57579726	0.58692807	0.57124025	0.5788375	0.56778204	0.5573328	0.57611835
0.0	0.5765562	0.5673835	0.5600393	0.57578903	0.5864385	0.5717909	0.57800823	0.5687311	0.55669355	0.5759532
0.0	0.5786632	0.5687119	0.560791	0.57616305	0.5867293	0.5733174	0.57864636	0.5680167	0.55785674	0.57563126
0.0	0.5764546	0.56741965	0.5607695	0.5771747	0.5851495	0.5710503	0.5774418	0.5672876	0.55784756	0.5774894
0.0	0.57757956	0.5709376	0.5619438	0.5766994	0.58688694	0.5736607	0.5788664	0.56706184	0.5587079	0.5752653
0.0	0.5858636	0.58442116	0.5673351	0.5819336	0.6087906	0.58313984	0.5856759	0.575813	0.5662569	0.58530045
0.0	0.5765334	0.5732563	0.56458724	0.5786462	0.5886408	0.57394505	0.5806296	0.57113135	0.56002975	0.5766591
0.0	0.5789867	0.57045	0.5635714	0.57582515	0.58157665	0.57115465	0.5795936	0.5682632	0.5565921	0.57512856
0.0	0.57803464	0.5695112	0.5618397	0.5757223	0.5824222	0.5710286	0.5791149	0.5671205	0.55687225	0.5762087
0.0	0.5769382	0.5710772	0.56334937	0.57360744	0.5856077	0.5717348	0.57906395	0.5673236	0.5583245	0.5781844
0.0	0.5773882	0.5699578	0.5639666	0.5741676	0.58700424	0.5736376	0.57864267	0.5661533	0.557823	0.5746822
0.0	0.57846117	0.5710334	0.5633872	0.57538503	0.5833222	0.57247835	0.57872295	0.5672101	0.55743223	0.5760378
0.0	0.5772618	0.56959766	0.5628855	0.57471406	0.58104634	0.57197106	0.57776093	0.56551695	0.5572242	0.57477605
0.0	0.58745086	0.58456194	0.5671489	0.58360237	0.6060632	0.5828519	0.5845221	0.57445276	0.5672801	0.58667743
0.0	0.5760081	0.5699412	0.5622131	0.5772917	0.5833294	0.57248604	0.5799298	0.5674882	0.5584136	0.57638687
0.0	0.5799292	0.567951	0.5602134	0.5754717	0.58592254	0.57133293	0.57770556	0.56836164	0.55751324	0.57334197
0.0	0.5781452	0.569827	0.56221056	0.57610476	0.5883297	0.57343686	0.57915133	0.5694876	0.55695415	0.57575357
0.0	0.5779454	0.5711268	0.56180614	0.57725346	0.58469063	0.57262236	0.57791466	0.56836003	0.5561255	0.57703835
0.0	0.57837075	0.57074344	0.56288594	0.57771283	0.59035593	0.57150066	0.5789051	0.5693897	0.557281	0.57650566
0.0	0.5780992	0.5694336	0.5614503	0.5759527	0.58357245	0.5724906	0.57931983	0.5670822	0.5568376	0.5756992
0.0	0.57693094	0.57039994	0.5603964	0.576204	0.58804727	0.57240736	0.57871896	0.56831527	0.5548162	0.5744016
0.0	0.57811993	0.5704638	0.5621891	0.57670206	0.5865736	0.57116884	0.57832456	0.5690586	0.5571958	0.5763669
0.0	0.57712233	0.5710419	0.5618792	0.57661533	0.5853457	0.5734355	0.57975686	0.56876796	0.5587297	0.5756882
0.0	0.5783413	0.57181394	0.5625538	0.5768622	0.5892578	0.57373893	0.57926065	0.5666323	0.55604875	0.5762261
0.0	0.5778517	0.569849	0.5615096	0.57702124	0.5857977	0.5729799	0.57859117	0.5688417	0.5567234	0.57583886
0.0	0.5778243	0.5686834	0.56029046	0.5764698	0.586373	0.572116	0.5773428	0.5647052	0.55642086	0.57351124
0.0	0.577742	0.57119316	0.56078124	0.5767358	0.58799833	0.5726649	0.57767755	0.56675017	0.55670094	0.57611
0.0	0.5783865	0.5692445	0.5600552	0.57628053	0.58509505	0.5713045	0.5781979	0.56653297	0.55787164	0.5761178
0.0	0.587437	0.58287925	0.5677412	0.5835699	0.60509574	0.58269066	0.58493584	0.5755999	0.5670905	0.5853673
0.0	0.031293396	0.16127792	0.05542345	0.016319891	0.4830712	0.10802438	0.018894557	0.19044288	0.014256521	0.09937991
0.0	0.028195316	0.6015722	0.06576429	0.021977773	0.09637133	0.04907191	0.020674348	0.054550696	0.0142424945	0.11332773
0.0	0.037431557	0.14267148	0.042772382	0.015865756	0.59397393	0.076777056	0.014239183	0.030588865	0.009358577	0.09696473
0.0	0.5773331	0.569889	0.56182665	0.57706016	0.5883462	0.57185173	0.5777095	0.56801736	0.5566982	0.57485634
0.0	0.57859415	0.56984884	0.56186265	0.577236	0.58684886	0.57324046	0.5792622	0.56873655	0.5569196	0.5774293
0.0	0.5787917	0.57085645	0.56257516	0.57740825	0.5835723	0.57260907	0.57927144	0.56878155	0.55891186	0.5767791
0.0	0.5785745	0.56996894	0.56188446	0.5742512	0.5860436	0.5737656	0.57931614	0.5698022	0.5577673	0.5762588
0.0	0.5779242	0.569329	0.56190765	0.57694316	0.58580935	0.5735289	0.57893264	0.56863624	0.5569968	0.57527
0.0	0.57750815	0.5707432	0.5628125	0.5778537	0.5870203	0.57354736	0.5786486	0.56875265	0.55660075	0.57567835
0.0	0.5778684	0.5707859	0.56115085	0.57725227	0.588211	0.5720928	0.57802904	0.5685934	0.5578345	0.57551473
0.0	0.5776471	0.5708638	0.5616772	0.57700914	0.5881761	0.5736125	0.5783072	0.5672416	0.5574288	0.5756005
0.0	0.586487	0.58357245	0.5671291	0.5829894	0.6052905	0.5814228	0.584574	0.57588595	0.56662124	0.5865563
0.0	0.57896125	0.5722624	0.5618186	0.5747558	0.58643675	0.57200843	0.5781541	0.5670455	0.5576555	0.5763302
0.0	0.57763153	0.5696892	0.5613833	0.57693654	0.5865876	0.5736127	0.57890606	0.56837106	0.55760133	0.5737866
0.0	0.5775603	0.5704104	0.5607623	0.5737034	0.5859681	0.57323337	0.5788861	0.5681871	0.5577596	0.5751315
0.0	0.57836586	0.5696339	0.56033	0.5765216	0.58331174	0.5731661	0.57914877	0.5666682	0.55864847	0.57451874
0.0	0.57670367	0.569935	0.5616717	0.57685316	0.585616	0.5720436	0.5797094	0.5682675	0.55705774	0.5756874
0.0	0.5876424	0.5823782	0.56771517	0.5822754	0.6062471	0.5835645	0.58524203	0.57568765	0.5657082	0.58666044
0.0	0.58743715	0.58254325	0.5674984	0.58303183	0.6053117	0.58340216	0.5854442	0.5743745	0.5659655	0.58688265
0.0	0.58754575	0.5837882	0.5680962	0.58346254	0.60592824	0.58216524	0.5857766	0.5767466	0.56579626	0.5857641
0.0	0.58748186	0.5840988	0.56685144	0.58353823	0.6054248	0.5824868	0.583991	0.5746196	0.5663187	0.5856438
0.0	0.5879783	0.5844666	0.5675028	0.5831379	0.6065198	0.5826279	0.58504546	0.5756355	0.56721336	0.58675766
0.0	0.58753216	0.58322954	0.56668353	0.58123773	0.6036565	0.5814433	0.583819	0.5753118	0.5662188	0.5858234
0.0	0.5787381	0.56995517	0.55974257	0.5758709	0.5868023	0.5709052	0.57830507	0.5655825	0.5578546	0.57277864
0.0	0.57913136	0.5675074	0.5592801	0.57692283	0.58721143	0.56969434	0.5786777	0.5661748	0.55719775	0.5733911
0.0	0.018184997	0.03242606	0.020978387	0.011901668	0.4233877	0.025280962	0.010249454	0.026304763	0.015556204	0.026032623
0.0	0.018131465	0.032344684	0.020933405	0.01192098	0.42368916	0.02513953	0.01021885	0.026362298	0.015609109	0.02592482
0.0	0.018088136	0.032419037	0.02095429	0.011908237	0.42636797	0.02520354	0.010276354	0.026469989	0.015578221	0.026045157
0.0	0.01812576	0.03221728	0.020872636	0.011924795	0.42797858	0.025256215	0.010238605	0.026292155	0.015547697	0.026022691
0.0	0.018076943	0.032361813	0.020882295	0.011913035	0.4282759	0.025104864	0.010211792	0.02635244	0.015580868	0.026003754
0.0	0.018041978	0.032484163	0.020985462	0.011889035	0.42639124	0.025109047	0.0102431085	0.026484719	0.015612296	0.026070084
0.0	0.01669836	0.073949516	0.06438843	0.013883107	0.16258049	0.01209639	0.016974932	0.043941293	0.009964966	0.01571058
0.0	0.016636668	0.07390132	0.064215876	0.013865903	0.16024032	0.012054637	0.0169239	0.043561354	0.009906091	0.015746515
0.0	0.016628735	0.074086435	0.06433581	0.013877808	0.16225377	0.012082244	0.016998835	0.043877453	0.009946167	0.015773898
0.0	0.016667126	0.07401981	0.06423694	0.01391591	0.16055419	0.012069013	0.016967691	0.043689378	0.009911953	0.015710447
0.0	0.016609075	0.07404329	0.06397749	0.013906531	0.16019401	0.01201268	0.01691791	0.043632653	0.009884283	0.015728552
0.0	0.016601887	0.07380365	0.06376622	0.013827202	0.16121165	0.012003409	0.01693748	0.043787453	0.009913511	0.015833601
0.0	0.048864957	0.03702859	0.033198085	0.020384887	0.1001913	0.023581132	0.01089823	0.085230395	0.011739996	0.02447724
0.0	0.048596602	0.036974456	0.03317844	0.020412121	0.09979312	0.023452014	0.010877709	0.08429973	0.011731868	0.024457464
0.0	0.04849169	0.037163615	0.033221684	0.020325156	0.10028321	0.023538945	0.010936399	0.08502748	0.011681978	0.024432527
0.0	0.048592735	0.03698181	0.033144455	0.020418461	0.101841316	0.023609828	0.010942756	0.08460617	0.011761499	0.024452778
0.0	0.04852771	0.036990598	0.03308081	0.020447467	0.10085263	0.023346186	0.010885885	0.0853235	0.011700776	0.02449645
0.0	0.048526477	0.037190717	0.033155832	0.020426864	0.10082989	0.023430651	0.010898421	0.08481	0.011742825	0.024590105
0.0	0.026544634	0.13360997	0.028165437	0.012874446	0.026295455	0.02561545	0.012894652	0.0213602	0.01041911	0.03222052
0.0	0.02658064	0.1334342	0.028068746	0.012874361	0.026069317	0.025419297	0.012888354	0.021134328	0.010387119	0.03200726
0.0	0.026556958	0.13378432	0.028173013	0.012904198	0.0258989	0.025519578	0.012915816	0.021345513	0.010395998	0.032135364
0.0	0.026620714	0.1335901	0.02809618	0.012841339	0.0268496	0.025461618	0.0129077695	0.021226028	0.010386912	0.032336194
0.0	0.026501939	0.1337023	0.027953453	0.012845728	0.026258605	0.025338795	0.012861411	0.021126283	0.010376335	0.032240927
0.0	0.026453227	0.13341676	0.028060297	0.012855231	0.026207678	0.025478642	0.012891205	0.021183642	0.0103960475	0.032279827
0.0	0.028083079	0.1628119	0.042599995	0.020202806	0.0427159	0.018533103	0.03518624	0.029733416	0.018463384	0.089371406
0.0	0.028110612	0.16210587	0.042293407	0.020212285	0.042427264	0.018476376	0.03509051	0.029808639	0.018433146	0.08843183
0.0	0.028054815	0.16275598	0.042128783	0.020172039	0.042731952	0.018484939	0.03528043	0.029972132	0.018390642	0.08932634
0.0	0.028052256	0.16192234	0.04220379	0.02015595	0.043699387	0.018541448	0.035253942	0.029844645	0.018446403	0.089410454
0.0	0.027976267	0.16198345	0.042115863	0.02016097	0.042711183	0.018403156	0.0350665	0.02977514	0.018365946	0.08897943
0.0	0.02796725	0.16262008	0.04240141	0.02018257	0.042854514	0.018500397	0.035140052	0.02995816	0.018361088	0.08891344
0.0	0.021547878	0.053824406	0.022098538	0.011022867	0.027514469	0.025320835	0.011181611	0.04788173	0.0138777625	0.030526955
0.0	0.021587813	0.053726494	0.022051362	0.011020106	0.02725853	0.025201533	0.011150836	0.047651667	0.013796844	0.030406868
0.0	0.021494538	0.053684525	0.022069592	0.011001304	0.027604725	0.025283542	0.011210534	0.04785716	0.013799868	0.030554064
0.0	0.021580756	0.05365093	0.022047639	0.011009661	0.02789363	0.025342999	0.011184547	0.047301676	0.01386093	0.030656036
0.0	0.021452857	0.053531073	0.021973131	0.011005311	0.027502181	0.025103047	0.011147419	0.047350865	0.013808806	0.030496024
0.0	0.021493295	0.053790286	0.022056637	0.011016922	0.027404549	0.025199957	0.011158336	0.047827795	0.013825583	0.030688975
0.0	0.023945263	0.07425997	0.053085342	0.010536243	0.0025812576	0.014157824	0.018369574	0.030400824	0.010747146	0.024421722
0.0	0.023953544	0.07440395	0.052934002	0.010499985	0.0025735106	0.014107431	0.01833995	0.030471358	0.010742118	0.024209486
0.0	0.023881286	0.07416564	0.052873068	0.0105061745	0.0025671402	0.0141000375	0.018410185	0.030535681	0.010720866	0.024370685
0.0	0.023861988	0.074329294	0.052968796	0.010519552	0.0026092788	0.014148103	0.018420959	0.030355532	0.010736712	0.024251215
0.0	0.023854801	0.07424174	0.05275008	0.010498579	0.0025784872	0.014003501	0.018392993	0.030176263	0.0107255	0.024233975
0.0	0.02388182	0.07398965	0.05272537	0.010556155	0.0025580735	0.014091562	0.018340053	0.030466603	0.01071672	0.02434688
0.0	0.020628607	0.06405064	0.00014567758	0.01233889	0.4597835	0.024215473	0.018598188	4.218393e-05	2.7897298e-05	0.02630335
0.0	0.020607308	0.06455026	0.00014538351	0.0123925125	0.45812467	0.024291277	0.018674348	4.215361e-05	2.7866614e-05	0.026318554
0.0	0.020619169	0.064285465	0.00014595843	0.012378747	0.46335277	0.024316017	0.018589087	4.1970135e-05	2.7946027e-05	0.026350342
0.0	0.018574903	0.0574722	0.012673431	0.01152288	0.51249325	0.028702231	0.014614914	0.018297143	0.015197189	0.035960305
0.0	0.018588537	0.057182413	0.012670598	0.011508914	0.51350474	0.028565852	0.014625906	0.01817601	0.015257819	0.035808887
0.0	0.01861439	0.057539687	0.012667478	0.011577215	0.5167314	0.028858496	0.014689154	0.01827795	0.015132377	0.035954893
0.0	0.018666318	0.056996513	0.012671868	0.011521006	0.51607877	0.028761549	0.014601214	0.018244132	0.015209027	0.035637658
0.0	0.01867501	0.0572901	0.012685644	0.011493377	0.51423943	0.02854739	0.01454673	0.018227145	0.015227721	0.03580258
0.0	0.018634865	0.05705545	0.012663834	0.01149729	0.511977	0.028729238	0.014547729	0.018239368	0.015205655	0.035927184
0.0	0.01862192	0.057216074	0.012675532	0.011531183	0.51279306	0.028640255	0.014604542	0.018183243	0.015189855	0.035991974
0.0	0.018574364	0.057449393	0.012655181	0.011486851	0.5118073	0.028692741	0.01461613	0.018373013	0.015240541	0.036029804
0.0	0.043091077	0.04045207	0.06599606	0.020292027	0.38195854	0.015859824	0.01604254	0.040761612	0.018143183	0.03253592
0.0	0.043027423	0.04044267	0.06589637	0.020345408	0.37689012	0.015833683	0.01597963	0.040537093	0.01818957	0.032443404
0.0	0.043024223	0.040414147	0.06599293	0.020293863	0.3774819	0.01589238	0.015908705	0.040903565	0.018224483	0.032547653
0.0	0.028910173	0.058494862	0.041863397	0.012895964	0.033334136	0.033162683	0.008865345	0.021865744	0.018133424	0.032104716
0.0	0.026065618	0.096285	0.027760504	0.010412618	0.5001792	0.018499011	0.01466564	0.081716105	0.018448725	0.036201824
0.0	0.026165439	0.09601851	0.02764499	0.01045598	0.50179976	0.018465146	0.014690177	0.082053475	0.018361028	0.036143467
0.0	0.026132764	0.09613802	0.027780127	0.010417571	0.50305367	0.01860105	0.014648665	0.08191075	0.018320257	0.036154274
0.0	0.026251663	0.095308	0.027630508	0.010415693	0.49956647	0.018503081	0.014677489	0.081892	0.018362524	0.03612893
0.0	0.026147608	0.09580289	0.027646841	0.010410155	0.4983957	0.018438073	0.014657807	0.081178054	0.018431386	0.03596561
0.0	0.026124865	0.09558473	0.027722238	0.01042111	0.5001113	0.01848674	0.01466712	0.081653565	0.018317292	0.036089648
0.0	0.026054913	0.09587681	0.027733723	0.010401033	0.49823174	0.018457208	0.01462324	0.08143645	0.018387124	0.036064833
0.0	0.026075315	0.09533657	0.027740352	0.010430675	0.4989099	0.018494511	0.014658061	0.081655376	0.018301984	0.03603128
0.0	0.026140751	0.09531015	0.027639093	0.010407155	0.4992469	0.018419623	0.014646392	0.08182867	0.018266728	0.035883464
0.0	0.026141798	0.09574698	0.027603874	0.010397549	0.4954397	0.018525004	0.014620959	0.08181481	0.018469045	0.036138423
0.0	0.040448844	0.049257375	0.05158481	0.01928135	0.21495675	0.048132084	0.013357818	0.03898495	0.03566729	0.032086413
0.0	0.04032103	0.04952736	0.05139764	0.019270012	0.20730338	0.047779556	0.013350651	0.03876194	0.03564419	0.03216219
0.0	0.04021376	0.04930134	0.051469553	0.019245613	0.2129552	0.047770534	0.013334769	0.038654294	0.035593577	0.03182975
0.0	0.056222063	0.042482596	0.03368117	0.0127602685	0.04334351	0.0792405	0.0151451025	0.03147409	0.011048137	0.014379895
0.0	0.056320895	0.042611744	0.033589274	0.012768128	0.042840358	0.07858797	0.015140253	0.03128344	0.01099671	0.01434853
0.0	0.05628803	0.04256406	0.033672076	0.012770617	0.043547433	0.0790234	0.015173022	0.031303905	0.011030812	0.014528041
0.0	0.056485206	0.04257329	0.03365281	0.012757614	0.042342648	0.07897299	0.015125656	0.03153381	0.011022175	0.014382275
0.0	0.01617365	0.07417364	0.041330293	0.013164787	0.4734389	0.043259215	0.012732247	0.056858018	0.017433833	0.026308293
0.0	0.016177397	0.073612854	0.041535705	0.013097791	0.4719752	0.043073066	0.01269754	0.05635514	0.017551852	0.026260445
0.0	0.016222471	0.07384241	0.041504137	0.01309434	0.4689104	0.043157276	0.012674303	0.05710455	0.017458599	0.026278216
0.0	0.031180693	0.06984917	0.03890378	0.009858147	0.1184824	0.016160559	0.012702145	0.018950647	0.010530899	0.018213924
0.0	0.031484917	0.06904315	0.038910665	0.009863534	0.12018913	0.016222738	0.012631436	0.019049149	0.010519151	0.018133799
0.0	0.031253137	0.06964022	0.03894677	0.009843798	0.11922663	0.01620079	0.012667651	0.018902268	0.010466986	0.018139819
0.0	0.014083973	0.10440117	0.044224523	0.010202205	0.2603304	0.018964667	0.008696857	0.060189538	0.010373834	0.013114444
0.0	0.028078828	0.048367456	0.032046925	0.010286962	0.24836214	0.023813553	0.00960419	0.030493557	0.019535819	0.029815897
0.0	0.030264447	0.055783812	0.026928036	0.0130395	0.30663967	0.021393837	0.013903876	0.042130012	0.014256119	0.030104404
0.0	0.030206813	0.055587005	0.026751703	0.01307169	0.30769438	0.021206958	0.013871258	0.04195464	0.014282176	0.029788455
0.0	0.030203208	0.055832304	0.027003774	0.013061241	0.31142697	0.021457763	0.013885465	0.042100053	0.014166765	0.029979508
0.0	0.030310031	0.055523556	0.026924446	0.013015222	0.31018782	0.02137426	0.013885562	0.04209609	0.014259636	0.029887779
0.0	0.030161351	0.05526994	0.026786653	0.013024904	0.30043653	0.021292066	0.013826318	0.041559897	0.014278229	0.029835472
0.0	0.030221645	0.05592459	0.02698857	0.013040433	0.3037236	0.021376971	0.013821332	0.041831553	0.014291133	0.029985065
0.0	0.03021381	0.055355355	0.026858795	0.013064278	0.30639812	0.021371147	0.013848499	0.04181172	0.014248395	0.0300097
0.0	0.030167446	0.056094598	0.026962373	0.013004666	0.30456844	0.021359332	0.013881143	0.04165564	0.014192707	0.0299296
0.0	0.030363513	0.055638943	0.026902491	0.013055452	0.3030565	0.021341806	0.013801516	0.042038206	0.014292081	0.029858964
0.0	0.020940458	0.06933323	0.049191684	0.014079531	0.03807716	0.03240508	0.0138914855	0.15392694	0.012912071	0.048215926
0.0	0.021067295	0.06948449	0.049499676	0.014087939	0.037508268	0.03260184	0.013928597	0.15522997	0.012913772	0.048460923
0.0	0.02950151	0.07720201	0.06870892	0.01457707	0.105838574	0.03721122	0.025197348	0.015062926	0.02685651	0.024777424
0.0	0.018364828	0.14739083	0.048025783	0.01145806	0.007211116	0.021796035	0.00851507	0.029138876	0.022240551	0.015277791
0.0	0.01836757	0.14763731	0.048140343	0.011457445	0.0073574036	0.021882804	0.00851259	0.029123368	0.022193285	0.015352405
0.0	0.044491306	0.119143635	0.054786984	0.014963531	0.0066815247	0.028496921	0.007965558	0.017731257	0.038196515	0.02295991
0.0	0.0445751	0.1185643	0.054839525	0.014944102	0.0066074007	0.02849451	0.00798276	0.01781046	0.037888452	0.022933932
0.0	0.01984078	0.06717728	0.05202369	0.013630916	0.09184488	0.02252225	0.015742673	0.0820941	0.017026672	0.01827594
0.0	0.01991364	0.067324564	0.05206278	0.013659688	0.09084369	0.022624068	0.015745407	0.08293233	0.017025404	0.01832729
0.0	0.027426101	0.042713348	0.026052698	0.011014126	0.097631395	0.08159921	0.012451864	0.29186544	0.006423092	0.043187276
0.0	0.028144242	0.046439793	0.045141205	0.007187327	0.14174834	0.017433858	0.009245938	0.15467592	0.014847711	0.066853054
0.0	0.02801866	0.046380937	0.044861723	0.007211423	0.1424243	0.017478518	0.009227989	0.15362106	0.014801162	0.0663873
0.0	0.028059714	0.0464382	0.04522958	0.0072148615	0.1439036	0.017552372	0.009258408	0.15324092	0.014732947	0.06672904
0.0	0.028264783	0.046388943	0.045169298	0.0071891923	0.14291127	0.017518181	0.009237262	0.15573665	0.014876893	0.06656499
0.0	0.02810252	0.046332624	0.045182146	0.0072057205	0.14210413	0.017471021	0.009203733	0.15378514	0.014767574	0.066808
0.0	0.02806998	0.04645817	0.044918507	0.007200766	0.13960393	0.017461404	0.009191305	0.1542641	0.014842228	0.06651761
0.0	0.038627174	0.040659957	0.053343922	0.01780655	0.0094070695	0.025113447	0.011510927	0.01200889	0.011682175	0.014905201
0.0	0.038447555	0.04072093	0.05332081	0.017814932	0.009407149	0.025035266	0.0115161585	0.012127708	0.011716303	0.01482728
0.0	0.038761374	0.04084254	0.05355196	0.017795103	0.0093253525	0.025121013	0.011535515	0.012179093	0.011719716	0.014907485
0.0	0.014599314	0.057141606	0.03421217	0.00858413	0.30083913	0.03985829	0.01063883	0.04164415	0.011278456	0.034897752
0.0	0.01507175	0.042899355	0.048137743	0.022204025	0.039030585	0.023203176	0.009897578	0.07786718	0.016530596	0.056446426
0.0	0.014969941	0.043140836	0.048204623	0.022192081	0.038905527	0.023127535	0.009920913	0.07689789	0.016531525	0.056721713
0.0	0.015019622	0.043377627	0.04816834	0.022232004	0.038937777	0.023195665	0.00989129	0.0772245	0.016536573	0.05644696
0.0	0.031167703	0.16102509	0.055398665	0.016179742	0.48457456	0.10749314	0.018763011	0.19022569	0.014208701	0.09968041
0.0	0.5796413	0.5691214	0.56062555	0.57573617	0.5862358	0.57227206	0.57899106	0.5674198	0.55790436	0.5745194
0.0	0.57697767	0.5692953	0.55959755	0.57322884	0.5845397	0.5705318	0.5786361	0.56629926	0.5579339	0.5735894
0.0	0.5793121	0.56909204	0.5609323	0.5758876	0.58356637	0.57122815	0.57816154	0.5671719	0.55735636	0.5727676
0.0	0.5793544	0.5693394	0.5613058	0.57487094	0.5834962	0.57200366	0.578709	0.567132	0.5560003	0.5732653
0.0	0.57858235	0.5674151	0.56025594	0.57613146	0.58712673	0.5702126	0.57830423	0.56778824	0.5579571	0.5731267
0.0	0.5782424	0.5682736	0.5606307	0.57559067	0.58564776	0.57053745	0.578361	0.5649852	0.55707735	0.57310027
0.0	0.579753	0.56742716	0.5603334	0.5764041	0.584986	0.57167876	0.5775381	0.56480527	0.5572012	0.5735913
0.0	0.57910377	0.56890804	0.5588443	0.5762386	0.5836009	0.5703816	0.57824665	0.56762874	0.5565987	0.57268757
0.0	0.5796457	0.56792223	0.5608433	0.5768894	0.58414894	0.57046187	0.5794487	0.56618184	0.5561163	0.5733359
0.0	0.57740724	0.5688995	0.5613207	0.57640505	0.5842641	0.5709301	0.5789663	0.56832784	0.5564201	0.57264715
0.0	0.57950187	0.5687663	0.55837834	0.5774571	0.5830164	0.57294476	0.57721615	0.56569284	0.5554438	0.5728766
0.0	0.5789091	0.5693463	0.5601979	0.5753461	0.58505106	0.5707823	0.5777842	0.567104	0.55703825	0.57191473
0.0	0.579268	0.5681856	0.55990624	0.5776816	0.5883881	0.57111984	0.57835835	0.5650849	0.55781955	0.57308626
0.0	0.5795355	0.5687395	0.5598132	0.576229	0.5863776	0.57062846	0.5782442	0.567135	0.5569797	0.5733254
0.0	0.57948333	0.56841743	0.5596164	0.57546455	0.58500856	0.57021743	0.5765428	0.5663334	0.5568255	0.5722675
0.0	0.5800139	0.56870776	0.5609804	0.5773451	0.58344257	0.5712146	0.5777756	0.5670882	0.55720335	0.57311106
0.0	0.5791184	0.56881744	0.5607274	0.5765392	0.58294106	0.5704627	0.57801205	0.56719446	0.55763155	0.5726806
0.0	0.5790963	0.569258	0.5602594	0.57702976	0.58980393	0.5704698	0.5783201	0.5662041	0.5566156	0.57315755
0.0	0.5785221	0.5689385	0.5616305	0.5757889	0.5850218	0.57168347	0.5777724	0.567163	0.55753493	0.57321995
0.0	0.5793031	0.5671073	0.56037545	0.5773731	0.58608943	0.5703632	0.5781889	0.5651003	0.55873907	0.57270193
0.0	0.577735	0.5681776	0.56131935	0.5763612	0.5858147	0.5692613	0.57854736	0.5676262	0.55614513	0.57173145
0.0	0.5782393	0.56947964	0.5591255	0.57658166	0.5830276	0.57167953	0.5784254	0.56768715	0.5572749	0.57338196
0.0	0.57625747	0.5683136	0.56050545	0.57546526	0.58621746	0.5714464	0.57899785	0.5671888	0.557587	0.57281524
0.0	0.5792911	0.5702771	0.55998844	0.5768539	0.5858366	0.5712226	0.5781142	0.5671476	0.5576469	0.57311326
0.0	0.5795998	0.56785166	0.560218	0.57369685	0.58721274	0.5717524	0.57798576	0.5669696	0.55621046	0.5732415
0.0	0.57931256	0.5684892	0.56091285	0.5765596	0.5874758	0.57146996	0.5776401	0.5670407	0.55867964	0.5727896
0.0	0.5797891	0.56966937	0.55986184	0.576385	0.5844772	0.57233536	0.5783165	0.5654631	0.5589973	0.57328635
0.0	0.57952374	0.568052	0.56036353	0.576653	0.58371925	0.57111996	0.5772644	0.5675031	0.5564928	0.5727107
0.0	0.5783061	0.5695772	0.5608122	0.5767224	0.58688146	0.57129043	0.5773482	0.56780523	0.55631644	0.57335544
0.0	0.01893172	0.0643247	0.03879485	0.014380572	0.4733064	0.025200227	0.012329299	0.020636316	0.02540447	0.02454389
0.0	0.5791006	0.5695012	0.5601206	0.5763859	0.5888656	0.57177776	0.57894	0.56624174	0.5555087	0.5729974
0.0	0.57899195	0.5671555	0.55974835	0.5755499	0.588922	0.57030314	0.5784109	0.5664392	0.5578192	0.57304287
0.0	0.5797079	0.569488	0.5597531	0.57694507	0.5860143	0.5713297	0.57851166	0.5676103	0.5568571	0.57328355
0.0	0.5794461	0.56774956	0.56097275	0.57629746	0.5857481	0.5704063	0.57846844	0.56673396	0.5576838	0.573482
0.0	0.5788791	0.568369	0.55958474	0.5767214	0.58882064	0.5703034	0.5775763	0.56623113	0.5576375	0.57224375
0.0	0.58041453	0.56912625	0.56207633	0.5766338	0.5869303	0.5730372	0.579157	0.56829554	0.55692375	0.57354903
0.0	0.5884172	0.5856865	0.56928486	0.584699	0.60936975	0.58450216	0.587124	0.5762127	0.5692054	0.5850762
0.0	0.57653284	0.57062435	0.56038916	0.5769435	0.58331376	0.5705663	0.57949466	0.56835204	0.55697805	0.5745435
0.0	0.59003663	0.5875307	0.56816125	0.5849561	0.60880774	0.5860319	0.58796126	0.5772494	0.56940764	0.5868837
0.0	0.5770185	0.57045394	0.56216496	0.5756021	0.58578056	0.571423	0.5786891	0.5674092	0.55823624	0.57830924
0.0	0.5778574	0.57071114	0.5624334	0.5741872	0.5867528	0.5732761	0.57892525	0.5666365	0.5584778	0.57595086
0.0	0.57626927	0.5700553	0.56101996	0.5767556	0.58011705	0.5714891	0.57710296	0.56565666	0.5577068	0.5742926
0.0	0.57719356	0.5707463	0.56192917	0.5744549	0.58611333	0.57060003	0.5784929	0.56748986	0.55749744	0.57489836
0.0	0.5779005	0.57052314	0.5628329	0.5739126	0.583095	0.5713211	0.57722795	0.56546533	0.5578543	0.5751504
0.0	0.5776781	0.57006955	0.5632613	0.57574695	0.58305585	0.5719658	0.5785751	0.5662479	0.5561337	0.5743297
0.0	0.5789599	0.5702966	0.56358546	0.574821	0.5853553	0.5720361	0.57980675	0.5669876	0.55732036	0.5747627
0.0	0.578267	0.57029516	0.563023	0.575798	0.5838547	0.57262975	0.57918286	0.5681193	0.55669224	0.575214
0.0	0.57795674	0.57095057	0.5614565	0.57537925	0.5854724	0.572445	0.5774978	0.5662481	0.55753165	0.5761634
0.0	0.5794542	0.5694641	0.56313753	0.5748258	0.5851928	0.57044655	0.57969826	0.56635106	0.5573963	0.5755073
0.0	0.57857686	0.56960076	0.5624203	0.5755721	0.5853167	0.57228535	0.57896936	0.56702656	0.5574394	0.5758337
0.0	0.57883596	0.5709778	0.56350833	0.57593846	0.5813898	0.57116956	0.5774325	0.5663806	0.55811644	0.5758663
0.0	0.5778464	0.569676	0.56359065	0.57439643	0.58496416	0.57273257	0.5769755	0.56702876	0.5576912	0.5744318
0.0	0.5787493	0.57044375	0.5631938	0.575529	0.584348	0.5714519	0.5788624	0.56674063	0.5577093	0.57500213
0.0	0.5788723	0.56853056	0.56299406	0.5758422	0.5839327	0.5723247	0.57907987	0.56686896	0.557557	0.5763037
0.0	0.5784442	0.5698066	0.5633509	0.5746436	0.5862719	0.57198066	0.5788766	0.56678706	0.55751777	0.57353336
0.0	0.57875466	0.570062	0.56372267	0.575168	0.5824804	0.5725977	0.57787734	0.56679684	0.5563781	0.57339805
0.0	0.5787376	0.56925696	0.5609677	0.5780427	0.5884987	0.57256943	0.5784755	0.5675847	0.55729586	0.57424045
0.0	0.5785855	0.5686533	0.5621608	0.5768788	0.58736706	0.57232857	0.5788934	0.5694223	0.55928576	0.57434785
0.0	0.5787292	0.5690766	0.5625686	0.5767056	0.58449674	0.5737018	0.57882303	0.56872565	0.5582184	0.57402027
0.0	0.5786026	0.56893766	0.5621584	0.57812387	0.58434564	0.57259893	0.57798165	0.5682687	0.558632	0.57402146
0.0	0.5789375	0.5689759	0.5609818	0.5764846	0.58482033	0.5716662	0.57817227	0.56481504	0.5565997	0.573616
0.0	0.5769592	0.57026035	0.5599346	0.5762604	0.5856462	0.5717919	0.57852167	0.569559	0.5572844	0.5748581
0.0	0.57872564	0.56892973	0.5615568	0.5768306	0.58174133	0.57147413	0.5771935	0.5675	0.55746984	0.5754818
0.0	0.5796523	0.57162905	0.564556	0.5784546	0.5875765	0.57348996	0.5809954	0.5690224	0.55969185	0.57451767
0.0	0.5791089	0.5683376	0.56226283	0.575251	0.58242697	0.5713488	0.57966053	0.5678795	0.5570973	0.57606447
0.0	0.5788225	0.5702147	0.56242687	0.5772232	0.58209896	0.5715321	0.57973087	0.5684292	0.5578981	0.57619005
0.0	0.5782471	0.5701669	0.56191576	0.5760034	0.58798146	0.5714504	0.57865477	0.56820154	0.5556299	0.5756646
0.0	0.5795331	0.5703809	0.5618701	0.5758544	0.58663875	0.5714366	0.5778765	0.56814337	0.5577022	0.5771032
0.0	0.57813805	0.5692225	0.561362	0.5762733	0.5863049	0.57069576	0.5775751	0.5672802	0.5573226	0.57460636
0.0	0.57768476	0.56889176	0.5621776	0.5774157	0.58524394	0.5712955	0.57670873	0.5687739	0.55790186	0.5756211
0.0	0.57752067	0.568908	0.56151134	0.57672596	0.58323544	0.5699505	0.57751155	0.56851035	0.5563074	0.5742873
0.0	0.57923526	0.5706627	0.5628403	0.5788904	0.5885672	0.57336867	0.58012474	0.5683174	0.55974495	0.5749764
0.0	0.5786114	0.5712522	0.563545	0.5784697	0.5902607	0.57104033	0.57969457	0.56903034	0.5599365	0.57497895
0.0	0.57937676	0.57016104	0.56162703	0.576625	0.58681697	0.57225865	0.5783689	0.5675469	0.55710065	0.5766355
0.0	0.5770707	0.5682315	0.5624575	0.57583475	0.5849668	0.57188946	0.57859313	0.5679631	0.5556983	0.5768754
0.0	0.5778744	0.5696021	0.5636854	0.5758521	0.5863441	0.57225263	0.5792487	0.564735	0.55763227	0.5755664
0.0	0.57864547	0.5699622	0.5628674	0.5751317	0.58171934	0.57194674	0.5790647	0.56699467	0.5579986	0.5755557
0.0	0.577649	0.5695732	0.56084716	0.5773519	0.5863185	0.57275915	0.5797359	0.5683431	0.5577066	0.5749169
0.0	0.57878447	0.5721903	0.5606511	0.5765042	0.5860805	0.57311964	0.577839	0.5670566	0.55759335	0.5745269
0.0	0.5784519	0.57195246	0.5604958	0.57655185	0.58439976	0.5726521	0.5773994	0.56755835	0.5576658	0.5771992
0.0	0.5808449	0.57221484	0.5629655	0.5785997	0.59276676	0.5735659	0.5791377	0.5708028	0.5587506	0.57661283
0.0	0.57672554	0.57007	0.5624441	0.57571834	0.58428353	0.5709308	0.5781373	0.56677365	0.55637056	0.57677597
0.0	0.579909	0.57179135	0.56277233	0.5783309	0.58598024	0.5723696	0.5775738	0.57137823	0.5586214	0.57504326
0.0	0.14405383	0.5917699	0.4689983	0.06867887	0.9811989	0.31374767	0.049698073	0.9577728	0.9404588	0.91052413
0.0	0.03216729	0.2072781	0.035782643	0.02192325	0.029954385	0.094208196	0.031935845	0.06327446	0.06343698	0.097443335
0.0	0.57901394	0.56825554	0.56215155	0.5772467	0.58702606	0.5717785	0.5773144	0.5666304	0.55736804	0.57594895
0.0	0.57861656	0.5679653	0.562483	0.5764696	0.5900392	0.5724068	0.5785863	0.5659684	0.55592394	0.5761521
0.0	0.5869592	0.5842601	0.5693252	0.58224344	0.606673	0.58425057	0.58606946	0.573962	0.56702983	0.58387876
0.0	0.5870472	0.5847464	0.569952	0.58431584	0.609631	0.58440495	0.5866075	0.5771014	0.56858104	0.58407426
0.0	0.14215784	0.588892	0.46930945	0.06840969	0.98133516	0.31307098	0.049295463	0.95770794	0.94010156	0.9098119
0.0	0.57917863	0.570634	0.5601104	0.57745457	0.58795136	0.5704783	0.5766604	0.5654648	0.55736923	0.57556665
0.0	0.58577925	0.583467	0.5672558	0.58309793	0.60346556	0.58325225	0.5854271	0.5753156	0.56707764	0.58330196
0.0	0.03235461	0.101822495	0.058507312	0.014305401	0.08125133	0.037032414	0.012059175	0.01763706	0.019339772	0.014170007
0.0	0.038184762	0.13469228	0.03376393	0.021687776	0.027878202	0.1039416	0.020083116	0.05260349	0.049958423	0.11481294
0.0	0.035286855	0.21429463	0.110521585	0.024285125	0.04059707	0.0751251	0.030978141	0.07154925	0.035825558	0.096801236
0.0	0.04231453	0.2863939	0.0458332	0.023429805	0.026964149	0.09772745	0.028085558	0.052214373	0.036244325	0.14652516
0.0	0.052562825	0.3680595	0.06550949	0.030808821	0.01765144	0.101146095	0.04230559	0.060224045	0.054928266	0.093979016
0.0	0.046994787	0.19004264	0.038118962	0.019849163	0.031125167	0.12018115	0.021485304	0.050804	0.04828923	0.11453509
0.0	0.053507403	0.2884241	0.09670837	0.020102698	0.01176514	0.09048735	0.031634413	0.058560565	0.033579268	0.105559126
0.0	0.046666514	0.1662323	0.021714421	0.016753789	0.06097278	0.09994938	0.024680289	0.046766307	0.048293423	0.13882056
0.0	0.046621908	0.26367489	0.050490506	0.026077088	0.0448974	0.104235254	0.034157727	0.051328078	0.047888394	0.16951992
0.0	0.03391357	0.18059085	0.06998241	0.019481499	0.061655182	0.070698395	0.016553061	0.06641342	0.063327126	0.12443579
0.0	0.14358006	0.5881148	0.46951097	0.068732314	0.98096496	0.3130745	0.049422078	0.957574	0.93988395	0.91007656
0.0	0.14308803	0.59594995	0.47255632	0.06829458	0.98221374	0.3157833	0.04997404	0.95819336	0.9407532	0.9105322
0.0	0.57749236	0.5688875	0.56317985	0.57631916	0.5848015	0.5702743	0.57784295	0.56739604	0.5564075	0.5747648
0.0	0.578271	0.56767607	0.5611207	0.5762357	0.5876729	0.5696073	0.57708275	0.56735915	0.55425036	0.5735746
0.0	0.5784954	0.56732786	0.561191	0.57656276	0.58392733	0.5708946	0.57811964	0.568692	0.55642086	0.57451355
0.0	0.5770571	0.5695368	0.5625695	0.57628715	0.58634907	0.57136446	0.57831943	0.5687259	0.5570482	0.57526904
0.0	0.58605826	0.58298814	0.5664664	0.5818864	0.6026902	0.5828777	0.58351266	0.57505405	0.5661882	0.5845645
0.0	0.58213127	0.5739764	0.56338215	0.5792121	0.5885246	0.57647973	0.58030343	0.5707915	0.56056714	0.5766604
0.0	0.579104	0.5703684	0.56199116	0.5770553	0.58729994	0.5723817	0.5787423	0.56670815	0.5569657	0.5741888
0.0	0.5873851	0.5838752	0.56743914	0.5832347	0.6067936	0.58378184	0.58556956	0.57471424	0.5676541	0.58366483
0.0	0.5789927	0.57073635	0.56184196	0.57657	0.58741295	0.5724052	0.5789524	0.56723493	0.55801296	0.5735765
0.0	0.57951957	0.57169485	0.56252646	0.5772275	0.5871355	0.57096595	0.57777697	0.56824607	0.559903	0.57681286
0.0	0.57787895	0.5703688	0.5601966	0.5771924	0.5815044	0.57003593	0.5783185	0.5687702	0.55742615	0.5758463
0.0	0.58696914	0.583315	0.5674355	0.58334	0.6083568	0.58436376	0.58445567	0.5745545	0.56694514	0.5841751
0.0	0.034166537	0.12231863	0.035568777	0.032318547	0.08236587	0.04393242	0.011433857	0.03698343	0.026071457	0.106643386
0.0	0.5796722	0.57332027	0.56162715	0.57852536	0.58658016	0.574051	0.5808628	0.5679736	0.55999094	0.5771076
0.0	0.57922125	0.5736876	0.56270516	0.5793577	0.58840907	0.5739197	0.57976365	0.5703379	0.55997455	0.5779866
0.0	0.5808917	0.5734092	0.5633918	0.5785332	0.5878332	0.57518613	0.5815378	0.57060546	0.560218	0.57592154
0.0	0.5806719	0.5730366	0.5624003	0.5781517	0.5878026	0.5746884	0.58053756	0.5693806	0.5589871	0.57645327
0.0	0.57875526	0.5735434	0.56469554	0.5773248	0.5876522	0.5742293	0.58092594	0.57041156	0.55970806	0.5753077
0.0	0.5814929	0.574004	0.5636115	0.5792097	0.5871691	0.5756259	0.5809237	0.569271	0.5606652	0.5767436
0.0	0.5807307	0.57426035	0.5636354	0.5784926	0.589117	0.5755399	0.5813145	0.5689677	0.5604363	0.5777174
0.0	0.5805919	0.5737326	0.5641718	0.5778329	0.5876393	0.5756672	0.5806643	0.56989014	0.5602929	0.5771745
0.0	0.58085394	0.57369196	0.5638015	0.5782944	0.5883469	0.5757304	0.58069277	0.56580245	0.5600914	0.5777771
0.0	0.58119106	0.5737362	0.5629813	0.57882124	0.58558726	0.57388115	0.5814742	0.57023585	0.56021506	0.57610697
0.0	0.02012332	0.048866943	0.07994297	0.014198599	0.4262975	0.047676418	0.012206396	0.06430463	0.029963912	0.044537373
0.0	0.58059233	0.5727272	0.563819	0.57832736	0.5873452	0.5744203	0.5794749	0.56950074	0.5597809	0.576756
0.0	0.5801814	0.5733873	0.564273	0.5787934	0.5847616	0.574429	0.57959723	0.570117	0.5592007	0.5770188
0.0	0.58092105	0.573602	0.56196916	0.57654715	0.5849313	0.5745548	0.5811078	0.5708577	0.5595689	0.57742804
0.0	0.5812783	0.5743134	0.5640965	0.57892144	0.59156317	0.57666445	0.5805419	0.57069796	0.5612323	0.57825255
0.0	0.5815919	0.57404304	0.5634605	0.5785201	0.58834934	0.57516575	0.58110803	0.56995815	0.5600427	0.5767899
0.0	0.5811558	0.573823	0.5627196	0.57768905	0.5872069	0.57433134	0.5800228	0.5690196	0.56035084	0.57521325
0.0	0.5818895	0.5738063	0.5639055	0.5784605	0.58922774	0.5746087	0.5812354	0.57030237	0.5596744	0.5761749
0.0	0.581271	0.5735707	0.56265724	0.5770679	0.58605224	0.5745448	0.58022654	0.5686188	0.55965865	0.577561
0.0	0.5812169	0.57289284	0.56279963	0.5768761	0.58771914	0.5751478	0.57978284	0.56992984	0.5584841	0.5770149
0.0	0.5808162	0.5735767	0.56343484	0.5777241	0.58783835	0.57529044	0.5798411	0.5699676	0.5599939	0.5762047
0.0	0.5794548	0.57309526	0.5636081	0.5790523	0.58724	0.5752039	0.5805466	0.5703874	0.559026	0.57650936
0.0	0.5819933	0.57268053	0.56343216	0.577691	0.5894559	0.57519364	0.57945144	0.5696952	0.55837244	0.57672006
0.0	0.58091265	0.57283556	0.56351054	0.5775442	0.5880942	0.57433784	0.58121216	0.5699733	0.55914944	0.5760964
0.0	0.581666	0.5742933	0.5632095	0.5782493	0.5888519	0.5750523	0.5802743	0.570073	0.5599828	0.57749397
0.0	0.58680207	0.58357245	0.5676594	0.5805481	0.6042787	0.5814981	0.5844381	0.57601583	0.56597745	0.58475685
0.0	0.589495	0.5872816	0.56873596	0.58466715	0.60701513	0.5859946	0.5877051	0.57661927	0.5694267	0.58543956
0.0	0.5786582	0.571876	0.56336683	0.57621837	0.5859985	0.5725966	0.5785556	0.5685927	0.5572362	0.5756161
0.0	0.5765935	0.56936455	0.5600845	0.57540804	0.5846483	0.57082254	0.57889277	0.5672476	0.5571207	0.57337654
0.0	0.58767164	0.58421713	0.56781214	0.58351636	0.6033028	0.58183014	0.5851103	0.5744334	0.5665832	0.5856647
0.0	0.5871226	0.5843414	0.56819946	0.5835236	0.6022631	0.58329517	0.5851338	0.5747718	0.567116	0.5845239
0.0	0.57934034	0.571281	0.5630731	0.57735324	0.58682764	0.57127196	0.5790152	0.56729	0.55814105	0.57651335
0.0	0.5873574	0.58365625	0.56803566	0.5829474	0.6045796	0.5822123	0.5852576	0.5753649	0.5667875	0.5859036
0.0	0.5784119	0.5697955	0.5626655	0.5767454	0.5869018	0.5729903	0.5777973	0.5679309	0.55891967	0.57286245
0.0	0.578267	0.56588715	0.56172675	0.5770464	0.5891169	0.5718222	0.5785055	0.56751	0.5569262	0.5743684
0.0	0.5785445	0.5675967	0.5622609	0.5759919	0.5866711	0.5710562	0.57930833	0.56765544	0.5570662	0.5761836
0.0	0.5886933	0.5858144	0.5691907	0.58462566	0.61081415	0.58352846	0.58634543	0.57676375	0.5688852	0.58535266
0.0	0.58867365	0.58575547	0.56937826	0.58457255	0.61080366	0.58371055	0.58485895	0.57694143	0.5686085	0.5849441
0.0	0.5883994	0.5882227	0.56919014	0.58578426	0.6078339	0.58719325	0.5888376	0.5782998	0.5710597	0.58872986
0.0	0.5883994	0.5882227	0.56919014	0.58578426	0.6078339	0.58719325	0.5888376	0.5782998	0.5710597	0.58872986
0.0	0.5764983	0.56796175	0.56076324	0.57626575	0.5815538	0.5708411	0.57946956	0.56729454	0.5571944	0.57548827
0.0	0.58351797	0.5823195	0.5664713	0.58161306	0.60327816	0.5818102	0.58530694	0.5744766	0.56659317	0.5842124
0.0	0.57611686	0.56982005	0.55905896	0.57708156	0.5838465	0.57174766	0.5787668	0.5690575	0.5569794	0.57546544
0.0	0.58760715	0.5851648	0.5678639	0.5828643	0.60752845	0.5826886	0.58528364	0.57643837	0.5675305	0.58703107
0.0	0.5848067	0.58121794	0.56675047	0.581149	0.60265464	0.5818378	0.5846944	0.574343	0.5671373	0.5844497
0.0	0.5780128	0.5701115	0.5618233	0.57714164	0.58307153	0.57239515	0.57799506	0.5669078	0.5569521	0.5744421
0.0	0.5861449	0.5833089	0.5679688	0.58215547	0.60425174	0.58308023	0.5855591	0.5744829	0.5662817	0.58296865
0.0	0.577966	0.57007134	0.56315285	0.5756637	0.58518857	0.57245827	0.57627153	0.56724054	0.5579122	0.5717466
0.0	0.5773381	0.57037014	0.5605455	0.5776497	0.58574605	0.5725539	0.57940835	0.5684522	0.556198	0.5738625
0.0	0.5793771	0.569638	0.5626466	0.5765734	0.5866824	0.57258815	0.57741594	0.5681452	0.55550456	0.5746995
0.0	0.57668096	0.5698843	0.5621424	0.57719785	0.5895968	0.57161945	0.5775521	0.56936234	0.5574103	0.5750232
0.0	0.037243504	0.3715394	0.09792467	0.031513013	0.82116276	0.08815947	0.024416666	0.026767442	0.042896867	0.20859466
0.0	0.5885819	0.58651954	0.569411	0.58445734	0.6118945	0.5846037	0.58727425	0.5775835	0.568775	0.58787
0.0	0.5885819	0.58651954	0.569411	0.58445734	0.6118945	0.5846037	0.58727425	0.5775835	0.568775	0.58787
0.0	0.5800026	0.57115924	0.5621785	0.5781876	0.5864678	0.57173586	0.57752556	0.56847984	0.5573744	0.57687855
0.0	0.58793503	0.5856048	0.5682843	0.5826424	0.6082665	0.5835329	0.5868512	0.5757094	0.5684762	0.587085
0.0	0.587299	0.5835816	0.56650996	0.5834128	0.6052131	0.5830483	0.58671623	0.57491827	0.56671196	0.5859162
0.0	0.58761185	0.583525	0.56806034	0.5825033	0.6073485	0.58388394	0.58665866	0.5754545	0.5663473	0.585369
0.0	0.58761185	0.583525	0.56806034	0.5825033	0.6073485	0.58388394	0.58665866	0.5754545	0.5663473	0.585369
0.0	0.58793503	0.5856048	0.5682843	0.5826424	0.6082665	0.5835329	0.5868512	0.5757094	0.5684762	0.587085
0.0	0.57912904	0.5699107	0.5613742	0.5770157	0.585898	0.57249784	0.5790482	0.56749386	0.55590194	0.57343686
0.0	0.5775517	0.5681299	0.5602223	0.57682264	0.5861673	0.57036585	0.57930434	0.5672682	0.55710775	0.57605064
0.0	0.57938814	0.57060885	0.56182826	0.5760529	0.58597165	0.5730797	0.5795717	0.5669188	0.5550485	0.57340014
0.0	0.579304	0.57054985	0.5623958	0.57581156	0.5869749	0.5730513	0.58061767	0.5685696	0.5558938	0.5760252
0.0	0.5880224	0.58740854	0.5684555	0.5846352	0.6077446	0.58644307	0.58740157	0.576612	0.5686988	0.5874748
0.0	0.57873726	0.5708835	0.562963	0.5777181	0.59232605	0.5736833	0.57879734	0.5669757	0.5572714	0.57553047
0.0	0.5751339	0.5710477	0.56115097	0.57562876	0.585986	0.5720787	0.578403	0.5671123	0.55522215	0.5746843
0.0	0.58902866	0.5863821	0.5692796	0.58518094	0.6099381	0.58641183	0.586832	0.57784337	0.5702883	0.5869383
0.0	0.5893699	0.5863865	0.56766266	0.58313286	0.60816216	0.58620536	0.587262	0.57829136	0.5684216	0.58659184
0.0	0.57874984	0.5747127	0.5638212	0.5798309	0.59001946	0.57578975	0.58108324	0.571791	0.56055194	0.57916504
0.0	0.58718866	0.5870506	0.56770706	0.58519554	0.6064272	0.5863104	0.5874156	0.57794666	0.56853527	0.58586884
0.0	0.589801	0.58747697	0.5683032	0.58566356	0.6082006	0.5855076	0.5862473	0.57757944	0.5694482	0.5854224
0.0	0.5817104	0.5749876	0.56584597	0.5805539	0.59168184	0.57737184	0.5820253	0.5721726	0.56222934	0.5755759
0.0	0.5869785	0.5824363	0.5680049	0.58259016	0.60182774	0.58282375	0.58373517	0.57483923	0.566039	0.5857892
0.0	0.57921875	0.5689885	0.5610376	0.5767259	0.58444506	0.57245666	0.5778386	0.5682237	0.55590224	0.57479346
0.0	0.57832086	0.5695128	0.56258565	0.5759758	0.589135	0.5696188	0.57688	0.5668836	0.5572621	0.5741639
0.0	0.58573514	0.58334756	0.56734955	0.5822047	0.60614234	0.58116704	0.5839965	0.5712012	0.56636906	0.58385205
0.0	0.5783251	0.5696504	0.5613882	0.57637304	0.5865412	0.57131827	0.578783	0.5684557	0.5574589	0.5750096
0.0	0.5782484	0.56972104	0.5625293	0.5767359	0.58566767	0.5721382	0.5786833	0.56863296	0.55670136	0.57516503
0.0	0.0338607	0.19824705	0.024086053	0.018820886	0.32520705	0.07991632	0.016095284	0.058808368	0.025997354	0.20925923
0.0	0.5781797	0.5692238	0.5610903	0.5738897	0.5854475	0.5716846	0.5786626	0.5666829	0.55660194	0.5733406
0.0	0.5784768	0.5691305	0.562048	0.57466555	0.5852703	0.5717009	0.578767	0.5687377	0.55578583	0.5753628
0.0	0.5781207	0.57009757	0.5622953	0.5759994	0.58565545	0.569587	0.5786389	0.56814224	0.5582291	0.57613355
0.0	0.5872804	0.5840371	0.5682737	0.5835257	0.6037352	0.5836044	0.5858209	0.57521117	0.56683815	0.5847429
0.0	0.5790022	0.56990844	0.5622131	0.5771352	0.58359724	0.5720182	0.5767754	0.56893903	0.55599165	0.5737541
0.0	0.57864475	0.56770796	0.5622201	0.57744056	0.5842716	0.57049394	0.57841206	0.5648286	0.55758494	0.5736948
0.0	0.5803129	0.57110274	0.56183594	0.5770306	0.59135586	0.57278717	0.58011925	0.5696205	0.5590303	0.5773158
0.0	0.5883803	0.5834805	0.56710804	0.5827015	0.6077825	0.5836873	0.5853336	0.57515895	0.5673022	0.5865162
0.0	0.5784894	0.56938773	0.56196874	0.57691365	0.58703643	0.5718982	0.5775936	0.5673336	0.5571982	0.5714004
0.0	0.5765506	0.56953037	0.5620026	0.5759862	0.5868161	0.57146895	0.5772513	0.5685441	0.55490714	0.57497084
0.0	0.57847923	0.57002527	0.5608465	0.57571006	0.58618486	0.5719315	0.5771276	0.5651106	0.5576346	0.57557064
0.0	0.57769996	0.5675764	0.56153405	0.57672817	0.58200467	0.57128495	0.5772985	0.5684117	0.5559724	0.57444924
0.0	0.57778084	0.5681804	0.56186706	0.5771156	0.58460265	0.57094514	0.5780814	0.5650064	0.5570515	0.57163155
0.0	0.57750964	0.5702012	0.5628169	0.5754671	0.58290505	0.5714292	0.57930464	0.56954193	0.5551639	0.57556385
0.0	0.58630323	0.5829097	0.567293	0.58250976	0.60381025	0.58305335	0.5839755	0.57492584	0.5682038	0.58478856
0.0	0.58617675	0.5814186	0.5663884	0.58168113	0.6028492	0.58254564	0.5819348	0.5750586	0.56702054	0.58501685
0.0	0.5795744	0.5708046	0.5634649	0.5759735	0.5837498	0.5721652	0.5758434	0.5675738	0.5577971	0.5758273
0.0	0.58527887	0.58283514	0.567383	0.5824059	0.6046649	0.58208764	0.582634	0.57331395	0.56620514	0.5848457
0.0	0.58527887	0.58283514	0.567383	0.5824059	0.6046649	0.58208764	0.582634	0.57331395	0.56620514	0.5848457
0.0	0.58527887	0.58283514	0.567383	0.5824059	0.6046649	0.58208764	0.582634	0.57331395	0.56620514	0.5848457
0.0	0.5878344	0.5858241	0.56819826	0.5833102	0.60886735	0.5811912	0.5835127	0.57638186	0.5687385	0.586967
0.0	0.5793756	0.57060224	0.562157	0.5760283	0.58484674	0.57131934	0.5760458	0.5661986	0.557026	0.57653993
0.0	0.5793756	0.57060224	0.562157	0.5760283	0.58484674	0.57131934	0.5760458	0.5661986	0.557026	0.57653993
0.0	0.57908404	0.56926584	0.5608241	0.57706255	0.5858009	0.5697178	0.57584846	0.5675798	0.55676836	0.57591254
0.0	0.5783316	0.57042354	0.561984	0.57705957	0.58665425	0.57115227	0.5745609	0.568321	0.55787855	0.57490784
0.0	0.5804502	0.5709807	0.5619767	0.5758543	0.5894521	0.5728973	0.57930416	0.57056814	0.55901647	0.5740678
0.0	0.58726513	0.5867207	0.5680874	0.5848044	0.60593957	0.58648074	0.5859591	0.57739687	0.56917435	0.58690757
0.0	0.5868929	0.58413494	0.5670421	0.5816546	0.5997517	0.58078814	0.583656	0.57464117	0.5648592	0.5843595
0.0	0.58669347	0.58260244	0.5677854	0.5830245	0.60224515	0.58108443	0.58453995	0.57386804	0.56504107	0.5835882
0.0	0.020038927	0.06107345	0.05257251	0.0109636765	0.8939139	0.02950805	0.018072542	0.02113945	0.009649894	0.07170407
0.0	0.59055805	0.58842856	0.5701838	0.58568096	0.608564	0.5870188	0.58869433	0.578871	0.5699461	0.5889729
0.0	0.5808631	0.57419133	0.5629685	0.57975745	0.58658475	0.5755388	0.5814719	0.5708996	0.5606049	0.5773437
0.0	0.5779679	0.5708753	0.5620944	0.5780922	0.5807412	0.5723369	0.57942986	0.5688487	0.55774504	0.57657033
0.0	0.57916224	0.5729927	0.5623327	0.5778563	0.58820486	0.5713949	0.5789171	0.56822515	0.55938965	0.57721627
0.0	0.57718337	0.56906873	0.5622119	0.575619	0.5867544	0.57222027	0.57774115	0.56872904	0.5576549	0.57518846
0.0	0.5770703	0.5682663	0.5605869	0.57490766	0.58353263	0.5723971	0.5781247	0.5667937	0.55634975	0.5765768
0.0	0.00013083653	0.012109447	0.035692398	3.2796837e-05	0.38847378	0.09149668	0.02682773	0.090576775	0.31272608	0.08641316
0.0	5.9249323e-05	0.00069252617	0.034627307	4.1627573e-05	0.06873543	0.016205974	0.014426154	0.056262814	0.38333797	0.033561785
0.0	0.5883955	0.58453166	0.56879085	0.5843228	0.60737085	0.5836867	0.586422	0.57530403	0.56896234	0.5863093
0.0	0.58672523	0.58288866	0.5652626	0.5835153	0.602369	0.5797976	0.58456916	0.57459354	0.5664695	0.5853449
0.0	0.5875221	0.5838402	0.56825626	0.58453447	0.60926235	0.5837288	0.58642703	0.5771114	0.5692272	0.5861799
0.0	0.025383195	0.051891766	0.053227857	0.021037888	0.060573444	0.017615113	0.017952317	0.025176572	0.0244693	0.057404343
0.0	0.5779585	0.57003355	0.5613452	0.57748085	0.5849189	0.572011	0.57773226	0.56877714	0.55557144	0.57637286
0.0	0.5791055	0.57117796	0.56424195	0.5778694	0.5914903	0.5731879	0.5801625	0.5695372	0.55958664	0.57547086
0.0	0.5780495	0.56905365	0.5622863	0.5760974	0.58437556	0.5722727	0.57823074	0.5671899	0.556183	0.57212836
0.0	0.57743007	0.5690608	0.5614629	0.5764478	0.58548623	0.5719493	0.5775473	0.5676174	0.55760103	0.57526195
0.0	0.0054336777	0.031303797	0.032844316	0.01313961	0.068087906	0.014257338	0.00945192	0.012491128	0.01746669	0.031024346
0.0	0.03426128	0.033177484	0.012503234	0.01365455	0.057422444	0.00806423	0.0057698726	0.022819776	0.00566404	0.022303654
0.0	0.5855203	0.58392256	0.5675381	0.58254814	0.6069369	0.5825723	0.5858667	0.5738083	0.5651307	0.58498174
0.0	0.57850945	0.56889546	0.56185746	0.57759625	0.58323014	0.5700619	0.57863575	0.5696587	0.5577726	0.5764707
0.0	0.5788584	0.5709381	0.5626982	0.5764238	0.5863495	0.5712704	0.5783087	0.57081467	0.55707145	0.57535404
0.0	0.5786503	0.56739295	0.56046474	0.5748316	0.58519775	0.57145894	0.57753545	0.5693986	0.5568987	0.57537025
0.0	0.57857585	0.56977254	0.5596938	0.57662493	0.5841997	0.5725657	0.57857084	0.5675397	0.5574618	0.5763276
0.0	0.5786945	0.5705193	0.56030303	0.57603484	0.5864772	0.57145226	0.5796143	0.5676042	0.55699444	0.5748052
0.0	0.5787941	0.5719184	0.559729	0.577637	0.58606845	0.5716891	0.5784532	0.56847936	0.55697113	0.5765007
0.0	0.5904421	0.5890411	0.5696714	0.58552337	0.60789144	0.5864537	0.5886108	0.57806844	0.57028127	0.5887248
0.0	0.5904421	0.5890411	0.5696714	0.58552337	0.60789144	0.5864537	0.5886108	0.57806844	0.57028127	0.5887248
0.0	0.58018696	0.57209206	0.5616643	0.57585466	0.5840516	0.5717693	0.5783791	0.5666019	0.5578225	0.5765963
0.0	0.5779242	0.56964636	0.56228614	0.57419115	0.5857389	0.5710537	0.57819027	0.5686513	0.55836195	0.57538706
0.0	0.0074209897	0.12422818	0.032569755	0.016426513	0.040564895	0.027733162	0.011807606	0.069810495	0.014749672	0.04832737
0.0	0.0073820655	0.123177655	0.03246015	0.016429726	0.040055625	0.027597232	0.01174419	0.0696643	0.014815855	0.048055638
0.0	0.007364393	0.123526886	0.0324243	0.016389145	0.03981447	0.02763461	0.011729147	0.069276296	0.014813795	0.04790751
0.0	0.5762785	0.5692343	0.5630139	0.5755078	0.5832225	0.5711323	0.5785212	0.569202	0.5551345	0.57500535
0.0	0.5798411	0.5704841	0.5630056	0.57653713	0.5877438	0.5699969	0.57951725	0.5675817	0.55848664	0.57714987
0.0	0.045443226	0.05748716	0.08020504	0.011660972	0.10957478	0.01773885	0.015702581	0.027897527	0.011888403	0.026797427
0.0	0.045670047	0.057519455	0.080173895	0.011662027	0.108166344	0.017751375	0.015688054	0.028071886	0.011920649	0.02681504
0.0	0.00034763533	0.33372694	0.0395648	0.019263461	0.19782986	0.09550708	0.011354877	0.14118713	0.024841625	0.14471428
0.0	0.06547566	0.22745112	0.09309959	0.028561894	0.681086	0.06481826	0.02443628	0.08658697	0.03171144	0.09105594
0.0	0.58910453	0.58749783	0.5675678	0.5846412	0.6103268	0.58674043	0.5878166	0.5771116	0.5690538	0.58776367
0.0	0.577104	0.57208306	0.5626883	0.5788085	0.5900619	0.5716081	0.5805429	0.5687302	0.55910325	0.5747739
0.0	0.57852495	0.56860256	0.56209993	0.576992	0.58740777	0.57146895	0.57866716	0.56938106	0.5563336	0.5731652
0.0	0.5871729	0.5850396	0.5692942	0.5842254	0.607531	0.582789	0.58632994	0.57712024	0.56892884	0.5834152
0.0	0.5798261	0.5713162	0.56135017	0.5750588	0.5846929	0.5727121	0.57864445	0.5674124	0.55878675	0.57629424
0.0	0.57729626	0.5682858	0.55970436	0.577309	0.5844355	0.57125264	0.5770994	0.5655903	0.5563355	0.5742932
0.0	0.57820576	0.56756383	0.5587877	0.57612	0.5857246	0.5715553	0.57740986	0.5680332	0.55749226	0.5747501
0.0	0.57707447	0.5679813	0.55882454	0.576602	0.585308	0.5717095	0.5776003	0.5669303	0.5574393	0.57423306
0.0	0.5782535	0.56814355	0.5593019	0.57722527	0.5848077	0.57244456	0.5775823	0.56823796	0.55647355	0.5753134
0.0	0.5786625	0.56860846	0.55931103	0.5772084	0.58514285	0.57307124	0.57787997	0.56632245	0.55726063	0.5755845
0.0	0.5780154	0.5676603	0.5587574	0.5768737	0.5840166	0.57214266	0.577196	0.568642	0.55780363	0.5746962
0.0	0.5777062	0.5674238	0.5586991	0.5740536	0.58456814	0.57211363	0.57734656	0.5681137	0.55658937	0.57448196
0.0	0.57641983	0.56782246	0.5587686	0.57708645	0.58368087	0.5719859	0.57707053	0.56882185	0.55745494	0.5751887
0.0	0.5780837	0.5678342	0.5593262	0.57658494	0.5849538	0.5728887	0.5771176	0.56715524	0.5559397	0.5742295
[truncated: 20,246 more rows]
