# Supplementary material for: Teasing out missing reactions in genome-scale metabolic networks through hypergraph learning
Source: Nat Commun. 2023 Apr 25;14:2375. doi: 10.1038/s41467-023-38110-7 (PMC10130184; doi:10.1038/s41467-023-38110-7)
Supplement: Supplementary file 4 — Source Data [file 41467_2023_38110_MOESM4_ESM.zip › Source Data/Figure 2/j-m/iECB_1328_cheshire.csv]

	0	0.1	0.1.1	0.1.1.1	0.1.1.1.1	0.1.1.1.1.1	0.1.1.1.1.1.1	0.1.1.1.1.1.1.1	0.1.1.1.1.1.1.1.1	0
1.0	0.99956435	0.98933864	0.9758488	0.99752647	0.9991755	0.9998437	0.9997485	0.9933355	0.99968266	0.9957664
1.0	0.9889102	0.995038	0.9794087	0.9978144	0.99783903	0.0010317119	0.975628	0.96252364	0.9975389	0.9812337
1.0	0.000257347	0.11849181	0.83244926	0.680545	0.99989796	0.9961527	0.99903667	0.98662996	0.0032064617	0.98995143
1.0	0.9968804	0.9964964	0.99698895	0.9324479	0.99845314	0.9607971	0.99921036	0.9991393	0.99942577	0.99469626
1.0	0.9974783	0.25475743	0.999546	0.6628249	0.9970132	0.9992041	0.99975175	0.9995346	0.9993801	0.944989
1.0	0.9998698	0.9993498	0.99758935	0.0021180522	0.6230268	0.9958002	0.98451984	0.022370312	0.94109076	0.9917515
1.0	0.098123245	0.99403423	0.999877	0.9975229	0.11208814	0.99869674	0.6572832	0.51620805	0.96595263	0.9995511
1.0	0.8378773	0.99979955	0.1057072	0.96422964	0.99888533	0.9823675	0.9201942	0.9865991	0.77463	0.9938938
1.0	0.001051932	0.00063978106	0.8276542	0.8183219	0.77567625	0.8735	0.28861755	0.999231	0.99962735	0.9997249
1.0	0.99716264	0.13721807	0.8542136	0.87221044	0.99505097	0.9968548	0.99984264	0.9996575	0.99983156	0.3634554
1.0	0.9996896	0.9953401	0.99996006	0.99892396	0.9994505	0.9798282	0.95232177	0.9376579	0.01983776	0.9256767
1.0	0.99809414	0.9998336	0.99659026	0.9730689	0.9994272	0.99691737	0.99284124	0.99095696	0.9997352	0.24103968
1.0	0.9964263	0.9990746	0.99754566	0.99068516	0.9999739	0.9968207	0.99778557	0.20729274	0.7688763	0.9998431
1.0	0.99435836	0.9903334	0.3780608	0.71412027	0.99777776	0.0070694294	0.99983644	0.99980384	0.72881335	0.9159885
1.0	0.9438372	0.9987949	0.9986688	0.96422964	0.997537	0.17408538	0.9961636	0.009048152	1.3186896e-05	0.99322927
1.0	0.446655	0.99513596	0.9952369	0.0058828727	0.9995047	0.99651176	0.9996642	0.9997204	0.99996996	0.93555206
1.0	0.9201723	0.99953556	0.99635553	0.9993687	0.9998827	0.9946635	0.999571	0.9997075	0.9835985	0.9978892
1.0	0.9988061	0.9969363	0.998609	0.99275935	0.095771834	0.97885543	0.9991787	0.98090035	0.9025667	0.99769515
1.0	0.9996151	0.9995763	0.982941	0.7574458	0.9973246	0.8686525	0.9996731	0.99985766	0.9999691	0.6118709
1.0	0.9994578	0.99891806	0.8665101	0.9920564	0.99647224	0.9973309	0.69637185	0.9955148	0.98464847	0.99990904
1.0	0.9991517	0.069055	0.99987984	0.004611003	0.99644583	0.08560469	0.99900776	0.9998882	0.8433049	0.99963176
1.0	0.99392724	0.99649256	0.9997099	0.97452635	0.97076946	0.99484515	0.9998795	0.9984428	0.49057168	0.9962126
1.0	0.999584	0.99991226	0.05755465	0.6481568	0.99922943	0.99885285	0.072563104	0.978563	0.9999008	0.9988539
1.0	0.99983454	0.999736	0.99906784	0.9998455	0.99596536	0.960074	0.4362972	0.9865991	0.99954283	0.99957997
1.0	0.9967062	0.99917126	0.9996296	0.7383346	0.999526	0.99838173	0.998245	0.6598344	0.9996344	0.95607054
1.0	0.9999187	0.99920976	0.0007316233	0.9994585	0.9999546	0.6982092	0.0014041903	0.5661645	0.9949576	0.99500364
1.0	0.99917513	0.99458224	0.37742165	0.99975127	0.07730714	0.99666256	0.999315	0.9999747	0.11458447	0.9995455
1.0	0.7640837	0.95016354	0.9101659	0.8768333	0.7297863	0.79192835	0.9994479	0.9993735	0.98939556	0.9975762
1.0	0.96890867	0.9999138	0.998245	0.9944735	0.24440342	0.9979553	0.99951327	0.9671222	0.994732	0.9998846
1.0	0.49080935	0.7219352	0.6022491	0.9990349	0.038632125	0.11346175	0.9999881	0.5362875	0.99994123	0.9989071
1.0	0.99965155	0.99237144	0.00048571918	0.99946576	0.9962974	0.062543906	0.05954125	0.9999709	0.09520627	0.99647444
1.0	0.9598434	0.9838113	0.9997638	0.99745446	0.044746432	0.2795444	0.9993394	0.71187353	0.46086243	0.81323946
1.0	0.037283286	0.10292125	0.0027712318	0.99327916	0.971763	0.3397917	0.99988437	0.30374324	0.0042940024	0.99883527
1.0	0.99951935	0.99982005	0.0003407438	0.5142287	0.6282762	0.8593413	0.001104927	0.9649232	0.99686193	0.9996512
1.0	0.99989307	0.9996012	0.9948723	0.9994392	0.9954497	0.9999634	0.9999852	0.9883807	0.98419976	0.99976915
1.0	0.97923845	0.99991024	0.99944955	0.9928461	0.99781716	0.98712015	0.99852043	0.99977	0.99909806	0.15611519
1.0	0.9994599	0.009388048	0.9972338	0.98960006	0.9994318	0.12209093	0.999316	0.021116087	0.9997528	0.9964881
1.0	0.09341454	0.9515605	0.87763554	0.9992188	0.99294704	0.99903595	0.9934864	0.9995332	0.76043236	0.0039106123
1.0	0.996576	0.25056908	0.9826255	0.99916625	0.98067665	0.8557841	0.999826	0.98766977	0.99942005	0.99988985
1.0	0.9999956	0.9930594	0.06445848	0.99935097	0.86543804	0.9987803	0.9955872	0.99538535	0.9950831	0.99973017
1.0	0.9986242	0.9990049	0.99814343	0.9970204	0.7706321	0.9944727	0.9956007	0.79800594	0.99912196	0.9634464
1.0	0.9997662	0.9998534	0.001113305	0.99811566	0.9980565	0.99387133	0.99763167	0.9996556	0.94982934	0.9999536
1.0	0.9975199	0.99661475	0.9682663	0.9994642	0.99944335	0.9998018	0.00044144833	0.040702485	0.9993467	0.9990631
1.0	0.68555415	0.9995161	0.9995433	0.99177974	0.9998504	0.99608326	0.99889034	0.9987552	0.99930966	0.9978915
1.0	0.9330817	0.96071106	0.9979232	0.9872433	0.99929595	0.9989374	0.99978846	0.99995875	0.9881274	0.53178054
1.0	0.5265001	0.9999187	0.9987197	0.92713284	0.9958419	0.8577755	0.9995004	0.9518447	0.9995447	0.7842512
1.0	0.9988889	0.009365857	0.9950093	0.99984753	0.9992836	0.9935888	0.9967542	0.9920912	0.9971439	0.99869776
1.0	0.99746513	0.9995221	0.98884135	0.9970511	0.9932634	0.9454441	0.9999038	0.16013603	0.9832592	0.9782321
1.0	0.9974483	0.9999262	0.99924767	0.99950385	0.52550644	0.0018896036	0.7921608	0.99965286	0.9936621	0.8812178
1.0	0.99919623	0.99885046	0.9514535	0.5760109	0.9995426	0.99533796	0.95035845	0.99907815	0.47808656	0.9997383
1.0	0.9995547	0.99951863	0.002096215	0.9996475	0.9994962	0.35701138	0.99307877	0.9970933	0.8708264	0.99952054
1.0	0.9992213	0.6380471	0.5529387	0.9988764	0.33696842	0.9859635	0.99912196	0.9965965	0.99502206	0.99892646
1.0	0.19578454	0.9999285	0.9989982	0.005999079	0.90458494	0.004402069	0.99746275	0.9978822	0.9963726	0.9224817
1.0	0.99074394	0.99914837	0.99813074	0.47055143	0.99322987	0.860511	0.11826241	0.95312583	0.7977156	0.99912983
1.0	0.99654704	0.99990785	0.9514536	0.9981585	0.024015663	0.9993923	0.98384494	0.9865991	0.99983335	0.9996265
1.0	0.99663335	0.9999933	0.9514535	0.99864966	0.9993217	0.99639183	0.9975338	0.99535394	0.99747294	0.9952401
1.0	0.9977028	0.99112284	0.0007392643	0.9740303	0.056708056	0.00027726596	0.46306348	0.998662	0.9892917	0.9993864
1.0	0.99937385	0.9991947	0.9903002	0.0059990813	0.9997172	0.95461935	0.99868506	0.99098563	0.00075909204	0.9997961
1.0	0.99755424	0.9999192	0.29876256	0.9470575	0.9859163	0.97179055	0.0022065444	1.7315271e-05	0.99994636	0.9888439
1.0	0.9907871	0.99993944	0.9611572	0.98643297	0.108204916	0.99421656	0.21621215	0.3057664	0.9993729	0.99994874
1.0	0.9996295	0.9999155	0.9989002	0.98976314	0.990149	0.9951225	0.99984825	0.99963605	0.99506	0.31942248
1.0	0.9995148	0.0033197603	0.21706691	0.99936	0.25171107	0.95683783	0.9998222	0.9974056	0.99786013	0.9990245
1.0	0.9988655	0.99486095	0.983444	0.97823584	0.9840665	0.18047155	0.9888832	0.999985	0.9991554	0.53349113
1.0	0.9703903	0.99734926	0.6577866	0.999759	0.999998	0.97739136	0.9989961	0.99687445	0.99515116	0.998231
1.0	0.88168377	0.7859751	0.99554425	0.98089945	0.9981669	0.9994337	0.99968386	0.9994679	0.9993113	0.9997576
1.0	0.92766005	0.9959138	0.39248744	0.009828209	0.99757046	0.86183125	0.9997569	0.9981639	0.997134	0.14973164
1.0	0.9907584	0.9995795	0.00015127283	0.6385957	0.7778092	0.59347576	0.999438	0.99892956	0.79232526	0.9996037
1.0	0.9981262	0.15122859	0.9985998	0.99984753	0.9994235	0.99886453	0.69018054	0.9998764	0.99530137	0.99806553
1.0	0.99964714	0.11330626	0.9979236	0.9992015	0.9797402	0.9849117	0.9941888	0.99995553	0.68770367	0.99932075
1.0	0.99940026	0.9961511	0.99862206	0.99599373	0.9978765	0.9948749	0.95785373	0.99914134	0.65187746	0.32335728
1.0	0.44866332	0.9954265	0.2507701	0.98608553	0.9909899	0.28433725	0.9977703	0.95607287	0.1263617	0.9995877
1.0	0.93057543	0.9999119	0.8894194	0.96422964	0.994894	0.99848586	0.009017011	0.9996598	0.93275726	0.9782321
1.0	0.87815225	0.99683434	0.9986986	0.5793847	0.99677783	0.75900686	0.6898277	0.02910819	0.9967654	0.39272597
1.0	0.9997192	0.99994457	0.99590516	0.9928832	0.060370352	0.9909116	0.99822325	0.99993825	0.0010135194	0.99965084
1.0	0.98233527	0.9995534	0.44167277	0.9962054	0.99876046	0.998811	0.9932805	0.9973406	0.9996989	0.99955255
1.0	0.94758177	0.9558747	0.9992601	0.32204497	0.9986449	0.8865979	0.99930274	0.9999809	0.8620567	0.99867815
1.0	0.14818163	0.509615	0.99916136	0.99456185	0.067610644	0.5350207	0.9993401	0.99637896	0.99993134	0.997629
1.0	0.99001265	0.9997843	0.99997807	0.99914014	0.9965571	0.032496292	0.99368966	0.99175644	0.0067721014	0.9782321
1.0	0.9485002	0.99895537	0.9996884	0.23577783	0.74355626	0.99668026	0.9993303	0.024445089	0.9990895	0.99984825
1.0	0.58010006	0.9997999	0.99927944	0.99894065	0.9971507	0.98264676	0.8473487	0.9993247	0.62569815	0.9980646
1.0	0.4709006	0.9996164	0.99199766	0.89905447	0.10322417	0.23594162	0.627787	0.9993954	0.9178794	0.99803287
1.0	0.99960905	0.9996649	0.995977	0.9970253	0.9993918	0.99973387	0.027602479	0.9986401	0.9998097	0.99906236
1.0	0.9280332	0.67051387	0.024749689	0.9829252	0.998517	0.99895155	0.78001875	0.7521336	0.99895906	0.9999877
1.0	0.5151308	0.9998889	0.9599504	0.99976915	0.99376994	0.9970694	0.9998808	0.99926907	0.17996216	0.9961695
1.0	0.99934334	0.99179184	0.9954424	0.9858931	0.9902726	0.25000188	0.79167205	0.99996984	0.9755996	0.99693274
1.0	0.62649804	0.99995077	0.06971951	0.9979405	0.9359125	0.9882648	0.9989503	0.7195088	0.98613816	0.8754033
1.0	0.99980515	0.9935866	0.40793437	0.99947375	0.13276051	0.29117566	0.9998671	0.8138431	0.9997472	0.8358536
1.0	0.98855686	0.9999647	0.99476635	0.99900407	0.999276	0.005200381	0.9891109	0.9958221	0.9866175	0.00055845064
1.0	0.028508592	0.9952514	0.9957272	0.9919559	0.9966943	0.996865	0.99960035	0.9331769	0.99945635	0.07841704
1.0	0.85537726	0.8088695	0.7836723	0.6183833	0.01226916	0.9960504	0.99971527	0.99906474	0.9999857	0.112806596
1.0	0.99781764	0.9999144	0.9643149	0.96422964	0.858845	0.9996954	0.99615806	0.99741036	0.774539	0.9632732
1.0	0.99987745	0.99986863	0.5803494	0.99912685	0.36370447	0.9747276	0.0011755045	0.99957556	0.10613273	0.4528026
1.0	0.99001265	0.9987425	0.8792496	0.99888915	0.99559826	0.9995511	0.16388291	0.9998888	0.9531647	0.9999691
1.0	0.0042952565	0.9999964	0.7918282	0.9912612	0.9972481	0.99778277	0.95035845	0.03868496	0.9992368	0.9975702
1.0	0.99943095	0.9999888	0.99769044	0.9997956	0.9735476	0.99889094	0.9966468	0.93235874	0.9998671	0.99947494
1.0	0.999734	0.99998915	0.9858538	0.999974	0.9996618	0.95771974	0.9990631	0.99959403	0.37277004	0.999209
1.0	0.36254168	0.99903524	0.8001032	0.00016746279	0.99968755	0.93765974	0.98097724	0.9881407	0.9989435	0.99989414
1.0	0.44414786	0.99909127	0.76887023	0.9994336	0.5792274	0.9838855	0.9995048	0.9994665	0.99791926	0.2656165
1.0	0.9995852	0.9948232	0.9673674	0.9994831	0.9999089	0.9996567	0.18524678	0.9988568	0.9997484	0.9987619
1.0	0.0038747764	0.9866247	0.9999368	0.9992155	0.9995535	0.8393987	0.99967086	0.0046259686	0.999783	0.9946004
1.0	0.99188775	0.8678968	0.99860185	0.24122775	0.99796677	0.95587957	0.19010203	0.9999471	0.99725634	0.9782321
1.0	0.99943095	0.99998295	0.9944483	0.99703157	0.99914134	0.0005854404	0.9993672	0.9993149	0.07379496	0.9953874
1.0	0.99869066	0.99957925	0.99516726	0.9994444	0.9991097	0.9985959	0.99890625	0.99902225	0.7721168	0.19793306
1.0	0.9996209	0.64290106	0.9514536	0.9897031	0.998919	0.9984102	0.23348227	0.97837	0.9987896	0.13703385
1.0	0.7176033	0.7709701	0.9995028	0.998727	0.9993753	0.76708347	0.9829238	0.536695	0.9993291	0.999984
1.0	0.9998097	0.004861882	0.9923603	0.9991646	0.999012	0.970438	0.99916613	0.9515974	0.16500798	0.99435115
1.0	0.99001265	0.8613298	0.96491665	0.2383611	0.99153334	0.73185337	0.9994324	0.9958009	0.99983156	0.00024537276
1.0	0.7275184	0.4441006	0.9963052	0.99709904	0.96599466	0.95552367	0.9989961	0.70742244	0.9976781	0.8962421
1.0	0.9989004	0.9996692	0.9782994	0.99935645	0.30126873	0.9958918	0.9988939	0.98020154	0.8887483	0.9985096
1.0	0.99972564	0.9999262	0.8661151	0.99842274	0.9996946	0.9939526	0.97138625	0.21330842	0.75442266	0.9484492
1.0	0.0026110488	0.9999807	0.9989759	0.99355245	0.99927336	0.06362874	0.9099038	0.99493283	0.99974054	0.99767977
1.0	0.22946723	0.999816	0.9919016	0.99963605	0.99947065	0.99951315	0.9914956	0.9999932	0.99852294	0.9996697
1.0	0.99280554	0.99486095	0.9999093	0.99428105	0.9971209	0.994682	0.01749283	0.9523141	0.99984944	0.997598
1.0	0.999757	0.9999219	0.9997248	0.9993926	0.00072702154	0.9995821	0.999328	0.9997054	0.9776454	0.9978072
1.0	0.09086435	0.99949944	0.99968195	0.09421022	0.27267358	0.9953507	0.9972922	0.99916375	0.9804969	0.9977042
1.0	0.99507207	0.9959622	0.2596337	0.9977871	0.99935526	0.99959534	0.72835404	0.9865991	0.99920315	0.004406972
1.0	0.99918836	0.999094	0.99901044	0.99934393	0.99952734	0.99947804	0.9999021	0.9915765	0.99806017	0.99958163
1.0	0.99517894	0.9998995	0.99878305	0.9622903	0.9958248	0.9928451	0.9992157	0.9725999	0.99502546	0.99497944
1.0	0.9995951	0.36232877	0.9926905	0.9989784	0.9991223	0.99366766	0.9989814	0.98843175	0.6727706	0.6636947
1.0	0.9979589	0.9995179	0.27776876	0.9991831	0.9971897	0.004484945	0.9998485	0.9963523	0.9983614	0.90602803
1.0	0.999119	0.91253245	0.99543047	0.9644824	0.0052636303	0.0693713	0.96633244	0.8518982	0.9546448	0.825097
1.0	0.9947354	0.9822326	0.99980706	0.48178786	0.9885982	0.8961151	0.9994024	0.99926144	0.99844676	0.9410144
1.0	0.9963529	0.99987173	0.99875844	0.99946576	0.99649745	0.99507785	0.99966383	0.04251369	0.99982977	0.9994425
1.0	0.9995503	0.99992514	0.998587	0.3386309	0.99450195	0.9991811	0.93109393	0.9993932	0.99812454	0.99955946
1.0	0.97466576	0.0005027199	0.998505	0.9995627	0.9958132	0.95461935	0.7499115	0.12422354	0.99911183	0.997062
1.0	0.99981517	0.9945682	0.9941327	0.99938846	0.15593232	0.9947812	0.95035845	0.73463774	0.99984527	0.48363587
1.0	0.99971026	0.9998926	0.16739298	0.95847833	0.9981939	0.99932516	0.99921274	0.9988096	0.8975195	0.9999566
1.0	0.9788219	0.051972225	0.857424	0.84744763	0.99957234	0.9954737	0.99948186	0.7458502	0.99039346	0.99913764
1.0	0.9999275	0.99939406	0.5761741	0.99994886	0.12562548	0.030180959	0.9995103	0.099439144	0.9955706	0.9995505
1.0	0.9999373	0.9999002	0.9536508	0.999943	0.9992725	0.95653105	0.99998033	0.9862229	0.9998683	0.0007331168
1.0	0.055527955	0.99988544	0.49327055	0.9947712	0.9005377	0.9664375	0.82924473	0.9964127	0.99982977	0.9989617
1.0	0.9952479	0.9999682	0.9967782	0.99164844	0.9760717	0.8989382	0.9973646	0.9577812	0.99934965	0.9975229
1.0	0.008225756	0.99900204	0.9295201	0.99842274	0.97585356	0.013533912	0.16269185	0.62730515	0.97188187	0.0430537
1.0	0.27775535	0.9996215	0.90946466	0.87758	0.98484707	0.89772075	0.9994634	0.9257192	0.96261054	0.9716107
1.0	0.9984199	0.9253769	0.9897279	0.025951408	0.9983871	0.99945384	0.99932194	0.99606496	0.9990305	0.9674932
1.0	0.99001265	0.99991035	0.9995047	0.9403683	0.9988538	0.99512815	0.9999683	0.9214106	0.9882604	0.8876942
1.0	0.70684135	0.17067131	0.98311156	0.0054128757	0.9970912	0.13682118	0.95035845	0.99998975	0.9997042	0.75548226
1.0	0.99925774	0.9999219	0.96279263	0.99688953	0.68653816	0.9807833	0.95035845	0.999982	0.05694115	0.99557364
1.0	0.99997485	0.9998598	0.9514536	0.9989078	0.9992306	0.9481469	0.9539784	0.9999881	0.9997267	0.9988896
1.0	0.45054552	0.999925	0.9993531	0.044887617	0.5698731	0.9990897	0.9981134	0.98831624	0.9997397	0.998765
1.0	0.9995629	0.99874216	0.5538553	0.9939435	0.99952555	0.9988103	0.9990584	0.9977848	0.9952632	0.9994111
1.0	0.9996674	0.26507536	0.9938525	0.9996062	0.9042263	0.99678516	0.9986665	0.9999907	0.9996823	0.99961984
1.0	0.82896626	0.9995722	0.9995421	0.40491512	0.9997501	0.9989666	0.8372283	0.98417205	0.0022247043	0.9969049
1.0	0.98169416	0.9989955	0.7017661	0.996424	0.9958839	0.9985304	0.99330693	0.62015224	0.99774784	0.9992567
1.0	0.99934846	0.9994742	0.9995184	0.99781823	0.061090447	0.96791625	0.9990402	0.91765195	0.06716857	0.849911
1.0	0.99918956	0.9953033	0.9987459	0.9957337	0.99658656	0.00017819602	0.99706954	0.087789714	0.9996123	0.6742849
1.0	0.065694384	0.99906784	0.050899055	0.9927978	0.29530588	0.9986224	0.9992136	0.9950722	0.9996846	0.9973592
1.0	0.99919766	0.99966705	0.9688167	0.99528056	0.98522145	0.9936708	0.32594118	0.99410313	0.9996886	0.9990853
1.0	0.7885855	0.99848074	0.97428644	0.94415885	0.9996606	0.999338	0.96763927	0.99190134	0.99971074	0.8012522
1.0	0.9996512	0.9999577	0.98257774	0.97030824	0.9991303	0.96936554	0.9996848	0.8744135	0.8208424	0.99508697
1.0	0.99976367	0.9925746	0.9936872	0.6765115	0.9998104	0.92206997	0.009964642	0.71011555	0.9748796	0.0017380607
1.0	0.99840575	0.9998988	0.9987889	0.995308	0.62004614	0.379758	0.99154776	0.5670207	0.99665004	0.9991296
1.0	0.9993882	0.48030558	0.9986539	0.9867012	0.5564087	0.99848807	0.13980529	0.9991586	0.18417177	0.9996798
1.0	0.0007232367	0.092564784	0.99316376	0.9988764	0.999503	0.9998741	0.98507327	0.8420449	0.9984837	0.77268606
1.0	0.9996625	0.99908197	0.99805236	0.6480581	0.99999297	0.8860375	0.9893138	0.08919745	0.9972275	0.9989794
1.0	0.99958616	0.07926453	0.99820364	0.99843305	0.7599063	0.018496891	0.9995178	0.9865991	0.98659396	0.9996382
1.0	0.33706748	0.9651371	0.99791354	0.99993086	0.94762665	0.99967897	0.026660215	0.99523634	0.9998368	0.99996185
1.0	0.80131936	0.99486095	0.010056389	0.8992708	0.99593383	0.9670041	0.99090743	0.99880767	0.98755056	0.99045426
1.0	0.9996226	0.99917346	0.01585608	0.63813853	0.9085483	0.998863	0.9995018	0.98952395	0.9969854	0.9972307
1.0	0.99838674	0.9996111	0.9959429	0.9992861	0.9985421	0.99105996	0.9980459	0.9995664	0.10854916	0.99891794
1.0	0.9994168	0.9975344	0.9785176	0.991731	0.99949443	0.99930847	0.95035845	0.14308374	0.963228	0.9996617
1.0	0.9714614	0.7200394	0.9941484	0.9910774	0.9992914	0.98839253	0.9979145	0.99978644	0.21256107	0.99959296
1.0	0.99305177	0.9411605	0.57316697	0.99544674	0.96743625	0.23698165	0.9904737	0.049261943	0.99850994	0.9957222
1.0	0.92786247	0.9904542	0.40111953	0.99910957	0.99784696	0.9988919	0.99942493	0.996338	0.9966912	0.9962041
1.0	0.8897963	0.98976374	0.88251346	0.9989343	0.9995403	0.90965575	0.99748284	0.99799335	0.9945692	0.9997496
1.0	0.9980665	0.9903694	0.9993393	0.9990814	0.9655898	0.99967074	0.9848536	0.9994573	0.06980216	0.99845076
1.0	0.15090495	0.99734396	0.91653955	0.9778881	0.9890955	0.9990728	0.9995041	0.5218885	0.038707383	0.99960274
1.0	0.6239774	0.001448347	0.010244767	0.99831235	0.9848081	0.032379087	0.5257374	0.99790406	0.603057	0.012422358
1.0	0.99914575	0.9998288	0.9780799	0.7293033	0.9991417	0.92948556	0.9989267	0.99912995	0.32094368	0.9995301
1.0	0.99744356	0.9946839	0.98898166	0.9981117	0.9963799	0.9969081	0.99966645	0.504315	0.9955869	0.9213583
1.0	0.9995284	0.86679393	0.99875176	0.9989968	0.9825021	0.9141611	0.00061683456	0.013961656	0.96900326	0.9982876
1.0	0.9999808	0.99989986	0.9960104	0.5995485	0.6872645	0.3624076	0.968435	0.99990606	0.9941023	0.99968505
1.0	0.9995983	0.09300646	0.045127742	0.23024562	0.00917302	0.99985456	0.99159044	0.007052046	0.9998355	0.3512958
1.0	0.99623173	0.9869431	0.9987093	0.01954038	0.99974805	0.9974989	0.8073307	0.93620056	0.9619297	0.5739914
1.0	0.9898476	0.9991371	0.44176003	0.0027484426	0.99976224	0.9941679	0.99914837	0.999398	0.47830066	0.99998486
1.0	0.9970493	0.99911207	0.9810213	0.9966689	0.80578995	0.9994289	0.9995209	0.76333845	0.9749653	0.14957179
1.0	0.9854511	0.99992275	0.99726295	0.97709113	0.9984602	0.9980101	0.99987555	0.90186274	0.8862133	0.7060655
1.0	0.99910814	0.999984	0.5716667	0.99018997	0.94097084	0.99550074	0.99283785	0.99936754	0.48498437	0.99524045
1.0	0.9924976	0.9983392	0.9822379	0.97764003	0.97944105	0.91507703	0.9994324	0.8047545	0.99976486	0.78993237
1.0	0.999645	0.99950564	0.9943778	0.9957119	0.9986051	0.9983411	0.99987686	0.9991665	0.9989755	0.99980587
1.0	0.9607251	0.8799352	0.08782308	0.95518667	0.99705076	0.9987853	0.99996626	0.39707965	0.996185	0.99995065
1.0	0.6025251	0.99933547	0.9999411	0.9986534	0.99951327	0.99953747	0.9751194	0.99961156	0.5793547	0.9959292
1.0	0.99620026	0.9999167	0.99952996	0.9996836	0.9958645	0.9983177	0.99918157	0.9965743	0.5143804	0.5694853
1.0	0.9991202	0.99998033	0.7056339	0.99999297	0.9979145	0.95461935	0.99447423	0.9827732	0.99904877	0.046724524
1.0	0.0104784565	0.99985826	0.06616911	0.999286	0.257044	0.36139092	0.9907568	0.99619377	0.9998404	0.9996075
1.0	0.9994342	0.9988206	0.9997725	0.99236286	0.9980567	0.9765313	0.99920183	0.00095446204	0.04286141	0.99991107
1.0	0.9995876	0.9999261	0.9989255	0.0077946745	0.98853594	0.9440586	0.9991555	0.9998665	0.9997067	0.99496233
1.0	0.022439023	0.0013051094	0.9800071	0.99939406	0.99093074	0.11735044	0.99974734	0.016848847	0.99949825	0.9782321
1.0	0.09060498	0.044705186	0.9795292	0.99949455	0.99109685	0.9995994	0.9950347	0.99267113	0.47010177	0.056379747
1.0	0.99341077	0.9825196	0.6042481	0.9990814	0.99376994	0.001241254	0.9728095	0.00034698242	0.986509	0.99641883
1.0	0.9324091	0.44399738	0.006102043	0.8079366	0.97858596	0.008637377	0.99961346	0.9953607	0.90124995	0.9782321
1.0	0.9988165	0.99951553	0.31524354	0.5475596	0.9512108	0.99889225	0.98929906	0.9902265	0.9994209	0.99707663
1.0	0.96532214	0.05811913	0.06755977	0.9988205	0.99724376	0.00718941	0.9999658	0.13046394	0.999882	0.995194
1.0	0.9380866	0.9999808	0.985008	0.9975763	0.9994326	0.98365504	0.9999825	0.9999765	0.99987555	0.99946755
1.0	0.95967364	0.45523426	0.007240064	0.23110187	0.9998223	0.9725203	0.999181	0.16577324	0.86049044	0.99667466
1.0	0.9976373	0.9999211	0.5768201	0.9579288	0.99451125	0.17503445	0.054257754	0.9997054	0.9958087	0.8016527
1.0	0.27891114	0.9903824	0.52458555	0.99979013	0.8057902	0.9993284	0.9313466	0.4971384	0.9993917	0.9969592
1.0	0.9995708	0.99919146	0.037898242	0.0020700395	0.99931276	0.887611	0.99096537	0.9995766	0.832931	0.9345031
1.0	0.84735	0.9998735	0.98114437	0.99817216	0.98309785	0.013473192	0.9993272	0.99711955	0.9991872	0.0009512206
1.0	0.99675685	0.9999664	0.9991924	0.997177	0.99938715	0.82232934	0.9986596	0.9992543	0.99879444	0.99985087
1.0	0.9895307	0.9999776	0.0008394443	0.9989347	0.999501	0.99990356	0.99326766	0.9995844	0.99791676	0.74829084
1.0	0.99820614	0.043255836	0.9860969	0.9950364	0.99919385	0.9503434	0.99951017	0.99973065	0.9990638	0.23434421
1.0	0.91936207	0.99985087	0.99992347	0.9994553	0.99760216	0.00011942218	0.99589527	0.95757335	0.9997292	0.9970372
1.0	0.9812401	0.0025438997	0.99684477	0.99963045	0.9630298	0.99543446	0.9978751	0.9999013	0.9999317	0.9922443
1.0	0.993856	0.9036179	0.7619243	0.9970591	0.99959093	0.99851495	0.068131	0.99648935	0.9990626	0.034927662
1.0	8.034441e-05	0.81538004	0.99886215	0.9957747	0.7200396	0.9361575	0.99439704	0.9875502	0.99966145	0.17518821
1.0	0.99314755	0.9003004	0.83826756	0.7855858	0.99234796	0.9798242	0.9996177	0.35643628	0.99728787	0.9938876
1.0	0.6032622	0.9996567	0.99790287	0.9333537	0.99525994	0.006256592	0.009180729	0.99895823	0.9917321	0.9961223
1.0	0.83153737	0.86937517	0.00035444275	0.99892646	0.99679935	0.9978929	0.994484	0.94407046	0.99992025	0.3557959
1.0	0.9968907	0.7021145	0.99557614	0.99118596	0.99600464	0.9913544	0.8162654	0.9994791	0.98582435	0.9782321
1.0	0.9971873	0.99988246	0.74376595	0.99755883	0.98692644	0.9955929	0.9985662	0.9985769	0.99965954	0.9976909
1.0	0.91764474	0.9557713	0.62935925	0.9997514	0.9992717	0.99593675	0.95035845	0.029972529	0.99979085	0.0017438269
1.0	0.9991142	0.99993944	0.99964654	0.96422964	0.9511012	0.9985494	0.718219	0.00088202546	0.99818367	0.09298119
1.0	0.00047464657	0.9995004	0.0008099094	0.9968527	0.99945897	0.9308966	0.98677117	0.99804914	0.9930749	0.999985
1.0	0.45808598	0.99989593	0.037257887	0.9999335	0.9949233	0.9971656	0.99948186	0.99920386	0.9986234	0.87734133
1.0	0.963105	0.99990463	0.9514536	0.2414295	0.999255	0.99710315	0.16380924	0.76934046	0.99940836	0.99963605
1.0	0.99957186	0.99968827	0.3217479	0.9993018	0.9844604	0.99866366	0.9992551	0.99998224	0.0007793665	0.99941254
1.0	0.95681393	0.12213983	0.43284255	0.9999639	0.9992424	0.98646426	0.99951696	0.99960715	0.9937668	0.9991485
1.0	0.99839586	0.99991965	0.98462546	0.9902484	0.9998859	0.99865925	0.13437216	0.7454567	0.78396416	0.99945027
1.0	0.9927084	0.9935993	0.9988232	0.9979752	0.9998387	0.99665976	0.99945265	0.9969324	0.9990103	0.99999106
1.0	0.14525786	0.9902266	0.9135637	0.83949816	0.9968104	0.99589443	0.9998375	0.682348	0.99977607	0.9968297
1.0	0.99959975	0.9975903	0.78452426	0.8653702	0.25773266	0.9598232	0.011350883	0.99685526	0.99675506	0.8825088
1.0	0.83537114	0.99996865	0.9758729	0.9985519	0.9967597	0.96635276	0.74303854	0.99483466	0.8406374	0.9990627
1.0	0.4546942	0.9995828	0.996181	0.7232315	0.99364716	0.9795299	0.56762856	0.97108907	0.99973696	0.9998952
1.0	0.65653265	0.99989784	0.9514536	0.9998599	0.0014104928	0.9991597	0.9993573	0.011910964	0.74319255	0.99744105
1.0	0.9871711	0.99910283	0.28127724	0.5330329	0.3532969	0.10312403	0.9998029	0.99556303	0.9999329	0.9998574
1.0	0.9998202	0.7400497	0.96549714	0.9915421	0.92684734	0.13013837	0.0004806107	0.9903679	0.92721194	0.96793884
1.0	0.57673	0.62737316	0.91770196	0.002498498	0.8960777	0.99045765	0.9757112	0.5766221	0.00013918981	0.9811405
1.0	0.9249161	0.9584609	0.94894516	0.112640254	0.13276051	0.9986424	0.9959376	0.9982383	0.63791436	0.9863274
1.0	0.9993918	0.96667707	0.9514536	0.9988181	0.023445828	0.88730806	0.9784037	0.99578565	0.9998091	0.0111083435
0.0	0.99001265	0.99486095	0.9514536	0.96422964	0.99376994	0.95461935	0.95035845	0.9865991	0.9866175	0.9782321
0.0	0.99001265	0.99486095	0.9514536	0.96422964	0.99376994	0.95461935	0.95035845	0.9865991	0.9866175	0.9782321
0.0	0.99001265	0.99486095	0.9514536	0.96422964	0.99376994	0.95461935	0.95035845	0.9865991	0.9866175	0.9782321
0.0	0.99001265	0.99486095	0.9514536	0.96422964	0.99376994	0.95461935	0.95035845	0.9865991	0.9866175	0.9782321
0.0	0.99001265	0.99486095	0.9514536	0.96422964	0.99376994	0.95461935	0.95035845	0.9865991	0.9866175	0.9782321
0.0	0.99001265	0.99486095	0.9514536	0.96422964	0.99376994	0.95461935	0.95035845	0.9865991	0.9866175	0.9782321
0.0	0.9917144	0.99905056	0.9596794	0.9903645	0.986048	0.9718461	0.9950682	0.99437296	0.98026973	0.990625
0.0	0.92407626	0.8764463	0.8518045	0.7027645	0.61109364	0.8010356	0.9113404	0.8457263	0.3675266	0.7437476
0.0	0.92407626	0.8764463	0.8518045	0.7027645	0.61109364	0.8010356	0.9113404	0.8457263	0.3675266	0.7437476
0.0	0.92407626	0.8764463	0.8518045	0.7027645	0.61109364	0.8010356	0.9113404	0.8457263	0.3675266	0.7437476
0.0	0.99818856	0.9993765	0.9897279	0.9987765	0.999255	0.99437535	0.9989267	0.9981756	0.99245024	0.9988539
0.0	0.99840635	0.999881	0.9958217	0.99623233	0.9976095	0.99771416	0.99933296	0.9974189	0.9988452	0.9967333
0.0	0.9972856	0.9998399	0.9935476	0.9950364	0.9964896	0.99683386	0.9989704	0.9962548	0.9981744	0.9943674
0.0	0.9918229	0.9985164	0.9712715	0.98290455	0.9839954	0.9061505	0.9951277	0.96790946	0.9861958	0.9771498
0.0	0.9972856	0.9998399	0.9935476	0.9950364	0.9964896	0.99683386	0.9989704	0.9962548	0.9981744	0.9943674
0.0	0.9972856	0.9998399	0.9935476	0.9950364	0.9964896	0.99683386	0.9989704	0.9962548	0.9981744	0.9943674
0.0	0.9918229	0.9985164	0.9712715	0.98290455	0.9839954	0.90615064	0.9951277	0.96790946	0.9861958	0.9771498
0.0	0.9995148	0.999897	0.9985788	0.9989016	0.99915254	0.99846965	0.9993629	0.99934167	0.99970573	0.9995505
0.0	0.99001265	0.99486095	0.9514536	0.96422964	0.99376994	0.95461935	0.95035845	0.9865991	0.9866175	0.9782321
0.0	0.99001265	0.99486095	0.9514536	0.96422964	0.99376994	0.95461935	0.95035845	0.9865991	0.9866175	0.9782321
0.0	0.9995148	0.999897	0.9985788	0.9989016	0.99915254	0.99846965	0.9993629	0.99934167	0.99970573	0.9995505
0.0	0.99001265	0.99486095	0.9514536	0.96422964	0.99376994	0.95461935	0.95035845	0.9865991	0.9866175	0.9782321
0.0	0.99001265	0.99486095	0.9514536	0.96422964	0.99376994	0.95461935	0.95035845	0.9865991	0.9866175	0.9782321
0.0	0.9972856	0.9998399	0.9935476	0.9950364	0.9964896	0.99683386	0.9989704	0.9962548	0.9981744	0.9943674
0.0	0.9918229	0.9985164	0.9712715	0.98290455	0.9839954	0.9061505	0.9951277	0.96790946	0.9861958	0.9771498
0.0	0.99818856	0.9993765	0.9897279	0.9987765	0.999255	0.99437535	0.9989267	0.9981756	0.99245024	0.9988539
0.0	0.9972856	0.9998399	0.9935476	0.9950364	0.9964896	0.99683386	0.9989704	0.9962548	0.9981744	0.9943674
0.0	0.9995148	0.999897	0.9985788	0.9989016	0.99915254	0.99846965	0.9993629	0.99934167	0.99970573	0.9995505
0.0	2.3040366e-05	0.00054438965	0.00025166912	0.0004666961	0.000133918	6.526468e-05	0.00019731311	5.4650216e-05	0.0001565638	0.00010857289
0.0	0.026134025	0.01993532	0.0038730686	0.0024917568	0.003759587	0.0070765996	0.00033900014	0.013420158	9.3729e-05	0.01596101
0.0	0.9995148	0.999897	0.9985788	0.9989016	0.99915254	0.99846965	0.9993629	0.99934167	0.99970573	0.9995505
0.0	0.99001265	0.99486095	0.9514536	0.96422964	0.99376994	0.95461935	0.95035845	0.9865991	0.9866175	0.9782321
0.0	0.9995148	0.999897	0.9985788	0.9989016	0.99915254	0.99846965	0.9993629	0.99934167	0.99970573	0.9995505
0.0	0.99001265	0.99486095	0.9514536	0.96422964	0.99376994	0.95461935	0.95035845	0.9865991	0.9866175	0.9782321
0.0	0.99001265	0.99486095	0.9514536	0.96422964	0.99376994	0.95461935	0.95035845	0.9865991	0.9866175	0.9782321
0.0	0.99001265	0.99486095	0.9514536	0.96422964	0.99376994	0.95461935	0.95035845	0.9865991	0.9866175	0.9782321
0.0	0.99001265	0.99486095	0.9514536	0.96422964	0.99376994	0.95461935	0.95035845	0.9865991	0.9866175	0.9782321
0.0	0.9995148	0.999897	0.9985788	0.9989016	0.99915254	0.99846965	0.9993629	0.99934167	0.99970573	0.9995505
0.0	0.99818856	0.9993765	0.9897279	0.9987765	0.999255	0.99437535	0.9989267	0.9981756	0.99245024	0.9988539
0.0	0.99818856	0.9993765	0.9897279	0.9987765	0.999255	0.99437535	0.9989267	0.9981756	0.99245024	0.9988539
0.0	0.9972856	0.9998399	0.9935476	0.9950364	0.9964896	0.99683386	0.9989704	0.9962548	0.9981744	0.9943674
0.0	0.9972856	0.9998399	0.9935476	0.9950364	0.9964896	0.99683386	0.9989704	0.9962548	0.9981744	0.9943674
0.0	0.98718214	0.98630047	0.8609842	0.9735076	0.8199089	0.94584215	0.99733907	0.97910714	0.9987018	0.9126911
0.0	0.9862087	0.9870898	0.84999645	0.9764068	0.83975214	0.942783	0.9972531	0.9804385	0.9987205	0.9305965
0.0	0.9859445	0.98768556	0.8468301	0.9743859	0.8660502	0.94714695	0.9971501	0.9831777	0.9988135	0.9161083
0.0	0.9868977	0.9862178	0.8369108	0.9792189	0.8576728	0.94740427	0.99743646	0.9825592	0.99860126	0.9174106
0.0	0.98233527	0.98216933	0.8001032	0.96332186	0.80579007	0.92399055	0.99673176	0.9725999	0.998288	0.87734133
0.0	0.98233527	0.98216933	0.8001032	0.96332186	0.80579007	0.92399055	0.99673176	0.9725999	0.998288	0.87734133
0.0	0.98233527	0.98216933	0.8001032	0.96332186	0.80579007	0.92399055	0.99673176	0.9725999	0.998288	0.87734133
0.0	0.98233527	0.98216933	0.8001032	0.96332186	0.80579007	0.92399055	0.99673176	0.9725999	0.998288	0.87734133
0.0	0.98233527	0.98216933	0.8001032	0.96332186	0.80579007	0.92399055	0.99673176	0.9726	0.998288	0.87734133
0.0	0.9918229	0.9985164	0.9712715	0.98290455	0.9839954	0.90615064	0.9951277	0.96790946	0.9861958	0.9771498
0.0	0.9972856	0.9998399	0.9935476	0.9950364	0.9964896	0.99683386	0.9989704	0.9962548	0.9981744	0.9943674
0.0	0.999186	0.99967754	0.99493426	0.99943465	0.9995808	0.9975994	0.9993056	0.999172	0.99588263	0.9993662
0.0	0.9759724	0.99981433	0.9910255	0.9936107	0.9913156	0.92660654	0.984126	0.9421135	0.67463934	0.76525253
0.0	0.9999653	0.99939203	0.9994941	0.9992924	0.99998724	0.9994615	0.95035845	0.99989855	0.46086243	0.99888796
0.0	0.9999653	0.99939203	0.9994941	0.9992924	0.99998724	0.9994615	0.95035845	0.99989855	0.46086243	0.99888796
0.0	0.99998415	0.45736668	0.9926844	0.9529865	0.9997079	0.998577	0.95035845	0.99844474	0.46086243	0.89558893
0.0	0.9972856	0.9998399	0.9935476	0.9950364	0.9964896	0.99683386	0.9989704	0.9962548	0.9981744	0.9943674
0.0	0.00028942287	0.006987293	0.0031221167	0.001541603	0.0003415797	0.0021053725	0.0021156943	0.05293085	0.0019612396	0.0014411982
0.0	0.99001265	0.99486095	0.9514535	0.96422964	0.99376994	0.95461935	0.95035845	0.9865991	0.9866175	0.9782321
0.0	0.99001265	0.99486095	0.9514535	0.96422964	0.99376994	0.95461935	0.95035845	0.9865991	0.9866175	0.9782321
0.0	0.9995148	0.999897	0.9985788	0.9989016	0.99915254	0.99846965	0.9993629	0.99934167	0.99970573	0.9995505
0.0	0.99001265	0.99486095	0.9514536	0.96422964	0.99376994	0.95461935	0.95035845	0.9865991	0.9866175	0.9782321
0.0	0.9997701	0.9999143	0.997207	0.9998122	0.999744	0.9995158	0.99990237	0.9997472	0.99939585	0.99983764
0.0	0.00022438428	0.0028133418	0.0033085302	0.022044314	0.018391017	0.004369583	0.00084311573	0.00023612523	0.0005912774	0.0010624678
0.0	0.959159	0.99825567	0.97667545	0.97289014	0.9719963	0.9876988	0.9912616	0.95987445	0.9731838	0.99338645
0.0	0.9995148	0.999897	0.9985788	0.9989016	0.99915254	0.99846965	0.9993629	0.99934167	0.99970573	0.9995505
0.0	0.99001265	0.99486095	0.9514536	0.96422964	0.99376994	0.95461935	0.95035845	0.9865991	0.9866175	0.9782321
0.0	0.99001265	0.99486095	0.9514536	0.96422964	0.99376994	0.95461935	0.95035845	0.9865991	0.9866175	0.9782321
0.0	0.99001265	0.99486095	0.9514535	0.96422964	0.99376994	0.95461935	0.95035845	0.9865991	0.9866175	0.9782321
0.0	0.99001265	0.99486095	0.9514536	0.96422964	0.99376994	0.95461935	0.95035845	0.9865991	0.9866175	0.9782321
0.0	0.99001265	0.99486095	0.9514536	0.96422964	0.99376994	0.95461935	0.95035845	0.9865991	0.9866175	0.9782321
0.0	0.9995148	0.999897	0.9985788	0.9989016	0.99915254	0.99846965	0.9993629	0.99934167	0.99970573	0.9995505
0.0	0.9948698	0.998749	0.9920244	0.997233	0.9844611	0.99266326	0.9995316	0.9989748	0.9997147	0.99698514
0.0	0.9987562	0.999385	0.99060094	0.9957119	0.99230427	0.9904885	0.99869317	0.99359	0.99882406	0.9952864
0.0	0.9967956	0.999746	0.99723524	0.99883145	0.99813205	0.9897451	0.99923646	0.99726784	0.99616456	0.99931157
0.0	0.99001265	0.99486095	0.9514536	0.96422964	0.99376994	0.95461935	0.95035845	0.9865991	0.9866175	0.9782321
0.0	0.99818856	0.9993765	0.9897279	0.9987765	0.999255	0.99437535	0.9989267	0.9981756	0.99245024	0.9988539
0.0	0.9972856	0.9998399	0.9935476	0.9950364	0.9964896	0.99683386	0.9989704	0.9962548	0.9981744	0.9943674
0.0	0.9918229	0.9985164	0.9712715	0.98290455	0.9839954	0.9061505	0.9951277	0.96790946	0.9861958	0.9771499
0.0	0.9972856	0.9998399	0.9935476	0.9950364	0.9964896	0.99683386	0.9989704	0.9962548	0.9981744	0.9943674
0.0	0.9987562	0.999385	0.99060094	0.9957119	0.99230427	0.9904885	0.99869317	0.99359	0.99882406	0.9952864
0.0	0.9972856	0.9998399	0.9935476	0.9950364	0.9964896	0.99683386	0.9989704	0.9962548	0.9981744	0.9943674
0.0	0.998825	0.9999037	0.99657756	0.9981743	0.9986381	0.9983785	0.99952984	0.999038	0.9992065	0.9978048
0.0	0.99001265	0.99486095	0.9514536	0.96422964	0.99376994	0.95461935	0.95035845	0.9865991	0.9866175	0.9782321
0.0	0.99001265	0.99486095	0.9514536	0.96422964	0.99376994	0.95461935	0.95035845	0.9865991	0.9866175	0.9782321
0.0	0.99001265	0.99486095	0.9514536	0.96422964	0.99376994	0.95461935	0.95035845	0.9865991	0.9866175	0.9782321
0.0	0.0013101072	0.0038411403	0.9514535	0.00038769448	0.0027091082	0.036634456	0.0013445101	0.0018569911	0.019122453	0.003683444
0.0	0.0013101072	0.0038411403	0.9514535	0.00038769448	0.0027091082	0.036634456	0.0013445101	0.0018569911	0.019122453	0.003683444
0.0	0.99001265	0.99486095	0.9514536	0.96422964	0.99376994	0.95461935	0.95035845	0.9865991	0.9866175	0.9782321
0.0	0.99001265	0.99486095	0.9514536	0.96422964	0.99376994	0.95461935	0.95035845	0.9865991	0.9866175	0.9782321
0.0	0.99001265	0.99486095	0.9514536	0.96422964	0.99376994	0.95461935	0.95035845	0.9865991	0.9866175	0.9782321
0.0	0.99818856	0.9993765	0.9897279	0.9987765	0.999255	0.99437535	0.9989267	0.9981756	0.99245024	0.9988539
0.0	0.99818856	0.9993765	0.9897279	0.9987765	0.999255	0.99437535	0.9989267	0.9981756	0.99245024	0.9988539
0.0	0.9972856	0.9998399	0.9935476	0.9950364	0.9964896	0.99683386	0.9989704	0.9962548	0.9981744	0.9943674
0.0	0.9972856	0.9998399	0.9935476	0.9950364	0.9964896	0.99683386	0.9989704	0.9962548	0.9981744	0.9943674
0.0	0.99001265	0.99486095	0.9514536	0.96422964	0.99376994	0.95461935	0.95035845	0.9865991	0.9866175	0.9782321
0.0	0.9918229	0.9985164	0.9712715	0.98290455	0.9839954	0.9061505	0.9951277	0.96790946	0.9861958	0.9771498
0.0	0.9918229	0.9985164	0.9712715	0.98290455	0.9839954	0.9061505	0.9951277	0.96790946	0.9861958	0.9771498
0.0	0.9972856	0.9998399	0.9935476	0.9950364	0.9964896	0.99683386	0.9989704	0.9962548	0.9981744	0.9943674
0.0	0.9972856	0.9998399	0.9935476	0.9950364	0.9964896	0.99683386	0.9989704	0.9962548	0.9981744	0.9943674
0.0	0.99001265	0.99486095	0.9514535	0.96422964	0.99376994	0.95461935	0.95035845	0.9865991	0.9866175	0.9782321
0.0	0.99001265	0.99486095	0.9514535	0.96422964	0.99376994	0.95461935	0.95035845	0.9865991	0.9866175	0.9782321
0.0	0.99001265	0.99486095	0.9514536	0.96422964	0.99376994	0.95461935	0.95035845	0.9865991	0.9866175	0.9782321
0.0	0.99001265	0.99486095	0.9514536	0.96422964	0.99376994	0.95461935	0.95035845	0.9865991	0.9866175	0.9782321
0.0	0.9995148	0.999897	0.9985788	0.9989016	0.99915254	0.99846965	0.9993629	0.99934167	0.99970573	0.9995505
0.0	0.99001265	0.99486095	0.9514535	0.96422964	0.99376994	0.95461935	0.95035845	0.9865991	0.9866175	0.9782321
0.0	0.99001265	0.99486095	0.9514536	0.96422964	0.99376994	0.95461935	0.95035845	0.9865991	0.9866175	0.9782321
0.0	0.9995148	0.999897	0.9985788	0.9989016	0.99915254	0.99846965	0.9993629	0.99934167	0.99970573	0.9995505
0.0	0.99001265	0.99486095	0.9514536	0.96422964	0.99376994	0.95461935	0.95035845	0.9865991	0.9866175	0.9782321
0.0	0.99001265	0.99486095	0.9514535	0.96422964	0.99376994	0.95461935	0.95035845	0.9865991	0.9866175	0.9782321
0.0	0.9996313	0.99990976	0.99892896	0.9993787	0.99938154	0.998882	0.99950993	0.99955827	0.99978286	0.9996886
0.0	0.99001265	0.99486095	0.9514535	0.96422964	0.99376994	0.95461935	0.95035845	0.9865991	0.9866175	0.9782321
0.0	0.99001265	0.99486095	0.9514536	0.96422964	0.99376994	0.95461935	0.95035845	0.9865991	0.9866175	0.9782321
0.0	0.99001265	0.99486095	0.9514536	0.96422964	0.99376994	0.95461935	0.95035845	0.9865991	0.9866175	0.9782321
0.0	0.9995148	0.999897	0.9985788	0.9989016	0.99915254	0.99846965	0.9993629	0.99934167	0.99970573	0.9995505
0.0	0.9995148	0.999897	0.9985788	0.9989016	0.99915254	0.99846965	0.9993629	0.99934167	0.99970573	0.9995505
0.0	0.99001265	0.99486095	0.9514536	0.96422964	0.99376994	0.95461935	0.95035845	0.9865991	0.9866175	0.9782321
0.0	0.9987562	0.999385	0.99060094	0.9957119	0.99230427	0.9904885	0.99869317	0.99359	0.99882406	0.9952864
0.0	0.00026891477	0.85871315	0.00019196743	0.001178493	0.00040261686	0.00048912247	0.0040414464	2.64689e-05	0.00021952784	0.00047751644
0.0	0.99818856	0.9993765	0.9897279	0.9987765	0.999255	0.99437535	0.9989267	0.9981756	0.99245024	0.9988539
0.0	0.9972856	0.9998399	0.9935476	0.9950364	0.9964896	0.99683386	0.9989704	0.9962548	0.9981744	0.9943674
0.0	0.9918229	0.9985164	0.9712715	0.98290455	0.9839954	0.90615064	0.9951277	0.96790946	0.9861958	0.9771499
0.0	0.9972856	0.9998399	0.9935476	0.9950364	0.9964896	0.99683386	0.9989704	0.9962548	0.9981744	0.9943674
0.0	0.9948698	0.998749	0.9920244	0.997233	0.9844611	0.99266326	0.9995316	0.9989748	0.9997147	0.99698514
0.0	0.99818856	0.9993765	0.9897279	0.9987765	0.999255	0.99437535	0.9989267	0.9981756	0.99245024	0.9988539
0.0	0.99818856	0.9993765	0.9897279	0.9987765	0.999255	0.99437535	0.9989267	0.9981756	0.99245024	0.9988539
0.0	0.9972856	0.9998399	0.9935476	0.9950364	0.9964896	0.99683386	0.9989704	0.9962548	0.9981744	0.9943674
0.0	0.9972856	0.9998399	0.9935476	0.9950364	0.9964896	0.99683386	0.9989704	0.9962548	0.9981744	0.9943674
0.0	0.9972856	0.9998399	0.9935476	0.9950364	0.9964896	0.99683386	0.9989704	0.9962548	0.9981744	0.9943674
0.0	0.9972856	0.9998399	0.9935476	0.9950364	0.9964896	0.99683386	0.9989704	0.9962548	0.9981744	0.9943674
0.0	0.9995148	0.999897	0.9985788	0.9989016	0.99915254	0.99846965	0.9993629	0.99934167	0.99970573	0.9995505
0.0	0.9995148	0.999897	0.9985788	0.9989016	0.99915254	0.99846965	0.9993629	0.99934167	0.99970573	0.9995505
0.0	0.99818856	0.9993765	0.9897279	0.9987765	0.999255	0.99437535	0.9989267	0.9981756	0.99245024	0.9988539
0.0	0.9972856	0.9998399	0.9935476	0.9950364	0.9964896	0.99683386	0.9989704	0.9962548	0.9981744	0.9943674
0.0	0.9972856	0.9998399	0.9935476	0.9950364	0.9964896	0.99683386	0.9989704	0.9962548	0.9981744	0.9943674
0.0	0.9995148	0.999897	0.9985788	0.9989016	0.99915254	0.99846965	0.9993629	0.99934167	0.99970573	0.9995505
0.0	0.99001265	0.99486095	0.9514536	0.96422964	0.99376994	0.95461935	0.95035845	0.9865991	0.9866175	0.9782321
0.0	0.99001265	0.99486095	0.9514536	0.96422964	0.99376994	0.95461935	0.95035845	0.9865991	0.9866175	0.9782321
0.0	0.99001265	0.99486095	0.9514536	0.96422964	0.99376994	0.95461935	0.95035845	0.9865991	0.9866175	0.9782321
0.0	0.99001265	0.99486095	0.9514536	0.96422964	0.99376994	0.95461935	0.95035845	0.9865991	0.9866175	0.9782321
0.0	0.0059687817	0.0013084213	0.00089223974	0.0038589914	0.006370195	0.00865739	0.028041733	0.0022384706	0.0027023018	0.0013770361
0.0	0.0059687817	0.0013084213	0.00089223974	0.0038589914	0.006370195	0.0086573865	0.028041724	0.0022384706	0.0027023004	0.0013770361
0.0	0.0059687817	0.0013084213	0.00089223974	0.0038589914	0.006370195	0.00865739	0.028041724	0.0022384706	0.0027023004	0.0013770361
0.0	0.0059687872	0.0013084207	0.00089223933	0.0038589914	0.006370198	0.008657383	0.02804174	0.0022384718	0.0027023004	0.0013770361
0.0	0.0059687817	0.0013084213	0.00089223974	0.0038589914	0.006370195	0.0086573865	0.028041724	0.0022384706	0.0027023018	0.0013770361
0.0	0.0059687844	0.0013084213	0.00089223974	0.0038589914	0.006370195	0.00865739	0.028041724	0.0022384706	0.0027023018	0.0013770361
0.0	0.0059687817	0.0013084213	0.00089223974	0.0038589914	0.006370195	0.00865739	0.028041724	0.0022384706	0.0027023004	0.0013770361
0.0	0.0059687872	0.0013084213	0.00089223933	0.0038589914	0.006370198	0.008657383	0.02804174	0.0022384727	0.0027023004	0.0013770361
0.0	0.0059687817	0.0013084213	0.00089223974	0.0038589914	0.006370195	0.0086573865	0.028041733	0.0022384706	0.0027023004	0.0013770361
0.0	0.0059687844	0.0013084213	0.00089223974	0.0038589914	0.006370195	0.00865739	0.028041724	0.0022384706	0.0027023004	0.0013770361
0.0	0.0059687817	0.0013084213	0.00089223974	0.0038589914	0.006370195	0.0086573865	0.028041733	0.0022384706	0.0027023004	0.0013770361
0.0	0.0059687872	0.0013084207	0.00089223933	0.0038589896	0.006370198	0.008657383	0.02804174	0.0022384718	0.0027023004	0.0013770361
0.0	0.0059687817	0.0013084213	0.00089223974	0.0038589914	0.006370195	0.00865739	0.028041733	0.0022384706	0.0027023004	0.0013770361
0.0	0.99001265	0.99486095	0.9514536	0.96422964	0.99376994	0.95461935	0.95035845	0.9865991	0.9866175	0.9782321
0.0	0.99001265	0.99486095	0.9514536	0.96422964	0.99376994	0.95461935	0.95035845	0.9865991	0.9866175	0.9782321
0.0	0.99001265	0.99486095	0.9514535	0.96422964	0.99376994	0.95461935	0.95035845	0.9865991	0.9866175	0.9782321
0.0	0.99001265	0.99486095	0.9514536	0.96422964	0.99376994	0.95461935	0.95035845	0.9865991	0.9866175	0.9782321
0.0	0.99001265	0.99486095	0.9514536	0.96422964	0.99376994	0.95461935	0.95035845	0.9865991	0.9866175	0.9782321
0.0	0.99001265	0.99486095	0.9514535	0.96422964	0.99376994	0.95461935	0.95035845	0.9865991	0.9866175	0.9782321
0.0	0.99001265	0.99486095	0.9514536	0.96422964	0.99376994	0.95461935	0.95035845	0.9865991	0.9866175	0.9782321
0.0	0.99001265	0.99486095	0.9514536	0.96422964	0.99376994	0.95461935	0.95035845	0.9865991	0.9866175	0.9782321
0.0	0.99001265	0.99486095	0.9514536	0.96422964	0.99376994	0.95461935	0.95035845	0.9865991	0.9866175	0.9782321
0.0	0.9995148	0.999897	0.9985788	0.9989016	0.99915254	0.99846965	0.9993629	0.99934167	0.99970573	0.9995505
0.0	0.99001265	0.99486095	0.9514536	0.96422964	0.99376994	0.95461935	0.95035845	0.9865991	0.9866175	0.9782321
0.0	0.99001265	0.99486095	0.9514536	0.96422964	0.99376994	0.95461935	0.95035845	0.9865991	0.9866175	0.9782321
0.0	0.99001265	0.99486095	0.9514536	0.96422964	0.99376994	0.95461935	0.95035845	0.9865991	0.9866175	0.9782321
0.0	0.9967956	0.999746	0.99723524	0.99883145	0.99813205	0.9897451	0.99923646	0.99726784	0.99616456	0.99931157
0.0	0.9990459	0.99991846	0.99725443	0.9984174	0.99868196	0.99868053	0.999597	0.9992304	0.99939656	0.9982666
0.0	0.9972856	0.9998399	0.9935476	0.9950364	0.9964896	0.99683386	0.9989704	0.9962548	0.9981744	0.9943674
0.0	0.99001265	0.99486095	0.9514535	0.96422964	0.99376994	0.95461935	0.95035845	0.9865991	0.9866175	0.9782321
0.0	0.9987562	0.999385	0.99060094	0.9957119	0.99230427	0.9904885	0.99869317	0.99359	0.99882406	0.9952864
0.0	0.6392953	0.65884906	0.36472297	0.54035926	0.61865646	0.272059	0.7848993	0.45228332	0.47638476	0.8243448
0.0	0.9972555	0.99968827	0.99627614	0.99884206	0.9975757	0.99613756	0.99961215	0.99844164	0.9981213	0.99735767
0.0	0.99001265	0.99486095	0.9514536	0.96422964	0.99376994	0.95461935	0.95035845	0.9865991	0.9866175	0.9782321
0.0	0.99001265	0.99486095	0.9514536	0.96422964	0.99376994	0.95461935	0.95035845	0.9865991	0.9866175	0.9782321
0.0	0.99001265	0.99486095	0.9514536	0.96422964	0.99376994	0.95461935	0.95035845	0.9865991	0.9866175	0.9782321
0.0	0.99001265	0.99486095	0.9514536	0.96422964	0.99376994	0.95461935	0.95035845	0.9865991	0.9866175	0.9782321
0.0	0.99001265	0.99486095	0.9514536	0.96422964	0.99376994	0.95461935	0.95035845	0.9865991	0.9866175	0.9782321
0.0	0.99885535	0.99990654	0.99786514	0.9993868	0.9992867	0.9983876	0.9996031	0.99929166	0.9993919	0.9993463
0.0	0.9995148	0.999897	0.9985788	0.9989016	0.99915254	0.99846965	0.9993629	0.99934167	0.99970573	0.9995505
0.0	0.99001265	0.99486095	0.9514536	0.96422964	0.99376994	0.95461935	0.95035845	0.9865991	0.9866175	0.9782321
0.0	0.9967956	0.999746	0.99723524	0.99883145	0.99813205	0.9897451	0.99923646	0.99726784	0.99616456	0.99931157
0.0	0.9967956	0.999746	0.99723524	0.99883145	0.99813205	0.9897451	0.99923646	0.99726784	0.99616456	0.99931157
0.0	0.9967956	0.999746	0.99723524	0.99883145	0.99813205	0.9897451	0.99923646	0.99726784	0.99616456	0.99931157
0.0	0.9967956	0.999746	0.99723524	0.99883145	0.99813205	0.9897451	0.99923646	0.99726784	0.99616456	0.99931157
0.0	0.9967956	0.999746	0.99723524	0.99883145	0.99813205	0.9897451	0.99923646	0.99726784	0.99616456	0.99931157
0.0	0.826747	0.007200606	0.0015812884	0.30033094	0.048930164	0.032387476	0.03487402	0.015041026	0.0021835952	0.1033541
0.0	0.0025967034	0.0028986104	0.0039326698	0.3875919	0.008021592	0.0010415327	0.0064027593	0.00931278	0.0037392073	0.00046495613
0.0	0.99001265	0.99486095	0.9514536	0.96422964	0.99376994	0.95461935	0.95035845	0.9865991	0.9866175	0.9782321
0.0	0.99001265	0.99486095	0.9514536	0.96422964	0.99376994	0.95461935	0.95035845	0.9865991	0.9866175	0.9782321
0.0	0.32749227	0.1806731	0.053769395	0.13804615	0.021459494	0.06160869	0.050624184	0.19970137	0.24381435	0.12727357
0.0	0.9978042	0.9991055	0.99724126	0.99866533	0.99698025	0.99719954	0.9992136	0.9974247	0.9993969	0.99851483
0.0	0.99001265	0.99486095	0.9514536	0.96422964	0.99376994	0.95461935	0.95035845	0.9865991	0.9866175	0.9782321
0.0	0.997922	0.9998666	0.99442416	0.9961647	0.9971886	0.99749446	0.9992112	0.99677074	0.9984723	0.99490595
0.0	0.99001265	0.99486095	0.9514536	0.96422964	0.99376994	0.95461935	0.95035845	0.9865991	0.9866175	0.9782321
0.0	0.99001265	0.99486095	0.9514536	0.96422964	0.99376994	0.95461935	0.95035845	0.9865991	0.9866175	0.9782321
0.0	0.99001265	0.99486095	0.9514536	0.96422964	0.99376994	0.95461935	0.95035845	0.9865991	0.9866175	0.9782321
0.0	0.99001265	0.99486095	0.9514536	0.96422964	0.99376994	0.95461935	0.95035845	0.9865991	0.9866175	0.9782321
0.0	0.99001265	0.99486095	0.9514536	0.96422964	0.99376994	0.95461935	0.95035845	0.9865991	0.9866175	0.9782321
0.0	0.99001265	0.99486095	0.9514536	0.96422964	0.99376994	0.95461935	0.95035845	0.9865991	0.9866175	0.9782321
0.0	0.99001265	0.99486095	0.9514536	0.96422964	0.99376994	0.95461935	0.95035845	0.9865991	0.9866175	0.9782321
0.0	0.99786997	0.9991806	0.99713624	0.9986308	0.99735487	0.9977278	0.9992811	0.9973571	0.9994172	0.9985953
0.0	0.99001265	0.99486095	0.9514536	0.96422964	0.99376994	0.95461935	0.95035845	0.9865991	0.9866175	0.9782321
0.0	0.99001265	0.99486095	0.9514536	0.96422964	0.99376994	0.95461935	0.95035845	0.9865991	0.9866175	0.9782321
0.0	0.99001265	0.99486095	0.9514536	0.96422964	0.99376994	0.95461935	0.95035845	0.9865991	0.9866175	0.9782321
0.0	0.99001265	0.99486095	0.9514536	0.96422964	0.99376994	0.95461935	0.95035845	0.9865991	0.9866175	0.9782321
0.0	0.99001265	0.99486095	0.9514536	0.96422964	0.99376994	0.95461935	0.95035845	0.9865991	0.9866175	0.9782321
0.0	0.99885535	0.99990654	0.99786514	0.9993868	0.9992867	0.9983876	0.9996031	0.99929166	0.9993919	0.9993463
0.0	0.99001265	0.99486095	0.9514536	0.96422964	0.99376994	0.95461935	0.95035845	0.9865991	0.9866175	0.9782321
0.0	0.99001265	0.99486095	0.9514536	0.96422964	0.99376994	0.95461935	0.95035845	0.9865991	0.9866175	0.9782321
0.0	0.99001265	0.99486095	0.9514536	0.96422964	0.99376994	0.95461935	0.95035845	0.9865991	0.9866175	0.9782321
0.0	0.99001265	0.99486095	0.9514536	0.96422964	0.99376994	0.95461935	0.95035845	0.9865991	0.9866175	0.9782321
0.0	0.99001265	0.99486095	0.9514536	0.96422964	0.99376994	0.95461935	0.95035845	0.9865991	0.9866175	0.9782321
0.0	0.99001265	0.99486095	0.9514536	0.96422964	0.99376994	0.95461935	0.95035845	0.9865991	0.9866175	0.9782321
0.0	0.99924564	0.9994722	0.99309313	0.9975171	0.99506986	0.99397755	0.9991973	0.9965982	0.9990663	0.99721885
0.0	0.9994122	0.99972373	0.99583226	0.999356	0.9996081	0.998613	0.9996333	0.9994555	0.9965689	0.99960524
0.0	0.9490174	0.9115766	0.62187755	0.23370536	0.9941586	0.48959744	0.50092316	0.98185813	0.6017968	0.93556553
0.0	0.99584264	0.55990905	0.9117858	0.70143145	0.99538547	0.7027316	0.4593748	0.93560004	0.9676005	0.91823345
0.0	0.30740306	0.9516453	0.8361822	0.5055082	0.13700585	0.8616334	0.9553033	0.09948762	0.7849699	0.46128702
0.0	0.46600753	0.7739302	0.880399	0.6340433	0.9116942	0.824828	0.9889131	0.99730766	0.80092734	0.99265224
0.0	0.99345994	0.66023767	0.48667622	0.1843667	0.9398474	0.55226785	0.6012101	0.8941374	0.49585733	0.15421921
0.0	0.9973346	0.9718908	0.6344425	0.82378376	0.981714	0.9956999	0.36875755	0.80309904	0.8732684	0.35048884
0.0	0.5680128	0.6786879	0.2981337	0.49916846	0.64975154	0.5568706	0.6100119	0.05436978	0.39434013	0.51739395
0.0	0.7892488	0.9052526	0.23432657	0.7735337	0.27316147	0.37819046	0.9405899	0.98775685	0.5795738	0.9672209
0.0	0.0022972801	0.060201444	0.6748282	0.0010863034	0.69118017	0.38621363	0.044395085	0.1634721	0.18604538	0.03197241
0.0	0.99974424	0.99997616	0.99935037	0.9999294	0.9997068	0.99987304	0.9999269	0.9995204	0.9998648	0.9999298
0.0	0.002233545	0.00064685795	0.00023316898	0.00083437195	0.00067349465	0.0007168688	0.017505702	0.00023194456	0.0012479103	0.0020546184
0.0	0.0010599586	0.00055496744	0.0046495455	0.0015279157	0.0032646367	0.0024679548	0.0012202094	0.00030583784	0.00118661	0.0025245373
0.0	0.13873456	0.025502183	0.33872825	0.0010625933	0.14055784	0.018512879	0.09448523	0.0013989746	0.32758972	0.082241654
0.0	0.8348181	0.7476526	0.73876	0.84817797	0.98588216	0.9324461	0.85666585	0.68023527	0.7973577	0.9488823
0.0	0.9995127	0.99968195	0.9949521	0.9981346	0.99704343	0.995956	0.9994055	0.99847764	0.999453	0.99834394
0.0	0.9991036	0.99991405	0.99640673	0.9979613	0.99854845	0.9985065	0.9995334	0.99922013	0.99922216	0.9982774
0.0	0.9703903	0.9993574	0.96220475	0.994572	0.98501253	0.9909424	0.9881115	0.98412293	0.9816378	0.99616563
0.0	0.99001265	0.99486095	0.9514536	0.96422964	0.99376994	0.95461935	0.95035845	0.9865991	0.9866175	0.9782321
0.0	0.99937147	0.99985504	0.99713194	0.99801314	0.9987644	0.99145836	0.99912196	0.99856746	0.9995116	0.999209
0.0	0.99595684	0.99889034	0.99480826	0.99688953	0.99596536	0.9954151	0.9987999	0.99538535	0.9989681	0.9972747
0.0	0.99001265	0.99486095	0.9514536	0.96422964	0.99376994	0.95461935	0.95035845	0.9865991	0.9866175	0.9782321
0.0	0.99818856	0.9993765	0.9897279	0.9987765	0.999255	0.99437535	0.9989267	0.9981756	0.99245024	0.9988539
0.0	0.74930656	0.112437256	0.9841366	0.9999789	0.9968802	0.92055094	0.7607747	0.9999974	0.9999888	0.97962165
0.0	0.99845254	0.9999429	0.9987393	0.9992493	0.9989279	0.99902344	0.9983469	0.9984555	0.99737096	0.99957937
0.0	0.9992855	0.99996006	0.999358	0.9997305	0.99946016	0.99944764	0.99917394	0.99904853	0.9987779	0.9997272
0.0	0.99931526	0.9996082	0.99522626	0.99746525	0.99721897	0.9951338	0.9992956	0.9969861	0.9994561	0.9976368
0.0	0.0038747764	0.04852049	0.00610204	0.005999076	0.01378259	0.0005023956	0.01054109	0.008516089	0.01065421	0.00567005
0.0	0.9989699	0.99942267	0.991855	0.9963278	0.9922988	0.9916265	0.9988796	0.9947044	0.9989882	0.9967263
0.0	0.0038747764	0.048520498	0.00610204	0.0059990813	0.01378259	0.0005023956	0.01054109	0.008516093	0.010654214	0.0056700455
0.0	0.9989699	0.99942267	0.991855	0.9963278	0.9922988	0.9916265	0.9988796	0.99470454	0.9989882	0.9967263
0.0	0.99001265	0.99486095	0.9514536	0.96422964	0.99376994	0.95461935	0.95035845	0.9865991	0.9866175	0.9782321
0.0	0.99001265	0.99486095	0.9514535	0.96422964	0.99376994	0.95461935	0.95035845	0.9865991	0.9866175	0.9782321
0.0	0.99001265	0.99486095	0.9514536	0.96422964	0.99376994	0.95461935	0.95035845	0.9865991	0.9866175	0.9782321
0.0	0.9995148	0.999897	0.9985788	0.9989016	0.99915254	0.99846965	0.9993629	0.99934167	0.99970573	0.9995505
0.0	0.99001265	0.99486095	0.9514536	0.96422964	0.99376994	0.95461935	0.95035845	0.9865991	0.9866175	0.9782321
0.0	0.9967956	0.999746	0.99723524	0.99883145	0.99813205	0.9897451	0.99923646	0.99726784	0.99616456	0.99931157
0.0	0.99001265	0.99486095	0.9514536	0.96422964	0.99376994	0.95461935	0.95035845	0.9865991	0.9866175	0.9782321
0.0	0.9995148	0.999897	0.9985788	0.9989016	0.99915254	0.99846965	0.9993629	0.99934167	0.99970573	0.9995505
0.0	0.99001265	0.99486095	0.9514536	0.96422964	0.99376994	0.95461935	0.95035845	0.9865991	0.9866175	0.9782321
0.0	2.3040366e-05	0.00054438965	0.00025166912	0.0004666961	0.000133918	6.5264736e-05	0.00019731311	5.4650216e-05	0.0001565638	0.00010857289
0.0	0.99001265	0.99486095	0.9514535	0.96422964	0.99376994	0.95461935	0.95035845	0.9865991	0.9866175	0.9782321
0.0	0.99001265	0.99486095	0.9514536	0.96422964	0.99376994	0.95461935	0.95035845	0.9865991	0.9866175	0.9782321
0.0	0.9995148	0.999897	0.9985788	0.9989016	0.99915254	0.99846965	0.9993629	0.99934167	0.99970573	0.9995505
0.0	0.99001265	0.99486095	0.9514536	0.96422964	0.99376994	0.95461935	0.95035845	0.9865991	0.9866175	0.9782321
0.0	0.99779934	0.9999479	0.99485224	0.99912435	0.99861944	0.9962153	0.99965763	0.9991485	0.999858	0.99947685
0.0	0.9995148	0.999897	0.9985788	0.9989016	0.99915254	0.99846965	0.9993629	0.99934167	0.99970573	0.9995505
0.0	0.99001265	0.99486095	0.9514536	0.96422964	0.99376994	0.95461935	0.95035845	0.9865991	0.9866175	0.9782321
0.0	2.3040366e-05	0.00054438965	0.00025166912	0.0004666961	0.000133918	6.526468e-05	0.00019731311	5.4650216e-05	0.0001565638	0.00010857289
0.0	0.99947256	0.9996811	0.99473935	0.997886	0.99566734	0.9943456	0.99908614	0.99707043	0.99949336	0.9968802
0.0	0.0038747764	0.04852049	0.00610204	0.0059990813	0.01378259	0.0005023954	0.01054109	0.008516093	0.010654214	0.005670048
0.0	0.53322047	0.013657426	0.1017851	0.17252637	0.040945195	0.27138683	0.0026406455	0.33261788	0.006399942	0.26504925
0.0	0.011718357	0.57358664	0.07804704	0.007944917	0.0038673917	0.029982492	0.053973716	0.0035684435	0.010695937	0.69665843
0.0	0.9992513	0.99968123	0.9970381	0.9993981	0.9995678	0.99786025	0.99956864	0.9993975	0.9971439	0.99946564
0.0	0.99001265	0.99486095	0.9514536	0.96422964	0.99376994	0.95461935	0.95035845	0.9865991	0.9866175	0.9782321
0.0	0.99001265	0.99486095	0.9514536	0.96422964	0.99376994	0.95461935	0.95035845	0.9865991	0.9866175	0.9782321
0.0	0.99001265	0.99486095	0.9514536	0.96422964	0.99376994	0.95461935	0.95035845	0.9865991	0.9866175	0.9782321
0.0	0.99001265	0.99486095	0.9514536	0.96422964	0.99376994	0.95461935	0.95035845	0.9865991	0.9866175	0.9782321
0.0	0.99001265	0.99486095	0.9514535	0.96422964	0.99376994	0.95461935	0.95035845	0.9865991	0.9866175	0.9782321
0.0	0.99001265	0.99486095	0.9514536	0.96422964	0.99376994	0.95461935	0.95035845	0.9865991	0.9866175	0.9782321
0.0	0.99001265	0.99486095	0.9514536	0.96422964	0.99376994	0.95461935	0.95035845	0.9865991	0.9866175	0.9782321
0.0	0.99931526	0.9996082	0.99522626	0.99746525	0.99721897	0.9951338	0.9992956	0.9969861	0.9994561	0.9976368
0.0	0.99001265	0.99486095	0.9514536	0.96422964	0.99376994	0.95461935	0.95035845	0.9865991	0.9866175	0.9782321
0.0	0.9861979	0.99612564	0.969104	0.9900299	0.99279696	0.9971921	0.9987853	0.95649767	0.9928697	0.99694175
0.0	0.999161	0.9994898	0.9924596	0.9969668	0.9940952	0.9916858	0.99895513	0.9961118	0.9990797	0.9962877
0.0	0.0038747764	0.048520498	0.00610204	0.005999076	0.01378259	0.0005023954	0.010541085	0.008516093	0.010654214	0.00567005
0.0	0.0038747764	0.048520476	0.00610204	0.005999076	0.01378259	0.0005023956	0.01054109	0.008516089	0.01065421	0.005670048
0.0	0.00056007464	0.0004931662	0.005460308	0.0027441957	0.0030899947	0.0016076618	0.0012623034	0.00026378955	0.0011866105	0.0015774245
0.0	0.99001265	0.99486095	0.9514536	0.96422964	0.99376994	0.95461935	0.95035845	0.9865991	0.9866175	0.9782321
0.0	0.004329662	0.048520513	0.0069908802	0.0063279895	0.01314559	0.0005243362	0.012125623	0.008681717	0.012288221	0.006501217
0.0	0.99818856	0.9993765	0.9897279	0.9987765	0.999255	0.99437535	0.9989267	0.9981756	0.99245024	0.9988539
0.0	0.99001265	0.99486095	0.9514535	0.96422964	0.99376994	0.95461935	0.95035845	0.9865991	0.9866175	0.9782321
0.0	0.99001265	0.99486095	0.9514536	0.96422964	0.99376994	0.95461935	0.95035845	0.9865991	0.9866175	0.9782321
0.0	0.99001265	0.99486095	0.9514536	0.96422964	0.99376994	0.95461935	0.95035845	0.9865991	0.9866175	0.9782321
0.0	0.9987562	0.999385	0.99060094	0.9957119	0.99230427	0.9904885	0.99869317	0.99359	0.99882406	0.9952864
0.0	0.99001265	0.99486095	0.9514536	0.96422964	0.99376994	0.95461935	0.95035845	0.9865991	0.9866175	0.9782321
0.0	0.99001265	0.99486095	0.9514535	0.96422964	0.99376994	0.95461935	0.95035845	0.9865991	0.9866175	0.9782321
0.0	0.99001265	0.99486095	0.9514536	0.96422964	0.99376994	0.95461935	0.95035845	0.9865991	0.9866175	0.9782321
0.0	0.99001265	0.99486095	0.9514535	0.96422964	0.99376994	0.95461935	0.95035845	0.9865991	0.9866175	0.9782321
0.0	0.91403663	0.45638624	0.30746764	0.81347156	0.9593991	0.77294785	0.97918653	0.03716812	0.8903251	0.9053401
0.0	0.99001265	0.99486095	0.9514536	0.96422964	0.99376994	0.95461935	0.95035845	0.9865991	0.9866175	0.9782321
0.0	0.99001265	0.99486095	0.9514536	0.96422964	0.99376994	0.95461935	0.95035845	0.9865991	0.9866175	0.9782321
0.0	0.99940026	0.99986434	0.9982399	0.999376	0.99935144	0.99851495	0.999438	0.99882406	0.9996834	0.99903
0.0	0.99001265	0.99486095	0.9514536	0.96422964	0.99376994	0.95461935	0.95035845	0.9865991	0.9866175	0.9782321
0.0	0.0038747764	0.048520476	0.006102043	0.005999076	0.01378259	0.0005023956	0.01054109	0.008516093	0.01065421	0.005670048
0.0	0.99001265	0.99486095	0.9514536	0.96422964	0.99376994	0.95461935	0.95035845	0.9865991	0.9866175	0.9782321
0.0	0.64059323	0.98367184	0.000111712936	0.9380031	0.01910621	0.96856153	0.3532461	0.15763937	0.15366073	0.1850945
0.0	0.99001265	0.99486095	0.9514536	0.96422964	0.99376994	0.95461935	0.95035845	0.9865991	0.9866175	0.9782321
0.0	0.0038747764	0.048520513	0.00610204	0.005999079	0.01378259	0.0005023954	0.01054109	0.008516093	0.010654214	0.0056700455
0.0	0.9140366	0.45638633	0.3074675	0.81347144	0.9593991	0.7729479	0.97918665	0.037168108	0.8903251	0.9053401
0.0	0.99818856	0.9993765	0.9897279	0.9987765	0.999255	0.99437535	0.9989267	0.9981756	0.99245024	0.9988539
0.0	0.99001265	0.99486095	0.9514536	0.96422964	0.99376994	0.95461935	0.95035845	0.9865991	0.9866175	0.9782321
0.0	0.9983005	0.99942756	0.99034846	0.9989503	0.9992112	0.99518377	0.999079	0.9983741	0.99355984	0.9990671
0.0	0.00018907868	0.0016253887	0.0023771748	0.16486269	0.0008975783	0.11429977	0.0019814642	0.01284629	0.0058347667	0.48655018
0.0	0.010511555	0.17057975	0.012099194	0.010545462	0.021870697	0.00081009744	0.015716545	0.017675286	0.025731862	0.008821581
0.0	0.9974552	0.9993025	0.996879	0.9984492	0.9972367	0.9973314	0.9990588	0.9974407	0.99944156	0.9981482
0.0	0.99001265	0.99486095	0.9514536	0.96422964	0.99376994	0.95461935	0.95035845	0.9865991	0.9866175	0.9782321
0.0	0.99845254	0.9999429	0.9987393	0.9992493	0.9989279	0.99902344	0.9983469	0.9984555	0.99737096	0.99957937
0.0	0.99001265	0.99486095	0.9514535	0.96422964	0.99376994	0.95461935	0.95035845	0.9865991	0.9866175	0.9782321
0.0	0.0010599586	0.00055496744	0.0046495455	0.0015279157	0.0032646367	0.0024679548	0.0012202094	0.00030583784	0.0011866105	0.0025245373
0.0	0.00056007435	0.0004931662	0.005460308	0.0027441957	0.0030899947	0.0016076618	0.0012623034	0.00026378955	0.0011866105	0.0015774245
0.0	0.9994879	0.99987984	0.99801105	0.99867827	0.9990446	0.994214	0.99931264	0.99878055	0.99960774	0.99946815
0.0	0.004245849	0.05359842	0.006657216	0.006425764	0.014991071	0.0005023954	0.011635285	0.009859422	0.011800308	0.005670048
0.0	0.005729918	0.08234735	0.009177311	0.0092742285	0.020087853	0.0008770186	0.021622878	0.009605423	0.015809841	0.010295271
0.0	0.6654744	0.99030566	0.8056661	0.76440704	0.96011364	0.9146485	0.91400737	0.7627271	0.88957137	0.9557301
0.0	0.23489363	0.03387222	0.59352946	0.094213076	0.09460939	0.78131217	0.995263	0.003614124	0.0042800796	0.007527234
0.0	0.9875545	0.99612564	0.9731013	0.9904236	0.99222344	0.9973023	0.99887747	0.95750475	0.9938321	0.99726945
0.0	0.99001265	0.99486095	0.9514536	0.96422964	0.99376994	0.95461935	0.95035845	0.9865991	0.9866175	0.9782321
0.0	0.8358679	0.8233958	0.67670643	0.8433246	0.5593316	0.5897463	0.98801607	0.9337542	0.89529526	0.6520877
0.0	0.99818856	0.9993765	0.9897279	0.9987765	0.999255	0.99437535	0.9989267	0.9981756	0.99245024	0.9988539
0.0	0.99667203	0.99491405	0.9696923	0.99429625	0.980938	0.9862466	0.9965061	0.9913673	0.993761	0.98260444
0.0	0.99001265	0.99486095	0.9514535	0.96422964	0.99376994	0.95461935	0.95035845	0.9865991	0.9866175	0.9782321
0.0	0.99001265	0.99486095	0.9514536	0.96422964	0.99376994	0.95461935	0.95035845	0.9865991	0.9866175	0.9782321
0.0	0.99001265	0.99486095	0.9514536	0.96422964	0.99376994	0.95461935	0.95035845	0.9865991	0.9866175	0.9782321
0.0	0.9995148	0.999897	0.9985788	0.9989016	0.99915254	0.99846965	0.9993629	0.99934167	0.99970573	0.9995505
0.0	0.99001265	0.99486095	0.9514536	0.96422964	0.99376994	0.95461935	0.95035845	0.9865991	0.9866175	0.9782321
0.0	0.99001265	0.99486095	0.9514536	0.96422964	0.99376994	0.95461935	0.95035845	0.9865991	0.9866175	0.9782321
0.0	0.99001265	0.99486095	0.9514536	0.96422964	0.99376994	0.95461935	0.95035845	0.9865991	0.9866175	0.9782321
0.0	0.9987562	0.999385	0.99060094	0.9957119	0.99230427	0.9904885	0.99869317	0.99359	0.99882406	0.9952864
0.0	0.99001265	0.99486095	0.9514536	0.96422964	0.99376994	0.95461935	0.95035845	0.9865991	0.9866175	0.9782321
0.0	0.9922246	0.999158	0.9939235	0.9959013	0.98779964	0.8927831	0.99936014	0.9950729	0.9968148	0.9982451
0.0	0.9979284	0.9998665	0.99474686	0.9960283	0.99715155	0.9974758	0.99917454	0.9975127	0.99860543	0.99577385
0.0	0.99001265	0.99486095	0.9514536	0.96422964	0.99376994	0.95461935	0.95035845	0.9865991	0.9866175	0.9782321
0.0	0.9969517	0.99883276	0.9939581	0.9966007	0.99308276	0.9958955	0.9983247	0.9981018	0.99813086	0.9983816
0.0	0.7827028	0.96810305	0.6966905	0.0012240438	0.54911375	0.8598217	0.7861508	0.9613145	0.21503569	0.00019237676
0.0	0.01583514	0.47068867	0.9751394	0.099999696	0.0011472185	0.48838505	0.9859955	0.1385445	0.25015905	0.08142505
0.0	0.06299129	0.8341913	0.19414042	0.29703477	0.013567968	0.0046797143	0.0015057578	0.0025124084	0.0009828438	0.28633016
0.0	0.99001265	0.99486095	0.9514536	0.96422964	0.99376994	0.95461935	0.95035845	0.9865991	0.9866175	0.9782321
0.0	0.99001265	0.99486095	0.9514536	0.96422964	0.99376994	0.95461935	0.95035845	0.9865991	0.9866175	0.9782321
0.0	0.99595684	0.99889034	0.99480826	0.99688953	0.99596536	0.9954151	0.9987999	0.99538535	0.9989681	0.9972747
0.0	0.99957436	0.9999336	0.9989485	0.9997627	0.99975604	0.9993381	0.99970645	0.9997179	0.9996886	0.9997743
0.0	0.99940026	0.99986434	0.9982399	0.999376	0.99935144	0.99851495	0.999438	0.99882406	0.9996834	0.99903
0.0	0.99907947	0.9999043	0.99773633	0.99943274	0.99953353	0.9987011	0.99944776	0.99914515	0.9992945	0.9993838
0.0	0.99001265	0.99486095	0.9514535	0.96422964	0.99376994	0.95461935	0.95035845	0.9865991	0.9866175	0.9782321
0.0	0.0038747764	0.048520513	0.00610204	0.005999076	0.01378259	0.0005023956	0.010541085	0.008516093	0.01065421	0.005670048
0.0	0.0022321153	0.009373342	0.0035037715	0.0037572768	0.006386272	0.00027905658	0.0038285495	0.002310462	0.0021277051	0.0026675353
0.0	0.8868454	0.9907052	0.9732478	0.99003524	0.97730833	0.8936732	0.9670398	0.9799535	0.9659573	0.9799488
0.0	0.16851959	0.020969957	0.0034586736	0.0046402183	0.0012899596	0.001203035	0.00036576536	0.0007319249	0.00038489467	0.00024705098
0.0	0.16851959	0.020969957	0.0034586736	0.0046402183	0.0012899596	0.001203035	0.00036576536	0.0007319249	0.00038489467	0.00024705098
0.0	0.9902221	0.9970908	0.9754803	0.9921755	0.99417734	0.9978824	0.9990447	0.97204036	0.99493825	0.9977087
0.0	0.030301271	0.050588354	0.002738972	0.013577621	0.00019017473	3.8777933e-05	0.06319092	0.0037312896	0.08211433	0.37613872
0.0	0.99001265	0.99486095	0.9514536	0.96422964	0.99376994	0.95461935	0.95035845	0.9865991	0.9866175	0.9782321
0.0	0.99001265	0.99486095	0.9514536	0.96422964	0.99376994	0.95461935	0.95035845	0.9865991	0.9866175	0.9782321
0.0	0.99001265	0.99486095	0.9514536	0.96422964	0.99376994	0.95461935	0.95035845	0.9865991	0.9866175	0.9782321
0.0	2.3040366e-05	0.00054438965	0.00025166912	0.0004666961	0.000133918	6.526468e-05	0.00019731311	5.4650216e-05	0.0001565638	0.00010857289
0.0	0.026134025	0.019935304	0.0038730705	0.0024917556	0.0037595853	0.0070765996	0.00033900014	0.0134201525	9.3729e-05	0.01596101
0.0	0.99001265	0.99486095	0.9514536	0.96422964	0.99376994	0.95461935	0.95035845	0.9865991	0.9866175	0.9782321
0.0	0.99001265	0.99486095	0.9514536	0.96422964	0.99376994	0.95461935	0.95035845	0.9865991	0.9866175	0.9782321
0.0	0.9995148	0.999897	0.9985788	0.9989016	0.99915254	0.99846965	0.9993629	0.99934167	0.99970573	0.9995505
0.0	0.9861979	0.99612564	0.969104	0.9900299	0.99279696	0.9971921	0.9987853	0.95649767	0.9928697	0.99694175
0.0	0.9990081	0.9995365	0.9986395	0.99933076	0.99905235	0.99954236	0.9981123	0.9972754	0.9988789	0.9971922
0.0	0.026134025	0.019935314	0.0038730705	0.0024917556	0.003759587	0.0070765996	0.00033900014	0.013420158	9.3729e-05	0.01596101
0.0	0.19246702	0.09977712	0.15997574	0.4027411	0.44981277	0.86509776	0.511867	0.15213062	0.22449662	0.7710097
0.0	0.99001265	0.99486095	0.9514535	0.96422964	0.99376994	0.95461935	0.95035845	0.9865991	0.9866175	0.9782321
0.0	0.99001265	0.99486095	0.9514536	0.96422964	0.99376994	0.95461935	0.95035845	0.9865991	0.9866175	0.9782321
0.0	0.99001265	0.99486095	0.9514536	0.96422964	0.99376994	0.95461935	0.95035845	0.9865991	0.9866175	0.9782321
0.0	0.0038747764	0.048520498	0.00610204	0.005999076	0.01378259	0.0005023954	0.01054109	0.008516093	0.010654214	0.00567005
0.0	0.99001265	0.99486095	0.9514536	0.96422964	0.99376994	0.95461935	0.95035845	0.9865991	0.9866175	0.9782321
0.0	0.0038747764	0.048520513	0.00610204	0.0059990813	0.01378259	0.0005023954	0.01054109	0.008516093	0.010654214	0.005670048
0.0	0.0043433513	0.048520498	0.0066276374	0.006277251	0.013521905	0.0005111461	0.01062439	0.008809031	0.012281527	0.0061852206
0.0	0.99001265	0.99486095	0.9514536	0.96422964	0.99376994	0.95461935	0.95035845	0.9865991	0.9866175	0.9782321
0.0	0.6344474	0.22187379	0.38799584	0.0038538037	0.5276183	0.0008509909	0.90537274	0.6529759	0.71661144	0.013110322
0.0	0.0038747764	0.05804723	0.0076058116	0.0063083987	0.015350393	0.0005346401	0.010541085	0.008809985	0.011264044	0.0059191044
0.0	0.99885535	0.99990654	0.99786514	0.9993868	0.9992867	0.9983876	0.9996031	0.99929166	0.9993919	0.9993463
0.0	0.99885535	0.99990654	0.99786514	0.9993868	0.9992867	0.9983876	0.9996031	0.99929166	0.9993919	0.9993463
0.0	0.9995148	0.999897	0.9985788	0.9989016	0.99915254	0.99846965	0.9993629	0.99934167	0.99970573	0.9995505
0.0	2.3040366e-05	0.00054438965	0.00025166912	0.0004666961	0.00013391813	6.526468e-05	0.00019731311	5.4650216e-05	0.0001565638	0.00010857289
0.0	0.026134025	0.019935308	0.0038730705	0.0024917556	0.003759587	0.0070765996	0.00033900014	0.0134201525	9.3729e-05	0.015961016
0.0	0.9995148	0.999897	0.9985788	0.9989016	0.99915254	0.99846965	0.9993629	0.99934167	0.99970573	0.9995505
0.0	2.3040366e-05	0.00054438965	0.00025166912	0.0004666961	0.00013391813	6.5264736e-05	0.00019731311	5.4650216e-05	0.0001565638	0.00010857289
0.0	0.026134025	0.019935308	0.0038730705	0.0024917556	0.003759587	0.007076603	0.00033900014	0.0134201525	9.3728915e-05	0.01596101
0.0	0.99885535	0.99990654	0.99786514	0.9993868	0.9992867	0.9983876	0.9996031	0.99929166	0.9993919	0.9993463
0.0	0.9995148	0.999897	0.9985788	0.9989016	0.99915254	0.99846965	0.9993629	0.99934167	0.99970573	0.9995505
0.0	2.3040366e-05	0.00054438965	0.00025166912	0.00046669634	0.000133918	6.526468e-05	0.00019731311	5.4650216e-05	0.0001565638	0.00010857289
0.0	0.026134025	0.019935308	0.0038730705	0.0024917556	0.0037595853	0.0070765996	0.00033900014	0.0134201525	9.3728915e-05	0.01596101
0.0	0.99885535	0.99990654	0.99786514	0.9993868	0.9992867	0.9983876	0.9996031	0.99929166	0.9993919	0.9993463
0.0	0.9995148	0.999897	0.9985788	0.9989016	0.99915254	0.99846965	0.9993629	0.99934167	0.99970573	0.9995505
0.0	2.3040366e-05	0.00054438965	0.00025166912	0.00046669634	0.00013391813	6.5264736e-05	0.00019731311	5.4650216e-05	0.0001565638	0.00010857289
0.0	0.026134025	0.019935304	0.0038730705	0.0024917568	0.0037595853	0.0070765996	0.00033900014	0.013420158	9.3729e-05	0.01596101
0.0	0.99818856	0.9993765	0.9897279	0.9987765	0.999255	0.99437535	0.9989267	0.9981756	0.99245024	0.9988539
0.0	0.99001265	0.99486095	0.9514536	0.96422964	0.99376994	0.95461935	0.95035845	0.9865991	0.9866175	0.9782321
0.0	0.99001265	0.99486095	0.9514536	0.96422964	0.99376994	0.95461935	0.95035845	0.9865991	0.9866175	0.9782321
0.0	0.9972856	0.9998399	0.9935476	0.9950364	0.9964896	0.99683386	0.9989704	0.9962548	0.9981744	0.9943674
0.0	0.0044316566	0.0501253	0.0072544897	0.0063874857	0.01378259	0.00049268955	0.010670194	0.008776283	0.012450598	0.0070792134
0.0	0.0008720388	0.0012769288	0.004350407	0.6473195	0.99376994	0.000921291	0.0040981052	0.00035758255	0.0046338006	0.35958645
0.0	0.9979037	0.9997185	0.99762756	0.9984754	0.9984951	0.99781775	0.9997062	0.9948767	0.99912935	0.9993407
0.0	0.99001265	0.99486095	0.9514536	0.96422964	0.99376994	0.95461935	0.95035845	0.9865991	0.9866175	0.9782321
0.0	0.94528335	0.5416221	0.35650644	0.8806702	0.9662781	0.83856505	0.98748267	0.0533311	0.9199088	0.9311715
0.0	0.9504188	0.5396019	0.41474774	0.8829001	0.97364026	0.78347653	0.98561054	0.062231492	0.93067795	0.9368218
0.0	0.9443134	0.55012184	0.43326706	0.88940674	0.9743317	0.8574544	0.9862634	0.06756849	0.9245366	0.9427007
0.0	0.961047	0.76454884	0.4785053	0.9695193	0.9902891	0.8848079	0.98800707	0.16865224	0.96835023	0.96915483
0.0	0.94560987	0.5089805	0.38430837	0.8753988	0.9751746	0.8272763	0.98612636	0.076352395	0.9198679	0.93429065
0.0	0.94674486	0.54659134	0.40064344	0.87830496	0.97293514	0.8359561	0.9844467	0.07655906	0.92043316	0.9295077
0.0	0.935014	0.53391284	0.39999986	0.8834345	0.97244745	0.7969249	0.98599607	0.061905622	0.925973	0.9170698
0.0	0.9987632	0.9995189	0.99331784	0.9991731	0.9993451	0.9974529	0.99928844	0.9990552	0.99593395	0.9993049
0.0	0.99001265	0.99486095	0.9514535	0.96422964	0.99376994	0.95461935	0.95035845	0.9865991	0.9866175	0.9782321
0.0	0.99001265	0.99486095	0.9514535	0.96422964	0.99376994	0.95461935	0.95035845	0.9865991	0.9866175	0.9782321
0.0	0.99001265	0.99486095	0.9514535	0.96422964	0.99376994	0.95461935	0.95035845	0.9865991	0.9866175	0.9782321
0.0	0.99001265	0.99486095	0.9514535	0.96422964	0.99376994	0.95461935	0.95035845	0.9865991	0.9866175	0.9782321
0.0	0.9989598	0.9995747	0.9923856	0.9992237	0.99951756	0.9973253	0.9992854	0.99923325	0.99601895	0.9992661
0.0	0.99818856	0.9993765	0.9897279	0.9987765	0.999255	0.99437535	0.9989267	0.9981756	0.99245024	0.9988539
0.0	0.99818856	0.9993765	0.9897279	0.9987765	0.999255	0.99437535	0.9989267	0.9981756	0.99245024	0.9988539
0.0	0.99818856	0.9993765	0.9897279	0.9987765	0.999255	0.99437535	0.9989267	0.9981756	0.99245024	0.9988539
0.0	0.99818856	0.9993765	0.9897279	0.9987765	0.999255	0.99437535	0.9989267	0.9981756	0.99245024	0.9988539
0.0	0.9987632	0.9995189	0.99331784	0.9991731	0.9993451	0.9974529	0.99928844	0.9990552	0.99593395	0.9993049
0.0	0.99001265	0.99486095	0.9514535	0.96422964	0.99376994	0.95461935	0.95035845	0.9865991	0.9866175	0.9782321
0.0	0.99001265	0.99486095	0.9514535	0.96422964	0.99376994	0.95461935	0.95035845	0.9865991	0.9866175	0.9782321
0.0	0.99001265	0.99486095	0.9514535	0.96422964	0.99376994	0.95461935	0.95035845	0.9865991	0.9866175	0.9782321
0.0	0.99877053	0.9995453	0.993393	0.9992513	0.9993617	0.9974711	0.9993092	0.9988877	0.99588746	0.9993882
0.0	0.99001265	0.99486095	0.9514535	0.96422964	0.99376994	0.95461935	0.95035845	0.9865991	0.9866175	0.9782321
0.0	0.99001265	0.99486095	0.9514536	0.96422964	0.99376994	0.95461935	0.95035845	0.9865991	0.9866175	0.9782321
0.0	0.99001265	0.99486095	0.9514536	0.96422964	0.99376994	0.95461935	0.95035845	0.9865991	0.9866175	0.9782321
0.0	0.99001265	0.99486095	0.9514535	0.96422964	0.99376994	0.95461935	0.95035845	0.9865991	0.9866175	0.9782321
0.0	0.9848979	0.999158	0.9899856	0.9939797	0.98157585	0.75753146	0.9989906	0.99320614	0.9953668	0.9968681
0.0	0.9972856	0.9998399	0.9935476	0.9950364	0.9964896	0.99683386	0.9989704	0.9962548	0.9981744	0.9943674
0.0	0.99001265	0.99486095	0.9514535	0.96422964	0.99376994	0.95461935	0.95035845	0.9865991	0.9866175	0.9782321
0.0	0.99001265	0.99486095	0.9514535	0.96422964	0.99376994	0.95461935	0.95035845	0.9865991	0.9866175	0.9782321
0.0	0.99001265	0.99486095	0.9514536	0.96422964	0.99376994	0.95461935	0.95035845	0.9865991	0.9866175	0.9782321
0.0	0.9861979	0.99612564	0.969104	0.9900299	0.99279696	0.9971921	0.9987853	0.95649767	0.9928697	0.99694175
0.0	0.5332205	0.013657426	0.1017851	0.17252639	0.040945195	0.27138677	0.002640643	0.33261788	0.006399942	0.26504928
0.0	0.99001265	0.99486095	0.9514535	0.96422964	0.99376994	0.95461935	0.95035845	0.9865991	0.9866175	0.9782321
0.0	0.99001265	0.99486095	0.9514536	0.96422964	0.99376994	0.95461935	0.95035845	0.9865991	0.9866175	0.9782321
0.0	0.99001265	0.99486095	0.9514536	0.96422964	0.99376994	0.95461935	0.95035845	0.9865991	0.9866175	0.9782321
0.0	0.99001265	0.99486095	0.9514536	0.96422964	0.99376994	0.95461935	0.95035845	0.9865991	0.9866175	0.9782321
0.0	0.99001265	0.99486095	0.9514536	0.96422964	0.99376994	0.95461935	0.95035845	0.9865991	0.9866175	0.9782321
0.0	0.99001265	0.99486095	0.9514535	0.96422964	0.99376994	0.95461935	0.95035845	0.9865991	0.9866175	0.9782321
0.0	0.99001265	0.99486095	0.9514536	0.96422964	0.99376994	0.95461935	0.95035845	0.9865991	0.9866175	0.9782321
0.0	0.99001265	0.99486095	0.9514536	0.96422964	0.99376994	0.95461935	0.95035845	0.9865991	0.9866175	0.9782321
0.0	0.99001265	0.99486095	0.9514535	0.96422964	0.99376994	0.95461935	0.95035845	0.9865991	0.9866175	0.9782321
0.0	0.99001265	0.99486095	0.9514536	0.96422964	0.99376994	0.95461935	0.95035845	0.9865991	0.9866175	0.9782321
0.0	0.99001265	0.99486095	0.9514536	0.96422964	0.99376994	0.95461935	0.95035845	0.9865991	0.9866175	0.9782321
0.0	0.95564383	0.9920729	0.989924	0.99531233	0.99178255	0.9966402	0.989184	0.95113206	0.99357563	0.97075886
0.0	0.99001265	0.99486095	0.9514535	0.96422964	0.99376994	0.95461935	0.95035845	0.9865991	0.9866175	0.9782321
0.0	0.9967956	0.999746	0.99723524	0.99883145	0.99813205	0.9897451	0.99923646	0.99726784	0.99616456	0.99931157
0.0	0.9995148	0.999897	0.9985788	0.9989016	0.99915254	0.99846965	0.9993629	0.99934167	0.99970573	0.9995505
0.0	0.99001265	0.99486095	0.9514536	0.96422964	0.99376994	0.95461935	0.95035845	0.9865991	0.9866175	0.9782321
0.0	0.996185	0.9996729	0.9972677	0.99816495	0.99650013	0.98766893	0.99694854	0.9969078	0.9979791	0.99512994
0.0	0.9649958	0.2114288	0.86768574	0.92042136	0.8287883	0.009259742	0.36882126	0.8884322	0.034341987	0.78844494
0.0	0.9649958	0.2114288	0.86768574	0.92042136	0.8287883	0.009259742	0.36882126	0.8884322	0.034341987	0.78844494
0.0	0.9987562	0.999385	0.99060094	0.9957119	0.99230427	0.9904885	0.99869317	0.99359	0.99882406	0.9952864
0.0	0.9985727	0.9998801	0.9964014	0.9976822	0.9979425	0.99818367	0.9994942	0.99848205	0.9990515	0.99658704
0.0	0.9995278	0.9998815	0.99865484	0.99954385	0.9994259	0.9988166	0.9995332	0.9991736	0.9997161	0.99928135
0.0	0.9991437	0.99674785	0.99688303	0.98816377	0.94945794	0.99640673	0.99754155	0.9994766	0.7031691	0.99891543
0.0	0.9985526	0.9997706	0.9983027	0.9989355	0.99869835	0.99822336	0.9997446	0.9971125	0.99921286	0.9995135
0.0	0.9994155	0.9995999	0.9952572	0.9980848	0.99537474	0.995346	0.99928063	0.9969471	0.99916244	0.9977864
0.0	0.99001265	0.99486095	0.9514536	0.96422964	0.99376994	0.95461935	0.95035845	0.9865991	0.9866175	0.9782321
0.0	0.22350548	0.31442082	0.11903873	0.20883745	0.079860784	0.04280077	0.69948316	0.20565818	0.80297434	0.23935233
0.0	0.999156	0.99991786	0.9984169	0.99952626	0.9993685	0.9987081	0.9996377	0.99945253	0.9994715	0.9994861
0.0	0.9818649	0.99993277	0.9291493	0.9972492	0.00028576385	0.12554097	0.9914657	0.010653029	0.99998164	0.15400097
0.0	0.47298765	0.9838372	0.83137304	0.6766008	0.00049415464	0.32721567	0.16509332	0.20170027	0.9955527	0.15400097
0.0	0.9972856	0.9998399	0.9935476	0.9950364	0.9964896	0.99683386	0.9989704	0.9962548	0.9981744	0.9943674
0.0	0.99832517	0.99982977	0.9968911	0.9983754	0.9986355	0.99680233	0.99961406	0.99742633	0.999801	0.9995541
0.0	0.99001265	0.99486095	0.9514536	0.96422964	0.99376994	0.95461935	0.95035845	0.9865991	0.9866175	0.9782321
0.0	0.99001265	0.99486095	0.9514536	0.96422964	0.99376994	0.95461935	0.95035845	0.9865991	0.9866175	0.9782321
0.0	0.99001265	0.99486095	0.9514535	0.96422964	0.99376994	0.95461935	0.95035845	0.9865991	0.9866175	0.9782321
0.0	0.99001265	0.99486095	0.9514535	0.96422964	0.99376994	0.95461935	0.95035845	0.9865991	0.9866175	0.9782321
0.0	0.99001265	0.99486095	0.9514536	0.96422964	0.99376994	0.95461935	0.95035845	0.9865991	0.9866175	0.9782321
0.0	0.99001265	0.99486095	0.9514536	0.96422964	0.99376994	0.95461935	0.95035845	0.9865991	0.9866175	0.9782321
0.0	0.9979037	0.9997185	0.99762756	0.9984754	0.9984951	0.99781775	0.9997062	0.9948767	0.99912935	0.9993407
0.0	0.9995148	0.999897	0.9985788	0.9989016	0.99915254	0.99846965	0.9993629	0.99934167	0.99970573	0.9995505
0.0	0.99001265	0.99486095	0.9514536	0.96422964	0.99376994	0.95461935	0.95035845	0.9865991	0.9866175	0.9782321
0.0	0.99001265	0.99486095	0.9514536	0.96422964	0.99376994	0.95461935	0.95035845	0.9865991	0.9866175	0.9782321
0.0	0.99001265	0.99486095	0.9514536	0.96422964	0.99376994	0.95461935	0.95035845	0.9865991	0.9866175	0.9782321
0.0	0.9995148	0.999897	0.9985788	0.9989016	0.99915254	0.99846965	0.9993629	0.99934167	0.99970573	0.9995505
0.0	0.99001265	0.99486095	0.9514536	0.96422964	0.99376994	0.95461935	0.95035845	0.9865991	0.9866175	0.9782321
0.0	2.3040388e-05	0.00054438965	0.00025166912	0.0004666961	0.00013391813	6.5264736e-05	0.00019731311	5.4650216e-05	0.0001565638	0.00010857289
0.0	0.99001265	0.99486095	0.9514536	0.96422964	0.99376994	0.95461935	0.95035845	0.9865991	0.9866175	0.9782321
0.0	0.9967956	0.999746	0.99723524	0.99883145	0.99813205	0.9897451	0.99923646	0.99726784	0.99616456	0.99931157
0.0	0.9995148	0.999897	0.9985788	0.9989016	0.99915254	0.99846965	0.9993629	0.99934167	0.99970573	0.9995505
0.0	0.99001265	0.99486095	0.9514536	0.96422964	0.99376994	0.95461935	0.95035845	0.9865991	0.9866175	0.9782321
0.0	0.99001265	0.99486095	0.9514536	0.96422964	0.99376994	0.95461935	0.95035845	0.9865991	0.9866175	0.9782321
0.0	0.996185	0.9996729	0.9972677	0.99816495	0.99650013	0.98766893	0.99694854	0.9969078	0.9979791	0.99512994
0.0	0.65581566	0.9718327	0.9061564	0.7571338	0.6504824	0.9094617	0.9048851	0.67531896	0.62587094	0.98141325
0.0	0.9090139	0.99670815	0.93689317	0.790065	0.92914087	0.9947096	0.5650751	0.81824845	0.90883213	0.9972555
0.0	0.99001265	0.99486095	0.9514536	0.96422964	0.99376994	0.95461935	0.95035845	0.9865991	0.9866175	0.9782321
0.0	0.99001265	0.99486095	0.9514536	0.96422964	0.99376994	0.95461935	0.95035845	0.9865991	0.9866175	0.9782321
0.0	0.9995148	0.999897	0.9985788	0.9989016	0.99915254	0.99846965	0.9993629	0.99934167	0.99970573	0.9995505
0.0	0.99001265	0.99486095	0.9514536	0.96422964	0.99376994	0.95461935	0.95035845	0.9865991	0.9866175	0.9782321
0.0	2.3040388e-05	0.00054438965	0.00025166912	0.0004666961	0.00013391813	6.526468e-05	0.00019731311	5.4650216e-05	0.0001565638	0.00010857289
0.0	0.026134025	0.019935314	0.0038730686	0.0024917568	0.0037595853	0.0070765996	0.00033900014	0.0134201525	9.3729e-05	0.01596101
0.0	0.44550386	0.8966296	0.56313825	0.69091046	0.7620866	0.41481295	0.70428056	0.49848124	0.61606795	0.42509586
0.0	0.3301574	0.8472071	0.4168681	0.60071766	0.48351434	0.2646981	0.60162646	0.36120453	0.40801433	0.35689744
0.0	0.99940026	0.99986434	0.9982399	0.999376	0.99935144	0.99851495	0.999438	0.99882406	0.9996834	0.99903
0.0	0.99001265	0.99486095	0.9514536	0.96422964	0.99376994	0.95461935	0.95035845	0.9865991	0.9866175	0.9782321
0.0	0.99001265	0.99486095	0.9514536	0.96422964	0.99376994	0.95461935	0.95035845	0.9865991	0.9866175	0.9782321
0.0	0.0038747764	0.048520513	0.00610204	0.0059990813	0.01378259	0.0005023954	0.01054109	0.008516093	0.010654214	0.005670048
0.0	0.91403663	0.45638627	0.30746752	0.81347144	0.9593991	0.7729479	0.97918665	0.0371681	0.8903251	0.9053401
0.0	0.9987562	0.999385	0.99060094	0.9957119	0.99230427	0.9904885	0.99869317	0.99359	0.99882406	0.9952864
0.0	0.99940026	0.99986434	0.9982399	0.999376	0.99935144	0.99851495	0.999438	0.99882406	0.9996834	0.99903
0.0	0.99595684	0.99889034	0.99480826	0.99688953	0.99596536	0.9954151	0.9987999	0.99538535	0.9989681	0.9972747
0.0	0.1323277	0.053827878	0.015762687	0.022598062	0.007975652	0.028351706	0.006339393	0.045764454	0.041023996	0.022826714
0.0	0.99001265	0.99486095	0.9514536	0.96422964	0.99376994	0.95461935	0.95035845	0.9865991	0.9866175	0.9782321
0.0	0.9848979	0.999158	0.9899856	0.9939797	0.98157585	0.75753146	0.9989906	0.99320614	0.9953668	0.9968681
0.0	0.9943657	0.9984542	0.98728937	0.9920913	0.9874471	0.9862639	0.9964977	0.99257654	0.9957262	0.995453
0.0	0.99001265	0.99486095	0.9514536	0.96422964	0.99376994	0.95461935	0.95035845	0.9865991	0.9866175	0.9782321
0.0	0.9918229	0.9985164	0.9712715	0.98290455	0.9839954	0.9061505	0.9951277	0.96790946	0.9861958	0.9771498
0.0	0.99001265	0.99486095	0.9514535	0.96422964	0.99376994	0.95461935	0.95035845	0.9865991	0.9866175	0.9782321
0.0	0.99001265	0.99486095	0.9514536	0.96422964	0.99376994	0.95461935	0.95035845	0.9865991	0.9866175	0.9782321
0.0	0.99001265	0.99486095	0.9514536	0.96422964	0.99376994	0.95461935	0.95035845	0.9865991	0.9866175	0.9782321
0.0	0.9972856	0.9998399	0.9935476	0.9950364	0.9964896	0.99683386	0.9989704	0.9962548	0.9981744	0.9943674
0.0	0.99001265	0.99486095	0.9514536	0.96422964	0.99376994	0.95461935	0.95035845	0.9865991	0.9866175	0.9782321
0.0	0.9965438	0.9988626	0.9930976	0.99609214	0.9894209	0.99225026	0.9977189	0.99736446	0.99794346	0.998063
0.0	0.026134025	0.019935304	0.0038730705	0.0024917556	0.003759587	0.0070765996	0.00033900014	0.0134201525	9.3729e-05	0.01596101
0.0	0.06299129	0.8341913	0.19414045	0.29703477	0.013567975	0.0046797143	0.0015057578	0.0025124084	0.0009828438	0.2863302
0.0	0.049554717	0.0028000881	0.0011285599	0.008243549	0.110560544	0.009962712	0.00049586856	0.00013053347	0.0008247249	0.5886557
0.0	0.99001265	0.99486095	0.9514536	0.96422964	0.99376994	0.95461935	0.95035845	0.9865991	0.9866175	0.9782321
0.0	0.9987562	0.999385	0.99060094	0.9957119	0.99230427	0.9904885	0.99869317	0.99359	0.99882406	0.9952864
0.0	0.99827695	0.9997867	0.9986029	0.998885	0.99825317	0.99249434	0.9983253	0.9986131	0.999132	0.9976035
0.0	0.0048481696	0.019413678	0.0071498635	0.006684731	0.018512484	0.0005102324	0.011365904	0.004670269	0.004930533	0.005326399
0.0	0.45660648	0.93840945	0.50220776	0.9413485	0.09952413	0.004003918	0.9249895	0.25244686	0.06540776	0.74371123
0.0	0.99677247	0.9996834	0.9975885	0.99839646	0.9964658	0.9891244	0.9971739	0.9974987	0.99829453	0.99643975
0.0	0.99827695	0.9997867	0.9986029	0.998885	0.99825317	0.99249434	0.9983253	0.9986131	0.999132	0.9976035
0.0	0.016600205	0.38992414	0.00062832603	0.11322745	0.03094626	0.006790996	0.1475309	0.0006649364	0.011576081	0.00040273913
0.0	0.002856106	0.010909868	0.0042287433	0.0042255158	0.0064722258	0.00030752018	0.0047923257	0.0028272804	0.0025488446	0.0037392888
0.0	0.99001265	0.99486095	0.9514536	0.96422964	0.99376994	0.95461935	0.95035845	0.9865991	0.9866175	0.9782321
0.0	0.99940026	0.99986434	0.9982399	0.999376	0.99935144	0.99851495	0.999438	0.99882406	0.9996834	0.99903
0.0	0.99907947	0.9999043	0.99773633	0.99943274	0.99953353	0.9987011	0.99944776	0.99914515	0.9992945	0.9993838
0.0	0.9995148	0.999897	0.9985788	0.9989016	0.99915254	0.99846965	0.9993629	0.99934167	0.99970573	0.9995505
0.0	0.959159	0.99825567	0.97667533	0.97289014	0.9719963	0.9876988	0.9912616	0.95987445	0.9731838	0.99338645
0.0	0.99001265	0.99486095	0.9514536	0.96422964	0.99376994	0.95461935	0.95035845	0.9865991	0.9866175	0.9782321
0.0	0.99001265	0.99486095	0.9514536	0.96422964	0.99376994	0.95461935	0.95035845	0.9865991	0.9866175	0.9782321
0.0	0.96558815	0.9159978	0.62340885	0.65993947	0.85671526	0.32915717	0.9566278	0.66918755	0.953803	0.8077139
0.0	0.99001265	0.99486095	0.9514535	0.96422964	0.99376994	0.95461935	0.95035845	0.9865991	0.9866175	0.9782321
0.0	0.99930644	0.99997616	0.9994466	0.9997008	0.9993937	0.99952066	0.9993622	0.9993617	0.9991617	0.9998055
0.0	0.99921346	0.9999765	0.9994942	0.9996861	0.9994436	0.9995546	0.9992679	0.99942964	0.99908996	0.99983275
0.0	0.99925154	0.99997056	0.9994973	0.99965763	0.9993749	0.99954116	0.99909675	0.9992674	0.9991235	0.9998049
0.0	0.9992023	0.99996877	0.99939644	0.99964595	0.99938226	0.99951816	0.9990344	0.9992465	0.9988977	0.9998196
0.0	0.99852186	0.99988866	0.99629945	0.9973248	0.99790204	0.9980211	0.9993042	0.99868315	0.9984578	0.9974038
0.0	0.03798338	0.07978849	0.053147666	0.17890824	0.37892225	0.101379715	0.110677384	0.028271155	0.050337855	0.061733045
0.0	0.4537517	0.3930681	0.023439616	0.02287946	0.09075127	0.004707901	0.4357963	0.87928116	0.19463564	0.5663678
0.0	0.99001265	0.99486095	0.9514535	0.96422964	0.99376994	0.95461935	0.95035845	0.9865991	0.9866175	0.9782321
0.0	0.99001265	0.99486095	0.9514535	0.96422964	0.99376994	0.95461935	0.95035845	0.9865991	0.9866175	0.9782321
0.0	0.998111	0.9998642	0.9951627	0.99640614	0.9972276	0.99726534	0.99917126	0.9975904	0.99866927	0.99594903
0.0	0.99001265	0.99486095	0.9514535	0.96422964	0.99376994	0.95461935	0.95035845	0.9865991	0.9866175	0.9782321
0.0	0.99001265	0.99486095	0.9514535	0.96422964	0.99376994	0.95461935	0.95035845	0.9865991	0.9866175	0.9782321
0.0	0.9972856	0.9998399	0.9935476	0.9950364	0.9964896	0.99683386	0.9989704	0.9962548	0.9981744	0.9943674
0.0	0.9972856	0.9998399	0.9935476	0.9950364	0.9964896	0.99683386	0.9989704	0.9962548	0.9981744	0.9943674
0.0	0.9972856	0.9998399	0.9935476	0.9950364	0.9964896	0.99683386	0.9989704	0.9962548	0.9981744	0.9943674
0.0	0.9972856	0.9998399	0.9935476	0.9950364	0.9964896	0.99683386	0.9989704	0.9962548	0.9981744	0.9943674
0.0	0.9972856	0.9998399	0.9935476	0.9950364	0.9964896	0.99683386	0.9989704	0.9962548	0.9981744	0.9943674
0.0	0.9985727	0.9998801	0.9964014	0.9976822	0.9979425	0.99818367	0.9994942	0.99848205	0.9990515	0.99658704
0.0	0.99001265	0.99486095	0.9514535	0.96422964	0.99376994	0.95461935	0.95035845	0.9865991	0.9866175	0.9782321
0.0	0.99001265	0.99486095	0.9514535	0.96422964	0.99376994	0.95461935	0.95035845	0.9865991	0.9866175	0.9782321
0.0	0.99001265	0.99486095	0.9514535	0.96422964	0.99376994	0.95461935	0.95035845	0.9865991	0.9866175	0.9782321
0.0	0.9972856	0.9998399	0.9935476	0.9950364	0.9964896	0.99683386	0.9989704	0.9962548	0.9981744	0.9943674
0.0	0.99001265	0.99486095	0.9514535	0.96422964	0.99376994	0.95461935	0.95035845	0.9865991	0.9866175	0.9782321
0.0	0.995659	0.9989998	0.98522264	0.99066925	0.9910268	0.94625646	0.997591	0.9834948	0.9944944	0.99002343
0.0	0.99001265	0.99486095	0.9514535	0.96422964	0.99376994	0.95461935	0.95035845	0.9865991	0.9866175	0.9782321
0.0	0.99001265	0.99486095	0.9514535	0.96422964	0.99376994	0.95461935	0.95035845	0.9865991	0.9866175	0.9782321
0.0	0.99794394	0.99944717	0.99656326	0.99547184	0.99745136	0.9723808	0.99833566	0.99868053	0.998089	0.99746835
0.0	0.99001265	0.99486095	0.9514535	0.96422964	0.99376994	0.95461935	0.95035845	0.9865991	0.9866175	0.9782321
0.0	0.9918229	0.9985164	0.9712715	0.98290455	0.9839954	0.90615064	0.9951277	0.96790946	0.9861958	0.9771498
0.0	0.76225877	0.92112654	0.82480365	0.82493085	0.862537	0.8615359	0.9424231	0.7034699	0.87704086	0.813773
0.0	0.7622587	0.92112654	0.82480365	0.8249309	0.862537	0.8615359	0.9424231	0.7034698	0.87704074	0.813773
0.0	0.76225877	0.92112654	0.82480365	0.8249309	0.8625371	0.861536	0.9424231	0.7034698	0.87704074	0.813773
0.0	0.99001265	0.99486095	0.9514535	0.96422964	0.99376994	0.95461935	0.95035845	0.9865991	0.9866175	0.9782321
0.0	0.99001265	0.99486095	0.9514535	0.96422964	0.99376994	0.95461935	0.95035845	0.9865991	0.9866175	0.9782321
0.0	0.9956124	0.99891007	0.983186	0.9889331	0.9910556	0.9361575	0.99721295	0.9846732	0.9935114	0.9869298
0.0	0.99001265	0.99486095	0.9514535	0.96422964	0.99376994	0.95461935	0.95035845	0.9865991	0.9866175	0.9782321
0.0	0.99001265	0.99486095	0.9514536	0.96422964	0.99376994	0.95461935	0.95035845	0.9865991	0.9866175	0.9782321
0.0	0.99001265	0.99486095	0.9514536	0.96422964	0.99376994	0.95461935	0.95035845	0.9865991	0.9866175	0.9782321
0.0	0.9995148	0.999897	0.9985788	0.9989016	0.99915254	0.99846965	0.9993629	0.99934167	0.99970573	0.9995505
0.0	0.00056007435	0.0004931662	0.005460308	0.0027441957	0.003089996	0.0016076618	0.0012623034	0.00026378955	0.0011866105	0.0015774245
0.0	0.99001265	0.99486095	0.9514535	0.96422964	0.99376994	0.95461935	0.95035845	0.9865991	0.9866175	0.9782321
0.0	0.99001265	0.99486095	0.9514536	0.96422964	0.99376994	0.95461935	0.95035845	0.9865991	0.9866175	0.9782321
0.0	0.99001265	0.99486095	0.9514536	0.96422964	0.99376994	0.95461935	0.95035845	0.9865991	0.9866175	0.9782321
0.0	0.99001265	0.99486095	0.9514536	0.96422964	0.99376994	0.95461935	0.95035845	0.9865991	0.9866175	0.9782321
0.0	0.99001265	0.99486095	0.9514536	0.96422964	0.99376994	0.95461935	0.95035845	0.9865991	0.9866175	0.9782321
0.0	0.99001265	0.99486095	0.9514535	0.96422964	0.99376994	0.95461935	0.95035845	0.9865991	0.9866175	0.9782321
0.0	0.99001265	0.99486095	0.9514535	0.96422964	0.99376994	0.95461935	0.95035845	0.9865991	0.9866175	0.9782321
0.0	0.99001265	0.99486095	0.9514536	0.96422964	0.99376994	0.95461935	0.95035845	0.9865991	0.9866175	0.9782321
0.0	0.99001265	0.99486095	0.9514536	0.96422964	0.99376994	0.95461935	0.95035845	0.9865991	0.9866175	0.9782321
0.0	0.99001265	0.99486095	0.9514535	0.96422964	0.99376994	0.95461935	0.95035845	0.9865991	0.9866175	0.9782321
0.0	0.99001265	0.99486095	0.9514535	0.96422964	0.99376994	0.95461935	0.95035845	0.9865991	0.9866175	0.9782321
0.0	0.6392953	0.65884906	0.36472297	0.54035926	0.61865646	0.272059	0.7848993	0.45228332	0.47638476	0.8243448
0.0	0.9918229	0.9985164	0.9712715	0.98290455	0.9839954	0.90615064	0.9951277	0.96790946	0.9861958	0.9771498
0.0	0.99001265	0.99486095	0.9514536	0.96422964	0.99376994	0.95461935	0.95035845	0.9865991	0.9866175	0.9782321
0.0	0.99595684	0.99889034	0.99480826	0.99688953	0.99596536	0.9954151	0.9987999	0.99538535	0.9989681	0.9972747
0.0	0.99959177	0.99998176	0.9997615	0.99985564	0.999642	0.9998197	0.9997565	0.9996983	0.99955505	0.9999268
0.0	0.007695582	0.058345824	0.008935344	0.01164364	0.021603957	0.0008079227	0.016177496	0.021051655	0.018964805	0.010403708
0.0	0.6527842	0.9898505	0.7880404	0.79905134	0.96170956	0.8891744	0.8805078	0.865855	0.90572053	0.9577669
0.0	0.04249537	0.041689817	0.00040377438	0.7035355	0.00034641326	5.543524e-05	0.0015261605	0.75624853	0.16508245	0.020425405
0.0	0.0035700952	0.024446953	0.006405678	0.016224464	0.008072531	0.006590986	0.05449872	0.007460386	0.021480938	0.062833406
0.0	0.99326867	0.9978295	0.98277056	0.9948596	0.99602145	0.99829406	0.99923146	0.9822557	0.9961688	0.99838805
0.0	0.99001265	0.99486095	0.9514536	0.96422964	0.99376994	0.95461935	0.95035845	0.9865991	0.9866175	0.9782321
0.0	6.728209e-05	2.7376365e-05	9.709689e-05	0.00010618851	7.9965976e-05	0.0035223705	0.0006280997	0.00018491181	6.683356e-05	6.57194e-05
0.0	0.996185	0.9996729	0.99784887	0.99846894	0.9971475	0.9907672	0.9976035	0.99786156	0.998563	0.99512994
0.0	0.996185	0.9996729	0.99784887	0.99846894	0.9971475	0.9907672	0.9976035	0.99786156	0.998563	0.99512994
0.0	0.9848979	0.999158	0.9923568	0.9949774	0.98508817	0.84056056	0.99921787	0.99507433	0.99637514	0.9968681
0.0	0.6360867	0.8695417	0.4617751	0.9159426	0.7672514	0.6256408	0.96472967	0.90827364	0.8003719	0.63179463
0.0	0.99001265	0.99486095	0.9514535	0.96422964	0.99376994	0.95461935	0.95035845	0.9865991	0.9866175	0.9782321
0.0	0.9987562	0.999385	0.99060094	0.9957119	0.99230427	0.9904885	0.99869317	0.99359	0.99882406	0.9952864
0.0	0.9993537	0.9998802	0.9984754	0.9995616	0.99941635	0.9982162	0.99979097	0.9980696	0.9997054	0.9997633
0.0	0.99001265	0.99486095	0.9514535	0.96422964	0.99376994	0.95461935	0.95035845	0.9865991	0.9866175	0.9782321
0.0	0.99001265	0.99486095	0.9514536	0.96422964	0.99376994	0.95461935	0.95035845	0.9865991	0.9866175	0.9782321
0.0	0.0058430703	0.053396728	0.005979352	0.0059990813	0.016145417	0.00048499746	0.01090296	0.009124271	0.011734056	0.0056764632
0.0	0.99595684	0.99889034	0.99480826	0.99688953	0.99596536	0.9954151	0.9987999	0.99538535	0.9989681	0.9972747
0.0	0.99001265	0.99486095	0.9514536	0.96422964	0.99376994	0.95461935	0.95035845	0.9865991	0.9866175	0.9782321
0.0	0.9492704	0.46665266	0.0069389865	0.126519	0.0006154663	0.2725408	0.95035845	0.9865991	0.00098989	0.0028665576
0.0	0.27913952	0.83733016	0.44079828	0.31209204	0.5650413	0.4981793	0.5405422	0.25025406	0.33506355	0.87149024
0.0	0.959159	0.99825567	0.97667545	0.97289014	0.9719963	0.9876988	0.9912616	0.95987445	0.9731838	0.99338645
0.0	0.9980987	0.9995265	0.99791723	0.99667895	0.9973597	0.9978243	0.99854004	0.99514514	0.99720937	0.99774456
0.0	0.96791023	0.99853766	0.97964776	0.9762222	0.9750099	0.9899664	0.9925861	0.9701137	0.97832996	0.9940129
0.0	0.99885535	0.99990654	0.99786514	0.9993868	0.9992867	0.9983876	0.9996031	0.99929166	0.9993919	0.9993463
0.0	0.99001265	0.99486095	0.9514536	0.96422964	0.99376994	0.95461935	0.95035845	0.9865991	0.9866175	0.9782321
0.0	0.9995832	0.9999298	0.9988341	0.9997907	0.9997563	0.9992305	0.99969923	0.9996383	0.99970263	0.9997398
0.0	0.9997029	0.9999143	0.9990594	0.9994861	0.99955255	0.99894494	0.9995865	0.99962604	0.99982244	0.99974686
0.0	0.9230907	0.99805164	0.96345997	0.16358487	0.110145524	0.30692014	0.7822306	0.98648953	0.4928557	0.7200371
0.0	0.9230907	0.99805164	0.96345997	0.16358487	0.110145524	0.30692014	0.7822306	0.98648953	0.4928557	0.7200371
0.0	0.9479737	0.98708004	0.85047776	0.9936739	0.99298567	0.9819307	0.9867556	0.9514054	0.9538788	0.98028755
0.0	0.99001265	0.99486095	0.9514536	0.96422964	0.99376994	0.95461935	0.95035845	0.9865991	0.9866175	0.9782321
0.0	0.99595684	0.99889034	0.99480826	0.99688953	0.99596536	0.9954151	0.9987999	0.99538535	0.9989681	0.9972747
0.0	0.00010219699	0.14543037	0.4002398	0.9129576	0.0020544739	0.03548312	0.0019805743	0.04740691	0.019824605	0.7420872
0.0	0.004686293	0.06680507	0.0080548525	0.009677384	0.017175727	0.00066865707	0.013773712	0.0128826415	0.01569086	0.008483173
0.0	0.027815891	0.0019699812	0.045575075	0.5017894	0.018442385	0.0025896993	0.006928148	0.06055129	0.11284463	0.027126092
0.0	0.9995148	0.999897	0.9985788	0.9989016	0.99915254	0.99846965	0.9993629	0.99934167	0.99970573	0.9995505
0.0	0.99001265	0.99486095	0.9514536	0.96422964	0.99376994	0.95461935	0.95035845	0.9865991	0.9866175	0.9782321
0.0	0.99001265	0.99486095	0.9514536	0.96422964	0.99376994	0.95461935	0.95035845	0.9865991	0.9866175	0.9782321
0.0	0.99001265	0.99486095	0.9514536	0.96422964	0.99376994	0.95461935	0.95035845	0.9865991	0.9866175	0.9782321
0.0	0.99832517	0.99982977	0.9968911	0.9983754	0.9986355	0.99680233	0.99961406	0.99742633	0.999801	0.9995541
0.0	0.996185	0.9996729	0.9972677	0.99816495	0.99650013	0.98766893	0.99694854	0.9969078	0.9979791	0.99512994
0.0	0.9995148	0.999897	0.9985788	0.9989016	0.99915254	0.99846965	0.9993629	0.99934167	0.99970573	0.9995505
0.0	0.28330937	0.9513387	0.8204964	0.019911844	0.8815261	0.2725408	0.95035845	0.5143536	0.75177926	0.65049016
0.0	0.9902839	0.99929714	0.97650814	0.9984137	0.9948138	0.99795026	0.9989747	0.9966859	0.9971693	0.9974962
0.0	0.9806635	0.99885094	0.952338	0.99556375	0.9848446	0.9929304	0.99801826	0.99051625	0.9944936	0.9931398
0.0	0.99940026	0.99987864	0.9985013	0.9994978	0.99944097	0.9986842	0.99950624	0.9990527	0.9997279	0.9992119
0.0	0.99001265	0.99486095	0.9514536	0.96422964	0.99376994	0.95461935	0.95035845	0.9865991	0.9866175	0.9782321
0.0	0.9967956	0.999746	0.99723524	0.99883145	0.99813205	0.9897451	0.99923646	0.99726784	0.99616456	0.99931157
0.0	0.99001265	0.99486095	0.9514536	0.96422964	0.99376994	0.95461935	0.95035845	0.9865991	0.9866175	0.9782321
0.0	0.9995148	0.999897	0.9985788	0.9989016	0.99915254	0.99846965	0.9993629	0.99934167	0.99970573	0.9995505
0.0	0.99001265	0.99486095	0.9514536	0.96422964	0.99376994	0.95461935	0.95035845	0.9865991	0.9866175	0.9782321
0.0	2.3040388e-05	0.00054438965	0.00025166912	0.00046669634	0.000133918	6.526468e-05	0.00019731311	5.4650216e-05	0.0001565638	0.00010857289
0.0	0.99001265	0.99486095	0.9514536	0.96422964	0.99376994	0.95461935	0.95035845	0.9865991	0.9866175	0.9782321
0.0	0.99779934	0.9999479	0.99485224	0.99912435	0.99861944	0.9962153	0.99965763	0.9991485	0.999858	0.99947685
0.0	0.99001265	0.99486095	0.9514536	0.96422964	0.99376994	0.95461935	0.95035845	0.9865991	0.9866175	0.9782321
0.0	0.9995148	0.999897	0.9985788	0.9989016	0.99915254	0.99846965	0.9993629	0.99934167	0.99970573	0.9995505
0.0	0.99001265	0.99486095	0.9514536	0.96422964	0.99376994	0.95461935	0.95035845	0.9865991	0.9866175	0.9782321
0.0	2.3040366e-05	0.00054438965	0.00025166912	0.0004666961	0.000133918	6.526468e-05	0.00019731311	5.4650216e-05	0.0001565638	0.00010857289
0.0	0.99916196	0.999385	0.9928818	0.9971424	0.9946062	0.9940163	0.99911946	0.996092	0.99916697	0.9967699
0.0	0.99595684	0.99889034	0.99480826	0.99688953	0.99596536	0.9954151	0.9987999	0.99538535	0.9989681	0.9972747
0.0	0.99001265	0.99486095	0.9514536	0.96422964	0.99376994	0.95461935	0.95035845	0.9865991	0.9866175	0.9782321
0.0	0.7305539	0.99486095	0.14936987	0.7398193	0.5231965	0.8996701	0.15636642	0.5355939	0.43803176	0.29248163
0.0	0.99001265	0.99486095	0.9514536	0.96422964	0.99376994	0.95461935	0.95035845	0.9865991	0.9866175	0.9782321
0.0	0.99818856	0.9993765	0.9897279	0.9987765	0.999255	0.99437535	0.9989267	0.9981756	0.99245024	0.9988539
0.0	0.9989839	0.99990726	0.99796766	0.9993948	0.9993488	0.9985247	0.9995932	0.9993193	0.9994716	0.99934083
0.0	0.99001265	0.99486095	0.9514535	0.96422964	0.99376994	0.95461935	0.95035845	0.9865991	0.9866175	0.9782321
0.0	0.99001265	0.99486095	0.9514535	0.96422964	0.99376994	0.95461935	0.95035845	0.9865991	0.9866175	0.9782321
0.0	0.011264353	0.09368369	0.015268253	0.030546501	0.020910716	0.010002355	0.14825514	0.010695054	0.021653065	0.042156998
0.0	0.99644166	0.99895465	0.99523157	0.9970746	0.9965463	0.9959875	0.9988219	0.9955531	0.9991273	0.99733377
0.0	0.00040710968	0.0019023174	0.38054967	0.29587394	0.11245996	0.0009993217	0.0027010902	0.04846843	0.00011365985	0.12544201
0.0	0.99001265	0.99486095	0.9514536	0.96422964	0.99376994	0.95461935	0.95035845	0.9865991	0.9866175	0.9782321
0.0	0.00040710968	0.0019023174	0.38054967	0.29587394	0.11245996	0.0009993217	0.0027010902	0.04846843	0.00011365985	0.12544201
0.0	0.99001265	0.99486095	0.9514536	0.96422964	0.99376994	0.95461935	0.95035845	0.9865991	0.9866175	0.9782321
0.0	0.00028652936	0.00088558544	0.0003860524	0.00048427473	0.0005220725	9.273382e-05	0.001459403	0.00026730716	0.0002775307	0.00049355795
0.0	0.99940026	0.99986434	0.9982399	0.999376	0.99935144	0.99851495	0.999438	0.99882406	0.9996834	0.99903
0.0	0.99001265	0.99486095	0.9514535	0.96422964	0.99376994	0.95461935	0.95035845	0.9865991	0.9866175	0.9782321
0.0	0.99001265	0.99486095	0.9514536	0.96422964	0.99376994	0.95461935	0.95035845	0.9865991	0.9866175	0.9782321
0.0	0.99001265	0.99486095	0.9514536	0.96422964	0.99376994	0.95461935	0.95035845	0.9865991	0.9866175	0.9782321
0.0	0.99001265	0.99486095	0.9514535	0.96422964	0.99376994	0.95461935	0.95035845	0.9865991	0.9866175	0.9782321
0.0	0.99936694	0.99992895	0.9988011	0.9997466	0.9997291	0.9992386	0.9996493	0.9996536	0.9996221	0.9997204
0.0	0.6912775	0.9949603	0.67603207	0.9864125	0.01720027	0.0076638325	0.88275194	0.6662493	0.9964128	0.87234133
0.0	0.9946672	0.99886847	0.97302735	0.98915696	0.97450644	0.9696518	0.9972927	0.9775308	0.98881906	0.9921808
0.0	0.99899346	0.9998753	0.99805874	0.9992939	0.99905163	0.9981073	0.9995264	0.9986873	0.9996555	0.99902356
0.0	0.99595684	0.99889034	0.99480826	0.99688953	0.99596536	0.9954151	0.9987999	0.99538535	0.9989681	0.9972747
0.0	0.9993905	0.999908	0.99878186	0.99959356	0.9993887	0.9988794	0.9996222	0.9991597	0.99975616	0.9994272
0.0	0.99001265	0.99486095	0.9514536	0.96422964	0.99376994	0.95461935	0.95035845	0.9865991	0.9866175	0.9782321
0.0	0.9995148	0.999897	0.9985788	0.9989016	0.99915254	0.99846965	0.9993629	0.99934167	0.99970573	0.9995505
0.0	0.99001265	0.99486095	0.9514536	0.96422964	0.99376994	0.95461935	0.95035845	0.9865991	0.9866175	0.9782321
0.0	0.99001265	0.99486095	0.9514536	0.96422964	0.99376994	0.95461935	0.95035845	0.9865991	0.9866175	0.9782321
0.0	0.02141136	0.01598491	0.016491177	0.0046900357	0.0040784036	0.0061492724	0.00728827	0.015111676	0.00197978	0.26703715
0.0	0.9995148	0.999897	0.9985788	0.9989016	0.99915254	0.99846965	0.9993629	0.99934167	0.99970573	0.9995505
0.0	0.99001265	0.99486095	0.9514536	0.96422964	0.99376994	0.95461935	0.95035845	0.9865991	0.9866175	0.9782321
0.0	0.99001265	0.99486095	0.9514536	0.96422964	0.99376994	0.95461935	0.95035845	0.9865991	0.9866175	0.9782321
0.0	0.99001265	0.99486095	0.9514536	0.96422964	0.99376994	0.95461935	0.95035845	0.9865991	0.9866175	0.9782321
0.0	0.99937147	0.99985504	0.99713194	0.99801314	0.9987644	0.99145836	0.99912196	0.99856746	0.9995116	0.999209
0.0	0.99832517	0.99982977	0.9968911	0.9983754	0.9986355	0.99680233	0.99961406	0.99742633	0.999801	0.9995541
0.0	0.99001265	0.99486095	0.9514536	0.96422964	0.99376994	0.95461935	0.95035845	0.9865991	0.9866175	0.9782321
0.0	0.13232772	0.053827878	0.015762687	0.022598062	0.007975652	0.028351706	0.0063393903	0.045764443	0.041024007	0.02282672
0.0	0.99818856	0.9993765	0.9897279	0.9987765	0.999255	0.99437535	0.9989267	0.9981756	0.99245024	0.9988539
0.0	0.14665656	0.27495614	0.056651533	0.21762346	0.96896064	0.44163552	0.37440833	0.42957523	0.1485116	0.99752694
0.0	0.99949026	0.9999428	0.9995838	0.9997433	0.99978644	0.9993237	0.9998258	0.999724	0.99951565	0.9998667
0.0	0.99818856	0.9993765	0.9897279	0.9987765	0.999255	0.99437535	0.9989267	0.9981756	0.99245024	0.9988539
0.0	0.9983353	0.99936324	0.9897279	0.99891937	0.999255	0.99467033	0.99899954	0.9982317	0.9931223	0.9989453
0.0	0.9863564	0.9987552	0.9295808	0.9192038	0.97228605	0.98023784	0.9574653	0.9649121	0.78468746	0.9858106
0.0	0.3611726	0.86075485	0.43228397	0.6456929	0.5533092	0.24786417	0.60202545	0.42387652	0.42511314	0.32253674
0.0	0.99818856	0.9993765	0.9897279	0.9987765	0.999255	0.99437535	0.9989267	0.9981756	0.99245024	0.9988539
0.0	0.9918229	0.9985164	0.9712715	0.98290455	0.9839954	0.9061505	0.9951277	0.96790946	0.9861958	0.9771498
0.0	0.9972856	0.9998399	0.9935476	0.9950364	0.9964896	0.99683386	0.9989704	0.9962548	0.9981744	0.9943674
0.0	0.9972856	0.9998399	0.9935476	0.9950364	0.9964896	0.99683386	0.9989704	0.9962548	0.9981744	0.9943674
0.0	0.9987562	0.999385	0.99060094	0.9957119	0.99230427	0.9904885	0.99869317	0.99359	0.99882406	0.9952864
0.0	0.99940026	0.99986434	0.9982399	0.999376	0.99935144	0.99851495	0.999438	0.99882406	0.9996834	0.99903
0.0	0.9848979	0.999158	0.9899856	0.9939797	0.98157585	0.75753146	0.9989906	0.99320614	0.9953668	0.9968681
0.0	0.9918229	0.9985164	0.9712715	0.98290455	0.9839954	0.90615064	0.9951277	0.96790946	0.9861958	0.9771498
0.0	0.9918229	0.9985164	0.9712715	0.98290455	0.9839954	0.90615064	0.9951277	0.96790946	0.9861958	0.9771498
0.0	0.99724483	0.9997261	0.9978623	0.9986767	0.997168	0.9887029	0.99755365	0.99826366	0.9985098	0.99632275
0.0	0.0032779952	0.012199613	0.004412593	0.0053843968	0.008238268	0.00030379195	0.005602795	0.004002492	0.0026961006	0.0034633016
0.0	0.00018516429	0.00049835484	0.002743987	0.35508084	0.01582806	0.0011651459	0.0013871883	0.17379597	0.00023326949	0.1281575
0.0	0.99001265	0.99486095	0.9514536	0.96422964	0.99376994	0.95461935	0.95035845	0.9865991	0.9866175	0.9782321
0.0	0.99001265	0.99486095	0.9514536	0.96422964	0.99376994	0.95461935	0.95035845	0.9865991	0.9866175	0.9782321
0.0	0.99001265	0.99486095	0.9514536	0.96422964	0.99376994	0.95461935	0.95035845	0.9865991	0.9866175	0.9782321
0.0	0.9972856	0.9998399	0.9935476	0.9950364	0.9964896	0.99683386	0.9989704	0.9962548	0.9981744	0.9943674
0.0	0.99001265	0.99486095	0.9514536	0.96422964	0.99376994	0.95461935	0.95035845	0.9865991	0.9866175	0.9782321
0.0	0.9972856	0.9998399	0.9935476	0.9950364	0.9964896	0.99683386	0.9989704	0.9962548	0.9981744	0.9943674
0.0	0.9819681	0.9982595	0.9091348	0.9843724	0.9652061	0.9777739	0.977979	0.9580442	0.9811149	0.8784201
0.0	0.98772717	0.99954444	0.985145	0.99572515	0.9939889	0.99306947	0.99856985	0.99607784	0.99471515	0.9945372
0.0	0.99885535	0.99990654	0.99786514	0.9993868	0.9992867	0.9983876	0.9996031	0.99929166	0.9993919	0.9993463
0.0	0.99845254	0.9999429	0.9987393	0.9992493	0.9989279	0.99902344	0.9983469	0.9984555	0.99737096	0.99957937
0.0	0.99001265	0.99486095	0.9514536	0.96422964	0.99376994	0.95461935	0.95035845	0.9865991	0.9866175	0.9782321
0.0	0.0020607754	0.0055339704	0.00072149193	0.0026431067	0.0030269516	0.0005737673	0.008365622	0.0009522729	0.0028190853	0.0036943199
0.0	0.99001265	0.99486095	0.9514536	0.96422964	0.99376994	0.95461935	0.95035845	0.9865991	0.9866175	0.9782321
0.0	0.99805945	0.9997763	0.9983169	0.9989743	0.9976035	0.9936094	0.99825305	0.99868363	0.9990404	0.99788266
0.0	0.996185	0.9996729	0.9972677	0.99816495	0.99650013	0.98766893	0.99694854	0.9969078	0.9979791	0.99512994
0.0	0.99805945	0.9997763	0.9983169	0.9989743	0.9976035	0.9936094	0.99825305	0.99868363	0.9990404	0.99788266
0.0	0.99001265	0.99486095	0.9514535	0.96422964	0.99376994	0.95461935	0.95035845	0.9865991	0.9866175	0.9782321
0.0	0.99001265	0.99486095	0.9514536	0.96422964	0.99376994	0.95461935	0.95035845	0.9865991	0.9866175	0.9782321
0.0	0.99001265	0.99486095	0.9514536	0.96422964	0.99376994	0.95461935	0.95035845	0.9865991	0.9866175	0.9782321
0.0	0.99001265	0.99486095	0.9514536	0.96422964	0.99376994	0.95461935	0.95035845	0.9865991	0.9866175	0.9782321
0.0	0.99001265	0.99486095	0.9514536	0.96422964	0.99376994	0.95461935	0.95035845	0.9865991	0.9866175	0.9782321
0.0	0.99001265	0.99486095	0.9514536	0.96422964	0.99376994	0.95461935	0.95035845	0.9865991	0.9866175	0.9782321
0.0	0.032276683	0.01626792	0.0140352715	0.0014696065	0.0055962447	0.00514673	0.00069018384	0.006374301	6.616657e-05	0.06624774
0.0	0.99001265	0.99486095	0.9514536	0.96422964	0.99376994	0.95461935	0.95035845	0.9865991	0.9866175	0.9782321
0.0	0.99001265	0.99486095	0.9514536	0.96422964	0.99376994	0.95461935	0.95035845	0.9865991	0.9866175	0.9782321
0.0	0.9987562	0.999385	0.99060094	0.9957119	0.99230427	0.9904885	0.99869317	0.99359	0.99882406	0.9952864
0.0	0.9972856	0.9998399	0.9935476	0.9950364	0.9964896	0.99683386	0.9989704	0.9962548	0.9981744	0.9943674
0.0	0.99001265	0.99486095	0.9514536	0.96422964	0.99376994	0.95461935	0.95035845	0.9865991	0.9866175	0.9782321
0.0	0.13232772	0.053827878	0.015762687	0.022598067	0.007975652	0.028351717	0.0063393903	0.045764454	0.041024007	0.02282672
0.0	0.9987562	0.999385	0.99060094	0.9957119	0.99230427	0.9904885	0.99869317	0.99359	0.99882406	0.9952864
0.0	0.99460465	0.99832624	0.98599595	0.99706465	0.9969062	0.9986696	0.9993406	0.9890191	0.99676514	0.9987458
0.0	0.9861979	0.99612564	0.969104	0.9900299	0.99279696	0.9971921	0.9987853	0.95649767	0.9928697	0.99694175
0.0	0.9863564	0.9987552	0.9295808	0.9192038	0.97228605	0.98023784	0.9574653	0.9649121	0.78468746	0.9858106
0.0	0.99001265	0.99486095	0.9514536	0.96422964	0.99376994	0.95461935	0.95035845	0.9865991	0.9866175	0.9782321
0.0	0.99818856	0.9993765	0.9897279	0.9987765	0.999255	0.99437535	0.9989267	0.9981756	0.99245024	0.9988539
0.0	0.9995148	0.999897	0.9985788	0.9989016	0.99915254	0.99846965	0.9993629	0.99934167	0.99970573	0.9995505
0.0	0.026134025	0.019935304	0.0038730705	0.0024917568	0.0037595853	0.0070765996	0.00033900014	0.0134201525	9.3729e-05	0.01596101
0.0	0.0038747764	0.048520498	0.00610204	0.0059990813	0.01378259	0.0005023956	0.01054109	0.008516089	0.01065421	0.005670048
0.0	0.99001265	0.99486095	0.9514536	0.96422964	0.99376994	0.95461935	0.95035845	0.9865991	0.9866175	0.9782321
0.0	0.9967956	0.999746	0.99723524	0.99883145	0.99813205	0.9897451	0.99923646	0.99726784	0.99616456	0.99931157
0.0	0.99001265	0.99486095	0.9514536	0.96422964	0.99376994	0.95461935	0.95035845	0.9865991	0.9866175	0.9782321
0.0	0.99001265	0.99486095	0.9514536	0.96422964	0.99376994	0.95461935	0.95035845	0.9865991	0.9866175	0.9782321
0.0	0.9995148	0.999897	0.9985788	0.9989016	0.99915254	0.99846965	0.9993629	0.99934167	0.99970573	0.9995505
0.0	0.99001265	0.99486095	0.9514536	0.96422964	0.99376994	0.95461935	0.95035845	0.9865991	0.9866175	0.9782321
0.0	0.026134025	0.019935304	0.0038730705	0.0024917556	0.003759587	0.0070765996	0.00033900014	0.013420158	9.3729e-05	0.01596101
0.0	0.99001265	0.99486095	0.9514536	0.96422964	0.99376994	0.95461935	0.95035845	0.9865991	0.9866175	0.9782321
0.0	0.026134025	0.04142329	0.008585336	0.0060975133	0.014200929	0.015429556	0.00080175465	0.0134201525	0.0002691333	0.07326598
0.0	0.99001265	0.681746	0.11082893	0.08598277	0.34783727	0.00027327135	0.07677364	0.9865991	0.121948175	0.070527285
0.0	0.99001265	0.99486095	0.9514536	0.96422964	0.99376994	0.95461935	0.95035845	0.9865991	0.9866175	0.9782321
0.0	0.99001265	0.99486095	0.9514536	0.96422964	0.99376994	0.95461935	0.95035845	0.9865991	0.9866175	0.9782321
0.0	0.9995148	0.999897	0.9985788	0.9989016	0.99915254	0.99846965	0.9993629	0.99934167	0.99970573	0.9995505
0.0	0.99001265	0.99486095	0.9514536	0.96422964	0.99376994	0.95461935	0.95035845	0.9865991	0.9866175	0.9782321
0.0	0.99001265	0.99486095	0.9514536	0.96422964	0.99376994	0.95461935	0.95035845	0.9865991	0.9866175	0.9782321
0.0	0.99001265	0.99486095	0.9514536	0.96422964	0.99376994	0.95461935	0.95035845	0.9865991	0.9866175	0.9782321
0.0	0.9995148	0.999897	0.9985788	0.9989016	0.99915254	0.99846965	0.9993629	0.99934167	0.99970573	0.9995505
0.0	0.99001265	0.99486095	0.9514536	0.96422964	0.99376994	0.95461935	0.95035845	0.9865991	0.9866175	0.9782321
0.0	0.0020607754	0.005533973	0.00072149193	0.0026431056	0.0030269497	0.0005737673	0.008365622	0.0009522729	0.0028190853	0.0036943199
0.0	0.99001265	0.99486095	0.9514536	0.96422964	0.99376994	0.95461935	0.95035845	0.9865991	0.9866175	0.9782321
0.0	0.99001265	0.99486095	0.9514536	0.96422964	0.99376994	0.95461935	0.95035845	0.9865991	0.9866175	0.9782321
0.0	0.99001265	0.99486095	0.9514536	0.96422964	0.99376994	0.95461935	0.95035845	0.9865991	0.9866175	0.9782321
0.0	0.0054726787	0.059959948	0.007620691	0.008298494	0.017630665	0.0006798568	0.014559998	0.014744357	0.011397344	0.0075544626
0.0	0.0054726815	0.059959978	0.0076206946	0.008298494	0.017630665	0.0006798568	0.014560011	0.014744357	0.011397344	0.0075544557
0.0	0.9655978	8.303488e-05	0.21784124	0.5032904	0.0044909744	0.10329422	0.0051973797	0.9937437	0.35410723	0.0001681144
0.0	0.9655978	8.303488e-05	0.21784124	0.5032904	0.0044909744	0.10329422	0.0051973797	0.9937437	0.35410723	0.0001681144
0.0	0.9995148	0.9999018	0.99865425	0.99902785	0.99921143	0.9985561	0.9993699	0.99938726	0.9997197	0.9995716
0.0	0.99001265	0.99486095	0.9514536	0.96422964	0.99376994	0.95461935	0.95035845	0.9865991	0.9866175	0.9782321
0.0	0.99001265	0.99486095	0.9514536	0.96422964	0.99376994	0.95461935	0.95035845	0.9865991	0.9866175	0.9782321
0.0	0.25351077	0.84116507	0.23312879	0.19816874	0.057893194	0.7092345	0.002552471	0.011394949	0.8267156	0.55016404
0.0	0.9996531	0.9999217	0.9992618	0.99976677	0.9997161	0.9987715	0.9996257	0.9994382	0.99960047	0.99965847
0.0	0.99001265	0.99486095	0.9514536	0.96422964	0.99376994	0.95461935	0.95035845	0.9865991	0.9866175	0.9782321
0.0	0.99981934	0.9997893	0.9973193	0.999516	0.9988035	0.9982664	0.9997248	0.99954444	0.9996772	0.99950874
0.0	0.99001265	0.99486095	0.9514535	0.96422964	0.99376994	0.95461935	0.95035845	0.9865991	0.9866175	0.9782321
0.0	0.9995148	0.999897	0.9985788	0.9989016	0.99915254	0.99846965	0.9993629	0.99934167	0.99970573	0.9995505
0.0	0.0022321153	0.009373342	0.0035037715	0.0037572768	0.006386272	0.00027905658	0.0038285495	0.002310462	0.0021277051	0.0026675353
0.0	0.13655764	0.56701714	0.114705525	0.079225995	0.027903084	0.10134855	0.6364835	0.018194309	0.26561794	0.07859853
0.0	0.97290874	0.9968328	0.8993593	0.92783076	0.985696	0.57139796	0.95277464	0.94904447	0.98226434	0.9807227
0.0	0.99001265	0.99486095	0.9514536	0.96422964	0.99376994	0.95461935	0.95035845	0.9865991	0.9866175	0.9782321
0.0	0.005446412	0.062213488	0.00803095	0.008694341	0.01378259	0.00066542986	0.01519054	0.012737907	0.014320558	0.00735387
0.0	0.0032315827	0.003903008	0.02465677	0.012785848	0.99376994	0.00015116036	0.0035604988	0.0034070977	0.000112463145	0.0005455922
0.0	0.25262776	0.54859334	0.11922562	0.25188062	0.599437	0.08784249	0.40662146	0.18745755	0.13478644	0.2422865
0.0	0.99001265	0.99486095	0.9514536	0.96422964	0.99376994	0.95461935	0.95035845	0.9865991	0.9866175	0.9782321
0.0	0.99001265	0.99486095	0.9514536	0.96422964	0.99376994	0.95461935	0.95035845	0.9865991	0.9866175	0.9782321
0.0	0.9974396	0.99967957	0.99412185	0.9981615	0.99811965	0.99806327	0.9985891	0.9977176	0.9961702	0.9975746
0.0	0.018521644	4.837216e-05	0.11367915	0.2828065	0.006655611	0.020813515	0.0039419415	0.0057121217	0.00043749367	0.44058862
0.0	0.24139771	0.8676933	0.24910036	0.55325055	0.5136831	0.81493324	0.9278643	0.65071	0.725513	0.6530108
0.0	0.996185	0.9996729	0.9972677	0.99816495	0.99650013	0.98766893	0.99694854	0.9969078	0.9979791	0.99512994
0.0	0.99001265	0.99486095	0.9514536	0.96422964	0.99376994	0.95461935	0.95035845	0.9865991	0.9866175	0.9782321
0.0	0.9938279	0.99954754	0.9954802	0.995707	0.99447143	0.9884808	0.9986234	0.9914561	0.991089	0.99818736
0.0	0.99940026	0.99986434	0.9982399	0.999376	0.99935144	0.99851495	0.999438	0.99882406	0.9996834	0.99903
0.0	0.99001265	0.99486095	0.9514535	0.96422964	0.99376994	0.95461935	0.95035845	0.9865991	0.9866175	0.9782321
0.0	0.0008872231	0.0005105615	0.004519477	0.0021006055	0.07150134	4.750455e-05	0.0087234005	0.0042004623	0.020336328	0.046734888
0.0	0.959159	0.99825567	0.97667545	0.97289014	0.9719963	0.9876988	0.9912616	0.95987445	0.9731838	0.99338645
0.0	0.9980987	0.9995265	0.99791723	0.99667895	0.9973597	0.9978243	0.99854004	0.99514514	0.99720937	0.99774456
0.0	0.9995148	0.999897	0.9985788	0.9989016	0.99915254	0.99846965	0.9993629	0.99934167	0.99970573	0.9995505
0.0	0.99001265	0.99486095	0.9514536	0.96422964	0.99376994	0.95461935	0.95035845	0.9865991	0.9866175	0.9782321
0.0	0.9981845	0.9997322	0.9985171	0.99901724	0.9976017	0.9930335	0.99793303	0.9988342	0.9989724	0.9974765
0.0	0.6392953	0.65884906	0.36472297	0.54035926	0.61865646	0.272059	0.7848993	0.45228332	0.47638476	0.8243448
0.0	0.9995148	0.999897	0.9985788	0.9989016	0.99915254	0.99846965	0.9993629	0.99934167	0.99970573	0.9995505
0.0	0.9995148	0.999897	0.9985788	0.9989016	0.99915254	0.99846965	0.9993629	0.99934167	0.99970573	0.9995505
0.0	0.996185	0.9996729	0.9972677	0.99816495	0.99650013	0.98766893	0.99694854	0.9969078	0.9979791	0.99512994
0.0	0.6558156	0.9718327	0.9061564	0.7571338	0.6504825	0.9094617	0.9048851	0.6753189	0.62587106	0.98141325
0.0	0.99818856	0.9993765	0.9897279	0.9987765	0.999255	0.99437535	0.9989267	0.9981756	0.99245024	0.9988539
0.0	0.9972856	0.9998399	0.9935476	0.9950364	0.9964896	0.99683386	0.9989704	0.9962548	0.9981744	0.9943674
0.0	0.9918229	0.9985164	0.9712715	0.98290455	0.9839954	0.90615064	0.9951277	0.96790946	0.9861958	0.9771498
0.0	0.7969832	0.98058563	0.6469852	0.010444376	0.57807094	0.461134	0.39749128	0.9017822	0.0029559683	0.39278054
0.0	0.9972856	0.9998399	0.9935476	0.9950364	0.9964896	0.99683386	0.9989704	0.9962548	0.9981744	0.9943674
0.0	0.5837237	0.89852685	0.2777967	0.00059265376	0.013399636	0.02895467	0.4446489	0.21344341	0.3089092	0.31834912
0.0	2.5867159e-05	0.00025061387	0.0002121069	0.00992302	0.0004887203	1.43888965e-05	0.00013587688	0.00017615309	0.00012442618	7.0402624e-05
0.0	0.3444072	0.6810098	0.13484687	0.29347116	0.70090663	0.10320923	0.4726594	0.23559688	0.18276641	0.31482598
0.0	0.0077075707	0.08243513	0.013404693	0.010632804	0.022045296	0.0008968398	0.021903086	0.015679147	0.01724133	0.008252824
0.0	0.99001265	0.99486095	0.9514535	0.96422964	0.99376994	0.95461935	0.95035845	0.9865991	0.9866175	0.9782321
0.0	0.99001265	0.99486095	0.9514536	0.96422964	0.99376994	0.95461935	0.95035845	0.9865991	0.9866175	0.9782321
0.0	0.99001265	0.99486095	0.9514536	0.96422964	0.99376994	0.95461935	0.95035845	0.9865991	0.9866175	0.9782321
0.0	0.99001265	0.99486095	0.9514536	0.96422964	0.99376994	0.95461935	0.95035845	0.9865991	0.9866175	0.9782321
0.0	0.99001265	0.99486095	0.9514536	0.96422964	0.99376994	0.95461935	0.95035845	0.9865991	0.9866175	0.9782321
0.0	0.9995148	0.999897	0.9985788	0.9989016	0.99915254	0.99846965	0.9993629	0.99934167	0.99970573	0.9995505
0.0	0.99885535	0.99990654	0.99786514	0.9993868	0.9992867	0.9983876	0.9996031	0.99929166	0.9993919	0.9993463
0.0	0.99001265	0.99486095	0.9514536	0.96422964	0.99376994	0.95461935	0.95035845	0.9865991	0.9866175	0.9782321
0.0	0.9995148	0.999897	0.9985788	0.9989016	0.99915254	0.99846965	0.9993629	0.99934167	0.99970573	0.9995505
0.0	0.026134025	0.019935314	0.0038730705	0.0024917556	0.003759587	0.007076603	0.00033900014	0.0134201525	9.3729e-05	0.01596101
0.0	0.99001265	0.99486095	0.9514536	0.96422964	0.99376994	0.95461935	0.95035845	0.9865991	0.9866175	0.9782321
0.0	0.99001265	0.99486095	0.9514536	0.96422964	0.99376994	0.95461935	0.95035845	0.9865991	0.9866175	0.9782321
0.0	0.99001265	0.99486095	0.9514536	0.96422964	0.99376994	0.95461935	0.95035845	0.9865991	0.9866175	0.9782321
0.0	0.9995148	0.999897	0.9985788	0.9989016	0.99915254	0.99846965	0.9993629	0.99934167	0.99970573	0.9995505
0.0	0.99001265	0.99486095	0.9514536	0.96422964	0.99376994	0.95461935	0.95035845	0.9865991	0.9866175	0.9782321
0.0	0.99001265	0.99486095	0.9514536	0.96422964	0.99376994	0.95461935	0.95035845	0.9865991	0.9866175	0.9782321
0.0	0.99001265	0.99486095	0.9514536	0.96422964	0.99376994	0.95461935	0.95035845	0.9865991	0.9866175	0.9782321
0.0	0.99001265	0.99486095	0.9514536	0.96422964	0.99376994	0.95461935	0.95035845	0.9865991	0.9866175	0.9782321
0.0	0.9995148	0.999897	0.9985788	0.9989016	0.99915254	0.99846965	0.9993629	0.99934167	0.99970573	0.9995505
0.0	0.9995148	0.999897	0.9985788	0.9989016	0.99915254	0.99846965	0.9993629	0.99934167	0.99970573	0.9995505
0.0	0.99001265	0.99486095	0.9514535	0.96422964	0.99376994	0.95461935	0.95035845	0.9865991	0.9866175	0.9782321
0.0	0.99001265	0.99486095	0.9514536	0.96422964	0.99376994	0.95461935	0.95035845	0.9865991	0.9866175	0.9782321
0.0	0.99001265	0.99486095	0.9514536	0.96422964	0.99376994	0.95461935	0.95035845	0.9865991	0.9866175	0.9782321
0.0	0.99001265	0.99486095	0.9514536	0.96422964	0.99376994	0.95461935	0.95035845	0.9865991	0.9866175	0.9782321
0.0	0.99001265	0.99486095	0.9514536	0.96422964	0.99376994	0.95461935	0.95035845	0.9865991	0.9866175	0.9782321
0.0	0.99001265	0.99486095	0.9514536	0.96422964	0.99376994	0.95461935	0.95035845	0.9865991	0.9866175	0.9782321
0.0	0.9967956	0.999746	0.99723524	0.99883145	0.99813205	0.9897451	0.99923646	0.99726784	0.99616456	0.99931157
0.0	0.9995148	0.999897	0.9985788	0.9989016	0.99915254	0.99846965	0.9993629	0.99934167	0.99970573	0.9995505
0.0	0.99001265	0.99486095	0.9514535	0.96422964	0.99376994	0.95461935	0.95035845	0.9865991	0.9866175	0.9782321
0.0	0.99001265	0.99486095	0.9514536	0.96422964	0.99376994	0.95461935	0.95035845	0.9865991	0.9866175	0.9782321
0.0	0.419003	0.8871498	0.35187078	0.5833567	0.52736145	0.24480161	0.83302474	0.38403475	0.37633148	0.54618484
0.0	0.99937147	0.99985504	0.99713194	0.99801314	0.9987644	0.99145836	0.99912196	0.99856746	0.9995116	0.999209
0.0	9.7694996e-05	0.01907224	0.0010995636	0.00932756	0.0013240365	0.0016587614	0.007752866	0.00014626872	0.00056972186	0.004656613
0.0	0.99001265	0.99486095	0.9514536	0.96422964	0.99376994	0.95461935	0.95035845	0.9865991	0.9866175	0.9782321
0.0	0.99001265	0.99486095	0.9514536	0.96422964	0.99376994	0.95461935	0.95035845	0.9865991	0.9866175	0.9782321
0.0	0.9995148	0.999897	0.9985788	0.9989016	0.99915254	0.99846965	0.9993629	0.99934167	0.99970573	0.9995505
0.0	0.99001265	0.99486095	0.9514536	0.96422964	0.99376994	0.95461935	0.95035845	0.9865991	0.9866175	0.9782321
0.0	0.99001265	0.99486095	0.9514536	0.96422964	0.99376994	0.95461935	0.95035845	0.9865991	0.9866175	0.9782321
0.0	2.3040388e-05	0.00054438965	0.00025166912	0.00046669634	0.000133918	6.5264736e-05	0.00019731311	5.4650216e-05	0.0001565638	0.00010857289
0.0	0.99001265	0.99486095	0.9514536	0.96422964	0.99376994	0.95461935	0.95035845	0.9865991	0.9866175	0.9782321
0.0	0.9967956	0.999746	0.99723524	0.99883145	0.99813205	0.9897451	0.99923646	0.99726784	0.99616456	0.99931157
0.0	0.99001265	0.99486095	0.9514536	0.96422964	0.99376994	0.95461935	0.95035845	0.9865991	0.9866175	0.9782321
0.0	0.99001265	0.99486095	0.9514536	0.96422964	0.99376994	0.95461935	0.95035845	0.9865991	0.9866175	0.9782321
0.0	0.9967956	0.999746	0.99723524	0.99883145	0.99813205	0.9897451	0.99923646	0.99726784	0.99616456	0.99931157
0.0	0.9995148	0.999897	0.9985788	0.9989016	0.99915254	0.99846965	0.9993629	0.99934167	0.99970573	0.9995505
0.0	0.99001265	0.99486095	0.9514535	0.96422964	0.99376994	0.95461935	0.95035845	0.9865991	0.9866175	0.9782321
0.0	0.99001265	0.99486095	0.9514536	0.96422964	0.99376994	0.95461935	0.95035845	0.9865991	0.9866175	0.9782321
0.0	0.9992299	0.9998957	0.99854904	0.999549	0.9993468	0.99889743	0.9996094	0.99881136	0.999772	0.9988857
0.0	0.99595684	0.99889034	0.99480826	0.99688953	0.99596536	0.9954151	0.9987999	0.99538535	0.9989681	0.9972747
0.0	0.99001265	0.99486095	0.9514536	0.96422964	0.99376994	0.95461935	0.95035845	0.9865991	0.9866175	0.9782321
0.0	0.99001265	0.99486095	0.9514536	0.96422964	0.99376994	0.95461935	0.95035845	0.9865991	0.9866175	0.9782321
0.0	0.9967956	0.999746	0.99723524	0.99883145	0.99813205	0.9897451	0.99923646	0.99726784	0.99616456	0.99931157
0.0	0.9995148	0.999897	0.9985788	0.9989016	0.99915254	0.99846965	0.9993629	0.99934167	0.99970573	0.9995505
0.0	0.99001265	0.99486095	0.9514536	0.96422964	0.99376994	0.95461935	0.95035845	0.9865991	0.9866175	0.9782321
0.0	0.99001265	0.99486095	0.9514536	0.96422964	0.99376994	0.95461935	0.95035845	0.9865991	0.9866175	0.9782321
0.0	0.99001265	0.99486095	0.9514536	0.96422964	0.99376994	0.95461935	0.95035845	0.9865991	0.9866175	0.9782321
0.0	0.99001265	0.99486095	0.9514536	0.96422964	0.99376994	0.95461935	0.95035845	0.9865991	0.9866175	0.9782321
0.0	0.99818856	0.9993765	0.9897279	0.9987765	0.999255	0.99437535	0.9989267	0.9981756	0.99245024	0.9988539
0.0	0.99818856	0.9993765	0.9897279	0.9987765	0.999255	0.99437535	0.9989267	0.9981756	0.99245024	0.9988539
0.0	0.9972856	0.9998399	0.9935476	0.9950364	0.9964896	0.99683386	0.9989704	0.9962548	0.9981744	0.9943674
0.0	0.9972856	0.9998399	0.9935476	0.9950364	0.9964896	0.99683386	0.9989704	0.9962548	0.9981744	0.9943674
0.0	0.9967956	0.999746	0.99723524	0.99883145	0.99813205	0.9897451	0.99923646	0.99726784	0.99616456	0.99931157
0.0	0.99001265	0.99486095	0.9514536	0.96422964	0.99376994	0.95461935	0.95035845	0.9865991	0.9866175	0.9782321
0.0	0.9995148	0.999897	0.9985788	0.9989016	0.99915254	0.99846965	0.9993629	0.99934167	0.99970573	0.9995505
0.0	0.99001265	0.99486095	0.9514536	0.96422964	0.99376994	0.95461935	0.95035845	0.9865991	0.9866175	0.9782321
0.0	0.99001265	0.99486095	0.9514536	0.96422964	0.99376994	0.95461935	0.95035845	0.9865991	0.9866175	0.9782321
0.0	0.9918229	0.9985164	0.9712715	0.98290455	0.9839954	0.90615064	0.9951277	0.96790946	0.9861958	0.9771498
0.0	0.9918229	0.9985164	0.9712715	0.98290455	0.9839954	0.90615064	0.9951277	0.96790946	0.9861958	0.9771499
0.0	0.6774093	0.9314859	0.15540382	0.71656203	0.75819784	0.48511147	0.47223654	0.39151663	0.66107726	0.55967104
0.0	0.99001265	0.99486095	0.9514536	0.96422964	0.99376994	0.95461935	0.95035845	0.9865991	0.9866175	0.9782321
0.0	0.99001265	0.99486095	0.9514536	0.96422964	0.99376994	0.95461935	0.95035845	0.9865991	0.9866175	0.9782321
0.0	0.9972856	0.9998399	0.9935476	0.9950364	0.9964896	0.99683386	0.9989704	0.9962548	0.9981744	0.9943674
0.0	0.9972856	0.9998399	0.9935476	0.9950364	0.9964896	0.99683386	0.9989704	0.9962548	0.9981744	0.9943674
0.0	0.99001265	0.99486095	0.9514535	0.96422964	0.99376994	0.95461935	0.95035845	0.9865991	0.9866175	0.9782321
0.0	0.99001265	0.99486095	0.9514536	0.96422964	0.99376994	0.95461935	0.95035845	0.9865991	0.9866175	0.9782321
0.0	0.99001265	0.99486095	0.9514536	0.96422964	0.99376994	0.95461935	0.95035845	0.9865991	0.9866175	0.9782321
0.0	0.99001265	0.99486095	0.9514536	0.96422964	0.99376994	0.95461935	0.95035845	0.9865991	0.9866175	0.9782321
0.0	0.99001265	0.99486095	0.9514536	0.96422964	0.99376994	0.95461935	0.95035845	0.9865991	0.9866175	0.9782321
0.0	0.9995148	0.999897	0.9985788	0.9989016	0.99915254	0.99846965	0.9993629	0.99934167	0.99970573	0.9995505
0.0	0.8563613	0.9490227	0.36641976	0.95260316	0.9007046	0.79742986	0.9666567	0.92585754	0.8630713	0.9047321
0.0	0.071985625	0.393777	0.07121805	0.14144142	0.26308572	0.05204031	0.28844672	0.07557789	0.10117366	0.19375303
0.0	0.0060604857	0.08286069	0.008222162	0.011226751	0.018288054	0.00069809693	0.018816413	0.01874869	0.018787151	0.010398879
0.0	0.77477515	0.7538209	0.12915808	0.63536215	0.7238692	0.46466076	0.5321009	0.28493616	0.31149995	0.45968
0.0	0.07198564	0.393777	0.07121805	0.14144143	0.26308566	0.05204031	0.28844678	0.07557789	0.10117366	0.19375303
0.0	0.9942932	0.9983198	0.9401676	0.99569607	0.99441177	0.9884453	0.9978523	0.9898657	0.9904038	0.99586606
0.0	0.99001265	0.99486095	0.9514536	0.96422964	0.99376994	0.95461935	0.95035845	0.9865991	0.9866175	0.9782321
0.0	0.99001265	0.99486095	0.9514536	0.96422964	0.99376994	0.95461935	0.95035845	0.9865991	0.9866175	0.9782321
0.0	0.99940026	0.99986434	0.9982399	0.999376	0.99935144	0.99851495	0.999438	0.99882406	0.9996834	0.99903
0.0	0.9970716	0.99927276	0.9963282	0.9967597	0.9967668	0.9950506	0.999154	0.99754	0.9989568	0.9972153
0.0	0.9995148	0.999897	0.9985788	0.9989016	0.99915254	0.99846965	0.9993629	0.99934167	0.99970573	0.9995505
0.0	0.99001265	0.99486095	0.9514536	0.96422964	0.99376994	0.95461935	0.95035845	0.9865991	0.9866175	0.9782321
0.0	0.99001265	0.99486095	0.9514536	0.96422964	0.99376994	0.95461935	0.95035845	0.9865991	0.9866175	0.9782321
0.0	0.99001265	0.99486095	0.9514536	0.96422964	0.99376994	0.95461935	0.95035845	0.9865991	0.9866175	0.9782321
0.0	0.9995148	0.999897	0.9985788	0.9989016	0.99915254	0.99846965	0.9993629	0.99934167	0.99970573	0.9995505
0.0	0.9995148	0.999897	0.9985788	0.9989016	0.99915254	0.99846965	0.9993629	0.99934167	0.99970573	0.9995505
0.0	0.99001265	0.99486095	0.9514535	0.96422964	0.99376994	0.95461935	0.95035845	0.9865991	0.9866175	0.9782321
0.0	0.99001265	0.99486095	0.9514536	0.96422964	0.99376994	0.95461935	0.95035845	0.9865991	0.9866175	0.9782321
0.0	0.99001265	0.99486095	0.9514536	0.96422964	0.99376994	0.95461935	0.95035845	0.9865991	0.9866175	0.9782321
0.0	0.99001265	0.99486095	0.9514536	0.96422964	0.99376994	0.95461935	0.95035845	0.9865991	0.9866175	0.9782321
0.0	0.99001265	0.99486095	0.9514536	0.96422964	0.99376994	0.95461935	0.95035845	0.9865991	0.9866175	0.9782321
0.0	0.99001265	0.99486095	0.9514536	0.96422964	0.99376994	0.95461935	0.95035845	0.9865991	0.9866175	0.9782321
0.0	0.9995148	0.999897	0.9985788	0.9989016	0.99915254	0.99846965	0.9993629	0.99934167	0.99970573	0.9995505
0.0	2.3040366e-05	0.00054438965	0.00025166912	0.00046669634	0.000133918	6.526468e-05	0.00019731311	5.4650216e-05	0.0001565638	0.00010857289
0.0	0.026134025	0.019935308	0.0038730705	0.0024917556	0.0037595853	0.007076603	0.00033900014	0.013420158	9.3729e-05	0.01596101
0.0	0.9995148	0.999897	0.9985788	0.9989016	0.99915254	0.99846965	0.9993629	0.99934167	0.99970573	0.9995505
0.0	2.3040388e-05	0.00054438965	0.00025166912	0.0004666961	0.000133918	6.526468e-05	0.00019731311	5.4650216e-05	0.0001565638	0.00010857289
0.0	0.026134025	0.019935308	0.0038730705	0.0024917568	0.003759587	0.0070765996	0.00033900014	0.0134201525	9.3728915e-05	0.015961016
0.0	0.9995148	0.999897	0.9985788	0.9989016	0.99915254	0.99846965	0.9993629	0.99934167	0.99970573	0.9995505
0.0	0.99001265	0.99486095	0.9514536	0.96422964	0.99376994	0.95461935	0.95035845	0.9865991	0.9866175	0.9782321
0.0	0.99001265	0.99486095	0.9514536	0.96422964	0.99376994	0.95461935	0.95035845	0.9865991	0.9866175	0.9782321
0.0	0.99001265	0.99486095	0.9514536	0.96422964	0.99376994	0.95461935	0.95035845	0.9865991	0.9866175	0.9782321
0.0	0.99001265	0.99486095	0.9514536	0.96422964	0.99376994	0.95461935	0.95035845	0.9865991	0.9866175	0.9782321
0.0	0.99001265	0.99486095	0.9514536	0.96422964	0.99376994	0.95461935	0.95035845	0.9865991	0.9866175	0.9782321
0.0	0.99001265	0.99486095	0.9514536	0.96422964	0.99376994	0.95461935	0.95035845	0.9865991	0.9866175	0.9782321
0.0	0.9995148	0.999897	0.9985788	0.9989016	0.99915254	0.99846965	0.9993629	0.99934167	0.99970573	0.9995505
0.0	0.99001265	0.99486095	0.9514536	0.96422964	0.99376994	0.95461935	0.95035845	0.9865991	0.9866175	0.9782321
0.0	0.9995148	0.999897	0.9985788	0.9989016	0.99915254	0.99846965	0.9993629	0.99934167	0.99970573	0.9995505
0.0	0.026134025	0.019935304	0.0038730705	0.0024917556	0.0037595853	0.0070765996	0.00033900014	0.0134201525	9.3729e-05	0.01596101
0.0	0.99885535	0.99990654	0.99786514	0.9993868	0.9992867	0.9983876	0.9996031	0.99929166	0.9993919	0.9993463
0.0	0.99818856	0.9993765	0.9897279	0.9987765	0.999255	0.99437535	0.9989267	0.9981756	0.99245024	0.9988539
0.0	0.9972856	0.9998399	0.9935476	0.9950364	0.9964896	0.99683386	0.9989704	0.9962548	0.9981744	0.9943674
0.0	0.90165937	0.9723828	0.65510744	0.91672283	0.857867	0.8771019	0.9556498	0.8609258	0.96085685	0.8579281
0.0	0.9825921	0.9980427	0.9477564	0.95095617	0.9680839	0.9350274	0.98474574	0.97917354	0.9857093	0.9754701
0.0	0.9918229	0.9985164	0.9712715	0.98290455	0.9839954	0.90615064	0.9951277	0.96790946	0.9861958	0.9771498
0.0	0.9972856	0.9998399	0.9935476	0.9950364	0.9964896	0.99683386	0.9989704	0.9962548	0.9981744	0.9943674
0.0	0.9992175	0.9999232	0.99854785	0.9995819	0.9994661	0.99883217	0.99966586	0.9995484	0.9995541	0.9995521
0.0	0.99001265	0.99486095	0.9514536	0.96422964	0.99376994	0.95461935	0.95035845	0.9865991	0.9866175	0.9782321
0.0	0.99001265	0.99486095	0.9514536	0.96422964	0.99376994	0.95461935	0.95035845	0.9865991	0.9866175	0.9782321
0.0	0.99001265	0.99486095	0.9514536	0.96422964	0.99376994	0.95461935	0.95035845	0.9865991	0.9866175	0.9782321
0.0	0.0064352695	0.056808066	0.00812705	0.0069759735	0.01789648	0.0007456668	0.011270817	0.009921986	0.0150640085	0.009515311
0.0	0.99818856	0.9993765	0.9897279	0.9987765	0.999255	0.99437535	0.9989267	0.9981756	0.99245024	0.9988539
0.0	0.99818856	0.9993765	0.9897279	0.9987765	0.999255	0.99437535	0.9989267	0.9981756	0.99245024	0.9988539
0.0	0.9972856	0.9998399	0.9935476	0.9950364	0.9964896	0.99683386	0.9989704	0.9962548	0.9981744	0.9943674
0.0	0.9972856	0.9998399	0.9935476	0.9950364	0.9964896	0.99683386	0.9989704	0.9962548	0.9981744	0.9943674
0.0	0.9947672	0.9988944	0.9797285	0.9864129	0.98901343	0.9337993	0.9966714	0.97472465	0.991433	0.9845218
0.0	0.9972856	0.9998399	0.9935476	0.9950364	0.9964896	0.99683386	0.9989704	0.9962548	0.9981744	0.9943674
0.0	0.9918229	0.9985164	0.9712715	0.98290455	0.9839954	0.90615064	0.9951277	0.96790946	0.9861958	0.9771499
0.0	0.9972856	0.9998399	0.9935476	0.9950364	0.9964896	0.99683386	0.9989704	0.9962548	0.9981744	0.9943674
0.0	0.99818856	0.9993765	0.9897279	0.9987765	0.999255	0.99437535	0.9989267	0.9981756	0.99245024	0.9988539
0.0	0.9972856	0.9998399	0.9935476	0.9950364	0.9964896	0.99683386	0.9989704	0.9962548	0.9981744	0.9943674
0.0	0.9972856	0.9998399	0.9935476	0.9950364	0.9964896	0.99683386	0.9989704	0.9962548	0.9981744	0.9943674
0.0	0.9918229	0.9985164	0.9712715	0.98290455	0.9839954	0.90615064	0.9951277	0.96790946	0.9861958	0.9771499
0.0	0.99001265	0.99486095	0.9514536	0.96422964	0.99376994	0.95461935	0.95035845	0.9865991	0.9866175	0.9782321
0.0	0.99827194	0.9986744	0.98015517	0.9994273	0.9935796	0.993554	0.9926952	0.9990772	0.99849975	0.997031
0.0	0.00013372111	4.992015e-05	0.00015324527	0.00062144705	0.0007639214	8.972519e-05	0.0005118155	0.00016641634	0.00012664052	0.00013197992
0.0	0.9999263	0.9985493	0.6509696	0.9970901	0.99393094	0.9683232	0.9882266	0.9899873	0.9794509	0.9979037
0.0	0.29715344	0.5702984	0.25739804	0.47265473	0.09577188	0.13013831	0.80230606	0.27885225	0.91692746	0.36345553
0.0	0.29715344	0.5702984	0.25739804	0.4726546	0.095771894	0.13013834	0.80230606	0.27885225	0.91692746	0.36345556
0.0	0.99001265	0.99486095	0.9514535	0.96422964	0.99376994	0.95461935	0.95035845	0.9865991	0.9866175	0.9782321
0.0	0.99001265	0.99486095	0.9514535	0.96422964	0.99376994	0.95461935	0.95035845	0.9865991	0.9866175	0.9782321
0.0	0.99001265	0.99486095	0.9514535	0.96422964	0.99376994	0.95461935	0.95035845	0.9865991	0.9866175	0.9782321
0.0	0.99001265	0.99486095	0.9514535	0.96422964	0.99376994	0.95461935	0.95035845	0.9865991	0.9866175	0.9782321
0.0	0.43073198	0.97069824	0.11510746	0.8171813	0.48787758	0.29556182	0.8210209	0.80404276	0.4704186	0.66136163
0.0	0.9871831	0.9670929	0.9585392	0.9904818	0.9867749	0.9981275	0.9659573	0.97627604	0.9848948	0.9978865
0.0	0.058633372	0.66959465	0.035638798	0.30554217	0.039245803	0.010396283	0.09746864	0.31995982	0.043384884	0.114419125
0.0	0.99001265	0.99486095	0.9514536	0.96422964	0.99376994	0.95461935	0.95035845	0.9865991	0.9866175	0.9782321
0.0	0.99959415	0.99990034	0.9983229	0.99876404	0.9992925	0.9958683	0.99940264	0.9993826	0.99968886	0.9996152
0.0	0.99937147	0.99985504	0.99713194	0.99801314	0.9987644	0.99145836	0.99912196	0.99856746	0.9995116	0.999209
0.0	0.9988231	0.9996493	0.99793756	0.99881834	0.9971685	0.9969584	0.99858993	0.9986872	0.9989003	0.9979963
0.0	0.6009406	0.83784693	0.33678663	0.55207694	0.56705433	0.16122533	0.7256621	0.45625523	0.45320657	0.61666614
0.0	0.9757573	0.9895969	0.780768	0.9728358	0.9820341	0.95652306	0.99047256	0.92048913	0.937349	0.96327657
0.0	0.9480361	0.99421716	0.8802609	0.97137636	0.96097785	0.92926764	0.99440235	0.9374134	0.94218886	0.96811634
0.0	0.99808276	0.99765414	0.9986656	0.9985317	0.9978224	0.99800235	0.99795145	0.9972945	0.99713945	0.9998776
0.0	0.99858814	0.9998815	0.99681467	0.99640226	0.9976814	0.99821436	0.9992889	0.998304	0.9989241	0.99685353
0.0	0.99911493	0.99989927	0.99845016	0.99908054	0.99916875	0.9984415	0.9997688	0.998863	0.99989736	0.99979585
0.0	0.9988611	0.9998896	0.9924385	0.99718297	0.9984641	0.98870075	0.99943286	0.99520063	0.99952376	0.99957937
0.0	0.9989831	0.99989617	0.9927336	0.99726886	0.9986432	0.99011326	0.9994221	0.9954413	0.9995937	0.99957687
0.0	0.99815506	0.9997683	0.9979809	0.998955	0.9986229	0.99849653	0.99952054	0.99903417	0.99942183	0.99942905
0.0	0.85885364	0.7232031	0.5339435	0.37641186	0.010333545	0.645137	0.68938845	0.6895817	0.4110515	0.37693506
0.0	0.85885364	0.7232031	0.5339435	0.37641186	0.010333545	0.645137	0.68938845	0.6895817	0.4110515	0.37693506
0.0	0.9967956	0.999746	0.99723524	0.99883145	0.99813205	0.9897451	0.99923646	0.99726784	0.99616456	0.99931157
0.0	0.99808276	0.99765414	0.9986656	0.9985317	0.9978224	0.99800235	0.99795145	0.9972945	0.99713945	0.9998776
0.0	0.9960096	0.99963045	0.9857168	0.99733955	0.9969195	0.9949561	0.99912864	0.9965193	0.9982736	0.999052
0.0	0.80200154	0.90084857	0.52764463	0.83280814	0.8573675	0.5371928	0.92575854	0.35931906	0.86096895	0.885801
0.0	0.99774134	0.9998	0.9985114	0.9989568	0.99783915	0.992093	0.9984358	0.99865854	0.99875975	0.9978041
0.0	0.9990761	0.9994987	0.9939177	0.99740845	0.9953225	0.99232763	0.9989944	0.99663216	0.9991001	0.9962543
0.0	0.9813944	0.98691374	0.68298906	0.89412886	0.6465265	0.03246069	0.96326226	0.9738105	0.97086596	0.96080095
0.0	0.99001265	0.99486095	0.9514536	0.96422964	0.99376994	0.95461935	0.95035845	0.9865991	0.9866175	0.9782321
0.0	0.99948967	0.99988174	0.9975407	0.99820364	0.99906105	0.9937736	0.9992761	0.9990885	0.99963	0.9994529
0.0	0.9996793	0.9999713	0.99941957	0.9997539	0.99985266	0.99940324	0.99971265	0.99977213	0.9998934	0.9997118
0.0	0.99967206	0.9999628	0.999418	0.9996935	0.9997633	0.9992507	0.99969554	0.99973446	0.9999267	0.99969316
0.0	0.99940026	0.99986434	0.9982399	0.999376	0.99935144	0.99851495	0.999438	0.99882406	0.9996834	0.99903
0.0	0.99001265	0.99486095	0.9514535	0.96422964	0.99376994	0.95461935	0.95035845	0.9865991	0.9866175	0.9782321
0.0	0.99907947	0.9999043	0.99773633	0.99943274	0.99953353	0.9987011	0.99944776	0.99914515	0.9992945	0.9993838
0.0	0.995014	0.99933064	0.98676014	0.99752074	0.9968586	0.99529123	0.9978053	0.99384767	0.9983644	0.9903474
0.0	0.95564383	0.9920729	0.989924	0.99531233	0.99178255	0.9966402	0.989184	0.95113206	0.99357563	0.97075886
0.0	0.9985474	0.9993494	0.9904178	0.99909115	0.9993642	0.9963006	0.9991794	0.9984799	0.99292725	0.9992562
0.0	0.9985474	0.9993494	0.9904178	0.99909115	0.9993642	0.9963006	0.9991794	0.9984799	0.99292725	0.9992562
0.0	0.99001265	0.99486095	0.9514536	0.96422964	0.99376994	0.95461935	0.95035845	0.9865991	0.9866175	0.9782321
0.0	0.9143173	0.9917197	0.87798375	0.94165826	0.7882719	0.6644276	0.986704	0.96782327	0.92927444	0.850905
0.0	0.13015443	0.4717695	0.08697497	0.22675034	0.3096597	0.0697929	0.31528243	0.107341304	0.12922966	0.23000571
0.0	0.9992374	0.9995159	0.99870026	0.9991903	0.99757916	0.9989489	0.99963236	0.9997584	0.99940956	0.9995776
0.0	0.00050116115	0.0015302306	0.0021661476	0.3439606	0.0039240946	0.0048061567	0.0016964305	0.031144027	0.003929057	0.0044856966
0.0	0.99937147	0.99985504	0.99713194	0.99801314	0.9987644	0.99145836	0.99912196	0.99856746	0.9995116	0.999209
0.0	0.99971837	0.9999274	0.99887985	0.999637	0.99946326	0.99746037	0.9994386	0.9996575	0.9998155	0.99979717
0.0	0.0038747764	0.04852049	0.00610204	0.005999079	0.01378259	0.0005023954	0.01054109	0.008516093	0.01065421	0.005670048
0.0	0.99001265	0.99486095	0.9514535	0.96422964	0.99376994	0.95461935	0.95035845	0.9865991	0.9866175	0.9782321
0.0	0.99001265	0.99486095	0.9514535	0.96422964	0.99376994	0.95461935	0.95035845	0.9865991	0.9866175	0.9782321
0.0	0.99001265	0.99486095	0.9514535	0.96422964	0.99376994	0.95461935	0.95035845	0.9865991	0.9866175	0.9782321
0.0	0.99001265	0.99486095	0.9514535	0.96422964	0.99376994	0.95461935	0.95035845	0.9865991	0.9866175	0.9782321
0.0	0.99001265	0.99486095	0.9514535	0.96422964	0.99376994	0.95461935	0.95035845	0.9865991	0.9866175	0.9782321
0.0	0.99001265	0.99486095	0.9514535	0.96422964	0.99376994	0.95461935	0.95035845	0.9865991	0.9866175	0.9782321
0.0	0.99001265	0.99486095	0.9514535	0.96422964	0.99376994	0.95461935	0.95035845	0.9865991	0.9866175	0.9782321
0.0	0.99001265	0.99486095	0.9514535	0.96422964	0.99376994	0.95461935	0.95035845	0.9865991	0.9866175	0.9782321
0.0	0.99001265	0.99486095	0.9514535	0.96422964	0.99376994	0.95461935	0.95035845	0.9865991	0.9866175	0.9782321
0.0	0.99001265	0.99486095	0.9514535	0.96422964	0.99376994	0.95461935	0.95035845	0.9865991	0.9866175	0.9782321
0.0	0.99001265	0.99486095	0.9514535	0.96422964	0.99376994	0.95461935	0.95035845	0.9865991	0.9866175	0.9782321
0.0	0.99001265	0.99486095	0.9514535	0.96422964	0.99376994	0.95461935	0.95035845	0.9865991	0.9866175	0.9782321
0.0	0.99001265	0.99486095	0.9514535	0.96422964	0.99376994	0.95461935	0.95035845	0.9865991	0.9866175	0.9782321
0.0	0.99001265	0.99486095	0.9514535	0.96422964	0.99376994	0.95461935	0.95035845	0.9865991	0.9866175	0.9782321
0.0	0.99001265	0.99486095	0.9514535	0.96422964	0.99376994	0.95461935	0.95035845	0.9865991	0.9866175	0.9782321
0.0	0.99001265	0.99486095	0.9514535	0.96422964	0.99376994	0.95461935	0.95035845	0.9865991	0.9866175	0.9782321
0.0	0.99001265	0.99486095	0.9514535	0.96422964	0.99376994	0.95461935	0.95035845	0.9865991	0.9866175	0.9782321
0.0	0.99001265	0.99486095	0.9514535	0.96422964	0.99376994	0.95461935	0.95035845	0.9865991	0.9866175	0.9782321
0.0	0.99001265	0.99486095	0.9514535	0.96422964	0.99376994	0.95461935	0.95035845	0.9865991	0.9866175	0.9782321
0.0	0.98404986	0.99852043	0.9043402	0.9718525	0.7967095	0.9507337	0.9971476	0.9718918	0.98278517	0.9626997
0.0	0.99001265	0.99486095	0.9514535	0.96422964	0.99376994	0.95461935	0.95035845	0.9865991	0.9866175	0.9782321
0.0	0.99934703	0.99953794	0.99372596	0.9971871	0.99468356	0.99403137	0.9988919	0.99628794	0.99903536	0.99723274
0.0	0.99934703	0.99953794	0.99372596	0.9971871	0.99468356	0.99403137	0.9988919	0.99628794	0.99903536	0.99723274
0.0	0.99910283	0.999537	0.99160224	0.99679357	0.9940508	0.9928847	0.9989625	0.99559855	0.99905616	0.9964445
0.0	0.99001265	0.99486095	0.9514536	0.96422964	0.99376994	0.95461935	0.95035845	0.9865991	0.9866175	0.9782321
0.0	0.0038747764	0.048520498	0.006102043	0.005999076	0.01378259	0.0005023956	0.010541085	0.008516093	0.010654214	0.005670048
0.0	0.99001265	0.99486095	0.9514536	0.96422964	0.99376994	0.95461935	0.95035845	0.9865991	0.9866175	0.9782321
0.0	0.99001265	0.99486095	0.9514536	0.96422964	0.99376994	0.95461935	0.95035845	0.9865991	0.9866175	0.9782321
0.0	0.99001265	0.99486095	0.9514535	0.96422964	0.99376994	0.95461935	0.95035845	0.9865991	0.9866175	0.9782321
0.0	0.08837711	0.20638318	0.043775104	0.01711255	0.03356263	0.0016541106	0.046601206	0.035803765	0.041037675	0.02289615
0.0	0.01817186	0.030469123	0.011468807	0.010668836	0.016204003	0.00059361337	0.022103608	0.006864376	0.0062105297	0.007920245
0.0	0.98454976	0.35920742	0.6361508	0.12703136	0.04506982	0.5885614	0.006588086	0.77500343	0.0053149117	0.6179651
0.0	0.9943731	0.9986677	0.9649092	0.9981737	0.9872886	0.98672277	0.9829238	0.99925405	0.9919322	0.9822551
0.0	0.99001265	0.99486095	0.9514535	0.96422964	0.99376994	0.95461935	0.95035845	0.9865991	0.9866175	0.9782321
0.0	0.994645	0.9980762	0.9611572	0.99736696	0.97707033	0.9941831	0.9880414	0.99934644	0.988908	0.9931323
0.0	0.99836344	0.999094	0.97729105	0.9984125	0.9917725	0.98526067	0.989606	0.9991393	0.98464847	0.98701906
0.0	0.99721104	0.9987049	0.98032254	0.99775934	0.971763	0.98284423	0.9859417	0.9991147	0.98640174	0.98926675
0.0	0.99001265	0.99486095	0.9514535	0.96422964	0.99376994	0.95461935	0.95035845	0.9865991	0.9866175	0.9782321
0.0	0.999859	0.9998086	0.99930704	0.99953187	0.9999325	0.99960774	0.9996631	0.9999511	0.9999454	0.9999292
0.0	0.999859	0.9998086	0.99930704	0.99953187	0.9999325	0.99960774	0.9996631	0.9999511	0.9999454	0.9999292
0.0	0.99001265	0.99486095	0.9514535	0.96422964	0.99376994	0.95461935	0.95035845	0.9865991	0.9866175	0.9782321
0.0	0.99001265	0.99486095	0.9514535	0.96422964	0.99376994	0.95461935	0.95035845	0.9865991	0.9866175	0.9782321
0.0	0.99001265	0.99486095	0.9514535	0.96422964	0.99376994	0.95461935	0.95035845	0.9865991	0.9866175	0.9782321
0.0	0.99001265	0.99486095	0.9514535	0.96422964	0.99376994	0.95461935	0.95035845	0.9865991	0.9866175	0.9782321
0.0	0.99001265	0.99486095	0.9514535	0.96422964	0.99376994	0.95461935	0.95035845	0.9865991	0.9866175	0.9782321
0.0	0.9920282	0.99769175	0.9231602	0.99669844	0.9622606	0.94968075	0.95727104	0.99809533	0.95563686	0.9684198
0.0	0.99001265	0.99486095	0.9514535	0.96422964	0.99376994	0.95461935	0.95035845	0.9865991	0.9866175	0.9782321
0.0	0.99001265	0.99486095	0.9514535	0.96422964	0.99376994	0.95461935	0.95035845	0.9865991	0.9866175	0.9782321
0.0	0.9925568	0.99770737	0.9283709	0.99667454	0.96373737	0.94952327	0.95369256	0.9981001	0.95757973	0.9590969
0.0	0.99001265	0.99486095	0.9514535	0.96422964	0.99376994	0.95461935	0.95035845	0.9865991	0.9866175	0.9782321
0.0	0.99001265	0.99486095	0.9514535	0.96422964	0.99376994	0.95461935	0.95035845	0.9865991	0.9866175	0.9782321
0.0	0.99831104	0.998018	0.9826301	0.99864966	0.99525994	0.9877435	0.9930428	0.9993217	0.9944922	0.9934546
0.0	0.99001265	0.99486095	0.9514535	0.96422964	0.99376994	0.95461935	0.95035845	0.9865991	0.9866175	0.9782321
0.0	0.99529266	0.99900204	0.9689941	0.99875116	0.99179137	0.95587957	0.98097724	0.9992099	0.9926184	0.9913669
0.0	0.99529266	0.99900204	0.9689941	0.99875116	0.99179137	0.95587957	0.98097724	0.9992099	0.9926184	0.9913669
0.0	0.9968362	0.99885654	0.9746276	0.997118	0.992434	0.9893644	0.98910683	0.9993808	0.98991054	0.9863274
0.0	0.99001265	0.99486095	0.9514535	0.96422964	0.99376994	0.95461935	0.95035845	0.9865991	0.9866175	0.9782321
0.0	0.99001265	0.99486095	0.9514535	0.96422964	0.99376994	0.95461935	0.95035845	0.9865991	0.9866175	0.9782321
0.0	0.99585825	0.99849546	0.89531946	0.9326239	0.8516544	0.34615415	0.99486524	0.00012442001	0.7807822	0.08670988
0.0	0.012557969	0.09579895	0.009877229	0.010538594	0.023330573	0.00074853067	0.02829448	0.010956073	0.02001073	0.008632964
0.0	0.00384955	0.014766082	0.006000276	0.006121209	0.009330481	0.00045417258	0.0071308487	0.0031525884	0.0041895187	0.0040027695
0.0	0.89418167	0.9419927	0.952674	0.9219674	0.31993112	0.7341051	0.64880997	0.00023361671	0.7807822	0.08670988
0.0	0.4559326	0.91945195	0.49849096	0.7184205	0.6443911	0.5305493	0.9130133	0.5500553	0.54848576	0.65740794
0.0	0.9567808	0.9886347	0.90941423	0.3526583	0.95086014	0.05371985	0.3590379	0.41902018	0.8259636	0.024662292
0.0	0.9834261	0.9886347	0.9359382	0.73469526	0.98933756	0.6091009	0.88232446	0.9513033	0.88560975	0.63064754
0.0	0.9567808	0.9886347	0.90941423	0.3526583	0.95086014	0.05371985	0.3590379	0.41902018	0.8259636	0.024662292
0.0	0.9567808	0.9886347	0.90941423	0.3526583	0.95086014	0.05371985	0.3590379	0.41902018	0.8259636	0.024662292
0.0	0.9567808	0.9886347	0.90941423	0.3526583	0.95086014	0.05371985	0.3590379	0.41902018	0.8259636	0.024662292
0.0	0.9906908	0.9976586	0.9063438	0.9963708	0.9514094	0.9113467	0.9435718	0.9973465	0.9279804	0.9478711
0.0	0.9991033	0.99997246	0.9993759	0.9995764	0.99940956	0.99954766	0.99931586	0.9993274	0.99908864	0.9997912
0.0	0.995201	0.9986437	0.9962108	0.9916821	0.9969881	0.9709298	0.99792385	0.9974533	0.9982723	0.99746144
0.0	0.5702214	0.8681369	0.29955685	0.28574228	0.35652813	0.22555068	0.75250214	0.30469292	0.47890505	0.5388386
0.0	0.9828628	0.9991035	0.98556036	0.9962914	0.99551153	0.98515075	0.9863123	0.97762007	0.9558251	0.9956026
0.0	0.9996088	0.99991477	0.99923205	0.99974734	0.99970895	0.9987208	0.99962354	0.99937314	0.99956924	0.9996094
0.0	0.057394397	0.6332809	0.02850522	0.30112588	0.04121553	0.009290922	0.10273961	0.38397536	0.03184847	0.13777462
0.0	0.99291235	0.95016354	0.9938798	0.99360657	0.9788851	0.9429882	0.96868616	0.985776	0.996393	0.98466843
0.0	0.99001265	0.99486095	0.9514536	0.96422964	0.99376994	0.95461935	0.95035845	0.9865991	0.9866175	0.9782321
0.0	0.99001265	0.99486095	0.9514536	0.96422964	0.99376994	0.95461935	0.95035845	0.9865991	0.9866175	0.9782321
0.0	0.99001265	0.99486095	0.9514535	0.96422964	0.99376994	0.95461935	0.95035845	0.9865991	0.9866175	0.9782321
0.0	0.999859	0.9998086	0.99930704	0.99953187	0.9999325	0.99960774	0.9996631	0.9999511	0.9999454	0.9999292
0.0	0.0072204582	0.2056531	0.14324822	0.0047345124	0.88675743	0.6977332	0.7952034	0.0017974894	0.8098047	0.73664564
0.0	0.0072204582	0.2056531	0.14324822	0.0047345124	0.88675743	0.6977332	0.7952034	0.0017974894	0.8098047	0.73664564
0.0	0.0072204582	0.2056531	0.14324822	0.0047345124	0.88675743	0.6977332	0.7952034	0.0017974894	0.8098047	0.73664564
0.0	0.0072204582	0.2056531	0.14324822	0.0047345124	0.88675743	0.6977332	0.7952034	0.0017974894	0.8098047	0.73664564
0.0	0.0049865786	0.046784602	0.012005772	0.02276518	0.011455036	0.015543232	0.036905203	0.002732891	0.0068169073	0.016910387
0.0	0.8049635	0.97297704	0.61101156	0.865566	0.658283	0.5116775	0.9531867	0.6325752	0.77627254	0.7729195
0.0	0.9979037	0.9997185	0.99762756	0.9984754	0.9984951	0.99781775	0.9997062	0.9948767	0.99912935	0.9993407
0.0	0.83059067	0.9927906	0.858316	0.9565531	0.82937104	0.71836686	0.99778324	0.982777	0.9760257	0.9726504
0.0	0.99001265	0.99486095	0.9514535	0.96422964	0.99376994	0.95461935	0.95035845	0.9865991	0.9866175	0.9782321
0.0	0.99001265	0.99486095	0.9514535	0.96422964	0.99376994	0.95461935	0.95035845	0.9865991	0.9866175	0.9782321
0.0	0.99001265	0.99486095	0.9514535	0.96422964	0.99376994	0.95461935	0.95035845	0.9865991	0.9866175	0.9782321
0.0	0.99001265	0.99486095	0.9514535	0.96422964	0.99376994	0.95461935	0.95035845	0.9865991	0.9866175	0.9782321
0.0	0.99001265	0.99486095	0.9514535	0.96422964	0.99376994	0.95461935	0.95035845	0.9865991	0.9866175	0.9782321
0.0	0.99001265	0.99486095	0.9514535	0.96422964	0.99376994	0.95461935	0.95035845	0.9865991	0.9866175	0.9782321
0.0	0.99001265	0.99486095	0.9514536	0.96422964	0.99376994	0.95461935	0.95035845	0.9865991	0.9866175	0.9782321
0.0	0.0038747764	0.048520513	0.006102043	0.0059990813	0.01378259	0.0005023956	0.01054109	0.008516093	0.010654214	0.005670048
0.0	0.0022321153	0.009373342	0.0035037715	0.0037572768	0.006386272	0.00027905658	0.0038285495	0.002310462	0.0021277051	0.0026675353
0.0	0.99001265	0.99486095	0.9514536	0.96422964	0.99376994	0.95461935	0.95035845	0.9865991	0.9866175	0.9782321
0.0	0.99001265	0.99486095	0.9514536	0.96422964	0.99376994	0.95461935	0.95035845	0.9865991	0.9866175	0.9782321
0.0	0.99001265	0.99486095	0.9514536	0.96422964	0.99376994	0.95461935	0.95035845	0.9865991	0.9866175	0.9782321
0.0	0.99001265	0.99486095	0.9514536	0.96422964	0.99376994	0.95461935	0.95035845	0.9865991	0.9866175	0.9782321
0.0	0.99001265	0.99486095	0.9514536	0.96422964	0.99376994	0.95461935	0.95035845	0.9865991	0.9866175	0.9782321
0.0	0.99001265	0.99486095	0.9514536	0.96422964	0.99376994	0.95461935	0.95035845	0.9865991	0.9866175	0.9782321
0.0	0.99001265	0.99486095	0.9514536	0.96422964	0.99376994	0.95461935	0.95035845	0.9865991	0.9866175	0.9782321
0.0	0.99001265	0.99486095	0.9514536	0.96422964	0.99376994	0.95461935	0.95035845	0.9865991	0.9866175	0.9782321
0.0	0.99001265	0.99486095	0.9514536	0.96422964	0.99376994	0.95461935	0.95035845	0.9865991	0.9866175	0.9782321
0.0	0.99001265	0.99486095	0.9514536	0.96422964	0.99376994	0.95461935	0.95035845	0.9865991	0.9866175	0.9782321
0.0	0.99001265	0.99486095	0.9514536	0.96422964	0.99376994	0.95461935	0.95035845	0.9865991	0.9866175	0.9782321
0.0	0.99001265	0.99486095	0.9514536	0.96422964	0.99376994	0.95461935	0.95035845	0.9865991	0.9866175	0.9782321
0.0	0.99001265	0.99486095	0.9514536	0.96422964	0.99376994	0.95461935	0.95035845	0.9865991	0.9866175	0.9782321
0.0	0.99937147	0.99985504	0.99713194	0.99801314	0.9987644	0.99145836	0.99912196	0.99856746	0.9995116	0.999209
0.0	0.0007418377	0.002089108	0.00088302436	0.0009072605	0.00093065517	0.00023898289	0.0031091194	0.0007653007	0.0005060324	0.001111594
0.0	0.9814362	0.9992429	0.9779132	0.9951775	0.98576134	0.9925988	0.9913223	0.99361634	0.9838727	0.99652344
0.0	0.9877999	0.99946827	0.9890526	0.99507505	0.99323636	0.9961153	0.9938367	0.9979095	0.9903583	0.99715996
0.0	0.99001265	0.99486095	0.9514536	0.96422964	0.99376994	0.95461935	0.95035845	0.9865991	0.9866175	0.9782321
0.0	0.99001265	0.99486095	0.9514536	0.96422964	0.99376994	0.95461935	0.95035845	0.9865991	0.9866175	0.9782321
0.0	0.0005770417	0.06886183	0.0015942112	0.0061232573	0.0011605152	3.1694522e-05	0.0021147544	0.00019084956	8.2428276e-05	0.00063020113
0.0	0.00052843255	0.039319046	0.1698857	0.011630352	0.94870466	0.012681417	0.8950717	0.00030814763	0.11609632	0.007504228
0.0	0.99727696	0.9995598	0.97175837	0.99900836	0.9944608	0.9887245	0.9979836	0.98991406	0.9883853	0.99851006
0.0	0.9901722	0.999255	0.98759127	0.9944998	0.9833313	0.9909402	0.9987746	0.99794847	0.9989219	0.99835134
0.0	0.99755824	0.9914635	0.93089855	0.99997175	0.6471697	0.81773615	0.9269909	0.9930937	0.9997384	0.04883951
0.0	0.7416705	0.98448145	0.2844573	0.92539394	0.091363244	0.48911694	0.8589066	0.90100974	0.70530236	0.9402886
0.0	0.9987612	0.9997305	0.98865604	0.998185	0.9962219	0.99866164	0.9966126	0.99738353	0.9981542	0.99865013
0.0	0.67531735	0.98972297	0.56259465	0.96777225	0.5624622	0.75455034	0.8589066	0.93614393	0.9618184	0.93800867
0.0	0.99001265	0.99486095	0.9514536	0.96422964	0.99376994	0.95461935	0.95035845	0.9865991	0.9866175	0.9782321
0.0	0.99001265	0.99486095	0.9514536	0.96422964	0.99376994	0.95461935	0.95035845	0.9865991	0.9866175	0.9782321
0.0	0.99001265	0.99486095	0.9514536	0.96422964	0.99376994	0.95461935	0.95035845	0.9865991	0.9866175	0.9782321
0.0	0.99001265	0.99486095	0.9514536	0.96422964	0.99376994	0.95461935	0.95035845	0.9865991	0.9866175	0.9782321
0.0	0.99951935	0.9998865	0.9981573	0.99883443	0.9991301	0.9943614	0.9993556	0.99918526	0.9996209	0.99954885
0.0	0.0043342216	0.0007704606	0.054345027	0.61721116	0.93824935	0.16453907	0.8315582	0.00012335516	0.18040274	0.6554436
0.0	0.0043342216	0.0007704606	0.054345027	0.61721116	0.93824935	0.16453907	0.8315582	0.00012335516	0.18040274	0.6554436
0.0	0.99001265	0.99486095	0.9514536	0.96422964	0.99376994	0.95461935	0.95035845	0.9865991	0.9866175	0.9782321
0.0	0.99001265	0.99486095	0.9514536	0.96422964	0.99376994	0.95461935	0.95035845	0.9865991	0.9866175	0.9782321
0.0	0.84313	0.97297025	0.50979465	0.89868224	0.94608635	0.8860861	0.97005	0.76677525	0.824432	0.90354174
0.0	0.84313	0.97297025	0.50979465	0.89868224	0.94608635	0.8860861	0.97005	0.76677525	0.824432	0.90354174
0.0	0.84313	0.97297025	0.50979465	0.8986823	0.94608635	0.88608617	0.97005	0.7667752	0.824432	0.90354174
0.0	0.99838674	0.99981636	0.9988833	0.9996213	0.9986945	0.9987469	0.99949	0.9998374	0.9996636	0.9995141
0.0	0.99838674	0.99981636	0.9988833	0.9996213	0.9986945	0.9987469	0.99949	0.9998374	0.9996636	0.9995141
0.0	0.99001265	0.99486095	0.9514535	0.96422964	0.99376994	0.95461935	0.95035845	0.9865991	0.9866175	0.9782321
0.0	0.0016993006	0.0054846043	0.0014168654	0.0019285695	0.0018150917	0.0002962863	0.0070327623	0.0012970379	0.0015651502	0.001394725
0.0	0.5846992	0.95852375	0.03850479	0.9770683	0.5547977	0.090814754	0.26642555	0.73127186	0.47015062	0.19376947
0.0	0.5699663	0.826191	0.042392395	0.43863058	0.13257907	0.0005910244	0.0048711975	0.001545409	0.014591557	0.17665204
0.0	0.9480361	0.99421716	0.88026094	0.9713765	0.96097785	0.92926764	0.99440235	0.9374134	0.94218886	0.96811634
0.0	0.9480361	0.99421716	0.88026094	0.9713765	0.96097785	0.92926764	0.99440235	0.93741333	0.94218886	0.96811634
0.0	0.96135116	0.9958733	0.91459984	0.9780416	0.96948236	0.9455696	0.9958189	0.9532381	0.95986867	0.97812325
0.0	0.00166793	0.00018444992	0.0009177497	0.00042293177	0.00054873416	9.885327e-05	0.0010018889	0.0002576667	0.00010080999	0.0008446444
0.0	0.99001265	0.99486095	0.9514535	0.96422964	0.99376994	0.95461935	0.95035845	0.9865991	0.9866175	0.9782321
0.0	0.99001265	0.99486095	0.9514536	0.96422964	0.99376994	0.95461935	0.95035845	0.9865991	0.9866175	0.9782321
0.0	0.99001265	0.99486095	0.9514536	0.96422964	0.99376994	0.95461935	0.95035845	0.9865991	0.9866175	0.9782321
0.0	0.9995148	0.999897	0.9985788	0.9989016	0.99915254	0.99846965	0.9993629	0.99934167	0.99970573	0.9995505
0.0	0.9995148	0.999897	0.9985788	0.9989016	0.99915254	0.99846965	0.9993629	0.99934167	0.99970573	0.9995505
0.0	0.99001265	0.99486095	0.9514536	0.96422964	0.99376994	0.95461935	0.95035845	0.9865991	0.9866175	0.9782321
0.0	0.99001265	0.99486095	0.9514535	0.96422964	0.99376994	0.95461935	0.95035845	0.9865991	0.9866175	0.9782321
0.0	0.99001265	0.99486095	0.9514536	0.96422964	0.99376994	0.95461935	0.95035845	0.9865991	0.9866175	0.9782321
0.0	0.99001265	0.99486095	0.9514536	0.96422964	0.99376994	0.95461935	0.95035845	0.9865991	0.9866175	0.9782321
0.0	0.99780387	0.9995517	0.9967168	0.9979359	0.99643624	0.9934098	0.99810094	0.9990716	0.99957544	0.999218
0.0	0.96018595	0.98516995	0.83889467	0.90266764	0.86990076	0.79214096	0.9560771	0.85569185	0.9167162	0.8960736
0.0	0.96018595	0.98516995	0.8388948	0.90266764	0.8699007	0.79214096	0.9560771	0.85569185	0.9167162	0.8960736
0.0	0.96018595	0.98516995	0.8388948	0.90266764	0.8699006	0.79214096	0.9560771	0.85569185	0.9167162	0.8960736
0.0	0.9975134	0.99975497	0.9981629	0.9988004	0.9971113	0.99056226	0.99796814	0.99783224	0.9988845	0.99629116
0.0	0.99001265	0.99486095	0.9514535	0.96422964	0.99376994	0.95461935	0.95035845	0.9865991	0.9866175	0.9782321
0.0	0.99001265	0.99486095	0.9514536	0.96422964	0.99376994	0.95461935	0.95035845	0.9865991	0.9866175	0.9782321
0.0	0.99001265	0.99486095	0.9514536	0.96422964	0.99376994	0.95461935	0.95035845	0.9865991	0.9866175	0.9782321
0.0	0.9989429	0.99900925	0.99236697	0.9968863	0.99650514	0.99532986	0.99895966	0.9914745	0.99820244	0.996807
0.0	0.03300101	0.07343467	0.18711168	0.23800473	0.19840188	0.07943853	0.09965917	0.15066868	0.10040305	0.12379797
0.0	3.4185876e-05	0.0016928794	1.3020619e-05	0.0003513649	0.00031790286	6.33089e-05	0.0002826985	6.703686e-05	2.8682378e-05	0.0015457254
0.0	0.9989429	0.99900925	0.99236697	0.9968863	0.99650514	0.99532986	0.99895966	0.9914745	0.99820244	0.996807
0.0	0.9989429	0.99900925	0.99236697	0.9968863	0.99650514	0.99532986	0.99895966	0.9914745	0.99820244	0.996807
0.0	0.033001017	0.07343467	0.18711165	0.23800462	0.19840188	0.079438545	0.09965917	0.15066876	0.10040305	0.12379803
0.0	0.11162924	0.2858419	0.064706266	0.10209358	0.11767629	0.057107266	0.7485327	0.03226444	0.21400371	0.17641868
0.0	0.9753015	0.9958132	0.78513604	0.9799011	0.9736838	0.98104537	0.99470127	0.9481008	0.9770313	0.9579047
0.0	0.99001265	0.99486095	0.9514536	0.96422964	0.99376994	0.95461935	0.95035845	0.9865991	0.9866175	0.9782321
0.0	0.99001265	0.99486095	0.9514536	0.96422964	0.99376994	0.95461935	0.95035845	0.9865991	0.9866175	0.9782321
0.0	0.28843808	0.4848866	0.1348922	0.2939191	0.16362801	0.10740276	0.7299873	0.26627797	0.8605629	0.4224597
0.0	0.9952035	0.9995425	0.9906301	0.99587053	0.99803656	0.9977697	0.9954021	0.99387383	0.9919437	0.9983859
0.0	0.008571405	0.05828288	0.008325662	0.009210297	0.017791279	0.00072248175	0.017324781	0.011729684	0.017331503	0.008988006
0.0	0.99001265	0.99486095	0.9514535	0.96422964	0.99376994	0.95461935	0.95035845	0.9865991	0.9866175	0.9782321
0.0	0.99001265	0.99486095	0.9514535	0.96422964	0.99376994	0.95461935	0.95035845	0.9865991	0.9866175	0.9782321
0.0	0.99001265	0.99486095	0.9514536	0.96422964	0.99376994	0.95461935	0.95035845	0.9865991	0.9866175	0.9782321
0.0	0.99001265	0.99486095	0.9514536	0.96422964	0.99376994	0.95461935	0.95035845	0.9865991	0.9866175	0.9782321
0.0	0.9995148	0.999897	0.9985788	0.9989016	0.99915254	0.99846965	0.9993629	0.99934167	0.99970573	0.9995505
0.0	0.9995148	0.999897	0.9985788	0.9989016	0.99915254	0.99846965	0.9993629	0.99934167	0.99970573	0.9995505
0.0	0.99001265	0.99486095	0.9514536	0.96422964	0.99376994	0.95461935	0.95035845	0.9865991	0.9866175	0.9782321
0.0	0.9995148	0.999897	0.9985788	0.9989016	0.99915254	0.99846965	0.9993629	0.99934167	0.99970573	0.9995505
0.0	0.9995148	0.999897	0.9985788	0.9989016	0.99915254	0.99846965	0.9993629	0.99934167	0.99970573	0.9995505
0.0	0.0020607763	0.005533973	0.00072149123	0.0026431056	0.0030269544	0.000573767	0.008365622	0.0009522739	0.0028190853	0.0036943182
0.0	0.99001265	0.99486095	0.9514536	0.96422964	0.99376994	0.95461935	0.95035845	0.9865991	0.9866175	0.9782321
0.0	0.99001265	0.99486095	0.9514536	0.96422964	0.99376994	0.95461935	0.95035845	0.9865991	0.9866175	0.9782321
0.0	0.9995148	0.999897	0.9985788	0.9989016	0.99915254	0.99846965	0.9993629	0.99934167	0.99970573	0.9995505
0.0	0.9995148	0.999897	0.9985788	0.9989016	0.99915254	0.99846965	0.9993629	0.99934167	0.99970573	0.9995505
0.0	0.99001265	0.99486095	0.9514536	0.96422964	0.99376994	0.95461935	0.95035845	0.9865991	0.9866175	0.9782321
0.0	0.99001265	0.99486095	0.9514536	0.96422964	0.99376994	0.95461935	0.95035845	0.9865991	0.9866175	0.9782321
0.0	0.99001265	0.99486095	0.9514536	0.96422964	0.99376994	0.95461935	0.95035845	0.9865991	0.9866175	0.9782321
0.0	0.99001265	0.99486095	0.9514536	0.96422964	0.99376994	0.95461935	0.95035845	0.9865991	0.9866175	0.9782321
0.0	0.99001265	0.99486095	0.9514536	0.96422964	0.99376994	0.95461935	0.95035845	0.9865991	0.9866175	0.9782321
0.0	0.99001265	0.99486095	0.9514536	0.96422964	0.99376994	0.95461935	0.95035845	0.9865991	0.9866175	0.9782321
0.0	0.99001265	0.99486095	0.9514536	0.96422964	0.99376994	0.95461935	0.95035845	0.9865991	0.9866175	0.9782321
0.0	0.99001265	0.99486095	0.9514536	0.96422964	0.99376994	0.95461935	0.95035845	0.9865991	0.9866175	0.9782321
0.0	0.99001265	0.99486095	0.9514536	0.96422964	0.99376994	0.95461935	0.95035845	0.9865991	0.9866175	0.9782321
0.0	0.99001265	0.99486095	0.9514536	0.96422964	0.99376994	0.95461935	0.95035845	0.9865991	0.9866175	0.9782321
0.0	0.99001265	0.99486095	0.9514536	0.96422964	0.99376994	0.95461935	0.95035845	0.9865991	0.9866175	0.9782321
0.0	0.99001265	0.99486095	0.9514536	0.96422964	0.99376994	0.95461935	0.95035845	0.9865991	0.9866175	0.9782321
0.0	0.99001265	0.99486095	0.9514536	0.96422964	0.99376994	0.95461935	0.95035845	0.9865991	0.9866175	0.9782321
0.0	0.99001265	0.99486095	0.9514536	0.96422964	0.99376994	0.95461935	0.95035845	0.9865991	0.9866175	0.9782321
0.0	0.99001265	0.99486095	0.9514536	0.96422964	0.99376994	0.95461935	0.95035845	0.9865991	0.9866175	0.9782321
0.0	0.99001265	0.99486095	0.9514536	0.96422964	0.99376994	0.95461935	0.95035845	0.9865991	0.9866175	0.9782321
0.0	0.99001265	0.99486095	0.9514536	0.96422964	0.99376994	0.95461935	0.95035845	0.9865991	0.9866175	0.9782321
0.0	0.99001265	0.99486095	0.9514536	0.96422964	0.99376994	0.95461935	0.95035845	0.9865991	0.9866175	0.9782321
0.0	0.98911965	0.9991365	0.9889241	0.98680645	0.9841254	0.98525107	0.9936168	0.9921732	0.9821093	0.996766
0.0	0.9909018	0.9991334	0.9910382	0.9894617	0.99062973	0.99002165	0.9924313	0.9919648	0.991137	0.99770594
0.0	0.99884254	0.99995244	0.9989931	0.9994879	0.9991136	0.99915135	0.9987337	0.9985896	0.9981104	0.99959797
0.0	0.0042392537	0.013401698	0.0047535463	0.00588091	0.009050486	0.0003426967	0.006800533	0.0028182073	0.003133717	0.0028740268
0.0	0.0074920813	0.06709861	0.010818179	0.009586199	0.020593258	0.000615772	0.018998062	0.010240789	0.0148136495	0.0062293634
0.0	0.9953263	0.7709701	0.98863226	0.9893054	0.90011084	0.00091826706	0.9196784	0.50263244	0.82152045	0.82904214
0.0	0.9997042	0.7709701	0.99633056	0.9956703	0.9734167	0.0005759664	0.99960595	0.46492428	0.9489713	0.112316445
0.0	0.99001265	0.99486095	0.9514536	0.96422964	0.99376994	0.95461935	0.95035845	0.9865991	0.9866175	0.9782321
0.0	0.99001265	0.99486095	0.9514536	0.96422964	0.99376994	0.95461935	0.95035845	0.9865991	0.9866175	0.9782321
0.0	0.99001265	0.99486095	0.9514536	0.96422964	0.99376994	0.95461935	0.95035845	0.9865991	0.9866175	0.9782321
0.0	0.99001265	0.99486095	0.9514536	0.96422964	0.99376994	0.95461935	0.95035845	0.9865991	0.9866175	0.9782321
0.0	0.9406646	0.9470214	0.5993725	0.9035799	0.69730866	0.9273162	0.9648188	0.5053646	0.953052	0.9346864
0.0	0.9972856	0.9998399	0.9935476	0.9950364	0.9964896	0.99683386	0.9989704	0.9962548	0.9981744	0.9943674
0.0	0.9924545	0.9992889	0.99005973	0.9907318	0.9835577	0.98385346	0.99292153	0.9912287	0.9868041	0.99648404
0.0	0.99001265	0.99486095	0.9514535	0.96422964	0.99376994	0.95461935	0.95035845	0.9865991	0.9866175	0.9782321
0.0	0.99001265	0.99486095	0.9514535	0.96422964	0.99376994	0.95461935	0.95035845	0.9865991	0.9866175	0.9782321
0.0	0.99935704	0.9995808	0.9954978	0.9972435	0.996046	0.9964567	0.99936193	0.9973947	0.99931645	0.9983785
0.0	0.9465173	0.5808923	0.9173249	0.9858904	0.6641345	0.027467353	0.51511717	0.49321797	0.9625448	0.4072351
0.0	0.99001265	0.99486095	0.9514535	0.96422964	0.99376994	0.95461935	0.95035845	0.9865991	0.9866175	0.9782321
0.0	0.94651717	0.5808923	0.9173249	0.9858904	0.6641345	0.027467348	0.51511717	0.49321797	0.96254474	0.40723503
0.0	0.9465173	0.5808923	0.9173249	0.9858904	0.6641346	0.027467348	0.5151172	0.49321797	0.9625448	0.4072351
0.0	0.94651717	0.58089226	0.9173249	0.9858904	0.6641346	0.027467348	0.51511717	0.49321797	0.96254474	0.40723503
0.0	0.94651717	0.58089226	0.9173249	0.9858904	0.66413456	0.027467353	0.51511717	0.49321797	0.96254474	0.4072351
0.0	0.9465173	0.58089226	0.9173249	0.9858904	0.6641345	0.027467348	0.5151172	0.49321797	0.96254474	0.4072351
0.0	0.94651717	0.58089226	0.9173249	0.9858904	0.66413456	0.027467348	0.51511717	0.49321797	0.9625448	0.40723503
0.0	0.94651717	0.5808923	0.9173249	0.9858904	0.6641345	0.027467353	0.51511717	0.49321797	0.96254474	0.40723494
0.0	0.9465173	0.5808923	0.9173249	0.9858904	0.6641345	0.027467348	0.5151172	0.49321797	0.9625448	0.4072351
0.0	0.94651717	0.5808923	0.9173249	0.9858904	0.6641346	0.027467333	0.51511717	0.49321774	0.96254474	0.4072351
0.0	0.99001265	0.99486095	0.9514535	0.96422964	0.99376994	0.95461935	0.95035845	0.9865991	0.9866175	0.9782321
0.0	0.9963917	0.95016354	0.9976252	0.99732	0.99194044	0.9651391	0.9913789	0.9986796	0.99819994	0.995295
0.0	0.0009867591	0.00016189199	0.0002781577	0.00020034003	0.00037778539	0.00048912806	0.001147248	9.1551425e-05	0.0002348085	0.00034748143
0.0	0.9994686	0.999681	0.99635124	0.99836797	0.9970681	0.99662244	0.9994444	0.9980209	0.9995728	0.9985884
0.0	0.9944489	0.999731	0.99090815	0.9971635	0.99526656	0.995057	0.99953604	0.9983041	0.996806	0.99950147
0.0	0.9465173	0.5808924	0.9173249	0.9858904	0.66413456	0.027467353	0.51511717	0.49321792	0.96254474	0.40723506
0.0	0.9465173	0.5808923	0.9173249	0.9858904	0.6641346	0.027467353	0.5151172	0.49321792	0.96254474	0.4072351
0.0	0.9465173	0.5808923	0.9173249	0.9858904	0.6641345	0.027467348	0.51511717	0.49321797	0.9625448	0.40723503
0.0	0.99392116	0.94148123	0.99185175	0.9927555	0.96332854	0.60668474	0.7566111	0.94839084	0.9912314	0.9540443
0.0	0.99434125	0.96201926	0.9852073	0.9962205	0.98728615	0.17828016	0.9680568	0.95853144	0.99329376	0.8377025
0.0	0.9465173	0.5808924	0.9173249	0.9858904	0.66413456	0.027467338	0.5151172	0.49321792	0.96254474	0.40723503
0.0	0.9921733	0.97578955	0.9917585	0.99705243	0.97441804	0.13907155	0.9278432	0.96291775	0.98824	0.92218006
0.0	0.9465173	0.5808923	0.9173249	0.9858904	0.6641345	0.027467348	0.5151172	0.49321797	0.9625448	0.40723494
0.0	0.9465173	0.58089226	0.9173249	0.9858904	0.66413456	0.027467348	0.51511717	0.49321797	0.96254474	0.4072351
0.0	0.94651717	0.5808923	0.9173249	0.9858904	0.6641345	0.027467353	0.5151172	0.49321797	0.96254474	0.40723503
0.0	0.9994019	0.99967694	0.9964378	0.9975237	0.9948801	0.9964154	0.99922574	0.9978636	0.9994593	0.99798405
0.0	0.9465173	0.58089226	0.9173249	0.9858904	0.66413456	0.027467348	0.5151172	0.49321797	0.9625448	0.4072351
0.0	0.9465173	0.5808923	0.9173249	0.9858904	0.6641345	0.027467348	0.5151172	0.49321797	0.96254474	0.4072351
0.0	0.9465173	0.5808923	0.9173249	0.9858904	0.6641345	0.027467348	0.51511717	0.49321797	0.96254474	0.40723494
0.0	0.9465173	0.58089226	0.9173249	0.9858904	0.6641345	0.027467348	0.51511717	0.49321797	0.9625448	0.4072351
0.0	0.9465173	0.5808924	0.9173249	0.9858904	0.66413456	0.027467353	0.5151172	0.49321786	0.96254474	0.4072351
0.0	0.9992551	0.9996861	0.9945181	0.9978021	0.9965029	0.9964042	0.9994036	0.9975585	0.9994698	0.99716455
0.0	0.99903035	0.99946886	0.99175817	0.9966539	0.9935869	0.9927038	0.9989336	0.9944194	0.9989926	0.9957082
0.0	0.9993531	0.99969864	0.9958404	0.99683845	0.9968953	0.99688464	0.99946576	0.99785525	0.9994648	0.9980636
0.0	0.9987562	0.999385	0.99060094	0.9957119	0.99230427	0.9904885	0.99869317	0.99359	0.99882406	0.9952864
0.0	0.99959475	0.9997125	0.9956403	0.9982956	0.9964805	0.99635017	0.99939835	0.99739945	0.9995128	0.9985511
0.0	0.999428	0.999708	0.99653757	0.99856734	0.99751234	0.9932448	0.9993672	0.99794286	0.9995326	0.9984068
0.0	0.99001265	0.99486095	0.9514535	0.96422964	0.99376994	0.95461935	0.95035845	0.9865991	0.9866175	0.9782321
0.0	0.99001265	0.99486095	0.9514535	0.96422964	0.99376994	0.95461935	0.95035845	0.9865991	0.9866175	0.9782321
0.0	0.0049364488	0.0081997905	0.0014695486	0.011473149	0.028746527	0.009108945	0.06287829	0.0030250927	0.022839742	0.0027757832
0.0	0.0059687817	0.0013084213	0.00089223974	0.0038589914	0.006370195	0.00865739	0.028041724	0.0022384706	0.0027023018	0.0013770361
0.0	0.0059687844	0.0013084213	0.00089223974	0.0038589914	0.006370195	0.00865739	0.028041733	0.0022384706	0.0027023004	0.0013770361
0.0	0.0059687817	0.0013084213	0.00089223974	0.0038589914	0.006370195	0.0086573865	0.028041733	0.0022384706	0.0027023018	0.0013770361
0.0	0.0059687817	0.0013084213	0.00089223974	0.0038589914	0.006370195	0.0086573865	0.028041733	0.0022384706	0.0027023004	0.0013770361
0.0	0.0059687872	0.0013084213	0.00089223933	0.0038589914	0.006370198	0.008657383	0.02804174	0.0022384727	0.0027023004	0.0013770361
0.0	0.0049364488	0.008199799	0.0014695486	0.011473149	0.028746527	0.00910894	0.06287829	0.0030250927	0.022839742	0.0027757832
0.0	0.0059687817	0.0013084213	0.00089223974	0.0038589914	0.006370195	0.00865739	0.028041733	0.0022384706	0.0027023004	0.0013770361
0.0	0.0059687817	0.0013084213	0.00089223974	0.0038589914	0.006370195	0.00865739	0.028041733	0.0022384706	0.0027023018	0.0013770361
0.0	0.0059687817	0.0013084213	0.00089223974	0.0038589914	0.006370195	0.00865739	0.028041724	0.0022384727	0.0027023004	0.0013770361
0.0	0.0059687817	0.0013084213	0.00089223974	0.0038589914	0.006370195	0.0086573865	0.028041733	0.0022384706	0.0027023004	0.0013770361
0.0	0.0059687872	0.0013084213	0.00089223933	0.0038589914	0.006370195	0.008657383	0.028041724	0.0022384718	0.0027023004	0.0013770361
0.0	0.0049364464	0.008199795	0.0014695486	0.011473149	0.028746527	0.009108945	0.06287829	0.0030250913	0.022839747	0.0027757857
0.0	0.0059687817	0.0013084213	0.00089223974	0.0038589914	0.006370195	0.00865739	0.028041724	0.0022384706	0.0027023004	0.0013770361
0.0	0.0059687817	0.0013084213	0.00089223974	0.0038589914	0.006370195	0.0086573865	0.028041733	0.0022384706	0.0027023004	0.0013770361
0.0	0.0059687817	0.0013084213	0.00089223974	0.0038589914	0.006370195	0.00865739	0.028041724	0.0022384727	0.0027023018	0.0013770361
0.0	0.0059687844	0.0013084213	0.00089223974	0.0038589914	0.006370195	0.00865739	0.028041724	0.0022384727	0.0027023018	0.0013770361
0.0	0.0059687872	0.0013084213	0.00089223933	0.0038589914	0.006370198	0.008657383	0.02804174	0.0022384718	0.0027023004	0.0013770361
0.0	0.0049364488	0.008199799	0.0014695486	0.011473149	0.028746527	0.009108945	0.06287829	0.0030250927	0.022839753	0.0027757857
0.0	0.0059687817	0.0013084213	0.00089223974	0.0038589914	0.006370195	0.00865739	0.028041733	0.0022384706	0.0027023018	0.0013770361
0.0	0.0059687817	0.0013084213	0.00089223974	0.0038589914	0.006370195	0.00865739	0.028041724	0.0022384706	0.0027023018	0.0013770361
0.0	0.0059687844	0.0013084213	0.00089223974	0.0038589914	0.006370195	0.00865739	0.028041733	0.0022384706	0.0027023004	0.0013770361
0.0	0.0059687817	0.0013084213	0.00089223974	0.0038589914	0.006370195	0.00865739	0.028041724	0.0022384706	0.0027023018	0.0013770361
0.0	0.0059687872	0.0013084213	0.00089223933	0.0038589914	0.006370198	0.0086573865	0.028041724	0.0022384727	0.0027023004	0.0013770361
0.0	0.0049364464	0.0081997905	0.0014695486	0.011473149	0.028746514	0.00910894	0.06287829	0.0030250913	0.022839742	0.0027757832
0.0	0.0059687817	0.0013084213	0.00089223974	0.0038589914	0.006370195	0.0086573865	0.028041724	0.0022384706	0.0027023004	0.0013770361
0.0	0.0059687844	0.0013084213	0.00089223974	0.0038589914	0.006370195	0.0086573865	0.028041733	0.0022384706	0.0027023004	0.0013770361
0.0	0.0059687817	0.0013084213	0.00089223974	0.0038589914	0.006370195	0.00865739	0.028041724	0.0022384706	0.0027023018	0.0013770361
0.0	0.0059687817	0.0013084213	0.00089223974	0.0038589914	0.006370195	0.00865739	0.028041724	0.0022384706	0.0027023018	0.0013770361
0.0	0.0059687872	0.0013084207	0.00089223933	0.0038589914	0.006370195	0.008657383	0.02804174	0.0022384718	0.0027023004	0.0013770361
0.0	0.0049364464	0.008199795	0.0014695486	0.011473149	0.028746527	0.009108945	0.06287829	0.0030250927	0.022839742	0.0027757857
0.0	0.0059687844	0.0013084213	0.00089223974	0.0038589914	0.006370195	0.00865739	0.028041724	0.0022384727	0.0027023004	0.0013770361
0.0	0.0059687817	0.0013084213	0.00089223974	0.0038589914	0.006370195	0.00865739	0.028041733	0.0022384706	0.0027023018	0.0013770361
0.0	0.0059687844	0.0013084213	0.00089223974	0.0038589914	0.006370195	0.00865739	0.028041733	0.0022384706	0.0027023018	0.0013770361
0.0	0.0059687844	0.0013084213	0.00089223974	0.0038589914	0.006370195	0.00865739	0.028041733	0.0022384727	0.0027023018	0.0013770361
0.0	0.0059687872	0.0013084207	0.00089223933	0.0038589896	0.006370198	0.008657383	0.028041724	0.0022384718	0.0027023004	0.0013770361
0.0	0.0049364464	0.0081997905	0.0014695486	0.011473149	0.028746514	0.009108945	0.06287829	0.0030250927	0.022839753	0.0027757832
0.0	0.0059687817	0.0013084213	0.00089223974	0.0038589914	0.006370195	0.0086573865	0.028041724	0.0022384706	0.0027023004	0.0013770361
0.0	0.0059687817	0.0013084213	0.00089223974	0.0038589914	0.006370195	0.0086573865	0.028041724	0.0022384727	0.0027023018	0.0013770361
0.0	0.0059687817	0.0013084213	0.00089223974	0.0038589914	0.006370195	0.0086573865	0.028041724	0.0022384706	0.0027023004	0.0013770361
0.0	0.0059687817	0.0013084213	0.00089223974	0.0038589914	0.006370195	0.0086573865	0.028041724	0.0022384727	0.0027023004	0.0013770361
0.0	0.0059687872	0.0013084213	0.00089223933	0.0038589914	0.006370195	0.008657383	0.02804174	0.0022384718	0.0027023004	0.0013770361
0.0	0.0059687872	0.0013084213	0.00089223933	0.0038589914	0.006370195	0.0086573865	0.02804174	0.0022384727	0.0027023004	0.0013770361
0.0	0.0059687872	0.0013084213	0.00089223933	0.0038589914	0.006370198	0.008657383	0.028041724	0.0022384718	0.0027023004	0.0013770361
0.0	0.0059687817	0.0013084213	0.00089223974	0.0038589914	0.006370195	0.0086573865	0.028041733	0.0022384706	0.0027023004	0.0013770361
0.0	0.0059687872	0.0013084213	0.00089223933	0.0038589914	0.006370198	0.0086573865	0.028041724	0.0022384718	0.0027023004	0.0013770361
0.0	0.0059687872	0.0013084213	0.00089223933	0.0038589914	0.006370198	0.008657383	0.028041724	0.0022384727	0.0027023004	0.0013770361
0.0	0.0059687817	0.0013084213	0.00089223974	0.0038589914	0.006370195	0.0086573865	0.028041724	0.0022384727	0.0027023004	0.0013770361
0.0	0.0059687817	0.0013084213	0.00089223974	0.0038589914	0.006370195	0.00865739	0.028041733	0.0022384706	0.0027023018	0.0013770361
0.0	0.0059687817	0.0013084213	0.00089223974	0.0038589914	0.006370195	0.00865739	0.028041733	0.0022384706	0.0027023018	0.0013770361
0.0	0.0059687817	0.0013084213	0.00089223974	0.0038589914	0.006370195	0.0086573865	0.028041733	0.0022384727	0.0027023018	0.0013770361
0.0	0.0059687844	0.0013084213	0.00089223974	0.0038589914	0.006370195	0.00865739	0.028041724	0.0022384706	0.0027023018	0.0013770361
0.0	0.0049364464	0.008199799	0.0014695486	0.011473149	0.028746527	0.009108945	0.06287829	0.0030250927	0.022839742	0.0027757832
0.0	0.0059687872	0.0013084213	0.00089223933	0.0038589896	0.006370195	0.008657383	0.028041724	0.0022384718	0.0027023004	0.0013770361
0.0	0.018809564	0.0011620356	0.002060142	0.0040136427	0.013832176	0.019382386	0.041215025	0.0027186766	0.0031997643	0.0041167033
0.0	0.0049364488	0.008199799	0.0014695486	0.011473149	0.028746527	0.009108945	0.06287829	0.0030250927	0.022839742	0.0027757832
0.0	0.0059687817	0.0013084213	0.00089223974	0.0038589914	0.006370195	0.00865739	0.028041724	0.0022384706	0.0027023004	0.0013770361
0.0	0.0059687872	0.0013084207	0.00089223933	0.0038589914	0.006370195	0.008657383	0.02804174	0.0022384718	0.0027023004	0.0013770361
0.0	0.0059687872	0.0013084213	0.00089223933	0.0038589896	0.006370195	0.008657383	0.02804174	0.0022384727	0.0027023004	0.0013770361
0.0	0.0059687817	0.0013084213	0.00089223974	0.0038589914	0.006370195	0.00865739	0.028041724	0.0022384706	0.0027023018	0.0013770361
0.0	0.0059687817	0.0013084213	0.00089223974	0.0038589914	0.006370195	0.0086573865	0.028041724	0.0022384706	0.0027023004	0.0013770361
0.0	0.018809564	0.0011620352	0.002060142	0.0040136427	0.013832176	0.019382391	0.041215032	0.0027186766	0.0031997643	0.0041167033
0.0	0.0059687817	0.0013084213	0.00089223974	0.0038589914	0.006370195	0.0086573865	0.028041724	0.0022384706	0.0027023004	0.0013770361
0.0	0.0059687817	0.0013084213	0.00089223974	0.0038589914	0.006370195	0.0086573865	0.028041724	0.0022384706	0.0027023018	0.0013770361
0.0	0.0059687817	0.0013084213	0.00089223974	0.0038589914	0.006370195	0.0086573865	0.028041733	0.0022384706	0.0027023004	0.0013770361
0.0	0.018011449	0.0050703916	0.0016842834	0.01069115	0.013435009	0.01041998	0.04957524	0.0038635638	0.0041428977	0.0022757018
0.0	0.0049364488	0.008199795	0.0014695486	0.011473149	0.028746514	0.009108945	0.06287829	0.0030250927	0.022839742	0.0027757857
0.0	0.012862543	0.0013366237	0.0014336209	0.008896891	0.006962417	0.006326575	0.030893637	0.0023254117	0.0036436147	0.004224954
0.0	0.040503815	0.0014637434	0.0037449829	0.011405417	0.016669689	0.016033119	0.03809607	0.0033002615	0.0050171567	0.011865263
0.0	0.012862543	0.0013366237	0.0014336209	0.008896896	0.006962421	0.006326575	0.030893637	0.0023254128	0.0036436147	0.004224954
0.0	0.0059687817	0.0013084213	0.00089223974	0.0038589914	0.006370195	0.00865739	0.028041733	0.0022384706	0.0027023018	0.0013770361
0.0	0.018809564	0.0011620352	0.002060142	0.0040136427	0.013832176	0.019382391	0.041215032	0.0027186766	0.003199763	0.0041167033
0.0	0.0059687817	0.0013084213	0.00089223974	0.0038589914	0.006370195	0.0086573865	0.028041733	0.0022384706	0.0027023004	0.0013770361
0.0	0.0049364464	0.008199799	0.0014695486	0.011473149	0.028746527	0.009108945	0.06287829	0.0030250927	0.022839753	0.0027757857
0.0	0.0059687817	0.0013084213	0.00089223974	0.0038589914	0.006370195	0.00865739	0.028041733	0.0022384706	0.0027023018	0.0013770361
0.0	0.0059687817	0.0013084213	0.00089223974	0.0038589914	0.006370195	0.00865739	0.028041733	0.0022384706	0.0027023018	0.0013770361
0.0	0.0049364464	0.0081997905	0.0014695486	0.011473149	0.028746527	0.009108945	0.06287829	0.0030250927	0.022839742	0.0027757857
0.0	0.0059687872	0.0013084213	0.00089223933	0.0038589896	0.006370198	0.008657383	0.028041724	0.0022384718	0.0027023004	0.0013770361
0.0	0.0059687844	0.0013084213	0.00089223974	0.0038589914	0.006370195	0.00865739	0.028041724	0.0022384706	0.0027023018	0.0013770361
0.0	0.0059687844	0.0013084213	0.00089223974	0.0038589914	0.006370195	0.00865739	0.028041724	0.0022384706	0.0027023018	0.0013770361
0.0	0.018809564	0.0011620356	0.002060142	0.0040136427	0.013832176	0.019382391	0.041215032	0.0027186752	0.003199763	0.0041167033
0.0	0.018809564	0.0011620356	0.002060142	0.0040136427	0.013832176	0.019382391	0.041215025	0.0027186766	0.0031997643	0.0041167033
0.0	0.0059687872	0.0013084213	0.00089223933	0.0038589896	0.006370195	0.008657383	0.028041724	0.0022384727	0.0027023004	0.0013770361
0.0	0.0059687872	0.0013084213	0.00089223933	0.0038589896	0.006370195	0.008657383	0.028041724	0.0022384718	0.0027023004	0.0013770361
0.0	0.0059687844	0.0013084213	0.00089223974	0.0038589914	0.006370195	0.0086573865	0.028041733	0.0022384706	0.0027023018	0.0013770361
0.0	0.0059687817	0.0013084213	0.00089223974	0.0038589914	0.006370195	0.0086573865	0.028041724	0.0022384706	0.0027023018	0.0013770361
0.0	0.018809564	0.0011620352	0.002060142	0.0040136427	0.013832176	0.019382391	0.041215025	0.0027186766	0.003199763	0.0041167033
0.0	0.0059687817	0.0013084213	0.00089223974	0.0038589914	0.006370195	0.00865739	0.028041733	0.0022384706	0.0027023018	0.0013770361
0.0	0.0059687817	0.0013084213	0.00089223974	0.0038589914	0.006370195	0.00865739	0.028041724	0.0022384727	0.0027023018	0.0013770361
0.0	0.031320132	0.008919506	0.002530886	0.00583081	0.018722149	0.01934087	0.08215226	0.0032683627	0.010274628	0.0023985968
0.0	0.0049364464	0.0081997905	0.0014695486	0.011473149	0.028746527	0.00910894	0.06287829	0.0030250927	0.022839742	0.0027757832
0.0	0.018809564	0.0011620356	0.002060142	0.0040136413	0.013832176	0.019382386	0.041215032	0.0027186766	0.003199763	0.0041167033
0.0	0.0049364464	0.0081997905	0.0014695486	0.011473149	0.028746514	0.009108945	0.06287829	0.0030250927	0.022839742	0.0027757857
0.0	0.02078978	0.0011109551	0.0054130447	0.0154687455	0.03930815	0.038617793	0.061058752	0.0032838692	0.0060614655	0.009132526
0.0	0.0059687872	0.0013084207	0.00089223933	0.0038589896	0.006370198	0.008657383	0.028041724	0.0022384718	0.0027023004	0.0013770361
0.0	0.0059687817	0.0013084213	0.00089223974	0.0038589914	0.006370195	0.00865739	0.028041724	0.0022384727	0.0027023004	0.0013770361
0.0	0.018809564	0.0011620352	0.002060142	0.0040136427	0.013832176	0.019382391	0.041215032	0.0027186766	0.003199763	0.0041167033
0.0	0.018011449	0.0050703916	0.0016842834	0.0106911445	0.013435009	0.01041998	0.04957524	0.0038635638	0.0041428977	0.0022757018
0.0	0.018809564	0.0011620352	0.002060142	0.0040136413	0.013832176	0.019382386	0.041215032	0.0027186766	0.0031997613	0.0041167033
0.0	0.0049364464	0.0081997905	0.0014695486	0.011473149	0.028746527	0.009108945	0.06287829	0.0030250927	0.022839753	0.0027757832
0.0	0.0049364464	0.008199799	0.0014695486	0.011473149	0.028746527	0.009108945	0.06287829	0.0030250927	0.022839742	0.0027757857
0.0	0.0059687872	0.0013084213	0.00089223933	0.0038589896	0.006370195	0.0086573865	0.028041724	0.0022384718	0.0027023004	0.0013770361
0.0	0.0059687872	0.0013084213	0.00089223933	0.0038589896	0.006370195	0.008657383	0.028041724	0.0022384718	0.0027023004	0.0013770361
0.0	0.0059687817	0.0013084213	0.00089223974	0.0038589914	0.006370195	0.0086573865	0.028041724	0.0022384706	0.0027023018	0.0013770361
0.0	0.0059687817	0.0013084213	0.00089223974	0.0038589914	0.006370195	0.00865739	0.028041724	0.0022384727	0.0027023004	0.0013770361
0.0	0.0059687817	0.0013084213	0.00089223974	0.0038589914	0.006370195	0.00865739	0.028041724	0.0022384706	0.0027023004	0.0013770361
0.0	0.0049364488	0.0081997905	0.0014695486	0.011473149	0.028746527	0.009108945	0.06287829	0.0030250927	0.022839753	0.0027757832
0.0	0.0059687844	0.0013084213	0.00089223974	0.0038589914	0.006370195	0.00865739	0.028041733	0.0022384706	0.0027023018	0.0013770361
0.0	0.018809564	0.0011620356	0.002060142	0.0040136427	0.013832176	0.019382395	0.041215032	0.0027186766	0.003199763	0.0041167033
0.0	0.0049364464	0.008199795	0.0014695486	0.011473149	0.028746527	0.009108945	0.06287829	0.0030250913	0.022839742	0.0027757857
0.0	0.0049364488	0.008199799	0.0014695486	0.011473149	0.028746527	0.00910894	0.06287829	0.0030250927	0.022839742	0.0027757832
0.0	0.010848157	0.0012005349	0.001499523	0.0048713433	0.007267293	0.015396141	0.030092647	0.0024798114	0.0045153494	0.001902207
0.0	0.010848157	0.0012005343	0.001499523	0.004871345	0.007267293	0.015396141	0.030092632	0.0024798114	0.0045153494	0.001902207
0.0	0.010818362	0.008893058	0.002824663	0.016753098	0.03779698	0.017849574	0.07185036	0.0039476356	0.04148915	0.0046305577
0.0	0.9465173	0.5808924	0.9173249	0.9858904	0.66413456	0.027467353	0.5151172	0.49321792	0.96254474	0.40723503
0.0	0.99001265	0.99486095	0.9514535	0.96422964	0.99376994	0.95461935	0.95035845	0.9865991	0.9866175	0.9782321
0.0	0.99001265	0.99486095	0.9514535	0.96422964	0.99376994	0.95461935	0.95035845	0.9865991	0.9866175	0.9782321
0.0	0.99001265	0.99486095	0.9514535	0.96422964	0.99376994	0.95461935	0.95035845	0.9865991	0.9866175	0.9782321
0.0	0.9944489	0.999731	0.99090815	0.9971635	0.99526656	0.995057	0.99953604	0.9983041	0.996806	0.99950147
0.0	0.99001265	0.99486095	0.9514535	0.96422964	0.99376994	0.95461935	0.95035845	0.9865991	0.9866175	0.9782321
0.0	0.9999646	0.9999914	0.9999485	0.9999713	0.99996376	0.9999442	0.9999887	0.9999882	0.9999789	0.9999888
0.0	0.99001265	0.99486095	0.9514535	0.96422964	0.99376994	0.95461935	0.95035845	0.9865991	0.9866175	0.9782321
0.0	0.99975187	0.9999465	0.9994823	0.99968565	0.9997532	0.99914575	0.9998294	0.9998882	0.9999157	0.9998791
0.0	0.99001265	0.99486095	0.9514535	0.96422964	0.99376994	0.95461935	0.95035845	0.9865991	0.9866175	0.9782321
0.0	0.99001265	0.99486095	0.9514535	0.96422964	0.99376994	0.95461935	0.95035845	0.9865991	0.9866175	0.9782321
0.0	0.99001265	0.99486095	0.9514535	0.96422964	0.99376994	0.95461935	0.95035845	0.9865991	0.9866175	0.9782321
0.0	0.99001265	0.99486095	0.9514535	0.96422964	0.99376994	0.95461935	0.95035845	0.9865991	0.9866175	0.9782321
0.0	0.99001265	0.99486095	0.9514535	0.96422964	0.99376994	0.95461935	0.95035845	0.9865991	0.9866175	0.9782321
0.0	0.99001265	0.99486095	0.9514535	0.96422964	0.99376994	0.95461935	0.95035845	0.9865991	0.9866175	0.9782321
0.0	0.99001265	0.99486095	0.9514535	0.96422964	0.99376994	0.95461935	0.95035845	0.9865991	0.9866175	0.9782321
0.0	0.99001265	0.99486095	0.9514535	0.96422964	0.99376994	0.95461935	0.95035845	0.9865991	0.9866175	0.9782321
0.0	0.99001265	0.99486095	0.9514535	0.96422964	0.99376994	0.95461935	0.95035845	0.9865991	0.9866175	0.9782321
0.0	0.8750287	0.9753185	0.55138636	0.9290974	0.9524901	0.9229777	0.97650176	0.8196816	0.8587773	0.9290311
0.0	0.081280194	0.9890843	0.0011871329	0.0009305776	0.00216815	0.0045521385	0.36083338	0.015089054	0.010855097	0.0009178962
0.0	0.081280194	0.97151124	0.0005189367	0.00038769448	0.012542824	0.0045521385	0.41229904	0.38008893	0.029414335	0.76043093
0.0	0.94183266	0.99933475	0.50829315	0.0043247067	0.86451244	0.9479659	0.793689	0.58134097	0.41191354	0.8203451
0.0	0.96210134	0.9984072	0.94475085	0.91104686	0.95922995	0.9948907	0.69018054	0.9386294	0.9654267	0.9973857
0.0	0.6508879	0.26316914	0.12830843	0.08876333	0.011075486	0.24879372	0.15469266	0.06997242	0.2565614	0.18414512
0.0	0.5326632	0.026274558	0.70906115	0.039511908	0.0008380265	0.03426797	0.0218387	0.024271093	0.068399385	0.00092310755
0.0	0.9974062	0.99376667	0.99973994	0.9332127	0.99743974	0.9984017	0.6067015	0.98022294	0.9963636	0.9844875
0.0	0.99933124	0.9997234	0.9962908	0.99949336	0.9995927	0.9985222	0.99961805	0.9993055	0.9978758	0.99961
0.0	0.9989209	0.9995654	0.9920108	0.9991234	0.999338	0.99543625	0.9989999	0.9986255	0.993916	0.99910283
0.0	0.99001265	0.99486095	0.9514536	0.96422964	0.99376994	0.95461935	0.95035845	0.9865991	0.9866175	0.9782321
0.0	0.3959361	0.061627094	0.0012649513	0.99681014	0.26039734	0.016369784	0.15392001	0.0023707761	0.032209963	0.0047314605
0.0	0.99001265	0.99486095	0.9514535	0.96422964	0.99376994	0.95461935	0.95035845	0.9865991	0.9866175	0.9782321
0.0	0.99001265	0.99486095	0.9514535	0.96422964	0.99376994	0.95461935	0.95035845	0.9865991	0.9866175	0.9782321
0.0	0.7619143	0.99110246	0.29966944	0.99789774	0.96522975	0.92422277	0.9976151	0.9523011	0.41858277	0.988569
0.0	0.9999831	0.99999905	0.99996245	0.99997866	0.99996877	0.999987	0.99998486	0.99997413	0.9999701	0.99998784
0.0	0.0022662103	0.32720128	0.0053198677	0.25069082	0.028126327	0.0026663723	0.005043217	0.0014502861	0.11627329	0.00088377687
0.0	0.98560566	0.9952461	0.9786027	0.99075794	0.9956495	0.98509985	0.99203753	0.989284	0.9911253	0.9937603
0.0	0.99950564	0.99995375	0.9964527	0.9991596	0.9992107	0.9969785	0.99959415	0.998223	0.9998292	0.9998221
0.0	0.9892644	0.9978915	0.9883825	0.98927444	0.99066544	0.9576444	0.9889737	0.9830565	0.99097604	0.9963811
0.0	0.99001265	0.99486095	0.9514536	0.96422964	0.99376994	0.95461935	0.95035845	0.9865991	0.9866175	0.9782321
0.0	0.99001265	0.99486095	0.9514536	0.96422964	0.99376994	0.95461935	0.95035845	0.9865991	0.9866175	0.9782321
0.0	0.5383437	0.9190907	0.4687409	0.70488745	0.6163094	0.27636817	0.8704512	0.44188896	0.5331268	0.72593546
0.0	0.9993687	0.9998677	0.9988372	0.99960274	0.99939835	0.99909186	0.99986625	0.99876094	0.99967337	0.99979657
0.0	0.9794972	0.7608818	0.4741608	0.96465874	0.991087	0.932646	0.99507165	0.16491248	0.9809491	0.986132
0.0	0.99001265	0.99486095	0.9514535	0.96422964	0.99376994	0.95461935	0.95035845	0.9865991	0.9866175	0.9782321
0.0	0.2139734	0.5146825	0.13604571	0.20224752	0.3239243	0.1871494	0.7985265	0.119059265	0.80877995	0.34433377
0.0	0.63444763	0.934582	0.46874112	0.76314265	0.67820936	0.33418134	0.8920112	0.5173376	0.5967595	0.77905375
0.0	0.32763404	0.74608976	0.30884492	0.40907037	0.42835653	0.21743195	0.5569456	0.27974865	0.4308852	0.55126554
0.0	0.32763395	0.74608976	0.30884492	0.40907037	0.42835635	0.21743195	0.5569457	0.27974865	0.43088523	0.55126554
0.0	0.32763395	0.74608976	0.30884492	0.40907037	0.4283565	0.21743195	0.5569457	0.27974865	0.43088523	0.55126566
0.0	0.3276339	0.74608976	0.30884492	0.40907043	0.4283565	0.21743195	0.5569457	0.27974865	0.43088523	0.55126566
0.0	0.3276339	0.74608976	0.30884486	0.4090704	0.4283564	0.21743195	0.5569457	0.27974865	0.43088514	0.55126566
0.0	0.32763392	0.74608976	0.30884492	0.40907037	0.4283564	0.21743204	0.5569456	0.27974865	0.43088523	0.5512657
0.0	0.76326776	0.9266826	0.64499867	0.7937378	0.6670713	0.7737008	0.9234419	0.82116	0.84138614	0.86245567
0.0	0.7632678	0.9266826	0.64499867	0.79373777	0.6670712	0.7737009	0.9234419	0.82116	0.84138614	0.86245567
0.0	0.76326776	0.9266826	0.64499867	0.7937378	0.6670714	0.7737008	0.9234419	0.82116014	0.84138614	0.8624556
0.0	0.99919456	0.99981993	0.9945263	0.99870694	0.9986326	0.9902484	0.9993961	0.9961314	0.998271	0.9994716
0.0	0.026134025	0.019935304	0.0038730705	0.0024917556	0.0037595853	0.0070765996	0.00033900014	0.013420158	9.3728915e-05	0.01596101
0.0	0.99001265	0.99486095	0.9514536	0.96422964	0.99376994	0.95461935	0.95035845	0.9865991	0.9866175	0.9782321
0.0	0.99001265	0.99486095	0.9514536	0.96422964	0.99376994	0.95461935	0.95035845	0.9865991	0.9866175	0.9782321
0.0	0.99001265	0.99486095	0.9514536	0.96422964	0.99376994	0.95461935	0.95035845	0.9865991	0.9866175	0.9782321
0.0	0.647325	0.88050324	0.51894563	0.65096617	0.56933135	0.033563517	0.5207338	0.69243985	0.40083453	0.5111325
0.0	0.99958867	0.99995816	0.99934536	0.99956745	0.9993905	0.9989693	0.9998049	0.9995989	0.999933	0.9998666
0.0	0.997375	0.999851	0.99840635	0.9990214	0.9975069	0.9981286	0.9975526	0.99744886	0.9996824	0.9997074
0.0	0.011016724	0.05608357	0.0041323747	0.014813343	0.017463801	0.007844732	0.09998722	0.012903547	0.011516722	0.018342005
0.0	0.0428108	0.018315697	0.018016217	0.18658468	0.01712342	0.044538986	0.030673333	0.07170803	0.054257803	0.5559918
0.0	0.05063027	0.13696046	0.01238907	0.06014273	0.078631915	0.025113037	0.3301195	0.066066384	0.05507313	0.1262954
0.0	0.9943657	0.9984542	0.98728937	0.9920913	0.98744696	0.9862639	0.9964977	0.99257654	0.9957262	0.995453
0.0	0.99832517	0.99982977	0.9968911	0.9983754	0.9986355	0.99680233	0.99961406	0.99742633	0.999801	0.9995541
0.0	0.99832517	0.99982977	0.9968911	0.9983754	0.9986355	0.99680233	0.99961406	0.99742633	0.999801	0.9995541
0.0	0.99832517	0.99982977	0.9968911	0.9983754	0.9986355	0.99680233	0.99961406	0.99742633	0.999801	0.9995541
0.0	0.99832517	0.99982977	0.9968911	0.9983754	0.9986355	0.99680233	0.99961406	0.99742633	0.999801	0.9995541
0.0	0.99832517	0.99982977	0.9968911	0.9983754	0.9986355	0.99680233	0.99961406	0.99742633	0.999801	0.9995541
0.0	0.99832517	0.99982977	0.9968911	0.9983754	0.9986355	0.99680233	0.99961406	0.99742633	0.999801	0.9995541
0.0	0.99832517	0.99982977	0.9968911	0.9983754	0.9986355	0.99680233	0.99961406	0.99742633	0.999801	0.9995541
0.0	0.99832517	0.99982977	0.9968911	0.9983754	0.9986355	0.99680233	0.99961406	0.99742633	0.999801	0.9995541
0.0	0.99832517	0.99982977	0.9968911	0.9983754	0.9986355	0.99680233	0.99961406	0.99742633	0.999801	0.9995541
0.0	0.99832517	0.99982977	0.9968911	0.9983754	0.9986355	0.99680233	0.99961406	0.99742633	0.999801	0.9995541
0.0	0.99832517	0.99982977	0.9968911	0.9983754	0.9986355	0.99680233	0.99961406	0.99742633	0.999801	0.9995541
0.0	0.99832517	0.99982977	0.9968911	0.9983754	0.9986355	0.99680233	0.99961406	0.99742633	0.999801	0.9995541
0.0	0.99832517	0.99982977	0.9968911	0.9983754	0.9986355	0.99680233	0.99961406	0.99742633	0.999801	0.9995541
0.0	0.99832517	0.99982977	0.9968911	0.9983754	0.9986355	0.99680233	0.99961406	0.99742633	0.999801	0.9995541
0.0	0.99832517	0.99982977	0.9968911	0.9983754	0.9986355	0.99680233	0.99961406	0.99742633	0.999801	0.9995541
0.0	0.99832517	0.99982977	0.9968911	0.9983754	0.9986355	0.99680233	0.99961406	0.99742633	0.999801	0.9995541
0.0	0.99832517	0.99982977	0.9968911	0.9983754	0.9986355	0.99680233	0.99961406	0.99742633	0.999801	0.9995541
0.0	0.99832517	0.99982977	0.9968911	0.9983754	0.9986355	0.99680233	0.99961406	0.99742633	0.999801	0.9995541
0.0	0.99832517	0.99982977	0.9968911	0.9983754	0.9986355	0.99680233	0.99961406	0.99742633	0.999801	0.9995541
0.0	0.99832517	0.99982977	0.9968911	0.9983754	0.9986355	0.99680233	0.99961406	0.99742633	0.999801	0.9995541
0.0	0.99832517	0.99982977	0.9968911	0.9983754	0.9986355	0.99680233	0.99961406	0.99742633	0.999801	0.9995541
0.0	0.99832517	0.99982977	0.9968911	0.9983754	0.9986355	0.99680233	0.99961406	0.99742633	0.999801	0.9995541
0.0	0.99832517	0.99982977	0.9968911	0.9983754	0.9986355	0.99680233	0.99961406	0.99742633	0.999801	0.9995541
0.0	0.99832517	0.99982977	0.9968911	0.9983754	0.9986355	0.99680233	0.99961406	0.99742633	0.999801	0.9995541
0.0	0.99832517	0.99982977	0.9968911	0.9983754	0.9986355	0.99680233	0.99961406	0.99742633	0.999801	0.9995541
0.0	0.9943657	0.9984542	0.98728937	0.9920913	0.98744696	0.9862639	0.9964977	0.99257654	0.9957262	0.995453
0.0	0.9999397	0.99999166	0.99991965	0.9999665	0.99995327	0.99991393	0.9999778	0.9999933	0.9999722	0.999984
0.0	0.99001265	0.99486095	0.9514535	0.96422964	0.99376994	0.95461935	0.95035845	0.9865991	0.9866175	0.9782321
0.0	0.9987562	0.999385	0.99060094	0.9957119	0.99230427	0.9904885	0.99869317	0.99359	0.99882406	0.9952864
0.0	0.9988231	0.9996493	0.99793756	0.99881834	0.9971685	0.9969584	0.99858993	0.9986872	0.9989003	0.9979963
0.0	0.36858338	0.18733247	0.032030106	0.07325576	0.06013528	0.03509892	0.22333342	0.012865322	0.23750494	0.13448237
0.0	0.9972856	0.9998399	0.9935476	0.9950364	0.9964896	0.99683386	0.9989704	0.9962548	0.9981744	0.9943674
0.0	0.9996741	0.9999516	0.99940383	0.9998273	0.9999199	0.9984028	0.9992551	0.999887	0.99956924	0.9998611
0.0	0.99001265	0.99486095	0.9514536	0.96422964	0.99376994	0.95461935	0.95035845	0.9865991	0.9866175	0.9782321
0.0	0.99001265	0.99486095	0.9514536	0.96422964	0.99376994	0.95461935	0.95035845	0.9865991	0.9866175	0.9782321
0.0	0.9995111	0.99994767	0.9991364	0.99980885	0.9996189	0.99924445	0.99976593	0.999798	0.99974364	0.99974567
0.0	0.99915314	0.99991953	0.9983144	0.9995425	0.9994247	0.9986993	0.9996506	0.9994709	0.9995183	0.99949276
0.0	0.9995148	0.999897	0.9985788	0.9989016	0.99915254	0.99846965	0.9993629	0.99934167	0.99970573	0.9995505
0.0	0.9995148	0.999897	0.9985788	0.9989016	0.99915254	0.99846965	0.9993629	0.99934167	0.99970573	0.9995505
0.0	0.99001265	0.99486095	0.9514536	0.96422964	0.99376994	0.95461935	0.95035845	0.9865991	0.9866175	0.9782321
0.0	0.0038747764	0.048520513	0.00610204	0.005999076	0.01378259	0.0005023954	0.01054109	0.008516093	0.010654214	0.005670048
0.0	0.99001265	0.99486095	0.9514536	0.96422964	0.99376994	0.95461935	0.95035845	0.9865991	0.9866175	0.9782321
0.0	0.99595684	0.99889034	0.99480826	0.99688953	0.99596536	0.9954151	0.9987999	0.99538535	0.9989681	0.9972747
0.0	0.9345526	0.99789006	0.96373326	0.97847867	0.9558668	0.9440911	0.9934894	0.9909155	0.9934949	0.98750013
0.0	0.9906908	0.9976586	0.9063438	0.9963708	0.9514094	0.9113467	0.9435718	0.9973465	0.92798054	0.9478711
0.0	0.9345526	0.99789006	0.96373326	0.97847867	0.9558668	0.9440911	0.9934894	0.9909155	0.9934949	0.98750025
0.0	0.9906908	0.9976586	0.9063438	0.9963708	0.9514094	0.9113467	0.9435718	0.9973465	0.92798054	0.9478711
0.0	0.99001265	0.99486095	0.9514535	0.96422964	0.99376994	0.95461935	0.95035845	0.9865991	0.9866175	0.9782321
0.0	0.99001265	0.99486095	0.9514536	0.96422964	0.99376994	0.95461935	0.95035845	0.9865991	0.9866175	0.9782321
0.0	0.99001265	0.99486095	0.9514536	0.96422964	0.99376994	0.95461935	0.95035845	0.9865991	0.9866175	0.9782321
0.0	0.9995771	0.99992514	0.9993692	0.9996829	0.9997906	0.99915063	0.99974555	0.9997626	0.99953926	0.9998418
0.0	0.9998042	0.99994063	0.9997497	0.9997733	0.99982387	0.9994766	0.9998072	0.99987185	0.9997563	0.99984765
0.0	0.9998042	0.99994063	0.9997497	0.9997733	0.99982387	0.9994766	0.9998072	0.99987185	0.9997563	0.99984765
0.0	0.99001265	0.99486095	0.9514536	0.96422964	0.99376994	0.95461935	0.95035845	0.9865991	0.9866175	0.9782321
0.0	0.9996209	0.99985087	0.99949396	0.9998456	0.9993494	0.999585	0.99987614	0.9997774	0.9998709	0.99974984
0.0	0.16943948	0.56897944	0.043731213	0.2291725	0.31151327	0.03717131	0.4602306	0.08308192	0.1383704	0.14740707
0.0	0.32276836	0.87302005	0.074643075	0.39177844	0.610578	0.0827436	0.75348	0.26005048	0.5148558	0.30240828
0.0	0.32276836	0.8730202	0.07464309	0.39177844	0.610578	0.0827436	0.75348	0.26005054	0.5148558	0.30240837
0.0	0.9996209	0.99985087	0.99949396	0.9998456	0.9993494	0.999585	0.99987614	0.9997774	0.9998709	0.99974984
0.0	0.9824713	0.91108537	0.6209036	0.95966846	0.79329896	0.98383415	0.77678573	0.5482375	0.8512854	0.9372695
0.0	0.9824713	0.91108537	0.6209036	0.95966846	0.79329896	0.98383415	0.77678573	0.5482375	0.8512854	0.9372695
0.0	0.9951439	0.99752754	0.6209036	0.95966846	0.91272986	0.98383415	0.8863747	0.5482375	0.86246055	0.95785296
0.0	0.9995888	0.9999002	0.9978015	0.99909866	0.99927145	0.99591285	0.99955434	0.99947506	0.9997483	0.99967456
0.0	0.95564383	0.9920729	0.989924	0.99531233	0.99178255	0.9966402	0.989184	0.95113206	0.99357563	0.97075886
0.0	0.19254443	0.20376335	0.03997493	0.041808423	0.4785122	0.0010628363	0.112797774	0.012608126	0.03293469	0.0035434628
0.0	0.9892012	0.9985373	0.9794789	0.98267627	0.9861558	0.99022114	0.99715084	0.99395305	0.9950088	0.9862118
0.0	0.97398764	0.9970298	0.92061144	0.9166385	0.95876545	0.8847001	0.9815476	0.959255	0.976659	0.97057223
0.0	0.26635113	0.7657494	0.17563793	0.14160499	0.17030479	0.088075556	0.47811708	0.14075947	0.25497308	0.37025192
0.0	0.9724626	0.9956208	0.9132168	0.89920634	0.9527952	0.86853546	0.9785507	0.95202476	0.9709263	0.9671407
0.0	0.9892012	0.9985373	0.9794789	0.98267627	0.9861558	0.99022114	0.99715084	0.99395305	0.9950088	0.9862118
0.0	0.93160856	0.99113035	0.86996275	0.90648115	0.8842872	0.91904885	0.98977613	0.91405857	0.94082403	0.9036493
0.0	0.99770314	0.99973804	0.99830663	0.9987589	0.9972254	0.9918663	0.99784577	0.99776626	0.99885285	0.996804
0.0	0.99001265	0.99486095	0.9514535	0.96422964	0.99376994	0.95461935	0.95035845	0.9865991	0.9866175	0.9782321
0.0	0.95163375	0.92514765	0.91006243	0.80531114	0.23580882	0.9653553	0.9785734	0.8672852	0.19005758	0.89770097
0.0	0.06390606	0.45575598	0.05749227	0.08791036	0.1267938	0.0025612132	0.26656428	0.059538595	0.10156866	0.11896008
0.0	0.9375319	0.9466307	0.8757758	0.6775585	0.23580882	0.91212636	0.9416279	0.9294765	0.043444272	0.7299983
0.0	0.9972856	0.9998399	0.9935476	0.9950364	0.9964896	0.99683386	0.9989704	0.9962548	0.9981744	0.9943674
0.0	0.99001265	0.99486095	0.9514536	0.96422964	0.99376994	0.95461935	0.95035845	0.9865991	0.9866175	0.9782321
0.0	0.99001265	0.99486095	0.9514536	0.96422964	0.99376994	0.95461935	0.95035845	0.9865991	0.9866175	0.9782321
0.0	0.99985933	0.99995136	0.9996773	0.9998293	0.99955016	0.9992613	0.99974424	0.9998165	0.9998615	0.99986017
0.0	0.99001265	0.99486095	0.9514535	0.96422964	0.99376994	0.95461935	0.95035845	0.9865991	0.9866175	0.9782321
0.0	0.99997663	0.9999993	0.99995947	0.99999297	0.99998116	0.99996054	0.9999937	0.999995	0.9999907	0.99999416
0.0	0.9999646	0.9999957	0.9999379	0.99998355	0.9999659	0.99994123	0.9999788	0.9999944	0.9999858	0.9999887
0.0	0.99001265	0.99486095	0.9514535	0.96422964	0.99376994	0.95461935	0.95035845	0.9865991	0.9866175	0.9782321
0.0	0.9994886	0.8737729	0.5073921	0.99876106	0.9934822	0.1389207	0.99767166	0.99951184	0.7013903	0.99618906
0.0	0.99001265	0.99486095	0.9514535	0.96422964	0.99376994	0.95461935	0.95035845	0.9865991	0.9866175	0.9782321
0.0	0.99001265	0.99486095	0.9514535	0.96422964	0.99376994	0.95461935	0.95035845	0.9865991	0.9866175	0.9782321
0.0	0.99977785	0.9997702	0.99962676	0.9996675	0.99938774	0.99857724	0.9998311	0.9998876	0.9996989	0.9997013
0.0	0.9438451	0.9531976	0.9141826	0.87234443	0.8585415	0.34955597	0.97776854	0.8536789	0.8149804	0.9291878
0.0	0.97438836	0.9867094	0.67331326	0.73930746	0.8826348	0.8667225	0.8733132	0.958063	0.975784	0.75526714
0.0	0.020226002	0.2901919	0.018165719	0.031134179	0.04116751	0.0014494958	0.056112226	0.044814087	0.050867364	0.018976137
0.0	0.99907035	0.99969244	0.9986318	0.9995783	0.99830306	0.9984977	0.9996767	0.9992182	0.9997323	0.99913764
0.0	0.99907035	0.99969244	0.9986318	0.9995783	0.99830306	0.9984977	0.9996767	0.9992182	0.9997323	0.99913764
0.0	0.5617426	0.06531506	0.031857554	0.17819756	0.013544828	0.19962707	0.0059125456	0.39743206	0.0051450925	0.079413824
0.0	0.56174254	0.065315075	0.03185756	0.17819756	0.013544828	0.19962707	0.0059125456	0.39743206	0.0051450925	0.07941381
0.0	0.8793774	0.96817446	0.67331326	0.59341127	0.45720902	0.6944975	0.7215738	0.90424865	0.8168283	0.7412891
0.0	0.8793774	0.96817446	0.67331326	0.59341127	0.45720902	0.6944975	0.7215738	0.90424865	0.8168283	0.7412891
0.0	0.11175135	0.54865	0.123363756	0.24230549	0.34320447	0.10271995	0.45677376	0.16341574	0.19689135	0.3048847
0.0	0.9724625	0.9956208	0.9132168	0.89920634	0.9527952	0.8685355	0.9785507	0.95202476	0.9709263	0.9671407
0.0	0.0057124114	0.01355722	0.0057882234	0.0016748585	0.00838776	0.002576468	0.027819762	0.011825171	0.01615523	0.013331387
0.0	0.00430456	0.011121084	0.0046367683	0.0015946355	0.0070114266	0.0020780782	0.01821944	0.008391497	0.011838681	0.0099750245
0.0	0.022216447	0.026616044	0.010300369	0.0028921072	0.020789651	0.007196952	0.096153386	0.066156425	0.06860274	0.043441024
0.0	0.9996358	0.99992085	0.9989121	0.99927694	0.9993913	0.99892056	0.99937856	0.999572	0.9997924	0.999688
0.0	0.99832517	0.99982977	0.9968911	0.9983754	0.9986355	0.99680233	0.99961406	0.99742633	0.999801	0.9995541
0.0	0.99001265	0.99486095	0.9514536	0.96422964	0.99376994	0.95461935	0.95035845	0.9865991	0.9866175	0.9782321
0.0	0.99001265	0.99486095	0.9514536	0.96422964	0.99376994	0.95461935	0.95035845	0.9865991	0.9866175	0.9782321
0.0	0.99001265	0.99486095	0.9514535	0.96422964	0.99376994	0.95461935	0.95035845	0.9865991	0.9866175	0.9782321
0.0	0.99001265	0.99486095	0.9514535	0.96422964	0.99376994	0.95461935	0.95035845	0.9865991	0.9866175	0.9782321
0.0	0.8967166	0.980553	0.536439	0.92258424	0.96483254	0.92147964	0.9747205	0.8002054	0.87743247	0.92266834
0.0	0.96672577	0.99574006	0.8936531	0.9775523	0.97212225	0.94935596	0.9951256	0.9470825	0.9578266	0.974702
0.0	0.99981886	0.99991035	0.9995565	0.99989533	0.9998518	0.99964595	0.9999064	0.99983966	0.99982363	0.9999169
0.0	0.99948907	0.9997434	0.9987226	0.99938226	0.99954337	0.99889624	0.99976224	0.9992391	0.9995179	0.99978846
0.0	0.9987562	0.999385	0.99060094	0.9957119	0.99230427	0.9904885	0.99869317	0.99359	0.99882406	0.9952864
0.0	0.99001265	0.99486095	0.9514536	0.96422964	0.99376994	0.95461935	0.95035845	0.9865991	0.9866175	0.9782321
0.0	0.9990459	0.99955493	0.9895251	0.9995129	0.9887524	0.9988738	0.9995459	0.99740845	0.9901356	0.9997656
0.0	0.99001265	0.99486095	0.9514535	0.96422964	0.99376994	0.95461935	0.95035845	0.9865991	0.9866175	0.9782321
0.0	0.4848902	0.18618141	0.00023245178	0.8580104	0.0056656944	0.80269605	0.46143216	0.71619785	0.0046002	0.123018935
0.0	0.78246	0.9604553	0.24187723	0.8828926	0.7568652	0.7223407	0.59874135	0.61741805	0.7655792	0.67973465
0.0	0.78246003	0.9604553	0.24187726	0.8828926	0.7568652	0.7223407	0.5987414	0.6174181	0.7655792	0.67973465
0.0	0.6360867	0.8695417	0.41855803	0.901574	0.7238511	0.5492501	0.95343316	0.8742235	0.74352664	0.63179475
0.0	0.9661875	0.99255365	0.9639613	0.9811375	0.9422426	0.9813871	0.9508443	0.9418986	0.95182395	0.89407265
0.0	0.9661875	0.99255365	0.9639613	0.9811375	0.9422426	0.9813871	0.9508443	0.9418986	0.95182395	0.89407265
0.0	0.99001265	0.99486095	0.9514536	0.96422964	0.99376994	0.95461935	0.95035845	0.9865991	0.9866175	0.9782321
0.0	0.023647562	0.0034787266	0.0022717253	0.0072642597	0.029956955	0.023517208	0.05821822	0.0033340838	0.0083117485	0.0041854624
0.0	0.99001265	0.99486095	0.9514535	0.96422964	0.99376994	0.95461935	0.95035845	0.9865991	0.9866175	0.9782321
0.0	0.99001265	0.99486095	0.9514536	0.96422964	0.99376994	0.95461935	0.95035845	0.9865991	0.9866175	0.9782321
0.0	0.9995148	0.999897	0.9985788	0.9989016	0.99915254	0.99846965	0.9993629	0.99934167	0.99970573	0.9995505
0.0	0.9995148	0.999897	0.9985788	0.9989016	0.99915254	0.99846965	0.9993629	0.99934167	0.99970573	0.9995505
0.0	0.99001265	0.99486095	0.9514536	0.96422964	0.99376994	0.95461935	0.95035845	0.9865991	0.9866175	0.9782321
0.0	0.99001265	0.99486095	0.9514536	0.96422964	0.99376994	0.95461935	0.95035845	0.9865991	0.9866175	0.9782321
0.0	0.99937147	0.99985504	0.99713194	0.99801314	0.9987644	0.99145836	0.99912196	0.99856746	0.9995116	0.999209
0.0	0.02600827	0.02764361	0.0047690673	0.030601077	0.03292863	0.01353003	0.10588902	0.0024142873	0.16909623	0.032552104
0.0	0.0021532276	0.014752374	0.002345546	0.008016778	0.009587803	0.001746249	0.039077353	0.0053360206	0.0046340753	0.0053936667
0.0	0.99001265	0.99486095	0.9514535	0.96422964	0.99376994	0.95461935	0.95035845	0.9865991	0.9866175	0.9782321
0.0	0.99001265	0.99486095	0.9514536	0.96422964	0.99376994	0.95461935	0.95035845	0.9865991	0.9866175	0.9782321
0.0	0.19246696	0.09977708	0.15997578	0.4027412	0.44981277	0.86509776	0.51186687	0.15213071	0.22449659	0.7710097
0.0	0.19246702	0.09977712	0.15997577	0.4027412	0.44981283	0.86509764	0.511867	0.15213066	0.22449662	0.7710097
0.0	0.9995148	0.999897	0.9985788	0.9989016	0.99915254	0.99846965	0.9993629	0.99934167	0.99970573	0.9995505
0.0	0.9995253	0.9998925	0.998615	0.99888664	0.9991574	0.99846953	0.9993629	0.99934167	0.9997032	0.9995542
0.0	0.9999598	0.9999974	0.99994767	0.9999676	0.99998856	0.99996126	0.99998856	0.9999945	0.99998796	0.99999046
0.0	0.07198566	0.39377704	0.071218036	0.1414414	0.2630857	0.05204031	0.28844672	0.07557789	0.10117365	0.19375299
0.0	0.99001265	0.99486095	0.9514536	0.96422964	0.99376994	0.95461935	0.95035845	0.9865991	0.9866175	0.9782321
0.0	0.9991928	0.99980587	0.9980446	0.9995185	0.99914837	0.99877375	0.9994198	0.99914396	0.99931705	0.99789244
0.0	0.99001265	0.99486095	0.9514535	0.96422964	0.99376994	0.95461935	0.95035845	0.9865991	0.9866175	0.9782321
0.0	0.99001265	0.99486095	0.9514535	0.96422964	0.99376994	0.95461935	0.95035845	0.9865991	0.9866175	0.9782321
0.0	0.99001265	0.99486095	0.9514535	0.96422964	0.99376994	0.95461935	0.95035845	0.9865991	0.9866175	0.9782321
0.0	0.99001265	0.99486095	0.9514535	0.96422964	0.99376994	0.95461935	0.95035845	0.9865991	0.9866175	0.9782321
0.0	0.99001265	0.99486095	0.9514535	0.96422964	0.99376994	0.95461935	0.95035845	0.9865991	0.9866175	0.9782321
0.0	0.99001265	0.99486095	0.9514535	0.96422964	0.99376994	0.95461935	0.95035845	0.9865991	0.9866175	0.9782321
0.0	0.99001265	0.99486095	0.9514535	0.96422964	0.99376994	0.95461935	0.95035845	0.9865991	0.9866175	0.9782321
0.0	0.99001265	0.99486095	0.9514535	0.96422964	0.99376994	0.95461935	0.95035845	0.9865991	0.9866175	0.9782321
0.0	0.99001265	0.99486095	0.9514535	0.96422964	0.99376994	0.95461935	0.95035845	0.9865991	0.9866175	0.9782321
0.0	0.99001265	0.99486095	0.9514535	0.96422964	0.99376994	0.95461935	0.95035845	0.9865991	0.9866175	0.9782321
0.0	0.99001265	0.99486095	0.9514535	0.96422964	0.99376994	0.95461935	0.95035845	0.9865991	0.9866175	0.9782321
0.0	0.99001265	0.99486095	0.9514535	0.96422964	0.99376994	0.95461935	0.95035845	0.9865991	0.9866175	0.9782321
0.0	0.99001265	0.99486095	0.9514535	0.96422964	0.99376994	0.95461935	0.95035845	0.9865991	0.9866175	0.9782321
0.0	0.99001265	0.99486095	0.9514535	0.96422964	0.99376994	0.95461935	0.95035845	0.9865991	0.9866175	0.9782321
0.0	0.99001265	0.99486095	0.9514535	0.96422964	0.99376994	0.95461935	0.95035845	0.9865991	0.9866175	0.9782321
0.0	0.99001265	0.99486095	0.9514535	0.96422964	0.99376994	0.95461935	0.95035845	0.9865991	0.9866175	0.9782321
0.0	0.99001265	0.99486095	0.9514535	0.96422964	0.99376994	0.95461935	0.95035845	0.9865991	0.9866175	0.9782321
0.0	0.99001265	0.99486095	0.9514535	0.96422964	0.99376994	0.95461935	0.95035845	0.9865991	0.9866175	0.9782321
0.0	0.99001265	0.99486095	0.9514535	0.96422964	0.99376994	0.95461935	0.95035845	0.9865991	0.9866175	0.9782321
0.0	0.28154212	0.8738683	0.21399815	0.5078647	0.16139425	0.124486774	0.80355245	0.5472081	0.92604536	0.61307615
0.0	0.84313	0.97297025	0.50979465	0.89868224	0.94608635	0.8860861	0.97005	0.76677525	0.824432	0.90354174
0.0	0.99001265	0.99486095	0.9514535	0.96422964	0.99376994	0.95461935	0.95035845	0.9865991	0.9866175	0.9782321
0.0	0.0007228388	0.0015927722	0.00027811923	0.00076977955	0.0010902175	0.00045914634	0.004075267	0.0019612012	0.0010863179	0.0008184373
0.0	0.9866873	0.99928844	0.9687547	0.9963638	0.9882329	0.9964309	0.9986817	0.99176896	0.995767	0.99428856
0.0	0.00025567127	0.005006905	0.0010782378	0.0014847784	0.0024193712	0.0007898987	0.018464144	0.00053057476	0.012262638	0.002862948
0.0	0.8495504	0.9678659	0.7109313	0.8601629	0.68884385	0.64091706	0.9613091	0.63332057	0.83515006	0.90735614
0.0	0.8495504	0.9678659	0.7109313	0.8601629	0.68884385	0.6409171	0.9613091	0.63332057	0.83515006	0.90735614
0.0	0.99885535	0.99990654	0.99786514	0.9993868	0.9992867	0.9983876	0.9996031	0.99929166	0.9993919	0.9993463
0.0	0.99885535	0.99990654	0.99786514	0.9993868	0.9992867	0.9983876	0.9996031	0.99929166	0.9993919	0.9993463
0.0	0.8495504	0.9678659	0.7109314	0.8601629	0.6888439	0.64091706	0.9613091	0.63332057	0.83515	0.90735614
0.0	0.8495504	0.9678659	0.71093124	0.8601629	0.68884397	0.64091706	0.9613091	0.63332057	0.83515006	0.90735614
0.0	0.99845254	0.9999429	0.9987393	0.9992493	0.9989279	0.99902344	0.9983469	0.9984555	0.99737096	0.99957937
0.0	0.99845254	0.9999429	0.9987393	0.9992493	0.9989279	0.99902344	0.9983469	0.9984555	0.99737096	0.99957937
0.0	0.9972856	0.9998399	0.9935476	0.9950364	0.9964896	0.99683386	0.9989704	0.9962548	0.9981744	0.9943674
0.0	0.9972856	0.9998399	0.9935476	0.9950364	0.9964896	0.99683386	0.9989704	0.9962548	0.9981744	0.9943674
0.0	0.40531498	0.87973374	0.36912593	0.5872748	0.5014799	0.18255065	0.80607134	0.295251	0.41317695	0.6267094
0.0	0.4053149	0.87973374	0.369126	0.58727485	0.50148	0.18255065	0.80607134	0.295251	0.41317692	0.62670946
0.0	0.9980956	0.99975055	0.997696	0.9991253	0.9983139	0.99748373	0.99963784	0.9988393	0.9986547	0.99815184
0.0	0.00027221197	5.460484e-05	0.00017695052	3.9936476e-05	0.00012457672	0.00015604038	0.00028288126	0.0007269692	1.5180193e-05	0.0001459608
0.0	0.99001265	0.99486095	0.9514535	0.96422964	0.99376994	0.95461935	0.95035845	0.9865991	0.9866175	0.9782321
0.0	0.99967873	0.9999081	0.99909544	0.9994223	0.99939704	0.99885726	0.9995565	0.9995633	0.9997925	0.9997018
0.0	0.0035557311	0.9995683	0.73862505	0.6283637	0.018959349	0.06568446	0.30999917	0.16249624	0.35417897	0.13911709
0.0	0.009134489	0.05945176	0.009460004	0.008328178	0.042502027	0.041878995	0.047350287	0.0017825433	0.27052632	0.009993072
0.0	0.0059687872	0.0013084213	0.00089223933	0.0038589914	0.006370195	0.0086573865	0.028041724	0.0022384718	0.0027023004	0.0013770361
0.0	0.012874645	0.25606877	0.03524323	0.06048792	0.25947458	0.05571469	0.1876144	0.03153097	0.37394133	0.015345544
0.0	0.009134489	0.059451744	0.009460004	0.008328178	0.042502027	0.041878995	0.047350276	0.0017825433	0.27052632	0.009993067
0.0	0.009134489	0.059451774	0.009460009	0.008328178	0.042502005	0.041878995	0.047350276	0.0017825433	0.27052632	0.009993072
0.0	0.009134489	0.05945176	0.009460009	0.008328178	0.042502005	0.041878995	0.047350276	0.0017825433	0.27052623	0.009993067
0.0	0.009134489	0.05945176	0.009460009	0.008328178	0.042502005	0.041878995	0.047350276	0.0017825433	0.27052623	0.009993067
0.0	0.009134489	0.059451744	0.009460004	0.008328178	0.042502005	0.041878995	0.047350276	0.0017825433	0.27052623	0.009993067
0.0	0.009134489	0.05945176	0.009460004	0.008328178	0.042502005	0.041878995	0.047350276	0.0017825433	0.27052632	0.009993067
0.0	0.009134489	0.05945176	0.009460004	0.008328178	0.042502027	0.041878995	0.047350287	0.0017825433	0.27052626	0.009993067
0.0	0.042978004	0.21995775	0.0983431	0.05382894	0.1019069	0.053607564	0.5232997	0.0393104	0.45445824	0.090477
0.0	0.0049364464	0.008199799	0.0014695486	0.011473149	0.028746514	0.009108945	0.06287829	0.0030250913	0.02283973	0.0027757832
0.0	0.0049364464	0.008199799	0.0014695486	0.011473149	0.028746514	0.009108945	0.06287832	0.0030250913	0.02283973	0.0027757832
0.0	0.0049364464	0.008199799	0.0014695486	0.011473149	0.028746527	0.009108945	0.0628783	0.0030250913	0.02283973	0.0027757832
0.0	0.031908367	0.0016388305	0.002866071	0.012456374	0.015257674	0.029900292	0.08340699	0.005558848	0.0077494914	0.0046985885
0.0	0.018011449	0.0050703916	0.0016842843	0.01069115	0.013435023	0.01041998	0.04957524	0.0038635638	0.004142902	0.0022757007
0.0	0.0059687817	0.0013084213	0.00089223974	0.0038589914	0.006370195	0.00865739	0.028041724	0.0022384706	0.0027023018	0.0013770361
0.0	0.018011453	0.0050703916	0.0016842834	0.0106911445	0.013435009	0.01041998	0.04957524	0.0038635638	0.004142902	0.0022757007
0.0	0.0059687817	0.0013084213	0.00089223974	0.0038589914	0.006370195	0.00865739	0.028041733	0.0022384727	0.0027023018	0.0013770361
0.0	0.031908367	0.0016388305	0.0028660696	0.01245638	0.015257674	0.029900292	0.08340699	0.005558848	0.0077494914	0.0046985885
0.0	0.018011453	0.0050703916	0.0016842834	0.01069115	0.013435015	0.01041998	0.049575247	0.0038635638	0.004142902	0.0022757007
0.0	0.0059687817	0.0013084213	0.00089223974	0.0038589914	0.006370195	0.00865739	0.028041724	0.0022384706	0.0027023018	0.0013770361
0.0	0.0059687872	0.0013084213	0.00089223933	0.0038589896	0.006370198	0.0086573865	0.02804174	0.0022384718	0.0027023004	0.0013770361
0.0	0.0059687872	0.0013084207	0.00089223933	0.0038589914	0.006370195	0.008657383	0.02804174	0.0022384727	0.0027023004	0.0013770361
0.0	0.031908367	0.0016388305	0.002866071	0.012456374	0.015257674	0.029900307	0.08340701	0.005558848	0.007749495	0.0046985885
0.0	0.018011449	0.0050703916	0.0016842843	0.0106911445	0.013435009	0.01041998	0.04957524	0.0038635638	0.0041429	0.0022757018
0.0	0.0059687817	0.0013084213	0.00089223974	0.0038589914	0.006370195	0.00865739	0.028041733	0.0022384727	0.0027023018	0.0013770361
0.0	0.031908367	0.0016388305	0.002866071	0.012456374	0.015257674	0.029900307	0.08340701	0.005558848	0.007749495	0.004698591
0.0	0.018011449	0.0050703916	0.0016842834	0.01069115	0.013435009	0.010419975	0.04957524	0.0038635638	0.004142902	0.0022757007
0.0	0.0059687872	0.0013084207	0.00089223933	0.0038589896	0.006370195	0.008657383	0.02804174	0.0022384718	0.0027023004	0.0013770361
0.0	0.0059687872	0.0013084207	0.00089223933	0.0038589914	0.006370195	0.008657383	0.02804174	0.0022384727	0.0027023004	0.0013770361
0.0	0.018011449	0.0050703916	0.0016842834	0.01069115	0.013435015	0.01041998	0.04957524	0.0038635638	0.004142902	0.0022757018
0.0	0.0059687817	0.0013084213	0.00089223974	0.0038589914	0.006370195	0.0086573865	0.028041733	0.0022384706	0.0027023004	0.0013770361
0.0	0.018011449	0.0050703916	0.0016842834	0.0106911445	0.013435023	0.01041998	0.049575247	0.0038635638	0.0041429	0.0022757018
0.0	0.0059687817	0.0013084213	0.00089223974	0.0038589914	0.006370195	0.00865739	0.028041724	0.0022384706	0.0027023004	0.0013770361
0.0	0.018011453	0.0050703916	0.0016842834	0.0106911445	0.013435009	0.01041998	0.04957524	0.0038635638	0.004142902	0.0022757018
0.0	0.0059687844	0.0013084213	0.00089223974	0.0038589914	0.006370195	0.0086573865	0.028041724	0.0022384706	0.0027023018	0.0013770361
0.0	0.0059687872	0.0013084207	0.00089223933	0.0038589896	0.006370198	0.008657383	0.02804174	0.0022384718	0.0027023004	0.0013770361
0.0	0.0059687872	0.0013084213	0.00089223933	0.0038589914	0.006370195	0.008657383	0.028041724	0.0022384718	0.0027023004	0.0013770361
0.0	0.0049364464	0.008199799	0.0014695486	0.011473149	0.028746514	0.009108945	0.06287832	0.0030250913	0.02283973	0.0027757832
0.0	0.018011453	0.0050703916	0.0016842834	0.0106911445	0.013435015	0.01041998	0.04957524	0.0038635638	0.0041428977	0.0022757018
0.0	0.0059687817	0.0013084213	0.00089223974	0.0038589914	0.006370195	0.0086573865	0.028041724	0.0022384706	0.0027023004	0.0013770361
0.0	0.0059687844	0.0013084213	0.00089223974	0.0038589914	0.006370195	0.0086573865	0.028041733	0.0022384706	0.0027023004	0.0013770361
0.0	0.0059687872	0.0013084213	0.00089223933	0.0038589896	0.006370198	0.0086573865	0.02804174	0.0022384718	0.0027023004	0.0013770361
0.0	0.0059687872	0.0013084213	0.00089223933	0.0038589914	0.006370195	0.0086573865	0.028041724	0.0022384718	0.0027023004	0.0013770361
0.0	0.0059687872	0.0013084213	0.00089223933	0.0038589914	0.006370195	0.008657383	0.02804174	0.0022384718	0.0027023004	0.0013770361
0.0	0.0059687872	0.0013084213	0.00089223933	0.0038589914	0.006370198	0.008657383	0.028041724	0.0022384718	0.0027023004	0.0013770361
0.0	0.0059687817	0.0013084213	0.00089223974	0.0038589914	0.006370195	0.0086573865	0.028041733	0.0022384706	0.0027023018	0.0013770361
0.0	0.9397742	0.19796647	0.1083105	0.023500167	0.81912935	0.2552756	0.38643488	0.50042164	0.31419793	0.18553372
0.0	0.9543079	0.2994688	0.112624116	0.049517494	0.81562716	0.1892085	0.026298605	0.016858377	0.7088002	0.038417485
0.0	0.15747866	0.14974715	0.039745156	0.0171967	0.7886689	0.081169926	0.14190103	0.2920102	0.16845572	0.036459938
0.0	0.007842817	0.0014401951	0.002394315	0.009110628	0.020166771	0.007901346	0.06430862	0.007273633	0.008185858	0.0019692827
0.0	0.007842817	0.0014401951	0.002394316	0.009110628	0.020166768	0.007901343	0.06430862	0.0072736363	0.008185858	0.0019692818
0.0	0.006787964	0.0015092202	0.0056029623	0.0063607427	0.017205987	0.009867399	0.04445568	0.0039925342	0.0056106164	0.0026858016
0.0	0.0081839645	0.0134254	0.004611198	0.016868265	0.043310333	0.006798056	0.09259092	0.006592497	0.056003463	0.006308482
0.0	0.008822114	0.0018397789	0.0028136536	0.0043282188	0.010968228	0.005299524	0.04208842	0.0041620187	0.005994562	0.0028818042
0.0	0.008822114	0.0018397805	0.0028136536	0.004328221	0.010968228	0.005299524	0.04208841	0.0041620187	0.005994562	0.0028818042
0.0	0.0049364464	0.008199799	0.0014695486	0.011473149	0.028746514	0.00910894	0.0628783	0.0030250913	0.02283973	0.0027757832
0.0	0.0059687817	0.0013084213	0.00089223974	0.0038589914	0.006370195	0.00865739	0.028041724	0.0022384706	0.0027023004	0.0013770361
0.0	0.0059687844	0.0013084213	0.00089223974	0.0038589914	0.006370195	0.00865739	0.028041733	0.0022384727	0.0027023018	0.0013770361
0.0	0.0059687872	0.0013084207	0.00089223933	0.0038589914	0.006370195	0.0086573865	0.02804174	0.0022384718	0.0027023004	0.0013770361
0.0	0.0059687844	0.0013084213	0.00089223974	0.0038589914	0.006370195	0.0086573865	0.028041733	0.0022384706	0.0027023018	0.0013770361
0.0	0.018809564	0.0011620352	0.002060142	0.0040136413	0.013832176	0.019382391	0.041215025	0.0027186766	0.0031997643	0.0041167033
0.0	0.031320125	0.008919506	0.0025308887	0.005830807	0.018722149	0.01934087	0.08215226	0.0032683641	0.010274633	0.0023985968
0.0	0.018011453	0.0050703916	0.0016842843	0.0106911445	0.013435009	0.01041998	0.04957524	0.0038635638	0.004142902	0.0022757007
0.0	0.0049364464	0.008199799	0.0014695486	0.011473149	0.028746527	0.009108945	0.06287832	0.0030250913	0.02283973	0.0027757832
0.0	0.0059687844	0.0013084213	0.00089223974	0.0038589914	0.006370195	0.0086573865	0.028041724	0.0022384727	0.0027023018	0.0013770361
0.0	0.0059687872	0.0013084213	0.00089223933	0.0038589896	0.006370195	0.008657383	0.028041724	0.0022384718	0.0027023004	0.0013770361
0.0	0.0059687844	0.0013084213	0.00089223974	0.0038589914	0.006370195	0.00865739	0.028041733	0.0022384706	0.0027023004	0.0013770361
0.0	0.018809564	0.0011620356	0.002060142	0.0040136427	0.013832176	0.019382391	0.041215032	0.0027186766	0.003199763	0.0041167033
0.0	0.03132012	0.008919511	0.002530886	0.0058308123	0.018722149	0.01934087	0.08215226	0.0032683627	0.010274633	0.0023985968
0.0	0.018011449	0.0050703916	0.0016842834	0.0106911445	0.013435009	0.01041998	0.049575247	0.0038635638	0.0041429	0.0022757018
0.0	0.0049364464	0.008199799	0.0014695486	0.011473149	0.028746514	0.009108945	0.06287832	0.0030250913	0.02283973	0.0027757832
0.0	0.0059687817	0.0013084213	0.00089223974	0.0038589914	0.006370195	0.00865739	0.028041733	0.0022384706	0.0027023004	0.0013770361
0.0	0.049642514	0.002289198	0.0020947084	0.004929083	0.007517035	0.013204461	0.04701497	0.0028175295	0.00589404	0.003940721
0.0	0.049642526	0.002289198	0.0020947084	0.0049290783	0.007517035	0.013204473	0.047014993	0.0028175295	0.005894035	0.003940721
0.0	0.7040916	0.040342182	0.041620735	0.13230354	0.17727253	0.14803761	0.59457386	0.09294719	0.15875818	0.26859283
0.0	0.32822207	0.018313501	0.007277807	0.008252629	0.023734193	0.028513156	0.15175565	0.0054832567	0.02177175	0.009291037
0.0	0.22326845	0.011611544	0.004886377	0.015120862	0.019347148	0.019499838	0.09009509	0.0062800897	0.00868347	0.0064628622
0.0	0.060157325	0.019949783	0.0032027909	0.017948635	0.035650548	0.015424378	0.10967867	0.0046430603	0.05583358	0.008783151
0.0	0.049642526	0.002289198	0.0020947075	0.0049290806	0.007517035	0.013204468	0.047014993	0.0028175295	0.005894035	0.003940721
0.0	0.049642526	0.002289198	0.0020947084	0.0049290783	0.007517028	0.013204468	0.04701498	0.0028175307	0.005894035	0.003940721
0.0	0.0059687817	0.0013084213	0.00089223974	0.0038589914	0.006370195	0.00865739	0.028041733	0.0022384706	0.0027023018	0.0013770361
0.0	0.013923837	0.00149082	0.0020509865	0.0063210884	0.023456397	0.013774594	0.03986898	0.005325058	0.006674468	0.0020389967
0.0	0.013923829	0.0014908215	0.0020509865	0.0063210884	0.02345641	0.013774594	0.03986898	0.005325063	0.006674471	0.0020389967
0.0	0.045775946	0.0014536966	0.005821955	0.007284939	0.027696846	0.02790627	0.053046875	0.0074464697	0.0074473363	0.006656872
0.0	0.72021514	0.01513849	0.018422967	0.6588199	0.785268	0.17316517	0.6980019	0.098649666	0.53514457	0.032582298
0.0	0.050496675	0.007587468	0.004609268	0.022094604	0.056736097	0.019618167	0.07485287	0.012425757	0.009946918	0.0035238152
0.0	0.014466284	0.011241985	0.00293704	0.027828855	0.111794636	0.01575483	0.0890437	0.008850232	0.063491225	0.004202992
0.0	0.013923829	0.0014908215	0.0020509865	0.0063210884	0.023456397	0.013774594	0.039869	0.005325063	0.006674468	0.0020389967
0.0	0.0059687872	0.0013084213	0.00089223933	0.0038589896	0.006370195	0.0086573865	0.028041724	0.0022384718	0.0027023004	0.0013770361
0.0	0.0059687817	0.0013084213	0.00089223974	0.0038589914	0.006370195	0.00865739	0.028041733	0.0022384727	0.0027023004	0.0013770361
0.0	0.018809564	0.0011620352	0.002060142	0.0040136427	0.013832176	0.019382391	0.041215025	0.0027186766	0.003199763	0.0041167033
0.0	0.03132012	0.008919506	0.0025308887	0.0058308123	0.018722149	0.01934087	0.08215228	0.0032683641	0.010274628	0.0023985968
0.0	0.018011453	0.0050703916	0.0016842843	0.0106911445	0.013435015	0.01041998	0.04957524	0.0038635638	0.0041428977	0.0022757018
0.0	0.0059687817	0.0013084213	0.00089223974	0.0038589914	0.006370195	0.0086573865	0.028041733	0.0022384727	0.0027023018	0.0013770361
0.0	0.007842821	0.0014401951	0.002394316	0.009110623	0.020166771	0.00790135	0.06430859	0.007273633	0.008185858	0.0019692818
0.0	0.007842817	0.0014401951	0.002394315	0.009110628	0.020166762	0.007901346	0.06430862	0.0072736363	0.008185858	0.0019692818
0.0	0.02534969	0.0016800713	0.007187351	0.008138181	0.021881951	0.018869154	0.055354044	0.009995911	0.009400216	0.00617213
0.0	0.053277534	0.009053553	0.007503422	0.0182443	0.039229624	0.021745518	0.17594491	0.015527946	0.037753385	0.004070857
0.0	0.025782624	0.0066158785	0.005601435	0.029437454	0.046742804	0.012238209	0.11680307	0.01890156	0.015828075	0.0034985559
0.0	0.086936146	0.26620036	0.031639874	0.5707432	0.4167326	0.039862245	0.6957862	0.09021409	0.7595256	0.015374211
0.0	0.007842817	0.0014401951	0.002394315	0.009110628	0.020166771	0.007901343	0.06430862	0.0072736363	0.008185858	0.0019692818
0.0	0.0067879613	0.0015092202	0.0056029623	0.006360746	0.017205995	0.009867399	0.04445567	0.0039925342	0.0056106215	0.0026858016
0.0	0.006787964	0.0015092202	0.0056029623	0.0063607427	0.017205987	0.009867399	0.04445568	0.0039925342	0.0056106164	0.0026858016
0.0	0.02755813	0.0015834754	0.017518912	0.0068655955	0.026954532	0.020957876	0.04900271	0.0062876223	0.006470831	0.008483201
0.0	0.052396193	0.010826023	0.017183384	0.012431557	0.043409538	0.022147661	0.13074945	0.009507229	0.026057951	0.0060980134
0.0	0.026969481	0.0077478313	0.013467699	0.019029235	0.042538825	0.013635944	0.08162934	0.010345445	0.008816632	0.0042313766
0.0	0.008103551	0.012083281	0.00862908	0.025395306	0.08300233	0.012130182	0.09962377	0.0074541247	0.050795034	0.006119619
0.0	0.02962239	0.025503144	0.016275521	0.10518026	0.28329748	0.06455553	0.48864114	0.03571675	0.16981271	0.028785713
0.0	0.00028517868	0.0006276952	0.00013587144	0.00025215786	0.00078307156	0.00020067021	0.0031886962	0.0010918899	0.00061558216	0.00043424492
0.0	0.00023544383	0.0006643865	0.00014251568	0.00031408863	0.00077832147	0.00020792136	0.0026711938	0.0012504327	0.00057624857	0.00053924596
0.0	0.9949398	0.9956185	0.94260335	0.98420113	0.9713406	0.9646447	0.99924374	0.9915959	0.98914564	0.9961826
0.0	0.99001265	0.99486095	0.9514535	0.96422964	0.99376994	0.95461935	0.95035845	0.9865991	0.9866175	0.9782321
0.0	0.99001265	0.99486095	0.9514535	0.96422964	0.99376994	0.95461935	0.95035845	0.9865991	0.9866175	0.9782321
0.0	0.99001265	0.99486095	0.9514535	0.96422964	0.99376994	0.95461935	0.95035845	0.9865991	0.9866175	0.9782321
0.0	0.99001265	0.99486095	0.9514536	0.96422964	0.99376994	0.95461935	0.95035845	0.9865991	0.9866175	0.9782321
0.0	0.99001265	0.99486095	0.9514536	0.96422964	0.99376994	0.95461935	0.95035845	0.9865991	0.9866175	0.9782321
[truncated: 18,826 more rows]
